# Supplementary material for: Observability and Controllability of Nonlinear Networks: The Role of Symmetry
Source: Phys Rev X. Author manuscript; Available in PMC 2018 Nov 13. (PMC6234006; doi:10.1103/PhysRevX.5.011005)
Supplement: Code Archive [file NIHMS982008-supplement-Code_Archive.zip › MathematicaData/FNCtrlbDELTAHetN3M1ChaosK11IC1]

2.2002634701442102e-9
1.3610424056958774e-8
1.3038514881715096e-9
1.7820310683223337e-11
1.822839203697623e-12
4.736398302757015e-13
1.2455508626706706e-12
7.739795071768901e-13
1.1896007079510837e-12
1.5877608924341045e-12
2.021020826739862e-12
2.509067723734043e-12
5.60873143927551e-12
4.869042669630805e-12
2.6651594564733786e-12
1.6920811933162083e-12
1.6665298735691378e-12
2.1204145845289006e-12
2.931688536449682e-12
4.163199418456204e-12
6.003755948618839e-12
8.79287665888631e-12
1.3116733503365877e-11
2.0013685884389013e-11
3.1406384657028214e-11
5.106326877691326e-11
8.69233195697639e-11
1.5736349531650572e-10
3.10750002178263e-10
7.002308783075717e-10
1.962249077773351e-9
9.675391733377967e-9
8.425111556515187e-9
5.904173457870202e-9
3.5752058410160687e-9
2.57685864666763e-9
2.265616010177613e-9
2.3496237538543725e-9
2.8340443424013506e-9
4.047265259450157e-9
7.379259660859989e-9
2.0375150569799e-8
1.6935119358205946e-8
7.246773518727024e-9
7.437678741667305e-9
5.5731451683019605e-9
3.71099716274627e-11
4.5548146721576054e-14
0.
0.
0.
0.
0.
0.
0.
0.
0.
0.
0.
0.
0.
0.
2.850512199284563e-14
3.596243521636645e-14
4.665838374342958e-14
6.258709776616649e-14
8.536178232810816e-14
1.174820410627484e-13
1.6257869129717712e-13
2.2585791060754037e-13
3.147558259587383e-13
4.3988474016596116e-13
6.163954316009832e-13
6.24122047290793e-13
2.7991590760150896e-13
2.2281176350506347e-13
2.667077929500847e-13
3.7907386128461377e-13
5.327195933861719e-13
7.389968549602443e-13
1.040063751894632e-12
1.499483592716899e-12
2.211707908349646e-12
3.324420865105864e-12
5.076541636469434e-12
7.863852535735354e-12
1.2356665959102012e-11
1.9718734557747072e-11
3.203152146816619e-11
5.315732627349141e-11
9.060254632715931e-11
1.5984296784191006e-10
2.9526802545565197e-10
4.848649373696097e-9
1.3969563821348645e-8
1.6436700457774884e-8
2.874950675572939e-10
1.6614745059370414e-8
2.933835955697959e-8
3.979314453176553e-8
4.884800048801841e-8
5.614813006448289e-8
6.079850460163983e-8
6.204705456392587e-8
3.479763802355964e-8
1.8369701756906507e-8
7.19728185927256e-9
1.165544923960435e-8
1.1182739846260123e-8
1.173934560669583e-8
9.350625849952868e-9
4.095216610890508e-9
2.01902734958322e-8
2.0329452755525286e-8
1.8205321303745124e-8
1.626102435029269e-8
1.3984335387623896e-8
1.0595748881813849e-8
2.0190369952526826e-9
1.8742161077470555e-8
1.5454172092124325e-8
1.3842236763381985e-8
1.31626256616042e-8
5.288139143603644e-8
2.2574956869875614e-9
5.76977760326959e-7
1.4163541291128577e-7
6.710438229698273e-8
2.6708336743405816e-8
9.65745484174819e-10
2.949666318691973e-8
2.2314054696540495e-7
1.5281416760044813e-7
1.4715132316735237e-7
1.9180882254583942e-7
1.1529847307663311e-7
8.224360968820709e-8
4.332993258342322e-8
2.8922164906895593e-9
9.822570927856973e-9
1.9296819896454864e-8
2.0878720059929528e-8
1.0338419118858938e-8
9.412267668086002e-10
3.1417827432366383e-9
2.180321661137802e-9
1.6788911304551074e-9
7.148353726131459e-10
7.440456069607958e-10
1.8430215685504295e-9
3.1300168256409096e-9
4.595234877507234e-9
5.8799019147147975e-9
6.498014813544803e-9
3.8783473580887856e-8
9.78901826363096e-8
4.2534536350864116e-8
2.8966380064169348e-8
6.395990387738589e-8
8.38506162862021e-8
9.921528813513076e-8
1.1198175840228909e-7
1.2201741249939674e-7
1.2590219829115867e-7
9.97173989273948e-8
6.742308573796671e-8
2.970277087947645e-8
7.793505959709485e-9
5.241075639964331e-8
3.6224382028898154e-8
3.210161118863088e-8
3.331641334790696e-8
2.072612323734143e-8
1.2038028465267544e-8
3.195089414329169e-8
3.28787366005968e-8
3.144684130027205e-8
2.9138251519059067e-8
2.532364878339668e-8
1.9528861421555028e-8
1.0805332553766265e-8
4.88459707560633e-9
4.2969516158170543e-8
7.721784496416012e-8
5.784920727964816e-8
5.511748469272009e-7
3.098998000062811e-7
4.377395680389997e-6
8.326148528280411e-7
3.2589495362489044e-7
1.0473074939697974e-7
1.8820905001495526e-8
2.1633138902223622e-7
8.82802659036325e-7
4.0015884791670893e-7
6.104518607252451e-7
6.270136820450281e-7
3.69392539473518e-8
2.5828765077217217e-9
2.2002259779704976e-8
4.415389002568705e-8
8.341811929046399e-8
5.2373357306302056e-8
1.1201089015997752e-8
6.0741239526758665e-9
7.018595893287826e-9
5.1810070416073436e-9
3.94264089834465e-9
7.949242271130096e-10
2.7637564662446837e-9
6.250044919161308e-9
1.137255651606865e-8
1.9196440625174345e-8
3.017097267961075e-8
3.006528586611204e-8
1.7375179979773482e-9
2.9111729123236575e-7
6.119185162893119e-7
4.3692109019372454e-8
2.521765199878967e-7
2.8981900906748146e-7
3.02276523948411e-7
2.958172582298194e-7
2.7544276633577843e-7
2.5800809634578695e-7
1.3763023920359783e-7
3.382727382891741e-8
9.507585289259758e-8
7.506943652966541e-8
2.9464711093937112e-8
2.7468301237695817e-8
7.906057017038033e-8
5.911846290175499e-8
5.474212113657488e-8
5.565292244725754e-8
2.392982920022731e-8
2.6833077065031908e-8
5.5879675199737655e-8
5.9107557765984266e-8
5.7234935249651703e-8
5.278583680562618e-8
4.509029375221888e-8
3.403508004896792e-8
1.9231438254844046e-8
2.342521607881463e-9
4.132948104560424e-8
6.994880467540202e-7
4.5102350542486726e-7
5.598930565513465e-6
1.7710044979542923e-6
9.080165448808741e-7
4.413515526222984e-7
1.2624543855027366e-7
1.8653654601623028e-7
1.6024187826523143e-6
9.881364135944189e-7
9.873921100306347e-7
1.850062807043211e-6
1.0133835649205937e-6
1.1691899294999005e-7
7.85619429835067e-8
4.226691125504175e-9
2.5389903893691972e-8
1.1316028364745257e-7
8.155506849739358e-8
1.9152364160979504e-8
2.450951962275771e-10
4.8256129410073585e-9
3.872062728517313e-9
2.7332261562020924e-9
7.921153416417388e-10
1.7871319903951775e-9
4.08204411977667e-9
7.147770605638954e-9
1.1249780067558376e-8
1.5594780235677178e-8
1.6488012376030297e-8
1.2769271344987346e-7
2.2220104782433218e-7
2.5894319355430505e-8
1.260984431972214e-7
2.005191210729391e-7
2.546045744216639e-7
2.9312184109630143e-7
3.048286952861051e-7
2.792218903968958e-7
1.8137045660754103e-7
3.634457007773086e-8
6.193197956483784e-8
3.704363327790677e-8
1.4264659761178068e-8
1.7464195415483728e-7
1.2300100159849464e-7
1.1948592457212102e-7
1.2235551871707505e-7
2.9974671263453815e-8
5.9403836148921535e-8
8.579899182895243e-8
9.368121226511518e-8
9.844611012697751e-8
9.99474895235182e-8
9.542214049987126e-8
8.324221928923558e-8
6.349387927098018e-8
3.5752666772884704e-8
4.429739817502549e-9
7.103763774058306e-8
1.9859669337109666e-7
2.0681842629618447e-6
2.811036671261712e-7
0.00001426425381524695
3.2713965998428657e-6
1.477710975396922e-6
4.827517069253806e-7
6.580275913171407e-7
1.4270598156027168e-6
9.44524198780832e-7
1.3617230204747936e-6
2.3142473054516403e-6
3.948794584137158e-6
1.6085229967079069e-6
1.3052183354718462e-7
2.0897143218852122e-7
8.003767663733657e-8
5.256734125724057e-8
1.291386408480557e-7
7.196080894132533e-8
1.482369731468848e-8
1.0994904446971687e-9
3.5046616185335353e-9
3.1930100879742505e-9
2.1458135840911334e-9
3.498396189001809e-10
1.9748553891983295e-9
4.195881109629426e-9
7.3096897181565575e-9
1.1708393802703007e-8
1.6622464977606385e-8
1.557285541663129e-8
1.295911101970349e-7
1.8436767950910569e-7
1.513421454758014e-8
1.3507162662407752e-7
2.236063773042622e-7
2.940227146562841e-7
3.2989475155018133e-7
2.914638377551315e-7
1.5639742729196737e-7
2.660158616301224e-9
7.338332236674129e-8
3.503599064862532e-8
1.214058560314807e-8
3.576478401225883e-8
1.672531769353733e-7
1.7534019489774788e-7
1.847927775438985e-7
1.1976605124752806e-7
6.677110341877896e-8
1.1204065749579165e-7
1.1553754141285859e-7
1.2207357648372536e-7
1.3300605192308292e-7
1.4383290792958382e-7
1.488183502135496e-7
1.4275541571046795e-7
1.2338986037917956e-7
9.162420830192922e-8
4.81785391934511e-8
1.0214772418455878e-8
2.4174440507050938e-6
4.127223005333497e-6
8.860883899749456e-6
6.278805130182623e-6
3.6561861525333813e-6
2.3668289352682392e-6
1.2252944101333543e-6
1.307681077758969e-6
1.41445785899586e-6
2.5223703926051626e-6
1.3482449702956282e-6
7.591630415817352e-6
6.506436671704594e-6
3.1042207060019607e-6
1.9809194640179637e-6
1.5258421436807572e-6
1.3698117843069003e-6
1.3429051110923153e-6
6.914016389147506e-7
4.365138671609251e-7
3.8016468901830895e-8
1.4007220238366405e-8
2.5704003965917443e-8
2.0196950110672828e-8
1.5223518097540196e-7
3.2969008755451613e-7
1.2426586763909436e-7
1.9983466207411943e-8
3.107361674526578e-9
4.271343996211807e-10
1.9049565652879427e-11
1.2783262253870663e-12
1.4443209603713906e-13
3.4442508333460545e-12
5.230487914640178e-12
8.381255692489383e-12
1.0912165712258712e-11
1.1475760888975785e-11
1.2681747148978252e-11
1.4425796449264448e-11
1.6313581377083138e-11
1.8323571616504012e-11
1.9801941807172265e-11
8.97618837418706e-12
4.795070808983667e-12
3.4901161309328995e-12
3.6275059110748654e-12
4.674384459257504e-12
6.555317348773871e-12
9.522595896573817e-12
1.41658326563724e-11
2.159295391890653e-11
3.389096753673714e-11
5.519776971133575e-11
9.435326521492156e-11
1.7221620813086632e-10
3.4509720392933695e-10
7.956120848185252e-10
2.2276639047286703e-9
5.349735970071678e-9
7.1089228680141594e-9
1.2933708491418789e-8
3.1000865899944754e-8
1.912810467260267e-8
1.8074673784665246e-8
2.1947338969283426e-8
3.020037953713469e-8
3.826169029203327e-8
3.972171050350625e-8
3.2687867033528246e-8
2.4400519744280876e-8
1.993784565196726e-8
1.956381166155376e-8
9.014315996827172e-9
7.059372275039857e-9
2.555855138930457e-8
1.4047293925332974e-12
2.955399012716327e-13
0.
0.
0.
0.
0.
0.
0.
0.
0.
0.
0.
0.
0.
0.
0.
3.55792393053563e-14
4.507723687539823e-14
5.862964558064505e-14
7.873889307483557e-14
1.0749807862169271e-13
1.481201688939631e-13
2.052587604553767e-13
2.8558593413260233e-13
3.986396186003998e-13
5.580453003677387e-13
7.832709891084554e-13
8.158740408053685e-13
3.839378281644647e-13
3.0576053949023594e-13
3.556330544521954e-13
4.973089609426231e-13
6.993734161530284e-13
9.727660031329024e-13
1.370843985504696e-12
1.97812049049034e-12
2.9222029785821326e-12
4.404320486210414e-12
6.7528066583245945e-12
1.0517210444665556e-11
1.6640083455340092e-11
2.6783302914407115e-11
4.3976632279508465e-11
7.397875134147421e-11
1.2833108018957988e-10
2.317934623235405e-10
3.778128990720262e-9
1.0940155241206937e-8
1.372277949145455e-8
1.5909620258657683e-9
1.2552239016011014e-8
2.3752108974527633e-8
3.315533968021532e-8
4.149910732671556e-8
4.8585962472997674e-8
5.372710876208005e-8
5.622907322558664e-8
5.582889313080229e-8
3.2169888603585944e-8
1.6712228380512476e-8
5.0425610144376906e-9
1.1838020223574169e-8
1.0277877694294433e-8
1.036454208444347e-8
8.090138043702194e-9
3.150612159330616e-9
1.8677876203400318e-8
2.2633742672584993e-8
1.9617007517248847e-8
1.6972310028878825e-8
1.4155866583522848e-8
1.0427910718183445e-8
3.328279532683522e-9
2.034023454957897e-8
2.0068084074712718e-8
1.6704493051176487e-8
1.536444991557054e-8
6.99571063947997e-8
1.2771774175436465e-7
3.7409569397979254e-7
1.0514010481881962e-7
5.563393243995105e-8
2.46163870936919e-8
3.212504006411688e-9
2.0740033616787928e-8
1.2857386210612677e-7
1.5753226675908877e-7
1.276185909232862e-7
3.216902694550885e-7
8.138970286887632e-9
4.105564748228015e-9
1.0085257476418624e-8
2.128176536339018e-8
1.6216660892958858e-8
8.514745193294361e-9
3.39257593294876e-9
4.094551042475945e-9
2.9665560186236598e-9
2.4809138297265574e-9
1.349939337133177e-9
8.859982424152222e-10
2.8796312851114297e-9
5.732447752781986e-9
1.0611049092301325e-8
1.829647480963026e-8
1.3442121323780817e-8
5.2660124315470345e-9
3.939605646058053e-10
6.6648334390973e-8
2.551472892262996e-7
1.9711068408929506e-8
4.805306220807418e-8
2.6204124907714756e-8
3.081099034921277e-8
3.14423767396046e-8
2.046694360616805e-8
1.1103849266828679e-8
3.972494498494959e-9
1.7991963758196208e-9
3.2410421254154135e-9
3.1182804851808143e-9
1.2470080558854802e-9
1.5755840488222407e-9
4.964758648291132e-9
8.442445007424465e-9
7.416346759663959e-9
6.751480631715774e-9
6.23940372685831e-9
2.1367977914923275e-9
3.3487561600117143e-9
8.264230008513926e-9
7.963682267743644e-9
6.966756771004359e-9
5.75458151316087e-9
4.292674394951347e-9
2.5936848219360117e-9
5.411267112956218e-10
2.321928069864236e-9
7.20536399812491e-9
1.5428891002033756e-7
5.98723871040743e-8
2.0286866258732175e-6
4.636392818005065e-7
2.2713876250835356e-7
1.0763818902418534e-7
3.6134446285685527e-8
1.9697854157477108e-8
1.2424307200896032e-7
2.0990825251439274e-6
3.4964477394184135e-7
1.2685884654009183e-7
2.338386714054921e-8
5.078729809942273e-9
4.37834480850741e-8
4.9708256912560647e-8
3.2777911175420436e-8
5.3534251258198504e-9
9.053646163486452e-9
7.336796392498935e-9
5.751629817982903e-9
4.682774293597584e-9
9.866849804684196e-10
3.4313721085530613e-9
8.518113532554903e-9
1.7634944290063138e-8
3.510883174319149e-8
3.0111747500533335e-8
1.4820478268751734e-8
3.793101691198562e-9
1.3127765294864448e-7
4.283805423466797e-7
6.202641070565958e-8
1.7492858855547167e-7
1.681496704636789e-7
1.576751131538721e-7
9.7563701760478e-8
3.2131090918864694e-10
1.3016994624798972e-8
6.124840838701512e-9
4.908988019419928e-9
1.688586811691647e-8
1.8762835705257646e-10
3.0965447765379066e-9
8.038612207913776e-9
1.4922066293170179e-9
1.0852805044110624e-8
1.7209289687686977e-8
1.3574037547665682e-8
1.2115182919139378e-8
1.0932697046650181e-8
2.5606688884071147e-9
7.493233966632543e-9
2.0495442556246743e-8
2.781576862405796e-8
2.346574412877854e-8
1.8180485644013186e-8
1.2826211698436218e-8
7.41988229567984e-9
1.5121488412131636e-9
6.250382538673226e-9
2.2368908512028024e-7
3.2830195847828383e-7
1.5493109063959565e-6
8.193817725131779e-7
4.932312643190997e-7
3.007826884643902e-7
1.5358773851250487e-7
4.3058843561647445e-8
7.078133126784276e-8
3.198825427435169e-7
1.4375768465976047e-6
1.1391417721072694e-7
5.6634857269212615e-9
6.837929881741958e-8
9.408109344121903e-8
7.087458995825602e-8
2.530508966822527e-8
1.1582468882770802e-8
1.4226735016797564e-8
1.096824313399427e-8
9.264949775581044e-9
5.4213652889043515e-9
2.6965632891788988e-9
1.1503857857223423e-8
2.7001769828099748e-8
6.001272294827306e-8
4.3046302507391275e-8
2.5807411675029318e-8
1.1493471621877561e-8
7.538751989331062e-9
5.112614190103137e-8
1.9959163912943105e-7
3.4625650311760285e-7
6.204802215224881e-7
4.1834004616181366e-7
3.1199215931040674e-7
2.2207590326454e-7
2.2351116595448512e-8
1.1206430907685118e-8
2.864172802601201e-9
1.2303428363468331e-8
3.107440565139892e-8
5.72495174609536e-9
3.728146644586055e-9
8.218181152458867e-9
7.178884813978677e-9
4.676796902592324e-9
2.1248520747577247e-8
2.0260509794160847e-8
1.6597154423628043e-8
1.5998822081044926e-8
1.0908627537704994e-8
2.3720936177906074e-9
1.6653389943956703e-8
3.1018493927216026e-8
2.9997020248134577e-8
2.5024285398596435e-8
1.932096507096243e-8
1.3231425813603238e-8
6.752690417761604e-9
8.752725588920894e-10
1.1862265321163177e-8
2.932573590865453e-7
3.717653367809977e-7
2.19068149266531e-6
1.0117841344901473e-6
5.783243529998446e-7
3.3205018346709927e-7
1.514597846971844e-7
1.088085749850642e-8
1.8144280192805833e-7
1.1742595925715313e-6
8.901037813061713e-7
2.646988340409488e-7
5.3279085969031335e-8
4.2515082065603304e-8
1.0348662433226868e-7
9.412638727377977e-8
4.4045037149761894e-8
1.093024870802703e-9
1.3584625049690291e-8
1.0872470607675433e-8
8.733338474758597e-9
6.318203056102836e-9
3.363720323112564e-10
7.436306537444971e-9
1.7612997975319862e-8
3.864843690741438e-8
6.275807901629768e-8
3.5199395770117e-8
1.6489290153458603e-8
3.618498574321443e-9
2.007714270501842e-7
4.82131137636528e-7
2.653332649846108e-7
3.4002205010696774e-7
3.0023857385995804e-7
2.7069325636163934e-7
2.1074737751695688e-7
3.327125276055516e-8
8.987681106708026e-9
5.677602526380953e-9
5.646639546003874e-9
1.6170440232305248e-8
4.278593275083544e-9
8.740846967443805e-9
2.5822656640092937e-8
1.0061021680591782e-8
1.558160200189848e-8
3.220295814069498e-8
2.3826109236306727e-8
2.1662056436597607e-8
1.980663903014028e-8
3.708512400206044e-9
1.4102916254315108e-8
3.4655457389457754e-8
4.701361934716138e-8
4.3156258668426126e-8
3.5253213301551766e-8
2.6193910957893745e-8
1.691350727267186e-8
7.453826942457425e-9
3.2507426783134394e-9
3.5990651407710806e-7
9.508427509635797e-7
1.6884355405559261e-6
1.4077047613086386e-6
9.236207995982139e-7
6.215244053898967e-7
3.4612004616675595e-7
8.978724363039015e-8
2.696251131210525e-7
1.5922050672661081e-6
1.1248515778808556e-6
5.185945514129776e-7
7.34761064487121e-8
9.679990227819137e-8
1.544997503155172e-7
1.2190726797408429e-7
4.8424479149266185e-8
4.270931881261702e-9
1.655563775996988e-8
1.322892745758423e-8
1.062969074395124e-8
6.8692495695272845e-9
1.7615893491549102e-9
1.1036297868225087e-8
2.600159668143901e-8
5.910473075997238e-8
6.819811134932411e-8
3.9349350276867505e-8
1.6340845565570666e-8
2.1581893160710724e-8
7.824990945965776e-8
2.6039176395909176e-7
3.8166572816757204e-7
8.240167175285742e-7
5.601747108206572e-7
4.271893861147778e-7
3.357515901216617e-7
1.1420528862211458e-7
7.363832075621495e-9
1.2246618896021881e-8
2.078127186754191e-9
7.849404061379135e-9
1.5710518588949012e-8
1.6803874845842213e-8
1.4385713090378172e-8
1.1542288131912581e-8
1.3559885784860595e-8
4.734028002184541e-8
3.554413625266325e-8
3.188243851373373e-8
3.1382732830778753e-8
1.1440841877663669e-8
1.510457464026991e-8
3.9285303289285016e-8
4.858016817675438e-8
4.696835399447196e-8
4.164951418865691e-8
3.3840856876743236e-8
2.446569112815511e-8
1.4119430831641707e-8
2.252788520923801e-9
1.339910825539009e-8
5.120586665677157e-7
9.580806631673015e-7
3.045110020011378e-6
1.7840325020244671e-6
1.0344413667918525e-6
6.087959139295713e-7
2.502493268201522e-7
1.5880670325925337e-7
1.8184296232697222e-6
9.731821010331792e-7
9.832164433054572e-7
9.267956385856055e-7
2.858877485657171e-7
3.5858759287694327e-8
1.1641293547905457e-7
1.567962260308232e-7
1.0527064173643183e-7
2.4442787992872884e-8
5.2196411577358075e-9
1.0517420011940768e-8
8.200285993080575e-9
6.259146191648797e-9
2.3767416736061046e-9
3.3758091673693336e-9
9.391560725241039e-9
1.9487735542508404e-8
4.0447658954841914e-8
7.275983127491752e-8
3.590209188103102e-8
4.774874126239362e-10
2.756174914609116e-7
6.426200869767567e-7
1.759666232085762e-7
3.2135389073273594e-7
3.2791713878387095e-7
3.1788211083859524e-7
2.716707890860408e-7
9.842461122306642e-8
1.2682291257755278e-8
3.040037808948254e-8
3.025228192345865e-8
2.9002000400842107e-8
4.3440353002189726e-8
1.6073419144655634e-8
1.3873172279920316e-8
3.888231354453238e-9
5.571647064852581e-8
5.201012429208037e-8
4.6179691242902525e-8
4.5553529405206895e-8
1.0199648138798853e-8
2.709936143329009e-8
5.4256971136101374e-8
6.627815776519106e-8
6.93763238796468e-8
6.746226814793923e-8
6.049355290685612e-8
4.916815957827682e-8
3.517864336262076e-8
1.9551098554614756e-8
1.6617229466665714e-9
7.132133099182628e-7
2.2986857208380027e-6
2.5040832422233904e-6
2.9172598485880103e-6
1.9339948007432026e-6
1.361541737959343e-6
7.068778346677418e-7
1.1336058563256654e-6
1.1830770583920377e-6
1.1010282351320499e-6
1.7543182253271193e-6
1.4655237157386916e-6
3.687943376706916e-7
4.9591498136819184e-8
1.1391140516128674e-7
2.0088737478778315e-7
1.6453192947555282e-7
4.2843509862007314e-8
3.715730909377286e-9
8.368847887596422e-9
8.155093375546826e-9
6.0474787021813165e-9
3.2006922209277906e-9
1.957531780299304e-9
7.0908008957222394e-9
1.4525619114613262e-8
2.8912161056548756e-8
5.95452488871648e-8
6.946145799972811e-8
3.5663337356359743e-9
7.513776367758477e-8
3.231401226585027e-7
5.775255929609085e-7
3.1677160768654927e-7
4.49388370142674e-7
4.4161554426902014e-7
3.8960456547338573e-7
2.1471847689108627e-7
8.769255182799682e-9
4.258813401018401e-8
4.656366080716565e-8
4.308911296892017e-8
6.247516192635755e-8
5.3361893803940074e-8
1.4137347161300698e-8
1.3192758624003248e-8
8.801747201708631e-8
8.234446967400059e-8
8.046303497709936e-8
7.004303332534942e-8
9.00408532907998e-9
5.3581028335379834e-8
6.700541934202778e-8
7.375852586838657e-8
7.972248599353885e-8
8.310374858080172e-8
8.110917393235118e-8
7.243226994111296e-8
5.794521478927656e-8
3.9190850053518356e-8
1.641368947452971e-8
1.254132477763189e-8
1.2468303664736703e-6
3.1198961060499873e-6
4.908681221418051e-6
4.179465056202556e-6
2.4783592369220972e-6
1.655899541238667e-6
8.10289768755607e-7
1.0401429235494946e-6
9.899752323450912e-7
1.4313316094206128e-6
2.29819436036423e-6
6.6983098248343e-6
1.925716034760046e-6
1.8448100092070824e-7
2.457240575676818e-7
7.995044159327325e-8
6.198345193821692e-8
1.1215205043296366e-7
3.254851200150121e-8
6.691260373168084e-9
5.3195696758735926e-11
2.5174940593733293e-9
2.2177980258256037e-9
1.3914158746858418e-9
1.9598396099958146e-10
2.035024053942709e-9
4.0124571096295775e-9
7.0356499196747136e-9
1.1931082816860185e-8
1.9422800534945342e-8
6.697088830040508e-8
8.790868520269236e-8
1.3645423725901649e-8
6.664637654526916e-8
1.2428836360215668e-7
1.6734348540288718e-7
1.46811426633958e-7
6.017174696309706e-8
1.9362209505328933e-8
6.027312453436139e-8
6.561232900051966e-8
4.9397078095269e-8
6.577309783688159e-8
4.602236573066748e-8
4.9266947346548615e-8
1.1254718457714951e-7
1.6865893236654424e-7
1.2019021363407695e-7
3.897859767136591e-8
1.573157813826655e-7
2.2933668933993417e-7
1.8215405046285578e-7
1.4159799810590436e-7
1.3185251743154484e-7
1.3722497936662102e-7
1.4878907810857736e-7
1.6062319962538743e-7
1.6568686245258677e-7
1.5691467751413067e-7
1.316990846321784e-7
9.286537991744135e-8
1.7263396532942095e-6
7.881847444754663e-6
7.140729586137855e-7
5.9698174545161675e-6
6.093748649510415e-6
3.789995585682762e-7
2.063745616082714e-6
2.2214369743227874e-6
2.697369989688676e-6
1.5553009871761713e-6
4.967820313321267e-6
0.00001069226634391596
7.425049484081701e-6
4.811273886890496e-8
1.6660228686366124e-7
1.3889522852526846e-8
1.0252260600725467e-8
1.667617451156852e-8
3.058648939749819e-9
1.718610744057283e-8
1.2363308549939334e-8
5.17296223379697e-9
1.5901662841498194e-9
4.578949671422567e-10
2.1427806743164565e-10
4.31889832163718e-11
4.535844925756328e-11
9.438997302762902e-11
5.04796984148312e-11
1.0965473653886415e-10
3.162459747923813e-10
8.038249135092592e-10
1.6415377518019635e-9
1.9523951333408225e-9
1.8589623633354122e-9
1.2096027293636742e-9
2.273808419317443e-10
1.64107945160327e-10
6.408879090224994e-10
2.45354057549909e-9
4.55025957478542e-9
2.351831962144094e-10
1.1545736484403154e-9
1.492707857627773e-8
3.374920979805054e-9
1.0861009632777389e-9
2.682041985460754e-10
8.105258070635839e-10
3.052631032725596e-9
8.779874072530894e-10
1.9545417408546873e-9
1.5499458316564938e-8
1.6361204738247762e-9
4.1888927487723395e-10
1.327163707090289e-10
9.835963202154697e-11
3.3462826260423983e-12
1.2723676989918603e-12
1.9973103106266434e-12
1.7728309842623898e-12
2.151419042652854e-12
3.1511250379663934e-12
7.354959717136887e-13
9.056946443908981e-13
1.0704205912840259e-12
1.3808006451601958e-12
1.6245301263575167e-12
1.941948469981401e-12
2.332323921277337e-12
2.812983539363004e-12
3.4079119762594795e-12
4.149101098927904e-12
5.079633931503483e-12
4.551941879073538e-12
3.2988244555573185e-12
1.1750044195006149e-11
1.615897862781056e-11
1.85646302248808e-11
2.203057889982924e-11
2.9181840157112985e-11
4.400980658070943e-11
7.607165173623062e-11
1.5471298048165193e-10
4.039400485066188e-10
1.890180525366928e-9
5.068964086923009e-9
5.420361711721277e-9
2.076392586007312e-8
7.185868058175272e-9
8.63280336474992e-9
3.121759117869234e-8
3.370199249599602e-8
2.6118644516374088e-8
2.286297621903028e-8
1.6731161384487345e-9
6.054340462338423e-10
9.821227975953447e-12
2.8243062917458234e-13
0.
0.
0.
0.
0.
0.
0.
0.
0.
0.
0.
0.
0.
0.
0.
0.
0.
0.
0.
2.4693440465596544e-14
3.584309570562113e-14
5.2089462869662626e-14
7.582266318423857e-14
1.1059522758008351e-13
1.617110306495424e-13
3.5460324247063846e-12
5.191683307188531e-12
7.374016216651964e-12
1.0431715842510375e-11
1.4676052007977424e-11
2.0572690955269264e-11
2.8734936203731955e-11
3.992184330869055e-11
5.4996088651385443e-11
7.478503820580923e-11
9.976168562399777e-11
7.175439207115251e-11
7.803784666958859e-11
6.688358164206166e-11
6.420032126717397e-11
7.437191215672899e-11
9.106789280728532e-11
1.1963813791231003e-10
1.7606106842700506e-10
2.8959023293328716e-10
5.240499692413958e-10
1.0402754882933267e-9
2.249779080394424e-9
4.2409711029328016e-9
4.35435995515517e-9
4.615987183683241e-9
5.403769425460473e-9
6.884697733163712e-9
9.469003842741916e-9
1.4115829498788285e-8
2.3244425005087524e-8
1.9283197324844217e-7
1.9607354814739764e-7
1.938321804062981e-6
7.569621554336122e-7
4.153816368019046e-7
2.3069019377241408e-7
1.0613692299216553e-7
1.9055042942869786e-8
7.485927669436512e-8
3.2062940653451474e-7
1.4864862739532735e-6
8.914396404406526e-8
8.435403327140001e-9
5.149660405303002e-8
8.210154845032421e-8
6.674942052008466e-8
2.804373682589093e-8
9.218400110491433e-9
1.3877976343373875e-8
1.0594115406428528e-8
8.946418956946441e-9
5.96558381768436e-9
1.581754220046051e-9
9.463312269281879e-9
2.216729348069973e-8
4.845287946167641e-8
4.512057005942535e-8
2.6828522115161476e-8
1.3099856554526077e-8
1.6303147857346508e-9
2.749949901328014e-8
1.9072193230600148e-7
3.860241089248745e-7
5.232287819878158e-7
4.0606431343875745e-7
3.077746915867816e-7
2.508786190028511e-7
7.357043872439648e-8
4.400310756215351e-9
5.212743122597132e-10
1.603940293722451e-8
3.9105615911036874e-8
1.169566350110306e-8
6.185574426497924e-9
1.7015715362666686e-8
1.020122530739476e-8
4.0513806851603955e-9
2.0829933524915953e-8
1.9604480104526296e-8
1.6068107248596848e-8
1.5389737334292756e-8
1.0417965630454133e-8
2.4642440338332597e-9
1.682475286028166e-8
3.1759860553697056e-8
2.9655587230612722e-8
2.4340086733203673e-8
1.858365022899373e-8
1.2473296338501373e-8
5.7935489210443365e-9
2.565128547926073e-9
2.3858286474928134e-7
3.9230123202090155e-7
1.4648578653270901e-6
8.565315942336511e-7
5.346059764429454e-7
3.37706280606429e-7
1.8127590496482282e-7
6.351529797615574e-8
4.7193914682421595e-8
2.3482154111605014e-7
8.562859293572681e-7
9.588487943507127e-7
7.44175951923633e-8
3.2766858720210846e-8
2.1024769314769855e-8
8.799174552970318e-8
8.376380744432438e-8
3.6468076259068055e-8
2.5730259232032355e-10
1.0690386751068901e-8
8.445663557156558e-9
6.638817348418583e-9
4.53279444992628e-9
7.422450817492825e-10
5.7415376494363576e-9
1.2308905732563058e-8
2.4087947458890297e-8
4.5794055076402286e-8
4.2581442625233206e-8
1.591062770317578e-8
3.795704605213749e-9
2.2790890285140895e-7
6.615080860246905e-7
1.7923310118739285e-7
3.42210755412698e-7
3.2975113601621665e-7
3.0990798585180253e-7
2.799802734978736e-7
2.4828218107114655e-7
8.188287861421508e-8
1.2143654405542918e-8
1.0866432831970117e-8
2.023796678568123e-8
5.377456242842023e-8
3.290593565717182e-8
6.798159570473751e-10
4.953991117811931e-8
4.770553325724143e-8
3.9135487379146386e-8
3.8904377353925365e-8
3.094282472827566e-8
1.8231203049687888e-9
3.5635582587524976e-8
4.946561214440744e-8
4.817596168834708e-8
4.4060580775656536e-8
3.7746461558804474e-8
2.917392708175318e-8
1.8448593341086385e-8
4.4694944364821845e-9
1.7245101929180266e-8
6.085637891555673e-8
6.241717575344783e-7
2.84251854385335e-7
5.517807146211527e-6
1.536487418618614e-6
7.622483261305002e-7
3.538012593653835e-7
8.983898789517214e-8
1.7404536123636008e-7
1.5647385687857522e-6
8.583820934885951e-7
8.68922968592159e-7
8.271056183899479e-7
1.4085302942470698e-7
5.051218448572341e-8
6.040818172655756e-8
1.3762947160691892e-7
1.0726833470772578e-7
3.363377884196524e-8
2.7178254784647685e-9
1.136225357920162e-8
8.96359851585593e-9
6.969834318465951e-9
3.808619900991e-9
2.141132951775758e-9
7.741392927033314e-9
1.589523037934068e-8
3.099204490378848e-8
5.905942620106205e-8
4.740564087132316e-8
1.2251341897220415e-8
2.095252570987491e-8
2.961851776403748e-7
7.253447731234198e-7
3.0796463084457107e-7
4.652846357905134e-7
4.3797222542075363e-7
4.0012478216692494e-7
3.44746472981036e-7
2.948862168688035e-7
8.958495921693644e-8
4.5533133029901447e-10
7.261821068320886e-9
2.3989877409464026e-9
5.024936581304869e-8
3.7294945204688076e-8
6.358600640529463e-10
7.410638415690107e-8
6.80111983650689e-8
5.725383081102193e-8
5.875209386396741e-8
4.027357236768856e-8
1.05595978084722e-8
5.212085632469299e-8
6.598234718649711e-8
6.667401302982726e-8
6.324071477518187e-8
5.588073443939946e-8
4.4687022296333665e-8
3.04010115179873e-8
1.2727401325954467e-8
1.1477375437135059e-8
7.141245213287899e-7
1.1213209597667724e-6
4.245752745917027e-6
2.2373363633848876e-6
1.2726760177797155e-6
7.255379521502568e-7
2.776675969582834e-7
2.281587722986128e-7
1.913002731915512e-6
1.1252103273089488e-6
1.2164600080259384e-6
2.783688175955931e-6
1.375477462134479e-6
7.789874599669772e-9
7.02596099109072e-8
1.6702897873004256e-8
6.488960342438473e-8
1.3652657650413541e-7
7.426232307953741e-8
1.4879070743541508e-8
5.45182925412226e-10
4.703714892656012e-9
3.72931817342432e-9
2.558102927747331e-9
3.822938904609814e-10
2.2147108896534644e-9
4.73519282877273e-9
8.320898093287665e-9
1.3440531569318886e-8
1.9465695067224607e-8
1.99120231520713e-8
1.6195366374856917e-7
2.2968590481289427e-7
8.979141932456848e-9
1.4744621530562346e-7
2.235436250594965e-7
2.790506445954992e-7
3.1004770732308753e-7
2.9625073061361007e-7
2.0193929581048176e-7
4.264274775359219e-8
4.6635471355578484e-8
1.786225966111782e-9
1.3516731407709813e-8
1.4107921631883785e-8
1.4526495218620705e-7
1.3267189108245144e-7
1.288418342676782e-7
1.2931047742357205e-7
1.8826409999198632e-8
6.419535960133882e-8
8.59035707379758e-8
9.43723284395866e-8
1.013485204560524e-7
1.0573372163335435e-7
1.0416623819560121e-7
9.433799084190169e-8
7.6210323810995e-8
5.047044504625517e-8
1.5568322186917044e-8
3.543753154388865e-8
1.2048527441203904e-7
2.1857618762372074e-6
1.0409921933993138e-6
0.000012655947046551357
3.9607502962336654e-6
1.921725969578885e-6
7.019816315091353e-7
1.4538635758430924e-6
1.1789904820133082e-6
1.0068222795930045e-6
1.6670794578118013e-6
1.819906157995625e-6
4.488609134938347e-6
2.5722026541313043e-6
6.109502942130396e-8
4.162434973974252e-7
2.1666039105966476e-7
4.7588508666237926e-8
7.081999772018428e-8
8.025615075210218e-8
1.826935256967611e-8
3.401509682682411e-9
1.1935794813657228e-9
2.340790167106014e-9
1.6908001629685517e-9
7.401737661056872e-10
9.748364889808266e-10
2.5612193075887437e-9
4.576192007084527e-9
7.533277968585377e-9
1.1341172933835142e-8
1.3412214194555863e-8
7.06075492155137e-8
1.0635244501776634e-7
2.1775982936510034e-8
7.79197087530891e-8
1.503035712937211e-7
2.1326064614588843e-7
2.3659057088095967e-7
1.718929540749559e-7
5.459739045769836e-8
4.054844831843694e-8
7.929650799078017e-8
5.398663038066219e-8
3.494623922957432e-8
6.829637266931758e-8
1.8996180259028772e-7
2.2599409132337128e-7
2.608011070783029e-7
1.4387232816877502e-8
1.397944097706886e-7
1.3571054134179354e-7
1.2609604211206094e-7
1.2960588873668623e-7
1.414476192671368e-7
1.5577279823431563e-7
1.6626970685067727e-7
1.6641481861949345e-7
1.5175601408551832e-7
1.2184392138652474e-7
7.822620949093853e-8
2.023185051773925e-8
2.6895683377719344e-6
6.298505748755198e-6
7.5957205319217565e-6
7.590488997292756e-6
4.860878484057608e-6
2.7728189337304138e-6
1.2559034397780584e-6
1.3753601899356416e-6
1.6919422228366427e-6
2.821043890911738e-6
1.7877808707952025e-6
3.8232171966830366e-6
1.6933846361551867e-6
9.565533165636157e-7
1.0161946777056275e-6
3.1926786542581915e-6
1.1597248117055614e-7
5.154287336844862e-8
7.757634753750218e-9
8.79564643052626e-8
1.3596671112069174e-7
6.071655375239968e-8
4.703953001078636e-8
2.8018702203777892e-9
4.491331404886949e-10
4.1838824986475874e-13
7.301883288380573e-12
1.815817906334112e-13
1.3372398287593597e-12
2.3625142293394358e-12
2.9949475156890596e-12
4.121780983947755e-12
5.355646531523892e-12
7.181394311724827e-12
8.977008285476687e-12
1.0671219106203677e-11
1.242223132440389e-11
1.4403651107394215e-11
1.6769505261690784e-11
1.967820833798318e-11
2.332142727819719e-11
2.795322431113173e-11
2.5449716806818994e-11
1.6442949704111485e-11
1.3028072891184747e-11
1.4400871246146205e-11
2.0042682990387558e-11
3.088125819438483e-11
5.009883773070268e-11
8.514819702099473e-11
1.535120375745496e-10
3.007320450517314e-10
6.667280707640057e-10
1.77477955743439e-9
4.9128849974812256e-9
7.1660441084974695e-9
1.1540258497606426e-8
3.856395721816592e-8
5.3480417624282304e-8
5.6192448569288205e-8
3.1506276954573964e-8
4.102455507174612e-8
4.6311407241184536e-8
2.0974323294998894e-8
7.664196203416756e-14
8.844869469570947e-14
0.
0.
0.
0.
0.
0.
0.
0.
0.
0.
0.
0.
0.
0.
0.
0.
0.
0.
0.
0.
0.
2.342543268756654e-14
3.404330358595042e-14
4.9560270926825945e-14
7.230539388408062e-14
1.0575904944078922e-13
1.5515051541022987e-13
3.2944212130855884e-12
5.032507235287196e-12
7.358575536889138e-12
1.0612797080129652e-11
1.5104963583246857e-11
2.1285676644586e-11
2.9711877192483686e-11
4.098830351337358e-11
5.5623459545202546e-11
7.372706550202154e-11
9.447426122978725e-11
7.411015059349702e-11
7.572294329198161e-11
7.249582639356673e-11
6.907442562491597e-11
8.128394668713007e-11
1.0099219031233245e-10
1.297399750875745e-10
1.830919673304591e-10
2.949134332033563e-10
5.422565049747872e-10
1.1262467269642796e-9
2.4150837308544633e-9
2.7119245268734004e-9
2.7468975903516406e-9
3.0992906218779385e-9
3.829056808684032e-9
5.107581221310641e-9
7.337781126845273e-9
1.1468524974452913e-8
1.2835380664276743e-7
1.1079895423259571e-7
1.3684972666535701e-6
5.455295301501109e-7
3.0505471582126033e-7
1.7435569630096104e-7
8.47429409218376e-8
2.2333999880967327e-8
3.881099071017591e-8
1.585072524956821e-7
8.314309198204621e-7
5.112292163737575e-7
2.6555862608429218e-8
1.2427523280151373e-8
6.94424280052425e-9
5.048431677757155e-8
5.3841255295472254e-8
2.9948978470642864e-8
1.3333557835583857e-9
8.584566183111244e-9
6.649594108448573e-9
5.226838409883575e-9
3.8781001519926745e-9
1.1443771303020495e-10
3.954045923956161e-9
8.590790882802057e-9
1.6457624168710047e-8
3.0201630294393463e-8
3.591109529659015e-8
1.4598421555929559e-8
1.0623926515129387e-9
1.6849069264256342e-7
5.59902456054593e-7
7.209674213558291e-8
2.2742971676407083e-7
2.2936610464342309e-7
2.229785936297958e-7
2.1245395887854086e-7
1.6970388629872878e-7
3.480370244165337e-8
5.4757223725621524e-9
1.1272551474174836e-8
1.389991908460919e-8
3.3605913567543076e-8
2.1163284794225234e-8
2.1228350745454065e-9
3.289093745212445e-8
3.25622036949356e-8
2.6593227563847765e-8
2.5957976718279567e-8
2.1216210486982767e-8
9.575593025698205e-11
2.453577405248708e-8
3.533981550232797e-8
3.33002399335462e-8
2.9741433860709542e-8
2.500065009125439e-8
1.885406520522878e-8
1.1052941446643523e-8
1.1044861291574445e-10
1.937095449025864e-8
6.531348695260786e-8
4.387034919740217e-7
5.911998833906812e-8
4.469886388276924e-6
1.05567978840384e-6
5.069558415866509e-7
2.2767392243661649e-7
6.190846191123772e-8
8.045183644844889e-8
5.258311376736375e-7
8.901646459302707e-7
6.014705545367124e-7
4.341871031977698e-7
5.9036748877769536e-8
1.862634869169791e-8
6.105372299043612e-8
1.0375484875969626e-7
7.420577872490088e-8
2.0409051822145145e-8
7.928538550011028e-9
1.1001837005428349e-8
8.325479115266026e-9
6.694975104535727e-9
3.011338772459786e-9
2.907081152751366e-9
8.675356642248256e-9
1.7774420777651065e-8
3.5052491933093264e-8
6.467740518639115e-8
3.201245809085996e-8
8.71035772688609e-9
1.3554760813393466e-8
2.410561631986856e-7
6.334295488703905e-7
2.971629992308172e-7
4.2540437081891294e-7
3.8396317626371967e-7
3.446282716218168e-7
2.985806171841643e-7
2.552919486434293e-7
6.087721584100665e-8
1.1127365665814465e-8
1.601821606454695e-8
1.5964578385052048e-8
5.745761053506672e-8
3.993806966197057e-8
6.377873725569868e-9
4.293690957731319e-8
5.061804600415502e-8
4.013597485861135e-8
3.8981526526517783e-8
3.405013002386091e-8
2.9969413796039332e-9
3.153987280471672e-8
5.226467205061968e-8
5.217604073224649e-8
4.7828683897025427e-8
4.113454675965052e-8
3.2118408128155305e-8
2.105865555112935e-8
7.267464770486511e-9
1.2681209888504483e-8
5.059582744668131e-7
6.554874306562265e-7
3.4289027786765125e-6
1.5817913425528757e-6
8.949288553706096e-7
5.041069538563813e-7
2.1347768258891793e-7
3.065338199857558e-8
4.910032518222887e-7
1.743040210153369e-6
9.596798452479193e-7
1.3495255711003682e-6
4.259423812376589e-7
1.0632419004233944e-8
3.6715748523994475e-8
1.21305066335763e-8
1.1789742763898952e-7
1.0995258833475841e-7
3.6508013081761264e-8
3.029564668513574e-9
6.924852400898941e-9
6.139929901799712e-9
4.532226169423956e-9
2.5593741423161585e-9
1.2429788296727437e-9
4.582564719428198e-9
8.819237210621964e-9
1.5372435358574702e-8
2.5091560322905145e-8
3.6416817952532395e-8
1.4176790048548649e-8
3.797613928887243e-7
4.529570442171652e-7
3.1530075506266735e-8
2.3785128634950965e-7
3.0000677383587556e-7
3.33064906791954e-7
3.395058366029417e-7
3.198882618837479e-7
2.719687909291551e-7
1.0268561808144909e-7
9.71826417266498e-9
4.8377786590290984e-8
5.0636772768333196e-8
1.5576675991325483e-8
6.702086810136574e-8
1.126236930363732e-7
8.968402458130493e-8
9.303060318566814e-8
7.615258265413185e-8
4.293828895065448e-9
6.051827382830379e-8
7.644732830960949e-8
8.079920054881133e-8
8.158629527232462e-8
7.793971402301446e-8
6.853372334688042e-8
5.3504807003299593e-8
3.3114609486453933e-8
5.122093258780944e-9
3.882825026281886e-8
1.220339018420148e-7
1.4436292928286252e-6
4.975581936363973e-7
0.000010615680576243318
2.7789757131478296e-6
1.3137470481421268e-6
5.205598494316559e-7
1.6490741533521046e-7
1.9999490801894417e-6
9.65719624370935e-7
1.04577682460854e-6
2.466396494340402e-6
2.8228067193572965e-6
5.454022139677762e-7
4.657938156213561e-8
3.082163286776156e-8
4.725652668997361e-8
1.459823713845444e-7
1.3143126148729983e-7
3.462052811542437e-8
4.466355418982068e-9
4.9826432699953016e-9
5.345776183774173e-9
3.849310732776533e-9
1.9452905165794314e-9
1.448315198634201e-9
4.520489154832564e-9
8.503085777016826e-9
1.4695263031627188e-8
2.380494041583567e-8
3.3426075068562955e-8
4.109748932627297e-9
3.643732595861903e-7
3.761244196236281e-7
4.157506252591008e-8
2.531239570916893e-7
3.364447825484845e-7
3.8562412438470417e-7
3.8970357224823496e-7
3.333763592095507e-7
1.643988564886374e-7
1.2295898796896568e-8
6.756182279225621e-8
3.756518113921812e-8
3.726971414596047e-9
2.988188997271684e-9
8.324022811577854e-8
1.455528729089533e-7
1.28777445848951e-7
1.3823044858296418e-7
4.312575962554975e-8
6.001188480952142e-8
8.977797645201716e-8
9.942846552275688e-8
1.0770785777577674e-7
1.1450580650335382e-7
1.1603010810684318e-7
1.0881016152068331e-7
9.19423642009508e-8
6.664333698067177e-8
3.32811030245599e-8
1.153560131945584e-8
1.7086016626386499e-6
2.9769819892310132e-6
7.38333342865161e-6
4.787643213955678e-6
2.716433743648922e-6
1.597798233542003e-6
6.495941332366841e-7
1.3314521147542153e-6
1.1955088979991834e-6
1.6859283019105552e-6
3.494529055051051e-6
1.9549858605318324e-6
1.180417833983584e-6
1.0304084268159391e-7
3.568354013933457e-7
1.8684816207302775e-7
1.97368826046566e-7
3.3051353887022204e-7
2.0816329379276208e-7
1.4542110991696215e-8
1.7042497828761167e-8
2.185748646625293e-9
3.0296169326813923e-9
6.617014813415076e-10
3.711043498433877e-11
2.6366403045100447e-10
2.3921021040267705e-10
7.189821115928229e-11
3.1676572811359516e-10
6.963840137320048e-10
1.1799208867758905e-9
3.080357608948497e-9
7.3816618454189366e-9
6.991359240075293e-9
3.6885102161556043e-9
1.7260630424206773e-9
8.301007259346558e-9
1.4206997348291928e-8
1.3399327469692837e-8
4.881892433613854e-9
6.978595163672826e-9
1.819030161446974e-8
2.0433947745352673e-8
4.39531185303409e-8
7.4688951869168e-8
2.0553228762731813e-7
1.5787740259603068e-7
4.1537210056572044e-8
1.2150200661258079e-7
2.051842168353821e-7
2.1246620304020843e-7
1.8757135510338368e-7
1.8244088100686407e-7
1.9224351077704252e-7
2.0881363295508086e-7
2.2571795806399902e-7
2.348340512419328e-7
2.268976860639392e-7
1.961537294465696e-7
1.4282313215564403e-7
6.884757053240587e-8
2.78266237818371e-8
5.126311672031811e-6
8.856633527136702e-6
0.000010794882621138011
0.000010835700572649469
8.212583379357778e-6
1.1033782441075784e-6
1.6837181376806025e-6
1.8798841992964422e-6
2.610807636432511e-6
1.0265941136129632e-6
4.307537141531809e-6
2.4561241559697237e-6
1.279077505963806e-6
9.045388109267105e-7
1.0312927094608034e-6
2.92339638173642e-6
1.2154784635826354e-7
3.501209106266612e-8
8.210018742565943e-9
4.8472411788244064e-8
1.9449188506410454e-7
7.269824109403827e-8
5.452140020816856e-8
3.4990002596052094e-9
6.456143419776721e-10
1.7873157363071047e-11
9.297720261736667e-12
2.906338023902441e-13
9.688869016809925e-13
2.689609650625484e-12
3.589227972011391e-12
4.519498284753232e-12
5.524366739428911e-12
7.32024321746396e-12
9.148659556243586e-12
1.0868803157749053e-11
1.2618933645038536e-11
1.4574081802811366e-11
1.6891051823260932e-11
1.9727782969806595e-11
2.3271682017288917e-11
2.776818957958421e-11
2.4923751668503383e-11
1.5867369477631452e-11
1.245256980046741e-11
1.3619958892593857e-11
1.8772239145908295e-11
2.8685484151302262e-11
4.616529895800705e-11
7.775717231747809e-11
1.3859949436106645e-10
2.6730606421987906e-10
5.791426419678085e-10
1.4943445238808648e-9
4.298741208864626e-9
6.795182213968445e-9
1.0224584711223088e-8
2.904428585656959e-8
6.015461493136843e-8
5.323899182923391e-8
3.524658734014996e-8
2.807410662694103e-8
2.4380929686009015e-8
2.87847600790123e-8
1.3259220608095542e-7
2.8035390918920165e-8
4.059368825824087e-11
1.029848937620868e-12
0.
0.
0.
0.
0.
0.
0.
0.
0.
0.
0.
0.
0.
0.
0.
0.
0.
0.
0.
0.
0.
0.
3.139928687463653e-14
4.5691987788686113e-14
1.0193386972220646e-12
1.43952151189506e-12
2.0005948282192137e-12
2.796408950244899e-12
3.919402980126268e-12
5.509453274379438e-12
7.761477270454983e-12
1.0941301769727838e-11
1.540301276952147e-11
2.1600233914481213e-11
3.0076569793621344e-11
2.211274434862727e-11
2.397787141966233e-11
1.7474476539490757e-11
1.7241263947037202e-11
1.9789305432027264e-11
2.442404206494699e-11
3.316684490691005e-11
4.9373507990407143e-11
7.874028104088948e-11
1.3290466389276118e-10
2.376525734768582e-10
4.549496020322627e-10
9.461682822729108e-10
2.099012122527428e-9
3.1087817278733697e-9
3.096024434426126e-9
3.3825098652371625e-9
4.061660412618475e-9
5.277774604405562e-9
7.379144938521688e-9
1.0213095147470681e-7
2.2108469585903477e-7
6.942175045178086e-7
4.824327961884192e-7
3.187926888437369e-7
2.1645133415174712e-7
1.2991544622296974e-7
6.263398783015864e-8
7.0611450328199536e-9
5.5477492434628413e-8
1.5208066965167723e-7
1.679521910408327e-8
3.7669591860110035e-8
6.617574295401424e-8
5.798359703660647e-8
3.4136051165103366e-8
1.2977151202410116e-9
1.583871762557792e-8
1.2001233937698461e-8
1.0149195195960511e-8
8.568420659457413e-9
1.5827674924482918e-9
7.639022662955858e-9
2.1313216898144143e-8
4.551153292696335e-8
3.364846812772145e-8
2.3579350138254476e-8
1.4946115279667463e-8
4.930672526386101e-9
1.3393748610124719e-8
6.463253163570298e-8
1.5673979134784315e-7
2.462925539037591e-7
5.07765344604602e-7
2.5163072458404924e-7
9.623764280389453e-8
1.681888751480368e-8
1.6366070000399533e-8
5.665810703331792e-9
4.652916160373062e-9
1.795514418843191e-8
4.4157636305930824e-8
1.1778834687361022e-8
1.7351653377100808e-9
1.1302718330726215e-9
4.6513466911161505e-10
9.650402280934198e-11
3.29624802795592e-9
6.875798196706699e-9
6.0848212650002145e-9
5.203292857727276e-9
4.7109513112995926e-9
1.6489538948134162e-9
2.1708714180129063e-9
6.982883250210865e-9
1.3218068350596952e-8
1.1337877527913298e-8
8.27480288995228e-9
5.492902172838355e-9
2.904282659099355e-9
2.3425890657349875e-10
1.036922746817892e-7
1.935060650424916e-7
5.577043200262208e-7
4.115958660314123e-7
2.8606613192954943e-7
2.014725879739807e-7
1.2582000066922453e-7
6.437350511167375e-8
1.3137847898544506e-8
4.194435102146273e-8
1.1784583810144722e-7
2.1122449807422507e-7
3.0878085780564906e-8
6.055870757928067e-9
4.730525008903061e-8
5.4319838023301487e-8
3.672014743754785e-8
8.093904005239667e-9
1.0184011746526238e-8
8.488416747470804e-9
6.640222784192826e-9
5.541972114160407e-9
1.70358416078735e-9
3.4809197675579027e-9
9.362020784676603e-9
2.0075377142957453e-8
4.1104743225857865e-8
3.06599557856491e-8
1.6219200899276284e-8
5.193363936578734e-9
7.561187480074381e-9
1.361770595327635e-7
3.664356771067587e-7
1.8654892300383383e-7
2.3889823448404884e-7
1.9817342601118398e-7
1.529386542303319e-7
1.5545692983311605e-8
1.5550963260418684e-8
9.43159680964573e-9
2.1373134885738794e-9
1.566177220863988e-8
1.5448187651855825e-9
3.1195463864822766e-9
3.875054510114142e-9
1.4510378024739693e-9
8.496395370813234e-9
1.8434831596586287e-8
1.5684284455247186e-8
1.3602283117320025e-8
1.3146089590929817e-8
6.439982219487795e-9
4.962473160032875e-9
1.8176501780092216e-8
2.2893256716400863e-8
2.0140266649349337e-8
1.6689351873365088e-8
1.2742200472799342e-8
8.292061023997686e-9
3.0516178244443613e-9
4.201175093036462e-9
1.714686778773158e-8
2.5390705454606534e-7
1.2144739673989024e-7
2.464485436287119e-6
7.824832551875086e-7
4.10750255600166e-7
2.1166797299061172e-7
8.318900989065845e-8
1.335115657357813e-8
1.634558183456984e-7
1.4477545401485937e-6
6.14226165681262e-7
1.8579876990998017e-7
4.028039785146423e-8
1.8451569804965437e-8
7.463348397559174e-8
7.683124627277504e-8
4.269138411503553e-8
2.5785912285557486e-9
1.1724722612474383e-8
9.540259660346505e-9
7.570154874863807e-9
5.8792651050403814e-9
5.756986066087449e-10
5.320452891401484e-9
1.28477871787127e-8
2.7341508250053972e-8
5.6075573228548526e-8
3.4825122863730245e-8
1.6854073101246348e-8
1.5953780531948471e-9
2.0494963919433268e-8
1.8301507187192541e-7
4.17749260961396e-7
3.54477516686575e-7
3.608946691339809e-7
2.956269705319914e-7
2.546118219941064e-7
1.2531664398082983e-7
5.787427103071609e-10
7.956099823130627e-9
2.9498042747931685e-9
1.8318069484993332e-8
2.593824600323705e-9
1.640762832904269e-9
1.3956458051073827e-8
5.271777315803081e-9
1.3960977748421556e-8
2.9535641729356386e-8
2.372857876279289e-8
2.0973289339670755e-8
2.0433702077722258e-8
8.842398690718002e-9
9.182430412258442e-9
2.847044621432761e-8
3.424439642957572e-8
3.0919943080921504e-8
2.610323395814005e-8
2.025717165677301e-8
1.357635063611584e-8
5.854632549062531e-9
4.330426762181664e-9
2.93689718073743e-7
4.415932793327336e-7
1.9353866205873956e-6
1.0227173757437273e-6
6.089639550204154e-7
3.6610559186789884e-7
1.7893145118019228e-7
3.205449714132185e-8
1.482853278984147e-7
8.004479921166279e-7
1.116324752438542e-6
7.854874251415525e-7
2.0546094277395234e-7
5.9320820158921706e-8
2.8515209179545003e-8
6.089150217128612e-8
1.0029420516117649e-7
6.422326775244326e-8
1.3422774725609217e-8
5.5679998271180424e-9
7.372891646246608e-9
5.509403995979573e-9
4.172003220808356e-9
1.0268128392749358e-9
2.8190260885163156e-9
6.694885458506363e-9
1.2718898315399956e-8
2.3062487677280158e-8
3.9779701988327556e-8
2.8625148173703423e-8
4.825069955384295e-10
2.627233316513164e-7
5.983224986623227e-7
7.825242551504161e-8
2.517767614088857e-7
2.7630009815200683e-7
2.825186500016185e-7
2.7208254028287453e-7
2.36224956959763e-7
8.024070363617281e-8
3.3672536951913177e-9
1.6664166417835063e-8
6.047740791203732e-10
3.1890145980539454e-8
1.7224040773538313e-8
2.308884570249167e-8
7.470349857626535e-8
5.6823388941176454e-8
5.236461946631188e-8
5.342110343181065e-8
2.3294519792330468e-8
2.2513523798988056e-8
4.852450712302761e-8
5.320671295306918e-8
5.2686746105711445e-8
4.9417352295446645e-8
4.2933670834128744e-8
3.336817699741433e-8
2.095835940556359e-8
4.427661824979306e-9
2.1326823827818097e-8
7.191919319096401e-8
8.205669561230626e-7
3.26022712750514e-7
6.856085115770547e-6
1.8190291271066262e-6
8.769171057505304e-7
3.788591275916873e-7
2.441752586223451e-8
6.19286877211929e-7
1.1121918939930503e-6
7.359980143096554e-7
1.2843239232295474e-6
1.1693025738913418e-6
2.7041066078117625e-7
7.076492665232398e-8
9.146190381948473e-9
1.0864460210405768e-7
1.4406251909288006e-7
7.00046308392761e-8
1.2588351584597344e-8
4.5910465272607424e-9
7.053656241324391e-9
5.298069237605627e-9
3.746730013545145e-9
3.69273518213808e-10
3.374822846923987e-9
7.400411922692349e-9
1.3791140463859221e-8
2.474168530759043e-8
4.232688898675932e-8
3.266069611939867e-8
1.5242407176339305e-8
3.5124853499949745e-7
6.062818073777814e-7
1.1781291450043872e-7
3.0956534405648686e-7
3.455982756323839e-7
3.5445825078986025e-7
3.308485522141684e-7
2.4894803299734495e-7
4.9664791685291647e-8
2.8585032361408932e-8
4.280829473277577e-8
3.568420713645218e-8
1.082930110547594e-8
1.2266591218458754e-8
3.0015380244516485e-8
1.1546280279989097e-7
8.21287535434957e-8
8.17080712154719e-8
7.546363529643083e-8
8.923213993775671e-9
4.561674494711116e-8
6.56609833755413e-8
7.201023469401459e-8
7.446434777058138e-8
7.29274572491982e-8
6.606991817108587e-8
5.399043434764126e-8
3.7651551895046e-8
1.68929553731696e-8
1.1403621154084571e-8
9.65685031439283e-7
1.5912665801521703e-6
5.210866251348038e-6
2.8916372272602056e-6
1.6118179455860375e-6
8.98875716125162e-7
1.7408424564783e-7
1.678908430100346e-6
1.0790106474951985e-6
1.0216621412654422e-6
2.032340982807813e-6
1.9089005971650685e-6
2.5573392339555065e-6
1.1188870647196261e-6
2.6658152867695713e-7
4.4430084496064745e-7
2.078149186668248e-7
2.6421210891549124e-8
4.8143800503301624e-8
4.4718601580951014e-8
9.220417802412707e-9
1.5942746465293486e-9
8.660523197534179e-10
1.3197217327074779e-9
9.014442511906351e-10
2.416424161715011e-10
8.149047861036988e-10
1.77677691376963e-9
3.0535066596448605e-9
4.8020880060267135e-9
6.630944146254564e-9
2.4416710601405247e-8
4.76342987077675e-8
2.114317699553537e-8
2.1786157501379224e-8
5.888291234779632e-8
9.531784981881106e-8
1.2102829647828428e-7
1.025669357510815e-7
4.445310221751808e-8
1.543522097307807e-8
5.6125539561258706e-8
3.4497796099335806e-8
3.708192515280361e-8
1.1505003802847876e-7
1.7736336389147514e-7
1.9446307589216879e-7
1.7037315065270517e-7
5.413985971455095e-8
1.0946702796608408e-7
1.0471166980065261e-7
1.0475995556301258e-7
1.1236581808617741e-7
1.233611939986672e-7
1.3267984472248624e-7
1.3528955778575064e-7
1.2758854110977634e-7
1.0854707969943527e-7
7.865933258152109e-8
3.7116963630970664e-8
2.1119793510243492e-8
1.0888976788011209e-7
3.309506923043283e-6
2.391866929121872e-6
0.000013598163623892809
5.626467974670809e-6
3.034791339814123e-6
2.0283193331026685e-8
1.183040039210971e-6
1.045450269292728e-6
1.303349745193695e-6
1.7812897685731757e-6
5.075414566176011e-7
2.309986098627954e-6
1.4136185337481153e-6
4.848942029536113e-7
3.3366622148265106e-8
1.3019052751227812e-7
2.9785819767925742e-8
1.1973086544747037e-7
4.7493257344559893e-8
9.952462745349769e-9
1.567948078885134e-8
4.278620767627273e-9
1.873586330092361e-9
5.968304462265881e-10
1.2310846393842177e-10
5.99184587572661e-11
1.5116171851692416e-10
9.573358142675414e-11
8.563560786473555e-11
3.626547041620275e-10
6.424069587467556e-10
1.6095991123965454e-9
3.6740779623260817e-9
3.91922583069998e-9
2.9541817112014916e-9
7.760851899772567e-10
2.0408082646961023e-9
3.827758346259834e-9
2.1205127121726313e-9
2.442998241770112e-9
8.433245439160011e-9
1.3998460757359207e-8
1.363437063610288e-8
1.631976150025951e-8
1.959916216448616e-8
3.005523459821336e-8
4.1860511499466774e-8
3.151241343940601e-8
2.1677363687595485e-8
3.030376234342719e-8
5.353782173557335e-8
1.341814599880968e-7
4.471500634400938e-7
4.05033209435541e-7
2.736521391259136e-7
2.383250648021532e-7
2.3520339185457663e-7
2.434665401357158e-7
2.536431697471298e-7
2.518719396297589e-7
2.242749869955145e-7
1.544192435783065e-6
0.000014477412367148258
1.828835409549883e-6
3.860858112726671e-6
3.960603398061957e-6
3.61399058932741e-6
3.84963477027132e-6
3.9211770297405095e-6
2.642006787687051e-6
3.698291074050279e-6
1.5466371312633163e-6
8.822074822786022e-7
2.9085619278196324e-7
4.182864285351082e-8
1.0923197696196352e-8
2.6010239869529516e-8
2.6962579021160904e-8
4.124353861686355e-9
6.577482877758339e-10
2.126410620540752e-9
3.4005316436576507e-10
5.470759372671482e-11
2.0518861520480417e-12
2.5533996927660764e-12
1.655809077357532e-12
3.749828990307593e-12
5.3146631063013586e-12
6.028127496054368e-12
4.821837322718262e-12
2.5715383974923568e-12
9.891723261984093e-13
1.798782014308758e-11
1.4480888693499484e-11
1.516242796777071e-11
1.7301764176877576e-11
2.037835809101883e-11
2.4410895327523358e-11
2.961296351926447e-11
3.634861678747161e-11
4.516745709299379e-11
5.689076388061605e-11
7.276711436919343e-11
7.092032449724859e-11
6.161704160016807e-11
6.754618486174524e-11
1.0265814043944527e-10
1.928380448541165e-10
4.1142670321731716e-10
1.0030877204547232e-9
2.8651593226761964e-9
6.637443222793603e-9
9.762800374199843e-9
2.0510427585297523e-8
1.0438773268674444e-7
5.331933585682236e-8
5.503158906481123e-8
2.8690269082628475e-8
9.415860688393712e-8
6.430243437822056e-9
2.5048088062991215e-12
0.
0.
0.
0.
0.
0.
0.
0.
0.
0.
0.
0.
0.
0.
0.
0.
0.
0.
0.
0.
0.
0.
0.
3.072437028435208e-14
4.471079473441735e-14
6.525519597306493e-14
9.552355709696396e-14
1.4028480283246933e-13
2.0676488762651121e-13
3.0598307729440604e-13
4.548694535547283e-13
6.796522405119015e-13
1.021344440042471e-12
2.0859038766597714e-11
3.815061759267556e-11
6.23791154101235e-11
9.462060454900389e-11
1.319736161132558e-10
1.6818769218995875e-10
1.9259032677869537e-10
1.9040003212678306e-10
1.4481834404066148e-10
4.018490141393243e-11
1.3516037877943355e-10
4.0163787576517233e-10
4.0403864667301823e-10
4.0940329695030354e-10
4.797656864585195e-10
5.651494765827504e-10
7.900502581251219e-10
1.2068275997402764e-9
1.9076496537969563e-9
2.961011894526657e-9
2.412795620644958e-9
1.792338822590326e-9
1.6197500287969248e-9
1.7303953952566731e-9
2.0934255697874135e-9
2.779074415052423e-9
3.984229882579578e-9
6.1556625653341425e-9
1.0319985506118512e-8
1.852187672630096e-8
1.8778408956515816e-7
1.6118966982954563e-7
2.602755630007507e-6
4.5355946876479676e-7
1.923935463991711e-7
7.396302032518604e-8
8.868342926160567e-9
5.719974369809849e-8
4.182758950679773e-7
3.286234938323553e-7
2.9530726387760256e-7
3.953323762033175e-7
1.926800381871663e-7
1.625911372462228e-7
6.981362807584432e-8
8.214154299411502e-9
1.9430139570246466e-8
3.8439327967690725e-8
4.079543005451485e-8
1.5218447988139158e-8
7.012267290922015e-10
4.098633199271345e-9
2.9716228426557332e-9
2.2233022974455896e-9
9.145905008307626e-10
1.0214860645529557e-9
2.536926215577694e-9
4.362208568027739e-9
6.523503320008083e-9
8.491424052485488e-9
9.279700865389871e-9
6.26854399430653e-8
1.5188799208752591e-7
4.635563153136612e-8
5.7342665807909496e-8
1.068152285652222e-7
1.3764928026256941e-7
1.6224272253643957e-7
1.8034423628285445e-7
1.9050963047886696e-7
1.933874846222381e-7
1.7792163959871805e-7
1.0947385041281816e-7
4.747789323598183e-8
1.0459727058275436e-8
8.676503684538999e-8
6.012753467080333e-8
5.466309024894001e-8
5.7264030353076365e-8
3.166361266790106e-8
2.338689839437386e-8
5.034173808428214e-8
5.2802399432102294e-8
5.175863496977061e-8
4.901575898692936e-8
4.355919350482225e-8
3.4734610733990075e-8
2.1609651192415512e-8
1.003827079082901e-11
4.619568267139624e-8
1.5625837489001085e-7
1.2388130283192448e-7
9.242472610211499e-7
3.2470280935331927e-7
7.277269632849606e-6
1.3247519459459823e-6
5.288865684894017e-7
1.6624270446295425e-7
5.222210589775487e-8
5.366118994879114e-7
7.901591557338333e-7
5.71012618067121e-7
1.069041282539592e-6
1.0812980255649873e-6
2.1791823801705254e-8
1.1600723628049051e-8
3.4477563896109556e-8
2.9514536785638945e-8
1.130581884620846e-7
8.39712744914712e-8
2.2648805767496524e-8
1.5291543046743782e-9
7.161544190049476e-9
5.51742348451666e-9
4.109554271050335e-9
1.627735473299013e-9
2.037834787511685e-9
5.280479674563369e-9
9.720382770837617e-9
1.63672351757946e-8
2.54831472332178e-8
3.34410009283485e-8
4.408792494305544e-9
4.2157684628593126e-7
5.166604299451474e-7
3.6213505107366105e-8
2.559924997635422e-7
3.153628369353085e-7
3.442118789287714e-7
3.4649191790856004e-7
3.247067237743743e-7
2.9258257618746503e-7
1.5784693722207595e-7
1.5251178659043493e-8
7.888180082688262e-8
6.477865411080728e-8
2.182909457768274e-8
5.7713199503039655e-8
1.0961213251270054e-7
8.483628819979009e-8
8.598043344509206e-8
7.747334112681092e-8
5.91902461098573e-9
5.57544066714221e-8
7.501556160170217e-8
7.892728571597451e-8
7.891068821668263e-8
7.474818248767303e-8
6.522055227454291e-8
5.039481518230204e-8
3.0319846827240964e-8
2.307954626552088e-9
4.324442438285248e-8
1.0615090518827447e-6
8.820593353239442e-7
7.276217949960309e-6
2.6161501019681377e-6
1.3512989382281958e-6
6.559725535424706e-7
1.1184019972567087e-7
8.23812531578344e-7
1.4070942161308264e-6
1.011904825233799e-6
1.7191610229233968e-6
2.2948510668754907e-6
2.034086534769429e-6
5.58718969989522e-7
3.34098408351688e-7
2.2629979229846563e-7
7.270421599833957e-8
3.0506283485426684e-8
1.0005422512803984e-7
4.806963674019778e-8
9.380416145620695e-9
3.7038597378735876e-10
2.4766469077491892e-9
2.0609805228201258e-9
1.3138502876689045e-9
7.053812400883673e-11
1.6094876370262233e-9
3.1353770580624474e-9
5.213541710084338e-9
7.721944921993057e-9
9.460544378581521e-9
4.5199808582970895e-8
9.162040535063347e-8
3.073462807250404e-8
4.849648713141869e-8
1.0624543389076506e-7
1.5833833457228036e-7
2.0389404260325817e-7
2.186827607092437e-7
1.7140889049832573e-7
7.399569908282402e-8
1.7543612505628374e-8
3.393289017921499e-9
6.470172589086618e-9
8.191492791511493e-8
1.7983665484547876e-7
1.6577276946601335e-7
1.7900199947478452e-7
3.669271346923827e-8
8.878106458582667e-8
1.0814787681039569e-7
1.1296202898608394e-7
1.2104956511849318e-7
1.3068148719656953e-7
1.3715310799343531e-7
1.355213328297031e-7
1.2265947182190077e-7
9.815700011307949e-8
6.221102548034498e-8
1.1860149104759507e-8
6.310037428662484e-8
1.8604551906327106e-7
3.340322762244986e-6
9.12295043589331e-7
0.00001667877878328807
4.967762876078481e-6
2.3862435758268654e-6
5.415949103932e-7
1.5863680938990712e-6
1.1445811734388982e-6
1.2206946451171675e-6
2.4416599665666397e-6
4.234785178134911e-7
8.905066975631432e-7
1.8035923976832918e-6
1.029186550517692e-6
8.957613797762175e-8
7.578174005319636e-7
4.589609630468643e-7
1.4771781687189823e-7
3.8403407128598306e-8
3.939171341243674e-8
1.2140863361488878e-8
2.5621012284446564e-9
1.4389602323015272e-10
8.857326557412107e-10
7.97358502452549e-10
3.985353033368323e-10
4.5181041700252056e-10
1.3302907602829132e-9
2.3542265784937638e-9
3.822267608103078e-9
5.665745065133891e-9
1.748562288076722e-8
3.4054098868545056e-8
2.0523706153685355e-8
1.0094466045058194e-8
4.226296439845971e-8
7.575402511185377e-8
9.528553413860175e-8
7.330638366321729e-8
2.587922127934207e-8
2.0940494721286823e-8
5.128731565124152e-8
3.3966820681703946e-8
4.2697965016317986e-8
1.0441183302669643e-7
2.040261117119218e-7
2.1003874349373708e-7
1.138006204162689e-7
1.0649906761712112e-7
2.139043290059569e-7
2.166385510961879e-7
1.851642383993151e-7
1.7733993881819953e-7
1.870373496696025e-7
2.0493312192634354e-7
2.2426117425110514e-7
2.367770302397013e-7
2.324206382229277e-7
2.0421266083228014e-7
1.5225454844806003e-7
7.974307952085011e-8
3.5751938427489817e-6
0.000010456675553650393
6.629327418853836e-6
0.00001011427096954831
7.597491388508032e-6
1.2031328079839442e-7
1.691777099593227e-6
1.9241092424497925e-6
2.7007925058250485e-6
9.623882958788487e-7
5.586885558978879e-6
1.2420249969438899e-6
9.23665499870629e-7
1.7436587485655832e-6
1.1729961374668387e-7
7.09104201882337e-8
9.787805445854175e-9
5.8312725590367256e-8
4.735982025359186e-8
3.211038954877037e-8
7.230602223945577e-9
3.3585687630255377e-10
5.648204159380387e-11
1.5579950975369337e-11
1.3891774138837767e-12
1.5046966230455716e-12
1.0436102485859694e-13
9.370399142733974e-13
1.7433386949028036e-12
2.023496624015695e-12
1.438174658108471e-12
9.337181514880522e-12
9.932361812623083e-12
1.1235515895242995e-11
1.3064516054698461e-11
1.5311127457604807e-11
1.8071466990106822e-11
2.150889539868858e-11
2.5843986425430536e-11
3.138010195317519e-11
3.8546537483623175e-11
4.7965949066880956e-11
4.443797045699537e-11
3.3410437007074286e-11
3.117972209936139e-11
4.098830352385416e-11
6.68660694639477e-11
1.2026632427634694e-10
2.3229377606626217e-10
4.929320029507683e-10
1.2077738422916774e-9
3.4659767392172084e-9
7.00848935014814e-9
1.0107467411284261e-8
2.330418134667219e-8
8.422434401303225e-8
5.266198433572391e-8
4.7966628655060205e-8
2.776334943142015e-8
4.4206421714243014e-8
7.028563319412258e-10
1.4575615796941225e-12
0.
0.
0.
0.
0.
0.
0.
0.
0.
0.
0.
0.
0.
0.
0.
0.
0.
0.
0.
0.
0.
0.
2.4505791067679373e-14
3.562929116887148e-14
5.191139976256531e-14
7.581756341729464e-14
1.1104202123227967e-13
1.631505893084848e-13
2.4058023305197535e-13
3.562078980480018e-13
5.298355820332146e-13
1.0867843109537191e-11
1.8532854610204083e-11
2.9067646987497903e-11
4.353217443447983e-11
6.219090421290622e-11
8.490003679202044e-11
1.10298398863974e-10
1.3479466497104046e-10
1.5159715092848653e-10
1.5031829055212686e-10
1.1770401033318772e-10
2.57591551052697e-10
2.1473944948659746e-10
2.4968482758177276e-10
2.587413086643754e-10
3.0595449238636955e-10
4.1441363551427724e-10
5.808628466997462e-10
8.372157842104948e-10
1.328006632152867e-9
2.2560530538107367e-9
2.073836943402644e-9
1.925748951703696e-9
2.0784018065639895e-9
2.506967649845658e-9
3.290275753806533e-9
4.647820337106869e-9
7.083390228453781e-9
1.1811177705778802e-8
2.1742748314108186e-8
1.7555575836098515e-7
8.164007241115753e-8
2.5905455667610412e-6
5.081880438550613e-7
2.328167194079299e-7
1.0159236686960588e-7
2.7830570045438296e-8
3.207924593084155e-8
1.7676889001370477e-7
8.044122282574986e-7
3.1894109428869987e-7
3.917462443183953e-7
8.044960268885733e-8
7.309499858791972e-8
9.799168727902203e-9
1.5936138130221895e-8
2.8937920279794224e-8
4.907684112037745e-8
2.8950841573232917e-8
4.378291514500826e-9
5.240422021310587e-9
4.473039226148258e-9
3.3085236578237116e-9
2.3510625698359014e-9
1.7003359306744743e-10
2.3645075502923295e-9
4.673736221193885e-9
7.84604747618394e-9
1.1861975315435506e-8
1.6143817235168295e-8
1.7007839481356126e-8
1.4297089642573772e-7
2.7678183026583747e-7
3.7369963057667745e-8
1.0727077518139508e-7
1.5599200651426523e-7
1.8202931097103636e-7
1.9897427409453635e-7
2.0594960127430045e-7
2.0639405551789604e-7
1.9602615012430304e-7
1.1565685481579478e-7
1.1021282261280912e-7
5.7956475960132355e-8
1.122414631979119e-8
5.593590536184528e-8
5.843065633633811e-8
4.6917556029315064e-8
4.687514177270379e-8
4.2027661713021905e-8
3.355815059482103e-9
3.737352751473766e-8
4.7216928550598536e-8
4.6572049357378355e-8
4.415620390434889e-8
3.975023434774755e-8
3.268749450715672e-8
2.2504547720751075e-8
7.198369069293758e-9
2.132519481187353e-8
9.120714187052402e-8
1.2907667493785833e-7
7.530119303760627e-7
1.8000722143231335e-7
7.240641629202039e-6
1.2704874826867464e-6
5.381150587203376e-7
1.928398185957996e-7
7.4358092745347965e-9
3.004115716252334e-7
1.273858833174262e-6
5.711122086687833e-7
8.692030514184616e-7
9.164390166412899e-7
2.75587568197527e-8
3.153956998445323e-8
2.0495374724110887e-8
7.944160762610567e-8
1.1218497240273296e-7
5.9246887861198245e-8
1.0922287421153901e-8
7.1013428692648e-9
8.030393343767826e-9
5.970571903640956e-9
4.3941716437761264e-9
5.017703539217459e-10
3.644003212428113e-9
8.00293614858254e-9
1.4716579477966055e-8
2.5533289193159243e-8
4.14528120652135e-8
3.073396940560332e-8
3.206306980373797e-9
3.4121863164187113e-7
7.340123793829868e-7
1.0191293110086418e-7
3.290576123716809e-7
3.6320799173928506e-7
3.694334319821785e-7
3.4890118050669617e-7
3.139581779615221e-7
2.804317803746598e-7
1.0227896837346027e-7
9.757669226718492e-9
7.178756902877819e-8
7.492359225362159e-8
3.311591964076118e-8
2.520928425995535e-8
1.0049079168309753e-7
7.330989495047358e-8
6.856836297934682e-8
6.98977310180799e-8
2.7361857389586747e-8
3.3745162783774245e-8
6.597251747728745e-8
7.142936565985707e-8
7.076143602847297e-8
6.657413364757046e-8
5.801626397140431e-8
4.510333305734634e-8
2.804203471964713e-8
4.926831659048898e-9
3.163364980760671e-8
8.622680041895522e-7
8.338243943880263e-7
5.968107236023252e-6
2.3010056385659133e-6
1.2194229118922992e-6
6.219777531473041e-7
1.7427434010296462e-7
3.692109474304256e-7
1.9565945690444605e-6
1.0296725533793735e-6
1.3180101880216777e-6
2.4846316814843452e-6
1.6843991655471462e-6
4.7047092941671595e-8
1.6434604907309733e-7
5.668991264883917e-8
2.1088254352466203e-8
1.0328982524294314e-7
1.0232949780442219e-7
2.6240457202214573e-8
3.5070627819238857e-9
3.363383148646906e-9
3.6077936159255747e-9
2.5303841818472516e-9
1.1302745560674021e-9
1.2115994822896756e-9
3.2348732059130814e-9
5.7908250644912175e-9
9.308818785679599e-9
1.3235028878805985e-8
1.4711309820822114e-8
9.607664227906318e-8
1.6871343293421433e-7
2.7518998786762314e-8
1.0288886729406118e-7
1.7759176122104564e-7
2.3727961272494084e-7
2.820876700265754e-7
2.921931802561983e-7
2.409438336589916e-7
1.1293593553328779e-7
1.096080631780371e-8
2.316017881111212e-8
1.5954333452882066e-8
3.2838608313945484e-8
1.9153166443566504e-7
1.42298407353779e-7
1.4915054264521315e-7
1.221010768029091e-7
1.9653672818131667e-8
8.515925178683541e-8
9.92915767830081e-8
1.071020633210639e-7
1.1452775730496803e-7
1.1889979265642774e-7
1.1624603610499493e-7
1.040821299179534e-7
8.231624123540658e-8
5.118514616286242e-8
7.713958540549728e-9
5.8434317950123935e-8
1.7214096271254609e-7
2.6281694744089955e-6
7.225411180180208e-7
0.000015140742343986658
4.1967774993290045e-6
1.975151809414335e-6
6.16499233758077e-7
1.6786765598292612e-6
1.2012190524734145e-6
1.0707803249873437e-6
1.9028240688739865e-6
1.4629546471922887e-6
3.846808251064662e-6
2.4701756386691493e-6
3.109058764957842e-7
5.2061385013999e-7
3.090864844384247e-7
8.750801807598279e-8
3.4847296932995975e-8
8.91222123840771e-8
2.6152105033415273e-8
5.270235143389077e-9
1.5867470182530004e-10
2.104124841790924e-9
1.7017835031824833e-9
9.488364614115936e-10
5.369821533002112e-10
2.0396952302188095e-9
3.745963376147889e-9
6.209114773343107e-9
9.398694802065037e-9
1.17073791998773e-8
5.43035993146013e-8
8.969824319135441e-8
2.6318956961063416e-8
5.989734044690038e-8
1.274500729543155e-7
1.8970107566618894e-7
2.2298842766479839e-7
1.7893447962011965e-7
7.54331862014706e-8
2.2447510424152446e-8
7.418151015983645e-8
4.351245006218392e-8
3.317683888694014e-8
8.062857652676247e-8
2.0543911985863412e-7
2.625370287788464e-7
3.034795502158344e-7
4.555539783268293e-8
1.7098817442343872e-7
1.5456067862976466e-7
1.415696127866017e-7
1.4485334864559128e-7
1.5782789170163956e-7
1.740681558444733e-7
1.8678027906821883e-7
1.8841124200835885e-7
1.7310122444286845e-7
1.3963185933633167e-7
8.980572361536637e-8
2.343676602754994e-8
3.09961885659849e-6
6.863106312325277e-6
8.275128763312277e-6
8.369352398179643e-6
5.472763631111665e-6
2.0807794369595295e-6
1.345754824212592e-6
1.4943048928341297e-6
1.9159318229200406e-6
3.0079987203112324e-6
2.413494561376087e-6
3.0672039175530924e-6
1.376439827748961e-6
8.631757423330855e-7
1.347140321923809e-6
6.543845495213402e-7
6.876127557548928e-8
3.3770657067724954e-8
1.4341305157496387e-8
1.4500186314768308e-7
7.282126610582327e-8
9.906124119115324e-8
9.573372953198838e-9
1.4308471750147828e-9
1.7225107849380337e-10
1.509840723143913e-11
8.911311599423767e-13
0.
2.0778094543403525e-12
2.6312786293376274e-12
3.141380856733051e-12
4.699522357473641e-12
6.129541815973852e-12
7.932106506747262e-12
9.70011356030285e-12
1.1443340189508337e-11
1.3329142413627313e-11
1.5525084263620325e-11
1.8188521221774696e-11
2.1493898293373766e-11
2.566249101508672e-11
3.0995150211071394e-11
2.8144642926147816e-11
1.8674438182903064e-11
1.5226103183646246e-11
1.741548558682928e-11
2.4999615360267548e-11
3.9575869557836964e-11
6.59880077955199e-11
1.1579983955971643e-10
2.1760580176122271e-10
4.518609918306156e-10
1.0916809529290308e-9
3.1527859496457957e-9
6.434551434082177e-9
8.8724560759913e-9
1.9299446392612602e-8
8.851675820366581e-8
4.917919948726783e-8
4.8445092372387246e-8
2.6421216134663625e-8
5.1310587246337066e-8
1.811668210741633e-8
4.8671239271236046e-14
7.030748707573283e-14
0.
0.
0.
0.
0.
0.
0.
0.
0.
0.
0.
0.
0.
0.
0.
0.
0.
0.
0.
0.
0.
0.
3.219441651247622e-14
4.685922219785582e-14
6.834921429476345e-14
9.994675858853538e-14
1.4658100502299781e-13
2.156974735664392e-13
4.524187477332204e-12
7.095654401304452e-12
1.0553884233701639e-11
1.537587374710222e-11
2.1963554892920495e-11
3.0874794954512305e-11
4.2722473165692246e-11
5.8002674008818546e-11
7.67611333274411e-11
9.801944124878706e-11
1.189516171483427e-10
1.0412451995166798e-10
9.961767468554736e-11
1.0472730871713535e-10
9.956989819658507e-11
1.178691316059756e-10
1.4940701480098225e-10
1.9309044131247703e-10
2.6905615946110243e-10
4.309140337052842e-10
8.077785469064378e-10
1.7145554903066885e-9
2.5870060008039154e-9
2.50814321978726e-9
2.6980736344958555e-9
3.2119263563088554e-9
4.150036669495391e-9
5.772091331786889e-9
8.675794939495042e-9
1.4332226038616991e-8
1.4246505668841535e-7
5.872739045672313e-8
1.7444168829707182e-6
5.523678745940279e-7
2.904542613961862e-7
1.5390654461455635e-7
6.694406843958365e-8
6.446670166194995e-9
6.344249914275952e-8
2.7661851723871566e-7
1.0045071880951812e-6
3.802961617588179e-7
1.6025851994038777e-8
3.2889604135932376e-9
6.8724648913903266e-9
3.558859565130587e-8
5.511595688278427e-8
3.7821504203167794e-8
8.475245763816376e-9
7.087135271254792e-9
6.579083357366821e-9
4.93583694799555e-9
3.922970914310998e-9
8.96175022398284e-10
2.6173951651093578e-9
6.13463198350779e-9
1.1526296871339393e-8
2.0371777147877735e-8
3.351821703566937e-8
2.09401486365217e-8
4.083883876927738e-9
1.8729327846219656e-7
5.5420001608819e-7
2.8550635812219014e-8
1.9785479711992163e-7
2.1788775639947557e-7
2.2160503325272087e-7
2.1754782676587701e-7
2.0829705596294296e-7
1.2821337614898354e-7
2.8556817165527268e-8
1.411268053947998e-8
3.8702877138430584e-8
4.78789702358568e-8
2.2627408630358233e-8
9.75454402473962e-9
4.4521914480398586e-8
3.648409185544095e-8
3.1298621057947797e-8
3.1503566359204785e-8
2.1098625589051307e-8
7.081819327053279e-9
3.409637084164912e-8
3.866918831326374e-8
3.6297634731819097e-8
3.263896180789441e-8
2.741700411724765e-8
2.0382791978772975e-8
1.1048987254272698e-8
3.0323815243776735e-9
3.070958220992049e-8
9.933632576653263e-8
5.168679702057313e-7
7.014848111909102e-9
5.298203361627893e-6
1.1292743872607344e-6
5.240087751625569e-7
2.2229429966476635e-7
4.649542125566324e-8
1.208670192995763e-7
9.508360248151066e-7
7.080325180824363e-7
6.447901043510658e-7
6.1100505455807e-7
5.860725068456385e-8
3.194586463767163e-8
4.094955400546439e-8
1.06858286335314e-7
8.707616216214087e-8
2.9087511921891292e-8
3.8100184474136155e-9
1.0853994034674265e-8
8.338620396463812e-9
6.5879272172711895e-9
3.7225814103686108e-9
1.88679022481134e-9
7.0502393349226295e-9
1.4428036695533718e-8
2.7713393553011613e-8
5.145707132846645e-8
4.1700327226110507e-8
1.2526691175297751e-8
1.0888910212483365e-8
2.616024096519501e-7
7.214985337282877e-7
2.420534524205698e-7
4.1272282928006805e-7
3.916140288088272e-7
3.617529479812592e-7
3.1697519708963797e-7
2.819975541744749e-7
1.41533339135889e-7
2.2733189567310944e-8
1.274380053517684e-8
3.084815132931009e-8
7.03453490136937e-8
4.131791733745052e-8
1.595582013224675e-9
5.979240168121273e-8
5.703562205774268e-8
4.6912415333461684e-8
4.705808560966845e-8
3.6614789770248606e-8
3.5807296882548424e-9
4.2950606945448645e-8
5.834892497270871e-8
5.751322851342308e-8
5.316700283205002e-8
4.59693630276631e-8
3.590314774316144e-8
2.3260014792182282e-8
7.088160965686285e-9
1.6982829271545845e-8
5.944432462001629e-7
7.152169436088572e-7
4.073386082441462e-6
1.7832377802340555e-6
9.897003282498709e-7
5.428956078017168e-7
2.1271610473097153e-7
8.252129893442574e-8
8.201396589419721e-7
1.3803004859029207e-6
9.967112052730307e-7
1.742205086331369e-6
6.428003375352936e-7
2.56420255231718e-8
1.07173867871081e-8
6.7755118611969216e-9
1.0055577924555149e-7
1.240913618653798e-7
5.06044373371069e-8
8.148473620759315e-9
4.989313407827375e-9
5.971540435972566e-9
4.357848141258504e-9
2.8196042338544913e-9
4.740041312277682e-10
3.54472731188887e-9
7.016028822898158e-9
1.2181011381223593e-8
1.9532540675194138e-8
2.809560864377149e-8
2.2717423745989573e-8
2.746582165779793e-7
3.6171841461215267e-7
8.694742409717433e-9
2.046116231307438e-7
2.7723355998016985e-7
3.219390095968299e-7
3.4085140957704364e-7
3.2889601614558346e-7
2.816401559335393e-7
1.2694300424742305e-7
7.784358980813573e-9
4.811062679463975e-8
4.4213154186517723e-8
7.3518128555241216e-9
9.802799094939149e-8
1.2055618203651068e-7
1.0342683121459012e-7
1.1059393459873297e-7
6.809921840949197e-8
2.7057410570090414e-8
7.325271280436654e-8
8.519914405832822e-8
9.004413943131584e-8
9.167159518244518e-8
8.81627573441165e-8
7.78843699624917e-8
6.095350703536598e-8
3.7631899965444414e-8
5.396247935909976e-9
4.494205856463306e-8
1.379348117520024e-7
1.7244621844353156e-6
5.523646331458681e-7
0.000011963892626293663
3.146430224084198e-6
1.4795306176924297e-6
5.600176171771449e-7
3.664770425859741e-7
1.664397157016347e-6
9.629988192984321e-7
1.2133774346944897e-6
2.6441912548717014e-6
4.179029021742037e-6
9.597414540769603e-7
1.1158783735940873e-7
1.0020735249401653e-7
4.133182468088209e-8
1.0592859228135716e-7
1.4544878888848573e-7
4.864791473250773e-8
8.967625111243941e-9
2.217470007398531e-9
4.748500794310857e-9
3.5505955851503374e-9
2.176895145032315e-9
5.431683893124642e-10
3.22778026686967e-9
6.267791318660402e-9
1.0827114392196623e-8
1.7383893426695045e-8
2.461713510476857e-8
1.5036786635943296e-8
2.2975100806058962e-7
2.7151652800283893e-7
1.0208180660591224e-8
1.9799210660557832e-7
2.89759997321493e-7
3.5334385018423565e-7
3.726198699164467e-7
3.1757855502826746e-7
1.5497279572933456e-7
1.2865460571689048e-8
7.492977604072833e-8
4.2137988189825926e-8
7.0648782307420185e-9
1.7562448271401436e-8
1.2103793229667982e-7
1.5737888598413815e-7
1.5379984419642107e-7
1.4703951529103333e-7
1.046879786440978e-8
9.079191721289222e-8
1.03889184972115e-7
1.1101527170220722e-7
1.2059070938675646e-7
1.2970611636136623e-7
1.3340587564638963e-7
1.2720393024531794e-7
1.0940411258053273e-7
8.109638170354318e-8
4.302449384155573e-8
7.793678085958249e-9
2.0520712818979863e-6
3.7217651878097048e-6
7.956560557081201e-6
5.636946936150559e-6
3.2620108141658286e-6
2.0538422921519177e-6
1.1032431676214864e-6
1.2907424896637834e-6
1.3051562085421275e-6
2.116065523167289e-6
2.6529547432650185e-6
6.323424515065787e-6
6.16961140761599e-6
3.5762621063409586e-6
2.4980509912872675e-6
1.5538266180159363e-6
5.043263297257908e-7
8.949325823882475e-8
5.644428582352371e-8
1.0917829468003698e-7
1.4222930093486513e-7
5.4830582287760236e-8
1.349535493066475e-8
2.9705788992951246e-9
8.717028431515311e-10
2.9192086515827407e-10
9.976950966080978e-11
1.1279513414003204e-11
4.4849659383986794e-11
5.1787616766730425e-11
1.963709422408825e-12
3.2667673450688443e-10
7.045348412191365e-10
9.241207839027368e-10
1.0820677131124855e-9
1.1624159970345126e-9
1.1211913881889411e-9
9.220195453156441e-10
6.880234730011282e-10
7.535811424872667e-10
1.2652236347779476e-9
2.049793832759181e-9
2.2405488653242754e-9
2.971013530228472e-9
4.977389951886694e-9
5.026230572242214e-9
6.134846145132673e-10
1.1484590783030777e-8
8.127509762019735e-8
3.3280874214700067e-8
3.947292419398893e-8
8.127733774561356e-8
2.7224417847014243e-7
5.478886547226653e-7
3.347166903235795e-7
2.5541448102846056e-7
2.4049638311805847e-7
2.42883890730366e-7
2.507671042234684e-7
2.508558539412319e-7
2.2705889165779805e-7
1.747779177470259e-7
2.081290765109247e-6
0.000012637301533834903
1.927188072392632e-6
6.513220061351325e-6
7.496325862538279e-6
1.0505930081591033e-6
2.748732479035254e-6
3.620019840013948e-6
4.430788973557287e-6
9.458690896591922e-7
2.9750134739280275e-6
1.6159475085069816e-6
9.387827836812255e-7
7.092676720597213e-7
7.588565364188623e-7
1.1626219688444518e-6
3.394523232582582e-7
4.321172017936029e-8
2.7875545357535226e-8
1.4453042452718688e-8
2.830819268504468e-7
1.445744132118018e-7
1.2425189674305583e-7
8.81632017932586e-9
5.085578238693237e-10
1.627994337587497e-10
1.157901125217379e-11
4.874459134847643e-13
5.420896931515163e-13
2.740491973777707e-12
3.996173852213334e-12
5.068255104826124e-12
5.7603076731906704e-12
7.401905229117264e-12
9.209927528251048e-12
1.094281478104881e-11
1.2680598900630115e-11
1.4585358028933945e-11
1.681125278770904e-11
1.9510795863122417e-11
2.2859953524443725e-11
2.708435065744404e-11
2.4254804167465938e-11
1.4846021811210663e-11
1.116905950082596e-11
1.1816807132653558e-11
1.5976894771195216e-11
2.406908984689516e-11
3.814167383816094e-11
6.300106098246226e-11
1.0940493757414709e-10
2.034002181991775e-10
4.1725718536085515e-10
9.928703936785272e-10
2.8442331657431864e-9
6.0904312766610035e-9
8.256043755284454e-9
1.6943057016863083e-8
9.061155656895531e-8
4.838521978165211e-8
5.0595281200183026e-8
4.195422802276053e-8
3.340122790788736e-8
2.6357550207600373e-8
2.2251353777801333e-8
2.4490544752082183e-8
1.3529076394877696e-7
2.4437346627938525e-8
4.84418406102118e-11
9.696470155576454e-13
0.
0.
0.
0.
0.
0.
0.
0.
0.
0.
0.
0.
0.
0.
0.
0.
0.
0.
0.
0.
0.
0.
5.021062705529699e-13
6.833403679036489e-13
9.276103058732294e-13
1.277911783520821e-12
1.7761169797817455e-12
2.48549125530716e-12
3.495688877805522e-12
4.932751283604679e-12
6.972573441749701e-12
9.857288611251365e-12
1.3912805567488355e-11
1.10464612387542e-11
1.0403725231501483e-11
7.325278692535718e-12
7.33568267026191e-12
8.491896067623592e-12
1.0953992633541307e-11
1.548939555669396e-11
2.3199852780633964e-11
3.616418800821906e-11
5.845331468405437e-11
9.817029651916521e-11
1.7231760286205698e-10
3.1943961356721293e-10
6.352097710568528e-10
1.3700335713158647e-9
2.9069548152620626e-9
3.241873929235762e-9
3.3414620370855633e-9
3.807120993376679e-9
4.7303552279232285e-9
7.824900249638434e-8
2.8454849525905273e-7
2.5015091822908837e-7
3.2832972447032715e-7
2.7231546750296977e-7
2.2241533920901404e-7
1.649026219999485e-7
1.0647228522967676e-7
5.539433035351011e-8
9.285349776906218e-9
3.6568466047954343e-8
2.970069084978247e-8
6.579736968973469e-8
6.383555652180063e-8
4.171416925349188e-8
1.6344645650013942e-8
2.040090635952493e-8
1.5423173527907875e-8
1.2618716955704453e-8
1.1611206378985422e-8
6.617245657922059e-9
4.6743083378371165e-9
1.9823661951622356e-8
3.929173136943787e-8
3.0906976106854125e-8
2.4018902771728856e-8
1.7736754284828877e-8
1.0118713889222337e-8
4.008759264221602e-9
4.7120291077550146e-8
3.943137807456299e-8
1.5622538298893338e-7
1.9459390686667154e-7
4.4286893456696806e-7
1.0202669673415878e-7
2.0323380594964374e-8
1.5511302546096765e-8
5.775589666360566e-9
1.4622068131694923e-10
5.195488420228127e-9
1.493684356995504e-8
1.0637006228568977e-7
8.12925959093782e-9
3.5530868533717983e-9
2.457537517240435e-9
1.7044819264687043e-9
8.021030566771518e-10
4.438512555885641e-11
9.89427135769451e-10
1.9447149590022702e-9
1.7543720334040833e-9
1.5592580580941621e-9
1.1252841788469227e-9
1.6892272866314022e-10
6.811337345916978e-10
1.912439740314647e-9
3.3456747809898824e-9
2.4995832066692135e-9
1.58076472005101e-9
8.349318780854399e-10
1.968823073969906e-10
4.965575403439907e-8
8.656979736780879e-8
2.3664505285000282e-7
2.088542016115803e-7
1.622324771754966e-7
1.2685849862650982e-7
8.996046713871776e-8
5.538396868782838e-8
2.542928950694419e-8
3.270046935224577e-9
3.413354683694373e-8
6.067149406470423e-8
8.154967837150192e-9
2.2469967148554053e-8
3.7443581738348446e-8
3.001564581108586e-8
1.6882217734462743e-8
4.700070203183135e-9
8.41267812002938e-9
6.270137942396866e-9
5.3611187160073384e-9
3.939978218578195e-9
5.408297683428406e-10
5.360241046406188e-9
1.2821450264141124e-8
2.7724869092675393e-8
2.51447295168394e-8
1.574908754925079e-8
8.567114144261951e-9
1.2385915437357662e-9
1.0483837980862215e-8
8.810180927753901e-8
2.2649275067738552e-7
6.565751276131517e-8
7.418335957725677e-8
1.8936537914522495e-8
3.2017210878990834e-8
1.8710276630517107e-8
8.413421899219682e-9
1.5812633552422323e-9
3.9523646288784725e-9
9.819522571701163e-9
2.7328326981968658e-9
1.7585944873302804e-10
3.400230603359932e-10
1.1421753286568353e-10
8.511193954973324e-10
3.0444421352597194e-9
4.811586628230337e-9
4.193975069750586e-9
3.841959262246144e-9
3.053106540922278e-9
4.6552578865092747e-10
2.3138971275460685e-9
5.9274660119592544e-9
5.911181865898253e-9
4.75590522682586e-9
3.553000372218268e-9
2.3377463791444745e-9
1.1059679455152766e-9
2.461569040719761e-10
1.9765303583839723e-9
1.0307602314105459e-7
2.1399328368973538e-8
1.118090212100294e-6
4.0464369855853715e-7
2.2595039551239923e-7
1.278860781259494e-7
6.035044975391444e-8
1.1057780824866007e-8
4.350767624583825e-8
1.792640636788025e-7
1.5178473618143022e-6
5.9359616719807375e-8
6.729670394592399e-9
3.1649873513711114e-8
4.760069308280766e-8
3.760787876313519e-8
1.8150146730145544e-8
7.727014615401713e-9
9.145637925973898e-9
6.951465207758394e-9
5.943252417810662e-9
3.757410934892346e-9
1.4464103498922178e-9
6.897788612674505e-9
1.5947688580493514e-8
3.437804912279017e-8
2.9017648848904734e-8
1.739877779384153e-8
8.476112880692323e-9
1.292161487909357e-9
1.8999782387703505e-8
1.1554471412480435e-7
2.6337560369118376e-7
1.954174119501045e-7
1.743440966737438e-7
9.060930744923565e-8
1.6860746878585566e-8
2.2298724623093617e-8
1.2310376012814328e-8
2.973646790687589e-9
5.932267341839476e-9
1.598751071964148e-8
2.756896632564465e-9
3.6120622920036934e-9
2.3885678872965534e-9
6.596448182822924e-10
2.3354643441554605e-9
7.1295637317574645e-9
8.693908139706233e-9
7.198158097683193e-9
6.7321937572090255e-9
5.019304812957438e-9
7.321225236925251e-11
5.638464013386862e-9
1.2343327207824487e-8
1.1907989503833105e-8
9.670554724634431e-9
7.3045508633174886e-9
4.862122889708962e-9
2.289114994237337e-9
7.417110351501678e-10
1.2127766810993452e-7
1.5072695155315116e-7
8.713757454648702e-7
4.797587759728864e-7
2.992350781297337e-7
1.903756427096083e-7
1.0441189903358458e-7
3.890735273174851e-8
2.254560857099632e-8
1.2002497801723208e-7
4.3240425334045203e-7
9.123186425998246e-7
5.691718000368195e-8
2.2458256990860333e-8
1.6529609181861138e-8
5.297967058655874e-8
4.884553878579707e-8
2.3061652510504818e-8
2.7053384518304597e-9
7.628010723481893e-9
5.766620487486189e-9
4.6344590920513e-9
2.9469658985629132e-9
9.427160452212984e-10
4.580535261835691e-9
9.696091103783477e-9
1.9140316385586414e-8
3.633147922606881e-8
2.509529380604629e-8
9.52080792467161e-9
2.9647527740749294e-9
1.3900247287837429e-7
4.252983585616211e-7
8.785911875968917e-8
1.941743219934943e-7
1.840562616323992e-7
1.697570281735147e-7
7.895150093911071e-8
7.230044145060966e-9
1.5877683757281078e-8
9.113721150222435e-9
7.424468151297746e-10
1.1422954321582516e-8
3.178671766851237e-9
3.3568576613169847e-9
3.983905099934588e-9
2.15421134288027e-8
2.5777201488710344e-8
2.094396478854862e-8
2.0072562110241778e-8
1.752586952627226e-8
2.290943604128549e-9
1.5329401236144805e-8
2.5955762758957735e-8
2.533192596281806e-8
2.2843031376988777e-8
1.934757567265668e-8
1.482986879956555e-8
9.344833351169201e-9
2.3732296056735077e-9
8.194503023444903e-9
2.900112158361783e-8
3.4483354537930156e-7
1.0179107808536776e-7
3.418706633857901e-6
9.236540044695859e-7
4.5935314315508253e-7
2.1721612663186102e-7
6.34333523731001e-8
7.580416663665188e-8
5.537228294604576e-7
7.622817538605937e-7
5.582287860944928e-7
6.802210299882794e-7
9.898566209115434e-8
3.027061064176492e-8
5.004204532166734e-8
9.024097349367494e-8
6.965151937422315e-8
1.912915133068894e-8
5.648526300424852e-9
8.705540488308453e-9
6.617609046197881e-9
5.247350024682253e-9
2.326424543169504e-9
2.342651044207313e-9
6.940319695292173e-9
1.4247361387925006e-8
2.837805260153687e-8
5.286688253685886e-8
2.6924695496028843e-8
6.315551652950009e-9
1.627775754478141e-8
1.9227155158031302e-7
4.835189578919018e-7
2.1318186858294354e-7
3.1088602450292277e-7
2.851048696317341e-7
2.623856445702173e-7
1.8920644759235353e-7
2.2666255973309282e-8
1.4476109998138985e-8
1.2447201761712736e-8
3.756390804658515e-9
1.854489759104229e-8
9.619868315170547e-10
1.0751528548627119e-8
2.987136190465022e-9
3.564111186076798e-8
4.05833916709376e-8
3.285652277619262e-8
3.22934473136427e-8
2.700405993614452e-8
1.1077879858961158e-9
2.5193173805218357e-8
3.864688873926716e-8
3.9026937403770977e-8
3.627338306654678e-8
3.1475694337468784e-8
2.479810139755193e-8
1.663582516978742e-8
6.7403942793502395e-9
6.802894305798304e-9
4.066596041758079e-7
5.856022985053533e-7
2.709718126804663e-6
1.3398008788098618e-6
7.632627774321595e-7
4.3577877673704377e-7
1.8121200573527999e-7
5.8121358322741036e-8
7.028458769618938e-7
1.146060050866567e-6
7.941679143258886e-7
1.3756483049763686e-6
6.991247265221062e-7
4.8640918576687876e-8
2.8021911021455354e-8
5.73741568942764e-9
8.740378381236581e-8
1.1102517032343568e-7
3.969346537937852e-8
5.725215610581613e-9
3.5723028752710934e-9
4.2678656505020795e-9
3.1102796023006685e-9
1.9568120158608485e-9
4.4801635484652394e-10
2.685121796027272e-9
5.278848954301297e-9
9.214104641045454e-9
1.499853931640446e-8
2.2044443348494148e-8
1.6084869725875246e-8
2.0703887457493857e-7
2.5904306433435166e-7
3.4766139955370695e-9
1.3970824834540664e-7
1.909734286714376e-7
2.240020363745837e-7
2.3579453703520676e-7
1.923236300521593e-7
6.194052963679428e-8
1.918923390279378e-8
4.2754425564601286e-8
1.9890108454183026e-8
7.153554528255979e-9
5.943773484600476e-9
8.062483216908858e-8
9.211370792217161e-8
7.909259492996289e-8
8.362410058713547e-8
5.01100262548517e-8
1.7740513047066746e-8
5.0029892576467374e-8
5.907044037498351e-8
6.29748707248464e-8
6.431092057132542e-8
6.183086661117344e-8
5.464513684777813e-8
4.307832415385536e-8
2.748311883862499e-8
6.4135590355198754e-9
2.5712713163356046e-8
8.483076964430115e-8
1.2374897812686106e-6
4.849356233503802e-7
8.924442008371154e-6
2.3940978398339755e-6
1.1313796952316229e-6
4.3235955013020855e-7
3.415889119233971e-7
1.2853668490426222e-6
7.284464903771756e-7
9.322374554110942e-7
2.0038030715654847e-6
3.5447816775303822e-6
1.088504481529107e-6
7.990800184785366e-8
1.223295918700313e-7
4.638526289112137e-8
7.910656253847121e-8
1.2873918812144572e-7
3.9883052488120865e-8
7.389939074650774e-9
7.50939978326806e-10
3.07715517883425e-9
2.4045407575157753e-9
1.5201698813480155e-9
2.0618066960417044e-10
2.034335533525214e-9
4.008761286711758e-9
6.953211469084477e-9
1.1276085920691594e-8
1.6404030523124483e-8
1.207689748453967e-8
1.365548246164352e-7
1.679503191507054e-7
3.922994722015438e-9
1.1788610417812275e-7
1.8344263399152137e-7
2.3021677100235403e-7
2.2769927188918463e-7
1.2940753907181173e-7
8.88380862565644e-9
5.092386695600447e-8
6.563937798413926e-8
5.898973759472156e-8
2.6585140346403356e-8
3.130633275050817e-8
1.2808265667149468e-7
1.2776631984002772e-7
1.2901023238972545e-7
1.0926861640597352e-7
1.786548205105368e-8
6.74002982962637e-8
7.588873351028457e-8
8.203797285702393e-8
8.976188061174352e-8
9.638269405801371e-8
9.824661345081431e-8
9.269274042013258e-8
7.924579120838279e-8
5.886373572523892e-8
3.1731128017714115e-8
4.814802410745476e-9
1.5384843453819575e-6
3.024841565450179e-6
6.371809609716385e-6
4.3810026628337e-6
2.498010284727091e-6
1.5527779518960399e-6
1.080703627044905e-6
1.005323717933499e-6
9.954637911577384e-7
1.6027336203130798e-6
1.2233024053722114e-6
5.781806826747491e-6
5.839486575065179e-6
3.02156514579952e-6
2.1020203003469666e-6
1.759290163405436e-6
1.6852067756992465e-6
1.8898479758179485e-6
1.7150046177480457e-6
6.071677124530692e-7
2.203971011362063e-7
9.35817730536374e-8
6.512681205499542e-8
9.047795660359774e-8
1.3984544345186017e-7
1.480893005769869e-7
1.2990391751359725e-7
1.694481615921319e-7
9.698771512655692e-8
6.576737195536806e-8
1.2011346074192477e-7
3.295711890261314e-7
2.3545920442143495e-8
8.629109017655763e-10
5.299207106072535e-12
7.310196702641348e-12
4.755874636235279e-13
8.671811990583296e-13
1.0244476369734957e-12
2.296570709927774e-12
5.494976086398075e-12
8.338822765279201e-12
7.914569974480328e-12
1.6930517906625166e-11
4.5445099374711585e-12
1.8587633500452845e-12
1.1161439826716492e-12
1.0405240450552553e-12
1.2837466624304762e-12
1.7510021740405314e-12
2.4584626277341327e-12
3.4915915982477558e-12
5.006696702121063e-12
7.263356317737227e-12
1.0695031984074252e-11
1.6047725231021633e-11
2.465891405211629e-11
3.905137859328864e-11
6.429384594427852e-11
1.1142299997639551e-10
2.0714090288634081e-10
4.2591153292534447e-10
4.1422320067714414e-9
9.141030452493413e-9
1.5601110279943695e-8
8.676879811480083e-9
5.3612313443679846e-9
3.865018267673367e-9
3.4057598986795782e-9
3.5477556373056053e-9
4.29867626330389e-9
6.161719780786816e-9
1.122261730410963e-8
2.557948857721781e-8
1.0724751163293774e-8
7.248692535276705e-9
4.071617273611869e-8
8.573293353205253e-12
3.767581242084547e-14
0.
0.
0.
0.
0.
0.
0.
0.
0.
0.
0.
0.
0.
0.
0.
2.7908295627354915e-14
3.6265345644014505e-14
4.8668864711140175e-14
6.636641706821489e-14
9.128693052020727e-14
1.2623059929275295e-13
1.7520993097536897e-13
2.439526338360938e-13
3.406302378118582e-13
4.769085304964692e-13
4.870649240988215e-13
2.201923243701129e-13
1.794492483729573e-13
2.1826843448039514e-13
3.0994013536452447e-13
4.3141448128634186e-13
5.928198603676262e-13
8.27977367414288e-13
1.186372380122582e-12
1.7404690994787601e-12
2.60249425167699e-12
3.952384746706021e-12
6.085237818607511e-12
9.494914944833507e-12
1.5026547501917162e-11
2.416517335765036e-11
3.960622918152032e-11
6.64443085479462e-11
1.1481738353624375e-10
1.9540175705166983e-9
5.5295742545279235e-9
8.101836133825817e-9
3.187837195888652e-9
5.005098736062096e-9
1.2524315568834453e-8
1.918202355841514e-8
2.5336450678351227e-8
3.100155487293389e-8
3.5885542675260384e-8
3.955520443559728e-8
4.1630403362620286e-8
2.1944896122460724e-8
1.156366873323283e-8
1.179186016829543e-9
8.531930604995563e-9
8.400065681758874e-9
8.529249766440493e-9
3.0431211226984718e-9
8.96305502055301e-9
2.1339562066179985e-8
1.9473153765192056e-8
1.683002722958386e-8
1.4406882744044597e-8
1.1613654609596526e-8
7.593527762993903e-9
2.201108979122789e-9
1.965452062498381e-8
1.516533601428663e-8
1.331367183830157e-8
1.2556695307758205e-8
4.882109116304616e-8
1.1618246126506124e-8
6.274376388359197e-7
1.4909283807917708e-7
7.021199221410501e-8
2.774714250917094e-8
4.290462866243962e-10
3.3387713891876604e-8
2.922112939460414e-7
1.5219861731329143e-7
1.5986084817886256e-7
2.806835224374984e-7
6.3467614899781185e-9
5.379313649993241e-9
4.305833530637974e-9
2.3794045538164182e-8
2.1791267629461178e-8
1.2646867751119795e-8
7.463638468176118e-10
4.707428977793576e-9
3.37072880574296e-9
2.715816438278014e-9
1.8169815208480661e-9
4.980344388874014e-10
2.5132147015041916e-9
5.078201147725328e-9
9.25401903134757e-9
1.5920339408957306e-8
1.959333433631588e-8
7.610156519016603e-9
2.84872825137772e-10
8.64664751179418e-8
3.1811229087638336e-7
9.573850504466514e-9
8.103521416843043e-8
8.010475100749128e-8
5.497868133085814e-8
1.2245921673137082e-8
2.3559596822471024e-8
1.7036333038287628e-8
8.693537864906882e-9
6.531346983981811e-10
7.3688014093290654e-9
3.924258476720975e-9
6.5328782429668e-10
3.4651685070400497e-9
1.1771133984361598e-8
1.4222593942139597e-8
1.1759171289183844e-8
1.1217509931414163e-8
9.518837729975615e-9
1.1292827037962893e-9
9.030621576044636e-9
1.4214854864943783e-8
1.3246536988309527e-8
1.1692877927243177e-8
9.71484838142165e-9
7.221134616295313e-9
4.133068224245723e-9
4.9355196936280194e-11
7.04458236620377e-9
2.2069236806115654e-8
2.2079391279108145e-7
5.9314504917295064e-8
2.705550841280755e-6
5.837583550740361e-7
2.7768455238240433e-7
1.2532337298143285e-7
3.6061048110935385e-8
3.7950081223452667e-8
2.2150029789063048e-7
8.634799014386065e-7
3.7938784771166203e-7
2.3111548532027057e-7
3.3407805641442696e-8
6.553075141535693e-9
4.246775863901019e-8
6.156092174443973e-8
4.481123560799425e-8
1.1640041348883425e-8
8.12033259764636e-9
8.052202051132547e-9
6.11899866745008e-9
5.009184089218877e-9
1.8190680127279368e-9
2.708918725246933e-9
7.35145037157245e-9
1.5052361219105984e-8
2.9765845599458204e-8
4.182851896965198e-8
1.981127870081746e-8
5.636126110542383e-9
1.5917768592452407e-7
5.055601939604826e-7
6.2081090003651e-8
1.9556969787195907e-7
1.9811887038601243e-7
1.9402727962038056e-7
1.7985392717326773e-7
7.121914779952413e-8
9.169151670224395e-10
6.707003086002872e-9
1.5867540169921927e-9
1.3495576542558492e-8
4.2538589875270573e-10
1.4491694481935742e-8
1.4813278086581523e-8
6.793155723480317e-10
2.0447569594903314e-8
2.3930272243338776e-8
1.8806163475995782e-8
1.7651714207271788e-8
1.4603040347047689e-8
5.675149162825497e-10
1.4791337808166997e-8
3.2811963060524145e-8
3.5311081052409026e-8
3.006454728610446e-8
2.3765692758471623e-8
1.697000573858246e-8
9.80678143501516e-9
1.6987824799738587e-9
9.288965723463511e-9
3.03640796224853e-7
4.545232158013941e-7
2.0753116689562814e-6
1.0689857691743213e-6
6.296036419073402e-7
3.7443079608406635e-7
1.802977448313474e-7
2.907584094556099e-8
1.5901606813714962e-7
8.720530730655491e-7
1.0932605918542605e-6
2.3882854660880196e-7
4.183405618506144e-8
6.048360109512783e-8
1.1469268271134645e-7
9.659465381289581e-8
4.084922459848944e-8
4.673312876761324e-9
1.502370307374287e-8
1.1777590793831123e-8
9.589953723681394e-9
6.589889349399184e-9
1.0914712384243526e-9
9.196915413591847e-9
2.1653691088048007e-8
4.8131696753740606e-8
6.038860680160965e-8
3.4537160906069454e-8
1.5871673446374445e-8
6.274308964589796e-9
5.387200415206203e-8
2.2711726616855015e-7
4.0194188749148587e-7
6.402673911697988e-7
4.840430758894822e-7
3.7327537235823423e-7
3.0561887174829356e-7
1.37959204302852e-7
4.4745566187573e-10
6.3949627025155704e-9
5.970123037216408e-9
2.1803007013089434e-8
2.579719905966255e-9
1.4160798009818812e-9
1.9607305339902952e-8
1.0618220536134853e-8
1.1614386156458885e-8
3.55292017269948e-8
2.8481541516249544e-8
2.4677617635237598e-8
2.436001403560765e-8
1.2032117167549958e-8
8.940536390286658e-9
3.08299629972973e-8
4.172659609226505e-8
3.8961002899449835e-8
3.334874932764812e-8
2.6268052618039566e-8
1.822968921191781e-8
9.353210586582064e-9
1.3578308618409953e-9
1.6966154327177e-8
4.1575233927899356e-7
5.506928909433742e-7
2.9734557446526503e-6
1.3662186245235146e-6
7.664996359309956e-7
4.2935677600868996e-7
1.780926021263507e-7
4.0082058133463805e-8
5.070076719136628e-7
1.4656265543671248e-6
8.239678909549191e-7
6.65806439119513e-7
1.3484076051889613e-7
8.658424872961072e-9
1.1602431217735143e-7
1.2762313333487906e-7
7.137664745097721e-8
1.1665396699190162e-8
1.1348739922251219e-8
1.1487771912004287e-8
8.845661936376697e-9
6.820089231935701e-9
1.4118538217542082e-9
5.204384981816449e-9
1.3032364453519716e-8
2.7649309175584193e-8
5.8456944870065355e-8
5.394595365900214e-8
2.4937125483970228e-8
7.611630233035668e-10
2.437492390375065e-7
5.934106754264257e-7
2.3120977240560875e-7
3.564054259410891e-7
3.3745282863731647e-7
3.141598379807887e-7
2.770501491384114e-7
1.3692214198364268e-7
3.555708787640084e-9
1.387473820313327e-8
9.659356453544917e-9
3.895982974147612e-9
2.1225965245860256e-8
1.3515653318915217e-8
2.8665108459083308e-8
9.047459577685843e-9
3.4600423110663714e-8
4.4746823208799084e-8
3.4894426553204045e-8
3.454996899775319e-8
2.4123825613794155e-8
5.6502875900562e-9
3.332978974269726e-8
5.622686662407256e-8
6.068585684922197e-8
5.62664685509868e-8
4.779852210733962e-8
3.6791764595442755e-8
2.4587097921519782e-8
1.1550429261106117e-8
3.4919034211039026e-9
5.353826027175279e-7
1.4877641041583494e-6
2.3485416923784066e-6
2.0892646953250137e-6
1.3458474851189106e-6
8.980051854756595e-7
4.7028886433146e-7
3.6744521889237765e-8
1.4767445313191388e-6
1.2499672878274274e-6
1.1527259553235524e-6
9.385361554710806e-7
2.5823057036265663e-7
3.5401577709492686e-8
1.7895008655284521e-7
1.785117314830437e-7
9.39126670559759e-8
1.6579118313627164e-8
1.1476868766844667e-8
1.3349837870700067e-8
1.025828956412901e-8
7.608126839678216e-9
1.297569897064757e-9
6.383448421569847e-9
1.5754759032783428e-8
3.3754959348717803e-8
7.333927028494018e-8
6.936614375820562e-8
3.125372172139658e-8
1.517038973140788e-8
8.227247439537086e-8
2.9970410263679976e-7
4.775884778663413e-7
6.609863249904187e-7
5.924013917262567e-7
4.922032728844641e-7
4.067605946586892e-7
2.720361998487756e-7
2.517393004484779e-8
2.3250308167898267e-8
2.3085356937223585e-8
1.9194526459279212e-8
4.18595755077373e-8
2.7676013861185237e-8
1.351539801181802e-8
8.525498734128844e-9
3.667561212144943e-8
7.104819058697827e-8
5.47925626054356e-8
5.56929648181836e-8
4.037851587012759e-8
7.1079426787521295e-9
4.3812052012701853e-8
6.133515959442367e-8
6.601143047884218e-8
6.563074716874718e-8
6.072133965431958e-8
5.1281099833123643e-8
3.85018402729612e-8
2.3471136474958144e-8
5.758693512309664e-9
1.7381309563521912e-8
8.3928409585619e-7
1.717206349671693e-6
4.316172983258594e-6
2.804937134483273e-6
1.6107718590448586e-6
9.477109997287222e-7
2.633538695241277e-7
1.5219712093236111e-6
1.0928150842309707e-6
9.940168420725814e-7
1.830427755859784e-6
1.6423223623413451e-6
3.750015798328977e-7
5.587326702499203e-8
4.398702014045037e-8
1.6026949692667696e-7
1.7861460340045984e-7
6.334981703565305e-8
1.0678075370199464e-8
4.637650227280713e-9
7.144123291799582e-9
5.401111683236514e-9
3.556652740668143e-9
2.5074938914725197e-10
4.29856028093145e-9
9.089694218069846e-9
1.7252298703755177e-8
3.273984416006712e-8
5.987494622595837e-8
2.9707295520006206e-8
4.248409493120342e-7
3.7765452251443036e-7
6.576588526326462e-8
2.3863687487845767e-7
2.971209350810311e-7
3.246495282248316e-7
2.9985026147825346e-7
1.654175540098479e-7
4.240574104765618e-9
4.912519319835502e-8
5.795790901612985e-8
5.3920267897932565e-8
6.735701352078167e-8
3.636248695431649e-8
9.09681118738678e-9
2.3456838056683803e-8
8.875891214055996e-8
7.621564583107726e-8
7.611803808391034e-8
5.589411806365967e-9
6.389191502675362e-8
8.526831735259981e-8
8.844788475645163e-8
9.370974517370112e-8
1.0046226655510071e-7
1.0445578393183738e-7
1.0157667107826822e-7
8.995218856892146e-8
7.079372970238714e-8
4.634113522636541e-8
1.7226792791446095e-8
1.2786616051942447e-6
4.456637721655063e-6
2.9687619318076607e-6
5.204844487097914e-6
3.7101708243544597e-6
3.240891915786398e-6
2.141941285965612e-7
1.2144354122830584e-6
1.3304696780413144e-6
1.9150441498363746e-6
3.4490828503358134e-6
8.979753999135678e-6
1.5940169456417768e-6
2.097555143859812e-7
1.8499876459569576e-7
5.901069102278298e-8
1.0815553405330942e-7
1.1653170815816241e-7
2.7592972960749713e-8
5.474737517470539e-9
1.6290069681259029e-9
3.792106958590322e-9
2.909750262288597e-9
1.5570985768976533e-9
1.0045534969009384e-9
3.5766932588094013e-9
6.7607221101844496e-9
1.1951526732004129e-8
2.0958152866545496e-8
3.5951869669456445e-8
1.976963882766257e-8
2.6235597509121363e-7
2.2065556426345347e-7
3.0928513747069896e-8
1.9758084645808812e-7
2.8855660229193e-7
3.1043968997645635e-7
1.9538185375191418e-7
3.634710121502682e-8
5.477912046499219e-8
7.317720418382308e-8
5.8154483251341374e-8
8.007446651426384e-8
6.10281867209555e-8
5.1216849480214486e-8
1.1127446781570912e-7
1.8189874484512146e-7
1.7247746310562424e-7
1.4627705577991998e-7
1.4967166241991162e-7
1.731671822004455e-7
1.3908161983456179e-7
1.2195518618447925e-7
1.22858136396018e-7
1.332292699577859e-7
1.4676916749019907e-7
1.5734998126989426e-7
1.5840872571168522e-7
1.4524074499273518e-7
1.1753845250582072e-7
7.775880776843189e-8
2.694260795271773e-8
2.478954737224817e-6
8.592847244539268e-6
4.572036865392934e-6
8.250862898139217e-6
6.039226372951731e-6
1.7573615550063937e-7
1.4546874045828549e-6
1.5634250605568352e-6
2.0054445580581352e-6
1.286207334882966e-6
4.784055432170203e-6
0.000011931037592925348
9.843918181522222e-6
4.982570047718918e-6
1.8187874406876525e-6
3.1979784063684087e-7
2.443574430548361e-8
8.453011317288318e-9
3.077152823192758e-8
5.284639724215607e-8
3.140180114011265e-8
1.0389661278378776e-8
2.687855966904673e-9
8.828304225051862e-10
2.5440800836720454e-10
1.1305659320348832e-10
1.863723772551761e-11
4.095971098699845e-11
6.444933287586999e-11
2.0836804566116413e-11
3.431217355749786e-10
6.471037579885408e-10
8.204280993396305e-10
9.363673237398794e-10
9.561960763449008e-10
8.174888834491738e-10
5.168653705662859e-10
3.6687056922173994e-10
6.232964106916535e-10
1.183741212018296e-9
1.2190068062692415e-9
3.0481532968507384e-9
3.840270293695894e-9
4.886787645998262e-10
7.455190458171738e-11
1.1816960927039067e-9
8.36515159209421e-11
1.8835533105651793e-9
1.916957027234934e-9
2.953870135310642e-10
1.7228299749016974e-11
2.3506508308585785e-12
1.0751284285065064e-12
5.177059947102739e-13
1.8196560927021112e-13
4.354551548167328e-13
5.82659632399023e-13
9.237582600417484e-13
1.876375462415408e-12
1.0871863984279807e-12
5.248816031060464e-13
8.220769756805913e-14
8.659023310416163e-14
7.146717720214599e-14
4.0732962863056565e-14
0.
9.340805692048035e-14
2.200947475258894e-13
4.126596661631223e-13
7.037715355667513e-13
1.1440176593096862e-12
1.8134259781129462e-12
7.745339020514774e-12
1.9778265419483353e-11
3.622765879557376e-11
5.7970467834908476e-11
9.3943574742947e-11
1.6815911919725596e-10
3.525215503628882e-10
9.50708681247347e-10
4.41796475165261e-9
8.813035492868283e-9
1.082171448170908e-8
4.347066350570871e-8
1.6419595636986085e-8
1.94016723293029e-8
4.655835577692513e-8
2.1811012798989493e-8
1.4333959727358097e-8
2.4284640521754406e-10
0.
0.
0.
0.
0.
0.
0.
0.
0.
0.
0.
0.
0.
0.
0.
0.
0.
0.
0.
0.
0.
0.
3.191286922909435e-14
4.629122865316573e-14
6.73269671986893e-14
9.816159856451646e-14
1.4349061051152072e-13
2.1036284438711343e-13
3.09418175535535e-13
4.568183460249109e-13
6.772863551479401e-13
1.008939713050312e-12
1.5110743022577614e-12
3.15507996952942e-11
5.482165088001545e-11
8.659548429224318e-11
1.2918672348404172e-10
1.808534947564209e-10
2.370016869394729e-10
2.8794252151663767e-10
3.172946121012866e-10
3.0229397069136976e-10
2.168266803486419e-10
3.651364347778309e-11
5.540691562360979e-10
4.622875342817643e-10
5.084910242867724e-10
6.192630634652182e-10
7.452958947150619e-10
1.0343055875846677e-9
1.5290427662615056e-9
2.3338099936114437e-9
3.676107541159844e-9
3.698086733062755e-9
3.0610328866416885e-9
3.0490049027777627e-9
3.5288078527106002e-9
4.557637318689164e-9
6.438344708589915e-9
9.944407092318273e-9
1.7093809774028653e-8
3.318197993064161e-8
4.7909566454846804e-8
2.598884157084743e-7
1.3830371517281054e-7
3.4459428996329972e-6
6.025003127391362e-7
2.5850190524947547e-7
1.0097478393807874e-7
1.4587762930851888e-8
7.060886197598423e-8
5.239568218712227e-7
4.1142534576667125e-7
3.683941506649901e-7
5.140175148673474e-7
2.5442658200444494e-7
1.9618247183008098e-7
7.702787415345736e-8
1.4936108633938817e-8
2.169288657681105e-8
4.784052754374082e-8
4.935658110195014e-8
1.674584999214941e-8
3.254284836692757e-10
4.183688925886914e-9
3.1036813947408512e-9
2.2921781408385964e-9
9.328921512300527e-10
1.0759509279505118e-9
2.6736033597524902e-9
4.621430820894895e-9
6.972922745415009e-9
9.156425417919969e-9
9.954496113210912e-9
6.92338386345443e-8
1.6225679957221817e-7
4.360466210337903e-8
6.545089582476491e-8
1.175923959575236e-7
1.5128842414778578e-7
1.7838130531297972e-7
1.975030702297841e-7
2.065928896772781e-7
2.0429839253286844e-7
1.695598956899701e-7
1.0724474962963983e-7
4.690624339622764e-8
1.3612918730519255e-8
9.838148984038002e-8
6.870397594555803e-8
6.330853175228876e-8
6.640267652818385e-8
3.357305789579934e-8
2.8362638568466907e-8
5.539285309152697e-8
5.858899820132432e-8
5.8129909841941855e-8
5.5623570534572946e-8
4.991984573946422e-8
4.035692708047356e-8
2.621688430167106e-8
3.9840655795139595e-9
3.9775663765869714e-8
1.4658922398927355e-7
1.6492911173643439e-7
1.0740279165601506e-6
3.0483153593356024e-7
8.533533787787862e-6
1.5340234467782473e-6
6.20524284006046e-7
1.9351155777949562e-7
7.935128811728131e-8
8.410707014914183e-7
7.619253965643329e-7
6.470985508609652e-7
1.3202136581701743e-6
1.3939181311093498e-6
1.4415386394095515e-7
2.7630499930989043e-8
2.612656395841691e-8
1.7896062490814148e-8
1.1737355323044075e-7
1.0009198190435388e-7
2.8951740500380657e-8
1.4480110055646855e-9
6.341176442069046e-9
5.343582172693262e-9
3.913805303839139e-9
1.8850714104226565e-9
1.5482450638111098e-9
4.518294738340479e-9
8.398309557713918e-9
1.4164694827617877e-8
2.1978255110072512e-8
2.9314111312927153e-8
7.589188620666988e-9
3.5295558181003133e-7
4.349120609598827e-7
2.4895505185722348e-8
2.342440246787444e-7
3.014153298080511e-7
3.387485946057202e-7
3.485411207434155e-7
3.2988235155631964e-7
2.824023104978941e-7
1.1730321243616849e-7
8.546653474836616e-9
5.050256776899058e-8
4.997026918096043e-8
1.39077444516515e-8
7.574228387219255e-8
1.1759816914838681e-7
9.562661971731595e-8
1.0048506803054823e-7
7.652667314504992e-8
1.1373354043845002e-8
6.594137689279827e-8
8.068561644610018e-8
8.531196234108382e-8
8.647686664630328e-8
8.291156867936131e-8
7.312865441808978e-8
5.72426851725904e-8
3.5548897695972066e-8
5.751295832685818e-9
4.073756111056473e-8
1.2205347898206113e-6
1.1303917793209227e-6
7.741988501915712e-6
2.9961704069305917e-6
1.5568493924385633e-6
7.588505494161186e-7
5.763895968730088e-8
1.617283737658635e-6
1.1839555172274585e-6
1.0854310884108454e-6
2.24446186296509e-6
1.7930936936102304e-6
2.108630931907933e-6
9.945204163997882e-7
1.965433379592344e-7
4.84393697743848e-7
2.387481605792308e-7
4.2512935629965337e-8
3.4531990170598164e-8
6.429921786578086e-8
1.4807464427776472e-8
2.718319715052926e-9
7.161284078370534e-10
1.554538169797349e-9
1.0969018928315972e-9
4.427805609431931e-10
7.241191949620714e-10
1.7652085198028462e-9
3.0651550282869257e-9
4.79129123322598e-9
6.4738702454395165e-9
2.4235385638655886e-8
5.221087177110059e-8
2.5301267624393826e-8
2.038628610762772e-8
6.051815361805849e-8
9.996484892030048e-8
1.35997864294124e-7
1.4336217914415857e-7
9.990195549810543e-8
3.077962465244935e-8
3.035410177679181e-8
1.4557804104566092e-8
2.8729466085513543e-8
1.2766181721369553e-7
1.8675696829180965e-7
2.0512393800987595e-7
1.6593721035169799e-7
6.786144581883338e-8
1.2647267975267313e-7
1.2204801921854982e-7
1.23150576702245e-7
1.3203907268973372e-7
1.4397851341056013e-7
1.5328345556284058e-7
1.5421102179904655e-7
1.426778992756467e-7
1.1759794339974429e-7
7.929532355982776e-8
2.5771245803578392e-8
5.109653079773614e-8
1.7003562422434558e-7
3.9663791975676456e-6
1.5399520913843332e-6
0.00001675225650400411
5.907335425210795e-6
3.0262603041866858e-6
1.66543759123108e-7
1.3747314705530915e-6
1.1684721628533566e-6
1.4325823595950471e-6
2.4292656779963992e-6
1.8845450532516998e-6
2.6696980960421915e-6
9.541839289982188e-7
1.889191299722207e-7
4.203948887329742e-7
6.926776424089054e-8
3.1629568383339757e-7
3.075057632565011e-7
1.2007946406105727e-7
3.2422870687741457e-8
1.2560456255981381e-8
6.848895308692093e-9
1.7489677043790728e-9
3.5878158975037227e-10
1.044543171819909e-10
3.123212046575096e-10
2.1532337522342027e-10
5.7773905710669836e-11
5.230353654530197e-10
9.755181204038834e-10
1.6138415277045182e-9
4.085264339266676e-9
9.118623841844642e-9
8.473059048692226e-9
3.753407316002111e-9
3.6628508665093346e-9
1.2363526017462635e-8
1.813704050049172e-8
1.3658525931730276e-8
1.8300004563106984e-9
1.1739922863281105e-8
2.273813784643562e-8
2.014620345385166e-8
3.121075519865659e-8
3.701871477519137e-8
5.666440036203017e-8
1.4685828766206362e-7
4.951313009557533e-8
2.12822604009625e-8
4.9377907067274494e-8
1.128944480925137e-7
3.1769795345696986e-7
3.7429845842493745e-7
2.759956516237451e-7
2.461158686237813e-7
2.4739912185565605e-7
2.59644792533557e-7
2.7420806121355556e-7
2.78435399192218e-7
2.571173667033826e-7
2.0452408282528222e-7
2.4623615724817266e-6
0.000014779324274308191
1.571761619546245e-6
7.452638687495783e-6
6.9099819526350796e-6
1.5853586018262745e-6
2.793592539296327e-6
3.218608918542929e-6
3.2552448012650463e-6
2.33048249477237e-6
2.3787480076021214e-6
8.102596618821767e-7
1.0215594711867423e-6
6.755628610040651e-8
2.7597179130542752e-8
1.3462400948422124e-8
2.7961809398983287e-8
3.209323822414966e-8
6.060707821799883e-9
3.3971907988509032e-9
6.678261529291272e-11
6.638827293795734e-11
2.319138034742942e-12
2.4457631575627157e-12
2.3860032123288716e-13
3.339113743549034e-12
5.069294526198182e-12
6.2254631766935075e-12
5.690736549994587e-12
3.4603187100831568e-12
1.4904722971916963e-12
1.677895484976817e-11
1.4119296559942662e-11
1.500161724505711e-11
1.71859658816657e-11
2.0235675668558914e-11
2.4188256980936374e-11
2.9253771343699685e-11
3.5777313879337114e-11
4.427237141439614e-11
5.5498605482775155e-11
7.059958630948505e-11
6.810523403977158e-11
5.688256075537912e-11
5.954276104765444e-11
8.763556491917852e-11
1.604772881874004e-10
3.3085203006608273e-10
7.65115755028515e-10
2.0653273845505714e-9
5.573490348904429e-9
8.838581593375641e-9
1.5561125779298488e-8
5.906375098233895e-8
5.7378618001780726e-8
6.214297769931273e-8
3.343524336811685e-8
5.1919337730842184e-8
1.481002488431885e-8
4.3609521313384115e-12
1.13944767125107e-13
0.
0.
0.
0.
0.
0.
0.
0.
0.
0.
0.
0.
0.
0.
0.
0.
0.
0.
0.
0.
0.
0.
2.6386459217713185e-14
3.837791510319295e-14
5.5973587156759667e-14
8.186808494869469e-14
1.2011377168192076e-13
1.7683850818881839e-13
2.613675829108138e-13
3.879948931359316e-13
5.788061870772752e-13
8.68235009194082e-13
1.7837531737026094e-11
3.228457067247881e-11
5.249828095723828e-11
7.962472074198093e-11
1.1186043650615909e-10
1.4491678445526191e-10
1.707923366159158e-10
1.7742720360205979e-10
1.4987442535948994e-10
7.282335354089869e-11
6.653624881337691e-11
3.7116360832014496e-10
3.503778892071844e-10
3.641772199069254e-10
4.18279592603448e-10
4.915092488818923e-10
6.848967512627163e-10
1.0325086546546183e-9
1.6048956786960756e-9
2.5220427420636633e-9
2.3068468506858655e-9
1.7290799546016767e-9
1.5750315406926148e-9
1.6914990291215266e-9
2.0483159532911086e-9
2.711657212557883e-9
3.865730587239743e-9
5.92457476361752e-9
9.836841248261212e-9
1.759760348409245e-8
1.8299961775484532e-7
1.4922513679835537e-7
2.6430958149135284e-6
4.564439441320034e-7
1.9607284294765662e-7
7.700909873277373e-8
1.1400221220955912e-8
5.2658704028675844e-8
3.528346821710781e-7
3.532750572411085e-7
2.9322524905342e-7
4.0030425936023755e-7
1.831889659058069e-7
1.4511836523190896e-7
5.7309754851016175e-8
1.2732171079386104e-8
1.2773680512983313e-8
4.1697184226306e-8
3.9268176409604144e-8
1.3286180809974038e-8
1.6212129103725832e-9
4.164047388385218e-9
2.982209608907841e-9
2.246414921741577e-9
7.725026460696343e-10
1.1847652406707642e-9
2.7712950138724833e-9
4.732734769034279e-9
7.068118133255324e-9
9.234805667435629e-9
1.0116283041383717e-8
7.034766353653096e-8
1.6548855278176352e-7
4.5781427136396854e-8
6.326365311626519e-8
1.1281115857539509e-7
1.430944629323597e-7
1.6678148178327444e-7
1.8345420447777361e-7
1.9209603026553144e-7
1.935300450843469e-7
1.7093204285777614e-7
1.0899673461369146e-7
4.861971345866329e-8
6.4230630775159605e-9
8.421615690905507e-8
5.9377857653020416e-8
5.291630879968731e-8
5.541554626052434e-8
3.434084550720997e-8
1.8525138038770845e-8
4.8276448560414884e-8
5.137746971759551e-8
5.0389476876024584e-8
4.775964981871359e-8
4.255555070369841e-8
3.413079682650047e-8
2.1667590953272145e-8
1.4745813632917524e-9
4.080004826285235e-8
1.452862927555245e-7
1.2340240940367357e-7
8.890005533942532e-7
3.005181570309548e-7
7.254115331539084e-6
1.307431945113951e-6
5.267693174692848e-7
1.692202505710196e-7
4.463023499926138e-8
4.871069345417338e-7
8.268610991804917e-7
5.649353355888011e-7
1.0328903158456608e-6
1.039907665234242e-6
2.0496828894952552e-8
2.0566375563270533e-9
3.490705537634812e-8
3.7257006186382165e-8
1.1357088647261408e-7
8.009867704481846e-8
2.061613174616979e-8
2.44541670675745e-9
7.296521794035029e-9
5.540135995503891e-9
4.136431134205493e-9
1.4785380350465146e-9
2.235712004611384e-9
5.587081775221272e-9
1.0266916222554998e-8
1.7340312274682748e-8
2.7178733434446156e-8
3.527634305554318e-8
2.922692683618599e-9
4.1467920729364746e-7
5.427762101042138e-7
4.3828184004275385e-8
2.645548269830971e-7
3.2051855728747024e-7
3.462152147482546e-7
3.45313515159807e-7
3.2164112698517044e-7
2.8886738702048164e-7
1.44652502973253e-7
1.1865631780735733e-8
7.598100054981536e-8
6.540022761401666e-8
2.3296822578329896e-8
5.184055403255933e-8
1.079770556053793e-7
8.243052812300913e-8
8.26269761145178e-8
7.667826083770783e-8
9.815750826922775e-9
5.235446846873439e-8
7.316319180388577e-8
7.714978718584781e-8
7.70301241290552e-8
7.289979439957119e-8
6.359737844878587e-8
4.918945947013593e-8
2.975507957810356e-8
2.753293497238159e-9
4.1001847726465457e-8
1.0220398301750927e-6
8.693051193965919e-7
7.032151520912011e-6
2.551348518502349e-6
1.3223977082073492e-6
6.466945892061372e-7
1.224887990696738e-7
7.280736594053032e-7
1.463496223604112e-6
1.0026056210913907e-6
1.6369363961469916e-6
2.3502535544520937e-6
2.0113193026652843e-6
4.7001568466700127e-7
3.1384019143164896e-7
1.9308980477967556e-7
5.558524262576059e-8
3.941411138540515e-8
1.0547386517101662e-7
4.3820509473100834e-8
8.384419500897746e-9
1.7329130085348907e-10
2.696068263763975e-9
2.1144100678052574e-9
1.3174665192157528e-9
2.1407032985121067e-10
1.796610219516079e-9
3.431143606414836e-9
5.670187361041688e-9
8.334126241176564e-9
1.0060364233431372e-8
5.0236798512284035e-8
9.994049291421214e-8
3.0830910975743075e-8
5.47701229774109e-8
1.150786702648775e-7
1.6863745171502945e-7
2.1463854447656692e-7
2.290054635134815e-7
1.801324098566151e-7
7.786182018767656e-8
1.768612871781928e-8
5.443875749572944e-9
3.310493271230793e-9
7.344879396263875e-8
1.8001277024159015e-7
1.6061459625518395e-7
1.7513108618471433e-7
5.360326258413283e-8
7.945322160760227e-8
1.0447781834249251e-7
1.1019636450535825e-7
1.1813386590788189e-7
1.2735648685022272e-7
1.3342148024876543e-7
1.3156707820254535e-7
1.1882423519320522e-7
9.48660240446705e-8
5.988724999708375e-8
1.0898388558259569e-8
6.236012611498719e-8
1.8360572740804973e-7
3.2054783746777307e-6
8.712400659592559e-7
0.000016424135140016542
4.813301576330598e-6
2.299835292155493e-6
5.603155355753225e-7
1.6262223856993294e-6
1.1401141837378483e-6
1.1858780629489617e-6
2.3594209437525016e-6
1.3987525871289584e-7
1.4541136662473334e-6
2.0445575680414416e-6
9.795145936347949e-7
2.4055878527563317e-7
7.306782494304936e-7
3.860542614280239e-7
7.457483504985463e-8
1.5252289583540617e-8
4.2047195925540916e-8
1.055626605446489e-8
2.1708975133668764e-9
1.5040355130090533e-10
1.0650575860685523e-9
8.353355193129435e-10
3.4139551019033455e-10
6.417594568317447e-10
1.5820393329165199e-9
2.7552371010033126e-9
4.426912956919228e-9
6.4333596644910455e-9
2.0798884780956148e-8
3.959850567116117e-8
2.198218045778406e-8
1.4711211631837824e-8
5.156871281374559e-8
8.934114954053434e-8
1.1095440712746563e-7
8.540058387000467e-8
3.086285800987095e-8
2.2256419681634437e-8
5.5652022511840716e-8
3.5967116595199965e-8
4.231426477463355e-8
1.0798534745870709e-7
2.1078391782174592e-7
2.1920703304212652e-7
1.3863801410017268e-7
1.202134832372062e-7
2.172289109970407e-7
2.0164494073131257e-7
1.7398749015103644e-7
1.6994685689812432e-7
1.8118128985727898e-7
1.9939492929947707e-7
2.1787220346532584e-7
2.282806460103493e-7
2.212509956555178e-7
1.912089064017959e-7
1.389703326254341e-7
6.709574367860725e-8
3.5348347644694294e-6
9.781667969110498e-6
7.036118271726562e-6
9.888936059046158e-6
7.260528615101645e-6
8.352115052812893e-8
1.6132605463725728e-6
1.8224082909294623e-6
2.5428414039627906e-6
1.3837148225297407e-6
5.382025292130911e-6
1.3891743423593786e-6
8.998528746713571e-7
2.219536065287171e-6
1.8225863539012182e-7
6.968935843270485e-8
9.71360700504163e-9
5.992244176781759e-8
5.008679895895451e-8
3.412358129490707e-8
1.7134993709208665e-8
6.963455005794565e-10
1.1106728843851484e-10
2.168514467236413e-11
2.3963216779659197e-12
1.021952892745928e-12
8.168871742744707e-13
1.9517027140742086e-13
8.613265098525339e-13
1.2851384555279626e-12
1.0831588159466761e-12
8.352326240860183e-12
9.313709768433262e-12
1.0696369753086402e-11
1.2490616079385637e-11
1.4635218502347968e-11
1.723835148491839e-11
2.046039005889469e-11
2.450814540166246e-11
2.966050930102051e-11
3.630838979238877e-11
4.5015027557860475e-11
4.151038930939629e-11
3.072894904257366e-11
2.8204332790273423e-11
3.6431357388332364e-11
5.839144667694968e-11
1.0302833064566671e-10
1.943955636833341e-10
3.9967783922392866e-10
9.367463622423646e-10
2.6175269595325444e-9
6.251598584438978e-9
8.837390837581079e-9
1.712708094563563e-8
8.496889893386617e-8
5.115153472246913e-8
5.722921966481359e-8
2.835938811398253e-8
1.4022246135336783e-7
1.5427516978746057e-8
3.233915838142156e-12
3.723129454699388e-14
0.
0.
0.
0.
0.
0.
0.
0.
0.
0.
0.
0.
0.
0.
0.
0.
0.
0.
0.
0.
0.
2.2548336575727247e-14
3.276849305461119e-14
4.7715830125836306e-14
6.964152050206829e-14
1.0191410062091248e-13
1.4960047639341185e-13
2.2036750442496244e-13
3.258936825859312e-13
4.840991224639171e-13
9.939602222893739e-12
1.6783285754469413e-11
2.6161769161229098e-11
3.9070754889295747e-11
5.588011702706398e-11
7.671446198962923e-11
1.0076852895101472e-10
1.253919117471991e-10
1.4508290958469858e-10
1.5082391938117348e-10
1.3034344225956095e-10
2.3645296596574e-10
1.9771820080037705e-10
2.3148782709063324e-10
2.3579874564928073e-10
2.7917076403502674e-10
3.756352744475548e-10
5.201348833856332e-10
7.424636267089325e-10
1.177526009830293e-9
2.0925472291499735e-9
2.154828310624169e-9
1.994493323190465e-9
2.137373136017448e-9
2.5606156555120293e-9
3.3393727629857247e-9
4.68814513281716e-9
7.0999391632883045e-9
1.1763669971367783e-8
2.1597526404163958e-8
1.7324008371674326e-7
6.771033245346629e-8
2.533581786638813e-6
5.166701757044602e-7
2.3976608640443486e-7
1.066940065153483e-7
3.132548512279356e-8
2.8261626020561684e-8
1.5861776230700916e-7
1.0858795288542231e-6
3.304855015728096e-7
3.8528823905103955e-7
5.736860068625501e-8
6.197781223115331e-8
3.934660098674853e-9
1.3011926198908319e-8
3.514290467112369e-8
4.903970828883752e-8
2.6727491462682426e-8
2.8587770817998835e-9
5.6078825550999435e-9
4.510856540200024e-9
3.382064873566613e-9
2.3134063932286175e-9
3.769619990324658e-10
2.6380780864336236e-9
5.136723160509153e-9
8.626415006871782e-9
1.312554631856103e-8
1.8032886215850806e-8
1.7257354411367292e-8
1.6268790921362806e-7
3.0282363083028985e-7
3.387539751280436e-8
1.1652090125216148e-7
1.6397032431120196e-7
1.8849415674147406e-7
2.0356632857712443e-7
2.0846085805755887e-7
2.0772728610358125e-7
1.9090858320599863e-7
9.828463784484734e-8
1.0753679818500158e-7
5.8887372648241676e-8
1.3559893240418847e-8
4.9455426366664944e-8
5.803659682789764e-8
4.58428108281466e-8
4.516612102185876e-8
4.1968049742569884e-8
6.556644169819938e-9
3.444341296555995e-8
4.634999764696408e-8
4.5840911369017634e-8
4.343461702644774e-8
3.914265213842998e-8
3.230269786306892e-8
2.2493466170420628e-8
7.946271250665273e-9
1.856480806715386e-8
8.252701651453334e-8
1.3060094218892842e-7
7.28055514885748e-7
1.5826242547984673e-7
7.127660115820205e-6
1.2610147206122019e-6
5.391471488260482e-7
1.9689572997282474e-7
1.0333690957843047e-9
2.7485297362581906e-7
1.4285154891078255e-6
5.758250999646341e-7
8.404900451408035e-7
9.036077508380378e-7
3.163159976176701e-8
3.4929335252084243e-8
1.5367773489428858e-8
8.554952760444516e-8
1.1072680765378026e-7
5.558667671592063e-8
9.24761811682015e-9
7.790322255867291e-9
8.108831663501566e-9
6.05037185449856e-9
4.406835918739853e-9
2.8429256740970566e-10
3.944095174564301e-9
8.53763204947087e-9
1.57322443228597e-8
2.7483568463951528e-8
4.477070837992604e-8
2.8003990426954197e-8
4.1205647038445e-9
3.305588015575143e-7
7.68585342794446e-7
1.1481319672553958e-7
3.4048621489297705e-7
3.6959028053528795e-7
3.718564047262804e-7
3.4781615634234407e-7
3.1147018251175274e-7
2.767883754491419e-7
9.253901461188721e-8
9.675742257003414e-9
6.946043594595985e-8
7.613411914051547e-8
3.463809273985935e-8
2.1284598122360073e-8
9.793382407503278e-8
7.167492696455135e-8
6.61230312766347e-8
6.784752228944409e-8
2.9675113276589466e-8
3.0050271483803294e-8
6.432529793365887e-8
7.029201083617047e-8
6.95363656309742e-8
6.53302366275829e-8
5.69081808991945e-8
4.427697383645596e-8
2.7660983079202077e-8
5.2661333954412515e-9
2.9969762228903117e-8
8.334860133978168e-7
8.252983070341548e-7
5.769694684813656e-6
2.251858618132953e-6
1.198681577742811e-6
6.161313538232487e-7
1.813340646029701e-7
3.239927686406564e-7
2.023266785643108e-6
1.0430308914257077e-6
1.2706879947356342e-6
2.472199142077372e-6
1.5836507642173966e-6
6.447676621349794e-9
1.3892667039138206e-7
4.03380419954319e-8
2.4631385334646863e-8
1.1211397552263957e-7
9.753100694335416e-8
2.380693999157703e-8
2.583458583949522e-9
3.860864447171415e-9
3.716204935162318e-9
2.6019776857035288e-9
1.0293372150211787e-9
1.4230136096503571e-9
3.5567790639549926e-9
6.324697322021588e-9
1.0132845685410327e-8
1.4360838759983274e-8
1.572828669342133e-8
1.0799370944689511e-7
1.846457163493051e-7
2.5673587639299493e-8
1.1316355502354362e-7
1.8954451700202204e-7
2.492370839928486e-7
2.925889103942345e-7
3.010410251239266e-7
2.500584426904863e-7
1.185412885175095e-7
9.80415358853975e-9
2.661115035169136e-8
1.9374014032665028e-8
2.6987793194949212e-8
1.906068786678842e-7
1.3965325362463797e-7
1.439001470059052e-7
1.2749146299108868e-7
7.603797365349004e-9
8.058005626976632e-8
9.708047418412684e-8
1.0500504283971927e-7
1.1211349330297366e-7
1.1618132751865692e-7
1.1340589898854518e-7
1.0138968394993133e-7
8.007327270957133e-8
4.9698861497382716e-8
7.3136820067727346e-9
5.738007353520993e-8
1.6939232572491655e-7
2.5266926899167805e-6
7.015474527148673e-7
0.000014861663491150929
4.086459150987565e-6
1.9205736918944006e-6
6.169699552504198e-7
1.560451615141124e-6
1.2223993057947095e-6
1.053943774212136e-6
1.8162066179146707e-6
1.7039257530309674e-6
4.058349317806513e-6
2.4290271573373115e-6
1.7316898646166158e-7
4.6339815400119713e-7
2.566502354936448e-7
6.280609984935182e-8
5.3440769743873676e-8
9.068850118238351e-8
2.345301514990167e-8
4.579978605526511e-9
7.299289182628441e-10
2.368232678432932e-9
1.7856581624548742e-9
9.099764070915959e-10
7.693544495974244e-10
2.3665597166062195e-9
4.282185222447355e-9
7.054347017805813e-9
1.0568703579167144e-8
1.2683239846356363e-8
6.393511079322702e-8
1.0256232002670797e-7
2.5620255473871145e-8
7.155746233997007e-8
1.4430628934624058e-7
2.0980551471742015e-7
2.441432993878555e-7
1.9764641134592328e-7
8.509467995857228e-8
2.1594650312366905e-8
7.616853900956842e-8
4.430631662211618e-8
3.090548610044765e-8
7.265878998667975e-8
2.0066022998184346e-7
2.487433484898525e-7
2.8746099211555256e-7
1.0212859569209085e-8
1.5745064823253375e-7
1.4814487282485796e-7
1.3723703338467788e-7
1.4103521866168752e-7
1.5382031920585667e-7
1.693726403874169e-7
1.8097112996711409e-7
1.8134814235986632e-7
1.6522805765969525e-7
1.318640887363042e-7
8.301072758407337e-8
1.806414953004964e-8
2.9933855511230013e-6
6.433284291971397e-6
8.362834440194207e-6
8.066346919502154e-6
5.1784821925822854e-6
2.6256220126708693e-6
1.3127109960332226e-6
1.4546085916455206e-6
1.8255597183171145e-6
3.0868245366154854e-6
1.9213121657175857e-6
3.675633501476755e-6
1.6279611672018335e-6
9.259368053118755e-7
1.0151546016926652e-6
2.6900519656438996e-6
1.1666635573661807e-7
6.768860747625056e-8
8.127737524847469e-9
1.0789136840605772e-7
1.3040555943879785e-7
6.856118809297634e-8
3.8091971556510005e-8
2.5025981140066156e-9
4.133822831009448e-10
6.499640990017917e-12
6.0374477515246516e-12
2.189381271410188e-13
1.5653360841208188e-12
2.48545734185946e-12
3.1444155280472072e-12
4.309736214181743e-12
5.563582176536854e-12
7.397180869094039e-12
9.19942894485916e-12
1.0913542948439353e-11
1.2701483890456133e-11
1.473656846472904e-11
1.7173795810584562e-11
2.0174876955339592e-11
2.393734379214318e-11
2.872432352585995e-11
2.611563588146803e-11
1.6873727849308326e-11
1.3364335016686276e-11
1.4833626402189474e-11
2.0773215939514313e-11
3.2187013192697025e-11
5.2481649712730066e-11
8.966686475858526e-11
1.6267466850805195e-10
3.213521123413832e-10
7.210006802705654e-10
1.9466847454489234e-9
5.215552279481306e-9
7.4062347014173275e-9
1.2418051292374833e-8
4.55352278155808e-8
5.1651847416464096e-8
5.741487994323284e-8
3.0073944824149734e-8
5.201563954993746e-8
3.864826734383829e-8
1.5193821159124757e-8
2.580998351371028e-13
3.214923710827576e-13
0.
0.
0.
0.
0.
0.
0.
0.
0.
0.
0.
0.
0.
0.
0.
0.
0.
0.
0.
0.
0.
2.4665517537360143e-14
3.585418636536446e-14
5.2213029892532276e-14
7.620456470047964e-14
1.1151189516599138e-13
1.6367368485636896e-13
3.4686252401119104e-12
5.3227673670907426e-12
7.806150132027258e-12
1.1278697066621701e-11
1.6064887967470148e-11
2.263390143165269e-11
3.155720988036323e-11
4.3436059988450595e-11
5.873235797046464e-11
7.742647456880589e-11
9.843132062600564e-11
7.837816748927561e-11
7.920807836505676e-11
7.711917830712866e-11
7.33976481032568e-11
8.647863190412831e-11
1.0778092766710126e-10
1.3847071803743194e-10
1.9486287972477033e-10
3.135817716957455e-10
5.787428041142514e-10
1.209456561305692e-9
2.5192687642955667e-9
2.661138679166581e-9
2.7232776465252605e-9
3.1035862174428383e-9
3.8659347491256705e-9
5.194847936064545e-9
7.520250041035304e-9
1.1861003142157328e-8
1.304959708495461e-7
1.0136026995781754e-7
1.4305363202562448e-6
5.468103875935795e-7
3.0232484008891506e-7
1.7050129643596591e-7
8.135942519373466e-8
1.94145154804615e-8
4.282622190779226e-8
1.7309040472435789e-7
1.0435981956175247e-6
4.711865477935409e-7
2.4977776671786845e-8
1.1628872941234391e-8
3.928398475008279e-9
4.839503359482365e-8
5.421230497114708e-8
3.134152932873622e-8
2.5693105875325633e-9
8.402344861791084e-9
6.624932894738303e-9
5.162934957795378e-9
3.903397911367184e-9
7.578662960301336e-11
3.6861742230472574e-9
8.080186019673705e-9
1.5408753770266517e-8
2.8104681711861504e-8
3.8162416563299067e-8
1.5491657840183657e-8
1.565685725815804e-9
1.7094191790793958e-7
5.666279030653668e-7
6.349123624891558e-8
2.2209823411286456e-7
2.2738994472254452e-7
2.2276534939974655e-7
2.1340500460182706e-7
1.8172956876070872e-7
4.564548025692959e-8
7.4354434061003635e-9
1.1076884278245205e-8
1.6879973539380255e-8
3.60452574297177e-8
2.1479257837252624e-8
3.203647141423651e-9
3.4955996177089295e-8
3.3208451065532044e-8
2.7326769225818616e-8
2.6853515895060272e-8
2.1344718624017272e-8
1.1088378488113148e-9
2.628319676626599e-8
3.588383245011591e-8
3.37516815839827e-8
3.018758754230034e-8
2.537977834763385e-8
1.91002964305716e-8
1.1068542767944453e-8
3.3739802986593e-10
2.099403013772524e-8
7.032598560028391e-8
4.512099705193413e-7
5.049507385913461e-8
4.607066772598548e-6
1.0677993641315071e-6
5.0967710182952e-7
2.2665170722955666e-7
5.9289265974622444e-8
8.681764270462863e-8
5.781509976258282e-7
8.445952717970116e-7
6.06552056816738e-7
4.6379773982458315e-7
5.95143220501996e-8
2.1320268237786356e-8
5.783688588226722e-8
1.0449071642470924e-7
7.645105149103694e-8
2.1860335436520636e-8
7.271930255195352e-9
1.0989509798637344e-8
8.318549551274392e-9
6.674006035499326e-9
3.1484489220544445e-9
2.717652483622859e-9
8.358563988745497e-9
1.7108538794329766e-8
3.357919255254894e-8
6.238069235450369e-8
3.345258071251224e-8
9.310640136329797e-9
1.3069083667931456e-8
2.4412406961194195e-7
6.475762767030234e-7
2.8697316237503614e-7
4.232255566900107e-7
3.8531466166942784e-7
3.475285705619514e-7
3.0153551252996555e-7
2.6220437016636164e-7
7.140961384486858e-8
1.2312312993451812e-8
1.525012768207458e-8
1.7871506940923357e-8
5.97911129210535e-8
4.0226764207283604e-8
5.650119015062027e-9
4.567280809002087e-8
5.169945507757917e-8
4.1225314893092906e-8
4.0289245161576153e-8
3.4606461573780486e-8
2.0167958727135353e-9
3.3475549138724436e-8
5.3313420994139936e-8
5.303501516971343e-8
4.869073021619178e-8
4.191954641919786e-8
3.273571532922872e-8
2.1421468159621113e-8
7.248069365076613e-9
1.3360485354353116e-8
5.202753420479551e-7
6.654730177552998e-7
3.534639709405796e-6
1.6151666613392474e-6
9.106169946229155e-7
5.105397182048477e-7
2.1346014658056293e-7
3.8517106130758085e-8
5.359675230740569e-7
1.6700338020116612e-6
9.613292376816494e-7
1.4094367352254075e-6
4.582810607199578e-7
4.620469129733555e-9
3.3677325311194074e-8
7.784361741213705e-9
1.1594690237272269e-7
1.1281228676971354e-7
3.8723326899722255e-8
3.900567824641267e-9
6.644539320512656e-9
6.114638954775787e-9
4.498733145256882e-9
2.6198469492914876e-9
1.102437029573963e-9
4.384389434890725e-9
8.468839174199942e-9
1.4743155179973888e-8
2.3972508917220904e-8
3.480080798642858e-8
1.5927659365937208e-8
3.594597820938581e-7
4.3552068265922294e-7
2.7095264008190243e-8
2.3192950909249137e-7
2.9616497903596357e-7
3.313771735016298e-7
3.4001230537996075e-7
3.21641226205016e-7
2.739039397208589e-7
1.0718052774014488e-7
9.644679850244891e-9
4.845070800345917e-8
4.95480243825303e-8
1.4242960966295004e-8
7.192196008496778e-8
1.139813537172229e-7
9.190378923686128e-8
9.600348106489925e-8
7.559159646015083e-8
7.99710587438937e-9
6.282503242996126e-8
7.790048477986825e-8
8.230736748122853e-8
8.323254343968106e-8
7.960727047475488e-8
7.005540534078707e-8
5.471338051474434e-8
3.3842924657547994e-8
5.152603067351483e-9
3.9863150743042453e-8
1.2475527854650374e-7
1.4890474561919883e-6
5.064557937860124e-7
0.000010845642871781568
2.8392352984151078e-6
1.3406641911895918e-6
5.271511422362517e-7
1.9259132391514508e-7
1.9573891722743e-6
9.616424408020733e-7
1.0711579255515738e-6
2.5231658667758935e-6
3.0446718719657027e-6
5.999113141640593e-7
5.8214656035357873e-8
4.0405452814029555e-8
4.367991085731162e-8
1.4052727196173402e-7
1.3509767785257546e-7
3.677194760527082e-8
5.263428451495535e-9
4.539412549979232e-9
5.260029884164607e-9
3.794943690119031e-9
2.0071382876600957e-9
1.2799022257896632e-9
4.270142032123625e-9
8.063189687269408e-9
1.3924793114182446e-8
2.249938576136833e-8
3.166402173106234e-8
6.897052331612158e-9
3.366847206811448e-7
3.553924962357413e-7
3.522565223941086e-8
2.4315219235623205e-7
3.2852407919735487e-7
3.805962495080836e-7
3.8751465613474363e-7
3.313237432255908e-7
1.6306346570562326e-7
1.2499427566157739e-8
6.905159291948529e-8
3.8563912276059643e-8
1.7488234871111726e-9
5.343605150373597e-9
8.945417218857417e-8
1.4698070288510977e-7
1.325758669605266e-7
1.4109717333478334e-7
3.488354823592092e-8
6.572385725221785e-8
9.223726885937591e-8
1.0133424757481724e-7
1.0981503479603747e-7
1.1698833341535694e-7
1.1884548201107972e-7
1.1175480674160855e-7
9.470155980035512e-8
6.889281367837356e-8
3.475238314150522e-8
1.1059890456010632e-8
1.7644341876519829e-6
3.0938955536694186e-6
7.490579354152069e-6
4.925528545062511e-6
2.802058532665728e-6
1.6625774918355637e-6
7.72412372813699e-7
1.3164776521512818e-6
1.2097890209083258e-6
1.7505593961542361e-6
3.4166261336726605e-6
2.065509206637391e-6
1.4543585306167667e-6
3.80863463572113e-7
1.802025017839454e-7
2.0126372646994916e-7
8.076668149089606e-8
2.5626807673400827e-7
1.53056594416906e-7
1.0282461302773784e-9
2.0749444946130437e-8
7.514988974705435e-9
3.749755875089262e-9
8.768872225831974e-10
1.473678425977645e-10
1.5083467150214485e-10
2.2176850076459485e-10
1.1703160417895283e-10
1.6564703564535527e-10
5.103632872790193e-10
8.906634866588388e-10
2.3350201637442677e-9
5.668922855968503e-9
5.646078722177822e-9
3.602609377430774e-9
1.4392392636934223e-10
4.862723851889422e-9
9.24170078698261e-9
8.944001329683395e-9
2.8474047798380166e-9
6.122957789270394e-9
1.4930605766363183e-8
1.8112470261373024e-8
3.6333589159917224e-8
5.771199803471092e-8
1.5666627860257038e-7
1.2513805060240003e-7
3.694428247182475e-8
9.866524877920389e-8
1.886490106875076e-7
2.3047419832215319e-7
2.0327478591545088e-7
1.9112223047040567e-7
1.97413216817474e-7
2.12445131624465e-7
2.295940514606939e-7
2.4100115375551665e-7
2.3672697986094547e-7
2.0933315379251628e-7
1.580945052666347e-7
8.575814024882467e-8
8.023683381676152e-9
4.999825197671985e-6
9.850980255820186e-6
9.842955740865325e-6
0.000011198586214133388
8.468301523153663e-6
1.1425915589549383e-6
1.7722674793681479e-6
2.0096004475858734e-6
2.7342614761036652e-6
1.2555626906636203e-6
3.985315259240614e-6
2.147967548455517e-6
1.1355932326102608e-6
8.390296942366586e-7
1.057784582925751e-6
2.1229496168848733e-6
8.209285474831803e-8
5.2999548196827805e-8
7.231344686420891e-9
1.2645254216210695e-7
1.96219848644636e-7
8.066174103455579e-8
2.642770619512499e-8
2.369502900124994e-9
3.783206852848597e-10
2.8886626140275008e-11
4.082715892840554e-12
4.483396300033745e-13
1.8506379054293125e-12
2.9806631885718857e-12
3.91288729073167e-12
4.773755490378295e-12
5.8387474707755814e-12
7.63100730623299e-12
9.434241227575994e-12
1.1155181569312159e-11
1.2945075497675322e-11
1.4976472107153415e-11
1.7405596104317668e-11
2.039531475077883e-11
2.4143879003900212e-11
2.8914695696400565e-11
2.5898553579277356e-11
1.6736333316199038e-11
1.3353462563304943e-11
1.485647605010802e-11
2.075681341834809e-11
3.207994109238234e-11
5.2227091388302314e-11
8.91721487563439e-11
1.6177449623891423e-10
3.1978263866535497e-10
7.186707776695223e-10
1.9463227998113305e-9
5.1902341375047534e-9
7.305237035535097e-9
1.2279051408472235e-8
4.538928876481323e-8
5.12147530080962e-8
5.712510285986954e-8
2.965428302576172e-8
2.5395462213575644e-8
2.9247680170301558e-8
1.483680483930082e-7
3.193587741734124e-8
9.527206221438209e-11
1.5794340759793164e-12
0.
0.
0.
0.
0.
0.
0.
0.
0.
0.
0.
0.
0.
0.
0.
0.
0.
0.
0.
0.
0.
0.
3.0138889735517894e-14
4.3850079810673883e-14
6.392656414213307e-14
1.4066570711198405e-12
2.0259067844054014e-12
2.8514516356408325e-12
4.017363638407187e-12
5.65509179042438e-12
7.963087120116596e-12
1.1213781626122063e-11
1.5768834345838327e-11
2.2089516413029762e-11
3.072549806055967e-11
4.22523148011792e-11
3.0603600974933404e-11
3.38949942839253e-11
2.596598507838611e-11
2.5385014964931365e-11
2.927004437277527e-11
3.5770756783336486e-11
4.752372134738217e-11
6.99900055804831e-11
1.1244335579580011e-10
1.9416736076759007e-10
3.6033573074096096e-10
7.265788288592502e-10
1.5928819228237622e-9
2.969911311725563e-9
2.9783089450804243e-9
3.146650653160261e-9
3.6751111458770834e-9
4.664939445033852e-9
6.375540192846096e-9
9.402538060274413e-9
1.167450102092986e-7
1.7697907248151042e-7
1.0060933948052352e-6
5.340405814019442e-7
3.2330195832371026e-7
2.016519614583235e-7
1.0935273771068519e-7
4.238318657491644e-8
1.629866235924985e-8
9.96537660466131e-8
3.077489292428348e-7
3.72389994518265e-8
1.9655427174778846e-8
5.993001637214645e-8
6.261470148460431e-8
4.1626180001747485e-8
9.902173896626505e-9
1.4802723105058067e-8
1.1913339850157736e-8
9.581998529694906e-9
8.366501656382483e-9
3.38219614293332e-9
4.62653781543962e-9
1.4547306820152804e-8
3.398077002736378e-8
4.124858725160041e-8
2.7638706971403294e-8
1.7412067218468593e-8
7.506492475228218e-9
6.801345408651231e-9
4.079356296974536e-8
1.561832545669592e-7
2.78907598839286e-7
4.694463188782566e-7
2.8375139753990713e-7
1.7947366490144844e-7
1.1422624948608812e-8
1.828214779566261e-8
9.390733477341426e-9
2.3307863542094825e-9
1.6429381505710463e-8
3.797805190436293e-8
1.11065884733237e-8
1.544658483003309e-10
4.3792138794088256e-10
1.7998745573976521e-9
5.425843054186827e-10
6.509448647174852e-9
9.945217099656244e-9
8.123493299228658e-9
7.248209986021674e-9
6.221847864233093e-9
1.133398228327471e-9
4.595225286524354e-9
1.256283101152708e-8
1.7374120391386395e-8
1.399933202497047e-8
1.0394153564057113e-8
6.943819953084752e-9
3.5235621797659827e-9
2.868180218904119e-10
1.324675550858794e-7
2.282072490260394e-7
7.727564836632175e-7
5.126454757721065e-7
3.4020534982315706e-7
2.291476510836179e-7
1.3528781269792827e-7
6.235565997095232e-8
5.335993126240744e-10
7.350018550825382e-8
2.0015766962381155e-7
4.080066923495321e-7
4.084808020986204e-8
5.4702974178088165e-9
4.350097136117303e-8
6.394845513763865e-8
4.791494993254387e-8
1.529569549233878e-8
8.789909646690305e-9
9.272952282147738e-9
7.042062114045347e-9
5.8653014069725635e-9
2.7065117469823224e-9
2.546348442463708e-9
7.853885119216627e-9
1.664900029030573e-8
3.3959934462939365e-8
4.1613184176897705e-8
2.1270163900230676e-8
7.602723362063363e-9
5.992838342093514e-9
1.567131527021296e-7
4.402542112847896e-7
1.8777383638078717e-7
2.7422660447616063e-7
2.399727681268978e-7
2.164657960319748e-7
1.3896349082032658e-7
7.517218733180306e-9
8.477268340315488e-9
2.1251795370174372e-10
1.4462747113849553e-8
2.2168547294984655e-9
5.663111985007117e-9
1.2215837546629372e-8
2.5718478389953174e-9
1.595647663032183e-8
2.633366047113301e-8
2.10322015706839e-8
1.905548712938939e-8
1.8126892978890013e-8
6.172518121188842e-9
1.0645809550054054e-8
2.7838559305778583e-8
2.9391901557604804e-8
2.606475214205706e-8
2.1847069210814006e-8
1.6747275783939613e-8
1.0770358523243874e-8
3.420567450008319e-9
7.350556044254535e-9
2.7972469607542896e-8
3.3729989442898245e-7
1.5495042412173822e-7
3.2168448001668923e-6
9.608552595192613e-7
4.931606650040823e-7
2.4492129089769406e-7
8.712014862542521e-8
3.734564251092787e-8
2.842520005516806e-7
1.6741110053736427e-6
6.120064162776056e-7
3.1104625700520094e-7
6.120435605205379e-8
2.962918839734383e-9
7.91679121135857e-8
9.476887851254435e-8
5.7445290864958814e-8
9.710424829381972e-9
1.107861946605512e-8
1.0399245809588216e-8
8.021733439396234e-9
6.394548166840427e-9
1.5977150102062478e-9
4.3992781809742e-9
1.1197663440186748e-8
2.3417620641751197e-8
4.804001408561663e-8
4.7150176647387485e-8
2.2283730995857324e-8
3.696365794451818e-9
2.0289985856611338e-8
2.110310077254989e-7
4.940493413812362e-7
3.605727786414314e-7
4.069491454468306e-7
3.4515412456249374e-7
3.0226441905231577e-7
2.511915699081817e-7
6.065733551569429e-8
1.9214901919631436e-9
6.220481320264639e-10
1.4275402821065181e-8
3.967401726353849e-9
1.667815014147343e-8
2.5427407548513014e-8
6.793688532800377e-9
2.4747898189960805e-8
4.031248792063161e-8
3.1366074207813665e-8
2.9066031951766252e-8
2.7550471956117063e-8
7.627381336954319e-9
1.7860630252040084e-8
4.025532860780571e-8
4.2864503702440324e-8
3.913763984915031e-8
3.350265540024539e-8
2.621511726910207e-8
1.7590800706920775e-8
7.358300368269417e-9
6.4563016627558135e-9
3.8836226692553557e-7
5.878390732992614e-7
2.5176607849236823e-6
1.3042007335408252e-6
7.632336772346692e-7
4.495778236396874e-7
2.0780356534918262e-7
8.72951855337564e-9
2.9691965411667673e-7
1.8360034149208895e-6
9.409317838090483e-7
1.0332793932997332e-6
3.5369228855152266e-7
5.629637465009361e-8
4.471692595611573e-8
3.896493421281474e-8
1.1588908886797523e-7
9.025154801480021e-8
2.4062975720137635e-8
1.337990870450008e-9
7.20360576303619e-9
5.642331641052105e-9
4.2300037805494485e-9
1.8399379500451011e-9
1.915486873040636e-9
5.317653423479878e-9
1.0109432821644725e-8
1.789939798306685e-8
3.01917262659493e-8
4.132610224329074e-8
5.191647345823628e-9
3.47844468980046e-7
5.004796718546572e-7
5.282360370256322e-8
2.398074391071308e-7
2.836666878845627e-7
3.032908449761928e-7
3.0047117875847155e-7
2.7475301771965267e-7
1.617264542721567e-7
1.4488169595321738e-8
2.47418288042611e-8
1.0012628744964009e-8
3.6477215401139156e-8
1.5079041586342847e-8
4.2862870762910316e-8
9.539763770483751e-8
7.237621743337296e-8
7.171847038253994e-8
6.745025419597299e-8
1.1410886690519765e-8
4.183741294018033e-8
6.114810933891646e-8
6.532144397865676e-8
6.56218037568392e-8
6.237765142320067e-8
5.4709719502354976e-8
4.281392967820725e-8
2.7025978022333416e-8
5.806262188166291e-9
2.6965920701387295e-8
8.922046473824474e-8
1.104994789648259e-6
4.5068794175016305e-7
8.533955556344923e-6
2.2928991545853004e-6
1.0969119552419447e-6
4.5495470878041186e-7
5.981375958868916e-8
1.6471446180762249e-6
9.242653336812677e-7
8.661493456341786e-7
1.920718264948903e-6
1.9078915784519765e-6
3.9757172721097743e-7
1.0997327567359447e-8
3.453931110866455e-10
6.945098330279602e-8
1.5403590582098657e-7
1.0704165933763903e-7
2.369504015583831e-8
8.329917318443264e-10
5.8445558710691946e-9
5.036098128552671e-9
3.6185867212450874e-9
1.3619050575539238e-9
2.019504406861929e-9
5.157836570093303e-9
9.600534409221677e-9
1.6749189672204954e-8
2.7743487143998836e-8
3.806011820113788e-8
7.755050597903216e-9
4.3809055788341284e-7
4.251035265175764e-7
6.225124026693733e-8
2.598271472415414e-7
3.242704711942323e-7
3.569087321402715e-7
3.483007147480921e-7
2.73890628336004e-7
8.218335759699236e-8
3.2483366640401825e-8
5.911705335980418e-8
4.429986705273541e-8
1.4121928934239164e-9
1.565366074203143e-9
5.936248278167664e-8
1.298556080271642e-7
1.0502588548648502e-7
1.1251966416566787e-7
6.452648192053851e-8
2.952416384509125e-8
6.931915217686e-8
8.114991115355133e-8
8.810178521315731e-8
9.277460654110686e-8
9.276243754838459e-8
8.575511975136795e-8
7.15181050683071e-8
5.118458677554297e-8
2.4832338716303006e-8
1.0742695937058922e-8
1.3176885895876963e-6
2.309050551718434e-6
6.264099342082619e-6
3.824312264666922e-6
2.145733653733458e-6
1.2238772124220623e-6
1.609088132518236e-7
1.3583107239141436e-6
1.0519241412951375e-6
1.307335757261883e-6
3.0885023562179397e-6
7.035561333502539e-7
2.717942472630894e-7
9.059473285577394e-7
5.066945546611745e-7
2.0013147826519727e-7
5.742275711572152e-7
4.3282801454427e-7
7.786254759528812e-8
2.965157829468045e-8
2.105177059048939e-8
5.693395715774381e-9
1.1899320104025509e-9
1.843535501400964e-11
4.872733867177423e-10
4.0879611557589864e-10
1.5945444645157405e-10
3.734348627709752e-10
8.889934566938451e-10
1.528117461399028e-9
2.4259062930078042e-9
6.638569863273366e-9
1.4876999230189481e-8
1.1506414074332343e-8
1.0975803577221458e-9
1.1861523110387852e-8
2.6318265152918524e-8
3.759739108640315e-8
3.190384303830234e-8
1.1498704522772287e-8
1.2739955208966175e-8
3.3662073043965894e-8
2.925937753248455e-8
5.9288765553888235e-8
1.3740227190977546e-7
2.3608962281035224e-7
2.5950347662387304e-7
3.806205462791581e-8
1.7537290428001648e-7
1.6960921216740396e-7
1.4541863524356238e-7
1.3816421518722814e-7
1.4463559116620006e-7
1.5834448006840265e-7
1.7339280252052487e-7
1.8346483567897035e-7
1.8214936513796388e-7
1.6512817410398647e-7
1.3151059351462654e-7
8.16888335621241e-8
1.348607188109429e-8
8.096485790839881e-8
4.534086144181245e-6
5.4398713918049425e-6
0.000012948669982506669
8.30609738983822e-6
5.657333199590781e-6
8.854217921317376e-7
1.3391208677786528e-6
1.3715342848976414e-6
1.9249230700630824e-6
1.9439125122262466e-8
4.982798291020614e-6
5.23172898103757e-6
2.573069926473352e-6
1.535331637690178e-6
1.2130867546180288e-6
1.2489561935368078e-6
9.837349940380143e-7
3.746947732777596e-7
2.8590260220792694e-8
4.5188770031790286e-8
8.086045512415964e-9
8.152771041847159e-8
1.9354851126886788e-7
1.202150765924956e-7
2.999765452363646e-8
2.940954387601384e-9
4.5824399010171204e-10
1.2719870259362413e-11
4.205929632519149e-12
6.492033521527584e-13
1.7576125906399634e-12
3.3229797004366644e-12
4.503942458110173e-12
6.208069357080476e-12
7.791386897648573e-12
9.384703377214226e-12
1.101553893779077e-11
1.2673213198743225e-11
1.4457870005281882e-11
1.650401907469451e-11
1.8955802858810224e-11
2.1978289711206507e-11
2.0397647004350105e-11
1.1461672569766508e-11
7.85156509003304e-12
7.47481045328124e-12
9.318910898971719e-12
1.3237151656696607e-11
1.989173892338246e-11
3.0993757804557034e-11
5.010445916646198e-11
8.478608156892704e-11
1.5249623296093397e-10
2.988458158105236e-10
6.65321213174524e-10
1.7873013099583718e-9
4.868411204292572e-9
6.86360666894179e-9
1.1160613975392139e-8
3.839441663855733e-8
5.1919561920514736e-8
3.932832142367145e-8
3.213515797446623e-8
2.7964308863363753e-8
2.566795424728412e-8
2.4535976645520736e-8
2.414383714697119e-8
2.440322699386706e-8
2.550813006040396e-8
2.683549143842167e-8
2.376480663348224e-8
1.6108091688951705e-8
1.074852103192834e-8
1.0320988934698888e-8
1.2778984019164995e-8
1.250874682611082e-12
4.482330528331461e-14
0.
0.
0.
0.
0.
0.
0.
0.
0.
0.
0.
0.
0.
0.
0.
4.234848133578478e-14
5.36649115167894e-14
6.98041237768851e-14
9.376065473946508e-14
1.280517569961134e-13
1.7653746060525506e-13
2.4480523808174685e-13
3.4086679032538675e-13
4.761783089773989e-13
6.671087480298486e-13
9.370438251621177e-13
9.732306516921178e-13
4.644812742210674e-13
3.65889270726498e-13
4.1968387826381115e-13
5.837668133647117e-13
8.241848345930506e-13
1.152356558726857e-12
1.6309000602593851e-12
2.3617107578257907e-12
3.5004759230285016e-12
5.294565190206602e-12
8.150536692506214e-12
1.2754550849507322e-11
2.0295329756606453e-11
3.289475001175762e-11
5.448102948527958e-11
9.266694782738978e-11
1.6309284317923538e-10
3.003779839216039e-10
5.883994468885305e-10
8.782131821704643e-9
2.546681445219408e-8
2.314761866426172e-8
6.856855319305437e-9
3.0407003714351575e-8
4.6360260383191825e-8
5.8973667187822236e-8
6.908006084231099e-8
7.56663004869363e-8
7.747470862419581e-8
7.423136165308097e-8
4.710721332379517e-8
2.5233627774885443e-8
1.1915977859710517e-8
1.5793895591314232e-8
1.37107545944599e-8
1.3634263477913625e-8
1.3261717878805367e-8
2.343567308744993e-9
1.6777064496319937e-8
2.3006758058295472e-8
2.0842255002485966e-8
1.876601577967793e-8
1.651799602757455e-8
1.3388946526925031e-8
7.2852685754271176e-9
1.558982137474723e-8
2.067986650089227e-8
1.7591095206730132e-8
1.6343954244108462e-8
1.594886919325799e-8
9.90501249931499e-8
9.13998806208897e-8
4.3053648213299596e-7
1.222473081841261e-7
5.636824092586663e-8
2.0316129811829328e-8
3.4470599848986573e-9
3.870091341970235e-8
3.838216450767421e-7
1.1798165046200804e-7
1.5074934826324994e-7
1.6676643009485803e-7
9.875662795173286e-10
6.607143702592262e-10
4.259219797354448e-10
1.9203657313185288e-8
2.1212388561175676e-8
1.3297711010082218e-8
2.636220394600349e-9
4.5608258982678286e-9
3.2651075886787265e-9
2.5410485289074825e-9
1.9213986212616726e-9
7.097337973805573e-11
1.894330634378675e-9
3.9242945715831776e-9
7.0195424157106685e-9
1.170892229676025e-8
1.773402886209087e-8
9.8428364754452e-9
9.422537601248012e-8
1.9376555138668515e-7
3.24086663567672e-8
4.673573041211222e-8
6.280704674636366e-8
6.426444985731062e-8
4.989558094270869e-8
2.134699465779684e-9
1.7844380566677452e-8
1.5008720206632605e-8
8.545942005291895e-9
1.5013786211599497e-9
4.978291015513264e-9
6.446234212905221e-10
9.883943015904974e-10
5.142165822526476e-9
1.3642638478504214e-8
1.2273048136589334e-8
1.0344825578298564e-8
9.986930810212011e-9
5.93559179055491e-9
2.622974515051401e-9
1.2795747509666648e-8
1.7643520647604964e-8
1.541006632443045e-8
1.2783966708508615e-8
9.863067362886906e-9
6.5767440263931705e-9
2.7117135035550376e-9
2.6105321100426583e-9
1.2051427019535035e-8
1.955626029903788e-7
4.7727896323176754e-8
2.0694006791351205e-6
6.167399148604431e-7
3.2183899775662996e-7
1.6550792587219342e-7
6.694916477352037e-8
4.238063069244549e-9
1.0119578752434705e-7
5.872259097012188e-7
6.264253013394904e-7
1.0353091865855659e-7
2.071449109898646e-8
2.5574110134088452e-8
6.448374780009835e-8
6.070097926092691e-8
3.24530797541209e-8
1.8323267388168273e-9
1.1591048856118851e-8
8.887861390789265e-9
7.252048959206864e-9
5.49451109508267e-9
4.909365740533953e-11
5.889792358256817e-9
1.3910357588898263e-8
2.970075033521332e-8
4.9815175274596513e-8
2.8279193341938188e-8
1.4021143821555963e-8
1.4978880451558112e-9
1.6108506202184525e-8
1.6306147813040302e-7
3.883379775386598e-7
3.240878640700709e-7
3.236481800296343e-7
2.58887389223232e-7
2.1545116691145624e-7
5.8697219507426145e-8
8.435736189267264e-9
5.7508867416593724e-9
7.667759191968303e-9
2.5087925187589193e-8
3.440828921873573e-9
1.4020052280691568e-9
1.048342996353797e-8
5.369563543205559e-9
7.685024663762071e-9
2.1384958198065343e-8
1.8467232861025876e-8
1.567864875262762e-8
1.5198573817269174e-8
8.525832548523453e-9
4.524748162310191e-9
1.952979587161483e-8
2.861678686671538e-8
2.547460950458214e-8
2.107217870800306e-8
1.613324567499072e-8
1.0679809310348397e-8
4.441012348393683e-9
3.851033403415611e-9
1.797075888371032e-8
2.856612056631702e-7
2.0439605804198517e-7
2.5462864938050744e-6
9.001001988449144e-7
4.846086265791156e-7
2.5760082158276326e-7
1.0670369419912138e-7
5.271005968524525e-9
1.646549224131174e-7
1.1315185516432857e-6
7.563467623924228e-7
1.869767636276858e-7
3.972093336384069e-8
3.0465278280704314e-8
8.936395461074474e-8
8.62799790624045e-8
4.354696267411281e-8
3.9239119797849114e-10
1.3320983578194795e-8
1.0652450157465798e-8
8.535995585906639e-9
6.469569529991892e-9
2.1291958458339254e-10
6.546733537122529e-9
1.563668615448177e-8
3.365086844924453e-8
6.51279233405115e-8
3.611835513379396e-8
1.7421997185333407e-8
3.833277631023967e-10
1.9665424139750087e-7
5.245729238017228e-7
2.2373218855111982e-7
3.282511864906185e-7
2.952838547654021e-7
2.6910029548710885e-7
2.3810202876276073e-7
9.261765165057216e-8
3.8300532005289926e-9
3.520681156042504e-10
1.2572843337842728e-8
2.724374103366733e-8
7.531886628288994e-9
2.84743167086667e-8
3.177579301688142e-8
1.052621868070078e-8
1.570779526270651e-8
3.016026138875433e-8
2.263908158870005e-8
2.0336099526258218e-8
1.8736299702767374e-8
4.259582411910802e-9
1.2759498084816096e-8
3.328893778790995e-8
4.6818452214907725e-8
4.181611066117097e-8
3.338147822147589e-8
2.428145205984217e-8
1.5103770441638932e-8
5.584287739781049e-9
5.729848281605413e-9
3.4834119744711847e-7
7.790191193977618e-7
1.8437326352537176e-6
1.3045555623186323e-6
8.313720936648708e-7
5.407350035733353e-7
2.9205274069319203e-7
8.340727344245228e-8
1.5896553044698798e-7
8.494348065661211e-7
1.36358306634499e-6
2.8735033193048536e-7
2.9359689571626266e-8
1.0362900922181026e-7
1.4797275976578626e-7
1.0960520762640674e-7
3.954684432824008e-8
9.863739395783964e-9
1.8148882416942067e-8
1.4127018870200609e-8
1.1614923156540111e-8
7.1312772274389e-9
2.6989496500943647e-9
1.3304848120122825e-8
3.138022689218969e-8
7.116351137954553e-8
6.266505941252278e-8
3.6813658690022094e-8
1.5479415580832084e-8
1.6656805973160883e-8
9.010263511462057e-8
2.729471071715275e-7
4.083325081990882e-7
9.422238649741768e-7
6.074125082012692e-7
4.4966394169360137e-7
3.539767532684342e-7
2.0791481675552598e-7
1.070747922476264e-8
3.458597471271049e-9
9.464294840548661e-9
2.5894648781372874e-8
1.1391839646788978e-9
1.4117288013392671e-9
3.1557117355626145e-8
1.8268814855293745e-8
8.479144132981923e-9
4.2882532953828685e-8
3.3882781135601676e-8
2.903490329331251e-8
2.883924753174943e-8
1.492328993824336e-8
9.861996385607605e-9
3.509245253475008e-8
5.007169520899795e-8
4.801494733251415e-8
4.161498458218496e-8
3.315835821285885e-8
2.3468871774277342e-8
1.293958381648892e-8
7.584453067268143e-10
1.5853046910579484e-8
4.83562752593898e-7
8.069283685099568e-7
3.0668202261059853e-6
1.6495842701295738e-6
9.53982367127708e-7
5.567773778892178e-7
2.4240521134458666e-7
4.658936438582529e-8
7.151001831921898e-7
1.4045540931627918e-6
9.487110467870558e-7
7.795765861823532e-7
1.7146632771979598e-7
1.486604935588922e-8
1.399307982402453e-7
1.4890113013759752e-7
8.073151420242409e-8
1.3864983979825245e-8
1.198577159158455e-8
1.270930563177517e-8
9.775041316750907e-9
7.473945991512797e-9
1.5407411898344232e-9
5.750758622325063e-9
1.440189482069292e-8
3.06207109887814e-8
6.519638819663732e-8
6.16707425863038e-8
2.8285074043702442e-8
2.837574831922797e-9
2.7761936183806385e-7
6.413371965935411e-7
2.8067329753127853e-7
4.1080782132431906e-7
3.873470344362347e-7
3.564177252842587e-7
3.111985034481967e-7
2.0139241198485703e-7
1.7003375249792134e-8
1.4849785620506666e-8
1.40614740408943e-8
1.0758816082429918e-8
2.8282417401522236e-8
1.412065045295882e-8
3.19810322548235e-8
1.1919994583549505e-8
3.609916137426411e-8
5.2101318855722235e-8
4.111516165202304e-8
4.140403520306279e-8
2.5221399999127662e-8
1.0969732122976178e-8
4.299698035745267e-8
6.617551051747406e-8
7.095925047475824e-8
6.713289137459405e-8
5.8283075467845063e-8
4.5834475755910534e-8
3.150983953376142e-8
1.607914909091798e-8
1.4478874552126348e-9
6.427895736372857e-7
1.93518875566646e-6
2.50972554828781e-6
2.5492514316973406e-6
1.679494235311715e-6
1.1534965960083858e-6
6.206254222688876e-7
1.490927888369154e-7
1.7130848944279384e-6
1.2291545579908731e-6
1.3785939368543444e-6
1.0303810335350892e-6
2.9973838427293056e-7
1.6558003747568647e-8
1.914732146446422e-7
2.0528123537702914e-7
1.158264440481476e-7
2.4803064708924332e-8
8.975268518542481e-9
1.4008989080426087e-8
1.0843593442162086e-8
8.08939678160312e-9
2.117931633582233e-9
5.746270785733646e-9
1.4713244048054564e-8
3.10246071556926e-8
6.687774807601791e-8
8.928087149764262e-8
4.0857461390225066e-8
1.5306128987719676e-8
8.449254585596937e-8
3.3761477025158775e-7
5.369197784184857e-7
6.692230077255684e-7
6.437557453507317e-7
5.479162003577341e-7
4.5504991370196875e-7
3.3943505793337286e-7
6.677305067630727e-8
2.494065327899849e-8
3.196865696141786e-8
3.026461639147104e-8
5.310905786409478e-8
3.357224948602518e-8
1.1892650868639314e-8
7.59202042399236e-9
4.530106967234142e-8
8.155031341090453e-8
6.633057535157922e-8
6.930615619968419e-8
3.671462810209501e-8
2.1974121895384524e-8
5.8674423574476716e-8
7.302610748341058e-8
7.831522658505807e-8
7.927062962324864e-8
7.490897731042715e-8
6.462623515213926e-8
4.9653499628124076e-8
3.14822164560941e-8
9.978983281309762e-9
1.7591819880917744e-8
1.0552333465243493e-6
2.3402743138279766e-6
4.859530065025705e-6
3.5293545206152367e-6
2.056341320178471e-6
1.251705055388813e-6
2.397328860118159e-7
1.5059805762265291e-6
1.0866971069788084e-6
1.1866889759465874e-6
2.5881577103924682e-6
2.655641175072739e-6
4.727611021621434e-7
3.771565102193188e-10
3.9322428247872536e-8
1.2797421800086323e-7
1.8996300218618237e-7
8.782017581956734e-8
1.7452564609948287e-8
8.829226626870146e-10
6.399483041594996e-9
5.306212693310248e-9
3.6732551702452785e-9
6.651164117870196e-10
3.1613273713025484e-9
7.128279253311001e-9
1.3338050056408657e-8
2.441197786618408e-8
4.444278903962335e-8
5.2905076785188505e-8
3.19630158981608e-7
2.939392407062295e-7
3.928105545882367e-8
2.1241107077808004e-7
2.876805727441336e-7
3.311656213360848e-7
3.1665547535168837e-7
1.947827288005746e-7
2.139918520117405e-8
5.485149771768965e-8
6.874619049419977e-8
6.049304046923915e-8
7.445109799782444e-8
4.111068038045364e-8
1.989244863345379e-8
4.570236544488968e-8
1.159397673572779e-7
1.1716883325561481e-7
9.685824603275884e-8
5.4864977587880336e-8
1.1935232439010193e-7
1.1677605210904078e-7
1.0860806705036508e-7
1.1165456695243158e-7
1.2046521881607163e-7
1.2914295115888045e-7
1.3175768924286824e-7
1.2351372774476102e-7
1.0340892253138086e-7
7.398013341891306e-8
3.7544276887929224e-8
1.620668943386265e-6
5.915545124522334e-6
2.5758742769398543e-6
6.4561799189814184e-6
5.100680236351689e-6
5.905060691869268e-6
8.252268482261733e-7
1.4617923055205584e-6
1.731662432453327e-6
2.814036514751881e-6
1.6685005024101483e-6
7.691778845596652e-6
5.653318037505129e-6
7.312421209211945e-8
4.739314449953762e-7
2.340488242274594e-7
1.835113076793501e-8
6.886160737035703e-8
5.025015244780649e-8
1.1238826844717837e-8
2.126752952607409e-9
1.3324981672926451e-9
2.2668987081267183e-9
1.6187799136340938e-9
4.6527187975189797e-10
1.4591060683511151e-9
3.306161402577996e-9
5.828196866012445e-9
9.857772032651166e-9
1.644700749651681e-8
2.363716032736113e-8
9.144794103472771e-8
1.0427830274425729e-7
1.1245691739736378e-8
9.69287372799107e-8
1.797431046439751e-7
2.186000549582399e-7
1.4839163000634854e-7
3.772129613257974e-8
4.680257438839909e-8
7.518795473280701e-8
5.865383407097588e-8
7.244074817435942e-8
5.1466064393040115e-8
5.836084723018206e-8
1.086226055429706e-7
1.6933789669126655e-7
1.7819186087950296e-7
8.174190503134486e-8
5.493515458670112e-8
1.484376547503428e-7
2.742340708366891e-7
2.3044069754971076e-7
1.8351333451131086e-7
1.7515312935328405e-7
1.8327537052137218e-7
1.9789166263336735e-7
2.1234949460954054e-7
2.170509642156842e-7
2.0179549910843602e-7
1.6331988843824357e-7
1.0636149976867453e-7
2.5403264668153693e-6
0.000013272122441688344
1.1800053369651883e-6
7.844134052140222e-6
6.344310017062196e-6
1.8539285368112895e-6
2.4249464697396493e-6
2.5938114746239172e-6
2.7514389245771642e-6
1.8555227230349914e-6
3.1781594880709715e-6
1.5995400122936826e-6
9.058412683400194e-7
7.315383285630388e-7
8.331796031401996e-7
3.4741751925909046e-7
3.3707701768711696e-8
3.396370560221062e-8
9.702559052365733e-9
1.9682408564989887e-7
7.851732826436838e-8
9.214199654461334e-8
8.163146731064069e-9
1.309819476332594e-9
1.2908863467771307e-10
1.3848011701866192e-11
4.550294464441631e-13
4.273874607913954e-14
1.9723291392006545e-12
2.541341253302041e-12
3.390256867630928e-12
4.511868386827415e-12
6.3076050982765094e-12
8.131296152558583e-12
9.81077104310992e-12
1.146415461042155e-11
1.3264963688382309e-11
1.5366585763183336e-11
1.7915134693738612e-11
2.1076600427002916e-11
2.5063146074777885e-11
3.016310645361941e-11
2.6864210113413266e-11
1.7904254260114344e-11
1.4820275499857868e-11
1.696201958221033e-11
2.4105106211164063e-11
3.7778110838453435e-11
6.250197806268313e-11
1.0897542637860332e-10
2.0348856142214124e-10
4.19510902226968e-10
1.0050210371736812e-9
2.9034750273597946e-9
6.130582789212733e-9
8.287505083544682e-9
1.7249574236340803e-8
9.042531089012112e-8
4.779572591139586e-8
4.984339869014392e-8
2.5992239871872217e-8
3.249295453626214e-8
9.280218930003593e-8
2.572346844145743e-8
1.9580173288640595e-11
3.401781109342053e-13
0.
0.
0.
0.
0.
0.
0.
0.
0.
0.
0.
0.
0.
0.
0.
0.
0.
0.
0.
0.
0.
0.
3.1543202835707165e-14
4.590188832054404e-14
6.693386029776313e-14
9.784234121141556e-14
2.1162548917673282e-12
3.1293203787565515e-12
4.480250621214386e-12
6.37906448558252e-12
9.027469325105515e-12
1.2727135777315855e-11
1.7879070029007447e-11
2.4985472409524157e-11
3.46252613661701e-11
4.736490756089911e-11
6.354639780238074e-11
4.652745859158591e-11
5.069630838213323e-11
4.264850096439095e-11
4.115188902280758e-11
4.789599404997266e-11
5.855800986098627e-11
7.6059838805359e-11
1.0990865176591033e-10
1.7740880464880185e-10
3.1569620092503844e-10
6.178399118438072e-10
1.3300508371674087e-9
2.7440958067850904e-9
2.876711213361085e-9
2.9741073017680263e-9
3.4118130535316147e-9
4.269056549005755e-9
5.758657716701431e-9
8.372968170854913e-9
1.3289130748884805e-8
1.3858444454527615e-7
1.1557334252975053e-7
1.49761409001251e-6
5.759359013250988e-7
3.1792994898658804e-7
1.788496254588807e-7
8.473514537359106e-8
1.9094373384627165e-8
4.806805778172975e-8
1.9613215558619363e-7
1.258537827120453e-6
6.133460596155572e-8
1.216123138413222e-9
4.601754061943092e-8
6.466889285136428e-8
5.022761276019764e-8
2.0996566149155693e-8
1.0578308348118456e-8
1.1906018118375826e-8
9.118493806318554e-9
7.843053316855193e-9
4.852071247275422e-9
2.0252473156933485e-9
9.315197788483998e-9
2.169617843591815e-8
4.655009712883102e-8
3.516265396481108e-8
2.1353121730654496e-8
1.0446310930789335e-8
1.6944187653414209e-9
1.4309809030698757e-7
3.784582444196892e-7
2.0521782277508827e-7
2.522668215922647e-7
2.0777744715159754e-7
1.694217489489039e-7
3.0173135089780564e-8
1.288457646878529e-8
7.578777299055694e-9
5.024016811438964e-9
2.050032105249742e-8
3.712610025727024e-8
1.3159963722277706e-8
4.3557532742633665e-9
9.96680336565017e-9
6.1492229147665074e-9
2.4064263487350626e-9
1.2290674246331573e-8
1.15928149672001e-8
9.333860669326152e-9
8.708143248987712e-9
5.174735183798272e-9
2.0431251077098836e-9
9.638915203731675e-9
2.1433185607220404e-8
2.6093993344689913e-8
1.9853008225794382e-8
1.3743036557386235e-8
8.28284612774326e-9
3.0833322986647955e-9
2.740982683959347e-9
1.8218672731659506e-7
3.8286852583219995e-7
9.735571693856478e-7
6.998486843430105e-7
4.681904281326006e-7
3.176949607066359e-7
1.8763651162297526e-7
8.503229944098325e-8
2.947431330322645e-9
1.12394119872691e-7
3.169933724509786e-7
4.069759858681429e-8
4.150102000445858e-8
9.138338317835945e-8
8.685357090022912e-8
5.1843656647375165e-8
5.046679249476384e-9
1.9073001085836643e-8
1.516375829994767e-8
1.2403334795366565e-8
1.0567615954295084e-8
3.1033793509294763e-9
7.489867067950078e-9
2.1954082749442796e-8
5.170640599971859e-8
4.809607293880831e-8
3.2575939798571794e-8
2.0341012996009407e-8
6.8614465520165764e-9
1.72769698434599e-8
8.067616606008872e-8
2.1005471979124135e-7
3.0223338635874786e-7
8.442571772420643e-7
4.2824902870919804e-7
2.9741702269102104e-7
1.199484520411785e-7
6.6155160461134165e-9
8.198280209014424e-9
5.295072774736982e-9
2.4753344174535725e-8
5.680041627518155e-8
1.773220965201008e-8
2.0481754556217966e-9
4.989611395898143e-9
7.531505552662082e-9
7.595885599858159e-10
1.0515610751444872e-8
1.5233863439128365e-8
1.2066690646527598e-8
1.0840232441854758e-8
9.385677168661712e-9
1.5119198660277864e-9
7.281305216429739e-9
1.9171361618824834e-8
2.7082206324691568e-8
2.2392899810514867e-8
1.6812563592712178e-8
1.1402653154519826e-8
6.095187592893848e-9
3.3304988656398115e-10
7.3083325101380175e-9
2.1915477992804982e-7
3.268125298466888e-7
1.5169610957251848e-6
8.108035124802865e-7
4.903027793006334e-7
3.005432048680685e-7
1.5518983885299216e-7
4.6968940768238167e-8
6.037012113737152e-8
2.730672205642892e-7
1.2055167976304462e-6
9.835362929462757e-8
1.3752896230311009e-9
7.249423225837225e-8
9.41608813983408e-8
6.882424146776176e-8
2.299128984805824e-8
1.3141210260380701e-8
1.4572348341031945e-8
1.1275698703417574e-8
9.591738812776473e-9
5.354307970390502e-9
3.1726454827369573e-9
1.2573937133506255e-8
2.9542536502282577e-8
6.478514284243857e-8
4.180499734768848e-8
2.528693976362335e-8
1.1168933658543227e-8
7.910598643464584e-9
1.856059146679949e-7
4.13271596992329e-7
3.6018552524654955e-7
3.5527569573858043e-7
2.881833146130961e-7
2.4695247549657656e-7
1.1564749922970464e-7
5.676482698257132e-10
6.346082830062742e-9
5.731332670350467e-9
2.251278253132438e-8
3.9136012303946746e-8
1.4329005174662201e-8
9.6815985567071e-9
2.471801701643939e-8
1.2725692227555461e-8
3.5152455138645244e-9
2.0636995952779885e-8
1.727914963770027e-8
1.4119332863090201e-8
1.3475397424682839e-8
7.125335285951506e-9
4.268607803454985e-9
1.6299559595036905e-8
3.3199005315455905e-8
3.7414171004535847e-8
2.9636241352561085e-8
2.12005023520906e-8
1.3345744883091597e-8
5.906218708479054e-9
2.060716577616096e-9
2.553571305004954e-7
6.829912554623903e-7
1.1379463454501582e-6
9.922875701778018e-7
6.847985263159455e-7
4.801866018156008e-7
2.9026966032170015e-7
1.2605586000761773e-7
3.188718618767088e-8
2.821514447518622e-7
9.828378806623452e-7
1.20589380353872e-7
3.341743161152126e-8
1.1965140623355153e-7
1.2253062788416316e-7
7.648507582258502e-8
1.681016493491041e-8
1.9128634468128992e-8
1.7608643189474836e-8
1.3927426946778869e-8
1.1727994077336383e-8
4.712484512459631e-9
6.428337505868562e-9
2.0414401637238386e-8
4.894486778850027e-8
6.64118728836346e-8
4.314959960666922e-8
2.6525252282258568e-8
8.416450527160765e-9
2.779338770177102e-8
7.698551710513427e-8
2.5009180725974305e-7
3.287237782280022e-7
1.038463250845323e-6
5.403508434836162e-7
3.835434827129095e-7
2.64561098331849e-7
2.7274434505589952e-8
9.046427250303612e-9
5.696547697762742e-10
1.794249683233368e-8
3.944683046361387e-8
9.46520926464764e-9
4.040601127692698e-9
1.2668037787185846e-8
1.3229678591432255e-8
1.3368054873139843e-9
2.3256662069774775e-8
2.4115751012367157e-8
1.9227422552300186e-8
1.8386613799165292e-8
1.3774081800059171e-8
1.350546805447028e-9
1.697486267864817e-8
3.490509279314342e-8
3.74977245131275e-8
3.1872517276710283e-8
2.4863691281653494e-8
1.7406520105672116e-8
9.756787711936274e-9
1.3700115416429773e-9
9.515064381700216e-9
3.293914799103598e-7
5.94547953456522e-7
2.066788668254078e-6
1.2015850403977504e-6
7.220510326881193e-7
4.4085447758583093e-7
2.162878479370764e-7
3.0557020322420656e-8
2.263455653335409e-7
1.4467079413736658e-6
9.92493744226262e-7
3.7670656681504377e-7
6.850455898542332e-8
5.9499102257223605e-8
1.2550366864191918e-7
1.0868604498497049e-7
4.7706037193030496e-8
1.5520154372736048e-9
1.472530285471048e-8
1.1872302194166864e-8
9.515810189248253e-9
6.6615624258877115e-9
7.104993305572535e-10
8.582003580828663e-9
2.0280898672504484e-8
4.509692319868528e-8
6.699650345399842e-8
3.785222668061587e-8
1.7162458978583896e-8
8.45698198145427e-9
2.221207633318286e-7
4.871873062601684e-7
3.3247718732510854e-7
3.864586245471963e-7
3.367835022765183e-7
2.990508585835321e-7
2.31848980368972e-7
3.7959943815306715e-8
1.0257557389020125e-8
8.083020827445942e-9
2.02542743552318e-9
9.879019186685032e-9
1.0856968876473318e-8
4.201957600466313e-9
2.8939941396663733e-8
1.2972707559412721e-8
1.560363842908276e-8
3.825681358247697e-8
2.7591127516872087e-8
2.556059338746867e-8
2.2760965015775724e-8
2.549481240576678e-9
1.8241232368118086e-8
4.108648224804843e-8
5.309494653737776e-8
4.978085466153094e-8
4.16624663511248e-8
3.166687225951431e-8
2.11205310932136e-8
1.0377478346130464e-8
1.4439350470647373e-9
4.149340021087547e-7
1.2406545135894626e-6
1.7073426710233627e-6
1.667990730530744e-6
1.1245697677584089e-6
7.800814328306035e-7
4.474530034232014e-7
9.886457738935186e-8
5.31567071673937e-7
1.6661878448944248e-6
1.0911432976774064e-6
7.81702175621554e-7
1.3520989258276972e-7
9.631683068678953e-8
1.7491125579544567e-7
1.4452261895547065e-7
6.177624295743525e-8
1.5165988493091598e-9
1.6079570752027903e-8
1.3608890992363936e-8
1.071282563669966e-8
7.250535160020051e-9
9.711363628819975e-10
9.887236432936597e-9
2.3325377051625387e-8
5.257295799065391e-8
8.221243829742889e-8
4.690755955424674e-8
1.9653825805979254e-8
2.6809695688272244e-8
7.23850898963746e-8
2.765271167008404e-7
3.9715486043380907e-7
8.19735886555576e-7
5.88472972876129e-7
4.5758119633820225e-7
3.613739893303858e-7
1.4523225842736443e-7
6.244074487578811e-9
1.751845716982597e-8
1.003786224564518e-8
3.2682803517629294e-9
2.651993010132776e-8
2.4803187717646485e-8
1.200121489115769e-8
1.1136835016614496e-8
1.82580267654558e-8
5.81140589716815e-8
4.200439719817663e-8
3.957903363373615e-8
3.697074958642691e-8
6.990072349550288e-9
2.43237614767729e-8
4.779084355578387e-8
5.463320438620315e-8
5.358919153807044e-8
4.858444767951786e-8
4.0288666271091085e-8
2.977764349143766e-8
1.7911961488111298e-8
4.306696985553745e-9
1.3238253521570156e-8
6.168458769275526e-7
1.2841298487769875e-6
3.352805507292977e-6
2.1655591621573473e-6
1.2631746679585742e-6
7.537781239290033e-7
2.879740334498791e-7
4.5648712669522515e-7
1.4468484412039563e-6
9.11596806023521e-7
1.2283975841364448e-6
1.0592864126373055e-6
3.392322386242163e-7
6.935818084136518e-8
9.433035233778678e-8
1.715776446806839e-7
1.3870676324318135e-7
3.7163617429121775e-8
1.1166446453648784e-9
8.880554259457629e-9
7.755443120703619e-9
5.821783603740482e-9
3.0358636085314252e-9
1.977099547782981e-9
6.891656215037758e-9
1.4157580777302259e-8
2.8215135856385298e-8
5.689642737918097e-8
5.3329677217192385e-8
6.995198943026359e-9
3.237503737696343e-7
5.575128306849591e-7
1.258210334244245e-7
2.8755034631389e-7
3.1671233669442375e-7
3.2040612015551753e-7
2.759599949031794e-7
1.0826754052010463e-7
1.465211211010102e-8
4.005958334774584e-8
4.257015043712107e-8
4.127781022295572e-8
5.434912542995339e-8
2.8968280534552588e-8
3.40626777942876e-9
3.4708202381977302e-9
7.2272045998427e-8
5.8303288166101085e-8
5.7379739755341374e-8
4.336163692948441e-8
1.4047346786449674e-8
5.095194082648236e-8
6.824485958122831e-8
7.555642512172663e-8
7.974998465089398e-8
8.002151808827362e-8
7.442093823463328e-8
6.283944411239785e-8
4.699286409527621e-8
2.840475304301877e-8
6.887299448918088e-9
9.050916931941106e-7
3.0743690467003365e-6
2.6610648796260713e-6
3.7527357681170437e-6
2.556944344085701e-6
1.919434665503063e-6
9.340725520207435e-7
1.161482326019601e-6
1.1169043948289066e-6
1.3085380291983671e-6
2.7137712135649738e-6
3.013960934496922e-6
4.963143390608469e-7
7.1875753563983e-12
5.528843313619786e-8
1.466318608616423e-7
1.9248642435569933e-7
6.858580356786957e-8
1.3268621362936508e-8
1.884609926403972e-9
6.2867240507574005e-9
5.058812117197663e-9
3.367457923308388e-9
1.158997996062722e-10
3.6925261541444994e-9
7.939774397648004e-9
1.4957614625053736e-8
2.831149281727151e-8
5.4737153770001516e-8
4.5960897100866246e-8
8.289650249137885e-8
4.0987925275509557e-7
4.99257201766668e-7
1.4998976036992974e-7
3.363384737073965e-7
3.8646501987840946e-7
3.632959677238017e-7
2.001009564389386e-7
1.2860049055649566e-8
5.2149005262695103e-8
5.9199448477325185e-8
5.085214464776182e-8
7.239794357043201e-8
6.280597291947875e-8
3.20898120074691e-8
4.535691454018219e-8
1.2254298010244336e-7
1.0902558673515711e-7
1.1260424659545965e-7
1.685016638698849e-8
7.40335896105845e-8
8.491259552435675e-8
8.426235949678322e-8
8.929395774303634e-8
9.766434987833921e-8
1.0491446177087101e-7
1.0658744183711193e-7
9.969097793922383e-8
8.40140406264082e-8
6.122129497552054e-8
3.2335780515393894e-8
4.104141007023846e-9
1.7009996985779774e-6
4.858331034589232e-6
5.170625662113237e-6
5.711834422221718e-6
3.604154655133955e-6
3.5119496895212403e-6
1.0103456083811804e-6
1.1017085618736438e-6
1.2388855836447568e-6
2.0615989202896804e-6
4.485051411846024e-7
1.8189798202780205e-6
3.5562120745600555e-6
1.128329073415638e-6
4.7664469042705117e-7
4.880971266234272e-7
2.2246959897453714e-7
1.8360221887010856e-8
2.052248270056458e-8
1.7575725174114914e-8
3.943222712747652e-9
7.230626647088067e-10
5.559563867384137e-10
9.017571385132188e-10
6.09408821880224e-10
4.0314183807169216e-12
9.241606410408155e-10
1.8252144195224302e-9
3.100922861235843e-9
5.064423229481467e-9
1.4470699402752787e-8
2.4270891072686688e-8
1.4117974805357912e-8
8.418474557663841e-9
3.229030082400961e-8
5.391311776443638e-8
4.913510373298812e-8
1.9102686099457422e-8
1.4810066863142112e-8
4.2064713222744344e-8
5.158914464035384e-8
3.590429800524647e-8
4.856930768718807e-8
4.2636107458800336e-8
6.576438760745581e-8
7.666167462630282e-8
1.0501375495802028e-7
2.2205244796741114e-7
1.5548907731249958e-7
5.0289010958548194e-8
2.447594562880415e-8
1.9674095234857416e-8
2.347500263617295e-8
3.897142680614262e-8
1.3301544911265823e-7
7.565715468063957e-8
2.6032596803043587e-8
6.505718394409219e-8
6.522050666493478e-8
1.5543275023078435e-7
5.918405433346738e-9
7.64148185002175e-8
1.276921954334005e-7
1.959751305734141e-7
8.302586691151262e-9
1.5493676406691415e-6
3.57257743264185e-7
5.493198640096617e-7
4.4555102376389395e-6
8.686152509377695e-7
1.1781439697628052e-6
4.608833658163348e-7
4.988903328471903e-7
3.2888697717431305e-7
1.6966935409495639e-7
1.8313691306327655e-7
6.704418992041143e-7
7.75983421301578e-7
5.411072135754077e-7
9.521240268156172e-8
1.4752111371095735e-8
3.027158936030044e-9
6.797009058926894e-10
2.6746696651876816e-10
2.2174608255656166e-10
1.1060206148676666e-10
1.3866255457994172e-9
3.467062577156979e-9
6.431037190385742e-9
1.0874248846236675e-8
1.5406714917402693e-8
1.61371579379856e-8
1.62272790917569e-7
3.2113538564528004e-7
1.015857867262678e-7
1.8329047142132696e-7
3.5918502654150084e-7
4.932326756622403e-7
6.059357420058788e-7
6.644947360428592e-7
6.149621265729847e-7
4.5480082741991505e-7
2.9259458741743723e-7
1.0381697303514028e-7
3.81664584131357e-8
6.265660685358845e-9
3.21889760421962e-8
5.4547508007590026e-8
7.283695324390209e-8
1.0931556746542392e-7
1.4900137591295073e-7
1.4518428035911685e-9
2.0501902023143285e-8
3.887605389384611e-8
1.4675996608588033e-7
1.394404394685808e-6
8.966750058947962e-7
7.153776677209695e-7
5.341856184032102e-7
4.997931880554816e-7
4.823793826343872e-7
4.469131354435273e-7
3.6661929720462757e-7
1.3088113585358286e-6
4.1882553525923084e-7
4.3142596860469375e-6
6.234192943022952e-6
7.87613992338285e-6
8.088556283035372e-6
5.928743541015046e-7
4.563677961465306e-6
5.565406448523321e-6
9.275813631311795e-7
4.587353657121305e-6
4.2065384947108855e-6
3.626687608903293e-6
3.1360480392563537e-6
2.7128092428954578e-6
2.244746764922514e-6
1.6505849629838548e-6
1.0050398057954965e-6
6.108657805879235e-7
6.653727298703848e-7
9.9903499374634e-7
1.0910961132275823e-6
7.569586350993734e-7
2.2151521253467066e-7
1.0271117976989404e-7
5.396450790465014e-8
1.65116802398308e-8
4.97746720377356e-9
1.3476841775254605e-9
1.5126310585713397e-10
2.2962390836808188e-11
1.773612777806519e-10
3.6705554115478224e-10
5.972911093974743e-10
8.457718714149037e-10
1.0748546173201008e-9
1.2360107541699105e-9
1.2678111925226892e-9
1.1497152252162852e-9
1.3820808713065632e-9
4.114384313698874e-9
1.0878970145887467e-9
3.4551618394952124e-9
1.5180941005759941e-9
1.91157367703763e-9
4.132834083761328e-9
4.250882521256537e-11
3.699572776321592e-9
7.757310984617219e-10
4.765994363676783e-10
7.698052971835953e-11
4.311229941713335e-12
9.165660235049853e-13
5.840407159771957e-13
6.652367277098518e-13
4.553306212667084e-13
1.6228684668474152e-13
4.336583747766168e-13
3.2954740948150194e-13
2.3751308680696036e-13
2.6784883208410986e-13
7.210763367476773e-12
7.397041184355273e-12
8.609403358716837e-12
1.0450189323021607e-11
1.291310770481594e-11
1.6129246731502852e-11
2.0326503437089877e-11
2.5845271632409493e-11
3.3185122387623283e-11
4.308814540086427e-11
5.668244261542129e-11
8.62671819160176e-11
1.0049657374625069e-10
1.2336172735560763e-10
1.9672483522893394e-10
3.925993159087251e-10
9.083603814993096e-10
2.479421269061008e-9
8.23746663033725e-9
1.837064721099417e-8
3.196984285333117e-8
8.05519200664256e-8
4.826618675744887e-8
6.034107554193348e-8
5.792268949847282e-8
3.152882737808712e-8
1.982739811547153e-8
2.987236378600925e-11
2.6539712450378884e-13
2.2547234876090353e-14
0.
0.
0.
0.
0.
0.
0.
0.
0.
0.
0.
0.
0.
0.
0.
0.
0.
0.
0.
0.
0.
0.
0.
2.3698813056352527e-14
3.4728454101356725e-14
5.1069538369284916e-14
7.538369514493842e-14
1.1173805036784413e-13
1.6639440886370772e-13
2.490711906606634e-13
3.7499249507866727e-13
5.68256376668344e-13
1.4247642786775543e-11
2.8012763075764607e-11
4.815483670454123e-11
7.458063884621244e-11
1.0204412351195965e-10
1.2106742598403268e-10
1.192383857633095e-10
8.403889884373692e-11
5.5035705636673745e-12
1.2247851707340358e-10
3.022233229495647e-10
1.9754446763653957e-10
3.4823777071759135e-10
3.15145118204759e-10
3.371397521345092e-10
3.7827976054261164e-10
5.266417765663116e-10
8.453163039543881e-10
1.4100333616728665e-9
1.8356838985941354e-9
1.198171300746996e-9
8.223630956294459e-10
6.545430826875261e-10
6.055952105793437e-10
6.383457408232782e-10
7.446675944795896e-10
9.355255652065122e-10
1.2402566164123705e-9
1.7130745834344186e-9
2.4491536776792855e-9
1.5806698207619484e-7
1.7588392653205306e-7
2.0523886349554804e-6
3.767083482276683e-7
1.5762047624475738e-7
5.784453704629415e-8
7.18111635474693e-10
6.884715121058132e-8
7.895133703243031e-7
2.493857497809715e-7
2.8923286566142285e-7
3.516584035831225e-7
2.542880170771256e-7
2.0036490234158477e-7
1.1545171152861746e-7
1.5028954698726594e-8
3.527973977640081e-8
9.704918407152754e-9
4.160755189795826e-8
2.3609176536716547e-8
3.3519003711872877e-9
2.6369505408081406e-9
2.4245432661697024e-9
1.7194692580500634e-9
1.0568065993784812e-9
3.549370489862372e-10
1.4486836210788005e-9
2.6050216313423406e-9
3.978319975126544e-9
5.21203936965538e-9
5.675275400168141e-9
3.335700651102855e-8
8.788230273068404e-8
3.617966112180172e-8
2.9054340877556834e-8
6.61384550497111e-8
9.127259831514328e-8
1.1305551846155737e-7
1.3184050933536744e-7
1.4467284116157335e-7
1.431686016414608e-7
1.0711957620109021e-7
6.64120630358695e-8
2.4351343953191243e-8
3.523089151612164e-8
7.422249443108742e-8
5.508987254765844e-8
5.41270781855052e-8
5.354805610730726e-8
1.2553057819416619e-8
3.489432433696295e-8
4.728867094120256e-8
4.834514005781496e-8
4.763229637627979e-8
4.5077186276212706e-8
3.97228084172257e-8
3.1124502188126384e-8
1.8349015311100285e-8
2.925759174849979e-9
4.90762903741377e-8
1.58549684819752e-7
1.22514550376122e-7
9.429719223385544e-7
3.7678747966874626e-7
6.720717245493281e-6
1.2504369525139094e-6
4.857302694166247e-7
1.3845877904147444e-7
8.939961793157388e-8
8.972009677670734e-7
5.948906754522084e-7
5.567683699853907e-7
1.1478014976970193e-6
1.2996992975866854e-6
2.3023626054624193e-7
5.220417841693197e-8
1.753040554327461e-8
6.647510412807404e-9
9.083604949515058e-8
1.0050377952619609e-7
3.31069838707177e-8
3.825573399012207e-9
4.601121460383321e-9
4.4530097717826666e-9
3.226177522827708e-9
1.8398336115444732e-9
8.546159928936801e-10
3.1733257107114832e-9
5.977722359955638e-9
1.003742784372263e-8
1.5347980905046316e-8
2.0391247704415263e-8
1.1452844058614134e-8
2.2638223386348304e-7
3.129293802115848e-7
4.2165286443310074e-10
1.669726540875202e-7
2.2876319800071474e-7
2.6750153126287294e-7
2.865603612113821e-7
2.7873585497421364e-7
2.1878876160629207e-7
6.595022563524679e-8
1.9801163332841784e-8
2.8765971591153282e-8
3.409444706803433e-8
2.456660141273357e-9
9.2551781244097e-8
1.0303847782605133e-7
8.813860456220909e-8
9.345371721796227e-8
6.093731790924807e-8
1.8867661172779417e-8
6.055461399931138e-8
7.121113249586787e-8
7.497464600333909e-8
7.574053267701882e-8
7.21411644085001e-8
6.307574303930583e-8
4.876869030563307e-8
2.925844799920609e-8
1.9112795917439247e-9
4.2406575598821546e-8
1.1165143279705378e-6
8.918810946583896e-7
7.495054173144435e-6
2.6405905361939055e-6
1.3439357797630124e-6
6.287097494279869e-7
2.5148439437880155e-9
1.7290959930926714e-6
1.0284910412979277e-6
9.66326185315892e-7
2.0816401569927676e-6
1.2067035003076009e-6
1.7863600768297772e-6
1.0655351815804586e-6
4.145664070469915e-9
5.813101251997964e-7
3.268122042618903e-7
9.393825079922548e-8
2.123739511893695e-9
5.894738984500893e-8
1.6593151153455563e-8
3.230549167887901e-9
1.0150567664559975e-11
1.1232251031577495e-9
8.903547895306851e-10
4.688211885612649e-10
3.7062762484266266e-10
1.1811660389265833e-9
2.1042023905328424e-9
3.357250437864209e-9
4.7029042800919705e-9
1.6097504802071115e-8
3.626082142069785e-8
2.0285717034492157e-8
1.0163840997420047e-8
3.903155875224888e-8
6.826158712153433e-8
9.556663043461847e-8
9.989344834874333e-8
6.533029714069167e-8
1.3943459671337853e-8
3.198838119570107e-8
1.9102131212100508e-8
3.7772512156934235e-8
1.4156541957359033e-7
1.724215255756137e-7
1.9475055283326552e-7
1.1364911352164508e-7
8.46949508803725e-8
1.1655266988655987e-7
1.110038734986881e-7
1.127698993745451e-7
1.2136974024397266e-7
1.3209296600637024e-7
1.3964862555078526e-7
1.3911552662079864e-7
1.2744114156086992e-7
1.0404576513184507e-7
6.897048867735957e-8
1.9644311449819094e-8
5.2635367227977974e-8
1.6800959851765448e-7
3.705719866592809e-6
1.3466740476707766e-6
0.000016424944166783433
5.372593177831506e-6
2.701951581318661e-6
5.677638581576484e-8
1.2782717299335575e-6
1.061278951825095e-6
1.3034900562155155e-6
2.05131248312546e-6
1.5524163628914535e-6
2.6827602066613187e-6
1.3159475587192194e-6
2.594587015500296e-7
2.2113145640058394e-7
1.45237522230904e-7
1.206214219417511e-7
1.9372522915140008e-7
8.132622601771372e-8
1.5417042487732167e-8
1.2111222889382525e-8
5.44232717004746e-9
2.1465072848648036e-9
5.132819607086436e-10
6.232155294082536e-11
1.6378920376182745e-10
1.8670383761850042e-10
7.160834511540023e-11
2.351201617591534e-10
5.578878236642966e-10
9.499701457084174e-10
2.380050776173171e-9
5.488639147433526e-9
5.533022706051531e-9
3.5018162349141375e-9
2.974245994078818e-10
5.003784444270802e-9
8.294831195541895e-9
5.976117855374355e-9
8.970279238579277e-10
9.574657729364877e-9
1.73464839085542e-8
1.7188852724947602e-8
2.56416724620758e-8
3.115591713442735e-8
5.2758978508920214e-8
1.3267098612705405e-7
1.4237058901573558e-8
2.808430246663904e-8
5.578835233941649e-8
1.279665185375565e-7
3.1853006555337753e-7
3.2290839830029614e-7
2.493889274664558e-7
2.3039682450433905e-7
2.3459568615742784e-7
2.4753847535500054e-7
2.6109379919327236e-7
2.630510871973632e-7
2.402849672022366e-7
1.890005474452182e-7
2.3971876227834774e-6
0.000014603179091235369
1.0850991776690814e-6
7.339441221376459e-6
6.5855647340844935e-6
1.8127699578921976e-6
2.7506652278849118e-6
3.073583858012615e-6
3.088562156588034e-6
2.2855797957387058e-6
2.5253770141896755e-6
8.460103617333858e-7
1.004610007296764e-6
6.883914639036554e-8
2.9209821136140344e-8
1.3075605460488536e-8
2.826802601638053e-8
3.134458524338547e-8
6.3577257505498195e-9
4.151661344381056e-9
9.285111517728154e-12
2.7224934707741696e-11
2.6440386660207296e-12
2.1016691469577987e-12
4.0391169360698536e-13
2.7239171985171357e-12
4.362086811911419e-12
5.4893060786928876e-12
5.0760457010740814e-12
3.1041146971250834e-12
1.335526762481301e-12
1.5995536624928033e-11
1.3547994774449574e-11
1.4388246194934183e-11
1.6472244272400087e-11
1.9378575180865325e-11
2.31423527401998e-11
2.7963358271947336e-11
3.416932341818245e-11
4.224734525498831e-11
5.291738040012361e-11
6.726222249390233e-11
6.471275520761233e-11
5.41604453896617e-11
5.689104296670425e-11
8.344997939201993e-11
1.5154310773130055e-10
3.094462969992297e-10
7.082583863990608e-10
1.8958634731322543e-9
5.233490003393861e-9
8.398909187565004e-9
1.4245746898916376e-8
4.9937227794452486e-8
5.798651484689705e-8
6.110633634012685e-8
3.4363243692044754e-8
4.231907311542537e-8
1.8021565428137308e-8
6.523099689438157e-12
2.3141389204018344e-13
0.
0.
0.
0.
0.
0.
0.
0.
0.
0.
0.
0.
0.
0.
0.
0.
0.
0.
0.
0.
0.
0.
2.6628066540814868e-14
3.872306391459921e-14
5.646524919324465e-14
8.256674081256688e-14
1.2110406504570438e-13
1.782382494183551e-13
2.6333993104513207e-13
3.9076233544358944e-13
5.826667762964329e-13
8.735775335048307e-13
1.788074115684884e-11
3.22256872118794e-11
5.225714301963868e-11
7.916805417971173e-11
1.1132617282572646e-10
1.447439478013042e-10
1.717996975713628e-10
1.8074550101735198e-10
1.5668748067220168e-10
8.400036637796552e-11
5.075060291689098e-11
3.746894773932518e-10
3.4784430973605466e-10
3.652503809312736e-10
4.1888874763206765e-10
4.928107919581345e-10
6.860338810554083e-10
1.0300843516367919e-9
1.5938821634365032e-9
2.511489434351204e-9
2.3780891879674385e-9
1.7930665045726052e-9
1.6427682602199792e-9
1.773698077220463e-9
2.1578686726249913e-9
2.869765332743751e-9
4.1136174281862796e-9
6.353014925120634e-9
1.0665547893457298e-8
1.9281650292100987e-8
1.850183513820685e-7
1.4654394169577053e-7
2.6816973608250925e-6
4.629798628322498e-7
1.993411721474073e-7
7.864404364480564e-8
1.2201057108363518e-8
5.1933252794749455e-8
3.4079067439518574e-7
3.639657325063682e-7
2.9506339451358405e-7
4.031109934405771e-7
1.7910440252818552e-7
1.4203434534823432e-7
5.4720478890038024e-8
1.3688674834404822e-8
1.0836587501624398e-8
4.276679230716068e-8
3.9031388095644464e-8
1.2833659218348229e-8
1.87345910991469e-9
4.2134613497750855e-9
3.012192936018362e-9
2.272070575800335e-9
7.386680469523965e-10
1.2406528728865744e-9
2.8622611877298683e-9
4.880075713870222e-9
7.286334825068839e-9
9.530681258979363e-9
1.0445037218413059e-8
7.328977282897993e-8
1.7097866037529666e-7
4.594035331624404e-8
6.568411159476118e-8
1.1573897049186471e-7
1.461679377686087e-7
1.6980332842061695e-7
1.8614650832269866e-7
1.94314240658904e-7
1.9553024538528606e-7
1.7280470355761457e-7
1.1088344106056945e-7
4.978996408414295e-8
5.152253998913035e-9
8.415231002610762e-8
5.969470753783715e-8
5.2916313440238584e-8
5.5383039021949876e-8
3.527560578125735e-8
1.744119790792123e-8
4.82097825971627e-8
5.152654113777556e-8
5.053949916627258e-8
4.79110244051231e-8
4.2721340654822085e-8
3.431560897074818e-8
2.189088504043184e-8
1.826774465003079e-9
3.996906554750544e-8
1.4361577813213637e-7
1.2419315068865236e-7
8.871872478417992e-7
2.9516080449559094e-7
7.300284318512992e-6
1.3125919633652375e-6
5.301351703077484e-7
1.7127466008106422e-7
4.2840240639325145e-8
4.772744391702892e-7
8.431605687387297e-7
5.669041579736894e-7
1.0288845532020699e-6
1.035006134602947e-6
1.8478654846922908e-8
9.128176013195727e-11
3.4736183330527466e-8
3.977553932820032e-8
1.1416091897625548e-7
7.916879958765857e-8
2.014618636896772e-8
2.7222652213573547e-9
7.382863740550964e-9
5.586544202433819e-9
4.173626232185188e-9
1.444985346503534e-9
2.3091941584129364e-9
5.717406471301653e-9
1.0502247140940335e-8
1.775363133698799e-8
2.7876555820507584e-8
3.600986449143881e-8
2.561385038126198e-9
4.1231245584701863e-7
5.54480643349247e-7
4.668536876835298e-8
2.693128374174891e-7
3.2464957592504937e-7
3.495233851642134e-7
3.4749999108085223e-7
3.2285476506772895e-7
2.9041107949449986e-7
1.4684683119989468e-7
1.2850847110678885e-8
7.759742289488864e-8
6.66239085687028e-8
2.4104501441877305e-8
5.028467791280134e-8
1.0825276406841166e-7
8.228865953352127e-8
8.223125850431796e-8
7.690479898607742e-8
1.090918097922678e-8
5.179687992725541e-8
7.321691103989922e-8
7.72569385886837e-8
7.711091153152913e-8
7.29659250486815e-8
6.36608234080761e-8
4.925597711366935e-8
2.983825942003702e-8
2.8892020801205104e-9
4.0725186112006934e-8
1.0185841562682812e-6
8.72265075228784e-7
7.00449431049052e-6
2.5503094070534337e-6
1.3234169068332547e-6
6.486940485036843e-7
1.2636772875200718e-7
7.065778641462192e-7
1.486672507562709e-6
1.0062715660199072e-6
1.6248773361880003e-6
2.3699978129005424e-6
2.000532991580563e-6
4.4186563588077235e-7
3.076438697941809e-7
1.8392847322946935e-7
5.117506507989448e-8
4.247324357738986e-8
1.0683472282612991e-7
4.285890063379235e-8
8.157563128787198e-9
3.4134176958559813e-10
2.7757915763687904e-9
2.1459819250663997e-9
1.3264512329954065e-9
2.599501350002708e-10
1.8673608248981115e-9
3.5479437366294485e-9
5.852561621947878e-9
8.581628233201335e-9
1.0309679253617468e-8
5.22227241122458e-8
1.0329789018103474e-7
3.1008798479463964e-8
5.7200380975618754e-8
1.1869595546605211e-7
1.730256801470278e-7
2.194363520875222e-7
2.3394941806503747e-7
1.8492023104212672e-7
8.08755211696282e-8
1.6834642922456162e-8
6.594678590440478e-9
2.145387424748022e-9
7.092445025259663e-8
1.8088028757086005e-7
1.5994709724922283e-7
1.7468354815870388e-7
5.8573069537859936e-8
7.727126112475289e-8
1.0413472691130312e-7
1.1012297516748457e-7
1.1804871579027394e-7
1.2721980534221024e-7
1.3324500395335687e-7
1.3136986847696668e-7
1.1861988305520325e-7
9.466928646923615e-8
5.972176527414148e-8
1.0790800296776882e-8
6.23990292894623e-8
1.8360439786768572e-7
3.188317555625989e-6
8.65620774154239e-7
0.0000164007831928097
4.800392020038308e-6
2.292301288108846e-6
5.697119742915299e-7
1.640688770905149e-6
1.1451591432069085e-6
1.1837674231400962e-6
2.3504884859381905e-6
5.2532876120326574e-8
1.6292196222238827e-6
2.1060886163618913e-6
9.591892289576141e-7
2.859427141474148e-7
7.103578004194549e-7
3.6674650109230567e-7
5.8516701797813134e-8
7.358730687314888e-9
4.2108235258533045e-8
1.0205407438622104e-8
2.075430694825363e-9
2.475346256841479e-10
1.1199046309176963e-9
8.517025944062167e-10
3.208144870783152e-10
7.049101262302225e-10
1.6733019453952725e-9
2.9027735918155423e-9
4.6491147050103704e-9
6.711912471860701e-9
2.2036790473055285e-8
4.166727284718712e-8
2.2524370825481288e-8
1.6389361634703484e-8
5.4949259548793644e-8
9.427219892606497e-8
1.1676842201077775e-7
9.019119299957136e-8
3.315382609692017e-8
2.225994075588567e-8
5.6799752580059597e-8
3.634148081503553e-8
4.1834715768090445e-8
1.0757835396897492e-7
2.1129619648553555e-7
2.2261663666298107e-7
1.4720931759886867e-7
1.2170030683067437e-7
2.1759918343259592e-7
1.9959065501829342e-7
1.725062166946739e-7
1.6898088517080218e-7
1.8043921512390293e-7
1.9870326808022312e-7
2.1704163975219176e-7
2.2709545246257659e-7
2.1959061545990006e-7
1.8916481889612763e-7
1.3675487577859362e-7
6.483832680807349e-8
3.5308841244633765e-6
9.634807734828555e-6
7.129702250548206e-6
9.849068388018632e-6
7.197604666808673e-6
1.5324097637181878e-7
1.5990403145592262e-6
1.8066694613227573e-6
2.518640579201868e-6
1.5065062724518537e-6
5.314710853866095e-6
1.4287872421017402e-6
8.948974308115109e-7
2.1225328349061007e-6
2.1050234259080507e-7
6.672069183589183e-8
1.0283285193730821e-8
5.484569218011585e-8
5.0934851924657754e-8
3.4817608068206145e-8
2.1670091312741635e-8
8.756369493893808e-10
1.341861387408635e-10
2.228654107026584e-11
3.0095015265360543e-12
9.405923177948997e-13
9.772615880701388e-13
7.806500136413807e-14
7.244066884752782e-13
1.1704955833139741e-12
1.038454024871699e-12
8.100230927429499e-12
9.160516702766745e-12
1.0570852188283674e-11
1.2361361612058275e-11
1.4483918489611959e-11
1.705062622837076e-11
2.0221654916114536e-11
2.4200680775660543e-11
2.926068419386411e-11
3.578316166095887e-11
4.431671699660103e-11
4.0811600687463873e-11
3.006205000628322e-11
2.7444400816405895e-11
3.5269745848223777e-11
5.626491206687187e-11
9.877804867914503e-11
1.8522574638378614e-10
3.7763457093707787e-10
8.744595121217933e-10
2.415647619379856e-9
6.011508242395479e-9
8.564063951533806e-9
1.5904158796928585e-8
7.217788828184412e-8
5.1550585963591874e-8
5.8803393195267475e-8
2.910704208565312e-8
1.0222750563482998e-7
1.4694924790298549e-8
6.224186402957497e-13
7.352759261985516e-14
0.
0.
0.
0.
0.
0.
0.
0.
0.
0.
0.
0.
0.
0.
0.
0.
0.
0.
0.
0.
0.
0.
3.192801957976851e-14
4.64847039388588e-14
6.783176763167048e-14
9.924347963045528e-14
1.4564287877582582e-13
2.1447484314047736e-13
3.170748979218197e-13
4.708245288188892e-13
9.671715731520451e-12
1.628639582678113e-11
2.534411995836716e-11
3.7820160169524954e-11
5.41066247274743e-11
7.438968854739538e-11
9.799962211860891e-11
1.2252738354218128e-10
1.4282095296839884e-10
1.502625815983398e-10
1.3290897551449147e-10
2.3028169292315476e-10
1.9289212854893407e-10
2.260556544506139e-10
2.2918560081851864e-10
2.7142358628857356e-10
3.6450248100341234e-10
5.030217587659712e-10
7.162310881940153e-10
1.1358594009430182e-9
2.036798035046161e-9
2.1747944928753427e-9
2.010735753281985e-9
2.1494290102053145e-9
2.5690941275028818e-9
3.3432440150916093e-9
4.683659006892593e-9
7.077141308482624e-9
1.1696694764959065e-8
2.1437961530831836e-8
1.723693243058042e-7
6.368396480219316e-8
2.5138980184249895e-6
5.18664605114162e-7
2.416042135102106e-7
1.081258965346768e-7
3.2339927891489435e-8
2.7145013729338173e-8
1.537674044170438e-7
1.2013645314139692e-6
3.342881235707219e-7
3.8322418427712244e-7
5.1465596145066194e-8
5.886578526063594e-8
2.416658590147612e-9
1.1987559094473556e-8
3.672718168071778e-8
4.8949435019405214e-8
2.6079108247137022e-8
2.4267746157374405e-9
5.695891921155237e-9
4.51990078874623e-9
3.402297672214563e-9
2.29692009871055e-9
4.3804944286850633e-10
2.719645042744426e-9
5.275724867539264e-9
8.862602658798003e-9
1.3513115075961922e-8
1.8613413346960632e-8
1.655536937615262e-8
1.6866281371878156e-7
3.10490854191061e-7
3.273352065005451e-8
1.1915934436289212e-7
1.6614581581673614e-7
1.901790605432109e-7
2.0467790569523189e-7
2.089831565661874e-7
2.0794460405255622e-7
1.8850950039121167e-7
9.299252414819016e-8
1.0639413860398507e-7
5.9033012834383616e-8
1.416273254823987e-8
4.7608717030634514e-8
5.787117074264836e-8
4.551282990551657e-8
4.465253004340565e-8
4.1860492972916665e-8
7.418784297471325e-9
3.352445236064476e-8
4.606585025647818e-8
4.5603584196201003e-8
4.319988236735328e-8
3.8941007359174246e-8
3.216715755160129e-8
2.2468369237315155e-8
8.140568422431588e-9
1.7802677788794972e-8
8.008896870741843e-8
1.310031714501841e-7
7.20545731377232e-7
1.5207466729397014e-7
7.08467855583036e-6
1.2575778191053126e-6
5.391362979370132e-7
1.9795362725342392e-7
7.805669819180801e-10
2.6777112764925725e-7
1.4796473117488228e-6
5.772550136935176e-7
8.321077789447924e-7
8.998600254674825e-7
3.287606775659142e-8
3.57515535245961e-8
1.3786604323110747e-8
8.713810963055633e-8
1.1021876412564722e-7
5.454352703519056e-8
8.767488488770702e-9
7.973847520276258e-9
8.126284907474334e-9
6.071189179039825e-9
4.406218942772505e-9
2.1974322246225887e-10
4.031697659653808e-9
8.694423067845796e-9
1.603246858225261e-8
2.806614132418122e-8
4.574493844257359e-8
2.72512627839896e-8
4.3748841013173916e-9
3.2751295331211466e-7
7.777715541069088e-7
1.18579131140923e-7
3.4357333025468953e-7
3.7116557642896025e-7
3.722873759369831e-7
3.472814110953925e-7
3.106187566507832e-7
2.753730351843874e-7
8.947762503873828e-8
9.61695604374272e-9
6.856788420414954e-8
7.637670766408865e-8
3.503314265415391e-8
2.0210557375457094e-8
9.706717339954561e-8
7.117987094272032e-8
6.540411052393767e-8
6.720334594562061e-8
3.0274810758974976e-8
2.8976770822211955e-8
6.379996253398279e-8
6.993006002708393e-8
6.91505273613284e-8
6.493976485050107e-8
5.655975112115441e-8
4.401506715334737e-8
2.753468214321954e-8
5.35667771305023e-9
2.948453154498845e-8
8.249166860342267e-7
8.223274656998006e-7
5.7108181746818764e-6
2.2367047545447974e-6
1.192145632757044e-6
6.14123115568252e-7
1.8316130607682282e-7
3.1172255471945114e-7
2.0335496289870163e-6
1.0472439796827413e-6
1.2572607181320643e-6
2.4660755837642728e-6
1.5517784730392969e-6
2.95032761797288e-9
1.31860188271994e-7
3.6071319906174215e-8
2.6096121293920287e-8
1.143117819964127e-7
9.601305118400915e-8
2.3134557414274672e-8
2.3131709974452e-9
3.993321732359007e-9
3.74435774132462e-9
2.6210273150520922e-9
9.959289446589977e-10
1.485091042237377e-9
3.6519402164251407e-9
6.482673735515666e-9
1.0377071317644567e-8
1.4696480917711418e-8
1.6026221262991767e-8
1.1164277053499758e-7
1.8938217497589682e-7
2.5055198711483974e-8
1.1614467653483643e-7
1.9291284061592928e-7
2.5251684621871686e-7
2.953669316073619e-7
3.0328915851536743e-7
2.5239359656250846e-7
1.1993900490070256e-7
9.538751956087353e-9
2.7568260527315808e-8
2.033599487371944e-8
2.5391750889532273e-8
1.8943612581292487e-7
1.3888820204563492e-7
1.423628601430894e-7
1.2859119687772075e-7
4.144080109236138e-9
7.915777787541961e-8
9.639527276924295e-8
1.0436179080144424e-7
1.113774547482202e-7
1.1535530130192689e-7
1.1254498616291097e-7
1.0057586735450362e-7
7.939806330068844e-8
4.925478514255837e-8
7.200478134306354e-9
5.704777085058218e-8
1.6853388070810123e-7
2.496887174405968e-6
6.954179779960533e-7
0.000014776162685501481
4.0534168819779255e-6
1.9043510629829939e-6
6.164816948052191e-7
1.5172240187257371e-6
1.2290283884282546e-6
1.0490248048057579e-6
1.791061223453965e-6
1.7680416314421364e-6
4.10767748904395e-6
2.4116662190689113e-6
1.3702105924789748e-7
4.464933285598043e-7
2.4256514493765107e-7
5.7663937916212036e-8
5.905886572398615e-8
9.042824354900815e-8
2.272703468895227e-8
4.381464469246794e-9
9.01009989026849e-10
2.4355324803724166e-9
1.8087361743060812e-9
8.93000657875328e-10
8.385572519851461e-10
2.465082786372534e-9
4.44446680966888e-9
7.30943200491085e-9
1.0919348775381142e-8
1.2955455434883939e-8
6.69620415092874e-8
1.0649000515631531e-7
2.529802324247728e-8
7.507883849545122e-8
1.4923461349503043e-7
2.1553793371399168e-7
2.5006364547816465e-7
2.0292678864462664e-7
8.78471958269572e-8
2.134022724172787e-8
7.665092616862753e-8
4.450637151389284e-8
3.023110435577224e-8
7.037610582705101e-8
1.9908544708998043e-7
2.440845957851367e-7
2.808682868351765e-7
2.1952038077282812e-10
1.5328582097325843e-7
1.4628549690532127e-7
1.3598805384210498e-7
1.3992031046461863e-7
1.5263510242016944e-7
1.679758490449747e-7
1.7924972663958402e-7
1.7927868155876716e-7
1.6295433868028493e-7
1.2965470462047958e-7
8.111271794148105e-8
1.6606349971248064e-8
2.961317069982673e-6
6.312737629500743e-6
8.38137355017483e-6
7.97700364628733e-6
5.094852952411339e-6
2.779018019352298e-6
1.3037080951246315e-6
1.4436995679322856e-6
1.8002450576045698e-6
3.095268633514354e-6
1.772742852845362e-6
3.880155844047713e-6
1.7170952257135263e-6
9.545808138415659e-7
9.691799911898225e-7
3.464856859283539e-6
1.456273271576637e-7
5.2613643519321544e-8
8.550400945956386e-9
8.460146636384715e-8
1.466368655112404e-7
6.326448062072243e-8
5.7183311708040273e-8
3.225251112693019e-9
5.274712062958465e-10
9.302074086985883e-12
9.233576057737366e-12
1.5401488258200235e-13
1.1135431736011656e-12
2.4274751765577892e-12
3.108509794023509e-12
4.2122134003666646e-12
5.408832169819418e-12
7.241156424474096e-12
9.054211586546271e-12
1.076421413297017e-11
1.2527491615739577e-11
1.4518705378590053e-11
1.6892695825676686e-11
1.9808028351286077e-11
2.345589627376786e-11
2.808915451377097e-11
2.555808285426737e-11
1.6375139744407907e-11
1.285068240813717e-11
1.4128780702440504e-11
1.963649546758091e-11
3.023275069740579e-11
4.897641197093235e-11
8.303937348160849e-11
1.4916086339929587e-10
2.9058990830614435e-10
6.386603796320248e-10
1.6790337932712376e-9
4.719760664491194e-9
7.098962521574546e-9
1.1164349517729062e-8
3.513178957124705e-8
5.576879119303712e-8
5.5525094436540213e-8
3.292398041504374e-8
3.6779642077755865e-8
5.737762293579721e-8
2.0158612723177468e-8
2.348404896441674e-12
6.281925462260305e-14
0.
0.
0.
0.
0.
0.
0.
0.
0.
0.
0.
0.
0.
0.
0.
0.
0.
0.
0.
0.
0.
2.244099151806415e-14
3.2607588821503393e-14
4.7460881344786823e-14
6.92259654866777e-14
1.0122619432288345e-13
1.4845202462308208e-13
3.157912321381045e-12
4.810442083520649e-12
7.0212444825599314e-12
1.0115619657831823e-11
1.4391827831901852e-11
2.0285239356390696e-11
2.8338792319777443e-11
3.915305961265481e-11
5.3258127395711964e-11
7.083722135954334e-11
9.122622159704116e-11
7.093158622117704e-11
7.295966594763086e-11
6.904456441245292e-11
6.583270524213449e-11
7.740485456175433e-11
9.59888463955869e-11
1.233241028464196e-10
1.743432847101065e-10
2.8091235139035556e-10
5.150916462436277e-10
1.0649539059337732e-9
2.3109798138294484e-9
2.721981956989516e-9
2.7387372157500573e-9
3.068468958889227e-9
3.768896842034297e-9
5.0005765149938044e-9
7.143552682782113e-9
1.1087992229736652e-8
1.2628986838629657e-7
1.1599628519067722e-7
1.3227259740581465e-6
5.421703930601746e-7
3.0551964495666694e-7
1.7620799013864315e-7
8.669178742001541e-8
2.420175391904947e-8
3.6092046997006256e-8
1.4931379175337346e-7
7.177341842803606e-7
5.429900005423548e-7
2.7667361040644487e-8
1.2810321873494793e-8
8.97587913017184e-9
5.154161461484516e-8
5.33523288618167e-8
2.895143094763546e-8
5.241703669779627e-10
8.662474559696795e-9
6.646425879299298e-9
5.253947963933653e-9
3.842609995530574e-9
2.435335104937233e-10
4.127546422775672e-9
8.922224403630963e-9
1.7148529985534923e-8
3.158674136542345e-8
3.441207931038048e-8
1.400026624193604e-8
7.267290796173635e-10
1.6638951722791038e-7
5.524356965526403e-7
7.741353882297442e-8
2.2978596210526146e-7
2.2948548584923942e-7
2.220224694802837e-7
2.1077893548503877e-7
1.5726230203810688e-7
2.733882476911891e-8
4.063612842913376e-9
1.1231362767710199e-8
1.1611838438391019e-8
3.133454337932961e-8
2.0633277150945668e-8
1.5191511967576923e-9
3.1369216010025896e-8
3.199684810934977e-8
2.60117583031041e-8
2.5270187018936696e-8
2.100982336312957e-8
5.387904196311846e-10
2.326622452306847e-8
3.480541803867082e-8
3.285103817772762e-8
2.931098937691644e-8
2.4633924814238905e-8
1.8600904453408456e-8
1.0984504326369869e-8
3.9051027678655887e-10
1.825041206762328e-8
6.180157458784524e-8
4.2893792387985755e-7
6.393867082845992e-8
4.366336669737927e-6
1.044153736504184e-6
5.034375864234979e-7
2.275803942732192e-7
6.340400299765511e-8
7.61620910026834e-8
4.9328293751153e-7
9.228180300540278e-7
5.971058887918527e-7
4.157849540927168e-7
5.8661091908569677e-8
1.682419183214053e-8
6.285042364014302e-8
1.0290583784194032e-7
7.257901789177362e-8
1.9428088384577468e-8
8.322699686304102e-9
1.097529581812805e-8
8.307424678720919e-9
6.68891486471287e-9
2.9087886162559505e-9
3.026632682675842e-9
8.867395501853339e-9
1.8182608332662018e-8
3.597028002718698e-8
6.543804330928246e-8
3.102351423225361e-8
8.301733366606485e-9
1.385267898828095e-8
2.3835206398383124e-7
6.224839079996132e-7
3.0259311046895414e-7
4.251190112156687e-7
3.8159278703676426e-7
3.415495641845369e-7
2.9591505040772175e-7
2.4789517085035585e-7
5.296622922633993e-8
1.0069452508551143e-8
1.6296740914643974e-8
1.425518742468759e-8
5.506620970095859e-8
3.9377063165878975e-8
6.725109742275334e-9
4.103996187545194e-8
4.972830254625697e-8
3.929814536392434e-8
3.8004655395029056e-8
3.3542430996687206e-8
3.604617478787257e-9
3.015781177271336e-8
5.136360592161917e-8
5.141815897038831e-8
4.7084265501282934e-8
4.046354843544198e-8
3.158972051060319e-8
2.0737700818289953e-8
7.248429745120644e-9
1.2193989341497093e-8
4.94977369386211e-7
6.463552526700152e-7
3.3507468014648472e-6
1.555100006132225e-6
8.818446138671905e-7
4.982617762652187e-7
2.127407604350465e-7
2.5651089632485243e-8
4.6225259200644706e-7
1.7888996467310419e-6
9.574812093947358e-7
1.308225452457556e-6
4.0653047480279745e-7
1.4757925176569472e-8
3.845852469256655e-8
1.507069981556047e-8
1.1868904396510731e-7
1.0786346484238233e-7
3.503362893435388e-8
2.4541448683526412e-9
7.075058757318472e-9
6.137961185978517e-9
4.541153551374144e-9
2.5080495410302024e-9
1.3334239928419903e-9
4.703689460073612e-9
9.03266662300849e-9
1.575983790659764e-8
2.5793867654658967e-8
3.740395108331752e-8
1.3045941966273134e-8
3.9214561553586534e-7
4.633808086072298e-7
3.4343443033214125e-8
2.408898409305849e-7
3.0143316478614325e-7
3.329813191153876e-7
3.380354259868481e-7
3.1774760029105585e-7
2.6915766125997447e-7
9.777351568106166e-8
1.0175728732015204e-8
4.7534376573293175e-8
5.098604807118443e-8
1.629234978873286e-8
6.386429344710433e-8
1.114033243347594e-7
8.801805143344272e-8
9.08437650350256e-8
7.613055015203184e-8
1.8903366402909e-9
5.876186190447781e-8
7.525144019344766e-8
7.956210709090315e-8
8.025369590894599e-8
7.659925754486076e-8
6.731406065115172e-8
5.253642520362456e-8
3.252665673678048e-8
5.081864567842407e-9
3.803347710869106e-8
1.1990808466694398e-7
1.4098910496928616e-6
4.897792095793155e-7
0.00001044035530893398
2.7317886411966578e-6
1.2923476824561603e-6
5.145805047271016e-7
1.475247940182306e-7
2.0110375427455977e-6
9.671213234111498e-7
1.026969823269696e-6
2.416697844050746e-6
2.680060821526844e-6
5.130379048510094e-7
3.871239137703136e-8
2.497688613827607e-8
5.004681972379281e-8
1.489979441236586e-7
1.2868844649644995e-7
3.3180637642674964e-8
3.9252067143023855e-9
5.2468726897307625e-9
5.38409441637341e-9
3.874221289450332e-9
1.8934914253330555e-9
1.5577147525306138e-9
4.678794112492139e-9
8.781254201843447e-9
1.5186092255721067e-8
2.4648970492946118e-8
3.454625591308351e-8
2.1928054948180818e-9
3.823924005081495e-7
3.8929549255374877e-7
4.574343651687623e-8
2.5889273478008487e-7
3.4050347748068895e-7
3.8759625633715546e-7
3.8978157444421497e-7
3.3322427473364447e-7
1.6340578268917526e-7
1.2697555537103183e-8
6.649102246763793e-8
3.70755999848981e-8
4.887183342603033e-9
1.5473697500705001e-9
7.92878330922223e-8
1.4443694735834883e-7
1.2611552975069608e-7
1.358597036387523e-7
4.820550794089203e-8
5.5936798164032015e-8
8.786805122230113e-8
9.791185515807232e-8
1.0604699939664358e-7
1.1257608403152474e-7
1.1386748400407846e-7
1.0657294924079153e-7
8.987034044901725e-8
6.497871194289069e-8
3.2223353113519435e-8
1.1818543152062665e-8
1.6676346187623984e-6
2.8936978426394048e-6
7.298408909363545e-6
4.685515883743151e-6
2.653562333326574e-6
1.5518729545619558e-6
5.633623982917081e-7
1.3417740116090117e-6
1.1843087238930893e-6
1.640480196229387e-6
3.52019279861959e-6
1.7969352730543385e-6
9.522306052959444e-7
9.377111841057329e-8
4.4330578447117634e-7
1.4890261597856676e-7
2.8071968730019284e-7
3.778645103553182e-7
2.4703378252340454e-7
2.8468087829234765e-8
1.6399255624129916e-8
1.0261979040466722e-8
2.615935796870419e-9
5.466637447697099e-10
5.010161034741562e-11
3.220512052525779e-10
2.439845528971659e-10
2.047052639008909e-11
4.182663907917226e-10
8.321975486594377e-10
1.3912712167443935e-9
3.6402399739071395e-9
8.637742484115338e-9
7.910377532868482e-9
3.591491979236556e-9
3.0748766563576153e-9
1.1017271826045056e-8
1.802286454719961e-8
1.6779247747168954e-8
6.4468222235754525e-9
7.513885397310217e-9
2.0437561280071407e-8
2.1846635416015484e-8
4.812171741797971e-8
8.628756236616493e-8
2.293467867353028e-7
1.847813911922255e-7
4.4191890132764216e-8
1.3685065885552037e-7
2.0893186220670943e-7
2.0104784726550503e-7
1.791381466999673e-7
1.7729985193120546e-7
1.8867281732358587e-7
2.0578272748615615e-7
2.2217092770054475e-7
2.2966460631087696e-7
2.1958421959287898e-7
1.8717843518440355e-7
1.3303652480073963e-7
5.84931792685043e-8
3.954728007173535e-8
5.155587129688157e-6
8.235546028515061e-6
0.000011345386721560608
0.000010544360536678657
7.969031712447316e-6
1.072094703724126e-6
1.6301469520530286e-6
1.8006958649721065e-6
2.528841025589776e-6
8.57095498674491e-7
4.523824145774591e-6
2.7188330587078883e-6
1.4028699177978243e-6
9.629649122428921e-7
1.0247789805796815e-6
1.8707298479313334e-6
1.81418476026699e-7
3.302616201724816e-8
1.181960311313122e-8
2.3095328373728156e-8
2.1256849188767278e-7
8.551308102032554e-8
8.692658939061589e-8
5.381272391675864e-9
5.33505976724311e-10
1.8894511960442342e-11
1.2981895117080042e-11
8.122085440104905e-14
6.53579443114013e-14
2.6730910266514762e-12
3.689153291743934e-12
4.6239152136261664e-12
5.4509900136955405e-12
7.159711431083873e-12
8.96240167660474e-12
1.066578241297259e-11
1.238066704224402e-11
1.4275848421493992e-11
1.650572386516205e-11
1.9223563114116468e-11
2.2608253854294714e-11
2.6891472530163617e-11
2.4186867724007186e-11
1.519721435058048e-11
1.1755276613047854e-11
1.2669355293455615e-11
1.726428076410163e-11
2.6139009663712956e-11
4.16802568898407e-11
6.944772675879313e-11
1.2207856080803663e-10
2.3096241117511793e-10
4.864158591466764e-10
1.2049628174527855e-9
3.521614486758554e-9
6.427915830757778e-9
9.009331689624377e-9
2.1398082490981593e-8
7.532386435120678e-8
4.9511954582423235e-8
4.226091033253708e-8
3.3557951290959016e-8
2.6840785256280422e-8
2.331036761572162e-8
2.7694192319140582e-8
1.1909186883320948e-7
2.412609464552976e-8
1.9151103844650703e-11
2.628379869826216e-13
0.
0.
0.
0.
0.
0.
0.
0.
0.
0.
0.
0.
0.
0.
0.
0.
0.
0.
0.
0.
0.
2.2359248162978996e-14
3.248824224510697e-14
7.352163808977502e-13
1.0195297710152798e-12
1.4004684085453402e-12
1.9434181097061748e-12
2.7126249071945878e-12
3.805291605091974e-12
5.3581820599469725e-12
7.561103683864475e-12
1.0673845715516515e-11
1.504370260970027e-11
2.1117265385949305e-11
1.6000257182824806e-11
1.6475183658893992e-11
1.1687963996639646e-11
1.1619532022593329e-11
1.334050952927974e-11
1.676013707271051e-11
2.3245676586022657e-11
3.480037512785086e-11
5.495618200284073e-11
9.080377398589981e-11
1.5724794235250743e-10
2.877951869999087e-10
5.647130716460867e-10
1.2038333725703023e-9
2.628926065521514e-9
3.1805546672415285e-9
3.2332897214670694e-9
3.6336310778178895e-9
4.4648363113986065e-9
5.9201398987577296e-9
8.972102144591451e-8
2.576099487219171e-7
4.5146738272577847e-7
4.154571952245251e-7
3.0357453122356496e-7
2.247278074352609e-7
1.4902942294343477e-7
8.373146691481064e-8
2.999326191095611e-8
2.226619949275026e-8
8.332454942308118e-8
5.056395527952249e-9
5.354163089829397e-8
6.769079996673115e-8
5.1103370989205134e-8
2.627174724584624e-8
1.3113334102704586e-8
1.584262072719491e-8
1.2216589257091886e-8
1.0844662109549542e-8
8.205325271063835e-9
8.597425972540258e-10
1.2074697676314353e-8
3.154069909323426e-8
3.820171382823909e-8
2.8311049114828323e-8
2.052525320618143e-8
1.2718143406321582e-8
1.6448941426894842e-9
2.4608047337578906e-8
5.370414907783782e-8
1.5717806914370186e-7
2.1890940086614623e-7
5.110855664170349e-7
2.0100525139874495e-7
1.3093846310422407e-8
2.1259629745688033e-8
1.1628301884989776e-8
2.3520714610177767e-9
5.8446636637184165e-9
1.8120955525596463e-8
5.555072767265021e-8
1.1027787363360397e-8
3.3131115079472502e-9
4.31465066204103e-11
2.0656573394022133e-10
1.1323760691458869e-10
1.2839374078530524e-9
3.820797506383814e-9
4.161649083185902e-9
3.452461789016224e-9
3.1609314877342344e-9
1.6388243032258115e-9
6.925652566348131e-10
3.223426355478538e-9
7.324324630599338e-9
8.156955147013206e-9
5.864900014096059e-9
3.835570224167857e-9
2.0709374097177446e-9
3.9596537547734556e-10
7.728574712581114e-8
1.4960917360317888e-7
3.8540936633506854e-7
3.1355178081573873e-7
2.2908048013015e-7
1.6905571149265574e-7
1.1182696997699572e-7
6.263204809980058e-8
2.1443668760335793e-8
1.9683843637118293e-8
6.847498914882155e-8
1.159114626234625e-7
1.9920124174118566e-8
1.6021037901167855e-8
4.524547082389606e-8
4.315286566304267e-8
2.658757438182257e-8
1.487108111377179e-9
9.972634259663102e-9
7.541619551883863e-9
6.143000531712275e-9
4.976467489030509e-9
6.256819825941112e-10
4.417854392553066e-9
1.1024921746942458e-8
2.3956022912282572e-8
3.76691011433113e-8
2.261313596185174e-8
1.2237625857632636e-8
3.164120987122876e-9
9.017123903313428e-9
1.1490011767020952e-7
2.984522598646662e-7
1.5720989248726922e-7
1.827672431073587e-7
1.3200426932581196e-7
1.866512764092226e-8
2.2434870965704014e-8
1.6307511368559585e-8
6.127024954378095e-9
4.00535320647079e-9
1.4930443038169145e-8
8.116265261596287e-10
4.43811869540105e-9
1.1307918377144658e-9
8.992196208957511e-11
3.857418011440928e-9
1.052817413105352e-8
1.0582050982566067e-8
8.855730441190766e-9
8.461383766556589e-9
5.376344744750897e-9
1.4436694138484006e-9
9.272422390327836e-9
1.561939072362337e-8
1.3858661704292783e-8
1.1318301079036723e-8
8.577415699851493e-9
5.628127449142398e-9
2.337405915009199e-9
1.8833965960567912e-9
8.68431366433582e-9
1.7874659353170623e-7
7.925291985167103e-8
1.7887271564663246e-6
6.044863914343213e-7
3.254745746453924e-7
1.7455365043836638e-7
7.492196915825909e-8
2.138844914917503e-9
9.15198327398561e-8
4.78375585135488e-7
7.358048949295856e-7
1.1012903355647078e-7
2.229623044574097e-8
2.85541224900929e-8
6.412319099358472e-8
5.808073679212901e-8
2.9951422391381205e-8
3.384678917151922e-9
1.1067877171415372e-8
8.46635295080092e-9
6.957978209414454e-9
5.070261011502667e-9
4.407879954722943e-10
6.187786083039183e-9
1.4516343483701315e-8
3.13776834897218e-8
4.4655067463921385e-8
2.5527570196783347e-8
1.2499802614491196e-8
1.6916764283800906e-11
2.0168196845208003e-8
1.5333026189873365e-7
3.448001674969038e-7
3.1247253711872695e-7
2.924078524033649e-7
2.2987256694573653e-7
1.5073641007667447e-7
3.6272570335023583e-9
1.5373040302158928e-8
7.084859040694315e-9
5.301541107762653e-9
1.969266990972334e-8
1.5306056627087592e-10
5.386433826765623e-9
2.6617786719290617e-9
2.118209830792768e-9
6.829527505772003e-9
1.840129392121421e-8
1.6536737997489385e-8
1.3971358409591935e-8
1.3549935032743041e-8
7.924387893519065e-9
3.456789894289133e-9
1.626199741736224e-8
2.481645268204761e-8
2.2398525545592104e-8
1.8589791208174698e-8
1.427338427559401e-8
9.54542066945807e-9
4.263776085867314e-9
2.4604181364435e-9
2.0800609952778705e-7
3.0190948451375165e-7
1.4032626491345873e-6
7.578278397541949e-7
4.6025944041585697e-7
2.832494980828301e-7
1.4597837493998165e-7
4.115724257113737e-8
6.862206856883102e-8
3.1514867360922343e-7
1.475414718924429e-6
6.889226994874906e-7
1.1047076322383563e-7
4.417769540581402e-8
4.0340239408437055e-9
6.596219453206968e-8
7.744593441294054e-8
4.192643430586824e-8
4.690421101583475e-9
7.813417575809951e-9
6.8660695662393e-9
5.238087345747706e-9
3.83330736040721e-9
7.502989550239428e-11
3.726375126600739e-9
8.18862638764259e-9
1.5752793209708678e-8
2.9446484855829702e-8
4.518553393160362e-8
1.708446945275311e-8
1.896094461339966e-9
1.9899317302334942e-7
5.839486643386235e-7
9.58255219497955e-8
2.4299498011973837e-7
2.4861891046656266e-7
2.449671909588291e-7
2.2924967565330482e-7
1.3043316230578402e-7
9.365326566581943e-9
1.1199410337238682e-8
7.824178174608283e-9
9.12561099107765e-9
1.724681717222365e-8
1.3865746082705682e-8
1.0515973306610554e-8
4.867034474331897e-8
4.2167760300863436e-8
3.6118143787256504e-8
3.668467979079413e-8
2.4800683126257083e-8
6.726006205480694e-9
3.395906696964287e-8
4.0927988879983644e-8
3.996974578527104e-8
3.688483890808615e-8
3.170819111421344e-8
2.4487292749855948e-8
1.536404516697137e-8
3.3891769959326007e-9
1.5261086305069508e-8
5.2659829626385144e-8
5.762933186797642e-7
2.1529714533787651e-7
5.194863155859051e-6
1.3803302452872321e-6
6.734791364846835e-7
3.03139050194363e-7
5.815530849361329e-8
2.3529355853415076e-7
1.9804602743721423e-6
6.732762084011928e-7
8.501297165788586e-7
8.879894566268012e-7
1.983737758876679e-7
7.357205354284699e-8
2.163281227224009e-8
1.158962542151353e-7
1.1266101185326696e-7
4.132365649069838e-8
2.8823773483582662e-9
8.1283547268138e-9
7.168180032465528e-9
5.430249601676413e-9
3.4397797275063467e-9
8.831119527303945e-10
4.9666095373054224e-9
1.0289199883651635e-8
1.9603507916346768e-8
3.675211065812415e-8
5.221768875820427e-8
1.5310458474633784e-8
1.71677348675383e-8
2.630835284530222e-7
6.678443017308718e-7
1.7592155783368923e-7
3.3445161509576805e-7
3.377271464737755e-7
3.265249519048846e-7
2.9331911813418247e-7
1.7047810341859649e-7
9.353713213485334e-9
2.2393187069032673e-8
2.385783714512446e-8
2.767140621778735e-8
1.1924631244365777e-8
1.6731158367280087e-8
1.236727173608671e-8
7.90204055195389e-8
6.21682852080913e-8
5.5598020288898387e-8
5.7358443444038714e-8
2.8757562153535916e-8
1.8938235292160513e-8
4.8777460054669275e-8
5.6559351116026255e-8
5.7442516810278194e-8
5.50099126453536e-8
4.887732188987124e-8
3.92332785317418e-8
2.6790468893626503e-8
1.1286620375878272e-8
9.992137468380962e-9
6.731454092599326e-7
1.0468834918618937e-6
4.047008925050357e-6
2.095746657477935e-6
1.174040335197887e-6
6.565138549148765e-7
2.158846549959945e-7
4.359211905628114e-7
1.5325176578995832e-6
8.972346902962559e-7
1.2207176979035228e-6
2.7426349122035956e-6
2.3871005927081166e-6
2.1182414971730505e-7
1.7982880984327798e-7
8.778146933663229e-8
3.129686490338043e-8
9.375241134509427e-8
9.259375554620904e-8
1.977666835855346e-8
2.9913391825470262e-9
2.0403352763618513e-9
2.5689095279427465e-9
1.8059219357957868e-9
8.164283586172686e-10
8.897534832438439e-10
2.401416299353998e-9
4.32163529868544e-9
7.0720357724664e-9
1.0424746724469393e-8
1.217724739197643e-8
7.035781243717489e-8
1.152955847479541e-7
2.0274899377777653e-8
7.178699256772966e-8
1.2823904362356907e-7
1.7532506091518513e-7
2.0398494983385066e-7
1.7540839562603976e-7
7.754238209715644e-8
1.367486278580021e-8
5.8102410253777746e-8
2.8752962580235337e-8
1.1517606397813748e-8
4.353955638223118e-8
1.6705244419098915e-7
1.273097994797589e-7
1.3563289574318943e-7
8.912796886551198e-8
3.111284951406088e-8
7.03187781124753e-8
7.880767424444106e-8
8.555628759697495e-8
9.267774267663784e-8
9.73693620643233e-8
9.63198766964556e-8
8.764157828501826e-8
7.142700068470736e-8
4.822159682380802e-8
1.659721670018235e-8
2.945649440007017e-8
1.0552902743199853e-7
2.1833776695984037e-6
1.1237013077103842e-6
0.000012036204408924994
3.827084204140043e-6
1.865763615732075e-6
5.890067549835031e-7
1.4665958397944141e-6
9.391431443993975e-7
9.217764227957507e-7
1.7115764471423907e-6
7.115499206884651e-8
1.7895240972551895e-6
2.387254937052053e-6
8.716371955823376e-7
3.888883739482657e-7
5.506452080378348e-7
2.584759983659218e-7
8.937819805113636e-9
2.1582498515728895e-8
2.7370993759252936e-8
5.94019813563819e-9
1.113844276439854e-9
5.258860094239508e-10
9.654274216968166e-10
6.665890605324688e-10
1.186774622781406e-10
7.784784338175899e-10
1.6198744737247672e-9
2.766204018735084e-9
4.410486976093021e-9
6.383404754194141e-9
2.1298340762788396e-8
3.7836108501877063e-8
1.8659812358394985e-8
1.7361411439246575e-8
5.1713785003524765e-8
8.475807025939731e-8
9.139999706226106e-8
5.2731951295348755e-8
1.1407128991609179e-9
4.177177642598004e-8
6.21695123051022e-8
4.8341878572860894e-8
5.066674329517736e-8
1.2209856151976902e-7
2.0488519097481226e-7
2.2347094611456893e-7
1.830962678768893e-7
1.2564963673993023e-7
1.6412954645812962e-7
1.3946134433081288e-7
1.2646779103344526e-7
1.2890265033212935e-7
1.4048833113742465e-7
1.5539888391410875e-7
1.6763011655109792e-7
1.708248861764934e-7
1.600610134784124e-7
1.3389126939421696e-7
9.330107708348048e-8
3.812299569384616e-8
2.736949172109233e-6
7.827636864775588e-6
6.401260210265411e-6
8.017869741830308e-6
5.506969723739706e-6
9.895013468630641e-8
1.326346598990024e-6
1.3976468719788972e-6
1.8090468101613616e-6
1.2498765131016415e-6
4.536533978744962e-6
1.7771194917185734e-6
1.0402313920196153e-6
2.115514864533419e-6
2.520207104097392e-7
5.5535684862299664e-8
1.0721728484558268e-8
4.202744782525887e-8
5.0853405235037e-8
3.0068286378529866e-8
3.620864057984882e-8
1.8568315851167996e-9
2.1392368277513975e-10
1.5603793153227152e-11
5.837595358030355e-12
5.004109654325793e-13
1.309849883739599e-12
6.983983894682661e-13
4.0301757273518e-13
1.0434848411356623e-13
9.145092269999989e-14
6.8263745102397244e-12
8.064100001400186e-12
9.436259933046002e-12
1.1079485896961555e-11
1.2981059293664814e-11
1.5255709842464344e-11
1.805252258127178e-11
2.1553545978992153e-11
2.599839210517686e-11
3.171921605944239e-11
3.919137722978402e-11
3.617388700813405e-11
2.690872578629433e-11
2.4849856791783158e-11
3.1637316160051876e-11
4.9360217911729406e-11
8.466360943179064e-11
1.5512457385003479e-10
3.0808202097873513e-10
6.900442696725276e-10
1.8476835526736104e-9
5.1044887918216265e-9
7.54479977608641e-9
1.2379272105532343e-8
4.282124153649184e-8
5.3399582498571336e-8
5.748870899624396e-8
3.1927970367989755e-8
4.00082491897414e-8
2.1037880441603404e-8
2.1414680270973845e-12
1.1372618485927174e-13
0.
0.
0.
0.
0.
0.
0.
0.
0.
0.
0.
0.
0.
0.
0.
0.
0.
0.
0.
0.
0.
0.
3.058407838412411e-14
4.4504437743314957e-14
6.490047083148089e-14
9.488353038385386e-14
1.3912368475755732e-13
2.0467343616745792e-13
3.0224883989470487e-13
4.482496170736513e-13
9.192022826503738e-12
1.532357507974924e-11
2.3689495927466394e-11
3.522765931308109e-11
5.0396518705833606e-11
6.955651224205271e-11
9.241114457681918e-11
1.172112475426579e-10
1.3976037181430827e-10
1.5252539399675723e-10
1.4440858197185822e-10
2.1713755797794836e-10
1.8353960234556453e-10
2.1589655547234705e-10
2.1616793617560622e-10
2.563386047102993e-10
3.4188158950566964e-10
4.666295013237133e-10
6.597368848530493e-10
1.0476286180076454e-9
1.9243896592272296e-9
2.3400619119429748e-9
2.160664936028469e-9
2.2926352001837534e-9
2.72274176973592e-9
3.525122043028806e-9
4.918987133371965e-9
7.412328271145572e-9
1.2239356094238494e-8
2.2509696615400614e-8
1.7301767732087195e-7
4.878351464480116e-8
2.482756616300097e-6
5.335881984646408e-7
2.5158428620007603e-7
1.1463677490557774e-7
3.631563505021577e-8
2.365426429980156e-8
1.403523871223999e-7
1.7568579733865555e-6
3.533468853929291e-7
3.797836033336831e-7
3.108186921855679e-8
4.9824036428630284e-8
1.8812491746787144e-9
7.934590163080332e-9
4.2001244846117866e-8
4.9012479501787294e-8
2.4057520881555216e-8
1.003008635383438e-9
6.013605400871152e-9
4.603896861171597e-9
3.511881629786208e-9
2.251789205790302e-9
6.553706525090644e-10
3.0409483991127965e-9
5.835330602719821e-9
9.81956697992652e-9
1.5088025699413905e-8
2.0941610455893466e-8
1.4453091214044373e-8
1.9211064190886483e-7
3.4146540644195263e-7
2.853339402451063e-8
1.3020069652407487e-7
1.7603234395839017e-7
1.985809316167842e-7
2.1110179172396458e-7
2.1313642304127648e-7
2.1088929004020905e-7
1.849347796766431e-7
8.337915455886193e-8
1.0634840991327658e-7
6.113508160859513e-8
1.6675631188126826e-8
4.206100826326034e-8
5.7982048244764614e-8
4.497541579039e-8
4.349203738267263e-8
4.182908660790995e-8
1.0218908815969102e-8
3.075544310878177e-8
4.5743158267110634e-8
4.545684354516681e-8
4.302242018489282e-8
3.881034700504212e-8
3.215934095668655e-8
2.26837707064551e-8
8.853308491784985e-9
1.5681751751105524e-8
7.357845143151217e-8
1.3367609072453366e-7
7.039336272075889e-7
1.3126811378822802e-7
6.992855376240741e-6
1.2588166724300645e-6
5.44613762930358e-7
2.035341602061536e-7
6.895769580254413e-9
2.4741460610328714e-7
1.6854321389078183e-6
5.880223638090968e-7
8.115258697751425e-7
8.886444868304801e-7
3.5773294622703636e-8
3.770634930910158e-8
7.89643018880214e-9
9.28987783138597e-8
1.090084095178883e-7
5.130092434915959e-8
7.20544788139645e-9
8.633147020522704e-9
8.255500435646363e-9
6.199543821766631e-9
4.436753033580969e-9
3.419903851904242e-12
4.376906933590375e-9
9.331030034588384e-9
1.725366305801985e-8
3.04217736238732e-8
4.957093352579333e-8
2.5071412522325993e-8
5.233649340204295e-9
3.208722136094473e-7
8.135333844719849e-7
1.3365696187971657e-7
3.5799356147922963e-7
3.8043807052970674e-7
3.774126296556707e-7
3.4847917401790646e-7
3.0989454741546474e-7
2.748768304226973e-7
8.565091688690979e-8
1.122408908647437e-8
6.907475704689702e-8
7.895491393884361e-8
3.703091732652236e-8
1.6606894701843655e-8
9.488118160360395e-8
7.017249354610865e-8
6.361543395006053e-8
6.558973344306315e-8
3.240147092696192e-8
2.5713002457853645e-8
6.263796627411306e-8
6.945643064920624e-8
6.859641626616306e-8
6.433168582810549e-8
5.6010225658680844e-8
4.362274017068832e-8
2.7413777858685247e-8
5.711374510667716e-9
2.8195612372886686e-8
8.044565944629978e-7
8.210835164440326e-7
5.557929249774356e-6
2.2058699624971923e-6
1.181177116325355e-6
6.131862849124357e-7
1.909050202339486e-7
2.754130724379337e-7
2.0241143811068102e-6
1.0715990657971606e-6
1.2244804291014643e-6
2.4458644871398877e-6
1.4328990422489351e-6
2.9993385843167145e-8
1.0945600451638959e-7
2.3199987881237916e-8
3.2523012528579605e-8
1.2098566460690453e-7
9.083437374027143e-8
2.111924893310425e-8
1.3932979659081548e-9
4.4531258598705525e-9
3.872110358596111e-9
2.708870493892865e-9
8.781681713203179e-10
1.7177820073021625e-9
4.025672634031105e-9
7.108106878693172e-9
1.1348311787772833e-8
1.6039146915516037e-8
1.7216440295192052e-8
1.262163602753855e-7
2.082285068283829e-7
2.276671818023076e-8
1.279051744352771e-7
2.0650283564373786e-7
2.6609794186999863e-7
3.0734328940473264e-7
3.1348292646612043e-7
2.6359169088328885e-7
1.2849911006250404e-7
6.989679589808745e-9
3.2047606648495244e-8
2.410808824931316e-8
1.999895188786094e-8
1.8228599297695273e-7
1.373037742797866e-7
1.3814990398380896e-7
1.319767543824389e-7
7.256027757288095e-9
7.488778622342042e-8
9.491646828927058e-8
1.031061888358404e-7
1.0987763820901676e-7
1.1361991684365857e-7
1.1071787170834452e-7
9.884129507898527e-8
7.795125376983847e-8
4.8303508587174676e-8
6.980604138252559e-9
5.626730963248506e-8
1.6654864382596167e-7
2.419594956976294e-6
6.828057717761247e-7
0.000014557644359001035
3.977515585837182e-6
1.8682420772987951e-6
6.205973755075514e-7
1.359018062498678e-6
1.261638412566301e-6
1.0417751237178892e-6
1.7240823416928286e-6
1.9823941945115988e-6
4.247363311758469e-6
2.3281817966135945e-6
2.835749699489531e-8
3.9067289408845666e-7
1.9815717219574067e-7
4.595769695501324e-8
7.849327731265917e-8
8.834074797685053e-8
2.062593230754657e-8
3.734967913607543e-9
1.5101516718293161e-9
2.665404126634746e-9
1.9031476372738913e-9
8.231394240672362e-10
1.0913020656177163e-9
2.8433382792384963e-9
5.073332013376688e-9
8.298167537768206e-9
1.2274768840803417e-8
1.395769218490308e-8
7.900543454087774e-8
1.21849186639855e-7
2.3922936146487123e-8
8.859343108053295e-8
1.6796933870915522e-7
2.3719497822544563e-7
2.7252952716744433e-7
2.238553506540387e-7
9.984901685562214e-8
1.9261540007768758e-8
7.799214731294996e-8
4.465087922835656e-8
2.7565567192035817e-8
6.23923976476901e-8
1.9340976334349205e-7
2.29874532499725e-7
2.603564056032071e-7
3.2350082271185785e-8
1.4023731575235607e-7
1.4157643771571366e-7
1.33029260489457e-7
1.3726047549470835e-7
1.4973559639542566e-7
1.6448344174744015e-7
1.7488769210285965e-7
1.739896084775811e-7
1.570907064471461e-7
1.2388524707669195e-7
7.606693839488717e-8
1.2619729635161365e-8
2.873543871652557e-6
5.968317993045155e-6
8.439546217550043e-6
7.734494622395099e-6
4.869364591039906e-6
3.2303856373856735e-6
1.2799059488717072e-6
1.419534773080401e-6
1.7352386343389668e-6
3.114200928998726e-6
1.2626067043602333e-6
4.65302392311219e-6
2.0797036577743264e-6
1.0868060616595564e-6
9.032248696503058e-7
1.7321923844479947e-6
4.1964286494566006e-7
4.9887886954331084e-8
2.4783191612307706e-8
1.5566822298271706e-8
2.5298482155705185e-7
9.870411678053449e-8
1.2923823307729346e-7
1.0904759591731668e-8
1.659304406570103e-9
2.120961835056109e-10
1.0348303368326958e-11
9.392360129732865e-13
5.165164772464225e-13
2.5031893478528726e-12
3.6141814724162395e-12
4.6201475856806074e-12
5.357535706815239e-12
6.9497489217626644e-12
8.672172226276687e-12
1.0321244131148509e-11
1.1989354170764989e-11
1.3833266288127624e-11
1.599914452302316e-11
1.8632722984019245e-11
2.190411421123422e-11
2.6033196333043332e-11
2.37930530343099e-11
1.4770083691413417e-11
1.1197010753665013e-11
1.1881903904416644e-11
1.6067469658004824e-11
2.4198264666667253e-11
3.8348546605345096e-11
6.337425383515816e-11
1.1015731741005529e-10
2.0511022809161651e-10
4.2179204025341276e-10
1.007836784179992e-9
2.90289607419928e-9
6.1471424714742145e-9
8.318131537128603e-9
1.726413006910842e-8
9.07837671400608e-8
4.7995951046085054e-8
5.0085288574691295e-8
2.610757208745832e-8
3.2505132442552614e-8
9.484649671303661e-8
2.6076529154233958e-8
2.1314619893736824e-11
3.9857396706907565e-13
0.
0.
0.
0.
0.
0.
0.
0.
0.
0.
0.
0.
0.
0.
0.
0.
0.
0.
0.
0.
0.
0.
3.138196334538583e-14
4.566677671304307e-14
6.658999913303573e-14
9.733789272962051e-14
2.1057604501059385e-12
3.1134178083400253e-12
4.457172326460656e-12
6.3460055845091155e-12
8.980702884461856e-12
1.2661585848179438e-11
1.7787993446819126e-11
2.4860310212624915e-11
3.4455913154605526e-11
4.7140919771234535e-11
6.325983311331341e-11
4.630984501569326e-11
5.0466634554927326e-11
4.242277177095926e-11
4.0936932908423606e-11
4.7643486709204894e-11
5.824658996758393e-11
7.566071670832412e-11
1.093389230279082e-10
1.764754949588802e-10
3.1395898555554266e-10
6.142009075768503e-10
1.321715746634787e-9
2.7325255628348492e-9
2.8705823683637204e-9
2.966097497242095e-9
3.400805322625587e-9
4.253275621549179e-9
5.73465021091477e-9
8.333411754843227e-9
1.0889049981619374e-7
1.752618949019893e-7
9.009822250195053e-7
5.050951674305611e-7
3.119370338003884e-7
1.985745621944583e-7
1.1061861366285681e-7
4.612567881908972e-8
8.877376374747127e-9
8.064576136027875e-8
2.2921281533669482e-7
5.471972920793675e-7
3.350557325790092e-8
7.871866212082536e-9
3.314552303526329e-8
5.8237021976708276e-8
4.6901150490598676e-8
1.8444095970995028e-8
7.122136938933143e-9
9.089208455262772e-9
6.8195363444388146e-9
5.676429206614023e-9
3.147204687082659e-9
1.8265004444209728e-9
6.5861665110653625e-9
1.3935296753912596e-8
2.795747498933399e-8
4.502074088902814e-8
2.303640804750895e-8
9.083679815899615e-9
3.01231287010302e-9
1.5214457971330746e-7
4.6400780514173864e-7
1.4518799792040305e-7
2.5526677680890163e-7
2.3030363369997822e-7
2.1173505573789323e-7
1.6981532083647898e-7
2.623982855079411e-8
5.331563093838553e-9
8.809735062420271e-10
1.511180679833842e-8
8.435304071662196e-10
1.1814682351981907e-8
1.4778341212472674e-8
2.709431506533955e-9
1.730307229910989e-8
2.615984965629369e-8
2.0813926111354773e-8
1.9045859841904638e-8
1.7853470566030695e-8
5.303394250119755e-9
1.1858789880621046e-8
2.866525975522095e-8
2.8925221428511315e-8
2.5494869852135135e-8
2.1303084099895098e-8
1.6229769746225693e-8
1.018677304003072e-8
2.476676913994375e-9
9.535831018020549e-9
3.4393906505949336e-8
3.390609908160433e-7
1.0935625379511181e-7
3.3735257150746628e-6
9.313916718615544e-7
4.6938666542096073e-7
2.2748055998000022e-7
7.844748655256805e-8
3.7191486978919135e-8
2.64216059789442e-7
1.7455587409199139e-6
5.894045381407083e-7
2.533815808463219e-7
4.913167861861221e-8
4.9283581924364974e-9
7.71791853069122e-8
9.257837165309801e-8
5.603557724989746e-8
9.490748627281523e-9
1.1578973170610655e-8
1.0662268929914172e-8
8.234893153121373e-9
6.614393254833125e-9
1.6976034392700775e-9
4.4653834043832735e-9
1.1397244212550745e-8
2.376114433715767e-8
4.837224713132223e-8
4.770161436280163e-8
2.2685876120068196e-8
4.495212870335441e-9
1.7380569728044317e-8
2.1497176978930766e-7
5.217467908038475e-7
3.6450453135403297e-7
4.209237493437239e-7
3.5663943819702116e-7
3.109202399105668e-7
2.678658714089564e-7
1.0985115937419027e-7
8.213317050334588e-9
6.136632634419525e-9
2.108399189197941e-8
4.692780226543471e-9
3.080735455324e-8
3.24549332973741e-8
9.254171821204297e-9
2.403223426532268e-8
4.0519212857040035e-8
3.1442772955061484e-8
2.8909456681265907e-8
2.7558035890428337e-8
8.286941445967725e-9
1.7403473149907165e-8
4.137128148247533e-8
4.420320600567413e-8
4.002723543584531e-8
3.4064657811113814e-8
2.651811423485345e-8
1.7611732096802667e-8
6.933140456076422e-9
7.837829190338842e-9
3.917708900062781e-7
5.55628855421082e-7
2.6036208450280902e-6
1.294580257638937e-6
7.538277409800955e-7
4.4060802396785717e-7
2.040822493721152e-7
1.6640322852189332e-8
2.4436497249381124e-7
1.4861467839845412e-6
1.019938591818706e-6
9.74987284618111e-7
2.434394882686359e-7
4.6450732249881903e-8
3.94785236744834e-8
4.967166752296587e-8
1.172127679389916e-7
8.338469207808906e-8
2.153503366194382e-8
3.2585533738910427e-9
8.06840210388292e-9
6.138602551727038e-9
4.648615762659965e-9
1.7863075000768807e-9
2.3751420907135294e-9
6.226603225958864e-9
1.1809586108699541e-8
2.097704071297799e-8
3.550321111291894e-8
4.260805787035979e-8
4.299578229409664e-9
3.4578581836027297e-7
5.885262077512465e-7
6.8821542347025e-8
2.7295421756922373e-7
3.1406149989302486e-7
3.291122401010269e-7
3.203743278810263e-7
2.9480860649989556e-7
2.2917457605615252e-7
5.004621811497321e-8
1.0717010695596121e-8
3.6479799574191093e-8
5.332280549712201e-8
2.274047434530769e-8
3.574429498827216e-8
9.713313924332259e-8
7.220221551680246e-8
6.983051027018648e-8
6.87919082064597e-8
1.8483800277487412e-8
3.899657568274446e-8
6.32719940205493e-8
6.768344156174449e-8
6.747761848741649e-8
6.376747402155216e-8
5.567958393301877e-8
4.33340034936292e-8
2.697405502494247e-8
4.80656036200746e-9
3.009233332052832e-8
9.814320100130779e-8
1.0933164244915993e-6
4.14418636338286e-7
8.661112926248368e-6
2.2768587667659756e-6
1.0882961382085094e-6
4.5575217373364677e-7
1.7421804881135012e-8
1.1458722504707486e-6
1.0512831267268483e-6
8.706866680074132e-7
1.768675446064383e-6
1.6075660383933487e-6
3.0066090939383094e-7
3.472367264783071e-8
9.47651163322726e-9
9.381361877057456e-8
1.60217331019954e-7
9.410859748510901e-8
2.0200823129224468e-8
1.9406419735371016e-9
7.305293108551926e-9
5.738685150967062e-9
4.129200922622871e-9
1.08776820576927e-9
2.8611619816071017e-9
6.720408848324948e-9
1.247888118432802e-8
2.193945188340538e-8
3.675780027327247e-8
4.52307782391155e-8
1.1973027154043732e-8
4.648139636594438e-7
5.594484676314916e-7
1.002419062777019e-7
3.214168869000908e-7
3.788860228511646e-7
4.0129156988397834e-7
3.8334085450768843e-7
3.255024560095414e-7
1.4531088633410831e-7
1.4986451217787643e-8
5.298240990328722e-8
3.032960292104856e-8
1.747230225590744e-8
1.1988316534434941e-8
4.368728466322486e-8
1.3634779698170748e-7
1.0209356332117593e-7
1.0693615908386582e-7
8.196282911370644e-8
1.2554442171469321e-8
6.665420031527672e-8
8.298059505529093e-8
9.005591251827461e-8
9.409265807985898e-8
9.340830169698995e-8
8.577202969333781e-8
7.095319171337129e-8
5.01049995199572e-8
2.3222497915803738e-8
1.3233742601538184e-8
1.2822766941282236e-6
2.1411213145019472e-6
6.337178238635702e-6
3.719023528169838e-6
2.082269129391063e-6
1.174975966075954e-6
7.744166070485214e-8
1.6089920518035698e-6
1.1324206663941803e-6
1.2707101613905416e-6
2.9431270826763054e-6
7.759765108218784e-7
1.8320255576668373e-6
1.275047655347257e-6
1.430742511869807e-7
6.546013781790004e-7
4.575192310616698e-7
1.761266300670746e-7
2.153386157259649e-8
4.370780094473177e-8
1.7182958626547765e-8
3.5432927861640362e-9
3.7914244275002363e-10
8.598179976635139e-10
8.480369404002117e-10
4.897785765912684e-10
2.435584410286497e-10
1.0700200718868464e-9
1.9529467024261445e-9
3.196841911677526e-9
4.74270742604808e-9
1.4795041129227996e-8
3.107644184671674e-8
1.8639610313822218e-8
7.897085796812872e-9
3.504361905279912e-8
6.353240063139076e-8
8.604666600492662e-8
7.700440199666071e-8
3.710047399673496e-8
8.754310435255008e-9
4.4698881282509305e-8
3.072190049375464e-8
4.8067276569432025e-8
1.4340634375177079e-7
2.1880350788629175e-7
3.031985802876277e-7
1.1527637760662636e-7
1.5188356041861486e-7
1.5788593961756842e-7
1.3752587754356408e-7
1.3291820284834817e-7
1.4071570098305175e-7
1.547241592670515e-7
1.6890696580995884e-7
1.7680050878044844e-7
1.723676310268866e-7
1.5226488534485827e-7
1.1639899516690877e-7
6.498545695131114e-8
5.380329743977166e-9
1.0488616130420907e-7
4.376734035790316e-6
3.9138701184007696e-6
0.00001416023659340927
7.5730056097268395e-6
4.639642020479188e-6
6.097441855540101e-7
1.3161085977372212e-6
1.2983713892311013e-6
1.7941669398211283e-6
1.1414745687019748e-6
4.53780629925853e-6
0.000010909859059612945
6.604715363452351e-6
3.862458976946096e-6
2.9899841636446493e-6
2.6710725930335304e-6
2.6370639350714907e-6
2.6516198653513426e-6
1.5322623386785188e-6
6.61385868363496e-7
3.009402828817508e-7
1.7286794673171785e-7
1.5555951897300652e-7
2.075238437721197e-7
3.253913491984647e-7
5.354466425134036e-7
8.513031409386553e-7
1.0174290944101874e-6
9.029516236369212e-7
7.609502345442858e-7
6.392552370817355e-7
2.59202789241037e-7
3.688849875702381e-7
3.476884049360948e-7
4.935837293383475e-9
2.574796450522074e-10
1.497342044484947e-11
3.3330872342127223e-13
1.4943171270065105e-12
1.4396211300790238e-12
2.545279109918961e-12
5.543391914342149e-12
7.775641720709031e-12
2.2366559058772333e-11
5.8717249311067824e-12
2.1279797290768043e-12
1.0359668414227088e-12
7.538412385583911e-13
8.156934720035645e-13
1.0689263525007466e-12
1.4829829624740295e-12
2.0886643174055706e-12
2.9618981512059747e-12
4.231167997952189e-12
6.104621380805512e-12
8.924035180659924e-12
1.326737904489871e-11
2.014983412401118e-11
3.143896974940705e-11
5.077191557484026e-11
8.575797909946223e-11
1.094045768763811e-9
3.841120667170849e-9
2.3878203212683925e-9
2.028587757482084e-9
2.7003840179724557e-9
3.598900731663997e-9
3.2597724733950055e-9
2.8319415013593817e-9
2.7984345588645075e-9
3.1520306616937304e-9
4.051195841260755e-9
6.118829324883297e-9
4.199952963472851e-8
1.7814002157627525e-8
7.2406692296395255e-9
1.2304114376503882e-7
4.92933119723236e-9
7.455186665280783e-13
0.
0.
0.
0.
0.
0.
0.
0.
0.
0.
0.
0.
0.
0.
0.
2.2936218986429144e-14
3.075577227855276e-14
4.1877247110172476e-14
5.747660427224953e-14
7.926467572540696e-14
1.0968875915673658e-13
1.5223241492109144e-13
2.118510588363681e-13
2.9560070927010233e-13
2.8631648727585867e-13
1.2532409864194592e-13
1.0450266182988637e-13
1.3426071984453306e-13
1.9287739918917395e-13
2.6528537900280067e-13
3.6071580829110457e-13
5.006056873064838e-13
7.139104561806704e-13
1.0419212583056345e-12
1.5476582862226638e-12
2.3306448529146e-12
3.551154057224904e-12
5.471586972694976e-12
8.529289480985986e-12
1.3468604364727985e-11
2.15886711362246e-11
3.522792432432626e-11
5.876017222066889e-11
1.0077348327202431e-10
1.723300107373102e-9
4.842158262726258e-9
7.2751049758323105e-9
3.2780496323358014e-9
3.994569022832907e-9
1.0901624233282705e-8
1.7096440391462468e-8
2.2863686967711344e-8
2.8231932619164107e-8
3.29622762573906e-8
3.6674433738741655e-8
1.9002786719848958e-8
1.0492023470162632e-8
2.217324645862309e-9
7.683128874141192e-9
8.479852397524313e-9
8.168473014116103e-9
9.527910998425845e-10
1.532305512200479e-8
2.0020044419580018e-8
1.7696675621651147e-8
1.5650618175722504e-8
1.3535520144490583e-8
1.0834383802803879e-8
6.059290395111272e-9
9.528760886273977e-9
1.3126030573709485e-8
1.1413188554836486e-8
1.0567963788663166e-8
1.0231653234188533e-8
1.0254876132766058e-8
8.13248556128408e-8
1.7292174304990174e-7
8.101517786358375e-7
2.0265592148718158e-7
7.760918150595205e-8
2.086640623754217e-8
1.606414023340339e-8
1.030862110823748e-7
2.217683070829322e-7
1.4889815111374637e-7
2.4681968853901764e-7
2.1524386039927393e-7
2.3887788053738917e-8
2.001849511198193e-8
6.578077161159337e-9
2.6143180485383565e-9
2.956516271963766e-8
2.6224949846661416e-8
1.1391859041771314e-8
2.6014709498492236e-9
4.085260198056553e-9
2.922610162016196e-9
2.308184800091525e-9
9.581664126077381e-10
1.0625756789133223e-9
2.7382732096873124e-9
4.926111151349872e-9
7.948394128126193e-9
1.1704609758388602e-8
1.5210246262503876e-8
7.456225753454726e-8
1.5728834355620106e-7
3.718743594796146e-8
5.0702866408692654e-8
8.22255028610758e-8
9.822179197284754e-8
1.0991332040366443e-7
1.1756782643928695e-7
1.0452548419013986e-7
4.108933542560543e-8
7.067072375292176e-9
2.630445000763233e-10
1.8426631608392586e-8
1.8340994702956713e-8
2.4796301230108574e-9
2.3206425964327727e-8
2.9184279589473926e-8
2.2832272703229298e-8
2.1540796502399443e-8
1.9564540585084613e-8
3.462651963168598e-9
1.698278968642451e-8
3.149980647122147e-8
3.035890503536743e-8
2.7136674145424432e-8
2.30188539423555e-8
1.7798952219869643e-8
1.1395577631926871e-8
3.025275460222387e-9
1.0367164956947731e-8
3.8917729284174605e-8
3.636906864485645e-7
8.670378735723902e-8
3.666874715152519e-6
9.485224012690974e-7
4.686841420942267e-7
2.2020190434723568e-7
6.839900546075353e-8
5.681770716168905e-8
3.718281642628351e-7
1.0769809449398698e-6
5.666854067681316e-7
3.74414140160177e-7
6.153729007176715e-8
1.082193500525733e-8
6.582579317917492e-8
9.445752630212733e-8
6.400774329564147e-8
1.4979588608386884e-8
9.185622707696772e-9
1.0211405072863926e-8
7.763367340373378e-9
6.251747033805358e-9
2.2814589060212943e-9
3.3721859625328977e-9
9.220295329870515e-9
1.901038870944047e-8
3.8191155287862864e-8
5.5556118001858585e-8
2.582426048995104e-8
6.092056540723158e-9
1.5464251769051546e-8
2.1380957111221036e-7
5.394216414869785e-7
2.9889007045661697e-7
3.898112887176887e-7
3.430185029708228e-7
3.063990913149225e-7
2.672350114931161e-7
1.208576061122927e-7
7.299558121520338e-9
2.237446478545531e-10
1.1683573101661794e-8
1.7331937920120046e-9
2.6749917497098816e-8
2.8100664749999066e-8
5.1613113101511545e-9
3.178927828251489e-8
4.297777812154229e-8
3.373891640905391e-8
3.2060970384158276e-8
2.9273643489864862e-8
5.340752755570269e-9
2.2954776022527633e-8
4.3722100565713326e-8
4.455942942774834e-8
4.0714855621441055e-8
3.4912319552670325e-8
2.72655981321838e-8
1.8055928021232757e-8
6.836597958132353e-9
8.902302624264653e-9
3.681519549106967e-8
5.257793195881031e-7
3.781041194263053e-7
4.3959617080716695e-6
1.4499248159817753e-6
7.508521468774818e-7
3.736484905511096e-7
1.1880276820287907e-7
1.1715605072862619e-7
9.635433815780518e-7
9.826631299632921e-7
8.140149046216772e-7
7.784469880468514e-7
1.482583593401895e-7
3.4065510585713805e-8
8.46402033714786e-8
1.345886007769582e-7
9.324273600363863e-8
2.4438429406048677e-8
6.579609799855462e-9
1.1395136631091106e-8
8.741601186302887e-9
6.862487294513416e-9
2.990273274409534e-9
3.125729777466013e-9
9.222236524895422e-9
1.9006929809682566e-8
3.824350205977793e-8
7.12888719835571e-8
3.622763785252485e-8
7.146643540999154e-9
2.8336751380270926e-7
7.357589649123503e-7
1.5656504921363123e-7
3.336497632458166e-7
3.420310782182966e-7
3.3334007733572856e-7
3.061072769868623e-7
2.6744479934913645e-7
9.703935589677581e-8
9.31640417687898e-10
1.1698762255744973e-8
9.88544662876651e-9
1.3931104612785803e-8
3.9815547499404255e-8
3.219908317095751e-8
3.959799144971213e-9
5.973335204377567e-8
5.107979541112853e-8
4.299273822958759e-8
4.3526315835249925e-8
2.2950636523024195e-8
1.4836664639756555e-8
4.9031542059737354e-8
6.813633892279658e-8
6.915453266870503e-8
6.370657788868277e-8
5.405829301916785e-8
4.136229358701091e-8
2.6935049554281832e-8
1.0885988189013958e-8
8.7068925527985e-9
6.682292379172506e-7
1.5870296958418835e-6
3.2416250741594943e-6
2.4341897881579506e-6
1.4926571600498023e-6
9.448600548379083e-7
4.4139914051814813e-7
1.7610706348407496e-7
1.8159161104296986e-6
1.217497722795012e-6
1.2974877227300867e-6
9.860924858526534e-7
2.82589521943815e-7
5.532837304038383e-9
1.716194872838752e-7
1.9816248978576835e-7
1.1691257319429572e-7
2.6849137597741604e-8
8.301462927512938e-9
1.3981772568815065e-8
1.0840371281126424e-8
8.216398779121371e-9
2.6240169353071027e-9
5.122358280961341e-9
1.3590484570894395e-8
2.8433469317228868e-8
6.015574828392903e-8
9.223694173182461e-8
4.2790492134976566e-8
5.044793319174802e-9
9.077702339000982e-8
3.4239680821924994e-7
5.906486442520825e-7
6.243153139825997e-7
6.388566990976838e-7
5.506375256386857e-7
4.6353973721974484e-7
3.693554514735682e-7
1.5311805184083193e-7
1.0233906350073166e-8
2.798451634120787e-8
2.730229000615519e-8
4.866033415136803e-8
1.363985672042273e-8
2.309878915455356e-8
8.995183479205734e-9
5.3447499470532955e-8
8.221008640564178e-8
6.704494029795217e-8
6.983691422164805e-8
4.1676431178929116e-8
1.8174947838103637e-8
5.880596797187569e-8
7.467602485111954e-8
7.935098915885767e-8
7.919836783165813e-8
7.36945114804007e-8
6.249361393233548e-8
4.6894269527727294e-8
2.8141854030258357e-8
5.586900355008278e-9
2.443713657692485e-8
1.0626904403785338e-6
1.9960021226947206e-6
5.396293002632311e-6
3.3514230928115953e-6
1.899208988502221e-6
1.095865337412224e-6
2.2365573888049512e-7
1.693236125784499e-6
1.1469963024377093e-6
1.1499572862534088e-6
2.3660830520251794e-6
2.1574453849576273e-6
4.0385587043622707e-7
2.8010598774535582e-8
3.508389028041494e-8
1.4824650530669718e-7
1.918551631518899e-7
8.287556306546774e-8
1.5992402663022005e-8
2.9354086462967987e-9
7.541203132863115e-9
5.899687869679317e-9
4.043749907356149e-9
3.6627517051490514e-10
3.924599710651185e-9
8.589798259871235e-9
1.6132928366466416e-8
2.978477432214194e-8
5.41211593254517e-8
4.703938543128341e-8
4.0349260348884716e-7
3.6388149922855256e-7
5.679692487314869e-8
2.4958463662167345e-7
3.236674923400795e-7
3.6398711732297487e-7
3.546616990732116e-7
2.617194372128552e-7
6.485224002198841e-8
4.401920861021339e-8
6.786004583755533e-8
6.444033035569795e-8
7.470691363107606e-8
3.223956770374283e-8
1.0624276913825467e-8
3.299417869067293e-8
1.0741051339476043e-7
9.858950210976188e-8
9.09127134335221e-8
1.869035866223368e-8
9.522003388738932e-8
1.0860339700968517e-7
1.0657152770105697e-7
1.1125461141199132e-7
1.1971569326150685e-7
1.2651281065560606e-7
1.2604414514810782e-7
1.1455715433872792e-7
9.235941577542293e-8
6.230662224751186e-8
2.5984401064655343e-8
1.5962207728540176e-6
5.540464009190563e-6
3.3297092679382604e-6
6.254109155904216e-6
4.616678740968102e-6
4.486957654336622e-6
5.025165220551029e-7
1.378511745043065e-6
1.592507086470062e-6
2.4874914314151925e-6
3.416618769161729e-6
0.000010386529860370002
2.8954080054177045e-6
2.6684880706970673e-7
2.9384006516534757e-7
8.599647028922538e-8
6.701541880446563e-8
1.2741507504645474e-7
3.9990366259020194e-8
8.58928954714394e-9
3.3701298090543684e-11
3.4652559628197655e-9
3.08400716128721e-9
1.903444982344334e-9
3.7252059117213976e-10
2.9947988901607037e-9
5.863632017404536e-9
1.0293840295288081e-8
1.7651474854734157e-8
2.962118017734249e-8
1.5973534816053e-8
1.9715091447869196e-7
1.887735704113365e-7
1.3759955853171995e-8
1.8058109661999672e-7
2.8533499855356695e-7
3.334666598614903e-7
2.4894824720691343e-7
8.403734988100542e-8
4.246873582276054e-8
8.214059359129227e-8
6.751207500344926e-8
8.235193513591584e-8
5.368395818345915e-8
4.909219959361434e-8
1.0661621717470219e-7
1.9301255874057355e-7
1.5966367762022006e-7
9.60073699447058e-8
1.1246036590881469e-7
2.3362444061731444e-7
2.1332060456358187e-7
1.6808387238066322e-7
1.5530202054147755e-7
1.6149096205105922e-7
1.75833495224067e-7
1.9184163515943643e-7
2.0177202574208853e-7
1.9635140222786466e-7
1.7001373365336634e-7
1.2456944948375309e-7
6.445136517830426e-8
2.8511266202267208e-6
0.000011182716889644084
3.724137873303687e-6
9.184281515108244e-6
7.368960383939095e-6
4.6966154929497567e-7
1.8742422506687604e-6
2.0831992930317164e-6
2.747325608888336e-6
3.088493769290033e-7
5.59247266954777e-6
5.602322797528357e-6
3.582620017116739e-6
2.564074324413174e-6
2.1473448131734393e-6
1.8714170861226806e-6
1.109240502580885e-6
5.623738191606433e-7
5.010652235947451e-7
5.849234814136019e-8
1.5051308597868034e-8
3.395547266248085e-8
1.2911497259492893e-8
9.021604997565221e-8
1.6156542166817908e-7
1.1809286106544968e-7
1.4817957406498396e-8
2.291964923029182e-9
2.7110176766998917e-10
4.8563967990771305e-12
3.599758233568972e-13
1.7963488867915956e-12
2.8884738154524607e-12
4.415719167567882e-12
7.156566631970276e-12
9.412753836167708e-12
1.0443438979444663e-11
1.1884201048665231e-11
1.3647231523545787e-11
1.549921494984431e-11
1.747826042683329e-11
1.9728824325593452e-11
1.9634236826962127e-11
9.49641757994002e-12
5.5486554073827635e-12
4.4714854938072976e-12
4.994989761466712e-12
6.673015689229139e-12
9.568132574422839e-12
1.4189963132477109e-11
2.161715824136921e-11
3.3927099020811876e-11
5.525362935783657e-11
9.442626331195268e-11
1.7225192687432452e-10
3.447796359360451e-10
7.931805723923519e-10
2.214356188403809e-9
5.365871608561186e-9
7.1613949019277474e-9
1.2960280170220065e-8
3.181301928220717e-8
1.965456418976273e-8
1.8661181647080516e-8
2.2824850871471538e-8
3.1519661207279836e-8
3.942701979371839e-8
4.084620960889859e-8
3.343783891421863e-8
2.4733413344762113e-8
2.0048990097301947e-8
1.957586695477094e-8
9.047720428467913e-9
7.045428927604255e-9
2.550344652449944e-8
1.5425897400682613e-12
3.865981090652566e-13
0.
0.
0.
0.
0.
0.
0.
0.
0.
0.
0.
0.
0.
0.
0.
3.5424793331640536e-14
4.488092364080411e-14
5.837412886262407e-14
7.839640696833801e-14
1.0703188001806377e-13
1.47479993549741e-13
2.0437502257121268e-13
2.8436144962953526e-13
3.9693818516785134e-13
5.556755481511172e-13
7.799635376496119e-13
8.121797328724714e-13
3.820739626571807e-13
3.0424068088312254e-13
3.5388751386502325e-13
4.948931704437011e-13
6.959825568528297e-13
9.680607474862614e-13
1.3642396635971085e-12
1.9686339054369314e-12
2.9082445046629875e-12
4.383346295783654e-12
6.720715854450367e-12
1.0467295128477132e-11
1.6561164017313083e-11
2.665629226603666e-11
4.376799214853193e-11
7.362738793828748e-11
1.2772038308905591e-10
2.3068684731332586e-10
4.4011683480742495e-10
6.732606133199555e-9
1.9714325250097477e-8
1.968452135686951e-8
3.674383665397944e-9
2.3904385458128417e-8
3.8199909448251456e-8
4.974573675426013e-8
5.937684278355385e-8
6.637372563827432e-8
6.962348345052634e-8
6.860419098683054e-8
4.150903292313639e-8
2.218180235461538e-8
9.867613547581792e-9
1.4063043315808057e-8
1.2768696641594052e-8
1.3097074351441393e-8
1.1920978780692497e-8
8.284342295543778e-10
1.940182537343886e-8
2.2075090349789948e-8
1.99374283843001e-8
1.7958936549709512e-8
1.5704676658995554e-8
1.2461978898301521e-8
5.665721083013841e-9
1.9612647957309287e-8
1.9276865823041078e-8
1.6662020527120194e-8
1.5589074649683024e-8
7.14920088196736e-8
1.1251069784559009e-7
3.9681250505661176e-7
1.1015338783149968e-7
5.647268343941684e-8
2.3967946316586508e-8
1.865817672600008e-9
2.4115208563913457e-8
1.6773478303346245e-7
1.4520420134352503e-7
1.3255792191836587e-7
1.8321574618425221e-7
1.1286575407212781e-7
6.603306885352495e-8
3.288558463312465e-8
1.4572102723718696e-9
7.326401278717133e-9
1.8282163741191443e-8
1.8084149452063704e-8
8.785013160142525e-9
1.366719666109967e-9
2.7337234369167256e-9
1.8993102654934244e-9
1.4670616710139792e-9
5.315671621156769e-10
7.42617248864843e-10
1.7372401486456098e-9
2.932544093981734e-9
4.305447499805097e-9
5.537021979643757e-9
6.144686293658079e-9
3.668646809266995e-8
9.06990402718328e-8
3.694392251170489e-8
2.548092032935397e-8
5.417150720172845e-8
6.974603746593041e-8
8.152574449778413e-8
9.104424539328718e-8
9.363779209727237e-8
6.272621965284701e-8
1.9967251264574864e-8
3.2199291328061875e-8
1.6902903044000276e-8
8.82197580483336e-9
4.2196394274455254e-8
3.113930737136856e-8
2.710894343792023e-8
2.8031003820826207e-8
1.897639635304865e-8
7.586774921745799e-9
2.5475576567840204e-8
2.6791415653912706e-8
2.574116194775254e-8
2.392612795621107e-8
2.0879953706449576e-8
1.6259180178590215e-8
9.479279986882484e-9
2.0073690783976067e-9
2.796202848403975e-8
7.306905910834979e-8
5.2358408128534195e-8
4.74651227468185e-7
2.802851494372154e-7
4.01317586259964e-6
7.503488788287866e-7
2.975960233980638e-7
9.75715753407229e-8
1.5793597598829572e-8
1.955129979009947e-7
8.488092010832971e-7
3.7248325173634395e-7
5.671142998204983e-7
5.985743739927775e-7
1.3767608643288013e-8
1.009842473030176e-8
2.2724509778235127e-8
4.091874390485882e-8
7.712816128309178e-8
4.974718123886808e-8
1.0233321534140195e-8
5.564443450847189e-9
6.339850745589713e-9
4.681893776782517e-9
3.5458419530129574e-9
6.636295967732607e-10
2.5572106228105947e-9
5.7462554052737456e-9
1.0465312432424719e-8
1.7730395905130064e-8
2.801882472344617e-8
2.6805307760331475e-8
1.0475951051529736e-9
2.6004529260750555e-7
5.541213394696839e-7
3.7968897467727085e-8
2.2287260015554986e-7
2.5583421177190775e-7
2.6757241365217405e-7
2.643880490954866e-7
2.501730723409052e-7
1.9756328683711746e-7
5.002010006640116e-8
5.095909183001185e-9
4.689183104641399e-8
5.324579781394351e-8
2.1631520546454224e-8
2.6444941021255234e-8
7.015855115011617e-8
5.3222382575079217e-8
4.916503760740459e-8
4.995386878198751e-8
2.1819138040185813e-8
2.3125998995560106e-8
4.898462655023537e-8
5.2063651904414334e-8
5.0499899564894286e-8
4.659403210813578e-8
3.981083535858938e-8
3.011168000963619e-8
1.7237906341702112e-8
1.271048118221337e-9
3.415587628918907e-8
6.25611730606146e-7
4.0989778048977566e-7
5.056242518788096e-6
1.6127355576946957e-6
8.281519210236109e-7
4.0399166965747404e-7
1.1529321582353016e-7
1.7646892407536135e-7
1.6113906630366224e-6
9.077054843984335e-7
9.141051766519455e-7
1.7933494374975365e-6
1.1052303481021088e-6
8.365281240007352e-8
7.595216986846595e-8
2.8258409506419154e-9
2.2380373149911596e-8
1.0813639162501108e-7
8.051016894985597e-8
1.8058342314828503e-8
5.18232720308632e-10
4.225605220365839e-9
3.4486315336801306e-9
2.428543687923008e-9
7.369372297846089e-10
1.5591964919268612e-9
3.592510996107509e-9
6.302470729221886e-9
9.949489484192578e-9
1.385604480231074e-8
1.4753820883957342e-8
1.1109192521658167e-7
1.937016188907235e-7
2.453381931537004e-8
1.0866151431085612e-7
1.7504330806385413e-7
2.2411193936323307e-7
2.597890083977236e-7
2.6992328080191585e-7
2.3525887923848206e-7
1.210902415961285e-7
3.2792246001330532e-9
3.9967511621052396e-8
2.7559138223937674e-8
1.8531192479068088e-8
1.6571348993328565e-7
1.1421550284568883e-7
1.1142295732893155e-7
1.1252096228753693e-7
2.5412199152352233e-8
5.4162676165331794e-8
7.737136596143323e-8
8.463264312324569e-8
8.905251608903905e-8
9.035466176168278e-8
8.610686266499186e-8
7.500732707003529e-8
5.724630998919294e-8
3.244926661961471e-8
3.4131190431861332e-9
6.312173930447002e-8
1.8028601161651295e-7
1.8889220891231177e-6
2.6390760824473465e-7
0.000013276087595213797
3.008245091001343e-6
1.3550796419221526e-6
4.3780408714820913e-7
6.525107993815274e-7
