# Supplementary material for: Observability and Controllability of Nonlinear Networks: The Role of Symmetry
Source: Phys Rev X. Author manuscript; Available in PMC 2018 Nov 13. (PMC6234006; doi:10.1103/PhysRevX.5.011005)
Supplement: Code Archive [file NIHMS982008-supplement-Code_Archive.zip › MathematicaData/FNCtrlbDELTAHetN3M1ChaosK12IC1]

1.1991646618871111e-9
1.0323526292187694e-8
4.718016177154325e-10
6.322598288615663e-12
7.911451203193752e-13
3.4046463102585505e-13
2.2956227995221674e-12
1.0655687105682511e-13
3.9375412918537776e-13
7.495916120930217e-13
1.0729767770615442e-12
1.384405960273672e-12
3.93277405687604e-12
4.059579979226756e-12
1.995530069982772e-12
9.62938547418991e-13
7.146783905386445e-13
7.769465644240011e-13
9.945947063324884e-13
1.3363601733531721e-12
1.82321059812948e-12
2.5089449786425723e-12
3.4824896762368606e-12
4.883784161661655e-12
6.93533959725178e-12
1.0000097839498888e-11
1.4689589913922076e-11
2.2075571101207098e-11
3.412800071674065e-11
5.46874603744294e-11
9.182220941674096e-11
6.771282998095554e-10
4.598531413489602e-10
4.2173223002605935e-10
5.018489791601295e-10
7.376761611372389e-10
1.3175945678538374e-9
2.225907526998597e-9
1.937656080432925e-9
1.586049838485796e-9
1.5136607681202828e-9
1.6449344743050978e-9
5.566874081165382e-9
1.1991115964591551e-8
1.5446923019450816e-8
6.57997049243472e-9
2.2974805845955743e-8
1.193119504597377e-10
3.158219023679627e-14
0.
0.
0.
0.
0.
0.
0.
0.
0.
0.
0.
0.
0.
0.
0.
0.
2.940149609651958e-14
4.0013341257264116e-14
5.4889020144398464e-14
7.564933580704391e-14
1.0461266793756651e-13
1.4507667577572325e-13
2.0172786601533514e-13
2.8123262289180147e-13
2.6326803704219474e-13
1.1158083114861771e-13
9.229855333315495e-14
1.205603514155456e-13
1.745336999757868e-13
2.4065688380207067e-13
3.281886940178104e-13
4.569153709387512e-13
6.532015727785826e-13
9.545957603807748e-13
1.4183714145179464e-12
2.134804588831677e-12
3.248848976953075e-12
4.9969299654125726e-12
7.771272775980643e-12
1.2235641506690344e-11
1.9540381811425663e-11
3.1737646868671885e-11
5.262117436368396e-11
8.952336883151809e-11
1.6015750841163414e-9
4.374484023250336e-9
6.7745005048091345e-9
3.6345337393409434e-9
3.011804402375808e-9
9.620137454953417e-9
1.5614046758445144e-8
2.1203075476877854e-8
2.6434212303800376e-8
3.1116970538946216e-8
3.491432501289871e-8
1.7586822958315686e-8
9.558251323955519e-9
2.3477334239309555e-9
7.043923301412928e-9
7.802627044905088e-9
7.160757792726899e-9
1.7180928771591764e-9
1.4131033364112491e-8
1.9025032591607446e-8
1.7097808688714387e-8
1.5091928377784282e-8
1.2930947086334653e-8
1.0151807693316073e-8
4.640671257487914e-9
1.0774309607714545e-8
1.0979018938691963e-8
9.808565265092158e-9
9.19032718963671e-9
8.95427153089108e-9
4.070030844707923e-8
1.5157817855956645e-7
8.503471850654647e-7
2.0280949068148306e-7
8.939433145919957e-8
3.4061674896904824e-8
9.064724322151217e-10
3.8049903424868224e-8
2.728214886472219e-7
2.1140537261424982e-7
1.7679441757744662e-7
2.0043017393854315e-7
5.87867631030105e-8
9.309367238997887e-8
4.2250381863855243e-8
4.856987395205705e-9
9.352930900497146e-9
2.793650583832878e-8
2.6203962253133317e-8
1.0535457651542582e-8
2.09869717211123e-9
3.5707886012601544e-9
2.4945688006682052e-9
1.9170849063517723e-9
6.044492250879327e-10
1.048470355323114e-9
2.3637407939059365e-9
3.948514503422143e-9
5.728682419606789e-9
7.235800993726069e-9
7.728956844827426e-9
5.092382576826386e-8
1.2538113862483336e-7
4.615658176132726e-8
4.128701437105807e-8
8.270476003510058e-8
1.0702926821380842e-7
1.2629498157392882e-7
1.4206303059999216e-7
1.5397832405796187e-7
1.611580167125231e-7
1.487020037320301e-7
9.09663430975961e-8
3.846339845227269e-8
9.773364723333979e-9
6.305740367793646e-8
4.385245366877804e-8
3.9083520660877056e-8
4.012034719028828e-8
2.2877831139274422e-8
1.5393675232394674e-8
3.75973214244986e-8
3.988808120033547e-8
3.876154585284169e-8
3.623289241358955e-8
3.167786753213299e-8
2.456559260663267e-8
1.3733163355876595e-8
5.869905416046562e-9
5.3933165209457656e-8
9.870162250579692e-8
7.350453408408546e-8
6.624432579903508e-7
3.2808360542764095e-7
4.931901228744826e-6
9.467433723762574e-7
3.893839934963718e-7
1.370593066216774e-7
3.0670886271169988e-9
1.8420547666739275e-7
2.4085067620080486e-6
5.409075549223466e-7
6.371508818056456e-7
4.190501276185138e-7
1.852754824917946e-8
2.459457577125563e-8
5.46693242039387e-9
8.300175036721541e-8
9.550606231652027e-8
4.3874694674640304e-8
4.124121623476453e-9
9.241013874653997e-9
7.867174291684854e-9
5.969859756849885e-9
4.18798844887705e-9
3.3640371770482487e-10
4.5422837516127546e-9
9.42181302117798e-9
1.7119999591157655e-8
2.935111506303156e-8
4.572425035129327e-8
2.18915089738186e-8
4.164724599037389e-9
2.9222366795772604e-7
7.323570274642318e-7
1.0786222570171526e-7
3.269138442287564e-7
3.503014113160939e-7
3.508460721806394e-7
3.317014406927546e-7
3.0393489500257346e-7
2.826724050654157e-7
1.2370248142149638e-7
3.559624559192288e-8
1.1150617819859896e-7
9.036756044934019e-8
3.670855380574709e-8
2.2359345058174044e-8
8.208342941002647e-8
6.203347326224977e-8
5.617250609669548e-8
5.664592235642291e-8
2.6345306523816037e-8
2.3329495743074138e-8
5.5456542330190044e-8
6.198888415221848e-8
6.101767376078731e-8
5.6667409074679356e-8
4.862717622722794e-8
3.6935066343494334e-8
2.1368484630700794e-8
9.01675629756576e-10
4.005489596034106e-8
7.224461885389583e-7
5.344016519303036e-7
4.8558021148915394e-6
1.8273809669411712e-6
9.781269486923693e-7
5.084278930488114e-7
1.8236270411621937e-7
1.0606315885596989e-7
8.272986911708776e-7
1.6003199264848936e-6
1.0643285836856058e-6
1.6438566457460831e-6
3.508188304632354e-7
6.623390793615311e-8
1.3317574477575912e-8
1.645075862610409e-8
9.885138265755295e-8
1.32464830456035e-7
5.551950474498065e-8
9.102806406421967e-9
5.123936451875183e-9
6.248880649438584e-9
4.547677321593778e-9
2.961168512219893e-9
4.4439521187229767e-10
3.6149215834866686e-9
7.121137476425506e-9
1.2226939023318297e-8
1.922798223522992e-8
2.6799256530437955e-8
2.2441489547773483e-8
2.5675765257806974e-7
3.538473672472681e-7
1.705354872717591e-9
2.0260283238556927e-7
2.8146514256567957e-7
3.3235646575613226e-7
3.594381980787586e-7
3.562295075578225e-7
3.226891294766035e-7
2.055297492825573e-7
3.892971346979115e-8
8.769933526847544e-8
5.642776829543981e-8
3.6892738332622704e-9
1.365259682597152e-7
1.2517584676295064e-7
1.1318722049385499e-7
1.1888622443267246e-7
5.397191025826349e-8
4.053335154061614e-8
7.976035370489376e-8
9.161283066569111e-8
9.729759650891001e-8
9.905474867669955e-8
9.467538670097555e-8
8.267240184123301e-8
6.325856121587885e-8
3.618956923998832e-8
2.7469482283013367e-9
6.733284166850675e-8
1.9365713976849288e-7
1.908853911223941e-6
3.789100051974847e-7
0.000011909216189736573
3.1494743738909065e-6
1.4926987694144858e-6
5.798746019739695e-7
2.4390375808789077e-7
2.2098516939865103e-6
1.1576702561047143e-6
1.321783382888149e-6
3.2303851590123142e-6
2.7950152152553823e-6
4.3316818948433e-7
6.390803380757654e-8
3.8319263377678645e-8
5.0378125359932714e-8
1.5844393791035292e-7
1.464106213734999e-7
3.837889820430753e-8
5.1803437398464675e-9
5.2187012812172696e-9
5.7876183699751075e-9
4.1577577494391745e-9
2.085668490730336e-9
1.598404994306034e-9
4.932952203432139e-9
9.21850036486254e-9
1.5823387619130037e-8
2.538576096189823e-8
3.499228550066421e-8
2.5623906801489364e-9
3.718094205558067e-7
3.802788054482914e-7
4.27330364983536e-8
2.702809366350486e-7
3.658744155060143e-7
4.2533982349388735e-7
4.3613643461786323e-7
3.805515016595515e-7
2.1308348839247624e-7
1.0003422518926074e-8
6.984706447702987e-8
2.2089637970563876e-8
1.2053857534084645e-8
4.728388138376432e-9
1.166359027716229e-7
1.5948010345403682e-7
1.5201019273927096e-7
1.509367531790823e-7
8.305086116293001e-9
8.117412319360875e-8
1.028952468553479e-7
1.132272827371988e-7
1.237678405999538e-7
1.3254155201297322e-7
1.347860077805652e-7
1.2643746739585207e-7
1.0648766115595912e-7
7.625006757677111e-8
3.582818263935033e-8
1.929163882940115e-8
2.057724089017918e-6
3.257015721542186e-6
7.669505040170989e-6
5.392181900133909e-6
3.1339860913895437e-6
1.8936305294966576e-6
7.203834166663318e-7
1.5445685990780148e-6
1.4479954531285007e-6
2.1097192109113184e-6
4.7923284282834105e-6
1.945460197919036e-6
7.428198729367377e-7
2.2528034233543597e-7
4.884966028623057e-7
1.0889236079353591e-7
3.62718884884089e-7
4.192453592908461e-7
2.5621220858029746e-7
3.624036182107048e-8
1.5879579494141828e-8
1.0321937088288105e-8
2.4897816853448843e-9
5.039862766678268e-10
1.2295651307712113e-10
3.836756863700162e-10
2.6733901915084875e-10
3.2177691771928797e-11
5.528846901423889e-10
1.0505000753795498e-9
1.7400193461598164e-9
4.521952529996549e-9
1.0332372018661657e-8
9.258594591386135e-9
3.7614355016042874e-9
4.363012542672924e-9
1.3830718521174399e-8
2.1667850391551198e-8
1.9432456269561087e-8
7.309628976375489e-9
8.02045121564691e-9
2.1255355869403397e-8
2.2651186745505982e-8
5.106363622994069e-8
9.32447201851797e-8
2.5125121786761246e-7
1.5255527223489284e-7
4.02505987804969e-8
1.2685144724210196e-7
2.227104400474736e-7
2.326671522963116e-7
2.0639542326584472e-7
2.0156845476976218e-7
2.126136428850971e-7
2.3053992651004035e-7
2.482807899788974e-7
2.568659573915461e-7
2.463151351812095e-7
2.1085181664943563e-7
1.5105352606650164e-7
6.877036823882513e-8
3.8894875698624525e-8
5.716462511244807e-6
8.962550926304228e-6
0.000010858882874729926
0.000011733223207476635
9.16592279515658e-6
1.1729571299803401e-6
1.924645312346023e-6
2.1952643619894177e-6
3.219936957006357e-6
7.116859892548848e-7
5.351208728200584e-6
3.012671630739557e-6
1.5735383170228708e-6
1.071295075207467e-6
1.005655772347274e-6
1.1381478612572353e-6
6.5979448907861e-7
4.4992909874016974e-8
6.877336837334577e-8
7.272354378949552e-9
8.486636793452495e-8
1.5740156815964805e-7
9.847385531932859e-8
6.948637384889752e-9
1.0434903813983208e-9
5.95603326537245e-11
7.355518320542188e-12
0.
3.832598609895139e-14
1.1518448053669556e-12
1.5514328751791034e-12
1.519821474450309e-12
1.9892916168304436e-12
2.9702666277827266e-12
4.1071418094517094e-12
5.191378599622281e-12
6.194953785839899e-12
7.182774046308792e-12
8.237459759490356e-12
9.43202039111681e-12
1.0833552922253754e-11
1.2513407106402643e-11
1.491273919867845e-11
8.393631305836787e-12
4.993250421285803e-12
3.9749210848925026e-12
4.377805025938025e-12
5.7407763772073105e-12
8.036711181775683e-12
1.1582887997604765e-11
1.706853431982182e-11
2.576949915228458e-11
4.008037423339415e-11
6.47539153596726e-11
1.1000066315982349e-10
2.0021884708290748e-10
4.0300266077484734e-10
9.505048807561996e-10
2.8818143721296586e-9
7.2108026598593824e-9
8.850480904440258e-9
3.9970679963065934e-8
2.601762262299745e-8
2.8723263177564483e-8
2.9169606634416033e-8
1.3478246604375254e-8
8.355424921545942e-9
6.6524014891646755e-9
6.432871022293961e-9
7.456537999895416e-9
1.0698040015451028e-8
2.0741670244008896e-8
2.051560574668761e-8
1.3604879078309124e-8
6.32075685892639e-9
9.580176235945726e-9
1.0667827873601715e-9
2.8707616992804927e-13
0.
0.
0.
0.
0.
0.
0.
0.
0.
0.
0.
0.
0.
0.
0.
0.
2.4987003796073514e-14
3.349605674612459e-14
4.560714934281898e-14
6.260221440270626e-14
8.634705742289731e-14
1.1951117369504477e-13
1.6589480004681465e-13
2.3090365401950843e-13
3.2223404668247477e-13
3.115207660110997e-13
1.3516069348558776e-13
1.1174421663659399e-13
1.4301548004685461e-13
2.0588728884037254e-13
2.8421343191749065e-13
3.8765777751143905e-13
5.39240728440624e-13
7.702945201766325e-13
1.1256378862753929e-12
1.6737725339074024e-12
2.5229971694807246e-12
3.8479067386130834e-12
5.934699366621531e-12
9.261028357574249e-12
1.4641034053265798e-11
2.3497953763741605e-11
3.8397838566816083e-11
6.414763611725665e-11
1.1019519753800174e-10
1.8992142108357883e-9
5.298310831017912e-9
7.867444163460406e-9
3.4023529935444443e-9
4.4670576412693615e-9
1.1834636629713254e-8
1.8401400155436322e-8
2.4493650551400415e-8
3.014117340651331e-8
3.508415406953634e-8
3.891596597452766e-8
1.9869417901030432e-8
1.082942960871469e-8
2.060115709253249e-9
7.811017656418774e-9
8.509315645135947e-9
8.19167034691825e-9
5.295367600139175e-10
1.3867665678622096e-8
1.9907111473932328e-8
1.8073177775802727e-8
1.608298942786742e-8
1.3941644517805578e-8
1.1175618367231822e-8
6.183102426974891e-9
1.0230313243494396e-8
1.3208177069312159e-8
1.1543309299938819e-8
1.0707996565096796e-8
1.037092850317968e-8
1.0390442898922658e-8
8.10216558467381e-8
1.733483703790279e-7
7.56541076851749e-7
1.9751348011590796e-7
8.060483359090668e-8
2.591927699852652e-8
8.040801651332162e-9
6.390947953756072e-8
5.376106995458492e-7
1.6481883527500645e-7
2.0428573919134444e-7
1.9298100248881528e-7
1.875128532767637e-8
2.089272668201301e-9
2.9866541472839515e-9
2.47732969251455e-8
3.179129508909328e-8
2.034874149242965e-8
3.5165329802301193e-9
5.54505411635874e-9
4.192264844714967e-9
3.205917020041376e-9
2.4263590629251777e-9
7.877193527133157e-12
2.2372322210310386e-9
4.6415760595611185e-9
8.192404686538289e-9
1.3329537718172735e-8
1.9599545372358073e-8
1.353505407728858e-8
1.2047214855187098e-7
2.326546732803044e-7
3.1987379015246393e-8
7.278403103691284e-8
1.004229108689229e-7
1.1200059113540089e-7
1.1935512712487506e-7
1.1392485471023054e-7
4.7150136490340576e-8
3.2407356227645663e-9
3.5114029749349665e-9
7.741698362330582e-10
9.468408447137903e-9
1.5918036259873036e-8
5.398445471019676e-9
1.2641383879445077e-8
2.473305140843041e-8
1.9533414212046522e-8
1.722982517887017e-8
1.647212029348952e-8
6.61471286337318e-9
8.42816389542295e-9
2.4118291709808433e-8
2.7628826687315107e-8
2.4865893705647126e-8
2.104444434391633e-8
1.633917320539656e-8
1.0730072888750892e-8
3.694129205423167e-9
6.9460732065526196e-9
2.8335292745494643e-8
3.0363016973717505e-7
1.0356419919543289e-7
2.650127225165141e-6
8.358027290440932e-7
4.3929822186239916e-7
2.2739889228649554e-7
9.337759266567154e-8
3.345798069179475e-9
1.2964436713868174e-7
5.918251092637986e-7
1.0173645228605847e-6
9.451173584803563e-8
2.2838078058119226e-8
3.543851572698864e-8
8.997778877425265e-8
8.27889680253962e-8
3.9254503833057625e-8
3.023738295502391e-9
1.399912849102169e-8
1.081499454471191e-8
8.790807307058801e-9
6.457852911925952e-9
3.438000217666717e-10
7.365429289647335e-9
1.7036290063310952e-8
3.56780274386406e-8
6.032837892869789e-8
3.504445482793633e-8
1.7010721466307254e-8
8.297389569591442e-11
2.629486179515593e-8
2.1131342721706706e-7
4.484234541435117e-7
4.360025294582476e-7
4.233350618319981e-7
3.4048018061738093e-7
2.928814235833942e-7
2.09114205390847e-7
2.3121575376945263e-8
2.5242123886160847e-9
8.004624562372734e-9
2.5754828934728624e-8
6.349634779063979e-9
2.2329193396363045e-8
2.753903899661591e-8
8.944052570809265e-9
1.6245707867268592e-8
3.267873531087194e-8
2.593271806294948e-8
2.2976255714547676e-8
2.198626960800552e-8
8.510593736608298e-9
1.0922850497041577e-8
3.086822472284461e-8
3.7677381395738345e-8
3.4520492699701054e-8
2.9232043325199894e-8
2.2601586587736978e-8
1.4876570041600165e-8
5.665283350006517e-9
7.136177537929699e-9
3.002370108965196e-8
4.0379551965901837e-7
2.936980248556893e-7
3.0248767117499417e-6
1.151741104277658e-6
6.266176663675863e-7
3.373226557802114e-7
1.4215373130241987e-7
4.8988927066967776e-9
2.097640796003321e-7
1.1140118912050507e-6
1.0449358459048832e-6
1.8176560440852442e-7
4.621937003902532e-8
3.997495677410174e-8
1.1840900192692654e-7
1.1078742401100375e-7
5.117561201199341e-8
1.4975073885897195e-10
1.5442481323585397e-8
1.2439712124291985e-8
9.923169234637277e-9
7.336839691030818e-9
2.0552259494932134e-11
7.819733585608425e-9
1.829133826960671e-8
3.8620562094386593e-8
7.639313565192448e-8
4.387390683214495e-8
2.071790886907608e-8
1.908657738392157e-9
2.434711358201345e-7
5.848481572182103e-7
2.784448724017717e-7
3.9704138589903766e-7
3.5988375545232775e-7
3.274224672621076e-7
2.923718201206565e-7
2.1412675510719579e-7
3.4778353443098756e-8
4.707270745566235e-9
1.1443768368524764e-8
2.3689143047859903e-8
1.7007272516565735e-8
6.881842203862564e-8
4.4905818234897655e-8
1.1457579767608836e-8
2.9577885363165712e-8
3.924155653917086e-8
3.003475548663659e-8
2.8370726402427052e-8
2.3080710474371138e-8
2.336524938216985e-10
2.3364186961924367e-8
4.7657974802576675e-8
5.6279904628631697e-8
5.1245615011854154e-8
4.205145529179901e-8
3.106564305355895e-8
1.9330538337917042e-8
6.632364601916988e-9
8.998718818538646e-9
4.7081444413384867e-7
1.005840272928199e-6
2.1670040903609753e-6
1.6611285378051954e-6
1.0653146503573653e-6
6.975617302866123e-7
3.785123461275257e-7
1.0020751662044172e-7
2.4586169561894276e-7
1.2092428262584293e-6
1.4277730319826713e-6
3.629650443281369e-7
4.921353823196461e-8
1.2137877996843927e-7
1.8649504420426428e-7
1.3746244536610933e-7
5.020542253429285e-8
8.294343688885009e-9
2.039080113796991e-8
1.6016895236723114e-8
1.2970125482981617e-8
8.081941504993536e-9
2.6772002956740968e-9
1.4054698819380833e-8
3.243861323315575e-8
7.174597955333279e-8
8.025183608816944e-8
4.66943845100074e-8
1.9096849678798612e-8
2.4767352950045103e-8
1.0013131316107852e-7
3.2724329953617833e-7
4.6219436191432715e-7
1.0143820292580824e-6
7.001577443177747e-7
5.27144800644912e-7
4.159643900798994e-7
3.2494485754261993e-7
5.932128335117917e-8
2.447366080830952e-9
2.8185881957417037e-9
1.4986694175809744e-8
7.940593507929733e-9
2.8616069945518472e-8
5.0642132324572074e-8
2.098305608933146e-8
2.2116425701708865e-8
5.926741771519516e-8
4.416346813834191e-8
4.0724019279057874e-8
3.850695865917416e-8
9.618498878386099e-9
2.3446385407901296e-8
5.085896138499964e-8
6.016731469146255e-8
5.838244992389121e-8
5.1851058837229114e-8
4.189983487154048e-8
2.970472725815327e-8
1.580031103679408e-8
1.0508757084321624e-9
2.5052316496467348e-8
6.650791677771577e-7
9.985648985277149e-7
3.6501859482179607e-6
2.0641970996569213e-6
1.1934096366401262e-6
6.949567894665532e-7
2.9376328402547045e-7
1.0482736177274404e-7
1.1972416148810103e-6
1.486423817957081e-6
1.1709896844230768e-6
7.735373632253173e-7
2.0801303523906485e-7
1.008161977232431e-9
1.613895656641794e-7
1.8383456356849843e-7
1.0254391072108402e-7
2.0481403018255564e-8
1.1135872072331408e-8
1.3923009288692429e-8
1.0664178897933492e-8
8.116725999782927e-9
2.0897749024983487e-9
5.654074194230509e-9
1.4309804880324858e-8
2.961709494254305e-8
6.128841937791942e-8
8.265324325026037e-8
3.756084724915702e-8
3.938954897441282e-9
3.401619752133493e-7
7.330878898846563e-7
2.8011374271010124e-7
4.4682003515694525e-7
4.370643632962093e-7
4.112804957288528e-7
3.649379606512355e-7
2.944008613115634e-7
6.776387213273599e-8
1.3802819861957894e-8
2.5489861128143724e-8
2.6725591546567414e-8
3.156236787259002e-8
3.761498233975992e-8
3.636047441845411e-8
8.865202445322885e-9
7.27688706205136e-8
6.147077905248657e-8
5.484655975078549e-8
5.400678401578935e-8
1.3335534242349669e-8
3.096290949671997e-8
6.34984200954457e-8
7.939229226763566e-8
8.36158208994384e-8
8.087440218609915e-8
7.162409500493727e-8
5.708814631171278e-8
3.937671188686763e-8
1.9421917453760576e-8
4.148732599908627e-9
8.70631961004813e-7
2.409821767874933e-6
3.0071874538208477e-6
3.2249464004137176e-6
2.141746551374166e-6
1.4806934880623045e-6
7.772225008107974e-7
5.093332702228426e-7
1.7679293081817786e-6
1.4438763423525597e-6
1.8911249136947032e-6
1.0987057679212322e-6
3.0656909915773377e-7
1.3398854325794014e-8
1.9150199799768025e-7
2.425581830397149e-7
1.519248313611437e-7
3.671708768066306e-8
4.598250006750429e-9
1.4255046196365708e-8
1.1437688572266257e-8
8.50872086948182e-9
3.091662559756733e-9
4.836704172134238e-9
1.3141415350215142e-8
2.6865438210991715e-8
5.516363746899378e-8
1.0802252623936524e-7
6.137214623152306e-8
1.394610579927357e-8
9.369147212769568e-8
4.0514874486419986e-7
6.448289703179513e-7
5.955498114327967e-7
6.712618331957488e-7
6.044758221682696e-7
5.223111087864573e-7
4.1376159884466633e-7
1.5878739642023063e-7
1.981419878531498e-8
4.665067729680586e-8
4.852230647394968e-8
6.609567353324964e-8
1.9180733800318454e-8
1.7161434821221924e-8
1.5064779259651418e-9
9.621081730172094e-8
9.46701598177264e-8
8.959321840434755e-8
8.603856852853019e-8
7.09417271032892e-9
5.2485139115510814e-8
7.704084575502681e-8
8.789819000873518e-8
9.49601867158878e-8
9.774166204506078e-8
9.356268942941492e-8
8.141036913312125e-8
6.268958581209624e-8
3.9049816699060596e-8
1.0008846950379716e-8
2.8437984701998038e-8
1.4557472786628097e-6
2.8339540603037906e-6
5.70848593767932e-6
4.37280082021805e-6
2.5784755846804338e-6
1.591731816492952e-6
1.0070958393281741e-8
1.546125716481248e-6
1.2908531037101783e-6
1.6153159394220072e-6
3.995894808443447e-6
3.5027016725262528e-6
5.119715353580041e-7
6.897117964512719e-8
6.301948304011901e-8
9.710896651239748e-8
1.912451994109728e-7
1.1534625040784737e-7
2.4146944808203875e-8
2.2314205734476255e-9
5.368193061163741e-9
5.329195298428466e-9
3.750292688796838e-9
1.2678148001232229e-9
2.4697638400801196e-9
6.06474785175252e-9
1.1233113392360802e-8
1.9959873983815236e-8
3.488792349884346e-8
5.172631171454347e-8
2.3431251704957627e-7
2.3675797925927637e-7
1.9061431308740107e-8
1.88095227453433e-7
2.767452862831127e-7
3.3676531815322183e-7
3.354050948843822e-7
2.230145573630364e-7
4.9065220220422167e-8
5.3303375352443165e-8
7.925097098966861e-8
6.971131081695177e-8
7.569032536049831e-8
3.445915427826212e-8
2.627654527745747e-8
8.339658372235131e-8
1.5000999543911685e-7
1.700097230609489e-7
9.039848081594036e-8
1.4087249261436676e-7
1.639189394411195e-7
1.400781980335888e-7
1.293157094482575e-7
1.3366175560894046e-7
1.4510833225773457e-7
1.5705074666792185e-7
1.6248061218255218e-7
1.5485194057724007e-7
1.3175830700717827e-7
9.569709551320408e-8
4.9654585726595225e-8
2.0717998050378415e-6
7.392087302916931e-6
2.7602820664966192e-6
7.571102771247446e-6
6.551950464439457e-6
7.618058077872177e-6
1.3244147077725492e-6
1.9153051427836197e-6
2.4158796032109335e-6
4.16549125699527e-6
1.0787856732298146e-7
3.866429182395559e-6
4.401649756045529e-6
9.348455908407882e-7
7.197343306460862e-7
4.5942940001488843e-7
1.4991214622438702e-7
1.9778486039248267e-8
5.378269549525652e-8
1.8721844947826126e-8
4.211896447005701e-9
4.4218984050824196e-10
1.3419862655708765e-9
1.4459238767552292e-9
8.535280255787345e-10
4.0214636304523355e-10
1.9109672856631195e-9
3.5223155920682054e-9
5.921485662590182e-9
9.70987426067868e-9
1.5886408663401692e-8
4.6651744611377705e-8
6.142200110955696e-8
2.0736721734328354e-8
4.6718919074381186e-8
1.0858086349642682e-7
1.4631273415331078e-7
1.0685299779700428e-7
3.2995875135893046e-8
3.287305274510692e-8
6.629854830295966e-8
5.872603038770773e-8
5.726907986295352e-8
4.515647741298984e-8
6.727492089419729e-8
8.450033055728212e-8
1.1789279138030257e-7
3.038040409633024e-7
5.4972248239269096e-8
2.4362184028188233e-8
6.488625557718064e-8
1.8603263745703827e-7
4.326733931744022e-7
3.282977029121693e-7
2.4435492107407414e-7
2.2593358553861006e-7
2.2929597251947201e-7
2.407869028901686e-7
2.51203617105637e-7
2.467969370171897e-7
2.1582478920618054e-7
1.591587677428912e-7
2.216361449079605e-6
0.00001794359131913542
4.7306981807070715e-7
5.731798911127448e-6
4.3806299654410545e-6
3.946726429088821e-6
3.882698135734471e-6
4.05637147446186e-6
2.4645948484320063e-6
5.477659704666044e-6
1.3839001767273137e-6
6.282730090590745e-7
4.681271737858623e-7
1.2273333281820169e-6
9.946688075630137e-8
4.1267321795313606e-8
7.134366579676887e-9
7.146498591554227e-8
7.254042755601462e-8
6.236367056194079e-8
5.586131268670637e-9
5.73926073140421e-10
5.87927967547258e-11
6.810767612356327e-12
4.0763352502433555e-13
7.591403952207684e-13
1.3295377535937954e-13
3.391931648931794e-13
8.27676711053616e-13
1.312309118783979e-12
1.1023846310809452e-12
2.4638206265283715e-12
3.83273526069527e-12
5.088560772223135e-12
6.214907512520174e-12
7.318118537204154e-12
8.51184803196653e-12
9.887971128715544e-12
1.152767094144211e-11
1.3517257524678093e-11
1.5961609061997365e-11
1.899705252130828e-11
1.9318793332320666e-11
1.26415066752247e-11
9.25143003305535e-12
9.329362061755137e-12
1.2151335303675386e-11
1.7669589050353557e-11
2.6863927283943652e-11
4.216909497181348e-11
6.870188888192397e-11
1.1761774021704438e-10
2.1578866796302127e-10
4.383071261963359e-10
1.0457644085888798e-9
3.2031421628382786e-9
7.696041575249232e-9
9.67409087007065e-9
2.1798130950569003e-8
4.862344735165135e-8
3.2418346239078256e-8
3.035957744906871e-8
2.849155614408e-8
2.6776119293240274e-8
2.5285029477220242e-8
2.4091195000711167e-8
2.326803978413277e-8
2.2924794764353094e-8
2.3248657403339826e-8
2.449243744925307e-8
2.648084679873704e-8
2.6274358835600225e-8
1.1089233303573108e-8
2.8841770120031114e-8
1.1889184270882203e-10
5.0391056135525325e-14
0.
0.
0.
0.
0.
0.
0.
0.
0.
0.
0.
0.
0.
0.
0.
0.
4.303082083875327e-14
5.45921475766715e-14
7.106044498315693e-14
9.549077273551369e-14
1.3046997719568604e-13
1.7995855212196366e-13
2.4968691625176264e-13
3.478737536863426e-13
4.862766036976144e-13
6.817025730357981e-13
9.581731677764956e-13
9.960192554446678e-13
4.807603498402822e-13
3.7793398402833445e-13
4.3044314019400354e-13
5.958804785725498e-13
8.41342462570326e-13
1.1775386266584039e-12
1.6676965596492415e-12
2.4160371715359864e-12
3.5824208423245205e-12
5.421209291351274e-12
8.350853145093057e-12
1.3078272209871917e-11
2.0829343506008798e-11
3.3794245314412374e-11
5.603018523002318e-11
9.539955822601407e-11
1.680287107391751e-10
3.0941366749610643e-10
6.0421372711445e-10
8.965176460431461e-9
2.5919375293277974e-8
2.2353270400312914e-8
7.937095165432121e-9
3.10068655874177e-8
4.6691056162968255e-8
5.920497895282435e-8
6.925250743645346e-8
7.577688681994805e-8
7.755611319174934e-8
7.436662336597095e-8
4.686486638286431e-8
2.4940783608346165e-8
1.1726297242347175e-8
1.535452045050657e-8
1.3291189774158918e-8
1.3161934904762802e-8
1.25527045405693e-8
1.8020457243819506e-9
1.5597506917323003e-8
2.246156758538428e-8
2.0768885151104456e-8
1.881435484522587e-8
1.6597488519671237e-8
1.34569699736479e-8
7.1823138441427665e-9
1.7046021029594192e-8
2.06351306281701e-8
1.7628280118085317e-8
1.641061572253266e-8
7.532552788868945e-8
1.4305509253298108e-7
2.999051439307304e-7
9.500138631894168e-8
5.330943719340722e-8
2.5632689532755403e-8
6.1846680570465015e-9
1.327954599131969e-8
6.493787262582923e-8
3.6512018633169235e-7
1.191116933836218e-7
1.271132579212732e-7
1.7360905463613384e-8
2.680898006076835e-8
5.160530031517713e-9
3.5676697216437182e-9
1.687055416499925e-8
1.974230240725085e-8
1.1736303943036918e-8
1.3225103132422012e-9
3.760094493326461e-9
2.6224406816003186e-9
2.0259880443638607e-9
1.3551994350121018e-9
3.67949654149766e-10
1.7226353797367864e-9
3.2312800001228086e-9
5.2470817570620935e-9
7.643119998854771e-9
9.96122867131947e-9
9.440056451917869e-9
7.342917169506568e-8
1.5491269266134363e-7
3.8043733382143597e-8
4.336422590202878e-8
6.877072848022726e-8
7.910130333837403e-8
8.480838419570278e-8
7.777779036710341e-8
2.529090424955073e-8
4.325405445021446e-9
7.928939961525578e-9
6.495510768453236e-9
1.0218323162177413e-8
7.733665041409509e-10
2.2609342073279527e-8
2.6270966082188778e-8
2.0754410332626947e-8
1.9868970803651233e-8
1.825358660251067e-8
3.6538984131577795e-9
1.4308979831905156e-8
2.0837499043210747e-8
2.0468678078884615e-8
1.9080981051104718e-8
1.685310514699437e-8
1.3516814893546959e-8
8.78242405940232e-9
1.437726180638284e-9
1.3236634292061287e-8
4.951626374362149e-8
4.532363419585841e-8
3.55403654563555e-7
2.063081568233074e-7
3.656435701892718e-6
6.451643084886329e-7
2.8142344857239146e-7
1.1182320956586401e-7
1.8525676644165627e-8
7.12691897227761e-8
4.3250891751331074e-7
5.954569854421786e-7
4.044024759405162e-7
1.4875776652346314e-7
1.0473635591263196e-8
1.3320445281092689e-8
3.012131622461638e-8
7.329872965409917e-8
5.980680434520342e-8
2.056687499093855e-8
6.088895365088251e-9
9.216272498863707e-9
6.8663572770132445e-9
5.557074595432844e-9
2.8754831155696127e-9
1.9590835716220493e-9
6.3482795649253225e-9
1.2683617915208035e-8
2.3628299179462063e-8
4.126244719271687e-8
3.0752687781140355e-8
1.0079206615701238e-8
6.0788261042200226e-9
2.0129437518379385e-7
5.869536992275429e-7
1.4462958271158514e-7
3.052021986468277e-7
2.947372678771967e-7
2.7972996496567103e-7
2.605837563666897e-7
2.2211937025983757e-7
5.800389868037319e-8
1.1821886299158317e-8
1.517446834241048e-8
2.776711364830044e-8
5.2828694886550936e-8
2.9138280977203206e-8
2.4663375980752264e-9
4.1641481945709883e-8
3.9813973287027354e-8
3.267449965452818e-8
3.197465756549937e-8
2.4866350690486473e-8
1.708748935037332e-9
2.891854707046586e-8
4.157653479075096e-8
4.0729605687745005e-8
3.705769532417722e-8
3.145081020203729e-8
2.389531025871773e-8
1.4259591614109869e-8
9.415530449320603e-10
2.2028202602146344e-8
4.3102720636079675e-7
3.2779157306878335e-7
3.0632554707196472e-6
1.2045374867124114e-6
6.630259147258483e-7
3.6105671569726484e-7
1.550372419885806e-7
3.5220659085725563e-10
2.0800375705457497e-7
1.0329167831802606e-6
1.1386264309905738e-6
8.084748139672226e-7
1.7135719838594843e-8
1.651324383586683e-8
3.776728895299367e-8
4.123047590095572e-8
1.1400370699083917e-7
8.063309025032244e-8
2.0912108999176728e-8
4.290811205048888e-9
8.46113350247906e-9
6.336928329510963e-9
4.834513695652615e-9
1.7941475824600075e-9
2.511548474608362e-9
6.442201420564208e-9
1.2044928505880659e-8
2.089003759868297e-8
3.39830114594552e-8
4.374348246441123e-8
5.430956991317262e-9
3.5272100168536345e-7
5.776727844705209e-7
5.511354405261854e-8
2.6924592140929646e-7
3.1543152479325534e-7
3.3450893146307173e-7
3.320425263002507e-7
3.1288886672424303e-7
2.877181094550696e-7
1.488472432718138e-7
2.932665072688707e-8
1.0123131917592981e-7
7.565553007592466e-8
2.5550530379854768e-8
4.905057873678611e-8
9.374633139599208e-8
7.205196446778665e-8
7.023042048343822e-8
6.5848620234145e-8
1.246378901612043e-8
4.175986032846026e-8
6.403193767225666e-8
6.844494821898004e-8
6.802102758317475e-8
6.371684544572608e-8
5.4842734252552136e-8
4.1526830177916244e-8
2.347387061216475e-8
2.7111270181906763e-9
4.883719434457723e-8
1.504716406803393e-7
1.1112959278037832e-6
2.1499650237181067e-7
8.285779336005292e-6
2.085790453758428e-6
9.981670320427854e-7
4.251729814713292e-7
3.707453595233672e-8
5.533175771712658e-7
1.7177790747966597e-6
9.599233729883697e-7
1.4780084861406352e-6
9.709056785726982e-7
1.5959069861391816e-7
7.155614084870891e-8
6.1051584484866614e-9
1.4621926868350756e-7
1.6139472642458255e-7
6.77834091562815e-8
1.0402092548984278e-8
8.161088918262988e-9
9.121301484923657e-9
6.801414078209332e-9
4.639360522170762e-9
2.3272980229647635e-10
5.1168792454764114e-9
1.0758996294158835e-8
1.9930511550362627e-8
3.560645360688203e-8
5.9174189446382083e-8
3.160645698732361e-8
2.2491978916535528e-8
4.201660476725824e-7
7.947852032439935e-7
1.880528218468405e-7
4.225934307203781e-7
4.547724773569356e-7
4.544336470886128e-7
4.1902188455600715e-7
3.6764771037044657e-7
2.2621281351275655e-7
1.8887941617524326e-8
3.401350697141257e-8
1.3976447500294004e-8
5.6088084259878264e-8
2.9572135065794682e-8
3.2491241629846014e-8
1.3310226856941656e-7
9.620166638826494e-8
9.570574835621585e-8
8.63806529271578e-8
7.597584703630313e-9
5.465223988206943e-8
7.917414796816535e-8
8.76580502556341e-8
9.088548299590056e-8
8.884970223710125e-8
8.003415881433352e-8
6.460585810871539e-8
4.360094027942913e-8
1.631586423793097e-8
2.2325770798545986e-8
1.1760136475984954e-6
1.6458406952027944e-6
5.6967236219711614e-6
3.2439813558015037e-6
1.8350295687465032e-6
1.0347395351828678e-6
2.9178660630312023e-7
1.1420516200292907e-6
1.6082252025134253e-6
1.3097327473936323e-6
2.1707328391740886e-6
3.4405149148565282e-6
2.37548700674618e-6
3.3943337588916487e-7
3.218140687266278e-7
1.961361772894943e-7
5.5818432515777184e-8
6.523854513680201e-8
1.1551411009574027e-7
3.262964871067752e-8
6.1217022220252715e-9
8.889097117715032e-10
2.829965439551409e-9
2.1251601102027192e-9
1.1923368974599443e-9
6.124930503696639e-10
2.3395438234195117e-9
4.309571032168648e-9
7.118914090586848e-9
1.0649681807575703e-8
1.3065342482923038e-8
6.452227936462478e-8
1.090213990213534e-7
2.6525159451915376e-8
6.965660630893363e-8
1.372736919860056e-7
1.980604878978202e-7
2.41668988443684e-7
2.2729891656874622e-7
1.3522027804294067e-7
2.2000442795952665e-8
5.461203677689411e-8
1.8337648988153244e-8
1.4409659504156848e-8
7.787612095082674e-8
1.9418222752928719e-7
1.879691684287024e-7
1.9859709566120394e-7
1.6410868336421778e-8
9.967543322365064e-8
1.1306107184576064e-7
1.1727330982270652e-7
1.2675515895579004e-7
1.3899090291787936e-7
1.487299218226863e-7
1.503131100215527e-7
1.39750191861785e-7
1.1617560278218367e-7
8.027986485650517e-8
3.0621028560135055e-8
4.0055438420327955e-8
1.4951713198550714e-7
3.547446645977894e-6
1.915554858583231e-6
0.000013866897142489473
5.793086729585372e-6
3.0548217456908853e-6
9.76813666050417e-7
1.5543368605927945e-6
1.3002916797630258e-6
1.4721794178850434e-6
3.0238138744435428e-6
5.673760090905231e-7
9.767235139616816e-7
1.9225702747539372e-6
1.023013415802962e-6
2.1540580348420727e-7
7.537593624900872e-7
4.243806236432406e-7
8.743648263423118e-8
2.785986060341765e-8
3.526312640145165e-8
9.459782633455548e-9
2.009122690509796e-9
4.3951434950759976e-11
9.472475364094892e-10
7.906482337268321e-10
3.3292984981304954e-10
6.210011632525978e-10
1.559968803522524e-9
2.713478642469102e-9
4.400874875418358e-9
6.652856841706476e-9
1.9966143808700813e-8
3.543851281252261e-8
2.0512488548004938e-8
1.2584626883141526e-8
4.697470575094649e-8
8.133614287073984e-8
9.208252959017855e-8
5.910054173777632e-8
1.0198140330724095e-8
3.273860609728663e-8
5.6139410650544606e-8
3.853951330106738e-8
4.7382466570717714e-8
1.1064774607710915e-7
2.0638328027920296e-7
1.717342365553825e-7
8.452460682725179e-8
8.976844744686715e-8
2.0369049158513603e-7
2.400970762529033e-7
2.0545581002191556e-7
1.9101610894338137e-7
1.9776609862135882e-7
2.145554909306627e-7
2.3404203320082554e-7
2.480425523512298e-7
2.462315957711942e-7
2.2066397186733757e-7
1.7048492124208706e-7
9.888046964021014e-8
3.5225660139227825e-6
0.00001192005693598763
5.106848813738115e-6
0.000010365103229403968
8.461905794325612e-6
5.645329750634197e-7
2.067430570303268e-6
2.3550221838540057e-6
3.270691811218266e-6
5.612997352719362e-7
6.948689567895904e-6
1.0984756706874625e-6
9.241790614729795e-7
9.88857351521678e-7
8.215519897698474e-8
4.45415647025435e-8
1.0625307872057038e-8
5.346326799827774e-8
5.5696224592536204e-8
2.3504272732685045e-8
1.0318694922085628e-9
6.86684472618522e-11
6.856976680667055e-12
1.659989641511528e-12
8.161888735024967e-13
5.198648872679221e-13
7.6559816792959e-13
1.5839193361851247e-12
2.452053987347679e-12
3.0260183822234e-12
2.7028961210478606e-12
2.977045930281791e-12
4.2114426794157026e-12
5.449101324861895e-12
6.667369421590439e-12
7.900257655420768e-12
9.249980468511928e-12
1.0816842562319945e-11
1.2694400707857522e-11
1.4983671147096377e-11
1.780852537108415e-11
2.1331334211957826e-11
2.1721087392896045e-11
1.4366169556646036e-11
1.0518314805038613e-11
1.0840598211493711e-11
1.4622836657464712e-11
2.1932377145435736e-11
3.422420573846028e-11
5.507991551644032e-11
9.2251308573573e-11
1.63438240669113e-10
3.1411752554059503e-10
6.835551237637847e-10
1.8183679324996175e-9
5.822384378652553e-9
8.878736637913486e-9
1.3835509272317079e-8
5.492002617592432e-8
3.391505358236032e-8
4.3959996446867256e-8
2.7806715154571142e-8
2.113040864038186e-8
2.3384584567175796e-8
2.4607801355759738e-8
3.894689230918635e-9
1.820596451587926e-12
5.379432093419879e-14
0.
0.
0.
0.
0.
0.
0.
0.
0.
0.
0.
0.
0.
0.
0.
0.
0.
0.
0.
0.
0.
0.
2.6569367371723124e-14
3.864336240049325e-14
5.6313929969927904e-14
1.2248303381069417e-12
1.7666107997572887e-12
2.489444368257089e-12
3.510336164564299e-12
4.945573676868547e-12
6.970615203250965e-12
9.827000849688911e-12
1.3836791061565917e-11
1.9413344396560023e-11
2.70540697509477e-11
3.728927886969609e-11
2.7219259882584423e-11
3.019507187380333e-11
2.2973511797244274e-11
2.2557381642588122e-11
2.600976327453852e-11
3.1704151480554664e-11
4.190903603600398e-11
6.123924096747648e-11
9.737491134233402e-11
1.6592658410147925e-10
3.023610877667149e-10
5.93779228140662e-10
1.2578172089679841e-9
2.5161438861894264e-9
2.814390261528278e-9
2.967774254416502e-9
3.4302552942821085e-9
4.3075411092699275e-9
5.8240262967037356e-9
8.782529204852384e-8
2.0390923305733923e-7
4.567199723238384e-7
3.947438299727379e-7
2.832934010660749e-7
2.0684408311251436e-7
1.366120175009603e-7
7.805561179863351e-8
3.083679601678612e-8
1.2542846766137167e-8
5.3334402285159004e-8
7.110103778639863e-8
1.1247979505137674e-8
2.6645731983206943e-8
5.8292371045803504e-8
5.229650099078808e-8
2.933208350620755e-8
2.440500222805348e-9
1.2197792509738999e-8
9.125667587317966e-9
7.572597249977399e-9
5.939977043465747e-9
1.888682339618185e-10
6.088255134216664e-9
1.4662271041021704e-8
3.0947909301814086e-8
4.0242183210218714e-8
2.5277507002648058e-8
1.3866553679699515e-8
3.1711355513541647e-9
1.1919165084483503e-8
1.4345530091238388e-7
3.427988120436742e-7
2.356749520732018e-7
2.524094786957367e-7
1.9648107121266556e-7
1.1329680740749586e-7
8.292798016852004e-9
1.735683819879972e-8
6.9311865012847695e-9
6.250513804188628e-9
2.033080557731721e-8
2.7357144507524354e-9
1.0962318509011703e-9
4.415633535636311e-9
2.4559530951362555e-9
5.49640847092044e-9
1.492099840301805e-8
1.3580573514721523e-8
1.142510268109045e-8
1.0874098466756008e-8
6.130272512865421e-9
2.934892291265317e-9
1.3099018609661982e-8
2.0513111604153177e-8
1.858742322704791e-8
1.532570243250828e-8
1.1626877070901074e-8
7.515164356412463e-9
2.70541476305209e-9
3.961009782111135e-9
1.5977700955816058e-8
2.2524342804206997e-7
9.928541805155614e-8
1.9447510218237278e-6
6.922401797349566e-7
3.774424578640927e-7
2.060707281739045e-7
9.38485173624347e-8
1.527569209202781e-8
6.915949246069951e-8
2.5235718734668585e-7
1.003915097227704e-6
5.9512499116552767e-8
5.208292602320216e-9
5.010395544969783e-8
8.080947668556583e-8
6.432870637142313e-8
2.613491927183268e-8
1.0117215466633388e-8
1.3419758448542882e-8
1.020974076422582e-8
8.634210269625669e-9
5.50573126274278e-9
1.888803163682576e-9
9.450047187290374e-9
2.1447964931144953e-8
4.486558958275841e-8
4.4299662100968615e-8
2.6548409729445218e-8
1.2755310941605986e-8
2.2287114065773596e-9
2.887445029885458e-8
1.8925705632995293e-7
3.820922000361762e-7
4.4438243895403144e-7
3.772545725367014e-7
2.9101377601448447e-7
2.3485621881931958e-7
5.090534970906934e-8
9.307796907812833e-9
4.28179325286147e-9
1.0970504603497368e-8
2.9220267964615697e-8
6.874317204128375e-9
5.87132685753773e-9
1.50766496442675e-8
7.2016266082430846e-9
7.38280886276916e-9
2.2104795397104454e-8
1.9242369069384002e-8
1.6197641265618966e-8
1.5546137228167935e-8
8.697877588047096e-9
4.4676035147570635e-9
1.879572459521731e-8
2.9423180982437433e-8
2.732248178469373e-8
2.2790681910635506e-8
1.746602971664371e-8
1.153718115736212e-8
4.737990684354395e-9
4.332064219504882e-9
2.445082371949109e-7
3.3330973306004277e-7
1.434274895949324e-6
8.288683421395986e-7
5.13289180330604e-7
3.2245121733871397e-7
1.7445576316301506e-7
6.461859720587726e-8
3.494809888839021e-8
1.7537584491480068e-7
4.479174128441843e-7
6.042674972891307e-7
4.390457498651511e-8
2.5604085833768795e-8
2.942511828599531e-8
9.14691082941484e-8
8.060048994664792e-8
3.16569031064841e-8
3.5260970573080104e-9
1.1044292256613532e-8
8.435004904637084e-9
6.727264507582533e-9
4.221606306074233e-9
1.379606680927054e-9
6.571797528371481e-9
1.3751087509100024e-8
2.6636687696743443e-8
4.9233083633829287e-8
3.83413373402574e-8
1.4105091702070862e-8
5.740358227449224e-9
2.2499862878144021e-7
6.104604902521865e-7
1.8267887689723581e-7
3.389588123093705e-7
3.2431571630802417e-7
3.0558987498611977e-7
2.808022509269348e-7
2.3746820742443275e-7
6.0396297507847e-8
8.862700698968e-9
1.022475047212557e-8
2.3715209948971736e-8
5.4889654301768536e-8
3.0852938898022794e-8
3.732678129788646e-9
4.923471353737797e-8
4.5414417644696195e-8
3.766757548644494e-8
3.72981483726776e-8
2.771697182667261e-8
3.7236012071961237e-9
3.362320756710009e-8
4.6111745962627253e-8
4.5690214734715786e-8
4.2045618666375016e-8
3.598641874878758e-8
2.7610990474872377e-8
1.6976671238099302e-8
2.715723738195712e-9
2.0487440741136115e-8
6.993620030170943e-8
6.080434494316313e-7
2.2352241870998274e-7
4.853460529897943e-6
1.4195345913877343e-6
7.173631852129143e-7
3.445425780108468e-7
1.0581669852696048e-7
1.058729855437221e-7
7.186226315562412e-7
1.3020984130650348e-6
8.43808238859522e-7
4.510404748821853e-7
1.0037568440063347e-7
2.464830061415198e-8
9.138512955591378e-8
1.4072088610092553e-7
9.135008204147365e-8
2.2041598075720035e-8
8.900826346325233e-9
1.2269372056514038e-8
9.33050504687972e-9
7.35153523230574e-9
2.841389398598862e-9
3.7737940136180706e-9
1.0439950729919677e-8
2.120537648686756e-8
4.1792064098438975e-8
7.656425891202974e-8
3.6654659015981394e-8
6.732922323009322e-9
2.952418840732177e-8
2.886245612025737e-7
6.392825131028413e-7
3.7470747728913444e-7
4.915957068342027e-7
4.4267213517767336e-7
3.9638946812875477e-7
3.4298917326459593e-7
2.774495637620064e-7
5.5200544268918766e-8
6.84275346679918e-10
2.838123262299728e-10
7.4410134644812644e-9
6.160768193913607e-8
4.1212688665208934e-8
1.618125496236077e-9
6.528641297950672e-8
6.216790450584171e-8
5.165643385066541e-8
5.190926099854537e-8
3.6833640119601544e-8
7.037364364131318e-9
4.394917737655719e-8
5.966484550520532e-8
6.128271499846927e-8
5.8081039290939146e-8
5.099570714893264e-8
4.037884649305141e-8
2.6914977535614474e-8
1.009070184434822e-8
1.3632199019405336e-8
6.490658287607609e-7
9.272782808008129e-7
3.5302602619134357e-6
1.961558986100025e-6
1.1402910132523546e-6
6.664025319692675e-7
2.892065224598993e-7
6.646192689888273e-8
8.88705454621012e-7
1.6599515566921219e-6
1.1484599968014268e-6
1.768413066785212e-6
4.859899922782919e-7
2.1395632869989304e-8
2.7621351340647054e-8
1.4106799261594074e-8
1.322054766544906e-7
1.3744682402681137e-7
4.390600399673326e-8
5.570547223167578e-9
5.700469031570309e-9
5.9255866391754154e-9
4.3140782400648155e-9
2.5121136659385564e-9
1.0278461844640182e-9
4.214822138224548e-9
8.115070268001576e-9
1.4099591702475395e-8
2.2899607897398887e-8
3.308010095885293e-8
1.7243261777762604e-8
3.254827644589992e-7
3.7046399769477575e-7
2.655963998166671e-8
2.20709030112594e-7
2.916636686846727e-7
3.3530386211677866e-7
3.5060719294588933e-7
3.286417820076158e-7
2.2886847814052385e-7
4.9170219924175186e-8
3.546595180440172e-8
2.175333725611544e-8
3.5545216773649885e-8
4.11645753367871e-9
1.0739258262703772e-7
1.2311242302891863e-7
1.0887903634594569e-7
1.1462170395109648e-7
5.322166824055525e-8
3.532993407770196e-8
7.181411898533081e-8
8.388371086540328e-8
9.044872755588495e-8
9.3479974667338e-8
9.080059032422737e-8
8.086108047178557e-8
6.396767990263042e-8
4.061610301667434e-8
8.700306779392827e-9
3.9920911459053164e-8
1.2736950698052308e-7
1.7884187467814342e-6
7.421504902113407e-7
0.000010320482246234788
3.267693901134132e-6
1.6069296851768006e-6
6.657832868897166e-7
3.5245365952186017e-7
1.8099138937226094e-6
1.0837820719745313e-6
1.3521579140623244e-6
3.363981441162556e-6
3.4822424325509933e-6
6.334541778496137e-7
9.609543317692684e-8
8.043081880049041e-8
4.935471523680735e-8
1.359302747799956e-7
1.4957419760430164e-7
3.859324583199467e-8
6.452039162036477e-9
3.1586949724236036e-9
4.7492555006849176e-9
3.4632761232979544e-9
1.9090795517773887e-9
1.0334858124807439e-9
3.79208350820267e-9
7.162900673056023e-9
1.2357520238814279e-8
2.0063166581691137e-8
2.8677136669516636e-8
6.906814558129158e-9
2.7034809423580556e-7
2.819417749741654e-7
2.3076381133934785e-8
2.1086568726291676e-7
3.01006303942133e-7
3.609079860581115e-7
3.6750505892558975e-7
2.7678157367324747e-7
9.113840576284884e-8
3.8672672018554594e-8
7.768407096458956e-8
5.110833500144697e-8
1.065122210440926e-8
1.9635863857855187e-8
1.3087733827559193e-7
1.5558884987121427e-7
1.563642336552424e-7
1.3296817020225636e-7
2.672276516712124e-8
8.789165119059349e-8
9.912079139052798e-8
1.0738239456015055e-7
1.1793422827673741e-7
1.2747222847866057e-7
1.3105881637229692e-7
1.2462356122753162e-7
1.0698270592687637e-7
7.931100102300156e-8
4.206394930326965e-8
8.071535512865873e-9
2.0230983851829427e-6
3.7500758417770577e-6
6.972311346970866e-6
5.546539468223259e-6
3.303371629691835e-6
2.167299743525166e-6
1.119470469547607e-6
1.375406451060051e-6
1.3993845764057703e-6
2.252775122686291e-6
3.5431669493896064e-6
8.688821253869492e-6
5.086061151310384e-6
2.7608356260685726e-7
1.0892379740580203e-7
3.1180582023460204e-8
1.434162725839035e-8
1.5542932389498003e-8
1.0867954634039854e-8
3.083019102977207e-8
2.475226667441461e-8
1.7578360991321816e-8
2.701259188865596e-9
2.0989637538963167e-9
4.661404294843397e-10
1.0391652388969801e-10
2.9084357019301432e-11
1.0789150586038937e-10
7.298641125326602e-11
6.117851181844512e-11
2.876831723675957e-10
8.430069626321596e-10
1.9829172626834014e-9
2.2881209751877026e-9
2.1881350741737867e-9
1.5854164515467564e-9
6.076666380606712e-10
4.120089718686488e-10
4.369617872550582e-10
1.1262494099581209e-9
3.883984828888567e-9
6.950337988086338e-9
9.625397069063173e-9
1.3107471491099815e-8
2.042246579050677e-8
3.5460946310824595e-8
3.028398000472901e-8
2.9282367016918284e-8
4.450430502026721e-8
8.393388595281173e-8
2.0226383851605904e-7
3.2062047914333927e-7
2.6489536013103695e-7
2.3041964628340188e-7
2.271406938293309e-7
2.3612299050460963e-7
2.488252788502937e-7
2.558729593435322e-7
2.45380362110483e-7
2.0969406879184042e-7
1.503227942433677e-7
7.220496746810637e-8
3.8510911034420325e-6
0.000014400882519979161
5.085660478507677e-6
0.000011029882717139232
9.113084941175064e-6
1.476199795212036e-6
2.5281122005329686e-6
2.977782749725651e-6
3.7447357985253904e-6
1.909687298243093e-6
3.423342793266532e-6
1.6861292027321506e-6
9.422253499495464e-7
7.444702155343893e-7
8.985962069896971e-7
1.1394640620555261e-6
5.903415364123255e-8
6.220297122685602e-8
6.657547509742958e-9
1.1595908840082036e-7
1.9412742893438062e-7
9.716882616427759e-8
5.805833228253304e-9
9.528386543739652e-10
2.6635416041548285e-11
7.265670094501248e-12
8.123864570355873e-14
2.81620285407506e-13
8.633189387049198e-13
9.85187569558888e-13
1.1845171648708542e-12
1.3207359317449522e-12
2.1504024569116643e-12
3.393708078832734e-12
4.66320311888676e-12
5.8019695069621545e-12
6.859772947694954e-12
7.9437934322857e-12
9.148718854007292e-12
1.0553183983223179e-11
1.2233219517011591e-11
1.4275176987009063e-11
1.5843557273495836e-11
9.380699821392231e-12
5.98523589387211e-12
5.193198369532597e-12
6.087681456212341e-12
8.26698915158036e-12
1.186019514908116e-11
1.7500879542648435e-11
2.6486797676068586e-11
4.130450754232115e-11
6.691979449395703e-11
1.1404526728178181e-10
2.0840141270659266e-10
4.216984380557786e-10
1.0023344781217426e-9
3.064695746974021e-9
7.417695880261175e-9
9.200661084459586e-9
2.022177178368825e-8
4.1195821177321265e-8
2.5512151945487483e-8
2.3117401554297292e-8
2.7054578926556805e-8
3.40409996742491e-8
2.1584694560727618e-8
1.563810227764224e-8
1.4306844507851117e-8
1.6439781182433486e-8
2.4364994714546775e-8
2.4581960208547468e-8
1.5512133863252043e-8
1.4536903487993343e-8
6.30342018121823e-9
1.3680244054197707e-8
8.832284971821178e-10
1.699199820762253e-13
0.
0.
0.
0.
0.
0.
0.
0.
0.
0.
0.
0.
0.
0.
0.
0.
2.6637205514058996e-14
3.5708959184159286e-14
4.862770744911332e-14
6.676572525395848e-14
9.211996358210843e-14
1.2754842594571404e-13
1.7712120188485663e-13
2.4662997593982815e-13
3.443230972377694e-13
3.349335559661395e-13
1.455318618476596e-13
1.198115310715324e-13
1.522991936377934e-13
2.191207685595921e-13
3.030915448146728e-13
4.1409390454077403e-13
5.766300691663297e-13
8.243716230814489e-13
1.2056427874340122e-12
1.794440216720872e-12
2.7079765450344788e-12
4.135651838190807e-12
6.388786628257493e-12
9.988667308153019e-12
1.5827311184883624e-11
2.5471544949812927e-11
4.176293401140286e-11
7.006363545049779e-11
1.2101023872178537e-10
2.07982246516199e-9
5.826366093382222e-9
8.5017084890463e-9
3.343848788155364e-9
5.223929435941052e-9
1.3058697002931059e-8
1.9980500633918122e-8
2.637071454865179e-8
3.224832013562065e-8
3.731387496156185e-8
4.112063193791751e-8
2.1046078809903778e-8
1.1429500152130079e-8
1.4447315839470962e-9
8.097147419796446e-9
8.741315639164734e-9
8.638997037072933e-9
3.990415199161402e-10
1.3137834022239843e-8
2.00120607379296e-8
1.8282518195008667e-8
1.6309400019068315e-8
1.4201476523185663e-8
1.1484556015995652e-8
6.688654927755586e-9
9.350838185958012e-9
1.3701763860420053e-8
1.1916026063356186e-8
1.1028276452286115e-8
1.0666462096876001e-8
1.067525882746915e-8
7.850786521523383e-8
1.6523054223311417e-7
7.406408703605307e-7
1.9386210118014497e-7
7.96551751675828e-8
2.5914895144366297e-8
7.427165072828269e-9
6.114909535114504e-8
5.621653165832244e-7
1.637188811590967e-7
1.994112744995663e-7
1.9330936492596043e-7
1.7394006785620797e-8
1.5703977009542124e-9
2.2244934613077706e-9
2.5364785438784186e-8
3.119649056847008e-8
1.9686516584702874e-8
3.0722034247240224e-9
5.57389286916007e-9
4.162945674278001e-9
3.199912047524021e-9
2.40400748060741e-9
4.844667778079841e-11
2.2939153287472763e-9
4.733891711573547e-9
8.357106559516526e-9
1.3615158102083753e-8
1.99802059185928e-8
1.3032417433403103e-8
1.208788640813355e-7
2.3527252486375974e-7
3.1687930837174354e-8
7.296518682335984e-8
9.992209864656521e-8
1.1091605398811035e-7
1.1764281235323497e-7
1.0950719669871987e-7
3.9859334010291973e-8
7.932481590418082e-10
4.124121084473836e-9
8.002139930620387e-10
8.214522929228695e-9
1.510620165023308e-8
5.394835366129275e-9
1.1776963395970299e-8
2.4000624449714104e-8
1.9058297864782503e-8
1.6719138952383613e-8
1.6016012384498635e-8
6.73822513113098e-9
7.797807179475696e-9
2.320460414904963e-8
2.7090573055185067e-8
2.4366286850863865e-8
2.0598740662712385e-8
1.598910410022858e-8
1.0515101551892886e-8
3.675526020547992e-9
6.6170853545047236e-9
2.719559469287868e-8
2.959181019961136e-7
1.0127098128908974e-7
2.58719763925274e-6
8.206913524551281e-7
4.3232097191756916e-7
2.2458517880383292e-7
9.306577230086641e-8
1.3814837733955798e-9
1.22113164512906e-7
5.3748684192732e-7
1.0789920507641416e-6
8.936120932453124e-8
2.077529680735767e-8
3.717537060050425e-8
8.928890310993773e-8
8.093704419000232e-8
3.7869389007819624e-8
3.821186410580546e-9
1.4015660028502861e-8
1.0777541640677973e-8
8.796991344376043e-9
6.403942193058717e-9
4.839232439981023e-10
7.557486609810894e-9
1.743277213713393e-8
3.6534146124958094e-8
5.873586835106072e-8
3.414797355253444e-8
1.6591026776135076e-8
8.441190742535096e-11
2.6273581137711156e-8
2.095369164433217e-7
4.435261782734028e-7
4.38688448031499e-7
4.2101518860583863e-7
3.3720752389616933e-7
2.895886139191009e-7
1.9897356093788275e-7
1.930477994242547e-8
2.6645566228670613e-9
8.589461022603145e-9
2.6646993994924054e-8
6.799315583422469e-9
2.12243018930952e-8
2.694087562983103e-8
9.065894424343931e-9
1.5158943875947544e-8
3.171327935232115e-8
2.5285637577813983e-8
2.2279374570107834e-8
2.1362621984366848e-8
8.659163839601855e-9
1.0152461627516706e-8
2.9735881409830738e-8
3.703257575182286e-8
3.391406122517787e-8
2.8670299432189863e-8
2.214526241821608e-8
1.4574126526044502e-8
5.5702675951538305e-9
6.920511366564468e-9
2.923785920417494e-8
3.9347572527752146e-7
2.860183978239152e-7
2.955805451759122e-6
1.1284136375156195e-6
6.150141663061912e-7
3.3199556538122297e-7
1.411841825295748e-7
1.4842222201058926e-9
1.945251121763112e-7
9.836189269580758e-7
1.0861061315090174e-6
1.68214251218351e-7
4.197824256364014e-8
4.280398909279457e-8
1.1761329719941636e-7
1.0813756478692683e-7
4.911063292511761e-8
9.757292113799988e-10
1.558252067592347e-8
1.242186039687724e-8
9.954360686320564e-9
7.29786735078652e-9
1.9811451399435587e-10
8.079213864469457e-9
1.8831715378498543e-8
3.9828283412247546e-8
7.492851370946048e-8
4.255241969959866e-8
2.011205507421625e-8
2.127920912300339e-9
2.407191464002562e-7
5.777831153277117e-7
2.832260274602044e-7
3.9765756239227327e-7
3.5829959861817724e-7
3.249692791640056e-7
2.8994108435588786e-7
2.0660029751015588e-7
3.2038477276807107e-8
5.1596415138223405e-9
1.291650022033367e-8
2.5766590569872133e-8
1.8425336904752504e-8
6.90344430467531e-8
4.526561910305281e-8
1.1880164543431316e-8
2.7667413826631373e-8
3.834204944668956e-8
2.9205952569236768e-8
2.7399089626090764e-8
2.274162968573357e-8
4.935903897008572e-10
2.1880192752331947e-8
4.5954189905946286e-8
5.540412271605487e-8
5.044145371763297e-8
4.128014689037016e-8
3.042390478192653e-8
1.8890393809375532e-8
6.451043346393634e-9
8.844446845045058e-9
4.5778920088854247e-7
9.748816514779083e-7
2.112708718834205e-6
1.6159478633590227e-6
1.0384709372559003e-6
6.811245735968693e-7
3.7169611455787693e-7
1.0460421977505245e-7
2.1549121026146165e-7
1.0512367963695965e-6
1.465352023426956e-6
3.259907259464161e-7
3.857814597248843e-8
1.2483780824800483e-7
1.8360158701065138e-7
1.3272717651361979e-7
4.7084506451010596e-8
9.980788918948462e-9
2.0555743155061815e-8
1.6053808372627026e-8
1.306558960258896e-8
7.945714693788311e-9
3.0369218498093374e-9
1.4698757517399847e-8
3.392228506781837e-8
7.509860385040315e-8
7.699232763187718e-8
4.5084702502855516e-8
1.8224091818193832e-8
2.510490168513431e-8
1.0038464972303581e-7
3.2558659478641887e-7
4.566814466357985e-7
1.0335943466104841e-6
6.993529393568207e-7
5.231606160703563e-7
4.116295691546721e-7
3.1992524661409867e-7
5.458239576277158e-8
1.718453217151012e-9
4.87063586428405e-9
1.7933754151951703e-8
5.214681980885282e-9
2.966836217731281e-8
5.15177455531733e-8
2.155390894432874e-8
2.0069421312095706e-8
5.744364159782641e-8
4.2865354936086736e-8
3.912367335886751e-8
3.7393558309877443e-8
1.0656794826944573e-8
2.140410314726565e-8
4.898831620770164e-8
5.9079133779397375e-8
5.7281172779932894e-8
5.072279945037744e-8
4.08823973003072e-8
2.8914803604850304e-8
1.532532316495648e-8
1.1198919355713053e-9
2.457917633924303e-8
6.428224683109784e-7
9.605737514639762e-7
3.555525826176748e-6
2.002362500764133e-6
1.1595938665279076e-6
6.76584290349159e-7
2.9056710583557785e-7
8.103306730855868e-8
1.0043629641395444e-6
1.5760152310629764e-6
1.1502198002296885e-6
7.375107301326827e-7
1.9143932233521866e-7
1.0650781014279699e-8
1.641976073258008e-7
1.793473403866684e-7
9.658340584707485e-8
1.7888558963257928e-8
1.2312617938630039e-8
1.4086322308543907e-8
1.0792376823857308e-8
8.193658760584401e-9
1.8176507197600483e-9
6.103284091528988e-9
1.5191226252779036e-8
3.158069458840257e-8
6.563555368599839e-8
7.772788776166739e-8
3.527581500661912e-8
4.924481888792718e-9
3.336332729253677e-7
7.180729122032861e-7
2.956803021347097e-7
4.551775122765095e-7
4.3943794832896916e-7
4.1009875841796157e-7
3.621719945605824e-7
2.9296436980446284e-7
6.619164365059442e-8
1.1840266849628436e-8
2.2043663050604826e-8
2.2502330409295943e-8
2.79594246199431e-8
4.209797116198253e-8
3.8461050488059e-8
1.0040795124778228e-8
6.718513614053324e-8
6.023967296411679e-8
5.27050478053903e-8
5.2523699437741354e-8
1.6490204644488318e-8
2.7034040681732957e-8
6.031791893123523e-8
7.761902317430194e-8
8.193022767911697e-8
7.892107779762584e-8
6.954714271324303e-8
5.5152520355538126e-8
3.781547109489642e-8
1.839861440029818e-8
4.5071830924316555e-9
8.35898093329529e-7
2.296415092471938e-6
2.933178251953616e-6
3.0942347622551785e-6
2.0535998915226776e-6
1.415291271323765e-6
7.493802490833936e-7
3.5048729568496785e-7
1.8558214015966357e-6
1.4496373509117874e-6
1.7751271934768592e-6
1.0387538316045762e-6
2.988716586622403e-7
6.132056844914279e-10
2.0315646284095197e-7
2.387540976493938e-7
1.4147613184676853e-7
3.264553765850294e-8
7.003070299927949e-9
1.4888580189504043e-8
1.1695810473373923e-8
8.698030127160643e-9
2.737719035322049e-9
5.5223445722924914e-9
1.4438630995930153e-8
2.9683493527827678e-8
6.170815281538381e-8
1.1187343362548807e-7
5.511698711710529e-8
1.73801192648858e-8
9.339893392691289e-8
3.994259512782817e-7
6.244643987265677e-7
6.468751977565753e-7
6.90266320515113e-7
6.088434321695641e-7
5.195635501153378e-7
4.115002029811627e-7
1.5803088224741522e-7
1.8004183144109165e-8
4.298193124650409e-8
4.465238381714422e-8
6.266264106756797e-8
1.491960747363724e-8
2.098943098558736e-8
4.516166834434224e-9
8.755053060579547e-8
9.251485203409387e-8
8.527290270569622e-8
8.495075632355161e-8
1.5656697604225724e-8
4.5924991328542113e-8
7.385347016485461e-8
8.555549012642229e-8
9.232185791438105e-8
9.459315056885349e-8
9.006196168498397e-8
7.791351504407323e-8
5.960246174299334e-8
3.6708927399664e-8
8.665878699686865e-9
2.85831997650322e-8
1.3824179702271167e-6
2.648806120955492e-6
5.5735939501025585e-6
4.165534937023169e-6
2.447619513061473e-6
1.4940359257532645e-6
1.4682284357500551e-7
1.6374312023481687e-6
1.2937317712559057e-6
1.533990380548894e-6
3.6729269865338127e-6
2.8872119096820317e-6
4.318792904382395e-7
3.376302885340152e-8
4.8547882774016544e-8
1.1929143007853327e-7
2.0393864644406835e-7
1.0474361736941185e-7
2.136427448493581e-8
4.937453589859027e-10
6.3733683663548515e-9
5.63100793644405e-9
3.917130768608012e-9
9.619694142849455e-10
3.0570637320375713e-9
7.057815993357034e-9
1.307035106350576e-8
2.343811195692281e-8
4.149820610144914e-8
5.7209624470055124e-8
2.8817306771415865e-7
2.7508695389999296e-7
3.156118041563988e-8
2.1276099650028166e-7
3.0033924234761624e-7
3.564027604775242e-7
3.525957126976734e-7
2.4052800467077165e-7
5.564009553989483e-8
5.113930074767173e-8
7.764040878898016e-8
6.976743452430402e-8
7.616466003408539e-8
3.236754472395783e-8
2.113016626978325e-8
7.09338462934419e-8
1.3926430938315748e-7
1.5568587925316628e-7
9.273678428182102e-8
1.0697454496620106e-7
1.4547871148592246e-7
1.3045794293224445e-7
1.2335562843450054e-7
1.2880958041424365e-7
1.4007095000087214e-7
1.5070842745355199e-7
1.5393886308328758e-7
1.4414659234707612e-7
1.2013812615128384e-7
8.473583428293425e-8
4.0322818530576447e-8
1.9914374617339968e-6
6.898489538416e-6
3.060666388837446e-6
7.34527056774182e-6
6.08690618918939e-6
7.834399647523127e-6
1.1246175146068902e-6
1.7889574504560345e-6
2.213995389253356e-6
3.860739232317386e-6
1.3817097736707663e-6
6.5528890093624765e-6
4.742285114164857e-6
1.246022792980263e-7
5.88638829002263e-7
3.3157122533157337e-7
2.957079503560248e-8
3.627945733354094e-8
5.998053298536831e-8
1.4311236342410598e-8
3.035098544833164e-9
6.5977706107593e-10
2.1381427381752615e-9
1.6697216141168955e-9
7.031494844225123e-10
1.142260901643256e-9
2.9460702021931275e-9
5.219188051636074e-9
8.764332063611172e-9
1.447100588323968e-8
2.265546166652615e-8
7.528858630633101e-8
9.030595531072596e-8
1.7203027943511317e-8
8.011818331110811e-8
1.604477930336333e-7
2.0584562864545348e-7
1.5004956408278924e-7
4.8562397224640045e-8
3.7016813427257265e-8
7.496367334819042e-8
6.435889949374746e-8
6.599706722564386e-8
4.7283092906353705e-8
6.638941080014307e-8
1.1331048627636705e-7
1.9323859177645067e-7
1.5810863353680863e-7
4.666815436207746e-8
5.772498119637756e-8
1.494581950990549e-7
3.158425655525864e-7
2.7361738070502174e-7
2.1526820621947436e-7
2.0303321459798535e-7
2.1019060440571541e-7
2.2466492176113985e-7
2.3893136537882374e-7
2.420535965605354e-7
2.22682114321858e-7
1.7773489974984076e-7
1.1285020416976528e-7
2.881637626638507e-6
0.000015467635354098806
1.6491904938488358e-6
8.40961670925804e-6
6.994882995170182e-6
2.390462616657991e-6
2.940074471849638e-6
3.2239187225701473e-6
3.2723111339703347e-6
2.7972660284356366e-6
2.676376525032997e-6
1.255962027160901e-6
7.248543687702048e-7
6.466309100209842e-7
1.2217054887761957e-6
1.1775359210905606e-7
2.818978362465115e-8
7.743815858511146e-9
3.1225025852096756e-8
1.294909847497638e-7
7.449238418310301e-8
1.604035481694518e-8
1.0544912498780826e-9
1.2846693288745546e-10
7.438689196916515e-12
5.141995224853783e-13
7.638878659061825e-14
8.047727585769778e-13
8.040886879107278e-13
9.229215586719987e-13
1.0238531948157266e-12
1.7650253104035517e-12
2.9266271700979298e-12
4.148045144778195e-12
5.249668586931695e-12
6.260724222401219e-12
7.2805413886239e-12
8.401080632352043e-12
9.697889074723087e-12
1.1241816817042107e-11
1.3111379873278448e-11
1.5403360705442724e-11
1.6481881963475738e-11
1.0156020376274525e-11
6.854913344850132e-12
6.303650129378698e-12
7.658388209986444e-12
1.0607931569614482e-11
1.5461657114038713e-11
2.3208888321191806e-11
3.585780485993198e-11
5.739166539833198e-11
9.619556867346165e-11
1.716919979346782e-10
3.3533046376416603e-10
7.524967790041529e-10
2.118524916148143e-9
6.4807257084988545e-9
8.381652136148718e-9
1.4485435691103087e-8
6.654956832602344e-8
3.693876469196094e-8
2.6009516360962257e-8
2.2077722768358907e-8
2.1632448418401383e-8
2.395611516059625e-8
2.8447208963865065e-8
3.291094050354886e-8
3.4268751437918374e-8
3.074229927955659e-8
2.3900091561721772e-8
1.7532136571980062e-8
1.5015117509596194e-8
8.18085710599557e-9
8.969534860228952e-9
1.3211792348020832e-9
1.906596157656968e-12
0.
0.
0.
0.
0.
0.
0.
0.
0.
0.
0.
0.
0.
0.
0.
2.2642492492083482e-14
2.858919864765595e-14
3.710871456716791e-14
4.977497277455637e-14
6.785314435468109e-14
9.330562475963184e-14
1.289833035168146e-13
1.7897077731675964e-13
2.490962922348804e-13
3.476696071106451e-13
4.86545945182397e-13
4.911148679468231e-13
2.1898325536075669e-13
1.773645100250529e-13
2.1664844845947128e-13
3.089269164231611e-13
4.3092092409522377e-13
5.931942733663776e-13
8.298340034960111e-13
1.1904520452054833e-12
1.7476162285649637e-12
2.6136270351138226e-12
3.968319738463395e-12
6.106112106093688e-12
9.518625582882844e-12
1.504475514898464e-11
2.4153138397197387e-11
3.9496427287564595e-11
6.605475370347197e-11
1.1364319015712324e-10
2.0282800880962182e-10
3.355568521704867e-9
9.637998919862059e-9
1.2380065035351343e-8
1.9670655111288968e-9
1.0781728980040919e-8
2.1139671877977563e-8
2.9953364469828695e-8
3.78801198981821e-8
4.4781395470922995e-8
5.006735708145694e-8
5.3090922047770385e-8
2.821564114004569e-8
1.5064801183538513e-8
2.908256282757853e-9
9.966222340227253e-9
1.0138413820744068e-8
1.0642012863191637e-8
5.2819734368115775e-9
8.981029281985575e-9
2.045524421923048e-8
1.9668331265388043e-8
1.775781063237738e-8
1.579011408124782e-8
1.3295745517898662e-8
9.309553420500613e-9
2.6321485103086658e-9
1.7461971725314705e-8
1.4572973648404349e-8
1.3238720440530284e-8
1.267600786661581e-8
4.603347257469716e-8
4.933395132414434e-8
6.173058819370405e-7
1.5348079573651746e-7
7.331509481119244e-8
3.044261010259261e-8
3.4082271421714595e-9
2.6293417777745907e-8
1.524432997673049e-7
2.1866036841594928e-7
1.488263446151049e-7
1.7671159484219725e-7
4.72902012261401e-8
6.067526742232661e-8
2.2914089125765044e-8
8.07822983119739e-9
2.8900833531871615e-9
2.5996938370218677e-8
1.99681323222073e-8
6.681647101281833e-9
3.2813636532816363e-9
3.1316615609465625e-9
2.2353579812382957e-9
1.7123124309302404e-9
2.2316684540333758e-10
1.2525927917070377e-9
2.5707589745997563e-9
4.2320340437351205e-9
6.120954036190946e-9
7.80298891165683e-9
8.345676033023457e-9
5.68527359543161e-8
1.322823518968165e-7
4.195689313308164e-8
4.203949641774452e-8
7.702945576475678e-8
9.599337484259039e-8
1.1055531661004879e-7
1.2244276886693463e-7
1.2919769082690986e-7
1.0600742843994899e-7
4.905515380071894e-8
5.4962135178406804e-8
2.743666444034997e-8
4.924060899239623e-9
4.724168749777958e-8
3.6288678314951756e-8
3.07788397695457e-8
3.125225123519885e-8
2.262825253970727e-8
5.703818421589194e-9
2.7805594394566446e-8
3.120971915422478e-8
3.038974341822493e-8
2.843245984302127e-8
2.4990315111037826e-8
1.9664210382623606e-8
1.1764467399022792e-8
1.7228042136432653e-9
3.266062114369027e-8
8.508499167781129e-8
6.079573590630837e-8
5.238820398895243e-7
2.742283182223323e-7
4.363951661739307e-6
8.135403999989466e-7
3.416078750114093e-7
1.2563624500755124e-7
6.069182931946954e-9
1.3287111882619591e-7
1.4727885422996596e-6
5.199531787921794e-7
5.320873372848055e-7
3.2827528711909657e-7
9.361091243248305e-10
2.4123122500648445e-8
6.4793231199532425e-9
8.068394923980774e-8
8.177279335984836e-8
3.462187986138128e-8
2.967257654056683e-10
9.271823507442005e-9
7.300167785311988e-9
5.654762480314177e-9
3.7196081563398133e-9
8.47753927983925e-10
4.9326492258740814e-9
1.0042924877489413e-8
1.836884782986725e-8
3.1875556467478414e-8
4.873839187721004e-8
1.6377170237933824e-8
5.020341010362832e-9
2.489655988186339e-7
6.854908533331401e-7
1.1596321056268314e-7
3.104383015512969e-7
3.216667127715898e-7
3.166743880612303e-7
2.981220589572688e-7
2.77011011754586e-7
1.9816811426956593e-7
4.6987560790685274e-8
1.653312931133999e-8
6.498680439828524e-8
7.301201726176602e-8
3.250812813302136e-8
1.424768407857684e-8
6.629334708225246e-8
5.2420096157844245e-8
4.588561900918888e-8
4.6319109053803133e-8
2.6722494388633623e-8
1.3806231374286734e-8
4.5123629048068615e-8
5.277536194205741e-8
5.1761907917981735e-8
4.779881966051853e-8
4.08914931927802e-8
3.107407221183643e-8
1.818779825324562e-8
3.2448322599747486e-11
3.1873370416295646e-8
5.944489912518012e-7
4.448987059245338e-7
4.093008915900994e-6
1.557994504264201e-6
8.406144549373427e-7
4.4335877722256794e-7
1.697269540419617e-7
5.797228482691767e-8
5.12183226711676e-7
1.9230525476094264e-6
9.794643467203375e-7
1.2521802577650365e-6
1.9335384477941525e-7
2.7407921722282472e-8
3.7752874031533396e-8
5.145183494057101e-9
1.1219407809821335e-7
1.1730325546863477e-7
4.146927787994863e-8
4.4163106256944485e-9
6.603436074336692e-9
6.120691251923323e-9
4.4884100012097676e-9
2.661230369545021e-9
1.019497856557858e-9
4.232514069681709e-9
8.122697943465174e-9
1.3931301601237744e-8
2.2062333056661613e-8
3.09308440370732e-8
1.8347261921757528e-8
3.1266323464045344e-7
4.027757515417001e-7
1.476548004332098e-8
2.1638693756911477e-7
2.8473600787330845e-7
3.251445707329538e-7
3.425381258917011e-7
3.3414030170166667e-7
3.009797501240053e-7
1.7094345311758297e-7
2.4179375760720526e-8
8.492680696331462e-8
5.954660731291572e-8
1.050411289677937e-8
1.0187323531795987e-7
1.1199773655681467e-7
9.560881104490132e-8
1.0001552912437441e-7
6.468634058209505e-8
2.0011034474302915e-8
6.599961337506221e-8
7.944099967997022e-8
8.423070914972301e-8
8.511875476416129e-8
8.080438680205707e-8
7.017013398395315e-8
5.345256466937773e-8
3.0388195607725804e-8
2.904861506070663e-9
5.93831155591884e-8
1.752481429019515e-7
1.5653320959965564e-6
3.040177444450814e-7
0.000010466131436346737
2.688299583423373e-6
1.273814238623916e-6
5.094972068384995e-7
1.0270108720994195e-7
1.933214663524552e-6
1.1632667389160731e-6
1.1248853780118253e-6
2.582040468691522e-6
1.8722574539948872e-6
2.7960623205345725e-7
2.311712938957239e-9
8.668740273714821e-10
7.709128976387221e-8
1.7610878719385945e-7
1.208382513730581e-7
2.7535855702598364e-8
8.804525420016853e-10
6.921566735251522e-9
5.932442918271428e-9
4.249412790324211e-9
1.5451045287105661e-9
2.4446856655910935e-9
6.135074766554667e-9
1.13246368779958e-8
1.953719985632506e-8
3.1734798966169575e-8
4.233893552444016e-8
1.1597704604016692e-8
5.048299698675873e-7
4.7272430968240423e-7
7.459227780781909e-8
3.0733567961283235e-7
3.8657228570146597e-7
4.2844410176213244e-7
4.2524784536470167e-7
3.6969512397939987e-7
2.0069621246761683e-7
3.86336141134639e-9
6.151447910223862e-8
1.622207583869686e-8
2.2754968485744153e-8
6.7661938361460356e-9
8.48619904963312e-8
1.4615961762119493e-7
1.2792454959009967e-7
1.3586486879205977e-7
5.0139093368504784e-8
5.0904167352016584e-8
8.593857381565923e-8
9.856855077368415e-8
1.0769174665530652e-7
1.140985374111013e-7
1.1438062041893976e-7
1.0561115299646285e-7
8.748036038344314e-8
6.124032113057702e-8
2.6566878474721458e-8
2.1390545067012936e-8
1.6821484363236103e-6
2.549833843903951e-6
6.954599957681665e-6
4.473812314912646e-6
2.5536911709494174e-6
1.4745112462487576e-6
9.128720299305574e-8
1.6767363468389477e-6
1.3456632834608261e-6
1.682068111187215e-6
4.24721478338369e-6
1.5222813946621634e-7
1.1254083054061563e-6
1.1517007969501953e-6
3.0035374875815834e-7
5.385479826656794e-7
6.435221239311853e-7
3.1695674118372127e-7
2.887259833320164e-8
2.3270009319252725e-9
2.148242816997831e-8
4.6620337519337405e-9
8.398311169918611e-10
4.797392564213257e-10
7.919548638308683e-10
5.17112305034739e-10
2.8571069967138484e-11
8.422335006488269e-10
1.6231398407830743e-9
2.7032886443895772e-9
4.150123242797149e-9
1.1992878832461715e-8
2.5113700793083357e-8
1.6961343888286528e-8
3.151472246110051e-9
2.5458644150166897e-8
4.94337561958853e-8
6.781920829210418e-8
5.923637726705124e-8
2.7027947472032164e-8
9.469100312077283e-9
3.822665959581322e-8
2.946232045570997e-8
5.7814045419461127e-8
1.5735759891025916e-7
2.3803112768149063e-7
2.4848637356447763e-7
1.3762487065010885e-8
1.8823288915601556e-7
1.8818330495555531e-7
1.6405508073040341e-7
1.5756666083558557e-7
1.660149049751619e-7
1.822182407122531e-7
1.9953075067251076e-7
2.1066014360980924e-7
2.0809300297264255e-7
1.8687427643594817e-7
1.461757862794514e-7
8.647255008590128e-8
4.87785172392003e-9
1.0835930352680865e-7
5.259182209954204e-6
5.1778786291891165e-6
0.000013415676684692341
9.16220058071561e-6
6.201227545729137e-6
7.55927662684115e-7
1.5650919376867855e-6
1.641595420604219e-6
2.3868932205091434e-6
1.2522729520013457e-6
6.391047453180704e-6
0.000010987591539955205
5.29065233488855e-6
3.3796401484028325e-6
2.6606463067004162e-6
2.323977511693666e-6
2.187188336989833e-6
1.6658908375854665e-6
7.766817057599311e-7
3.573664197326259e-7
2.2637110901230464e-7
1.8148258321003996e-7
6.435088960153445e-8
4.235649689093757e-8
1.0696284994657616e-7
2.654781862861384e-8
4.7190363613727404e-8
1.1805936650919383e-7
3.966273058409807e-7
1.8528479387223133e-8
2.625233008784003e-9
1.0601083586081498e-10
6.919153347187367e-12
1.0467146466709578e-13
9.325224768959298e-13
8.860757549160902e-13
1.3094651873894491e-12
2.324685707575072e-12
4.017330562373454e-12
5.408973180080923e-12
6.5524610437765854e-12
7.952694308913278e-12
8.358198013750557e-12
1.308267600042234e-11
3.894879233872016e-12
1.6276887198702937e-12
9.958842546290796e-13
9.285367506211542e-13
1.1211349796355494e-12
1.486101328850174e-12
2.0257604361952586e-12
2.7922622333236747e-12
3.88209960641063e-12
5.450722606291039e-12
7.74698243344163e-12
1.1178380864111129e-11
1.6434678486035092e-11
2.4732341261346744e-11
3.8327228187317707e-11
6.167247377725238e-11
1.0428921272734784e-10
1.300854997745365e-9
4.15804628845816e-9
1.8175843664830773e-9
1.4401035063898208e-9
1.7853456840947105e-9
2.7256852884498745e-9
3.19475052907511e-9
2.6116055577912668e-9
2.2802489963475554e-9
2.269510014419915e-9
2.541483306978065e-9
3.2028762136821125e-9
1.6699436644667968e-8
1.512460781782924e-8
7.8287385597678e-9
9.304796045640498e-9
3.8343200765119824e-9
2.9760942156936653e-12
0.
0.
0.
0.
0.
0.
0.
0.
0.
0.
0.
0.
0.
0.
0.
0.
0.
2.995657389393334e-14
4.1047602342547085e-14
5.649180787199172e-14
7.799432610136432e-14
1.0797584164951656e-13
1.4987029689355811e-13
2.0855469714857367e-13
1.9114293309787782e-13
8.225910653196509e-14
6.992209734937377e-14
9.374701161749615e-14
1.3522380226576061e-13
1.8425363838737517e-13
2.489312406208425e-13
3.4435699718750493e-13
4.898882270692099e-13
7.127061944625325e-13
1.0539303954701994e-12
1.5778378615493102e-12
2.386629368821128e-12
3.645072260842035e-12
5.6227809798599795e-12
8.768642812967023e-12
1.384552946343058e-11
2.2182346903300614e-11
3.6164803549026056e-11
6.023826578840938e-11
1.0568212416783451e-9
2.8415682393368176e-9
4.62615417444795e-9
3.189395434094075e-9
1.0355540584276567e-9
5.759147543955526e-9
1.0281917262354184e-8
1.4620966127040398e-8
1.8806812208334864e-8
2.2744280682970188e-8
2.6233644358902386e-8
1.3394715353477344e-8
7.211124095847709e-9
3.729999414929761e-9
6.195077631739808e-9
6.990839530544324e-9
4.51074215487412e-9
5.641610204413584e-9
1.723605297960282e-8
1.9003227384216813e-8
1.673813032968097e-8
1.4557974533608559e-8
1.2165489974030287e-8
9.059125318736063e-9
2.1850374507786004e-9
1.070403896590465e-8
9.898991847901737e-9
8.91696005873455e-9
8.39428349370435e-9
8.206073737365343e-9
8.28488851264357e-9
1.0975414407550482e-7
2.21357183230281e-7
8.649230058680106e-7
2.222594624639073e-7
8.715339885007313e-8
2.6172487605244214e-8
1.1831001153893916e-8
8.20250788194353e-8
4.2283264834681304e-7
1.741153372660014e-7
2.342872149478346e-7
1.9614383751233386e-7
2.813451770441195e-8
6.145314032666563e-9
6.5523376666168895e-9
2.0823475947675278e-8
3.5389678615874583e-8
2.4463871763564906e-8
5.99760020615853e-9
5.303397623686129e-9
4.415800128179021e-9
3.291424920941588e-9
2.560742538030333e-9
3.122651089099588e-10
1.9747627603879736e-9
4.2409617785088815e-9
7.48602394972639e-9
1.2095989141604554e-8
1.7818458227333814e-8
1.6818546218239803e-8
1.1554844704051708e-7
2.2177159448303234e-7
3.3889195994732325e-8
7.30904422568543e-8
1.0489034195378364e-7
1.198579503620953e-7
1.304334694043485e-7
1.3535515182589016e-7
9.980777221226726e-8
2.7940689351361286e-8
4.55713802753689e-9
3.2026870829124575e-9
2.0699650430417176e-8
2.20368159504208e-8
5.744449802495659e-9
1.8217579820046636e-8
2.9086767892421664e-8
2.2584363648111093e-8
2.05056777364363e-8
1.9231356994923232e-8
5.702752929400788e-9
1.253980459316924e-8
2.940046044573004e-8
3.122490292381489e-8
2.821487626496318e-8
2.399941851195639e-8
1.8646498384275813e-8
1.2140224009512481e-8
3.802214543908209e-9
9.160747607510615e-9
3.6030560365470397e-8
3.528247495605728e-7
1.1888071199092786e-7
3.0433556343712314e-6
9.313230113179368e-7
4.838759534203072e-7
2.457319017440975e-7
9.591252834789664e-8
1.520852611105193e-8
1.7849443069119305e-7
1.0337963012518015e-6
8.366445750863089e-7
1.2622599452601687e-7
3.3991105782026385e-8
2.6150001705660223e-8
9.411688518619911e-8
9.38733577047483e-8
4.738701109296011e-8
1.3110610388589107e-9
1.3918268224520653e-8
1.1169071394034248e-8
8.88964553411758e-9
6.7804216104011276e-9
3.688203059128785e-10
6.517980317131994e-9
1.5349704214683803e-8
3.195677971885282e-8
6.280212347101241e-8
4.0827279402830545e-8
1.967855502863787e-8
1.0881378111578263e-9
2.6529411134062443e-8
2.2448806571899313e-7
4.823079590361071e-7
4.2992170222824733e-7
4.429451589447215e-7
3.63852533395704e-7
3.1473744479162145e-7
2.610843618581319e-7
5.9214277410626044e-8
1.135989531847138e-9
6.042666748306065e-9
2.216309991406384e-8
5.986988327162016e-9
3.225863765236733e-8
3.24597267177724e-8
8.731124627846258e-9
2.2960758884248946e-8
3.840727409154434e-8
3.002826294396256e-8
2.7380059636179818e-8
2.571395170591224e-8
7.458940937005237e-9
1.5797322724314674e-8
3.728406540847993e-8
4.1960602501766694e-8
3.8608390102289237e-8
3.2959675260746914e-8
2.5606236980573343e-8
1.686420295468778e-8
6.298040096093933e-9
8.52613868715503e-9
3.5129835053784165e-8
4.688820640150997e-7
3.430114750896823e-7
3.449340639066303e-6
1.2979525960723969e-6
7.001205767532644e-7
3.71589087217745e-7
1.4894883163171862e-7
2.628928315315e-8
3.145681319658147e-7
1.9242622147837963e-6
9.369273940796759e-7
2.7119381789485406e-7
7.057063140520294e-8
2.4651990596543436e-8
1.2281034138680947e-7
1.2613617851455832e-7
6.32264633056467e-8
6.213975897843557e-9
1.4577617238795618e-8
1.2708521511505883e-8
9.921786775027504e-9
7.576329755490512e-9
8.607914741887433e-10
6.683126289396139e-9
1.601202734696019e-8
3.3463579600122224e-8
6.807885581762559e-8
5.2489383291295644e-8
2.4591338385787214e-8
5.837736598559991e-10
2.6319300893570827e-7
6.33246779230669e-7
2.594091068336165e-7
4.0035616312410883e-7
3.7413207871496775e-7
3.455694955880166e-7
3.092766723578075e-7
2.582154038661792e-7
6.097298785540499e-8
5.2042902452434705e-9
5.039052581031982e-9
1.3868347637717363e-8
1.2524125285788083e-8
7.084248945755556e-8
4.4321856453684834e-8
9.626257033823222e-9
4.106703876277942e-8
4.460538986654125e-8
3.524337645030416e-8
3.4350143583022415e-8
2.440045828106025e-8
4.93219399701699e-9
3.2480236250133666e-8
5.6764287414427995e-8
6.205834080067771e-8
5.680276797194439e-8
4.725108013312603e-8
3.532731116403908e-8
2.2236317819215684e-8
7.843362822052125e-9
9.958389286650058e-9
5.527322936871744e-7
1.2012580225987092e-6
2.4917782388489215e-6
1.9406915742488206e-6
1.233457673712098e-6
8.020547191493147e-7
4.225116261586241e-7
6.873365808893274e-8
4.833663288939066e-7
1.9308642364030935e-6
1.2945286940158297e-6
5.837481468674607e-7
1.1312863011493909e-7
1.00117994517914e-7
2.017399384116214e-7
1.6400476393757204e-7
6.812512087174913e-8
1.0091658363328486e-9
1.92635693120858e-8
1.6092307036944263e-8
1.2698906263260674e-8
8.708343579661023e-9
9.950162322614929e-10
1.1326204719553502e-8
2.630417327691188e-8
5.7367317605420444e-8
1.0154601385899616e-7
5.748356429516673e-8
2.4670245906709992e-8
2.2728670039437406e-8
1.0058005754807178e-7
3.429026479663859e-7
5.0108666784295e-7
9.337079095344333e-7
7.150381024897231e-7
5.566809370605646e-7
4.4525602326274044e-7
3.551434952133423e-7
1.0256418121516637e-7
3.4687146343556443e-9
6.986938139495328e-9
7.740499117186321e-10
2.0653728514901555e-8
2.6470422270384603e-8
4.789355453106589e-8
1.866278463252269e-8
3.4411066535622235e-8
6.914820192064897e-8
5.2384255313335036e-8
5.080524258835309e-8
4.360465373795645e-8
2.3809606588941386e-9
3.581970094281222e-8
6.072477796808573e-8
6.74131854222504e-8
6.594700328228728e-8
5.945283882230715e-8
4.8686768614800306e-8
3.496013688146441e-8
1.8982032363990192e-8
5.127716990074942e-10
2.802772429654865e-8
8.061112741228794e-7
1.2435452321945162e-6
4.214334702916659e-6
2.4528667971398007e-6
1.4091929883012826e-6
8.14713900652698e-7
3.127942238032423e-7
3.027236725826698e-7
2.1470715698177017e-6
1.2572603267842575e-6
1.3932970777631923e-6
9.025947003350799e-7
2.6898349220431105e-7
4.488809305090387e-8
1.383664146022963e-7
2.0460393692635324e-7
1.3729662171634502e-7
3.483263288001992e-8
4.188688087130886e-9
1.2864435925107662e-8
1.022840553150821e-8
7.758329173654157e-9
3.2908365435764887e-9
3.6972837773732005e-9
1.0709912214094216e-8
2.181176526952802e-8
4.3672699806478456e-8
8.522375852302419e-8
5.4225580391899576e-8
2.7806576764701037e-9
3.912473387041021e-7
7.657395191225315e-7
2.1123533409648303e-7
4.0941834082379553e-7
4.29407621551805e-7
4.220683604372023e-7
3.8379076079233503e-7
3.104827928603088e-7
8.650646897476216e-8
2.0995173291987986e-8
4.158969405881081e-8
4.574750146102917e-8
4.7446327605984465e-8
1.8081402313729566e-8
2.6052500194856298e-8
1.8084267484185203e-9
9.724106601037722e-8
6.93104061334297e-8
6.782392219453532e-8
5.533290051583746e-8
9.104766249600515e-9
5.453071740302422e-8
7.930208709761811e-8
9.019694843867599e-8
9.509927333579848e-8
9.412458254268679e-8
8.565653138227754e-8
7.021294753199249e-8
5.005762260107026e-8
2.6586369757513237e-8
1.2969822636104479e-9
1.0911895243006274e-6
3.139216041600717e-6
3.40510882450685e-6
4.043844779285528e-6
2.7174825170885715e-6
1.937753010348769e-6
9.652585956944446e-7
1.4715909490132373e-6
1.5064377233861761e-6
1.5798827076867931e-6
2.8491426389413287e-6
1.7014016090679042e-6
3.355166505337751e-7
3.949278050658949e-8
1.123763133371054e-7
2.347362284786602e-7
2.0494878776433118e-7
6.029280669993253e-8
7.682524511294912e-9
9.348923894741722e-9
1.0221302300771645e-8
7.581385775199331e-9
4.292178104019105e-9
1.9270133030129307e-9
8.096355619093402e-9
1.6459703903479055e-8
3.179199107851116e-8
6.300146964103258e-8
1.0196847664565028e-7
1.290919738245756e-8
9.971173315451738e-8
4.659676045210106e-7
7.979119101803124e-7
3.7101689600333933e-7
5.703933138581051e-7
5.778921967655893e-7
5.350056845114988e-7
4.262394877005116e-7
1.7217151011891624e-7
2.494865899468777e-8
6.364357407461831e-8
6.420895333561271e-8
8.146579798879615e-8
3.657269019807955e-8
2.1492292980633806e-9
1.9887370416166107e-8
1.2929256982737296e-7
1.128610916797625e-7
1.1711582805101407e-7
6.131896018513671e-8
4.903060009513057e-8
8.527433936460411e-8
9.473844800530425e-8
1.0337556036597969e-7
1.1273438989003626e-7
1.189114803035224e-7
1.1738304615441223e-7
1.0567429705322164e-7
8.458472459324925e-8
5.6161148161241705e-8
2.059664869535999e-8
2.5638285287250405e-8
1.9297473476437466e-6
4.12156705919871e-6
6.37703136847551e-6
5.726974404095746e-6
3.4969724155789815e-6
2.4432172318495885e-6
1.0399671851465944e-6
1.3831329740712722e-6
1.434692587248982e-6
2.2991865795348777e-6
3.627138164101447e-6
7.5294132104090506e-6
2.0401720031120673e-6
2.5201900185324284e-7
3.114087145019103e-7
1.088795678952023e-7
5.7736719308456057e-8
1.2827989814616804e-7
4.568368654499169e-8
9.591385817212993e-9
6.146504629773036e-10
2.980838600046288e-9
2.831870776190201e-9
1.8157932709646662e-9
8.710231676542916e-11
2.4301866186031733e-9
4.8534805331882495e-9
8.466615450474973e-9
1.4209518977954497e-8
2.2778541813297297e-8
7.83535666166375e-8
1.0343845570502402e-7
1.7055424195993924e-8
8.184506460862338e-8
1.5570106692466473e-7
2.1768452337443464e-7
2.2285250908760368e-7
1.3552257900244101e-7
2.2467392156497014e-8
5.5625567931794e-8
7.980328010225395e-8
6.550589223228011e-8
6.485030572632665e-8
3.780223639686222e-8
4.507452004292828e-8
8.935508752884491e-8
1.445156637967536e-7
1.4883948975574413e-7
4.8177880039533434e-8
6.976303803175984e-8
1.9022302869980162e-7
3.0644300131889813e-7
2.3380066288735906e-7
1.8698572583778317e-7
1.8033491195177604e-7
1.882460359568704e-7
2.0136878990595633e-7
2.1217146168424095e-7
2.097393693933e-7
1.8503311425299493e-7
1.3881834424146858e-7
1.98020313955046e-6
0.000010207930096292928
6.429693252938713e-7
5.7868860804203544e-6
7.177096623857933e-6
7.169883850451018e-8
3.028735424323716e-6
3.4305725460339944e-6
4.390035769923127e-6
1.3653025518556516e-6
7.429364018419573e-6
9.10135881803618e-6
7.900312038695261e-6
7.0083719516183824e-6
6.5998986304663116e-6
6.098319011682637e-6
4.976137159661719e-6
2.975049184173101e-6
1.7387581323849626e-6
4.0920385080424156e-7
1.1009003401999319e-7
7.939871694901909e-8
9.399600154364733e-8
7.558812033642944e-8
1.2904677354338826e-8
2.3448527742326645e-9
2.470374916499604e-10
9.546149907347845e-11
2.6387768717707546e-11
1.571078885977319e-11
2.1128827803819654e-13
5.690526884473481e-12
2.395969351541638e-11
5.877638432954847e-11
1.1615738226127176e-10
1.9234885689799888e-10
2.486966801802389e-10
2.158353037129498e-10
8.177928426372065e-11
1.259629919191226e-10
2.502942209109461e-10
6.561966905597248e-10
8.56141631600313e-9
1.3648701785053343e-9
8.532260536774638e-10
8.115784705271873e-11
1.2086666643884894e-9
5.831208229081604e-10
2.3297592775794215e-9
1.1195315895142837e-9
7.695904304283877e-11
1.5496683778967266e-11
4.587034506449067e-12
2.4763697666193986e-13
8.516310791538392e-13
5.015050593120901e-13
4.13345323299976e-13
5.234346067565743e-13
7.504609317137279e-13
1.2845871864233999e-12
1.918385616743771e-12
7.204048208888756e-13
1.4521814055863387e-13
1.7722539292553883e-13
1.9851412952045908e-13
2.1393592955342277e-13
2.2285507228634623e-13
2.237765256720415e-13
2.1356449897130894e-13
1.869802823704287e-13
1.3604840199640616e-13
4.8933633014937045e-14
9.191776553177716e-14
2.443940089709831e-12
7.390694884868831e-12
1.2312227489535133e-11
1.6030482595223526e-11
2.0068397697747178e-11
2.666558375701691e-11
3.865211625274364e-11
6.12097451740446e-11
1.0628480924263115e-10
2.0644112648394417e-10
4.729270825033611e-10
1.4761940605412978e-9
9.886902287475033e-9
8.658336360870875e-9
1.816653553395916e-8
1.7868510090459438e-8
1.1907707487955525e-8
2.481862717113632e-8
2.1467266379643405e-8
1.5968319027408567e-8
9.462388937610801e-9
9.24121305161822e-9
1.4709543650956114e-10
0.
0.
0.
0.
0.
0.
0.
0.
0.
0.
0.
0.
0.
0.
0.
0.
0.
0.
0.
0.
0.
0.
2.3072672832876786e-14
3.3493448535367366e-14
4.8683220294732705e-14
7.088311192125856e-14
1.0342541611724935e-13
2.2745153328356404e-12
3.280162794027895e-12
4.6156544515272345e-12
6.494052913302859e-12
9.117717863003143e-12
1.279131764483121e-11
1.7926893327593776e-11
2.505914124223681e-11
3.48477026649996e-11
4.8037654805773e-11
6.533044557556872e-11
4.687452541629874e-11
5.2086030798285036e-11
4.131561089913629e-11
4.0064654589029337e-11
4.613644378529073e-11
5.632066344409793e-11
7.468294379626441e-11
1.1028459409187533e-10
1.785768502656176e-10
3.117054014327295e-10
5.85014846048164e-10
1.1857362850629023e-9
2.515986205399151e-9
3.8445373558726685e-9
4.0125619930851475e-9
4.4534017936057045e-9
5.394303366535896e-9
7.0635556895601835e-9
9.971269919933367e-9
1.5314227160009686e-8
1.5459638957668361e-7
2.1960107134485345e-7
1.1720440917494223e-6
6.416299861613986e-7
3.873674915315184e-7
2.410261550053911e-7
1.314362336456975e-7
5.264555484368041e-8
1.4836352011678355e-8
9.940804601377779e-8
2.3339794705997356e-7
3.158378130948257e-8
2.6586291686458692e-8
7.430247765918649e-8
7.63923506162221e-8
4.848981182856423e-8
8.433042686502137e-9
1.7090661243173298e-8
1.3636130402055614e-8
1.1009432910520202e-8
9.512202827527444e-9
3.429768121651609e-9
5.708638698833252e-9
1.7018828117441872e-8
3.837458510857475e-8
4.636977423936679e-8
3.1702026415320844e-8
1.9974282308290282e-8
8.111209828715879e-9
1.0059797024582554e-8
5.5338369188029096e-8
1.873566712084444e-7
3.0820610460527744e-7
5.667211525347374e-7
3.4994436873139626e-7
2.4489937114347766e-7
7.108335569551983e-8
1.501919411596902e-8
1.2056455761593854e-8
9.41377921890325e-10
1.6793239279198775e-8
3.5775623655038416e-8
1.0914328371977604e-8
7.077732321771915e-11
4.036136951939094e-9
4.531600775168886e-9
1.588084966920917e-9
1.1434710655120312e-8
1.353379797779161e-8
1.0871627627971296e-8
1.0010786925687901e-8
7.711578736938324e-9
6.2704257041106e-11
8.270752234851494e-9
1.8910953850355094e-8
2.166933316036785e-8
1.7907371627482482e-8
1.354448481390838e-8
9.050227754588519e-9
4.326724487424531e-9
1.3087475948695021e-9
1.7340454061191943e-7
2.7911383182835713e-7
9.17147604447323e-7
6.238642127858198e-7
4.114269221477916e-7
2.7560238011320993e-7
1.6271914790795888e-7
7.592353542386899e-8
3.291122408548534e-9
7.688482614494864e-8
1.7698933167401377e-7
2.32506424781727e-7
3.413370369647282e-8
3.4186274649251484e-9
5.427132851528848e-8
7.874870705720491e-8
5.5943488475767875e-8
1.5427417382654205e-8
1.0387324452901262e-8
1.0511807078236423e-8
8.0024310910751e-9
6.625039728621981e-9
2.7934899805813516e-9
3.159519534889353e-9
9.217114765160695e-9
1.920816309784673e-8
3.8189823050393226e-8
4.662519311217898e-8
2.4129194162539087e-8
8.10843312248985e-9
8.773919744917924e-9
1.8591713637084744e-7
4.816485444700087e-7
2.2654057089052993e-7
3.236044738252226e-7
2.852865099970178e-7
2.5944021511334983e-7
2.1881453103502522e-7
4.96780882457742e-8
2.3820442486765105e-9
7.205345238816415e-10
1.461646804903063e-8
2.6008853202268774e-9
2.280379240333403e-8
2.120623075562937e-8
2.526032092362897e-9
2.4562716633019447e-8
3.260902660587134e-8
2.5867006459473947e-8
2.410863718171744e-8
2.1707531637371042e-8
4.2646973628618114e-9
1.6489012037932127e-8
3.345572463050073e-8
3.474661252191618e-8
3.1506806534013546e-8
2.6688919925092224e-8
2.046816354592351e-8
1.2911011449624852e-8
3.2430341358444782e-9
1.1687520286462279e-8
4.209667563263648e-8
4.1856533624462766e-7
1.7789042033674025e-7
3.4508819341436506e-6
1.0893038152954668e-6
5.664214252413802e-7
2.8662577518976327e-7
1.0764858106680804e-7
3.087128605232534e-8
2.6530802334971837e-7
1.8923257274942366e-6
8.004705495837511e-7
1.9854240221142324e-7
5.3681241200146616e-8
1.5492857462067533e-8
1.0101966843543951e-7
1.0979134972276346e-7
5.8530479829001124e-8
6.3939291265921335e-9
1.3415895391220001e-8
1.1640699747870446e-8
9.076347696255868e-9
7.0526808889812325e-9
1.0453986902113176e-9
5.8113203909463794e-9
1.4037264604213283e-8
2.9076455291472108e-8
5.836250393308798e-8
4.8932931570901444e-8
2.319687457876733e-8
1.6736586033436576e-9
3.007299793920027e-8
2.428811275625393e-7
5.150692615073847e-7
4.3387645876916545e-7
4.665060951050999e-7
3.9136636933154516e-7
3.4012245102492336e-7
2.912216419935338e-7
1.0533620689054624e-7
5.3899071840537586e-9
2.1369286807910253e-9
1.505141775933843e-8
2.5362923753643003e-9
3.906365833261936e-8
3.555464840011977e-8
7.504399858621942e-9
3.2743710759675996e-8
4.558214135416429e-8
3.572095053692642e-8
3.3693481645484085e-8
3.028676470319333e-8
5.078490630808114e-9
2.29736984046658e-8
4.42042042057559e-8
4.7310726148114985e-8
4.4014045364821727e-8
3.79970482666324e-8
2.9756673437409298e-8
1.9752967634621947e-8
7.587601780539665e-9
9.356977038360555e-9
4.493104242538784e-7
6.388909697961671e-7
2.5458925231407618e-6
1.421912482770714e-6
8.445199073225596e-7
5.063553566412817e-7
2.438433479121319e-7
3.0289470233004555e-8
2.565734987232762e-7
1.3150694742741565e-6
1.2326157163187882e-6
9.955648153350208e-7
1.8597661893045827e-7
6.672428183447544e-8
4.069866430295441e-8
6.914417044982072e-8
1.3414938668456564e-7
8.686037914167346e-8
1.9667296557171965e-8
4.437267696186904e-9
8.362821093643747e-9
6.309347303696225e-9
4.722785772277623e-9
1.4341511001263223e-9
2.8917592859958655e-9
7.0555429272163146e-9
1.3262228607207198e-8
2.352965665249016e-8
3.9646317904271247e-8
4.231015020733414e-8
2.0709308818041084e-10
3.5755833182332435e-7
5.856693075026713e-7
8.50735825429029e-8
2.8820208481195196e-7
3.291389836590039e-7
3.446531371215453e-7
3.3657184657143985e-7
3.0902794926999295e-7
2.0189021929897787e-7
3.149398357214507e-8
1.8958285762584125e-8
3.3002981071939096e-8
5.2654351123385515e-8
2.0820363669277343e-8
4.627458661123077e-8
1.0048799144067297e-7
7.706732862267131e-8
7.612535772918479e-8
6.911904833198145e-8
8.958433458977907e-9
4.3529620376926715e-8
6.412635241429314e-8
6.973416809655073e-8
7.066388908921009e-8
6.735663250155321e-8
5.9025358900206634e-8
4.59750830335067e-8
2.852308913368516e-8
4.754755939727138e-9
3.2687303750505616e-8
1.0554528183099796e-7
1.1820381212509828e-6
4.616763753790668e-7
7.966877124823329e-6
2.3606354916315643e-6
1.1626429803541872e-6
5.12527723043778e-7
1.4573302056679598e-8
1.0690772934870043e-6
1.2889560793614293e-6
9.989341161495216e-7
1.8899151670270358e-6
1.2771600248558608e-6
2.402675668801725e-7
5.6659532925137295e-8
1.7951782816977547e-9
1.2698492533917763e-7
1.7685763359622e-7
8.503784924668216e-8
1.5970582160613703e-8
4.041041183967595e-9
7.7791564382293e-9
5.910830724037807e-9
4.144344356461258e-9
4.879998974919141e-10
3.6839128126906372e-9
8.069709913793562e-9
1.490183504125934e-8
2.6389617062534368e-8
4.4546506902969934e-8
4.3787426071197093e-8
2.5693044394806085e-8
4.526603128095925e-7
5.964715857157868e-7
1.2887167408785322e-7
3.479890217338499e-7
3.996618779243187e-7
4.169688087384519e-7
3.9388253139293467e-7
3.165908883663087e-7
1.0277467783329543e-7
2.570061815450403e-8
5.533953193767153e-8
3.0449521217792944e-8
2.0963451348897462e-8
1.3663858590860457e-8
4.970684106498946e-8
1.332400495609212e-7
1.0411428394274245e-7
1.0911285294227926e-7
7.259057320511283e-8
1.9379101604928458e-8
6.536754599334216e-8
8.113789760641008e-8
8.929409902279843e-8
9.407814443124816e-8
9.359075600734365e-8
8.579552172655627e-8
7.07267450286602e-8
4.958034037177075e-8
2.2158070410538084e-8
1.5473559661777824e-8
1.2995880849710093e-6
2.106409121362742e-6
5.675650874811046e-6
3.6657804212354393e-6
2.1027218202364926e-6
1.2207271589277205e-6
1.8932800939650768e-7
1.8511911063224778e-6
1.282086371335449e-6
1.3758923484669794e-6
3.0465454338722156e-6
1.8872370139902067e-6
2.265178817490694e-6
1.1202787043717252e-6
2.2520649050806205e-7
5.780639044973363e-7
2.9633249530561145e-7
4.610911770836381e-8
2.374009808102191e-8
4.933791686789311e-8
1.106729138280174e-8
2.139617731765422e-9
4.904691443452524e-10
1.2902499105982987e-9
9.34558214728889e-10
3.4762257076844056e-10
7.243561260325543e-10
1.709404517981813e-9
2.963447621195283e-9
4.727617342220649e-9
6.765234615317616e-9
2.2927048139823437e-8
4.366485376998548e-8
2.1406964814847094e-8
1.8150957882947235e-8
5.456763483206691e-8
9.127047189649889e-8
1.16039419390626e-7
9.601788508946117e-8
4.118648618190767e-8
1.5028756755686416e-8
5.4428180329227956e-8
3.414124184241441e-8
4.551277545585169e-8
1.4496864327785148e-7
2.0914771458567477e-7
2.6254808633353545e-7
1.3627688629342702e-7
1.1901953225601497e-7
1.393334375843938e-7
1.2749311361673078e-7
1.2676154693274024e-7
1.3612725750911105e-7
1.5024595636435832e-7
1.6312545820042967e-7
1.6853630843625016e-7
1.6145398827272618e-7
1.3981955317376578e-7
1.0392123556731686e-7
5.3172957889177e-8
1.7412158867184657e-8
1.2075502497011507e-7
4.166772000827896e-6
3.3935560994671506e-6
0.000013261749052542427
7.042237494092365e-6
4.150303063990303e-6
2.044838100695473e-7
1.3777481939263739e-6
1.327520459289267e-6
1.7649671719657993e-6
2.288435448414148e-6
8.127202334457762e-6
3.392145758023909e-7
1.0378528486170274e-6
5.349408173797355e-7
9.407415925724754e-8
8.638655072684351e-8
1.0224822272049765e-10
8.147029377911123e-8
3.033271463776476e-8
1.3736638026851938e-8
1.9607492604835036e-8
4.16625096708968e-9
2.9404572403004656e-9
7.557051194112244e-10
1.8422510565709801e-10
9.341955585001475e-12
1.3573880845183536e-10
1.1572951184764348e-10
1.5796036405312654e-11
3.0626960518343233e-10
5.802850251496248e-10
1.4555162471779226e-9
3.2345437964049066e-9
3.5639108796562905e-9
2.9436513795749117e-9
1.2982059799825995e-9
8.911232609902667e-10
2.2906376240211537e-9
1.0490865510159716e-9
2.424196599474043e-9
6.903508428795129e-9
1.0958599445405842e-8
1.0487791811380117e-8
1.0517076936685525e-8
1.3476065851815314e-8
1.9958699686597284e-8
2.0350143491471167e-8
9.366020790248296e-9
2.5496344792804853e-9
2.185370225918864e-8
9.803796825318843e-8
4.6836781303137935e-8
2.386108223560854e-8
3.26577509908361e-8
1.2096638981973525e-7
5.817734573225984e-7
2.770727426585097e-7
3.4593589410979534e-7
2.6558571946998986e-7
2.428819649468416e-7
2.4002397427702426e-7
2.2941162586048516e-7
0.000015038970072569467
2.9163650041155135e-6
9.108783576809454e-8
4.339564572998216e-7
2.924432262466922e-6
8.286549437855473e-6
5.923511223614934e-6
1.124578206265326e-6
4.3388476465772725e-6
4.219408307097301e-7
7.291368933364236e-7
4.4104074177333044e-8
1.8863863335644497e-8
1.3453138255772273e-8
2.4432299660713462e-8
1.8300869020021949e-9
1.3998812325416398e-9
1.6293447014744836e-10
2.967437338264789e-11
3.5526085269767387e-11
1.7539786280295637e-12
2.122237396481517e-12
2.247691215798911e-12
3.6542985466160185e-12
4.9394562600125075e-12
6.154666317884272e-12
6.803892871840649e-12
5.922388642052517e-12
3.6348765146666465e-12
1.6780732377471806e-12
8.40969007666322e-12
7.972139122171416e-12
8.891030924375677e-12
1.03102545324171e-11
1.2091423475632807e-11
1.4279209868941682e-11
1.6975646479972096e-11
2.0323425188134537e-11
2.4516444945009588e-11
2.982133845656286e-11
3.661073564313261e-11
3.6568738388113846e-11
2.7339031131284e-11
2.3338962843561857e-11
2.8247419815302573e-11
4.37772087510323e-11
7.464560574228023e-11
1.337051248961497e-10
2.542075026105643e-10
5.311827922594418e-10
1.296277012492628e-9
3.963181327097009e-9
9.038926375729173e-9
1.2420591520703124e-8
3.2167874396760026e-8
4.5571268567443655e-8
3.774885034792836e-8
4.3495562693964333e-8
2.1627423088763635e-8
9.847955203009636e-9
1.0714776936591313e-11
7.226948196917345e-14
0.
0.
0.
0.
0.
0.
0.
0.
0.
0.
0.
0.
0.
0.
0.
0.
0.
0.
0.
0.
0.
0.
0.
2.5298597374199642e-14
3.682763738057884e-14
5.372778431244398e-14
7.858520229938561e-14
1.1528495670527212e-13
1.6969795369840288e-13
2.5075201097470876e-13
5.2557672154489065e-12
8.587333327249261e-12
1.3131490154040554e-11
1.9459725042156584e-11
2.7982352343589566e-11
3.918994659664701e-11
5.341877473696413e-11
7.04719381711954e-11
8.902649994477328e-11
1.0586313937811512e-10
1.1515136781765395e-10
1.3101880069951675e-10
1.1534942212118267e-10
1.2919014081912677e-10
1.23480998542464e-10
1.4622815183205322e-10
1.9033688627528104e-10
2.504944738468481e-10
3.435549460760418e-10
5.313679505505864e-10
9.608665732185257e-10
1.7461031968943717e-9
1.8103041182519438e-9
1.8454758950051715e-9
2.0910593682925573e-9
2.583988043700501e-9
3.430148105615026e-9
4.868303115226637e-9
7.428121824258892e-9
1.2371524404032185e-8
1.404984085117884e-7
1.2028048551254448e-8
1.754828783938434e-6
4.818745083520834e-7
2.4699005500366295e-7
1.2744093962852605e-7
5.401726601311047e-8
2.434059143625347e-9
5.85667046467661e-8
2.2340858094905939e-7
1.3517310531168507e-6
3.163292205080062e-7
1.2288648260392143e-8
4.2180853078259566e-10
5.483921981501607e-9
3.4179464661099025e-8
5.204539603744858e-8
3.493258364361785e-8
7.346798121968418e-9
7.270631217974375e-9
6.305750951362625e-9
4.748610221160543e-9
3.755127223531923e-9
6.914420172060145e-10
2.6816179558114524e-9
6.088538190117032e-9
1.1244283263497827e-8
1.936118027903188e-8
3.04296043365581e-8
1.9890368400259744e-8
3.8659763415363885e-9
1.7818889878199406e-7
4.892232126825537e-7
1.7865028591193224e-8
1.8029478074177188e-7
2.0258407252984744e-7
2.0862474566675874e-7
2.0898953531174428e-7
2.0190357839467665e-7
1.1039483791764257e-7
2.4834667258852925e-8
1.2286477478787052e-8
3.9635124764133314e-8
4.427837725130444e-8
1.8737017963983335e-8
1.3785363858571365e-8
4.295955317553904e-8
3.435491206718706e-8
2.993456147668075e-8
2.986613366416143e-8
1.746860481730046e-8
9.229570088537633e-9
3.192474337036269e-8
3.5932572231165844e-8
3.412733733475474e-8
3.078223794704487e-8
2.5754728074165253e-8
1.884682344376065e-8
9.389482049403002e-9
5.736692357314761e-9
3.796548234820779e-8
1.148745602500561e-7
5.01740116548166e-7
4.1201540212587985e-8
4.743461119407299e-6
1.0281866376861059e-6
4.854490543652381e-7
2.1365803257607577e-7
5.650422335165288e-8
7.793900549006077e-8
4.4951388245476506e-7
1.1977144717000838e-6
6.19624806146892e-7
1.988953566100536e-7
4.0369339624559957e-8
1.4152698351097153e-8
6.606455398721048e-8
1.0891830886792569e-7
7.396044745084127e-8
1.8536282338545972e-8
9.516143525600128e-9
1.1424908400040463e-8
8.629424790481547e-9
6.942976553040558e-9
2.7864840211057827e-9
3.3989719922971735e-9
9.493432474147057e-9
1.9139861185676855e-8
3.6921791633671655e-8
6.576198279792616e-8
3.2229598554212786e-8
8.306533273121752e-9
1.5494905264838764e-8
2.5363427618172237e-7
6.379420093992066e-7
2.949024545433702e-7
4.349170000128334e-7
3.9537679897021326e-7
3.5812817058157724e-7
3.1497073644177664e-7
2.800435045374041e-7
9.049287114577982e-8
1.9031866188697727e-8
1.9473717084489927e-8
3.780679170807936e-8
7.723180016367525e-8
4.340804933330827e-8
3.0059180944798595e-9
5.0848425464160595e-8
5.159637100233681e-8
4.185820985990043e-8
4.1028172541285027e-8
3.278444282118691e-8
1.1396283407054219e-9
3.483979832260865e-8
5.238871720614252e-8
5.285031482600781e-8
4.8874003707147463e-8
4.205613773082159e-8
3.259121064810729e-8
2.071606446302395e-8
5.319642716335879e-9
1.8353277664158912e-8
5.371773092916222e-7
5.935776414212149e-7
3.3211620107610363e-6
1.5638396085862072e-6
8.899686209337606e-7
5.051849799248274e-7
2.2348223950031267e-7
2.0856858648632676e-9
3.387369007242706e-7
1.7393981352173602e-6
1.1549271785440877e-6
1.1076945117668087e-6
1.338697675494969e-7
3.149488407871044e-8
4.6685291141152384e-8
4.3194860769106736e-8
1.3685211315536575e-7
1.0118028651547373e-7
2.7490459075882136e-8
1.8710796148961596e-9
8.633963180771437e-9
6.709112593447559e-9
5.029778022178538e-9
2.143529792192111e-9
2.3213383505106426e-9
6.329546356500203e-9
1.190622004316445e-8
2.0732882839614957e-8
3.397710402222974e-8
4.661087860657277e-8
6.335565298973906e-9
4.319556574874843e-7
5.595984348381387e-7
6.241638998582318e-8
2.869516091189113e-7
3.431971388784044e-7
3.690505692164759e-7
3.677683358666089e-7
3.442733238642957e-7
3.045518593261774e-7
1.3786143817893284e-7
9.86992552290536e-9
8.40719565166172e-8
6.975509239332191e-8
2.2953995604172054e-8
6.394028164812293e-8
1.1178191289605346e-7
8.812384296729257e-8
8.927797573254112e-8
7.526198837284033e-8
5.357489588466664e-10
5.585351220606284e-8
7.520915390011417e-8
8.065612964490513e-8
8.15274293281839e-8
7.757688465568356e-8
6.775054339087237e-8
5.228986662794271e-8
3.129116029829449e-8
1.9069120841739014e-9
4.603387432861682e-8
1.4170675185583072e-7
1.3981805393356762e-6
4.231277147495148e-7
9.376126963331041e-6
2.617587415864291e-6
1.2701893589673663e-6
5.412312224703059e-7
1.5303311362501863e-8
1.2983158261987073e-6
1.3205657971690805e-6
1.0943561824484672e-6
2.1944969857794235e-6
1.4455298868209058e-6
2.231351425915059e-7
3.89941199660126e-8
4.466336219162172e-9
1.1944782872557595e-7
1.8418636830122285e-7
9.759462533167547e-8
2.001228186473512e-8
3.276966853525306e-9
8.381666278799088e-9
6.464648774130197e-9
4.58844773780552e-9
8.597093572782586e-10
3.6467817915805478e-9
8.198290456001891e-9
1.5106172365275906e-8
2.647097172711152e-8
4.4036034700028926e-8
5.067366870293232e-8
2.226353571509727e-8
5.303486669819804e-7
6.180448420592539e-7
1.289695246553236e-7
3.7482044899544106e-7
4.3807671222153024e-7
4.616793751323899e-7
4.4055362474186457e-7
3.809182893106536e-7
2.0828204291802622e-7
3.0922978581936457e-9
5.573758459811323e-8
1.22139080836687e-8
3.278243156140154e-8
1.6685346402803588e-8
5.682465712815271e-8
1.4590698426085344e-7
1.1681172361943668e-7
1.2374764324149656e-7
7.512528286818805e-8
2.931013002427649e-8
7.728814728581495e-8
9.333259910528169e-8
1.0226037090250878e-7
1.0787402568567054e-7
1.0766452942382913e-7
9.902479962492082e-8
8.175024229329931e-8
5.7134588469306204e-8
2.4963746412413757e-8
1.929317996747182e-8
1.5124982311367892e-6
2.3548764177701672e-6
6.4371761178822065e-6
4.150290152499492e-6
2.3801604900685035e-6
1.3808632177116973e-6
1.6878138143394876e-7
1.8555349821061081e-6
1.3838040552417233e-6
1.5494743642262418e-6
3.586992045814005e-6
1.8441707687520167e-6
2.211212508135348e-6
1.1416807717249597e-6
1.7302927472007922e-7
6.482809972215878e-7
3.447117797644764e-7
7.127816341579259e-8
1.0918257708884803e-8
5.622107265911839e-8
1.3743349609130292e-8
2.7357067698738324e-9
2.9286269027943557e-10
1.3488060563557421e-9
1.0239237013873666e-9
4.465066012387612e-10
6.708961741072543e-10
1.720201272304908e-9
3.0086554116835155e-9
4.822468453596094e-9
6.942939533060521e-9
2.31448127610801e-8
4.488644805276618e-8
2.29958985415495e-8
1.7519498365822253e-8
5.5667351872226864e-8
9.452155312701013e-8
1.232939958902498e-7
1.0869522130609921e-7
5.413780840993147e-8
5.7143856405421406e-9
4.9521446372023376e-8
3.036917267533172e-8
4.4955335585007764e-8
1.4867713173382075e-7
2.2746103380709742e-7
2.9339026941790825e-7
1.3546417229912163e-7
1.4852320433091903e-7
1.639870892635723e-7
1.467443739175844e-7
1.4381938578705824e-7
1.5333012672203303e-7
1.690459754286943e-7
1.8445626043152992e-7
1.9246686939368268e-7
1.8658661326718087e-7
1.6345759911097083e-7
1.2314768219090275e-7
6.566030303231741e-8
1.3342019924509147e-8
1.2598947574768332e-7
4.757563164063353e-6
3.865024926643752e-6
0.000013892593713752536
8.02820714171542e-6
4.920568055498293e-6
2.9614991196337775e-7
1.4910873242038802e-6
1.4925519581905582e-6
2.055745895605948e-6
2.449565121482262e-6
5.895157958881683e-6
0.000011044122942039475
3.439748994955391e-6
3.921199356594993e-8
1.2192531057840414e-7
7.067433252802959e-9
8.489172948185653e-9
2.297267910527974e-8
2.773801774303516e-9
3.2559336824359e-8
1.9640850957891702e-8
8.440629767203727e-9
2.3499523578364437e-9
8.867144427439417e-10
3.1769325365002805e-10
5.82474176468272e-11
6.980825225804138e-11
1.2332310834240028e-10
5.816792523354348e-11
1.6063110090312968e-10
4.259680284849651e-10
1.1225603382440754e-9
2.524479479780361e-9
2.897772867883823e-9
2.682369044171693e-9
1.723559903652722e-9
2.72813745745915e-10
9.344788530261403e-10
5.244245076873253e-10
1.5851609176249392e-9
4.526499100868045e-9
7.253830891484807e-9
6.5778244052442826e-9
6.374948395850886e-9
1.585513850988309e-8
4.1052387865514826e-8
5.763225671230943e-9
1.0038202602622461e-9
2.3720604823470797e-9
3.962828950822181e-9
1.1091795639980482e-9
6.9608914852454094e-9
1.1216360412130635e-9
2.6523794918505704e-9
1.4642517736265035e-8
1.4824141498311908e-9
3.0165256244013676e-10
1.6762523330119164e-10
8.401666771152817e-11
4.1261938497410145e-12
1.5515545100332997e-12
1.5195444582315737e-12
4.398980794973548e-12
3.776339145403398e-12
1.1313591893256287e-12
0.
6.883142465106325e-13
1.160633380101529e-12
1.5430047098680107e-12
1.9029888362126467e-12
2.284976735143686e-12
2.7199698711702613e-12
3.232670404685581e-12
4.834940911291434e-12
1.8864448902735517e-12
1.4517371015066533e-12
2.2155970933422425e-12
2.013813354239069e-12
1.8025237701881444e-12
1.7604022490687214e-12
1.8841084390662863e-12
2.1551840183597257e-12
2.572796308169026e-12
3.1581765347152963e-12
3.958246332098556e-12
5.061443850803067e-12
6.672830829366667e-12
9.947711519175836e-12
7.369367794734851e-12
1.3092123134450368e-11
2.175600028166964e-11
5.496285114207823e-11
4.929860883131364e-9
4.300992782688441e-9
5.263088205485893e-9
5.772099374726636e-9
1.7397401069894103e-9
8.423461805806657e-10
5.006479161269326e-10
3.010777467906867e-10
1.0805217242319525e-10
2.335351391124453e-10
1.46183117158016e-9
2.2284623972865993e-9
6.159381176286239e-9
4.1099433765007205e-9
1.6894285381485415e-8
1.6594451049176175e-9
2.98162958406963e-13
0.
0.
0.
0.
0.
0.
0.
0.
0.
0.
0.
0.
0.
0.
3.528451057695849e-14
4.432320881591012e-14
5.731845301392959e-14
7.668584141204757e-14
1.0427148169587238e-13
1.429706648037799e-13
1.9699120188572382e-13
2.7234018621985433e-13
3.7754434256256053e-13
5.246890152087033e-13
7.309072032382795e-13
7.124157436504123e-13
3.054341474666501e-13
2.467384076228582e-13
3.119253284908051e-13
4.5245511496637423e-13
6.324027707559991e-13
8.713739310574792e-13
1.2209761963842899e-12
1.753407414881228e-12
2.5731285448877237e-12
3.8408746505047375e-12
5.812363376971734e-12
8.902860696263808e-12
1.3799044596132475e-11
2.1659146739957933e-11
3.4482965933245096e-11
5.5822295460813124e-11
9.220800876568154e-11
1.5617779941333796e-10
2.73135126537286e-10
4.391236180842421e-9
1.1948668747223149e-8
1.7260753789213018e-8
6.986285553288324e-9
9.889509261215511e-9
2.4776495049602923e-8
3.74531188937331e-8
4.8816339327385756e-8
5.8991035219136645e-8
6.744348382822958e-8
7.334037958732134e-8
3.686850276050182e-8
1.8729379419531707e-8
2.5008561058679183e-9
1.5558803047706332e-8
1.580414007547623e-8
1.652210299674618e-8
6.1265591426233035e-9
1.6015232766579097e-8
3.1317517910911564e-8
2.9539890188727275e-8
2.652607546546038e-8
2.3229022806697198e-8
1.89912260683265e-8
1.2382326587631315e-8
5.00487177480994e-9
2.354345259185457e-8
2.014093353585131e-8
1.8202871848346427e-8
1.727540448111528e-8
7.248629984435271e-8
6.595600049252982e-8
4.155170495249243e-7
1.1847341021057309e-7
5.913255864402793e-8
2.4861484630956234e-8
2.2160431039020205e-9
2.3742915463125758e-8
1.4140904835435656e-7
1.8228959562058593e-7
1.3072021577436507e-7
1.5744977501778274e-7
5.3219308234756876e-8
5.5612660874780927e-8
2.2288814156942e-8
6.431766321842282e-9
1.6550167910839595e-9
2.293878975384063e-8
1.7811025982794995e-8
6.554380874203173e-9
3.0276989672986626e-9
2.9109525374434675e-9
2.0693844936859066e-9
1.59580944531266e-9
2.405349875537512e-10
1.1315217433889364e-9
2.3367849666921774e-9
3.844815603108646e-9
5.549535754318567e-9
7.055822744540843e-9
7.580405418546927e-9
4.977776429597364e-8
1.1715212832028015e-7
4.036366883093509e-8
3.519185694190586e-8
6.704036057996317e-8
8.394371373167871e-8
9.676096015725082e-8
1.0722518096665154e-7
1.1043990859695367e-7
7.58723940512097e-8
2.798202692577415e-8
4.111303424571176e-8
2.16816753833472e-8
6.034589367511947e-9
4.2576347941219634e-8
3.274774953727982e-8
2.779239638152514e-8
2.8204226849046836e-8
2.029481864591626e-8
5.273299947999147e-9
2.5199583622997914e-8
2.8126009837793078e-8
2.7312012493026625e-8
2.548703842865341e-8
2.2329053344431216e-8
1.748029264463538e-8
1.0300836362454664e-8
1.999096086685359e-9
3.0268591932499184e-8
7.470069144564471e-8
5.376897047507057e-8
4.79222500210041e-7
2.72947827737662e-7
3.989764174282578e-6
7.517361328633881e-7
3.1495255552742693e-7
1.158647522224161e-7
5.864139691461758e-9
1.208258249107288e-7
1.2629855787965976e-6
4.949811651151173e-7
4.938584648726961e-7
3.0117041596270314e-7
1.2711642357108337e-9
2.181155712691588e-8
7.481939482393773e-9
7.632218806642557e-8
7.65938595128604e-8
3.2590941696940504e-8
2.8315784852134173e-10
9.07814491716555e-9
7.061249824703653e-9
5.493621369278602e-9
3.5821925747576497e-9
8.917587405671469e-10
4.872705017546447e-9
9.895267133377482e-9
1.8092240904293186e-8
3.1359413945461933e-8
4.5926910579366125e-8
1.543972137751336e-8
4.588261584871867e-9
2.361390263257266e-7
6.619296733622358e-7
1.0921497887189956e-7
2.97538586815024e-7
3.075328483865764e-7
3.0266051293444795e-7
2.8608603021511126e-7
2.667982111658174e-7
1.6820202654855564e-7
3.6617283313842784e-8
1.4497024800265477e-8
5.575455399174642e-8
6.746603957449913e-8
3.059501596084138e-8
1.294069507149642e-8
6.143605858951416e-8
4.930917576787397e-8
4.283941713445513e-8
4.315202810907259e-8
2.5951531839795007e-8
1.1767186177768745e-8
4.21596959237066e-8
4.987021409402149e-8
4.877708775756089e-8
4.4909978591714787e-8
3.833529006295028e-8
2.906746541063665e-8
1.6918164446595804e-8
3.319068185009927e-10
3.079349738451378e-8
5.574395015835931e-7
4.0173852602770666e-7
3.906166580867278e-6
1.4668939542473046e-6
7.907585540922099e-7
4.169825072371501e-7
1.616414658371496e-7
4.6499852022069727e-8
4.348029304923552e-7
2.023756074622294e-6
9.585292667104854e-7
1.1328373943327117e-6
1.4079959991210037e-7
1.9713528609805957e-8
4.1610264973814296e-8
6.378031386345082e-10
1.1281274918396809e-7
1.1099231229141123e-7
3.76239933612576e-8
3.0304704827099027e-9
6.965122757936224e-9
6.085822182308149e-9
4.488338735623843e-9
2.5583644693605105e-9
1.1951775837294896e-9
4.440383673383227e-9
8.469875267704276e-9
1.4522741543796205e-8
2.3041860517510718e-8
3.2273560057267964e-8
1.5765089225756897e-8
3.3067684559047433e-7
4.208810974977243e-7
1.8253739708872016e-8
2.2020633712080067e-7
2.8511244231873173e-7
3.222214762420637e-7
3.369069128542063e-7
3.2750151095371575e-7
2.961401211355815e-7
1.6652194321970488e-7
2.475177171689715e-8
8.703456795923227e-8
6.142130222873769e-8
1.2589694640021479e-8
9.21700236413337e-8
1.0766912679540265e-7
9.023789501355202e-8
9.373381685375997e-8
6.62763616775128e-8
1.372918896857008e-8
6.171274810550993e-8
7.590539406131169e-8
8.040319717762284e-8
8.097634311675388e-8
7.663925651652774e-8
6.637724919248001e-8
5.041286080814005e-8
2.8439835649000557e-8
3.414045354948889e-9
5.812606266919225e-8
1.72573807667003e-7
1.464160552610332e-6
2.687391879056283e-7
0.000010044683847149935
2.5404962737906464e-6
1.202535074234193e-6
4.847196808127738e-7
6.749266023281982e-8
1.575263407873025e-6
1.1917279296050534e-6
1.0702428160925814e-6
2.3240819462908544e-6
1.627418007542626e-6
2.4246139468174584e-7
1.7240632608692984e-8
7.17765538380953e-9
8.959639372392409e-8
1.774710853441209e-7
1.1056235868863802e-7
2.4221026702737166e-8
7.409572176512026e-10
7.432519399625973e-9
6.02596728843856e-9
4.316463810295065e-9
1.3057727009684225e-9
2.803215427301014e-9
6.701803368026019e-9
1.2343413608617125e-8
2.1363128663178284e-8
3.4894737997491954e-8
4.519500579700441e-8
1.4563103322696088e-8
5.458128659655554e-7
5.169599418404237e-7
8.89056597877632e-8
3.2361894764730075e-7
3.960439791217361e-7
4.3115829698060826e-7
4.229436896207509e-7
3.6869352726485787e-7
2.0257656927361742e-7
5.310752434716204e-9
5.731565844702609e-8
1.1744791892838236e-8
2.7965897882014654e-8
1.0944337553837218e-8
7.413510279444547e-8
1.4287346421305677e-7
1.2060890113704557e-7
1.2844518036712507e-7
6.231378425899772e-8
3.962488228722567e-8
8.027557953685675e-8
9.418213024018748e-8
1.0291095349130945e-7
1.0857226626378038e-7
1.0827596471886412e-7
9.942238345674253e-8
8.186228035531654e-8
5.680561927580669e-8
2.3802298749381986e-8
2.2112696307911614e-8
1.5678192383436817e-6
2.325571366648477e-6
6.72123001941105e-6
4.187059720620672e-6
2.378300556422377e-6
1.3576715218254587e-6
5.0091706418128704e-8
1.786305463964848e-6
1.338706024050264e-6
1.5676115749182137e-6
3.817351790144461e-6
1.0373646528254746e-6
1.7552100082066797e-6
1.1912155899069292e-6
6.27183823722437e-8
7.040770569471333e-7
4.654451876276778e-7
1.7276667768176538e-7
2.2152821775914383e-8
4.7203453718483784e-8
1.6964150306476436e-8
3.5112581596922427e-9
3.1574363346750114e-10
9.610584579987783e-10
9.109528935793569e-10
5.082458278718161e-10
3.265011029470755e-10
1.2367371041227506e-9
2.230942469078463e-9
3.6383834640905596e-9
5.401651772210571e-9
1.6737801846301352e-8
3.3858811381267994e-8
2.0002903753314296e-8
9.162693573176767e-9
3.87730671552308e-8
6.974012657824488e-8
9.32412742902175e-8
8.202130033306678e-8
3.9503662341141e-8
7.892160094295685e-9
4.411874758218974e-8
3.0205184054696256e-8
5.1946653298083554e-8
1.5857469671491279e-7
2.3311471327082182e-7
2.9086281203713047e-7
5.672474598623249e-8
1.6923505435329528e-7
1.7035974239086385e-7
1.506306894826006e-7
1.4712680883286138e-7
1.5658686186043962e-7
1.7249572605556112e-7
1.883227644906428e-7
1.9695649835644103e-7
1.917355739328779e-7
1.6899110589808282e-7
1.2855707257243426e-7
7.045032136859996e-8
9.417892296186794e-9
1.226660406434549e-7
4.932646422289377e-6
4.208915578160202e-6
0.000013836669702651492
8.321834980728238e-6
5.259031461819683e-6
5.326982031064232e-7
1.497917425837271e-6
1.5207474085595067e-6
2.142576518607422e-6
1.9618020052909693e-6
5.685804496968336e-6
0.000011097633597284121
5.780171549680111e-6
3.837032745074646e-6
3.002115128781552e-6
2.0639077310375507e-6
6.824018294452123e-7
1.1070938529850405e-7
6.03268700701551e-8
1.0053136118938284e-7
1.1879705950931025e-7
4.109844842756826e-8
9.631677281747318e-9
2.0389272225704933e-9
5.959103109259568e-10
1.7830788358142978e-10
8.249704302251943e-11
1.0644826731505024e-11
4.0101055823278554e-11
5.233392376153496e-11
3.0343363572952613e-12
3.2372091732932596e-10
6.664899262253891e-10
8.786375297533307e-10
1.0509519212583411e-9
1.1405368614347586e-9
1.072423353347328e-9
8.005598673006882e-10
5.352850138791736e-10
5.519761943863939e-10
8.138844143328346e-10
9.470327207451416e-10
2.588144735575805e-10
2.3952902611850634e-9
5.781330208893955e-9
2.3300210442322335e-9
1.6092522249796982e-9
1.6435496566606348e-9
2.3591866156315895e-9
4.189336684037404e-10
1.3645350237587344e-9
4.430988232025652e-9
1.8873835455054604e-9
3.312668098140399e-10
3.126124817826785e-10
4.596351908465679e-12
1.5076110384155202e-11
1.0911182982550883e-12
2.201963286257486e-12
2.640668818727084e-12
3.111569601119535e-12
1.7361786974616576e-12
1.3890730662419878e-13
6.117186635659432e-13
9.147069930916843e-13
1.1698409729921925e-12
1.4203285092081605e-12
1.6919647538005259e-12
2.003213885967109e-12
2.369412032164252e-12
2.805518332529496e-12
3.3278760797126203e-12
3.954842447647011e-12
4.761357653126549e-12
3.9187287150760657e-13
4.382784002292523e-12
1.499647603125162e-11
4.426665321608671e-12
4.516974531472615e-12
4.8494674934991045e-12
5.708090408624077e-12
7.275700523533269e-12
9.878543003195461e-12
1.4177766565759895e-11
2.15762055398714e-11
3.534173383104491e-11
6.431647532607279e-11
1.3869869639591138e-10
4.154213576386366e-10
3.732690789486858e-9
3.189151548805033e-9
8.951560702712006e-9
8.054571725357929e-9
6.0232002129266315e-9
3.3990108301536033e-9
1.709756699597101e-9
7.415871436750776e-10
1.4595078874173287e-10
3.2994984499752985e-10
9.198651394016585e-10
2.1378973095328436e-9
7.0018741661738385e-9
7.667474344502558e-9
4.949904804185636e-9
5.543520319543477e-9
4.331294545444661e-9
1.5266020332107595e-9
2.7387104505533673e-12
5.5394507756018216e-14
0.
0.
0.
0.
0.
0.
0.
0.
0.
0.
0.
0.
0.
0.
3.679784064405417e-14
4.625075939591529e-14
5.98429070257885e-14
8.010225260770236e-14
1.0899926860999811e-13
1.4960996519111235e-13
2.0640148390751026e-13
2.857575598211184e-13
3.967538028858808e-13
5.522750217415706e-13
7.706169268732372e-13
7.65871229044492e-13
3.33729095178762e-13
2.673457863242525e-13
3.30250067819268e-13
4.762258761552604e-13
6.68309556178528e-13
9.24272631615123e-13
1.2980501802987918e-12
1.8674525888452432e-12
2.746218775132206e-12
4.110385583156185e-12
6.241741453407961e-12
9.601268835222708e-12
1.4958013447103748e-11
2.3622935410906137e-11
3.788862713594272e-11
6.189090538357896e-11
1.0338276268798253e-10
1.7761187855308176e-10
3.1641769187491976e-10
5.033101884056747e-9
1.3940621944962865e-8
1.886433906459019e-8
5.076329836589043e-9
1.3659695994014794e-8
2.906468383766046e-8
4.193683639512711e-8
5.3356744557253795e-8
6.329961837767331e-8
7.101664312259544e-8
7.55584236350756e-8
3.905769139866348e-8
1.9986002724875714e-8
1.688176501149731e-9
1.5273055290609554e-8
1.4968692442027817e-8
1.5750734014063673e-8
8.796316547863734e-9
1.1092205154731606e-8
2.8085507968524854e-8
2.7383409382033947e-8
2.471560026041223e-8
2.1886049889579644e-8
1.8292863260182204e-8
1.2757071304886837e-8
1.696793174948715e-9
2.3542321169424883e-8
1.986247505310949e-8
1.7864348111263434e-8
1.694129673887292e-8
7.40419809837764e-8
8.415570336316089e-8
3.9652479243442544e-7
1.1435004609092391e-7
5.819916244819002e-8
2.5109480120228876e-8
3.123194054786523e-9
2.1186026262927894e-8
1.1749326028796336e-7
1.9755286253848942e-7
1.265043833044531e-7
1.5060561350815269e-7
4.4841901757770296e-8
4.813358894849937e-8
1.7691757551998325e-8
6.532199340445372e-9
6.37362982716902e-9
2.2754534615816357e-8
1.637157486587466e-8
5.34681156783857e-9
3.4506227897422423e-9
2.8808792769398964e-9
2.083957370922649e-9
1.5900063776251183e-9
1.0379814526764963e-10
1.2733655480979083e-9
2.5513022026531193e-9
4.175939810878694e-9
6.0244995160787925e-9
7.695664025340086e-9
8.24288667486839e-9
5.525689229366962e-8
1.2692836608620523e-7
4.085762170153799e-8
3.813390832479368e-8
6.961643098736507e-8
8.57015582564298e-8
9.763695455450023e-8
1.0704161645498311e-7
1.0625423346690525e-7
6.127478707746121e-8
1.9162194303354205e-8
3.674783983077169e-8
2.1313410510106566e-8
3.6347073989764187e-9
3.871203269327771e-8
3.170097160823454e-8
2.6347643837619566e-8
2.6474592765175196e-8
2.0594947874921828e-8
2.687405993479823e-9
2.323619191696387e-8
2.6879257310723225e-8
2.6103664628803784e-8
2.434509786237619e-8
2.1367276587691447e-8
1.6818890546671327e-8
1.0130641309523739e-8
1.1546777364291432e-9
2.661769311273502e-8
7.217877553359961e-8
5.1521633422202264e-8
4.5232167427793216e-7
2.5815243480788764e-7
3.922573251441896e-6
7.311973242773623e-7
3.0884444044048574e-7
1.1564994165609423e-7
9.495094886403376e-9
1.0653968898293005e-7
9.189799634346364e-7
5.119116389776504e-7
4.685593647215693e-7
2.415263496162968e-7
1.2604465254913087e-9
1.9611201431987148e-8
1.4218860542322837e-8
7.731648215158617e-8
7.276031633166777e-8
2.9294632743282995e-8
2.026592731729595e-9
9.343013596861861e-9
7.111901082834317e-9
5.5983985783646225e-9
3.488053307448002e-9
1.1778701751642934e-9
5.303867766419086e-9
1.0702583153701544e-8
1.9645234992849262e-8
3.4181276312458876e-8
4.1744820828635176e-8
1.3989314420710619e-8
4.953591915879036e-9
2.2929995610488094e-7
6.57319302894094e-7
1.211465041956653e-7
3.0659720746114616e-7
3.1112459143069717e-7
3.027744858843756e-7
2.839444805103888e-7
2.6436056424488e-7
1.5649840259439034e-7
3.439635747215079e-8
1.7375717259589045e-8
5.531412528065297e-8
6.902628131972663e-8
3.2257548131383127e-8
9.333749229978017e-9
5.722563163029256e-8
4.740797839255802e-8
4.050462237149728e-8
4.060267277592703e-8
2.6559432891803408e-8
8.749130338672771e-9
3.954719275391695e-8
4.857388893259627e-8
4.7434030212900424e-8
4.353015369558058e-8
3.7100052569526575e-8
2.8136320771225726e-8
1.6449164855333374e-8
8.48365519164184e-11
2.926176986301324e-8
5.2936080957135e-7
3.856847164205911e-7
3.7254082521393236e-6
1.4112146677770942e-6
7.645188439636146e-7
4.063052757089166e-7
1.6238017597441913e-7
3.0691638204966295e-8
3.5379377663430987e-7
1.9786627464363477e-6
9.869587903466428e-7
1.025428026276944e-6
7.520081303928975e-8
7.979932796308775e-9
4.42834612745067e-8
1.119645477593748e-8
1.1749380915817995e-7
1.0316545120966481e-7
3.250876425982036e-8
7.855033088697626e-10
7.729266539485136e-9
6.278081736699622e-9
4.6818774770018346e-9
2.4421536938975117e-9
1.5797490064676486e-9
5.050136202617282e-9
9.55140970722462e-9
1.6400825514431408e-8
2.6175711584983846e-8
3.651186027314202e-8
1.2133544617026838e-8
3.828506364073649e-7
4.7322749933902593e-7
2.8817832456935467e-8
2.4003614420013696e-7
3.014413981928164e-7
3.340132075868217e-7
3.4341489470024377e-7
3.301415556398863e-7
3.025965611384963e-7
1.8155458810742686e-7
3.380255215796895e-8
9.918817974472709e-8
6.863598096427702e-8
1.7738188344247928e-8
7.875968895218917e-8
1.0554074971705964e-7
8.586073036259513e-8
8.793919732949828e-8
6.96677907738422e-8
5.152631252038036e-9
5.75181572333913e-8
7.388229633144796e-8
7.828882993561561e-8
7.855136720468879e-8
7.414206298152877e-8
6.410152164419512e-8
4.861824247252762e-8
2.7372161361708056e-8
3.477266014773719e-9
5.691804765421907e-8
1.7019045269640044e-7
1.377756948817189e-6
2.553635599269247e-7
9.67232633058548e-6
2.43885121445233e-6
1.157516069210184e-6
4.744535538862692e-7
2.73998297070971e-8
1.1630289101905625e-6
1.294216413660008e-6
1.0392011263781464e-6
2.0616624144910575e-6
1.3790368656529587e-6
2.0203834256574352e-7
3.928511641329658e-8
1.0808686627690545e-8
1.1074348511754521e-7
1.7825744031031938e-7
9.73044872782289e-8
2.0199022679890045e-8
3.1884851696179143e-9
8.26757412184164e-9
6.3674994944219345e-9
4.544571180589081e-9
9.305796616994441e-10
3.4833684703978294e-9
7.888499216156672e-9
1.4514264036228888e-8
2.5292567383956423e-8
4.168821505822122e-8
4.908744070481997e-8
1.8120496457508848e-8
5.213725466727431e-7
6.064146695718016e-7
1.1824302201288621e-7
3.6155770193585403e-7
4.2462434392817413e-7
4.496097082829952e-7
4.3237298976441837e-7
3.7963450415200017e-7
2.2754094049726123e-7
1.541393454660898e-8
5.057411301204189e-8
1.301532078625222e-9
3.812903197450191e-8
1.774369770605139e-8
5.9398587022489696e-8
1.4251728104702578e-7
1.1403390273973816e-7
1.2037824550223446e-7
7.675514672280662e-8
2.526617109824223e-8
7.479822921141167e-8
9.131082618037174e-8
9.98757223185966e-8
1.0484869664348091e-7
1.0400193134549264e-7
9.498651978370452e-8
7.774503512638148e-8
5.346645295704829e-8
2.1619500253081004e-8
2.2887421939960257e-8
1.4673556584700402e-6
2.1313062969665084e-6
6.512957986406776e-6
3.94757354460658e-6
2.2377209148688127e-6
1.2698357918347673e-6
1.7767351118180102e-7
1.92812330271857e-6
1.3865835272935546e-6
1.4833580589153004e-6
3.3025618693773837e-6
2.206294044495591e-6
2.3093623569934114e-6
1.0615665513992956e-6
2.727613002245189e-7
5.672720896244962e-7
2.871466471016159e-7
4.3009888210773233e-8
3.181503815427087e-8
5.581832983095782e-8
1.2519311713203268e-8
2.374785602015663e-9
6.562187589682562e-10
1.5005919307802877e-9
1.0693337954795014e-9
3.805191204478687e-10
8.449331073334855e-10
1.963716520680804e-9
3.397303801075751e-9
5.388545064346106e-9
7.590500970094132e-9
2.6540136484745973e-8
5.1030034562156324e-8
2.425479826407752e-8
2.2179542192729685e-8
6.41818236995808e-8
1.0636214607423079e-7
1.3831778202909461e-7
1.2480605116528272e-7
6.553738653004263e-8
1.0384073678439366e-9
5.000013219111713e-8
2.8713986686184455e-8
4.072007516450363e-8
1.4268062025358954e-7
2.210760849112146e-7
2.7988407815147523e-7
1.612158555354852e-7
1.2717186406409014e-7
1.536946295254597e-7
1.4031860189000985e-7
1.389614135857693e-7
1.4882201013000875e-7
1.6408665724069117e-7
1.783476454573078e-7
1.8470872356759666e-7
1.7723686064695297e-7
1.5325992877901127e-7
1.1307591443514005e-7
5.628848323524817e-8
2.228675944316588e-8
1.362122736276268e-7
4.578723952929873e-6
3.3113029243931876e-6
0.000014185515846236917
7.545397829354734e-6
4.448449881615137e-6
5.869684188294626e-8
1.4744374214034612e-6
1.437590134878767e-6
1.9248062173969084e-6
2.7800317796356942e-6
2.0819481998241922e-6
3.370065287682612e-6
1.5605194946593105e-6
4.3456970107169735e-7
1.2683690703255163e-7
1.6042719404312425e-7
7.070376633017411e-8
1.6899389040454456e-7
6.282963544958849e-8
1.2108250088819043e-8
1.438713229803782e-8
5.1661499666761195e-9
2.297872103274446e-9
6.376297054985165e-10
1.1576342414417834e-10
1.1701573817506048e-10
2.0258225877171638e-10
1.0848087011959325e-10
1.790115541817135e-10
5.481880739850907e-10
9.487979094815944e-10
2.3484008817337586e-9
5.149702359345804e-9
5.368366942931347e-9
3.726539399679003e-9
4.2268658002693076e-10
3.640503472016014e-9
6.050363552428603e-9
3.696702782208466e-9
2.092191727434186e-9
8.889131128166716e-9
1.4722419441305291e-8
1.4211353763519208e-8
1.6807958626008693e-8
1.8380918970140198e-8
2.539855892847254e-8
3.0311014165932315e-8
2.057272167829913e-8
5.3362218423298555e-9
1.658352028993778e-8
8.800127599431326e-8
4.841736607845135e-8
2.3405059656407182e-8
3.01563051203237e-8
1.1254917753456371e-7
6.94301258645985e-7
2.7753435398614433e-7
3.647627721859972e-7
2.8034282282817535e-7
2.550349116103622e-7
2.511791574080929e-7
2.1160592614190292e-7
0.000015582987296507594
2.0996574408768762e-6
5.240041235622589e-7
9.404847204782174e-7
1.885346978058662e-6
7.403016401596471e-6
5.646911586969171e-6
9.883016935321252e-7
4.044448938205475e-6
4.114779651470086e-7
7.490341333028899e-7
4.3735585324993326e-8
1.8204445904861556e-8
1.4063413162724781e-8
2.533724473999955e-8
5.618674509275768e-10
4.032637667428378e-10
6.418540605596378e-11
3.556296741424236e-11
1.348974230744146e-11
2.0011845461041816e-12
1.7019932152343818e-12
2.576933181534165e-12
3.9326327828806345e-12
5.2107726071039134e-12
6.404192241447246e-12
6.983119659499447e-12
5.962374999234091e-12
3.5864089671099944e-12
1.634192186843725e-12
8.849552606868931e-12
8.318980295931294e-12
9.254458721200418e-12
1.0726349636235337e-11
1.2585671610109444e-11
1.4876382742291613e-11
1.770416805998563e-11
2.1218743035012914e-11
2.5624654207819603e-11
3.120391699521607e-11
3.835137292113367e-11
3.840675613325196e-11
2.8742098622397953e-11
2.4488235676272486e-11
2.975837780417185e-11
4.6564293217486574e-11
8.022654272664822e-11
1.4521687678847877e-10
2.7940897217000575e-10
5.930638396910907e-10
1.480334395428189e-9
4.5915746067557875e-9
9.522900143281886e-9
1.3630197365569628e-8
4.012750157174803e-8
4.2024076426921146e-8
4.060943735879632e-8
3.898918270543572e-8
2.2731756392564923e-8
6.672259470640609e-9
1.186488873741052e-11
3.764251993201585e-13
0.
0.
0.
0.
0.
0.
0.
0.
0.
0.
0.
0.
0.
0.
0.
0.
0.
0.
0.
0.
0.
0.
0.
2.559710119772275e-14
3.727332752783204e-14
5.439768946613233e-14
7.959842365700862e-14
1.1682735623165784e-13
1.7206169125375508e-13
2.544002900472229e-13
5.348146143572583e-12
8.785850535288237e-12
1.3485166288099882e-11
2.0029642426974545e-11
2.8824501710157954e-11
4.033707755537015e-11
5.483900347276898e-11
7.199497092116484e-11
9.023868313867203e-11
1.0599948679003998e-10
1.1304978825779696e-10
1.3473393973955465e-10
1.1744118720371125e-10
1.3205168452294965e-10
1.2645015368051399e-10
1.4966593656718825e-10
1.955639050641285e-10
2.58495778453896e-10
3.548021235532933e-10
5.474020488308995e-10
9.852761304436815e-10
1.7161402454125176e-9
1.7209660780135773e-9
1.7613016541551429e-9
2.004458209326759e-9
2.4846966050511698e-9
3.3045401441925443e-9
4.693160619062047e-9
7.15517888575954e-9
1.1881474898885114e-8
1.4018211005742545e-7
1.9977055859848084e-8
1.7801496300531396e-6
4.75122922863854e-7
2.4196900188677295e-7
1.2377018681254835e-7
5.159913077243308e-8
5.848583846937653e-10
6.151518263900686e-8
2.4194915659717027e-7
1.0764227953379678e-6
3.0615721698216477e-7
1.4141955647908666e-8
1.9757385246171994e-9
6.696759104572845e-9
3.1286797421334026e-8
5.157752797262351e-8
3.563623666451352e-8
8.284189877634816e-9
6.940428500545209e-9
6.242815179709112e-9
4.671871127919973e-9
3.7108533717915626e-9
8.051544630915858e-10
2.506870361667852e-9
5.772568948708169e-9
1.0650354957875232e-8
1.827028443385995e-8
2.8736866867210938e-8
2.0738498879080575e-8
4.249175449197116e-9
1.791592727442101e-7
4.7603896093807994e-7
1.2977208906385384e-8
1.7403803435355285e-7
1.9803904344245228e-7
2.0529521178150196e-7
2.067189046735203e-7
2.0088278157286756e-7
1.1590100520415064e-7
2.667433551137016e-8
1.1991017388972966e-8
4.056705742200434e-8
4.378909089782516e-8
1.795739991712421e-8
1.5240039066933293e-8
4.356608199744317e-8
3.451740686473957e-8
3.0298379400557364e-8
3.0242523012195916e-8
1.694450503553754e-8
1.023225027882068e-8
3.24299562723619e-8
3.5946872106803585e-8
3.4142033154660735e-8
3.080664825642453e-8
2.5758241161932e-8
1.8796230809094956e-8
9.213852890085418e-9
6.24929193915285e-9
3.954539779198868e-8
1.1654486788201756e-7
5.076458603555376e-7
4.9142917273012836e-8
4.807315608330117e-6
1.0285841175946818e-6
4.836795067594213e-7
2.1147437403671728e-7
5.4275783805508794e-8
8.202538896902402e-8
4.778361954088424e-7
1.1228779285846902e-6
6.179509305908876e-7
2.0992202700963154e-7
4.0750484545503525e-8
1.6377809316086965e-8
6.307123096544213e-8
1.0888514172678982e-7
7.543898665468571e-8
1.956952175472853e-8
8.985384765796597e-9
1.1337446902349358e-8
8.554616979586296e-9
6.874409401902861e-9
2.876672792531877e-9
3.224959662788303e-9
9.169657124594864e-9
1.847457958689339e-8
3.5547648544910247e-8
6.369666497928766e-8
3.304145360105458e-8
8.67621142232984e-9
1.5101826794854973e-8
2.538486936431854e-7
6.421482820498478e-7
2.844267601070266e-7
4.2890697750836677e-7
3.9253644684987894e-7
3.5712358976900544e-7
3.1509828806490866e-7
2.80458583604578e-7
9.297729118813552e-8
1.862690683913594e-8
1.8026379445341807e-8
3.7326221023180175e-8
7.615190637092006e-8
4.253786031838397e-8
2.0299692583898327e-9
5.246509480010267e-8
5.196977250043656e-8
4.236777603610178e-8
4.1684279547135815e-8
3.2746270156554275e-8
1.9520723445441204e-9
3.5842850250418955e-8
5.264960515634598e-8
5.3006068637361787e-8
4.906189716724271e-8
4.22413260028484e-8
3.273304745038728e-8
2.077346091330739e-8
5.22641474821787e-9
1.8744272938437976e-8
5.437086281534787e-7
5.954467691346177e-7
3.36838960432986e-6
1.5763693972641935e-6
8.949474291326438e-7
5.064186771260537e-7
2.2217399422665232e-7
6.957360469309145e-9
3.588530265630296e-7
1.8355874714893227e-6
1.1342307459023882e-6
1.131488474447047e-6
1.4706627667078543e-7
2.898394831540612e-8
4.7324208070468086e-8
3.8579614914957096e-8
1.3622008100818428e-7
1.0377778254980822e-7
2.876947310717968e-8
1.2063360276562105e-9
8.44353394221839e-9
6.634149271977804e-9
4.961659978228953e-9
2.2075250498436246e-9
2.17670497366693e-9
6.0831936678112586e-9
1.14557406967359e-8
1.991859316726802e-8
3.2557551920703775e-8
4.5074703905638654e-8
7.176547887892529e-9
4.396997297377175e-7
5.403200678106221e-7
5.737072906155773e-8
2.7946915018753546e-7
3.3729833377782434e-7
3.649032354792529e-7
3.655674788607983e-7
3.433451795443354e-7
3.0192465603775e-7
1.3418704226064194e-7
7.64337284583179e-9
8.064789187986886e-8
6.744473705198296e-8
2.14647835874485e-8
6.74129713420605e-8
1.1210510009038758e-7
8.913043133145726e-8
9.078420741538751e-8
7.463469792503002e-8
1.9015147357636425e-9
5.7159599308370674e-8
7.566309586749609e-8
8.107203648295535e-8
8.202443409967241e-8
7.810514536979221e-8
6.823970269781401e-8
5.267761205056528e-8
3.151452988762252e-8
1.8844432265067024e-9
4.6419285399721116e-8
1.4260053775016788e-7
1.4194284898929625e-6
4.2550855003580184e-7
9.46873106977704e-6
2.641130898758512e-6
1.2801861159753724e-6
5.429035480103051e-7
2.6719212520492813e-8
1.4082209987651486e-6
1.2883061716805114e-6
1.1002389544271288e-6
2.264311752960706e-6
1.5105032186707156e-6
2.3239912114949078e-7
3.325344342427674e-8
4.4825229984423615e-9
1.1321673158943853e-7
1.8422786145032986e-7
1.0113804527888202e-7
2.108007128355967e-8
2.58461894694952e-9
8.149626385482201e-9
6.356828607810001e-9
4.5219290490757196e-9
9.76748919382451e-10
3.4355984260144666e-9
7.82248074230789e-9
1.4411376756104743e-8
2.5192479818030296e-8
4.179887007325178e-8
5.034715105860231e-8
2.1277876282964535e-8
5.404513115088422e-7
5.907735783955113e-7
1.194147334515858e-7
3.6305624809872674e-7
4.292385680172319e-7
4.559273133311188e-7
4.3752763001085955e-7
3.773462629627335e-7
2.0089892472359051e-7
3.692467878356813e-10
5.749424793947434e-8
1.49558613093137e-8
2.991698042274752e-8
1.4776929335335359e-8
6.071252786392492e-8
1.4563336592328417e-7
1.1843059455755007e-7
1.2586616725913442e-7
7.11644889114252e-8
3.32880334177432e-8
7.87320581209078e-8
9.399098269363168e-8
1.0293486653965996e-7
1.0872253691363581e-7
1.0866079101751134e-7
1.0007782949838914e-7
8.274448413890154e-8
5.795518583889473e-8
2.551195402268329e-8
1.9089149324864175e-8
1.5376495425942894e-6
2.4049736039521865e-6
6.488592843701897e-6
4.2102993236978556e-6
2.415409018023527e-6
1.4034768699280098e-6
1.324750806355045e-7
1.8158274677485902e-6
1.3704882487120616e-6
1.5708681633122207e-6
3.7244837665995844e-6
1.5101276123214206e-6
2.0571971896362635e-6
1.1789506986164868e-6
7.781861119706502e-8
6.968855787855184e-7
3.918192543877972e-7
1.0617994387582159e-7
4.629348280062646e-9
5.4767450402300384e-8
1.491167263214888e-8
3.033541122731012e-9
2.4432611477099364e-11
1.200957993765594e-9
9.796901123183739e-10
4.821457100442286e-10
5.261030743022038e-10
1.5163688327571305e-9
2.6805760202322023e-9
4.328419400182296e-9
6.319946164539158e-9
2.038958515621409e-8
4.0108405713737904e-8
2.181995998832738e-8
1.3856354891273699e-8
4.851258964380317e-8
8.420078283445598e-8
1.106312372498369e-7
9.682158477393873e-8
4.705250085071811e-8
7.463896413511641e-9
4.780931094835424e-8
3.068211109190205e-8
4.791437407181736e-8
1.5309462942438586e-7
2.3020490138341253e-7
2.930722949010589e-7
1.0467422571862438e-7
1.595301830910598e-7
1.6833030936303436e-7
1.4942957472867698e-7
1.4591499674396937e-7
1.5529373158268417e-7
1.7115026216727635e-7
1.8694842285125854e-7
1.9555255654074124e-7
1.9029263901904867e-7
1.6754323968147914e-7
1.2723115461178885e-7
6.945548901861842e-8
9.839170804710217e-9
1.2229072077171942e-7
4.84703905732373e-6
4.111608051896378e-6
0.000013789946005919748
8.230535878504332e-6
5.140088843090467e-6
4.186970725156395e-7
1.4981238538586904e-6
1.5144912254847041e-6
2.113180927516347e-6
2.210630427660276e-6
5.617896829067325e-6
0.000010352824235222765
5.635181619180287e-6
3.34879053453761e-6
1.2092743662360344e-6
2.271256631095706e-7
1.8596526152357698e-8
1.2191855133549092e-8
4.868859233115811e-8
8.184479290716129e-8
4.2903388836818876e-8
1.4231112694679055e-8
3.273354554601614e-9
1.259805185263523e-9
4.2420502688525835e-10
1.4367033255071622e-10
1.7336819287571686e-11
6.457576956951496e-11
8.05479508925233e-11
1.2854591886152634e-11
1.9056191472747768e-10
6.456264551983301e-10
1.431353790955521e-9
1.7470436382980685e-9
1.8503579484354964e-9
1.6207073623531575e-9
1.0719994661269252e-9
4.0979345208932025e-10
2.989621056646783e-10
1.0672366944714361e-9
2.3977766124506164e-9
3.4974167845493116e-9
2.140866314663061e-9
2.8777052110333317e-9
2.246014435150969e-8
5.851555955740581e-9
2.6589607320952333e-10
1.8669341553306856e-9
8.9688836756777e-11
4.1401564655687745e-9
4.747461055344828e-10
1.5807923537425681e-9
5.170274941199036e-9
2.1345981619010233e-9
3.240510834511965e-10
2.8469328249247965e-10
1.527980058523066e-10
1.615679942118769e-11
1.3306353073684695e-12
2.424490880337957e-12
1.282500788886827e-12
5.376692718657478e-12
1.389650824974317e-12
2.262336894669407e-14
5.840323344143831e-13
9.826237503194307e-13
1.302142953901379e-12
1.6024607524083406e-12
1.9202961217566628e-12
2.28095940022858e-12
2.7044857965310443e-12
3.2098476048505677e-12
3.817938242551572e-12
4.9356972102195116e-12
8.830859286604071e-13
3.148113588846358e-12
3.996307669543037e-12
3.6063488253625834e-12
3.263092515005205e-12
3.2502178335920925e-12
3.601903348579311e-12
4.536052463147565e-12
5.291173338384373e-12
7.0811846688813985e-12
9.79994422370425e-12
1.4179775420058111e-11
2.180338716111536e-11
3.6773814415256575e-11
7.244947751781108e-11
1.921347325070072e-10
1.1523243164319724e-9
2.3626101586309378e-9
1.7601206894473422e-8
9.855279538565912e-9
4.393073949070477e-9
2.012385564308478e-9
9.902212862057145e-10
4.893672825385369e-10
1.7394984950420847e-10
1.2487384993648676e-10
5.988023091898271e-10
1.9365511962913364e-9
1.076027934509879e-8
3.5309147143486926e-9
5.786108170526472e-9
4.194511147776601e-9
5.574556279137734e-9
7.430824100063508e-12
1.3087465474638718e-13
0.
0.
0.
0.
0.
0.
0.
0.
0.
0.
0.
0.
0.
0.
3.640276670659512e-14
4.5741190383749885e-14
5.916948874143101e-14
7.918399536129292e-14
1.0771609468805205e-13
1.4778592913843836e-13
2.0378074485317893e-13
2.819675152290684e-13
3.912500633653937e-13
5.44260795162274e-13
7.58925355011393e-13
7.491641852194223e-13
3.243849520617926e-13
2.607041851089485e-13
3.248956988717385e-13
4.696412841906681e-13
6.580750455762615e-13
9.087835750184963e-13
1.275108688966214e-12
1.8330832413616502e-12
2.693396555977237e-12
4.026958945513054e-12
6.106690275289892e-12
9.37776319586128e-12
1.4580266536670088e-11
2.29705351526487e-11
3.67345665424178e-11
5.97915811224424e-11
9.943245246706598e-11
1.6985910674173878e-10
3.00375324676658e-10
4.7932309465959585e-9
1.3189137252242288e-8
1.8336512844718824e-8
5.910010825039107e-9
1.2206162301392265e-8
2.7494356237568514e-8
4.035355280986724e-8
5.181048426035575e-8
6.19075106635592e-8
6.997933783608698e-8
7.511110431064946e-8
3.83695671777001e-8
1.9582259325213356e-8
3.888378652766188e-11
1.5455520892897447e-8
1.5355759384133483e-8
1.6147593576936715e-8
7.905173595643573e-9
1.2982543078860254e-8
2.9454568373941557e-8
2.8299509775880788e-8
2.549722128457918e-8
2.2489456233853674e-8
1.8645615981105547e-8
1.2694219963742356e-8
2.9242275196734883e-9
2.369516138205045e-8
2.009392185098448e-8
1.8104535488131406e-8
1.7172860600662538e-8
7.439746800318871e-8
8.109765928188739e-8
3.984644515756534e-7
1.1499895882933843e-7
5.8197677006264764e-8
2.4882516985460107e-8
2.7555667742246204e-9
2.2081038283543862e-8
1.2578522524428108e-7
1.9001645995702417e-7
1.276477431566179e-7
1.5299599574511697e-7
4.848664635117935e-8
5.080528511092119e-8
1.9355194016432273e-8
6.56244924113577e-9
4.508275663026749e-9
2.2778285416278334e-8
1.687379108597713e-8
5.8097082786112e-9
3.2874958448409514e-9
2.882833589162829e-9
2.0701522592257003e-9
1.5879115709736269e-9
1.581165536397915e-10
1.2117083795186758e-9
2.4552455571989243e-9
4.026526292578118e-9
5.809377683170442e-9
7.406576629839927e-9
7.947345605420011e-9
5.2787721086859155e-8
1.224346357367771e-7
4.0547043982323494e-8
3.671615255061569e-8
6.819788749394845e-8
8.451589973838284e-8
9.672259499795285e-8
1.0646509087561903e-7
1.0699664595140898e-7
6.519209388820149e-8
2.1321000513094158e-8
3.7665681815799615e-8
2.1135839106730135e-8
4.624153207900764e-9
4.008826144569038e-8
3.198221863569951e-8
2.6800009681958744e-8
2.7043533832232543e-8
2.0434710480170723e-8
3.6534632390771753e-9
2.3906177161107615e-8
2.723265260691046e-8
2.6446433073015997e-8
2.4671986627611676e-8
2.1639095540692196e-8
1.6996532232031024e-8
1.0153308908541537e-8
1.4545155216998309e-9
2.7810423737893954e-8
7.296226466851797e-8
5.2224698621711115e-8
4.612236200064815e-7
2.6366522729613143e-7
3.937847402390285e-6
7.371898462393598e-7
3.1039502158810304e-7
1.1543271641961332e-7
8.048780257489634e-9
1.1180261328630752e-7
1.0372190155029148e-6
5.032569707834151e-7
4.77374889737155e-7
2.6503416263322335e-7
4.550130807738336e-10
2.0564203959103413e-8
1.1454598375186853e-8
7.680169250977174e-8
7.414754439145171e-8
3.0550306623694854e-8
1.3302530316700149e-9
9.223937480253143e-9
7.074773439453924e-9
5.543013219966837e-9
3.520696133987067e-9
1.0592932696460972e-9
5.115564125962353e-9
1.0346890823811752e-8
1.896153148620595e-8
3.294722467394654e-8
4.329350405629439e-8
1.4515693999190431e-8
4.803775110765157e-9
2.313532121692818e-7
6.582289470800431e-7
1.1579924145005639e-7
3.020181292014917e-7
3.087646463666619e-7
3.018818043160604e-7
2.8411770984800315e-7
2.646688029377922e-7
1.5861571816780602e-7
3.4317495039004594e-8
1.581388529643894e-8
5.451490206577398e-8
6.781109834156839e-8
3.137114532305631e-8
1.0769590038512148e-8
5.8755438208897317e-8
4.8031827140001276e-8
4.131111638491082e-8
4.1503629361265736e-8
2.6288641124368964e-8
9.890941763436295e-9
4.049541482958948e-8
4.893827860693697e-8
4.781728411655164e-8
4.39405482699426e-8
3.747303921283928e-8
2.8416721459626877e-8
1.6583881635717755e-8
1.790128345138849e-10
2.9765150684717298e-8
5.390221529167031e-7
3.9071517721683733e-7
3.788868324468471e-6
1.4299110617362394e-6
7.730664440234085e-7
4.0955588026756993e-7
1.6172984369603825e-7
3.6709148644716854e-8
3.832126058584811e-7
2.039310778155732e-6
9.711841021917463e-7
1.064016271548525e-6
9.95436633220712e-8
1.2231810733600812e-8
4.3709999235836997e-8
6.187927529566896e-9
1.157274193765458e-7
1.0627893522634517e-7
3.445649590763052e-8
1.6857857765379212e-9
7.424005148033034e-9
6.187732866975501e-9
4.593344096809646e-9
2.4895887362258636e-9
1.4186067653908752e-9
4.7870733476891414e-9
9.082122553834864e-9
1.5583775944019616e-8
2.4810003524448006e-8
3.468965380784114e-8
1.34793247551952e-8
3.6067873696317196e-7
4.50644315222768e-7
2.4273175825166346e-8
2.3136260007275522e-7
2.941294749402836e-7
3.285222249810502e-7
3.4010929983254084e-7
3.285172207797343e-7
2.9934134373354687e-7
1.7363661030373413e-7
2.9286540788994225e-8
9.345976254098491e-8
6.53947185142639e-8
1.5576474270803387e-8
8.3923759555117e-8
1.0616562170884453e-7
8.739530778025709e-8
9.006325024676207e-8
6.841360638505614e-8
8.508902494681441e-9
5.910604995788947e-8
7.45045978497876e-8
7.892731305164282e-8
7.931143834486423e-8
7.493928303896705e-8
6.483334348206041e-8
4.9197362272080916e-8
2.771762736376003e-8
3.4513771107627e-9
5.726929919122673e-8
1.7080386488562976e-7
1.4085891706496426e-6
2.5954940586653925e-7
9.803978291459209e-6
2.4737337181225553e-6
1.1726714710381793e-6
4.774569559646822e-7
4.2353149381787594e-8
1.3129257910428197e-6
1.2464668246513116e-6
1.048409502204737e-6
2.159545809945857e-6
1.4696726226050226e-6
2.1671757541380287e-7
3.118197665056117e-8
1.0332652790491801e-8
1.0215712644263239e-7
1.783278681371419e-7
1.0246531571512137e-7
2.1762202718834774e-8
2.1940388901642183e-9
7.935421546943418e-9
6.215918342188501e-9
4.445955219149198e-9
1.0885616631469743e-9
3.1939188931871987e-9
7.375992274530748e-9
1.3572866060574905e-8
2.3581378300518345e-8
3.8730197583000406e-8
4.795965406104796e-8
1.683063611791178e-8
5.356530701986412e-7
5.681079876085279e-7
1.0558991607636245e-7
3.4530020427088505e-7
4.1226200671921725e-7
4.414295380598962e-7
4.279940415577586e-7
3.7478373389829217e-7
2.1571386721894083e-7
1.0570627964407736e-8
5.346678698562959e-8
5.996969628745179e-9
3.374482076235267e-8
1.4956350183462126e-8
6.511767202665127e-8
1.423532636934233e-7
1.1638824101867976e-7
1.2349169955231538e-7
7.141966935266467e-8
3.098098706745831e-8
7.68945674734867e-8
9.225065351620321e-8
1.008470638285855e-7
1.0607612134520229e-7
1.054381673141054e-7
9.649442853958816e-8
7.915862016994913e-8
5.462680556404939e-8
2.2396738653990672e-8
2.2569777461910013e-8
1.503625782467455e-6
2.2018044860196967e-6
6.587763002507828e-6
4.033460950368397e-6
2.2875867034078367e-6
1.3004158465961701e-6
1.3379082345304772e-7
1.8835206799386868e-6
1.3616980222863116e-6
1.5113531917950679e-6
3.501667192328272e-6
1.7611714059936665e-6
2.1395559028440774e-6
1.1343009874454315e-6
1.47525474010066e-7
6.539702632234913e-7
3.517343180201676e-7
7.830672531809717e-8
7.692643690544449e-9
5.6414755724434534e-8
1.4069174506750941e-8
2.808477686602461e-9
2.2856005879972295e-10
1.308006554076253e-9
1.0055423067734815e-9
4.5444109238983427e-10
6.246072616608127e-10
1.6446086411226298e-9
2.883255332107095e-9
4.624306806400183e-9
6.658267910818267e-9
2.2112536456966118e-8
4.340349515993146e-8
2.2613468081659415e-8
1.6250279957461876e-8
5.304190830646135e-8
9.061372818930724e-8
1.1907897302505157e-7
1.06219038220191e-7
5.387000223099476e-8
4.485514496128195e-9
4.800759339680384e-8
2.9652550262921505e-8
4.5412112286515974e-8
1.509898959247452e-7
2.2612820299971454e-7
2.9322855265525296e-7
1.2494914062617098e-7
1.4595040361367242e-7
1.5996074613178013e-7
1.4388378716168847e-7
1.4177646061317545e-7
1.5154727080941635e-7
1.6709294013897655e-7
1.8194892287807553e-7
1.8913358361627547e-7
1.8245652525777423e-7
1.58903168839959e-7
1.1861697110131305e-7
6.135188058726746e-8
1.7675974509166725e-8
1.3129346196994435e-7
4.7139559492153965e-6
3.6309155180525427e-6
0.000014068534700374704
7.826267193477197e-6
4.731716982433325e-6
2.791094112899936e-7
1.477193893011273e-6
1.4639878848085967e-6
2.0029103929429526e-6
2.4828834628534335e-6
6.180948280297907e-6
0.000012042288436322906
8.732870637550795e-7
3.219478671593324e-7
1.5075093473020754e-7
2.0923719274554258e-8
1.0055865644569076e-8
4.1821431102725664e-8
1.1468857424472755e-8
2.541376701320749e-8
1.88758140587363e-8
6.153207479997365e-9
2.6039746426361634e-9
9.527369202151123e-10
2.753793110185971e-10
3.715639065108815e-11
9.816930855873726e-11
1.2664014561242182e-10
3.99617175721474e-11
2.1864165255588045e-10
4.901705653803421e-10
1.2658059323279204e-9
2.8462782721088326e-9
3.217648579788712e-9
2.864906893612741e-9
1.6470838633378575e-9
1.0282711819929122e-10
1.465062106984509e-9
8.442123322668021e-10
1.7197269070069757e-9
5.1816236272291095e-9
8.40188025075244e-9
7.901724798684763e-9
7.607326737406586e-9
1.3516124713668412e-8
4.8413001317790855e-8
1.9201477806825998e-8
4.89266652150261e-10
2.323196836073185e-9
3.2208737211798026e-9
4.7732434783445015e-9
3.3113468552291575e-9
1.4268138010571335e-8
1.1044866401581047e-9
2.681797058702279e-9
9.135139025455358e-9
2.847854894453834e-9
4.201318357111832e-10
2.1761218282376665e-10
1.8239365988752724e-10
2.6800021247817792e-11
1.6717248242746886e-12
2.4960649079006498e-12
4.144310031624943e-12
4.472633088527741e-12
1.6140119287135662e-12
2.460948150929771e-13
5.602274882970684e-13
1.1131121690779441e-12
1.5443840697544792e-12
1.934464673484778e-12
2.3369786847020035e-12
2.7889013503366116e-12
4.630177103851443e-12
2.5026056024446356e-12
4.937389338125625e-13
1.3817331390259435e-12
1.3694785214302535e-12
1.2734517619300219e-12
1.2642125035438085e-12
1.3517452248590938e-12
1.5239466222236002e-12
1.7749863273966565e-12
2.108012778612622e-12
2.5331506534829526e-12
3.065136917090902e-12
3.7215170268143015e-12
4.524853356612605e-12
5.531743171485276e-12
7.027343595027175e-12
1.086975206275489e-11
3.317855821206344e-11
1.8735311109441994e-9
1.481228732418076e-9
1.421905659291905e-9
2.0395113198925503e-9
4.552698152363517e-9
1.4496464443483747e-9
7.529478247997219e-10
4.945679289943736e-10
3.356632858625646e-10
1.5729948869088976e-10
2.561532294358271e-10
1.6826739274352753e-9
3.97029989341646e-9
4.213489148820259e-9
3.85222288044786e-9
3.949944223568601e-10
4.728960078428323e-13
0.
0.
0.
0.
0.
0.
0.
0.
0.
0.
0.
0.
0.
0.
3.4034594455662014e-14
4.275013506603952e-14
5.527620383744968e-14
7.394189968516748e-14
1.0051051086749871e-13
1.37753548626649e-13
1.8970047261000867e-13
2.62101478359981e-13
3.631131936747117e-13
5.042884368704681e-13
7.019947038196687e-13
6.767656516764481e-13
2.88069926886238e-13
2.3364808677536724e-13
2.986612857301055e-13
4.341973054659003e-13
6.05664940949582e-13
8.331571012310309e-13
1.1663365651478967e-12
1.6737249002320182e-12
2.454036337186927e-12
3.658787360022502e-12
5.5283848272994166e-12
8.451959223087366e-12
1.3070460202432105e-11
2.045992743844572e-11
3.24678246950842e-11
5.235300969213323e-11
8.605740762766762e-11
1.4486871475794684e-10
2.51358372209892e-10
4.070065167393859e-9
1.0976791783661588e-8
1.6267304194410916e-8
7.574988450768258e-9
8.166957283907324e-9
2.2564020004279653e-8
3.495932631265933e-8
4.6120074327865386e-8
5.621201750471544e-8
6.47955231106588e-8
7.111447544602076e-8
3.539807980100753e-8
1.790922358393489e-8
4.210362607620705e-9
1.5475893051980508e-8
1.5989357616606624e-8
1.656146760306426e-8
4.520965935717264e-9
1.8269351693062758e-8
3.244093015995822e-8
3.0262338786984226e-8
2.709360209710729e-8
2.3579051842401754e-8
1.905657781089853e-8
1.1965212948729695e-8
6.6156193198509415e-9
2.3097098270815246e-8
1.9897689224890262e-8
1.8028564217894655e-8
1.711949857164776e-8
6.891205690458608e-8
4.540675827090784e-8
4.3996406685643915e-7
1.2318814262557114e-7
6.062646226108958e-8
2.5121226221679894e-8
1.829347135270818e-9
2.5244206218823772e-8
1.5581365605724145e-7
1.7922206525290658e-7
1.3414032888848463e-7
1.614637727632619e-7
5.622357474449364e-8
5.983721519822467e-8
2.481110500383738e-8
6.203858819921627e-9
4.660935675818752e-10
2.3155965315668997e-8
1.8659990917365272e-8
7.148060510813549e-9
2.8239795305788355e-9
2.951423569766923e-9
2.0847504579403524e-9
1.610836431605987e-9
3.0213197488001914e-10
1.081867962921986e-9
2.2693680534731165e-9
3.743859263478286e-9
5.40684437175678e-9
6.861788460106697e-9
7.37218361090313e-9
4.809554654022384e-8
1.1439239051906892e-7
4.045777412816714e-8
3.4524166401557825e-8
6.692989636632125e-8
8.444754452995092e-8
9.786819748424036e-8
1.0899032309776943e-7
1.1432594524863617e-7
8.704130713769518e-8
3.619198473673622e-8
4.521407193439893e-8
2.2677383168063458e-8
7.039420312581519e-9
4.474295147020828e-8
3.359269636627209e-8
2.8783334206794532e-8
2.9312280241294952e-8
2.0267100190760886e-8
6.616511953866784e-9
2.6395799556660377e-8
2.9079204062898692e-8
2.823599246198594e-8
2.6353040954520727e-8
2.306859259388499e-8
1.8014709644461202e-8
1.0502029752257843e-8
2.4801008660338523e-9
3.263446367314052e-8
7.649302914680805e-8
5.533852323424517e-8
4.96367321877399e-7
2.8057266212177623e-7
4.0525422099817695e-6
7.670909402370961e-7
3.2018192031803957e-7
1.1681983613132372e-7
4.2352725049994345e-9
1.2846089401049322e-7
1.4744975875997472e-6
4.923912359485018e-7
5.087543037980979e-7
3.278657481947873e-7
2.9699158302051704e-9
2.2590434410923908e-8
4.686777471835325e-9
7.620562616283559e-8
7.870532111176036e-8
3.422405841795454e-8
4.934203758848852e-10
8.99462243844054e-9
7.084023805681276e-9
5.483307819926043e-9
3.6379356635886247e-9
7.753289526264409e-10
4.7229296471957885e-9
9.623035349710184e-9
1.7567144213047e-8
3.038707319408088e-8
4.65452940925722e-8
1.623236392622843e-8
4.438997889577378e-9
2.4104592446634896e-7
6.662339727362406e-7
1.0542384719150171e-7
2.960592479901888e-7
3.0841039462049626e-7
3.0489459000031065e-7
2.88906333020319e-7
2.6960544286940195e-7
1.7993902539137125e-7
4.03877618102963e-8
1.4332692883994765e-8
5.8522755738546634e-8
6.826718980968271e-8
3.042070281945753e-8
1.4575530927560811e-8
6.373210098197719e-8
5.052697832095336e-8
4.4227559357078345e-8
4.460959658739916e-8
2.5750452650102063e-8
1.3294208859921086e-8
4.359296981612462e-8
5.0864685831162304e-8
4.979218268808596e-8
4.590923788896069e-8
3.9215580142959465e-8
2.9733776804389317e-8
1.7272600499612997e-8
4.510621347965551e-10
3.17615962435618e-8
5.742481958904015e-7
4.128049648209893e-7
4.010398446865863e-6
1.5015288003564986e-6
8.078204856517608e-7
4.245635619378996e-7
1.6228958349953506e-7
5.443601018518679e-8
4.797566685748496e-7
1.953602266229133e-6
9.570576102961832e-7
1.1928166500517671e-6
1.7456796395347595e-7
2.6069502954514925e-8
3.9027936502264276e-8
5.085751081116497e-9
1.1042032205380513e-7
1.1449387957350057e-7
4.017129010636313e-8
4.026597327227872e-9
6.622011875971649e-9
6.034796452247427e-9
4.4315474599346915e-9
2.6084181634744287e-9
1.0421180921345912e-9
4.217504614267301e-9
8.081444626034971e-9
1.3853153070964256e-8
2.1930475805655074e-8
3.072317464887336e-8
1.759833407364122e-8
3.1115721412976867e-7
4.018185587258234e-7
1.4341380779168538e-8
2.132867970458864e-7
2.7987322321720415e-7
3.1900596409792725e-7
3.3588232649303314e-7
3.2790036721426844e-7
2.9525808173142786e-7
1.6453571984360842e-7
2.2884738351847178e-8
8.372224583041382e-8
5.908797427357164e-8
1.0550726308268913e-8
9.869180878432728e-8
1.0922002244662198e-7
9.277120969003969e-8
9.682073757351425e-8
6.446446237338935e-8
1.7748738281833896e-8
6.384420969692741e-8
7.731092174131567e-8
8.190223921913873e-8
8.262356574995605e-8
7.829901159176907e-8
6.787735262596518e-8
5.1591876784428454e-8
2.9141078383283846e-8
3.3800324275308512e-9
5.9002498799406383e-8
1.745009677476164e-7
1.5129060972353237e-6
2.7800019854855596e-7
0.00001025627701039357
2.6016411884673522e-6
1.2304591510769032e-6
4.9232996720987e-7
8.865772687760983e-8
1.7894316708621405e-6
1.162610529739963e-6
1.092760362925364e-6
2.458764795869667e-6
1.7639228125385274e-6
2.6508512472797833e-7
5.65253800887439e-9
2.9647681539025373e-9
8.076088742915859e-8
1.7598794820955902e-7
1.1674264528442499e-7
2.6156669790211907e-8
3.055237587268393e-10
7.051144149266436e-9
5.911652898597319e-9
4.235351724299485e-9
1.4526559428507236e-9
2.542988216287312e-9
6.2672242647802405e-9
1.1557462029338406e-8
1.99560890256971e-8
3.2468866120674165e-8
4.294779327036481e-8
1.2545302382140105e-8
5.179978617667219e-7
4.836054909853441e-7
7.810890581888976e-8
3.094761011345255e-7
3.857089478707478e-7
4.2502479728836105e-7
4.203856809109587e-7
3.6532034612919796e-7
1.9608636524595243e-7
2.7208580197437935e-9
5.987617882364306e-8
1.517683709040024e-8
2.4210024208766037e-8
8.0658963128056e-9
8.113550279780691e-8
1.4385626706564916e-7
1.2428255564733096e-7
1.3222791749074739e-7
5.4730309961903966e-8
4.607910287126563e-8
8.300461935474056e-8
9.602567785978108e-8
1.049137568685371e-7
1.1093714710811671e-7
1.1092303796992444e-7
1.021289604015141e-7
8.434132899403979e-8
5.878266660381429e-8
2.5050014598259272e-8
2.1769495502833188e-8
1.6233466260217248e-6
2.4322958213799336e-6
6.835881450002546e-6
4.32107169879182e-6
2.4587183241920692e-6
1.4099222842433362e-6
3.057483407604047e-8
1.7140592075490027e-6
1.3320255240574303e-6
1.6209869217673129e-6
4.049882601395248e-6
4.881268088883625e-7
1.3777964192294826e-6
1.182999732293666e-6
2.1385207203571009e-7
6.186940617499633e-7
5.705353885952788e-7
2.611039760390377e-7
3.232758285539818e-8
2.4012975002521227e-8
1.954443851156246e-8
4.13993395719053e-9
6.458066517995271e-10
6.649218587275581e-10
8.361244112528579e-10
5.156199157572582e-10
1.3304448744754398e-10
9.786343565833786e-10
1.826681861858535e-9
3.0170606360843667e-9
4.574510433771328e-9
1.3551019706738425e-8
2.8017050691715488e-8
1.801812083599825e-8
5.130496375965681e-9
2.993229601307585e-8
5.631480970578123e-8
7.641402862681609e-8
6.67355091515958e-8
3.0913706060395415e-8
9.323121955277125e-9
4.069833182446796e-8
3.002322643515069e-8
5.612686585248578e-8
1.5966599887882542e-7
2.364030011684006e-7
2.689275940490339e-7
8.428775626169033e-9
1.8176017477061944e-7
1.7916951731564924e-7
1.5698321327454837e-7
1.520875685733856e-7
1.6109817927970854e-7
1.771787468197216e-7
1.937582171799863e-7
2.0364193707909054e-7
1.9975947549267363e-7
1.778254688308029e-7
1.3735445518359504e-7
7.858389862810217e-8
1.96777517460194e-9
1.1492540537561796e-7
5.101930812278111e-6
4.7279529759679355e-6
0.00001360330453841677
8.750753824181439e-6
5.742560986328823e-6
6.75958580850487e-7
1.5268264862389775e-6
1.5777637651039277e-6
2.2646214354679495e-6
1.534695109273131e-6
6.086616583339771e-6
0.000012260788583473933
5.944726529714437e-6
3.934291637970388e-6
3.2843269152601365e-6
3.1031687433451333e-6
3.180762727831171e-6
3.245578595796941e-6
2.077044776905631e-6
1.0645853905725243e-6
6.746596026307507e-7
1.767033885555824e-7
9.482539390043537e-8
8.356997619171424e-8
1.0308973703155031e-7
4.234513827514517e-8
3.9027623837334906e-9
1.4344988317644949e-9
4.743629367218849e-11
4.56966733575079e-11
1.4177593165606203e-11
2.3133867130335303e-11
1.598768000774884e-11
6.459350149426263e-12
9.695858890179009e-12
4.2862299578452854e-11
9.45050104324537e-11
1.3299417912044718e-10
1.1735573555451008e-10
3.09933446528293e-11
1.3176970005742007e-10
8.284014810649085e-11
1.903393056956842e-10
9.991440536857957e-11
2.2596130735584777e-9
9.54892359021225e-10
6.38442447291105e-10
5.587528100416518e-10
8.056412024050513e-10
8.452031656327535e-10
1.3685362561315674e-9
7.045764700939534e-9
1.5761825511144358e-9
3.672862614584245e-10
1.0837558368414996e-11
5.4639917018688804e-11
8.891526537658201e-13
1.1587225136004327e-12
3.6986036109985914e-13
1.1433402598795718e-12
1.3317131748154804e-12
3.127837885157238e-14
5.097355698312709e-13
7.261847893459243e-13
9.137016313521206e-13
1.1023908337587342e-12
1.3074573393530316e-12
1.5398390670159955e-12
1.804737833677583e-12
2.056004247417395e-12
2.6803188258891523e-12
3.09164038276574e-12
3.657748964826949e-12
3.548976914141054e-12
1.3301310056531059e-12
5.5119953359300484e-12
6.570893050257609e-12
6.411178653184661e-12
6.454478037721818e-12
7.195247105249285e-12
8.902311145409573e-12
1.1990934645574148e-11
1.7310493305595043e-11
2.6676981174219996e-11
4.427894676456103e-11
8.113010633925666e-11
1.7285719731101e-10
4.85328612133924e-10
2.984149570936978e-9
4.482437420343281e-9
7.3450162674223154e-9
9.448426400063728e-9
9.949291471243477e-10
3.727425104338461e-9
2.17119326862405e-9
7.549178590439293e-10
2.4530010104018805e-10
1.0259693585996657e-9
1.873039299680514e-9
3.3082466543147563e-9
7.238724373438338e-9
1.3959325969161172e-8
6.866185719564229e-9
6.640067880657614e-9
5.818106698305913e-9
4.658773578528968e-9
7.055801075109757e-10
5.373242151363708e-13
0.
0.
0.
0.
0.
0.
0.
0.
0.
0.
0.
0.
0.
0.
0.
3.695886600363736e-14
4.6466764882754436e-14
6.013631780407452e-14
8.051157915051601e-14
1.0958794264312308e-13
1.5047582969469534e-13
2.076915771227033e-13
2.876917285044542e-13
3.9966054042464296e-13
5.566454177067082e-13
7.771840834157194e-13
7.762066374200736e-13
3.400579087770071e-13
2.716400768682793e-13
3.3308779883365124e-13
4.792664321596516e-13
6.734237558908814e-13
9.325597582024288e-13
1.310822583958877e-12
1.88714581257309e-12
2.777331132195329e-12
4.160989320966734e-12
6.326251609015987e-12
9.745684548264163e-12
1.5210071952768347e-11
2.4072399610834822e-11
3.870930200005636e-11
6.343165492654783e-11
1.0637556248938953e-10
1.836785057384373e-10
3.2939360156918726e-10
5.231370427349357e-9
1.456579311541163e-8
1.9223914954378054e-8
4.282529812907971e-9
1.4886012994934722e-8
3.0317176104802284e-8
4.3146025496521945e-8
5.4481444197040105e-8
6.42333129858206e-8
7.15831387614488e-8
7.556454288642346e-8
3.949792949829842e-8
2.0253981886478697e-8
3.061889277040384e-9
1.5051992310692888e-8
1.4584157881753295e-8
1.5330333704076893e-8
9.410379533464716e-9
9.512825473102261e-9
2.6809792661548438e-8
2.6538438151592533e-8
2.3984689384605143e-8
2.1302283931173414e-8
1.7920703966170107e-8
1.2735422442440397e-8
7.221699303305992e-10
2.326658252587017e-8
1.9551377080424966e-8
1.7560262404427405e-8
1.6651126632314957e-8
7.287014280803244e-8
8.317355041153064e-8
4.0005859456724974e-7
1.1467780993998822e-7
5.8543484372854916e-8
2.543171175041491e-8
3.4612889121002745e-9
2.048849699938815e-8
1.1111276962942411e-7
2.060675221456046e-7
1.2596562168906494e-7
1.4872923758424086e-7
4.1152228545810426e-8
4.6006215321910273e-8
1.635471899332051e-8
6.421071212724548e-9
8.034058153914878e-9
2.277775603212207e-8
1.5980548381953537e-8
4.9425229486337864e-9
3.5925482905858333e-9
2.889277961466835e-9
2.1045778867619023e-9
1.5959912415010848e-9
5.4486276461903606e-11
1.334855937917425e-9
2.6497258238713613e-9
4.330076100706459e-9
6.247217014726656e-9
7.994263109513298e-9
8.54227844020193e-9
5.7799946688926754e-8
1.3163266851504644e-7
4.125251136430591e-8
3.968111574031941e-8
7.131334221595413e-8
8.728100291435571e-8
9.905155196907163e-8
1.0825052643532423e-7
1.0672752385185929e-7
5.975407939964555e-8
1.8418804652310245e-8
3.678901184476293e-8
2.1829232394242867e-8
2.689954348194419e-9
3.761884992239167e-8
3.1577945291038614e-8
2.6056012867600392e-8
2.6074019326608078e-8
2.0778382448837682e-8
1.8708723955100906e-9
2.2731346086307606e-8
2.6699918339919498e-8
2.5928950236812218e-8
2.417370275453141e-8
2.1229138802894287e-8
1.674119927771544e-8
1.0153798477895547e-8
9.187840450759171e-10
2.5792460983641562e-8
7.16561863374884e-8
5.1054392630609e-8
4.459767414876129e-7
2.535495015517269e-7
3.919419728851653e-6
7.278418804287623e-7
3.082714210812843e-7
1.1613198759556996e-7
1.0809437501515522e-8
1.0216206583662141e-7
8.28769257615826e-7
5.219613629840008e-7
4.617654843470861e-7
2.208178751406261e-7
1.783427332597642e-9
1.8655350942987675e-8
1.6818339511828818e-8
7.789172241764303e-8
7.162618921424141e-8
2.820947394063164e-8
2.663162960252168e-9
9.4654221955756e-9
7.163389296929236e-9
5.663118636483019e-9
3.462665237491238e-9
1.291328936638829e-9
5.4938121510768245e-9
1.1064511629440324e-8
2.034053812345079e-8
3.542509622967398e-8
4.0483397366604e-8
1.3562712478484843e-8
5.092079816133618e-9
2.2811075150263946e-7
6.575180452628851e-7
1.2666508572240742e-7
3.1179027461745886e-7
3.1423834098842e-7
3.044549631583053e-7
2.8446433437110736e-7
2.647463481712969e-7
1.5734212636451966e-7
3.5449342345197404e-8
1.9254871816490542e-8
5.711959634148755e-8
7.080527919607432e-8
3.331611633366062e-8
8.018333854008548e-9
5.597072805546204e-8
4.697351564723693e-8
3.989300344324957e-8
3.989546013269328e-8
2.68332092765256e-8
7.766997782371587e-9
3.8766537809747596e-8
4.8396225775841325e-8
4.723925929807518e-8
4.329686953862625e-8
3.6879838074134135e-8
2.79714219700508e-8
1.6378041683592255e-8
5.145340099741896e-12
2.891669016015671e-8
5.220690814855305e-7
3.823960341817152e-7
3.676243419285629e-6
1.3976005504143374e-6
7.585977361618739e-7
4.043226254942058e-7
1.6332259631734132e-7
2.547250895369419e-8
3.2970568985938463e-7
1.8747035705867862e-6
1.006787022236576e-6
9.945516609782281e-7
5.528753039428165e-8
4.576308735224397e-9
4.428113896103484e-8
1.6065216178424262e-8
1.1898125831213378e-7
1.0032628787689029e-7
3.082248503368572e-8
4.589098929889926e-11
8.008510482887016e-9
6.375826022709636e-9
4.775100177418357e-9
2.3962844290871636e-9
1.7368177483383173e-9
5.3145063562559634e-9
1.0025960283528515e-8
1.7229893954745986e-8
2.756432957220959e-8
3.832376235741727e-8
1.1022740294896789e-8
4.035540404906455e-7
4.958507764365434e-7
3.338434409671937e-8
2.4883282396639e-7
3.0900291355567543e-7
3.3987528148788376e-7
3.4717074298764004e-7
3.3217181824022783e-7
3.060989595151555e-7
1.9102499628824446e-7
3.9082719402220556e-8
1.0550202041963757e-7
7.203120883657306e-8
1.9841855648624562e-8
7.422316607245805e-8
1.0520129482488814e-7
8.467522317388166e-8
8.619197455087536e-8
7.0697617714869e-8
2.148911682153748e-9
5.613011436716465e-8
7.350165810348247e-8
7.79169750985464e-8
7.806903050023387e-8
7.361568668139817e-8
6.361070148283643e-8
4.822674107089292e-8
2.713656973229841e-8
3.5046930916532802e-9
5.6738856265469036e-8
1.6999847188737678e-7
1.353190946922383e-6
2.526443451904872e-7
9.569299202771018e-6
2.412600584910516e-6
1.1464460441120139e-6
4.7279292567450156e-7
1.4716712036751563e-8
1.0430176172182089e-6
1.3468366532544043e-6
1.0341952053179949e-6
1.9795531372117813e-6
1.304293724485011e-6
1.8999946245844712e-7
4.584515982124183e-8
1.012579541008418e-8
1.1864046063147607e-7
1.7777222570239168e-7
9.275846634835651e-8
1.8798248552726387e-8
4.117605177287855e-9
8.571442181389252e-9
6.523900144297686e-9
4.64204615924342e-9
7.752029209272778e-10
3.771317179297136e-9
8.406482025166731e-9
1.547078622789797e-8
2.7041636955478127e-8
4.470349916174899e-8
4.887948596450177e-8
1.918286025923035e-8
5.093329090508694e-7
6.445581631533603e-7
1.3101761956826714e-7
3.7773730870797996e-7
4.370016032437358e-7
4.579640671157228e-7
4.36978826066298e-7
3.8437461279250774e-7
2.404392599144889e-7
2.0900050093653893e-8
4.762971958598664e-8
3.6972667997627053e-9
4.255716015167252e-8
2.0392349598680502e-8
5.4357303357651664e-8
1.4299036370322515e-7
1.1216179013808041e-7
1.1766972069839184e-7
8.1119005959964e-8
2.004699222018313e-8
7.293472255992686e-8
9.065965470787254e-8
9.923672343725774e-8
1.0399270206991856e-7
1.029630794729173e-7
9.387242615270254e-8
7.668229861119059e-8
5.257638253750205e-8
2.0999594462305337e-8
2.3192826285765552e-8
1.4379891588531251e-6
2.0737876573926887e-6
6.453125976009492e-6
3.878642866883217e-6
2.1982706449985807e-6
1.2461986917667696e-6
2.1173346797365774e-7
1.933798873948708e-6
1.4164017191989514e-6
1.4636583640056357e-6
3.1315213911509203e-6
2.5703169148257397e-6
2.409837936285804e-6
9.730970647320774e-7
3.608172475911174e-7
4.886599964330486e-7
2.327944412228932e-7
2.699912311654407e-8
5.4173924170260896e-8
5.330345145022363e-8
1.131785641391006e-8
1.966138442477718e-9
1.0814120316617327e-9
1.6562790857787998e-9
1.1284921916508107e-9
2.8145859960875887e-10
1.0647184089701258e-9
2.295854258144869e-9
3.932535408696284e-9
6.174097224948538e-9
8.514838241033386e-9
3.132311845616577e-8
5.9068052451428896e-8
2.5641124433074815e-8
2.857593215572216e-8
7.563055114457522e-8
1.2212686293186848e-7
1.5734554673816463e-7
1.4363532092761148e-7
7.791439211839641e-8
3.1102788747182563e-9
5.132287251708183e-8
2.740738682302299e-8
3.626511622686064e-8
1.3334422634025356e-7
2.1682690523787228e-7
2.645828449543069e-7
1.8586309286843963e-7
1.0793620613462223e-7
1.4815763606091247e-7
1.3754845463781836e-7
1.3682020252090128e-7
1.4671253026738584e-7
1.617075626872556e-7
1.7546130125392874e-7
1.8115162038499308e-7
1.7304497085936138e-7
1.4873127043888018e-7
1.086257735446208e-7
5.2210081277330636e-8
2.6034037604058527e-8
1.403043749572496e-7
4.462469963697585e-6
3.0560655034500953e-6
0.000014273426778404011
7.317588589397723e-6
4.227369914091602e-6
1.7967402502149802e-7
1.4792207256696857e-6
1.4203476376016052e-6
1.8623757834617474e-6
3.0088755893927933e-6
2.766975528997763e-6
3.254602594794195e-6
1.1808193780320043e-6
2.3155202638687505e-8
4.084206611514569e-7
1.2473550096519515e-7
2.5349703836330026e-7
2.459770034050763e-7
9.474050692894432e-8
2.8792504386521736e-8
1.0694922496930023e-8
3.5758095006275333e-9
1.803415610778754e-9
4.022950306779962e-10
3.5336894877912234e-11
2.79405129146982e-10
2.243500898132483e-10
7.004114392930797e-13
4.67819121762105e-10
9.12439203344837e-10
1.5182884553301867e-9
3.7599508599270155e-9
7.977195630667363e-9
7.702391107764502e-9
3.932082315817139e-9
2.26853751952867e-9
9.40340725013924e-9
1.2974435863765253e-8
8.073403318117186e-9
1.8378173695646414e-9
1.2537302308863907e-8
2.0907624614246334e-8
1.8914064836825225e-8
2.6301038592354403e-8
2.7250083179497653e-8
3.5026253287365354e-8
4.85051605135819e-8
4.5877273481401096e-8
1.693331277477055e-8
2.3933296282636172e-8
3.060905204128183e-8
6.404683154997035e-8
2.3322022715165293e-7
6.036653054203673e-7
4.589237260365718e-7
3.1456800793505107e-7
2.7542877210603165e-7
2.69791735128407e-7
2.7590223962583077e-7
2.7991159375701085e-7
2.627254238611635e-7
1.2177787154757922e-6
0.00001712695372073403
1.3188838955716394e-6
3.0859260333868063e-6
3.7260468946183726e-6
4.463115171687098e-6
5.487196069582944e-6
5.489840476649046e-6
2.6181856450040765e-6
6.0376473479395335e-6
9.970128091174067e-7
8.904889625973464e-7
1.5232255393952969e-7
3.587313051439636e-8
8.863465736949939e-9
2.5718389822976567e-8
3.26446779175762e-8
4.004137515577495e-9
2.7965072668049466e-9
1.0142096372035688e-10
7.08722709215907e-11
1.1098156452115073e-12
2.0443648221488413e-12
5.623347266459966e-13
2.7330974559241305e-12
4.025903238623881e-12
5.313750283400148e-12
6.336698821508997e-12
6.309343605966532e-12
4.582197486903573e-12
2.3906388657483768e-12
7.218319998267568e-12
7.295452660110931e-12
8.319728748371493e-12
9.71503582046376e-12
1.1394783954900558e-11
1.3418906411806818e-11
1.5888430942929383e-11
1.89334254204666e-11
2.2724405691814347e-11
2.7491753604573208e-11
3.355363341071827e-11
3.332603504930116e-11
2.3920166386228825e-11
1.939400437023819e-11
2.2552819826838513e-11
3.4047995839359956e-11
5.655985869142007e-11
9.800314030040455e-11
1.780973331805671e-10
3.485680685400356e-10
7.683218349463438e-10
2.0534141797681664e-9
6.394064153904088e-9
1.0016024211590166e-8
1.6516663422496054e-8
7.056977597773865e-8
3.579949398968095e-8
4.850538338675626e-8
2.8185568787913353e-8
3.909290872245985e-8
3.0964654726555757e-9
2.0300327042178306e-12
6.855700708726179e-14
0.
0.
0.
0.
0.
0.
0.
0.
0.
0.
0.
0.
0.
0.
0.
0.
0.
0.
0.
0.
0.
0.
0.
2.951477929656579e-14
4.2995919280590184e-14
6.277934493412135e-14
9.191347729188388e-14
1.349872687924581e-13
1.989493171218035e-13
4.183809898629192e-12
6.696431799658149e-12
1.0104845069490839e-11
1.4864650221807657e-11
2.1348179495416694e-11
3.005018404849352e-11
4.145844344033656e-11
5.58326703760798e-11
7.280862839789315e-11
9.078208964394932e-11
1.0614036234641738e-10
1.0264623621434811e-10
9.460980393175841e-11
1.0147572385345071e-10
9.6073156297678e-11
1.13796647694287e-10
1.4562592119503806e-10
1.8844006929425514e-10
2.580032017826424e-10
4.0170854753159617e-10
7.30521180609581e-10
1.4646403548171995e-9
1.941118128766954e-9
1.9396522806049356e-9
2.129932592667448e-9
2.5632311298774676e-9
3.3258010548798074e-9
4.618898190059861e-9
6.886472136656415e-9
1.1172569810287065e-8
1.3157715764770092e-7
2.013740552452246e-8
1.5316769603144887e-6
4.85458575036762e-7
2.576482926882284e-7
1.3920557922910054e-7
6.364772452164543e-8
1.128670332107706e-8
4.38206981114558e-8
1.560382541432109e-7
6.894783794346957e-7
3.893248041809654e-7
1.1846153640757416e-9
5.763412082560789e-9
1.91260560511445e-9
4.4210765172341624e-8
5.115784042184571e-8
3.0248739083677486e-8
2.789510747500516e-9
8.175606221745437e-9
6.351142917825581e-9
4.9364533704847565e-9
3.743871473654965e-9
7.75579453461197e-11
3.4822847811404495e-9
7.525225040412945e-9
1.4012034930915582e-8
2.456219801390146e-8
3.61232128376482e-8
1.5885328916685408e-8
2.0186126111632275e-9
1.6719986632677735e-7
5.107855294859028e-7
4.0337913917499454e-8
1.9820486080786677e-7
2.103896498329917e-7
2.105131723838776e-7
2.0680586606944727e-7
1.7927624015245452e-7
5.0815272787748194e-8
8.204564473367017e-9
9.212565530901294e-9
2.290257523728231e-8
3.695981985874447e-8
1.8602613782614818e-8
7.878619344035822e-9
3.6982726995795696e-8
3.1944241597907116e-8
2.693205411198889e-8
2.6613093492023653e-8
1.842778739268266e-8
4.541963721467849e-9
2.7120875704675824e-8
3.377629693373196e-8
3.215433549043047e-8
2.8939236240428986e-8
2.4265533837264325e-8
1.7970600336044004e-8
9.594332908233202e-9
3.176326062324556e-9
2.8785988163517106e-8
9.301125312447822e-8
4.534567210804847e-7
9.691531182723092e-9
4.275531502371981e-6
9.862181452942415e-7
4.747282349997815e-7
2.1565813571050828e-7
6.42988200905368e-8
5.8655578514591604e-8
3.37092082964279e-7
1.6644432292849604e-6
6.197467770670224e-7
1.629607739622588e-7
3.882030261797889e-8
4.260906633083282e-9
7.53597423135857e-8
1.0460602620342004e-7
6.579945116434995e-8
1.3650875754577825e-8
1.1304192183579252e-8
1.1375970957726324e-8
8.6683084173801e-9
6.981225487556465e-9
2.2342385102835853e-9
4.10334125203654e-9
1.0719472466755656e-8
2.171262307651674e-8
4.233564440089121e-8
5.92645856677437e-8
2.8013885497839682e-8
6.449915556131982e-9
1.705075596407745e-8
2.436095412347931e-7
5.966405411883627e-7
3.2651398181923795e-7
4.3988506618315933e-7
3.889135574668766e-7
3.471473590089316e-7
3.044898826328197e-7
2.510590518337962e-7
5.3673488267559256e-8
1.3935373657792507e-8
2.1390037910743215e-8
2.8126312771446857e-8
6.942113277955473e-8
4.246937721003731e-8
5.780521541214424e-9
4.172757383453204e-8
4.77935436791684e-8
3.805887250477461e-8
3.660387854763851e-8
3.120958064860866e-8
2.1880834913891545e-9
2.8774971401699656e-8
4.8632334618357446e-8
4.973341381418712e-8
4.580651372541365e-8
3.9299166276498e-8
3.045148849963907e-8
1.949969302457e-8
5.503287999011088e-9
1.568291342809582e-8
4.878815854303563e-7
5.590665759361954e-7
3.0027434125821793e-6
1.4527634539372659e-6
8.356533569000764e-7
4.810736722622295e-7
2.2034415300377748e-7
1.6499883274795052e-8
2.559744959267687e-7
1.2557352123743845e-6
1.2482219320443639e-6
9.949426856453977e-7
9.862594881881097e-8
4.197221400722314e-8
4.100442973869925e-8
6.089570680645468e-8
1.3396473661062353e-7
8.855358300005163e-8
2.1695962354000677e-8
4.52079122554971e-9
9.007600076176155e-9
6.788248662534242e-9
5.125117968928303e-9
1.7383723900624597e-9
2.8889416272313923e-9
7.228914696944182e-9
1.3559190089693188e-8
2.3805000741905892e-8
3.946156950857199e-8
4.666749706248612e-8
3.036563877218898e-9
3.87501532386241e-7
6.227969989826502e-7
8.146350505523904e-8
3.059727632333286e-7
3.526767866048251e-7
3.7034201905430396e-7
3.620061783341084e-7
3.355274076327667e-7
2.9651452122765264e-7
1.2099369902667929e-7
1.0043176799609444e-8
8.488351410191463e-8
7.39282758012702e-8
2.7008262067233144e-8
4.961876968785289e-8
1.0608401356882264e-7
8.115684148983752e-8
8.004848019186124e-8
7.346987495822651e-8
1.0298237511312992e-8
4.746999722415475e-8
7.016883105286602e-8
7.571230184082851e-8
7.619433894832599e-8
7.222131475004444e-8
6.291765397721448e-8
4.850694605063183e-8
2.9084977838498016e-8
1.993060746527343e-9
4.239489411821807e-8
1.3233949346829635e-7
1.259374508276759e-6
3.9429835733571595e-7
8.69948994882708e-6
2.4291186387909228e-6
1.1838390110055023e-6
5.141388555130313e-7
2.5728990891652722e-8
8.873657476543514e-7
1.4684787158646152e-6
1.0451762150782442e-6
1.8556503457262321e-6
1.192227892113085e-6
1.9890217282417857e-7
6.07597675674324e-8
9.072691362656064e-10
1.4120406427990364e-7
1.7794891739889867e-7
8.187065670337276e-8
1.5022699476637832e-8
5.977856964994204e-9
8.928106573986711e-9
6.696753873334977e-9
4.669328490297715e-9
2.8055053332614583e-10
4.470775608581642e-9
9.631845312313325e-9
1.779704533809693e-8
3.157949889772302e-8
5.3013538562976186e-8
4.204427198864339e-8
2.526366361978116e-8
4.7375022640227923e-7
7.162485137916677e-7
1.655550930516719e-7
4.0853547591036536e-7
4.5616694794458253e-7
4.663403005303562e-7
4.3547554216493103e-7
3.770849254481002e-7
2.080956873661394e-7
4.98155844489734e-9
4.814534053866198e-8
5.370250258800887e-9
4.1676788501982094e-8
2.302358770406361e-8
4.23719556803145e-8
1.429406994549786e-7
1.0741364664020366e-7
1.1110065268479414e-7
8.522182391172792e-8
1.1199127152993823e-8
6.757472678090313e-8
8.716525856391185e-8
9.590474427153456e-8
1.0056151424177605e-7
9.963737891748883e-8
9.097878960311861e-8
7.455309037006825e-8
5.159728186351532e-8
2.17881298184663e-8
1.9428898790104106e-8
1.3572042598772995e-6
2.0766988200611616e-6
6.0450356402804605e-6
3.7693295143885274e-6
2.1563045756289404e-6
1.2418530133473092e-6
2.6612050206779294e-7
1.872104179527513e-6
1.4328054065575107e-6
1.4294530070083614e-6
2.9080590875194142e-6
2.921716434194308e-6
2.528230060375927e-6
8.636963103782997e-7
4.148408534634059e-7
4.0961652191822884e-7
1.766692570296824e-7
2.1937933033748022e-8
7.678031904110055e-8
4.700912386403971e-8
9.611517322590855e-9
1.371595069987379e-9
1.5343507511542913e-9
1.7573176712284787e-9
1.1521516175882538e-9
1.1243769850403445e-10
1.3193908982398517e-9
2.674384168687222e-9
4.5367963644791e-9
7.056428169783502e-9
9.542177390904091e-9
3.703343203584732e-8
6.753371737433388e-8
2.6101741828035445e-8
3.625739272524493e-8
8.801900238838715e-8
1.3820740011775644e-7
1.7471811263239363e-7
1.571590240857204e-7
8.336280601546379e-8
1.5137280079168572e-9
5.559826852831649e-8
2.8345098935225748e-8
3.27375314820986e-8
1.2100597286028266e-7
2.098500781693742e-7
2.4467963437914014e-7
2.0196454286556622e-7
8.303959075851365e-8
1.387688546881892e-7
1.3168428254364842e-7
1.3156565655102301e-7
1.4123678164866795e-7
1.556573493849327e-7
1.6868062348775146e-7
1.7372776245474744e-7
1.654325951897448e-7
1.4171302266588896e-7
1.0308268314073062e-7
4.895534993331256e-8
2.6263191675074436e-8
1.3691566790955236e-7
4.224769728178823e-6
2.9161554348272565e-6
0.000013985717311981385
7.009588625199565e-6
3.986643253455578e-6
4.1474066073868296e-7
1.4642124665605656e-6
1.382494939554079e-6
1.7709180067791201e-6
3.074600453258313e-6
2.5663875252989277e-6
2.6595737631468155e-6
6.68607046878182e-7
4.4179573957794657e-7
5.06239555925449e-7
1.0791191446575597e-8
3.8370561418341425e-7
3.187954587142494e-7
8.16604333858634e-8
2.6190555353265235e-8
1.0816126551880576e-8
5.446289461758729e-9
1.328187255499371e-9
2.384719029163042e-10
2.1312193158324347e-10
3.534270615806993e-10
2.0689342031627598e-10
1.8673470487903161e-10
7.164518300691139e-10
1.2708876024209879e-9
2.0775657517626617e-9
5.214241745967243e-9
1.070615909450385e-8
9.657604569875125e-9
3.3896472333078238e-9
5.815857987223881e-9
1.6008336124563178e-8
2.0336133487699866e-8
1.2420957043895738e-8
1.7082066457833914e-9
1.6188033652438658e-8
2.6713834664984653e-8
2.273142190690886e-8
3.398420709493148e-8
3.8863144113502655e-8
5.334236717925041e-8
1.0868557559378003e-7
7.732373528721138e-8
1.4884687062164104e-8
3.527431234272375e-8
7.48963899255111e-8
2.3430964381511986e-7
5.162423966660079e-7
3.6834157666490305e-7
2.8020508022834657e-7
2.6216116439494695e-7
2.6562121649933903e-7
2.7684493733056244e-7
2.841563534898261e-7
2.712212278356969e-7
2.2731963671825014e-7
2.013794391480818e-6
0.000016580096260138092
1.5709261965964534e-7
5.564467163789181e-6
5.757488152362054e-6
3.2260203356160986e-6
3.983859384824337e-6
4.362235952135679e-6
3.371391918139261e-6
3.968902349001264e-6
1.679280375242864e-6
8.2407246723558e-7
4.032207933003888e-7
4.673883367133342e-8
1.3755342490881736e-8
2.3898805740156747e-8
2.7512831769494365e-8
1.3047419348695232e-8
3.1726581150934405e-9
7.856800494089686e-10
3.1047160964024113e-12
2.3286949375079784e-12
1.334527587601217e-12
1.6383335530315503e-12
1.6523731771182385e-12
2.9262296855150448e-12
4.164014722296947e-12
5.2568925244048065e-12
5.5679151129173106e-12
4.375255245762219e-12
2.446817397346415e-12
6.135694438915493e-12
6.532963359170915e-12
7.59103047556622e-12
8.919631179782801e-12
1.046761129480179e-11
1.2303787463000547e-11
1.4526036689849286e-11
1.725237922094113e-11
2.0632797130059714e-11
2.4866959040124877e-11
3.022815477132061e-11
3.004427243624865e-11
2.11777189667841e-11
1.6809090859583238e-11
1.906878352252805e-11
2.808629280904011e-11
4.5540439487128446e-11
7.686902437418459e-11
1.3534557808120982e-10
2.539709431078387e-10
5.263128409841133e-10
1.2796970089422446e-9
3.9198749680423985e-9
8.808171620413177e-9
1.1932181626301429e-8
3.061294331834585e-8
4.525593894048778e-8
3.6995756746657615e-8
4.2890818206233244e-8
2.1424826284661574e-8
9.976084098064463e-9
2.3050119870682352e-10
9.052859204188487e-13
0.
0.
0.
0.
0.
0.
0.
0.
0.
0.
0.
0.
0.
0.
0.
0.
0.
0.
0.
0.
0.
0.
0.
2.51312502664516e-14
3.656784775255014e-14
5.331924169527197e-14
7.793677100782044e-14
1.1424750318244807e-13
1.680264927519656e-13
3.5375827607940647e-12
5.5605754508437944e-12
8.291136964432455e-12
1.2109500676559676e-11
1.7348318898412795e-11
2.4472245187097347e-11
3.400397436551756e-11
4.639438631288576e-11
6.17618728354667e-11
7.943143918425537e-11
9.725401113314211e-11
8.483486472502254e-11
8.17544533451632e-11
8.360970896575034e-11
7.913443295078934e-11
9.358761867445163e-11
1.1805929679427773e-10
1.513251402749001e-10
2.081698516820606e-10
3.265047162695594e-10
5.926325928588795e-10
1.2087074297332874e-9
2.0734712237054345e-9
2.104352055842064e-9
2.2424978177405812e-9
2.6292804669074997e-9
3.3392723136102496e-9
4.550161974589961e-9
6.656440516194728e-9
1.0577550964708812e-8
1.2571697416364705e-7
5.057816702698831e-8
1.3503887672328028e-6
4.906309407769665e-7
2.691676172480924e-7
1.515166114084611e-7
7.356871383966506e-8
1.9711894735524416e-8
3.226372505636807e-8
1.1870505447123979e-7
3.6717133701445033e-7
4.859708619426183e-7
6.487502979518655e-9
8.09754386922159e-9
1.100058294915092e-8
5.077691038814294e-8
4.992421834249069e-8
2.6155827442560207e-8
1.1670802213760059e-9
8.663315419407254e-9
6.466806860099208e-9
5.171255156884787e-9
3.651003274525406e-9
5.28142713555703e-10
4.359013856637095e-9
9.181501996395745e-9
1.729508195262446e-8
3.066276405208731e-8
3.179787874721464e-8
1.325745650579163e-8
4.94654375215717e-10
1.6120055910314532e-7
5.070680075239656e-7
6.460412186301329e-8
2.1557818511184714e-7
2.1791138279519067e-7
2.1273233551062492e-7
2.0464641371150956e-7
1.3818502360316337e-7
2.1300605705772528e-8
2.4094429989876323e-9
9.810485803373774e-9
1.377076528916704e-8
3.113640977425831e-8
1.838385448823237e-8
3.905744962333508e-9
3.146691206597413e-8
3.0127689084641965e-8
2.4764406199764217e-8
2.407755706680938e-8
1.86306716297629e-8
1.2891142998489416e-9
2.2615150931439687e-8
3.217753024751735e-8
3.083381574497755e-8
2.7673772471849825e-8
2.3221967025986624e-8
1.734428514991841e-8
9.71356622948904e-9
1.4593277565930227e-9
2.269310797727026e-8
7.514361737773425e-8
4.17215290605671e-7
1.6588357451736638e-8
3.906837476396676e-6
9.550776168076932e-7
4.677858808010212e-7
2.184194136242274e-7
7.110856622868351e-8
4.391781455335163e-8
2.671686769789e-7
2.106655370424119e-6
6.409142752506154e-7
1.3817915472306746e-7
3.5999975072429165e-8
5.105338701754431e-9
8.203624095427291e-8
1.0066399567511937e-7
5.9153697728968215e-8
9.537361185906565e-9
1.2560576284693917e-8
1.13550032851378e-8
8.758760703192503e-9
7.015173570364478e-9
1.7100385890747025e-9
4.797090184772542e-9
1.1998118531600287e-8
2.44487642921508e-8
4.798045310956299e-8
5.2310823291607276e-8
2.5019102528368485e-8
4.989234060535592e-9
1.8582902057731946e-8
2.3704418048026904e-7
5.652679688623297e-7
3.5721153087554053e-7
4.451913976335072e-7
3.8426880325682773e-7
3.3880791769275136e-7
2.966403806853539e-7
2.109823795933637e-7
3.3715867949708425e-8
1.2117686564545432e-8
2.3840308711230526e-8
2.273599700224186e-8
6.28690649992457e-8
4.172517571066331e-8
7.861359531596007e-9
3.4637143961859497e-8
4.473353847594643e-8
3.5183290927137744e-8
3.322029770465266e-8
2.9586283465620614e-8
4.528338639687336e-9
2.394550348892684e-8
4.5437948512664616e-8
4.740754985306082e-8
4.351647602978302e-8
3.7223383043187306e-8
2.883237712619049e-8
1.8575826494160912e-8
5.640696411137156e-9
1.365292003685634e-8
4.5015943132020583e-7
5.329069118659498e-7
2.7524295610366423e-6
1.3659513934285757e-6
7.936014963784874e-7
4.6267310394496333e-7
2.1806041293636622e-7
3.006567331716951e-8
2.007204023816156e-7
9.057488655064148e-7
1.3724502249058669e-6
9.327880042526028e-7
7.870968973828451e-8
4.657725560508707e-8
3.2308924294020406e-8
7.504905475423015e-8
1.2969427980391524e-7
7.805845528070441e-8
1.7126826290118442e-8
6.6029636274667726e-9
9.22782337630993e-9
6.887701940653739e-9
5.2040642276859704e-9
1.336416868761169e-9
3.431803779791235e-9
8.133853305657138e-9
1.5256438621448775e-8
2.7023870307020478e-8
4.513213496263693e-8
3.918608567626757e-8
8.160004006239502e-10
3.5674072501555013e-7
6.791956483451129e-7
1.0005881182470995e-7
3.2316283992736044e-7
3.609110243779202e-7
3.713597681858082e-7
3.57073607248652e-7
3.2839668273770824e-7
2.8953991690014196e-7
1.0740375563405525e-7
1.1450039508859759e-8
8.560561157757204e-8
7.772027461389601e-8
3.040199553739547e-8
3.887138077359962e-8
1.0093799490435888e-7
7.583755042357515e-8
7.289940309303923e-8
7.026675547620771e-8
1.732452579958094e-8
4.0050945034621696e-8
6.608104985100441e-8
7.19434150430846e-8
7.212592535378695e-8
6.812513146722829e-8
5.922504779620183e-8
4.562727232911361e-8
2.742662631261032e-8
2.124475695750674e-9
3.943433969537292e-8
1.2461033708035024e-7
1.1529243771812162e-6
3.731441551094829e-7
8.150707930697817e-6
2.28315937698698e-6
1.1177285568408241e-6
4.934069994737815e-7
5.2718273850609564e-8
6.436593959534812e-7
1.6799918266339438e-6
1.0213703588268074e-6
1.6172993475250766e-6
1.0323085265652982e-6
1.854510175642463e-7
7.213254198228454e-8
1.2690778712776139e-8
1.5557574805825353e-7
1.6917543418531727e-7
6.98027138408724e-8
1.0858403471521568e-8
8.094582243215197e-9
9.28964067367771e-9
6.928875582591524e-9
4.6922382288421474e-9
2.7879304708094953e-10
5.2817744117378275e-9
1.1094912868985442e-8
2.0604009516274082e-8
3.704186172689583e-8
6.207139912802833e-8
3.253353993303252e-8
2.71430214509219e-8
4.3582228365859444e-7
8.055510579874975e-7
2.0149501878837573e-7
4.3825963527034624e-7
4.7093923579987194e-7
4.6927548379162694e-7
4.301695824230492e-7
3.72982876433473e-7
2.0794144333355945e-7
7.489550016277378e-9
4.077052134853685e-8
1.2437972798704102e-9
4.9839585847108365e-8
2.829546080960397e-8
3.1701595184219166e-8
1.3974829264350294e-7
1.0034256758139234e-7
1.0084145531836856e-7
8.824703751859712e-8
3.0087580482411767e-9
5.873325026159945e-8
8.220584753635328e-8
9.10580848174871e-8
9.499608759049415e-8
9.354367316228562e-8
8.491455514903455e-8
6.917904769357439e-8
4.751856603630503e-8
1.954044831235625e-8
1.9297573175362023e-8
1.2383674166065176e-6
1.8703082665741785e-6
5.713557446447655e-6
3.4769225373447717e-6
1.988429534344447e-6
1.1423220156081667e-6
3.1000490875728034e-7
1.47817845588493e-6
1.528142487816874e-6
1.3604208168793075e-6
2.434387693214774e-6
3.4364454257237983e-6
2.5274896261055625e-6
5.116962016955788e-7
3.789084572262245e-7
2.5946236467722806e-7
8.261288342987462e-8
4.522973768954882e-8
1.0996755316275349e-7
3.657750959202301e-8
7.138372825178347e-9
6.557906417988338e-11
2.474779809511505e-9
2.0117006241268908e-9
1.204868237542798e-9
3.5756678105726924e-10
1.9908461471534184e-9
3.7435279082638705e-9
6.237081976801824e-9
9.465453777409947e-9
1.2048592612662542e-8
5.445484115724498e-8
9.371925936944165e-8
2.6794586592026273e-8
5.807997156600264e-8
1.212893386540725e-7
1.7966220181647298e-7
2.2114436247459981e-7
2.0294327098608825e-7
1.1377377597624741e-7
1.1131817670110225e-8
5.770539168247978e-8
2.4108919428601346e-8
2.1592956612802403e-8
9.179934236464834e-8
1.9885617672869153e-7
2.058198137815967e-7
2.07888446081885e-7
1.887200941641081e-8
1.1576398145060187e-7
1.2043024722043238e-7
1.2268162543365438e-7
1.321942661769571e-7
1.453465347790639e-7
1.5648112465091267e-7
1.5952972454124246e-7
1.4992495711232876e-7
1.2633688315052832e-7
8.945631111544632e-8
3.8281972088712906e-8
3.3608548101005584e-8
1.422235798624141e-7
3.7952934641859283e-6
2.3269494861968507e-6
0.000013847497630637165
6.281691013024179e-6
3.411113585815082e-6
9.341049420945669e-7
1.495659925219157e-6
1.3273363793705385e-6
1.5835621597161558e-6
3.172350725717344e-6
1.4435822585001317e-6
5.117406637711534e-7
1.0970028534971723e-6
1.1030946920632796e-6
1.8101305098702158e-7
5.881138078939696e-7
5.908580579666068e-7
3.1959021441137823e-7
4.941842966264811e-8
4.757410543509472e-9
1.277351664544508e-8
2.8962974545761493e-9
5.037902687336003e-10
4.4424665829528845e-10
6.704561715397675e-10
4.160874680979242e-10
1.6422662992353653e-10
9.65214886447106e-10
1.7768579998323774e-9
2.94130264418842e-9
4.597848574198809e-9
1.2643487507480849e-8
2.365824466581096e-8
1.658404665574314e-8
3.3484278571200518e-9
2.646641754502991e-8
5.03103111117926e-8
5.80310023694899e-8
3.62589926711227e-8
3.2207108542016577e-9
2.705266250929281e-8
4.519721443358043e-8
3.295554454999997e-8
4.5894291130560445e-8
8.605908940793646e-8
1.5722315039019194e-7
1.9624048175249503e-7
6.16210325752997e-8
5.183064909933868e-8
1.321591060145606e-7
2.676107992260983e-7
2.6961333751161147e-7
2.2632591498982745e-7
2.173103027164331e-7
2.2719303055973276e-7
2.445404037067332e-7
2.617775404845039e-7
2.6834757145266777e-7
2.52465678619538e-7
2.0881698617409985e-7
1.4067867814826865e-7
3.268465697943807e-6
0.000013893182625114852
3.422272213328356e-6
9.792287560744943e-6
8.478732539719766e-6
1.2845679345114617e-6
2.489461505025253e-6
2.8378965665135828e-6
3.6491181112559417e-6
1.008848313004161e-6
4.630414298769178e-6
8.860493052619899e-7
1.4433991117420253e-6
2.129018169914027e-7
5.4197345579890687e-8
9.893047633623456e-9
4.366417681437743e-8
3.800446236060555e-8
1.282039323329716e-8
3.9099912673631055e-9
1.6775557396009718e-10
2.144878403909915e-12
2.8522506835858117e-12
9.298037297146583e-13
1.3505934555479902e-12
9.44046557288707e-13
1.988750336492715e-12
3.052415643646575e-12
3.955324794297246e-12
4.029879075372818e-12
2.908859724124755e-12
4.0483619811406935e-12
5.041885088165195e-12
6.206628699619026e-12
7.447127421402025e-12
8.776657758649841e-12
1.0285487668708128e-11
1.2070892901273067e-11
1.4232904392371902e-11
1.6887684604732934e-11
2.0183283881518905e-11
2.431759920530053e-11
2.4440379459882045e-11
1.6567525491169624e-11
1.2522452644551103e-11
1.3415343303967026e-11
1.873119825974144e-11
2.8922629760647656e-11
4.641776781748321e-11
7.70721620606912e-11
1.3413771040854075e-10
2.501395318289388e-10
5.177127999857066e-10
1.2653729188874503e-9
3.9316679759035175e-9
8.516201879594015e-9
1.1360629203259478e-8
2.951927605900704e-8
4.332241301209199e-8
3.5963243099985156e-8
4.108941681754048e-8
2.0961140353880872e-8
5.751965729557244e-8
5.490926468348422e-9
5.249117841285701e-12
5.6520648828757494e-14
0.
0.
0.
0.
0.
0.
0.
0.
0.
0.
0.
0.
0.
0.
0.
0.
0.
0.
0.
0.
0.
0.
0.
3.170710940024615e-14
4.616855038194506e-14
6.737434755844155e-14
9.857664821543302e-14
2.1025169282244276e-12
3.1547956702249486e-12
4.56219361998299e-12
6.538735823140773e-12
9.290872240681572e-12
1.3125123562041648e-11
1.844251110554129e-11
2.5729900594882782e-11
3.5515053273013906e-11
4.8241256913216606e-11
6.400004458592188e-11
4.795970966667722e-11
5.1476908778678294e-11
4.4722347129116476e-11
4.3013781399093785e-11
5.028640301008366e-11
6.155843046567287e-11
7.893787138157042e-11
1.1184573171734878e-10
1.7791242387382946e-10
3.1431730511095014e-10
6.123366571578982e-10
1.2966129215461827e-9
2.4005022127298055e-9
2.520574301187492e-9
2.686584450534937e-9
3.1438801919103826e-9
3.9892387870717595e-9
5.442505531838464e-9
7.998705480603402e-9
1.0619780333303787e-7
1.3430566769068477e-7
8.422258427801055e-7
4.690392405750193e-7
2.8912738968398805e-7
1.8460984507433363e-7
1.0493895307860312e-7
4.703302050539158e-8
8.058390139453721e-10
5.418020926033319e-8
1.214291737147603e-7
1.628734952124248e-7
1.8257322474331836e-8
4.857825665091692e-10
4.0912650456952985e-8
5.743267707586178e-8
4.153179531939064e-8
1.3218563481370284e-8
9.780613973017512e-9
9.045013705001242e-9
6.896744407645307e-9
5.81360577053552e-9
2.5091363317952994e-9
2.724013146649718e-9
7.988331238589352e-9
1.656861133463859e-8
3.23505188205507e-8
3.780938966501186e-8
2.023791739185655e-8
7.712614798870088e-9
4.371580389463772e-9
1.494950004254003e-7
4.290390532497563e-7
1.4795612255966902e-7
2.50059335318308e-7
2.214728825912078e-7
2.0113340425617195e-7
1.2589839658532522e-7
4.719155001539796e-9
8.917542485286886e-9
5.668138305386152e-10
1.5072096209274338e-8
1.2098318027674596e-9
1.0602700146483495e-8
1.292377994690311e-8
2.086105752949884e-9
1.554604012604429e-8
2.3590806148632524e-8
1.887533218477669e-8
1.7119940479201807e-8
1.578772331248761e-8
4.5287941373543756e-9
1.0266787531090197e-8
2.484003039329892e-8
2.630825383341834e-8
2.340356015751751e-8
1.9554345174958955e-8
1.482115436076e-8
9.115582525156367e-9
1.6651149252336187e-9
1.0402937035521141e-8
3.655615298918889e-8
3.156005022768813e-7
7.374619920910308e-8
2.8615865426682518e-6
8.383296132434528e-7
4.324674520814456e-7
2.1841012314413073e-7
8.624529758036272e-8
9.254729978781415e-9
1.4000698979122965e-7
6.866145847210763e-7
8.908857332300309e-7
9.135060009578635e-8
2.2940441994808635e-8
3.117180309253361e-8
8.860283636477896e-8
8.440072490471346e-8
4.140547314518593e-8
1.5006020005807213e-9
1.4061715244426612e-8
1.0936070570816704e-8
8.832578030331906e-9
6.643823785017861e-9
1.1748101270411424e-11
6.963440073552498e-9
1.620906532845291e-8
3.3743842789015204e-8
6.209492608420231e-8
3.6975572011834535e-8
1.8054538338864312e-8
1.1698331311726244e-9
2.3370229959753095e-8
2.1507610516248792e-7
4.718204376226745e-7
4.2455299670092145e-7
4.315457019099377e-7
3.503103170811144e-7
3.020328528181133e-7
2.4657511777653116e-7
4.7814436308360955e-8
1.9154837370885073e-9
9.887288537716913e-9
2.8130424665607245e-8
1.0659676593578043e-8
3.230207265403062e-8
3.234864445181339e-8
9.994820611459661e-9
1.7848762550256085e-8
3.428923582601525e-8
2.702294104383825e-8
2.4084870416781478e-8
2.2949911808449073e-8
8.385856912724627e-9
1.21445641256674e-8
3.3069473845692126e-8
3.934595198831661e-8
3.590944491665325e-8
3.038538533597979e-8
2.3460401656627678e-8
1.5342952050851654e-8
5.539739206134114e-9
8.371222172961652e-9
3.431645691972004e-7
4.416784038041616e-7
2.054138952529221e-6
1.099705687889953e-6
6.586612777944428e-7
3.9836711465055217e-7
2.0194167822849632e-7
5.528730030193254e-8
9.447487706707129e-8
3.8366769236306594e-7
1.1471383498359553e-6
9.087492557213073e-7
5.5922377365592166e-8
4.299752719595361e-8
6.101621979923537e-12
9.666669890441451e-8
1.0838556856559906e-7
5.1839567481493864e-8
5.661844409156183e-9
1.0367238809736458e-8
9.1272484610671e-9
6.954511906447428e-9
5.035130718374096e-9
5.8044861549689315e-12
5.0004833410949056e-9
1.0843837930241932e-8
2.055659332659315e-8
3.748684696178128e-8
6.144284732596242e-8
2.3262555458288134e-8
3.426011858722776e-9
2.839482047611466e-7
7.347089240743283e-7
1.494719674787526e-7
3.493541563556223e-7
3.5942777189714235e-7
3.516427607608432e-7
3.264093064495105e-7
2.985978978137766e-7
2.1928944757327733e-7
4.849886485185882e-8
1.0708340895555622e-8
6.419596700115283e-8
7.717319280504374e-8
3.505514099199508e-8
1.638316990330721e-8
7.856241012334526e-8
6.060057275275452e-8
5.3943098980309035e-8
5.465357827357883e-8
2.8332936007597044e-8
1.8935463937513456e-8
5.169376637034866e-8
5.973166534010327e-8
5.930772079359894e-8
5.5372719023131334e-8
4.7812235830596475e-8
3.6767962293610336e-8
2.232387457816671e-8
2.523083304495062e-9
3.004211835834112e-8
9.864106656141025e-8
8.633895530516532e-7
3.037342384180753e-7
6.496487343082465e-6
1.8496450255729532e-6
9.187682686060485e-7
4.2345462450546595e-7
9.535406901871977e-8
2.682729974731372e-7
2.244188485690366e-6
1.0251408478446384e-6
1.1235617509763402e-6
7.509109546688785e-7
1.534857313612468e-7
6.559260716603451e-8
5.887999846167301e-8
1.6434287424106375e-7
1.3248709701445075e-7
4.2358159202173724e-8
2.430183294770481e-10
1.1711850587983987e-8
9.59724099382341e-9
7.342361704724567e-9
4.168000104882756e-9
1.9943146496862663e-9
7.736881390496373e-9
1.571846253416606e-8
2.993932359508275e-8
5.5794091068582645e-8
6.216941090866016e-8
1.539621142324035e-8
2.9687147879629892e-8
3.527087016577485e-7
7.977733245359389e-7
2.9972509849878764e-7
4.902882227879902e-7
4.786153447283988e-7
4.4836771358253833e-7
3.943508873586071e-7
3.424058372524965e-7
1.5361889235908546e-7
5.582413789260273e-9
1.921129339811328e-8
1.1036924437770344e-8
6.51617063611755e-8
3.878534185058297e-8
1.0428557280367272e-8
1.0951700851880513e-7
8.106954401446265e-8
7.395925126034936e-8
7.506224503242498e-8
3.0407319815348497e-8
3.053663497867874e-8
6.5309674219115e-8
7.598590899841543e-8
7.827968828528659e-8
7.56852744680806e-8
6.758484909049453e-8
5.42410640705392e-8
3.661172464285003e-8
1.4184346119641946e-8
1.726773591451946e-8
9.219016061093424e-7
1.3525375903426388e-6
4.654452284578523e-6
2.679202452823289e-6
1.5392299806898109e-6
8.870972046972191e-7
3.300283457313528e-7
3.897601842285647e-7
2.113898223727516e-6
1.2990110487092328e-6
1.5461889573975432e-6
3.35478611682562e-6
1.3985356365628484e-6
3.522869525786654e-9
1.1183262687207499e-7
3.873120488060458e-8
5.8246430099370003e-8
1.4591060119742633e-7
8.71399112915866e-8
1.7581185014056968e-8
7.887959096157918e-10
4.327330812172666e-9
3.723172044849496e-9
2.5503442144044196e-9
5.568454376900465e-10
2.047654251899726e-9
4.4881846482626365e-9
7.886234322206677e-9
1.274648574828099e-8
1.8472242524144298e-8
1.9179977597488292e-8
1.4184218363570607e-7
2.0143614983993424e-7
1.2951465360335564e-8
1.367487125337119e-7
2.178935754029561e-7
2.8121531248056034e-7
3.1921364164332654e-7
3.01840481620107e-7
1.9335909658478039e-7
3.972728484330039e-8
5.108309657138699e-8
3.008522920156935e-9
8.850814430362427e-9
2.878350348105006e-8
1.8642949575799224e-7
1.5043424156185134e-7
1.5692170312639713e-7
1.1725288380544736e-7
2.853714402816549e-8
8.441240031534484e-8
9.806099083683897e-8
1.0743096756570575e-7
1.1688072055429029e-7
1.2333765444543036e-7
1.225151219517284e-7
1.1166186174360859e-7
9.067826367246638e-8
6.027428578940545e-8
1.861772271158165e-8
4.216829402056929e-8
1.4193552964404433e-7
2.6813697260532533e-6
1.2918860148197252e-6
0.000012530167399521921
4.579193083323614e-6
2.310008224863373e-6
8.897680051105013e-7
1.7448533329579173e-6
1.3180618195923083e-6
1.2259309210250248e-6
2.1734731670080525e-6
2.293977917178711e-6
4.5477315258257966e-6
2.376647108940939e-6
2.125275860334912e-8
4.7358639381716915e-7
2.5583453643695854e-7
5.1881261196459684e-8
6.330383034341584e-8
8.051718843458077e-8
1.8581389246755555e-8
3.5837330000809625e-9
9.910786232759317e-10
2.3192401863935523e-9
1.7069601201582965e-9
7.570680494307847e-10
9.95358726994071e-10
2.637587593632705e-9
4.7006593913734235e-9
7.755082089195488e-9
1.1839063116296732e-8
1.4538158176329615e-8
7.001609791861425e-8
1.0167788425312057e-7
2.2336373252711974e-8
7.563072663976571e-8
1.499221863123614e-7
2.1490288349667476e-7
2.32624279697162e-7
1.5830151572212412e-7
4.407027622479171e-8
4.482224695498774e-8
8.055708419861812e-8
5.2925499397812884e-8
3.8000468669210754e-8
8.504850429175961e-8
2.0442738446457745e-7
2.382784891783931e-7
2.6993402842335414e-7
6.357034521826788e-8
1.6523835308201846e-7
1.506956807444564e-7
1.3993862820033528e-7
1.4432904649355252e-7
1.5799135309614042e-7
1.745382360049659e-7
1.870607932016557e-7
1.8823986244101533e-7
1.7284441681675457e-7
1.4002255156930466e-7
9.13034325049881e-8
2.5999824977506105e-8
3.05340150481095e-6
7.205404829822882e-6
7.219081232354935e-6
8.49129737952701e-6
5.783633836127413e-6
2.43895400767795e-6
1.451805950977983e-6
1.6407539624565502e-6
2.1085891757641493e-6
3.4978501154257425e-6
2.592589812189076e-6
3.3844978128743227e-6
1.4671601476958251e-6
8.767604322061187e-7
1.0377992486589688e-6
1.628750124897257e-6
7.859821552720643e-8
6.84434486514327e-8
6.89606107412821e-9
1.4044810748244496e-7
1.8602011266427056e-7
1.0352290574107523e-7
7.609295474192185e-9
1.1101213645906145e-9
1.072760870203275e-10
8.255440867909177e-12
1.87385696854129e-13
2.0362032663647226e-13
8.222812739048138e-13
8.772891119766138e-13
1.0124831906368536e-12
1.2071307256668172e-12
2.0346229761008774e-12
3.24418136703774e-12
4.472856781685078e-12
5.5751508489301726e-12
6.603586233598769e-12
7.662914596594567e-12
8.844659194418301e-12
1.0224952234007084e-11
1.187784665148717e-11
1.3887886909455817e-11
1.5648489483024357e-11
9.338360125646766e-12
5.955987638382815e-12
5.1619403362864985e-12
6.053155960186299e-12
8.224976266541326e-12
1.1803423476680195e-11
1.7417748478449197e-11
2.6357289401974625e-11
4.1090796950163226e-11
6.654369870987274e-11
1.1332813166319236e-10
2.0687898191747525e-10
4.179347137691445e-10
9.906873983904395e-10
3.0208055132290026e-9
7.445602015029118e-9
9.21254644276226e-9
2.002150698057642e-8
5.052112852186562e-8
3.3799163831591754e-8
2.6037450203234082e-8
2.217290211480228e-8
2.0732460590457622e-8
2.1093532515605446e-8
2.2697315887081485e-8
2.4474634175481577e-8
2.483201217002243e-8
2.2803800016792097e-8
1.9131251890807658e-8
1.5498106048117783e-8
1.6242694791824564e-8
8.178620424879616e-9
1.0754644223349681e-8
9.928275043222844e-10
3.5702932008746725e-13
0.
0.
0.
0.
0.
0.
0.
0.
0.
0.
0.
0.
0.
0.
0.
2.3701115363831097e-14
2.9928302988644613e-14
3.8849223425847186e-14
5.21126474902026e-14
7.104820134707422e-14
9.771655930401881e-14
1.3511073879638462e-13
1.8751942956224466e-13
2.6106320645087537e-13
3.6447022840073134e-13
5.101944276079206e-13
5.166391844755687e-13
2.311265683497254e-13
1.867707240509916e-13
2.2706131242812017e-13
3.233769120695119e-13
4.5158180325101015e-13
6.223368669540306e-13
8.71272420277051e-13
1.2506372742692518e-12
1.837064204705539e-12
2.7493301847775815e-12
4.1779321257748345e-12
6.435306604559136e-12
1.0044298344725339e-11
1.5899418366922454e-11
2.5571659356455668e-11
4.1909685767745986e-11
7.028784558817745e-11
1.2136360390567346e-10
2.089301178371932e-9
5.842244380250473e-9
8.545435261179298e-9
3.408028248451306e-9
5.195781501798761e-9
1.3078501568851329e-8
2.0041355041114918e-8
2.646609622579676e-8
3.237446942355999e-8
3.746801416208785e-8
4.1298416765008583e-8
4.346691907625559e-8
2.2439307844331023e-8
1.1647590479735211e-8
1.331831150562083e-9
8.550474120788034e-9
8.344928270920719e-9
8.372511872695201e-9
2.9031133072056375e-9
8.489750789671947e-9
2.028654150026586e-8
1.9692951550180315e-8
1.7182987328638e-8
1.4719633088108499e-8
1.1834718055866066e-8
7.60086945610087e-9
3.3221446481060402e-9
1.8948562485219044e-8
1.4882842538404799e-8
1.318393538142297e-8
1.2481122426679497e-8
4.614315524426987e-8
2.4130323114689994e-8
6.071012363313202e-7
1.47848028568342e-7
7.258725189893147e-8
3.138093751241945e-8
5.1500514632396706e-9
2.2150652340414107e-8
1.1751750186460304e-7
2.575728809692053e-7
1.4476508819166449e-7
8.026869261506326e-8
4.253871843419143e-9
2.0811723463566202e-9
1.703538158537707e-8
2.72692214960419e-8
1.9461405926024025e-8
8.880548684681046e-9
5.544711640274572e-9
4.837862282982886e-9
3.601828973611419e-9
3.0335716654854373e-9
1.2940527376413047e-9
1.4526547857111953e-9
4.0166310952452975e-9
7.870375689372695e-9
1.4374526068802075e-8
2.2943677509263336e-8
1.390605670386151e-8
5.280790185122615e-9
1.4178244842408262e-9
8.338950653182704e-8
2.90579392371398e-7
2.3493678659918053e-9
8.601106526613428e-8
7.106558949284796e-8
1.0231650604996468e-8
3.0177344245771576e-8
2.4622306265270584e-8
1.4550032366452043e-8
5.409245578681363e-9
2.617239830452346e-9
4.9158621720623345e-9
3.649491821791723e-9
6.012279308281777e-10
1.9192348423921946e-9
7.783658361352589e-9
1.1667283015684576e-8
9.755984340071393e-9
8.923376124512441e-9
8.003529508658677e-9
2.1079908372475485e-9
5.2762156333143266e-9
1.1677163125933239e-8
1.1574142361465716e-8
1.0216523872126444e-8
8.47230545630829e-9
6.317924440087517e-9
3.7149263096077485e-9
3.266300733443211e-10
5.021428092507311e-9
1.5790187388333588e-8
1.9007062185308043e-7
4.9630346094874175e-8
2.111588076207225e-6
5.231988894892093e-7
2.625513213389759e-7
1.293327033674132e-7
4.9403199318475464e-8
9.22515637731166e-9
9.239569239705216e-8
4.6141716807854675e-7
6.100084218642513e-7
5.8982986568188253e-8
1.4080561774246036e-8
2.0924445683097478e-8
5.871296369147031e-8
5.5623356821257604e-8
3.054456599173081e-8
1.673754514978987e-9
1.1032179988956674e-8
8.34575311138768e-9
6.804104117902925e-9
5.170000437918298e-9
5.011996900349597e-11
5.4446475358633e-9
1.2575224092334865e-8
2.585550125048419e-8
4.5498812041108874e-8
2.7926668857373048e-8
1.3973154920982813e-8
2.044193422532321e-9
1.4704359119373587e-7
4.3065816853464946e-7
1.067713242921709e-7
2.184354501731407e-7
2.0172348565790814e-7
1.869714876686752e-7
1.237752136580306e-7
5.726735174367683e-9
1.1100653581688557e-8
3.5114621544777616e-9
9.234847523715074e-9
2.2192021173394266e-8
5.6461147136525e-9
1.1627147769151673e-8
1.3662353935187041e-8
3.2713936163657156e-9
1.1195283010677828e-8
1.8425309433798657e-8
1.4482731973102573e-8
1.28009790515723e-8
1.1467123674953476e-8
2.673283525961604e-9
7.678356030648392e-9
2.0414501178993035e-8
2.9651533916977976e-8
2.602349476510897e-8
2.0291352135277123e-8
1.4296039370292398e-8
8.192551006141755e-9
1.4674365268557815e-9
7.500114704597263e-9
2.4092432105940673e-7
3.5019327960041276e-7
1.4237948513060227e-6
8.413464974728859e-7
5.221447944802372e-7
3.294318854132292e-7
1.7910134399181532e-7
6.707199916660921e-8
3.432998940434189e-8
1.7699489208547492e-7
4.5502091238681187e-7
6.035782687352992e-8
2.1819328963977645e-8
9.146878398620262e-8
1.0244596436265199e-7
6.657242049313455e-8
1.534425368550397e-8
1.7792108798057475e-8
1.5833152091198677e-8
1.2488411055187194e-8
1.0668165885311077e-8
4.605021191954516e-9
5.310900626999713e-9
1.694054589315902e-8
3.877709144863551e-8
6.133056615087102e-8
4.0674769415268465e-8
2.510198544969514e-8
9.917422936259149e-9
1.3848771672736852e-8
7.385165165410672e-8
2.2706421161614466e-7
3.500838398407474e-7
7.443427218373363e-7
4.6166869652520385e-7
3.3664177924023365e-7
2.4048475253637607e-7
2.4967737321820627e-8
1.0288472699100751e-8
6.779082756912074e-10
1.6603424776059437e-8
3.6655158166789916e-8
1.0631220339686791e-8
3.459112068351542e-9
1.6339302093930844e-8
1.0137330367298024e-8
4.204111018125256e-9
2.1480486401918408e-8
2.0501349789736573e-8
1.6729589036505823e-8
1.5949765743009352e-8
1.0649230097760093e-8
2.5372925060449627e-9
1.6253910022719315e-8
3.053286623872847e-8
3.0937015866125456e-8
2.6029629678021373e-8
2.0058960538305126e-8
1.3594839166991732e-8
6.612048726908558e-9
1.843225263542401e-9
1.456732784458353e-8
3.030487068013147e-7
3.4786943167107303e-7
2.0127997356560846e-6
9.91499351491931e-7
5.783590543790302e-7
3.4075512538334973e-7
1.668994203226429e-7
3.771790235165937e-8
1.0118453136127698e-7
4.091481056921408e-7
1.3483217695278758e-6
1.1879538974225814e-7
1.4193239017246251e-8
7.197484057421448e-8
1.1385701799018818e-7
8.776408246208094e-8
3.2106278689843424e-8
1.0529063705421274e-8
1.5749862892473258e-8
1.2102040004472805e-8
1.0074867617987516e-8
6.21787246459833e-9
2.368077179611086e-9
1.1333477190374142e-8
2.5967722797336795e-8
5.596282380903443e-8
5.374218660216336e-8
3.185735657308408e-8
1.4271047294878072e-8
8.262122063927533e-9
2.159131614444944e-7
4.7226297617958064e-7
3.4374447781139046e-7
3.8758507823600247e-7
3.2808303201625636e-7
2.900970175091213e-7
2.297009964902808e-7
3.920354074884304e-8
4.67626685057046e-9
4.6209817790185213e-10
1.4620587034598209e-8
2.75601962965698e-8
9.853225523782544e-9
3.426512471970412e-8
3.741787007184284e-8
1.2744605365359498e-8
1.4087967598271695e-8
3.03307608196759e-8
2.2772754506906387e-8
2.0230243004428518e-8
1.8558756009127802e-8
4.280241118115032e-9
1.198576909228001e-8
3.0374416812195195e-8
4.498568249718703e-8
4.265083699002819e-8
3.467120036122022e-8
2.5403716579398613e-8
1.5953904393038777e-8
6.24111174589787e-9
5.062880038047707e-9
3.5106365421542725e-7
8.226043562932364e-7
1.521364457366348e-6
1.2869286574715841e-6
8.61924566098458e-7
5.879110956227353e-7
3.4200130044250777e-7
1.2953047027229114e-7
9.277161742500937e-8
5.096693663120241e-7
1.3852025809276613e-6
1.9461131611557807e-7
6.976031572525567e-9
1.317974641185531e-7
1.5496259496844773e-7
1.0230448592788207e-7
2.9418201693842275e-8
1.666304020153235e-8
1.9206613804722715e-8
1.4916123406372122e-8
1.2374288042571427e-8
6.097451903899127e-9
5.046895910118192e-9
1.767920108325954e-8
4.101682041635454e-8
8.961187068820126e-8
5.697879205755832e-8
3.444294024643883e-8
1.1941692202191046e-8
3.16490245142071e-8
8.423691263308749e-8
2.874262263488082e-7
3.7969388511242646e-7
1.0089551727507365e-6
6.065007073729029e-7
4.443305704933755e-7
3.487800039529082e-7
1.2451875449171103e-7
2.9176002157391944e-9
5.9168349253092465e-9
7.953829138020506e-9
2.2456185170398745e-8
1.9348112736204164e-9
3.452005004051855e-9
3.1945755134972614e-8
1.6530670373731525e-8
1.1067934804044214e-8
4.125647277228083e-8
3.259526863162828e-8
2.825425478148929e-8
2.7666175194704493e-8
1.2519805805799712e-8
1.0780578701626519e-8
3.3158628712791996e-8
4.5983994411197215e-8
4.503853115037174e-8
3.942750340849447e-8
3.1453051406036596e-8
2.2122268894180158e-8
1.1832350305705368e-8
3.1360816374315723e-10
1.7317582742162082e-8
4.75065936944774e-7
7.311224861735038e-7
2.694623687036879e-6
1.5511152246802092e-6
9.128744083011559e-7
5.437016744030493e-7
2.515314353448838e-7
5.294636689607233e-9
4.5552153557766117e-7
1.9894266900989453e-6
1.0421973762711483e-6
5.454566850184216e-7
1.2260689024248712e-7
4.09536941883573e-8
1.4991300657665457e-7
1.4328364978746403e-7
6.857954110961801e-8
6.416359234184233e-9
1.4313829212521658e-8
1.2803942203416747e-8
9.966184776280435e-9
7.311761885076509e-9
3.5620900095286253e-10
7.3402236844651e-9
1.7361533801353625e-8
3.692546490186931e-8
7.709866617219294e-8
5.334092907005909e-8
2.4164658807842713e-8
8.977708559941063e-9
2.698181925326423e-7
5.737607864371077e-7
3.023388017619915e-7
4.106871450282882e-7
3.786869658298299e-7
3.471974224512572e-7
3.018058361109044e-7
1.328384934715048e-7
1.068916755818303e-9
1.630901711075312e-8
1.2527618129888615e-8
7.60628437426326e-9
2.1977926140654542e-8
2.8450935450294858e-8
3.5347181258036815e-8
1.0497517668098603e-8
4.3157192285179564e-8
4.791308961033094e-8
3.878620108190201e-8
3.864368959826076e-8
2.1959921781715316e-8
1.0808300999278414e-8
3.878883808102975e-8
5.8853489254333386e-8
6.380964852119318e-8
6.046706264978864e-8
5.210703615350458e-8
4.0452324100437145e-8
2.714593777332328e-8
1.2671687571200371e-8
4.241729719545795e-9
6.000917028281453e-7
1.6272836836918928e-6
2.256703144570885e-6
2.257636662374186e-6
1.5008508151918207e-6
1.0273623888316689e-6
5.623946949980059e-7
6.9918851784803385e-9
1.5499575560705074e-6
1.474927832886691e-6
1.3056504053596346e-6
8.824688753269403e-7
2.4528787216178796e-7
5.565554114349043e-8
2.0208259113692282e-7
1.9378971145412552e-7
9.607100676839504e-8
1.4925984572099114e-8
1.3100807645662553e-8
1.4185272399834362e-8
1.088391085508727e-8
7.88436385690359e-9
7.955866819926345e-10
7.436295552332378e-9
1.7758319216528913e-8
3.7673998293981634e-8
8.079485521298233e-8
7.33936773120522e-8
3.2341182161229357e-8
2.682806799949764e-8
7.957399564019441e-8
3.2541823472911157e-7
4.829745845727937e-7
6.926958401862804e-7
6.194828137347265e-7
5.154925688298555e-7
4.2878702829672674e-7
2.814130355115262e-7
2.7440194996770176e-8
2.624615357697263e-8
2.8068332942651976e-8
2.459115046382304e-8
4.563225770690043e-8
1.7178882531000266e-8
2.1142814921711382e-8
8.122292770112102e-9
5.487607823066183e-8
7.293279665863585e-8
6.052140028592264e-8
6.203910478009038e-8
3.4010447720835856e-8
1.641554201605219e-8
4.897786933923776e-8
6.336545922992258e-8
6.853822804722657e-8
6.878893752220152e-8
6.385303476270784e-8
5.38408609886499e-8
4.010268250403997e-8
2.3654893036413796e-8
3.7324500389775845e-9
2.3185801111818635e-8
9.354122772967402e-7
1.7047237977271462e-6
4.3122179254397e-6
2.9066423066978325e-6
1.6863183510031603e-6
9.965335289225031e-7
2.8681623884854213e-7
1.5762997197140443e-6
1.269300103887977e-6
1.1359786676529767e-6
2.042181741640264e-6
1.3772178666372834e-6
3.1788524436513065e-7
5.877476826830732e-8
5.5088118494796276e-8
1.778587037807697e-7
1.892860669008569e-7
6.07971569452695e-8
9.443021621716602e-9
5.611709300460755e-9
7.517491508014498e-9
5.629868960772762e-9
3.5782541872351103e-9
6.063427861408281e-10
4.888949278109509e-9
1.0121147756856823e-8
1.910802904336407e-8
3.611980065606227e-8
6.500542663303705e-8
2.6892813897370743e-8
4.555421167091979e-7
3.9013328758754607e-7
7.328018224881616e-8
2.5090727550784165e-7
3.107246296246496e-7
3.390921878018269e-7
3.124751900471766e-7
1.7090432705387572e-7
7.953317442153232e-9
4.950505233741072e-8
6.057839955995137e-8
5.7119933325315894e-8
6.727881248073679e-8
2.4943857473512344e-8
3.373334874282016e-9
2.8535037117362025e-8
9.062202737375909e-8
8.053181744089578e-8
7.980333834330067e-8
6.397078112879109e-9
6.692479060878187e-8
8.320312804328141e-8
8.848729843524816e-8
9.564138435748014e-8
1.0298452606703918e-7
1.0623163914303424e-7
1.0167638854653793e-7
8.828044375824821e-8
6.772312442640531e-8
4.1915536607989285e-8
1.071580115757255e-8
1.3599632397382774e-6
4.357775288620871e-6
3.24301829088875e-6
5.203912463523619e-6
3.7116427298262002e-6
3.1234034651327036e-6
1.391107110455873e-7
1.3372286892602673e-6
1.4593079918994793e-6
2.112568897021296e-6
4.476144892682318e-6
6.778943422248358e-6
9.55450511078549e-7
1.832709214716892e-7
1.434460646820742e-7
6.422352341718932e-8
1.3726447891332602e-7
1.1366825580591829e-7
2.4942380715995244e-8
4.466694350341241e-9
2.643455266700718e-9
4.198190433588133e-9
3.0803833205549943e-9
1.4375733403590032e-9
1.4835864758663178e-9
4.30989397181592e-9
8.014846110592913e-9
1.4157824536796738e-8
2.4957808746339423e-8
4.240168887533309e-8
5.555454619178579e-8
3.194753310431242e-7
2.5115044229593487e-7
4.303544431713557e-8
2.2075234827425895e-7
3.124787033531383e-7
3.3146073431046023e-7
2.080603314808949e-7
4.1044401712222544e-8
5.372595620987437e-8
7.501667869060796e-8
6.220433327302018e-8
8.264487462319058e-8
5.7118268424777185e-8
5.019893877362649e-8
1.241108282491742e-7
1.6644295007076072e-7
1.8142435972422696e-7
1.2036901091747596e-7
1.2675819882158515e-7
1.4034167673761505e-7
1.2093049880348173e-7
1.1536277175738702e-7
1.2187203887501852e-7
1.3437875956283461e-7
1.469516187013051e-7
1.5339421508602783e-7
1.4834114907785776e-7
1.2962809873203095e-7
9.849634496974978e-8
5.651053527192948e-8
2.3830528744494832e-9
2.6177929035242375e-6
7.533366935463626e-6
5.656744758862014e-6
8.027149748890027e-6
5.681778918167855e-6
8.095224611425495e-7
1.4282451018915112e-6
1.5459078644178772e-6
1.987267292218691e-6
2.2990432619594474e-6
3.6113266062317052e-6
4.228176529337947e-6
1.4226095730778252e-6
1.3565235648738845e-8
4.796068296950057e-7
1.488227707221155e-7
1.869309067490373e-7
1.5714125891323712e-7
5.327072173835243e-8
1.903119803651194e-8
6.7319679004166674e-9
8.704765915402478e-10
1.1624733347339672e-9
2.7286390574989387e-10
2.4220778659099737e-11
2.1232545547660717e-10
1.8010181361878593e-10
2.7065157301606688e-12
3.819318731747968e-10
7.444297252015913e-10
2.0531136996644257e-9
4.072905462654438e-9
4.183012526309754e-9
2.794292642946587e-9
1.789491718318593e-10
2.9128439301214665e-9
3.9987323520453875e-9
1.198077584513419e-9
4.111326324496599e-9
1.0423794300373598e-8
1.5685607408942553e-8
3.130739660049451e-9
9.163136199650731e-10
4.063858308005794e-9
1.902824029530099e-9
3.9448099216044447e-10
6.370475374732227e-10
6.809283849410711e-9
5.364548221252945e-10
1.572758938053572e-9
1.4281305846496964e-8
1.1321722630639365e-9
1.2415627021123677e-10
4.020674153535049e-12
2.0105050419164888e-11
6.759068955608509e-13
1.6112996085873408e-12
9.4219253710897e-13
1.3404721678461653e-12
1.603884666317706e-12
2.1438666154936845e-12
2.6446766922606506e-13
4.932435158156159e-13
6.38931642184291e-13
7.800980399397132e-13
9.283091484219446e-13
1.0933876073337058e-12
1.2838434833083775e-12
1.5075052461512748e-12
1.7724958371039198e-12
2.0881312474419486e-12
2.465706661054903e-12
2.1560475700811665e-12
1.9141361109603773e-12
5.484408607052185e-12
6.4411021209683925e-12
6.4731900736653314e-12
6.852728410645114e-12
8.062316658400884e-12
1.0455987714285793e-11
1.463454133255542e-11
2.1811353238259878e-11
3.456245915526986e-11
5.882771821010086e-11
1.1023152920835557e-10
2.392095434442473e-10
6.789717494358264e-10
4.068298616045171e-9
6.007002687886122e-9
9.346401455391478e-9
1.3836449720850288e-8
7.285504602200475e-9
8.100013490256726e-9
8.081719870181668e-9
8.184738251588038e-9
8.723312668422896e-9
9.503050505722444e-9
9.977891692848893e-9
9.722720925585835e-9
8.83513272466003e-9
7.75775290541033e-9
6.8656298894731535e-9
6.341533531892887e-9
1.2681927626169238e-8
6.310402357413353e-9
6.794582526914555e-9
9.04771348293442e-11
0.
0.
0.
0.
0.
0.
0.
0.
0.
0.
0.
0.
0.
0.
0.
0.
4.083116228421778e-14
5.137659061013972e-14
6.65273073500825e-14
8.910671591261917e-14
1.213634612010994e-13
1.6678944549937597e-13
2.3045057038162685e-13
3.195935760617679e-13
4.445377640924251e-13
6.199594683814609e-13
8.667320429078404e-13
8.762833889834703e-13
3.9050820041783187e-13
3.095283669991501e-13
3.7213674375568465e-13
5.320810342211073e-13
7.503254626625559e-13
1.0431250131032558e-12
1.4701562387747547e-12
2.121028949160759e-12
3.128611327722171e-12
4.700260714877458e-12
7.170693167598297e-12
1.1092915112062683e-11
1.7400499740328706e-11
2.7707776842296288e-11
4.488734099472238e-11
7.423333972399613e-11
1.259381037667615e-10
2.207263515005024e-10
3.6466752236758515e-9
1.0020694423353029e-8
1.4313858240543926e-8
5.266952185583367e-9
8.962794729676787e-9
2.1389858272528956e-8
3.199996802684562e-8
4.154150279518343e-8
5.006816273230273e-8
5.708058210979551e-8
6.185086986455604e-8
6.379306830846428e-8
3.312317722368003e-8
1.6496777518057107e-8
1.1569433714459889e-10
1.2960426866384654e-8
1.1766851583525574e-8
1.1910536433637094e-8
6.959294151693077e-9
7.2996750469396805e-9
2.416893924334477e-8
2.6154410066710365e-8
2.2860773953770013e-8
1.963353156227407e-8
1.5961947110327478e-8
1.0884652024422373e-8
1.8180153005852484e-10
2.602981499509459e-8
2.045154661835374e-8
1.77084520351422e-8
1.6527296910812075e-8
7.580988595285306e-8
1.312086153821381e-7
3.353248471436364e-7
1.0156578272567998e-7
5.5043237794704024e-8
2.5575805436809505e-8
5.3951920280195816e-9
1.5172838344517225e-8
7.525184466427977e-8
2.841526425504126e-7
1.1910077027900024e-7
5.3159264771831805e-8
4.221534916602254e-9
1.1551988760313103e-10
1.763214937078612e-8
2.2510644155849904e-8
1.4723486798088057e-8
6.428253556128651e-9
5.705630988516245e-9
4.155236392682783e-9
3.170655311493892e-9
2.6908919298279747e-9
8.900404645015585e-10
1.5945849841512644e-9
4.055874483610073e-9
7.921222306428034e-9
1.4445424614340876e-8
2.0109078353873382e-8
1.0961532480708777e-8
4.183972602996508e-9
1.4005414036472346e-9
6.684947118921148e-8
2.388129431762617e-7
1.751808949557823e-8
4.425002361958677e-8
5.38521556663813e-9
4.3589848014442785e-8
3.239288442863312e-8
1.9331792096778895e-8
9.552024417516745e-9
2.4395712320689698e-9
3.0074873116977615e-9
1.6854442246627347e-9
2.0575684003374002e-9
7.160145469914459e-10
9.660111034071143e-10
3.6139756952144605e-9
7.02980763622198e-9
6.469062031905122e-9
5.749711942176111e-9
5.342889535175818e-9
2.164746133609971e-9
2.159900912060045e-9
6.6495389773202034e-9
7.0451669286995945e-9
6.20024143566393e-9
5.113223745058163e-9
3.808140383483554e-9
2.3121981752933747e-9
5.495995065313704e-10
1.8141451864839899e-9
5.635532952509033e-9
1.4136019563074135e-7
5.9409255262670044e-8
1.687354802360846e-6
4.276119157698359e-7
2.18244112570118e-7
1.1050108942349786e-7
4.488780913935995e-8
2.3946491723370603e-9
6.277528882760921e-8
2.540771292854074e-7
8.293875933837131e-7
4.2078644809176757e-8
7.513489052706957e-9
2.5703593920370756e-8
5.237828465243865e-8
4.5062956759561453e-8
2.365845143871245e-8
5.05103103697919e-9
1.0313447921196576e-8
7.685542516950123e-9
6.435367934689709e-9
4.631441745584165e-9
6.626354257234866e-10
5.96667587458509e-9
1.3523236073092262e-8
2.7729683248133622e-8
3.812982200269293e-8
2.2934985392856126e-8
1.162163139064508e-8
1.376950031627324e-9
1.2802535008843168e-7
3.806880153940704e-7
9.336866954253138e-8
1.897861715893847e-7
1.6886422542399197e-7
1.4402038261040865e-7
3.333479243137226e-8
1.58424079939394e-8
1.3096760022579456e-8
2.1484692086523657e-9
1.0424321543518115e-8
2.1901063446556245e-8
5.450724307135445e-9
3.956614254109967e-9
7.717942761515015e-9
2.735231636162228e-9
6.321320872462436e-9
1.343743945984042e-8
1.1063752973446622e-8
9.436225434148496e-9
8.657187995315203e-9
3.084948631348545e-9
4.322800522969356e-9
1.317076956490527e-8
2.3057284882424327e-8
2.10018263740021e-8
1.6127722276469815e-8
1.1234025311409596e-8
6.418244630565766e-9
1.250996560096611e-9
5.4855638956349996e-9
1.891151119848168e-7
2.6128475074848076e-7
1.1395476413172752e-6
6.771366865316607e-7
4.2609503342332427e-7
2.729410801702087e-7
1.530866892631037e-7
6.476199607436447e-8
1.0179796607884512e-8
9.93715322423333e-8
2.2484251058988843e-7
3.0698871987936995e-8
3.388775025991597e-8
8.425614322044128e-8
8.340611961683968e-8
5.0776947264351556e-8
6.109962889734957e-9
1.840598751405434e-8
1.454801189713919e-8
1.1829584257656119e-8
1.0126168578451285e-8
3.181272124613911e-9
6.712393825592387e-9
1.937823186661462e-8
4.361016279485921e-8
4.851327960019302e-8
3.312808640822119e-8
2.0735771209286255e-8
7.74321327732686e-9
1.3385274504692718e-8
6.797544377564889e-8
2.0485565370380487e-7
3.171728091455343e-7
6.759414219212624e-7
3.952185730558897e-7
2.7967772551410006e-7
1.1679790313084572e-7
8.825805000919274e-9
1.1234552643423904e-8
2.0273952164694083e-9
1.9442601912864255e-8
4.092549022666544e-8
1.3252466923625077e-8
1.6634173770302317e-9
7.409365036559278e-9
6.733701455649963e-9
1.2924173503231333e-9
1.2981365353967521e-8
1.516781768426347e-8
1.212825195087589e-8
1.1180793808840494e-8
8.64923090248209e-9
9.535297014064421e-11
9.29739873995202e-9
2.1177136355798686e-8
2.459821423417862e-8
2.0425358301308788e-8
1.5486267609595867e-8
1.039171460163793e-8
5.05963960569483e-9
1.250950688006302e-9
1.060274176868528e-8
2.2963239392161822e-7
2.475207323379567e-7
1.5743092618521108e-6
7.80034756581755e-7
4.61710427908251e-7
2.771744115749147e-7
1.424077028511958e-7
4.543362357699655e-8
4.5582446579434666e-8
1.8801215579251477e-7
5.233153770214963e-7
5.909948509364484e-8
1.0722861934694398e-8
7.575005922574973e-8
9.355513683315426e-8
6.502248356021724e-8
1.8866915372909384e-8
1.5450352212945637e-8
1.4781739122253436e-8
1.1513001810454555e-8
9.861145969008527e-9
4.942055360817598e-9
3.994242150722205e-9
1.3909462485421232e-8
3.169072000250728e-8
6.029889367041774e-8
4.0721503883160394e-8
2.498243430766638e-8
1.0841197198761248e-8
8.578341333880107e-9
1.9037856060199762e-7
4.1665459583981163e-7
3.420546842597231e-7
3.526040328271763e-7
2.8681305588738907e-7
2.47836478893976e-7
1.1734391472189777e-7
2.986182980406e-10
6.719410991208396e-9
5.681370159564978e-9
2.2304293530425448e-8
3.74585792509981e-8
1.6606564691847096e-8
1.9672020757768802e-8
2.802422419190432e-8
1.1461899186531641e-8
5.712938942193935e-9
2.0435545239112106e-8
1.6674142470245405e-8
1.386345251530186e-8
1.3063154958732312e-8
5.8611466443006684e-9
5.151735836489069e-9
1.697712558691332e-8
3.2289982134760746e-8
3.468115550290231e-8
2.760560251901051e-8
1.9693617456063934e-8
1.2093371723811337e-8
4.587751643045611e-9
3.967347876317466e-9
2.577304519551895e-7
5.773442259548631e-7
1.1347297012342361e-6
9.421974189156792e-7
6.443496499475433e-7
4.4687224932207473e-7
2.703342745075273e-7
1.2468963917398629e-7
4.427087078142392e-9
1.6287281348033535e-7
4.1257571874263014e-7
5.929850890467572e-8
5.090719281111549e-8
1.2400414530177518e-7
1.1801915727783236e-7
6.785268945038399e-8
7.751638768314095e-9
2.197885923097399e-8
1.8047944710549035e-8
1.4573332671613424e-8
1.220243593254217e-8
3.598939539552823e-9
8.475457276606962e-9
2.4420502899300175e-8
5.6322357335917634e-8
6.10572127814626e-8
4.126279801989005e-8
2.5507720756695854e-8
7.086978686508106e-9
3.083760668400541e-8
8.296708722884113e-8
2.616226509326926e-7
3.344747442580183e-7
1.0191909761625602e-6
5.338093926448095e-7
3.7843338873699933e-7
2.5904926313796786e-7
2.386359607275347e-8
9.274006425351406e-9
1.434461959064825e-9
1.9919481343868363e-8
4.1055551860589603e-8
1.2768113544186801e-8
3.3959860732484723e-9
2.037363906771839e-8
1.3786808828931449e-8
2.515755042792852e-9
2.2817909240362877e-8
2.2699929253605677e-8
1.8279715000051077e-8
1.737972268084703e-8
1.2264486899873494e-8
2.0309507462809667e-9
1.652279125311479e-8
3.250786585062879e-8
3.4982837558755336e-8
2.98446752486143e-8
2.316765726939129e-8
1.594400902680132e-8
8.338533088370302e-9
4.215148800611136e-10
1.2677414031815417e-8
3.242872363713651e-7
4.694935877946986e-7
1.943464696315331e-6
1.0982951243650852e-6
6.600492251917951e-7
4.024647802269276e-7
2.0407117856762268e-7
5.092483488257286e-8
1.1633911387365537e-7
4.996351212588516e-7
1.4547166054399184e-6
1.5571142567032606e-7
1.8978180514221067e-8
8.165695083244519e-8
1.261023717462752e-7
9.569627684104857e-8
3.427487956094115e-8
1.0473783653686868e-8
1.6375227749640645e-8
1.2629444772272298e-8
1.0452312643051403e-8
6.349237157118501e-9
2.561661309775801e-9
1.1944966699945199e-8
2.7443185392743326e-8
5.974587423632952e-8
5.6623791657073673e-8
3.349846749654998e-8
1.4502959475448784e-8
1.1975236878744551e-8
2.280190608825935e-7
4.7289373712155876e-7
3.811497583472812e-7
4.104884791543343e-7
3.461207805175682e-7
3.0426279164593887e-7
2.370201784050582e-7
3.878075491162047e-8
6.382388811514326e-9
1.9645703283388067e-9
1.1123350705091036e-8
2.2122378203970883e-8
4.279049569578187e-9
3.190376096605658e-8
3.909474286304639e-8
1.3872915666927192e-8
1.5719799660491278e-8
3.36915567292392e-8
2.49917220806196e-8
2.256482228881376e-8
2.0363764274832906e-8
3.535576095494493e-9
1.4478494729806558e-8
3.4427011548922303e-8
4.8229022123183097e-8
4.58555753676379e-8
3.7812574338224874e-8
2.8087084110026796e-8
1.7995444197031427e-8
7.628816633503951e-9
4.228654696195435e-9
3.826835767479451e-7
9.672903414603913e-7
1.5604208037893994e-6
1.4255432620929358e-6
9.66084304633534e-7
6.672263403608399e-7
3.9097783544968625e-7
1.3919783247298484e-7
1.526349742476377e-7
8.376744453344907e-7
1.5065190386562743e-6
3.029908011949989e-7
1.698422360543376e-8
1.3319025541654244e-7
1.6816448727473192e-7
1.1634994401132277e-7
3.768341391035414e-8
1.3141203131910372e-8
1.9194484247444203e-8
1.490253585720486e-8
1.2200929372901735e-8
6.588870451170346e-9
4.1010713042730655e-9
1.5866455830857716e-8
3.67510244354356e-8
8.200896853577675e-8
6.370435624721975e-8
3.804005497887095e-8
1.3453086574687917e-8
3.5510272866255876e-8
7.906168444019568e-8
2.9310544350311443e-7
3.8518950655069464e-7
9.838202876281586e-7
6.160334067664848e-7
4.580528529864785e-7
3.6039475900208255e-7
1.3696252792625124e-7
3.4962131850175295e-9
1.0084945300508827e-8
1.4924714022776591e-9
1.3099037460702207e-8
1.07219029070329e-8
2.3404315635132402e-9
2.9739374531216378e-8
1.550270793012624e-8
1.5330403608122098e-8
4.7537373130436166e-8
3.6180260731137374e-8
3.2430808799054294e-8
3.136422378330349e-8
1.065381881292361e-8
1.5605946080416997e-8
3.895680629736721e-8
4.912085299019688e-8
4.8063520825565975e-8
4.2617977722819127e-8
3.439921838918797e-8
2.4491509032603497e-8
1.342557422223685e-8
3.7109799402104617e-10
1.76354499987413e-8
5.322419006003374e-7
8.665607854096597e-7
2.8992080156802535e-6
1.7364980248400414e-6
1.0205218416401965e-6
6.075211407602815e-7
2.7060640726560333e-7
5.733784242532725e-8
8.695673957623786e-7
1.5119069423376562e-6
1.0355140547722571e-6
7.656490842420326e-7
1.9236758546864223e-7
1.1881951083430336e-8
1.4790635196142446e-7
1.598551545457798e-7
8.65773528795565e-8
1.4534421175082072e-8
1.1239187597340066e-8
1.2297661866139688e-8
9.427677766386842e-9
7.093935055160236e-9
1.3264706754452547e-9
5.657242231208563e-9
1.3876748251228122e-8
2.898644153263316e-8
6.068844419595835e-8
6.542350702568744e-8
2.9678355773593232e-8
7.03902111019488e-9
2.833886279045937e-7
6.066247937271134e-7
2.509574974301629e-7
3.837585448338654e-7
3.7023738570892275e-7
3.484250589484562e-7
3.0330429226987664e-7
1.324529796225317e-7
2.4843233002434444e-9
2.4459037561608486e-8
2.3963168665007646e-8
2.1570696039979615e-8
3.394026604498002e-8
1.4662593977665218e-8
2.8548923285865535e-8
7.214864468042077e-9
5.94378943789038e-8
5.1806841889365226e-8
4.496821185567209e-8
4.463764790577865e-8
1.498810642988144e-8
2.1332966874791735e-8
4.938614160166077e-8
6.444310025325538e-8
6.821044262122369e-8
6.557245457722281e-8
5.760936056140914e-8
4.5620505789301484e-8
3.135839041240647e-8
1.5506847160136683e-8
3.090113961297441e-9
6.934579674189533e-7
1.957160564264059e-6
2.458949719119884e-6
2.6334954877656307e-6
1.7528948788432755e-6
1.2099151858540008e-6
6.445328951869167e-7
3.049712379181172e-7
1.786927363236062e-6
1.2863006411677606e-6
1.5402315935625392e-6
9.913790190914865e-7
3.0987291270919934e-7
5.1507132394009614e-9
1.8088882571825098e-7
2.1554700342285733e-7
1.3052562272523942e-7
2.82302719193878e-8
5.838733523252304e-9
1.2516511345509185e-8
9.840214766327917e-9
7.295596095829991e-9
2.2613697592895286e-9
4.691132719430742e-9
1.2214348582878888e-8
2.511019036353124e-8
5.231520043525386e-8
9.49693488832935e-8
4.719928922208448e-8
1.7937055494218176e-8
7.789802563165517e-8
3.327369027963819e-7
5.279535295681621e-7
5.104878504132589e-7
5.585477211064846e-7
4.998216303078022e-7
4.298471884173236e-7
2.7101760183257005e-7
2.667603325712975e-8
3.4895241338144125e-8
4.043590727950509e-8
3.8522536717501696e-8
5.732605998103429e-8
3.011879656202667e-8
9.270136613224242e-9
4.2981874266494835e-10
8.436482773547518e-8
7.937910971715116e-8
7.315427508787441e-8
7.208367217486457e-8
1.4389671985933946e-8
3.638383777584455e-8
5.98461520288547e-8
6.985174945015063e-8
7.542719396295747e-8
7.69781369324651e-8
7.283840506141069e-8
6.266550061223483e-8
4.7782085716575164e-8
2.93847880376866e-8
6.8750524809792545e-9
2.3184113683903723e-8
1.1312236464744237e-6
2.201981470855944e-6
4.752574804468224e-6
3.4753516391218192e-6
2.0270449450473823e-6
1.2232889645710076e-6
1.0799134096260994e-7
1.5159443712081282e-6
1.1071714637341822e-6
1.2850915022025009e-6
3.0009504220155254e-6
2.5218477373609788e-6
4.299653503738056e-7
2.5894033400640325e-8
4.510543197718188e-8
1.0679575110401912e-7
1.8645329349733292e-7
9.22617061432005e-8
1.8001845812733296e-8
6.45155011752815e-10
5.107137618152486e-9
4.5891484975445325e-9
3.1945265149439565e-9
8.223109399275064e-10
2.455332497759017e-9
5.698744953111359e-9
1.0547958612989223e-8
1.8912078183709223e-8
3.3599478040511775e-8
4.778111908145663e-8
2.2798544110663372e-7
2.2114352278962245e-7
1.887038188625601e-8
1.6446968172209614e-7
2.3664914482520418e-7
2.815450417834839e-7
2.578334653947718e-7
1.2624426444735945e-7
3.3191546799911486e-9
5.783407939666454e-8
6.793530468862795e-8
5.872115255759514e-8
7.158975387824165e-8
3.77226365257937e-8
2.5347988461074324e-8
7.623984148427021e-8
1.1548818132903135e-7
1.1819242061604594e-7
6.4444656620932e-8
8.392941926078272e-8
1.141324689517333e-7
1.049247505319774e-7
1.0275060198228845e-7
1.0931797474862225e-7
1.19228387014935e-7
1.2681848683407687e-7
1.2674375162594725e-7
1.1578667510668367e-7
9.433329491542941e-8
6.466550339230865e-8
2.776172967098074e-8
1.6832891803960768e-6
5.806062756231493e-6
2.8617870056124227e-6
6.446953122147046e-6
5.042201076705816e-6
6.150587761577256e-6
1.049275562321103e-6
1.5314105548864528e-6
1.8171492755176583e-6
3.0446705507430206e-6
1.0320562765435315e-6
5.860957390057736e-6
4.6181022842016795e-6
1.2296481156392975e-7
5.459583802293934e-7
3.038148977938612e-7
2.5194950734707017e-8
3.174754212972342e-8
4.875024668245203e-8
1.1356058291230436e-8
2.4039740133525715e-9
5.570575339398803e-10
1.740968778107731e-9
1.3566736802641563e-9
5.621213296198065e-10
9.545364482553768e-10
2.431683035890798e-9
4.298953430460342e-9
7.223430514982724e-9
1.1994680279093587e-8
1.95129623306918e-8
6.183208646288246e-8
7.426736244808042e-8
1.585071209227085e-8
6.283963983484007e-8
1.273858270788691e-7
1.5213743900428412e-7
9.182698605182263e-8
1.2549664061062313e-8
4.695108985768802e-8
6.796273960849464e-8
5.405274617061913e-8
6.598054533471999e-8
5.246513429106082e-8
8.278832573096336e-8
1.713904531346153e-7
1.885940724698635e-7
1.0288151959183127e-7
2.4283737444439233e-9
1.2284036280776672e-7
2.2799711881056937e-7
2.1369901006977778e-7
1.7393996613478157e-7
1.633802589130793e-7
1.7011228431449212e-7
1.8434531037661135e-7
1.9956045146944595e-7
2.079184382416848e-7
2.0090760529243713e-7
1.739814901235648e-7
1.2858926051775654e-7
6.773432941396806e-8
2.912430381470525e-6
0.000013351791533984866
2.3676429731830984e-6
8.975785525518656e-6
6.803209070014712e-6
1.9495934424999926e-6
2.3121127905168577e-6
2.4370953262217877e-6
2.683281327692083e-6
1.975066410436965e-6
3.64234761111576e-6
1.7874079604154835e-6
9.96609443367695e-7
7.722217853996015e-7
7.399159439515406e-7
3.9898952205841003e-7
3.002855360418187e-8
7.422336169480109e-8
6.309304676503511e-9
1.5996218053097608e-7
1.6157149061156545e-7
7.189162084111365e-8
3.522933849150491e-9
1.863902279763589e-10
4.545849854968868e-12
4.465018905663506e-12
9.642814377163982e-14
5.96764960718229e-13
5.612778809053589e-13
5.075179404284564e-13
5.480287138897664e-13
1.1817102816940855e-12
2.2958748813689227e-12
3.562222145643363e-12
4.7239768973698646e-12
5.754075927698509e-12
6.740468863724677e-12
7.781876151379776e-12
8.959202683794953e-12
1.0342686575399973e-11
1.2004552945778389e-11
1.4029932509494858e-11
1.547818504867564e-11
9.344580169593399e-12
6.132467567549371e-12
5.428782059318763e-12
6.3918305999987384e-12
8.6706494458794e-12
1.2434358297779343e-11
1.8371062463195506e-11
2.7880791782344573e-11
4.3664285868286286e-11
7.117366410734365e-11
1.223424679922864e-10
2.2639943992574886e-10
4.672299229440022e-10
1.1482866263635195e-9
3.658751218562267e-9
7.565262096736977e-9
9.6670713258094e-9
2.4489528328090464e-8
3.954311227063267e-8
2.4744135281499277e-8
2.1948815847877006e-8
2.4631802833919476e-8
3.228012959305658e-8
2.6149601502134447e-8
1.8748691182248968e-8
1.694780185140774e-8
1.9410033261516145e-8
2.865197265595067e-8
2.251389542011248e-8
1.3647706709197775e-8
8.176309880637799e-9
7.471947607603072e-9
2.122296815331451e-9
3.692854074075943e-12
0.
0.
0.
0.
0.
0.
0.
0.
0.
0.
0.
0.
0.
0.
0.
0.
2.71373040578775e-14
3.52219096851583e-14
4.724005454060459e-14
6.438646615242856e-14
8.851601621458564e-14
1.2232385665490845e-13
1.696707562568882e-13
2.3606388620970263e-13
3.293527729096942e-13
4.607329944523799e-13
4.632381974233546e-13
2.0583460530586885e-13
1.6724677841276588e-13
2.0553224574858755e-13
2.934961860991078e-13
4.0878441374013496e-13
5.618902970364522e-13
7.85242702006831e-13
1.1255951679465766e-12
1.6510986156027374e-12
2.467009038533446e-12
3.741548139942733e-12
5.749487193120679e-12
8.948374781270145e-12
1.411637397101762e-11
2.2610323603472206e-11
3.686882969206356e-11
6.144201704397106e-11
1.0522812922491816e-10
1.8669180791208935e-10
3.10198270497904e-9
8.886621479779393e-9
1.168000135853241e-8
2.2978268977689904e-9
9.706622398533559e-9
1.9633749871242348e-8
2.812918884315824e-8
3.5809671108426847e-8
4.257400965749587e-8
4.7888207974320534e-8
5.113404291182963e-8
2.6969416675711357e-8
1.4446461743501985e-8
2.027546563759577e-9
9.668106180728515e-9
9.94443375468652e-9
1.0398282021405537e-8
4.470083622116971e-9
9.831559619423799e-9
2.0526187777438336e-8
1.9505695030213584e-8
1.75853543613708e-8
1.5594400356462628e-8
1.3056696060144607e-8
8.951386001124586e-9
3.6943779132122143e-9
1.695376918576153e-8
1.4234360333289144e-8
1.2967855469363139e-8
1.243479516698919e-8
4.438070411482904e-8
6.052609074220005e-8
6.361307662152267e-7
1.5742987145502815e-7
7.456747555048933e-8
3.066091949079518e-8
3.083824049637958e-9
2.756370396923332e-8
1.641893494079466e-7
2.1449411800145292e-7
1.5163983544865497e-7
1.8039557253509912e-7
5.060096480681799e-8
6.432056477931504e-8
2.5021962854571936e-8
8.037889623087317e-9
9.564729687609098e-10
2.618921829016086e-8
2.0710854092586424e-8
7.197880972329467e-9
3.104987132923163e-9
3.1552635826035476e-9
2.2404652712840768e-9
1.7201498378544962e-9
2.758240444126404e-10
1.2047235013147792e-9
2.502113947050138e-9
4.127630150440646e-9
5.9724350517514865e-9
7.602129336893479e-9
8.13424618122279e-9
5.506165554141079e-8
1.292352907600146e-7
4.1932559792140035e-8
4.117116976036076e-8
7.647705711434185e-8
9.586601944643183e-8
1.1085543206060886e-7
1.231605634329407e-7
1.3077929436123273e-7
1.12139561681655e-7
5.557516299709342e-8
5.7333884144471255e-8
2.7827809324423682e-8
5.898928729441044e-9
4.899299276331654e-8
3.692042365082247e-8
3.156216318046011e-8
3.2143754943028324e-8
2.2538031248132296e-8
6.8651796685238305e-9
2.873819560884568e-8
3.191044291151796e-8
3.1075855134508835e-8
2.908222136565424e-8
2.5547396858729315e-8
2.0066906253576485e-8
1.1917737370579811e-8
2.068257754105781e-9
3.435200490561808e-8
8.674725090247706e-8
6.216271137801716e-8
5.378264444710421e-7
2.8034528991547866e-7
4.413379138169114e-6
8.25692945369331e-7
3.457191062513299e-7
1.26302672695775e-7
4.550338253547824e-9
1.3987924529057523e-7
1.6841927948045665e-6
5.170484383749953e-7
5.452837067069749e-7
3.5465721823086226e-7
2.1808803349647174e-9
2.4892892022057967e-8
3.883397950623632e-9
8.031565557351059e-8
8.353197116091994e-8
3.606918988566345e-8
9.97473513491877e-10
9.15945616512784e-9
7.300485794126462e-9
5.630278153538018e-9
3.7563057260267165e-9
7.428303408592172e-10
4.788250834369006e-9
9.778230151985228e-9
1.7861572911742543e-8
3.0939321420218044e-8
4.773658054154677e-8
1.7072733684590783e-8
4.887146189766134e-9
2.527975900433343e-7
6.867759342145412e-7
1.1198349022755586e-7
3.0792176853943704e-7
3.212689646683749e-7
3.17605756883897e-7
2.998300362909171e-7
2.786756764700961e-7
2.0430199613443004e-7
4.93015225762183e-8
1.5856872993268335e-8
6.600859977168358e-8
7.282814942573839e-8
3.203432204638345e-8
1.5779945021571708e-8
6.8125240421459e-8
5.338079563393357e-8
4.703837812396454e-8
4.7513742503329525e-8
2.638349715113502e-8
1.518981226239617e-8
4.622982739465119e-8
5.349713518875714e-8
5.251435780264579e-8
4.855366106528435e-8
4.156336315727487e-8
3.158628205624852e-8
1.8464633616563712e-8
1.0853883476464644e-10
3.255632669576707e-8
6.082214460313773e-7
4.5426688399938535e-7
4.175812163778189e-6
1.5861360111950075e-6
8.543777705733468e-7
4.493702728615921e-7
1.6985087871103978e-7
6.584751488552666e-8
5.593638111053283e-7
1.8379255728541531e-6
9.800072343254077e-7
1.3101363147511225e-6
2.2934324274894555e-7
3.3088403100976635e-8
3.443813797799317e-8
8.662037637777284e-9
1.091315477287691e-7
1.2014422072416108e-7
4.383817823824196e-8
5.311472687844746e-9
6.234150869626921e-9
6.052985545467615e-9
4.424732484456628e-9
2.688794458029373e-9
8.820688317546733e-10
4.02787031392626e-9
7.766080753171343e-9
1.3320137018884588e-8
2.106028541316138e-8
2.9516801081749924e-8
1.9755193061850107e-8
2.948109525065356e-7
3.8501801346143833e-7
1.1259846038055298e-8
2.0935782201371416e-7
2.788876315306521e-7
3.2097218004396754e-7
3.403438097946004e-7
3.333150396722578e-7
2.986595924833277e-7
1.6644823900523186e-7
2.1432280788627702e-8
8.095831814555147e-8
5.704809628405608e-8
8.464639772275835e-9
1.0789078437911425e-7
1.1312166705341164e-7
9.776848076951195e-8
1.0254334447755535e-7
6.226830791272758e-8
2.367864706168541e-8
6.765801983428828e-8
8.049407437743714e-8
8.537356995489545e-8
8.639864009999033e-8
8.211102187375526e-8
7.136451994147549e-8
5.44051309336528e-8
3.0976222994930085e-8
2.8167978652947244e-9
5.99292634742267e-8
1.7637548360580937e-7
1.6069374591719422e-6
3.1261099046152415e-7
0.000010631932238364214
2.7390876959877472e-6
1.2970878419526216e-6
5.153253069748438e-7
1.2545681530657323e-7
2.096259400363061e-6
1.1415667550941113e-6
1.1457819938115564e-6
2.698733450248612e-6
2.017154028743188e-6
3.0672229839826685e-7
1.3715497164860081e-8
6.678368950886125e-9
6.953906845086192e-8
1.7301686531504494e-7
1.2620036870462965e-7
2.9323737200409865e-8
1.8115076247418875e-9
6.499584553627419e-9
5.80983384609178e-9
4.1606390826826496e-9
1.6546966733320737e-9
2.2143807912610347e-9
5.753006778953175e-9
1.0639011895241882e-8
1.8325958514485686e-8
2.9677680837401167e-8
4.00756909266208e-8
9.147084124131366e-9
4.658511066133563e-7
4.431677354364443e-7
6.522714650418411e-8
2.935538426333271e-7
3.755750885713728e-7
4.209813006271754e-7
4.2098616470812894e-7
3.6446451191890356e-7
1.9250203426995848e-7
7.824187227785041e-10
6.367749534188906e-8
1.9498955045512106e-8
1.9222243401205123e-8
3.9224653586061564e-9
9.16508713804834e-8
1.4695760570125716e-7
1.3126862323036034e-7
1.384530329690757e-7
4.193857643504188e-8
5.641214468338974e-8
8.807862398670229e-8
1.0002157477182572e-7
1.0929881018249603e-7
1.1603103091501456e-7
1.1658342628839366e-7
1.0790673412248707e-7
8.962708917439456e-8
6.300004696681382e-8
2.774604872039113e-8
2.0922362288620653e-8
1.7304968837486827e-6
2.6489088104716882e-6
7.040592782773744e-6
4.590912030034385e-6
2.6255730238417568e-6
1.5240715261948915e-6
1.973768054760412e-7
1.6224658183004039e-6
1.3435457378118264e-6
1.7346730462334943e-6
4.390813345479264e-6
3.4374632480608e-7
7.024181101048707e-7
1.0536509864483526e-6
4.100032564679759e-7
3.898478797010736e-7
6.950996395506701e-7
3.956249849096844e-7
4.964931167239297e-9
2.3268108564916023e-8
2.3499296440349244e-8
5.46454806814209e-9
1.095382015376508e-9
2.0552326145386123e-10
6.884995472368266e-10
4.982302641942016e-10
9.767927701460362e-11
6.347989911864547e-10
1.3173546021010113e-9
2.2236358217265224e-9
3.474774776066508e-9
9.709459394199117e-9
2.073725220816719e-8
1.502228705498562e-8
6.327838161347268e-10
1.8962617772055357e-8
3.8975337937669226e-8
5.440739877273536e-8
4.72858035494609e-8
2.0572801876321263e-8
1.0113653637001757e-8
3.4792936616067145e-8
2.8797280401308795e-8
6.031021425466023e-8
1.5217618830545326e-7
2.3772964650742304e-7
2.2313122254513746e-7
3.847172650365548e-8
1.8970350283753706e-7
1.9632918039709386e-7
1.7100978349866254e-7
1.6264116653453602e-7
1.7020599030518923e-7
1.8622345500832284e-7
2.0401266749415436e-7
2.1629816448467827e-7
2.152444610000502e-7
1.952360455422545e-7
1.5499130804425109e-7
9.514510760625774e-8
1.3446580038743867e-8
9.886552420490513e-8
5.375648723151174e-6
5.765116062289912e-6
0.00001307093616440252
9.573745420384328e-6
6.718044441626728e-6
8.56466258839261e-7
1.60290040977097e-6
1.7053102524554688e-6
2.503062766998648e-6
8.27293222700098e-7
6.6083774401646476e-6
8.18351070304513e-6
3.999600060871444e-6
2.4891872175654876e-6
1.8859103889912289e-6
1.6227733581680288e-6
1.4037240468403706e-6
7.806271216901824e-7
4.686470826982111e-7
1.3261717922038618e-7
2.0274637923109127e-8
3.422710245693595e-8
1.2372191326436091e-8
3.117235116114256e-8
1.0205200978421463e-7
1.7347748207175734e-7
1.8540799030839982e-8
2.303868195371119e-9
2.197931930333092e-10
2.2452580617760666e-13
3.351322470073464e-13
6.614572086904739e-14
1.3000454431144869e-12
1.7429862331856871e-12
2.751396199883764e-12
4.308899531647317e-12
5.57657784074461e-12
6.2079724892240464e-12
6.8450653827675e-12
7.645708409024185e-12
8.574933479897437e-12
9.626528923334878e-12
1.539602391422923e-11
7.873171308336303e-12
3.556004523425556e-12
2.0399586171351612e-12
1.7313952637239375e-12
1.994297685102857e-12
2.6153800349430524e-12
3.58281605993206e-12
5.00074636560577e-12
7.078400151663182e-12
1.0171146003154749e-11
1.488053568345821e-11
2.225794022934423e-11
3.422786937178408e-11
5.4526027012474774e-11
9.096673422744413e-11
1.6157921653968105e-10
3.139321411051612e-10
7.00237451886806e-10
6.432158461601619e-9
1.1479515341079336e-8
1.2617100490363644e-8
8.110362267403278e-9
5.61916017823664e-9
3.7083845882564608e-9
2.8755316187463735e-9
2.6280286532044915e-9
2.7541001664845295e-9
3.279250711084443e-9
4.513805735624296e-9
7.6551201873425e-9
1.3631867834869008e-8
1.055125734449055e-8
5.440309410196008e-9
1.2446151455883078e-8
3.5314740425780497e-12
6.4824029685574e-14
0.
0.
0.
0.
0.
0.
0.
0.
0.
0.
0.
0.
0.
0.
0.
0.
2.7321619500402107e-14
3.718086039368752e-14
5.0991767892013976e-14
7.025608992984841e-14
9.712043938466089e-14
1.3463660706389893e-13
1.8714010480507916e-13
2.6079629730988293e-13
2.4626893997614624e-13
1.0641075636690067e-13
8.918259937837143e-14
1.1674657149083698e-13
1.6830744609256303e-13
2.3083782557513595e-13
3.1328200302056754e-13
4.3445191342706027e-13
6.191865666080724e-13
9.026665765608123e-13
1.3383683517730798e-12
2.010341758030649e-12
3.0531310594097725e-12
4.685416038570336e-12
7.268492391629329e-12
1.1410794010390387e-11
1.816056324214162e-11
2.937437233852993e-11
4.845399597688265e-11
8.190207471403243e-11
1.4230562400681115e-9
3.905417019971606e-9
6.098140031736905e-9
3.413856017931391e-9
2.475884143224835e-9
8.462275829554611e-9
1.3971226574416714e-8
1.9163348999998332e-8
2.4081410645254655e-8
2.8565286286038195e-8
3.232308525883058e-8
1.6453120391476483e-8
9.003264111381646e-9
3.3267602514131896e-9
6.9805986377197925e-9
7.780679080585431e-9
6.539543038442854e-9
3.3044010750735697e-9
1.587466838220797e-8
1.9533804555679688e-8
1.744664345819823e-8
1.5374412220617865e-8
1.3107552136502622e-8
1.0170248980968762e-8
4.394734111992606e-9
1.1587255503604125e-8
1.1623315219779657e-8
1.0312953363858629e-8
9.635380608246376e-9
9.37296040245835e-9
9.423215403963724e-9
9.292094890081465e-8
1.978565816595665e-7
8.081807409678429e-7
2.093486641329923e-7
8.369153972395921e-8
2.596909063321215e-8
9.969261802655712e-9
7.288185060700447e-8
4.6790841891950084e-7
1.6894025615807793e-7
2.194966009092787e-7
1.934792564185717e-7
2.3298625104030746e-8
3.983064742160212e-9
5.041011562830169e-9
2.2759433892140077e-8
3.360713675601081e-8
2.2428703411134066e-8
4.835549888082477e-9
5.427875554933806e-9
4.293906242763999e-9
3.2366685571949693e-9
2.4923856254484437e-9
1.7180432470332857e-10
2.0840866541336835e-9
4.39975305034665e-9
7.763885572793675e-9
1.2584185482931401e-8
1.8548798096277293e-8
1.5174853504419275e-8
1.1799027057695345e-7
2.2574316712892843e-7
3.293271938321448e-8
7.252773474563195e-8
1.0225624596694413e-7
1.1558208025056348e-7
1.246798167148944e-7
1.2561956256460769e-7
7.254856933774489e-8
1.3268351436881247e-8
5.382092426767995e-10
1.3329305635925991e-9
1.4274692640178202e-8
1.871376375089322e-8
5.471509243658108e-9
1.542947360968688e-8
2.695309994818436e-8
2.1043764761965704e-8
1.885790338628527e-8
1.7874180181299805e-8
6.168454971441171e-9
1.0474719138250371e-8
2.684676093086763e-8
2.936802214310802e-8
2.6486495681711696e-8
2.2481499662533238e-8
1.746375915342873e-8
1.141766972673395e-8
3.746322326359837e-9
8.024856046982055e-9
3.2071470572923617e-8
3.28113395677513e-7
1.1089604410053674e-7
2.8478276932067295e-6
8.83359098368608e-7
4.6134436062895925e-7
2.363501437655902e-7
9.445228519443089e-8
9.486491222622206e-9
1.5410669480481542e-7
7.947783021573932e-7
8.942887184541315e-7
1.1087375599384373e-7
2.8891100492670926e-8
3.032178539473741e-8
9.20093200212556e-8
8.845461976222043e-8
4.348630203082096e-8
6.79443207178916e-10
1.3939423525975285e-8
1.09625732671446e-8
8.80658191830861e-9
6.617031690395465e-9
4.986737633844598e-11
6.861673154026168e-9
1.601530161613851e-8
3.3443400017219993e-8
6.363224337649876e-8
3.792943401991089e-8
1.8348237968972584e-8
6.031786009204812e-10
2.6377178223881345e-8
2.1740690684585826e-7
4.6465310724263075e-7
4.301706283696878e-7
4.3175241122554454e-7
3.51378303265726e-7
3.034312671926756e-7
2.376949093477659e-7
3.811506805265599e-8
1.3897058281710875e-9
6.597186649476446e-9
2.346661655590712e-8
5.55269820305205e-9
2.655586477632305e-8
2.969624677799631e-8
8.687284989946823e-9
1.966833971614877e-8
3.561023854531872e-8
2.797899277905171e-8
2.5184662533207576e-8
2.389464672148231e-8
7.986237535094273e-9
1.3383350169169738e-8
3.421720937638477e-8
3.975503059856984e-8
3.649813257896673e-8
3.1048421449906764e-8
2.4070854420358e-8
1.5849278357466387e-8
5.9725997444610304e-9
7.823945959354904e-9
3.25381433510695e-8
4.3638828151016637e-7
3.18111615159825e-7
3.239785764563693e-6
1.2249955131851913e-6
6.632322465282439e-7
3.5424082844936e-7
1.4531593366990234e-7
1.5815423973969684e-8
2.610685880811618e-7
1.5712675690017939e-6
9.66270601996791e-7
2.2680134419944402e-7
5.911981746114362e-8
3.159849213289735e-8
1.206155174513061e-7
1.1875549400203148e-7
5.7474917866964275e-8
3.4350699537968796e-9
1.4980733718785907e-8
1.2535483186560032e-8
9.876286748741782e-9
7.4497707757123215e-9
4.705594999487019e-10
7.144637468716749e-9
1.69130302592981e-8
3.551676197321548e-8
7.194451463820392e-8
4.816387522604181e-8
2.265978979986678e-8
1.2222937559568058e-9
2.5279327194690727e-7
6.081972007366161e-7
2.6627446295516396e-7
3.968370481658296e-7
3.6585617789328367e-7
3.357563157994487e-7
3.0039549564352426e-7
2.368628277658127e-7
4.559331291009322e-8
4.132888392825011e-9
7.558141580925532e-9
1.801978887275073e-8
1.3708621531474508e-8
6.898268702369116e-8
4.421673124607077e-8
1.0339067000195546e-8
3.5513007919769275e-8
4.1975432467136165e-8
3.265534314156232e-8
3.1413186940314394e-8
2.38799880119813e-8
2.60217599103332e-9
2.803071903540374e-8
5.2513955064936224e-8
5.9086694170133476e-8
5.391428879363566e-8
4.4576168224084196e-8
3.314929118443827e-8
2.075622783085137e-8
7.225543669561038e-9
9.477642234006666e-9
5.119453485492259e-7
1.1039253719974473e-6
2.3334347645167264e-6
1.802485902625301e-6
1.1498148035409328e-6
7.497012914769647e-7
4.002178942696623e-7
8.486139794406725e-8
3.562150991797393e-7
1.6955969809811896e-6
1.3322474982595945e-6
4.817029427018328e-7
8.267281129278723e-8
1.1020809702778224e-7
1.9463574392825625e-7
1.5153901237853292e-7
5.96319014707081e-8
3.273386614355589e-9
1.98121177339059e-8
1.5982633272402987e-8
1.275609561888397e-8
8.427964954668795e-9
1.71575136825816e-9
1.2419868502494976e-8
2.8724118496002527e-8
6.313746547050982e-8
9.10210693994327e-8
5.200600992173512e-8
2.1898937094103987e-8
2.3693395781183563e-8
9.990352087342793e-8
3.338481546755576e-7
4.807373240307254e-7
9.643276978521804e-7
7.048839432160233e-7
5.406448977435898e-7
4.300490727851321e-7
3.40233317173e-7
7.753116563499761e-8
3.831964035475602e-9
2.797883842489466e-9
6.948148593296824e-9
1.5284415300322532e-8
2.6476193284715425e-8
4.8617433203084454e-8
1.9521275223404458e-8
2.850529098841013e-8
6.449240844314692e-8
4.828922516573405e-8
4.581510907127e-8
4.145457609456833e-8
6.047962109060982e-9
2.984025595491063e-8
5.611069441902563e-8
6.368594027718053e-8
6.203264797208773e-8
5.5550109128619004e-8
4.521745508007392e-8
3.227862388921661e-8
1.7356995167403234e-8
7.97468120994875e-10
2.6533399226692875e-8
7.357752128106662e-7
1.1206751093928953e-6
3.9396151708741415e-6
2.2595132440121053e-6
1.3010880623394874e-6
7.541248983830971e-7
3.0329858081072817e-7
1.9430423977340584e-7
1.8743755960466806e-6
1.3186908455513345e-6
1.267588141423851e-6
8.47466314017711e-7
2.4808393207607606e-7
2.591823318415606e-8
1.5031301878776244e-7
1.9573091902439528e-7
1.208752306601188e-7
2.811269788267709e-8
7.448719071183807e-9
1.3382538703164593e-8
1.0363931964559939e-8
7.89475400537022e-9
2.788738727361981e-9
4.502654742982733e-9
1.2131026664392647e-8
2.4845910521661424e-8
5.055554106869875e-8
9.274205777129602e-8
4.551657203991072e-8
6.273925287220912e-10
3.6375051354477164e-7
7.75555911173989e-7
2.3938156959047725e-7
4.242810482885173e-7
4.311635253834424e-7
4.1557430887346754e-7
3.7376949241016395e-7
3.005721933743726e-7
7.486364429108257e-8
1.8566747836185644e-8
3.46911335251254e-8
3.774882152396245e-8
4.0806797334106284e-8
2.6044431140753192e-8
3.0562295613857956e-8
5.222438277522198e-9
8.881258133796156e-8
6.537804572056167e-8
6.154655299885568e-8
5.6416577539417794e-8
2.3068265562539823e-9
4.326597710303771e-8
7.215163795548124e-8
8.48122797096442e-8
8.920152968626265e-8
8.733981927494697e-8
7.84809680387427e-8
6.349330212217011e-8
4.457411409431934e-8
2.288165213012175e-8
2.827737240453847e-9
9.813977838435353e-7
2.775036741238023e-6
3.220629078080868e-6
3.6388849413677786e-6
2.427470506261782e-6
1.7009188827603103e-6
8.696886057680115e-7
1.1367981608836196e-6
1.5735974767908709e-6
1.484678065487346e-6
2.3312984411530506e-6
1.3534380162959985e-6
3.216139556901753e-7
3.8303493014929714e-8
1.4983184077060706e-7
2.449465500005846e-7
1.8223502041449836e-7
4.891773117860161e-8
2.2802968531772635e-9
1.1902241480454896e-8
1.0748639910945262e-8
7.965499147757598e-9
3.875051253689937e-9
3.1183095284587656e-9
1.005344306714256e-8
2.037730729924377e-8
4.037243042923225e-8
8.186143250964993e-8
8.467313287762478e-8
1.5380724989403149e-9
9.591964047745895e-8
4.302724135675969e-7
7.178841891422657e-7
4.6276774275768746e-7
6.152228343544779e-7
5.89915158262217e-7
5.28942256243695e-7
4.1953311168269914e-7
1.6306859293951086e-7
2.3803175357649677e-8
5.634480419663756e-8
5.789613865484026e-8
7.497596304293183e-8
2.9787643487950346e-8
6.430672453106052e-9
8.829813437593366e-9
1.1780450577711528e-7
1.0268062581553866e-7
1.0352817176520212e-7
7.992923472340463e-8
2.1610289025870857e-8
7.066057090538691e-8
8.621819033847255e-8
9.55133604007287e-8
1.0368729556253358e-7
1.0814488226365858e-7
1.0520438513358084e-7
9.316885002169376e-8
7.32048430535875e-8
4.717162668592439e-8
1.4895086181803934e-8
2.742336716388207e-8
1.6928044275919788e-6
3.460139178589595e-6
6.0821366578501204e-6
5.046772136379014e-6
3.0212272477772703e-6
1.961661777725139e-6
6.735588419051051e-7
1.4015362103271062e-6
1.33674612106729e-6
1.9276344872671604e-6
4.316309341064488e-6
6.219213081575603e-6
1.016915881860237e-6
1.868656485573647e-7
1.6280409989482958e-7
6.438396540227102e-8
1.2350653203178104e-7
1.392671962656573e-7
3.384010059575183e-8
6.436556004330168e-9
2.0067553167256225e-9
4.290046128756064e-9
3.2439310388128003e-9
1.7673347093693048e-9
1.0361495814303774e-9
3.8036059175512165e-9
7.180445571695589e-9
1.255468571693471e-8
2.1326741600430978e-8
3.37903917988837e-8
1.283916686034922e-7
1.5167569313912046e-7
6.1030312093084365e-9
1.2466764053609221e-7
2.0891526758870402e-7
2.7386394725845724e-7
2.769582046680882e-7
1.734353882776652e-7
3.278194292878024e-8
5.6714567575467004e-8
8.141034135170778e-8
6.81890792265581e-8
7.126101828385062e-8
3.7568438462835025e-8
3.88056100800915e-8
1.0547385276893757e-7
1.72780242810401e-7
1.2335935810583048e-7
3.872486869723035e-8
2.0281518853266697e-7
2.3808579078425135e-7
1.8946602677795024e-7
1.5644214104449284e-7
1.5203462058106698e-7
1.6097366390902993e-7
1.7485731657268188e-7
1.8686342423705247e-7
1.8843017470924416e-7
1.7214934532239469e-7
1.3714706645616388e-7
8.780815349558472e-8
2.1916095074283744e-6
8.924676462576692e-6
1.3420588248366233e-6
7.512535623301295e-6
7.664524701126103e-6
3.0303445117699583e-6
2.0136591664523408e-6
2.479690299770821e-6
3.2775347447625823e-6
3.811880939712441e-6
4.472915628958091e-6
3.4550349286739494e-6
2.414675098273876e-7
1.0539824926632431e-6
8.06255783855216e-7
2.4518252730646413e-7
4.47552997720719e-7
3.6131738860627676e-7
1.0459212196860065e-8
1.7883281088557787e-8
5.258182414904103e-9
3.314132630391426e-9
7.795120637752354e-10
2.5563781000822927e-11
4.1297836635008905e-10
4.026342466337977e-10
1.3573538167362588e-10
5.001673669736529e-10
1.139011488092745e-9
1.9232965248039494e-9
3.1120522179507136e-9
7.71029410064461e-9
1.3213434502355193e-8
1.1225865544517998e-8
1.3003272068604504e-9
1.1992161193697297e-8
2.3001852321438934e-8
1.8756454023075138e-8
