# Supplementary material for: Observability and Controllability of Nonlinear Networks: The Role of Symmetry
Source: Phys Rev X. Author manuscript; Available in PMC 2018 Nov 13. (PMC6234006; doi:10.1103/PhysRevX.5.011005)
Supplement: Code Archive [file NIHMS982008-supplement-Code_Archive.zip › MathematicaData/FNCtrlbDELTAHetN3M1ChaosK13IC1]

4.977437468573164e-10
7.634630760590806e-9
1.737769888752589e-10
2.3494908296939765e-12
3.499400778513577e-13
2.9788984808921806e-13
1.4813951109420887e-12
4.793056952017065e-13
1.275950697164148e-13
1.5048950438274593e-13
4.1996157428048384e-13
6.700252870225883e-13
2.3998810456562495e-12
3.4379059374639093e-12
1.6627790145689107e-12
6.724448060599131e-13
3.7700621954422164e-13
3.212508098177693e-13
3.6515985484465215e-13
4.640198799197047e-13
6.083849358284655e-13
8.043077340178676e-13
1.0671335418637965e-12
1.4209326679011414e-12
1.9009872977815178e-12
2.5588870891406184e-12
3.471055938039253e-12
4.752843999309741e-12
6.5823292967029125e-12
9.241646414347077e-12
1.3191690955174248e-11
1.3217866350413493e-10
8.22664645826805e-11
7.176758127608137e-11
7.664293750374364e-11
9.211992259269084e-11
1.1960168149655398e-10
1.650280738779715e-10
2.419048439094969e-10
3.8183081000280053e-10
6.692261101397966e-10
1.3432411108348115e-9
1.8121605311216786e-9
2.4023154078058e-9
1.55892081103462e-8
9.181921748599116e-9
1.8950550083700872e-8
6.7780407444984475e-9
5.668624624584993e-9
4.389115738908129e-11
3.9335893787998996e-14
0.
0.
0.
0.
0.
0.
0.
0.
0.
0.
0.
0.
0.
0.
0.
0.
2.2995493582472432e-14
3.154912901071456e-14
4.340433525195241e-14
5.986072588480521e-14
8.275351209343775e-14
1.146774649747606e-13
9.254788666101891e-14
3.799758097600408e-14
3.329782646507736e-14
4.8136214459149324e-14
6.971271097284208e-14
9.399343825399429e-14
1.2655663280097662e-13
1.7521300613565668e-13
2.4936223351894146e-13
3.620611418282706e-13
5.329251953020628e-13
7.922653522094203e-13
1.1875154658726092e-12
1.7936933416048399e-12
2.7307988801142325e-12
4.1933647715069214e-12
6.501715507364705e-12
1.0193121330586982e-11
1.6188680495451898e-11
2.6109658674447784e-11
4.913651964950443e-10
1.2147774202858657e-9
2.1116211586881685e-9
2.1883416793473214e-9
8.105810117323725e-10
1.4059619380397934e-9
3.8911887515278e-9
6.440531956889945e-9
9.00154181426851e-9
1.1534471977842928e-8
1.396997329685269e-8
7.081131378393792e-9
2.751203785279117e-9
3.1684803762222796e-9
4.5611345237947976e-9
5.181686824637961e-9
8.433478061772486e-11
7.983350343914342e-9
1.642874066598237e-8
1.715484284405375e-8
1.4884083450658942e-8
1.2509517153249296e-8
1.0018795667361352e-8
4.999129003382894e-9
3.3558388431547184e-9
4.697438521927645e-9
4.511010559283909e-9
4.264813546263857e-9
4.128513129508876e-9
4.126007971780149e-9
1.0792196342422432e-7
2.1802743076882512e-7
1.0625209671119597e-6
2.5464048092965456e-7
1.1062046360010912e-7
4.306866128237942e-8
4.1067248038133365e-9
3.764877175943108e-8
2.0091807300158893e-7
3.5056729893296025e-7
1.8852049606334295e-7
1.7868311991220667e-7
6.67654979267362e-8
7.367982401215994e-8
2.2996924126099737e-8
1.3957352791684367e-8
8.429236365183639e-9
3.790685729543501e-8
2.632044632658538e-8
6.365980991860093e-9
4.330482430070774e-9
3.863358812797326e-9
2.7891673960351424e-9
2.0759984814587406e-9
7.855469049592861e-11
1.7349869167663735e-9
3.440944095413404e-9
5.602919368420446e-9
8.016335957286183e-9
1.004275501329875e-8
1.0151070591435311e-8
7.835439280672931e-8
1.7718831379538936e-7
4.6447063410409865e-8
6.418785270313274e-8
1.1049201198312389e-7
1.3725861832066348e-7
1.5813486574845797e-7
1.7407402100987624e-7
1.851149466373968e-7
1.9160046582082658e-7
1.7667138180216928e-7
1.1200036919769389e-7
4.833835723631725e-8
4.102095147386856e-9
6.621250690865432e-8
4.814742292222262e-8
4.150153697116084e-8
4.197748180595535e-8
2.711080932450633e-8
1.1004255241820539e-8
3.728974454010311e-8
4.246802546492527e-8
4.205679390322577e-8
3.972428506924336e-8
3.5099505100367436e-8
2.7674088596377457e-8
1.6385037480325272e-8
3.5054059586019746e-9
5.0997820546801914e-8
1.154704668708874e-7
8.366313024216023e-8
6.913165191121165e-7
2.9581086072864463e-7
5.138823352343502e-6
9.935355458154826e-7
4.3413973408869894e-7
1.702653218560343e-7
2.433744281942188e-8
1.224389745974991e-7
7.461403006209173e-7
9.019617443838647e-7
5.920948573889203e-7
6.985631534039039e-8
9.215933526243559e-9
2.4499069716034434e-8
3.7425205935152116e-8
1.1311833942347687e-7
8.928459335652218e-8
2.8070904331411924e-8
5.657945127561559e-9
1.1458990579837637e-8
8.632466084837323e-9
6.8452552008129594e-9
3.6158283637236198e-9
2.276136594769388e-9
7.574108565844997e-9
1.5002509815428723e-8
2.7534072491745527e-8
4.747110702920553e-8
4.4104372589539486e-8
1.3249276094345109e-8
1.1911749222225154e-8
2.8502509640021577e-7
7.150211748756455e-7
2.0721123570920363e-7
4.0929325911343147e-7
4.0343513273580216e-7
3.841355349822511e-7
3.494406406022857e-7
3.180811446412903e-7
2.8681816615623405e-7
1.0141685381832442e-7
4.287273018005991e-8
1.3281646386629268e-7
1.098272913669153e-7
4.578490161624374e-8
1.2190216234083876e-8
7.510492307604934e-8
5.9356746382167043e-8
5.164518643648071e-8
5.15612252724805e-8
2.8872271072521723e-8
1.5342467653808555e-8
4.876917266093649e-8
5.966138687205518e-8
5.981664296456677e-8
5.5788976435605655e-8
4.797072763604126e-8
3.65693032927989e-8
2.149929138837268e-8
2.0910434782948515e-10
3.676945216513529e-8
6.726267527003514e-7
5.46331964279055e-7
3.865660527134699e-6
1.7183528672839373e-6
9.61694416754909e-7
5.334462972609537e-7
2.2971574213903398e-7
1.145686878110414e-8
3.6075061801023953e-7
1.5183560830448588e-6
1.2782697551494255e-6
1.0645963224564647e-6
1.1584003370074127e-9
2.3785401505989534e-8
5.085663506773266e-8
4.657899724773689e-8
1.5269258563021078e-7
1.0909252109734798e-7
2.8934878273916874e-8
2.3626346683665884e-9
9.345789669268995e-9
7.21421630929492e-9
5.39288177359546e-9
2.1928562515794036e-9
2.6140522094741015e-9
6.919757890815627e-9
1.2879412367160408e-8
2.212792035021383e-8
3.545354440104671e-8
4.748728510423587e-8
5.9247678394076575e-9
4.73414728335081e-7
5.659731958109625e-7
6.612246152428798e-8
3.071585728902114e-7
3.7225637332806385e-7
4.04322828460043e-7
4.0755629197072493e-7
3.8586937800147756e-7
3.566156407177693e-7
2.499982283331832e-7
6.69016667160339e-8
1.4020855496571643e-7
8.703240298560121e-8
2.38978953785034e-8
8.958384831893463e-8
1.1950826308652557e-7
9.858386809877283e-8
1.0091511094512795e-7
7.217432086479133e-8
1.2705431895114626e-8
6.479585625761102e-8
8.304397187419042e-8
8.963166476415198e-8
9.11706141242964e-8
8.682516546499983e-8
7.551547701260205e-8
5.754931735428724e-8
3.269803317287117e-8
3.2269539789788756e-9
6.440862734274042e-8
1.9060872770378977e-7
1.5979674037812996e-6
3.760156887617606e-7
9.277198836940458e-6
2.76433295947103e-6
1.366702490888143e-6
6.022830076549895e-7
3.2397878042987303e-8
1.02210399122647e-6
1.8108994307650975e-6
1.2879893833740922e-6
2.143876835600868e-6
9.817151371731393e-7
1.6166184868374073e-7
6.291830613134457e-8
1.1229519064377832e-8
1.6797845345126323e-7
1.9961254179777457e-7
8.486780307130616e-8
1.4721249191588261e-8
7.2852549581403015e-9
9.893549746329166e-9
7.388336541188273e-9
5.026990205106273e-9
6.311644001129639e-11
5.354581855728256e-9
1.1258103795072827e-8
2.0648140449672476e-8
3.639750218492884e-8
6.020470656993951e-8
4.4493164444324625e-8
3.8981614110305184e-8
5.384718215457088e-7
7.518831153619851e-7
1.9615261238310714e-7
4.6128120870763176e-7
5.148629313059251e-7
5.266196043300012e-7
4.933383891883163e-7
4.334666957925375e-7
2.9220887132377525e-7
4.1765207768982944e-8
4.5143185584957346e-8
2.7857093742854068e-8
5.966463085883404e-8
2.739722926417952e-8
5.877964426465108e-8
1.5121654629268968e-7
1.22031540614241e-7
1.2774380203073425e-7
7.580505385388084e-8
2.9545494709794667e-8
7.892402387014881e-8
9.746860549985466e-8
1.0792956150846186e-7
1.1416750935155198e-7
1.1367372092222936e-7
1.0392124944233048e-7
8.492819217052081e-8
5.801810738778818e-8
2.250860800230236e-8
2.745112156324405e-8
1.5907469698561948e-6
2.2511648412427774e-6
6.133647841651518e-6
4.172685449198685e-6
2.4453331618769523e-6
1.4442425561036507e-6
3.598412864934128e-7
1.9930390816991414e-6
1.7372242244431097e-6
1.7183696722016057e-6
3.2399627382970994e-6
3.4436594538700637e-6
2.345850296190012e-6
5.296974665215876e-7
4.483681369297012e-7
3.3120263485636765e-7
1.1783292405848136e-7
3.3385668591292556e-8
1.0630866845523241e-7
4.092423251795303e-8
8.188465104450087e-9
4.972154195583494e-10
2.2960179784528234e-9
2.0488528723979236e-9
1.258538097307321e-9
2.436289382550346e-10
1.9443028303645393e-9
3.6968929972931716e-9
6.180858485446309e-9
9.488768289469683e-9
1.2457273259444166e-8
5.18722290383059e-8
8.7434806359848e-8
2.7761254983206733e-8
5.344934800670048e-8
1.1740921902657894e-7
1.7821547446469552e-7
2.2094543489651665e-7
1.9969389477247306e-7
1.1144599447663461e-7
1.328198810464702e-8
5.4377664604469926e-8
2.276585575618154e-8
2.7245102783856895e-8
1.1996934788516356e-7
2.1767048873890722e-7
2.5282427085109996e-7
2.0313556902338287e-7
8.685044179989502e-8
1.4369801419969306e-7
1.3965801150108987e-7
1.4156307214482212e-7
1.530821317588036e-7
1.6917759118345382e-7
1.8325972683417705e-7
1.8819458274974866e-7
1.7830513179711595e-7
1.515587213535044e-7
1.0850310923601185e-7
4.8101341151553055e-8
3.6507684464553854e-8
1.6222344906437485e-7
4.572669567532833e-6
2.885679527486902e-6
0.00001352276329516616
7.393582557945224e-6
4.270181950349366e-6
1.1052336317737645e-6
1.6668762464909527e-6
1.6076980784415279e-6
2.0364096553180686e-6
4.285334542315323e-6
1.8976845269079247e-6
4.876474444745162e-7
1.0972191576867332e-6
1.0954187479352625e-6
1.5141676604640582e-7
6.311453184764634e-7
5.962392135171533e-7
3.27746723338385e-7
5.047060111839574e-8
3.5891491118596713e-9
1.2652877621517654e-8
2.9051536090194198e-9
4.938902992171477e-10
4.974153558021069e-10
7.27204537566345e-10
4.4317020948631354e-10
2.1880744057268442e-10
1.1132872230575451e-9
2.0279718732572373e-9
3.346386917996948e-9
5.255803456832578e-9
1.424442630416772e-8
2.546864421907558e-8
1.775823491735632e-8
3.943692398627197e-9
2.8892411970486544e-8
5.399917514283031e-8
6.033278200671159e-8
3.658534860918942e-8
2.7941948933407144e-9
2.6743221455825855e-8
4.3618781446929326e-8
3.175487352574061e-8
4.629523644747428e-8
8.1792072064903e-8
1.4340665231430496e-7
2.0610591619370698e-7
5.035642370111043e-8
4.120015248527566e-8
1.065231750433722e-7
2.7132406167772227e-7
3.422506218391837e-7
2.750210765474281e-7
2.4876535640390545e-7
2.5198873955147044e-7
2.6625551710139725e-7
2.8275770162935157e-7
2.9054073058249054e-7
2.761431845514839e-7
2.3214886415007712e-7
1.616399112089799e-7
3.280826949017949e-6
0.0000153882179877723
2.7209217544467735e-6
9.43933297579014e-6
9.155859153501382e-6
1.8581560953535074e-6
3.2024329837275928e-6
3.726583705315369e-6
4.704803351675675e-6
1.65128103178312e-6
4.073053870923787e-6
7.835191739686038e-7
1.3954711399128527e-6
1.6631870392984286e-7
5.307663368904322e-8
8.920843164425019e-9
4.8729869709828666e-8
3.91820987704935e-8
1.1354447712549877e-8
3.066997882723146e-9
1.0219534954003389e-11
3.314209373572446e-11
6.862896858594837e-13
8.533006403750266e-13
2.1893582342844964e-13
1.0329911813655948e-12
1.7880129887459512e-12
2.6659984736521913e-12
3.6261236664204047e-12
4.466457869427452e-12
4.724595670410403e-12
7.103775858995356e-13
1.912267211307046e-12
2.922158436901967e-12
3.829385727872895e-12
4.652941222048189e-12
5.466187255095232e-12
6.342817799905413e-12
7.341521441630081e-12
8.512188154244588e-12
9.905029867475475e-12
1.1578015209474086e-11
1.380706293672152e-11
8.569844248422256e-12
5.031038070818792e-12
4.0319630734437965e-12
4.684665115312898e-12
6.394771968749874e-12
9.088496781804157e-12
1.3093039476898448e-11
1.9125981032050505e-11
2.849018693320704e-11
4.3581969299650796e-11
6.906381023413993e-11
1.1474379499740523e-10
2.0351315062090857e-10
3.971055252833967e-10
9.020582181242931e-10
2.6869343231315935e-9
9.37158796297956e-9
1.0953055484755882e-8
2.3313318906429168e-8
5.869615563102068e-8
4.2274467485287276e-8
4.188192356767214e-8
4.90583387052661e-8
2.6791013005396982e-8
1.3575455406104924e-8
8.187870312322862e-9
5.747912678699688e-9
4.575399933851282e-9
4.062347315271745e-9
3.99182977927891e-9
2.2532605394166964e-8
8.8227199082711e-9
1.0988312019204003e-8
5.365076867935446e-9
1.0566114874381174e-9
2.0141125292734748e-12
0.
0.
0.
0.
0.
0.
0.
0.
0.
0.
0.
0.
0.
0.
0.
0.
0.
2.309928768856033e-14
3.143493383288776e-14
4.3108883086048277e-14
5.938878013525606e-14
8.208704640550733e-14
1.1378063920615623e-13
1.5813088030404469e-13
2.2034504746475512e-13
2.0415928186839334e-13
8.710933124167477e-14
7.300855825727192e-14
9.650118197056082e-14
1.3940110985870674e-13
1.9103944375727677e-13
2.592379940989859e-13
3.5965249612781066e-13
5.127424129665422e-13
7.474166744719781e-13
1.1075489352345785e-12
1.6619439694083295e-12
2.5204154701907886e-12
3.8607880807020914e-12
5.975530489829503e-12
9.354438858270102e-12
1.4835587407863964e-11
2.38904977806193e-11
3.918553147810727e-11
7.207907305078208e-10
1.872081247842293e-9
3.1548838379210924e-9
2.6393778001626446e-9
1.942778801480929e-11
3.3085034105135675e-9
6.674505203077596e-9
9.97825167011401e-9
1.3219046744763232e-8
1.634366988889326e-8
1.9231861697102026e-8
2.1719499009500177e-8
1.0778285418390411e-8
5.641795423147373e-9
3.5376210096266448e-9
4.849753108822875e-9
5.196641556670246e-9
3.0015012272266776e-9
4.20608124003443e-9
1.2539104226521704e-8
1.6874371689599207e-8
1.4998596994256913e-8
1.2760399896297988e-8
1.0362246675702317e-8
7.38965018546583e-9
1.2601685047578611e-9
1.1031402963589151e-8
9.450290277783381e-9
8.323649582644895e-9
7.778057273986977e-9
7.591846315013158e-9
4.892023698202769e-8
1.5344720552351672e-7
8.617303681284559e-7
2.0518428792905803e-7
9.487294368053483e-8
3.994213079559213e-8
7.230554001196357e-9
2.5119704551207575e-8
1.1839106723700744e-7
5.057597324277902e-7
1.6735972408809708e-7
2.459513918791304e-8
1.7925594149961921e-9
7.671211460959642e-11
2.4533817286008322e-8
3.5018883685650205e-8
2.402804694881981e-8
8.67530647577403e-9
7.08822116024347e-9
5.721714752476236e-9
4.34068515870915e-9
3.6320880300052155e-9
1.2113108090367626e-9
2.0710701390787493e-9
5.270920367424591e-9
1.0176692977020536e-8
1.8197165926674618e-8
2.6157258879811898e-8
1.509414135033103e-8
5.415702335788287e-9
2.810986444603933e-9
1.0530062082444976e-7
3.30611647475944e-7
3.415411710066832e-8
1.3473525118871148e-7
1.2467316941368385e-7
9.554356258154075e-8
8.659501210054213e-11
2.338080823761348e-8
1.724332931430631e-8
6.919448023109819e-9
3.48395069079945e-9
5.4684807562594775e-9
5.140382916497e-10
2.494156759248616e-9
2.267390299244392e-9
1.2735739154033883e-8
1.6138003143208393e-8
1.3118105656727328e-8
1.2158919305493798e-8
1.035337648345446e-8
1.5419037815033415e-9
8.527010009214791e-9
1.63245471753232e-8
1.6469276457264667e-8
1.474144190478466e-8
1.2298409075918577e-8
9.15785154902783e-9
5.196096552053781e-9
3.614756555553353e-10
1.025939759481124e-8
3.311246292596658e-8
2.41914935709998e-7
3.484185898285047e-8
2.235139746675892e-6
6.037050790566145e-7
3.091686358265635e-7
1.5688354922632564e-7
6.509180796131883e-8
2.7711938134811813e-10
7.595763552888223e-8
2.441826590911219e-7
7.09728247550007e-7
3.500799155521666e-8
6.555546295840234e-9
3.639377034711502e-8
7.374933962936511e-8
6.237031199334133e-8
2.8197922291434206e-8
7.48211109585901e-9
1.259135109809175e-8
9.468604353017099e-9
7.909979293737757e-9
5.40399095146849e-9
1.1748656688152187e-9
7.665743395547216e-9
1.7019535317214004e-8
3.4163230800286165e-8
4.5547017592013905e-8
2.7896751209866854e-8
1.3770284596001887e-8
6.572207924766823e-11
1.6837503337509275e-7
4.3980828147676613e-7
1.57597684220686e-7
2.672295133604289e-7
2.41549572753513e-7
2.235810830318834e-7
1.804577580611722e-7
3.046858883480494e-8
5.3903861243740576e-9
1.5866702141227986e-10
1.3341397547430508e-8
2.684786946588786e-8
1.4782560615438664e-8
3.03166131559381e-8
2.2454413235424685e-8
4.906619879184164e-9
1.3749904608437722e-8
2.096434862807419e-8
1.631621991171431e-8
1.4511614746652797e-8
1.264419494886597e-8
2.196631270047918e-9
9.341973768853805e-9
2.295693337260648e-8
3.2535970666856524e-8
2.9469260983745535e-8
2.3286489057443347e-8
1.6450958781436442e-8
9.315972902865992e-9
1.27684358679498e-9
9.740840180940116e-9
2.7296617606024203e-7
3.8923483688059474e-7
1.3875742907003764e-6
9.021813639863484e-7
5.734370800366485e-7
3.7093656989506613e-7
2.1027762733084672e-7
8.999368370600356e-8
1.2207135124738532e-8
1.237610324918671e-7
2.3205788354106178e-7
3.56278779483591e-8
4.150276427423687e-8
1.1208456361486741e-7
1.126828642309317e-7
6.523037307299747e-8
7.338895639814868e-9
2.1469959295350803e-8
1.739066368540403e-8
1.4016937944240072e-8
1.1826098083389799e-8
3.6561294817252515e-9
7.769475115930652e-9
2.200644901134465e-8
4.843664112243718e-8
6.016768461648582e-8
4.1443642474173744e-8
2.5767144798487343e-8
8.644120653140068e-9
2.1831293378740455e-8
9.904480449695663e-8
2.5826873313849826e-7
3.56935709864016e-7
8.496210084305065e-7
5.115652331004016e-7
3.6982530223645976e-7
2.854145661927519e-7
5.3062197440900054e-8
6.94414270706767e-9
6.002183029885073e-10
1.8806508781123907e-8
3.810208221323276e-8
1.46540091175007e-8
1.6980114093700168e-8
2.957214444863269e-8
1.3592257457255749e-8
5.731762102515612e-9
2.4929622212941672e-8
2.228714103541011e-8
1.8391306282426957e-8
1.7514931312275762e-8
1.044867110439922e-8
4.140353408578208e-9
1.8844423383058407e-8
3.2586384243545313e-8
3.322837420012374e-8
2.8362215892938906e-8
2.1948549224082323e-8
1.4756590366004718e-8
6.741135379131222e-9
3.38077927116469e-9
1.9483860507830202e-8
3.362433104479168e-7
3.504426482488702e-7
1.9777511726932235e-6
1.0301427343846109e-6
6.092286913992417e-7
3.651220573305495e-7
1.8646226345955055e-7
5.599002066118858e-8
6.904685483465023e-8
2.529924781041602e-7
5.373551056918818e-7
7.18075672608878e-8
6.144916766714069e-9
9.267381703912376e-8
1.2512756523877397e-7
8.606039591423107e-8
2.4833103760820082e-8
1.6067434053701062e-8
1.718032246048951e-8
1.3269127728137122e-8
1.1182245595673714e-8
5.8199473845680126e-9
4.117653684930044e-9
1.4750417190048237e-8
3.2911138066889504e-8
6.6386875733331e-8
5.192783923972078e-8
3.161566600977342e-8
1.323304623270653e-8
1.3287064261158167e-8
2.3682940251735228e-7
4.7469154875900095e-7
4.024753574388126e-7
4.310808362780095e-7
3.5883508630049194e-7
3.1461789445920957e-7
2.6836845728160926e-7
7.28397758881208e-8
3.422794523036222e-9
5.386412283257617e-9
2.0042936395280864e-8
3.3747881202224925e-8
2.6403978410868593e-8
7.400596311044233e-8
4.9071444728275076e-8
1.4323171931658333e-8
1.695396099785487e-8
3.142134254561529e-8
2.371079651167356e-8
2.119925774152064e-8
1.8825353751758994e-8
3.2143025100424056e-9
1.3444125222549353e-8
3.179251368030737e-8
4.5695590711027715e-8
4.3914082796311104e-8
3.5943407967688364e-8
2.6264553065889635e-8
1.6166407691729663e-8
5.493062823001651e-9
7.441986473167031e-9
3.738148011319761e-7
7.860789932191953e-7
1.484649263876003e-6
1.2883221986171828e-6
8.742978994309737e-7
6.017406426528261e-7
3.5884129636864715e-7
1.5410675388939812e-7
3.883790201433653e-8
2.9265160141085603e-7
6.556852785452219e-7
1.0617748081067584e-7
3.98709733694192e-8
1.5343296033361712e-7
1.6028368246365071e-7
9.451078699626158e-8
1.888353096297134e-8
2.2572062961757788e-8
2.077900639746138e-8
1.6352652240464566e-8
1.3584485491780434e-8
5.136963916384762e-9
7.632340151550416e-9
2.2929885780124505e-8
5.183445291721516e-8
8.293490733409576e-8
5.533038488627668e-8
3.387275964166187e-8
9.590333234330148e-9
4.20037856625115e-8
8.838836835280808e-8
3.1685793582543363e-7
3.859844042702402e-7
1.108047631172209e-6
6.480047553576395e-7
4.682898539017105e-7
3.7083281427791086e-7
1.8545018981496098e-7
7.996152541063529e-9
1.9350670823594693e-9
1.2714794356596112e-8
2.857093919783759e-8
7.778775034877231e-9
3.3786707895829343e-8
5.006376921354989e-8
1.9903324013348343e-8
1.3495264527683701e-8
4.215981345202939e-8
3.311331978824878e-8
2.885432311427608e-8
2.7766185982349466e-8
1.1282423120335164e-8
1.2002427572105044e-8
3.375749218543669e-8
4.640255980919892e-8
4.592486754848913e-8
4.027647636136561e-8
3.1963202891901213e-8
2.2100138840315384e-8
1.095956578058892e-8
2.778921892676395e-9
2.3299325004045032e-8
4.9539231991953e-7
6.45924081373481e-7
2.5846152501930166e-6
1.5042907447783352e-6
8.942008632277926e-7
5.37736959690763e-7
2.6221209522793047e-7
3.829998852037231e-8
2.4666910777731516e-7
1.054515842133409e-6
1.3668130635336357e-6
2.533700526206675e-7
5.7596722438142344e-8
7.845381053168682e-8
1.6572076021220442e-7
1.3540585770385081e-7
5.3160027611457004e-8
4.01696271828565e-9
1.7765961088981628e-8
1.4116344600506358e-8
1.1304343456498338e-8
7.540849640121394e-9
1.4491587906631947e-9
1.0709532991702071e-8
2.427486882389205e-8
5.137957025216849e-8
8.23468114230434e-8
4.744124342643164e-8
2.0665342470680916e-8
1.5557795964922748e-8
2.8560066096225767e-7
5.592895841457598e-7
3.838061988801658e-7
4.6849957946699277e-7
4.1533421997876606e-7
3.724820124119346e-7
3.278943246404122e-7
2.01481791577684e-7
2.3464988056249365e-8
4.573697087263852e-9
5.303146134993672e-10
6.609299405809738e-9
6.021054480365481e-9
7.888086268403606e-8
4.926970861582385e-8
1.2356137747599257e-8
4.41908042146734e-8
4.676924320202033e-8
3.754905735680207e-8
3.676689069220638e-8
2.2601794158271733e-8
8.4714341411772e-9
3.5076779634184224e-8
5.6360236468055146e-8
6.28669367457618e-8
5.9463091157534066e-8
5.058681103646483e-8
3.850681189235129e-8
2.4869732382115496e-8
9.862316026451395e-9
8.327609813214907e-9
5.88664950497604e-7
1.379195719400793e-6
2.1368046166917267e-6
2.056898497759786e-6
1.3820673130777248e-6
9.457343935852932e-7
5.35361428443192e-7
1.2120092635755132e-7
5.346188708740556e-7
2.0155564071293836e-6
1.362267370024381e-6
5.971325976290043e-7
1.1150296913873094e-7
1.2339267614705973e-7
2.2118049941315888e-7
1.7348527794433408e-7
6.817821594695286e-8
1.1004547448267021e-9
1.9685201982406307e-8
1.6216179307102954e-8
1.2767203861079508e-8
8.25490777361875e-9
1.8324443564886732e-9
1.2401884029638456e-8
2.8139214269141933e-8
6.06270746324224e-8
1.02801674786856e-7
5.891916476803713e-8
2.329760285493847e-8
4.237292266810778e-8
8.599508041022786e-8
3.5401112980719455e-7
4.6880055742330733e-7
9.175089460701142e-7
7.027648878196194e-7
5.517960059571723e-7
4.489551389715209e-7
3.423106004637068e-7
6.379693134246584e-8
1.313221274143255e-8
1.594415378312521e-8
9.906696829929898e-9
2.7517162812548978e-8
2.9421949579739797e-8
4.549274235923478e-8
1.4610863351729274e-8
5.096656382010102e-8
6.91308467256554e-8
5.5674714379752824e-8
5.5493733596414954e-8
3.811407615510777e-8
7.662694488538317e-9
4.1717946462780765e-8
6.014045278781491e-8
6.618728285679889e-8
6.5750412855678e-8
5.990330547766796e-8
4.931906027341478e-8
3.540943849133318e-8
1.883418217394632e-8
1.8689815108685167e-9
3.1693982921021474e-8
8.660783620464706e-7
1.2602236301915696e-6
3.934133551772748e-6
2.5009935748141495e-6
1.46144852592642e-6
8.5993217538215e-7
3.3564404909018585e-7
3.5391757192175e-7
2.3508586425176353e-6
1.3560536246299873e-6
1.4428863807134088e-6
7.943452305863355e-7
2.6693831664693567e-7
4.591203412977828e-8
1.4127412510792997e-7
2.1343461421289989e-7
1.445132907789874e-7
3.439753381650996e-8
3.611495083453318e-9
1.2112741635943735e-8
9.681828543933703e-9
7.273040144802692e-9
2.9698892631373885e-9
3.6226439030332186e-9
1.020991248163986e-8
2.051271646158905e-8
4.040440918553882e-8
7.847300361483207e-8
5.690199400036109e-8
9.475885124859578e-10
3.9405666639254985e-7
6.607522688700772e-7
1.8640265847055894e-7
3.770543716490208e-7
4.0456592845825973e-7
4.057477934474531e-7
3.7432084173843254e-7
2.709445826121094e-7
5.5376843541031436e-8
2.873514163393411e-8
4.6935263854381604e-8
5.035969770075886e-8
4.416719313195946e-8
2.2554186025142798e-8
2.4776662886940305e-8
6.6365097947938255e-9
9.652057255103824e-8
7.135258128432292e-8
7.29203652851032e-8
4.0257150286881406e-8
2.4551604993326532e-8
6.024566398238674e-8
7.765297763836839e-8
8.733533471035352e-8
9.268097924479257e-8
9.197538357791544e-8
8.357459371328217e-8
6.827340869362868e-8
4.821004855313121e-8
2.4375057785992543e-8
4.80253289805805e-9
1.1393230592441695e-6
3.0411114354610956e-6
3.2929906675689916e-6
4.012212959926383e-6
2.7393631510793566e-6
1.9647357208875287e-6
9.537319924392324e-7
1.6948114326986578e-6
1.6037480191036317e-6
1.722107388920822e-6
3.125339234854753e-6
1.436070034361593e-6
2.987176094120821e-7
3.435971553763896e-8
1.0474276285976877e-7
2.3174977022902575e-7
2.1605233612356163e-7
5.972837402272781e-8
8.302553040443224e-9
7.863558292264731e-9
9.262556010635909e-9
6.867096606250513e-9
3.937121749377037e-9
1.6220072158952764e-9
7.138056613009909e-9
1.4378161635173771e-8
2.728111523468106e-8
5.281452633893041e-8
9.434603027643687e-8
1.4357647568342033e-8
9.630279533650987e-8
4.653008040263197e-7
7.482905340064665e-7
2.940239551204981e-7
4.972339333007268e-7
5.233008655833388e-7
4.963993141623298e-7
3.763481182837902e-7
1.199520047722793e-7
3.273590882170158e-8
6.54225835882875e-8
6.485958854544947e-8
7.87550657500717e-8
2.7685074191117748e-8
1.8038926451887253e-9
3.510444219894929e-8
1.3182116070483154e-7
1.1608388522416237e-7
1.221741035777726e-7
2.5342893353316318e-8
6.027286485807963e-8
8.182253700254202e-8
9.045149463657586e-8
1.001238470709927e-7
1.0976234195565965e-7
1.1514865299558003e-7
1.1227069066858718e-7
9.958256567607438e-8
7.824549763731991e-8
4.9741403283603937e-8
1.3256956538388543e-8
3.6078919987813687e-8
1.97684668572437e-6
3.6697742428076467e-6
6.173256738158112e-6
5.417560478384691e-6
3.3133500707146343e-6
2.2534627112143866e-6
1.201088863830793e-6
1.4391595897735691e-6
1.4929115406955708e-6
2.449398436917789e-6
4.03377540978478e-6
5.703889072626665e-6
1.4921595465258733e-6
2.509306732766958e-7
2.989072749220673e-7
1.0208080904928843e-7
5.693397218685008e-8
1.2373450320057503e-7
4.0480483924570344e-8
8.444481186468125e-9
4.3896230549916786e-10
2.7751256007567e-9
2.593548213312658e-9
1.6415250687600368e-9
1.619971342238711e-10
2.335837573366225e-9
4.597632110151249e-9
7.973745976509407e-9
1.3346897086805666e-8
2.1496233700871626e-8
7.241900045747458e-8
9.376368012483203e-8
1.6345813774345423e-8
7.27913929736144e-8
1.4021025288513167e-7
1.9619613845137842e-7
1.9377832425785106e-7
1.088836288262273e-7
1.0847998507124714e-8
5.4955905289458513e-8
7.610116353352989e-8
6.391938896793626e-8
6.16721128927196e-8
3.9404251012837715e-8
6.332035697541626e-8
1.4722361736662753e-7
1.5333214479125446e-7
8.588589771862003e-8
4.174836374229458e-8
1.9768688480612297e-7
2.4470047215878335e-7
1.9648270245756612e-7
1.6657466215611274e-7
1.6393874193418783e-7
1.738148558444052e-7
1.8808066850778991e-7
1.996756023184353e-7
1.9985489357552347e-7
1.8158542645093695e-7
1.4430270658633175e-7
9.194526229097045e-8
2.355731515856245e-6
0.000010237241500754841
8.485533945918334e-7
7.575401689680033e-6
8.279811023826146e-6
1.7446854803881926e-7
2.7052745159254014e-6
3.093289390609962e-6
4.124503775590313e-6
2.5761165093331836e-6
9.258868387284585e-6
0.000014406185892048545
3.529583653445116e-6
2.4522550161427265e-7
1.9030082669179527e-7
4.285540107808282e-11
1.1731355294399152e-8
2.550014101864115e-8
6.344428501387475e-9
1.7167478167419825e-8
1.2899778521122089e-8
4.70662206142219e-9
1.780910925020126e-9
6.295935088237677e-10
2.3879600544882544e-10
4.2290416844695637e-11
6.993331573300452e-11
1.2011268236232594e-10
5.351374676827001e-11
1.7553904248090523e-10
4.434690083937221e-10
1.0963237004478086e-9
2.1751197925203667e-9
2.5416300688339125e-9
2.3270620242929664e-9
1.4246212230378132e-9
1.8766652033533193e-10
3.085630599198864e-10
6.404081603875354e-10
2.666072563616077e-9
4.906096119733034e-9
1.4196174325816043e-9
1.5462855946149737e-9
8.767015632031626e-9
3.3097588957707504e-9
2.0859889794644334e-9
2.981395987501134e-10
1.0494045655609173e-9
3.005910309470294e-9
5.468389098027287e-10
1.5836639315963265e-9
3.2936285661465394e-9
4.113843014824654e-10
1.0736411357635967e-10
3.3411651560207848e-12
7.584050624609011e-12
6.816876616127992e-13
1.307184595449496e-12
1.4644464133169645e-12
1.4863907906980854e-12
1.7647403823646536e-12
2.230706161492517e-12
3.896100429126003e-13
1.9096491222265825e-13
4.100668657362577e-13
5.673006413217677e-13
7.014416749013014e-13
8.187859131624049e-13
1.010725844875348e-12
1.1506286429619444e-12
1.3267989922938913e-12
1.5329641147273023e-12
1.7736735568593315e-12
1.9916007167633314e-12
4.1998197003613016e-13
2.4343191431586476e-12
2.694611477667385e-12
2.4589665872783835e-12
2.373820594173287e-12
2.5513462841629562e-12
3.0014412025515287e-12
3.753822827365099e-12
4.8902106655363615e-12
6.568689549478318e-12
9.069049127864698e-12
1.2887359600230371e-11
1.8940127196544376e-11
2.903509709799744e-11
4.7069503663044724e-11
8.251987275522177e-11
1.6274672163625029e-10
3.916111321151822e-10
1.0886464866272943e-9
6.458667797502033e-10
3.798756215814807e-10
2.414463049675263e-10
1.4267635394804194e-10
6.062991001214522e-11
2.6978882847139764e-10
2.811778525923864e-10
3.092694320094785e-10
3.676593784507903e-10
4.709339459124386e-10
6.552867204281236e-10
8.357914478929862e-9
3.662412861814282e-9
6.106080739349061e-9
3.049613105343832e-9
3.046117369805503e-10
3.8322407699297567e-14
0.
0.
0.
0.
0.
0.
0.
0.
0.
0.
0.
0.
0.
0.
0.
0.
2.904884168659976e-14
3.944220621202876e-14
5.393406200276954e-14
7.405079664277113e-14
1.0196551194549155e-13
1.4075050268576287e-13
1.947436059672977e-13
2.7007446033996503e-13
2.341586362669323e-13
9.656651284420038e-14
8.183246790873095e-14
1.1362396278128376e-13
1.657457565208943e-13
2.2653257315766278e-13
3.0735738767724705e-13
4.27093717521997e-13
6.094317440659328e-13
8.87578582197425e-13
1.3116910755346572e-12
1.959863973891798e-12
2.9555584342867186e-12
4.496437077969322e-12
6.9032986706067035e-12
1.0705129483449154e-11
1.679070777822327e-11
2.6687057274548077e-11
4.308928502501065e-11
7.091238887212457e-11
1.2440762725471712e-9
3.1465913324688226e-9
5.268068429997981e-9
4.579860416103107e-9
3.6699016159194386e-10
5.05527136990666e-9
1.0472317737011576e-8
1.5683467476437394e-8
2.0696064328648895e-8
2.544523847651431e-8
2.976017200632348e-8
1.4602984164950048e-8
6.732465518272396e-9
5.7101142715091365e-9
8.306806860135098e-9
9.572077549974482e-9
5.548374897290464e-9
7.729365503042704e-9
2.154031856806228e-8
2.5057839011103245e-8
2.2493915219584724e-8
1.940651120951714e-8
1.5843263891023348e-8
1.1286365114422486e-8
1.7850785456266353e-9
1.0004670698629602e-8
1.0108023689345649e-8
9.253590218841437e-9
8.683134389298295e-9
8.410690803875964e-9
8.396371027517542e-9
9.775262146871127e-8
2.284630282795724e-7
8.056541637102119e-7
2.1512791479650907e-7
8.879962380859644e-8
3.056803045775954e-8
4.364294316780275e-9
5.2704009691914546e-8
5.379857425840893e-7
2.0682883785957856e-7
1.7977295835930832e-7
5.6963170945894034e-8
1.3848019555980516e-8
1.7687903837256278e-9
6.416899368966508e-9
3.588903673051714e-8
3.3223159733981505e-8
1.740076326455418e-8
1.9763469124114927e-9
6.2924474283105225e-9
4.518635175862625e-9
3.634319765011968e-9
2.3276561609440663e-9
7.787965853187889e-10
3.395418544673383e-9
6.662478567945661e-9
1.1667449344902339e-8
1.8768250462784196e-8
2.3730006774652797e-8
1.0337279549249583e-8
1.3136425983639776e-7
2.869693450699464e-7
2.2961991800885862e-8
9.555710543607669e-8
1.219332362137373e-7
1.3215579232770947e-7
1.3858492977690693e-7
1.28485602006398e-7
4.7530577308354825e-8
5.052882369821365e-9
3.9879164352392154e-10
6.498163283418832e-9
1.6187355352228813e-8
2.1501175558372524e-8
8.218233561822196e-9
1.0200944030750646e-8
2.429851293187887e-8
1.9558489689207312e-8
1.681811059599688e-8
1.601832359931563e-8
7.377318826418158e-9
6.716532547711128e-9
2.137965563630576e-8
2.8105927067007225e-8
2.6012533889133224e-8
2.212739008931486e-8
1.7223613738211665e-8
1.1375914421998165e-8
4.0788927866871e-9
6.890311585308183e-9
2.8906219837643866e-8
3.002093964902186e-7
1.2353714320500214e-7
2.227892440934157e-6
8.185360528073953e-7
4.483010398196613e-7
2.4603829242663615e-7
1.1432481143810782e-7
2.3047224662514257e-8
6.864636784491542e-8
2.1572958005617864e-7
4.5762269814098084e-7
4.450403837914673e-8
9.288427648566841e-10
6.464673936694116e-8
9.98306398181459e-8
7.479189701343775e-8
2.5834208169191918e-8
1.3219416646574516e-8
1.5305847409372528e-8
1.1692130707836815e-8
9.906484364466697e-9
5.833221842696252e-9
2.781301976105651e-9
1.1560955865164874e-8
2.5590005867082394e-8
5.137323083713617e-8
4.8818359240239785e-8
2.9742322326629728e-8
1.3854948067466195e-8
4.664933410942961e-9
4.022841299646848e-8
2.260629343641768e-7
4.159889798211482e-7
5.357796056304185e-7
4.531293281977032e-7
3.4990459665951936e-7
2.961424117048643e-7
1.70674515984733e-7
1.091230858799343e-8
8.957283128860642e-10
1.3368940297378934e-8
3.217299158809817e-8
1.3894289391896e-8
3.045017043536418e-8
3.172933393624624e-8
1.0834315559539646e-8
1.2595209379774996e-8
2.9257428704519666e-8
2.369162612989423e-8
2.0487214532340218e-8
1.9463346538243964e-8
8.428409849876558e-9
8.325931019391078e-9
2.5556051353954264e-8
3.5081333929972586e-8
3.3007307568966524e-8
2.797643537525462e-8
2.1549161895089535e-8
1.406353039823341e-8
5.09744639361876e-9
7.55714748691394e-9
3.0848545332223796e-8
3.725267523215214e-7
2.609954083891028e-7
2.4573058493764618e-6
1.0436711062523388e-6
5.869597956588893e-7
3.312857169465393e-7
1.5670771451094308e-7
3.239089852880705e-8
9.511275281480844e-8
3.1342086340459213e-7
6.886274076011544e-7
7.114967095211765e-8
5.425987030005947e-9
7.672262780885792e-8
1.24587331222604e-7
9.326167322819323e-8
3.1781679444635275e-8
1.2770634133543838e-8
1.7209757894813585e-8
1.3167126745753148e-8
1.100946352053989e-8
6.644535617881304e-9
2.788040517979782e-9
1.2420382558058696e-8
2.7712016132003876e-8
5.701314871382693e-8
5.8219038389334114e-8
3.50165749315699e-8
1.5841455077454296e-8
7.711577762536973e-9
2.4236926521965576e-7
5.228016688707636e-7
3.57504772621985e-7
4.317837160063567e-7
3.7032180515840043e-7
3.2806792579617565e-7
2.924016550678265e-7
1.765311778200802e-7
2.6453671622024135e-8
1.183987805035891e-8
2.4221220750728626e-8
3.965178343213764e-8
4.403732592920084e-8
9.67001017074214e-8
5.316882771278581e-8
1.3984776142451469e-8
2.1657199565648355e-8
3.381670419947924e-8
2.563160005248886e-8
2.327708123852831e-8
2.0054727557281917e-8
2.1781513689481783e-9
1.6301777270428746e-8
3.679436975150905e-8
4.9711566806184124e-8
4.651245622457872e-8
3.7861368438857923e-8
2.753801964211514e-8
1.664811778208973e-8
4.840986845166647e-9
1.0029472029605292e-8
4.082708520911726e-7
7.898844286528126e-7
1.7099002983525088e-6
1.3722924539387823e-6
9.09189722629647e-7
6.119115263640379e-7
3.552271189664463e-7
1.4517490006159016e-7
5.1671122834521615e-8
3.1273339414421493e-7
6.688896690811681e-7
1.0737400246897312e-7
3.5938987094828813e-8
1.5623244622587036e-7
1.695758247026825e-7
1.006262818349108e-7
2.180265400409056e-8
2.2977941525505127e-8
2.1851773786953774e-8
1.7128216681984004e-8
1.428615713162259e-8
5.849575929254053e-9
7.388776451193436e-9
2.285165047804355e-8
5.1551292684314606e-8
8.930587995878767e-8
5.967962184682808e-8
3.648992792056779e-8
1.1584955687750782e-8
3.699360548069577e-8
1.0055581757027019e-7
3.362562344919625e-7
4.195839611491131e-7
1.1676807763768956e-6
7.013105280877774e-7
5.052673463277227e-7
3.9540434451559196e-7
2.9671935585740917e-7
3.8857499173714035e-8
4.782765739955476e-9
1.779322960128576e-8
3.55989908974309e-8
1.767486117667674e-8
6.421499237416984e-8
6.506048545622317e-8
2.4344640940515892e-8
1.4657126895867706e-8
4.650396426369106e-8
3.6063237632156706e-8
3.153626139393993e-8
3.031438404863904e-8
1.1978186215757277e-8
1.3692990109064815e-8
3.77542815975257e-8
5.1299639302445565e-8
5.0505999592588265e-8
4.421527993533361e-8
3.504019252448268e-8
2.413459848257382e-8
1.172689808972065e-8
3.772788271366351e-9
2.735544345249741e-8
5.416504729311447e-7
6.833510121172645e-7
2.8393697194394735e-6
1.6132040455189432e-6
9.541590781256884e-7
5.700126141958305e-7
2.760151664203044e-7
4.020429678185779e-8
2.543817944144173e-7
1.0396294803316544e-6
1.3929764702080093e-6
2.419006656611365e-7
5.446180038914171e-8
8.600684517840545e-8
1.7803836514776704e-7
1.4269995001223018e-7
5.50910618247274e-8
4.667784318324952e-9
1.926636873507641e-8
1.5271791186238615e-8
1.225324598756881e-8
8.188137534449923e-9
1.5662300495997053e-9
1.1598267953472373e-8
2.6290482553423307e-8
5.5566914807708215e-8
8.801803323325616e-8
5.077848366655756e-8
2.2225405684845622e-8
1.5317956054223725e-8
3.1032604453179174e-7
6.071871782179551e-7
4.3035922270080005e-7
5.199621345391352e-7
4.583902089063547e-7
4.063362553364493e-7
3.5240083228440053e-7
2.960445779761328e-7
7.03843067690582e-8
8.662334045036726e-9
7.414107081639366e-9
1.3847303772488594e-8
2.7259715780898748e-8
1.0570137889950428e-7
5.792097193522139e-8
1.5187043130070948e-8
4.629917958114902e-8
5.087715289617413e-8
4.063051636654571e-8
3.978223762254752e-8
2.4976171262041672e-8
8.956482502364847e-9
3.819786036426999e-8
6.200797777807153e-8
6.940622070632331e-8
6.563934229265753e-8
5.581231055870486e-8
4.243540352245432e-8
2.7319008315066406e-8
1.0659786810111867e-8
9.585200718185383e-9
6.422779144264304e-7
1.488072786874017e-6
2.319182001654445e-6
2.2180985767532633e-6
1.4900816950468315e-6
1.0194573317741994e-6
5.781889977992845e-7
1.392610384549054e-7
5.212928421092581e-7
1.9522372938466177e-6
1.4334192651031686e-6
5.632100179209007e-7
1.0065236281513059e-7
1.4046097403947958e-7
2.3895465993429123e-7
1.8047864684086903e-7
6.937455700606042e-8
2.780457410327703e-9
2.1956081035800444e-8
1.787852299949165e-8
1.4135202324691118e-8
9.037575938689314e-9
2.25572890546917e-9
1.406967433252445e-8
3.1902277382019644e-8
6.883593669615607e-8
1.0919437346507112e-7
6.272409340829912e-8
2.4591692239777445e-8
4.4071816251376827e-8
9.531017469830228e-8
3.909439019544198e-7
5.081701196605231e-7
1.0621365346687913e-6
7.932974431307896e-7
6.13655918765061e-7
4.886209625959489e-7
3.9363966226313064e-7
1.5611656626432056e-7
2.363259648631846e-9
1.0319610154752133e-8
5.544521847078865e-9
1.908216526865272e-8
5.8172609012469806e-8
5.89682365189452e-8
1.9699885408412557e-8
5.0993697416655076e-8
7.586442947309268e-8
6.038875923756688e-8
6.01029457193796e-8
4.275779243266339e-8
7.4183861162420665e-9
4.56559038784899e-8
6.691022097886055e-8
7.383520641222193e-8
7.335343549882927e-8
6.684825295949622e-8
5.503733161030021e-8
3.9474968235854945e-8
2.091517137962567e-8
2.2682177210760694e-9
3.567003652837101e-8
9.496407523048841e-7
1.3773087648841046e-6
4.265549970055842e-6
2.72211134650898e-6
1.5950029800960163e-6
9.413937672562531e-7
3.7487811479380076e-7
3.372762970466987e-7
2.3459956472266042e-6
1.4845722272709418e-6
1.529919961461119e-6
7.921072235531748e-7
2.5580664524377663e-7
3.591466721175443e-8
1.6089789631300566e-7
2.2817120002417702e-7
1.4597280013657016e-7
3.500067900734018e-8
5.369751323289348e-9
1.3806648371358535e-8
1.0889488729521617e-8
8.199744220228356e-9
3.1453994248315915e-9
4.3506857499976015e-9
1.1941455699270588e-8
2.403008253279601e-8
4.756716483969935e-8
9.185239209293786e-8
5.901083339624277e-8
2.222857570515786e-9
4.3115851226331364e-7
7.545593819921992e-7
2.3061261961863485e-7
4.3950369669291265e-7
4.630915052220781e-7
4.5731983009314714e-7
4.1915695674751036e-7
3.509534339624033e-7
1.3096993666200804e-7
1.1744193860359066e-8
4.4347865749404943e-8
5.189136185559053e-8
3.716431261329989e-8
3.631050235122941e-8
3.044277150181732e-8
3.080211973180591e-9
1.0507378987811688e-7
7.635323179212374e-8
7.761257492070438e-8
4.691721838420104e-8
2.459774462283274e-8
6.538725942037695e-8
8.552437412572697e-8
9.636745633881105e-8
1.0236208315449333e-7
1.0182213959867909e-7
9.275863091741874e-8
7.586533740173007e-8
5.354543836287463e-8
2.7037752001767643e-8
5.276199965596843e-9
1.2460198030666604e-6
3.297408828746706e-6
3.5481342394515822e-6
4.342694072899856e-6
2.984470734877002e-6
2.151009041159983e-6
1.0744575222201165e-6
1.6615335723114897e-6
1.7400616697548682e-6
1.8597005277571772e-6
3.278500499877189e-6
1.4327037678177653e-6
2.9650042012357255e-7
3.459872732583556e-8
1.2279783980396755e-7
2.529464087062003e-7
2.188547845327494e-7
6.193062626672765e-8
7.512638711298897e-9
9.973294535009558e-9
1.070486110296467e-8
7.911907630438328e-9
4.35389412419629e-9
2.228360788271175e-9
8.698283525283171e-9
1.7469941191414336e-8
3.336929888148229e-8
6.51418488242069e-8
1.0939315978277793e-7
9.042974502597283e-9
1.0508739673913632e-7
5.11281363523885e-7
8.299335991446958e-7
3.7752216587245577e-7
5.923313399106566e-7
6.064481282783132e-7
5.687468237503794e-7
4.6520291441403277e-7
2.2208729326580706e-7
9.343633780471991e-9
6.61795356148815e-8
7.042662650463308e-8
7.989219793222808e-8
1.857132189433676e-8
4.770521051027047e-9
2.8559063646819804e-8
1.4161327563193248e-7
1.2382369667255543e-7
1.3012543235920924e-7
3.647679480223742e-8
6.353135025036617e-8
9.04229042525662e-8
1.0013637594323269e-7
1.1053212772067489e-7
1.211118896367632e-7
1.2736765001847607e-7
1.2465048174421937e-7
1.108671243739389e-7
8.717008945154323e-8
5.537474985649563e-8
1.4826593237335017e-8
3.9592994454854814e-8
2.16390823857129e-6
3.953393734668019e-6
6.633051733118785e-6
5.896473320989139e-6
3.632635476959147e-6
2.477019065395678e-6
1.139465394960422e-6
1.5741364341723775e-6
1.6397846796052385e-6
2.6610727178900824e-6
5.027497591738586e-6
6.236708420693806e-6
1.2843373449554704e-6
2.6055435418749837e-7
2.6131318030290835e-7
8.429975522169469e-8
8.072984529940585e-8
1.4266776948549967e-7
4.198469390009697e-8
8.656313778419479e-9
2.755169968797193e-10
3.6431804815900453e-9
3.0943493790662354e-9
1.879506907744984e-9
4.681684922577798e-10
3.065823306848451e-9
5.909798307917089e-9
1.024668862059292e-8
1.7173240588890675e-8
2.7404922040332077e-8
9.6168106309826e-8
1.201620253647398e-7
1.4508246973466467e-8
9.807998952994818e-8
1.794341596505145e-7
2.4716403989769895e-7
2.55648804832336e-7
1.6364773631033575e-7
3.8807963244168176e-8
5.028220086238872e-8
8.173096349851849e-8
7.094241815149725e-8
6.219406609909254e-8
3.529584539397006e-8
5.080337406867345e-8
1.249373972524895e-7
1.7711378277882854e-7
9.74834454029531e-8
5.064219223151381e-9
1.654120006566756e-7
2.7357282753299894e-7
2.2930015308471697e-7
1.8529769660712392e-7
1.763628091175212e-7
1.8421426573012717e-7
1.9834672071017507e-7
2.1158637208515095e-7
2.1449131761864512e-7
1.9790877414827172e-7
1.5969424307271162e-7
1.0453162877909844e-7
2.4360911957431687e-6
0.000010601248707821147
1.0478142884410906e-6
7.617183730946374e-6
8.721885283928227e-6
1.077019353199119e-6
2.7854431915312655e-6
3.3229821646986814e-6
4.565392365792569e-6
3.3936453086223596e-6
3.76970961065348e-6
9.184873349156597e-6
2.848164434719274e-6
7.266187865640816e-7
3.8971032473370905e-9
1.6846255930642159e-7
1.891328376667358e-8
1.2564553708044484e-7
3.8845159906395374e-8
9.102831752923945e-9
1.5030790510204658e-8
3.763707224918132e-9
8.511856903934984e-10
6.340040945675569e-10
1.4361720838851325e-10
5.8103897917293286e-11
1.9094197875334655e-10
1.3358514730226526e-10
9.806752497528268e-11
4.941464857271366e-10
8.736524454254445e-10
2.0832671514484564e-9
4.0267149748087906e-9
4.412154054294205e-9
3.2915689698450345e-9
8.39772183810219e-10
1.9022189197495254e-9
2.414162687376339e-9
1.0452159431150413e-10
4.320566232833509e-9
8.59485464240425e-9
6.378716214144819e-9
6.732554584835315e-9
1.3194919960181482e-8
5.133754576962649e-9
3.433530098122266e-9
2.4369238193238902e-9
1.5949486890507492e-9
6.292247101512324e-9
3.9468633091099453e-10
1.393051701009869e-9
1.0521870624087671e-8
5.584249599461931e-10
2.597655461450102e-10
1.3036038627589074e-10
1.1797818791557961e-11
7.422995682645073e-13
1.4810573409511858e-12
1.3727189282950427e-13
1.9556859133284607e-12
2.350100289790083e-12
2.9726106458202117e-12
8.596162144858473e-13
7.500173833014265e-14
3.9589123613696887e-13
6.106820799928029e-13
7.860793724831999e-13
9.48769712564967e-13
1.1153230591243212e-12
1.296697423325543e-12
1.4989002836737304e-12
1.7114605995100227e-12
2.231792862296701e-12
2.1175417118833886e-12
2.4550952590412276e-13
2.186925419643105e-12
2.4551067177193785e-12
2.226647458558997e-12
2.116390163732169e-12
2.2332695129679867e-12
2.580744621821528e-12
3.173414136830693e-12
4.065399022000938e-12
5.366675809151293e-12
7.2718479461723106e-12
1.011992938146415e-11
1.452100327375056e-11
2.1639293563108044e-11
3.388396186843117e-11
5.681052007299851e-11
1.05301992034984e-10
2.2933362446860125e-10
1.090478086188342e-9
6.65554630656335e-10
4.237069340580052e-10
3.1534023926169173e-10
2.78781366703938e-10
2.8459554552354477e-10
4.665563590186889e-11
1.1022121209967667e-10
1.788196830858791e-10
2.482943103782999e-10
3.4697843032921205e-10
5.103077360737057e-10
8.615899109496667e-9
3.2833148656284298e-9
6.235161297009238e-9
3.0486313697590768e-9
4.314982427551344e-10
1.4322731861338146e-13
0.
0.
0.
0.
0.
0.
0.
0.
0.
0.
0.
0.
0.
0.
0.
0.
2.962183225670851e-14
4.021605113944767e-14
5.498435752033741e-14
7.547991089397325e-14
1.0391339495247955e-13
1.4340923656916676e-13
1.9837745509034888e-13
2.75047705057756e-13
2.378300495083634e-13
9.806011448124748e-14
8.321408720108386e-14
1.1581074295289297e-13
1.6894788596874643e-13
2.3080759442786777e-13
3.130763213001598e-13
4.349832144675732e-13
6.206145166244644e-13
9.037130900215773e-13
1.3352261841172152e-12
1.9944435325700708e-12
3.006645726528695e-12
4.572272711804206e-12
7.016380783353541e-12
1.0874496020734096e-11
1.7045438558657415e-11
2.7071563811438936e-11
4.367097285208959e-11
7.179157990461597e-11
1.2552414850764877e-9
3.164561599487035e-9
5.306865966329938e-9
4.6779288249970625e-9
4.895397255450749e-10
4.967511658401671e-9
1.0446097096268209e-8
1.5724669996702032e-8
2.0805798526677106e-8
2.5626362677851378e-8
3.001874576644801e-8
1.471676818297652e-8
6.669955273702078e-9
5.9531742801853795e-9
8.569589210518423e-9
9.907662152867143e-9
5.617429298057631e-9
8.130407930657532e-9
2.2371267669337788e-8
2.5911793356300857e-8
2.3249056823002014e-8
2.003152649717121e-8
1.6312905010949216e-8
1.1578107507104068e-8
1.8968395173189966e-9
1.0077155830972046e-8
1.0277154742577037e-8
9.412151091309623e-9
8.824176640947371e-9
8.536893640454823e-9
8.510840655175671e-9
9.601967699275665e-8
2.2866130502826761e-7
8.038979267249543e-7
2.146953705644946e-7
8.859498186808333e-8
3.045855369164836e-8
4.453279689612855e-9
5.2933914502102e-8
5.465932968063399e-7
2.0619757359486962e-7
1.800397479036998e-7
5.8049192567669584e-8
1.3924367455377984e-8
1.7896471882260037e-9
6.201604276120763e-9
3.5761267140067996e-8
3.323987654907064e-8
1.746201744412543e-8
1.8975733675603677e-9
6.277556798596339e-9
4.5087135227981644e-9
3.623460584035438e-9
2.327683784631292e-9
7.662763431213569e-10
3.372992721611678e-9
6.621271109250686e-9
1.1594764012694218e-8
1.8653611714794267e-8
2.370258438887421e-8
1.0364988815066296e-8
1.3122253836140874e-7
2.856638912112242e-7
2.305936350793057e-8
9.502971040766242e-8
1.2139865060503078e-7
1.3164500767204897e-7
1.3807933508006333e-7
1.2770700712643533e-7
4.6760673231392854e-8
4.726010098250932e-9
1.494416724954385e-10
6.224994336115785e-9
1.586224989663602e-8
2.1241838727175887e-8
8.078983858923594e-9
1.0306890151251931e-8
2.4317830730219873e-8
1.9559220921185574e-8
1.6833205862855614e-8
1.6030597171110883e-8
7.335871044022568e-9
6.773715462908308e-9
2.1429988294987502e-8
2.8066750822250254e-8
2.5973265656109467e-8
2.20983968674785e-8
1.7202279237440478e-8
1.1360460664530203e-8
4.068581826393237e-9
6.893972108770656e-9
2.889296452596769e-8
3.00420101965927e-7
1.2325429692789327e-7
2.2301584477064085e-6
8.186593114056586e-7
4.482145443277619e-7
2.4588026707107664e-7
1.1412387907060944e-7
2.2737029806374796e-8
6.933496116231271e-8
2.1800119323684334e-7
4.6557578505145945e-7
4.499401278340463e-8
5.26122913659898e-10
6.422649767365454e-8
9.975661111780245e-8
7.493463583861336e-8
2.601456925645506e-8
1.3084073037416977e-8
1.5273555282332246e-8
1.166393590152946e-8
9.876848120854794e-9
5.836405571301954e-9
2.7436420149684834e-9
1.1481162194424734e-8
2.5419513546730888e-8
5.108807548757118e-8
4.890835743509204e-8
2.978128523203552e-8
1.3876987273843863e-8
4.639700985678774e-9
4.019116942908872e-8
2.2563567329147222e-7
4.1554002072213555e-7
5.329459438714506e-7
4.5174105765343967e-7
3.4912954592421824e-7
2.9560669180123716e-7
1.690379490018289e-7
1.0504858053659678e-8
1.129043307802602e-9
1.3067823021181407e-8
3.174568802414486e-8
1.348591000257765e-8
2.993268308658279e-8
3.138227645550203e-8
1.0667669550905309e-8
1.2730872639232381e-8
2.929805659545253e-8
2.3706217036399656e-8
2.0518802557111873e-8
1.9489463468352527e-8
8.380026712634381e-9
8.39964270301569e-9
2.5630256928897514e-8
3.5041881421796833e-8
3.296164201729356e-8
2.7945220596170115e-8
2.1528750846224567e-8
1.4050750667484764e-8
5.091009866899349e-9
7.554704319836412e-9
3.082137828444838e-8
3.728910578037001e-7
2.6097634243628287e-7
2.45993226381227e-6
1.04422736301037e-6
5.870746697000425e-7
3.3120755249540927e-7
1.5648246928724228e-7
3.192169272927998e-8
9.630572579783674e-8
3.177517416227679e-7
7.027517606926469e-7
7.211750176753046e-8
6.061529701831717e-9
7.612087877616627e-8
1.2449869137789276e-7
9.350713752995118e-8
3.204086417588643e-8
1.2580339363858649e-8
1.7162614895723116e-8
1.3130127381565838e-8
1.0970571395298228e-8
6.646085801047191e-9
2.7403030107142693e-9
1.2318564594838541e-8
2.7491468137867127e-8
5.660264555791334e-8
5.83661586025381e-8
3.508065801738822e-8
1.5877649152159618e-8
7.676783503799918e-9
2.419862431753564e-7
5.222185374044443e-7
3.550599025654366e-7
4.3006061667014503e-7
3.692574201982235e-7
3.2742197145183327e-7
2.919597301518966e-7
1.743042372532429e-7
2.573194315267727e-8
1.134433434091686e-8
2.3640440748483728e-8
3.892090083213881e-8
4.2925041908250525e-8
9.55209499167948e-8
5.269003574569123e-8
1.3782619086348459e-8
2.1887261514961274e-8
3.3844412957237156e-8
2.5666418823428476e-8
2.3338046704869976e-8
2.0057374382554025e-8
2.080601934869044e-9
1.6438437348731788e-8
3.693973033279151e-8
4.967478841764607e-8
4.6445030453390994e-8
3.782027764021113e-8
2.7518467950715304e-8
1.6641789006763108e-8
4.842607218978096e-9
1.0019978251698257e-8
4.08819009903514e-7
7.911764684723728e-7
1.7128094889306656e-6
1.3745933338946563e-6
9.10292054019523e-7
6.124060697755693e-7
3.551893441994499e-7
1.4447701971213717e-7
5.372367237918773e-8
3.189342513642081e-7
6.853132771803485e-7
1.0978341889335826e-7
3.4608772717502574e-8
1.5553460610558853e-7
1.697358503993242e-7
1.0115220411204212e-7
2.226253832292862e-8
2.2739575258698272e-8
2.1783882677997498e-8
1.706174833522228e-8
1.42266238024901e-8
5.882523797074598e-9
7.278539277407243e-9
2.2605920905300488e-8
5.100580109845989e-8
8.957189917122282e-8
5.983998567548503e-8
3.657120309501869e-8
1.1659497903395259e-8
3.6910151737985995e-8
1.0015866452766738e-7
3.352851510004713e-7
4.191350405854658e-7
1.1595894833450752e-6
6.987906201919268e-7
5.041202809854537e-7
3.950081730032142e-7
2.946586894732e-7
3.78422481554463e-8
4.289620353419813e-9
1.717895094415196e-8
3.475051907091139e-8
1.6747646338287765e-8
6.271208057181827e-8
6.423915617386098e-8
2.401686657486389e-8
1.4967120427891296e-8
4.661456119745553e-8
3.6111132038148287e-8
3.163096817577604e-8
3.0385603809072366e-8
1.1837354370778173e-8
1.3885239183160883e-8
3.7921088640810336e-8
5.125695491825458e-8
5.0435898764462875e-8
4.4171363428556e-8
3.501841359290354e-8
2.4127129139872334e-8
1.172825548325907e-8
3.763187389034702e-9
2.732476334860262e-8
5.427020951685873e-7
6.847575466903056e-7
2.8439472546952168e-6
1.6158164678069126e-6
9.552772820097955e-7
5.703843598315652e-7
2.7566669885884373e-7
3.8635634853389266e-8
2.601789024539384e-7
1.0719911010777018e-6
1.3873310702922648e-6
2.4753949190885387e-7
5.6492581384304014e-8
8.45075405009058e-8
1.7772869728757587e-7
1.4332645522016417e-7
5.5706426494696927e-8
4.24793652531896e-9
1.913465146509927e-8
1.5203615079368736e-8
1.2182918786559435e-8
8.174018763403454e-9
1.4892787016609977e-9
1.1435145845359846e-8
2.5934871499738317e-8
5.479805823436176e-8
8.855994215102165e-8
5.102129615652907e-8
2.235820531943944e-8
1.5205741942900058e-8
3.097424877265398e-7
6.066424096145837e-7
4.253450641747046e-7
5.166028328840891e-7
4.5638245829241196e-7
4.0521687206442904e-7
3.5195099144009796e-7
2.9368063602960163e-7
6.827975372252435e-8
7.667379420876201e-9
6.411025070456497e-9
1.2718499869866368e-8
2.5329815468688175e-8
1.038119946848829e-7
5.7231144250808425e-8
1.4887823781656386e-8
4.6950925677908903e-8
5.0900090313112414e-8
4.0760632108980747e-8
3.995373134072759e-8
2.4747036570612875e-8
9.303677823864124e-9
3.8561496940195967e-8
6.211774227124685e-8
6.933585190945719e-8
6.558188746704347e-8
5.579723020958417e-8
4.2451463532808353e-8
2.7350428430704042e-8
1.0694557714694493e-8
9.551211982530629e-9
6.440667951703389e-7
1.493837243018957e-6
2.3242106025288122e-6
2.225384775339707e-6
1.4943424842092614e-6
1.022062729068736e-6
5.787841978932752e-7
1.3561646388432236e-7
5.422544087226613e-7
1.9800706033858397e-6
1.4273136611860766e-6
5.754113376464998e-7
1.0531743220130362e-7
1.3786987359027092e-7
2.386434843312277e-7
1.816918816672726e-7
7.040350334077721e-8
2.105344216023102e-9
2.1722590115120973e-8
1.7770243684043474e-8
1.4028612035321532e-8
9.024105044506113e-9
2.1276314142414806e-9
1.3798903355313595e-8
3.1301299416089956e-8
6.74782151428342e-8
1.101913335750261e-7
6.31966483975335e-8
2.490078897548819e-8
4.376294233731521e-8
9.482983033165758e-8
3.894679732455179e-7
5.079624820201292e-7
1.0475329334206925e-6
7.880314182564654e-7
6.112718596839084e-7
4.878456165006606e-7
3.9302928221914856e-7
1.5200444948212803e-7
1.2530156016879763e-9
1.1290162359372739e-8
6.648818402467788e-9
2.0370754891147706e-8
5.590227781411573e-8
5.7855543352908e-8
1.9209042394879435e-8
5.2012902228833785e-8
7.589624981622632e-8
6.062845769861377e-8
6.045015956421627e-8
4.236938654674106e-8
8.064785926224452e-9
4.608953488381081e-8
6.696072163025475e-8
7.379049579098219e-8
7.333907929602667e-8
6.687489284791361e-8
5.509218364787413e-8
3.954197210580293e-8
2.0980205382514463e-8
2.2116712285844727e-9
3.56081638718062e-8
9.534868853422563e-7
1.3848174372241305e-6
4.274436655458012e-6
2.731603980830121e-6
1.6000105204393132e-6
9.439673106169164e-7
3.733356477999514e-7
3.5577458374604207e-7
2.354637921584871e-6
1.470825021646593e-6
1.5428809707303153e-6
7.983601021368026e-7
2.577116433995301e-7
3.8612995096116645e-8
1.5783899566524781e-7
2.281526264561717e-7
1.4797577768923787e-7
3.577826802379462e-8
4.846537302678462e-9
1.361560648325159e-8
1.0787942160749977e-8
8.118867605661326e-9
3.1930981514871623e-9
4.20357547780708e-9
1.1654063479750321e-8
2.3438134850159046e-8
4.630298661775253e-8
8.958756356849111e-8
6.010019141594236e-8
1.6347804548598525e-9
4.3229950644334957e-7
7.433875045088567e-7
2.2417529947910164e-7
4.332050826243226e-7
4.58652737281113e-7
4.5444002550039993e-7
4.1740804763073677e-7
3.475125952184518e-7
1.2616498295264759e-7
1.334824705984002e-8
4.533695985593316e-8
5.262068581366706e-8
3.8543085619235566e-8
3.430101929749169e-8
2.9530664057396078e-8
3.8674068823787036e-9
1.0426649661829071e-7
7.65809471880165e-8
7.806420344745753e-8
4.542244284627396e-8
2.614957827613833e-8
6.621811068968901e-8
8.574518816086295e-8
9.643260194988789e-8
1.0246583496111851e-7
1.0201535288093418e-7
9.303585255421407e-8
7.61895113933518e-8
5.3867657447662924e-8
2.7317230129144704e-8
5.0618146428098175e-9
1.2530486127755013e-6
3.3246911758175473e-6
3.552299948955747e-6
4.369737793115363e-6
3.0052338515649393e-6
2.170403983203469e-6
1.0773170421054745e-6
1.678563985615141e-6
1.7281595858756466e-6
1.86823734583543e-6
3.3536323350953467e-6
1.4707541237980212e-6
2.975234332547721e-7
3.369060492493465e-8
1.1732118621584597e-7
2.4932719323213695e-7
2.2113697328077198e-7
6.316875133714361e-8
8.173815308815059e-9
9.493535536055527e-9
1.053564336987121e-8
7.795052654629497e-9
4.363743448237732e-9
2.0538016620934986e-9
8.380646482874586e-9
1.685092843076115e-8
3.209901072005695e-8
6.243310351784462e-8
1.0770057121033834e-7
1.166174485572648e-8
1.0516698470766793e-7
5.134420472500847e-7
8.349030371085959e-7
3.619767784811813e-7
5.801436382579112e-7
5.988204567139511e-7
5.642121045852548e-7
4.603835693794309e-7
2.1482467347731905e-7
1.1331415311837078e-8
6.692386791546142e-8
7.065195708336048e-8
8.054809666866367e-8
2.0169537664409976e-8
3.274766814020567e-9
3.071097040152402e-8
1.4147561296167572e-7
1.2485199295677642e-7
1.3101705908103283e-7
3.1982023252993626e-8
6.607592245266168e-8
9.124350853682448e-8
1.0048119382279443e-7
1.108304359972342e-7
1.2149827007731256e-7
1.2789014503748058e-7
1.2531081889432627e-7
1.1161883171100219e-7
8.793052845238593e-8
5.605971697558279e-8
1.5378571622701695e-8
3.918520572211484e-8
2.181650217635342e-6
4.0108689553174274e-6
6.638003872359849e-6
5.945458495204536e-6
3.6702425625915166e-6
2.524437888477441e-6
1.171994449289448e-6
1.5657338390551996e-6
1.6447318689173876e-6
2.70300335704465e-6
4.843005797094375e-6
6.261067583267559e-6
1.4040993152416276e-6
2.67514898972933e-7
2.815911809958511e-7
9.238981534914006e-8
7.178088942913669e-8
1.3909341674485612e-7
4.327955929488004e-8
8.993885869612656e-9
5.870382403837757e-11
3.421768767711513e-9
3.0127480397974776e-9
1.863823462558956e-9
3.4161957316833196e-10
2.8654791762642373e-9
5.569827738119855e-9
9.657655024095428e-9
1.6169336043749135e-8
2.5855455957418498e-8
8.955346324968138e-8
1.1344296220576392e-7
1.569343321059941e-8
9.169832096518679e-8
1.7069996075823645e-7
2.370194583928118e-7
2.448407444086015e-7
1.5500545488879152e-7
3.5100793868022193e-8
5.0615089327526265e-8
8.100916235737159e-8
7.00861187337545e-8
6.146598774332861e-8
3.575064929539575e-8
5.237775462234121e-8
1.2326254243294773e-7
1.8079274114962722e-7
9.71903810257979e-8
3.4383769241672997e-9
1.5104537693960912e-7
2.774810057255999e-7
2.38723626338992e-7
1.901884535019679e-7
1.786630636809098e-7
1.8546967760024773e-7
1.991798818425358e-7
2.126505304090318e-7
2.1650141094546402e-7
2.0115595705633503e-7
1.6380191763514923e-7
1.0900213424561444e-7
2.408163975521672e-6
0.00001076910394968362
8.221135080492677e-7
7.441763221252164e-6
8.656287210314887e-6
6.92620209735129e-7
2.9002132866841933e-6
3.423213903632408e-6
4.6783447496769015e-6
2.9763772617756895e-6
8.96149049333584e-6
0.000013700751141517274
1.5248671668759103e-6
5.02260706854499e-7
1.9757119860474435e-7
2.1205971242828393e-8
1.469906025194237e-8
4.064499577228568e-8
1.3098666335317025e-8
1.71582792591869e-8
1.494980885202713e-8
4.60289450026132e-9
2.2192370105610667e-9
7.623033409922877e-10
2.492517833950263e-10
3.60412100613185e-11
9.563722305961233e-11
1.3617992660488113e-10
4.715354904733321e-11
2.3453621167668623e-10
5.361387948430861e-10
1.3169911219414054e-9
2.618982312022946e-9
3.018849954777442e-9
2.6718757215625297e-9
1.4888934691496128e-9
7.637398473536605e-11
7.288190386709281e-10
3.970629952277647e-10
2.765108715601556e-9
5.334333450766292e-9
2.0040752220898555e-9
3.6352042749710302e-9
8.130462804501445e-9
3.2768087775863187e-9
1.776089547380376e-9
2.4147768072048277e-10
1.51775946531942e-9
4.084896293883314e-10
8.238720494061302e-10
2.671346404251017e-9
1.5263938924242388e-9
2.568482798665476e-10
1.3065280785588686e-10
1.7654144013284294e-11
6.075151243979887e-13
1.0547742685410036e-12
6.881827650021373e-13
1.3791426392934706e-12
1.5253555720733511e-12
1.857555674726807e-12
2.405332407433094e-12
1.6785664798977803e-13
2.6477397664273623e-13
4.556464022113193e-13
6.012924445729646e-13
7.23106039533824e-13
9.009480864433785e-13
1.0265625618672824e-12
1.1844425369741349e-12
1.3676564107931356e-12
1.5805484856930961e-12
1.8286617290764173e-12
1.9781817205161097e-12
5.815563554728993e-13
2.7013051507893488e-12
2.9869044439419177e-12
2.7391353658527223e-12
2.6533771129969398e-12
2.859910367581401e-12
3.3767409560576603e-12
4.2447368318272666e-12
5.5665868955402766e-12
7.539272003601388e-12
1.051505540199361e-11
1.513028038983991e-11
2.259051979936799e-11
3.535206603716441e-11
5.894103504788547e-11
1.0761106959557928e-10
2.2636169490982952e-10
6.158912609410602e-10
1.4130676013470723e-9
8.365237123763938e-10
4.808123794836621e-10
2.9190508432946786e-10
1.425223769774898e-10
1.7848501316604579e-10
3.062200301775174e-10
3.1484650684920124e-10
3.460264437652967e-10
4.103475219519005e-10
5.248566965517701e-10
7.31676316883897e-10
7.3097299891907435e-9
3.87061489725622e-9
5.762125145724816e-9
3.066690476346296e-9
2.0377114714904836e-10
0.
0.
0.
0.
0.
0.
0.
0.
0.
0.
0.
0.
0.
0.
0.
0.
0.
2.916961958687569e-14
3.960824567584551e-14
5.416543610986636e-14
7.437582403899128e-14
1.0242450978034865e-13
1.4140119258981178e-13
1.9566900549996965e-13
2.7139446321642956e-13
2.359976869779276e-13
9.741852512736245e-14
8.248106250638486e-14
1.1429468042082604e-13
1.667045772486111e-13
2.279126181288182e-13
3.0927228236653303e-13
4.2976654138916465e-13
6.132640038274868e-13
8.932336505771934e-13
1.320240630607773e-12
1.973036872282754e-12
2.976181265183373e-12
4.529188857404325e-12
6.956068214696429e-12
1.0791462218560907e-11
1.6934402578838515e-11
2.6931046293824018e-11
4.351350639106668e-11
7.167151554179898e-11
1.2567881622816034e-9
3.1859136376826877e-9
5.325300233047802e-9
4.579683689304518e-9
2.835647009626767e-10
5.1929384952149934e-9
1.064216296872944e-8
1.5876613209056403e-8
2.0907821125116928e-8
2.5669294280194963e-8
2.998612461363889e-8
1.4718455351117976e-8
6.843947817929464e-9
5.6641655720447704e-9
8.272201538741275e-9
9.509453858161582e-9
5.619781791965238e-9
7.547078917886686e-9
2.1282635176888745e-8
2.4845182872495833e-8
2.2317826307137693e-8
1.927525323875978e-8
1.576157327234782e-8
1.126526620888324e-8
1.883291901154821e-9
1.011886659912395e-8
1.020193692334828e-8
9.32891512839557e-9
8.751850713139941e-9
8.477988979381509e-9
8.465065024774805e-9
9.715578779452742e-8
2.2692063037935523e-7
8.019033657613659e-7
2.1426831825140204e-7
8.853784170436256e-8
3.052040223796414e-8
4.29315908394596e-9
5.2386316944051265e-8
5.309167369745644e-7
2.065913927564208e-7
1.7914348438350723e-7
5.671955797059515e-8
1.3701875898190811e-8
1.7827016936158146e-9
6.5072835363360584e-9
3.5837788460758585e-8
3.308979517758625e-8
1.731390060375495e-8
2.01539898541897e-9
6.281334350467434e-9
4.509922823911957e-9
3.628970303731642e-9
2.3197983400811636e-9
7.842411850379067e-10
3.398603898241615e-9
6.66685830419606e-9
1.1675508511163999e-8
1.8780457217948536e-8
2.3675324074089892e-8
1.0289356380069141e-8
1.3096653469184726e-7
2.8670270900076103e-7
2.293610396933422e-8
9.533629914945806e-8
1.2157615054507784e-7
1.3170212070656096e-7
1.3802484729046623e-7
1.2724525333937475e-7
4.59043644062e-8
4.492708374620722e-9
1.8117587777389473e-10
6.37282587921955e-9
1.5782158740882285e-8
2.1231596665291164e-8
8.152374393481532e-9
1.0107289054028399e-8
2.4169352753500154e-8
1.9474808772026167e-8
1.673718104912408e-8
1.594230122844701e-8
7.3726703218084126e-9
6.645954207594661e-9
2.1241832490496026e-8
2.798767179898629e-8
2.5905990774833633e-8
2.203444333844858e-8
1.7150550589297277e-8
1.1329101115372178e-8
4.06839367760535e-9
6.839013899239511e-9
2.8713447136052967e-8
2.989596128878976e-7
1.2286661772902712e-7
2.2196927688412885e-6
8.158818159753432e-7
4.4693802090896945e-7
2.4537315291587214e-7
1.1409577360141018e-7
2.3137659344453067e-8
6.812619089460557e-8
2.1411634942513508e-7
4.534811947785159e-7
4.42516581729473e-8
1.0871963250060392e-9
6.46563259119154e-8
9.955161837436509e-8
7.450492331493208e-8
2.56929381004476e-8
1.3258993124749033e-8
1.5281134958759418e-8
1.1675040100882855e-8
9.89498350507773e-9
5.81475945675632e-9
2.7949772829704346e-9
1.157388218869245e-8
2.561489780269656e-8
5.139235157733978e-8
4.864247581100371e-8
2.9643626615668717e-8
1.3806071496857798e-8
4.673297522182141e-9
4.018432661098354e-8
2.2558462153735828e-7
4.1511099079842115e-7
5.347966153269163e-7
4.519751976826042e-7
3.489284171548676e-7
2.9527898236435265e-7
1.6785799989399498e-7
1.0277213538395269e-8
9.924536097970853e-10
1.3340385693929917e-8
3.212691138145606e-8
1.3772491913641426e-8
2.9990692395677394e-8
3.146462246739261e-8
1.0779104261829834e-8
1.2484529382598622e-8
2.9109172333995515e-8
2.3592242360123523e-8
2.0390573195525095e-8
1.9373232436259712e-8
8.42413925529997e-9
8.246057135174873e-9
2.5401695505033164e-8
3.4946770672829036e-8
3.288576576803642e-8
2.7869230637135883e-8
2.1464368263118054e-8
1.4008064323622565e-8
5.079982994463082e-9
7.517522946471612e-9
3.069900325996152e-8
3.710031549848022e-7
2.5971937834065195e-7
2.4485921691179028e-6
1.0401171909368797e-6
5.850501315532771e-7
3.3029157229209535e-7
1.563415590558036e-7
3.2519067488833315e-8
9.427803482033943e-8
3.1058135978965565e-7
6.815166154697065e-7
7.06241912639933e-8
5.154806025335938e-9
7.676538903456517e-8
1.2423554807925494e-7
9.288994723492505e-8
3.159148988368427e-8
1.2836330056464822e-8
1.7186225758403067e-8
1.314950063871527e-8
1.0998734214343199e-8
6.6245831223411e-9
2.8058733037116266e-9
1.243992865721008e-8
2.7751757907622145e-8
5.7072091750577437e-8
5.798753467976429e-8
3.489004138282648e-8
1.5779941251548057e-8
7.716898340681544e-9
2.4181423424673834e-7
5.216477918598509e-7
3.5715787432463053e-7
4.309814151321998e-7
3.6947849259685555e-7
3.2731281052852184e-7
2.917683210693495e-7
1.7391938822071046e-7
2.5787050338428186e-8
1.1712584175615305e-8
2.4201190659622736e-8
3.9651495790690914e-8
4.3704903084686075e-8
9.617240298277373e-8
5.301448915120348e-8
1.396625506724976e-8
2.1472893883161972e-8
3.367304161186062e-8
2.5521057412495975e-8
2.3160369461993632e-8
1.9979734047378843e-8
2.2249957868840277e-9
1.6162306350366e-8
3.656933582217596e-8
4.9530397962248816e-8
4.635902125210333e-8
3.7727813914455984e-8
2.7434612706857302e-8
1.6582432373943753e-8
4.820291399893599e-9
9.991495165881808e-9
4.065272600560234e-7
7.861571413537304e-7
1.7032563960714331e-6
1.3666424581865612e-6
9.056151060583856e-7
6.09606031759469e-7
3.540456606939438e-7
1.4502373926193178e-7
5.052156218047688e-8
3.088177696099819e-7
6.598236201161474e-7
1.0600894445895406e-7
3.641513088130222e-8
1.5603815408574892e-7
1.6895745469051267e-7
1.0012204321740596e-7
2.1521478229764753e-8
2.3031041683463883e-8
2.1819057710167064e-8
1.7109433657920226e-8
1.4272218744165797e-8
5.8135537922286944e-9
7.4238329218800006e-9
2.2909515657350737e-8
5.167680781648221e-8
8.889924666235065e-8
5.9418596704974015e-8
3.633952149744662e-8
1.150992032807e-8
3.696629983256482e-8
1.0045602205812632e-7
3.3560680134340803e-7
4.186637899320543e-7
1.166590070384326e-6
6.997074301440046e-7
5.039727154453428e-7
3.945094674293185e-7
2.944767199649493e-7
3.780663655346815e-8
4.698322684287669e-9
1.7860742554869758e-8
3.5724117863318364e-8
1.7690915471927264e-8
6.361722444841261e-8
6.480882364697459e-8
2.4286665882424862e-8
1.4487103838666868e-8
4.623851059749605e-8
3.5895385488036474e-8
3.136098468615077e-8
3.015450675431721e-8
1.2006806008066036e-8
1.352659370372718e-8
3.749618399561663e-8
5.1092251026409914e-8
5.031566395324017e-8
4.4037775675260904e-8
3.489133747558101e-8
2.4027452771978336e-8
1.1672146906936873e-8
3.759685049341602e-9
2.724245552019131e-8
5.389577305032936e-7
6.795415149781438e-7
2.8275373931758136e-6
1.6060048868788565e-6
9.500609837125346e-7
5.676899025714874e-7
2.75152029683934e-7
4.0819800669126515e-8
2.506447715677783e-7
1.0212792807851088e-6
1.3948010583948217e-6
2.3878334017544145e-7
5.341161114654114e-8
8.639385239151482e-8
1.7756269185070465e-7
1.4198966018097595e-7
5.465696254554844e-8
4.868859843234988e-9
1.9268661794297705e-8
1.525527582704326e-8
1.2247899166779446e-8
8.16694654596294e-9
1.6013929237692269e-9
1.1644291304712518e-8
2.6387178543504634e-8
5.57800760750267e-8
8.745401408002187e-8
5.048926213332084e-8
2.208518829445393e-8
1.534292888602736e-8
3.0948323791222153e-7
6.054610361032932e-7
4.3080681958236547e-7
5.194023628836913e-7
4.5749982854955087e-7
4.0539651715849467e-7
3.5163025596205865e-7
2.9450250889133954e-7
6.906807084036454e-8
8.564783399645639e-9
7.619466000174588e-9
1.4185208283338277e-8
2.73650162639161e-8
1.0570247951251103e-7
5.794793156659875e-8
1.522314494675993e-8
4.58481631154314e-8
5.066717068468673e-8
4.04080504045134e-8
3.953700957257894e-8
2.4999763271258476e-8
8.725362178182393e-9
3.7834783331732825e-8
6.167921390319341e-8
6.914041254809068e-8
6.537766801340756e-8
5.5566626416296944e-8
4.2230848096676834e-8
2.717441417174098e-8
1.0589294971538917e-8
9.564158097061435e-9
6.386813985906219e-7
1.4787066420534699e-6
2.308642676865625e-6
2.205777656781016e-6
1.4819573469089155e-6
1.0139355629504739e-6
5.7543242416149e-7
1.4047610078408658e-7
5.088065007433211e-7
1.9357091987139286e-6
1.434352584312926e-6
5.566657113733676e-7
9.820940861584751e-8
1.4121920706006872e-7
2.382965352705351e-7
1.7940291218070062e-7
6.867912673096436e-8
3.1214454874615008e-9
2.1992762760150247e-8
1.7867373543112652e-8
1.4137082449683473e-8
9.009133311556553e-9
2.3149538799318458e-9
1.4159046427234005e-8
3.209821134950009e-8
6.929085227670393e-8
1.0827684887691427e-7
6.225297783117804e-8
2.4343555275915063e-8
4.414250293907124e-8
9.521276297657495e-8
3.9012072362416204e-7
5.0652619616207e-7
1.06431102813097e-6
7.923011452917739e-7
6.122337179041763e-7
4.872860198891129e-7
3.925883696600689e-7
1.5349623301032452e-7
2.1792203661488113e-9
1.0010485682504423e-8
5.06688948304046e-9
1.8721630725104555e-8
5.8228637333073344e-8
5.90686272531967e-8
1.9776979625539098e-8
5.038339111201132e-8
7.552624663759865e-8
6.00187722555358e-8
5.96685282025357e-8
4.278028463101257e-8
7.02149621675843e-9
4.519588059974105e-8
6.656174816965362e-8
7.350579457752267e-8
7.300485495163901e-8
6.650253847456285e-8
5.4730129974601336e-8
3.923720764389528e-8
2.0771212270682996e-8
2.2926594241271665e-9
3.55373345588427e-8
9.432860543290802e-7
1.366712497861871e-6
4.24512667433104e-6
2.705498482084314e-6
1.5853456706329396e-6
9.357418965323587e-7
3.738824563638749e-7
3.2641888739819963e-7
2.3376722821379157e-6
1.4879361464779182e-6
1.5177209961149979e-6
7.883946991488144e-7
2.5499544013010746e-7
3.4603108033641644e-8
1.619339401075658e-7
2.275067463693519e-7
1.4462893282518927e-7
3.447589149846385e-8
5.621869926849004e-9
1.384812444840644e-8
1.089775745568169e-8
8.207850058474921e-9
3.1060843530517363e-9
4.411020278400842e-9
1.204503750017168e-8
2.4246259511793335e-8
4.804587047612936e-8
9.266836519823853e-8
5.822396212440617e-8
2.532024134114531e-9
4.287053747942895e-7
7.571078330728872e-7
2.3264775095182945e-7
4.405850229538915e-7
4.6316949909927795e-7
4.567460660600958e-7
4.1829372777031886e-7
3.502175180483355e-7
1.2996688425353905e-7
1.1684466033535201e-8
4.387469218508875e-8
5.136053855308611e-8
3.664614020316227e-8
3.699885864043968e-8
3.07854282033023e-8
2.7385913534717037e-9
1.0524617724945583e-7
7.598262839027836e-8
7.710849037923422e-8
4.755254034006877e-8
2.359211467662227e-8
6.460395197719811e-8
8.50145402639948e-8
9.590859905046803e-8
1.0184738218555987e-7
1.0123858698321555e-7
9.2148146592504e-8
7.529696259879849e-8
5.308338862662092e-8
2.672788785863996e-8
5.399509586235387e-9
1.2365179279451546e-6
3.2677935804814708e-6
3.5341157288878215e-6
4.309857027309274e-6
2.959481425421348e-6
2.1296128676728433e-6
1.0664812852412833e-6
1.6500271375146663e-6
1.7422378176825833e-6
1.8480998870199326e-6
3.2236045067349226e-6
1.409148206515426e-6
2.9601127737272625e-7
3.506939603415834e-8
1.2559086138706852e-7
2.5427572536649133e-7
2.172250156302902e-7
6.103458678535502e-8
7.1183185511235365e-9
1.0181129601468916e-8
1.074545174814363e-8
7.93820378458714e-9
4.3263273159303665e-9
2.3137314810888873e-9
8.832362483718661e-9
1.77297038356644e-8
3.391684319341994e-8
6.634222461287239e-8
1.0951310233054654e-7
7.629767812558832e-9
1.0464539613332221e-7
5.077930025705803e-7
8.233003150169444e-7
3.8369348592819147e-7
5.95704494831881e-7
6.074365009806911e-7
5.68345604270422e-7
4.6471033569297135e-7
2.2166404663738144e-7
9.410387333275834e-9
6.570582208621094e-8
7.002870929558222e-8
7.944539832824099e-8
1.7955084046451377e-8
5.452669069525627e-9
2.7474447804034936e-8
1.413094796801116e-7
1.228247593716056e-7
1.2918116007484332e-7
3.8834410031707144e-8
6.170886817761665e-8
8.947898039789403e-8
9.946413688037467e-8
1.0986162538038844e-7
1.2034123170298263e-7
1.2646583998589316e-7
1.2364766334561654e-7
1.0985289511970647e-7
8.625921512527967e-8
5.466610485125118e-8
1.4391868157732184e-8
3.97040769799423e-8
2.143750193250915e-6
3.903381541819279e-6
6.609431519618188e-6
5.8426221027718745e-6
3.593431697131427e-6
2.4363962252838694e-6
1.1192176340905625e-6
1.5740628228896056e-6
1.6300406202268177e-6
2.6243694730582144e-6
5.095238635071265e-6
6.175243544651135e-6
1.2199280579205954e-6
2.551510289848441e-7
2.5010796768778196e-7
8.04691018944646e-8
8.562999217321745e-8
1.4382860301718654e-7
4.1092833031956627e-8
8.427617507026552e-9
4.6326461172153684e-10
3.742505839505578e-9
3.123335855606533e-9
1.8767324258103094e-9
5.375396432754137e-10
3.1636391851259796e-9
6.0730742926477785e-9
1.0530284966832185e-8
1.7660514803238547e-8
2.8155769716362875e-8
9.947927728960329e-8
1.2337293190426042e-7
1.3783309605700404e-8
1.0108437395809719e-7
1.8328395929798418e-7
2.5135585764890347e-7
2.5977830444071474e-7
1.666411463766154e-7
3.981063903097808e-8
5.0333477325867215e-8
8.194675198069225e-8
7.118271972460259e-8
6.266284594848038e-8
3.518209280439564e-8
5.027999319212969e-8
1.2684749500120482e-7
1.739861757410598e-7
9.747563427830688e-8
7.687022682502377e-9
1.766799639179322e-7
2.688330635691347e-7
2.219532036069013e-7
1.8147898104369633e-7
1.7438219088603485e-7
1.829576805131744e-7
1.9733898691492067e-7
2.1032178402674555e-7
2.1246610648477e-7
1.9500853997137616e-7
1.563022220577734e-7
1.0105041688865831e-7
2.449454107350954e-6
0.000010477996526847381
1.1836235375904037e-6
7.723180399892912e-6
8.732063517929498e-6
1.2856077494633781e-6
2.7106768749972397e-6
3.2501930939387675e-6
4.4702823947425045e-6
3.619323616954264e-6
0.000010018049996874697
8.586272059438226e-6
2.6513663342044845e-6
5.119711694193309e-7
1.9064330762010572e-7
2.1940315054303458e-7
8.506375996490544e-8
1.5299769098086552e-7
4.96429823205844e-8
1.097681038481853e-8
9.593727384965882e-9
4.426060456627326e-9
1.7466875034216646e-9
5.182494139506213e-10
8.953266434477061e-11
1.3456994491697153e-10
2.2010721066010327e-10
1.1081322433276833e-10
2.334202579997915e-10
6.552466001929673e-10
1.1116566809223475e-9
2.6404960046632622e-9
5.003791760407519e-9
5.3142524066405496e-9
3.5210753115453123e-9
8.713135956199741e-11
3.50100113553373e-9
3.782745514499546e-9
1.8298874307938433e-10
5.342550208607564e-9
1.0728173086191987e-8
9.607167713905292e-9
9.98281775289264e-9
1.879137810098847e-8
7.127097019346026e-9
4.6778796308702765e-9
2.425543409264733e-9
1.46119233954534e-9
2.84866988049091e-9
1.2491544464864443e-10
1.0270440686300573e-9
3.4318008123700873e-9
1.407944254284984e-9
2.0781859014246807e-10
5.434901157029503e-11
9.150075404304121e-11
4.230150883011612e-13
1.021006679763168e-12
1.6025140702679862e-12
1.9992226182688763e-12
2.52850267688517e-12
3.1852205836149172e-12
1.4781905545112654e-12
1.2598280177062502e-13
3.0280761238781286e-13
5.721194227222692e-13
7.802607602462435e-13
9.638183954905174e-13
1.1449924239710929e-12
1.3389199446347538e-12
1.556334027504401e-12
1.805302275583076e-12
2.091757816960854e-12
3.0055008497492348e-12
1.1088543316205298e-12
2.2068758346588277e-12
2.035618158368656e-12
1.9085440891363335e-12
1.829270839143892e-12
1.9251343064037596e-12
2.207464129825992e-12
2.6860114847936188e-12
3.3984306350628735e-12
4.422881953456085e-12
5.896643961609717e-12
8.05396338655652e-12
1.1304220265024192e-11
1.6400486452899666e-11
2.4831702931831374e-11
3.98368560422069e-11
6.942918422386261e-11
1.3743752412520034e-10
9.26358457135331e-10
5.705560288783757e-10
3.774596289665696e-10
2.979207582319396e-10
2.863019172283098e-10
3.5098267554147665e-10
3.600070431793766e-10
3.1312429550240116e-11
7.995930375776064e-11
1.5811974604257945e-10
2.5056773850102735e-10
3.919079132478752e-10
1.005878294856093e-8
2.9695370194783344e-9
6.630818412757074e-9
3.1089228700182565e-9
7.366109683289767e-10
2.9171113078801077e-12
0.
0.
0.
0.
0.
0.
0.
0.
0.
0.
0.
0.
0.
0.
0.
2.2243378272930092e-14
2.976543337542896e-14
4.0407229211288286e-14
5.5238013223967965e-14
7.581519609577278e-14
1.0435491964858058e-13
1.4398849556193776e-13
1.9913427670447222e-13
2.760318726075598e-13
2.3771565566360017e-13
9.792583452332389e-14
8.323126910535132e-14
1.1617932495886973e-13
1.6950144062336223e-13
2.314429389425354e-13
3.138530251408454e-13
4.360182460209044e-13
6.2203215562522e-13
9.056278322090136e-13
1.33772008752365e-12
1.997503914827661e-12
3.0100294480696225e-12
4.5752065533905995e-12
7.016931634763256e-12
1.0868236563234123e-11
1.7022620867168414e-11
2.7010985638970097e-11
4.352633362223996e-11
7.146001393717147e-11
1.2480003113692306e-9
3.13498821194472e-9
5.268544654916498e-9
4.71929579956772e-9
6.240371137203432e-10
4.793329306229607e-9
1.0266890714071466e-8
1.555280484716831e-8
2.064679282253744e-8
2.5487675944288518e-8
2.9913077845439294e-8
1.4655046490202785e-8
6.524553766114533e-9
6.111759854731664e-9
8.733528840337869e-9
1.0139654508450137e-8
5.57440321603741e-9
8.513493680799092e-9
2.3047046208409127e-8
2.655684731108582e-8
2.3807351290816274e-8
2.0477860098757455e-8
1.6630140967283944e-8
1.1744732515832071e-8
1.8669736802271393e-9
9.995446624988436e-9
1.0263556177984875e-8
9.412480264274004e-9
8.822793155257373e-9
8.52976144557616e-9
8.496575929666247e-9
9.576820568926377e-8
2.302823442602836e-7
8.068525874494952e-7
2.1535154488528577e-7
8.876321967846282e-8
3.045719577426053e-8
4.564410831205867e-9
5.335791120032153e-8
5.578485971780744e-7
2.0616644397206003e-7
1.8080341589090426e-7
5.8820819660228135e-8
1.4101868694146134e-8
1.7875842096921845e-9
6.010987284799249e-9
3.574985107997325e-8
3.337965390070527e-8
1.7577159782170817e-8
1.8220797904790973e-9
6.281014117401148e-9
4.512468359201202e-9
3.623472006171259e-9
2.3351719835696595e-9
7.550925877700173e-10
3.3593454600825783e-9
6.597663283100433e-9
1.155289076640427e-8
1.85880873020328e-8
2.3738188499025217e-8
1.0424877075392602e-8
1.3154166205451884e-7
2.8530088602427065e-7
2.3125411988067343e-8
9.499361226554936e-8
1.214889625336745e-7
1.3183948693519622e-7
1.3837789096342334e-7
1.2851224726793113e-7
4.794917874168058e-8
5.107400976950159e-9
2.3730743186512117e-10
6.211463735424747e-9
1.609287647043894e-8
2.1374134321029378e-8
8.073844758115356e-9
1.0450627967996616e-8
2.4452820066028868e-8
1.9641642277393238e-8
1.691999916617538e-8
1.611095628425397e-8
7.3199361627041946e-9
6.870820210445481e-9
2.1588125268490142e-8
2.816272702483133e-8
2.605834257118214e-8
2.217528682160847e-8
1.726350418219197e-8
1.1398969052056407e-8
4.074352013959696e-9
6.944531789354483e-9
2.9070657578134482e-8
3.017463509682335e-7
1.2379721975105123e-7
2.239206093952602e-6
8.213304536902389e-7
4.495182051812076e-7
2.464634953715499e-7
1.1425472618864858e-7
2.2496160142556125e-8
7.019284556089268e-8
2.2075513713492723e-7
4.7377761976912777e-7
4.54930031470146e-8
1.7036078368833285e-10
6.400779116506935e-8
9.999228234160729e-8
7.528671011234677e-8
2.6242030797055615e-8
1.2977353083236433e-8
1.528139129967315e-8
1.1666643201073978e-8
9.873333432876635e-9
5.8556255093267586e-9
2.7119274994128095e-9
1.142958754755589e-8
2.5311961194274824e-8
5.0927093821396254e-8
4.912564173117381e-8
2.989732952352374e-8
1.3935551668156606e-8
4.619976666970627e-9
4.0220000461143e-8
2.2589043934242977e-7
4.1616354149096605e-7
5.325032660470604e-7
4.5217031759656344e-7
3.496913555752469e-7
2.961776350992829e-7
1.7093369304495472e-7
1.0917695049637483e-8
1.152195327960778e-9
1.2944125270054376e-8
3.157555424369176e-8
1.3397836451406838e-8
3.0116907311528796e-8
3.14642951331649e-8
1.0637347621814388e-8
1.290760419367293e-8
2.9462414711121365e-8
2.381062790493927e-8
2.0629236286690912e-8
1.95903658140803e-8
8.35922254338766e-9
8.515161484327898e-9
2.5817201547024406e-8
3.515270615576566e-8
3.305735176573752e-8
2.8034235821453016e-8
2.1601331265198296e-8
1.4098588422923372e-8
5.105083979258135e-9
7.591478811577662e-9
3.0951689916082195e-8
3.745616583492697e-7
2.622268854741418e-7
2.4697075806197603e-6
1.04798136738653e-6
5.89002091078662e-7
3.3214340544589093e-7
1.5672854569961006e-7
3.155751623701258e-8
9.77394722294362e-8
3.2282175047730807e-7
7.171128571506146e-7
7.313458086803224e-8
6.649337086607668e-9
7.57724169822867e-8
1.2479451038208814e-7
9.39937845517499e-8
3.235738731286875e-8
1.2419239766933538e-8
1.7161353508978648e-8
1.3128699818837993e-8
1.0961429936019007e-8
6.665875190068443e-9
2.699233274753831e-9
1.2248985102044274e-8
2.7343266742866534e-8
5.633828845509996e-8
5.8668108444847696e-8
3.523725339490775e-8
1.5956149768307027e-8
7.65432801297506e-9
2.423351243668422e-7
5.230469431402484e-7
3.541684466507741e-7
4.299698473679554e-7
3.695386529335653e-7
3.27829373546933e-7
2.923536545227908e-7
1.7570459314447526e-7
2.6013685722047402e-8
1.1217228511604598e-8
2.3366006062771885e-8
3.855195569151723e-8
4.2682352930789455e-8
9.543640401972162e-8
5.2599011123039364e-8
1.369871632266645e-8
2.218461358193732e-8
3.3997707887142836e-8
2.5792178793944053e-8
2.3483206336029708e-8
2.013036877794166e-8
1.9842486175938475e-9
1.664494098969372e-8
3.7231216580981924e-8
4.983124156930361e-8
4.6560831675439357e-8
3.7930062975546635e-8
2.7609697460498905e-8
1.6702905899281808e-8
4.8639056847216774e-9
1.0051768660203466e-8
4.108000410667035e-7
7.954867664028381e-7
1.7207384788830491e-6
1.3812786161784613e-6
9.143452588408452e-7
6.149125161088515e-7
3.563255138876144e-7
1.44262802283529e-7
5.59279735092243e-8
3.2610032414523195e-7
7.029992326710198e-7
1.1238730493340809e-7
3.34595777017117e-8
1.5535884266925028e-7
1.704153798113402e-7
1.0191239443517306e-7
2.2768955631457916e-8
2.256347473257818e-8
2.178098662099579e-8
1.7046586999407187e-8
1.4209891750105297e-8
5.933420949369322e-9
7.189622255605614e-9
2.2427640116155764e-8
5.0611801690763564e-8
9.009351610083549e-8
6.017913788205984e-8
3.67603869700888e-8
1.1771088897048148e-8
3.689420775396109e-8
1.0005548936796548e-7
3.3542750977971834e-7
4.198051413373941e-7
1.1565512097371838e-6
6.990668216596619e-7
5.047959069284892e-7
3.956784089109129e-7
2.9579712414023545e-7
3.834913510459415e-8
4.122231891447513e-9
1.6803162747595154e-8
3.4203205482593205e-8
1.626224290505921e-8
6.252979816240024e-8
6.406890181109482e-8
2.3907777485269166e-8
1.529238990704777e-8
4.6926766883661695e-8
3.62996353380889e-8
3.185112117009706e-8
3.057648821781449e-8
1.1734795163696709e-8
1.414731208628263e-8
3.825475058646356e-8
5.143605165584163e-8
5.0586410310009935e-8
4.4322667631473116e-8
3.5152930644045546e-8
2.4228185677566377e-8
1.1782671310989501e-8
3.770738312374986e-9
2.741885012312395e-8
5.458705446224052e-7
6.892102121278264e-7
2.8577840750384815e-6
1.6241795410781782e-6
9.59852145920795e-7
5.728449448653548e-7
2.7632843087109166e-7
3.720575834971236e-8
2.669724267290639e-7
1.107793955502882e-6
1.3814139810019217e-6
2.5360303850469696e-7
5.857300172363612e-8
8.335654727278395e-8
1.7801888825300423e-7
1.4433360464552912e-7
5.6445972093978205e-8
3.838115928681031e-9
1.9063082002075128e-8
1.518520628417034e-8
1.2152676718583168e-8
8.186488808757305e-9
1.4169368574754972e-9
1.1309618429314931e-8
2.5665190119443848e-8
5.4209350854724183e-8
8.939666430619593e-8
5.1432898374960054e-8
2.256483558396635e-8
1.512296578959402e-8
3.1027584703302695e-7
6.080615614027785e-7
4.22381760622552e-7
5.154381962081037e-7
4.562239176309123e-7
4.055585074862184e-7
3.524695268446087e-7
2.9398911382981813e-7
6.848641809368287e-8
7.259692020681939e-9
5.70681191196518e-9
1.182340066554111e-8
2.4265903193079826e-8
1.0285790274902893e-7
5.685902001893291e-8
1.4701661314113218e-8
4.772838255700072e-8
5.111574729187914e-8
4.104555765261898e-8
4.027958160793788e-8
2.459618610654189e-8
9.710964084622148e-9
3.9099728705798454e-8
6.248693340369307e-8
6.955952923431542e-8
6.580959319470904e-8
5.6030796564964254e-8
4.266056168599595e-8
2.75086591434572e-8
1.078200953356258e-8
9.553626671774115e-9
6.485024062453829e-7
1.5059842942912214e-6
2.337000229972101e-6
2.241163800213021e-6
1.5044820294014041e-6
1.0288176112628843e-6
5.817895552314527e-7
1.3243094351284728e-7
5.663713830098229e-7
2.004123826358153e-6
1.4238142818658776e-6
5.876837918809583e-7
1.1010477047460453e-7
1.3577324178132525e-7
2.390859261071638e-7
1.8334813307848246e-7
7.161245148359177e-8
1.4300565605733682e-9
2.1562165977368624e-8
1.772622221631307e-8
1.3973137468644797e-8
9.042753991520841e-9
2.00709863627414e-9
1.3579344411480542e-8
3.081779302833493e-8
6.637155795119988e-8
1.1160699757938943e-7
6.391252422189148e-8
2.5306634603231552e-8
4.353154330168229e-8
9.468606417257697e-8
3.8953443502823416e-7
5.094799809518727e-7
1.0380534453093155e-6
7.863008151511989e-7
6.114290735247425e-7
4.887410884777224e-7
3.937366056145499e-7
1.524510508935565e-7
8.707846442611827e-10
1.2076663097263875e-8
7.663705636069358e-9
2.1356745314109114e-8
5.471469309648382e-8
5.719993001287277e-8
1.8884873501727713e-8
5.3142670334709e-8
7.623942463689391e-8
6.111593292286494e-8
6.10512533356038e-8
4.211945751654177e-8
8.790629884641255e-9
4.675070766625503e-8
6.732188687548085e-8
7.409102418984472e-8
7.3674636258149e-8
6.722851308051693e-8
5.54225069419842e-8
3.981052352305583e-8
2.115588190038743e-8
2.1573657159474978e-9
3.5704920864237115e-8
9.616940572191363e-7
1.399131158843424e-6
4.298795394721613e-6
2.7527594800954726e-6
1.6120673686335226e-6
9.508590394734562e-7
3.734525454354166e-7
3.770884959391561e-7
2.3541731145082887e-6
1.4617166385799157e-6
1.5623030005608037e-6
8.053545989771883e-7
2.5922783329420784e-7
4.1117276199411394e-8
1.5520665209685716e-7
2.2870682597906025e-7
1.5031090414532994e-7
3.6687494424015636e-8
4.334620420493911e-9
1.3472638546240554e-8
1.072877454525554e-8
8.0696859419175e-9
3.2526144656591434e-9
4.0731163175905096e-9
1.1414224498301612e-8
2.294352314513963e-8
4.523297301463801e-8
8.765115399845394e-8
6.147214457024815e-8
1.0135648297066313e-9
4.3539428567670544e-7
7.344230873033255e-7
2.1902433400697466e-7
4.2895899635814926e-7
4.562942521421971e-7
4.5349879947668475e-7
4.1731417586067714e-7
3.4641982006556023e-7
1.2472180611951914e-7
1.420386650877837e-8
4.6272506908462855e-8
5.346434768242089e-8
3.9708541703506296e-8
3.2649649871709117e-8
2.8734532982266534e-8
4.624928583028434e-9
1.0373615359437728e-7
7.706797558032082e-8
7.877493372219156e-8
4.393759813210295e-8
2.7937157128181765e-8
6.738514262697177e-8
8.634665141397948e-8
9.691651870371131e-8
1.0302700575728634e-7
1.0269089264898753e-7
9.378217236704741e-8
7.691979142757954e-8
5.449319328947748e-8
2.7771552279880946e-8
4.8240846951944334e-9
1.2659897354416984e-6
3.368005659251245e-6
3.567667262892203e-6
4.415889354626491e-6
3.0406969600712308e-6
2.2020143915943237e-6
1.0860691985198003e-6
1.690066898017462e-6
1.7213701810728633e-6
1.8849676004467194e-6
3.4493611189950106e-6
1.5162734667077023e-6
2.9871777350319087e-7
3.230581092715203e-8
1.1202134099841048e-7
2.458184198059958e-7
2.236884801735078e-7
6.46973193613109e-8
8.875961523699835e-9
9.036480685896334e-9
1.0406680731949672e-8
7.710729542955236e-9
4.389296823100863e-9
1.8870384324568236e-9
8.099537811500088e-9
1.630823044635382e-8
3.098020234230892e-8
6.002102757862383e-8
1.0576051287643626e-7
1.4544384829572425e-8
1.0568514543775796e-7
5.183090947831588e-7
8.373804359205805e-7
3.48481541835578e-7
5.706324626504764e-7
5.938389630717845e-7
5.621298093644971e-7
4.5820171382224763e-7
2.1157877668514158e-7
1.2254672866185452e-8
6.773320094162731e-8
7.111443266209069e-8
8.127135798289088e-8
2.1523245480909135e-8
1.8491943921488562e-9
3.29587182498747e-8
1.4179210707420193e-7
1.2643953259185586e-7
1.3233203307322715e-7
2.7230085117251982e-8
6.909987019128646e-8
9.256187415846177e-8
1.0131888420194908e-7
1.1164824366992823e-7
1.2246025125820694e-7
1.2905270123908446e-7
1.2664765723536122e-7
1.1301879314322945e-7
8.923687309119277e-8
5.7129846397864445e-8
1.611115027461949e-8
3.884503006490564e-8
2.2106529131797544e-6
4.091081168826899e-6
6.662326568227584e-6
6.024109650071717e-6
3.7292289549479434e-6
2.5928606240492237e-6
1.2001741698174054e-6
1.562945476529021e-6
1.6577524985773606e-6
2.762179403354255e-6
4.656336579956219e-6
6.268052795080438e-6
1.5439347294388525e-6
2.7337290610930666e-7
3.038044633052032e-7
1.0295884980225457e-7
6.317180353765577e-8
1.3479651281045453e-7
4.489342420096767e-8
9.393865680816623e-9
3.9111362138897775e-10
3.1995640835184645e-9
2.941944895231788e-9
1.8523347162400943e-9
2.1691457255096674e-10
2.6776184705505037e-9
5.2570295337162935e-9
9.117408991388277e-9
1.524954606309436e-8
2.4424236824044993e-8
8.3527674032346e-8
1.0729103812926666e-7
1.6803067757969117e-8
8.580197914669538e-8
1.6267442697349396e-7
2.2778744421567862e-7
2.3530667389992492e-7
1.4786661691365963e-7
3.238017944117307e-8
5.061941670134388e-8
8.032856252116784e-8
6.937209520365356e-8
6.06060901226028e-8
3.6054559468218144e-8
5.357458982644829e-8
1.1965659175999e-7
1.8605078481504736e-7
9.846216697793999e-8
9.974275488059785e-11
1.3327452844972054e-7
2.794111040729627e-7
2.5285439879264513e-7
1.9789373151088886e-7
1.8226267505363048e-7
1.874765958573137e-7
2.005219476054264e-7
2.142166385722043e-7
2.1928234355134168e-7
2.055889729543508e-7
1.693764355273534e-7
1.1499814837854502e-7
2.3719855408174164e-6
0.000010978394739066143
5.563879844900691e-7
7.207343216391099e-6
8.557277945399147e-6
2.953514196428471e-7
3.046048838541391e-6
3.559233314529777e-6
4.8285274432977864e-6
2.5102467469573836e-6
0.000010082228026074444
0.000018454084457515844
9.689857813449532e-6
4.939081897014548e-6
1.2095019957074808e-6
1.6193398718555763e-7
7.717499642367856e-9
6.691141108822011e-9
3.483912282507229e-8
5.186315075306573e-8
2.8329694198884227e-8
1.1604560259196101e-8
2.1760276203337754e-9
1.1811398567751705e-9
3.5962293021879234e-10
1.2469145317995378e-10
1.1688268383783753e-11
7.191424129919934e-11
8.675852177851354e-11
7.126977623894154e-12
2.263053626037376e-10
6.969075879730315e-10
1.4027622170756628e-9
1.714653879023148e-9
1.7868890508102798e-9
1.482091014530149e-9
8.41130911850627e-10
2.786098873746673e-10
4.2799048839408586e-10
1.2650760472766831e-9
2.2288799329435406e-9
2.0293916498586002e-10
7.509498911037355e-9
5.694194533670031e-9
1.6997900884487425e-9
1.9081980285805073e-10
4.916950910050719e-10
4.757409124011296e-9
4.457776889792866e-10
1.3731075336412488e-9
3.8500399707077495e-9
5.037143917017169e-10
1.0589512179731389e-10
1.774795892189825e-11
4.246972317067374e-13
8.0675965328622e-13
5.05780852963099e-13
8.707171497727086e-13
8.774030629426261e-13
1.1998750961241414e-13
1.3740327785123888e-12
1.927201202183547e-12
1.1130083243088126e-13
3.0011252603013704e-13
4.1200800475313155e-13
5.092448446891247e-13
6.026798245373529e-13
6.995066887250911e-13
8.052107553556799e-13
9.23930838730449e-13
1.0590355744016693e-12
1.213642811630719e-12
1.3909705610044272e-12
1.1662444632388272e-12
1.3619822341019714e-12
3.3895394339301766e-12
3.697952586833067e-12
3.512640203875367e-12
3.5508763908248887e-12
3.981191372898781e-12
4.8662585836305815e-12
6.317150668993134e-12
8.558121266223012e-12
1.2005215685769539e-11
1.7423225808364325e-11
2.6272677270430188e-11
4.153899745276644e-11
6.993918787709009e-11
1.2874776599384349e-10
2.721364559303457e-10
7.383458521860944e-10
3.862198413296394e-9
2.04270913945971e-9
1.064484277627132e-9
3.9701891355882634e-10
8.756928479313971e-11
7.17399158543936e-10
7.86327554914298e-10
6.287104348285794e-10
5.69388266540562e-10
5.773553932174203e-10
6.433281125151395e-10
7.836937293978697e-10
1.0539230700542172e-9
6.752277629616048e-9
4.6893066303909135e-9
5.504230895014426e-9
3.28076292487894e-9
1.0361616952980483e-10
0.
0.
0.
0.
0.
0.
0.
0.
0.
0.
0.
0.
0.
0.
0.
0.
0.
2.8334110830954926e-14
3.848115907756274e-14
5.2638069386676585e-14
7.230141816995905e-14
9.960315712244153e-14
1.3755947836716714e-13
1.9043225015420303e-13
2.642484180303742e-13
2.3106431597802426e-13
9.549536266389572e-14
8.066920564110367e-14
1.1127802825154836e-13
1.6225257986117912e-13
2.2198240272146011e-13
3.0134022137487737e-13
4.1880766094797357e-13
5.977178021871609e-13
8.708203625932589e-13
1.2876241021207431e-12
1.925301909256719e-12
2.906038276079731e-12
4.4257899428126356e-12
6.803238670762853e-12
1.0565119339180273e-11
1.659889771059116e-11
2.6434380195576698e-11
4.27823487370919e-11
7.061046161983575e-11
1.2441513422122398e-9
3.1734270181610884e-9
5.285563581419434e-9
4.421149330804536e-9
5.93637100088606e-11
5.37747314188553e-9
1.0740114620277301e-8
1.58780233643638e-8
2.081042281475312e-8
2.546673309746645e-8
2.966535306703709e-8
1.4585765578814098e-8
6.9643463111576076e-9
5.284480202671642e-9
7.879126782324065e-9
9.008268107559759e-9
5.525709667196773e-9
6.921953897624532e-9
2.001974158886381e-8
2.3562942839747093e-8
2.1186955051119952e-8
1.834141116751776e-8
1.506246074063031e-8
1.0840423896461446e-8
1.7862789598741636e-9
1.0057217994438261e-8
9.996783859373571e-9
9.132083174800006e-9
8.57751306548265e-9
8.324271754674284e-9
8.328615278379138e-9
9.93606386737682e-8
2.2598102485200905e-7
8.02982276001094e-7
2.1454589752277517e-7
8.873398937925035e-8
3.06645551840231e-8
4.133111445662289e-9
5.1927734109001336e-8
5.160739825189194e-7
2.0745981903871905e-7
1.7853658478201928e-7
5.513524726166521e-8
1.3523647395940294e-8
1.764171271900521e-9
6.85084216597825e-9
3.599389589994821e-8
3.30097591677429e-8
1.7190970922284743e-8
2.1439486525690065e-9
6.296664014059623e-9
4.5198855164491276e-9
3.6417352374269345e-9
2.315795981462765e-9
8.045071287828688e-10
3.4318720192936903e-9
6.727388894789173e-9
1.1782643153499111e-8
1.8949319537517045e-8
2.3680274227699684e-8
1.0228400478564623e-8
1.3098474735840745e-7
2.8841682438441585e-7
2.2772830750213746e-8
9.597937144537594e-8
1.2216057092276898e-7
1.3220643047302646e-7
1.384704311872722e-7
1.2772896449330386e-7
4.615978913197091e-8
4.664463583628276e-9
4.15354016674147e-10
6.685104323425403e-9
1.6029800728957932e-8
2.1458903264059573e-8
8.312047645093866e-9
9.919230776232221e-9
2.4083586676708385e-8
1.943693434705761e-8
1.6680722294001182e-8
1.5891484659627614e-8
7.4276125442019074e-9
6.535409899871403e-9
2.1107882760607534e-8
2.7987652161666704e-8
2.5912662338790256e-8
2.203322777024164e-8
1.7147759724032002e-8
1.133014842680368e-8
4.079249440008812e-9
6.807577059332112e-9
2.8634821373300768e-8
2.9811181151020984e-7
1.2301552822583722e-7
2.212721683719879e-6
8.145615050631137e-7
4.464785229792221e-7
2.4531715631798044e-7
1.1428224560103362e-7
2.3603770110851794e-8
6.697322796711689e-8
2.104103137262328e-7
4.413010448535536e-7
4.349528866059975e-8
1.7017904847050586e-9
6.523012113309634e-8
9.952706759197201e-8
7.418400657054459e-8
2.5384608992472577e-8
1.3458718929060698e-8
1.5313326809931462e-8
1.1705636990622028e-8
9.929951234205112e-9
5.8013318787627e-9
2.8529302839079966e-9
1.1689328548417945e-8
2.5860322075978936e-8
5.178649868760817e-8
4.844272108676971e-8
2.954685888508214e-8
1.3753827179190126e-8
4.713649373687188e-9
4.022527408442039e-8
2.2594886833461947e-7
4.15298406255366e-7
5.382185706205495e-7
4.533238385070075e-7
3.4952732630231116e-7
2.9560557889137865e-7
1.6872905785150676e-7
1.0521650723027022e-8
7.25123534554162e-10
1.3731864486566238e-8
3.268113819326629e-8
1.426275935473376e-8
3.04701234138969e-8
3.180948552041507e-8
1.097781752212837e-8
1.2252431519074929e-8
2.8986203927780334e-8
2.3527920439403806e-8
2.0304863365174156e-8
1.9297089121261623e-8
8.486221168839713e-9
8.111546162673797e-9
2.522994537217694e-8
3.4937633121053645e-8
3.2892359082827725e-8
2.7862933325067586e-8
2.145368236713101e-8
1.4000475052480506e-8
5.081367148289109e-9
7.50133232430803e-9
3.066338844799839e-8
3.698248778051461e-7
2.5920133797294807e-7
2.441015433515282e-6
1.0377775893557383e-6
5.840466372922028e-7
3.2995888789916847e-7
1.5648372412023447e-7
3.320130173891756e-8
9.233710669653719e-8
3.0372381919712453e-7
6.601170833397092e-7
6.912680930673055e-8
4.187805951315183e-9
7.758383453226305e-8
1.2419006443085543e-7
9.239347822780189e-8
3.1159365269545996e-8
1.3118671601938628e-8
1.723783956209552e-8
1.3191110828763822e-8
1.1045935135271381e-8
6.612579718386733e-9
2.8786271891853157e-9
1.2586683349244668e-8
2.8068426721756963e-8
5.764822156912741e-8
5.7689410499637935e-8
3.4748530434933576e-8
1.570404728165016e-8
7.76665861806474e-9
2.420766946905999e-7
5.218973668379696e-7
3.602856326433935e-7
4.3291806876352166e-7
3.7051290096949145e-7
3.278276419749287e-7
2.9206490623740845e-7
1.756794998876172e-7
2.6438774273869155e-8
1.2316207441937204e-8
2.497001388787302e-8
4.063366294736994e-8
4.504140970262456e-8
9.750936442448155e-8
5.3588172013728814e-8
1.4229001652535629e-8
2.1083713909107336e-8
3.356955163657156e-8
2.5425102496374926e-8
2.3026926719642942e-8
1.9939523420639594e-8
2.3743182573693765e-9
1.591873795528312e-8
3.627001562798845e-8
4.949411398435119e-8
4.638006875561108e-8
3.7722766108307156e-8
2.7414343593117136e-8
1.6561584812921504e-8
4.809330384181636e-9
9.986021193513917e-9
4.0500905521968754e-7
7.82782777222741e-7
1.6963106042432106e-6
1.361026590493694e-6
9.025390774082442e-7
6.079148372924833e-7
3.535664236617581e-7
1.458714750226385e-7
4.734274842373048e-8
2.991568657663907e-7
6.349256059647483e-7
1.0228003111690614e-7
3.838314830987331e-8
1.5685835224405605e-7
1.6845468301446613e-7
9.919652587451609e-8
2.0779977680060023e-8
2.336627822328701e-8
2.1893999418712457e-8
1.718992198258236e-8
1.4344955632975689e-8
5.75149566071462e-9
7.58890578152887e-9
2.3268545952438963e-8
5.24701928773378e-8
8.834731657917319e-8
5.909253148412166e-8
3.616536473709325e-8
1.1377690192935846e-8
3.7064999668230034e-8
1.0094089445736496e-7
3.36609309631361e-7
4.1884321635408855e-7
1.176896047983445e-6
7.023227895441948e-7
5.049032742107859e-7
3.9462184052532314e-7
2.9619229246107043e-7
3.8672734365611706e-8
5.318620516854408e-9
1.8716203310931765e-8
3.69276058243869e-8
1.894317536268645e-8
6.536370056980843e-8
6.579786244765055e-8
2.4700006645922958e-8
1.4000494370394432e-8
4.596552554184161e-8
3.5756445536402486e-8
3.115735006710736e-8
2.9984939832572425e-8
1.2201942553485706e-8
1.3198555084135986e-8
3.71513574450244e-8
5.105198906062778e-8
5.032358580649449e-8
4.401660046802325e-8
3.485346467210449e-8
2.398935403252759e-8
1.1646052285785464e-8
3.765881889413525e-9
2.7231068678079784e-8
5.363474421704926e-7
6.759790886110963e-7
2.816018065030313e-6
1.5992820436029029e-6
9.467279894481175e-7
5.661508989125873e-7
2.7521789141077876e-7
4.3127898034592e-8
2.4160122636609727e-7
9.728433398186876e-7
1.3998837581084972e-6
2.3019799358138106e-7
5.0284406369342244e-8
8.854140830284964e-8
1.7772833140756655e-7
1.4082650933483068e-7
5.364915375181896e-8
5.517725743683367e-9
1.9440540263374927e-8
1.5338760916703752e-8
1.2339588672544608e-8
8.174141901842311e-9
1.7217910755087823e-9
1.1886598923207193e-8
2.691456557529601e-8
5.691867406721404e-8
8.649879422335423e-8
5.0046164274750584e-8
2.1849288698047904e-8
1.5500941554978735e-8
3.0989188698989627e-7
6.054247858856314e-7
4.37734138014053e-7
5.23616800959473e-7
4.597563846410805e-7
4.0644598719526814e-7
3.5185780995087106e-7
2.96897460146177e-7
7.128579152574674e-8
9.85909916288369e-9
9.067239728905171e-9
1.5866427006212433e-8
3.0055695291872234e-8
1.0823514462645547e-7
5.888977882856337e-8
1.564002241635147e-8
4.478778246223554e-8
5.054078091761658e-8
4.013760440112102e-8
3.9196984668017105e-8
2.5295115623881303e-8
8.167485313651576e-9
3.718440081788845e-8
6.136972958232838e-8
6.911374473891645e-8
6.533853547586379e-8
5.547801778973603e-8
4.211901142784017e-8
2.7068977363272587e-8
1.0512682318442676e-8
9.598514247887336e-9
6.346977656662612e-7
1.4669247635369948e-6
2.2970893408632e-6
2.190585904349966e-6
1.4726799007058078e-6
1.0080335205377685e-6
5.734075368481751e-7
1.456159976590669e-7
4.775138874120822e-7
1.8806787937870915e-6
1.443499376964231e-6
5.371437005527015e-7
9.099211389437568e-8
1.4493737349137294e-7
2.383372638982948e-7
1.7728579570127108e-7
6.701134842749382e-8
4.175027921174115e-9
2.2309224880119235e-8
1.800677063032431e-8
1.4280829201427336e-8
9.009817736261403e-9
2.5169002329894165e-9
1.4570236807860575e-8
3.301247960859753e-8
7.135642621324398e-8
1.0657172259502452e-7
6.143926713958244e-8
2.3831878339208285e-8
4.4575081343101855e-8
9.581773826026773e-8
3.917377030118684e-7
5.060895171687371e-7
1.0848900132920155e-6
7.98817089080591e-7
6.147268670570552e-7
4.876783782785688e-7
3.928388263614803e-7
1.5781918287933388e-7
3.5890311411048545e-9
8.554741860867983e-9
3.3485683539606086e-9
1.678446616040045e-8
6.135177596714601e-8
6.061722720047647e-8
2.046735086409538e-8
4.878209711135492e-8
7.532722987558123e-8
5.9541253868080526e-8
5.901176788544965e-8
4.325306373819781e-8
5.997917579447191e-9
4.439437662711059e-8
6.632737165755549e-8
7.341942764748051e-8
7.287092660021751e-8
6.631506732813716e-8
5.4522257994255144e-8
3.904424910585154e-8
2.0622824958712245e-8
2.376303695704806e-9
3.555772110057059e-8
9.353680829284245e-7
1.3521822717380646e-6
4.223903768455636e-6
2.6855262833392622e-6
1.5744425156992743e-6
9.298610315835707e-7
3.753554411786658e-7
2.9912561186895513e-7
2.2967492636338445e-6
1.5098503871825414e-6
1.4965730728666813e-6
7.785355254483651e-7
2.5165149235985196e-7
3.017978491234069e-8
1.6635091525797936e-7
2.2707859263727667e-7
1.413796317546114e-7
3.320596862597772e-8
6.432165065248765e-9
1.4111610153317785e-8
1.103780803632921e-8
8.318841776324181e-9
3.018878212486666e-9
4.6405147975079075e-9
1.248899637334937e-8
2.5166194549761183e-8
5.0023244732573765e-8
9.604296574719429e-8
5.6508100993104465e-8
3.417504645548395e-9
4.2628967458141053e-7
7.711540804945807e-7
2.4236410365845235e-7
4.4949415401697556e-7
4.69072293699177e-7
4.6024845513560925e-7
4.2011715725818913e-7
3.5422714216644353e-7
1.3606611018197597e-7
9.455601846840958e-9
4.2275546482976143e-8
5.005598298077579e-8
3.447492536238616e-8
4.007520539178599e-8
3.216024031899169e-8
1.5810396681900442e-9
1.0647851227493314e-7
7.55307327274057e-8
7.626567146707169e-8
4.9639009554975906e-8
2.110025098228404e-8
6.310566700736967e-8
8.447331858264132e-8
9.562041255615484e-8
1.0148842813227841e-7
1.0073156691542091e-7
9.151908686297475e-8
7.462565950681742e-8
5.2462470876427354e-8
2.6231004423735213e-8
5.72790313359016e-9
1.223021962602251e-6
3.219011914601447e-6
3.5215516804301724e-6
4.259645755369801e-6
2.9213847417371123e-6
2.0954892071055822e-6
1.0583490956724696e-6
1.6042455117869593e-6
1.761437150834713e-6
1.8333143276456037e-6
3.105495689808223e-6
1.3532000053098653e-6
2.9470573108069635e-7
3.563076068925892e-8
1.3445186328557866e-7
2.5901149910576337e-7
2.1313816709766648e-7
5.90204514260973e-8
6.0229085632588865e-9
1.0893781056356822e-8
1.0984076905219502e-8
8.107192776242165e-9
4.288537092902213e-9
2.595285998576971e-9
9.338370126523501e-9
1.87223399290912e-8
3.5978507543995964e-8
7.075657030557104e-8
1.0957639782176419e-7
3.803272597439814e-9
1.0442605395578928e-7
5.039639563050468e-7
8.126503500416844e-7
4.0805750769497626e-7
6.134477785406493e-7
6.177988698044216e-7
5.738732190698159e-7
4.703793079821839e-7
2.313278727867592e-7
6.70160771822646e-9
6.443003610058393e-8
6.94657025488557e-8
7.827897484809339e-8
1.5422704183926243e-8
7.753433783894948e-9
2.4299540934209302e-8
1.4147373473574907e-7
1.211487369218288e-7
1.274746598050684e-7
4.556360617689562e-8
5.7403888166895434e-8
8.791618629797047e-8
9.871145028305503e-8
1.0918382622978771e-7
1.1950426970190887e-7
1.2539327758873958e-7
1.223535977003625e-7
1.084393524709933e-7
8.488417675753959e-8
5.348153750076943e-8
1.3503289514691168e-8
4.0260952167134136e-8
2.111553337288709e-6
3.807991745268722e-6
6.590306819065123e-6
5.755130411399113e-6
3.5282298679226975e-6
2.3620670243999876e-6
1.048743784166983e-6
1.5877161679211485e-6
1.6207432303286076e-6
2.5553367596085076e-6
5.320315124559324e-6
5.963888451682988e-6
1.0597143726528477e-6
2.3945192305956873e-7
2.2010301879349576e-7
7.247332200057546e-8
1.0070556328178167e-7
1.4681494308215909e-7
3.9116746135164294e-8
7.87393382515299e-9
1.0299384359551296e-9
4.059205763761634e-9
3.2443129942939055e-9
1.8836197803214494e-9
7.505299877393369e-10
3.4938353423658237e-9
6.638281354747828e-9
1.1514890224586563e-8
1.9350661630405912e-8
3.073046405044987e-8
1.1094377932075573e-7
1.345619673214628e-7
1.147865289321286e-8
1.1148532002330352e-7
1.969877154455425e-7
2.667909584629414e-7
2.760094605876765e-7
1.7992240851291668e-7
4.5567403360196056e-8
4.967349230030928e-8
8.282087176543648e-8
7.235179518098212e-8
6.377117106688674e-8
3.445074104210309e-8
4.780333420751941e-8
1.283924251412118e-7
1.6914134392016992e-7
9.983698402129942e-8
1.0366077667811605e-8
1.993267337088632e-7
2.5810346087517045e-7
2.0908492751316419e-7
1.749907538715463e-7
1.7103164694476277e-7
1.8089623609382215e-7
1.9568483638487706e-7
2.0807271652296882e-7
2.0863747677547348e-7
1.8938681597986345e-7
1.4960974203771045e-7
9.402898464465929e-8
2.479976526186804e-6
0.000010207721997235812
1.5131783986412496e-6
7.941553168294866e-6
8.745780085449333e-6
1.9068951896890076e-6
2.544517445768263e-6
3.1039903797809015e-6
4.280808078977094e-6
4.206958085031398e-6
7.562424288702817e-6
5.738799054012899e-6
1.5691014918815406e-6
1.731338401213492e-7
6.081873920308111e-7
1.7126943185254668e-7
3.0824256864742657e-7
2.080095490162252e-7
5.3854107753263215e-8
2.370888890284813e-8
8.278244366310348e-9
3.8668472928689455e-9
1.3358394204089204e-9
2.9772720964144124e-10
8.850688310665856e-11
3.2064108283658616e-10
2.3882692874467263e-10
6.532404448127405e-11
6.266176537492279e-10
1.1570227008588211e-9
1.894042093690304e-9
4.537794434379849e-9
8.165110976517244e-9
7.943589163927563e-9
3.5085011888885784e-9
3.3795233862484687e-9
9.758442974384434e-9
8.920843827389925e-9
1.5772818713445467e-9
8.111384551030035e-9
1.6701271332160108e-8
1.8576429435907525e-8
1.9139073043734588e-8
2.6799858853892746e-8
2.5582719212445023e-8
1.132808182433455e-8
4.730011367860983e-9
7.840269158517704e-10
1.7007813244034957e-9
4.344649998740857e-9
1.0925483704071332e-10
1.1626992798749593e-9
3.5368968037943245e-9
1.877461268231537e-9
2.2406321062543985e-10
1.1900699172423497e-10
7.671705695211496e-11
3.513092641102803e-12
1.0375096184734927e-12
2.0607412107718285e-12
1.4803793632247017e-12
2.920126377995204e-12
3.9885358452518035e-12
1.284507102633769e-12
3.2295204286358875e-13
2.172629409941685e-13
5.869125820646767e-13
8.66878258774094e-13
1.1032592982049638e-12
1.3279039392842363e-12
1.5631436258561277e-12
1.8248077640528007e-12
2.1250171054304118e-12
3.2988030945333946e-12
1.3512431661479731e-12
9.993460800199597e-13
1.590057414822186e-12
1.5064937691283262e-12
1.4250620380751159e-12
1.4816296082538646e-12
1.7803523729333589e-12
1.7307126208067504e-12
2.2341446645519365e-12
2.8377575365115483e-12
3.655805268607062e-12
4.791980837858624e-12
6.406527841604501e-12
8.767919273785462e-12
1.2354112541035899e-11
1.8080874078591992e-11
2.7875757460822634e-11
4.6331011108885266e-11
6.126277676962282e-10
3.829247561514241e-10
2.7154267648586546e-10
2.339525450766554e-10
2.4390976521263047e-10
3.1282179576966157e-10
5.513012100061929e-10
6.735209207777687e-10
2.117832133791494e-10
6.196174037287555e-11
3.504393448183718e-11
1.4045591808019734e-10
5.525941573738237e-9
2.3360264221113223e-9
6.750480962432813e-9
3.4295796122300464e-9
3.3349423056445076e-9
5.558291186474105e-12
7.953201984169247e-13
0.
0.
0.
0.
0.
0.
0.
0.
0.
0.
0.
0.
0.
0.
2.22199122957804e-14
2.973253872174356e-14
4.035303947293964e-14
5.5143687986875864e-14
7.565149063519379e-14
1.0407641753867807e-13
1.435245802106631e-13
1.9837547525753673e-13
2.7480901461943045e-13
2.337772535039001e-13
9.603048506644739e-14
8.199658649630204e-14
1.154398414810015e-13
1.6844956431067095e-13
2.2965749485860243e-13
3.1119963244154975e-13
4.3222188706589833e-13
6.164676243869104e-13
8.971263161909679e-13
1.3242394405817352e-12
1.975533851504367e-12
2.9735069706436373e-12
4.5135454709814884e-12
6.911386488659623e-12
1.0685032674390502e-11
1.6699667374136896e-11
2.6431332450190114e-11
4.246318425360453e-11
6.945768541679453e-11
1.211643757938168e-9
3.0133874705595825e-9
5.093127025206614e-9
4.763328405019142e-9
9.817799126861695e-10
4.250756431638787e-9
9.641142860312798e-9
1.4885886382810922e-8
1.9958797538476227e-8
2.480250847064938e-8
2.926960937161016e-8
1.4315617718991792e-8
6.032891323245103e-9
6.4563197274682406e-9
9.104828435185971e-9
1.0716323375354055e-8
5.346466284863976e-9
9.568034770637167e-9
2.482085690125561e-8
2.8216024241041807e-8
2.5230166640052745e-8
2.159376402087502e-8
1.739904272959563e-8
1.2102181219310417e-8
1.6868629915540265e-9
9.597847210703969e-9
1.0029633953110308e-8
9.243548861522207e-9
8.666121743611462e-9
8.366688883087768e-9
8.318282604992238e-9
9.659960275274892e-8
2.3616901501297083e-7
8.20167353869229e-7
2.183349644176652e-7
8.963774179181926e-8
3.0578846647590625e-8
4.8860701459980885e-9
5.471905430793404e-8
5.91776766442716e-7
2.0681950823523496e-7
1.8344661245471697e-7
6.05826673372824e-8
1.4683629129405938e-8
1.762079747439847e-9
5.524049148928673e-9
3.5839738802613035e-8
3.3890952805989834e-8
1.7947587220422646e-8
1.6229170641462556e-9
6.308630905113713e-9
4.536861303927819e-9
3.634795164290489e-9
2.3626060316427946e-9
7.266353354280151e-10
3.332205022559937e-9
6.5533827508648285e-9
1.1474197454703996e-8
1.846604568928781e-8
2.3886465395176874e-8
1.0619774517146906e-8
1.3287981180508773e-7
2.853051537135372e-7
2.3257143628324607e-8
9.540611822598796e-8
1.2237219890249323e-7
1.330814293213774e-7
1.3998648408965603e-7
1.3212403712142948e-7
5.321180120689822e-8
6.90849532874641e-9
8.347295998599641e-10
6.4431366037924576e-9
1.7292093472347993e-8
2.212276186213075e-8
8.191190953328066e-9
1.088460664132598e-8
2.4936849752648898e-8
1.995059723438955e-8
1.72310653637138e-8
1.6399907900005585e-8
7.301117100719483e-9
7.1779935759339885e-9
2.2126840816929312e-8
2.8560724699890763e-8
2.6417306706103416e-8
2.2493464239559172e-8
1.751531289618076e-8
1.1559855260914302e-8
4.1079742761732465e-9
7.126506390074171e-9
2.973817085217588e-8
3.0651074721783095e-7
1.2619845018356267e-7
2.2705921535430334e-6
8.312679335678037e-7
4.545341369475908e-7
2.488413561124728e-7
1.1496485645892963e-7
2.1905828230855653e-8
7.274721636200785e-8
2.2896486871582014e-7
4.97088410389133e-7
4.6898920016081016e-8
7.645619171291385e-10
6.360427228923527e-8
1.0094837853090709e-7
7.646645568977159e-8
2.6914323075847637e-8
1.270944454079811e-8
1.5341899140664545e-8
1.1704776199115498e-8
9.889460742943348e-9
5.923260974530539e-9
2.631535919516997e-9
1.1317595378235885e-8
2.5082535771736365e-8
5.060583286459408e-8
4.9852640826760346e-8
3.029424821783906e-8
1.4132690163228404e-8
4.5740199074243065e-9
4.037737005370984e-8
2.2726720262191624e-7
4.189120034814124e-7
5.336509542751393e-7
4.5512192168426826e-7
3.5253843960244933e-7
2.9880095377290885e-7
1.79478656440071e-7
1.2912320566082766e-8
1.0018878352255119e-9
1.277566018019286e-8
3.1351857024505364e-8
1.3467743549737675e-8
3.131206678742956e-8
3.210137362513129e-8
1.0683585186719976e-8
1.3440282121160497e-8
3.0035720074764126e-8
2.4187509495543705e-8
2.101280844827672e-8
1.994220279446971e-8
8.32585349830893e-9
8.87826022573989e-9
2.644238023411885e-8
3.560379325657679e-8
3.345997504989979e-8
2.839796914651793e-8
2.189312491915353e-8
1.429048618511474e-8
5.164817310444545e-9
7.729524222719392e-9
3.145980282492956e-8
3.8046581599778933e-7
2.6697457084638197e-7
2.503596036961259e-6
1.061514299563455e-6
5.96125383434612e-7
3.357386472848971e-7
1.5787491587299944e-7
3.0640195669702955e-8
1.020074796250509e-7
3.3796321267110997e-7
7.577740805180719e-7
7.60473724962324e-8
8.24044506313839e-9
7.504146402268743e-8
1.2597890716290116e-7
9.557742379471999e-8
3.329099467682506e-8
1.1997476818491761e-8
1.7200777540578754e-8
1.3159233724444116e-8
1.0964845314197764e-8
6.7370278412767964e-9
2.592944351587817e-9
1.2089638387348947e-8
2.7007486689267278e-8
5.5747666935122776e-8
5.96616874832996e-8
3.5763916447262064e-8
1.6215637954080565e-8
7.604750458682046e-9
2.440127690765445e-7
5.26701788855153e-7
3.53193804010778e-7
4.3127630659474945e-7
3.7160235615633157e-7
3.299667259866615e-7
2.9423416976044177e-7
1.8298413543016436e-7
2.779797752119395e-8
1.1224937665399802e-8
2.2896549993131263e-8
3.786870577595995e-8
4.283174235714516e-8
9.621931592129053e-8
5.271113173743851e-8
1.357832261796945e-8
2.308071941267789e-8
3.454148939744535e-8
2.6230178688060197e-8
2.3969316573845948e-8
2.0395887451026112e-8
1.7126136263063042e-9
1.7291294611600964e-8
3.8177749961158926e-8
5.0447038064472793e-8
4.7059520852242536e-8
3.8381274209166765e-8
2.797074775406392e-8
1.693857181284892e-8
4.9430590158832415e-9
1.0178324443477668e-8
4.1769910058564203e-7
8.104465661003092e-7
1.7475339773609765e-6
1.4041221671923289e-6
9.284861286885477e-7
6.238445262501378e-7
3.606254286224664e-7
1.4410490812902444e-7
6.23503077144133e-8
3.476384909738645e-7
7.547331895748678e-7
1.1997385276950834e-7
3.04035121480025e-8
1.5533386941467356e-7
1.7278883404483174e-7
1.0425545758514396e-7
2.4218568919382476e-8
2.2121964627706573e-8
2.1833874136121866e-8
1.7054163912694704e-8
1.4203874827896311e-8
6.089417482845695e-9
6.9660240720867674e-9
2.2004239933374797e-8
4.967556942148184e-8
9.173584343315496e-8
6.130523950299675e-8
3.739460334573962e-8
1.2119125819718846e-8
3.691326748108633e-8
1.0005221409015e-7
3.36893349366669e-7
4.227460735557475e-7
1.1528949363962783e-6
7.024755184705162e-7
5.084043016686566e-7
3.98564074289909e-7
3.017907562735441e-7
4.12901613838798e-8
3.978532942312285e-9
1.5987390254135445e-8
3.297233899109471e-8
1.532829685191681e-8
6.325328142822114e-8
6.420179257543839e-8
2.3810432438230215e-8
1.622042598498672e-8
4.798008922789681e-8
3.696048903994138e-8
3.258819773033644e-8
3.121858964302216e-8
1.147422434597748e-8
1.4952752760177258e-8
3.933603316750402e-8
5.214254327709595e-8
5.1217833961853066e-8
4.493234811174546e-8
3.567856656817748e-8
2.4614840490611635e-8
1.1986257969052101e-8
3.8068436849677505e-9
2.779808662565848e-8
5.567577905930214e-7
7.046157949994476e-7
2.9050925696802958e-6
1.6530449418915758e-6
9.759474911706901e-7
5.817262606648304e-7
2.7913031413707223e-7
3.324120248042767e-8
2.87560748092882e-7
1.2148076358078452e-6
1.3627929748571802e-6
2.713263723356126e-7
6.448401104593248e-8
8.044435150729475e-8
1.7934554746333112e-7
1.4748893191825695e-7
5.863383321483169e-8
2.704535202140034e-9
1.891298375935798e-8
1.5181644705204413e-8
1.2107416852410204e-8
8.243508567719806e-9
1.2227815383902774e-9
1.1002185047241378e-8
2.501118104107537e-8
5.27701221556313e-8
9.204215031490704e-8
5.27620293289598e-8
2.3219244314884302e-8
1.4915752606878136e-8
3.128540069890693e-7
6.13933076627801e-7
4.161130811512714e-7
5.142594187192411e-7
4.575189429730523e-7
4.0788806202643674e-7
3.548433173446792e-7
2.973398279797786e-7
7.127781599075967e-8
6.692208886478092e-9
4.035162650249835e-9
9.557517164075684e-9
2.2129576217948086e-8
1.0108559689739611e-7
5.6128985632389985e-8
1.4292014359061302e-8
5.003534885845964e-8
5.189599110663937e-8
4.1992748139228185e-8
4.133260425312771e-8
2.4210820421649034e-8
1.092432603459253e-8
4.076573130466666e-8
6.374222471948979e-8
7.046400763818864e-8
6.672167547369778e-8
5.6924826689045605e-8
4.3433149393017484e-8
2.8075697413410972e-8
1.1080240460772873e-8
9.591556978121445e-9
6.63470849836343e-7
1.5462470787374699e-6
2.379889084356582e-6
2.293492857130969e-6
1.5385653799580498e-6
1.0517970414558844e-6
5.925408791488128e-7
1.234606007198777e-7
6.411776970398096e-7
2.04726089230047e-6
1.4188369219098244e-6
6.203743439925534e-7
1.2358175477231777e-7
1.3026149029486615e-7
2.4089365915390024e-7
1.88347058548083e-7
7.517462709392822e-8
4.5179373231462363e-10
2.1164312706508924e-8
1.7664711218296825e-8
1.3868626909856028e-8
9.118567519979712e-9
1.684908921097078e-9
1.3030922649388519e-8
2.961925997501083e-8
6.360538420838424e-8
1.1590887526291005e-7
6.619742027886783e-8
2.6553660256105565e-8
4.2942274129527785e-8
9.46216121640495e-8
3.912314483729324e-7
5.15428568571264e-7
1.0165999901244223e-6
7.847357543030404e-7
6.142280169232416e-7
4.928105488967813e-7
3.9700430776763915e-7
1.5795040786539535e-7
5.140228635881684e-10
1.407961586149445e-8
1.0387009584442715e-8
2.3784955294946404e-8
5.2424642679499677e-8
5.58092985715274e-8
1.8135995143047784e-8
5.6446866830484325e-8
7.747918181965165e-8
6.272562015571781e-8
6.2969874668711e-8
4.144850247624662e-8
1.0929359890442658e-8
4.878843672114778e-8
6.861310390863425e-8
7.526424457142802e-8
7.495346998114223e-8
6.853699145110992e-8
5.6617341371318395e-8
4.07620191587902e-8
2.176023230597135e-8
2.000890696813423e-9
3.611996842769845e-8
9.889609588166954e-7
1.4461453777209218e-6
4.381142704834821e-6
2.8233905693089963e-6
1.6527922688541232e-6
9.744949586364604e-7
3.7512296713272075e-7
4.4416529742874873e-7
2.313420986613234e-6
1.4444054763566378e-6
1.6259191172979686e-6
8.267319720476515e-7
2.623391702379262e-7
4.736219843015153e-8
1.4805035613314469e-7
2.305000946256721e-7
1.571224636492411e-7
3.9359678795477274e-8
2.917894942007417e-9
1.3100680254139719e-8
1.0605098346904176e-8
7.962145790008167e-9
3.4204463768048583e-9
3.73397647809805e-9
1.08112050388142e-8
2.1705469367642927e-8
4.2547724028884376e-8
8.264275618590024e-8
6.574068719526113e-8
8.22979784378875e-10
4.463175973963254e-7
7.100755377868199e-7
2.061521808181395e-7
4.190575128103139e-7
4.515867121236629e-7
4.5259656473162915e-7
4.185207583965141e-7
3.455568382912687e-7
1.2376976703264587e-7
1.5863616924488438e-8
4.876417947150355e-8
5.5802590935340435e-8
4.2670987213610444e-8
2.8483058613354765e-8
2.6620218799508985e-8
6.791212028094531e-9
1.0268599909893475e-7
7.870325155335389e-8
8.095048326182217e-8
3.945584876643397e-8
3.3215104462229754e-8
7.090257930311159e-8
8.836350900150728e-8
9.867283351393457e-8
1.0504563622262072e-7
1.050610031177576e-7
9.634729003918944e-8
7.93871813244638e-8
5.6571600702911426e-8
2.9246603710602862e-8
4.102427287091425e-9
1.3080862989890694e-6
3.506117823391974e-6
3.619413283533952e-6
4.564075521846666e-6
3.1556941239663563e-6
2.3054228965235786e-6
1.1135704065035308e-6
1.6993994918652384e-6
1.711914835246681e-6
1.943279039045222e-6
3.7505512548831264e-6
1.6625277857856e-6
3.0311968562763595e-7
2.6493207254472e-8
9.830818850143895e-8
2.3492586750829911e-7
2.3026032070227837e-7
6.933993594152045e-8
1.082084014390416e-8
7.752539489616695e-9
1.0070475196394238e-8
7.508217603989517e-9
4.456304455772298e-9
1.4441089587569424e-9
7.38118677125098e-9
1.493798244548973e-8
2.817415830507455e-8
5.397118703349794e-8
9.860979613537508e-8
2.3467344229591058e-8
1.076931253164111e-7
5.358115910424433e-7
7.885653398130459e-7
3.1395520540937495e-7
5.464612311703135e-7
5.819411827115747e-7
5.581153869479183e-7
4.5413154381536714e-7
2.0615815539329282e-7
1.3820167758311471e-8
6.997244923873113e-8
7.251711996119948e-8
8.320617379682384e-8
2.4906417388334244e-8
2.0647030361550846e-9
3.96258997702415e-8
1.4349039184041498e-7
1.3176961343284924e-7
1.3615259782370686e-7
1.3225971582227637e-8
7.785560567384159e-8
9.667057303323796e-8
1.0415038729480471e-7
1.14460480799386e-7
1.2573227947253185e-7
1.3296064341805205e-7
1.3110326506810234e-7
1.1765080140151125e-7
9.352518631272368e-8
6.06064392619258e-8
1.844336352731364e-8
3.7851741494213596e-8
2.3033987010157143e-6
4.344582047651486e-6
6.743101673331702e-6
6.2760608816034904e-6
3.920576558909688e-6
2.8239726622592837e-6
1.2584914048401263e-6
1.56510753697128e-6
1.7053787255874163e-6
2.951237171510445e-6
4.054557448518476e-6
6.137136640777936e-6
1.999792392585853e-6
2.7264503491696535e-7
3.703786459035277e-7
1.4493250395973586e-7
4.29907001732206e-8
1.1749161887999592e-7
4.9960141238836246e-8
1.0621443098892237e-8
1.2498270143278472e-9
2.540449180785515e-9
2.7466550071936955e-9
1.8078371421945066e-9
1.0313216912953696e-10
2.190752343377506e-9
4.4646458942669785e-9
7.757267835357919e-9
1.294671735441257e-8
2.080548453057214e-8
6.88180591469007e-8
9.179085685114178e-8
1.925170076016291e-8
7.064582673765014e-8
1.4147271574735041e-7
2.0294186636446764e-7
2.0988695180353102e-7
1.2972058206134238e-7
2.5976743876425602e-8
4.999495274014654e-8
7.811007334726911e-8
6.735949342436929e-8
5.8015113444524366e-8
3.6662902012709244e-8
5.6069359327991376e-8
1.0540151557886717e-7
1.8912004044480223e-7
1.1143421486059999e-7
1.1471457369548048e-8
8.801320891606314e-8
2.397112493403396e-7
3.054240321379879e-7
2.3251931289503797e-7
1.9698817338101724e-7
1.947866747757277e-7
2.0457287475449315e-7
2.1801476462602156e-7
2.2644557138850013e-7
2.1843947003000704e-7
1.8685197942400411e-7
1.345492410645556e-7
2.2214048329958716e-6
0.000011607522867788092
2.848552101245804e-7
6.322129923673233e-6
7.984381415662343e-6
8.729316661328144e-7
3.557185090694954e-6
4.041903004470406e-6
5.2521314066722814e-6
1.084282963103334e-6
8.51741834704005e-6
6.805258603784631e-6
4.848517963370933e-6
4.119466005028545e-6
3.814656294550624e-6
3.3790682417897454e-6
2.245407350375516e-6
1.2034566198380305e-6
6.280925697565631e-7
3.7258359058806847e-7
2.948269300255359e-7
2.9563026852238176e-7
1.284809193003508e-7
5.974789582846838e-8
8.077843400329621e-8
3.72598338354081e-8
2.6327904453477473e-8
1.2656222565543533e-7
1.3210383466792998e-7
3.167184142216146e-8
2.766959846963722e-9
1.4059475153143815e-10
3.963996416225447e-12
4.392807526552854e-14
5.790839144418047e-13
1.6117816618911908e-13
1.0790827877968803e-13
9.142309954807343e-14
1.595852400989567e-13
5.055126732485326e-13
1.3279967589664904e-12
2.440759644456354e-12
2.728095214564545e-12
7.944510219808623e-12
4.4028998902891986e-12
1.3315864658925635e-12
6.145340189073337e-13
4.049295734665281e-13
3.9125077827197033e-13
4.724215511521776e-13
6.157300201254466e-13
8.180208390318935e-13
1.0914071532447546e-12
1.4591661384077135e-12
1.9566863360783614e-12
2.6359725511791847e-12
3.573866925161752e-12
4.885797939813895e-12
6.748995408063589e-12
9.44264597687638e-12
1.3420062270420727e-11
1.9444152065466976e-11
4.136788761375375e-10
6.873731816720516e-10
2.5804865278633896e-10
2.1162971307095747e-10
2.278637204923555e-10
2.828938252269386e-10
3.8764122605149844e-10
5.81648894592489e-10
9.68986423644177e-10
1.7940532730330328e-9
2.7242530968402752e-9
1.6015199888161548e-9
2.6630732724365687e-9
2.910426532614472e-8
1.182807199537405e-8
1.1209231299825621e-8
8.895001994845762e-9
1.1391812877747282e-9
2.037575602936861e-12
0.
0.
0.
0.
0.
0.
0.
0.
0.
0.
0.
0.
0.
0.
0.
0.
0.
2.2969435971425242e-14
3.1549542009186344e-14
4.3435423049897377e-14
5.9936255425425e-14
8.28991766048615e-14
1.1493629752409711e-13
9.572234318312219e-14
4.0601328838918786e-14
3.581278649376652e-14
5.105836468552155e-14
7.351716996680305e-14
9.872413382821667e-14
1.3232613243919546e-13
1.8246529862655138e-13
2.5893807150695855e-13
3.7529840842202005e-13
5.518738437384087e-13
8.20060335551225e-13
1.229005470888754e-12
1.856466345359768e-12
2.8268879148032447e-12
4.342120798247865e-12
6.734752084073509e-12
1.0563029557622604e-11
1.678484784352986e-11
3.081226923237914e-10
7.395623390285358e-10
1.3049442855236688e-9
1.5216013065172065e-9
9.111241888133673e-10
3.519250625207243e-10
1.9433416511514244e-9
3.686807307517702e-9
5.51343378288562e-9
7.386326684829923e-9
9.263294529144923e-9
4.68581557947545e-9
7.093683978817295e-10
3.0605969202726237e-9
4.3234027660807115e-9
4.753284509512854e-9
2.2264091513914014e-9
9.600677396824135e-9
1.8247413737463052e-8
1.824501695131193e-8
1.5515752312887e-8
1.2974348199615888e-8
9.641593175991843e-9
1.1024421632314384e-9
2.8193031401942794e-9
3.3133224002838754e-9
3.2066817153222574e-9
3.064907911349686e-9
2.9982422021895393e-9
3.0343098902997067e-9
3.187660670957342e-9
1.578776213633575e-7
2.889488314737133e-7
1.033939754241484e-6
2.675129803046382e-7
1.0609264241762464e-7
3.478895593297416e-8
7.321354262892413e-9
6.930505855620417e-8
9.377355887282915e-7
2.277034843064301e-7
2.1652512720003472e-7
6.863416434067165e-8
2.0960641435796912e-8
1.3929833760206918e-9
2.2171084513017527e-9
3.853666824959339e-8
4.03428370764512e-8
2.1925789073187574e-8
1.7295962207944513e-10
6.778722978919599e-9
4.9557077720986985e-9
3.9022129758345e-9
2.6731655705009643e-9
5.426691585813309e-10
3.2934173750959786e-9
6.554852432338308e-9
1.1482413987703419e-8
1.8517585545471603e-8
2.551908558313506e-8
1.2694793058506303e-8
2.992166932193096e-10
1.5246823584524554e-7
4.265434987899452e-7
1.3766116384036468e-8
1.6243162233715544e-7
1.8160456213359413e-7
1.866353710372375e-7
1.8839064884907388e-7
1.6529874320174165e-7
5.1196840218029385e-8
7.897677205238401e-9
6.421337942593427e-9
2.5685441779358667e-8
3.3168746637163795e-8
1.3843325950562209e-8
1.2890058976394474e-8
3.615658539438591e-8
2.9334873794543894e-8
2.5397603245367693e-8
2.4971751227745895e-8
1.42096849290787e-8
7.616296443566404e-9
2.609254996080088e-8
3.0520927119319664e-8
2.9295352057856528e-8
2.64569062568707e-8
2.2069770089640876e-8
1.597897043223359e-8
7.466444258213108e-9
6.706964064548382e-9
3.853037765551814e-8
3.56349991779198e-7
8.148498965713973e-8
2.7115035376778684e-6
8.715273095449016e-7
4.616706780830343e-7
2.416336575184722e-7
1.033430051146266e-7
5.4891086063909375e-9
1.0710521778373018e-7
3.501402973623318e-7
8.549826292351692e-7
4.285933885769053e-7
4.395360532716673e-8
7.07050391621389e-9
1.693527714134457e-8
5.347042990597834e-8
9.283940773407064e-8
5.578914000982865e-8
1.0586930436813235e-8
8.28292731295005e-9
8.236500592690505e-9
6.135952924280192e-9
4.712437351692256e-9
8.654018373673206e-10
3.405707108469297e-9
7.68750283549395e-9
1.4094072739089775e-8
2.4056077325048492e-8
3.759290532883057e-8
2.9071568304689274e-8
2.7727748687906385e-9
2.759897961786656e-7
5.898258559520706e-7
5.7629298021395756e-8
2.641136362623314e-7
2.991811323319632e-7
3.1076642544302314e-7
3.069529958669528e-7
2.926415254025402e-7
2.8239022097409756e-7
1.8489545595981374e-7
7.003942989704041e-8
1.4140067666088952e-7
8.817213816196032e-8
2.9188983020204252e-8
3.6300004889481615e-8
7.383185217390543e-8
5.647151571253507e-8
5.253453774180979e-8
5.071511836357119e-8
1.629061563042769e-8
2.7361838192862962e-8
5.157624713195349e-8
5.6429805306319424e-8
5.5506010525174255e-8
5.125696866440002e-8
4.3424241478943795e-8
3.199082537877544e-8
1.6106091622185555e-8
8.898744229526057e-9
5.974030378752152e-8
1.8264418048429442e-7
8.510620333656239e-7
4.857888656616407e-8
6.203411137460681e-6
1.5576868454559724e-6
7.58749954386003e-7
3.430343918784108e-7
8.786954893013751e-8
1.5031583986895284e-7
9.139140331170591e-7
1.4307571240333454e-6
9.26456546727657e-7
2.6737496898686995e-7
7.877500921214325e-8
3.504661386849393e-8
8.519609275145311e-8
1.614711658444723e-7
1.0780317193393801e-7
2.8186818796282092e-8
7.866688107399189e-9
1.3290916355671847e-8
1.0113940263998887e-8
7.926265106460177e-9
3.4496910731085566e-9
3.558168989171485e-9
1.0280266024580389e-8
2.0495058940685047e-8
3.8929148598248755e-8
7.008104552993798e-8
4.690823284298848e-8
9.806919361891323e-9
3.0885898055880395e-8
3.400763204692217e-7
7.3655934639422e-7
3.55109556033494e-7
5.280363514200997e-7
4.948908537273584e-7
4.5366534548241196e-7
3.961122235748456e-7
3.5366879745043946e-7
2.413977825529223e-7
4.77864111960274e-8
1.1516339558967626e-8
8.442183121005998e-8
1.0792883256474942e-7
5.097234731300878e-8
8.102432579745104e-9
9.378116004864585e-8
7.32824666322878e-8
6.46138901271961e-8
6.492431871031089e-8
3.254943128261748e-8
2.1319917503322183e-8
5.742989844579259e-8
7.028817937730744e-8
7.236759439806008e-8
6.912183348188543e-8
6.07436747175647e-8
4.768377891801925e-8
3.057316487197242e-8
8.093524401069407e-9
2.588242570886514e-8
8.229272921981775e-7
9.705480163581348e-7
4.037712272517719e-6
2.240164004340003e-6
1.299317635542509e-6
7.542486103759267e-7
3.265379535954578e-7
6.984176302866995e-8
8.825184676504509e-7
1.999937996373006e-6
1.2843812291830247e-6
1.6489945709104484e-6
2.655272910838417e-7
1.4474173205821694e-8
3.5845318357309126e-8
2.4371336195346426e-8
1.566353459930651e-7
1.4809384255581168e-7
4.444151784679121e-8
4.6328640834293635e-9
7.081145904709949e-9
6.761329800477917e-9
4.920866393111283e-9
2.6747631707958067e-9
1.498848721785721e-9
5.197363222200863e-9
9.854907222348084e-9
1.6986660498397845e-8
2.7306143287129104e-8
3.838637453710163e-8
1.511275204443185e-8
3.848098133997367e-7
4.217729334929391e-7
3.989725397055458e-8
2.615988953000733e-7
3.423822419310757e-7
3.918513644698116e-7
4.097559521164737e-7
3.9157567760692256e-7
3.2248077962006976e-7
1.3668378507421954e-7
5.727410397118227e-9
6.848875377329774e-8
5.520406182954059e-8
7.529908610771287e-9
1.3485663963745785e-7
1.3569712882411818e-7
1.23935858203993e-7
1.2711617506261573e-7
4.376590907047027e-8
4.699015626787454e-8
8.208131307893858e-8
9.5617972338427e-8
1.0383293722780766e-7
1.0775311120702812e-7
1.0469476038307523e-7
9.292558963517591e-8
7.28031316355326e-8
4.465261415780885e-8
5.364550174187905e-9
5.6111958441863584e-8
1.691987304481872e-7
2.0793508541996175e-6
7.315353402729055e-7
0.00001033343514755292
3.5598082797389683e-6
1.791454234559207e-6
7.797886019085458e-7
2.2501140574456082e-7
2.3754731616082657e-6
1.3896519127764426e-6
1.578114854862014e-6
3.952178763030231e-6
2.1865457554413353e-6
3.079175233474486e-7
4.5703825941943416e-8
3.3926845121059196e-8
7.953390264855206e-8
1.924702503297879e-7
1.417843531003047e-7
3.1658645601133124e-8
2.9853149890494355e-9
6.1622631730717295e-9
5.982977838569479e-9
4.248566594281267e-9
1.6931888280796996e-9
2.325385541535801e-9
6.023558597933246e-9
1.1085045307624464e-8
1.909718848506147e-8
3.114035218716367e-8
4.2502159674025925e-8
2.2913390737125178e-8
4.5852554352032185e-7
4.090212738420949e-7
6.811407517617309e-8
3.044122737591739e-7
4.017083498152805e-7
4.589083939860589e-7
4.59215122853476e-7
3.767233439875585e-7
1.7044665431702988e-7
1.3559165708266091e-8
7.590498942601673e-8
2.9139645386169088e-8
1.0478968006178193e-8
5.416681387254041e-9
1.2612688134469693e-7
1.6289257535691713e-7
1.6084206172008025e-7
1.432467071939946e-7
1.6632762145972898e-8
8.76635531376176e-8
1.0470214837569806e-7
1.1560012844077583e-7
1.2763248536734257e-7
1.378126260823582e-7
1.4095511614730443e-7
1.3286091695335403e-7
1.1256524826085503e-7
8.142271450503227e-8
3.952937803445014e-8
1.7662469040724084e-8
2.1577285136418126e-6
3.566482838419944e-6
6.871634721212592e-6
5.659773199039047e-6
3.43620548619431e-6
2.2162522835604907e-6
7.084590133620375e-7
1.6914207263331967e-6
1.6556855892477326e-6
2.456238720701199e-6
5.94409310459939e-6
1.521110193075381e-6
3.144813093843349e-7
5.567987514710266e-7
5.474789578387215e-7
4.198050094651219e-8
4.908905910076145e-7
4.6574603042680666e-7
1.849646428683078e-7
3.262386936763306e-8
9.22611612011766e-9
7.650966926265646e-9
1.7264962913151975e-9
2.726714541354129e-10
3.3073128730954694e-10
4.3911143990345934e-10
2.4410842318199015e-10
2.313783392483608e-10
8.161512227661351e-10
1.4422943765652939e-9
2.342928719321293e-9
6.0953815484944885e-9
1.2987273819221373e-8
1.0949934040423097e-8
2.9154130873196836e-9
7.913471849829629e-9
2.007655671138859e-8
2.8583682644008498e-8
2.297673006885718e-8
6.796925998799384e-9
1.1586736278116758e-8
2.628997294342671e-8
2.6433447577361628e-8
6.177728058628104e-8
1.2626266610888739e-7
2.200983570376389e-7
1.347864443614182e-7
4.9694554465193406e-8
1.4677572888525225e-7
2.3139598892815438e-7
2.2435342823200072e-7
2.0311336553637493e-7
2.0297207802949897e-7
2.1629700453878396e-7
2.3492109075145835e-7
2.5149285068497146e-7
2.5692818087688993e-7
2.424160197002749e-7
2.038408210645765e-7
1.4192446480843554e-7
5.693185463178615e-8
5.634000398340324e-8
5.909500166668324e-6
9.06615356691984e-6
0.000010649455080099112
0.000011926076668457142
9.523991422513445e-6
1.253536117801305e-6
2.0774598667871336e-6
2.369083951496007e-6
3.5691671109710966e-6
2.801840414543313e-7
7.078482525077506e-6
3.887048070539066e-6
2.031570050189969e-6
1.3617167414882705e-6
1.1500415870010977e-6
1.0045074967933867e-6
9.394581475237657e-7
1.7685452167214763e-7
2.2334676151361744e-8
4.7412365685170485e-8
8.191700339607552e-9
9.293359179399566e-8
1.3206922234291515e-7
4.3143508514379274e-8
2.2169261838053258e-9
1.250771138586165e-10
1.3881727349264734e-11
6.967175671072245e-13
1.527264383687486e-13
4.891824943875178e-13
7.073404965071486e-13
6.632831999715683e-13
8.143167369128484e-13
1.189535720110819e-12
1.7549924033721235e-12
2.365935472107455e-12
2.9341292077841057e-12
3.4676978811395993e-12
3.994583440073843e-12
4.545733600897101e-12
5.150194081418699e-12
5.834282165703228e-12
1.1395108699361415e-11
6.5506370125815935e-12
2.9827816508591758e-12
1.6102206649363688e-12
1.2783403607785612e-12
1.4055258819027326e-12
1.781488365203083e-12
2.3634866847679304e-12
3.1880322168535216e-12
4.34481816559167e-12
5.982489854518681e-12
8.337067426263337e-12
1.1788897513754019e-11
1.6969959062283103e-11
2.4972656212541497e-11
3.7779194761337454e-11
5.921006701520836e-11
9.721706782958719e-11
1.701174924151559e-10
2.444856529518467e-9
4.09445157071527e-9
1.5214071554129059e-9
1.1010549173287135e-9
1.1737511189175207e-9
1.6121602385336422e-9
2.5815800756864905e-9
3.0413116780869787e-9
2.3775946275182088e-9
1.983506595994051e-9
1.8756749178970215e-9
1.9708306417361353e-9
4.741120155108582e-9
9.142846522520762e-9
1.2449647267071095e-8
4.97864097258419e-9
4.817089484800129e-9
4.294858725015663e-12
0.
0.
0.
0.
0.
0.
0.
0.
0.
0.
0.
0.
0.
0.
0.
0.
0.
0.
2.7330348398014225e-14
3.7541344031247375e-14
5.171830493018679e-14
7.143175027362499e-14
9.89036406187654e-14
1.3728146096294937e-13
1.1733620909830883e-13
4.960189860203751e-14
4.309367520677621e-14
6.0396112096087e-14
8.719677947754171e-14
1.17753328227041e-13
1.5835638177163555e-13
2.1873375710230397e-13
3.108112651412421e-13
4.511631107318849e-13
6.647102616716324e-13
9.900814181238156e-13
1.4880195933686872e-12
2.255148124921445e-12
3.447089645249047e-12
5.318129603080367e-12
8.290877070566192e-12
1.3081956811290009e-11
2.0936139705059833e-11
3.407950034720835e-11
6.174237847693896e-10
1.5811401775167672e-9
2.7020997382950357e-9
2.4587010100460967e-9
3.8369331499287764e-10
2.4605099973194193e-9
5.4419586921261415e-9
8.418365097477467e-9
1.1372202011619263e-8
1.4260921877224615e-8
1.6990237265083326e-8
8.692847120568415e-9
4.008395603712403e-9
3.361842162471054e-9
4.788976667059007e-9
5.287012807226752e-9
6.958297940568189e-10
7.639796201585517e-9
1.633714909657686e-8
1.722798610642359e-8
1.5071036268567457e-8
1.2782648178578204e-8
1.028729730214533e-8
6.755126656580376e-9
2.924079309179961e-9
6.944477413520611e-9
6.458130047206373e-9
5.989927696468108e-9
5.7310128510695504e-9
5.669058085198331e-9
5.788139478422815e-9
1.310450905322952e-7
2.555078223341029e-7
9.0090717921009e-7
2.37377919361604e-7
9.611257218786602e-8
3.224156195445191e-8
5.926954483768064e-9
6.1003706707939e-8
7.509018822596186e-7
2.1392311002337907e-7
1.9775256422297715e-7
6.767001745005001e-8
1.725684593451968e-8
1.7631654376094836e-9
3.5874359032456132e-9
3.659951622456121e-8
3.649558996821277e-8
1.9704438949357475e-8
8.223064586281091e-10
6.454327520100277e-9
4.673241153587134e-9
3.708394027003471e-9
2.483765151426148e-9
6.19846791444805e-10
3.2538429200063347e-9
6.437525746256385e-9
1.1272347755978914e-8
1.8165550513863626e-8
2.4481379692845837e-8
1.1506684842097014e-8
1.3965855502284855e-7
2.8769442912283193e-7
2.333272963572586e-8
9.830084561771072e-8
1.2731816639376264e-7
1.3957936286636083e-7
1.4790902883126598e-7
1.4673146525822634e-7
7.898167129098782e-8
1.6599438385977154e-8
4.181837884190721e-9
7.856460280883278e-9
2.3392839894413113e-8
2.5741704670291312e-8
8.785713478476318e-9
1.294928592323782e-8
2.7247705372967356e-8
2.1486474025105732e-8
1.876788841217632e-8
1.7813727315958535e-8
7.232166053662706e-9
8.644808788896054e-9
2.463433613226174e-8
3.051333065738671e-8
2.8219213499432097e-8
2.409565503670972e-8
1.8789555775988335e-8
1.2390087788002033e-8
4.332229864485143e-9
7.889719810612327e-9
3.263040139437569e-8
3.298290279176281e-7
1.4055665319218462e-7
2.4157159475502935e-6
8.814087637161444e-7
4.80449555494109e-7
2.615738027463472e-7
1.1909269988655602e-7
1.92266093050482e-8
8.572871161457883e-8
2.727178672269266e-7
6.224347981638344e-7
5.4401856252502064e-8
5.3354228748434245e-9
6.173047558299743e-8
1.0566260345060958e-7
8.226920762083737e-8
3.0147033941527796e-8
1.1380145747264364e-8
1.562207949151279e-8
1.1897640714506451e-8
9.972566416909838e-9
6.223911672310088e-9
2.2727843613096532e-9
1.0836916226411408e-8
2.410353285039959e-8
4.912214723700533e-8
5.344128691724266e-8
3.2245836917141186e-8
1.5080092166067188e-8
4.435921722065785e-9
4.150438737165657e-8
2.3406089800964648e-7
4.3152548275950016e-7
5.400068360378932e-7
4.6908396924971644e-7
3.659944889290215e-7
3.107684379456367e-7
2.1625092967493695e-7
2.356087737980028e-8
1.3521509205433414e-10
1.1912144426327871e-8
3.010580577714777e-8
1.3726827582541126e-8
3.6960578042610165e-8
3.4945102561509945e-8
1.0820427239160675e-8
1.6128473020718743e-8
3.277884691579813e-8
2.6034070394170054e-8
2.2911606111880562e-8
2.1647554988967396e-8
8.089537419910962e-9
1.0717890580137559e-8
2.9424789318993143e-8
3.774138044316869e-8
3.540934271110207e-8
3.016701468637443e-8
2.3316958564835642e-8
1.523414186109787e-8
5.478331391011269e-9
8.341353995829088e-9
3.374827180106746e-8
4.0941633452576924e-7
2.9148457440267214e-7
2.6650304498335797e-6
1.1282296603942291e-6
6.314501495387236e-7
3.5370667501438073e-7
1.6358638967576122e-7
2.5749990949815666e-8
1.2492048387001747e-7
4.24566839852468e-7
9.739140100457265e-7
9.20146320502469e-8
1.646790335905665e-8
7.100617783210909e-8
1.3147567330839875e-7
1.0337527603445645e-7
3.795326280029387e-8
9.79693494921608e-9
1.7331783727197005e-8
1.3294073440384918e-8
1.0965714670754616e-8
7.0478333668309e-9
2.0872227062336598e-9
1.1336049189949228e-8
2.5421462928281335e-8
5.2788220202474994e-8
6.471686147605729e-8
3.8426825728133415e-8
1.7514223500575252e-8
7.371261285408357e-9
2.5205865590645796e-7
5.439696560444828e-7
3.474776504332415e-7
4.3643835058823924e-7
3.807453619832523e-7
3.397699777554092e-7
3.027296289349478e-7
2.1413503085048353e-7
3.6791872229459043e-8
1.1138991455591014e-8
2.0299390014829966e-8
3.4087041362854207e-8
4.273181771412166e-8
9.868636982159625e-8
5.2874494911375674e-8
1.287660212052008e-8
2.7674690746640235e-8
3.7125909016056123e-8
2.8405301214837243e-8
2.640680484328932e-8
2.1541442503104807e-8
2.1064421875300818e-10
2.063270566590179e-8
4.2708898418433246e-8
5.3305775207328564e-8
4.946433176337916e-8
4.0577331859426663e-8
2.9739568629623904e-8
1.8105423570620247e-8
5.35721695058906e-9
1.0745534533281626e-8
4.5187628640377136e-7
8.859324497559578e-7
1.8772341936990508e-6
1.5175632281729047e-6
9.987990252874976e-7
6.683513552069603e-7
3.8185249165500775e-7
1.421377029665329e-7
9.92246413179768e-8
4.780201452765878e-7
1.0442352748216297e-6
1.6323225361013848e-7
1.374893591042946e-8
1.5377384203984794e-7
1.8397294956652613e-7
1.1606592429283477e-7
3.147540268646214e-8
1.9536171624041524e-8
2.200485772894137e-8
1.7063669177993618e-8
1.4126443157199626e-8
6.792364636493405e-9
5.897046058442905e-9
1.999852904447494e-8
4.5186090783673117e-8
9.452617169707481e-8
6.719907053521022e-8
4.065434952357849e-8
1.3916554308839795e-8
3.691822587473867e-8
9.98339180190756e-8
3.43473733021496e-7
4.368224834512568e-7
1.1292186271461981e-6
7.16414589319329e-7
5.246860276962801e-7
4.1218591352205175e-7
3.2466620244697356e-7
5.646379722454503e-8
3.206692004287986e-9
1.1724056574937817e-8
2.6659053046677313e-8
1.0193784443575578e-8
6.52364543750241e-8
6.405721820241811e-8
2.3084045047732558e-8
2.1145042817378637e-8
5.29281172974096e-8
4.024868474734324e-8
3.6341989704824277e-8
3.424543281828791e-8
9.805884036034694e-9
1.9210932839377524e-8
4.4454022848256595e-8
5.5448246359944e-8
5.4274525204514734e-8
4.790739843287974e-8
3.825793474315989e-8
2.652597761634878e-8
1.301118516732415e-8
3.939402170118839e-9
2.95633807393666e-8
6.113552463010082e-7
7.828993129579141e-7
3.135697481302122e-6
1.797016928268888e-6
1.0561899765524463e-6
6.259515412594647e-7
2.9225593050886034e-7
9.384238023027967e-9
4.151668165203369e-7
1.805403343217609e-6
1.2638954660966426e-6
3.733336032697276e-7
9.664560631100366e-8
6.422074962328651e-8
1.8396697400980063e-7
1.6280040988169245e-7
7.002244763729452e-8
3.110414544625047e-9
1.7850845937051336e-8
1.5115948854626503e-8
1.1857160373033114e-8
8.430946041856137e-9
3.0353869004752093e-10
9.556015092660548e-9
2.1973088754103403e-8
4.601427003377856e-8
9.319675445593689e-8
6.003564460713127e-8
2.6741256419431965e-8
1.36902166210682e-8
3.2570270773907567e-7
6.431899148013551e-7
3.8320014631765847e-7
5.054387743477746e-7
4.615889994281448e-7
4.178428550962707e-7
3.6585382015753664e-7
3.1009371138804015e-7
8.361704242805241e-8
3.539920211444698e-9
4.477936882423555e-9
1.8857749951541267e-9
1.1189316855425864e-8
9.117193906066088e-8
5.2243464156679684e-8
1.2107185719970072e-8
6.228055893480212e-8
5.5619433340944075e-8
4.684491570420165e-8
4.642188171412978e-8
2.1100599592637364e-8
1.760882250278499e-8
4.8976388265886176e-8
6.941289158826105e-8
7.484221374548506e-8
7.125620242299079e-8
6.14123354760091e-8
4.7348460727071306e-8
3.098874776783208e-8
1.2668985005883785e-8
9.655199406467917e-9
7.395964990808879e-7
1.7547136674928923e-6
2.58735862786539e-6
2.5596739134677955e-6
1.713078790334266e-6
1.1707155450324033e-6
6.47184939043689e-7
5.9121563402609544e-8
1.1736853578574953e-6
1.9358029922599925e-6
1.4481986506174156e-6
7.419546450682935e-7
1.8992403287393224e-7
9.806686302251433e-8
2.4511784341711113e-7
2.121764466353553e-7
9.399242921572425e-8
9.975673777913917e-9
1.8470840606889434e-8
1.726521873573477e-8
1.332225722328474e-8
9.306539895531622e-9
1.9807926607248856e-10
1.0538961601016814e-8
2.4290440800117767e-8
5.126692272846006e-8
1.0738538744244551e-7
7.946108847283763e-8
3.3576378023645114e-8
3.9311826875925545e-8
9.436932422048332e-8
3.9960545901636505e-7
5.462939856934563e-7
9.05159551117017e-7
7.702823408433081e-7
6.242055270309054e-7
5.11085502776822e-7
4.120888143670336e-7
1.7982748728263407e-7
1.5694899168788221e-9
2.3973364449594126e-8
2.363064671519017e-8
3.532848147135617e-8
4.013175999158371e-8
4.842326453594479e-8
1.399172867191258e-8
7.471754581710916e-8
8.330204083169383e-8
7.115239581787922e-8
7.232302814878402e-8
3.49792885790919e-8
2.2684537665858204e-8
5.8283998081218886e-8
7.468746591767909e-8
8.11144155557909e-8
8.142006215937232e-8
7.520763450224833e-8
6.276896906191805e-8
4.5724968238045875e-8
2.499519740355498e-8
9.985537607089e-10
3.7929465726489724e-8
1.130353349321866e-6
1.6976471198891726e-6
4.77905406773889e-6
3.1880698683112554e-6
1.8652032984363372e-6
1.1000191841789634e-6
3.732401363881454e-7
9.70084138611047e-7
1.8810007681903257e-6
1.4274220544574857e-6
2.0401222526070757e-6
9.801354090992176e-7
2.658699828889335e-7
6.266747394973348e-8
1.0710856941998855e-7
2.2968252132198215e-7
1.9013661121236987e-7
5.348113602384787e-8
4.151250393727575e-9
1.0578867312817055e-8
9.929030054721196e-9
7.379561145674345e-9
4.0156312597229e-9
2.196482032758689e-9
8.171614232935384e-9
1.6427112147885677e-8
3.134860944998778e-8
6.011217428058453e-8
8.878686531928421e-8
1.2728914833854372e-8
5.138453784332416e-7
5.742176332284909e-7
1.4659547210600801e-7
3.663815595910467e-7
4.2243760460813467e-7
4.4232611943262607e-7
4.1905744748424963e-7
3.347203860049354e-7
1.1457871152657898e-7
2.4203338790543685e-8
5.968108951330621e-8
6.46214363685188e-8
5.541117139136563e-8
9.615696484917578e-9
1.5465921111736936e-8
2.0713056290555038e-8
1.0137996850708693e-7
8.806444205022915e-8
8.94345553748518e-8
8.519784334666147e-9
6.113284698335691e-8
8.70281776091236e-8
9.794478419937937e-8
1.075397563144705e-7
1.1543431927411124e-7
1.1745517036221744e-7
1.1004256541873799e-7
9.285793559409668e-8
6.820125086697324e-8
3.783003575740879e-8
6.380135093153465e-10
1.5273460845679981e-6
4.255023054849325e-6
3.8209771268733085e-6
5.337576269740477e-6
3.791122663772102e-6
2.94357641724183e-6
9.58438215873512e-7
1.6365596314507828e-6
1.7542189719098076e-6
2.3378294840766964e-6
5.579569388866319e-6
2.8706351621028467e-6
3.757550138489169e-7
4.568152440212879e-8
6.52600897789705e-8
1.5356531115686058e-7
2.3348567229756612e-7
9.642498691720022e-8
1.9590404476335478e-8
9.637084483173206e-10
7.69072056186974e-9
6.479649341028036e-9
4.352215030503719e-9
4.3278274803093525e-10
4.3825295558540755e-9
9.462643313141874e-9
1.742351123888208e-8
3.168832239951842e-8
5.825994194488814e-8
7.125378428627487e-8
1.2036986862690754e-7
6.59134957240301e-7
5.203989766409531e-7
1.6761605988300645e-7
4.1769872310830657e-7
5.041097854475811e-7
5.179541745358931e-7
4.134781582818991e-7
1.7256795864298146e-7
2.198705573494992e-8
7.908924881440718e-8
7.688399664132974e-8
8.862962630785803e-8
3.815233629258206e-8
2.2533482418244083e-8
8.236467835295371e-8
1.610357036721544e-7
1.720192556810414e-7
1.420812477675455e-7
6.642953981794823e-8
1.1865445766172324e-7
1.1704722556218075e-7
1.192552171867947e-7
1.295056054069133e-7
1.4308706077085853e-7
1.5387459705153228e-7
1.5555358801290794e-7
1.4389166085891548e-7
1.1864959979791399e-7
8.184066302034813e-8
3.3866740448043144e-8
2.9202896133059072e-8
2.7930533631563317e-6
5.875645638144864e-6
6.962863096257879e-6
7.653098157941083e-6
5.084081971821442e-6
4.485774808303578e-6
1.438187592400522e-6
1.671420907263012e-6
2.0434979248448972e-6
3.978140915698178e-6
3.69583055178077e-8
2.737318118368237e-6
2.941164362522406e-6
7.007805642130286e-7
6.765748680917102e-7
5.028888121598051e-7
2.0799507166375076e-7
2.096721166022854e-8
4.503364712325179e-8
2.083752003607461e-8
4.65771639359575e-9
6.694603881615695e-10
1.0787164286774102e-9
1.3171324347151436e-9
8.19960769998656e-10
2.207566995297391e-10
1.5826590866154551e-9
2.970728057860368e-9
4.9900519123239765e-9
8.088197119908554e-9
2.342043569099167e-8
3.7014413989662594e-8
1.9319413395843247e-8
1.6210943046337613e-8
5.2097804289711326e-8
8.644975827620714e-8
9.041443643000251e-8
5.16891332594375e-8
2.4143477912238513e-9
3.799459758459641e-8
5.735498329233479e-8
5.2233388658865226e-8
4.5015772087729457e-8
4.1730109175383627e-8
6.59013098879563e-8
6.291375301041736e-8
7.106595364918492e-8
9.518887341674881e-8
8.787616814315328e-8
4.069746966345604e-8
4.227861918426123e-9
4.8558119459541445e-8
1.3612309084597632e-7
2.9192255906493045e-8
1.46950801196817e-8
5.7835730311905095e-8
8.584332609372975e-7
1.763090896258871e-7
2.61193319501387e-7
2.3459128874484422e-7
2.0894009464732821e-7
5.254461933670855e-9
5.733993449008723e-6
3.308590659957152e-6
6.138450787962957e-7
2.857472786557189e-7
1.7097559775583268e-6
5.248767551357755e-6
4.657521243326681e-6
8.583035554247102e-7
2.8939572273371133e-6
2.6215669487382485e-7
1.4249991870829518e-7
3.227663135282334e-7
4.601044875411818e-8
3.0305826224432474e-8
1.1589813658793032e-8
3.229115129110932e-8
4.5239727037261326e-8
9.19448721111986e-9
1.5647434702381935e-9
5.448468927404247e-11
1.640587430701914e-10
5.877710323843883e-13
1.0870737541084155e-12
1.5763055451967177e-13
1.5136532173354197e-12
2.3714846104680883e-12
3.3434006996366606e-12
4.386523981004256e-12
5.312289495071477e-12
5.6426579265032825e-12
4.230453804481687e-13
1.7396450155226219e-12
2.756188584371097e-12
3.643381524097122e-12
4.437157896950902e-12
5.2159201418888215e-12
6.054115442980847e-12
7.0097116697031225e-12
8.13150528061066e-12
9.468528970546097e-12
1.1077506572672855e-11
1.309817818825423e-11
8.350129445002518e-12
5.185445544252165e-12
4.323482193663986e-12
5.004851441154285e-12
6.733459324409297e-12
9.480643672475125e-12
1.360177113009078e-11
1.9854191020558108e-11
2.961995111508964e-11
4.546624655318726e-11
7.2450017216505e-11
1.2138030766434365e-10
2.1804356077139229e-10
4.3426127175978884e-10
1.0231208677427044e-9
3.271993041003607e-9
9.837873069829564e-9
1.1083979560090528e-8
2.8678392189772977e-8
5.070882302377668e-8
3.637872264022627e-8
3.492830158817554e-8
4.175506568795605e-8
3.082698924499407e-8
1.5302659917778918e-8
8.957127636446565e-9
6.153968551898828e-9
4.818834611877557e-9
4.220622136879816e-9
4.097882384742621e-9
2.3804920227143586e-8
8.691572538088273e-9
1.1014255349551894e-8
5.316841102003857e-9
1.063671186166499e-9
2.224373940470048e-12
0.
0.
0.
0.
0.
0.
0.
0.
0.
0.
0.
0.
0.
0.
0.
0.
0.
2.3334570168253165e-14
3.194636620727474e-14
4.3918741719987526e-14
6.056127066869801e-14
8.373057642355379e-14
1.1605645977560277e-13
1.6126855227789587e-13
2.2466617568710727e-13
2.079629822165682e-13
8.872987788170752e-14
7.441795229957292e-14
9.851059417417705e-14
1.4234778349890547e-13
1.9504771758094202e-13
2.646453591543878e-13
3.6712965795724e-13
5.233630341778961e-13
7.628107463543034e-13
1.1301767640572148e-12
1.6955443247554691e-12
2.5707260100404475e-12
3.936697511564116e-12
6.090955888652149e-12
9.53142030387934e-12
1.510945094993754e-11
2.431863543805175e-11
3.9862563610350574e-11
7.294195078486302e-10
1.8892120543441364e-9
3.1876390539625426e-9
2.696572047071584e-9
7.411897357448697e-11
3.283792208947808e-9
6.6894631123904426e-9
1.0033931141958871e-8
1.3315029823170388e-8
1.648026652263549e-8
1.9410186491008697e-8
9.849773226318779e-9
4.935434079172625e-9
3.3002989929424313e-9
4.967333382219319e-9
5.564938193473144e-9
1.858419035155447e-9
6.6743301738308916e-9
1.5558688975469238e-8
1.701387604629022e-8
1.5023868054771354e-8
1.2873596457667176e-8
1.0496851904094496e-8
7.2243488507867946e-9
1.979708431872366e-9
7.509677646702673e-9
6.9568517592708465e-9
6.4274606545746924e-9
6.135956605733439e-9
6.058920189014228e-9
6.174423555618811e-9
1.266194125133964e-7
2.4790725051232627e-7
8.804767671009909e-7
2.3265445178673803e-7
9.476820726873481e-8
3.21323056969038e-8
5.224643988161111e-9
5.7990886798002415e-8
6.583495741886148e-7
2.1369642491154066e-7
1.9208910145728825e-7
6.146886332383746e-8
1.602121672634489e-8
1.771616097695866e-9
4.946322073820558e-9
3.6862299837155917e-8
3.556967381438703e-8
1.888694198787697e-8
1.3609963438390118e-9
6.459129661278679e-9
4.658540746472763e-9
3.7183171550839e-9
2.444442933967984e-9
6.970012096707588e-10
3.3521477038034525e-9
6.6081127753287285e-9
1.1572978397618374e-8
1.8641902475597073e-8
2.4537550295533987e-8
1.1089472782836248e-8
9.118019577989163e-11
1.3763226796018428e-7
4.0217411538564204e-7
1.156108600416809e-8
1.5010025743252452e-7
1.653878516451118e-7
1.6822790916857327e-7
1.668409470966566e-7
1.0748198455240136e-7
1.4512467127390739e-8
2.7277536695474274e-9
2.3081217497681386e-9
1.1580856575790344e-8
2.287156325967002e-8
1.0855658838032593e-8
9.954734471773173e-9
3.076168956067253e-8
2.5906617931644718e-8
2.2098370418080186e-8
2.164958150088214e-8
1.3404583920443335e-8
5.24255395463338e-9
2.2166012101650226e-8
2.6946956517975006e-8
2.583657374548771e-8
2.3270944299943286e-8
1.9395296062170065e-8
1.4073020729105503e-8
6.709613417256181e-9
5.379207520533773e-9
3.206656416531731e-8
3.1526611672004633e-7
6.362903912102095e-8
2.447814504090484e-6
7.913216251434331e-7
4.209983410437119e-7
2.222618392657205e-7
9.722486239267293e-8
9.661540325873154e-9
8.665492966905839e-8
2.7336655919399726e-7
6.618702886126918e-7
3.7296863924080704e-7
3.349597036482974e-8
8.12913906986056e-9
1.017326858284171e-8
5.7630420644161e-8
8.504660848104257e-8
4.857290160666583e-8
7.499176399360333e-9
8.965189160458396e-9
8.000093343435661e-9
6.0268091278725815e-9
4.588661479304635e-9
5.193798178108644e-10
3.706004437429901e-9
8.142689554047547e-9
1.4924290415385644e-8
2.5544661159320494e-8
3.957186182746484e-8
2.4855001393238183e-8
1.932388896191752e-9
2.527966719356708e-7
5.919244758102801e-7
6.234516368433199e-8
2.6233915311092077e-7
2.9124211411768776e-7
2.9891620791021307e-7
2.933236845718321e-7
2.8019426551745167e-7
2.6719755886443026e-7
1.4305519780302424e-7
5.512231920480846e-8
1.2709990497412822e-7
8.460918646411447e-8
2.9529566812650567e-8
2.830959215064488e-8
6.71107303871657e-8
5.136377102516377e-8
4.67669142887119e-8
4.5867508746800964e-8
1.8388698021240135e-8
2.1564046960898493e-8
4.676189132930511e-8
5.202013182332152e-8
5.099436570974645e-8
4.693290585345216e-8
3.970026895292934e-8
2.925668130684612e-8
1.4806914171816467e-8
7.962204117563188e-9
5.466733361820338e-8
1.687391125410833e-7
7.628824660741897e-7
3.812369753235276e-8
5.695941131856159e-6
1.432269290690121e-6
7.002837742465527e-7
3.203449885459652e-7
8.983720295651915e-8
1.1284566742867132e-7
6.434104355652741e-7
1.6861839256685177e-6
8.685786185479873e-7
1.9734045990888336e-7
6.600322798815455e-8
2.1407164120293148e-8
9.405266868246084e-8
1.5185600923424142e-7
9.464046140671416e-8
2.2150327562965005e-8
1.0345429440336982e-8
1.328825719189881e-8
1.0062604626510902e-8
7.939851067509863e-9
2.950146071153531e-9
4.177432658290819e-9
1.1272098381763837e-8
2.2488611032622695e-8
4.2996782833044e-8
7.624573388891925e-8
4.022120065342252e-8
7.662153509983966e-9
3.011139665237401e-8
3.2164278732126426e-7
6.964906426237992e-7
3.775599865385641e-7
5.290199872915267e-7
4.841946181581158e-7
4.3780410875297803e-7
3.7972851128028603e-7
3.413359123305693e-7
2.053637649437775e-7
4.135766271495633e-8
1.7405351018036887e-8
8.202479709124644e-8
1.0972793314923454e-7
5.259200831177096e-8
3.232979470582612e-9
8.119663249303265e-8
6.742909224204401e-8
5.7798940792699464e-8
5.795034259871463e-8
3.453346805096869e-8
1.4276395629817168e-8
5.0894647630288515e-8
6.535035729646983e-8
6.728529530632597e-8
6.391192934980326e-8
5.590905012945739e-8
4.3733708381066384e-8
2.7937778174120785e-8
7.236029069313734e-9
2.4252038609687145e-8
7.39806297423491e-7
8.619300136166976e-7
3.7122050953116587e-6
2.0370259386225904e-6
1.185770615503824e-6
6.918476810709356e-7
3.1055344640345846e-7
2.1088826376311832e-8
5.790664939228055e-7
2.0584170749617745e-6
1.2730607473015606e-6
1.3265459419725957e-6
1.630263045452993e-7
3.800384732970307e-8
4.9028953912521336e-8
4.5306072414962584e-8
1.6517885512924622e-7
1.2940529392614076e-7
3.493470078241151e-8
6.693131690615107e-10
8.498533800232941e-9
7.019821522823007e-9
5.162838451915786e-9
2.363418247621654e-9
2.207314672811698e-9
6.27332682179719e-9
1.1757814882683934e-8
2.0322809643221724e-8
3.291971522704357e-8
4.548292753100766e-8
6.787587087449819e-9
4.811578455370949e-7
5.004935089683348e-7
6.203321399133119e-8
2.938764674889025e-7
3.6576567767425534e-7
4.049357002730275e-7
4.126810344725003e-7
3.904830974322275e-7
3.338223738302802e-7
1.516174998551861e-7
5.1709747293234136e-9
8.604695053831614e-8
6.665185889026376e-8
1.6174597263562426e-8
1.0667757589934356e-7
1.2884693703868574e-7
1.1143821201440899e-7
1.1580737838499194e-7
6.185302514106635e-8
3.0076861071026966e-8
7.34206057395367e-8
8.887735128236251e-8
9.649752239786513e-8
9.956213128030807e-8
9.617142364233625e-8
8.488190475911917e-8
6.60793284925715e-8
4.001441441636049e-8
3.5402379313786076e-9
5.4508171203739534e-8
1.6473436272590196e-7
1.8374150144882667e-6
6.238262138378293e-7
9.656741784399081e-6
3.221372663847053e-6
1.6176804310316306e-6
7.160491399828535e-7
7.062075711197712e-8
2.192990004768262e-6
1.4690930952654526e-6
1.4221812090776922e-6
3.1084621317695836e-6
1.540767222955833e-6
2.2193161304082305e-7
1.1059867550862218e-8
9.55511393741643e-9
1.1826951582040784e-7
2.0883390345131747e-7
1.1611548837110247e-7
2.401170063506398e-8
1.1549427381950108e-9
8.00512969442279e-9
6.487919147003307e-9
4.5669281595654545e-9
1.0809544355616574e-9
3.4304323695677002e-9
7.840223530757218e-9
1.4349319711581426e-8
2.4919387232755552e-8
4.1091016141129565e-8
5.1758516845353855e-8
3.648549022175116e-8
6.277749126114098e-7
5.306819446863258e-7
1.1382920669136028e-7
3.656099114258102e-7
4.482004656235196e-7
4.878595160944412e-7
4.750040448991911e-7
4.0135582984438544e-7
1.9930761735961447e-7
2.6598588077908763e-9
6.75987114972601e-8
1.541088177314562e-8
2.6137973405919656e-8
8.42377503203211e-9
9.455417899738798e-8
1.5447932009405905e-7
1.4153175816012014e-7
1.4449379168366253e-7
2.6477070640099164e-8
6.549914838131076e-8
9.36978586457962e-8
1.0658059684507497e-7
1.176906411652008e-7
1.2613053220682496e-7
1.2767550985847748e-7
1.188867161112871e-7
9.931378599535179e-8
7.035486442003531e-8
3.1823062467246846e-8
2.1223527232263703e-8
1.8884167196835429e-6
2.9719867611006345e-6
6.502034551166185e-6
4.977613915468894e-6
2.9729693405072524e-6
1.831748641077508e-6
1.399099153194895e-8
1.843934282169678e-6
1.6011373140307622e-6
2.0584230228067522e-6
5.202239363461854e-6
6.019935563336881e-7
1.421244493349517e-6
1.1671568984752333e-6
1.1796279398007725e-7
6.913776882741328e-7
5.468189566970108e-7
2.4044991710770244e-7
3.52495575171814e-8
3.3121531254441626e-8
1.7479737092116792e-8
3.725339673101841e-9
5.004413781064777e-10
7.959500021199494e-10
8.902188277040588e-10
5.22516863238643e-10
2.505379199893133e-10
1.1821952499044313e-9
2.155227205197535e-9
3.5402281177786422e-9
5.383220152107189e-9
1.5837534797523494e-8
3.0758603431617695e-8
1.9164856406053017e-8
6.988272922812844e-9
3.456051434986791e-8
6.359523670737445e-8
8.311457748956832e-8
6.827290104145455e-8
2.886450090540071e-8
1.2390627087268144e-8
4.24919982512752e-8
3.119934696288859e-8
5.993565569690858e-8
1.6867013389177394e-7
2.168568343069622e-7
2.1072376501402437e-7
2.186130821564378e-8
1.9085540548995084e-7
1.9511624405822737e-7
1.7278407375420162e-7
1.6718385908620192e-7
1.7672534736724755e-7
1.941598339016018e-7
2.1251422138837114e-7
2.2408748487301216e-7
2.210445897116658e-7
1.9833747368183583e-7
1.5512885358122806e-7
9.170522684923039e-8
4.66775927044814e-9
1.1672538499937516e-7
5.573768263627604e-6
5.593518562593554e-6
0.000012627378395682168
9.778784325865408e-6
6.806071963890554e-6
6.842011243351157e-7
1.7531715278334941e-6
1.8864645708303386e-6
2.7924550854688293e-6
2.2175155682601984e-6
8.16727185189349e-6
9.815000533869673e-6
5.372727644338853e-6
3.9602583753652375e-6
3.4422247871123374e-6
3.0223687592090637e-6
2.0566695515334596e-6
6.123870785573451e-7
1.2336280356022533e-7
8.354793758259953e-8
1.1755980591275743e-7
1.0520612506936938e-7
2.4886382541496227e-8
5.639344193273719e-9
8.201749390545735e-10
3.33408066494036e-10
1.0362407004390139e-10
4.5184366370534185e-11
2.104529850299358e-12
3.5725509692252004e-11
3.736501392123228e-11
1.9037994615505762e-10
3.5385533561530673e-10
4.996367960071127e-10
6.51584557476992e-10
7.908403621958691e-10
8.400192939578037e-10
7.068051930030459e-10
4.6284666365191666e-10
2.664480611991232e-10
1.1642008410562207e-10
2.070802910146589e-10
1.0700729536205705e-9
9.927330683709285e-9
2.7189859501357696e-9
5.944207656386864e-10
4.885305286012073e-10
1.458149300903576e-9
2.420418587857028e-10
9.909315283905173e-10
4.287348016078503e-9
9.881381913543613e-10
2.038705115713085e-10
1.9908051062082992e-11
1.8751439174818706e-11
5.399370588387365e-13
1.1729812483452507e-12
3.603631606268073e-13
1.1339807733772936e-12
1.2682629665777494e-12
1.554134705311817e-12
6.773129842449053e-13
1.3799007904606621e-13
3.8111536406958354e-13
5.457700123694183e-13
6.836504910273057e-13
8.108228982119151e-13
1.1006827353792598e-12
1.1330436678189091e-12
1.301864806888973e-12
1.5022888760628619e-12
1.7366285690843977e-12
2.0105925419015194e-12
2.134268369671442e-12
6.497503289762162e-13
2.943233587151963e-12
3.277084473526555e-12
3.0138046183814757e-12
2.9129669673246736e-12
3.128378887827011e-12
3.685670669893322e-12
4.633516909858649e-12
6.0899359486796496e-12
8.282063250975186e-12
1.1620930161834013e-11
1.6861686919365928e-11
2.546701621014467e-11
4.0505121156380704e-11
6.915656972414212e-11
1.3102165118645063e-10
2.938442536993592e-10
9.199697824534207e-10
1.9985128901132574e-9
1.1922060198954518e-9
6.930982625465036e-10
4.384790725568007e-10
2.508307795503492e-10
1.3176780514677017e-10
2.7018930958183e-10
3.042941664656355e-10
3.481439002645547e-10
4.218992662732165e-10
5.477183343353521e-10
9.304623802920335e-9
3.4192758969703953e-9
8.410151045545796e-9
3.31135240131651e-9
1.643635990309961e-9
2.401308101106509e-12
3.016861398009708e-14
0.
0.
0.
0.
0.
0.
0.
0.
0.
0.
0.
0.
0.
0.
0.
2.8606750174823834e-14
3.828129846566971e-14
5.201162529259782e-14
7.120439512538573e-14
9.790797254105793e-14
1.3504315028728348e-13
1.8674749310444988e-13
2.5887449942366767e-13
3.5971060134746963e-13
3.283894874331747e-13
1.373649399973342e-13
1.1428633624041763e-13
1.5302180260013986e-13
2.2298410167861982e-13
3.071073958489451e-13
4.1852214524176873e-13
5.826585296979259e-13
8.326161952443169e-13
1.2152045150851905e-12
1.8014889514144718e-12
2.702860373360833e-12
4.096943490305872e-12
6.2710734097453595e-12
9.697328624805572e-12
1.516542594000003e-11
2.4025079215365374e-11
3.8643289433729576e-11
6.330307525863706e-11
1.0605812782473122e-10
1.8144369831170523e-9
4.7429125868966486e-9
7.626407003965061e-9
5.3181802846795335e-9
1.5501623867909533e-9
9.08216129435873e-9
1.610484334491207e-8
2.267746657640094e-8
2.888162498019227e-8
3.459004925905034e-8
3.9505353552404003e-8
1.9343619572929594e-8
9.693206195481841e-9
5.779907110032344e-9
9.425120088253399e-9
1.0470291135052492e-8
8.542888247587962e-9
4.453475221752795e-9
1.9446966334641576e-8
2.520445490643289e-8
2.307176577218033e-8
2.0319483609274372e-8
1.708166444655839e-8
1.2906417668981884e-8
5.091898848351162e-9
1.2334409556287256e-8
1.35124430957708e-8
1.2082953123260631e-8
1.1222608054330402e-8
1.0815176264034582e-8
2.882658115033929e-8
1.4035010136940825e-7
7.244032380460949e-7
1.8172692016181897e-7
8.43002790506876e-8
3.504273468234619e-8
5.238149230483789e-9
2.5520902855971523e-8
1.2304298741305514e-7
3.8102862452566304e-7
1.5326396221955696e-7
1.4475862928572222e-7
5.0596408064167096e-8
4.7418129134980126e-8
1.1508672178462335e-8
9.120683075237641e-9
1.7511483537762824e-8
3.037264410452891e-8
1.888939750582345e-8
3.084684343695708e-9
4.5150039383391686e-9
3.377178215873454e-9
2.525873380445764e-9
1.7814265827060527e-9
2.5031792917304226e-10
1.8973280184050163e-9
3.6054617248690406e-9
5.813211844943762e-9
8.298677418140028e-9
1.0443243407612536e-8
1.0252472651431015e-8
8.159326949279457e-8
1.7766685581877222e-7
4.280134222733214e-8
6.0709696048013e-8
9.967081660698257e-8
1.2048017422903459e-7
1.363583709064298e-7
1.4899266878039758e-7
1.574566179154127e-7
1.4020596644223083e-7
7.764171848284024e-8
7.607299348266188e-8
3.698765661865704e-8
2.3829193360703033e-10
4.7376112255406655e-8
3.9083570499748615e-8
3.22631962261046e-8
3.2068469537471026e-8
2.4703222730225404e-8
3.0447984794083573e-9
2.7129828125297587e-8
3.3261946927936683e-8
3.296854937010412e-8
3.105491854615637e-8
2.746430784551646e-8
2.180020883768883e-8
1.333031986981007e-8
1.1826092113290324e-9
3.475921977167901e-8
9.142370654829579e-8
6.510779817834632e-8
5.378465880199624e-7
2.537156191519968e-7
4.3515970541938965e-6
8.318569799660441e-7
3.6839479765791237e-7
1.4930092182535901e-7
2.892364843310909e-8
8.22138742404396e-8
4.2538289528081247e-7
1.0892971319262205e-6
5.024981554495373e-7
4.798168917823777e-8
1.1572463644017792e-8
1.3447696317515018e-8
4.8349496883754305e-8
9.919925987713848e-8
7.156573273422619e-8
1.9639959273653e-8
8.702622819903437e-9
1.0863366646532098e-8
8.132397183671277e-9
6.562068609949048e-9
2.8670292148768854e-9
2.9076464152218923e-9
8.31958619898531e-9
1.6400181880286848e-8
3.029724547242742e-8
5.1295251206741705e-8
3.3705285123898154e-8
9.83745854157774e-9
1.1416098794509115e-8
2.4761939394397863e-7
6.352621287120059e-7
2.1305251765227304e-7
3.8721054951234817e-7
3.6920021127989407e-7
3.4595900820336214e-7
3.1481814728694523e-7
2.925805256212409e-7
1.791435291119175e-7
4.739012922499949e-8
3.108622698132878e-8
8.804191623480378e-8
9.399774865932475e-8
4.207451733192386e-8
4.877213298934609e-9
5.703241332389484e-8
4.9351397839574704e-8
4.1359150748719476e-8
4.080298845465856e-8
2.7823820841504e-8
6.83155312764151e-9
3.744503833339631e-8
5.034504154921988e-8
5.0514547190089086e-8
4.673762958495513e-8
3.997718048874988e-8
3.041487774387674e-8
1.794875679536927e-8
4.29649326775263e-10
3.0202442348813266e-8
5.44307608820196e-7
4.3375427981060004e-7
3.2295505217053027e-6
1.433831277566764e-6
8.085714943598013e-7
4.5421229720590615e-7
2.0570401743598703e-7
1.8584594411181798e-8
2.0771938263226638e-7
7.690984436623306e-7
1.326969403021174e-6
8.776836523040986e-7
1.4072941163478485e-8
3.5710439004545e-8
3.5363020784111565e-8
7.439638782743918e-8
1.3943572504769856e-7
8.237354083875768e-8
1.7865478208647447e-8
7.071883542793178e-9
9.677455071805435e-9
7.200011518477319e-9
5.427088725304793e-9
1.3477019309212988e-9
3.6120522204432424e-9
8.448825077167002e-9
1.5642076512663485e-8
2.7123125358752127e-8
4.382061160279312e-8
4.3060228610956384e-8
8.088246275631045e-10
3.8719458100069685e-7
6.546475404019234e-7
9.4603008695211e-8
3.3072136198448045e-7
3.772455750339927e-7
3.939515863632503e-7
3.851442806415013e-7
3.587601156732916e-7
3.3623960953138507e-7
2.2608126398713828e-7
6.394512190896438e-8
1.497871848378992e-7
9.599918101025015e-8
3.153600301531332e-8
5.8066771714373224e-8
1.0518741471757986e-7
8.18785349835159e-8
8.04096377890057e-8
7.098842917768863e-8
7.018689807715308e-9
4.806110321772881e-8
7.095923352045327e-8
7.729328177085119e-8
7.793560805372918e-8
7.360770314230117e-8
6.362220052380663e-8
4.823727873262269e-8
2.7167286466088137e-8
3.492374912149064e-9
5.728040577681031e-8
1.742687358218e-7
1.277089921319425e-6
2.896757641543615e-7
7.973768058570926e-6
2.314465087835608e-6
1.1480265299596213e-6
5.192607925740031e-7
8.710661459538843e-8
4.779422565828693e-7
2.478400672356834e-6
1.2289177135815243e-6
1.507005133644984e-6
6.868083687929198e-7
1.5016973475458276e-7
7.73039477483908e-8
4.6566225489373e-8
1.9071709898043768e-7
1.688136913088697e-7
5.770508607000014e-8
4.654917008431769e-9
1.1488060233762504e-8
1.0383315612970388e-8
7.799776059113245e-9
4.755530653607974e-9
1.517708034670148e-9
7.383444695071154e-9
1.4945450845043423e-8
2.7773045382487135e-8
5.016603076706067e-8
7.97206411918536e-8
2.33341403339382e-8
4.0422310237103516e-8
4.4438521468194567e-7
8.775915772155714e-7
2.7899852933954227e-7
5.170520104903813e-7
5.321701805862696e-7
5.160628586405272e-7
4.6558740875065896e-7
4.0923391468126466e-7
2.8903143217964997e-7
4.511844535153148e-8
2.5860583629714126e-8
5.0499878133219274e-8
8.179375602664175e-8
3.9444881896854934e-8
3.215956929373112e-8
1.3949908918173455e-7
1.0211997691359872e-7
1.0132963576769486e-7
8.785469518445856e-8
4.064779777356207e-9
5.715230113631565e-8
8.290964200239975e-8
9.327059877187943e-8
9.764013675185605e-8
9.585581880249592e-8
8.639708211783705e-8
6.95735682832727e-8
4.6521631392166e-8
1.632875221341074e-8
2.691459198961095e-8
1.2610020700479903e-6
1.7076070805246529e-6
5.318315351846636e-6
3.372484817294796e-6
1.9663594948121426e-6
1.1496800929116116e-6
4.0203471580855913e-7
7.860768891990599e-7
2.1287132152350697e-6
1.5518799102058975e-6
2.059741266740041e-6
3.6155064704346206e-6
1.5725475529616463e-6
2.8479741413739733e-9
1.9111149763174756e-7
8.599864583450407e-8
4.690993536432767e-8
1.3699214548485363e-7
1.0694687894069774e-7
2.260512546643501e-8
2.858253332941941e-9
3.49465050381082e-9
3.7194331221191665e-9
2.568602890294923e-9
8.719092118556652e-10
1.719717397649547e-9
4.053363740016491e-9
7.157455538250267e-9
1.1615176246752506e-8
1.6989555168227747e-8
1.8617086580992744e-8
1.1729784585438717e-7
1.7023272552293323e-7
1.912223704023908e-8
1.2075546235009233e-7
2.068249231620292e-7
2.792418029341669e-7
3.263447496515226e-7
3.082176179028958e-7
1.9645770923049095e-7
4.8938504033150136e-8
4.91351692302581e-8
2.2084083539735214e-9
2.0635953896352027e-9
5.481640917255769e-8
2.010270825539161e-7
1.8262276691309858e-7
1.9521237813993565e-7
5.435048343272933e-8
8.214564410739458e-8
1.0943741461798242e-7
1.1806625771598005e-7
1.2915822269295134e-7
1.4195520336264156e-7
1.5146156087028805e-7
1.520381666566463e-7
1.3996252307386483e-7
1.1474590939849652e-7
7.708003310147559e-8
2.4874905222674413e-8
5.074120159032632e-8
1.712929757794634e-7
3.4814061755159963e-6
1.7095459828281577e-6
0.000012739538086375007
5.628685438046285e-6
2.9887791076548566e-6
1.2219955786209397e-6
1.868992297719464e-6
1.5301287306555084e-6
1.5915549526302895e-6
3.12243169192946e-6
2.4496960947233615e-6
3.992357600256993e-6
2.2518703253553217e-6
8.730658130497251e-8
5.899282084754723e-7
3.4376371610858553e-7
7.692336380475352e-8
3.687743128410117e-8
8.25613351426831e-8
2.1405547168841087e-8
4.390786372459239e-9
3.78001255352454e-10
2.169537477983306e-9
1.729834351162254e-9
8.696850613655639e-10
8.250875846713038e-10
2.49993029316057e-9
4.486759044614795e-9
7.432368274949473e-9
1.1543744259052623e-8
1.5257674680514527e-8
6.314535234820044e-8
9.082873513923695e-8
2.4471372003546825e-8
6.629092143180482e-8
1.4011743987863843e-7
2.0616364737967935e-7
2.213978257205753e-7
1.4720434668897155e-7
4.107396338830711e-8
4.2383656990393545e-8
7.796119878689141e-8
4.7609961280349593e-8
4.1007542479933194e-8
1.0722901115917712e-7
2.0766216398931347e-7
1.9659612304710926e-7
1.8020043749692777e-7
1.359180248564311e-7
2.056976614890329e-7
1.827068080961952e-7
1.6682395812200087e-7
1.702119154273651e-7
1.8526930355214894e-7
2.0465270099316053e-7
2.207875675603544e-7
2.2499828127366433e-7
2.1004700486866886e-7
1.7371227747921242e-7
1.1759655646207619e-7
4.174825895343539e-8
3.605078695344529e-6
8.806721040167638e-6
6.8019560722771485e-6
9.890273823654206e-6
7.479229836311897e-6
1.564121627110795e-6
1.8086089174847586e-6
2.125307388411801e-6
2.9365985689083487e-6
4.393299968710406e-6
4.5852561336543134e-6
2.444898735947627e-6
1.1046345861932439e-6
7.713501728415404e-7
1.442032003792545e-6
2.9362728068964406e-7
4.367635120378536e-8
1.4700512919341194e-8
1.468313128542091e-8
1.0605344314318466e-7
1.0454948138677847e-7
1.276253601638162e-8
6.906993682337488e-10
7.948760899499413e-11
5.260544012831301e-12
1.9786871047362814e-13
2.300575603891141e-13
3.6152388283523114e-13
1.1475164766271698e-13
6.14289773020223e-14
3.024958482477442e-13
0.
5.220178450593489e-13
1.2744358126186269e-12
2.128897600920702e-12
2.921087666904826e-12
3.6176640310315482e-12
4.267285529060858e-12
4.9315037406838936e-12
5.660889823200699e-12
6.495999187563714e-12
7.473915456860416e-12
1.1106753739039343e-11
6.575676805595835e-12
3.496911365003831e-12
2.330648783294395e-12
2.2608180637992363e-12
2.7688733317361695e-12
3.6828772988474545e-12
5.0328694531338245e-12
6.976539415562092e-12
9.801427221108658e-12
1.3988273539170464e-11
2.0352526853859766e-11
3.03327840842229e-11
4.660311856211561e-11
7.447407655614001e-11
1.2543286319529396e-10
2.2735107841314697e-10
4.598641282589137e-10
1.1156554205689139e-9
3.774596974085255e-9
2.6221380211836527e-8
2.3794217459775645e-8
2.0495979276310625e-8
1.1120379946479447e-8
8.285127089790297e-9
5.689271977267905e-9
3.756651719644518e-9
2.8089658548405915e-9
2.4033542499425553e-9
2.304511713010785e-9
2.443923874300184e-9
9.04330492623341e-9
8.28624146473843e-9
1.0894248682422011e-8
4.90189167785846e-9
1.9469841457450478e-9
4.207844888552061e-12
0.
0.
0.
0.
0.
0.
0.
0.
0.
0.
0.
0.
0.
0.
0.
0.
0.
0.
2.994067624997432e-14
4.104204492766836e-14
5.651156711943925e-14
7.806394320221908e-14
1.0813522278200267e-13
1.5018363241332951e-13
2.0912406151337307e-13
1.9231326315570114e-13
8.22286294880535e-14
6.936669738341132e-14
9.243146443087535e-14
1.3348996064986765e-13
1.8244500864691614e-13
2.47067559868169e-13
3.423138833653119e-13
4.875234709348276e-13
7.099256731023586e-13
1.0507614918925289e-12
1.5745677273748268e-12
2.384081229568339e-12
3.645160531844392e-12
5.629620041861281e-12
8.790752527483675e-12
1.3900287442521041e-11
2.2305103628794954e-11
3.642781675478991e-11
6.643016164382391e-10
1.7113108266599923e-9
2.9075217267679662e-9
2.5544211146322492e-9
2.3981339545609943e-10
2.8265595498586506e-9
5.988784970755374e-9
9.120378025617902e-9
1.2211217976156361e-8
1.521461454773173e-8
1.8025271279184804e-8
2.0495647691495017e-8
1.021287894083401e-8
5.233674183759918e-9
3.6336192571060322e-9
4.8019332844374785e-9
5.139073799011485e-9
2.4934059782339395e-9
4.861807704023077e-9
1.3286974741460728e-8
1.716484344226593e-8
1.5146182629502648e-8
1.2821055701812896e-8
1.0331321804636624e-8
7.24312503197188e-9
7.39019377750544e-10
1.0845857390000474e-8
9.272228132081289e-9
8.19143960378085e-9
7.662825734949714e-9
7.483006763380046e-9
5.130587317394366e-8
1.5776369066975535e-7
8.718613577138573e-7
2.0771003182998247e-7
9.559755066380962e-8
3.997201311569515e-8
6.857003492490722e-9
2.629375213431517e-8
1.2560658156242097e-7
4.644608903098963e-7
1.6867833649869634e-7
2.6154823454061883e-8
1.70482979600791e-9
6.966309833933303e-10
2.372232897570262e-8
3.53610355372338e-8
2.4595379202118818e-8
9.125671988412038e-9
6.935211938743733e-9
5.7381632282309494e-9
4.3332370303504256e-9
3.6236495054145008e-9
1.2743886264577406e-9
1.9929839977713036e-9
5.140440010759409e-9
9.928871366157667e-9
1.776609151642961e-8
2.6190633256138483e-8
1.5458578506045455e-8
5.5601214883913875e-9
2.761827662102505e-9
1.0615449857756066e-7
3.3286948594477147e-7
3.334139495305184e-8
1.3484724343033538e-7
1.2582104522956793e-7
9.883808722670178e-8
3.4940452435440304e-9
2.2982360774341542e-8
1.753603074205232e-8
7.399556525807593e-9
2.970716172536381e-9
5.8057673240257755e-9
4.474214396867417e-10
2.487726286032165e-9
2.5582898287024888e-9
1.338231558146743e-8
1.651779477690264e-8
1.3431423786430932e-8
1.250369575357381e-8
1.053837139065125e-8
1.3551999522560392e-9
9.001333230528451e-9
1.6676959008776368e-8
1.6740800290801297e-8
1.500112916096942e-8
1.2523326908547774e-8
9.322319206964889e-9
5.270414179105653e-9
4.3747003683361244e-10
1.0657848696195937e-8
3.4370896810222646e-8
2.470512212712324e-7
3.529672678376541e-8
2.2755596990930287e-6
6.115805873621168e-7
3.125733539394692e-7
1.5807653156026516e-7
6.499321087370543e-8
1.0831144679321906e-9
8.025061107850193e-8
2.6293317776854716e-7
7.797173394223255e-7
3.6957507149565786e-8
7.940491681516017e-9
3.484431530962081e-8
7.404884672755388e-8
6.359251859042439e-8
2.9197633710562354e-8
6.801421830131358e-9
1.2564113096285404e-8
9.452695122267954e-9
7.863528833087675e-9
5.443556083317755e-9
1.0389383971921412e-9
7.444755351633198e-9
1.656905227615216e-8
3.332124722496413e-8
4.641975137415219e-8
2.8441926563640506e-8
1.4029182140192767e-8
4.023929031308161e-11
1.6928263730343992e-7
4.4204750192509143e-7
1.5491836137002528e-7
2.661171107034614e-7
2.4174382182053737e-7
2.2439470598732527e-7
1.831445886912802e-7
3.282592751210662e-8
5.345126456853712e-9
7.989415670181841e-10
1.238521123228498e-8
2.5756689385257266e-8
1.399897533494594e-8
3.0348057518562414e-8
2.226620542125293e-8
4.522580628288698e-9
1.4617490574683355e-8
2.1431102122771144e-8
1.666946635734321e-8
1.4910945718147053e-8
1.2879692100851243e-8
1.963822128245243e-9
9.906246790909502e-9
2.3864385969090807e-8
3.2948822463280074e-8
2.9736030794810963e-8
2.3540805703957128e-8
1.665487608834745e-8
9.435156556575225e-9
1.2761387527674935e-9
9.921629415701589e-9
2.784949633371561e-7
3.976375496976619e-7
1.4165610842793675e-6
9.193125754410813e-7
5.82931877443816e-7
3.761922581736456e-7
2.122571158993308e-7
8.91907129568835e-8
1.6551810525375326e-8
1.3498700907018583e-7
2.5622416742330993e-7
4.0352653131902296e-8
3.844975850650396e-8
1.1173643127820236e-7
1.1467429705376177e-7
6.737752326035862e-8
9.054034832780133e-9
2.111332422011164e-8
1.736891078861458e-8
1.3927328284113483e-8
1.1760385508916232e-8
3.8721862012486586e-9
7.394280871561132e-9
2.123206073255602e-8
4.692855843188403e-8
6.158246575153168e-8
4.226449046488765e-8
2.6237037758155885e-8
8.926207103599425e-9
2.176835252239236e-8
9.892010515930093e-8
2.581407793793191e-7
3.5829602753237944e-7
8.396193036674273e-7
5.117423864027248e-7
3.7138479696672867e-7
2.878712825297029e-7
5.6110604481312183e-8
7.077047481134794e-9
2.6651396843259076e-10
1.74511536693001e-8
3.6074352410170704e-8
1.3173348119656412e-8
1.6333328642691543e-8
2.9265290800480044e-8
1.3206140723613273e-8
6.576526000211728e-9
2.5952071609144177e-8
2.2790774508505883e-8
1.8920980655211118e-8
1.806805633144128e-8
1.0398249380129194e-8
4.681147621879928e-9
1.9843241714039032e-8
3.3251007855765165e-8
3.356316066344501e-8
2.8698690699214734e-8
2.2251340302331527e-8
1.4977625775932995e-8
6.841878930084916e-9
3.4493054873248027e-9
1.981194687463614e-8
3.442351655390458e-7
3.594934029299385e-7
2.0207916572936933e-6
1.0510747980030542e-6
6.201987586468102e-7
3.706839384746806e-7
1.8794275282301573e-7
5.363932435526546e-8
7.796133744988103e-8
2.819321983759001e-7
6.238798149374907e-7
8.000910108464643e-8
1.457883522161491e-9
9.023050209837471e-8
1.2684823368718602e-7
8.904685876413357e-8
2.6977505606820087e-8
1.5025591039492955e-8
1.7088479767694105e-8
1.3163480764632878e-8
1.1048605645543082e-8
5.96419996599087e-9
3.7704230729765e-9
1.4076096630704783e-8
3.1446370736517284e-8
6.445150668468095e-8
5.3461563390713715e-8
3.2401310843495115e-8
1.3662561400938568e-8
1.3135126137974401e-8
2.373738159608409e-7
4.76938439162027e-7
3.9193909350062537e-7
4.2718277673725277e-7
3.5813786864132125e-7
3.15256110930277e-7
2.6907697306433263e-7
7.43583018074675e-8
2.699647858907586e-9
3.6567460172926745e-9
1.759744666487155e-8
3.064721900603435e-8
2.3147421261290928e-8
7.136012360485012e-8
4.76920885934641e-8
1.3589446450987744e-8
1.8706596789216242e-8
3.2263290994300844e-8
2.4365562474721945e-8
2.200121585981349e-8
1.9235350364199384e-8
2.5877141839796097e-9
1.4644596848069828e-8
3.349104293733438e-8
4.6467753453462086e-8
4.431751832704737e-8
3.637316125731024e-8
2.6664008772998624e-8
1.6461346901007368e-8
5.6269215147471955e-9
7.526493061264908e-9
3.84095317929424e-7
8.114155932073287e-7
1.5249281675697038e-6
1.326093496192855e-6
8.972434168249222e-7
6.159851898671775e-7
3.651131111057085e-7
1.5192499663288742e-7
5.448531127562391e-8
3.4430850866954273e-7
7.929598209643465e-7
1.2622459995108659e-7
3.1059188945625274e-8
1.5130451984618337e-7
1.6402766254605078e-7
9.93933945171881e-8
2.24280205905842e-8
2.1236264397267476e-8
2.061016308825925e-8
1.612550441084687e-8
1.3375875801486449e-8
5.467237269531271e-9
6.939851101358548e-9
2.146887040190267e-8
4.858746992839013e-8
8.630924723105108e-8
5.726140622665969e-8
3.495084854987292e-8
1.0313114579740578e-8
4.1751558172159003e-8
8.712486693371057e-8
3.152953803255198e-7
3.881067687404471e-7
1.0757081801438401e-6
6.440421333321707e-7
4.6899114617383995e-7
3.726084984015787e-7
1.8729283598094946e-7
7.644536966539358e-9
3.7896842053779245e-9
9.808285813270726e-9
2.4580442265840292e-8
3.948248195578969e-9
3.078483080419853e-8
4.796100984606131e-8
1.8815244871135996e-8
1.5633760584280438e-8
4.390220620832416e-8
3.4121242561563424e-8
3.011010925263644e-8
2.8818453739724778e-8
1.0486034048422446e-8
1.3637976295897376e-8
3.564387941468134e-8
4.7163265876156486e-8
4.6495967516938266e-8
4.090395914670717e-8
3.255924627103164e-8
2.2571306156837172e-8
1.1233241807998163e-8
2.7746664933711586e-9
2.3652985732446087e-8
5.125267683485193e-7
6.713567556907704e-7
2.6579710057046403e-6
1.5503157047614875e-6
9.18885840934736e-7
5.506709497729372e-7
2.647377187862816e-7
2.737907002834259e-8
2.970529542696978e-7
1.3519908950878649e-6
1.2882557394619528e-6
3.033325769947553e-7
7.343151685268304e-8
6.937365745615171e-8
1.6618853699338223e-7
1.4153834964797917e-7
5.824260916384619e-8
1.1238356956169995e-9
1.709054469171232e-8
1.38779863797111e-8
1.1010152221685944e-8
7.554606072251317e-9
9.520570053460795e-10
9.785291615979136e-9
2.2282015701917167e-8
4.700818879587095e-8
8.77395563076234e-8
5.004320290841662e-8
2.1998145190419322e-8
1.4868697156696984e-8
2.8694928233159683e-7
5.650355501680417e-7
3.596364347892103e-7
4.558887542074434e-7
4.101988027758158e-7
3.7137169546372876e-7
3.2791821519038513e-7
1.9655978144637433e-7
2.10753916301702e-8
8.099839743841052e-9
5.3875694632970575e-9
7.34051840293982e-10
6.882479788323651e-10
7.121044807930808e-8
4.6299350356518115e-8
1.0871908002073135e-8
4.937871064067444e-8
4.7895753185262747e-8
3.924446713071609e-8
3.867650855872544e-8
2.1200310440651518e-8
1.120547123173775e-8
3.833524547484983e-8
5.820886953279174e-8
6.379982599392584e-8
6.046008271737423e-8
5.16909134957057e-8
3.955405147043331e-8
2.570557722135697e-8
1.0368204631500662e-8
8.252345367776398e-9
6.136311441122825e-7
1.4511778939966197e-6
2.2070654056349878e-6
2.1487025811846e-6
1.4403941624689272e-6
9.84313093490581e-7
5.511493500993865e-7
9.431008564650146e-8
7.372670343688806e-7
2.0364979025338096e-6
1.3327604503407705e-6
6.825545338834354e-7
1.4780415329189546e-7
1.0693517902003504e-7
2.217156614153559e-7
1.838868190902599e-7
7.665489938234068e-8
3.5459298713983745e-9
1.8269890308469116e-8
1.5772267345920503e-8
1.2288106092233821e-8
8.264057830556137e-9
1.0409919949302778e-9
1.0897694769689351e-8
2.4848942768905865e-8
5.3084306151215226e-8
1.0801031601284202e-7
6.375187795079556e-8
2.6092095643725704e-8
4.039285854225439e-8
8.44229302447612e-8
3.5150829657940533e-7
4.7587500589496467e-7
8.449702726223165e-7
6.831535729003876e-7
5.468940112394116e-7
4.5009700315324485e-7
3.3763086385710194e-7
6.068668607354842e-8
1.6728837627603002e-8
2.107289748307008e-8
1.6256153510482778e-8
3.3401632572248185e-8
2.1795179736338706e-8
4.072311741405662e-8
1.2079421521123177e-8
5.903428105528904e-8
7.096749248715521e-8
5.8679373911461035e-8
5.910236674588024e-8
3.549713925100753e-8
1.2546553785104793e-8
4.5488710803593595e-8
6.187211432230335e-8
6.757604891803172e-8
6.737255586207683e-8
6.167963328262489e-8
5.1032462272738804e-8
3.685012843150389e-8
1.982700412227657e-8
1.475880952867049e-9
3.202537018245684e-8
9.135805988139027e-7
1.3472261170072313e-6
4.0680524250045915e-6
2.623194424386365e-6
1.5303474350441372e-6
8.988330716993928e-7
3.3066702664592937e-7
5.35197339690404e-7
2.1037358548087963e-6
1.2997313314133418e-6
1.5811518124089334e-6
8.405280156476185e-7
2.735206257544975e-7
6.064318253257706e-8
1.212191442755074e-7
2.1381995960111385e-7
1.606864391121056e-7
4.049909109034991e-8
1.4480707272362332e-10
1.0885577308058134e-8
9.197115094039874e-9
6.8708226796791706e-9
3.2716042717927394e-9
2.7758166821115763e-9
8.650053073703467e-9
1.7343724670500042e-8
3.36462378560082e-8
6.538780271428316e-8
6.696976761288265e-8
3.935558362292979e-9
4.142936263725175e-7
5.857180077687407e-7
1.5253733736824304e-7
3.449088222184939e-7
3.838070180010308e-7
3.939053847725617e-7
3.6610573254424976e-7
2.514027249860482e-7
4.5969147510769824e-8
3.4083214098770676e-8
5.2065660819967216e-8
5.448213064683129e-8
5.0514108236009246e-8
1.2251265262567778e-8
1.912238876688083e-8
1.2880306753081853e-8
9.315710041922397e-8
7.455446800399302e-8
7.710441696976274e-8
2.8125451158620962e-8
3.6332177538452304e-8
6.69629334130287e-8
8.088094378179783e-8
8.995712224269683e-8
9.580322238144781e-8
9.580606911851283e-8
8.787636470605679e-8
7.256226854964555e-8
5.197205231818965e-8
2.720806792995974e-8
3.175870702424393e-9
1.2173616639039162e-6
3.315835007989284e-6
3.3717220494299206e-6
4.299081335680905e-6
2.9599103829143085e-6
2.1681952045623204e-6
9.769068697652093e-7
1.6336859799044416e-6
1.5603127261694768e-6
1.8352184742700757e-6
3.7924106371635585e-6
1.8147276237234588e-6
3.1387302922533074e-7
1.2589472863862168e-8
7.45396354623849e-8
1.9822493407968054e-7
2.27152793043168e-7
7.030632077595406e-8
1.2474258079836572e-8
4.605285087247411e-9
8.197202726983567e-9
6.2548357681240436e-9
3.936265598622288e-9
6.12318195314116e-10
5.427289454498528e-9
1.114075847539662e-8
2.0780471496871114e-8
3.904516580301607e-8
7.324085230539694e-8
3.871696667809857e-8
1.0057688235602466e-7
5.025883951451181e-7
6.052469812721749e-7
2.1241138738494628e-7
4.2917985494793213e-7
4.813257845977373e-7
4.703227966428585e-7
3.4353281441100886e-7
1.0116016899896189e-7
3.816390406902617e-8
6.954725547612613e-8
6.647613927228106e-8
8.222762075313917e-8
3.5412175646144836e-8
1.2093024302680043e-8
5.410419691584227e-8
1.339266043907322e-7
1.2737424718205396e-7
1.2737266028579712e-7
8.454245253506434e-9
7.812187855134685e-8
8.939517038284573e-8
9.544208345705143e-8
1.0509950338971421e-7
1.1565632900004855e-7
1.2228332576143135e-7
1.2049224425981563e-7
1.0825019204903261e-7
8.644134280676727e-8
5.6602051106022657e-8
1.8146061707628932e-8
3.350853596077062e-8
2.1586053383149972e-6
4.221674973394672e-6
6.2955872398170136e-6
5.922738633854664e-6
3.6980834372122052e-6
2.7692010420865823e-6
1.269830214508652e-6
1.4252106424214256e-6
1.5792113113466132e-6
2.8260981277041885e-6
2.2882695498655865e-6
4.949042242948574e-6
2.6883594116130344e-6
1.2506305697627853e-7
4.742583085290143e-7
2.41139502769251e-7
2.7611959583342825e-8
6.390453385245145e-8
5.1650927123317294e-8
1.1386575338736855e-8
2.1596227336137958e-9
1.1296538166711514e-9
2.0348679834206885e-9
1.4599054826757944e-9
4.5915159043249274e-10
1.2524480780237796e-9
2.8691922364950055e-9
5.025531783450083e-9
8.381104473225534e-9
1.3563960381245823e-8
4.220395982051211e-8
6.005308463502072e-8
1.9325743163339744e-8
4.011521896042597e-8
9.129101366476023e-8
1.3601390176322624e-7
1.3300151374780004e-7
7.051911502146213e-8
5.2209922543072035e-11
5.100393833749422e-8
6.914588701528352e-8
5.784986733018132e-8
5.461072989588525e-8
4.095893940970703e-8
7.223479120083983e-8
1.1690210125983094e-7
2.034345518163915e-7
9.978578391354856e-8
7.319131348861127e-9
8.780544416936983e-8
2.317084518074399e-7
2.9505506388755874e-7
2.2551836294618918e-7
1.912730615361576e-7
1.886474848386011e-7
1.9770455589124535e-7
2.1044815053381416e-7
2.1859465235082221e-7
2.1151021830716127e-7
1.8245346896763263e-7
1.3359435977139712e-7
2.0598694714147987e-6
0.000011966720428869822
1.4454108837791322e-6
5.500454538128745e-6
6.706433024375502e-6
2.709917385891486e-6
3.893163965530667e-6
4.14787885254392e-6
4.827169138116269e-6
6.521140823831306e-7
5.443909867993382e-6
3.090055329321923e-6
1.9091189839658217e-6
1.4545273344074265e-6
1.1154390398769258e-6
6.703079075558495e-7
4.5893999701016746e-7
1.959596537272072e-7
1.881877511797344e-8
2.9467084000405814e-8
6.064209722682394e-9
3.3352156380326664e-8
6.112982607141165e-8
6.208757503907666e-8
2.9507869625540037e-9
5.4048416369297796e-11
5.091898936650085e-12
1.3135196324416862e-12
0.
4.2129562799029586e-13
3.4267076052649395e-13
1.7559851456918218e-13
1.7552931082095764e-13
3.2510529474272546e-13
7.48336459169942e-13
1.4568357282174953e-12
2.2703441961743145e-12
3.0404576153252285e-12
3.729236340660564e-12
4.367377614964189e-12
5.006029891232974e-12
5.692039695438244e-12
1.1357418609387074e-11
6.593795040656426e-12
2.95320768080259e-12
1.5661725619634985e-12
1.2195636021108104e-12
1.324781085877905e-12
1.6701785962393791e-12
2.2095713512238887e-12
2.973652249855715e-12
4.04301317219641e-12
5.551773217938372e-12
7.712082705188105e-12
1.0863639559447315e-11
1.5566375671986387e-11
2.277884304888741e-11
3.421992293710349e-11
5.3154074510762933e-11
8.624836188308361e-11
1.484766877923847e-10
2.78147787143572e-10
3.3148934209526166e-9
5.779091348085238e-9
2.4629813653361917e-9
1.6710857854997767e-9
1.752038258779338e-9
2.413377574913951e-9
3.3592515951616523e-9
2.887492000176542e-9
2.2326680683558997e-9
1.956556309651021e-9
1.9281090131120137e-9
3.5791770387052656e-9
1.1113082426510816e-8
1.2565151594013817e-8
5.623760515504347e-9
1.207111190281298e-8
3.440225893401613e-11
4.405439377586993e-14
0.
0.
0.
0.
0.
0.
0.
0.
0.
0.
0.
0.
0.
0.
0.
0.
0.
2.612831491524301e-14
3.5879075529414364e-14
4.9410929964529467e-14
6.821902744666986e-14
9.44174547709134e-14
1.3099959784077026e-13
1.8221235834941477e-13
1.641566464694148e-13
7.014747975082265e-14
5.98222280387449e-14
8.103511629073131e-14
1.1700145278524406e-13
1.5916221559418418e-13
2.148593339063906e-13
2.971711121248446e-13
4.2268019891019407e-13
6.14603293296264e-13
9.07993643520211e-13
1.3575044367602361e-12
2.0497473023327405e-12
3.123790382562635e-12
4.806092749403261e-12
7.47148221566831e-12
1.1752435714030997e-11
1.8741035132384313e-11
3.0376157333354356e-11
5.527836189080883e-10
1.4007583668531733e-9
2.4126878557720986e-9
2.307198881813675e-9
5.537306937134706e-10
1.983203416927031e-9
4.708881577871613e-9
7.460918270414292e-9
1.0210388413598168e-8
1.291840052507656e-8
1.550373791979939e-8
7.945821635304252e-9
3.4160105270944236e-9
3.2965288226807535e-9
4.635656138228741e-9
5.086024103542677e-9
9.35525307489249e-11
7.986138438866948e-9
1.6502880610542295e-8
1.716180602499892e-8
1.4928482315053463e-8
1.2580080313201048e-8
1.0054713987764083e-8
6.2932855559423825e-9
3.4364987937017698e-9
6.240667120139779e-9
5.850266880599907e-9
5.4558269496688734e-9
5.237398971729528e-9
5.195306756920078e-9
5.320750312501217e-9
1.354066408086895e-7
2.621358267847852e-7
9.227185876574479e-7
2.424282125799339e-7
9.771692969915179e-8
3.2597418923119903e-8
6.245100108498385e-9
6.263588175559612e-8
7.91111782288942e-7
2.1587477108020956e-7
2.0109153246859444e-7
6.822295467595073e-8
1.8041978560007823e-8
1.64564825225726e-9
3.2534579681615848e-9
3.688690176582589e-8
3.7196327278604786e-8
2.0139452478188838e-8
6.63666791514798e-10
6.513343574919053e-9
4.724095316672358e-9
3.742026096593444e-9
2.521238076932282e-9
5.997650980376869e-10
3.2525005108253787e-9
6.443309756689755e-9
1.1281717140677089e-8
1.8180052202139544e-8
2.4647672153889096e-8
1.1752689347603357e-8
2.2191366263678498e-10
1.4231296250098233e-7
4.066455798207456e-7
1.0902956642628168e-8
1.5170524601047755e-7
1.6872466838358203e-7
1.7267437475424224e-7
1.7291902752450025e-7
1.2631402538460843e-7
2.347504093342259e-8
5.75738148859699e-10
2.6052660055848646e-9
1.4838019868311045e-8
2.5339610029593262e-8
1.1316247309462466e-8
1.1368305786766084e-8
3.271889843188778e-8
2.7054389604625177e-8
2.326249563968644e-8
2.2837968409961692e-8
1.3527689629178785e-8
6.277924035309359e-9
2.3595037849175083e-8
2.8046326654086e-8
2.6903173715516747e-8
2.4264721284367816e-8
2.0229152111365305e-8
1.465669298966562e-8
6.911420807250329e-9
5.880711317304332e-9
3.431026870358371e-8
3.298230953802543e-7
6.817782331268355e-8
2.5457237867091683e-6
8.182801462350454e-7
4.3414662221691543e-7
2.281187192713637e-7
9.857944539781506e-8
7.25776255667689e-9
9.583698412306247e-8
3.0834403135842324e-7
7.656862217211293e-7
4.0434893379285506e-7
3.7558378489741e-8
7.836796362267578e-9
1.3797939164235606e-8
5.454781125044871e-8
8.784923766571903e-8
5.184829250446754e-8
9.046192263369147e-9
8.516840858637915e-9
8.015713645006073e-9
5.999345866775464e-9
4.59289812022427e-9
6.958721284232521e-10
3.4942229167239e-9
7.783799773968713e-9
1.4266191995979772e-8
2.4380399312912402e-8
3.797913996169993e-8
2.666071404665906e-8
2.339613325405274e-9
2.6078854467445285e-7
5.830675596066154e-7
5.795594543630205e-8
2.584155402400708e-7
2.9018886051421536e-7
2.999744009057448e-7
2.9589744820197766e-7
2.8318078500839644e-7
2.7034511570663353e-7
1.508437441330641e-7
5.6102394114530814e-8
1.2764865145199577e-7
8.362190009483271e-8
2.8329627839258978e-8
3.215059038427329e-8
6.949783625785584e-8
5.318284820392193e-8
4.8971366305591627e-8
4.7673953765385836e-8
1.713996053683608e-8
2.412478967720508e-8
4.8450468456515875e-8
5.3384071943647963e-8
5.241925768657385e-8
4.8323445352601686e-8
4.090190522980467e-8
3.0130165081391186e-8
1.5198372612261048e-8
8.317892266677541e-9
5.636009295804624e-8
1.7348191921227068e-7
7.962257919054383e-7
3.994019863974668e-8
5.886805527590806e-6
1.4763716946960853e-6
7.201673943551265e-7
3.273581105881855e-7
8.765082417175076e-8
1.2979277387085763e-7
7.619444026122694e-7
1.5240362472604838e-6
8.857645129470514e-7
2.3285756391844675e-7
7.265481192761527e-8
2.8645873368885333e-8
8.834921893334585e-8
1.5527506391974065e-7
1.0072525954883968e-7
2.5057644363416284e-8
8.990771512884284e-9
1.314782536310813e-8
9.968752572675412e-9
7.840611582248692e-9
3.1806082095287373e-9
3.802925221770733e-9
1.0611935894442756e-8
2.1158673576908915e-8
4.032117794766952e-8
7.221647355152193e-8
4.3067378262021105e-8
8.634638973882811e-9
3.024100701872567e-8
3.267896616970133e-7
7.088368481299206e-7
3.5955143674839345e-7
5.207958156549723e-7
4.829006955747636e-7
4.402926967037515e-7
3.8415041459464453e-7
3.447199914007281e-7
2.0913443203376994e-7
3.9688253850530005e-8
1.2522789403537385e-8
7.750485081328598e-8
1.0561089533004228e-7
5.055916447021544e-8
6.001916702337832e-9
8.651463293495372e-8
6.954315989478574e-8
6.048320998576673e-8
6.076201748133369e-8
3.328423316374211e-8
1.7531266348544723e-8
5.353426392666732e-8
6.692157434345532e-8
6.887841694646477e-8
6.560275218433806e-8
5.751232514813835e-8
4.50607860057928e-8
2.8832347080446016e-8
7.537621630429372e-9
2.4759280263507728e-8
7.717014366588489e-7
9.030867158578458e-7
3.8379804959362785e-6
2.113954434617773e-6
1.227684819888986e-6
7.140556885703619e-7
3.1457386926658816e-7
4.3940456019685345e-8
7.112320224144954e-7
2.0748160124275366e-6
1.261136357638522e-6
1.4657405625781196e-6
2.1341454612646724e-7
2.7501395654248708e-8
4.427204964522835e-8
3.324440962167037e-8
1.6082960447714825e-7
1.3883768334003275e-7
3.93644086629143e-8
2.709335942226464e-9
7.728734091440347e-9
6.809175960804764e-9
4.97758375040542e-9
2.5138038101209404e-9
1.8085714481281374e-9
5.626028740889035e-9
1.0600422993213474e-8
1.828983428065779e-8
2.9503465022169108e-8
4.123215690088929e-8
1.0647294912228948e-8
4.2433491659493877e-7
4.529239471570423e-7
4.8999582592941514e-8
2.731457659251503e-7
3.490759674384245e-7
3.933572030177017e-7
4.065638062937572e-7
3.868271691987055e-7
3.216867834761344e-7
1.35809705084172e-7
3.2258471741627202e-9
7.376292636538653e-8
5.9414987475935834e-8
1.1313976744103926e-8
1.2041964332791194e-7
1.3098683407120838e-7
1.1654154334242655e-7
1.2073665196429847e-7
5.285433905227845e-8
3.8286842064681964e-8
7.69494972643575e-8
9.116835227367098e-8
9.89733028682545e-8
1.0240054594837452e-7
9.91749024299021e-8
8.775003828070261e-8
6.851064874991381e-8
4.173589575296164e-8
4.311990485872449e-9
5.47948442117036e-8
1.655005662217772e-7
1.935418774956129e-6
6.665189760050466e-7
9.919589863379603e-6
3.3522163217577477e-6
1.683819387220096e-6
7.382864173327685e-7
1.386116782015765e-7
2.4250099423221723e-6
1.4061597468194917e-6
1.4800780257433007e-6
3.503646069653059e-6
1.8243049630784115e-6
2.585285733355954e-7
1.577010833266899e-8
1.864275824978991e-8
9.669523843820628e-8
2.0225332499283722e-7
1.288139313817337e-7
2.75740471648802e-8
1.028313021104601e-9
7.046482265855989e-9
6.159947837377789e-9
4.357147727733606e-9
1.4122156159497098e-9
2.804376508668174e-9
6.772113143210363e-9
1.2417217320267944e-8
2.1461548842180003e-8
3.517666148892089e-8
4.664128873659055e-8
3.092259317878634e-8
5.376461435749513e-7
4.5950952335364767e-7
8.723309214501546e-8
3.2924272983399515e-7
4.193451211378214e-7
4.6814443487103744e-7
4.6242100812741365e-7
3.831988311711944e-7
1.764550642728572e-7
1.100853822817084e-8
7.210491997829192e-8
2.4101079711874676e-8
1.7134322493383235e-8
1.241613755330687e-9
1.1066398077347339e-7
1.5686601950715675e-7
1.4971177543489254e-7
1.4497705424477105e-7
5.088947311481915e-9
7.617724747950615e-8
9.819433811049415e-8
1.0988740516580517e-7
1.213342291969507e-7
1.305018080761039e-7
1.3271994428362667e-7
1.242586524061181e-7
1.0447785325111448e-7
7.4750207629506e-8
3.499455920776985e-8
1.9545169012866382e-8
2.0001764184341426e-6
3.225742234753033e-6
6.648825715524273e-6
5.2596528202386695e-6
3.1616051423716155e-6
1.9840393553022782e-6
3.3368282822985033e-7
1.7395282260460336e-6
1.6048435762276157e-6
2.219949424789351e-6
5.687408267319769e-6
5.490746419327365e-7
5.253846074949768e-7
1.025395043096901e-6
4.1157626640248914e-7
3.8267595815940296e-7
6.745864273219902e-7
4.1638743920439234e-7
2.882294313357672e-9
2.437130264983992e-8
2.157796542666431e-8
5.25551330658537e-9
1.0762791871484258e-9
1.6810838140086288e-10
6.729730354630742e-10
4.998686755629519e-10
1.0046751223772468e-10
6.548625867463358e-10
1.3621443162994523e-9
2.2970407398277857e-9
3.6183748171673805e-9
9.881720937830266e-9
2.01265032200357e-8
1.4800053438794502e-8
3.2338950311130277e-10
1.819859896523749e-8
3.760715655105188e-8
5.069756916811124e-8
4.082789096780058e-8
1.4844818975779335e-8
1.3179663574745167e-8
3.454882192578568e-8
2.9777005421909732e-8
6.581298480710584e-8
1.5875592547251134e-7
2.0815236866611093e-7
1.651181292794834e-7
5.4392114707581895e-8
1.8518556648889142e-7
2.1434096604789935e-7
1.9097711485063106e-7
1.80152417454086e-7
1.8692975829280747e-7
2.0338545942682045e-7
2.2241099774272834e-7
2.364224763618732e-7
2.369117119504754e-7
2.1729634343575397e-7
1.756303022432205e-7
1.1254351977325382e-7
2.615002840970683e-8
9.192140911924644e-8
5.7994006245974586e-6
7.067890187132024e-6
0.00001185234062910109
0.000010760312258806193
8.098539908188064e-6
9.874936622342922e-7
1.8692277400393132e-6
2.067264006319665e-6
3.1262715984451117e-6
9.510042916796916e-7
8.897235411861032e-6
7.398288563386559e-6
3.72394219587124e-6
2.454825972745801e-6
1.9110646912223836e-6
1.6561645992280244e-6
1.3370682124029657e-6
7.175451844417721e-7
4.227025158751532e-7
1.8726116462574327e-7
2.5059877539159382e-8
2.3806582189161434e-8
1.4390277794804152e-8
1.903020621743814e-8
9.56269987877688e-8
3.5320459711429424e-7
1.3174649000922815e-8
1.6676727726093667e-9
1.3600960876339479e-10
3.572418780017439e-12
4.2858602031815043e-14
4.238935528249621e-13
5.058591034107691e-13
5.86840809919842e-13
8.498581461703815e-13
1.3403227219022658e-12
2.0918479693026565e-12
2.8794229700239653e-12
3.4470606881407556e-12
3.9040502492329445e-12
4.374005657991154e-12
4.8921346719801025e-12
8.410515758267155e-12
9.54203052991524e-12
3.2153869679258516e-12
1.3400781423032119e-12
8.044346620187122e-13
7.305615650861195e-13
8.575517299820847e-13
1.1054552437961974e-12
1.4647772664810765e-12
1.9597201207520763e-12
2.638692398717418e-12
3.5775690026746557e-12
4.891862492783207e-12
6.759534487337861e-12
9.461259389294983e-12
1.3453145709234823e-11
1.9503433702204526e-11
2.8963144936805927e-11
4.433732136372245e-11
8.456702623898356e-10
1.2916149781140145e-9
4.81614623920584e-10
3.8243254038239064e-10
4.123225116720905e-10
5.309177196692137e-10
7.861877225606781e-10
1.3369630344881004e-9
2.389199587954573e-9
2.622144056463484e-9
2.1033023167894022e-9
1.8616618432945192e-9
2.195063374509966e-9
2.0745568387138715e-8
1.0025299908148538e-8
8.746190823978636e-9
7.2311047904424325e-9
7.775874457970303e-10
2.742479416354041e-13
0.
0.
0.
0.
0.
0.
0.
0.
0.
0.
0.
0.
0.
0.
0.
0.
0.
2.283195558250412e-14
3.133083123634516e-14
4.311352917424768e-14
5.94742307622892e-14
8.224105346322982e-14
1.139998817895382e-13
9.42478236437967e-14
3.9758966132560675e-14
3.506755239807302e-14
5.017746670650276e-14
7.230850455659858e-14
9.71324381500645e-14
1.30267968844308e-13
1.7973544121266903e-13
2.5517341281424933e-13
3.699219372766837e-13
5.439903030950466e-13
8.082796942944309e-13
1.2111442349659769e-12
1.8290523717370846e-12
2.7843235695000394e-12
4.2752440282087925e-12
6.628299881671753e-12
1.0391058129146846e-11
1.6502179979423478e-11
2.66136828881342e-11
4.834474690060996e-10
1.2109632334681227e-9
2.102109889961896e-9
2.118707954950684e-9
7.036834825906352e-10
1.487102673427941e-9
3.917121000992355e-9
6.40986638762081e-9
8.924510360634635e-9
1.1424951373904472e-8
1.3843203181326567e-8
7.1124086575435305e-9
2.6936224262963905e-9
3.263066454325657e-9
4.513371701857362e-9
4.8840205302041675e-9
6.568224590813983e-10
8.501345670707287e-9
1.69255851391546e-8
1.7307146741732807e-8
1.4946145537680984e-8
1.2497036920183805e-8
9.906733433716773e-9
5.707599500517686e-9
3.6743859878234937e-9
5.591718179675033e-9
5.281235098223013e-9
4.9500948682515674e-9
4.7669604556096515e-9
4.741817505568003e-9
4.871935623915251e-9
1.398734078305229e-7
2.686815821933003e-7
9.450767960790684e-7
2.475363503446103e-7
9.933167569188517e-8
3.2933872216258776e-8
6.632919632428769e-9
6.458062082052068e-8
8.423248116345777e-7
2.1769409395621145e-7
2.0506917914619445e-7
7.012195277907245e-8
1.8900201032598826e-8
1.5686158469653233e-9
2.7032505300509682e-9
3.7033788194223945e-8
3.7945361112281515e-8
2.066012523104217e-8
4.27323267461105e-10
6.552699490355225e-9
4.7651888790251165e-9
3.764696760578775e-9
2.5562408964524086e-9
5.683808689633494e-10
3.230907670941295e-9
6.412344848693779e-9
1.1227409630660919e-8
1.8094502810869115e-8
2.4724454148399315e-8
1.203061111653452e-8
1.434458857146939e-7
2.902636250022924e-7
2.3525834171247402e-8
1.0045883875960172e-7
1.3075870173819412e-7
1.4390159630083712e-7
1.5294011168971886e-7
1.5479156006691427e-7
9.769481177009479e-8
2.501688373377802e-8
7.47611904352136e-9
9.64719218599717e-9
2.8408632301229664e-8
2.846474452745541e-8
9.378170997128105e-9
1.4056407414216054e-8
2.8550520837682366e-8
2.2374355019340872e-8
1.9644913225906288e-8
1.86092551978023e-8
7.212412434533219e-9
9.46261077255341e-9
2.6047357105078364e-8
3.17167389592389e-8
2.932698129598215e-8
2.5067776918141173e-8
1.9556363676328852e-8
1.2884230915848459e-8
4.451304273845613e-9
8.398707577623766e-9
3.454508501048551e-8
3.4322655531987366e-7
1.483214381930119e-7
2.500302524241663e-6
9.098256118019354e-7
4.951520546291038e-7
2.688104520751937e-7
1.2155753343373459e-7
1.8057529636883445e-8
9.218874250738099e-8
2.948937065705923e-7
6.801127127673261e-7
5.7629534303807396e-8
7.186897638202725e-9
6.132429719129172e-8
1.0845105452032262e-7
8.53499736148709e-8
3.169366695358739e-8
1.0847919418207552e-8
1.5844917311264435e-8
1.2066759420069907e-8
1.0080271555355572e-8
6.393267394780484e-9
2.1354019574164795e-9
1.0712850068905553e-8
2.3864622128257372e-8
4.877285387267168e-8
5.5408141490792685e-8
3.333842244689252e-8
1.561136599576926e-8
4.355581604476265e-9
4.2042094005174435e-8
2.3888716327945377e-7
4.4030766478027336e-7
5.485735301754781e-7
4.7993677391034e-7
3.7539649224319197e-7
3.184881139185236e-7
2.3869966124774785e-7
3.279861207689331e-8
1.2640278100205093e-9
1.2180268449627057e-8
3.0362788000951665e-8
1.5087729640168885e-8
4.1931353855870026e-8
3.739047239814594e-8
1.12517097167346e-8
1.747281495154822e-8
3.4294049982523135e-8
2.7092511367592522e-8
2.3972791480361002e-8
2.2590426406213608e-8
8.021666965810632e-9
1.168094375812949e-8
3.1027808222219964e-8
3.90838919506938e-8
3.6654838200823724e-8
3.127481175153288e-8
2.4197761435926406e-8
1.5813679028042818e-8
5.667089324211726e-9
8.732326219311868e-9
3.522311335927009e-8
4.2585262159463195e-7
3.054922891810434e-7
2.7561340348672967e-6
1.1661528893413804e-6
6.518045813567727e-7
3.6426340862469885e-7
1.6728823424183835e-7
2.3747212999653573e-8
1.3620612531897045e-7
4.690046228689527e-7
1.0605857830299336e-6
9.928055831906287e-8
1.986994879707776e-8
6.990147461507903e-8
1.3481013456350665e-7
1.073769878038994e-7
4.0107436288798924e-8
8.920534064855885e-9
1.7506721913598854e-8
1.3459479552475065e-8
1.1056550362960928e-8
7.22298551503524e-9
1.901600758192629e-9
1.1133839174229261e-8
2.501139901324174e-8
5.200175532875058e-8
6.741895821320127e-8
3.988370178756786e-8
1.821428335498983e-8
7.2835380600018544e-9
2.5772475157798657e-7
5.557650759992949e-7
3.493998996930603e-7
4.432925349584628e-7
3.8850668591917487e-7
3.470131991647955e-7
3.0844329671379685e-7
2.3549042427899357e-7
4.5338048798158254e-8
1.2588489443697107e-8
2.021694423440635e-8
3.355030003233761e-8
4.556715016557849e-8
1.0243666751210156e-7
5.3932183406910424e-8
1.2901314702347856e-8
2.990089505165361e-8
3.856491266570453e-8
2.9616017806853037e-8
2.7716452935343947e-8
2.2163298118930113e-8
4.957936993005446e-10
2.2334906554094098e-8
4.501768442748574e-8
5.506977989298725e-8
5.1046690250128446e-8
4.197655474603994e-8
3.083602004056485e-8
1.8813593649145773e-8
5.598503090252909e-9
1.1108231755805036e-8
4.710049036050361e-7
9.276701608284706e-7
1.947490546683123e-6
1.5795749699909542e-6
1.0379411404144428e-6
6.935794727466309e-7
3.9444955318728127e-7
1.422825284493169e-7
1.176486698255272e-7
5.477743705390879e-7
1.162837099293012e-6
1.841917415621307e-7
6.80886705857292e-9
1.5422257723411005e-7
1.9004884620266442e-7
1.2175924095537918e-7
3.464512492270646e-8
1.85090288314252e-8
2.2253264427487092e-8
1.7229908362733584e-8
1.4221387528822327e-8
7.115936483450131e-9
5.540511894462338e-9
1.9431174399290457e-8
4.3905670359023064e-8
9.320329676047568e-8
7.041124000946516e-8
4.243319741879392e-8
1.4827145589800856e-8
3.705988267974818e-8
1.0070741084574316e-7
3.4970065330850174e-7
4.4640580696606894e-7
1.1336392041297158e-6
7.303589701439461e-7
5.369542923173044e-7
4.212081370063055e-7
3.3808193368416576e-7
7.043639614909097e-8
4.27607925754803e-9
1.0711665696014607e-8
2.489643264737001e-8
9.40993608074038e-9
6.970922569391295e-8
6.562955899013642e-8
2.3359544892314027e-8
2.3378369380892265e-8
5.552927357872421e-8
4.209170203202511e-8
3.8370701816531364e-8
3.5810648650767336e-8
9.054129003826075e-9
2.134611502565772e-8
4.703490737573096e-8
5.7500359544792504e-8
5.6262135773369176e-8
4.9788700771945555e-8
3.985363431676447e-8
2.769044057581674e-8
1.3626191076891762e-8
4.03361745124014e-9
3.0674662037021216e-8
6.416450664096896e-7
8.265926847437324e-7
3.2611476472774585e-6
1.8768555486084135e-6
1.101549002031126e-6
6.515727546373556e-7
3.007957175458705e-7
2.2346264030522215e-9
4.861077598115574e-7
1.986705578238751e-6
1.2448858214199092e-6
4.195160603255767e-7
1.1090513600509219e-7
5.798447647668659e-8
1.8694095937356945e-7
1.7015068541860532e-7
7.532730542305897e-8
5.534880495568769e-9
1.746924030827116e-8
1.523671405862044e-8
1.1881479921450206e-8
8.562245989145187e-9
4.3071114532880875e-11
9.1169014204169e-9
2.1091469082302404e-8
4.400856692600775e-8
8.954517081987393e-8
6.39798740708655e-8
2.8591800046855528e-8
1.318537240087819e-8
3.3495878703102885e-7
6.621982352685925e-7
3.755644092919042e-7
5.079154517701314e-7
4.6855143444505796e-7
4.263275375762141e-7
3.735954678130305e-7
3.2105764677012016e-7
9.719797109127552e-8
4.3296511376584076e-9
7.113892721164693e-9
6.042936143236896e-9
8.977028289443816e-9
8.94118472182931e-8
5.146782376600774e-8
1.1494356280816983e-8
6.808312723900152e-8
5.772027830941211e-8
4.943133299733412e-8
4.890715521620986e-8
1.9492443081430253e-8
2.091041824000298e-8
5.28983923971962e-8
7.244166259114016e-8
7.761693866774516e-8
7.411749992778204e-8
6.41593656525717e-8
4.968769350080717e-8
3.269385098415478e-8
1.3573098519943846e-8
9.735212935439494e-9
7.812662984637705e-7
1.8673101884667425e-6
2.6965125943745458e-6
2.702376438845559e-6
1.8086251052716585e-6
1.2372555379283078e-6
6.792039943977758e-7
2.1658938463609483e-8
1.4761970825575535e-6
1.8583055076033757e-6
1.4978238933571604e-6
7.730636959790531e-7
2.1337470237611687e-7
8.444285444471715e-8
2.468224262503328e-7
2.2268985209334524e-7
1.0279093307321823e-7
1.394759279444381e-8
1.7271806293803097e-8
1.7265880139081574e-8
1.3260594206426803e-8
9.422061783258987e-9
3.478566040368828e-10
9.763904025086335e-9
2.2709702238121407e-8
4.7572707771405876e-8
9.991593271087403e-8
8.68608368869876e-8
3.726799996518582e-8
3.773472003514652e-8
9.54536672847166e-8
4.084604190693963e-7
5.659111698235709e-7
8.736777905439621e-7
7.732191098042965e-7
6.352760192701018e-7
5.23758714563593e-7
4.2273913893388583e-7
2.019599335396349e-7
3.286677752933725e-10
2.7454689946209755e-8
2.8777944802737392e-8
3.913898657533247e-8
3.751816657337923e-8
4.64329392190609e-8
1.2570694639909422e-8
8.332486858632425e-8
8.658091611221295e-8
7.565401819825329e-8
7.673171465720178e-8
3.1231412067505934e-8
2.8323784558832882e-8
6.272451960514864e-8
7.816223900397016e-8
8.473408656283947e-8
8.536263000258183e-8
7.920258872937521e-8
6.640637649422629e-8
4.862753767659526e-8
2.686321861335639e-8
4.5152513068224384e-10
3.90653686721532e-8
1.207363528901842e-6
1.8351089121603875e-6
4.989071726808186e-6
3.387221778795301e-6
1.9837692923154808e-6
1.1724255382577639e-6
3.71643679822115e-7
1.3119738430764737e-6
1.759642684558851e-6
1.462406648377781e-6
2.2889952956218632e-6
1.0801477973526042e-6
2.648832373663396e-7
6.019019883408168e-8
9.081184005819864e-8
2.2562321754133534e-7
2.0298881574790932e-7
6.032102018063542e-8
6.976359060402454e-9
9.375722114286284e-9
9.744123597764423e-9
7.232041266843497e-9
4.201360885014942e-9
1.6657462105634337e-9
7.359869930922347e-9
1.4864090066010056e-8
2.810395642091801e-8
5.32800762405494e-8
8.940154034423381e-8
1.950936386517008e-8
5.553670258230611e-7
5.277142827099291e-7
1.2767794871955024e-7
3.497481203818566e-7
4.146418242894436e-7
4.419665049122249e-7
4.228368504339876e-7
3.363687712886971e-7
1.1824748576943107e-7
2.5487873457716404e-8
6.362577002790385e-8
6.774784557493826e-8
5.935780253518283e-8
3.5684197758874472e-9
1.0850677718460819e-8
2.8027576128836042e-8
1.0402591835594837e-7
9.379070724586533e-8
9.171130041976304e-8
7.545804059657107e-9
7.403193071084153e-8
9.438403284668049e-8
1.031009025488916e-7
1.1265268925501686e-7
1.2138576140907526e-7
1.245003308125203e-7
1.1784151252976942e-7
1.0056687826044509e-7
7.488976572256426e-8
4.281099281791097e-8
3.476433248208417e-9
1.642654525376025e-6
4.6521357578652415e-6
3.903637760974179e-6
5.735857138133599e-6
4.142831397499765e-6
3.343407205398224e-6
5.667692090923263e-7
1.6456900292044519e-6
1.8267642134373082e-6
2.5895105186019327e-6
6.393004627844237e-6
3.7722865618129633e-6
4.600509075250718e-7
9.711145207816449e-8
7.743748618527509e-8
1.1706474488886642e-7
2.1652130581393832e-7
1.1067463851149648e-7
2.3362248873355258e-8
1.5956173750868288e-9
6.377316065043938e-9
6.12371996337236e-9
4.223889682048831e-9
1.0277710528454403e-9
3.436388357257599e-9
7.868484625693512e-9
1.443900415136141e-8
2.5837453709569503e-8
4.655294011845941e-8
6.894343555819962e-8
1.2281556965328496e-7
6.323097389173271e-7
4.327067614627626e-7
1.2352176060319322e-7
3.6970911736383656e-7
4.714765271827192e-7
4.994231035463019e-7
3.975942543334415e-7
1.6568486169339384e-7
2.26023248009079e-8
8.220710965010407e-8
7.853601917059654e-8
8.882849798678756e-8
4.1431297286668475e-8
3.105388484959416e-8
1.0315986900866915e-7
1.7148704101059336e-7
1.95547218373036e-7
1.343663271948432e-7
1.0346985955087063e-7
1.3733036901475054e-7
1.2808417751388846e-7
1.2796336716316475e-7
1.3800712479833533e-7
1.5259435971893986e-7
1.6525525397922358e-7
1.6909087870988968e-7
1.5882181873083685e-7
1.3333664373442286e-7
9.461688653409647e-8
4.360883362116933e-8
2.2989335675108214e-8
3.040372351328381e-6
6.74927606987747e-6
6.977535369996964e-6
8.371762403247115e-6
5.777807495129785e-6
3.628863566007227e-6
1.5394972955277139e-6
1.7799111526239807e-6
2.27492402124538e-6
4.3121233859105056e-6
1.6969398307770215e-6
5.37271124013998e-7
2.255570726536871e-6
1.285071647675689e-6
2.766535280667471e-7
6.977159902690391e-7
3.915365277943436e-7
2.242764204280462e-8
2.4831001761005534e-8
2.600953125994063e-8
6.931817701756973e-9
1.519901734006904e-9
1.2127323620779955e-10
9.232214376301419e-10
7.689613714978081e-10
2.7041889454557274e-10
7.647677342728365e-10
1.7763850353154923e-9
3.047059214862045e-9
4.97186116332908e-9
1.3827271310962827e-8
2.3358940528099157e-8
1.5636354438373113e-8
4.469145745887637e-9
2.7273676154055503e-8
4.999800663257694e-8
5.3668405592994903e-8
2.9999552937628124e-8
1.7144731037682876e-9
2.9397066086812052e-8
4.482902483586711e-8
4.2356748432837124e-8
4.174273299544038e-8
5.476424005235278e-8
9.780630997954938e-8
3.7136221518088354e-8
1.820641035207105e-8
2.116527576335749e-9
2.5270939235917943e-9
1.2469316698330613e-9
8.692989642074736e-9
6.425125449134981e-10
1.797431750431928e-9
6.594141605061225e-9
1.326516563249258e-9
2.367269738185947e-10
1.288070968811843e-10
3.027472972700858e-11
1.5703162535294888e-12
1.204117163783237e-12
2.2227061427132534e-12
2.8590295693010474e-12
3.921268055286859e-12
2.5824424436539938e-12
1.2851560946089129e-12
4.072569813510486e-13
2.1182330769738045e-13
6.601165727574202e-13
1.0011434408067018e-12
1.286284697804671e-12
1.5549360684074277e-12
1.8353020810359616e-12
3.3745990808699613e-12
2.236430488258596e-12
8.078850104219496e-14
7.443836223892509e-13
8.707645227450394e-13
8.852478851868675e-13
9.32384863518145e-13
1.0360821345201895e-12
1.1988770025863627e-12
1.4256690948497966e-12
1.7287932455530857e-12
2.1297960859273356e-12
2.6611695428848838e-12
3.3500625326840533e-12
4.3506084057508945e-12
5.70899738804403e-12
7.651631460290916e-12
1.0534651736045654e-11
1.5034803571292008e-11
2.2580058948349382e-11
4.804955410361318e-10
3.056423269516339e-10
2.2671164825912927e-10
2.0481781327972973e-10
2.2088300476953785e-10
2.829010781041665e-10
4.547135337032069e-10
1.1099418309052159e-9
6.681844442517582e-10
2.898062151087879e-10
1.4461385804175788e-10
9.086216650649791e-10
2.1054619710725035e-9
2.8342547198868993e-9
4.7398890802543815e-9
6.266548250671905e-9
2.1806812113207802e-10
7.118048952454544e-13
0.
0.
0.
0.
0.
0.
0.
0.
0.
0.
0.
0.
0.
0.
0.
2.84394586904913e-14
3.8046593672085056e-14
5.165175999121307e-14
7.062797365137466e-14
9.69744393705622e-14
1.3353670792756842e-13
1.8433687343398954e-13
2.5505149150947374e-13
3.536978499452965e-13
3.1189379959624834e-13
1.2916257175975908e-13
1.0882255516425827e-13
1.4968202156796656e-13
2.1854162535951501e-13
2.995244918894344e-13
4.070210675369812e-13
5.659538975372041e-13
8.079181751006896e-13
1.177295393058469e-12
1.7411989577116652e-12
2.6042975421016246e-12
3.932435619926024e-12
5.991851470492576e-12
9.216053904085312e-12
1.4322643201835727e-11
2.25228754601931e-11
3.590942628214128e-11
5.820083929572386e-11
1.0230186426293522e-9
2.4851551577973715e-9
4.252338294543656e-9
4.3736490955969885e-9
1.618615791298293e-9
2.709924188187153e-9
7.433050044764853e-9
1.2147944326561002e-8
1.676849689439307e-8
2.1237198179746023e-8
2.5442021536188314e-8
2.9213647663101016e-8
1.4010731986027589e-8
5.741037876761398e-9
7.0050441522749325e-9
8.515614968664448e-9
9.362390577800393e-9
4.611928460430959e-9
7.969463614718316e-9
2.208436551121407e-8
2.84949347427854e-8
2.5121887760561245e-8
2.0992667786074472e-8
1.6523638842360942e-8
1.1357949567582744e-8
2.741969326465045e-9
1.2760375045911512e-8
1.3018242441607265e-8
1.1443297537478319e-8
1.0517561913782104e-8
1.0069110743033244e-8
2.4778729449822878e-8
1.465696330864401e-7
7.803572998484644e-7
1.8970115351584639e-7
8.811775669886772e-8
3.698008663246086e-8
6.165013391904946e-9
2.4974475402163698e-8
1.1856088224418028e-7
4.384580707689367e-7
1.5916080518894445e-7
2.5505640991842982e-8
1.5702983631050704e-9
4.689593206489163e-10
2.2916284038415495e-8
3.359710483316828e-8
2.31828035860968e-8
8.764653620992335e-9
6.803635527334809e-9
5.534928670863184e-9
4.185030969854436e-9
3.5053824059321796e-9
1.2159776342131832e-9
1.950103109331205e-9
5.005512953550417e-9
9.656852620294269e-9
1.724635462017189e-8
2.520719812715136e-8
1.4872426860366263e-8
5.398657674767067e-9
2.5520025274300526e-9
1.0126968373992586e-7
3.206247649878525e-7
2.692527855532256e-8
1.246400947146682e-7
1.148490284050622e-7
8.127412907587693e-8
8.641914644099111e-9
2.4729424374667924e-8
1.7460935683322637e-8
7.231654382004961e-9
2.7476687765734124e-9
5.862322612038644e-9
1.4110553141610263e-9
1.7066635529667975e-9
2.448731840080051e-9
1.2170731392396783e-8
1.5422600577559513e-8
1.2568107833353039e-8
1.1661101674905395e-8
9.893482747534238e-9
1.4402301269756385e-9
8.17498872271464e-9
1.548636127927361e-8
1.5574785185221273e-8
1.3939048038436972e-8
1.162456328606738e-8
8.646819092783843e-9
4.892611281964896e-9
3.610435351925975e-10
9.66220361224276e-9
3.094173256184306e-8
2.342305415368217e-7
4.071278839107749e-8
2.1911870476453053e-6
5.861851516658878e-7
2.9977137087830316e-7
1.5193021647192539e-7
6.287155078360681e-8
1.9523914593884855e-10
7.48712615569695e-8
2.418858109636528e-7
7.211982807186385e-7
3.463421682989915e-8
6.6879276687013685e-9
3.514873785711102e-8
7.178793451029669e-8
6.085613846931966e-8
2.7849539128936943e-8
7.264331305105318e-9
1.2346324670492167e-8
9.277944162574695e-9
7.748789003758816e-9
5.3080453469792736e-9
1.1327279953033324e-9
7.485575251544556e-9
1.6617668356274813e-8
3.333968202747675e-8
4.4766114167566875e-8
2.74470186717095e-8
1.3566489295330418e-8
2.313193109556622e-11
1.6455722322533093e-7
4.321704213470947e-7
1.4995122156307531e-7
2.5857033866897235e-7
2.3404061976265742e-7
2.1659570102899848e-7
1.662851176900899e-7
2.2152061214796225e-8
7.280390966536576e-9
1.0958123057977454e-9
1.2277256523880094e-8
2.5374634706537905e-8
1.2704092759346449e-8
2.641055479240864e-8
2.05180760146984e-8
4.39208273101071e-9
1.3342497053394521e-8
2.0338829102809348e-8
1.5857931154328926e-8
1.4098229220299127e-8
1.228243103863148e-8
2.1531030756161487e-9
9.038473201140622e-9
2.225412320717423e-8
3.1544554829066266e-8
2.8545072958429488e-8
2.2542961662632435e-8
1.5916146718911255e-8
9.000735491527329e-9
1.2061191612226577e-9
9.484107954830475e-9
2.6611252000867465e-7
3.7509968483003483e-7
1.3628580428958972e-6
8.812760492301259e-7
5.595192837065047e-7
3.616121354563964e-7
2.0490473928125163e-7
8.767909438423215e-8
1.1954812814568136e-8
1.2076793821230214e-7
2.2681769799978758e-7
3.491597397466124e-8
4.056060273931432e-8
1.0947498045732099e-7
1.1000062365769994e-7
6.391132238611747e-8
7.136454825940542e-9
2.1116817838166492e-8
1.706691498736014e-8
1.376261224715424e-8
1.1612606903381708e-8
3.570652566179057e-9
7.65922495824468e-9
2.166449208427902e-8
4.765020869785747e-8
5.8961306513471736e-8
4.0633228861176985e-8
2.5271721560663836e-8
8.488385448641279e-9
2.1377986221881313e-8
9.761639297897858e-8
2.5280053158248297e-7
3.516028764237886e-7
8.232663833162938e-7
4.972810389561638e-7
3.6002538883772715e-7
2.711999874534339e-7
4.079415695623675e-8
8.55775296890399e-9
3.269098053029461e-11
1.7951498894772177e-8
3.665103550340637e-8
1.3391504298001304e-8
1.3863147325368768e-8
2.6407699796178853e-8
1.2464681189586624e-8
5.639652332926833e-9
2.4006073365890318e-8
2.1614073561199996e-8
1.7823072085325196e-8
1.696160319741335e-8
1.0179123439217238e-8
3.917657069219303e-9
1.8129353858420766e-8
3.1507815962901076e-8
3.216762255437188e-8
2.7442831180947442e-8
2.122589766784044e-8
1.4263698019191767e-8
6.511036298372013e-9
3.271960846142288e-9
1.8824091279210236e-8
3.2686822519022913e-7
3.372354679331886e-7
1.9335270298917862e-6
1.0043581912589989e-6
5.938326588420622e-7
3.559172347273643e-7
1.8193173637282993e-7
5.491523841876092e-8
6.664014074854091e-8
2.4477276450764755e-7
5.215049179306191e-7
6.998504996100308e-8
6.29429266999566e-9
9.079603051751784e-8
1.2204066466425967e-7
8.402972284581272e-8
2.4190568545234724e-8
1.5940963364932292e-8
1.6864975470877647e-8
1.3030804575060577e-8
1.0988174229949429e-8
5.683253740230376e-9
4.098058917541357e-9
1.4582103305087506e-8
3.2523846401928646e-8
6.539072976049198e-8
5.073837626825738e-8
3.091610403918497e-8
1.2927461248981255e-8
1.3092133741685288e-8
2.3164807574187785e-7
4.6569478363003213e-7
3.911563449805466e-7
4.197743956193844e-7
3.4949595233198877e-7
3.071541881315582e-7
2.556644486517951e-7
5.77128347413692e-8
4.869327310748708e-10
4.234182353377137e-9
1.8930716343828155e-8
3.2320525862840024e-8
2.3317569324473774e-8
6.652136605910501e-8
4.631944929657919e-8
1.3517571233327444e-8
1.634876674738335e-8
3.040505161683072e-8
2.2992015649179474e-8
2.0512874468938793e-8
1.8260748056161533e-8
3.261438870533618e-9
1.2836858318527073e-8
3.058352818211171e-8
4.42556487950366e-8
4.258192302205242e-8
3.482343020531624e-8
2.5423158521602124e-8
1.563442829281967e-8
5.300081186593553e-9
7.218109207242924e-9
3.626644413709169e-7
7.597346362211185e-7
1.4472802731143404e-6
1.252223797641717e-6
8.497809446718704e-7
5.848558031418491e-7
3.4902340265231875e-7
1.5057006723550098e-7
3.5793856199323624e-8
2.7898385914957135e-7
6.266730273487305e-7
1.0169359003380685e-7
3.987157899949847e-8
1.49926268262353e-7
1.5597631375547418e-7
9.202459161642595e-8
1.7967820816857936e-8
2.2325672537204742e-8
2.035950444990785e-8
1.604061956874127e-8
1.3326175886748108e-8
4.9601065967949145e-9
7.601246373770128e-9
2.271533404345793e-8
5.133066993180286e-8
8.060164869302467e-8
5.384211772257568e-8
3.2982605466604604e-8
9.254282369586128e-9
4.1433289156975574e-8
8.673023574091446e-8
3.0955450680481127e-7
3.785210665597452e-7
1.0775934357514418e-6
6.295229042744474e-7
4.5570924168712583e-7
3.612364357547266e-7
1.5456754517867935e-7
3.092206445929375e-9
2.8627316975491137e-9
1.205266651768781e-8
2.764856971429598e-8
6.535129022423004e-9
2.7851622898697254e-8
4.59109396302812e-8
1.8545252661030755e-8
1.3028421922406102e-8
4.046268751893591e-8
3.198420491902188e-8
2.779567954822245e-8
2.6759909026970982e-8
1.1121104283780782e-8
1.1281687041317204e-8
3.229584657661568e-8
4.475924523142426e-8
4.433243907057163e-8
3.884612538176533e-8
3.080127594720279e-8
2.1280841597952896e-8
1.054386596836887e-8
2.6858513970830876e-9
2.2444681536437666e-8
4.782935208265056e-7
6.201346110216138e-7
2.510090443333295e-6
1.4571037959029618e-6
8.662390478140689e-7
5.210979126181975e-7
2.547112859872053e-7
3.891793749490819e-8
2.3279720855269101e-7
9.90753277260594e-7
1.3720765992101024e-6
2.426588750044649e-7
5.4591514397604605e-8
7.754117022668526e-8
1.6128746501786898e-7
1.314709118742965e-7
5.138339917938723e-8
4.462352583662004e-9
1.7461478796666598e-8
1.3825284587741279e-8
1.1090217031901458e-8
7.3523361084865164e-9
1.514845760149139e-9
1.0640457824110576e-8
2.4097162391695275e-8
5.102757603293407e-8
7.950475760115723e-8
4.5900281608417315e-8
1.9956374599173617e-8
1.543513760543022e-8
2.779342070269639e-7
5.453513365963279e-7
3.742911386008938e-7
4.5588670013469214e-7
4.0368710392458634e-7
3.6264579121568086e-7
3.1913327135912326e-7
1.7229350485676548e-7
1.5556712240864455e-8
6.214259191203514e-9
9.175705515499957e-10
6.599881818717731e-9
3.6233878898837316e-9
7.324797707262461e-8
4.740471101669792e-8
1.1774075589628188e-8
4.229265311049371e-8
4.5230097196679214e-8
3.619060874490584e-8
3.535404418815899e-8
2.2210462951388796e-8
7.628064805228686e-9
3.3299410194226016e-8
5.419684441567546e-8
6.069663848769506e-8
5.736246782959863e-8
4.872158089463465e-8
3.7029364738154807e-8
2.3874907954440014e-8
9.423035704365207e-9
8.090756532182295e-9
5.665064923406825e-7
1.3230708260407098e-6
2.0706186822669796e-6
1.9830449006063703e-6
1.3320863771971945e-6
9.111209777527541e-7
5.164219975394167e-7
1.2162858496827887e-7
4.891221233074267e-7
1.9781389496846977e-6
1.3526689589983457e-6
5.771277706496767e-7
1.0426920728860219e-7
1.225121102670415e-7
2.152592939160517e-7
1.6808946592856488e-7
6.538779271758755e-8
1.9637365950984638e-9
1.9402830050799356e-8
1.586712515835654e-8
1.2517675322861767e-8
8.01966861244083e-9
1.9475649131870516e-9
1.2381510787778384e-8
2.807151782169812e-8
6.057105802904238e-8
9.843984828063634e-8
5.654990123860074e-8
2.2196362847799266e-8
4.2090869438710965e-8
8.4032634779427e-8
3.442787526901669e-7
4.5620086583130353e-7
8.968521794884784e-7
6.823662754527568e-7
5.35368492124716e-7
4.366413925888488e-7
3.186848392068303e-7
4.689368687343295e-8
1.5056314954938926e-8
1.5549493939563466e-8
8.941846865024768e-9
2.733125923122406e-8
2.456362928881791e-8
4.3000612118983325e-8
1.3806687219232664e-8
4.85952329212822e-8
6.662159278403224e-8
5.344533147154252e-8
5.3079267135342317e-8
3.73573336302924e-8
6.337324134588257e-9
3.9415927184816204e-8
5.766833087821221e-8
6.359648196422313e-8
6.310473375767468e-8
5.739958835097548e-8
4.718313745039863e-8
3.382142123443679e-8
1.7935622845653224e-8
1.8992168668204665e-9
3.0520550614493175e-8
8.285437772228355e-7
1.1993382163411398e-6
3.8007982216693893e-6
2.4008307439026082e-6
1.4023157056363528e-6
8.247336182009441e-7
3.250004371520947e-7
3.1507065999648644e-7
2.359761491728095e-6
1.3425752934669165e-6
1.3816349598179248e-6
7.818385609677974e-7
2.662816199809663e-7
4.3199249037364766e-8
1.410875185275652e-7
2.08089384824273e-7
1.390004961783516e-7
3.238537814865563e-8
4.187440800474645e-9
1.1970059366754987e-8
9.492498097081028e-9
7.1357451888451965e-9
2.808660772043843e-9
3.6956865126110788e-9
1.0244270754663792e-8
2.0596511251240036e-8
4.06974114756222e-8
7.890282885381206e-8
5.358496794640185e-8
1.8588238750597578e-9
3.7838027953358627e-7
6.550660421846918e-7
1.8498896595643394e-7
3.6934880876340335e-7
3.9418220357558954e-7
3.943669395990871e-7
3.624721383951108e-7
2.4844223003931425e-7
4.182453026574571e-8
3.0414890888445986e-8
4.5528649440439524e-8
4.8225600636010944e-8
4.3491466971678867e-8
2.197135539165927e-8
2.476027458176337e-8
6.0404705993419225e-9
9.518536545162008e-8
6.895652851486231e-8
7.011306785582595e-8
4.137663652084638e-8
2.1039242952289164e-8
5.658690052574326e-8
7.435454582694979e-8
8.394347808727287e-8
8.897226309929914e-8
8.803231770439276e-8
7.970999414145123e-8
6.488551469214638e-8
4.5626040035845826e-8
2.2826251125867848e-8
5.097633827108136e-9
1.0857594233680855e-6
2.8858924021678306e-6
3.1912396354859033e-6
3.8311321930903325e-6
2.6052805107346415e-6
1.856114110755016e-6
9.066280987132656e-7
1.6833620402430356e-6
1.5852297770089394e-6
1.6543900140147966e-6
2.9005387890189655e-6
1.3447076759254729e-6
2.969129615139894e-7
3.756683711856744e-8
1.1075719717816981e-7
2.3290106526290002e-7
2.0950309668318617e-7
5.604833080955376e-8
7.111374769629482e-9
8.238952125186809e-9
9.15436990448189e-9
6.769556838099638e-9
3.781850607758371e-9
1.7982772660793922e-9
7.298699045574681e-9
1.4667880996061439e-8
2.7950322821756957e-8
5.446254339347329e-8
9.444300414565315e-8
9.77082395732244e-9
9.284261203338569e-8
4.438392069808633e-7
7.306602304557109e-7
2.98761065974657e-7
4.915024076630547e-7
5.118093187962996e-7
4.818400789933882e-7
3.5561353073838423e-7
1.0064243948911756e-7
3.567930599294307e-8
6.337375654521913e-8
6.242825149156969e-8
7.67177309186505e-8
2.7446836317155147e-8
6.792690722026846e-10
3.200972289101572e-8
1.2897355318666133e-7
1.1097972330204376e-7
1.1732035541194838e-7
3.172454810321495e-8
5.353289427543486e-8
7.696925107403657e-8
8.618733602333556e-8
9.565757527222464e-8
1.0475149442017485e-7
1.095566833233424e-7
1.0638014327829571e-7
9.393965611961725e-8
7.345199439174284e-8
4.6292658203874736e-8
1.1560733889334728e-8
3.559591147880555e-8
1.8698285871259524e-6
3.4334919277990353e-6
5.985672058094088e-6
5.133229650564766e-6
3.1171917873197583e-6
2.0739742646939192e-6
1.1617301399213662e-6
1.4120271933118191e-6
1.4307885381257688e-6
2.2849473590154883e-6
4.146492176259041e-6
5.430881741427884e-6
1.2566272204250952e-6
2.3708041648689095e-7
2.612842317085419e-7
8.47434221675719e-8
6.867760891638824e-8
1.2740819007122224e-7
3.69372076038944e-8
7.614979959421946e-9
3.041944361356992e-11
2.988286944597966e-9
2.6049971341046603e-9
1.6027149497271397e-9
3.2945477807891075e-10
2.519274474411106e-9
4.878954585795575e-9
8.458852802920385e-9
1.4187530616034667e-8
2.2834906578694106e-8
7.818497396965142e-8
9.914137202091338e-8
1.4776104356946724e-8
7.770134490850925e-8
1.4569331633135846e-7
2.009053998585744e-7
1.9553228926657275e-7
1.0691662691093161e-7
7.83221405061005e-9
5.61841630455791e-8
7.565086909986877e-8
6.33215411453575e-8
6.319324669809952e-8
3.974749283375826e-8
6.287093435711368e-8
1.5344108277870562e-7
1.4148004443885256e-7
8.89116613245156e-8
6.39769563334357e-8
2.210055863993569e-7
2.1765553993888784e-7
1.7354608372633138e-7
1.537912009523881e-7
1.5549312590873422e-7
1.6700264091585696e-7
1.8122524966747296e-7
1.9100267989958902e-7
1.8822978371726215e-7
1.67643943850545e-7
1.2993939135704855e-7
7.856325364013236e-8
2.345801649116883e-6
9.633853098446168e-6
1.3091330923585085e-6
7.802741354911048e-6
8.11801970641964e-6
7.484247670736318e-7
2.4377832871189842e-6
2.813563780425335e-6
3.7484200614088507e-6
3.148350734267696e-6
8.375417773939126e-6
7.0242608132555565e-6
2.2683271944251594e-6
4.233642835562277e-7
2.51178911029875e-7
2.0588408772210415e-7
9.482809028725752e-8
1.334160541178512e-7
4.3860614504547206e-8
1.0756409942331958e-8
7.423111038817911e-9
3.969430127983936e-9
1.4607056608759608e-9
4.12571778303998e-10
6.13551062415153e-11
1.3840568873552376e-10
1.9671249966391368e-10
8.69984642325078e-11
2.4370773970579646e-10
6.182948446937943e-10
1.0387904705377478e-9
2.4609646417470035e-9
4.603565329046723e-9
4.88932020996729e-9
3.1878862775133385e-9
1.5376490151792017e-11
3.1522596447921336e-9
2.9042709369294683e-9
7.487517883740485e-10
6.1916256725186884e-9
1.1589052793998776e-8
1.00741616217489e-8
9.920465861725643e-9
8.184777520018382e-9
1.2174846586724898e-8
6.730659144298296e-9
3.0890493947326905e-9
8.11882463302562e-10
1.7933904404095403e-9
3.18112949369065e-9
1.579654223166491e-10
1.0723723771156176e-9
3.0916088542787306e-9
2.1669437763525473e-9
2.371614242822655e-10
1.2327285367147634e-10
1.4078588996981375e-10
2.683512236794124e-12
1.0276242932175254e-12
2.0885337699036057e-12
1.1406239901285537e-12
2.870122267244004e-12
4.092078424678934e-12
1.378439132977304e-12
3.8123364343603696e-13
1.7180899413623822e-13
5.454675031715856e-13
8.247471320132026e-13
1.0574095805160046e-12
1.2760929336554171e-12
1.5034741217811561e-12
1.755438945118374e-12
2.0439509126280572e-12
3.1739581691487054e-12
1.2952457251134563e-12
9.899030075874165e-13
1.569409170237791e-12
1.4944683831454265e-12
1.4286701769105385e-12
1.5330743071883582e-12
1.1703440532012544e-12
1.7930053062389574e-12
2.249641762874154e-12
2.854629322606789e-12
3.68332422864483e-12
4.838661378874694e-12
6.484923891524265e-12
8.898680343895734e-12
1.2572707686770507e-11
1.8450258913441584e-11
2.8511258585060284e-11
4.744836182570505e-11
5.771449815755008e-10
3.6001516507696604e-10
2.5471592796226195e-10
2.1845901783371103e-10
2.2597369474468868e-10
2.8590279955176207e-10
4.9068035654191e-10
6.18612612702242e-10
1.8416269487973714e-10
4.196335948031323e-11
5.1703460783704905e-11
1.553306746440157e-10
5.209539182045862e-9
2.378262202052841e-9
6.80777886979002e-9
3.4183549945429834e-9
3.5094989093704744e-9
6.045004237801546e-12
2.983472617865779e-13
0.
0.
0.
0.
0.
0.
0.
0.
0.
0.
0.
0.
0.
0.
0.
2.9522727735897546e-14
4.006848613684788e-14
5.475500288480989e-14
7.51184433651565e-14
1.0334334761650529e-13
1.4251412086867988e-13
1.9697967017079496e-13
2.7287682389056887e-13
2.3200337587245194e-13
9.52674812958243e-14
8.134637193799086e-14
1.1455267887402008e-13
1.6715968894701883e-13
2.27896881128666e-13
3.08818794535381e-13
4.2892664890831845e-13
6.117806719866535e-13
8.903141876514902e-13
1.3141845599146124e-12
1.960518341316569e-12
2.950864813386386e-12
4.479091185418924e-12
6.8584607901516695e-12
1.0602896093587777e-11
1.6570698218793973e-11
2.6226059736974084e-11
4.213113371829788e-11
6.89099066552634e-11
1.203367896720652e-9
2.9924563631480423e-9
5.058762249242428e-9
4.734977910533275e-9
9.809054941879694e-10
4.2188376970271956e-9
9.57808851940289e-9
1.47938512580216e-8
1.9839438759997526e-8
2.4657561933105068e-8
2.9101537883006347e-8
1.4234808501265841e-8
6.002973132171625e-9
6.407262581735137e-9
9.046399877107435e-9
1.0650059196739016e-8
5.298319861419091e-9
9.529631081030125e-9
2.4694740549736976e-8
2.8066682385494862e-8
2.5093420834747648e-8
2.147491058727633e-8
1.7303483602360027e-8
1.202897396050229e-8
1.6124554165069587e-9
9.526975796346104e-9
9.939239290219144e-9
9.163784429801466e-9
8.594277845280383e-9
8.299778962563106e-9
8.254165094559594e-9
9.73686180368119e-8
2.3677243107109227e-7
8.223509170423657e-7
2.1884322877165324e-7
8.981349863976624e-8
3.063146859633803e-8
4.892889452170406e-9
5.4798010592152755e-8
5.926136709038598e-7
2.0710522354822846e-7
1.8365803018219194e-7
6.038535057514774e-8
1.4727314834746686e-8
1.7507469190387534e-9
5.5426729778541015e-9
3.5897520052249096e-8
3.394602623858441e-8
1.7969539004775072e-8
1.6271939252368409e-9
6.317511051921365e-9
4.543388028769154e-9
3.640086613585983e-9
2.366030318847116e-9
7.276453353113972e-10
3.3369041334688418e-9
6.562674401671221e-9
1.1490469391984462e-8
1.849199773028781e-8
2.3917741355090485e-8
1.0633309420564639e-8
1.3309431010478316e-7
2.8577602858587056e-7
2.324161135702075e-8
9.564468161626389e-8
1.2267165503574672e-7
1.3341577655559804e-7
1.4036097794516345e-7
1.3282188837674484e-7
5.417267028532217e-8
7.266821829691385e-9
1.0068945599815846e-9
6.576320799012793e-9
1.7566799332780302e-8
2.2311345664347907e-8
8.257021033999746e-9
1.089818654591477e-8
2.498856910296925e-8
1.9987422128008696e-8
1.7262884376918935e-8
1.6430288041186244e-8
7.314152816589183e-9
7.1940732232229194e-9
2.217430511708848e-8
2.862327419095327e-8
2.6474834928627086e-8
2.254230651778944e-8
1.75533523001343e-8
1.1584745992505941e-8
4.1155009511069695e-9
7.147868241438936e-9
2.9825857548361126e-8
3.070075096792572e-7
1.2657920211385666e-7
2.2735834977603623e-6
8.324132204321522e-7
4.551641574992298e-7
2.4918105651592065e-7
1.1512173121106348e-7
2.1949215918288392e-8
7.27943347779978e-8
2.290732788415809e-7
4.967533552548932e-7
4.6879894426691126e-8
7.272108913021976e-10
6.371228566229031e-8
1.0109177782466661e-7
7.655545245554328e-8
2.692854509249189e-8
1.2727836746417095e-8
1.53613141509312e-8
1.1719771447188118e-8
9.902365289916075e-9
5.930509901805426e-9
2.6355255937641895e-9
1.1333107001982443e-8
2.511689699962097e-8
5.0673227389417584e-8
4.990631763402919e-8
3.032740350887358e-8
1.4148303064546964e-8
4.577379247536151e-9
4.04080628331329e-8
2.2759107624166218e-7
4.194146941109418e-7
5.348303870608152e-7
4.5599403958620105e-7
3.531704662401659e-7
2.99309698586255e-7
1.8111983656657728e-7
1.3325036418390278e-8
8.932062147034999e-10
1.2868449681136868e-8
3.1483862000323866e-8
1.3631935281146024e-8
3.165672734110101e-8
3.230837317954311e-8
1.0751295843290244e-8
1.3453892881909692e-8
3.009030803892588e-8
2.4227476458935178e-8
2.1047169276218633e-8
1.9975103928569475e-8
8.340280478601288e-9
8.894351497745471e-9
2.6491101673772802e-8
3.5673352714653395e-8
3.352549047430247e-8
2.845343087883696e-8
2.1935898672144873e-8
1.4318341162037326e-8
5.174280888433223e-9
7.747453505839239e-9
3.153224722995267e-8
3.810426733524121e-7
2.675477525082433e-7
2.506732659833144e-6
1.0629382414257917e-6
5.96939972159138e-7
3.361997485951924e-7
1.5809679985900878e-7
3.0707282102840416e-8
1.0206254623733106e-7
3.380722253692071e-7
7.570903800900899e-7
7.602228100749697e-8
8.19232542343811e-9
7.518110265726661e-8
1.2615742447171883e-7
9.567665923410861e-8
3.330634291193825e-8
1.2018451248967978e-8
1.722347702863941e-8
1.317668968646754e-8
1.0979756046742588e-8
6.745387514884519e-9
2.5976243074720326e-9
1.2107756096597388e-8
2.7047879337910986e-8
5.582946285314045e-8
5.97250721109119e-8
3.5802835005875394e-8
1.6233191790898084e-8
7.61170898206753e-9
2.443575904506692e-7
5.273615142587734e-7
3.53983221354605e-7
4.3207835441918544e-7
3.722508476933963e-7
3.304677085772455e-7
2.946197706513238e-7
1.8469514828319332e-7
2.8301379089268066e-8
1.141449001071193e-8
2.30570914785501e-8
3.8056995954581736e-8
4.327000575842352e-8
9.674803849419067e-8
5.290008597804661e-8
1.3638601203562214e-8
2.3102111527137534e-8
3.4597297290491604e-8
2.6269741649794764e-8
2.400485122898246e-8
2.0428137877636036e-8
1.717141978301165e-9
1.7317426402825966e-8
3.823920312602361e-8
5.053633610575965e-8
4.7144652644393647e-8
3.8450867092583764e-8
2.8021483294000555e-8
1.696924954003384e-8
4.95185017687558e-9
1.0197381745076752e-8
4.1832562544147593e-7
8.1175749953774e-7
1.7496941952827275e-6
1.4060147219278182e-6
9.297772097195324e-7
6.247348265212954e-7
3.611583849810208e-7
1.44354558759585e-7
6.232199533274484e-8
3.477413602607537e-7
7.543300450566783e-7
1.1994107219443826e-7
3.05420973961864e-8
1.5560172014472236e-7
1.7301917127842696e-7
1.043391589075695e-7
2.422164733168016e-8
2.2160623763573495e-8
2.1865989874878677e-8
1.7079771228718015e-8
1.4225528551389401e-8
6.0966839017386676e-9
6.979346504072021e-9
2.2042875624947626e-8
4.976262112799591e-8
9.184653709972582e-8
6.137848107155836e-8
3.7439689830432504e-8
1.2132664144431064e-8
3.69471887811011e-8
1.0019923750483922e-7
3.3743239279422973e-7
4.2326904556326276e-7
1.1554707684149801e-6
7.03835507380388e-7
5.092731434987404e-7
3.990625790229552e-7
3.0320630074212315e-7
4.205646717741412e-8
4.148874578176311e-9
1.6117000746281404e-8
3.3134403873966904e-8
1.5560565369702872e-8
6.389954746757933e-8
6.451877824536378e-8
2.3919427689174125e-8
1.6214691258500457e-8
4.8068066203902356e-8
3.702183845652344e-8
3.2640848443702465e-8
3.127050390115361e-8
1.1497677413103684e-8
1.4976716840579924e-8
3.940677939148102e-8
5.224493084813909e-8
5.131987658733501e-8
4.5022040145600004e-8
3.5749942411173695e-8
2.466412612140849e-8
1.2010144364981507e-8
3.814997048894013e-9
2.7855585422956047e-8
5.576743117280794e-7
7.059352647590617e-7
2.909106586680455e-6
1.6555447869024868e-6
9.774676718568516e-7
5.826570018035361e-7
2.796031287565697e-7
3.337696403074657e-8
2.8770346618666297e-7
1.214250956036266e-6
1.3636784622858655e-6
2.711953676657704e-7
6.441229870571724e-8
8.06642327193882e-8
1.7963485384743458e-7
1.4763772860317738e-7
5.866320195265313e-8
2.7252500490617264e-9
1.89461941017609e-8
1.5206659391689186e-8
1.2128060282833027e-8
8.256507504802746e-9
1.2272974348155101e-9
1.1024342112948004e-8
2.5061093877739607e-8
5.28762019383794e-8
9.215014000167857e-8
5.2826451195746383e-8
2.324648778817474e-8
1.493399649527624e-8
3.133774871106738e-7
6.148362290728441e-7
4.172094878797663e-7
5.153749014088285e-7
4.584315766218201e-7
4.085945648137255e-7
3.553069418640368e-7
2.985918383695658e-7
7.24258587105454e-8
6.995703874446727e-9
4.2015945918668955e-9
9.695446617336659e-9
2.2563804062011136e-8
1.0156503559963163e-7
5.6292514587909975e-8
1.43533424012367e-8
5.006396680394492e-8
5.198139074338245e-8
4.205660541929224e-8
4.1395920282303776e-8
2.425853783817519e-8
1.093726517582166e-8
4.0832092289261196e-8
6.385836557267813e-8
7.059916259281061e-8
6.685191229158825e-8
5.703726847123463e-8
4.3519508245040945e-8
2.8131651148839833e-8
1.1102629741099228e-8
9.609290254122575e-9
6.645970383318087e-7
1.5488924292250927e-6
2.383208974915382e-6
2.297043529168296e-6
1.5410545594798058e-6
1.0535695295103878e-6
5.936122573775955e-7
1.238657291835317e-7
6.412480772877729e-7
2.046890129006856e-6
1.4202127469818345e-6
6.199445731629348e-7
1.234215447213236e-7
1.3059573675763792e-7
2.4126016293669587e-7
1.8850197292496258e-7
7.521043637783803e-8
4.27069192184092e-10
2.120855984313151e-8
1.7697724439604225e-8
1.3895432865490995e-8
9.13456384154783e-9
1.6920045718542284e-9
1.3061768149502344e-8
2.9688838238382123e-8
6.375707065167553e-8
1.160604261310974e-7
6.628311604601654e-8
2.658290970835251e-8
4.299137625643639e-8
9.478900493240343e-8
3.919770987420857e-7
5.162102127659094e-7
1.0193980004110444e-6
7.865332839808127e-7
6.154732612988352e-7
4.936083133406193e-7
3.9764778548313836e-7
1.6016843728812244e-7
8.890064508125838e-10
1.3967299811763355e-8
1.0316591192604229e-8
2.3619961714472814e-8
5.296067663634898e-8
5.6045534492042857e-8
1.8227881749321455e-8
5.644840716444126e-8
7.76170562830649e-8
6.28257225547643e-8
6.307100487458984e-8
4.153597062585463e-8
1.0939612118249974e-8
4.88797390911926e-8
6.875333604295547e-8
7.54208390574447e-8
7.511098540737475e-8
6.868300072588926e-8
5.673929410268067e-8
4.0850240791860406e-8
2.180752570852211e-8
2.0041428316561666e-9
3.619363321190146e-8
9.907806534121649e-7
1.4488968651305542e-6
4.387790308146509e-6
2.828284871427355e-6
1.6557790934708901e-6
9.763439150316822e-7
3.7596618214408207e-7
4.442169433198355e-7
2.3142550624424124e-6
1.4466698685840877e-6
1.6280487611894246e-6
8.268384797554778e-7
2.621745673784683e-7
4.7222372288182926e-8
1.483749064759682e-7
2.3079066739274123e-7
1.5718501559452376e-7
3.938902840326498e-8
2.9415947928502655e-9
1.313165796316049e-8
1.0627736740212101e-8
7.979456211813712e-9
3.4254148849817712e-9
3.7454339649381415e-9
1.0839953525816216e-8
2.1763524471695694e-8
4.2664294741544356e-8
8.286579449489077e-8
6.58076166282804e-8
8.068404005759726e-10
4.4711043425468986e-7
7.11779066190008e-7
2.0690487980526832e-7
4.201985337311319e-7
4.526942905539381e-7
4.5359577306247186e-7
4.1937271652906454e-7
3.468261935260301e-7
1.2538470537845688e-7
1.548811764588981e-8
4.872309898026825e-8
5.585011258679866e-8
4.255510438607591e-8
2.869047462641855e-8
2.670333221159519e-8
6.736462089161323e-9
1.0282646063307848e-7
7.880556519622479e-8
8.105137951708752e-8
3.9550084631677865e-8
3.326290265048108e-8
7.103345100829021e-8
8.852948905023002e-8
9.885648337585761e-8
1.052443097409366e-7
1.0526808663920567e-7
9.654611999504117e-8
7.955649300307737e-8
5.669499578985376e-8
2.9313993475685013e-8
4.1003138111104644e-9
1.310467468898778e-6
3.512166187209752e-6
3.624338916388547e-6
4.5715387712284045e-6
3.161441236861268e-6
2.3100473402915675e-6
1.1164006707538764e-6
1.6995349161837513e-6
1.7143377626103038e-6
1.9463761887080727e-6
3.756025356407493e-6
1.6633147400581835e-6
3.030825948851743e-7
2.651135020198765e-8
9.850812925639366e-8
2.3525422642054074e-7
2.3036677051682406e-7
6.94163399014361e-8
1.0824424983408373e-8
7.783210857240497e-9
1.0096041449020056e-8
7.526690933203742e-9
4.465626245552593e-9
1.4515020618694913e-9
7.404185887234774e-9
1.4983725927397778e-8
2.826227578552689e-8
5.414484792955021e-8
9.889321175529324e-8
2.3415872796707595e-8
1.078640614008897e-7
5.368142620857193e-7
7.907674563722435e-7
3.1521240400728545e-7
5.480856019422894e-7
5.834554641777092e-7
5.594741226697277e-7
4.5566883813568226e-7
2.081095907332842e-7
1.3302011228415227e-8
6.999260408094949e-8
7.263368713219764e-8
8.323206125915077e-8
2.477051490308767e-8
1.9763398445999017e-9
3.953954749597915e-8
1.4368759151511619e-7
1.3195980849377449e-7
1.3634006877078333e-7
1.3320703015103734e-8
7.80078648724364e-8
9.687450157143083e-8
1.0435642086336394e-7
1.1467674920328073e-7
1.2596971040928104e-7
1.3322214734218355e-7
1.3137671728839757e-7
1.1790894044062095e-7
9.373753221580652e-8
6.074985763327941e-8
1.8500811445495285e-8
3.789833621763563e-8
2.307720748078643e-6
4.3519653999959045e-6
6.751664668125876e-6
6.287205277704658e-6
3.928459929280753e-6
2.830554749728468e-6
1.2584147148398458e-6
1.5675812703773314e-6
1.7085819492332556e-6
2.957158064109693e-6
4.070319817401623e-6
6.147469440929086e-6
1.997873397717791e-6
2.732993171316001e-7
3.700673760750021e-7
1.4463586005300734e-7
4.3176983944729074e-8
1.1783301380804815e-7
5.002967624384758e-8
1.0636216745123753e-8
1.2462371080177022e-9
2.5520694088426733e-9
2.7547268186984507e-9
1.812516712421229e-9
1.0102080581913482e-10
2.199472058089644e-9
4.480865571564064e-9
7.785308907608549e-9
1.2993443715090641e-8
2.0878145224004338e-8
6.908951020382424e-8
9.211993999893353e-8
1.9260596354635794e-8
7.095910406053768e-8
1.4200495595589148e-7
2.0367285767821003e-7
2.1079679058396043e-7
1.3053502889100224e-7
2.641586989149604e-8
4.990325453149086e-8
7.818963667651924e-8
6.746859788967608e-8
5.800240641644262e-8
3.659255195566034e-8
5.5849838271238235e-8
1.0485949298746497e-7
1.8842501658205372e-7
1.121231733028723e-7
1.2072484978877951e-8
8.715582929392283e-8
2.3807165447626133e-7
3.068941354911385e-7
2.33674322934948e-7
1.9749691615252062e-7
1.950696745349552e-7
2.0476696603087854e-7
2.1819374507453562e-7
2.26694662011891e-7
2.1881165949300824e-7
1.8731113102880068e-7
1.3501905939513092e-7
2.2196523365032096e-6
0.000011615166600474278
2.8722787140704715e-7
6.310427760813433e-6
7.982955901642059e-6
8.657543524175539e-7
3.56420612893363e-6
4.051987006961014e-6
5.26584129300385e-6
1.0838153379242236e-6
8.49583987361383e-6
6.77526308641478e-6
4.8289209991479505e-6
4.104596936921035e-6
3.8009822791042366e-6
3.3608982692021074e-6
2.229426395138324e-6
1.194074814488695e-6
6.231960226003598e-7
3.7046272304703677e-7
2.952372761892163e-7
2.9230262639245634e-7
1.2164699887292825e-7
5.7496926886452985e-8
8.48678943547595e-8
3.4735830531048073e-8
2.6581552487149766e-8
1.3704549330272238e-7
1.5080597834954512e-7
2.649170698104843e-8
2.594646590453702e-9
1.3273491784361843e-10
3.747718304810966e-12
5.562977710328287e-14
4.988096837364576e-13
1.329181412456938e-13
6.864317378595478e-14
2.95239118362285e-14
6.558764368274052e-14
3.827500785127781e-13
1.2075538740352688e-12
2.3559829104288685e-12
2.6670619463720594e-12
7.875317319465868e-12
4.2386789531026516e-12
1.2948671776177927e-12
6.032993655038853e-13
4.0309886328041307e-13
3.9368937540940973e-13
4.773838574482103e-13
6.228669108017368e-13
8.276493645951709e-13
1.1042882159048122e-12
1.4764687843928279e-12
1.9801411107569656e-12
2.668120049928512e-12
3.618473185393693e-12
4.948587531410122e-12
6.8388655201577624e-12
9.573819769934995e-12
1.361601741145559e-11
1.9745184501493593e-11
4.1854416322082604e-10
6.966889672025481e-10
2.6113269411246345e-10
2.139812233972311e-10
2.303803407756858e-10
2.861790138116104e-10
3.9262178872744337e-10
5.903386763138712e-10
9.865045773042984e-10
1.8291040862076187e-9
2.72912095075264e-9
1.5991290760384694e-9
2.695533072645203e-9
3.004229466156041e-8
1.188561997306084e-8
1.0973666176372488e-8
9.11847734350834e-9
1.0771173191136222e-9
9.278124213021053e-13
0.
0.
0.
0.
0.
0.
0.
0.
0.
0.
0.
0.
0.
0.
0.
0.
0.
2.3072311602755892e-14
3.16916375105408e-14
4.363222098741597e-14
6.020953078380922e-14
8.327963037206404e-14
1.1546737250815454e-13
9.624681971328613e-14
4.082824609882983e-14
3.600045548023967e-14
5.1300208240540843e-14
7.386851064736861e-14
9.92073032795212e-14
1.329808009140652e-13
1.833707370347209e-13
2.602263253947574e-13
3.7717504825601886e-13
5.546555201927813e-13
8.242389349861468e-13
1.235351286823305e-12
1.8662016274347694e-12
2.8419774461063487e-12
4.365769563325159e-12
6.7722811277105704e-12
1.0623451612447884e-11
1.6883793150216858e-11
3.098978796744223e-10
7.442344095202236e-10
1.3130280525244915e-9
1.5286343779655607e-9
9.106563564196878e-10
3.62140902600458e-10
1.9628715660378343e-9
3.714804677745131e-9
5.549249848926891e-9
7.4293637249768725e-9
9.312752628206325e-9
4.713160286364063e-9
7.301645871197311e-10
3.062298392732339e-9
4.321740233829712e-9
4.7440275527549174e-9
2.2139237775348814e-9
9.58612306455886e-9
1.82205172171808e-8
1.821924742088987e-8
1.5494271730709142e-8
1.2948278320308201e-8
9.681844449671174e-9
1.1664579356634317e-9
2.8355709664859287e-9
3.3384105112389857e-9
3.2304218817545247e-9
3.0869360472989977e-9
3.0190945729009427e-9
3.0544818355278397e-9
3.207493638730479e-9
1.5764050808602106e-7
2.887315282760359e-7
1.0327685106357901e-6
2.672543001090083e-7
1.0600146933328864e-7
3.4761004923967055e-8
7.317689632951768e-9
6.926095895598756e-8
9.370710179768558e-7
2.2755609682810214e-7
2.1639563146073358e-7
6.868895408033801e-8
2.0943666831187973e-8
1.3926597556631502e-9
2.2154925247602985e-9
3.851257162865287e-8
4.031505950300006e-8
2.1913806939874268e-8
1.7278196986985286e-10
6.7756514863078335e-9
4.953261631923161e-9
3.900323613134127e-9
2.6718575088597218e-9
5.425064653971277e-10
3.2919529864862748e-9
6.5518508295465855e-9
1.147702832155063e-8
1.850862049359642e-8
2.5506156791635418e-8
1.2689031558419027e-8
2.999166718283101e-10
1.5237756971975112e-7
4.2631594332071523e-7
1.3717478090277329e-8
1.623029977753142e-7
1.8146515635314334e-7
1.86493017034681e-7
1.8824595142551239e-7
1.6499490985142038e-7
5.091243529133054e-8
7.805398993136806e-9
6.374371773175218e-9
2.5573568332288417e-8
3.3090266399941845e-8
1.3815115462411228e-8
1.288348899142079e-8
3.612898633473618e-8
2.9315247676569056e-8
2.5380142789675382e-8
2.495439303251672e-8
1.420131602045326e-8
7.608590264933354e-9
2.6072799420103014e-8
3.049865741097436e-8
2.92737660410566e-8
2.6437194272666142e-8
2.2053153419388563e-8
1.596680004169762e-8
7.460664481948142e-9
6.701699877398654e-9
3.8498938483265827e-8
3.5613416673379245e-7
8.134008020119966e-8
2.7102514476096984e-6
8.710643016444471e-7
4.6142211996350783e-7
2.4150474925334746e-7
1.0329061638674338e-7
5.490783571510454e-9
1.0703749259105732e-7
3.4990770595283454e-7
8.546802765231967e-7
4.2848721113228636e-7
4.391040078885651e-8
7.0737828303413766e-9
1.6922455225406764e-8
5.3457819280669184e-8
9.279751947136817e-8
5.576548257989969e-8
1.0579628041613318e-8
8.282295586816352e-9
8.233950904822048e-9
6.134140373485858e-9
4.711017589196813e-9
8.646147240637781e-10
3.405289454939639e-9
7.686173317191831e-9
1.4091583414126924e-8
2.405185034881232e-8
3.758580000058252e-8
2.9056429679869066e-8
2.771034589535006e-9
2.7586537929800505e-7
5.896727811338251e-7
5.759994059076635e-8
2.640162162210529e-7
2.9906491143271515e-7
3.106438861576251e-7
3.0683840202653647e-7
2.925495071523302e-7
2.822827392380601e-7
1.8455889720763652e-7
6.988013660872071e-8
1.4124932981515182e-7
8.811413683168563e-8
2.9171090206433936e-8
3.6278352780314844e-8
7.379603976167992e-8
5.644489552974867e-8
5.2507418028541294e-8
5.0690783750618874e-8
1.629124949232945e-8
2.7341142251574604e-8
5.1550597742195954e-8
5.6403084638474555e-8
5.547913310533609e-8
5.123158748712054e-8
4.340238902620935e-8
3.197452403900857e-8
1.6097666037601846e-8
8.895069264666686e-9
5.971422567888404e-8
1.8257378759863866e-7
8.506394388950984e-7
4.8476704436971826e-8
6.200989762341322e-6
1.5570118469670834e-6
7.584203574021063e-7
3.428914944601585e-7
8.784967833267724e-8
1.5019072231480945e-7
9.12998732700234e-7
1.4309607141237997e-6
9.26110405328444e-7
2.6721575010110854e-7
7.87448292409075e-8
3.501800805691058e-8
8.519374941654693e-8
1.614190046213159e-7
1.0776021410724546e-7
2.8169229402279792e-8
7.870869707305344e-9
1.3288256677815387e-8
1.0111681123873482e-8
7.924634337572653e-9
3.447953441907255e-9
3.558703530226286e-9
1.0280094919914946e-8
2.0494697198677972e-8
3.892901638223082e-8
7.007951099780932e-8
4.6882806748664584e-8
9.799977282242036e-9
3.087847700111342e-8
3.3995591472518226e-7
7.363201288322608e-7
3.550474359085648e-7
5.278991678505962e-7
4.947423957761435e-7
4.5352504908701903e-7
3.9600057278086216e-7
3.5358882059099446e-7
2.410605743019003e-7
4.7679256241358956e-8
1.1498189957153931e-8
8.431656975455329e-8
1.0787938098262693e-7
5.0955830712690566e-8
8.096081146374675e-9
9.372949879065969e-8
7.325259014569595e-8
6.458326013833724e-8
6.489359996376216e-8
3.254886041168237e-8
2.1296799604302412e-8
5.740077477035828e-8
7.025911305192993e-8
7.23373325824783e-8
6.909176919224058e-8
6.071633253996181e-8
4.766170997840522e-8
3.0558556736847156e-8
8.088823462405166e-9
2.58730292174507e-8
8.225361838900772e-7
9.700204245920212e-7
4.0362061206368194e-6
2.239183254578536e-6
1.2987483421330597e-6
7.539194930466623e-7
3.2642098834238503e-7
6.969599970998903e-8
8.814678268825658e-7
2.0003535273785484e-6
1.284094556361607e-6
1.6478200560159336e-6
2.6526961740768504e-7
1.455255457252402e-8
3.5899025100366834e-8
2.4405098843626598e-8
1.5664783254688355e-7
1.4804316005997273e-7
4.4411416899682695e-8
4.622977412239251e-9
7.0834895227598185e-9
6.7605896682234225e-9
4.920406522052108e-9
2.6736646839522514e-9
1.500089917179649e-9
5.198579926511986e-9
9.85687793166017e-9
1.699011451949112e-8
2.731213862933586e-8
3.83941318527927e-8
1.508853866420033e-8
3.849326954798591e-7
4.2185543675174185e-7
3.992793613949142e-8
2.61608202930256e-7
3.423573530532063e-7
3.9179605089908854e-7
4.096784092134375e-7
3.9149316425732454e-7
3.223944136881694e-7
1.3658829054485606e-7
5.7447683184114995e-9
6.848158049035512e-8
5.5210835656074035e-8
7.543335704559317e-9
1.347788529164573e-7
1.3565694587976206e-7
1.2388334744919257e-7
1.270705122282758e-7
4.381021655506568e-8
4.6938738636204213e-8
8.204305257758907e-8
9.558106656353663e-8
1.0379261893610877e-7
1.0770930253047022e-7
1.0464996878667909e-7
9.288387399232257e-8
7.276885433794651e-8
4.4629751654615755e-8
5.357173012401872e-9
5.609893551382473e-8
1.691623059581814e-7
2.078305413809795e-6
7.310554520384547e-7
0.000010330310174022987
3.5582300028184514e-6
1.7906257071164256e-6
7.794460190001715e-7
2.2448839877499852e-7
2.3761058842623546e-6
1.3895395346828642e-6
1.5773766831814543e-6
3.949509876553214e-6
2.184319748317431e-6
3.076307697434722e-7
4.55378594678805e-8
3.3832952578649586e-8
7.960687538654313e-8
1.9252206924418435e-7
1.4171326033631018e-7
3.163371014774116e-8
2.975491905224484e-9
6.166089676483937e-9
5.98303759674033e-9
4.2485100028603515e-9
1.6916973322251212e-9
2.327340933766273e-9
6.026204610018029e-9
1.1089658474354262e-8
1.910539375302425e-8
3.115451026717708e-8
4.251696047321857e-8
2.2961754016875575e-8
4.588278764914897e-7
4.0920033615422e-7
6.818747765771062e-8
3.044837938813998e-7
4.0173506999911814e-7
4.5888919543752676e-7
4.591654723298402e-7
3.766761388266885e-7
1.7039007212916774e-7
1.3575162088335845e-8
7.588567081977816e-8
2.912813572095062e-8
1.050420474798069e-8
5.385327035933109e-9
1.2605039149114275e-7
1.6284191836779107e-7
1.6076721339355457e-7
1.4325362511645995e-7
1.6515374989550608e-8
8.759238419684484e-8
1.04654130972424e-7
1.1555528424597406e-7
1.2758324457068614e-7
1.3775625044525588e-7
1.4089225145391577e-7
1.3279584196360173e-7
1.125048021667618e-7
8.137376361066844e-8
3.9497362123755546e-8
1.7673426618529477e-8
2.1566153456198726e-6
3.564189869114422e-6
6.869963837126381e-6
5.656944981322644e-6
3.4342426719236737e-6
2.214573243340136e-6
7.06622957380277e-7
1.6914586736408344e-6
1.6551867245386644e-6
2.4545897111203314e-6
5.942944350713513e-6
1.5163877519143318e-6
3.104960788604944e-7
5.598429258448017e-7
5.473681138871636e-7
4.357469070835749e-8
4.919858569937336e-7
4.665212010487414e-7
1.8432975150667878e-7
3.2600831198437913e-8
9.08880725797006e-9
7.636160642725554e-9
1.7221592837587475e-9
2.708222634199667e-10
3.327089543417392e-10
4.3950718128232487e-10
2.437648142121321e-10
2.333255892032943e-10
8.184603584122952e-10
1.4458117423243468e-9
2.3482784457265604e-9
6.110398596264631e-9
1.301634130917432e-8
1.0967427443458012e-8
2.9050231391962752e-9
7.953368484926589e-9
2.0147209637345185e-8
2.8673180511483157e-8
2.304693200336872e-8
6.82541426464482e-9
1.1599745736628373e-8
2.633275263702089e-8
2.6456425262784344e-8
6.183589984439124e-8
1.265103797951453e-7
2.199124502705167e-7
1.3495304579151048e-7
4.9783411386098e-8
1.470726491382512e-7
2.3136051115169098e-7
2.2409457424826635e-7
2.0293263432098348e-7
2.028527370936213e-7
2.1620592756646284e-7
2.3483789246935753e-7
2.51396338556094e-7
2.5679940391102706e-7
2.4225081634185597e-7
2.036522624472102e-7
1.4172716644987177e-7
5.672594011804663e-8
5.6575502617763896e-8
5.90933752369742e-6
9.0538458576302e-6
0.000010657424277323379
0.000011919327904841743
9.516688392430643e-6
1.25210330345848e-6
2.0759389350961456e-6
