# Supplementary material for: Observability and Controllability of Nonlinear Networks: The Role of Symmetry
Source: Phys Rev X. Author manuscript; Available in PMC 2018 Nov 13. (PMC6234006; doi:10.1103/PhysRevX.5.011005)
Supplement: Code Archive [file NIHMS982008-supplement-Code_Archive.zip › MathematicaData/FNCtrlbDELTAHetN3M1ChaosK14IC1]

5.237102529214722e-11
5.482138853845841e-9
6.241446530058105e-11
9.380337221164683e-13
1.5807050711364923e-13
2.771195139979255e-13
9.368062925519074e-13
5.754166066874884e-13
4.392332991458016e-13
3.16306386127499e-13
1.4363598249779012e-13
6.810586254316055e-14
2.982018442990781e-13
6.881372960995649e-13
4.655257444520597e-13
2.17158512222161e-13
1.3498585013341641e-13
1.1696858599386556e-13
1.3056697745114107e-13
1.6305911328008287e-13
2.1028839933686352e-13
2.7252289106819527e-13
3.5261532295433897e-13
4.55354436518482e-13
5.875184003719325e-13
7.5834964842419e-13
9.80427459538979e-13
1.2709987272279403e-12
1.6539626950868833e-12
2.1628741708554354e-12
2.8454980096096706e-12
3.577204673314859e-11
2.2386081658107173e-11
1.9782908079234167e-11
2.0718410022972777e-11
2.363112671556472e-11
2.821924541507323e-11
3.4646490025431016e-11
4.339191325853805e-11
5.528690411566329e-11
7.167712189544832e-11
9.476169741006373e-11
1.7042741248145748e-10
4.381606378034e-10
2.4407246287567033e-9
3.63089730346441e-9
6.637711992090013e-9
1.3163219293675712e-8
7.910498619470843e-9
2.5943427332236544e-8
5.30864024471155e-9
5.691256519941074e-10
6.821463701104269e-12
0.
0.
0.
0.
0.
0.
0.
0.
0.
0.
0.
0.
0.
0.
0.
0.
0.
0.
2.576666517135651e-14
3.544244172464847e-14
2.241726666892862e-14
0.
0.
0.
0.
2.6114342723512844e-14
3.507948193175359e-14
4.868064937938604e-14
6.927571197973088e-14
1.0013470363819204e-13
1.4613612424674263e-13
2.1468525226014632e-13
3.1709380901065516e-13
4.707398833658044e-13
7.025135180757443e-13
1.0543763203701601e-12
1.592462090659419e-12
2.422188556473612e-12
3.7138064187334916e-12
5.746450242425166e-12
1.1205641123022829e-10
2.399262146043168e-10
4.188605822547519e-10
5.918624925664907e-10
6.264795848078468e-10
4.3215487323831494e-10
7.079565626651462e-12
6.058999981784835e-10
1.3606130497168545e-9
2.2205945090273672e-9
3.1574517089044204e-9
9.909535447645862e-10
1.0937371468340885e-9
2.173529950341004e-9
2.172514063843508e-9
1.9694447836243712e-9
1.980901627211982e-9
2.5762886731100784e-9
3.733227782721713e-9
3.749554460395635e-9
2.9698454273173153e-9
2.316320336515939e-9
1.8094755760568242e-9
1.4364657904063998e-9
1.1879374286378288e-9
1.0532141939965715e-9
1.0274108761244879e-9
1.11907318961161e-9
1.3573990241357377e-9
1.8035644823822306e-9
1.593845614251309e-7
2.2683058087828498e-7
1.356371654385661e-6
3.0971724961496394e-7
1.394634399037233e-7
5.941203416588617e-8
1.452462215411497e-8
2.5011638777551198e-8
1.0410586636451373e-7
7.617358306774277e-7
2.4628285901087225e-7
1.2469257156376623e-7
7.319802254056621e-8
3.554393985651196e-8
2.3372756497141527e-9
2.0004071872392138e-9
4.091519479534142e-8
3.985226161123383e-8
1.751153667536041e-8
2.2250448085988898e-9
5.728005577959382e-9
4.0858886614902735e-9
3.2054547257686706e-9
1.6760986654660402e-9
1.1025644283420563e-9
3.288768467483826e-9
5.950852139797585e-9
9.497566969274622e-9
1.354088037355231e-8
1.6597792862757433e-8
1.0431908835496035e-8
1.417494482534544e-7
2.770025188818958e-7
3.273669597468906e-8
1.0772921975200186e-7
1.531409050435162e-7
1.7723620596898776e-7
1.9438271557223825e-7
2.0515490172160155e-7
2.122772580608762e-7
2.11014049584148e-7
1.6039097502768407e-7
1.2702819620805195e-7
5.900694856633501e-8
8.198943386454942e-9
5.107760824773356e-8
4.808588292481053e-8
3.866246687632822e-8
3.757257769313539e-8
3.07262620150822e-8
3.978204776495735e-11
2.8405480778644135e-8
3.928212272702366e-8
4.0349378892516023e-8
3.863335527336313e-8
3.4641555280096075e-8
2.8022405994349776e-8
1.8093741383820877e-8
1.6334906522928718e-9
3.4687323245519215e-8
1.2415053459421774e-7
8.738948162965082e-8
6.238546980363201e-7
2.0668458741435463e-7
4.533901522285507e-6
9.632155797319176e-7
4.5204247818304007e-7
1.9973178954517572e-7
5.843402304037934e-8
5.491449931047975e-8
2.539330134717894e-7
1.0302881309853065e-6
7.070401865512502e-7
1.541945267775029e-8
1.8502494593727157e-8
5.45357263555128e-9
9.005785121468627e-8
1.1680402536426434e-7
6.345006672069553e-8
8.598901707740242e-9
1.3961778481333382e-8
1.218727663553374e-8
9.388411770064021e-9
7.42614783496388e-9
1.503238986763941e-9
5.3588557098878165e-9
1.2800509676936435e-8
2.500286302233546e-8
4.583960165308086e-8
5.694346938537713e-8
2.835546890977504e-8
5.131267640758322e-9
2.240600755774541e-8
2.7382944383836203e-7
5.998639720932905e-7
3.356984316039085e-7
4.7653513510476303e-7
4.2878364420216674e-7
3.870638292833702e-7
3.414220853819099e-7
3.1704507596931494e-7
2.2028824291875347e-7
6.928406542548606e-8
4.958283229698205e-8
1.4289556790699131e-7
1.2663493559620738e-7
5.354681315591968e-8
6.876487081809399e-10
5.7296698608633145e-8
5.1321393239753857e-8
4.2443648883723383e-8
4.1309090663428304e-8
2.8582647132006775e-8
5.8876087331026106e-9
3.580239056301826e-8
5.144267164358667e-8
5.336110863401245e-8
4.998112197290361e-8
4.2991238850481636e-8
3.2842143345073196e-8
1.956806803663302e-8
1.0308943744278486e-9
3.101023713171137e-8
5.613688390880964e-7
4.864370086900932e-7
2.798090186725342e-6
1.4595668547340767e-6
8.573186352401771e-7
5.068678080535795e-7
2.521078783838674e-7
6.328296523938143e-8
1.2368077038050443e-7
3.76293931135448e-7
5.608127884103894e-7
2.6065464148473625e-7
7.318508700808408e-10
4.7447289531923414e-8
1.376813809450556e-9
1.2761764292129613e-7
1.431102603116188e-7
6.190181567737536e-8
6.442897772459069e-9
1.2079536677414627e-8
1.06785268913843e-8
8.090937641270753e-9
5.700932002689388e-9
2.420912535039278e-10
5.996559705204585e-9
1.2640960247696163e-8
2.3295699301177823e-8
4.0660009173835124e-8
6.319770955072838e-8
2.9375473832391717e-8
8.053749123286724e-9
3.694286916620759e-7
7.386614309093408e-7
1.7255063942445875e-7
4.121823981900476e-7
4.3905624196866893e-7
4.389889128232698e-7
4.137892317308923e-7
3.772301057101628e-7
3.6047848557370623e-7
2.888926808048417e-7
1.1417313626004502e-7
2.112621863429113e-7
1.236836404660886e-7
4.257450593017915e-8
4.669726639997009e-8
1.0328153230137256e-7
7.91053588115791e-8
7.53996714523287e-8
6.864108358279765e-8
1.2254587792530363e-8
4.110599802451716e-8
6.756123002974946e-8
7.602413721031054e-8
7.737052293412845e-8
7.327485446203642e-8
6.336235135757963e-8
4.798766252690549e-8
2.6860790244039672e-8
4.112590307961809e-9
5.937450087509252e-8
1.8274829115648027e-7
1.2107773000432454e-6
3.102368379980344e-7
6.643443293029225e-6
2.2093336916728932e-6
1.1396441382951803e-6
5.544114108420248e-7
1.5980921261319198e-7
2.3093187056412357e-7
1.3990737631678274e-6
1.7621303206147614e-6
1.2043024867814762e-6
3.355166375338034e-7
1.3220501377651434e-7
4.2463220129675535e-8
1.260005004778322e-7
2.164293807146832e-7
1.3523276064584847e-7
3.370874132640462e-8
8.040561977856125e-9
1.5166949056434463e-8
1.1650121206767175e-8
8.954782072606324e-9
3.591233705310437e-9
4.4246578489457286e-9
1.2223888405923475e-8
2.4134798476639143e-8
4.5646900439644186e-8
8.226752769697607e-8
5.9560509465921556e-8
7.165774021968649e-9
6.409392606710718e-8
4.274911345372128e-7
7.869295014021588e-7
4.464652586134683e-7
6.338932604929399e-7
5.980848559384968e-7
5.478975158650904e-7
4.7507818876922676e-7
4.181317308464763e-7
3.512071626199317e-7
9.096712125096476e-8
7.525557366251087e-9
1.3037771647004718e-7
1.277024188808812e-7
5.632525601600637e-8
1.8993514384472925e-8
1.2850877264575428e-7
9.380217370851945e-8
8.861261503527393e-8
8.285962383611337e-8
1.716753039929997e-8
4.35591447741928e-8
7.46011571165867e-8
8.722767428871765e-8
9.17401293617889e-8
8.962970208763826e-8
8.010934203807008e-8
6.375199853521076e-8
4.1587306216419484e-8
1.2313095470518308e-8
3.09000029064054e-8
1.1231357690067535e-6
1.4152153334106082e-6
4.382570585999061e-6
2.9447038316495226e-6
1.7698029836281388e-6
1.0689207152205152e-6
4.6930333298420566e-7
1.8271742636993313e-7
1.7755427588803288e-6
1.948778595228057e-6
1.452217499250386e-6
1.9935143739417448e-6
3.4370778148419034e-7
9.880941146001926e-9
1.0970239576364117e-9
2.5721368668051998e-8
1.5837751717482793e-7
1.8254547406779916e-7
5.6942607109848235e-8
8.662939791506204e-9
5.3787232809521704e-9
6.75301993629343e-9
4.902449863242717e-9
2.868932005748209e-9
1.0953140872161988e-9
4.747288630867692e-9
9.065059714858006e-9
1.5580930048256225e-8
2.4967710987442538e-8
3.519712798838002e-8
1.8955196455984077e-8
3.2217381166771516e-7
3.517562443580502e-7
2.965994422249822e-8
2.4807506724122184e-7
3.45181000510118e-7
4.12601769874093e-7
4.4476652216212906e-7
4.2677882953877357e-7
3.3181514926527764e-7
1.3824606492721602e-7
1.0140506385987297e-8
5.964913571361098e-8
4.486707419316409e-8
7.871807956361783e-9
1.9953569201764562e-7
1.578237286408847e-7
1.593290919292936e-7
1.2850002820133297e-7
1.4167188750209465e-8
8.0239988372124e-8
1.0175557277716072e-7
1.1497333803202806e-7
1.2632493292284224e-7
1.3319618326015344e-7
1.3126863207060742e-7
1.1804267895642421e-7
9.376142828509915e-8
5.8860801143572726e-8
1.0030321815625809e-8
6.446779674036823e-8
1.942899552587714e-7
2.763346353070771e-6
1.0937352029606482e-6
0.000010565905955441474
4.501352187826916e-6
2.370194142998725e-6
1.0845538245902409e-6
6.123116022104103e-7
2.2369719014872616e-6
1.658954717042326e-6
2.2002174192150196e-6
5.343673657333649e-6
2.613087031676212e-6
3.6466586705312536e-7
1.2019977842392958e-7
8.726484745309968e-8
6.707551149855896e-8
1.742981479209108e-7
1.653213772106892e-7
3.860908269966401e-8
6.044022358797774e-9
4.3297323530152235e-9
5.701443213212866e-9
4.100138672782614e-9
1.9816355646423244e-9
1.7628711150439115e-9
5.223800107881963e-9
9.638767113066353e-9
1.6514592186824255e-8
2.6869825619334155e-8
3.7987813034669316e-8
1.3023648066917269e-8
3.477387112690409e-7
3.22691526875101e-7
4.364423140065807e-8
2.6946054828254024e-7
3.83724695073238e-7
4.6060563709230234e-7
4.7051298873123394e-7
3.7033033521150477e-7
1.6170321093113882e-7
1.4455533428537947e-8
8.208230146028947e-8
3.054866271684817e-8
3.235023495922154e-10
2.520602773110728e-8
1.7324224143356007e-7
1.903261370470606e-7
2.037958332881903e-7
7.939851236555843e-8
8.744945377834655e-8
1.1850604878322313e-7
1.2532925506922543e-7
1.3625714602565983e-7
1.5131252425024188e-7
1.65172316046611e-7
1.7115295219012029e-7
1.6372409708362693e-7
1.410326289393762e-7
1.0422910485572746e-7
5.3503854310011134e-8
1.5871013797129913e-8
2.738522289328115e-6
4.619956838595833e-6
6.95483552896767e-6
6.966089401373454e-6
4.536574473622217e-6
3.355870017286034e-6
1.2844762802032092e-6
1.9124224786701836e-6
2.1539695011357657e-6
3.7623496081516828e-6
6.214278984358576e-6
2.2218810081715593e-6
1.212851063131241e-6
4.783700591677426e-7
6.9647553387233e-8
1.9871747737261977e-7
2.5611233955061403e-8
2.021596497486628e-7
9.732654730339342e-8
8.689619384913971e-10
2.2718515194819425e-8
5.572944662335399e-9
3.0797583830295584e-9
9.610058100200725e-10
1.987953218562036e-10
8.177391877797444e-11
2.2124132615598766e-10
1.4417610616640025e-10
1.0398569090230589e-10
5.012346397773682e-10
8.93404220162509e-10
2.2688962694221693e-9
5.011536890433865e-9
5.167578169541622e-9
3.6780754398655382e-9
7.807179123877021e-10
2.7896741398807278e-9
5.4626214157659904e-9
4.172117004279584e-9
7.813590701796042e-10
7.165414972390129e-9
1.2771932147137154e-8
1.7416910680678748e-8
3.094794740386067e-8
4.6246277971490425e-8
1.09995407208535e-7
5.471435779421366e-8
2.487826210884488e-8
5.296968254453325e-8
1.1639767128490506e-7
2.958989914168591e-7
3.547855454839402e-7
2.900466736706299e-7
2.660534599318181e-7
2.678668915307193e-7
2.791663859912136e-7
2.9090669710749905e-7
2.91483606644626e-7
2.68889466201922e-7
2.1850414960433958e-7
1.438318567190515e-7
4.8171013824027085e-8
4.982822180436046e-6
0.000014699730844167094
6.095095327399431e-6
0.00001258832402260113
0.000011104937561262209
2.193535851724509e-6
3.3341818722952546e-6
4.085165753761928e-6
5.535928804079493e-6
2.7773875419427497e-6
3.553823798419925e-6
1.6558705982542793e-6
9.316753088277405e-7
7.274492264604775e-7
7.853783102800831e-7
1.5775382699385353e-6
5.877313045905275e-8
3.333377477814091e-8
5.57477264909413e-9
3.917586239820735e-8
6.387471782302862e-8
4.0073321120464825e-8
1.3055319150085784e-9
6.034483953199403e-11
3.5485580209636705e-12
1.8103928031328386e-13
0.
4.2325342917812577e-13
2.907084871862396e-13
2.5078075626230603e-13
2.5272725436659083e-13
1.285552824121599e-13
1.4012018472269517e-13
2.740189018556209e-13
5.77803321562408e-13
1.0246795950478474e-12
1.5146867601068462e-12
1.9738656299218953e-12
2.388975245302768e-12
2.78126096409485e-12
3.1791999600177037e-12
3.607557320864601e-12
8.596698908988278e-12
5.788782266200308e-12
2.4914050635344283e-12
1.1532054302076328e-12
7.710765264367465e-13
7.606200009595925e-13
9.130596939866015e-13
1.1667220413452124e-12
1.517180018714891e-12
1.9860015600576437e-12
2.612790422952882e-12
3.4571782902196404e-12
4.606966736252571e-12
6.192887466269759e-12
8.413741641549985e-12
1.1579861055200009e-11
1.6190950937370105e-11
2.308205148965439e-11
3.371226310261468e-11
1.0768767049694952e-9
5.658144604965986e-10
2.527036119103201e-10
1.9322243602341424e-10
1.8962744846924997e-10
2.141883465420732e-10
2.655141409807173e-10
3.545233637497621e-10
5.094965863722293e-10
7.999069547704193e-10
1.4070963459934482e-9
2.534760039778522e-9
1.4730154871287822e-9
2.601236301430346e-9
1.0780981225327789e-8
7.271456783401455e-9
7.569214414333095e-9
6.691216051408241e-9
2.533542143206277e-11
0.
0.
0.
0.
0.
0.
0.
0.
0.
0.
0.
0.
0.
0.
0.
0.
0.
0.
0.
2.386443231416444e-14
3.2824045474050906e-14
4.524852712765615e-14
6.251920760666758e-14
4.6462819646528956e-14
0.
0.
2.6583387778595213e-14
3.8147357215791124e-14
5.0737871242011184e-14
6.785326417596816e-14
9.365257869270145e-14
1.3293683124427476e-13
1.9232478938763196e-13
2.817047896693875e-13
4.162175446159617e-13
6.192776531097406e-13
9.273881167300747e-13
1.3979762451860527e-12
2.122363336677109e-12
3.2475876514021295e-12
5.013859361636022e-12
7.820297539788645e-12
1.2343413582733116e-11
2.3138039973599115e-10
5.427986535886804e-10
9.59259405698254e-10
1.176919956716965e-9
8.283871555471864e-10
3.8810411226379944e-11
1.2111040259536827e-9
2.5447506072213638e-9
3.97258620818092e-9
5.4589671255357865e-9
6.970515568934183e-9
3.419044397127637e-9
5.327370789686567e-11
2.7011382134485537e-9
4.000372063873531e-9
4.812519416216735e-9
2.3044374552793628e-9
8.77029619462233e-9
1.634889782340467e-8
1.723907743536631e-8
1.4790267221379955e-8
1.1068524602124142e-8
3.5952882775483517e-9
8.594918947394654e-10
2.125096106325843e-9
2.2677397193854526e-9
2.184272479271467e-9
2.1025886017686783e-9
2.083853749203331e-9
2.1509303447236323e-9
2.3221918090963947e-9
1.5754028329675308e-7
2.825150784113393e-7
9.751244162546527e-7
2.5947102272199324e-7
1.0869008944377593e-7
4.0371534375920345e-8
1.1423702732631409e-9
4.385208617624368e-8
2.2597544744581148e-7
3.696046392406861e-7
1.7320208513679826e-7
6.525551375812734e-9
7.592531006447314e-9
2.272961438404494e-9
2.036834642510273e-8
4.574470515918866e-8
3.474359529981405e-8
1.3441594947981125e-8
6.580029722954368e-9
6.813366798749878e-9
5.012340987736397e-9
4.144403024685684e-9
1.8773764447945173e-9
1.781436308969254e-9
5.021476076969784e-9
9.567086787805867e-9
1.6627065145326943e-8
2.5580322323730793e-8
2.117201763655352e-8
7.968192887423636e-9
1.3765277417087947e-7
3.333176042796304e-7
3.891077060325846e-9
1.2607125544366214e-7
1.4989330029500012e-7
1.585573332759899e-7
1.642687175926572e-7
1.529242169557765e-7
6.004967842608797e-8
1.1921095193149368e-8
6.794556185831851e-9
1.3678410821752458e-8
2.9041105941880738e-8
3.088680616558115e-8
1.1677324164168907e-8
8.820037303858923e-9
2.4910991424244182e-8
2.035753231562565e-8
1.721933331321998e-8
1.629306652176018e-8
7.99841745771534e-9
5.9941733285027526e-9
1.996166384035762e-8
2.8845271877437775e-8
2.7915632823874436e-8
2.4049633222958622e-8
1.883650262942972e-8
1.2552940558481028e-8
4.751831386123199e-9
6.8269158910704945e-9
2.9769070608742822e-8
3.0755724192328813e-7
1.5902502344704704e-7
1.8979156813752207e-6
8.268610483334868e-7
4.7222155841161197e-7
2.734800989484836e-7
1.3897315433351426e-7
4.629610370607571e-8
3.417628313608902e-8
1.1549805542801354e-7
1.497874547398835e-7
2.3924959133328618e-8
2.0348604506544286e-8
8.698454047919865e-8
1.0576059571956978e-7
6.722624418388944e-8
1.4012031022932441e-8
1.8573271003332278e-8
1.594350298688349e-8
1.2532307820985021e-8
1.0706177228192782e-8
4.498676758725976e-9
5.287038107449926e-9
1.6017131758479315e-8
3.4157771662842315e-8
5.7294406726677666e-8
4.322720191854183e-8
2.701737084212272e-8
1.1300443402926894e-8
1.0863710351711481e-8
6.191518338438798e-8
2.419719235759139e-7
3.849528979872269e-7
6.100220257569483e-7
4.726957031747776e-7
3.5698702126947836e-7
2.999310205635158e-7
1.523776834032916e-7
8.100416939266668e-9
5.606563566872544e-10
1.5744809140619128e-8
3.3122171161060954e-8
1.9186945799861872e-8
4.154771278605797e-8
3.60438501645011e-8
1.1508788455622724e-8
1.215491949233554e-8
2.803194151350597e-8
2.2715275545716855e-8
1.954487489322534e-8
1.8340772498011452e-8
7.626291531411128e-9
7.940834007247449e-9
2.3399207231187882e-8
3.3157897314304296e-8
3.213188339585802e-8
2.7471573702195216e-8
2.1175025782715933e-8
1.3715440862158294e-8
4.646337681549254e-9
8.438217934721319e-9
3.328048356694785e-8
3.618066975155767e-7
2.447154832013292e-7
2.0858001889803456e-6
9.819357312308419e-7
5.678314313730314e-7
3.3254411424074405e-7
1.6910315616889457e-7
5.434612355254029e-8
4.7524976830511036e-8
1.5634207077665764e-7
2.117398452235739e-7
3.577033316058415e-8
1.7285432711436116e-8
9.663072768332938e-8
1.2432856715801671e-7
7.991931985014405e-8
1.855184102763096e-8
1.8803520604936647e-8
1.7401368714684793e-8
1.3551649687521532e-8
1.1491406437010771e-8
5.2385092698385345e-9
5.136764013252975e-9
1.6318014431532226e-8
3.517072012737288e-8
6.37413341396933e-8
4.963335858004218e-8
3.076171966992004e-8
1.265656885972204e-8
1.3577274967830416e-8
2.43429776284876e-7
4.737884237542756e-7
3.950009537532506e-7
4.414362823619224e-7
3.6911353649960234e-7
3.2432630585075675e-7
2.9075532493867156e-7
1.5202196361611483e-7
2.4341555497819823e-8
1.5443912714274897e-8
2.8796066858399342e-8
4.427601637919886e-8
6.647054822754545e-8
1.1492975229095562e-7
5.595010216100999e-8
1.3568091303717838e-8
2.0009973438424048e-8
3.058726861363925e-8
2.3303336899707367e-8
2.0937825054603217e-8
1.7819650453466405e-8
1.896716998544862e-9
1.4259078120203879e-8
3.1842304418347474e-8
4.4467526944104696e-8
4.2732334613692724e-8
3.493583894393309e-8
2.5271865540654962e-8
1.494242049243655e-8
3.5285003172778708e-9
1.131562386949943e-8
3.782753712199963e-7
6.665154441910374e-7
1.4367237159715312e-6
1.211910963191041e-6
8.230251355356973e-7
5.655805841096493e-7
3.4227000088202267e-7
1.618371291355626e-7
7.94771112951618e-9
1.3980812420655711e-7
2.3704953510713675e-7
3.863847924980537e-8
6.780047130158773e-8
1.6431711435486487e-7
1.5326743000109684e-7
7.935067377012208e-8
4.381451648124701e-9
2.6772320574858556e-8
2.1563141850332284e-8
1.7442152485520854e-8
1.4285166114699342e-8
3.34468726420875e-9
1.0817411290295162e-8
2.8990167496268627e-8
6.223306747060144e-8
7.353777351216071e-8
5.1377378439474355e-8
3.162332702475704e-8
6.856916880868669e-9
4.80762646434832e-8
9.530799977644737e-8
3.370468600593397e-7
3.8381106653173345e-7
1.1541572214384105e-6
6.686781851183362e-7
4.7683296538877994e-7
3.775628174972507e-7
2.628392536659118e-7
2.9737065589675017e-8
7.060106932854068e-9
2.2065625660628038e-8
3.9853617596828124e-8
3.008245912810903e-8
8.752321407087396e-8
6.820248186218945e-8
2.2807851982457508e-8
1.4056682512952566e-8
4.006465795064153e-8
3.161677714774531e-8
2.7359607978618277e-8
2.591726737249423e-8
1.0294447454239966e-8
1.1433143846705989e-8
3.1710580238534964e-8
4.473603482598938e-8
4.4840747955166735e-8
3.925906386775354e-8
3.089036755957517e-8
2.0871343904101043e-8
9.237685767285765e-9
5.928085453557593e-9
3.0614268844284787e-8
4.836628383949446e-7
5.202170938504924e-7
2.34898898859432e-6
1.3705045808472612e-6
8.243862568470278e-7
5.024034866421239e-7
2.597200225928104e-7
7.630298287921642e-8
1.0210094251160053e-7
3.3819769489096987e-7
5.462271576680841e-7
9.267306477188124e-8
2.3787235996845706e-10
1.1517517824734181e-7
1.6790329921019794e-7
1.1264446434649188e-7
3.234127140514886e-8
1.6497621416202796e-8
1.99348283437464e-8
1.534261157303668e-8
1.2715022090608918e-8
6.725768029576409e-9
4.402322955407391e-9
1.6018732313662957e-8
3.5104766097532185e-8
7.085905168056023e-8
6.63048899811146e-8
4.02161201098203e-8
1.5921008289054566e-8
2.2401290553620678e-8
2.955191492657303e-7
5.320594146359982e-7
4.761705053727944e-7
5.230644956049486e-7
4.435170317213578e-7
3.8702347691585796e-7
3.382627619244684e-7
2.793642640073997e-7
6.5366726641498e-8
1.9152593415589336e-8
2.330866241205419e-8
3.397625549740182e-8
8.485154654854388e-8
1.3591982499038344e-7
6.43351932444261e-8
1.4994452344166378e-8
3.781188448073178e-8
4.293757875502566e-8
3.359315588461277e-8
3.1934776373693376e-8
2.2585103876153652e-8
4.184309658636818e-9
2.7751798062640513e-8
4.9697183048125726e-8
5.9092884165963746e-8
5.611879305467791e-8
4.706676376044992e-8
3.502750108243566e-8
2.1601760953830213e-8
6.631071345854884e-9
1.2315609551545011e-8
5.3691081662113e-7
1.0743834916017563e-6
1.8650132658834538e-6
1.744463242321282e-6
1.192514585676858e-6
8.237203863748252e-7
4.885880749655646e-7
1.9211907925229162e-7
1.1230745127178566e-7
5.444402734683414e-7
9.750392381062336e-7
1.8421050262581915e-7
1.6972913162073555e-8
1.8025972858981415e-7
2.129977639138514e-7
1.3037003082292954e-7
3.413716399560828e-8
2.0753049909810225e-8
2.3541958541376896e-8
1.8234526579520446e-8
1.491243745625368e-8
6.769588101209384e-9
6.658300884920476e-9
2.149426750366835e-8
4.7545324034179563e-8
9.751747128204004e-8
7.543901486216357e-8
4.5680362970794254e-8
1.3220647349718554e-8
5.8262717116612795e-8
9.340359280706404e-8
3.81499735009972e-7
4.423516131508808e-7
1.1736034672158573e-6
7.688966655584357e-7
5.685210066011832e-7
4.475404243307695e-7
3.6939752459052975e-7
1.2286107653757183e-7
1.05894165881391e-8
7.985940740639637e-9
1.8310473568110548e-8
1.9196302184620627e-8
1.1041736183173708e-7
7.343471633402568e-8
2.193911442378356e-8
3.818896836494385e-8
6.098045760739164e-8
4.731301314985258e-8
4.482785362767091e-8
3.736230117741104e-8
1.9007932175098277e-9
2.9926334852925114e-8
5.2566646334864745e-8
6.094228263326156e-8
6.024805259725922e-8
5.39262944072821e-8
4.338252927159689e-8
2.997888617748469e-8
1.3966237576129345e-8
6.862712154733725e-9
3.941666105149028e-8
7.398755546025006e-7
8.695520648843404e-7
3.2814093276951435e-6
2.0213487938046642e-6
1.2020757671094567e-6
7.199764348905658e-7
3.381955535636966e-7
1.3407965471623235e-9
5.181737126070836e-7
1.872887827529392e-6
1.2442474268368113e-6
3.768336946670221e-7
1.1199122258796859e-7
6.43663103852276e-8
2.0451265191949286e-7
1.842504579801236e-7
7.849741591510609e-8
5.1157642307249996e-9
1.7895285776943695e-8
1.5555072157397723e-8
1.2096309655125312e-8
8.529402763704862e-9
2.765576134770522e-10
9.559121658046083e-9
2.1664614984213942e-8
4.437803524346322e-8
8.820912885959325e-8
6.84937729416509e-8
2.998996227345989e-8
2.0113148264967434e-8
3.5716125863742455e-7
6.498709241922837e-7
3.740155387352435e-7
5.173484585472527e-7
4.842477488610559e-7
4.458036932026323e-7
3.954308794575005e-7
3.507976951286404e-7
1.512371814268729e-7
1.7443466025135963e-8
7.172694094682574e-9
1.1031392120381506e-8
4.260389407948347e-8
1.060220577935988e-7
5.237382443275543e-8
5.9483266918743696e-9
8.852458645231673e-8
6.113859106045437e-8
5.5672583528956175e-8
5.175231822402211e-8
9.190173774421076e-9
3.120803197737684e-8
5.98597644105234e-8
7.544430927064031e-8
8.032352686067484e-8
7.724505270509933e-8
6.718284894349482e-8
5.203446522973689e-8
3.377806078894393e-8
1.2575026221296508e-8
1.4226079613979622e-8
8.750594731323877e-7
1.9032479951324787e-6
2.748312553898822e-6
2.8495710233106356e-6
1.9351241650498553e-6
1.3321283388537345e-6
7.341956334339062e-7
8.537655710210532e-9
1.65112955035031e-6
1.9870245454198956e-6
1.4567796744763918e-6
6.925838792955254e-7
2.10803951317133e-7
8.529299529324505e-8
2.586682533897092e-7
2.37983354568963e-7
1.083184701681882e-7
1.4612628779241035e-8
1.7068235472805453e-8
1.7283544954231536e-8
1.3228527088817296e-8
9.301946609138173e-9
2.3480753625848346e-10
9.752554334540981e-9
2.2322703251223052e-8
4.582934507325956e-8
9.425993139000421e-8
9.439091216192741e-8
4.001830806047275e-8
4.858035804471121e-8
9.428574138504135e-8
4.2765957212107594e-7
5.682655990064661e-7
8.1963404099219e-7
7.671147135367904e-7
6.429289650627147e-7
5.409247603314289e-7
4.4552805504979244e-7
2.6163728745016033e-7
1.7430502832557342e-8
2.889918712225762e-8
3.5239817913984563e-8
2.5877763324899745e-8
6.465312256882522e-8
5.003543181244526e-8
6.114948653746095e-9
1.2033861614757743e-7
8.980628440924138e-8
8.374654338401403e-8
7.927098756644395e-8
1.5092845448031687e-8
3.959275116056476e-8
6.72622105570042e-8
8.072308222991324e-8
8.764752319831038e-8
8.853392058551557e-8
8.20262546991332e-8
6.84128249857413e-8
4.934952382218724e-8
2.546532751438962e-8
5.6316090369363315e-9
5.1582231939034214e-8
1.331988655228038e-6
1.7321126250923512e-6
4.959322488669843e-6
3.437564711229383e-6
2.0324864437075983e-6
1.203378132674114e-6
3.847997793997233e-7
1.3035517057698114e-6
2.031547054876347e-6
1.594606985505419e-6
2.1509702190408527e-6
8.436203326580466e-7
2.3677582825964838e-7
5.8500149465986585e-8
1.036085934065568e-7
2.4003040568025417e-7
2.0859329019840975e-7
5.738367974915526e-8
5.600507754410857e-9
9.93433534027253e-9
9.821346386301582e-9
7.264831605662582e-9
4.014631283708796e-9
2.03347330903756e-9
7.827556758255189e-9
1.5585929810625895e-8
2.9221156417347335e-8
5.4752025180019354e-8
9.10197072953707e-8
1.482640072588689e-8
5.681553774380826e-7
5.10776115748271e-7
1.3120579576645347e-7
3.529959751982602e-7
4.203346110878198e-7
4.509913136748781e-7
4.367252544816258e-7
3.584214731864479e-7
1.512372230191049e-7
9.241119932123495e-9
5.9233950296715824e-8
6.77940632240261e-8
4.0969700642619676e-8
1.875551422302725e-8
1.535206126399993e-8
4.182484435505488e-8
1.0437827260691941e-7
9.916073684426171e-8
8.85814247879136e-8
2.1722925249632688e-8
7.660909341980407e-8
9.338311858285174e-8
1.0340362859558205e-7
1.1415503166734815e-7
1.229457061330696e-7
1.2491038934430183e-7
1.165092362717617e-7
9.7703210215672e-8
7.07847769702138e-8
3.706682795766046e-8
5.375930986777361e-9
1.7206392679096445e-6
4.37708423516373e-6
3.997254668308574e-6
5.621490220559421e-6
4.091492274941702e-6
3.227597575236242e-6
7.907256269326281e-7
1.8459721374958548e-6
2.0222345137804003e-6
2.8039925827275e-6
6.130780696812155e-6
2.3557981454035992e-6
3.1779170630961133e-7
6.469170398831627e-8
6.942050823804791e-8
1.4660767629322465e-7
2.397874251218851e-7
1.0025667246860718e-7
2.035612746626302e-8
2.536753950504593e-10
7.31196914395089e-9
6.346353557898798e-9
4.270565972838977e-9
5.292698374667534e-10
4.1783387874378346e-9
9.031682569731363e-9
1.646594186987453e-8
2.9504023377026278e-8
5.331291828086424e-8
7.041465530678185e-8
1.3109419059706124e-7
6.919072701756963e-7
4.631347374100095e-7
1.462541906118515e-7
3.9563182287322855e-7
4.933395437472903e-7
5.199474474500752e-7
4.250969780932429e-7
1.9541577187602066e-7
5.71438608184516e-9
7.753076802737325e-8
8.013130760812498e-8
8.113413247125945e-8
2.809717692128889e-8
2.3409463080439483e-8
1.1010430908573452e-7
1.628166238525677e-7
1.8346975223780406e-7
9.938894176856077e-8
9.261059190971626e-8
1.2103996225069727e-7
1.195143497245482e-7
1.247246076606395e-7
1.372306509671045e-7
1.5186756640755862e-7
1.6218467579260468e-7
1.6194059943925462e-7
1.4757558169150837e-7
1.1937024863604786e-7
7.895810236678234e-8
2.555750075789682e-8
4.6687947044547673e-8
3.0786343154704448e-6
5.580250894169138e-6
7.175864406620355e-6
7.784859478122076e-6
5.245730599098989e-6
4.507385703954356e-6
1.591850333239909e-6
1.8621475080474873e-6
2.3356382419365472e-6
4.8049247793275795e-6
4.248801674812851e-7
2.719179304650726e-6
2.638348444552105e-6
4.2188307607143913e-7
6.891597385736161e-7
4.5308246008652977e-7
1.4949498741988398e-7
1.1920594791719884e-8
5.309203144845649e-8
1.8674385052456763e-8
4.1432661231709e-9
3.911295781532493e-10
1.3339504235562308e-9
1.3852720613224525e-9
8.022082368435196e-10
4.2949061706178235e-10
1.8741172895914847e-9
3.419292784958618e-9
5.705706028369288e-9
9.232249828119942e-9
2.68410981446869e-8
4.077479265390248e-8
1.988519821138537e-8
1.9694655359126628e-8
5.861881796669828e-8
9.552737283719583e-8
9.99654246783351e-8
5.877180704996896e-8
6.490121453187612e-9
3.609740940470588e-8
5.708876143635715e-8
5.489358032023698e-8
4.209563927980867e-8
4.086196941614115e-8
6.805459383132787e-8
6.089665950315426e-8
7.022375464445164e-8
1.3891276990436996e-7
3.8942909926884034e-8
1.98698943167582e-8
2.9733197404658204e-8
6.925421262150388e-8
3.5022122634460294e-7
3.46141275885248e-7
3.46077100984273e-7
2.6321363376891696e-7
2.386503854252477e-7
2.3580355390073159e-7
2.4059528084087555e-7
2.397655096332828e-7
2.1733942650936448e-7
9.989113965093695e-7
0.00001825497934195699
3.8061491514361864e-6
9.537377376955113e-7
8.48637788764436e-7
0.000010264605810572165
9.676767246696718e-6
8.49865407277695e-6
3.6841726029924284e-6
9.209794201034386e-6
9.278017935202678e-7
4.0819641170699566e-7
2.947496481706165e-7
6.967453445132478e-7
8.219353804763961e-8
3.319682845721295e-8
6.49050803995776e-9
7.364479229939872e-8
7.350801555337062e-8
3.0868978891753934e-8
4.467329576806526e-10
2.4153246101034113e-11
3.412627557626828e-12
2.2622402411341245e-13
2.896255621140978e-13
3.9412160241099243e-13
2.750895898926832e-13
6.164975347206023e-13
1.0639718489568348e-12
1.660691911930414e-12
2.387916699009233e-12
1.3603317919994814e-12
7.698714016818431e-13
1.513882416774281e-13
6.036266727468007e-13
1.3453490786410976e-12
1.974661226434618e-12
2.4970811893959262e-12
2.962403731359137e-12
3.4205715728338785e-12
3.909456758057954e-12
4.4568144019897115e-12
8.267092364552375e-12
5.238709659157219e-12
2.5391997425016027e-12
1.386821797274235e-12
1.118523584636404e-12
1.238492190106894e-12
1.5545928632864147e-12
2.022605036320471e-12
2.6619928924140677e-12
3.527972907214826e-12
4.709684472525691e-12
6.342345301535538e-12
8.632649027962557e-12
1.1904113475713383e-11
1.6679054308234788e-11
2.383284090707207e-11
3.490024339202065e-11
5.2725524026803194e-11
8.296048244126482e-11
1.378995807253639e-10
2.5607388360269967e-9
2.001976862434989e-9
7.592360956418468e-10
4.922740548441893e-10
4.372140565884998e-10
4.7080112593865e-10
5.823077614551239e-10
8.132167997659806e-10
1.2920075970129323e-9
2.282787058186749e-9
2.91006509721502e-9
1.5025474994097117e-9
3.679638525416411e-9
7.126475017025231e-9
9.052303318755599e-9
5.364734253160612e-9
4.843725427000375e-9
3.4802971875098146e-11
0.
0.
0.
0.
0.
0.
0.
0.
0.
0.
0.
0.
0.
0.
0.
0.
0.
0.
0.
2.576725040638208e-14
3.5458157421213143e-14
4.890441587240885e-14
6.760640363965746e-14
9.368483091905875e-14
7.580300525453405e-14
3.169295606106813e-14
2.8075322834903146e-14
4.059813250822289e-14
5.851451494629888e-14
7.850827481274238e-14
1.0528502944584543e-13
1.4532888597361293e-13
2.0637365045783626e-13
2.9911372544401904e-13
4.3957426047016593e-13
6.524570633239519e-13
9.763160293129984e-13
1.4719252300159589e-12
2.2361335166953596e-12
3.4252300437960743e-12
5.295173018167615e-12
8.272463621335915e-12
1.308243125936303e-11
2.461862298882659e-10
5.809518352336806e-10
1.0259228664553777e-9
1.2398216438739218e-9
8.323377650762881e-10
1.1924094494115402e-10
1.3757068600741382e-9
2.7865084634911736e-9
4.284952443372121e-9
5.8357555135243285e-9
7.404012583587026e-9
3.667523010239726e-9
2.5786811324805115e-10
2.6757129797064763e-9
3.90417164454732e-9
4.516741307819778e-9
2.199577986712133e-9
8.501680074219068e-9
1.5868911334633994e-8
1.6844818371403673e-8
1.4629090770201565e-8
1.2752397179606836e-8
4.849378923686056e-9
6.631722671638639e-10
2.25491113188379e-9
2.435514221369752e-9
2.3471424971080825e-9
2.2569806276783955e-9
2.231901026804682e-9
2.2948990331829166e-9
2.4632810078674473e-9
1.5560642333677701e-7
2.8099553139359586e-7
9.647914305745165e-7
2.5721656800731774e-7
1.0781158407554179e-7
4.004722322630272e-8
1.092767008718487e-9
4.365577443802053e-8
2.2529388107009258e-7
3.662761748417882e-7
1.7213187982883522e-7
6.4217742232007795e-9
7.585210597744676e-9
2.2497349788426384e-9
2.0252589106326462e-8
4.5489742630102406e-8
3.454160049920199e-8
1.3402409927179087e-8
6.559005471166687e-9
6.787115989673024e-9
4.9923824220508364e-9
4.128377318781897e-9
1.870882226425964e-9
1.7741964614456823e-9
5.001107959451257e-9
9.526992655610685e-9
1.655378366465895e-8
2.5461786925821796e-8
2.109773777304225e-8
7.949206818166898e-9
2.5396714028815116e-9
1.3867358710848385e-7
3.9527692694502433e-7
4.5215973322843756e-8
1.8128603300907682e-7
1.8706204864260485e-7
1.849374519409629e-7
1.7786208772282846e-7
8.63730935411523e-8
7.325616234911927e-9
1.698728260661391e-9
6.249563924739053e-9
1.4014440379651758e-8
2.5999882303997547e-8
1.2965215080082255e-8
6.876101679424417e-9
2.7985080684227032e-8
2.493814429737406e-8
2.0769397708326087e-8
2.0006353042990705e-8
1.3409933413300736e-8
3.244132908268725e-9
1.884493910049855e-8
2.5942441388146538e-8
2.5622083697654018e-8
2.3255929161738334e-8
1.9475258063412453e-8
1.4247475928509615e-8
7.060652429438822e-9
4.567347438831896e-9
2.9889584054315496e-8
2.9926853453621435e-7
8.329793803374697e-8
1.973893504157496e-6
7.518365185568547e-7
4.1734108905244826e-7
2.3373103921455384e-7
1.1417858221402955e-7
3.2328545957298116e-8
4.1576117490616255e-8
1.2079129704655897e-7
1.5607483462376092e-7
3.7848609779212324e-8
1.1982913509525121e-8
1.0981038756508159e-8
1.848892215304834e-8
8.353635458979371e-8
7.745017074981738e-8
3.1208787286937076e-8
3.7156846708713736e-9
1.0997634743171674e-8
8.238665946497723e-9
6.5754177981591726e-9
4.206796606945268e-9
1.2546993901761274e-9
6.101241694835548e-9
1.236239466079429e-8
2.256532892288271e-8
3.798024776211751e-8
3.970152508795971e-8
1.5928791341964416e-8
3.094121186315639e-9
2.3106469750102115e-7
5.766156139547597e-7
1.2151818675816114e-7
3.0990861890742493e-7
3.1819857743219984e-7
3.124760460646787e-7
2.975754210221993e-7
2.833963339716569e-7
2.5849379590560076e-7
1.1114804589548915e-7
5.7049868191468584e-8
1.3946940548413558e-7
9.547979197083964e-8
3.524104591600545e-8
1.6039852161643588e-8
5.744489206056166e-8
4.5298069506001963e-8
3.9398245277233124e-8
3.8553746048599337e-8
2.019150798134931e-8
1.277495833763838e-8
3.810954908683238e-8
4.6682247449586933e-8
4.652805036481809e-8
4.2944172833176473e-8
3.639325124958444e-8
2.693977693963111e-8
1.3915922536206057e-8
6.551807879912043e-9
4.884759527866364e-8
1.54528874180648e-7
6.523084323907784e-7
6.012249066605347e-8
4.3135958386823325e-6
1.2643300685196548e-6
6.476826815762903e-7
3.2105417216163445e-7
1.212516773809303e-7
2.85319938894461e-8
2.3231059220004845e-7
7.26554909590706e-7
9.132804654518033e-7
6.13783092945421e-8
3.2837198237279725e-8
3.173619225131784e-8
1.3525974904321565e-7
1.3484410001741725e-7
5.973978250903606e-8
1.5375726810334532e-9
1.7096573598517958e-8
1.3856340261879078e-8
1.093518516849122e-8
8.141035238776999e-9
2.0665031294267253e-10
8.043519520159753e-9
1.8279911561161727e-8
3.6393785153487164e-8
6.734198652169032e-8
5.5447086663264214e-8
2.6361490454216714e-8
8.763990436766067e-10
4.439015141127592e-8
3.094247168013663e-7
5.811530769611732e-7
5.179874658816727e-7
5.79142298150638e-7
4.899777532375024e-7
4.236030455588114e-7
3.609963283126115e-7
3.3379881214649955e-7
1.5351970168663626e-7
4.600183866061526e-8
4.007083554079078e-8
1.1974210916241657e-7
1.3736789759744014e-7
6.24912758005496e-8
5.9373090656835385e-9
5.75745215132866e-8
5.6372327640884516e-8
4.5909468613367416e-8
4.4508666155841136e-8
3.264252215608332e-8
4.030342443976286e-9
3.596004713698197e-8
5.4579754108131165e-8
5.8181290394591764e-8
5.523635880456175e-8
4.802574452891877e-8
3.728184797952057e-8
2.3469676247162577e-8
5.251702286158021e-9
2.3279636699999235e-8
5.979133081682588e-7
6.630904488045594e-7
2.7127158975414335e-6
1.633015202650677e-6
9.888288510425847e-7
6.04816320770181e-7
3.098503680928886e-7
8.087339134646125e-8
1.5509761277604063e-7
5.053905629232019e-7
7.984946442569023e-7
4.4835675986677837e-7
3.348711094275446e-8
6.516531894723171e-8
4.21938375517958e-9
1.3790051332999998e-7
1.5748129396301665e-7
6.914648953032742e-8
8.730979205805822e-9
1.1484622231229058e-8
1.0812300066470824e-8
8.137478765749168e-9
5.734242836495509e-9
1.0191243129180788e-10
5.8862495982717235e-9
1.248949800714696e-8
2.3097376685203354e-8
4.067135793876528e-8
6.482459251684066e-8
3.208878894317403e-8
1.1185898155612842e-8
3.927644874331776e-7
7.385147614422692e-7
1.808600652293791e-7
4.195612904040172e-7
4.4914490401682606e-7
4.507220254783612e-7
4.2543792252295344e-7
3.8895098843602734e-7
3.662354125790863e-7
2.3266435184745914e-7
6.875770765174531e-8
1.8043778337128193e-7
1.14094742053176e-7
3.9771566132204956e-8
5.299622106546358e-8
1.1052073841458111e-7
8.564026919743109e-8
8.326059985330551e-8
7.202162678092968e-8
6.316685744934279e-9
4.709967379327676e-8
7.15464280079033e-8
8.017534891371921e-8
8.223089685085489e-8
7.84994441869565e-8
6.839419027651232e-8
5.236265908132639e-8
3.0395556129173623e-8
1.0322478903776095e-9
5.448055890975854e-8
1.6770862465927771e-7
1.3280626290257713e-6
4.1932081270742747e-7
6.911928225769008e-6
2.438929006017932e-6
1.2665848313734907e-6
6.179135230105192e-7
1.59622924643274e-7
3.5789455710263223e-7
2.3122335611908566e-6
1.562327386744153e-6
1.354818721147861e-6
4.693385770938259e-7
1.616522004609661e-7
6.402297034857044e-8
1.0513601722706071e-7
2.2438956620197718e-7
1.592560791354169e-7
4.380445531872999e-8
2.8062698586670967e-9
1.3994384358681931e-8
1.1204964448202629e-8
8.505507981871778e-9
4.104454026739543e-9
3.3100309395956295e-9
1.0282738704526243e-8
2.033407975732103e-8
3.8131176626433965e-8
6.935254196251675e-8
7.406500176720597e-8
1.1543256547744877e-8
6.898976678170884e-8
4.472665819905287e-7
8.134177122626786e-7
3.8379008474270846e-7
5.954891091935171e-7
5.83840474804475e-7
5.487255632208342e-7
4.855062444247896e-7
4.2841695947965035e-7
3.135015209434829e-7
5.999292448027464e-8
1.5886936875558067e-8
8.80145400377924e-8
1.0475767875063348e-7
4.7683717910293905e-8
3.022037685289521e-8
1.3691822746336825e-7
1.0159525751957206e-7
9.997990282834338e-8
8.404951740777878e-8
2.2573497049966624e-9
5.487362220926869e-8
8.07005690728831e-8
9.233461313619153e-8
9.752697723563515e-8
9.603094398601435e-8
8.65084179450794e-8
6.945722389709744e-8
4.6028053004442477e-8
1.5101674634781423e-8
2.9795693183261933e-8
1.2518820009694313e-6
1.6499895243608358e-6
4.66489812314006e-6
3.276370181109376e-6
1.97356393410519e-6
1.1951995127683742e-6
4.895903652261034e-7
4.536575552015796e-7
2.564905374665991e-6
1.762180703809109e-6
1.6932264558980568e-6
3.0431870323420814e-6
6.942342666388495e-7
5.011747594050882e-8
7.728340538962752e-8
3.1965299393033665e-8
1.0011299539928192e-7
1.85628526419697e-7
7.737924905607662e-8
1.4504262453458924e-8
1.1976489409753852e-9
5.419299226063052e-9
4.239277589605806e-9
2.7733890551023492e-9
2.8647744597102993e-11
3.1073209224121533e-9
6.256607681150728e-9
1.082080514322395e-8
1.739802718816284e-8
2.503869510910889e-8
2.1543231424194673e-8
1.9718657936000866e-7
2.4162967714627816e-7
7.222987083352992e-10
1.7838769340463287e-7
2.7409483901584975e-7
3.4899859923342165e-7
3.9209618872110065e-7
3.70981914195964e-7
2.51578991776475e-7
7.89298761001177e-8
3.6051643653073645e-8
2.2108837345149677e-8
2.0904044482475814e-8
3.3708590933137184e-8
2.022492930033252e-7
1.7091644953543402e-7
1.8092960771894986e-7
8.260608855242129e-8
5.850531015163963e-8
9.770346110670609e-8
1.110668449532639e-7
1.2348045347359586e-7
1.3609381712255722e-7
1.4456211085143516e-7
1.4377693651845924e-7
1.3074505474621785e-7
1.054606322037313e-7
6.8414465237477e-8
1.6660711118265145e-8
6.051318187832221e-8
1.894947891065656e-7
3.1921625612612467e-6
1.4143295919360026e-6
0.000011128360023168957
5.117199885626435e-6
2.7398138847772836e-6
1.2374269317176224e-6
1.6641473427755646e-6
1.8435157686669578e-6
1.6836223176080003e-6
2.767252851593135e-6
5.1606728122574e-6
4.34182244996222e-6
9.59981377483004e-7
2.451882977478747e-7
2.549046476820512e-7
9.441783010370331e-8
7.38803462551917e-8
1.5656117399430896e-7
5.5822568809762165e-8
1.1271269068929207e-8
2.705791541055233e-10
3.749282371310619e-9
3.289618600596119e-9
2.0772721471855714e-9
2.0208208337145614e-10
2.8454119571683416e-9
5.581963864702439e-9
9.600939299886861e-9
1.5650751387202145e-8
2.3455679277273273e-8
1.746390288813278e-8
1.6340491971869086e-7
1.8411881098396788e-7
2.9200340278923763e-9
1.5879505010513572e-7
2.6372387244780673e-7
3.46261907273525e-7
3.603379499672402e-7
2.541141289105523e-7
8.851465405996644e-8
3.6748238015480204e-8
8.543297635823013e-8
4.4860574387662764e-8
2.3172119345645607e-8
6.597264709403505e-8
1.9278989461285428e-7
2.1895475229707949e-7
2.410070020860157e-7
4.199493288264351e-8
1.429832563689939e-7
1.4285252147223137e-7
1.415054867455141e-7
1.5105676039589725e-7
1.6742809744542492e-7
1.841598880920787e-7
1.938096833453994e-7
1.8956132884762072e-7
1.680192202512052e-7
1.2962856101075994e-7
7.507342031326464e-8
9.085679544809348e-10
3.2013464225481135e-6
6.145328512112109e-6
7.010984361956338e-6
8.281709201684974e-6
5.761617607725886e-6
5.355486531702246e-6
1.6051182421422452e-6
2.0102805476072836e-6
2.5497734934772484e-6
5.262980273015854e-6
1.2799494731698164e-6
7.836129637468614e-6
3.731909558836234e-6
2.224608349107438e-6
1.5718888064070669e-6
1.2877091128803474e-6
1.2253766461405013e-6
7.890005076522546e-7
4.2946367752469327e-7
1.6653866218257896e-7
1.9721173256286627e-8
2.1890802919742458e-8
1.1183203791139778e-8
1.842730787587744e-8
6.027899256090797e-8
1.2216129653758226e-7
4.877966485647296e-9
7.140089638761432e-10
3.997403869830483e-12
1.1616192963835662e-12
0.
6.29703750517546e-13
1.341790131189829e-13
8.287989302910909e-14
4.6940256119830456e-14
0.
3.401666040387793e-14
0.
1.9693569710282844e-13
6.651945859148855e-13
1.2942189732979538e-12
1.9215196106841764e-12
3.242939915856355e-12
8.30431011885133e-12
3.348307366570525e-12
1.0735708560431852e-12
5.007808257238657e-13
3.3673102712422496e-13
3.2705877816452486e-13
3.885820720428912e-13
4.939805270094134e-13
6.386919558918849e-13
8.286845017600628e-13
1.076461334647693e-12
1.40068952931867e-12
1.8277295128740965e-12
2.3947234483109385e-12
3.1545828280451217e-12
4.183888926134922e-12
5.59557415363828e-12
7.559843839586625e-12
1.033980207279381e-11
4.3292633192629387e-10
2.1109975986044883e-10
1.0417102089657721e-10
8.698736740955034e-11
8.956994500312928e-11
1.0263501963468742e-10
1.2539297449126798e-10
1.604035502205796e-10
2.136235973718147e-10
2.968901950473601e-10
4.3480523746494833e-10
1.3710350009265295e-9
1.8384370238757575e-9
2.5861812546684496e-9
2.1167022303988088e-8
7.373759443086608e-9
1.769969478139739e-8
5.242789796815537e-9
6.756649316214556e-10
9.681353860466026e-13
0.
0.
0.
0.
0.
0.
0.
0.
0.
0.
0.
0.
0.
0.
0.
0.
0.
0.
2.2595236782842826e-14
3.1060092978348537e-14
4.278994676400077e-14
5.908283436621293e-14
4.333519642449093e-14
0.
0.
2.5244676036817327e-14
3.6161856239445615e-14
4.799082409139193e-14
6.41129724620856e-14
8.844920151116929e-14
1.2549774915206726e-13
1.8145408382154482e-13
2.6556695616757785e-13
3.919792330533389e-13
5.825204585185922e-13
8.711485713769981e-13
1.3111534827046742e-12
1.9870349816935923e-12
3.0344046258446475e-12
4.673973644559041e-12
7.270859743768028e-12
1.3671754718391198e-10
3.0314122103092136e-10
5.341658009221072e-10
7.276152011848499e-10
6.929037771710741e-10
3.519018020523975e-10
2.4874008890822716e-10
1.0350800006721356e-9
1.951292350897503e-9
2.961008661100556e-9
4.036990679893387e-9
5.152369722292248e-9
2.4275677006900194e-9
4.576112006916297e-10
2.3887649634391784e-9
3.549726848210024e-9
3.784969451743207e-9
2.5814253153273883e-9
7.962125144698442e-9
1.505462667157219e-8
1.652099373323961e-8
1.3017661242375004e-8
7.199004770530676e-9
1.5681279589310296e-9
1.1711255152487043e-9
1.8290508513673966e-9
1.858005818509568e-9
1.7742287824899407e-9
1.71449116548582e-9
1.7186741441761639e-9
1.8054233635598152e-9
1.2569868946610611e-7
2.1031818600033482e-7
1.1519802545895778e-6
2.6943555766208705e-7
1.228469238778496e-7
5.288683911459301e-8
1.3056790030123109e-8
2.2377204969348784e-8
9.327154641429948e-8
7.048449751835075e-7
2.234115923057637e-7
4.060137886093318e-9
1.7910566748607718e-9
5.495637755707411e-9
3.686097451094545e-8
4.249051363012529e-8
2.632929689581492e-8
4.401814808692636e-9
8.730275505023689e-9
6.518029251910808e-9
5.1272583799296435e-9
4.1635901294956494e-9
6.57730956847402e-10
3.2038143797948116e-9
7.394593300243136e-9
1.4071393301624146e-8
2.4328814990573982e-8
2.6921882065218953e-8
1.4598282548357392e-8
4.468414110400783e-9
5.599150417633696e-9
1.2510019338636123e-7
3.466482896660029e-7
7.902094908386381e-8
1.8380989718801005e-7
1.69016081147356e-7
1.5025626186247651e-7
5.2383315554102456e-8
1.3499094076487812e-8
1.5237900047580744e-8
5.182751511168246e-9
6.4617760249478524e-9
1.7833591911543453e-9
6.98418761803099e-9
7.181184289766597e-9
1.7331622492097596e-9
1.5885515816619367e-8
1.904120903129949e-8
1.53291284821402e-8
1.4183239614017946e-8
1.1763797677589363e-8
1.2281159897805813e-9
1.0147415451116336e-8
1.9084290956909774e-8
2.0032943104188024e-8
1.8205274578678412e-8
1.5282228482220113e-8
1.140061360238586e-8
6.396340818581209e-9
8.538573775541675e-10
1.4464628915446711e-8
4.759020758122386e-8
2.750312277382498e-7
1.0363991267498112e-8
2.1193733693785605e-6
6.514915169349291e-7
3.442047328824004e-7
1.8241409982854986e-7
8.30113354673331e-8
1.492831419077091e-8
5.1617206545488044e-8
1.3317736856648678e-7
1.8094724643193763e-7
2.0352256306566007e-8
4.387566006251582e-9
5.496223493065312e-8
8.496920663275961e-8
6.255835481257711e-8
2.111690240082911e-8
1.3299543595699407e-8
1.3540831957903405e-8
1.034277372785589e-8
8.824330191718615e-9
4.919527388532049e-9
2.841759076863101e-9
1.0606379453358569e-8
2.270076728545655e-8
4.287633318961118e-8
4.201042152311418e-8
2.6277968791317296e-8
1.2411207203744843e-8
3.493335940129648e-9
1.8306809053074602e-7
4.2337000139090964e-7
2.092156565218734e-7
3.0539857317334474e-7
2.6882330756993546e-7
2.4629531054859837e-7
2.1007940137451716e-7
4.873789140060508e-8
4.971797394537717e-10
4.238490563795626e-9
1.7810413610345645e-8
3.098195745040875e-8
2.806111721883117e-8
5.222406728480482e-8
2.966135830813684e-8
6.162515774739215e-9
1.4734804975907632e-8
2.169805456432784e-8
1.6820007306887637e-8
1.494643373419904e-8
1.274092812246227e-8
1.7617001326947576e-9
9.835082270250919e-9
2.301272327496062e-8
3.278786431977606e-8
3.0702763523799074e-8
2.4553039566621572e-8
1.7373336672859522e-8
9.720580605455203e-9
9.420860812299546e-10
1.136559758377326e-8
2.842549099294353e-7
3.9398632614107377e-7
1.2516907507276408e-6
8.970357623967148e-7
5.870397403330143e-7
3.9070912996141845e-7
2.3165026214873714e-7
1.1130665420973963e-7
1.4024424347951855e-8
7.171644964848658e-8
1.1605950501834583e-7
1.1821499387911137e-8
6.137184390173706e-8
1.260547186996671e-7
1.1284972263566946e-7
5.7444239372268394e-8
3.6813167542956644e-9
2.3548594070886507e-8
1.812343637354582e-8
1.5023576065156954e-8
1.2227441866198677e-8
1.8947783142087624e-9
1.0693960851053722e-8
2.7488751237219348e-8
5.604018760150004e-8
5.5952016204203407e-8
3.98236741733977e-8
2.4728288198436666e-8
6.101133150296456e-9
3.177694054038065e-8
9.761978118449796e-8
2.773172900305797e-7
3.4371818168297143e-7
8.965717624911003e-7
5.280178284680593e-7
3.79062633756427e-7
2.9951972077481896e-7
6.948319926959418e-8
3.937057631108335e-9
2.2338389337356206e-9
2.0419201373834355e-8
3.794552320974867e-8
1.9556167601699876e-8
3.3964523478024516e-8
3.90156206666454e-8
1.4994487047975312e-8
6.912989790755044e-9
2.571576115411747e-8
2.2211911830061264e-8
1.845823284205094e-8
1.7445898929658298e-8
9.426699047611804e-9
5.0771502456725604e-9
1.9280512349924116e-8
3.187616076856639e-8
3.295644788402676e-8
2.8446804078306992e-8
2.2054103627829168e-8
1.4668949789991342e-8
6.189628231208003e-9
4.986934721967929e-9
2.3840437891768536e-8
3.4268741619080884e-7
3.19334543473066e-7
1.8023718242709834e-6
9.929837476124894e-7
5.971167600352853e-7
3.652244862488739e-7
1.9519543564157445e-7
7.271870084892402e-8
3.316344408744936e-8
1.4125573464789136e-7
2.0092943226372762e-7
3.629637931533665e-8
2.6679831560987235e-8
1.0817116421658246e-7
1.2545502626757135e-7
7.604126152539358e-8
1.3895800868145374e-8
2.0317753138278937e-8
1.759950554687316e-8
1.3874995296454036e-8
1.1720690345550787e-8
4.563576049483736e-9
6.26536068050286e-9
1.8528083044340767e-8
3.9888183658330817e-8
6.532000788858472e-8
4.7243044579162645e-8
2.9328683350299937e-8
1.0955334454968238e-8
1.8978076905915105e-8
2.447161731765812e-7
4.500745784970124e-7
4.3538218335490104e-7
4.478902956608206e-7
3.669869282302376e-7
3.2005155736345034e-7
2.7984874364956103e-7
9.167864933702276e-8
1.0539141784087958e-8
1.09929722118489e-8
2.5548824947418408e-8
3.9792734602437704e-8
5.076911224564265e-8
1.0605139216263699e-7
5.508556482699537e-8
1.4232983992787988e-8
1.7735168032715943e-8
2.9781948670282633e-8
2.2629288119076745e-8
2.018195121835749e-8
1.7475123542959937e-8
2.424791780866681e-9
1.3056717593774778e-8
2.9774006320319106e-8
4.2806355454128896e-8
4.1881333395705986e-8
3.443079229949059e-8
2.5022687293974002e-8
1.5020475755046947e-8
4.1591836180772366e-9
9.575170756125835e-9
3.647761008415886e-7
6.828784675898386e-7
1.3345664899904716e-6
1.1866775859860928e-6
8.190748319525646e-7
5.709219648621551e-7
3.507232261238251e-7
1.6879983542827107e-7
1.1804619212489453e-8
1.410155003258355e-7
2.4929355913683285e-7
4.090717331512289e-8
6.879039685210967e-8
1.6335797396527542e-7
1.5030982378473155e-7
7.794284144290648e-8
3.872652530304479e-9
2.6229850193694613e-8
2.109272553789865e-8
1.7074908046080617e-8
1.3913402960971181e-8
3.0846709280140966e-9
1.0822512114165128e-8
2.8861605377691168e-8
6.205708989252806e-8
7.176276523615592e-8
5.0082500812624906e-8
3.0757151412529676e-8
5.793078570404505e-9
5.238235762367289e-8
8.825299240082012e-8
3.2839854476920466e-7
3.6817205815025003e-7
1.1265206637284554e-6
6.439729122610766e-7
4.605694400153608e-7
3.671818999395678e-7
2.0222153777336756e-7
1.4310659597238183e-8
2.602174374525921e-9
1.802340526294015e-8
3.433889974467068e-8
2.1285403981461405e-8
6.6982485223308e-8
6.003506498728625e-8
2.0411938309128487e-8
1.4009130812242488e-8
3.873942812699544e-8
3.06492348726086e-8
2.6572033094568153e-8
2.5160579455735245e-8
9.832924990929654e-9
1.114634538148159e-8
3.0565022969702446e-8
4.2865711631558656e-8
4.3029156508956996e-8
3.7753150931120656e-8
2.9761501951432602e-8
2.0177829886364147e-8
9.087778531240859e-9
5.245400198113129e-9
2.8250491101737007e-8
4.68739316180611e-7
5.154760175822931e-7
2.262448339368491e-6
1.340478285629508e-6
8.081721946439733e-7
4.938608795013839e-7
2.5531483265449286e-7
7.297565568107075e-8
1.0818632728635935e-7
3.60320816981773e-7
6.107964902943286e-7
1.0126891561168516e-7
4.803538873849196e-9
1.0892326039531428e-7
1.6330620707422833e-7
1.120643521377709e-7
3.3285487637483365e-8
1.506940122240419e-8
1.9111016511586443e-8
1.4701929939960583e-8
1.2142542792127131e-8
6.545075613994647e-9
4.030301872891647e-9
1.5023218826353748e-8
3.296244093319587e-8
6.700000168629936e-8
6.52860604151008e-8
3.948854031969829e-8
1.562817188932589e-8
2.2470513684291925e-8
2.8424402230048636e-7
5.124028739418412e-7
4.442371022957427e-7
4.941825615123042e-7
4.2182603469690967e-7
3.714523301673846e-7
3.284323856326548e-7
2.2730754456680313e-7
3.945239893388323e-8
9.334006720107796e-9
1.5482189112339846e-8
2.5586323693075056e-8
5.730666102613576e-8
1.2015211414531794e-7
5.836046999830569e-8
1.2939728020668558e-8
3.8187574760769094e-8
4.157452284247417e-8
3.278374081344011e-8
3.130707227358963e-8
2.139646397367411e-8
4.820227533666206e-9
2.7621284788010604e-8
4.825264715801779e-8
5.6615399931730424e-8
5.3731526206400974e-8
4.515240513684541e-8
3.3685069942927035e-8
2.085577509003167e-8
6.535809737417681e-9
1.1552017422889067e-8
5.224558148538543e-7
1.0538051723873133e-6
1.8152816486259202e-6
1.7084964890174951e-6
1.1670716323250303e-6
8.05580514967347e-7
4.759874364711883e-7
1.807368757890616e-7
1.3304245564213689e-7
6.157628044565677e-7
1.102817813302446e-6
2.0817115342933383e-7
4.625707645457801e-9
1.6820084893920786e-7
2.075878102640661e-7
1.3172927621760514e-7
3.664544074492275e-8
1.818448222144239e-8
2.2298466927444646e-8
1.7247873081270766e-8
1.4054516738887636e-8
6.698601906263567e-9
5.825995137559396e-9
1.9469150753242487e-8
4.308379939386439e-8
8.969324550208459e-8
7.480238588837978e-8
4.514880534143169e-8
1.3477735767248333e-8
5.6929460669575655e-8
8.799084980099753e-8
3.6228702136089214e-7
4.271799931590487e-7
1.0743006704013142e-6
7.213245777977356e-7
5.399509176768388e-7
4.3202993935904247e-7
3.466779739969824e-7
7.701481632461051e-8
3.579364285835789e-10
1.2628152830371353e-9
1.1314447299389335e-8
5.4496228993337934e-9
8.461996821853547e-8
6.334963792055874e-8
1.8240011531978844e-8
3.994312998049952e-8
5.885753380488321e-8
4.6125735111515776e-8
4.405549602045652e-8
3.5556679955710046e-8
3.387981524635019e-10
3.0015213474170605e-8
5.068453272470253e-8
5.8111939477617495e-8
5.745587901036097e-8
5.150894220177862e-8
4.1507177700990997e-8
2.874547941093606e-8
1.347199246482847e-8
6.385896567057954e-9
3.730950416453516e-8
7.2093259204964e-7
8.482455158948079e-7
3.1960066500936333e-6
1.9720075313608685e-6
1.1700594450573774e-6
6.988604364710191e-7
3.234416053454773e-7
1.716875082495475e-8
5.921261932121696e-7
2.0606175048982697e-6
1.1881940011546177e-6
4.2683133421108197e-7
1.2878514974376008e-7
4.98557106498862e-8
1.9275129562874712e-7
1.8339827995620842e-7
8.195818296136507e-8
7.801263574116668e-9
1.6051645713863972e-8
1.4571922776895342e-8
1.125669273398227e-8
8.05807799490136e-9
1.369702983238997e-10
8.385104524829539e-9
1.915871601483999e-8
3.909706015266131e-8
7.81101598813755e-8
6.921397519111906e-8
3.0518351331256624e-8
1.8584897112283873e-8
3.418004503834546e-7
6.258452124299766e-7
3.275644601134951e-7
4.731959880557275e-7
4.5048604159458144e-7
4.208094968462312e-7
3.7868569291431923e-7
3.1726285593919405e-7
9.670651166082479e-8
6.944525185625116e-10
1.636654552018792e-8
1.8629094168759547e-8
1.9121179765240177e-8
8.84251449720883e-8
4.637006713983629e-8
2.9089043241270146e-9
8.734515522821787e-8
5.9464853516654085e-8
5.5068413721265075e-8
4.9599918988721834e-8
5.625261903478271e-9
3.25815434957756e-8
5.8707633891812976e-8
7.245297806202483e-8
7.68886665771409e-8
7.403323651325842e-8
6.453654520516747e-8
5.0142860396404216e-8
3.271096753465301e-8
1.2389791323740319e-8
1.3330787941706416e-8
8.562257102842804e-7
1.877919990995359e-6
2.68369105773724e-6
2.802041044808953e-6
1.8991943712659408e-6
1.3059059641682863e-6
7.106902851237303e-7
5.859159273127655e-8
2.015745771301667e-6
1.8509620562390013e-6
1.4493171005260494e-6
7.104859186790654e-7
2.333677310167369e-7
6.135902353595759e-8
2.413171184373201e-7
2.3829473725513189e-7
1.14749859355466e-7
1.8214082764352685e-8
1.4093797149129835e-8
1.5887433397671676e-8
1.21309215836261e-8
8.665684676363617e-9
7.94234333250842e-10
8.193607347945121e-9
1.90248654040848e-8
3.876521514404841e-8
7.952147184053854e-8
9.774314082935808e-8
4.238267429736704e-8
4.431629243412396e-8
8.864672079328649e-8
4.0389886527751295e-7
5.510637408547348e-7
7.02735791377834e-7
6.965439107680382e-7
5.979593066316668e-7
5.128683074228677e-7
4.198525605096612e-7
1.8268010335230434e-7
2.8958097496807634e-9
3.5892220396581275e-8
3.993549183287983e-8
3.6606440708153344e-8
4.435810634305764e-8
4.112327771070251e-8
1.143068124870981e-9
1.2483577975542682e-7
8.740144866340314e-8
8.332670299836348e-8
7.543187035397441e-8
8.154012381667703e-9
4.15099231461818e-8
6.540261337651756e-8
7.742452408518972e-8
8.402324344436402e-8
8.500529619957629e-8
7.890576515997772e-8
6.598522045269793e-8
4.780245747046599e-8
2.4936220716177143e-8
4.879589431008909e-9
4.885572029664375e-8
1.3092181224325437e-6
1.7212456787337902e-6
4.83528152511603e-6
3.376199519051928e-6
1.9931466196055784e-6
1.1781975370197093e-6
3.3896013527736223e-7
1.7135395400654789e-6
1.8147232436846825e-6
1.5397133052920135e-6
2.2815760246091435e-6
8.987108023306101e-7
2.3418583747122462e-7
5.4877569785657094e-8
8.040658294395979e-8
2.1978865789753028e-7
2.151042473110818e-7
6.121046880502696e-8
8.123956606057131e-9
7.70151145956984e-9
8.783532275416552e-9
6.5071155817704965e-9
3.853064801431461e-9
1.3177082717335436e-9
6.3643201133460565e-9
1.2763869397185115e-8
2.3724909000233774e-8
4.393926107704568e-8
7.63119497381407e-8
2.308407992114834e-8
5.559468140572172e-7
4.257845376790437e-7
9.711987946663125e-8
3.0036323436555417e-7
3.711305814709373e-7
4.080285782931952e-7
3.971816644638414e-7
2.989483704178436e-7
9.74811867647979e-8
2.5922030962829036e-8
6.291920878461579e-8
6.683434237909105e-8
4.921085800894e-8
7.99258581832601e-9
8.576635024154781e-9
5.269223709322892e-8
1.0130659144163367e-7
9.955239108991813e-8
7.850142018209599e-8
3.514860167316678e-8
8.014711587952451e-8
9.194605922007788e-8
1.0055181491953314e-7
1.1091749076128491e-7
1.1965822709487158e-7
1.2187245260313647e-7
1.1410808932089271e-7
9.625469184161244e-8
7.040424131925715e-8
3.7769188024203694e-8
3.4719812447745547e-9
1.7055460379836749e-6
4.4322351154558165e-6
3.8685455468403695e-6
5.615547724901212e-6
4.112499175417057e-6
3.334195777333952e-6
2.276444447297209e-7
1.7763397336476849e-6
1.9766479393925805e-6
2.9050244638750063e-6
6.408715274651821e-6
2.868876317002317e-6
3.9094476554045165e-7
1.1753506796840733e-7
8.663204243928005e-8
1.0380225728098665e-7
2.0668291951617838e-7
1.0755510004667063e-7
2.2265138136526903e-8
2.1715909236810835e-9
5.297658358044403e-9
5.43092673468603e-9
3.762496945897384e-9
1.035556883954102e-9
2.922404708820313e-9
6.774152538573088e-9
1.2328747848925458e-8
2.1779252838414513e-8
3.8676111474536405e-8
5.995328681128158e-8
1.2481078070541543e-7
5.084565537960022e-7
3.4880140099551485e-7
9.030926906462037e-8
3.1025155382691166e-7
4.1239646557831704e-7
4.4531952010307393e-7
3.4112471613799007e-7
1.3207053577075223e-7
2.4592851603324227e-8
7.851902191715331e-8
7.616679253446595e-8
8.076613466229131e-8
3.566063664779415e-8
3.5929989458063054e-8
1.302425107646452e-7
1.5951216471737157e-7
1.8758959087923812e-7
5.590741157398022e-8
1.105262810008576e-7
1.234376851137633e-7
1.1869514613967382e-7
1.231565861368964e-7
1.3538805982933123e-7
1.499727438786561e-7
1.6053837516987692e-7
1.6098478067889678e-7
1.4772675956061178e-7
1.208007371871615e-7
8.163791927352699e-8
2.9524317482610113e-8
4.10042111919197e-8
3.0908753827471324e-6
5.940579552005122e-6
6.915804103536208e-6
7.892556046666195e-6
5.42994594602877e-6
3.656782027336655e-6
1.6066883289271182e-6
1.832697105243341e-6
2.3722197909744237e-6
4.772534260801585e-6
1.3380887799369527e-6
7.702020895991745e-7
2.220438959880941e-6
1.004532984570117e-6
3.990040665195952e-7
6.077533828601806e-7
3.234256977773849e-7
1.538019827318486e-8
8.237998358339373e-9
2.2276976656380956e-8
5.496607712861203e-9
1.154180482908458e-9
3.293400281247272e-10
9.659216487682694e-10
7.2431388972127e-10
1.4600222235091552e-10
9.238602511870504e-10
1.936509493712065e-9
3.277797265386619e-9
5.325573974114123e-9
1.482183636882123e-8
2.4074375141372785e-8
1.5351693563829356e-8
5.831866185160267e-9
2.9053565344424686e-8
5.1453118124242715e-8
5.3037969522920444e-8
2.8178645162088254e-8
3.2592689774152228e-9
3.028931237651061e-8
4.5227611510446444e-8
4.464943701579467e-8
3.7060999420287365e-8
4.480123072772621e-8
6.894716256988512e-8
6.27607257849587e-8
6.713662389204985e-8
7.255548838461899e-8
3.1909969902339566e-8
1.5401069151469584e-8
1.0254246000117462e-7
3.8564567831216e-8
1.9654522613510112e-8
3.7032605805352376e-8
1.9992089120655985e-7
2.423186737834028e-7
2.3349515698755433e-7
2.749883563648529e-7
2.2975080669274348e-7
2.1722841036718407e-7
2.1683087368176806e-7
1.7018674214114288e-7
0.000010627594289672252
4.649996912906237e-6
1.2640632594849633e-6
1.602368299345235e-6
7.204729094666055e-6
0.000011389650486997943
6.321743289338811e-6
3.543414345644726e-7
2.7066207913904976e-6
2.82253931392549e-7
1.9701562145023e-7
4.711963274379689e-7
3.158053966792523e-8
2.0656127312369066e-8
1.6533257161531095e-8
2.8480153010904156e-8
3.4639931181967796e-8
2.6885262863539635e-9
4.1508735402508593e-10
2.4190469858782806e-13
3.146464071645349e-14
5.404556780120485e-13
5.932391276194195e-13
7.037517550531807e-13
1.2028322169149355e-12
1.745115171346997e-12
2.4135028334163044e-12
3.1928530491827333e-12
4.04964546122798e-12
4.909642308877788e-12
1.6571542352283733e-12
3.317871248796939e-13
6.096243128486061e-13
1.4334086232912392e-12
2.1095593031143004e-12
2.665347038137179e-12
3.1632027058856248e-12
3.659887605638085e-12
4.196524688141984e-12
4.802745492804943e-12
5.502878960202689e-12
8.47876953697526e-12
5.409321581425424e-12
2.798813836335813e-12
1.7249622779325765e-12
1.5869061386421164e-12
1.8932909161370005e-12
2.4571419424428776e-12
3.2577471322670065e-12
4.3549404491075435e-12
5.865877584781524e-12
7.975961927013959e-12
1.0974985749291406e-11
1.532682433278272e-11
2.1800306707386937e-11
3.172524734703875e-11
4.752473213992885e-11
7.391026398521211e-11
1.208398902027094e-10
2.118443483051779e-10
4.1206095633931753e-10
5.522810079091201e-9
4.487878877906382e-9
1.7067417960767942e-9
9.697564770464187e-10
7.811589014759878e-10
7.917392234084553e-10
9.53445716923349e-10
1.3394401616023437e-9
2.1687841424560517e-9
3.1591009200900117e-9
2.6278811547082283e-9
1.6192256553463994e-9
5.8492698728248735e-9
5.949583936128768e-9
1.1995055095857516e-8
4.282483402458973e-9
1.566063916970326e-9
2.2506120655939013e-12
0.
0.
0.
0.
0.
0.
0.
0.
0.
0.
0.
0.
0.
0.
0.
0.
0.
0.
0.
2.7271338330058285e-14
3.754608428107261e-14
5.1810818215700364e-14
7.166322868134666e-14
9.936299027264899e-14
8.137584168202826e-14
3.4021418190868285e-14
2.9950156739635794e-14
4.298111620841067e-14
6.200572066832291e-14
8.33571138078213e-14
1.1190023759003504e-13
1.545263545067718e-13
2.195124394765761e-13
3.1831938896066924e-13
4.681366412282446e-13
6.954951301056557e-13
1.0418775153595527e-12
1.572814528043521e-12
2.3929898548251212e-12
3.6718163475915606e-12
5.687658759967153e-12
8.906138104029374e-12
1.4122729933387936e-11
2.6663331499644697e-10
6.347690626146693e-10
1.1196076371474011e-9
1.3224702698957997e-9
8.252364240735214e-10
2.458985408948536e-10
1.6167240245410875e-9
3.130147140595014e-9
4.7217701749642434e-9
6.357260332561721e-9
7.9995256206555e-9
4.007825899845336e-9
5.499450854902217e-10
2.6361273370311307e-9
3.775067492206599e-9
4.1646757670782385e-9
2.0518125855551143e-9
8.144871995177208e-9
1.5188514068235742e-8
1.616324966277926e-8
1.406033313558571e-8
1.2083638944169074e-8
6.8506697804418035e-9
2.682169711186452e-10
2.4623694275178764e-9
2.7006138478970296e-9
2.6007815389976544e-9
2.495926007862287e-9
2.4606980022535388e-9
2.517798929680307e-9
2.6828227992563445e-9
1.527277915059914e-7
2.7848764975476374e-7
9.498618425084522e-7
2.5391696676173476e-7
1.065474189762338e-7
3.9596367921353346e-8
1.0488127111687546e-9
4.330262269155963e-8
2.2370318225605623e-7
3.621365765518139e-7
1.7055144284676644e-7
6.2467487048952315e-9
7.545528229965956e-9
2.205786840050896e-9
2.0128194309165288e-8
4.511437589569116e-8
3.4223952952971914e-8
1.3324839602645633e-8
6.537890709654274e-9
6.748006847032655e-9
4.963244953056939e-9
4.105258303265656e-9
1.8590961116306064e-9
1.7663933579618276e-9
4.975616944100676e-9
9.476296496666643e-9
1.646074809543821e-8
2.5305420124455877e-8
2.0970763744928638e-8
7.912332048940267e-9
2.5012967149255285e-9
1.3766747929832728e-7
3.9293782647179277e-7
4.421668687850862e-8
1.7954395955821694e-7
1.8531162850971678e-7
1.8317755464397127e-7
1.7559821904721463e-7
8.210651262989209e-8
6.018995996337953e-9
2.1542396887694363e-9
5.9496801972589875e-9
1.3203153090041233e-8
2.5226750742356428e-8
1.2672557046275177e-8
6.827217428068101e-9
2.7694126290815316e-8
2.4723376812576256e-8
2.0584881807381767e-8
1.9823983247393866e-8
1.3307727364204002e-8
3.1838005993217118e-9
1.8653501715560595e-8
2.5709358057348316e-8
2.5389217182832935e-8
2.3040492835783732e-8
1.929213939692074e-8
1.4111306242832841e-8
6.9900419453901135e-9
4.5314495696570865e-9
2.9617667147220296e-8
2.969780228889734e-7
8.146303423558867e-8
1.9629567159273476e-6
7.467617369347338e-7
4.1447787818790025e-7
2.3213979725248577e-7
1.1345121694019223e-7
3.220956428924863e-8
4.1099114788472503e-8
1.1955565165411608e-7
1.5445012890376348e-7
3.752893433545898e-8
1.1824963449927874e-8
1.0816556244665175e-8
1.8662148197931512e-8
8.31673920197154e-8
7.691895647948934e-8
3.096987108949205e-8
3.795632878886081e-9
1.097152160014509e-8
8.213664196163476e-9
6.5594899552134514e-9
4.1883091262612566e-9
1.2655606084579657e-9
6.103743352155383e-9
1.2362874525066171e-8
2.2564674464528693e-8
3.795868351218789e-8
3.9437521167300516e-8
1.5824715379604465e-8
3.0798195571611926e-9
2.2991599228103609e-7
5.746568725073949e-7
1.2108873780541653e-7
3.088491977811448e-7
3.169555036458804e-7
3.1119502233336975e-7
2.9643394886165024e-7
2.825366922932306e-7
2.559981304657684e-7
1.084357152927137e-7
5.6024114230506745e-8
1.3773205400001367e-7
9.484103692280306e-8
3.50690134152655e-8
1.5811223588887232e-8
5.702314503429167e-8
4.502091260103226e-8
3.912294673478225e-8
3.828365220542271e-8
2.016503838150774e-8
1.2572217341453662e-8
3.7828839877133976e-8
4.641593193948148e-8
4.6259362205247386e-8
4.268779486997408e-8
3.617155243917593e-8
2.6773917797776938e-8
1.3828831068358651e-8
6.519803437965302e-9
4.859765530229878e-8
1.5375749379530182e-7
6.480161450153722e-7
5.893327056446213e-8
4.291599552284348e-6
1.2573666033895957e-6
6.441658424113225e-7
3.1942516518851537e-7
1.208585222128899e-7
2.7781562393049426e-8
2.2912016056765615e-7
7.132697381339936e-7
9.024514310132043e-7
6.058436478266729e-8
3.229155680136733e-8
3.215859089911969e-8
1.349445025310957e-7
1.34066963284326e-7
5.925251360572874e-8
1.3211858616529735e-9
1.710015033365235e-8
1.3828678201122545e-8
1.0921518321183643e-8
8.121408173890446e-9
1.7513386381525283e-10
8.071881202921769e-9
1.832881382244474e-8
3.649209719058784e-8
6.743365857360101e-8
5.5059385881650996e-8
2.618317610391933e-8
9.105816733034635e-10
4.4239572385343895e-8
3.08395506519136e-7
5.792991338828957e-7
5.176924474664137e-7
5.778583901962131e-7
4.885158689787798e-7
4.222366068793274e-7
3.5997745613715815e-7
3.3289738533229326e-7
1.5033199891121183e-7
4.5367050220316004e-8
4.002693164214935e-8
1.1852343906387657e-7
1.368919209043427e-7
6.235841152764283e-8
6.048828177054766e-9
5.699346136523207e-8
5.605914845737691e-8
4.5609711802015436e-8
4.418517743931152e-8
3.2548965866694886e-8
3.823874455920906e-9
3.561564537325501e-8
5.427968598402866e-8
5.789527710556116e-8
5.4953040467974125e-8
4.776870943996925e-8
3.707635903707733e-8
2.3337134436669074e-8
5.217442210244959e-9
2.3169486434270033e-8
5.941234437265876e-7
6.582557066943173e-7
2.698324068844969e-6
1.623546366956194e-6
9.832679459822188e-7
6.015612118071166e-7
3.084958505688777e-7
8.13023674732576e-8
1.5189762227612917e-7
4.951725230130905e-7
7.831548266916538e-7
4.391077003068705e-7
3.3133078778455156e-8
6.457692602107966e-8
3.2623235179809645e-9
1.3825171380844377e-7
1.5660929529191183e-7
6.839781849178713e-8
8.43152355771075e-9
1.1569646178663889e-8
1.0809349379850292e-8
8.141078887470935e-9
5.725999880860054e-9
1.385934414872092e-10
5.930946730190163e-9
1.256779873119698e-8
2.3246099757203343e-8
4.09439746997185e-8
6.517652216819437e-8
3.1684779323204785e-8
1.1235523625927185e-8
3.9078246205742544e-7
7.392933203128734e-7
1.8209768244238835e-7
4.202267348900825e-7
4.4906227882065155e-7
4.5012362745496573e-7
4.245116478360105e-7
3.8797665517395267e-7
3.655777678123448e-7
2.3190657006151883e-7
6.892277321694951e-8
1.8089797596252766e-7
1.1444274928279345e-7
3.998496649457742e-8
5.218366774008327e-8
1.1003681767114358e-7
8.515194888722331e-8
8.265867767109624e-8
7.184495271407996e-8
6.84379273198833e-9
4.657234464915088e-8
7.116628911428718e-8
7.980603500435677e-8
8.183615916142525e-8
7.810283512227912e-8
6.803476215381158e-8
5.207797386160778e-8
3.022041089477598e-8
1.0565064984033684e-9
5.429649348123855e-8
1.672684079662225e-7
1.3187875574485173e-6
4.159149093125514e-7
6.878677436461482e-6
2.425069086452156e-6
1.2595229060808112e-6
6.148490690330844e-7
1.6027067248821668e-7
3.490836686975766e-7
2.2619670657968445e-6
1.569211596141536e-6
1.3439530243143081e-6
4.6385076653116074e-7
1.6083736976799306e-7
6.298026897515981e-8
1.0652636031763651e-7
2.2404719700421925e-7
1.5783687869842003e-7
4.3162348259571756e-8
3.107089664669239e-9
1.4054629058259762e-8
1.1215755912083952e-8
8.519611954688523e-9
4.07171295198845e-9
3.3692653126964474e-9
1.037752657722679e-8
2.0518016176034325e-8
3.8501176211087114e-8
7.003080818465009e-8
7.303173131894677e-8
1.1187645938621889e-8
6.892233658909273e-8
4.4542090166204107e-7
8.105574240801594e-7
3.8698254807666116e-7
5.969604429116789e-7
5.839285370885283e-7
5.479910431782412e-7
4.843604617377556e-7
4.2746400189071534e-7
3.13250235435925e-7
6.016105366337726e-8
1.514322977931688e-8
8.9006248704515e-8
1.0555565351481432e-7
4.803386902359832e-8
2.9524735430431528e-8
1.363989292812594e-7
1.0103161069534094e-7
9.921997788043619e-8
8.40395547636338e-8
3.1213710881636467e-9
5.4194101130974016e-8
8.024583749746659e-8
9.190334767664655e-8
9.705295969323867e-8
9.552915451417556e-8
8.602413019715515e-8
6.904110122453282e-8
4.572513568542286e-8
1.4953516904579433e-8
2.974451972352551e-8
1.2427830704983323e-6
1.6359403347074585e-6
4.6417821883688044e-6
3.2543680587002918e-6
1.9602388136986044e-6
1.1870714750573448e-6
4.883784319830238e-7
4.345862883604215e-7
2.5573582239484813e-6
1.76598679024566e-6
1.6754964981519794e-6
2.982379612870101e-6
6.713387695947077e-7
4.8565291214964186e-8
7.23496674699422e-8
3.0503585214907224e-8
1.0309842872403098e-7
1.8630783359279578e-7
7.612184569088579e-8
1.41932770652172e-8
1.4017932022657397e-9
5.491183274563941e-9
4.2640328413455086e-9
2.7799339762509092e-9
7.593941924079059e-11
3.1750483649229016e-9
6.368732870188895e-9
1.1009548268896808e-8
1.7696303880585797e-8
2.5443052956361516e-8
2.154649835265112e-8
2.0193319128399455e-7
2.4597597649482066e-7
1.8555276008893508e-9
1.8131823450028893e-7
2.771450166064192e-7
3.517520808660058e-7
3.943935814076236e-7
3.7345092346200656e-7
2.545375058053952e-7
8.065977685963352e-8
3.5290527167576693e-8
2.344323822712754e-8
2.1937386704718522e-8
3.226136939143152e-8
2.024794974349473e-7
1.6989748558790364e-7
1.7965422933164388e-7
8.563936178945e-8
5.633367314634081e-8
9.673746301324437e-8
1.1041123450498127e-7
1.2283006275694e-7
1.3535594346194783e-7
1.4372185455558762e-7
1.4286702972599787e-7
1.29835633052352e-7
1.04640997326868e-7
6.777077479293733e-8
1.626208760582314e-8
6.063741896117736e-8
1.894569795994072e-7
3.164151122381173e-6
1.394254614622161e-6
0.000011088218670961417
5.076390833346368e-6
2.714892656915288e-6
1.226709366812317e-6
1.6096773793945514e-6
1.853973595740307e-6
1.6774443514618056e-6
2.729114293503688e-6
5.202478774091513e-6
4.345045473805377e-6
9.144783686429333e-7
2.4054473803866207e-7
2.439459775208803e-7
8.952812319715309e-8
7.819971959255909e-8
1.5907055238562673e-7
5.4724017428106575e-8
1.1002896200393514e-8
7.15424457006901e-11
3.8636972570829e-9
3.3236184462203844e-9
2.082992337178108e-9
2.6623011229035873e-10
2.938289934140763e-9
5.734246598057797e-9
9.85776133963689e-9
1.606440815194502e-8
2.4022470793883386e-8
1.693999843895809e-8
1.6946458101443382e-7
1.8922434444918404e-7
1.3808307686731415e-9
1.6330331399278123e-7
2.6899838210416837e-7
3.5161888435802235e-7
3.6566212068407923e-7
2.589634310358131e-7
9.097998741968962e-8
3.618286059636273e-8
8.548508815212176e-8
4.4560317265195714e-8
2.219235509195557e-8
6.372085244641086e-8
1.9225124574738104e-7
2.1805605410496503e-7
2.398741500750817e-7
3.557684547395905e-8
1.4019396616295686e-7
1.4134295349711327e-7
1.4038713565081378e-7
1.500192172515592e-7
1.6632131887867763e-7
1.828798496708019e-7
1.922923856775812e-7
1.8783027628387992e-7
1.662096085788577e-7
1.279280764251856e-7
7.36362039826316e-8
1.9338579585985153e-10
3.173119663439902e-6
6.047552475106036e-6
7.010545384045084e-6
8.200035633655058e-6
5.679466645174507e-6
5.253573943896896e-6
1.5908150698417246e-6
1.9981044971698882e-6
2.5198427364557025e-6
5.177782204568398e-6
1.5488907779423824e-6
7.807030224659222e-6
3.859134118617346e-6
2.3694230740389485e-6
1.7055474202915518e-6
1.3942590734935642e-6
1.3179494782726623e-6
9.224597658195575e-7
4.3056960117378634e-7
4.075146937009031e-7
3.7263635464178226e-8
1.592630507297803e-8
3.9065171846052504e-8
1.2131388665409913e-8
6.461242152857131e-8
7.442716545631293e-8
2.9109814124668904e-8
1.7014192500296014e-9
9.777884646635072e-11
3.134766315625479e-13
0.
0.
4.0395853981037517e-13
3.214100488008941e-13
3.9538234723964334e-13
5.571066968755803e-13
8.303590573993002e-13
1.2523891382383205e-12
1.8106976088350468e-12
2.338370332300248e-12
2.6452798814684314e-12
2.7930400735789223e-12
3.943099756505961e-12
9.466769321045194e-12
5.184688449049439e-12
1.492740397743121e-12
6.31390399914779e-13
3.638831830884355e-13
3.09607669374898e-13
3.470609255140862e-13
4.3385511047364664e-13
5.588230970049968e-13
7.243982945008179e-13
9.402889246077686e-13
1.2219855692640497e-12
1.5915824352880691e-12
2.08011273587571e-12
2.7314581322469575e-12
3.608587273725994e-12
4.803403118498937e-12
6.45279439662852e-12
8.765460688670449e-12
3.8164637493166046e-10
1.8440851466775496e-10
9.240663446102976e-11
7.798643001061339e-11
8.070555162371587e-11
9.254520791440427e-11
1.1276043312755427e-10
1.4340659991241812e-10
1.8924525711739646e-10
2.5950804726948917e-10
3.726908973941706e-10
1.0046493060627817e-9
2.0571659890348204e-9
2.323341543847287e-9
1.2126661460104893e-8
7.651614670759143e-9
1.6284400921817288e-8
5.802928922230556e-9
1.7655478595466777e-9
1.1448434929790317e-12
0.
0.
0.
0.
0.
0.
0.
0.
0.
0.
0.
0.
0.
0.
0.
0.
0.
0.
0.
2.9344171752824115e-14
4.040984669990265e-14
5.5772939352537956e-14
4.037995387114512e-14
0.
0.
2.374620489334101e-14
3.399069171393319e-14
4.50626920536626e-14
6.019044654309346e-14
8.304834705196877e-14
1.178360557661861e-13
1.703383710092226e-13
2.491884994765539e-13
3.6757522367058586e-13
5.458314533860263e-13
8.15537777437756e-13
1.226171350024815e-12
1.8560293311768227e-12
2.830490729656867e-12
4.3530841674019986e-12
6.7594958088583976e-12
1.2717308144082657e-10
2.798079410349197e-10
4.923636319343061e-10
6.778148264402523e-10
6.653621205526168e-10
3.7342617136490625e-10
1.6651953955641884e-10
8.907069005240135e-10
1.747130766044373e-9
2.7003670193917553e-9
3.7238015856487117e-9
4.791856761812471e-9
2.2066442255151257e-9
5.744191537598311e-10
2.4049590959039733e-9
3.7046682280512824e-9
4.350070042940506e-9
2.421978721220821e-9
7.9080591413205e-9
1.448230940795819e-8
1.4649643925492947e-8
9.613313842210668e-9
4.353712210200518e-9
4.660664911444307e-10
1.2674196328169857e-9
1.670389027541908e-9
1.6598419778661952e-9
1.5787254397871995e-9
1.5282247409293905e-9
1.5413248341608875e-9
1.6363153256858073e-9
1.2852931006054127e-7
2.1128360414563556e-7
1.1730826418942386e-6
2.7326162595780635e-7
1.2451094371165302e-7
5.361478432536095e-8
1.332225028293081e-8
2.2396805578162703e-8
9.340909484211013e-8
6.858189694440111e-7
2.2683060239198238e-7
4.0378347723132936e-9
1.815341801125901e-9
5.667408915983202e-9
3.7294865706462824e-8
4.286040456151924e-8
2.6511590970484037e-8
4.317449046718027e-9
8.79490028513117e-9
6.566061202448354e-9
5.168096058562412e-9
4.1938341653712685e-9
6.521362107424749e-10
3.240085008450839e-9
7.472897722029658e-9
1.4223456408459104e-8
2.458781806408979e-8
2.7057261177154237e-8
1.4653282319937208e-8
4.46746958244222e-9
5.6825024087335554e-9
1.2614574119951788e-7
3.48796051178705e-7
8.116626135225072e-8
1.864118073988023e-7
1.7134613710113129e-7
1.5299658721190058e-7
5.648701206549949e-8
1.2584667198552606e-8
1.4993732503706865e-8
4.997079127749908e-9
6.727894328886393e-9
1.472483807718908e-9
7.495889055574124e-9
7.497654332498994e-9
1.657333611784713e-9
1.6026814234581654e-8
1.9216203816492397e-8
1.546335848967871e-8
1.4304796579729037e-8
1.1873977486684657e-8
1.2491399732053044e-9
1.0232735082769293e-8
1.9277756145765073e-8
2.0250714536462807e-8
1.840477393205475e-8
1.5450969502780997e-8
1.1528818649432218e-8
6.4724056702735155e-9
8.542829590647526e-10
1.461642528641439e-8
4.814600627792597e-8
2.769666699823223e-7
8.949917795852663e-9
2.129184327687162e-6
6.557428181076491e-7
3.465553521357098e-7
1.83699973999824e-7
8.362522098070581e-8
1.5116196513754656e-8
5.1766938909716505e-8
1.3356057414283594e-7
1.8090692848925846e-7
2.0377850098151925e-8
4.486361854993242e-9
5.534810835479313e-8
8.5492064048721e-8
6.289297188891947e-8
2.1158005276054772e-8
1.3366567239536093e-8
1.3606052439138282e-8
1.039380107800064e-8
8.867904102310299e-9
4.940426193664807e-9
2.859207444365923e-9
1.0664115747940266e-8
2.2825428324419996e-8
4.3108486723841045e-8
4.2188665222104755e-8
2.638752321707673e-8
1.2458093176837574e-8
3.5285809800994135e-9
1.8407978264027707e-7
4.2520775912459463e-7
2.1136717857568266e-7
3.0771877458515657e-7
2.7077826068192757e-7
2.4800424295702635e-7
2.1323664377081337e-7
5.1757130665732586e-8
1.2243806873565645e-9
4.603230919959121e-9
1.8184961967577142e-8
3.146956057710449e-8
2.9041114412725385e-8
5.373433356892847e-8
3.0235890714506065e-8
6.304138821165236e-9
1.4840511543648837e-8
2.1852707918365307e-8
1.6933856131348236e-8
1.504896962736784e-8
1.2828173867293745e-8
1.7686059957035742e-9
9.912130342434374e-9
2.3183924924377385e-8
3.3029247174367715e-8
3.093306403350931e-8
2.4739866193177503e-8
1.7507410624447923e-8
9.797807693029774e-9
9.541873932297556e-10
1.1444334164187538e-8
2.8600013808850157e-7
3.972520879735252e-7
1.2574884470222365e-6
9.020685797647877e-7
5.904614782885283e-7
3.930459713557123e-7
2.3304818142785916e-7
1.1198086145152224e-7
1.4132535392525656e-8
7.207018736183642e-8
1.1656079306393665e-7
1.1839220255123397e-8
6.172099154945581e-8
1.2678388118130322e-7
1.1350010754110584e-7
5.7711568907711425e-8
3.6787296085927924e-9
2.3656534777888343e-8
1.821006553648457e-8
1.5093963373097245e-8
1.2285469405679906e-8
1.908492155460897e-9
1.0736758250250835e-8
2.7604465427871162e-8
5.6290509453238095e-8
5.622764362928192e-8
4.001714393800179e-8
2.4847235561871857e-8
6.130082158486428e-9
3.19204573341847e-8
9.800663296063059e-8
2.788129211609867e-7
3.450418218062333e-7
9.035418116750058e-7
5.317444387456592e-7
3.81544415819109e-7
3.025001150476359e-7
7.369647960081884e-8
3.323920218616208e-9
2.4651798728903465e-9
2.071486295527563e-8
3.840194333171645e-8
2.0090249684534292e-8
3.537386610668126e-8
3.998408336952502e-8
1.529650876223075e-8
6.943734078926266e-9
2.5941237293306142e-8
2.2376629638455723e-8
1.8597899370217984e-8
1.7579582718350413e-8
9.486483477802527e-9
5.135421059704948e-9
1.9453996532246224e-8
3.213736602718519e-8
3.3219848933711755e-8
2.8676167010268394e-8
2.2233777251327792e-8
1.4789518028492904e-8
6.240639627273811e-9
5.030194846818234e-9
2.4048447292187587e-8
3.45036210330882e-7
3.222583455504796e-7
1.8124685620254107e-6
9.990601483899513e-7
6.008090733983223e-7
3.6747624133360935e-7
1.9636613240910905e-7
7.311935749382872e-8
3.34152867210898e-8
1.4214613056486642e-7
2.0193388138837716e-7
3.6456749367867993e-8
2.6805811349055847e-8
1.0877751027416718e-7
1.2623312927583044e-7
7.645818810841466e-8
1.3991548092428836e-8
2.039743921653666e-8
1.768602803965119e-8
1.3941318627119217e-8
1.17765339997488e-8
4.593002731955385e-9
6.284320606332375e-9
1.8596866320046725e-8
4.004116141845483e-8
6.565962758783061e-8
4.7500316001687035e-8
2.9485899027910322e-8
1.1018061021660984e-8
1.9050770551941497e-8
2.4609393351029365e-7
4.522588199827088e-7
4.386735803527596e-7
4.50997406559561e-7
3.694668148621452e-7
3.219519445772329e-7
2.8241663600985193e-7
9.682130852665098e-8
1.1664071932904274e-8
1.1495894100667508e-8
2.602698795839584e-8
4.039760652236299e-8
5.254011415486968e-8
1.0817417661070082e-7
5.5845218643694964e-8
1.4446499137473683e-8
1.7885579393473013e-8
3.001665249314892e-8
2.2798740224346845e-8
2.0340200839641423e-8
1.7603908480940037e-8
2.4180259550327932e-9
1.3189812992633843e-8
3.004129049524741e-8
4.3147318058378336e-8
4.22054170162001e-8
3.470135587945929e-8
2.5222808063806117e-8
1.514257622522606e-8
4.194232214656562e-9
9.651975776556879e-9
3.674279731026588e-7
6.884311024665988e-7
1.3428251016003814e-6
1.1946757119700144e-6
8.246251233719114e-7
5.748000172215567e-7
3.530668482820043e-7
1.6984600267246844e-7
1.1705256720488053e-8
1.4227173114132638e-7
2.5125393137639407e-7
4.125550017425494e-8
6.911863197206954e-8
1.6438439661612889e-7
1.5130822989760836e-7
7.841198373066147e-8
3.983193245353977e-9
2.6354614409549677e-8
2.1207189855205905e-8
1.7163537464700352e-8
1.398818402261162e-8
3.1165622129374453e-9
1.0856794748131952e-8
2.8968991818268112e-8
6.230658496941126e-8
7.222338845899614e-8
5.039580419208524e-8
3.0948744510544635e-8
5.8477702041644276e-9
5.2576911271817673e-8
8.87186541900845e-8
3.3039195971310263e-7
3.6995698857307935e-7
1.1352041701007614e-6
6.4884041839628e-7
4.6376741979570093e-7
3.6933844342745286e-7
2.1084793263203778e-7
1.603649752899431e-8
3.033624945599364e-9
1.8375081192176066e-8
3.4798235117522755e-8
2.211147613479629e-8
6.957714228693416e-8
6.124652666560763e-8
2.0780874124171677e-8
1.4120039472729216e-8
3.911026817981401e-8
3.0906679231880656e-8
2.6806462379702e-8
2.5380203795159377e-8
9.880615056480983e-9
1.1290961953770855e-8
3.0877771150677556e-8
4.3250791510442824e-8
4.3408131163784e-8
3.8090079278584704e-8
3.003092452766858e-8
2.0362526287026855e-8
9.171367902309619e-9
5.295367190765678e-9
2.8517496717049408e-8
4.7261980300732803e-7
5.205049772825842e-7
2.278287390377822e-6
1.3505153161387786e-6
8.142386888020427e-7
4.975421651244805e-7
2.5713502665454926e-7
7.33389710787894e-8
1.0938422486370962e-7
3.6398762291808114e-7
6.156142928423279e-7
1.0204027431362036e-7
4.9493394805527944e-9
1.0955063806518894e-7
1.6447037226757087e-7
1.1282402088230518e-7
3.354978641619156e-8
1.509063406011242e-8
1.9218471062979955e-8
1.4784543554841454e-8
1.2208605276425305e-8
6.592348928319766e-9
4.0351074876113166e-9
1.5077284210011848e-8
3.3083995437328036e-8
6.727006235136672e-8
6.57645197751566e-8
3.976952808380065e-8
1.574949597453403e-8
2.2553976974351042e-8
2.8616229174596917e-7
5.155201447317616e-7
4.476781991313619e-7
4.979245880782041e-7
4.2500274214299224e-7
3.739681155086058e-7
3.3028000371919146e-7
2.3523067203901063e-7
4.2438602526122577e-8
1.0222284466683251e-8
1.6003008358607443e-8
2.6057705588306915e-8
5.974468570892623e-8
1.2188947917553268e-7
5.8985759287635517e-8
1.312671189351498e-8
3.8575432300612256e-8
4.192459465959276e-8
3.307046897506327e-8
3.159482050566351e-8
2.1538307587524382e-8
4.934969883561576e-9
2.794261872127582e-8
4.872018770000251e-8
5.7114121950457404e-8
5.420704115190511e-8
4.5562232907134735e-8
3.399838194940616e-8
2.105472290147358e-8
6.603431098528002e-9
1.1650773878257842e-8
5.270875041619411e-7
1.0638911004711068e-6
1.8289964052114956e-6
1.7227566189792965e-6
1.1768818320749856e-6
8.123946088740921e-7
4.799323234539795e-7
1.8189789718627096e-7
1.3532821339969413e-7
6.245049643419812e-7
1.1104988895179461e-6
2.1046114744139302e-7
4.302585404924636e-9
1.6922635364014512e-7
2.0913553271764236e-7
1.326932447823247e-7
3.7026721710945496e-8
1.8200671733443387e-8
2.2433997775107194e-8
1.735225446123083e-8
1.4137383160363144e-8
6.75792758086628e-9
5.831917432315703e-9
1.9534626268377912e-8
4.322963777919773e-8
9.00456578286919e-8
7.544404440322555e-8
4.5524074662722894e-8
1.362481987363564e-8
5.713408362428711e-8
8.853787937988383e-8
3.6486906619643765e-7
4.2987772328477203e-7
1.0826840914366207e-6
7.272702858560862e-7
5.442141055666389e-7
4.3483599516566506e-7
3.511874474979171e-7
8.270893554162528e-8
1.3134353712000623e-9
1.5649581918256407e-9
1.1511493824753631e-8
6.350840626608928e-9
8.717129729233532e-8
6.43161604392598e-8
1.854510703069179e-8
4.036981013440409e-8
5.941771862435823e-8
4.656910493543316e-8
4.45086425812544e-8
3.5847325773048065e-8
2.19268711576179e-10
3.041417170072029e-8
5.1217428491294805e-8
5.8684483909984366e-8
5.802744919245437e-8
5.203279107816334e-8
4.193819495097101e-8
2.904978250766752e-8
1.3619652655988826e-8
6.443032821890152e-9
3.7677449755473816e-8
7.281502595358031e-7
8.577659030756163e-7
3.222536257566796e-6
1.9901454083940687e-6
1.1808936062407239e-6
7.053328621750547e-7
3.261969801717068e-7
1.8298990012381108e-8
6.02221010310347e-7
2.0680981974435732e-6
1.1915493488228337e-6
4.2979980271149033e-7
1.300234969398632e-7
4.985707736839601e-8
1.9403343102295642e-7
1.847947936588225e-7
8.268257129682726e-8
8.011182549096442e-9
1.6109132098457516e-8
1.4664157578015646e-8
1.1324543719440092e-8
8.113544145881334e-9
1.6086451236372e-10
8.406035323682339e-9
1.9217116076520927e-8
3.920750285100687e-8
7.834033423551143e-8
6.992875451436328e-8
3.0842042218253444e-8
1.861032285296724e-8
3.4466227655421955e-7
6.306406500136784e-7
3.2986235850597036e-7
4.768356128550394e-7
4.5412181461324413e-7
4.240996873315579e-7
3.813672520752957e-7
3.223724461556514e-7
1.0265873153172277e-7
2.0602878314436314e-9
1.6121521404678285e-8
1.8763932695640975e-8
2.0441596642310658e-8
8.943003521938472e-8
4.672146593182532e-8
2.9900539800671898e-9
8.830438359304795e-8
5.998283661019322e-8
5.561719489082744e-8
4.999450898689484e-8
5.4161469725944285e-9
3.3103901328852205e-8
5.9372088084173984e-8
7.317119798203977e-8
7.764747218772645e-8
7.47907770660811e-8
6.522551369238662e-8
5.0699829643635944e-8
3.309171422091513e-8
1.2558435423282427e-8
1.3425925175159055e-8
8.654141886210491e-7
1.8994209107425093e-6
2.706573299237344e-6
2.830641814910384e-6
1.9192405614338078e-6
1.320221810519996e-6
7.183257456320701e-7
6.34253509441714e-8
2.0428914173504964e-6
1.8527018294103506e-6
1.46138963092838e-6
7.119541771058794e-7
2.3431056907580853e-7
6.08450600611933e-8
2.4250951211077115e-7
2.400097307867832e-7
1.1589658838883168e-7
1.859260166735822e-8
1.4080191052896009e-8
1.5984827938388202e-8
1.2205427774428146e-8
8.726551099894943e-9
8.335325919611604e-10
8.200154121781687e-9
1.905918529156916e-8
3.8818235412305115e-8
7.960419437413348e-8
9.900717172040513e-8
4.297114013214984e-8
4.431178416748571e-8
8.930696927065003e-8
4.0737325518724487e-7
5.558049147255625e-7
7.06887037257282e-7
7.020466417527618e-7
6.029979333810564e-7
5.170647248976157e-7
4.2414648256604056e-7
1.9162042252179648e-7
1.0925280324881993e-9
3.590513224039114e-8
4.037204054517188e-8
3.637609034371806e-8
4.536580050598629e-8
4.1506132019929094e-8
1.1907684479664488e-9
1.264824304130272e-7
8.821206250784524e-8
8.423264399102088e-8
7.60278369566483e-8
7.718542886378624e-9
4.2246159806079124e-8
6.619117931130672e-8
7.827349967412955e-8
8.494777107524985e-8
8.597173535025106e-8
7.983916332838933e-8
6.679620102448793e-8
4.841433508357423e-8
2.5285223353049076e-8
4.869322680886262e-9
4.9309590502828785e-8
1.325082157960915e-6
1.7443383349316699e-6
4.879163939355129e-6
3.414560145925472e-6
2.0166455787428363e-6
1.1927662533039086e-6
3.4080974528528993e-7
1.7524734420224565e-6
1.8156235429784095e-6
1.553165753092244e-6
2.3179406435379066e-6
9.089074849335065e-7
2.3377656263288035e-7
5.4038291206869316e-8
7.976495108193779e-8
2.2012454146536945e-7
2.1661010615031176e-7
6.20637601119877e-8
8.358339237026297e-9
7.662236228618863e-9
8.828915777395419e-9
6.542966744242508e-9
3.88875191209415e-9
1.2935551651033592e-9
6.360046450202004e-9
1.2762977052491064e-8
2.371161574771997e-8
4.3878208970854173e-8
7.629685445025487e-8
2.389354338555067e-8
5.570430310678653e-7
4.2612240585202276e-7
9.710121653634728e-8
3.0178100441950634e-7
3.7349056114457287e-7
4.1103869057899135e-7
4.0066358459903384e-7
3.0388999697411996e-7
1.016754572689112e-7
2.4942416101434918e-8
6.322100263277974e-8
6.735537097969018e-8
4.9277541991354566e-8
7.856329337306013e-9
8.323559763598707e-9
5.341228580340374e-8
1.0224555149270926e-7
1.0059789012766271e-7
7.846263360528813e-8
3.6725475567998565e-8
8.159176789905108e-8
9.311067508054019e-8
1.0164514617109464e-7
1.1208438395938915e-7
1.2096907667993483e-7
1.233204005348474e-7
1.1559405348374297e-7
9.762068567334166e-8
7.150275065116124e-8
3.849340077758815e-8
3.2067305487593444e-9
1.7267651237857873e-6
4.493832930112538e-6
3.894664093318959e-6
5.6819631589545125e-6
4.171157577754208e-6
3.3976598225957905e-6
1.8909373129982077e-7
1.7857302074404784e-6
1.996762860699248e-6
2.952716458531291e-6
6.514309853819134e-6
2.9487803783332158e-6
3.994819834927464e-7
1.2246197093153835e-7
8.908482238079119e-8
1.0175352435222528e-7
2.0510562865463345e-7
1.0927081539853917e-7
2.2701183480402966e-8
2.344716566170536e-9
5.232181570490214e-9
5.444507182141461e-9
3.779619221921569e-9
1.0775372775266457e-9
2.8843407871190672e-9
6.729015418820821e-9
1.2247677047325724e-8
2.1616167059386284e-8
3.832870405474093e-8
5.973075247160221e-8
1.2462624705210848e-7
5.025095605009714e-7
3.4641193447956683e-7
8.891387407695799e-8
3.097308075147072e-7
4.132782084927112e-7
4.476404318212113e-7
3.448074940565875e-7
1.355274582481305e-7
2.341770467237198e-8
7.888016817791794e-8
7.671887781374764e-8
8.077513577951395e-8
3.580563227538415e-8
3.6651981536147695e-8
1.3178953456328532e-7
1.607012348606127e-7
1.898621637161032e-7
5.3478532426851304e-8
1.1371211377987516e-7
1.2568334045236093e-7
1.2042577636708743e-7
1.247291115208675e-7
1.3701242681539864e-7
1.5178690765445854e-7
1.6261787315726537e-7
1.632910057226886e-7
1.5007681284897915e-7
1.2293730845331919e-7
8.333290370169329e-8
3.0614546899867277e-8
4.0631537383503965e-8
3.1330843448010523e-6
6.049546387291636e-6
6.9507310533798935e-6
8.003262596299593e-6
5.531106871205625e-6
3.5435940685653127e-6
1.6226299640769358e-6
1.8547407412073758e-6
2.4121061207883106e-6
4.8419277144920776e-6
1.4678407504012115e-6
6.501287309130237e-7
2.1648103350124005e-6
1.0462287118035705e-6
3.647457893550982e-7
6.213647660396655e-7
3.3565327326817543e-7
9.23266741873637e-9
1.29322050684094e-8
2.2680894773662886e-8
5.719932679076468e-9
1.2202807509677452e-9
2.676122323199023e-10
9.402507583578025e-10
7.24450824782728e-10
1.7669157547201642e-10
8.736431394707763e-10
1.8716909487803127e-9
3.1745830064839145e-9
5.160249251272196e-9
1.4325512184746697e-8
2.338508818596261e-8
1.516671265819932e-8
5.2132371853245524e-9
2.775029768854515e-8
4.958570939422916e-8
5.137624352978853e-8
2.740176610312599e-8
3.1675167549635775e-9
2.9580847101026016e-8
4.433971410667219e-8
4.407272211109567e-8
3.681402008577852e-8
4.528293880591777e-8
6.94994625245516e-8
6.638846156961027e-8
7.563797617636332e-8
8.562717913412134e-8
4.50006804112171e-8
4.996622112414417e-9
3.491420046565758e-8
1.000170920862163e-7
4.8662865294697106e-8
1.6940473255142953e-8
2.9099384626461374e-8
2.0820617294125215e-7
2.283398921266431e-7
1.9763707353663856e-7
2.647406863904461e-7
2.2190999048920808e-7
2.0976186655651313e-7
2.600317293185301e-8
5.629480828430039e-6
4.089588260434019e-6
1.1642270292310976e-6
1.128215159727458e-6
3.9866557132094815e-6
8.007035197553224e-6
4.871873559911442e-6
7.290410408534336e-8
1.7843176246270026e-6
2.195561040777629e-7
1.7897727073238897e-7
2.3462688443321418e-7
2.310822130997335e-8
1.1902892445354642e-8
1.941215200385956e-8
2.930852413150184e-8
1.5923934014439407e-8
2.1124193485877506e-9
3.925726333083207e-11
1.2503200494478593e-11
2.91224443528253e-13
6.878156809258388e-13
5.104306979829478e-13
1.0036054627248708e-12
1.4940250188621104e-12
2.0639047371148396e-12
2.7565422882045026e-12
3.554470188300874e-12
4.427420836946531e-12
5.30126985797446e-12
1.7491161378368304e-12
3.0159121996895865e-13
6.816225255174631e-13
1.5137014685935404e-12
2.1865923027298907e-12
2.7406025292860946e-12
3.242373497676858e-12
3.7488292791761484e-12
4.300416395038175e-12
4.9264085907066684e-12
5.651312824380773e-12
8.516281477169735e-12
5.4551686551479675e-12
2.8505298413015903e-12
1.7888506887143492e-12
1.6762320895600711e-12
2.0199684974161215e-12
2.634086206551954e-12
3.5029393257978614e-12
4.6952588411971274e-12
6.342232037893077e-12
8.651657207753644e-12
1.1950311063535719e-11
1.6765640622762377e-11
2.3980750164747104e-11
3.5142044342262843e-11
5.311048859017759e-11
8.35572065154561e-11
1.3877505289381828e-10
2.4884091275536097e-10
5.014335320246305e-10
6.330901820752486e-9
5.0621169944186585e-9
1.9463945845476133e-9
1.0832176802144436e-9
8.571303718028243e-10
8.581422011891315e-10
1.0262424539352982e-9
1.4383277298238014e-9
2.3177349137697145e-9
3.215147633745636e-9
2.5937023058949905e-9
1.6417011812990043e-9
6.261485616186869e-9
5.872115218960747e-9
1.2322411343823594e-8
4.2011518942620726e-9
1.382313287581803e-9
3.4155587558659207e-12
0.
0.
0.
0.
0.
0.
0.
0.
0.
0.
0.
0.
0.
0.
0.
0.
0.
0.
0.
2.746559295026609e-14
3.7815655053372823e-14
5.218595959433396e-14
7.218671238441505e-14
1.0009547893958416e-13
8.208297625720055e-14
3.4311218638297874e-14
3.018144115982693e-14
4.327581618907251e-14
6.243953297146496e-14
8.396233372178476e-14
1.1272956961268296e-13
1.5568344286800238e-13
2.2116912201393318e-13
3.2074518180130105e-13
4.71748509227115e-13
7.009423990544825e-13
1.0501829663737524e-12
1.5856069781274912e-12
2.4128973081993895e-12
3.703145532610619e-12
5.7375853997046656e-12
8.98686175045801e-12
1.425548547781097e-11
2.6929448229451383e-10
6.417326883658892e-10
1.131675541263636e-9
1.333044688843904e-9
8.242982500369097e-10
2.620605150937022e-10
1.647443008744875e-9
3.173968041758918e-9
4.777508517316324e-9
6.423810158220869e-9
8.075465275305847e-9
4.050088068872115e-9
5.873675483638216e-10
2.6322807619430117e-9
3.763791820254079e-9
4.138830076916998e-9
2.026978708150938e-9
8.10371361835917e-9
1.5114367049912985e-8
1.60890303574946e-8
1.3996446552388717e-8
1.2005512914889417e-8
7.060436702522544e-9
2.1475258960163844e-10
2.485711539459988e-9
2.730748021505986e-9
2.6294190146983025e-9
2.5228000566910805e-9
2.486388884866395e-9
2.5428316318263797e-9
2.707527835968253e-9
1.5240993451525313e-7
2.781991738502281e-7
9.482292758820934e-7
2.535555139009525e-7
1.0641041389262522e-7
3.954886214104307e-8
1.0469371958114143e-9
4.3255514212155175e-8
2.234435396077585e-7
3.6178403677762794e-7
1.7037018258326975e-7
6.2296819694318595e-9
7.53900683358895e-9
2.1980040864213887e-9
2.0123002689161764e-8
4.507396936820279e-8
3.4186215099984085e-8
1.3313232752899073e-8
6.537613857019559e-9
6.743950811391039e-9
4.960315732443569e-9
4.103006511659652e-9
1.8575289955122693e-9
1.7660933982106883e-9
4.9737834346617024e-9
9.472495661221263e-9
1.645355398405283e-8
2.5291870652468246e-8
2.095480882236053e-8
7.907384342173305e-9
2.4974661738068934e-9
1.3755756354541722e-7
3.9269365900835343e-7
4.4121908690458795e-8
1.793725676733138e-7
1.8513377988006036e-7
1.8299482766057663e-7
1.7535752405454455e-7
8.165379379481987e-8
5.8830467408483025e-9
2.198030516721366e-9
5.9241638501119745e-9
1.3121656053989127e-8
2.5148639394495083e-8
1.2644752995109884e-8
6.81762301604274e-9
2.7659179553688448e-8
2.4698895127031713e-8
2.0563346159309683e-8
1.980247349140361e-8
1.3297202737438775e-8
3.174899984309624e-9
1.8630213943040592e-8
2.568356195673547e-8
2.536360854431035e-8
2.301668953230475e-8
1.9271884022655827e-8
1.4096306680427927e-8
6.9824452756268236e-9
4.526967835744758e-9
2.9586466742590328e-8
2.967098217180639e-7
8.126420146194008e-8
1.961644066661875e-6
7.461799723754676e-7
4.141541883006142e-7
2.3196317803499896e-7
1.1337412566245847e-7
3.220427043581787e-8
4.102932571868499e-8
1.1938086215111852e-7
1.5420496080646453e-7
3.745418515844815e-8
1.1804805402650448e-8
1.0791856283581946e-8
1.8697803193608038e-8
8.313282894471232e-8
7.68532231246636e-8
3.093613314448501e-8
3.809377522363595e-9
1.0969688149491658e-8
8.211479273774858e-9
6.558389304354012e-9
4.18621502251511e-9
1.2676340564000057e-9
6.105565938115735e-9
1.2365846561675273e-8
2.25699458752742e-8
3.7964428199720535e-8
3.9403636462993996e-8
1.581105991973369e-8
3.0789716047024852e-9
2.2978972119025756e-7
5.744692104927545e-7
1.2107593587493548e-7
3.0877481030039193e-7
3.1684945593323604e-7
3.110755339598715e-7
2.9632044571785044e-7
2.824477130589537e-7
2.557587138305492e-7
1.0818522804501863e-7
5.594343199814078e-8
1.3758554797703111e-7
9.479423472621927e-8
3.506081841061601e-8
1.5775761878269668e-8
5.6972606180437874e-8
4.498872620822756e-8
3.908968937233656e-8
3.8251063538200704e-8
2.0165656999839868e-8
1.254426649619847e-8
3.7794967206974646e-8
4.6386661299891557e-8
4.622984385808225e-8
4.265938105530468e-8
3.6146906452633035e-8
2.6755529315356908e-8
1.3819333667776299e-8
6.515942866630502e-9
4.857002203109403e-8
1.536713154940384e-7
6.4749813403096e-7
5.8809987470644514e-8
4.288962203317743e-6
1.2565557278781821e-6
6.437621042675478e-7
3.192436840194116e-7
1.2082441850776682e-7
2.7670993752124578e-8
2.2867543869635018e-7
7.113437099953235e-7
9.007640893128583e-7
6.04651988074238e-8
3.221049418527572e-8
3.2231656538162486e-8
1.3492230985904748e-7
1.339700419982338e-7
5.918500156211395e-8
1.2884504293891092e-9
1.710333330627673e-8
1.3826709966753592e-8
1.0921212259045114e-8
8.119723504571616e-9
1.7036654163632258e-10
8.077508206241887e-9
1.8339252603509546e-8
3.651305167133172e-8
6.745838219659733e-8
5.500937137718655e-8
2.616022730924168e-8
9.160211238552103e-10
4.422330810902656e-8
3.0829441163727406e-7
5.791061931315687e-7
5.177711333333136e-7
5.777842001599521e-7
4.88391042512893e-7
4.221033458773911e-7
3.598671006527636e-7
3.3280578595679744e-7
1.5004939893044246e-7
4.532967790382172e-8
4.005335613676128e-8
1.1845371187652395e-7
1.368785677015607e-7
6.236009701031802e-8
6.071196044852206e-9
5.691736232853681e-8
5.602256702188723e-8
4.55731567983629e-8
4.4144905332012314e-8
3.254071505990653e-8
3.794222055422168e-9
3.5571301756423624e-8
5.4245573576859495e-8
5.786412266435348e-8
5.492181512721362e-8
4.774006572086853e-8
3.705331300833087e-8
2.332221919322798e-8
5.213545804851944e-9
2.3157460530451837e-8
5.936641072360872e-7
6.576763082447025e-7
2.6965723572883755e-6
1.6224044268707036e-6
9.826069076932485e-7
6.011812056582805e-7
3.0834880040853587e-7
8.138187826605398e-8
1.5144447810824168e-7
4.937246027644788e-7
7.808861273314524e-7
4.3768595212474617e-7
3.3071945454762036e-8
6.44892066451804e-8
3.1150583032784494e-9
1.3832416937458951e-7
1.5649538653086773e-7
6.829203119439108e-8
8.38778469974509e-9
1.1583983910078036e-8
1.0810532924865415e-8
8.142863325811319e-9
5.72561995970201e-9
1.441175881889869e-10
5.938569134488861e-9
1.2581500863974246e-8
2.327204200135986e-8
4.0991235760010925e-8
6.52388517221427e-8
3.1629363316738036e-8
1.1244207791578687e-8
3.9055072553165616e-7
7.395152910128008e-7
1.8232436384699415e-7
4.2040447361731296e-7
4.491305844829898e-7
4.50110902957482e-7
4.244381541305274e-7
3.8787946184157324e-7
3.6553628365530174e-7
2.3197010210026843e-7
6.902667623163364e-8
1.8104515658311373e-7
1.1452502830225251e-7
4.002784918867828e-8
5.206521936714623e-8
1.0998240496813009e-7
8.509230970515267e-8
8.258205057237889e-8
7.182908827933171e-8
6.922092809094545e-9
4.650225774430447e-8
7.1122106946737e-8
7.976500769314561e-8
8.179185022431064e-8
7.805781224634003e-8
6.799367052016877e-8
5.204522495711354e-8
3.0200030483122184e-8
1.0600069370013296e-9
5.4277912201714176e-8
1.672271089517112e-7
1.3176267873635715e-6
4.155056418804356e-7
6.874643583701148e-6
2.4233880345390454e-6
1.258675795609408e-6
6.144948063275127e-7
1.6039250474954713e-7
3.47843089484412e-7
2.2544783067117627e-6
1.5704155511004918e-6
1.3425243262254787e-6
4.630159808020053e-7
1.6070603476947107e-7
6.282008528421688e-8
1.0674766224172163e-7
2.2401776204515945e-7
1.576361516016072e-7
4.3071558941638654e-8
3.1523229320255843e-9
1.4065510800141188e-8
1.1218992591452518e-8
8.522957294057764e-9
4.067383832418929e-9
3.3786135197488524e-9
1.0393245908302021e-8
2.0548601864489535e-8
3.856230659997276e-8
7.014246095910737e-8
7.288911498459626e-8
1.1136828829061168e-8
6.891787489835044e-8
4.4521617647472026e-7
8.102425810093801e-7
3.8753450021128474e-7
5.972823410271775e-7
5.840378663304681e-7
5.4796584891305e-7
4.842546664376261e-7
4.2737331441806476e-7
3.1337541381855687e-7
6.026454992148073e-8
1.501383086742575e-8
8.921428147124065e-8
1.05702198527134e-7
4.809611483253376e-8
2.941942036467356e-8
1.3634166849045638e-7
1.0096166640732965e-7
9.912109929490469e-8
8.40480230682488e-8
3.2479750778674893e-9
5.4102576071411e-8
8.019141348713324e-8
9.18542692263602e-8
9.6998584927021e-8
9.547079997898798e-8
8.596716236538669e-8
6.899156832378062e-8
4.5688459915914735e-8
1.4934598349232715e-8
2.974102451058057e-8
1.2416332212317616e-6
1.6341346738384185e-6
4.638936947207415e-6
3.251598671777949e-6
1.9585737965841067e-6
1.1860646494536231e-6
4.882805055637821e-7
4.318786246312111e-7
2.5559156615357296e-6
1.766748956939531e-6
1.6731102329942388e-6
2.973358594066007e-6
6.680242606156589e-7
4.834364054656046e-8
7.16324646966794e-8
3.029986352393913e-8
1.0354972633611736e-7
1.86408581690537e-7
7.59445140234591e-8
1.4149110124922034e-8
1.4324638679752843e-9
5.5025397303220915e-9
4.2683598198766136e-9
2.781278812675284e-9
8.30397125105884e-11
3.1856647182008e-9
6.386502620226461e-9
1.1039511051460937e-8
1.7743692763142408e-8
2.5507383150678116e-8
2.1548736584086804e-8
2.026801145735922e-7
2.4666523670805787e-7
2.0296986087414604e-9
1.8178747133404213e-7
2.776447903890134e-7
3.522165757093318e-7
3.947955971016675e-7
3.738856162607113e-7
2.550584796240784e-7
8.097342903131182e-8
3.5160030354911855e-8
2.3659489847077004e-8
2.2098000091194195e-8
3.204564201164016e-8
2.0252864084266873e-7
1.6976738913717298e-7
1.7948486005859932e-7
8.609162060561871e-8
5.602172292714298e-8
9.66095456065979e-8
1.103307102143617e-7
1.2275167971267035e-7
1.3526650580549775e-7
1.4361919297513992e-7
1.427550119103335e-7
1.2972261360758798e-7
1.0453778255538939e-7
6.768793771186846e-8
1.6207806393598016e-8
6.066123555488785e-8
1.894693759157926e-7
3.16048923420346e-6
1.3915346965691678e-6
0.00001108332950589068
5.071122054535431e-6
2.711662447889852e-6
1.2253572930725995e-6
1.601504368905648e-6
1.8557364406613596e-6
1.6767720034804525e-6
2.7239516148740407e-6
5.208847437355074e-6
4.345528412579215e-6
9.07940020643004e-7
2.3984813245089043e-7
2.4235394610461695e-7
8.884509667450286e-8
7.885815555259546e-8
1.5943134377698527e-7
5.4570215189869665e-8
1.0964927647750621e-8
4.171628313957039e-11
3.880983930987505e-9
3.3291355097260978e-9
2.084059044021499e-9
2.7588774492815905e-10
2.9526162789456583e-9
5.7579286922465505e-9
9.897746968362194e-9
1.612883103854743e-8
2.411065447064167e-8
1.685812279688177e-8
1.7040702987894822e-7
1.9001894282060918e-7
1.144907418809062e-9
1.6400421181950913e-7
2.6982447305329864e-7
3.524655881057533e-7
3.6651345996604395e-7
2.5975368016348216e-7
9.139553016941142e-8
3.608175999879603e-8
8.549327009645323e-8
4.450782267724048e-8
2.2042650616926827e-8
6.338659517021152e-8
1.9217829340250796e-7
2.179240629501223e-7
2.397133307678029e-7
3.463512476452604e-8
1.3980627366163455e-7
1.4114394585699919e-7
1.4024283818004468e-7
1.498860971059111e-7
1.6617915342304861e-7
1.827147518054611e-7
1.9209553748122365e-7
1.876040275495788e-7
1.6597094962584278e-7
1.2770125586375384e-7
7.34413187913487e-8
3.473864041985195e-10
3.1693635751037495e-6
6.034042964831048e-6
7.010859154074004e-6
8.189029906962824e-6
5.668356866682833e-6
5.237916865580135e-6
1.58881772727871e-6
1.9965836596379596e-6
2.5158647008500405e-6
5.166029150328034e-6
1.5890577058895019e-6
7.797398811952755e-6
3.875821418092914e-6
2.3908486849239732e-6
1.7268004091778873e-6
1.4123874268088243e-6
1.3330876104384473e-6
9.468327055888345e-7
4.366859615612944e-7
3.907726454704583e-7
4.24220178608196e-8
1.6182354338039023e-8
6.024551070149726e-8
1.2000363326680907e-8
4.657805814501105e-8
6.415897056749663e-8
4.0783617312123895e-8
2.016074115445709e-9
9.491872238390405e-11
4.357851095286707e-12
7.550927850263434e-14
0.
4.729648546041505e-13
3.492825857039119e-13
4.294552438732967e-13
6.104116735189555e-13
9.175909453814814e-13
1.391533934205205e-12
2.017300303320985e-12
2.6002660965222774e-12
2.8969223872954104e-12
2.975390622454349e-12
4.090524040648141e-12
9.613225778659969e-12
5.612195846431573e-12
1.5891118282938822e-12
6.626409976183745e-13
3.722611209829423e-13
3.084972942636249e-13
3.4126963598730467e-13
4.248612359029242e-13
5.466975481063213e-13
7.085225725004506e-13
9.195672888683172e-13
1.1948394580288007e-12
1.5557863577561593e-12
2.0325363389544207e-12
2.6676664867343822e-12
3.522159341710196e-12
4.684888619736988e-12
6.287970998955805e-12
8.532422689578359e-12
3.736851547674142e-10
1.804068882951393e-10
9.06200876983951e-11
7.660664192647851e-11
7.933946088252104e-11
9.09875416579663e-11
1.1081307581728456e-10
1.4079847654552886e-10
1.85534347579994e-10
2.5388701280920344e-10
3.6351860705584093e-10
9.557991447163463e-10
2.1040445414570733e-9
2.2905291829475746e-9
1.107413504289194e-8
7.757012614445247e-9
1.5552290294506466e-8
5.981446074912178e-9
2.056338979577769e-9
3.434208496811383e-12
0.
0.
0.
0.
0.
0.
0.
0.
0.
0.
0.
0.
0.
0.
0.
0.
0.
0.
0.
2.9057244007210027e-14
4.001201730124419e-14
5.521994095525646e-14
3.989056580662513e-14
0.
0.
2.3496051477621804e-14
3.362843867801664e-14
4.4574745702349285e-14
5.953711606174107e-14
8.214893428889607e-14
1.1656047831930468e-13
1.6848821366068685e-13
2.4646326708751334e-13
3.635166426890746e-13
5.397341143277972e-13
8.063036164510588e-13
1.2120730790879168e-12
1.8343193688842808e-12
2.796738913978783e-12
4.300044182743104e-12
6.675107825518725e-12
1.2559817271649383e-10
2.759801877537273e-10
4.855044984299792e-10
6.69529103596677e-10
6.605050132377687e-10
3.764865545214866e-10
1.534563341324173e-10
8.672729674794283e-10
1.7136541945861023e-9
2.657370229669035e-9
3.6719207661688847e-9
4.731938173870817e-9
2.169626333983436e-9
5.929643122646326e-10
2.407674594824876e-9
3.7306054388338116e-9
4.436331670517471e-9
2.3689982618988834e-9
7.84489469958551e-9
1.422298793735519e-8
1.408320730546618e-8
8.970629281132621e-9
3.938388537822145e-9
3.1517030041371154e-10
1.2792976324547001e-9
1.6455188149233705e-9
1.6284845857302228e-9
1.5475117647267844e-9
1.4983940230610213e-9
1.5129749267270664e-9
1.6094732175284754e-9
1.2900781887955678e-7
2.11426768654969e-7
1.1767375590077748e-6
2.739168829616907e-7
1.2479812174973908e-7
5.374185876263887e-8
1.3370164045054927e-8
2.2396142372564374e-8
9.341804827912071e-8
6.822849400962703e-7
2.2744412506202268e-7
4.035270111414359e-9
1.8200289046791052e-9
5.699631377019047e-9
3.737163906855985e-8
4.292245087152493e-8
2.654082916350883e-8
4.300979911367679e-9
8.806117287359817e-9
6.57424213248629e-9
5.175135450753987e-9
4.198985770578391e-9
6.508921514319589e-10
3.2466469257044332e-9
7.486934427265367e-9
1.4250697342820537e-8
2.4633960080288587e-8
2.7078864316039044e-8
1.4661626388524567e-8
4.46672238744628e-9
5.697370385172308e-9
1.2632233418464522e-7
3.4915256264519384e-7
8.154055850503806e-8
1.868564224171035e-7
1.7173936966473268e-7
1.5345080470055251e-7
5.71683397809673e-8
1.243078995975408e-8
1.4951270299057263e-8
4.9638930976559385e-9
6.774735672438347e-9
1.4188703776765044e-9
7.58238895222633e-9
7.551424350788338e-9
1.6434308217018456e-9
1.604865547881421e-8
1.9244892267746946e-8
1.5485281110522606e-8
1.4324462875657284e-8
1.1892273247975044e-8
1.2534088727750533e-9
1.0245736356545339e-8
1.9309391486193093e-8
2.0286899656333213e-8
1.843793397027587e-8
1.5479016758768118e-8
1.1550170692259807e-8
6.485212895402485e-9
8.53864839016834e-10
1.4640195480357056e-8
4.823412797733318e-8
2.7728059043271443e-7
8.703894209741252e-9
2.1307350910751476e-6
6.564463511192624e-7
3.4694746047625663e-7
1.839166055123928e-7
8.373033970395558e-8
1.5151160799523993e-8
5.1785247142610047e-8
1.3360894204815953e-7
1.8087228664096347e-7
2.038035607152995e-8
4.506022151434152e-9
5.541643235319568e-8
8.557903238382919e-8
6.294649333284749e-8
2.1162660546041083e-8
1.3378904178741779e-8
1.3617022851970626e-8
1.0402447766145415e-8
8.875337011189924e-9
4.9437298146730535e-9
2.862530539127809e-9
1.0674499254476825e-8
2.2847743047006584e-8
4.314928106605624e-8
4.2216976896348554e-8
2.6404969068447304e-8
1.2465417763403227e-8
3.5349846863836153e-9
1.842485061618646e-7
4.25510547139633e-7
2.1173721077644088e-7
3.0811088509127654e-7
2.7110554193968853e-7
2.482881336925557e-7
2.1374889826916186e-7
5.2262742652247696e-8
1.3471297397227952e-9
4.665960533998121e-9
1.8249688219173224e-8
3.155334131690973e-8
2.920776115225052e-8
5.398828621851445e-8
3.033279213233629e-8
6.32871242894564e-9
1.485649752563108e-8
2.1877797481017766e-8
1.695229922716098e-8
1.5065431812862935e-8
1.2842418974078594e-8
1.770241487014003e-9
9.92399017831276e-9
2.321096065080986e-8
3.30687906618432e-8
3.097117553103394e-8
2.4770754135950798e-8
1.752955697828067e-8
9.810596525186399e-9
9.563296723129299e-10
1.1456946083664525e-8
2.862822371984959e-7
3.977887050775733e-7
1.2584057358805406e-6
9.028826373150614e-7
5.910193465558759e-7
3.9342956442796266e-7
2.3327980709436855e-7
1.1209529084217396e-7
1.4156498700825122e-8
7.211779281721912e-8
1.1662862468463827e-7
1.1836539155897627e-8
6.178408511602501e-8
1.2690570882236146e-7
1.1360507518540594e-7
5.7752755936567234e-8
3.6812444560177333e-9
2.367483244206225e-8
1.822458830289301e-8
1.5105903165186356e-8
1.2295193749052924e-8
1.910305645535786e-9
1.0744697416807798e-8
2.7625381997378794e-8
5.6334249006193435e-8
5.627182517285512e-8
4.004832195946792e-8
2.4866389182222496e-8
6.13438670388081e-9
3.194493161080688e-8
9.807155106424636e-8
2.7906326629186776e-7
3.452597939426013e-7
9.047220276610456e-7
5.32365414401703e-7
3.819551928547656e-7
3.0298215796530397e-7
7.440584430411458e-8
3.219710938141709e-9
2.5056491162402446e-9
2.076656056470147e-8
3.8481247510626634e-8
2.018238264503693e-8
3.561250628978148e-8
4.014685360032628e-8
1.5347672093816738e-8
6.947409061964512e-9
2.5977367879945848e-8
2.240335629780987e-8
1.8620399924684212e-8
1.7601085893768388e-8
9.496608698947591e-9
5.144301015221311e-9
1.9481475468855735e-8
3.2179908492039935e-8
3.3263259100214134e-8
2.8713934858355614e-8
2.226331999941524e-8
1.4809332912668757e-8
6.2490509965948746e-9
5.037205271655937e-9
2.408240994367996e-8
3.454158162750415e-7
3.227356254719178e-7
1.8140905825392685e-6
1.000044454160009e-6
6.014097538282057e-7
3.6784427005970637e-7
1.9655933593554562e-7
7.318883249602126e-8
3.3448198142043236e-8
1.4227379466350654e-7
2.0206672443755275e-7
3.647638626795946e-8
2.6832609782761424e-8
1.0888106001246312e-7
1.2635956482039237e-7
7.652336027783528e-8
1.4004348503520945e-8
2.0411675323790467e-8
1.770053371975176e-8
1.3952552520268223e-8
1.1786007610408097e-8
4.597570057497413e-9
6.288098625697109e-9
1.8609544003529146e-8
4.00690512583187e-8
6.571488201956166e-8
4.7541487136031614e-8
2.951114720136463e-8
1.1027948724162725e-8
1.906310006761648e-8
2.463231111823442e-7
4.5262012456539715e-7
4.3923646137403295e-7
4.5151994854883413e-7
3.6988035423615987e-7
3.2226663787599286e-7
2.8282954389236544e-7
9.769040207351222e-8
1.1856012230589188e-8
1.158337912960414e-8
2.6110802151988847e-8
4.050345470437533e-8
5.2844403002211013e-8
1.0852893050055259e-7
5.59734324912271e-8
1.4483164241868965e-8
1.7908111700160068e-8
3.005461254032476e-8
2.2826084405143018e-8
2.036550599993236e-8
1.7624837957162118e-8
2.4177074872820244e-9
1.3210449655700663e-8
3.008361549633377e-8
4.320293101813333e-8
4.225884311729782e-8
3.474588735533094e-8
2.525566032667868e-8
1.516257788821376e-8
4.199960518539073e-9
9.664555640610501e-9
3.678559128429722e-7
6.893270330813897e-7
1.3441479599237718e-6
1.1959605025349449e-6
8.255206494592288e-7
5.754281402335558e-7
3.5344919247938726e-7
1.7002158983327118e-7
1.1701717679308617e-8
1.4244893281237593e-7
2.5152379568858995e-7
4.129852790009862e-8
6.918252496901281e-8
1.645560821479798e-7
1.514683629338904e-7
7.84838399889878e-8
3.996705735629115e-9
2.6376343869782748e-8
2.1226440897039862e-8
1.7178650577055077e-8
1.4000822325082115e-8
3.121227132809673e-9
1.0863689385052258e-8
2.8989351527011236e-8
6.235254243359011e-8
7.229670126784322e-8
5.044600140042116e-8
3.097942891274253e-8
5.856017392957651e-9
5.260940717460972e-8
8.879794652924814e-8
3.307264202519671e-7
3.702517717179975e-7
1.1366876955473057e-6
6.496545408699943e-7
4.6429804840215775e-7
3.6969021367036787e-7
2.1227830863675071e-7
1.633115878465254e-8
3.109431936632772e-9
1.8438301531961423e-8
3.4880635472182215e-8
2.2256435447144342e-8
7.001786791160888e-8
6.145108319416943e-8
2.084382861709117e-8
1.4135540979091479e-8
3.916984969005473e-8
3.094828113631765e-8
2.6843979246544247e-8
2.5415490736405303e-8
9.88942988739983e-9
1.131315212098317e-8
3.0927476193439504e-8
4.331379471823066e-8
4.3470510715357634e-8
3.814543851490188e-8
3.0075103217064196e-8
2.0392764594784574e-8
9.185031055708737e-9
5.3035767203647265e-9
2.856133176603841e-8
4.732447108624909e-7
5.213171801466941e-7
2.280835479034718e-6
1.3521334806992437e-6
8.152202631160281e-7
4.981402770694365e-7
2.574344314109803e-7
7.340751260923288e-8
1.0955405981356762e-7
3.6450666547707145e-7
6.162221030876519e-7
1.0214410907181271e-7
4.9600421115909755e-9
1.096635568443847e-7
1.6466042923022426e-7
1.1294191456850309e-7
3.358798547163773e-8
1.5097171014996815e-8
1.9236777738152285e-8
1.4798637918715836e-8
1.2219997480364685e-8
6.599924410260006e-9
4.036763210664134e-9
1.508794018845406e-8
3.310775973155255e-8
6.732103379587883e-8
6.583995023499454e-8
3.9814101559383587e-8
1.576842147045033e-8
2.2568406857063698e-8
2.8648144269412195e-7
5.16035224707011e-7
4.4828153784228666e-7
4.985617923939051e-7
4.255365605879852e-7
3.7438704292328245e-7
3.305822282794662e-7
2.3653677986669773e-7
4.295106830906288e-8
1.0378272355633562e-8
1.6097964276290178e-8
2.6145426804998282e-8
6.017104574616592e-8
1.2218581440340266e-7
5.909338938639574e-8
1.3159819649019172e-8
3.8634168079932866e-8
4.198133170366952e-8
3.311631639151441e-8
3.164049175049246e-8
2.15625635871423e-8
4.95147426770067e-9
2.7992482880810323e-8
4.879513687867913e-8
5.719591920392278e-8
5.428518471240418e-8
4.562938520436593e-8
3.404954858847372e-8
2.108709135025083e-8
6.614313985886336e-9
1.1667077462500627e-8
5.278308785589107e-7
1.0655032911506666e-6
1.8311925432274073e-6
1.725035021121726e-6
1.1784550539499802e-6
8.13490965776859e-7
4.805728854272311e-7
1.8210238423143282e-7
1.35643210147425e-7
6.257229418456173e-7
1.1114512782242506e-6
2.1077128467196947e-7
4.275910921285665e-9
1.69408426339747e-7
2.0938552441030388e-7
1.3283988734527925e-7
3.708112215762574e-8
1.8207915310280764e-8
2.2457286265690978e-8
1.73702264140138e-8
1.4151783611833645e-8
6.76725009597152e-9
5.834353327583704e-9
1.9548454730723376e-8
4.3260369379976916e-8
9.011529651148548e-8
7.554456366983295e-8
4.558316825702898e-8
1.3646954188243454e-8
5.716935922234962e-8
8.863157979312791e-8
3.653041093208436e-7
4.3032183579483474e-7
1.0841640906902335e-6
7.282775694683003e-7
5.449263638308666e-7
4.3529862684972575e-7
3.519049740630301e-7
8.36851000650071e-8
1.4814607897462729e-9
1.6238140335331437e-9
1.155391995525038e-8
6.514647638407841e-9
8.76100957301923e-8
6.44827468181473e-8
1.8598805604309076e-8
4.043260756735925e-8
5.9508358621745074e-8
4.6639969118572946e-8
4.4580327825113575e-8
3.589568535605755e-8
2.0339465176193006e-10
3.047603100566791e-8
5.1303495572542016e-8
5.8778312538725685e-8
5.812108852660894e-8
5.211840148014739e-8
4.2008463557144994e-8
2.9099261794631444e-8
1.3643531573163557e-8
6.4525975163659345e-9
3.773794066378566e-8
7.293044856101307e-7
8.592865513057407e-7
3.226795557972132e-6
1.9930517656492697e-6
1.1826352820452604e-6
7.063777167085031e-7
3.2665248646313813e-7
1.844116903072013e-8
6.036499876294067e-7
2.0689887151796183e-6
1.1921761314670215e-6
4.301653019682598e-7
1.3018438884720235e-7
4.988273776992281e-8
1.942532686037837e-7
1.8501311410316806e-7
8.278860011000059e-8
8.039181620369419e-9
1.612130050811405e-8
1.4680187379350457e-8
1.1336524931778762e-8
8.122988805911512e-9
1.638858052608694e-10
8.411271863450876e-9
1.92304189766591e-8
3.9233574537007476e-8
7.839338948050346e-8
7.003836158436448e-8
3.0891318839179665e-8
1.861711703343061e-8
3.451332555978923e-7
6.314268175743936e-7
3.3029784555478747e-7
4.774765821563883e-7
4.547447497082695e-7
4.2465417217050384e-7
3.818128661522301e-7
3.232115748155479e-7
1.0368288009139074e-7
2.302684119772112e-9
1.6067989476986886e-8
1.8772736894982236e-8
2.068367641619534e-8
8.961421907503018e-8
4.678569326935191e-8
3.007963705407141e-9
8.845662451721367e-8
6.00659878634829e-8
5.5703372819425065e-8
5.0059664905988775e-8
5.3895647712468595e-9
3.3182934506441104e-8
5.947747477806919e-8
7.328791247319305e-8
7.777122621135868e-8
7.491401180320239e-8
6.533718504525666e-8
5.078972495854159e-8
3.315281528517011e-8
1.2585065000357417e-8
1.3442109425527241e-8
8.668753568350104e-7
1.9028092492133197e-6
2.7102343342447935e-6
2.8351707179242925e-6
1.9224217864559007e-6
1.3224962449365215e-6
7.195567191468266e-7
6.405460479684293e-8
2.046393350411728e-6
1.8532262013263654e-6
1.4632775910402992e-6
7.121626560336823e-7
2.3441813962235293e-7
6.080571757065692e-8
2.4272425456421994e-7
2.402755985001188e-7
1.1606279455436952e-7
1.864548510059495e-8
1.4083181066782818e-8
1.6002360671691958e-8
1.2218856369814451e-8
8.737119297681438e-9
8.387512422499882e-10
8.203721590723868e-9
1.9069900788906088e-8
3.883795972228765e-8
7.964119202339185e-8
9.919766538676352e-8
4.305836746630316e-8
4.431863593675763e-8
8.941894231597605e-8
4.0795341678541247e-7
5.565711214985976e-7
7.07724666329408e-7
7.030210970228276e-7
6.038579785605186e-7
5.177658804185423e-7
4.248544784275459e-7
1.9314549621330397e-7
7.749625495124273e-10
3.589539782985801e-8
4.043272899022859e-8
3.632327170741433e-8
4.555355814980532e-8
4.1579653842256844e-8
1.2066913930996502e-9
1.267332708425852e-7
8.834174710641609e-8
8.437390176852853e-8
7.612745065103774e-8
7.662171800836809e-9
4.235784837212482e-8
6.631708566331463e-8
7.84110381189084e-8
8.509759631807538e-8
8.612798283387447e-8
7.998966185380141e-8
6.692653865633078e-8
4.851223007915625e-8
2.5340509758290133e-8
4.868864314366761e-9
4.9384532256070334e-8
1.327589617080295e-6
1.7479493096406704e-6
4.886186299872743e-6
3.420633197070706e-6
2.020371106712648e-6
1.1950792358958612e-6
3.4117999244819966e-7
1.7576746609779424e-6
1.8161310218398152e-6
1.5553479459294064e-6
2.323373655937893e-6
9.103950521479665e-7
2.3371863273205536e-7
5.391877944894473e-8
7.970236258213423e-8
2.2021206174168761e-7
2.1683348962451524e-7
6.218975453146755e-8
8.39079895985609e-9
7.659916721869794e-9
8.83773326670826e-9
6.549801469332809e-9
3.894628304318996e-9
1.2909396644316088e-9
6.361726684235935e-9
1.2767342943940638e-8
2.3718269168463766e-8
4.3885826029890487e-8
7.6320311202752e-8
2.4004297305293478e-8
5.573370268929004e-7
4.2631329463717354e-7
9.71516793762155e-8
3.020875088494826e-7
3.739394604780614e-7
4.115796354279485e-7
4.012739186751705e-7
3.047571726441691e-7
1.024114099588332e-7
2.476325864905899e-8
6.326243146775889e-8
6.743838315176492e-8
4.927569005528032e-8
7.852033789213425e-9
8.295788922454358e-9
5.350463088354379e-8
1.0239709531385862e-7
1.0076006624777322e-7
7.84759566449599e-8
3.694910221656517e-8
8.181144721618643e-8
9.329434949849933e-8
1.018196584908738e-7
1.1227080108535491e-7
1.2117797826924231e-7
1.2355041238393264e-7
1.1582921997294524e-7
9.783584538689099e-8
7.167464166193346e-8
3.8605329327438495e-8
3.168071553779412e-9
1.7300880660928995e-6
4.503313072113506e-6
3.898914553905158e-6
5.692279031269194e-6
4.180253678390647e-6
3.407385478428328e-6
1.8417897860448127e-7
1.7873192860798577e-6
1.9999703480724767e-6
2.959982131661177e-6
6.530490981958563e-6
2.9603340347171322e-6
4.00656450673414e-7
1.2312923041265235e-7
8.942221293643266e-8
1.0150465534573701e-7
2.0492703683802916e-7
1.0952501576257651e-7
2.2766065175456272e-8
2.368010664168683e-9
5.2253859358813275e-9
5.4481346695671966e-9
3.7831448828268e-9
1.0833466618858095e-9
2.880370646679402e-9
6.725477920046151e-9
1.2241411033128147e-8
2.1602538509692907e-8
3.829682574960401e-8
5.971777418666624e-8
1.2461340163018312e-7
5.019139791252284e-7
3.4621857606608017e-7
8.877972387202003e-8
3.0978528535301985e-7
4.135480250819389e-7
4.4812746566190886e-7
3.4551700532418193e-7
1.3615751501398283e-7
2.3206675779596276e-8
7.893503206243278e-8
7.681137099666353e-8
8.077741729610703e-8
3.581599613477186e-8
3.6740826759302657e-8
1.3199582543073135e-7
1.608880139657257e-7
1.9020117639358855e-7
5.318137094483034e-8
1.1418151275759558e-7
1.260303954425485e-7
1.206965774241129e-7
1.2497586469851692e-7
1.3726728814409052e-7
1.5207114849417286e-7
1.6294305566001786e-7
1.6365076365278238e-7
1.5044216445260907e-7
1.23267808645059e-7
8.359295686228694e-8
3.077875543284465e-8
4.058111241478271e-8
3.139611919607174e-6
6.065846257189394e-6
6.956508428520713e-6
8.020247124569295e-6
5.54655372281256e-6
3.5284543939345105e-6
1.6250983922004474e-6
1.858221844134727e-6
2.4182712554504426e-6
4.852931385871322e-6
1.4853675786299203e-6
6.345718616139091e-7
2.1572816716633583e-6
1.0517406505394606e-6
3.601338655015216e-7
6.231737023127198e-7
3.373659559161285e-7
8.267060324319631e-9
1.352522293436146e-8
2.273620836505689e-8
5.7523258902296615e-9
1.2295485313859682e-9
2.595895601153755e-10
9.369876674933613e-10
7.24661356459609e-10
1.8068289086565776e-10
8.672481266018166e-10
1.8637611161512723e-9
3.162046689459098e-9
5.140200329161145e-9
1.426528151309154e-8
2.3302172495274896e-8
1.5146081532418876e-8
5.135529755739641e-9
2.7589853178187086e-8
4.9359174864512446e-8
5.118297180640675e-8
2.7320210813418623e-8
3.144162350001574e-9
2.948346853478184e-8
4.4222111284137225e-8
4.3999805834640965e-8
3.678794583599537e-8
4.5360746494824124e-8
6.964034566381054e-8
6.71290047830116e-8
7.758343814190342e-8
8.933683791372123e-8
4.854841509575886e-8
8.510019438165167e-9
2.9381742752620092e-8
8.01801557616736e-8
7.154658081355354e-8
1.884102124865712e-8
2.0782191773292292e-8
1.3683977312456887e-7
3.132613411715783e-7
1.7423409813008757e-7
2.7148448240618724e-7
2.2480560187905364e-7
2.0947735991176214e-7
6.446857265767246e-9
4.995165479681752e-6
3.9904815715394765e-6
1.137195371620614e-6
1.048404221987652e-6
3.5532198489267156e-6
7.355656601933821e-6
4.635757018986452e-6
6.332724033623089e-8
1.6823653673507852e-6
2.1101364373735506e-7
1.7468631487428052e-7
2.167153370811596e-7
2.2252231196884392e-8
1.1404219959514735e-8
1.9777847732427256e-8
2.9822778556541725e-8
1.3629581072268491e-8
2.052784980059158e-9
2.2339239475311077e-11
1.627815687609724e-11
3.116244702038078e-13
7.068330047343408e-13
4.935190646160623e-13
1.0360910224794232e-12
1.5274115624894847e-12
2.0999089986817333e-12
2.794609791829115e-12
3.5940642393119102e-12
4.4683784275210925e-12
5.343178526839033e-12
1.7545020774170456e-12
2.957015433905907e-13
6.898878577422395e-13
1.520844068775505e-12
2.191850195283736e-12
2.7446048540758454e-12
3.246022671633212e-12
3.752884111952483e-12
4.305462623942576e-12
4.932936049347845e-12
5.6597981291358e-12
8.51055045015662e-12
5.456691869144918e-12
2.856058716358184e-12
1.7967891721087212e-12
1.6871902447622123e-12
2.035088133249291e-12
2.654852649051601e-12
3.5314710548308498e-12
4.734712225146651e-12
6.397401017538389e-12
8.729970995857138e-12
1.2063591297736438e-11
1.69333151559327e-11
2.4236035484082406e-11
3.554456831455281e-11
5.3773905679133556e-11
8.47153434441977e-11
1.409597066205479e-10
2.534409811060376e-10
5.129019280951906e-10
6.42882480172115e-9
5.1243475366780826e-9
1.973287755863974e-9
1.0959490106069244e-9
8.655497928550261e-10
8.654039964717126e-10
1.0341293339416159e-9
1.4490079072147147e-9
2.333590784964512e-9
3.2193749284892556e-9
2.5890765663354986e-9
1.643794076695472e-9
6.309129927259906e-9
5.862223858221359e-9
1.2353781981075875e-8
4.191878049229206e-9
1.3634843181818534e-9
3.550349502671387e-12
0.
0.
0.
0.
0.
0.
0.
0.
0.
0.
0.
0.
0.
0.
0.
0.
0.
0.
0.
2.7498041328057733e-14
3.7860507426073846e-14
5.224813501556296e-14
7.227307926859661e-14
1.0021578180437576e-13
8.219330666825503e-14
3.435638778977373e-14
3.021844907315666e-14
4.332504122924514e-14
6.251164390558125e-14
8.406231120678508e-14
1.1286587300531868e-13
1.5587326883763385e-13
2.2144094395586296e-13
3.211417944051645e-13
4.723366761017595e-13
7.018257001231696e-13
1.051522369551144e-12
1.587656519062465e-12
2.4160650216987785e-12
3.708093078006369e-12
5.745404104592446e-12
8.999390282514809e-12
1.4275884646600493e-11
2.696838157734912e-10
6.427154748707373e-10
1.1333740171914463e-9
1.3346651472252524e-9
8.245299863299729e-10
2.6381844020236044e-10
1.6512176535222352e-9
3.1796361987900432e-9
4.784947604265995e-9
6.432892516029189e-9
8.086017950736363e-9
4.05566217759334e-9
5.913475131287691e-10
2.6330138399741795e-9
3.764361214055031e-9
4.139172819821695e-9
2.0238090575742567e-9
8.1016778284164e-9
1.511176735611549e-8
1.6087222804648016e-8
1.399517289820151e-8
1.2002201194882522e-8
7.084648249923698e-9
2.0752043051969083e-10
2.488197780344446e-9
2.7343618380129116e-9
2.6329193727564536e-9
2.5260744281913934e-9
2.489480146937107e-9
2.5457923531802246e-9
2.710391753526491e-9
1.523704335062824e-7
2.781696521003321e-7
9.480508327077008e-7
2.5351563797287416e-7
1.0639526105900728e-7
3.9543608494193175e-8
1.0467540756844156e-9
4.325013976099193e-8
2.2341228568607953e-7
3.617490749243208e-7
1.7035009646653287e-7
6.227869407566324e-9
7.538200643405284e-9
2.1970681249624265e-9
2.0122702156043247e-8
4.5069564065932064e-8
3.418199884448595e-8
1.3311856245770783e-8
6.537648200918757e-9
6.74351236724523e-9
4.96000268349253e-9
4.102768335634638e-9
1.857347581115133e-9
1.7660785918617444e-9
4.9736134320776865e-9
9.472135945432593e-9
1.645286348823715e-8
2.529050316542313e-8
2.0952986475035494e-8
7.906806893917106e-9
2.497064790347513e-9
1.37545537411351e-7
3.9266728720459524e-7
4.4112047470093283e-8
1.7935444232288104e-7
1.8511475337627425e-7
1.8297514241731534e-7
1.7533142084603177e-7
8.16044221691854e-8
5.868274328977411e-9
2.202669454740929e-9
5.921581830155312e-9
1.3112903879480922e-8
2.5140256141554814e-8
1.2641832440655943e-8
6.816435987039043e-9
2.7655248708739166e-8
2.4696182302013148e-8
2.056094401047211e-8
1.9800067376569944e-8
1.3296072333166101e-8
3.17384912347245e-9
1.862758480449161e-8
2.5680725164105393e-8
2.536079848935063e-8
2.301407440741706e-8
1.926965823087679e-8
1.4094660843368038e-8
6.981618799251972e-9
4.5264542246228444e-9
2.9582985600270312e-8
2.9667987277370583e-7
8.124255199556268e-8
1.9614963143305785e-6
7.461154330758828e-7
4.141184311276308e-7
2.3194377772598068e-7
1.1336577660039779e-7
3.2203941527316364e-8
4.102112895788506e-8
1.1936048806056159e-7
1.541760372538423e-7
3.7444809395946674e-8
1.1802489947940537e-8
1.0788950389036494e-8
1.8702229709128057e-8
8.312922606870449e-8
7.684578682785912e-8
3.093220025166647e-8
3.811038673379139e-9
1.0969518313917109e-8
8.211256466491473e-9
6.558288206206429e-9
4.185982913176064e-9
1.2678888508888038e-9
6.1058136229309086e-9
1.2366262653016819e-8
2.257068931376007e-8
3.79653100848373e-8
3.939976632233176e-8
1.5809491187256145e-8
3.0789037474647044e-9
2.2977585553385817e-7
5.744494238530104e-7
1.2107560626899862e-7
3.0876793061642467e-7
3.1683874136915804e-7
3.1106305779897643e-7
2.96308341358692e-7
2.824381143821658e-7
2.557335147194277e-7
1.0815901109968894e-7
5.593547308240965e-8
1.375707535553989e-7
9.478979192347394e-8
3.5060239449523586e-8
1.5771554026437434e-8
5.696692918061467e-8
4.4985139870196456e-8
3.908594655947635e-8
3.8247397281937487e-8
2.0165832749676594e-8
1.2541024332802781e-8
3.779115446615135e-8
4.6383445735593625e-8
4.622660200291522e-8
4.2656253344198336e-8
3.6144191476547745e-8
2.6753505513867976e-8
1.3818294174179194e-8
6.515504757037298e-9
4.856696992264274e-8
1.5366178241335107e-7
6.474398472195507e-7
5.879672599280343e-8
4.288665776321475e-6
1.2564653438875757e-6
6.437172754399819e-7
3.192236993936773e-7
1.208209559193928e-7
2.7658007760718822e-8
2.28623788751838e-7
7.111182969148066e-7
9.005641500966099e-7
6.045117817401995e-8
3.220096906560252e-8
3.2240476078231886e-8
1.349202483270103e-7
1.3395905715867763e-7
5.917717182927296e-8
1.284588616685369e-9
1.7103765880269342e-8
1.382652551942326e-8
1.0921214071736996e-8
8.119552389706032e-9
1.698040739793678e-10
8.078200881784706e-9
1.834054968813187e-8
3.6515655132474563e-8
6.74615354934996e-8
5.50036565365011e-8
2.6157606209967174e-8
9.166701835261065e-10
4.422153631014777e-8
3.082836620694381e-7
5.790852994165708e-7
5.177830916362463e-7
5.777780358230202e-7
4.883783903929756e-7
4.2208920447506135e-7
3.598550219797304e-7
3.327959755218301e-7
1.5002026981519244e-7
4.532650267129665e-8
4.0057172203278545e-8
1.1844792366263541e-7
1.3687825257093523e-7
6.236076439789197e-8
6.073952676310373e-9
5.6908639389873176e-8
5.6018484689364495e-8
4.556903413239453e-8
4.414034156340164e-8
3.253986976134344e-8
3.79075792049538e-9
3.556623795300117e-8
5.424179223224223e-8
5.786070804899443e-8
5.491838199737707e-8
4.773690721581333e-8
3.705076759513438e-8
2.3320570570793615e-8
5.2131145623725625e-9
2.3156139859990143e-8
5.936123751310122e-7
6.576112604903241e-7
2.6963748417585547e-6
1.622275990809193e-6
9.825328235126039e-7
6.011388107888049e-7
3.083327063513862e-7
8.139157369347717e-8
1.513916932413646e-7
4.935559141511708e-7
7.806198229255122e-7
4.3751790340670094e-7
3.306458692420346e-8
6.447890288055876e-8
3.097643151819162e-9
1.383331331922763e-7
1.5648234499636564e-7
6.827971779278412e-8
8.382661034888744e-9
1.158570639288356e-8
1.0810707286207831e-8
8.143100130109514e-9
5.725593732746526e-9
1.4476833817199762e-10
5.939486109671716e-9
1.2583155798601242e-8
2.3275173726533286e-8
4.099693584693345e-8
6.52463955608993e-8
3.162294896205975e-8
1.1245258170783571e-8
3.905248499117476e-7
7.395437120306968e-7
1.8235193581781464e-7
4.204270776927825e-7
4.49140365103878e-7
4.501110643565884e-7
4.244309102799065e-7
3.8786907057434017e-7
3.6553262223201884e-7
2.3198139514757786e-7
6.904060636076544e-8
1.8106416493827404e-7
1.1453536206914635e-7
4.003313171993003e-8
5.205134827286153e-8
1.0997639258229203e-7
8.508558171184849e-8
8.257332376388989e-8
7.18274537500128e-8
6.931295836615429e-9
4.6494201355931656e-8
7.111718201318816e-8
7.976048676965862e-8
8.178695441570304e-8
7.80528230765735e-8
6.798910873501879e-8
5.204158365455363e-8
3.019775800503365e-8
1.0604157231407811e-9
5.427591799559768e-8
1.6722277670507372e-7
1.3174950872760205e-6
4.154596577879391e-7
6.8741892340885944e-6
2.4231986995668243e-6
1.2585806371584638e-6
6.144553709487399e-7
1.6040738653559165e-7
3.476987261171534e-7
2.2535990407853014e-6
1.570560751295825e-6
1.342360380387532e-6
4.629174987553019e-7
1.6069040741684359e-7
6.280116713968585e-8
1.0677398854330038e-7
2.2401477948834764e-7
1.5761278982982439e-7
4.306099051550333e-8
3.157649692540363e-9
1.4066831861233632e-8
1.1219408288515129e-8
8.523377456916542e-9
4.066886989367667e-9
3.3797236486509415e-9
1.0395128031594222e-8
2.055226546824175e-8
3.8569621128069134e-8
7.015581367280869e-8
7.287258827041473e-8
1.113089905777935e-8
6.891747303131338e-8
4.4519361900735074e-7
8.102079855761934e-7
3.8760103656050373e-7
5.97322408325109e-7
5.840528036491621e-7
5.479647106570589e-7
4.842436318137828e-7
4.273637553823949e-7
3.133936529418454e-7
6.027841620163595e-8
1.4998217101596354e-8
8.924004754190596e-8
1.0572002583007383e-7
4.8103650998993754e-8
2.9407002369526445e-8
1.3633537793934908e-7
1.0095374694361205e-7
9.910978489517587e-8
8.404924311299628e-8
3.2628159605584593e-9
5.409202721820365e-8
8.018530371032265e-8
9.184882725968361e-8
9.699254330130582e-8
9.546429372058067e-8
8.596079257063585e-8
6.898601374459551e-8
4.568433028445063e-8
1.4932441869018782e-8
2.9740703304317156e-8
1.2415024752560533e-6
1.6339285857851089e-6
4.638615421877965e-6
3.2512840641804154e-6
1.958384951525014e-6
1.1859506752558809e-6
4.882707895983346e-7
4.315629339417265e-7
2.5557406782095957e-6
1.7668425457123878e-6
1.6728350260505652e-6
2.9723015735581625e-6
6.676364577583286e-7
4.831784292571373e-8
7.154851024117681e-8
3.027616852281634e-8
1.0360290276687267e-7
1.8642045911624862e-7
7.592388023901862e-8
1.4143964454160264e-8
1.436074477341537e-9
5.5038894798237475e-9
4.2688822619179245e-9
2.7814451023920544e-9
8.387528897236939e-11
3.1869237613905264e-9
6.3886138927379146e-9
1.1043071989744586e-8
1.7749325385421537e-8
2.55150311517367e-8
2.1549042289723957e-8
2.0276873562328843e-7
2.467471372324649e-7
2.0502789342486073e-9
1.8184333041054644e-7
2.7770452184064245e-7
3.522723602222308e-7
3.948441602367487e-7
3.7393817277357323e-7
2.551214598720839e-7
8.101151473465278e-8
3.514432178292383e-8
2.36852829649362e-8
2.211702296943481e-8
3.202027447357385e-8
2.025347262701839e-7
1.6975255682317335e-7
1.794654008774747e-7
8.614482406631362e-8
5.598530898299945e-8
9.659485644203069e-8
1.1032161450954454e-7
1.227428646631707e-7
1.3525643376329242e-7
1.4360760975434796e-7
1.4274235007417213e-7
1.2970981006098816e-7
1.0452605401554404e-7
6.767847855891143e-8
1.6201532320138526e-8
6.066415352363298e-8
1.8947122660186333e-7
3.1600697391666513e-6
1.391220680559033e-6
0.000011082778564754945
5.070520064019485e-6
2.7112930012769e-6
1.2252035506443586e-6
1.6005440251886587e-6
1.8559477824976653e-6
1.6766982008778251e-6
2.7233556033192057e-6
5.209600787692264e-6
4.3455856144971195e-6
9.071759547669122e-7
2.3976633775525416e-7
2.421675912923283e-7
8.876560362025405e-8
7.89357977349866e-8
1.5947357849003738e-7
5.4552341622185865e-8
1.096050657318333e-8
3.8207892819030674e-11
3.883022466281056e-9
3.3297939358952954e-9
2.084189479580768e-9
2.7702466120399764e-10
2.954310384250069e-9
5.760732888219428e-9
9.902482527712335e-9
1.6136461032386428e-8
2.4121097531959626e-8
1.684844239481191e-8
1.705185928518788e-7
1.901130384287939e-7
1.1170542301441768e-9
1.6408721548884258e-7
2.699224494238981e-7
3.5256618665819656e-7
3.666148166300737e-7
2.5984804922237405e-7
9.144542566568365e-8
3.606951495494908e-8
8.549425167408017e-8
4.450149321753547e-8
2.2024979095187773e-8
6.334732824902413e-8
1.9216989615835117e-7
2.1790871675628366e-7
2.396947516101258e-7
3.452473831269363e-8
1.3976130144929013e-7
1.4112110279932248e-7
1.4022635150595714e-7
1.4987090824831622e-7
1.661629305626453e-7
1.8269589599359114e-7
1.920730255398763e-7
1.8757810884905758e-7
1.6594355295457475e-7
1.276751525894225e-7
7.341881041654378e-8
3.652863987480164e-10
3.168931783457768e-6
6.032477024957681e-6
7.010904917951474e-6
8.187761181125007e-6
5.667074564502813e-6
5.2360793275527845e-6
1.588585669172819e-6
1.9964109563204626e-6
2.515407064572324e-6
5.1646684102337195e-6
1.5937807794278128e-6
7.79618901432269e-6
3.877742404585654e-6
2.393360908038169e-6
1.7293203538410994e-6
1.414559207973232e-6
1.3349010465535952e-6
9.497810251720187e-7
4.3749290104607375e-7
3.8812341058032794e-7
4.310346445176797e-8
1.622650821031159e-8
6.353719044176983e-8
1.1998221406109308e-8
4.502330491949114e-8
6.331005786784691e-8
4.241761016795343e-8
2.0607709444135902e-9
9.38092510136881e-11
5.77004569382521e-12
8.579277434415642e-14
2.425718274002677e-14
4.796448326319832e-13
3.497263699266748e-13
4.2905803086212026e-13
6.09487285051103e-13
9.161763812683514e-13
1.389889359810367e-12
2.0168539229285383e-12
2.603607782191886e-12
2.9033425443870548e-12
2.9811909775182366e-12
4.091848461397392e-12
9.600802987799365e-12
5.641997430173096e-12
1.595146422285023e-12
6.645100077823849e-13
3.726080643806516e-13
3.0814220286743355e-13
3.4051030898210886e-13
4.237749664233e-13
5.452592219650717e-13
7.066483586784252e-13
9.171267248405558e-13
1.1916404887350968e-12
1.551572844809789e-12
2.0269421079340836e-12
2.6601694334662582e-12
3.512008509046646e-12
4.670976463212293e-12
6.2686453917434795e-12
8.50512211865733e-12
3.7275130979373215e-10
1.7993936824722766e-10
9.041111945899229e-11
7.64450699663123e-11
7.917936431187757e-11
9.080490082624663e-11
1.10584696720304e-10
1.4049264777297113e-10
1.850994539971818e-10
2.532290167653861e-10
3.6244700155707083e-10
9.501758931936873e-10
2.1098453121504803e-9
2.2868130378216238e-9
1.0957655761603868e-8
7.77097073933191e-9
1.5463586029571048e-8
6.004525523652462e-9
2.094262577682666e-9
4.104353350657105e-12
0.
0.
0.
0.
0.
0.
0.
0.
0.
0.
0.
0.
0.
0.
0.
0.
0.
0.
0.
2.9022665233333746e-14
3.9964087431304e-14
5.5153330649153687e-14
3.983182859543123e-14
0.
0.
2.346596158847347e-14
3.358483704264977e-14
4.4516045718975744e-14
5.945853306430396e-14
8.204062025027687e-14
1.164070019429435e-13
1.682654948060498e-13
2.461352158022782e-13
3.6302858102310407e-13
5.390006270967291e-13
8.051931652795556e-13
1.2103783497273878e-12
1.8317099360898344e-12
2.792682919520995e-12
4.293674020905367e-12
6.664976516259417e-12
1.2540924537536728e-10
2.7552178464462986e-10
4.846832460697362e-10
6.685342398551319e-10
6.599142727868288e-10
3.768384815811784e-10
1.519079975313584e-10
8.644804911742219e-10
1.7096545905889966e-9
2.652224801327997e-9
3.6657048570715358e-9
4.724752340273171e-9
2.165188865526709e-9
5.951536805869455e-10
2.407973332645984e-9
3.733635670759566e-9
4.445885420246798e-9
2.3619870331664137e-9
7.835731579352962e-9
1.4187769665369813e-8
1.4011109567258313e-8
8.89401397031272e-9
3.8899612290171465e-9
2.977132107031133e-10
1.2806528326189358e-9
1.6425769595256943e-9
1.624768449675121e-9
1.5438077599206647e-9
1.4948533947390861e-9
1.509612567516834e-9
1.6062953463422523e-9
1.290651441959131e-7
2.1144340133601587e-7
1.17717674030027e-6
2.73995468521865e-7
1.2483261254519756e-7
5.375715229018414e-8
1.3375964100746268e-8
2.239597643194461e-8
9.341881537041208e-8
6.818556177033534e-7
2.2751830273022795e-7
4.034990887624528e-9
1.8206023911368102e-9
5.703554602358176e-9
3.738089708177538e-8
4.29298634133051e-8
2.6544293298653828e-8
4.298962622070203e-9
8.80746545633342e-9
6.575222188191352e-9
5.175980521882865e-9
4.199602899450972e-9
6.507369329033869e-10
3.2474411982880733e-9
7.48863087975658e-9
1.4253989281509595e-8
2.4639530928493155e-8
2.70814214429392e-8
1.4662604357860964e-8
4.466620422624238e-9
5.699165945653573e-9
1.2634345697285093e-7
3.491950691230243e-7
8.15855865623493e-8
1.869097135052466e-7
1.7178639890223513e-7
1.5350496155786865e-7
5.724954398304942e-8
1.2412410877011866e-8
1.4946169300903807e-8
4.9598868055127995e-9
6.780377017912336e-9
1.4124380377482432e-9
7.5927320399332e-9
7.557860686396278e-9
1.6417450946976289e-9
1.605122462455219e-8
1.9248305168146485e-8
1.5487887317003023e-8
1.4326796734106431e-8
1.189445489376695e-8
1.2539347871146359e-9
1.024726134614155e-8
1.9313152988953398e-8
2.029121494239581e-8
1.844188873178394e-8
1.5482361773788395e-8
1.15527181315538e-8
6.48674393525998e-9
8.538042452792464e-10
1.4642998258355113e-8
4.824454380476161e-8
2.7731786153385466e-7
8.67431155546832e-9
2.130918299078306e-6
6.56530192707871e-7
3.469942569454056e-7
1.8394250585245766e-7
8.374294378411397e-8
1.5155411233360053e-8
5.178729027069794e-8
1.33614385512466e-7
1.8086756735844282e-7
2.038061897735843e-8
4.508435737087265e-9
5.542467024569293e-8
8.558940567292372e-8
6.295283166921342e-8
2.1163169204659197e-8
1.3380400936857674e-8
1.3618333903587618e-8
1.0403482464824314e-8
8.876227483420362e-9
4.944120127570111e-9
2.862935895268496e-9
1.0675754415712767e-8
2.2850438428494622e-8
4.3154193373961455e-8
4.222032515807128e-8
2.6407033246239052e-8
1.2466281168802968e-8
3.5357603551472686e-9
1.842686396465029e-7
4.2554659611866623e-7
2.1178160727201263e-7
3.081577844703637e-7
2.7114462191885325e-7
2.48321987687348e-7
2.1380974444258173e-7
5.232309064384287e-8
1.3618011756406762e-9
4.6734833628520194e-9
1.825745771898502e-8
3.156338863977124e-8
2.922770751784641e-8
5.4018628156733636e-8
3.0344377245489836e-8
6.331664718127514e-9
1.4858370195851784e-8
2.188077647241767e-8
1.6954488464929583e-8
1.5067382677820005e-8
1.2844112342281283e-8
1.7704469138232576e-9
9.925384363381862e-9
2.3214154532108557e-8
3.307349396242232e-8
3.097571689682223e-8
2.477443415643681e-8
1.7532195109516487e-8
9.812120690565101e-9
9.5658803665227e-10
1.1458439743678384e-8
2.8631570881480714e-7
3.9785257225422036e-7
1.25851413322397e-6
9.029792417086289e-7
5.910856461000079e-7
3.934752093243059e-7
2.333074155588485e-7
1.1210898789699285e-7
1.41594830818144e-8
7.21232347617496e-8
1.1663638999332032e-7
1.1836101530712743e-8
6.17917157785277e-8
1.269202504336628e-7
1.1361752675163998e-7
5.775759930994193e-8
3.6816063013729007e-9
2.3677021932545408e-8
1.8226322735239366e-8
1.5107332031041452e-8
1.2296355022819602e-8
1.910512069502444e-9
1.0745661563691913e-8
2.7627911795620968e-8
5.633951001605682e-8
5.6277059456526814e-8
4.005201928631944e-8
2.4868660222555776e-8
6.134889190578746e-9
3.194786404328845e-8
9.807930395379511e-8
2.7909315650257626e-7
3.452857420406824e-7
9.048632278039487e-7
5.32439497786733e-7
3.8200414228455786e-7
3.030393871126709e-7
7.449059282947021e-8
3.2072408789600065e-9
2.5105159685191703e-9
2.0772778203390582e-8
3.849077577522979e-8
2.0193437514779775e-8
3.564104880865357e-8
4.016629994342112e-8
1.5353793186360655e-8
6.94781715158034e-9
2.5981648078550392e-8
2.2406529723179034e-8
1.8623068065018827e-8
1.7603635046492185e-8
9.497820115683863e-9
5.145342946796032e-9
1.9484723718829796e-8
3.2184963204911734e-8
3.32684278796522e-8
2.8718431118468478e-8
2.2266836153806904e-8
1.4811691067695457e-8
6.250052640686712e-9
5.038037383987071e-9
2.4086446847639752e-8
3.4546085631522543e-7
3.227923592513451e-7
1.814282820436036e-6
1.0001612920631628e-6
6.0148111075359e-7
3.6788802624533233e-7
1.9658234641734345e-7
7.319717776137212e-8
3.345193535572706e-8
1.4228859308258425e-7
2.020818546954203e-7
3.647858171653847e-8
2.6835927745270928e-8
1.0889346589676324e-7
1.2637458131841113e-7
7.653104569342226e-8
1.4005809901171255e-8
2.0413393681059933e-8
1.770226605673176e-8
1.395389649451334e-8
1.178714129981872e-8
4.598107924505026e-9
6.288562220161348e-9
1.8611081758216047e-8
4.007242846478517e-8
6.572144620768538e-8
4.754636328511967e-8
2.9514139440418235e-8
1.1029116491202436e-8
1.9064575658826702e-8
2.463504431503657e-7
4.526631709982647e-7
4.393039144297696e-7
4.515823872486966e-7
3.699296954879629e-7
3.2230414033869994e-7
2.8287852116627515e-7
9.779430500740686e-8
1.1878997065243385e-8
1.1593890455027935e-8
2.6120886096680658e-8
4.0516186921416684e-8
5.2880888731675536e-8
1.0857127774891935e-7
5.598876346620459e-8
1.4487561122691825e-8
1.7910746887017593e-8
3.0059117208607306e-8
2.282932791113391e-8
2.0368502642221326e-8
1.762732379783107e-8
2.4176864509695445e-9
1.3212879295916216e-8
3.008861856344512e-8
4.320954047893637e-8
4.226520470376737e-8
3.475118831015484e-8
2.525956919813639e-8
1.516495684827219e-8
4.200641559956666e-9
9.66605181176573e-9
3.67906673745445e-7
6.894333044423038e-7
1.3443046618033477e-6
1.1961127748303803e-6
8.256268719296128e-7
5.755026966861226e-7
3.534946347300503e-7
1.700425634288026e-7
1.1701567362471372e-8
1.4246940159376488e-7
2.515548056028108e-7
4.1303348313779287e-8
6.919033877955982e-8
1.6457657761359393e-7
1.5148733680809224e-7
7.849228097139489e-8
3.998215737026846e-9
2.637895579574319e-8
2.1228741182693404e-8
1.718046068826607e-8
1.4002333740107644e-8
3.1217701486447912e-9
1.0864536456412313e-8
2.899183161664392e-8
6.235811632473135e-8
7.230537545303927e-8
5.045194783101117e-8
3.0983063577622065e-8
5.856983183575425e-9
5.261328574010249e-8
8.880744104936623e-8
3.3076636802410073e-7
3.7028688268667683e-7
1.1368654410033313e-6
6.49751727347063e-7
4.6436130452005904e-7
3.697320312804084e-7
2.1244878216648385e-7
1.6366446667750727e-8
3.118554645659491e-9
1.8445938970677614e-8
3.489058750000907e-8
2.227387840190162e-8
7.007061439733387e-8
6.14755436342181e-8
2.0851369971671418e-8
1.4137328094894707e-8
3.917691158624105e-8
3.0953217110685785e-8
2.684842262173452e-8
2.5419673107356268e-8
9.890499744181689e-9
1.1315759460176373e-8
3.0933355630200196e-8
4.33212866113083e-8
4.3477936348705346e-8
3.8152026337561646e-8
3.0080358650822116e-8
2.039636068137199e-8
9.186655467400168e-9
5.304553675540353e-9
2.8566547515342212e-8
4.7331880712549123e-7
5.21413535092479e-7
2.2811375583624773e-6
1.3523253893573537e-6
8.153367504325036e-7
4.982113102918344e-7
2.574700680031446e-7
7.341585661297299e-8
1.0957369784666468e-7
3.6456666130351636e-7
6.162905675859991e-7
1.0215598197746258e-7
4.961036002154898e-9
1.0967720243964536e-7
1.6468302107619209e-7
1.129557983459498e-7
3.359242110920522e-8
1.5098013421005734e-8
1.9238970051615886e-8
1.4800326149572641e-8
1.2221364525416417e-8
6.6008218947580565e-9
4.036978503729436e-9
1.5089245617075224e-8
3.311066761218736e-8
6.73272389411534e-8
6.584885909880924e-8
3.981937208430554e-8
1.577065227859539e-8
2.257013924123342e-8
2.865195057367568e-7
5.160965805793915e-7
4.4835413968358486e-7
4.986380944272695e-7
4.2560033725978294e-7
3.744370140175724e-7
3.30618172777976e-7
2.3669231067324868e-7
4.301249726910773e-8
1.0397043517380965e-8
1.6109461429954222e-8
2.615608316193058e-8
6.022232568376186e-8
1.222213136231758e-7
5.910630262183526e-8
1.3163810207347526e-8
3.864105208583883e-8
4.1988067188946346e-8
3.3121745604129784e-8
3.164589273114503e-8
2.1565470625479905e-8
4.953388329351833e-9
2.7998354572243343e-8
4.8804016602317734e-8
5.7205650183165214e-8
5.4294484190040985e-8
4.563737247424254e-8
3.4055630802758084e-8
2.1090936408896297e-8
6.615604191769582e-9
1.1669019312337006e-8
5.279189669574668e-7
1.065694189946095e-6
1.8314526793868602e-6
1.725304785598858e-6
1.1786414497700981e-6
8.136209399258729e-7
4.806489508310711e-7
1.8212701008299817e-7
1.3567940372462672e-7
6.258632275351638e-7
1.1115582189320265e-6
2.108067932643596e-7
4.2732956147641825e-9
1.6943038175550112e-7
2.0941518419441532e-7
1.3285709089692736e-7
3.708742210187669e-8
1.820887450345607e-8
2.2460079261283147e-8
1.7372382445678516e-8
1.4153513882956315e-8
6.768350585236532e-9
5.83467402926217e-9
1.9550165019286192e-8
4.326416908965048e-8
9.01238326276857e-8
7.555642123239946e-8
4.5590146002614295e-8
1.3649545156354335e-8
5.717359238016192e-8
8.86428109396966e-8
3.6535610805926695e-7
4.3037470294689386e-7
1.084342386753665e-6
7.283980817669137e-7
5.450113735204908e-7
4.3535371514044163e-7
3.5198993457811903e-7
8.380208912439067e-8
1.5016838916493041e-9
1.6310117846938711e-9
1.1559181679036768e-8
6.534472412497345e-9
8.766273266088331e-8
6.450273832826613e-8
1.8605271929276548e-8
4.0439925792206095e-8
5.951911576073992e-8
4.664836008572697e-8
4.4588799813719335e-8
3.5901453872533556e-8
2.0158598276213236e-10
3.048331402314016e-8
5.1313706291444844e-8
5.8789473127963616e-8
5.8132225905900575e-8
5.2128579358990296e-8
4.20168138275165e-8
2.9105138757236625e-8
1.3646364990899543e-8
6.453739569383443e-9
3.7745140107146064e-8
7.294411664825252e-7
8.594665824511362e-7
3.2273003194102286e-6
1.9933960587357008e-6
1.1828417258692455e-6
7.065016586544988e-7
3.267067507075305e-7
1.845715852393794e-8
6.038151120915299e-7
2.0690880956204435e-6
1.1922522341470057e-6
4.302062584721961e-7
1.3020264240345888e-7
4.988632987157131e-8
1.9427962715884823e-7
1.850388613114084e-7
8.280094357750113e-8
8.042376406742688e-9
1.6122806495516173e-8
1.468211347700761e-8
1.1337968301876861e-8
8.124119804376779e-9
1.6422628950723067e-10
8.411932898010457e-9
1.9232080115670957e-8
3.923684399759234e-8
7.840002461960802e-8
7.005123787038048e-8
3.089709966116348e-8
1.861798115751214e-8
3.451893171649228e-7
6.315203350237915e-7
3.303508967150616e-7
4.775537695533076e-7
4.5481942210264516e-7
4.24720450794382e-7
3.8186600135657124e-7
3.2331145831073446e-7
1.0380571618417961e-7
2.3319059153352825e-9
1.6061338715454415e-8
1.8773501750224188e-8
2.0713021191366397e-8
8.963654554244754e-8
4.679347522341764e-8
3.0101919144323927e-9
8.847463029166903e-8
6.00758421053335e-8
5.57135438997939e-8
5.0067427716676815e-8
5.386567719228398e-9
3.31921952212085e-8
5.948993623737248e-8
7.33017745292289e-8
7.778593359063549e-8
7.49286505995726e-8
6.535044133195838e-8
5.080038794567787e-8
3.3160055113782314e-8
1.2588210716889206e-8
1.3444047461408935e-8
8.670482047179118e-7
1.9032093931174677e-6
2.7106679330752595e-6
2.835706044794679e-6
1.9227979582682643e-6
1.3227652403341964e-6
7.197026967493171e-7
6.412591777244084e-8
2.0467906745344446e-6
1.8532934381006504e-6
1.4635001429968362e-6
7.121867559066323e-7
2.344299753301365e-7
6.080199067564648e-8
2.4275021855242956e-7
2.4030690699869214e-7
1.1608210468673783e-7
1.8651581584288346e-8
1.4083648173735129e-8
1.6004479641382747e-8
1.2220479474659572e-8
8.738389060012225e-9
8.393462015492777e-10
8.204198624120015e-9
1.9071282794559306e-8
3.884053855616993e-8
7.964608764654222e-8
9.921996711294709e-8
4.306854542934103e-8
4.4319612920018585e-8
8.943234070235074e-8
4.0802265089644144e-7
5.566620248651814e-7
7.078276445244661e-7
7.031385541885885e-7
6.03961009236477e-7
5.178495653186806e-7
4.2493879537075497e-7
1.933281648409507e-7
7.367279940314061e-10
3.5893989440598445e-8
4.043971794188093e-8
3.631666798196321e-8
4.557637850419094e-8
4.158863050610084e-8
1.2087582608325082e-9
1.2676270052546928e-7
8.83571063535796e-8
8.439055111806576e-8
7.613934673705828e-8
7.655788442570484e-9
4.2370942742703466e-8
6.633199148406015e-8
7.842736406986368e-8
8.511538151255378e-8
8.614652219836337e-8
8.000751002307468e-8
6.694198651039248e-8
4.852382293484646e-8
2.5347044586756798e-8
4.868836504330201e-9
4.9393459137404105e-8
1.3278858935563945e-6
1.7483751031780843e-6
4.887018038171188e-6
3.4213509961363173e-6
2.0208115465006333e-6
1.1953527407570483e-6
3.412254947879965e-7
1.758268786541341e-6
1.8161987378061042e-6
1.555606945295591e-6
2.3240084717804477e-6
9.105679857944775e-7
2.3371192078716638e-7
5.3904962884654425e-8
7.96958120442528e-8
2.20223182438928e-7
2.1685958002098345e-7
6.220444554602684e-8
8.39453395612606e-9
7.659728858713612e-9
8.83881157541463e-9
6.5506347951372836e-9
3.895328101851756e-9
1.2906569346462298e-9
6.361976795625218e-9
1.2767957386693017e-8
2.3719246556709272e-8
4.388710282203135e-8
7.632365386400619e-8
2.4016998518480234e-8
5.573752409948235e-7
4.26338867123709e-7
9.715881622449635e-8
3.021255452128589e-7
3.7399418189058463e-7
4.116449968922952e-7
4.013473619770617e-7
3.048615506703098e-7
1.0249999853483356e-7
2.4741551285955984e-8
6.326718921759673e-8
6.744820824374827e-8
4.927519967295215e-8
7.851904823641979e-9
8.292777783704986e-9
5.3515068739085535e-8
1.0241506280095864e-7
1.0077915727353773e-7
7.847797690284768e-8
3.697495885685249e-8
8.183721481015971e-8
9.331604466629127e-8
1.0184031754889507e-7
1.1229287325274342e-7
1.212027011574682e-7
1.2357761643545803e-7
1.158570128848303e-7
9.786125005738154e-8
7.169491115177334e-8
3.861849556505625e-8
3.1635793974837924e-9
1.7304800347602821e-6
4.504427548833438e-6
3.899419690904082e-6
5.693494020572071e-6
4.181324485197127e-6
3.408527410498978e-6
1.8362385706143606e-7
1.7875091683637446e-6
2.0003498377829477e-6
2.9608343373189096e-6
6.532393447844583e-6
2.9616741137274e-6
4.007910783513955e-7
1.2320559763132853e-7
8.946087029697603e-8
1.0147684859660406e-7
2.0490753982188056e-7
1.0955468032177316e-7
2.2773640801278263e-8
2.3706746587911803e-9
5.2246623654190995e-9
5.448596261743441e-9
3.7835797392296835e-9
1.0840155026489567e-9
2.879946286531118e-9
6.7251383374454465e-9
1.2240813105694857e-8
2.160119178321853e-8
3.829355738132094e-8
5.971674366036813e-8
1.2461244133277803e-7
5.018511457777735e-7
3.461997466048013e-7
8.876575652713064e-8
3.097947431017129e-7
4.1358280714008966e-7
4.481876938163895e-7
3.4560368663628665e-7
1.3623384652401296e-7
2.3181176559865558e-8
7.894146998635923e-8
7.682241914638247e-8
8.077771348136135e-8
3.5816948641251526e-8
3.675077059396763e-8
1.3201937625752975e-7
1.6091010625223637e-7
1.9024087505296583e-7
5.314822025120614e-8
1.1423622154023579e-7
1.2607122288093142e-7
1.2072851083837555e-7
1.250049801195139e-7
1.3729736190236972e-7
1.5210468129848113e-7
1.6298140356017624e-7
1.636931664958431e-7
1.5048519521081293e-7
1.2330669393792004e-7
8.362350181048407e-8
3.079796782063276e-8
4.0575355851757494e-8
3.1403801119156443e-6
6.067751387334396e-6
6.95719747530438e-6
8.022242726561544e-6
5.5483663815189026e-6
3.5267311977117305e-6
1.6253887530965091e-6
1.8586329311393704e-6
2.418996360536895e-6
4.854234045725366e-6
1.4873727418517901e-6
6.328086004386367e-7
2.1564242480738465e-6
1.0523699589295328e-6
3.596084809507007e-7
6.233816045761905e-7
3.3756355479688064e-7
8.15462177904548e-9
1.3592419756650222e-8
2.274261567807332e-8
5.756082606203313e-9
1.230617390988105e-9
2.586784813118657e-10
9.366212365173551e-10
7.246908799710243e-10
1.8113735072169008e-10
8.66526167029619e-10
1.8628738081083083e-9
3.160646260709981e-9
5.137961455092011e-9
1.4258552077944748e-8
2.3292933620361277e-8
1.5143838777917035e-8
5.126767201305292e-9
2.757186807071575e-8
4.9333886266437324e-8
5.116163879963996e-8
2.731147373385434e-8
3.141206624574564e-9
2.9472281568424906e-8
4.420872189984486e-8
4.399160956467377e-8
3.678513065424436e-8
4.5369916791882574e-8
6.96578351038356e-8
6.721923562531689e-8
7.782534740511734e-8
8.981475386151175e-8
4.901050928667306e-8
8.943425749417182e-9
2.8742175102722458e-8
7.825705933175201e-8
7.532983040567054e-8
1.9187879950412426e-8
2.0031354229837536e-8
1.3037570034788959e-7
3.2981643383582903e-7
1.7214718735166513e-7
2.717295904056628e-7
2.252245642753875e-7
2.0947095951029513e-7
4.207528577959824e-9
4.923028456552431e-6
3.978698576759902e-6
1.1338639634900893e-6
1.0389964610986869e-6
3.5037444334014404e-6
7.27816999877585e-6
4.607975621727462e-6
6.301276120881959e-8
1.671121935389668e-6
2.1002837947779453e-7
1.7413101623010282e-7
2.1494359595102822e-7
2.2156523252377137e-8
1.1354900773909995e-8
1.981362742626614e-8
2.988610142579688e-8
1.3386482325039434e-8
2.0472686925600296e-9
2.0747835647353832e-11
1.6708749481900527e-11
3.1360255699934507e-13
7.090073898422445e-13
4.917704272592176e-13
1.0396497888110641e-12
1.5311016544142764e-12
2.103866168469375e-12
2.798775129102704e-12
3.5983849163168047e-12
4.472848724025052e-12
5.347780145596113e-12
1.7553438851483474e-12
2.9527190177044293e-13
6.905881849842182e-13
1.5214281990461338e-12
2.192228882326059e-12
2.7448387844623767e-12
3.246203064960984e-12
3.753087598595693e-12
4.305747757435346e-12
4.93335092220608e-12
5.660389314591475e-12
8.509558655536735e-12
5.456707922164704e-12
2.8566302048465173e-12
1.7976540133696891e-12
1.6883798437454039e-12
2.0367146612723876e-12
2.6570713111546263e-12
3.534509164635254e-12
4.738906002682225e-12
6.403259245531553e-12
8.738286231557157e-12
1.207561728006178e-11
1.695112046763936e-11
2.426316232397145e-11
3.558738026312771e-11
5.3844553231175775e-11
8.483888143465562e-11
1.411932727362368e-10
2.539343406053759e-10
5.141376839487951e-10
6.439267806746623e-9
5.130734489482923e-9
1.976075894238501e-9
1.097273374256755e-9
8.66424715276311e-10
8.661573105359874e-10
1.0349469980228128e-9
1.450117064712834e-9
2.3352394264932795e-9
3.2197723900757946e-9
2.588545879839529e-9
1.6439991652624963e-9
6.3142173379464136e-9
5.861104306980651e-9
1.2356996529541457e-8
4.190864641724418e-9
1.361491527945823e-9
3.5640427554643965e-12
0.
0.
0.
0.
0.
0.
0.
0.
0.
0.
0.
0.
0.
0.
0.
0.
0.
0.
0.
2.7501889334580778e-14
3.7865822064390445e-14
5.225550169067998e-14
7.228331991069471e-14
1.0023002126018423e-13
8.220630601728406e-14
3.43616648239185e-14
3.022277314976052e-14
4.3330894894225207e-14
6.252024702594126e-14
8.407418974937044e-14
1.1288209976013454e-13
1.5589580819852455e-13
2.214728815319787e-13
3.2118874841034057e-13
4.724062952742731e-13
7.019303787317554e-13
1.0516804843372746e-12
1.5878983192428807e-12
2.4164380065919e-12
3.708674049478067e-12
5.7463214657882894e-12
9.000856560987144e-12
1.4278268265429953e-11
2.6972876548117865e-10
6.42827951164115e-10
1.133568285066268e-9
1.3348543146913434e-9
8.245669593817623e-10
2.640046958190024e-10
1.6516337006932944e-9
3.180270273825072e-9
4.785786941693402e-9
6.433923323313514e-9
8.087221239911628e-9
4.056289450776187e-9
5.917657943996258e-10
2.6331339487620895e-9
3.764486680994252e-9
4.139320836553301e-9
2.02345743345607e-9
8.101551352633277e-9
1.511169054510078e-8
1.608725894020652e-8
1.3995244075120022e-8
1.2002034365309527e-8
7.087286047959102e-9
2.0670183175428865e-10
2.4884602571385372e-9
2.7347585042852085e-9
2.633305853390666e-9
2.526435654770465e-9
2.4898199033814068e-9
2.546116063452071e-9
2.7107029136236695e-9
1.5236604965364952e-7
2.7816658257047653e-7
9.480318091575794e-7
2.535113734949996e-7
1.0639363868488296e-7
3.954304552651844e-8
1.0467342699714695e-9
4.324956175576717e-8
2.2340888120699156e-7
3.617454404796523e-7
1.7034794850791214e-7
6.227677090952858e-9
7.538112020122557e-9
2.196966429807127e-9
2.012267657569693e-8
4.5069094539670414e-8
3.418154712541695e-8
1.3311706738301225e-8
6.537653417990211e-9
6.7434657043046404e-9
4.959969459586312e-9
4.10274311914551e-9
1.8573279734257589e-9
1.7660774560988004e-9
4.973596041542423e-9
9.47209894164195e-9
1.6452792193952795e-8
2.529036014181542e-8
2.095279011557965e-8
7.906744313571857e-9
2.4970225079091616e-9
1.3754425457708217e-7
3.926644817483963e-7
4.41110086962815e-8
1.7935252419753287e-7
1.8511273408792674e-7
1.8297304973775993e-7
1.7532864137424816e-7
8.159915500510121e-8
5.866699350543628e-9
2.203161211781251e-9
5.9213110904125015e-9
1.3111973265093948e-8
2.513936512731789e-8
1.2641523596322544e-8
6.816306048477971e-9
2.7654826710851777e-8
2.4695892064273307e-8
2.056068662809664e-8
1.9799809412595166e-8
1.3295952266345788e-8
3.173735071344803e-9
1.8627302307568336e-8
2.5680422142695155e-8
2.5360498486007593e-8
2.3013795136651274e-8
1.9269420523013685e-8
1.4094485152033071e-8
6.9815307736021e-9
4.526398759985572e-9
2.958261222318172e-8
2.966766629821111e-7
8.124024617672348e-8
1.9614804469813116e-6
7.461085270132416e-7
4.141146087789891e-7
2.3194170668569447e-7
1.1336488822719643e-7
3.2203912498984806e-8
4.102024126798199e-8
1.193582852653405e-7
1.5417290291911122e-7
3.7443782060018966e-8
1.1802239987016951e-8
1.078863579244614e-8
1.8702714246030312e-8
8.312884593183529e-8
7.684498777624942e-8
3.0931775002482766e-8
3.8112195659212695e-9
1.096950089498024e-8
8.211233061395749e-9
6.5582778605803696e-9
4.185958068102184e-9
1.2679166856306017e-9
6.105841167803737e-9
1.2366309149981466e-8
2.2570772484265026e-8
3.7965410050633957e-8
3.939934961800245e-8
1.5809322050189888e-8
3.078897151870514e-9
2.2977437473112365e-7
5.744473290880307e-7
1.2107559624963896e-7
3.0876722547382014e-7
3.1683761830743306e-7
3.110617400061056e-7
2.963070567427665e-7
2.8243709318910643e-7
2.5573084735840413e-7
1.0815623813795294e-7
5.59346424648349e-8
1.3756920176086118e-7
9.478933294158409e-8
3.506018481622089e-8
1.5771097484550423e-8
5.696631998773207e-8
4.498475568106649e-8
3.908554476774035e-8
3.8247003745335064e-8
2.016585400615923e-8
1.254067408329564e-8
3.7790745120545446e-8
4.6383102246631594e-8
4.622625576359354e-8
4.2655919120236385e-8
3.6143901327894885e-8
2.67532892754306e-8
1.3818183263148087e-8
6.515457567040932e-9
4.8566643314792055e-8
1.536607621040344e-7
6.47433590351929e-7
5.8795317106932486e-8
4.288633960031628e-6
1.2564556614029454e-6
6.437124771709185e-7
3.1922156419265365e-7
1.208205926900935e-7
2.7656601805401264e-8
2.2861820926932165e-7
7.11093909461617e-7
9.005424715381676e-7
6.044966012029422e-8
3.2199937945392174e-8
3.224143586274599e-8
1.349200366675416e-7
1.3395787636061736e-7
5.9176326282786963e-8
1.2841701952489576e-9
1.7103813938079637e-8
1.3826506524550208e-8
1.092121505276307e-8
8.119534421983997e-9
1.697431334565561e-10
8.078276533858653e-9
1.8340691576889923e-8
3.651593996230108e-8
6.746188211478381e-8
5.5003041120093896e-8
2.6157323982053302e-8
9.167406906329956e-10
4.4221347519678394e-8
3.082825217525865e-7
5.790830739378284e-7
5.177844431271427e-7
5.777774216135657e-7
4.883770625225997e-7
4.220877049720778e-7
3.5985373273299825e-7
3.3279493326464396e-7
1.5001719983509383e-7
4.532618381780672e-8
4.005759992817269e-8
1.1844734647366763e-7
1.3687824436464634e-7
6.236084636451777e-8
6.074253784779158e-9
5.6907699560614185e-8
5.601804722150708e-8
4.556859138764784e-8
4.4139850972899636e-8
3.253978086241455e-8
3.7903832760448496e-9
3.556569276580048e-8
5.424138756781324e-8
5.786034347496709e-8
5.491801520946191e-8
4.7736569581618135e-8
3.7050495396512726e-8
2.3320394248184495e-8
5.213068449033128e-9
2.31559987491864e-8
5.936068209917769e-7
6.576042818333051e-7
2.6963536299340846e-6
1.6222622056322052e-6
9.825248778267546e-7
6.011342681477005e-7
3.0833098874795057e-7
8.139263075952268e-8
1.513859880617899e-7
4.935376806397572e-7
7.805909995744951e-7
4.374996914418614e-7
3.306378683898854e-8
6.447778773061028e-8
3.0957556025776366e-9
1.3833411308969998e-7
1.5648094035718898e-7
6.827838717678397e-8
8.38210669934664e-9
1.1585893653909403e-8
1.0810726890753298e-8
8.14312632284551e-9
5.725591276786968e-9
1.448388151259197e-10
5.939585816371448e-9
1.2583335870779064e-8
2.327551445830031e-8
4.0997555891489744e-8
6.524721678448177e-8
3.1622256530284036e-8
1.1245372539667897e-8
3.9052207653217105e-7
7.395468378485707e-7
1.8235493991844421e-7
4.204295601900131e-7
4.49141460142001e-7
4.50111116040174e-7
4.2443015483451314e-7
3.878679669214338e-7
3.6553225087241437e-7
2.3198269629739764e-7
6.904214961829387e-8
1.810662578488569e-7
1.1453649441920277e-7
4.0033708581875086e-8
5.204984756317799e-8
1.0997574961261406e-7
8.508485913664959e-8
8.257238474795807e-8
7.18272816237053e-8
6.932292248936211e-9
4.649333292551162e-8
7.111665438725772e-8
7.976000353659322e-8
8.178643082542911e-8
7.805228917637425e-8
6.798862039772489e-8
5.204119372998425e-8
3.0197514510851686e-8
1.0604599134852119e-9
5.4275705979835767e-8
1.6722231835356047e-7
1.3174809266917207e-6
4.154547234230859e-7
6.874140453168519e-6
2.4231783721660433e-6
1.2585704261579545e-6
6.144511471409007e-7
1.6040900946992953e-7
3.4768312544923616e-7
2.2535038879107035e-6
1.5705765418734915e-6
1.3423427113194459e-6
4.629068303795586e-7
1.60688712225465e-7
6.279911761469862e-8
1.0677684512139681e-7
2.2401446669459633e-7
1.5761026551131763e-7
4.305984848644423e-8
3.1582265684209407e-9
1.4066975758516411e-8
1.1219454015423782e-8
8.5234234968674e-9
4.066833457556427e-9
3.3798440574455832e-9
1.0395332481407431e-8
2.0552663467757534e-8
3.857041560311715e-8
7.015726388744404e-8
7.287080382485248e-8
1.1130257950010442e-8
6.891743208377315e-8
4.451912077263408e-7
8.102042901803317e-7
3.87608273667544e-7
5.973267919237614e-7
5.840544637852201e-7
5.479646250338905e-7
4.842424661101988e-7
4.2736274325362976e-7
3.1339569999301897e-7
6.027995226246298e-8
1.4996518575271297e-8
8.92428637897342e-8
1.0572196811599786e-7
4.8104471374861134e-8
2.940565712223067e-8
1.3633470611649657e-7
1.0095289577923575e-7
9.91085663289698e-8
8.404938006624577e-8
3.2644218531017176e-9
5.4090889549232626e-8
8.018464820670498e-8
9.184824482496438e-8
9.699189641351945e-8
9.546359659515648e-8
8.596010968205806e-8
6.89854179020858e-8
4.568388694222378e-8
1.4932209784918795e-8
2.9740670378382656e-8
1.2414884111986806e-6
1.6339064008155725e-6
4.63858087953268e-6
3.2512502288796344e-6
1.958364648046662e-6
1.1859384260053005e-6
4.882697750238854e-7
4.3152880373103665e-7
2.5557216676312118e-6
1.7668527548864417e-6
1.6728053363932215e-6
2.972187229899185e-6
6.675945045328556e-7
4.831505678146173e-8
7.153942751135688e-8
3.0273606973800325e-8
1.0360866192335158e-7
1.864217469544425e-7
7.592165065316723e-8
1.414340833441916e-8
1.4364654533492048e-9
5.5040359273465736e-9
4.2689391040197525e-9
2.781463278966682e-9
8.396575803883149e-11
3.187060278995447e-9
6.3888428973338535e-9
1.1043458254124281e-8
1.774993637233806e-8
2.5515860806037472e-8
2.1549076429448693e-8
2.027783451193234e-7
2.4675602091349405e-7
2.052508784529758e-9
1.8184939176604717e-7
2.7771100847092276e-7
3.5227842390999944e-7
3.9484944490242664e-7
3.7394389298380204e-7
2.551283137244909e-7
8.101566251036868e-8
3.514261383141428e-8
2.368808269229352e-8
2.2119085234526554e-8
3.201752779853447e-8
2.0253539136945218e-7
1.6975096034076038e-7
1.7946330360001073e-7
8.61505855700153e-8
5.598137231168103e-8
9.659327342756509e-8
1.1032063741447547e-7
1.2274191851323745e-7
1.3525535240976548e-7
1.4360636568353126e-7
1.427409896595051e-7
1.297084338122066e-7
1.0452479253020634e-7
6.767746016996347e-8
1.6200855217745066e-8
6.066447191538121e-8
1.8947143510221756e-7
3.1600245485697062e-6
1.3911867993883934e-6
0.000011082719411825744
5.070455246358244e-6
2.7112532131446514e-6
1.2251870118693454e-6
1.60044009392885e-6
1.8559707395503098e-6
1.6766903156812818e-6
2.7232912954670787e-6
5.209682491295893e-6
4.345591833090818e-6
9.07093309917468e-7
2.3975748930185413e-7
2.4214742997238305e-7
8.87570090373348e-8
7.894420638509547e-8
1.594781502193137e-7
5.455041068634513e-8
1.0960028798075456e-8
3.782807537140177e-11
3.8832433224796975e-9
3.3298654217797677e-9
2.0842037158316925e-9
2.7714776165947425e-10
2.9544939712829608e-9
5.7610368475573055e-9
9.902995851539283e-9
1.613728811299988e-8
2.41222295457113e-8
1.6847394080349663e-8
1.7053068391517897e-7
1.9012323787812644e-7
1.1140371533753383e-9
1.6409621324676536e-7
2.6993307387971e-7
3.525770996709443e-7
3.6662581638704245e-7
2.598582956988345e-7
9.14508483953083e-8
3.606818224007215e-8
8.54943586451672e-8
4.450080505955282e-8
2.202306460842602e-8
6.334307749854591e-8
1.9216899139635533e-7
2.179070611744059e-7
2.3969275000794847e-7
3.451279447826346e-8
1.3975644531439954e-7
1.4111864099722078e-7
1.402245762993125e-7
1.4986927325339521e-7
1.661611842535726e-7
1.8269386593174362e-7
1.9207060119761309e-7
1.875753166512414e-7
1.659406003028797e-7
1.276723378915328e-7
7.341638161716907e-8
3.672203811639122e-10
3.1688852381425182e-6
6.032307932992472e-6
7.010910067901835e-6
8.187624338444349e-6
5.6669362132030066e-6
5.235880636331394e-6
1.588560601158942e-6
1.996392378527623e-6
2.51535771778142e-6
5.16452153953142e-6
1.5942921037127058e-6
7.796057182733696e-6
3.877949862190936e-6
2.3936327781139106e-6
1.729593415472037e-6
1.4147948287008002e-6
1.3350977991295404e-6
9.501012380148207e-7
4.375813578724438e-7
3.8783174795079203e-7
4.317827086861415e-8
1.623146650588556e-8
6.390005810765375e-8
1.1998164246325028e-8
4.486051188924001e-8
6.322197520820943e-8
4.259784405606501e-8
2.065715495857344e-9
9.36737770180844e-11
5.952124191645936e-12
8.695197222004169e-14
2.456119058603535e-14
4.803467674149168e-13
3.4973724955680215e-13
4.289578843712458e-13
6.092941161752331e-13
9.15871574135104e-13
1.3894751802676831e-12
2.01647473723594e-12
2.6035903316886317e-12
2.903705061883959e-12
2.9815900460020996e-12
4.091763815269572e-12
9.599055505915754e-12
5.644912133546124e-12
1.595721230470663e-12
6.646869525371073e-13
3.726363949826431e-13
3.0810036082230195e-13
3.404275860114007e-13
4.236572468121564e-13
5.451016831394667e-13
7.064459384684687e-13
9.16861470502366e-13
1.1912947610256731e-12
1.5511156509822179e-12
2.0263385232198164e-12
2.6593589055149237e-12
3.5109104739271313e-12
4.669469174589643e-12
6.266553535810802e-12
8.502168825289483e-12
3.726502690911391e-10
1.798888033323659e-10
9.038851627803339e-11
7.642759121340717e-11
7.916204330243419e-11
9.078513916129105e-11
1.1055998532432426e-10
1.4045955767276755e-10
1.8505240162539955e-10
2.531578341248093e-10
3.623311007700396e-10
9.495687472209234e-10
2.1104768911031607e-9
2.2864126434625896e-9
1.094513704722132e-8
7.77250259730247e-9
1.5453963037737798e-8
6.0070513800970785e-9
2.0984200951004946e-9
4.161680529866488e-12
0.
0.
0.
0.
0.
0.
0.
0.
0.
0.
0.
0.
0.
0.
0.
0.
0.
0.
0.
2.901891995923746e-14
3.995889203204134e-14
5.514610073268868e-14
3.982543494531932e-14
0.
0.
2.3462632548797738e-14
3.358017610518552e-14
4.4509726614850417e-14
5.94500276298277e-14
8.202896939908109e-14
1.163901767548279e-13
1.682412763030717e-13
2.460996777382078e-13
3.629756749368708e-13
5.389209322564444e-13
8.05072778607333e-13
1.2101940329786974e-12
1.8314270230702057e-12
2.792243585377744e-12
4.292983055164575e-12
6.663877165600103e-12
1.2538874497414353e-10
2.754720547180779e-10
4.845941558973865e-10
6.684262793951207e-10
6.598500678183105e-10
3.768764656845204e-10
1.51740244375287e-10
8.641777432676526e-10
1.7092208322682738e-9
2.651666663145696e-9
3.6650305058219596e-9
4.7239726686600616e-9
2.1647074324331464e-9
5.953907625333129e-10
2.408005361131063e-9
3.733963267609391e-9
4.446910128218347e-9
2.361217524405012e-9
7.834715857413805e-9
1.4183894394391708e-8
1.4003237223667514e-8
8.88570952157547e-9
3.884724791180366e-9
2.958272561962311e-10
1.2807989968625633e-9
1.6422582945109905e-9
1.6243658353596164e-9
1.5434063921416812e-9
1.494469734530195e-9
1.5092482578409836e-9
1.605951096932056e-9
1.2907136295244074e-7
2.1144519878654302e-7
1.1772244002367245e-6
2.7400399466077144e-7
1.248363552719933e-7
5.3758812259717565e-8
1.3376594082546356e-8
2.2395957299962226e-8
9.341889459686127e-8
6.818089674373471e-7
2.2752635845739459e-7
4.034960963179035e-9
1.820664765152869e-9
5.703981020715139e-9
3.738190217264817e-8
4.293066726095325e-8
2.6544668584176764e-8
4.298743198738718e-9
8.807611762463709e-9
6.575328504857189e-9
5.1760722190409145e-9
4.1996698444109385e-9
6.507200133169689e-10
3.247527461870568e-9
7.488815103046525e-9
1.4254346767258407e-8
2.464013581857168e-8
2.708169846618417e-8
1.4662710185497548e-8
4.466609210717077e-9
5.699360933295005e-9
1.2634574793848034e-7
3.491996775733134e-7
8.15904736639346e-8
1.8691549488074205e-7
1.7179149960558413e-7
1.5351083316091917e-7
5.725834748730529e-8
1.2410417862239591e-8
1.4945615769895367e-8
4.959451802742861e-9
6.780989384983614e-9
1.4117401388086861e-9
7.593853798626324e-9
7.55855882966211e-9
1.6415619609277098e-9
1.605150271398911e-8
1.92486750881448e-8
1.5488169776436848e-8
1.4327049625469545e-8
1.1894691425421e-8
1.2539920375870586e-9
1.02474263455483e-8
1.931356065883732e-8
2.029168280373636e-8
1.844231752386178e-8
1.5482724447996217e-8
1.1552994340126837e-8
6.486909976925357e-9
8.537975308839479e-10
1.4643301715239037e-8
4.8245671861714e-8
2.7732190031835056e-7
8.671100984037783e-9
2.1309381399253028e-6
6.565392821038592e-7
3.4699933111824313e-7
1.8394531485175087e-7
8.37443112207647e-8
1.5155873126028582e-8
5.1787509953447125e-8
1.3361497145672927e-7
1.808670480038141e-7
2.0380647020531942e-8
4.508698323249289e-9
5.54255645901307e-8
8.559053038275934e-8
6.295351829026884e-8
2.1163223748546273e-8
1.338056354766868e-8
1.3618476084791265e-8
1.0403594693198942e-8
8.876324081064465e-9
4.944162397213607e-9
2.862979969877284e-9
1.0675890709444286e-8
2.2850731089597684e-8
4.315472660504271e-8
4.2220687780837006e-8
2.640725681873225e-8
1.246637465095322e-8
3.535844626372556e-9
1.8427082269522078e-7
4.255505037647913e-7
2.117864242483177e-7
3.0816287112906195e-7
2.7114885963986677e-7
2.483256581389174e-7
2.1381633829011937e-7
5.232963420238446e-8
1.3633922751192435e-9
4.67429953417024e-9
1.8258300744949503e-8
3.156447869681557e-8
2.9229871055383613e-8
5.402191857884423e-8
3.034563368852342e-8
6.331985083866277e-9
1.4858572798503758e-8
2.1881099285420504e-8
1.695472568959924e-8
1.5067594032785343e-8
1.2844295869136575e-8
1.77046932151095e-9
9.925535261959077e-9
2.3214500377744844e-8
3.3074003735346663e-8
3.097620922075231e-8
2.4774833092769535e-8
1.7532481089844942e-8
9.812285932993262e-9
9.56616095483503e-10
1.1458601551974235e-8
2.863193356043399e-7
3.97859495099373e-7
1.2585258726806487e-6
9.029897093931763e-7
5.910928313339333e-7
3.934801568558166e-7
2.333104086991375e-7
1.1211047360254326e-7
1.4159808306916556e-8
7.212382171146456e-8
1.1663722768554938e-7
1.1836052531416986e-8
6.179254447510307e-8
1.2692182719439137e-7
1.1361887589160341e-7
5.7758123545327544e-8
3.6816463464821027e-9
2.3677259414496215e-8
1.822651081614155e-8
1.510748701454052e-8
1.229648094737366e-8
1.9105343259851388e-9
1.0745766317253374e-8
2.7628186510480735e-8
5.634008099315027e-8
5.6277626497844584e-8
4.0052419862857705e-8
2.4868906269314194e-8
6.134943529796123e-9
3.194818216870221e-8
9.808014466723379e-8
2.790963976592051e-7
3.452885547389554e-7
9.048785426651973e-7
5.324475303125554e-7
3.8200944890453926e-7
3.0304558862985723e-7
7.449978321447522e-8
3.2058883290736667e-9
2.511044160301848e-9
2.077345300328845e-8
3.849180975740314e-8
2.019463696373817e-8
3.564414445866098e-8
4.016840877827883e-8
1.5354457104270106e-8
6.947861004827431e-9
2.5982111766041377e-8
2.240687360557554e-8
1.8623357150072717e-8
1.7603911229863108e-8
9.497951511736278e-9
5.1454557122486535e-9
1.9485075540629465e-8
3.2185510981251965e-8
3.3268988154397345e-8
2.871891849743093e-8
2.2267217282211595e-8
1.481194667695959e-8
6.250161219183059e-9
5.038127547923872e-9
2.4086884363709352e-8
3.454657365760175e-7
3.227985079267592e-7
1.814303647335516e-6
1.0001739525513468e-6
6.014888436798694e-7
3.678927685688924e-7
1.9658484083198338e-7
7.319808333975996e-8
3.3452338100792873e-8
1.4229019197676093e-7
2.020834858531617e-7
3.647881784209401e-8
2.6836289061409166e-8
1.0889481166975795e-7
1.2637620860763e-7
7.653187782987888e-8
1.400596749236874e-8
2.041358025291957e-8
1.7702453909203148e-8
1.3954042264846436e-8
1.1787264265026018e-8
4.59816614717317e-9
6.288612653135679e-9
1.861124881642425e-8
4.0072795286599496e-8
6.57221575371703e-8
4.7546891516943556e-8
2.9514463617458094e-8
1.1029242953740803e-8
1.9064735709195336e-8
2.4635340650748264e-7
4.5266783757400975e-7
4.3931123200801664e-7
4.5158915847013087e-7
3.699350454028647e-7
3.22308206022128e-7
2.828838279211644e-7
9.780557349211089e-8
1.188149030933919e-8
1.1595031109003484e-8
2.6121980557145656e-8
4.051756877141636e-8
5.288484708510534e-8
1.0857586959182238e-7
5.599042619033423e-8
1.4488038144839121e-8
1.791103191960301e-8
3.0059605315593546e-8
2.2829679344683495e-8
2.036882726269168e-8
1.7627593180054995e-8
2.4176843936911216e-9
1.3213142309659858e-8
3.008916038210169e-8
4.3210256825895806e-8
4.226589432249595e-8
3.475176291696136e-8
2.5259992888685104e-8
1.5165214701996497e-8
4.2007153720336994e-9
9.666213988325175e-9
3.679121737010627e-7
6.894448189506858e-7
1.344321637720685e-6
1.1961292719130457e-6
8.256383811243826e-7
5.755107755481842e-7
3.5349955958193167e-7
1.700448378352307e-7
1.1701554603857659e-8
1.4247161217657958e-7
2.5155815243035375e-7
4.130386689458356e-8
6.919118848517299e-8
1.6457880001532706e-7
1.5148939236567504e-7
7.849319446735537e-8
3.998378122526723e-9
2.6379239250485176e-8
2.122899063908373e-8
1.718065704366004e-8
1.4002497663791856e-8
3.121828845416348e-9
1.0864628616897314e-8
2.8992101182699225e-8
6.235872186726838e-8
7.23063150182686e-8
5.0452592038157105e-8
3.0983457326707216e-8
5.857087661035516e-9
5.2613706303719965e-8
8.880847094790366e-8
3.3077069998199387e-7
3.7029068887065487e-7
1.1368847229881246e-6
6.497622656088723e-7
4.6436816245588835e-7
3.697365634494166e-7
2.1246726353200982e-7
1.637027449046195e-8
3.119544798518099e-9
1.8446768303149467e-8
3.4891668139478334e-8
2.2275771587247936e-8
7.00763356168549e-8
6.147819650551767e-8
2.0852188048537378e-8
1.4137521055442892e-8
3.91776766722484e-8
3.0953751941209786e-8
2.6848903973220944e-8
2.5420126220004125e-8
9.89061597675256e-9
1.1316041597344137e-8
3.093399244483512e-8
4.3322098576847947e-8
4.3478741264701226e-8
3.8152740409974337e-8
3.0080928278975436e-8
2.0396750439787262e-8
9.18683152626364e-9
5.30465956640964e-9
2.856711285340898e-8
4.7332683508843693e-7
5.214239753421155e-7
2.2811702865490877e-6
1.3523461822513204e-6
8.153493725802391e-7
4.982190078890369e-7
2.5747393083444535e-7
7.341676348710964e-8
1.095758189840807e-7
3.645731412656138e-7
6.162979382057794e-7
1.0215726260239329e-7
4.9611400900138485e-9
1.0967868426257745e-7
1.6468546952738498e-7
1.1295730135048225e-7
3.359290046366778e-8
1.5098105569209222e-8
1.9239207862463106e-8
1.4800509284949987e-8
1.222151284887583e-8
6.6009191222752415e-9
4.037002074051978e-9
1.5089387600750254e-8
3.311098384998752e-8
6.732791335453223e-8
6.584982387818373e-8
3.9819942938304384e-8
1.5770893804719263e-8
2.2570327226933376e-8
2.8652363258730723e-7
5.161032318956862e-7
4.483620196748163e-7
4.986463711789063e-7
4.256072534539603e-7
3.744424320515616e-7
3.3062206864031897e-7
2.3670917040913985e-7
4.30191614744383e-8
1.0399080886627292e-8
1.6110710198514812e-8
2.615724105697571e-8
6.022789110512206e-8
1.222251645480731e-7
5.9107703704450075e-8
1.3164243428306524e-8
3.864179690179829e-8
4.1988797053161466e-8
3.31223337405041e-8
3.164647771463696e-8
2.1565785996330508e-8
4.953595136496464e-9
2.7998990201352326e-8
4.880497858733518e-8
5.720670488390644e-8
5.4295492181889515e-8
4.563823817272984e-8
3.405628999062827e-8
2.1091353093976823e-8
6.61574397570952e-9
1.1669229815151428e-8
5.279285101884499e-7
1.065714869474471e-6
1.831480860432129e-6
1.7253340081597971e-6
1.1786616429593906e-6
8.136350216914584e-7
4.806571936224829e-7
1.8212968314857923e-7
1.3568330995569867e-7
6.258783726073083e-7
1.1115697273148579e-6
2.1081062386744094e-7
4.2730194672779534e-9
1.6943276530739233e-7
2.094183979239195e-7
1.3285895240130332e-7
3.708810270172412e-8
1.8208979739991565e-8
2.2460382283257247e-8
1.7372616367989642e-8
1.4153701646974149e-8
6.768469756078718e-9
5.83470918837248e-9
1.955035124223692e-8
4.326458279929291e-8
9.01247611334117e-8
7.555770514560354e-8
4.559090162081182e-8
1.3649825422548423e-8
5.7174051676128604e-8
8.864402936086344e-8
3.653617472987709e-7
4.303804335782686e-7
1.0843617410779533e-6
7.284111528057613e-7
5.45020591190043e-7
4.3535968674970195e-7
3.5199913824221995e-7
8.381478053216218e-8
1.5038788850540168e-9
1.6317944963326768e-9
1.1559754782770253e-8
6.536625586561672e-9
8.766844359034878e-8
6.450490745462678e-8
1.860597382848002e-8
4.0440717017271436e-8
5.952028137231989e-8
4.6649269055904306e-8
4.458971734448797e-8
3.590207930883389e-8
2.013909551357378e-10
3.048410239863182e-8
5.1314812651242777e-8
5.879068277258319e-8
5.8133433026848295e-8
5.21296824481518e-8
4.2017718775941607e-8
2.9105775622605404e-8
1.3646672000145754e-8
6.453863416357615e-9
3.774592051035072e-8
7.294559728677492e-7
8.594860843463379e-7
3.2273550043608255e-6
1.9934333570317007e-6
1.1828640921335823e-6
7.065150878337869e-7
3.267126333020292e-7
1.845887950672849e-8
6.038329459061479e-7
2.0690987826625477e-6
1.192260502723229e-6
4.3021066480358403e-7
1.3020460930785016e-7
4.988672624724481e-8
1.942824868322303e-7
1.8504164907162526e-7
8.280227793870301e-8
8.042720903361098e-9
1.6122970490361788e-8
1.4682322492655543e-8
1.133812498266778e-8
8.124242489039367e-9
1.6426293776511603e-10
8.41200503775923e-9
1.92322611929006e-8
3.923720056883099e-8
7.840074802337721e-8
7.005263134509408e-8
3.089772516501981e-8
1.8618075534383788e-8
3.4519539398941697e-7
6.315304711097323e-7
3.3035666310231334e-7
4.775621479848074e-7
4.5482752311022304e-7
4.2472763873535936e-7
3.818717621995612e-7
3.233222853467379e-7
1.0381904319643792e-7
2.3350782410363024e-9
1.606061416440671e-8
1.877358095360746e-8
2.0716208964691808e-8
8.963897090957937e-8
4.6794320551675144e-8
3.0104347054670747e-9
8.84765805366983e-8
6.007690969916138e-8
5.571464526415309e-8
5.0068269270969895e-8
5.386245058910118e-9
3.319319713630383e-8
5.949128591969841e-8
7.330327670840084e-8
7.778752750062854e-8
7.493023699182651e-8
6.535187778278691e-8
5.0801543267351766e-8
3.3160839447172635e-8
1.2588551387251261e-8
1.3444257691631724e-8
8.670669266247409e-7
1.90325272554689e-6
2.7107149049402294e-6
2.835764022911006e-6
1.922838701101029e-6
1.3227943756163256e-6
7.197185129379701e-7
6.413360081427445e-8
2.046833489743035e-6
1.8533007887925084e-6
1.4635242381185695e-6
7.121893588529667e-7
2.3443124568824935e-7
6.080159916303977e-8
2.427530382388081e-7
2.4031029630870097e-7
1.1608419164548025e-7
1.8652239829047894e-8
1.4083700259442502e-8
1.6004709747196784e-8
1.2220655736134796e-8
8.738526849435886e-9
8.394103499163269e-10
8.204251017006111e-9
1.907143398579163e-8
3.884082110736663e-8
7.964662473906614e-8
9.922237962260836e-8
4.306964598196052e-8
4.4319720929389067e-8
8.943379394654796e-8
4.080301578898966e-7
5.566718744814117e-7
7.078388496854679e-7
7.031513052024967e-7
6.039721859204148e-7
5.178586393502783e-7
4.249479355650337e-7
1.9334798016775593e-7
7.325778764380113e-10
3.5893833517542617e-8
4.044047243925943e-8
3.631594803221451e-8
4.5578858294021225e-8
4.158960647917603e-8
1.2089845177356838e-9
1.2676588499252855e-7
8.835877022186919e-8
8.439235368043247e-8
7.614063674747697e-8
7.655100810503487e-9
4.237235950280393e-8
6.633360614603707e-8
7.842913311678586e-8
8.511730871858976e-8
8.614853101447265e-8
8.000944384346214e-8
6.694366012167874e-8
4.852507877272535e-8
2.534775232809889e-8
4.868833846500695e-9
4.9394426849739074e-8
1.327917980047716e-6
1.7484212047512434e-6
4.887108141065235e-6
3.4214287360485126e-6
2.0208592488690045e-6
1.1953823637909377e-6
3.4123044580274024e-7
1.7583328621895467e-6
1.8162061728193953e-6
1.5556350097640142e-6
2.3240771275121886e-6
9.105866768929489e-7
2.3371119560700627e-7
5.390347059739667e-8
7.969511371746293e-8
2.2022439708342206e-7
2.168624016269581e-7
6.220603398741777e-8
8.394937135108493e-9
7.659709648103266e-9
8.83892883533579e-9
6.550725383210424e-9
3.895403961907117e-9
1.2906266606453662e-9
6.362004561526787e-9
1.2768025227899567e-8
2.371935491709958e-8
4.388724604681588e-8
7.632402336419653e-8
2.401836899033921e-8
5.57379426414152e-7
4.2634167625056064e-7
9.715960456817777e-8
3.0212968847170047e-7
3.740001302919779e-7
4.1165209450184403e-7
4.013553332951664e-7
3.0487287993507987e-7
1.0250961408053084e-7
2.4739193316220474e-8
6.326770267181558e-8
6.744927251326359e-8
4.927514299266037e-8
7.851895844829146e-9
8.292455239902599e-9
5.351619294955247e-8
1.0241700944922088e-7
1.0078122386919666e-7
7.847820158022635e-8
3.6977751654530144e-8
8.184000292388977e-8
9.331839413520876e-8
1.0184255542899673e-7
1.1229526424887143e-7
1.2120537914697846e-7
1.2358056296014303e-7
1.1586002291656197e-7
9.786400111495445e-8
7.169710576749541e-8
3.861992068578431e-8
3.1630939142091238e-9
1.7305224759455586e-6
4.504548170953812e-6
3.899474435538703e-6
5.693625551585678e-6
4.18144040022181e-6
3.4086509846358818e-6
1.8356407370079797e-7
1.7875297599721525e-6
2.0003909425310595e-6
2.960926547125599e-6
6.532599362094759e-6
2.9618189106202737e-6
4.0080560335560485e-7
1.2321383555454545e-7
8.946504078278044e-8
1.0147385808012687e-7
2.049054495064046e-7
1.0955788809278314e-7
2.2774460038768066e-8
2.370962006757188e-9
5.224585049922866e-9
5.448646686273343e-9
3.78362707361945e-9
1.0840877080521494e-9
2.8799009157483093e-9
6.725102590247817e-9
1.2240750221583869e-8
2.1601049395567935e-8
3.8293209963509455e-8
5.971663867908094e-8
1.246123450327275e-7
5.01844440060236e-7
3.4619776016262656e-7
8.876426862276253e-8
3.097958071229763e-7
4.135866122198734e-7
4.4819425180276495e-7
3.456131116769045e-7
1.3624213804766057e-7
2.3178407578077985e-8
7.8942166626109e-8
7.68236172328584e-8
8.077774592917209e-8
3.5817048228547175e-8
3.675184021198062e-8
1.3202191603550064e-7
1.60912499225019e-7
1.9024516985339668e-7
5.314465596335721e-8
1.1424213652670253e-7
1.2607564208913526e-7
1.2073196835312697e-7
1.250081327598873e-7
1.3730061833491522e-7
1.5210831218499408e-7
1.6298555562050942e-7
1.6369775730229664e-7
1.5048985356092315e-7
1.2331090297306923e-7
8.362680738694219e-8
3.080004599075935e-8
4.057473511151427e-8
3.1404632659611676e-6
6.0679574364014245e-6
6.957272184214196e-6
8.022458700660228e-6
5.548562525257529e-6
3.526545448697598e-6
1.625420181447937e-6
1.8586774481232558e-6
2.419074844095309e-6
4.854375158623973e-6
1.4875890338392784e-6
6.326186253487033e-7
2.156331820588683e-6
1.0524378269852034e-6
3.595518428616097e-7
6.23404046916811e-7
3.375848918707997e-7
8.142469662659339e-9
1.3599660107585473e-8
2.2743308021639134e-8
5.756488511161669e-9
1.2307328024367585e-9
2.5858029463085796e-10
9.365818066026409e-10
7.24694139103092e-10
1.8118634611028705e-10
8.664484232011188e-10
1.8627783629633243e-9
3.1604956540609215e-9
5.137720692599942e-9
1.425782835476152e-8
2.329194037279387e-8
1.5143598460650783e-8
5.125823695662989e-9
2.7569933044977807e-8
4.9331166923670715e-8
5.115934817088615e-8
2.7310539325605335e-8
3.1408839324709667e-9
2.9471074247836106e-8
4.420727851953983e-8
4.3990727467392e-8
3.67848292348682e-8
4.537090948062685e-8
6.965973952031295e-8
6.722904104724586e-8
7.785170001089161e-8
8.98670385681977e-8
4.9061147177692586e-8
8.990629086734913e-9
2.8672987192113237e-8
7.805391134754221e-8
7.575636539284703e-8
1.9227234432694164e-8
1.9952790676319845e-8
1.2969354632986953e-7
3.3173516928942356e-7
1.719306253049969e-7
2.7174531847484767e-7
2.2527108027227446e-7
2.0947063505675148e-7
3.9659507663808055e-9
4.915251557746796e-6
3.977421880995212e-6
1.133501613313464e-6
1.0379781347513146e-6
3.498408839459802e-6
7.269775179937753e-6
4.604968895894367e-6
6.298943250511799e-8
1.6699145775652136e-6
2.0992198480958656e-7
1.740702192276185e-7
2.147560623372399e-7
2.2146222362845942e-8
1.134967516699986e-8
1.9817393742053557e-8
2.9892981377366895e-8
1.3360518989002874e-8
2.046691416612754e-9
2.0580427161672515e-11
1.675484101523886e-11
3.138111542184606e-13
7.092419134160228e-13
4.915847755941877e-13
1.0400317356818715e-12
1.5314974870873524e-12
2.104290787728021e-12
2.7992217825547052e-12
3.5988487710912027e-12
4.473327984240376e-12
5.348273613096507e-12
1.7554376526433482e-12
2.9522961251868495e-13
6.906595028915986e-13
1.5214869446423401e-12
2.1922670292175688e-12
2.744861291788968e-12
3.2462194193805674e-12
3.753105859980464e-12
4.3057743453483646e-12
4.9333911077519656e-12
5.660447704295247e-12
8.509446625306079e-12
5.4567074049743595e-12
2.8566911515653556e-12
1.7977461440938009e-12
1.6885090698908668e-12
2.0368868803083028e-12
2.657308158398568e-12
3.5348319018959623e-12
4.739354570298594e-12
6.403887507730692e-12
8.739173142901691e-12
1.2076900863507003e-11
1.6953019174233568e-11
2.426605768694057e-11
3.559194859162538e-11
5.3852097335126495e-11
8.485207372687315e-11
1.4121822484955728e-10
2.5398705811914995e-10
5.142698001585788e-10
6.440382873096264e-9
5.131412730122753e-9
1.976372394886412e-9
1.0974142895586904e-9
8.6651779954209e-10
8.662374408426761e-10
1.035033969885837e-9
1.450235077919704e-9
2.335414893681055e-9
3.2198140861167676e-9
2.588488618480781e-9
1.6440208012985252e-9
6.314760816372393e-9
5.860983713391965e-9
1.235733807870375e-8
4.1907559910448865e-9
1.3612787987351655e-9
3.565496074804532e-12
0.
0.
0.
0.
0.
0.
0.
0.
0.
0.
0.
0.
0.
0.
0.
0.
0.
0.
0.
2.7502317637613228e-14
3.7866418479779663e-14
5.2256290064142635e-14
7.22844267373755e-14
1.0023157289475557e-13
8.220779059075041e-14
3.43623142220317e-14
3.022323229729936e-14
4.3331541698973705e-14
6.252116296103328e-14
8.407556037012884e-14
1.1288391289163337e-13
1.5589830641249725e-13
2.2147650994519165e-13
3.2119382021753266e-13
4.724138636703535e-13
7.019415876600009e-13
1.0516974883995955e-12
1.5879246408934505e-12
2.4164784136635387e-12
3.708736419664765e-12
5.746420663543889e-12
9.001015008307014e-12
1.4278525707976593e-11
2.697336183956264e-10
6.428400827837276e-10
1.133589233317533e-9
1.33487476563145e-9
8.245710912900339e-10
2.6402457572335434e-10
1.6516783498435091e-9
3.1803384524602036e-9
4.785877292510389e-9
6.434034369810591e-9
8.087350946715454e-9
4.056356953593794e-9
5.918103876998904e-10
2.6331474052646135e-9
3.7645010460122805e-9
4.1393382907033495e-9
2.0234196649417074e-9
8.101539244438764e-9
1.5111685311364033e-8
1.608726620466048e-8
1.399525474455039e-8
1.2002019301869208e-8
7.0875687037488745e-9
2.0661367667090396e-10
2.4884882646696584e-9
2.7348010513178625e-9
2.6333473393386864e-9
2.5264744235546653e-9
2.4898563514371134e-9
2.5461507643387836e-9
2.71073623684284e-9
1.523655787578969e-7
2.7816625580012334e-7
9.480297768526835e-7
2.5351091771090897e-7
1.0639346525329557e-7
3.954298534082671e-8
1.0467321477334528e-9
4.324949993649665e-8
2.2340851647115803e-7
3.6174505351791096e-7
1.7034771892030055e-7
6.227656561428284e-9
7.538102516941985e-9
2.1969555323327854e-9
2.0122673949457874e-8
4.506904437617218e-8
3.418149883624797e-8
1.3311690727391384e-8
6.537654000952948e-9
6.743460719944359e-9
4.959965913124106e-9
4.1027404276761005e-9
1.8573258772144183e-9
1.766077342736616e-9
4.973594197082312e-9
9.472095017260868e-9
1.6452784645353482e-8
2.5290344889490163e-8
2.0952769088985528e-8
7.906737613785723e-9
2.4970180023621333e-9
1.3754411748642419e-7
3.9266418208492707e-7
4.411089790341926e-8
1.7935231947238342e-7
1.8511251848956998e-7
1.8297282625165345e-7
1.7532834447884853e-7
8.159859223180594e-8
5.866531079300915e-9
2.2032137115987756e-9
5.921282230979208e-9
1.3111873872620373e-8
2.513926997581346e-8
1.2641490631830858e-8
6.816292125251481e-9
2.765478158343656e-8
2.4695861041621406e-8
2.056065911350702e-8
1.979978183297069e-8
1.3295939450388714e-8
3.1737228823499913e-9
1.862727209495504e-8
2.568038980431513e-8
2.5360466408539144e-8
2.3013765298026436e-8
1.926939513453707e-8
1.4094466378015363e-8
6.98152135773652e-9
4.5263928222867824e-9
2.958257229706963e-8
2.966763198316078e-7
8.123999986758758e-8
1.961478750213705e-6
7.461077888587259e-7
4.141142002823755e-7
2.319414853921928e-7
1.1336479334275692e-7
3.220390948250919e-8
4.102014624233606e-8
1.1935804950297028e-7
1.5417256735725163e-7
3.744367190912327e-8
1.1802213239150959e-8
1.0788602121524487e-8
1.870276618652425e-8
8.312880536549868e-8
7.684490232009748e-8
3.093172948277765e-8
3.811238947061199e-9
1.0969499043668377e-8
8.211230565720961e-9
6.558276762187882e-9
4.185955412095234e-9
1.2679196702845343e-9
6.105844130273113e-9
1.2366314151514592e-8
2.257078142908382e-8
3.796542085745624e-8
3.9399305013353344e-8
1.5809303961352306e-8
3.0788964448794835e-9
2.2977421652551964e-7
5.744471055256897e-7
1.2107559550403675e-7
3.08767150529297e-7
3.168374985917232e-7
3.110615993909128e-7
2.9630691958144416e-7
2.824369841208145e-7
2.557305626508425e-7
1.0815594219113119e-7
5.5934553976779843e-8
1.3756903632309328e-7
9.478928411250473e-8
3.506017907719535e-8
1.5771048611022077e-8
5.6966254846683914e-8
4.498471460968707e-8
3.9085501805982726e-8
3.82469616689887e-8
2.016585630470155e-8
1.2540636583540262e-8
3.779070133738423e-8
4.638306554969054e-8
4.6226218753252057e-8
4.2655883411956096e-8
3.614387031449533e-8
2.6753266171319286e-8
1.3818171417657312e-8
6.515452515741431e-9
4.8566608385972646e-8
1.536606530470091e-7
6.474329213168314e-7
5.879516667277005e-8
4.28863055794468e-6
1.2564546263332788e-6
6.437119642873802e-7
3.1922133601584883e-7
1.2082055396631712e-7
2.765645130180649e-8
2.286176121756758e-7
7.110912990937613e-7
9.005401504780202e-7
6.044949761587563e-8
3.219982756339914e-8
3.224153869689597e-8
1.3492001417471488e-7
1.3395775007839407e-7
5.917623579945756e-8
1.2841253953401622e-9
1.7103819098960448e-8
1.3826504504917559e-8
1.0921215169003157e-8
8.119532509508407e-9
1.6973660867594507e-10
8.078284645860453e-9
1.834070679845253e-8
3.651597046809896e-8
6.746191930992682e-8
5.5002975305518803e-8
2.6157293797156535e-8
9.167482509124376e-10
4.422132735966629e-8
3.0828240001206607e-7
5.790828361810679e-7
5.177845885858126e-7
5.777773565891946e-7
4.883769209490438e-7
4.220875448857414e-7
3.5985359497630166e-7
3.327948219645099e-7
1.5001687234536627e-7
4.5326150030439724e-8
4.0057645903221106e-8
1.1844728534751417e-7
1.3687824383262023e-7
6.236085526841041e-8
6.0742860439907435e-9
5.690759900943297e-8
5.601800045331224e-8
4.556854404118948e-8
4.413979851158448e-8
3.253977135441556e-8
3.790343204642208e-9
3.5565634461655136e-8
5.424134427278463e-8
5.78603045100856e-8
5.491797601557157e-8
4.773653349380474e-8
3.7050466308758115e-8
2.3320375409225853e-8
5.21306352919396e-9
2.3155983678097384e-8
5.93606227060468e-7
6.576035356563626e-7
2.696351361577833e-6
1.6222607316095104e-6
9.825240282878665e-7
6.011337825170397e-7
3.0833080522307064e-7
8.139274401745717e-8
1.5138537747195238e-7
4.935357292064612e-7
7.805879142390399e-7
4.374977417030724e-7
3.306370114665091e-8
6.447766835733505e-8
3.095553525844196e-9
1.3833421808958837e-7
1.5648079009498783e-7
6.827824477634571e-8
8.382047364850664e-9
1.1585913710171459e-8
1.081072899879008e-8
8.143129135111973e-9
5.725591018947155e-9
1.4484636109484198e-10
5.93959649548513e-9
1.2583355156158898e-8
2.3275550951550584e-8
4.099762231671255e-8
6.524730476389523e-8
3.162218245449912e-8
1.1245384793477305e-8
3.905217800196606e-7
7.395471731305714e-7
1.8235526174601602e-7
4.2042982640453686e-7
4.491415778515554e-7
4.5011112203677806e-7
4.2443007435805067e-7
3.878678490701631e-7
3.655322114592968e-7
2.3198283664440205e-7
6.904231529497486e-8
1.8106648236421942e-7
1.1453661580154064e-7
4.003377040820142e-8
5.204968695060405e-8
1.0997568089308835e-7
8.508478186838651e-8
8.257228431351555e-8
7.182726329173891e-8
6.932398883092976e-9
4.649324000574832e-8
7.111659795996716e-8
7.975995190024513e-8
8.178637485144176e-8
7.805223210464717e-8
6.798856820274444e-8
5.20411520486866e-8
3.0197488495647396e-8
1.0604646420114033e-9
5.4275683353049544e-8
1.6722226943713143e-7
1.3174794121776899e-6
4.154541957968699e-7
6.874135236864118e-6
2.423176198514535e-6
1.258569334349517e-6
6.144506956197819e-7
1.6040918336096083e-7
3.476814558440469e-7
2.253493702758421e-6
1.5705782331377294e-6
1.3423408209999161e-6
4.6290568828624646e-7
1.606885307207071e-7
6.27988981990493e-8
1.067771510062504e-7
2.2401443334768873e-7
1.5760999536252298e-7
4.305972626706616e-8
3.1582883238936932e-9
1.406699117446904e-8
1.1219458920333663e-8
8.523428432000172e-9
4.066827728377568e-9
3.379856952763793e-9
1.039535437451937e-8
2.0552706088557372e-8
3.8570500680259626e-8
7.015741916667024e-8
7.287061284344903e-8
1.1130189337498564e-8
6.891742773117006e-8
4.4519095002924935e-7
8.102038952718836e-7
3.8760904883109565e-7
5.973272617959476e-7
5.840546420793671e-7
5.479646163795582e-7
4.842423417181554e-7
4.2736263522480505e-7
3.1339592010578384e-7
6.028011716381672e-8
1.499633664789273e-8
8.92431656220106e-8
1.0572217620568656e-7
4.810455924728489e-8
2.940551312002299e-8
1.3633463432645998e-7
1.0095280474874647e-7
9.910843597899013e-8
8.404939479248736e-8
3.264593771442828e-9
5.409076781306428e-8
8.018457810317384e-8
9.184818257239947e-8
9.699182726181924e-8
9.54635220629333e-8
8.596003667048634e-8
6.89853541919145e-8
4.5683839530555305e-8
1.4932184955489392e-8
2.9740666883781436e-8
1.2414869069167626e-6
1.6339040277155966e-6
4.638577185533929e-6
3.2512466100030283e-6
1.958362476562728e-6
1.185937115992941e-6
4.882696669270623e-7
4.3152515085362814e-7
2.5557196318633338e-6
1.7668538487656274e-6
1.6728021596488776e-6
2.9721749911561574e-6
6.675900140278663e-7
4.8314758635236285e-8
7.1538455326939e-8
3.027333281755493e-8
1.0360927845344364e-7
1.8642188484969756e-7
7.592141204267379e-8
1.4143348816902142e-8
1.4365073072719789e-9
5.5040516084819215e-9
4.2689451925428096e-9
2.7814652273126692e-9
8.397544551314435e-11
3.1870748954569245e-9
6.388867416098894e-9
1.104349961388796e-8
1.7750001794596943e-8
2.551594964468409e-8
2.1549080101048667e-8
2.0277937399483495e-7
2.467569721009515e-7
2.0527475069703565e-9
1.818500407949576e-7
2.7771170310944333e-7
3.522790733367154e-7
3.9485001097184765e-7
3.7394450572310076e-7
2.5512904788320006e-7
8.101610684554265e-8
3.5142430903642465e-8
2.368838248490221e-8
2.2119306021864487e-8
3.2017233772743704e-8
2.0253546264814203e-7
1.6975078956982548e-7
1.7946307921919076e-7
8.61512022899364e-8
5.5980951002743716e-8
9.659310406676372e-8
1.1032053292468006e-7
1.227418173450176e-7
1.3525523677510565e-7
1.4360623264151193e-7
1.427408441758069e-7
1.297082866203008e-7
1.0452465761594648e-7
6.76773512288547e-8
1.6200782763245266e-8
6.066450603770558e-8
1.8947145753285472e-7
3.160019714145804e-6
1.3911831741033967e-6
0.000011082713086492378
5.070448312714069e-6
2.7112489568221447e-6
1.2251852428945904e-6
1.6004289691188736e-6
1.855973198025438e-6
1.6766894730188285e-6
2.72328441451522e-6
5.20969123939583e-6
4.345592499228368e-6
9.07084464076394e-7
2.397565422179953e-7
2.4214527196673504e-7
8.875608916314365e-8
7.894510653103654e-8
1.5947863960599716e-7
5.455020404440714e-8
1.0959977665915528e-8
3.778741798303482e-11
3.883266966316633e-9
3.3298730765909743e-9
2.084205242310446e-9
2.771609385909608e-10
2.9545136290111236e-9
5.7610693906442614e-9
9.90305081186404e-9
1.613737665884067e-8
2.412235074273635e-8
1.684728186699877e-8
1.7053197838563444e-7
1.9012432985708502e-7
1.1137141705699633e-9
1.6409717657944525e-7
2.699342114192406e-7
3.5257826816522004e-7
3.666269942307417e-7
2.5985939294712796e-7
9.145142915930405e-8
3.6068039486022157e-8
8.549437011000073e-8
4.450073135738818e-8
2.202285966218556e-8
6.334262246425011e-8
1.9216889456518855e-7
2.1790688403700856e-7
2.396925358664534e-7
3.45115160498963e-8
1.3975592563595643e-7
1.4111837762271943e-7
1.402243864060157e-7
1.4986909835865896e-7
1.6616099745237355e-7
1.826936487787569e-7
1.9207034186260842e-7
1.875750179488269e-7
1.659402844073956e-7
1.2767203673720057e-7
7.341612173217904e-8
3.674273625401189e-10
3.1688802584007394e-6
6.032289838336375e-6
7.0109106218758545e-6
8.187609696952677e-6
5.6669214096569324e-6
5.235859371128155e-6
1.5885579184772289e-6
1.996390391456131e-6
2.5153524380785053e-6
5.164505823735799e-6
1.594346838721463e-6
7.796043061357126e-6
3.877972063729927e-6
2.3936618793075754e-6
1.7296226483221583e-6
1.4148200566127586e-6
1.3351188655017659e-6
9.501355270797948e-7
4.3759083945893205e-7
3.878004751343463e-7
4.3186290598356866e-8
1.6231999336986598e-8
6.393896194215801e-8
1.1998160162597648e-8
4.4843147898707526e-8
6.321258990364127e-8
4.26171757283118e-8
2.0662460207006113e-9
9.365908744718608e-11
5.972019019462176e-12
8.707662513942242e-14
2.45938679876855e-14
4.804215105691836e-13
3.497379358335406e-13
4.2894655007015034e-13
6.092723815412753e-13
9.158371873663975e-13
1.3894281356707981e-12
2.0164306052003925e-12
2.603585127249588e-12
2.9037407446341136e-12
2.981630214737676e-12
4.091752514124773e-12
9.59886233557047e-12
5.645221887152928e-12
1.5957810091175951e-12
6.647045774026877e-13
3.72640100850992e-13
3.080970568893767e-13
3.4041761391033624e-13
4.236423985718316e-13
5.450872988123483e-13
7.064227989410025e-13
9.168333716316145e-13
1.1912576718769257e-12
1.5510675215926245e-12
2.0262731015633663e-12
2.6592722585365955e-12
3.5107908912662732e-12
4.66930909104945e-12
6.266329159414321e-12
8.501851667425292e-12
3.7263945389493987e-10
1.7988339311673244e-10
9.038609716200309e-11
7.64257203517892e-11
7.91601899469049e-11
9.078302443656459e-11
1.1055734052343386e-10
1.4045601499487244e-10
1.8504736539798094e-10
2.5315021553241095e-10
3.623186955363396e-10
9.49503773808914e-10
2.1105445369921562e-9
2.2863698062146412e-9
1.0943798039590282e-8
7.77266681613111e-9
1.5452932731988857e-8
6.0073220770963744e-9
2.098865744116057e-9
4.1676251480537815e-12
0.
0.
0.
0.
0.
0.
0.
0.
0.
0.
0.
0.
0.
0.
0.
0.
0.
0.
0.
2.901851878741526e-14
3.995832946567564e-14
5.514529609914724e-14
3.9824776648905235e-14
0.
0.
2.3462323788258553e-14
3.3579608677933615e-14
4.450899432016531e-14
5.944908594934464e-14
8.202770120708387e-14
1.1638851610948785e-13
1.6823872547286594e-13
2.4609585615471435e-13
3.6296971282284667e-13
5.389124347501716e-13
8.050600519577362e-13
1.210174761668711e-12
1.8313965857649415e-12
2.792196600737411e-12
4.292908602258147e-12
6.663759115026253e-12
1.253865499117106e-10
2.7546673101781084e-10
4.845846174579052e-10
6.684147202912023e-10
6.598431922178888e-10
3.7688053085425483e-10
1.5172228578069165e-10
8.641453304161603e-10
1.7091743909718869e-9
2.6516069047033485e-9
3.6649583009990663e-9
4.723889189160002e-9
2.164655884764921e-9
5.95416138191494e-10
2.408008786014228e-9
3.733998330150469e-9
4.447019756964923e-9
2.3611351035130204e-9
7.834606817015252e-9
1.4183478841390618e-8
1.4002393760018756e-8
8.884820440353304e-9
3.88416433656991e-9
2.956254213181509e-10
1.2808146387244788e-9
1.6422241849275347e-9
1.6243227314279278e-9
1.5433634279232548e-9
1.4944286595204187e-9
1.5092092565237288e-9
1.6059142497460144e-9
1.2907202877681818e-7
2.1144539117166477e-7
1.1772295033082003e-6
2.740049075537711e-7
1.2483675600979041e-7
5.375899000235699e-8
1.337666154191379e-8
2.2395955238448708e-8
9.341890303726408e-8
6.818039717851965e-7
2.2752722107352233e-7
4.034957766055199e-9
1.8206714443982793e-9
5.704026690885721e-9
3.738200980713216e-8
4.293075332377827e-8
2.654470876094658e-8
4.298719702583157e-9
8.807627427613199e-9
6.575339887837709e-9
5.176082037428079e-9
4.1996770110851665e-9
6.507181969447881e-10
3.247536697717539e-9
7.488834830276199e-9
1.4254385055536145e-8
2.4640200574343973e-8
2.708172813301909e-8
1.4662721501358127e-8
4.466607993971925e-9
5.699381808262883e-9
1.2634599323773484e-7
3.4920017100008715e-7
8.159099693792573e-8
1.8691611388808492e-7
1.7179204571787666e-7
1.5351146178397363e-7
5.725928999809625e-8
1.2410204484213336e-8
1.4945556500815887e-8
4.959405226685558e-9
6.781054942844962e-9
1.411665409827467e-9
7.59397389783022e-9
7.558633579416437e-9
1.6415423458644568e-9
1.6051532483489927e-8
1.9248714691042705e-8
1.548820001476389e-8
1.4327076696536694e-8
1.1894716747346117e-8
1.2539981689269209e-9
1.0247444010839762e-8
1.9313604302519848e-8
2.0291732872698877e-8
1.8442363423871523e-8
1.5482763266515437e-8
1.155302391993081e-8
6.486927748687785e-9
8.537968133055609e-10
1.4643334197963099e-8
4.824579262822222e-8
2.7732233269429013e-7
8.670757222169607e-9
2.1309402638128495e-6
6.565402552217568e-7
3.469998743726091e-7
1.839456155994159e-7
8.374445763028245e-8
1.515592258930631e-8
5.17875334527043e-8
1.3361503413681158e-7
1.808669923288586e-7
2.0380650018724338e-8
4.508726448817979e-9
5.5425660351061646e-8
8.559065078671442e-8
6.29535917960044e-8
2.116322957890474e-8
1.3380580961245526e-8
1.3618491307519562e-8
1.0403606709888743e-8
8.876334425849695e-9
4.944166920218662e-9
2.8629846891511638e-9
1.0675905315250226e-8
2.285076244816188e-8
4.3154783692501234e-8
4.2220726636815956e-8
2.64072807601058e-8
1.2466384643271794e-8
3.535853638401374e-9
1.8427105640558904e-7
4.2555092214070017e-7
2.117869400098353e-7
3.081634157411379e-7
2.711493133478847e-7
2.483260511047913e-7
2.1381704420464942e-7
5.233033477429465e-8
1.3635626256707653e-9
4.6743869241616416e-9
1.8258391019413683e-8
3.1564595425408644e-8
2.9230102681473486e-8
5.4022270866069105e-8
3.0345768213101967e-8
6.332019386476735e-9
1.4858594483033145e-8
2.188113384430818e-8
1.6954751086195937e-8
1.5067616656228155e-8
1.2844315520045824e-8
1.7704717179841284e-9
9.925551396861745e-9
2.3214537496224698e-8
3.307405835078808e-8
3.097626194930271e-8
2.4774875800587598e-8
1.7532511709118214e-8
9.812303615012926e-9
9.566190930905263e-10
1.1458618875548809e-8
2.863197238636187e-7
3.9786023626834824e-7
1.258527129388147e-6
9.029908300037934e-7
5.910936005646826e-7
3.9348068653164256e-7
2.3331072914921845e-7
1.1211063267304161e-7
1.4159843144289047e-8
7.212388451620792e-8
1.1663731732459607e-7
1.1836047270684636e-8
6.179263321362143e-8
1.269219960204465e-7
1.1361902032015012e-7
5.7758179661812737e-8
3.681650635823532e-9
2.367728484153391e-8
1.8226530951833737e-8
1.5107503609281886e-8
1.2296494428150872e-8
1.9105367043762785e-9
1.0745777539911793e-8
2.762821594256936e-8
5.634014213744544e-8
5.6277687218962595e-8
4.0052462760241414e-8
2.486893261511923e-8
6.134949340795495e-9
3.194821623422266e-8
9.808023467408451e-8
2.7909674467945807e-7
3.452888558622632e-7
9.048801823886142e-7
5.324483902940722e-7
3.820100170393913e-7
3.030462525402216e-7
7.45007671735442e-8
3.2057435155677646e-9
2.5111007160911936e-9
2.0773525257718673e-8
3.8491920479599735e-8
2.0194765385767005e-8
3.564447590871755e-8
4.0168634562746194e-8
1.5354528185291828e-8
6.9478656910168365e-9
2.5982161405035994e-8
2.240691042067743e-8
1.8623388095059747e-8
1.7603940793748375e-8
9.497965575420006e-9
5.145467774299713e-9
1.9485113156572573e-8
3.218556964455135e-8
3.326904815655041e-8
2.871897068105956e-8
2.2267258084802483e-8
1.4811974045498225e-8
6.250172837059954e-9
5.038137206227193e-9
2.4086931200401282e-8
3.454662590361795e-7
3.227991661997982e-7
1.8143058769180222e-6
1.0001753079227374e-6
6.014896715364398e-7
3.678932762712687e-7
1.965851078815476e-7
7.31981803026851e-8
3.3452381188931294e-8
1.422903630956231e-7
2.020836603789657e-7
3.6478843100320867e-8
2.6836327763460257e-8
1.0889495576791835e-7
1.2637638281629224e-7
7.653196690118917e-8
1.4005984363024156e-8
2.041360023067788e-8
1.770247402138998e-8
1.395405787217834e-8
1.1787277429145021e-8
4.5981723775374055e-9
6.288618052554687e-9
1.8611266707620713e-8
4.0072834540834856e-8
6.572223372445854e-8
4.754694808269301e-8
2.9514498324192886e-8
1.1029256494661394e-8
1.9064752852105473e-8
2.4635372377289484e-7
4.5266833717852463e-7
4.3931201545775533e-7
4.5158988342877124e-7
3.699356181783793e-7
3.22308641299579e-7
2.828843960279028e-7
9.780677995412847e-8
1.1881757256086979e-8
1.1595153237929996e-8
2.6122097739631375e-8
4.051771670456783e-8
5.288527087841927e-8
1.0857636121160337e-7
5.599060420939204e-8
1.4488089226990242e-8
1.791106242892138e-8
3.0059657570339576e-8
2.282971696695231e-8
2.0368862013040116e-8
1.7627622017851675e-8
2.417684167213535e-9
1.321317046040372e-8
3.008921839863891e-8
4.321033350020809e-8
4.22659681443345e-8
3.4751824430548597e-8
2.5260038247169546e-8
1.5165242296800307e-8
4.2007232744902745e-9
9.666231353340356e-9
3.679127624866661e-7
6.894460516238533e-7
1.3443234549971718e-6
1.1961310379744825e-6
8.256396132302178e-7
5.755116404330644e-7
3.535000868225063e-7
1.7004508134218258e-7
1.170155327993709e-8
1.4247184874902773e-7
2.515585105651886e-7
4.130392236797175e-8
6.919127948769999e-8
1.6457903795299035e-7
1.5148961241548722e-7
7.849329224744772e-8
3.9983954978797425e-9
2.6379269600552448e-8
2.1229017346761104e-8
1.718067806575676e-8
1.4002515213785627e-8
3.1218351332605608e-9
1.0864638497288666e-8
2.8992130057955094e-8
6.235878668695624e-8
7.230641561606913e-8
5.0452660985447236e-8
3.098349948563037e-8
5.857098849639312e-9
5.261375131825094e-8
8.880858121680719e-8
3.3077116377662553e-7
3.7029109634800155e-7
1.1368867874776689e-6
6.49763393869121e-7
4.6436889667519007e-7
3.697370486555533e-7
2.1246924216253053e-7
1.6370684323379583e-8
3.1196508207995412e-9
1.8446857102880523e-8
3.489178384520117e-8
2.2275974321815106e-8
7.007694816766513e-8
6.14784805362212e-8
2.0852275634737674e-8
1.4137541676270218e-8
3.917775857915444e-8
3.0953809196997605e-8
2.6848955501091778e-8
2.5420174731227166e-8
9.89062843168781e-9
1.1316071819424737e-8
3.093406056732963e-8
4.3322185548840906e-8
4.34788274543437e-8
3.81528168614967e-8
3.008098925713738e-8
2.0396792168158424e-8
9.186850372022326e-9
5.304670905633361e-9
2.856717336629536e-8
4.733276945210163e-7
5.214250930128772e-7
2.281173790203244e-6
1.3523484082168165e-6
8.153507238438529e-7
4.982198319635336e-7
2.5747434438428955e-7
7.341686060442622e-8
1.0957604598363524e-7
3.6457383473401723e-7
6.16298726707126e-7
1.0215739963294055e-7
4.961151190429978e-9
1.0967884289587548e-7
1.6468573165262888e-7
1.1295746222965908e-7
3.3592951761166024e-8
1.509811545020138e-8
1.923923332365611e-8
1.4800528892998381e-8
1.2221528730123756e-8
6.600929529637601e-9
4.037004609567328e-9
1.5089402793056424e-8
3.311101773184599e-8
6.732798555732954e-8
6.584992713685013e-8
3.982000404258193e-8
1.5770919651154974e-8
2.2570347369430493e-8
2.865240744084176e-7
5.161039440015917e-7
4.483628634121693e-7
4.986472573521563e-7
4.256079939316171e-7
3.744430121178423e-7
3.3062248572428135e-7
2.3671097540777733e-7
4.301987499991847e-8
1.0399299039739142e-8
1.611084393240884e-8
2.6157365058934198e-8
6.02284870137846e-8
1.222255768558107e-7
5.9107853705334306e-8
1.3164289805111444e-8
3.864187660214665e-8
4.1988875188895325e-8
3.31223967023424e-8
3.1646540338137284e-8
2.1565819760886402e-8
4.95361727729301e-9
2.7999058257605993e-8
4.8805081565085135e-8
5.720681783579737e-8
5.42956000927264e-8
4.5638330850656244e-8
3.4056360563211635e-8
2.109139770985211e-8
6.6157589426029535e-9
1.1669252354423701e-8
5.279295318207106e-7
1.0657170832492494e-6
1.8314838772770806e-6
1.725337136477939e-6
1.1786638046965523e-6
8.136365291938587e-7
4.806580760622357e-7
1.8212996936681156e-7
1.356837279590801e-7
6.258799933110406e-7
1.111570958418416e-6
2.1081103377100902e-7
4.272989962889551e-9
1.6943302051815684e-7
2.0941874196533552e-7
1.3285915165891146e-7
3.7088175543099547e-8
1.8208991022105126e-8
2.246041472815317e-8
1.737264141447474e-8
1.4153721750267557e-8
6.768482508864038e-9
5.83471296242976e-9
1.955037118099573e-8
4.326462713028636e-8
9.012486057225642e-8
7.555784258211675e-8
4.559098250907081e-8
1.3649855427602762e-8
5.717410086120214e-8
8.86441598169937e-8
3.6536235106497785e-7
4.3038104709779335e-7
1.0843638134667946e-6
7.284125522692921e-7
5.450215780618357e-7
4.35360326059516e-7
3.5200012351560844e-7
8.381613938553776e-8
1.5041139099111347e-9
1.6318783228944453e-9
1.1559816176909787e-8
6.536856162864044e-9
8.766905506268452e-8
6.4505139697128e-8
1.8606048969289332e-8
4.044080171124265e-8
5.952040615807971e-8
4.664936636252653e-8
4.458981556388873e-8
3.590214627271473e-8
2.0137008537935805e-10
3.0484186823564453e-8
5.1314931089260135e-8
5.879081231468749e-8
5.813356226436477e-8
5.2129800528529494e-8
4.2017815663525506e-8
2.9105843811954076e-8
1.3646704874919675e-8
6.4538766750272194e-9
3.7746004048905665e-8
7.294575579042519e-7
8.594881720512453e-7
3.227360858544519e-6
1.993437349909305e-6
1.182866486512182e-6
7.06516525482711e-7
3.2671326309477353e-7
1.8459063610786174e-8
6.038348544259602e-7
2.0690999258177873e-6
1.192261388169924e-6
4.302111361565183e-7
1.3020481975092054e-7
4.9886768752259954e-8
1.9428279300053102e-7
1.850419475008781e-7
8.28024207600864e-8
8.042757765277789e-9
1.6122988056850186e-8
1.468234487247989e-8
1.1338141758263518e-8
8.124255624312644e-9
1.6426685922132569e-10
8.412012772512125e-9
1.9232280600039235e-8
3.923723875036189e-8
7.840082551947064e-8
7.005278051237498e-8
3.089779211771285e-8
1.861808564657064e-8
3.4519604454423645e-7
6.315315562731426e-7
3.303572806291556e-7
4.775630451071358e-7
4.548283904761067e-7
4.2472840831578914e-7
3.818723789649946e-7
3.233234444826751e-7
1.0382047011682249e-7
2.3354179216223105e-9
1.6060536551915053e-8
1.8773589385768518e-8
2.0716550326999463e-8
8.96392306243039e-8
4.6794411073289364e-8
3.0104607031840673e-9
8.847678930863735e-8
6.007702398825888e-8
5.571476316766088e-8
5.006835936879593e-8
5.386210522131615e-9
3.319330437963722e-8
5.949143042399348e-8
7.330343752447923e-8
7.778769814800316e-8
7.493040682406198e-8
6.535203156978969e-8
5.0801666953618676e-8
3.316092340712316e-8
1.258858787008342e-8
1.3444280201337865e-8
8.670689308070641e-7
1.903257364198069e-6
2.7107199333724806e-6
2.8357702294304794e-6
1.9228430626181483e-6
1.322797494552228e-6
7.197202061201245e-7
6.413442280805021e-8
2.046838070570033e-6
1.8533015764742325e-6
1.4635268173899734e-6
7.121896374116141e-7
2.344313815485792e-7
6.080155738957075e-8
2.427533401643996e-7
2.4031065911140285e-7
1.1608441500048888e-7
1.8652310264756152e-8
1.4083705852132265e-8
1.6004734386563577e-8
1.2220674609557054e-8
8.73854160283293e-9
8.394172155660499e-10
8.204256635708172e-9
1.9071450190291746e-8
3.884085139827182e-8
7.964668234379483e-8
9.922263781714766e-8
4.306976379263593e-8
4.431973252353772e-8
8.943394953885966e-8
4.0803096160728856e-7
5.566729289052484e-7
7.078400498001987e-7
7.031526705364548e-7
6.039733825868465e-7
5.178596108391821e-7
4.249489141092542e-7
1.9335010175495694e-7
7.321335022824016e-10
3.589381678610578e-8
4.044055318838547e-8
3.63158709031725e-8
4.5579123852887504e-8
4.158971101003626e-8
1.2090087943110657e-9
1.2676622585102002e-7
8.835894834486442e-8
8.439254664355196e-8
7.614077483934155e-8
7.655027250378105e-9
4.237251115116521e-8
6.633377901526657e-8
7.842932251533749e-8
8.51175150397084e-8
8.614874606795162e-8
8.000965085378747e-8
6.694383927748686e-8
4.8525213210874276e-8
2.5347828098530503e-8
4.868833564765849e-9
4.939453045631744e-8
1.3279214148638211e-6
1.7484261397427561e-6
4.887117786787854e-6
3.42143705804477e-6
2.0208643553884374e-6
1.195385534931374e-6
3.4123097607076334e-7
1.758339718301046e-6
1.8162069699084812e-6
1.5556380142071574e-6
2.3240844759291554e-6
9.105886773173338e-7
2.337111179972611e-7
5.3903310897198966e-8
7.969503909430133e-8
2.202245272380594e-7
2.1686270362964404e-7
6.220620399992908e-8
8.394980277381329e-9
7.659707604414994e-9
8.83894139303543e-9
6.550735083441552e-9
3.89541208270214e-9
1.2906234251797063e-9
6.362007540417846e-9
1.2768032503772989e-8
2.3719366546193532e-8
4.388726142207112e-8
7.632406301301571e-8
2.4018515641633505e-8
5.57379874999184e-7
4.263419774292799e-7
9.715968916495571e-8
3.021301322860663e-7
3.740007673163047e-7
4.116528545135585e-7
4.0135618681936676e-7
3.048740930113725e-7
1.0251064365954988e-7
2.473894081537837e-8
6.326775762104158e-8
6.744938644674647e-8
4.927513688823605e-8
7.85189493718831e-9
8.292420745223854e-9
5.3516313187569376e-8
1.0241721785853502e-7
1.0078144508071318e-7
7.847822570894452e-8
3.69780505175721e-8
8.184030135931834e-8
9.33186456305665e-8
1.018427949852857e-7
1.1229552020123716e-7
1.2120566582532596e-7
1.2358087838443885e-7
1.1586034513305384e-7
9.786429561596176e-8
7.16973407046859e-8
3.862007322679185e-8
3.1630419473732086e-9
1.7305270191278415e-6
4.504561082548415e-6
3.8994802963482646e-6
5.693639631230248e-6
4.181452808177445e-6
3.4086642119802504e-6
1.8355767787383212e-7
1.78753196459941e-6
2.000395342820475e-6
2.9609364171062503e-6
6.532621403563297e-6
2.961834407084766e-6
4.008071575961078e-7
1.2321471703514174e-7
8.946548704200494e-8
1.0147353819585246e-7
2.0490522598422538e-7
1.0955823142189807e-7
2.2774547723689212e-8
2.370992753226768e-9
5.2245767854410045e-9
5.44865208868684e-9
3.7836321442401325e-9
1.0840954349983798e-9
2.879896066882692e-9
6.725098775830348e-9
1.2240743511442867e-8
2.160103419332612e-8
3.829317284832026e-8
5.97166275230871e-8
1.2461233482409776e-7
5.018437233585533e-7
3.4619754811037894e-7
8.876410963970564e-8
3.097959214835872e-7
4.1358701999189107e-7
4.481949542413789e-7
3.4561412105353836e-7
1.362430259340537e-7
2.3178111073198833e-8
7.894224119403957e-8
7.682374550089902e-8
8.077774939420707e-8
3.581705884364738e-8
3.675195462771867e-8
1.320221877694073e-7
1.6091275539483246e-7
1.9024562955588374e-7
5.314427468381306e-8
1.142427695995774e-7
1.2607611512564695e-7
1.2073233847447806e-7
1.2500847023677828e-7
1.373009669274366e-7
1.5210870085879366e-7
1.6298600007856877e-7
1.6369824872841621e-7
1.504903522126063e-7
1.2331135353003597e-7
8.362716122065997e-8
3.0800268417511246e-8
4.0574668694688934e-8
3.140472167038769e-6
6.0679794905085875e-6
6.9572801827092315e-6
8.022481818715516e-6
5.548583520283161e-6
3.5265255746280934e-6
1.6254235456125112e-6
1.8586822135739477e-6
2.419083245145692e-6
4.854390265015478e-6
1.4876121774991226e-6
6.325983001776312e-7
2.156321931389831e-6
1.0524450888585572e-6
3.5954578285407254e-7
6.234064484805054e-7
3.375871752543945e-7
8.141169079392985e-9
1.3600434748089016e-8
2.274338211794346e-8
5.756531952021758e-9
1.2307451529592428e-9
2.5856978946499655e-10
9.36577588502952e-10
7.246944887022248e-10
1.8119158826611482e-10
8.664401049613566e-10
1.862768154440092e-9
3.160479544997134e-9
5.137694937449805e-9
1.4257750943649184e-8
2.3291834131730787e-8
1.5143572766433718e-8
5.125722751243303e-9
2.7569726044896323e-8
4.9330876045609694e-8
5.1159103196412056e-8
2.731043944435343e-8
3.14084935567199e-9
2.9470945042061094e-8
4.420712409407193e-8
4.399063311987171e-8
3.678479701096316e-8
4.5371015760567306e-8
6.965994352478783e-8
6.72300910987833e-8
7.785452280810334e-8
8.987264172388221e-8
4.90665748461364e-8
8.995685277748579e-9
2.8665581470025255e-8
7.803222305562519e-8
7.580222360816939e-8
1.9231468419703024e-8
1.9944412118699126e-8
1.2962072311827634e-7
3.3194211185873696e-7
1.719075530097726e-7
2.7174687107460747e-7
2.2527607325345088e-7
2.094706046261901e-7
3.9401010774952544e-9
4.914419460542918e-6
3.977285205644442e-6
1.133462806336401e-6
1.0378691305499822e-6
3.4978379322536086e-6
7.268876493584259e-6
4.604647052988683e-6
6.29870599199372e-8
1.6697854507502455e-6
2.099105989768671e-7
1.7406370328840527e-7
2.147360373910202e-7
2.2145120402893715e-8
1.1349117104497635e-8
1.981779564503635e-8
2.989371810940052e-8
1.3357743869671261e-8
2.0466298539949647e-9
2.056256338733445e-11
1.6759768181527568e-11
3.138333742104216e-13
7.092666958045782e-13
4.915647460904714e-13
1.0400719160133926e-12
1.531540258013989e-12
2.10433652294394e-12
2.7992700909274706e-12
3.5988981733956417e-12
4.473379696999487e-12
5.34832708419524e-12
1.755448299040007e-12
2.952247683525881e-13
6.90667660346145e-13
1.5214940983050398e-12
2.192270375317295e-12
2.7448636823285288e-12
3.2462212124844037e-12
3.753107616726944e-12
4.3057773088859e-12
4.93339534341199e-12
5.660453962780763e-12
8.509434622858469e-12
5.456707218097505e-12
2.8566975717171693e-12
1.797756731037596e-12
1.688523107581036e-12
2.036906887994857e-12
2.6573343204393393e-12
3.534866506420309e-12
4.739402710047277e-12
6.403950666868228e-12
8.739265968797119e-12
1.207703581918707e-11
1.6953222226484158e-11
2.4266366686530876e-11
3.559243644645918e-11
5.385290210231117e-11
8.485348197905765e-11
1.4122088997601415e-10
2.539926925613443e-10
5.142839230716314e-10
6.440502058545379e-9
5.131485180281711e-9
1.9764040689029063e-9
1.0974293452680444e-9
8.665277466769648e-10
8.662460031425243e-10
1.0350432633855607e-9
1.4502476876323918e-9
2.335433638453764e-9
3.2198185337255164e-9
2.588482492129402e-9
1.6440231089715838e-9
6.314818897728776e-9
5.86097081108437e-9
1.2357374564492369e-8
4.1907443729618395e-9
1.361256061907937e-9
3.56565132042928e-12
0.
0.
0.
0.
0.
0.
0.
0.
0.
0.
0.
0.
0.
0.
0.
0.
0.
0.
0.
2.7502356510741052e-14
3.7866477353084735e-14
5.225639423570597e-14
7.228453162252816e-14
1.0023173348036078e-13
8.2207881967562e-14
3.4362327241647945e-14
3.022334453553305e-14
4.3331618534779627e-14
6.252136334980654e-14
8.407567619047838e-14
1.1288412189583317e-13
1.558984021362949e-13
2.2147683118555571e-13
3.211943061281958e-13
4.724148280741357e-13
7.019426026011187e-13
1.0516993932575776e-12
1.5879270433931154e-12
2.4164827242442435e-12
3.708744104735146e-12
5.746431603717982e-12
9.001032576842422e-12
1.4278553709943209e-11
2.697341371284813e-10
6.428413792697013e-10
1.1335914751392834e-9
1.3348769554253944e-9
8.245715355669489e-10
2.640266997072713e-10
1.651683123301287e-9
3.180345745088811e-9
4.785886956950305e-9
6.434046251460067e-9
8.087364826808888e-9
4.0563641725952916e-9
5.918151561898069e-10
2.63314885043205e-9
3.764502592661423e-9
4.139340181858919e-9
2.0234156293298367e-9
8.10153797039132e-9
1.5111684787587614e-8
1.6087266998783412e-8
1.3995255914156931e-8
1.200201772296032e-8
7.087598926164712e-9
2.0660424531239704e-10
2.4884912500633727e-9
2.7348056007965156e-9
2.633351776771458e-9
2.526478570850328e-9
2.4898602489583315e-9
2.5461544771933373e-9
2.7107398000164634e-9
1.5236552838227604e-7
2.7816622086552215e-7
9.480295596098561e-7
2.5351086899157586e-7
1.0639344672138846e-7
3.954297890220292e-8
1.0467319193760319e-9
4.324949332773806e-8
2.234084774728633e-7
3.617450121694335e-7
1.7034769437736735e-7
6.227654361862609e-9
7.538101500730225e-9
2.1969543709464226e-9
2.0122673666321746e-8
4.506903901274117e-8
3.4181493673697755e-8
1.3311689019209338e-8
6.537654062159836e-9
6.743460187317094e-9
4.9599655338549705e-9
4.1027401387741155e-9
1.8573256501231065e-9
1.7660773243575445e-9
4.973593999108454e-9
9.472094594265573e-9
1.6452783813070498e-8
2.5290343257865698e-8
2.095276690991043e-8
7.906736914998095e-9
2.4970175152153572e-9
1.3754410281475414e-7
3.9266415004900323e-7
4.411088605043333e-8
1.7935229759438366e-7
1.8511249544618532e-7
1.829728023651715e-7
1.7532831274334252e-7
8.159853207617364e-8
5.866513097823061e-9
2.2032193219949165e-9
5.921279144940799e-9
1.3111863252807382e-8
2.513925980363647e-8
1.2641487110658798e-8
6.8162906305383415e-9
2.7654776760580913e-8
2.469585772523012e-8
2.0560656173395384e-8
1.979977888666437e-8
1.3295938089595582e-8
3.17372157278984e-9
1.8627268863984523e-8
2.568038627403441e-8
2.536046298466303e-8
2.301376210753847e-8
1.9269392414964946e-8
1.409446436408096e-8
6.981520356851197e-9
4.526392192425795e-9
2.9582568037067054e-8
2.9667628313686665e-7
8.12399735481338e-8
1.961478568777868e-6
7.461077099459415e-7
4.141141566141393e-7
2.3194146173753605e-7
1.133647832026988e-7
3.2203909161157775e-8
4.1020136081381645e-8
1.1935802429770803e-7
1.5417253148145573e-7
3.744366012378788e-8
1.1802210379414642e-8
1.0788598510060162e-8
1.8702771721305695e-8
8.312880103020032e-8
7.684489318548746e-8
3.093172461863604e-8
3.8112410164897356e-9
1.0969498845660807e-8
8.21123029887233e-9
6.558276642763025e-9
4.185955127600172e-9
1.2679199914256208e-9
6.105844445350014e-9
1.2366314680402714e-8
2.2570782393855253e-8
3.796542195464123e-8
3.939930023339573e-8
1.5809302009295985e-8
3.0788963671554255e-9
2.2977419958000328e-7
5.74447081579257e-7
1.2107559542845563e-7
3.0876714252752914e-7
3.16837485798591e-7
3.110615843626886e-7
2.9630690492150824e-7
2.82436972460248e-7
2.5573053222518863e-7
1.0815591056241794e-7
5.593454452316234e-8
1.3756901864783797e-7
9.478927890017047e-8
3.5060178459462125e-8
1.577104339200784e-8
5.696624788548258e-8
4.498471021939834e-8
3.90854972128794e-8
3.8246957163852834e-8
2.0165856580668032e-8
1.2540632599097918e-8
3.7790696641747756e-8
4.6383061652170796e-8
4.62262147959457e-8
4.265587958599407e-8
3.614386700545226e-8
2.675326369914434e-8
1.3818170146642246e-8
6.5154519918158304e-9
4.856660465527029e-8
1.5366064138210528e-7
6.474328497869134e-7
5.87951505575534e-8
4.288630194305101e-6
1.2564545156784059e-6
6.437119094589533e-7
3.1922131162330615e-7
1.2082054982873378e-7
2.7656435210820597e-8
2.286175483362505e-7
7.11091020016297e-7
9.005399023560231e-7
6.044948024092821e-8
3.2199815758073346e-8
3.224154968092651e-8
1.3492001177755092e-7
1.3395773657949334e-7
5.917622612474942e-8
1.284120608113569e-9
1.7103819651288458e-8
1.3826504288969372e-8
1.0921215180194512e-8
8.11953230717538e-9
1.6973590461207564e-10
8.078285508953733e-9
1.834070842758381e-8
3.6515973742503174e-8
6.746192326775325e-8
5.500296827581678e-8
2.6157290583458688e-8
9.167490482314116e-10
4.422132519645908e-8
3.0828238700322236e-7
5.790828107731795e-7
5.177846041583968e-7
5.777773496458573e-7
4.883769058198575e-7
4.220875277740625e-7
3.598535802500867e-7
3.3279481006833807e-7
1.5001683734372505e-7
4.5326146417114366e-8
4.00576508301394e-8
1.1844727883343896e-7
1.3687824378690583e-7
6.236085622267303e-8
6.074289496087824e-9
5.6907588264327864e-8
5.601799545389724e-8
4.5568538981354023e-8
4.4139792906459287e-8
3.253977036421765e-8
3.790338868568593e-9
3.556562821390162e-8
5.4241339658329076e-8
5.7860300354176483e-8
5.491797181968335e-8
4.773652964611676e-8
3.70504631931116e-8
2.3320373403061673e-8
5.21306299423038e-9
2.3155982068224123e-8
5.93606163576139e-7
6.576034558883675e-7
2.6963511191227698e-6
1.6222605740333469e-6
9.825239374752908e-7
6.01133730605518e-7
3.08330785606299e-7
8.139275612532246e-8
1.513853121936222e-7
4.935355205793452e-7
7.805875843811046e-7
4.37497533228756e-7
3.3063691984754855e-8
6.4477655596439e-8
3.095531912516073e-9
1.3833422932973241e-7
1.5648077402765177e-7
6.827822955021955e-8
8.382041019828955e-9
1.1585915854210158e-8
1.0810729224703026e-8
8.143129436377476e-9
5.725590990475226e-9
1.4484716763269651e-10
5.939597637333391e-9
1.2583357219389682e-8
2.3275554856867744e-8
4.0997629412461276e-8
6.524731417121544e-8
3.162217451388366e-8
1.1245386099489332e-8
3.9052174835340567e-7
7.395472089830893e-7
1.823552961731827e-7
4.204298548771769e-7
4.491415904421759e-7
4.501111226830851e-7
4.2443006575943886e-7
3.8786783647447824e-7
3.655322072499682e-7
2.319828516630583e-7
6.904233301315026e-8
1.8106650637461279e-7
1.145366287883889e-7
4.0033777011607506e-8
5.204966976557291e-8
1.0997567354965749e-7
8.50847736080294e-8
8.257227357755241e-8
7.182726131687687e-8
6.932410304709127e-9
4.64932300930933e-8
7.11165919678446e-8
7.97599463807653e-8
8.178636887991792e-8
7.80522260086672e-8
6.798856261758064e-8
5.204114759497796e-8
3.019748569949389e-8
1.0604651534125231e-9
5.4275680916296386e-8
1.6722226421061762e-7
1.3174792502694505e-6
4.1545413941374257e-7
6.874134679281392e-6
2.4231759661463853e-6
1.2585692176371004e-6
6.144506473531584e-7
1.60409201953073e-7
3.4768127734582103e-7
2.2534926138506514e-6
1.5705784139671947e-6
1.3423406189150105e-6
4.6290556617773405e-7
1.6068851131362355e-7
6.279887473901144e-8
1.0677718368876647e-7
2.2401442978716755e-7
1.5760996648068434e-7
4.305971320094901e-8
3.158294927673888e-9
1.4066992822613183e-8
1.1219459445327251e-8
8.523428958973508e-9
4.066827114965473e-9
3.3798583312748034e-9
1.039535671914016e-8
2.0552710647305218e-8
3.8570509778878473e-8
7.01574357879627e-8
7.287059243987519e-8
1.1130182000509793e-8
6.891742728403788e-8
4.451909224838165e-7
8.102038531008696e-7
3.876091316935875e-7
5.973273120353404e-7
5.840546611486493e-7
5.479646154615513e-7
4.842423284254783e-7
4.2736262367564e-7
3.1339594365036147e-7
6.028013479888982e-8
1.4996317191096273e-8
8.92431978938547e-8
1.0572219844117898e-7
4.8104568652448873e-8
2.9405497745917655e-8
1.3633462665305505e-7
1.0095279501719255e-7
9.910842204852346e-8
8.404939634516628e-8
3.2646121038331175e-9
5.409075480180351e-8
8.018457059964697e-8
9.184817592211158e-8
9.699181988004867e-8
9.5463514098415e-8
8.596002887603788e-8
6.898534737912941e-8
4.5683834454993e-8
1.4932182307304992e-8
2.974066650427434e-8
1.2414867461221494e-6
1.633903774011972e-6
4.638576790686482e-6
3.2512462231359526e-6
1.958362244427455e-6
1.1859369759515851e-6
4.882696553767359e-7
4.315247603252845e-7
2.5557194142067458e-6
1.7668539657269738e-6
1.6728018200334893e-6
2.972173682716762e-6
6.67589533948359e-7
4.831472676718725e-8
7.153835138817231e-8
3.0273303507656336e-8
1.0360934436092251e-7
1.8642189958193316e-7
7.59213865321084e-8
1.4143342453882091e-8
1.4365117817142951e-9
5.504053284932174e-9
4.268945843087468e-9
2.7814654364873067e-9
8.397647885147891e-11
3.187076459433536e-9
6.388870039334976e-9
1.1043504033955189e-8
1.7750008794301718e-8
2.55159591391256e-8
2.154908049906091e-8
2.027794839839696e-7
2.4675707378182797e-7
2.0527730262182537e-9
1.818501101883049e-7
2.7771177738116705e-7
3.5227914277135785e-7
3.9485007149517214e-7
3.739445712348361e-7
2.551291263775203e-7
8.101615435290583e-8
3.5142411344998134e-8
2.368841452931758e-8
2.2119329625181625e-8
3.201720235702778e-8
2.0253547029159042e-7
1.6975077131332885e-7
1.7946305523640272e-7
8.615126823631478e-8
5.59809059601656e-8
9.659308595469406e-8
1.103205217500376e-7
1.2274180652463798e-7
1.3525522441885308e-7
1.4360621842869125e-7
1.4274082861794283e-7
1.2970827088022225e-7
1.0452464319229315e-7
6.767733957735854e-8
1.62007750276342e-8
6.066450968134003e-8
1.8947145992676118e-7
3.160019197328231e-6
1.3911827865430205e-6
0.000011082712410285705
5.070447571482117e-6
2.711248501804219e-6
1.225185053786488e-6
1.6004277797506849e-6
1.8559734608776548e-6
1.6766893829440047e-6
2.7232836788952614e-6
5.209692174716362e-6
4.345592570487288e-6
9.070835183507243e-7
2.397564409670694e-7
2.4214504125235493e-7
8.875599082149007e-8
7.894520276516965e-8
1.594786919253838e-7
5.455018195089984e-8
1.095997219972809e-8
3.778307109497764e-11
3.8832694942101805e-9
3.329873895450092e-9
2.0842054049463833e-9
2.7716234772332565e-10
2.9545157292427026e-9
5.761072868383724e-9
9.903056686342514e-9
1.613738612867509e-8
2.4122363701847383e-8
1.684726987651579e-8
1.7053211678182026e-7
1.901244465948165e-7
1.1136796374927023e-9
1.640972795662398e-7
2.6993433303824283e-7
3.5257839309597163e-7
3.6662712016130374e-7
2.5985951025825036e-7
9.14514912528252e-8
3.606802422055513e-8
8.549437133392325e-8
4.4500723466153065e-8
2.202283774657313e-8
6.334257383194344e-8
1.921688842293847e-7
2.179068651007802e-7
2.3969251298948875e-7
3.451137935696158e-8
1.3975587009780271e-7
1.4111834946691566e-7
1.402243661026148e-7
1.4986907965558632e-7
1.661609774874534e-7
1.8269362556247805e-7
1.920703141359881e-7
1.8757498601946454e-7
1.6594025064382103e-7
1.2767200454445485e-7
7.341609394592843e-8
3.6744950176705725e-10
3.1688797260388125e-6
6.032287903852711e-6
7.0109106811352705e-6
8.187608131689862e-6
5.6669198270539e-6
5.235857097662502e-6
1.5885576316737225e-6
1.9963901790346882e-6
2.5153518736450354e-6
5.164504143601061e-6
1.594352690559174e-6
7.796041551539596e-6
3.877974437291169e-6
2.3936649905726336e-6
1.7296257736876988e-6
1.4148227538204487e-6
1.3351211178088574e-6
9.501391931336886e-7
4.375918533092429e-7
3.877971311256784e-7
4.318714814077294e-8
1.623205632657691e-8
6.394312189848454e-8
1.1998159748418497e-8
4.484129219139346e-8
6.321158700448581e-8
4.261924295578667e-8
2.066302754317693e-9
9.365751502579879e-11
5.974150235168344e-12
8.708996284644836e-14
2.4597631446533615e-14
4.804295529500708e-13
3.497379467934632e-13
4.2894533231120693e-13
6.092700216087588e-13
9.158334575501182e-13
1.38942315740866e-12
2.016425385582353e-12
2.6035834844103274e-12
2.9037435250610287e-12
2.981634930772761e-12
4.091751089881706e-12
9.598842673080548e-12
5.645252787384987e-12
1.5957851528284603e-12
6.647066646543285e-13
3.7263966965970867e-13
3.0809588072034765e-13
3.40417216434089e-13
4.2364153948586883e-13
5.450842893832779e-13
7.06422513245164e-13
9.168300265754429e-13
1.1912515150390007e-12
1.5510646265507073e-12
2.0262648356414785e-12
2.6592620227570805e-12
3.5107787139885303e-12
4.669291967961965e-12
6.266304436595083e-12
8.501818058110458e-12
3.726382981168396e-10
1.7988281414386055e-10
9.038583900321554e-11
7.642552032329319e-11
7.9159991141935e-11
9.0782797877798e-11
1.10557057005864e-10
1.4045563719287552e-10
1.850468270518179e-10
2.531494013331581e-10
3.6231736945963694e-10
9.494968277076904e-10
2.1105517714119338e-9
2.2863652241028787e-9
1.0943654899583213e-8
7.7726843753083e-9
1.5452822577256728e-8
6.007351021432766e-9
2.0989133963257286e-9
4.168260147081187e-12
0.
0.
0.
0.
0.
0.
0.
0.
0.
0.
0.
0.
0.
0.
0.
0.
0.
0.
0.
2.901847690014026e-14
3.995826642054421e-14
5.5145231100773924e-14
3.9824675702368585e-14
0.
0.
2.3462304605700186e-14
3.357958754609476e-14
4.450888369408976e-14
5.944900320225699e-14
8.20275273280723e-14
1.1638819839269022e-13
1.6823850542090602e-13
2.460954471626761e-13
3.6296924900133975e-13
5.38911586603535e-13
8.050579098793676e-13
1.210172330594122e-12
1.831393465352137e-12
2.7921916699211395e-12
4.292900652608068e-12
6.663746324906351e-12
1.2538631599541583e-10
2.754661617880811e-10
4.845835971201034e-10
6.684134837449743e-10
6.598424570627595e-10
3.7688096473809373e-10
1.5172036562371713e-10
8.641418654498709e-10
1.7091694262481926e-9
2.6516005170834485e-9
3.664950583374799e-9
4.72388026284526e-9
2.1646503711396917e-9
5.954188563905344e-10
2.408009150981753e-9
3.73400207734795e-9
4.447031442531823e-9
2.3611262222420985e-9
7.834595158086542e-9
1.4183434406666028e-8
1.4002303505998649e-8
8.884725418893432e-9
3.884104417622662e-9
2.9560383873315644e-10
1.2808163149615133e-9
1.6422205337806253e-9
1.6243181251864193e-9
1.5433588330880417e-9
1.4944242688340882e-9
1.5092050874826032e-9
1.605910308549159e-9
1.2907209996593048e-7
2.1144541174648202e-7
1.1772300488854358e-6
2.740050051543537e-7
1.2483679885036544e-7
5.3759009005388425e-8
1.3376668755656647e-8
2.2395955017667155e-8
9.341890393749107e-8
6.818034376624637e-7
2.2752731328701433e-7
4.034957422660593e-9
1.8206721600611992e-9
5.704031585763405e-9
3.7382021311973266e-8
4.2930762525113264e-8
2.6544713055148077e-8
4.29871718962884e-9
8.80762910183349e-9
6.575341104921225e-9
5.176083086828444e-9
4.199677778427148e-9
6.507180058841899e-10
3.2475376874845925e-9
7.48883693882803e-9
1.4254389147322809e-8
2.46402074687591e-8
2.7081731305101275e-8
1.4662722720851418e-8
4.466607867850249e-9
5.69938403782686e-9
1.2634601945467122e-7
3.4920022369205566e-7
8.159105288857092e-8
1.8691618006951122e-7
1.7179210410563106e-7
1.5351152899306713e-7
5.725939076536992e-8
1.2410181670294253e-8
1.494555016373575e-8
4.959400245546126e-9
6.781061965727015e-9
1.4116574302440346e-9
7.593986733540509e-9
7.558641566390864e-9
1.6415402457227642e-9
1.6051535661217117e-8
1.9248718925294214e-8
1.5488203248943772e-8
1.4327079592979556e-8
1.1894719453757747e-8
1.2539988106389034e-9
1.024744590705513e-8
1.9313608972801538e-8
2.0291738219306154e-8
1.8442368345518205e-8
1.5482767428558664e-8
1.1553027082471291e-8
6.486929649343558e-9
8.537967382000832e-10
1.464333767332685e-8
4.824580553000341e-8
2.77322378917062e-7
8.670720457842873e-9
2.1309404908968367e-6
6.565403592630569e-7
3.469999324540266e-7
1.8394564775210706e-7
8.374447328609759e-8
1.5155927877251397e-8
5.178753596162064e-8
1.3361504083926328e-7
1.8086698636394645e-7
2.038065033731144e-8
4.508729453761872e-9
5.542567058386063e-8
8.55906636665707e-8
6.295359965557803e-8
2.1163230203357982e-8
1.3380582821238546e-8
1.3618492934624927e-8
1.0403607994048656e-8
8.876335532070316e-9
4.944167401627093e-9
2.862985193046778e-9
1.0675906866550508e-8
2.2850765792907034e-8
4.315478980750225e-8
4.222073075194735e-8
2.6407283309195438e-8
1.2466385726520374e-8
3.5358546025820246e-9
1.8427108140018064e-7
4.2555096687341607e-7
2.1178699514731827e-7
3.0816347396444323e-7
2.711493618537455e-7
2.4832609311834645e-7
2.1381711967432073e-7
5.233040967512575e-8
1.3635808346003422e-9
4.674396263785145e-9
1.8258400666708678e-8
3.156460790617636e-8
2.923012746155149e-8
5.402230852812041e-8
3.034578258827791e-8
6.332023063967729e-9
1.4858596801057828e-8
2.1881137539182687e-8
1.6954753801831146e-8
1.506761907706618e-8
1.2844317619753754e-8
1.7704719710057409e-9
9.92555313478423e-9
2.3214541375925096e-8
3.3074064179533136e-8
3.09762675579706e-8
2.477488036148629e-8
1.7532514975515844e-8
9.81230551527521e-9
9.566194176685264e-10
1.1458620725341704e-8
2.8631976537797313e-7
3.978603154851039e-7
1.2585272637630272e-6
9.029909498057986e-7
5.910936828082749e-7
3.9348074316192003e-7
2.3331076340890175e-7
1.1211064967898117e-7
1.415984686772318e-8
7.212389123091842e-8
1.1663732690681977e-7
1.1836046721414666e-8
6.179264270595347e-8
1.2692201407536272e-7
1.136190357639142e-7
5.775818565746316e-8
3.681651091558191e-9
2.367728755957678e-8
1.822653310525324e-8
1.5107505382034408e-8
1.2296495868569369e-8
1.9105369580567563e-9
1.0745778731926518e-8
2.762821909579027e-8
5.6340148678801213e-8
5.6277693711066114e-8
4.005246736118346e-8
2.4868935434038497e-8
6.134949958396041e-9
3.194821986762298e-8
9.808024430071786e-8
2.790967817684573e-7
3.4528888804637636e-7
9.048803576964677e-7
5.324484822377946e-7
3.8201007777455803e-7
3.03046323515968e-7
7.450087237514262e-8
3.205728031938927e-9
2.5111067632206e-9
2.0773532984168956e-8
3.8491932314462024e-8
2.019477910929668e-8
3.5644511339268795e-8
4.016865869484119e-8
1.535453578218885e-8
6.947866191806472e-9
2.5982166714161675e-8
2.240691435657607e-8
1.862339140404227e-8
1.7603943955680515e-8
9.497967077678883e-9
5.145469044367773e-9
1.948511723060782e-8
3.2185575895696414e-8
3.326905454868354e-8
2.871897625864475e-8
2.2267262440025302e-8
1.481197696888769e-8
6.250174085226058e-9
5.038138239537084e-9
2.408693621352167e-8
3.454663148810934e-7
3.227992365710255e-7
1.8143061152736173e-6
1.0001754528313646e-6
6.014897600464402e-7
3.678933305504874e-7
1.965851364332329e-7
7.319819066792641e-8
3.345238579847805e-8
1.4229038139032932e-7
2.0208367903779419e-7
3.6478845798753445e-8
2.6836331905958226e-8
1.0889497119493691e-7
1.2637640144033843e-7
7.653197641943247e-8
1.4005986155717315e-8
2.041360236625145e-8
1.770247617204701e-8
1.3954059539777284e-8
1.1787278838060709e-8
4.598173039138871e-9
6.288618634848298e-9
1.8611268619103594e-8
4.007283876586425e-8
6.572224181277478e-8
4.7546954102234085e-8
2.951450202193415e-8
1.1029257946950057e-8
1.906475467913933e-8
2.463537576919914e-7
4.5266839058376317e-7
4.393120992152614e-7
4.5158996093804854e-7
3.699356794134815e-7
3.22308687836722e-7
2.828844567700838e-7
9.780690894123289e-8
1.1881785794398025e-8
1.1595166298290064e-8
2.6122110267155104e-8
4.051773251651625e-8
5.288531621108666e-8
1.085764137705898e-7
5.599062324193055e-8
1.4488094688460616e-8
1.7911065698959066e-8
3.0059663156569866e-8
2.282972099055428e-8
2.036886572893008e-8
1.7627625102783236e-8
2.4176841591480927e-9
1.3213173473144492e-8
3.008922456081272e-8
4.321034169636553e-8
4.2265976046397264e-8
3.4751831007577664e-8
2.5260043092352177e-8
1.5165245257137986e-8
4.200724117515831e-9
9.666233203266841e-9
3.6791282544927405e-7
6.89446183416847e-7
1.3443236493119325e-6
1.196131226784846e-6
8.256397449598543e-7
5.755117329003459e-7
3.5350014319098864e-7
1.7004510737745885e-7
1.1701553139706823e-8
1.4247187403769707e-7
2.5155854885805447e-7
4.13039282985009e-8
6.919128921314433e-8
1.6457906338692317e-7
1.5148963594073852e-7
7.849330270495975e-8
3.9983973502822586e-9
2.637927284436169e-8
2.122902020253296e-8
1.7180680312721316e-8
1.4002517089290676e-8
3.1218358079879727e-9
1.0864639543596836e-8
2.8992133129785153e-8
6.235879363249859e-8
7.230642634013956e-8
5.0452668363444694e-8
3.098350398718948e-8
5.857100030300274e-9
5.26137561329508e-8
8.880859300525316e-8
3.3077121336229346e-7
3.702911399174083e-7
1.1368870082099206e-6
6.497635144956024e-7
4.643689751705112e-7
3.697371005241482e-7
2.1246945370356375e-7
1.6370728141252522e-8
3.119662154938321e-9
1.844686660015681e-8
3.489179621699718e-8
2.2275995967856217e-8
7.007701365775784e-8
6.147851090138782e-8
2.085228500596572e-8
1.4137543898885749e-8
3.917776733328268e-8
3.095381531805014e-8
2.6848961013147333e-8
2.5420179916309138e-8
9.890629758735852e-9
1.1316075055104131e-8
3.0934067894466186e-8
4.332219477937402e-8
4.3478836658513876e-8
3.815282503146365e-8
3.008099577790662e-8
2.0396796629468874e-8
9.18685239279018e-9
5.304672120382317e-9
2.8567179845353236e-8
4.7332778640521377e-7
5.21425212493074e-7
2.2811741647950914e-6
1.3523486462016322e-6
8.153508683120544e-7
4.982199200674091e-7
2.574743885982843e-7
7.341687098803945e-8
1.0957607025144813e-7
3.6457390887466256e-7
6.162988110018605e-7
1.0215741427416307e-7
4.961152364800701e-9
1.0967885988176955e-7
1.6468575967990508e-7
1.1295747943690228e-7
3.359295725055957e-8
1.5098116504654727e-8
1.9239236046100083e-8
1.4800530989143563e-8
1.2221530429063986e-8
6.600930641974913e-9
4.037004868753235e-9
1.508940442096507e-8
3.3111021370581786e-8
6.732799332326608e-8
6.584993819138996e-8
3.9820010555012765e-8
1.577092241989943e-8
2.257034950605339e-8
2.8652412164509274e-7
5.161040201206942e-7
4.483629536191275e-7
4.986473520944899e-7
4.2560807310021735e-7
3.744430741342893e-7
3.306225303166266e-7
2.3671116838798324e-7
4.301995128939864e-8
1.0399322355970942e-8
1.6110858229935295e-8
2.615737829089293e-8
6.022855072255456e-8
1.222256209381633e-7
5.9107869744526956e-8
1.3164294766577088e-8
3.86418851456504e-8
4.1988883542806915e-8
3.312240343372257e-8
3.164654703295307e-8
2.1565823372143412e-8
4.953619656034529e-9
2.7999065529908043e-8
4.880509257816896e-8
5.720682987155685e-8
5.429561163401222e-8
4.5638340769338126e-8
3.405636811008116e-8
2.109140247348745e-8
6.615760536804196e-9
1.1669254765241191e-8
5.279296410458708e-7
1.0657173199338115e-6
1.8314841998314847e-6
1.7253374709367807e-6
1.178664035814487e-6
8.136366903656312e-7
4.806581704051291e-7
1.8212999996700987e-7
1.3568377264646662e-7
6.258801665773947e-7
1.1115710900252427e-6
2.10811077572841e-7
4.272986831100481e-9
1.694330478203051e-7
2.0941877875123984e-7
1.3285917295909776e-7
3.7088183320518455e-8
1.8208992228348868e-8
2.2460418196699117e-8
1.7372644092741156e-8
1.4153723899987055e-8
6.768483870890677e-9
5.834713363177002e-9
1.9550373317874726e-8
4.3264631877885886e-8
9.012487120923723e-8
7.555785732254729e-8
4.5590991150503436e-8
1.3649858645470885e-8
5.7174106125947315e-8
8.864417376532245e-8
3.6536241562081015e-7
4.3038111268190433e-7
1.0843640350272144e-6
7.284127018941025e-7
5.45021683575127e-7
4.3536039441054856e-7
3.520002288506503e-7
8.381628466585605e-8
1.5041390400276512e-9
1.6318872826969373e-9
1.1559822736020331e-8
6.536880803772188e-9
8.766912043773889e-8
6.450516453158555e-8
1.8606057008492848e-8
4.0440810746588535e-8
5.952041949961936e-8
4.664937676746934e-8
4.458982607154278e-8
3.5902153425917056e-8
2.0136787826301224e-10
3.048419585030621e-8
5.131494371467318e-8
5.879082611803801e-8
5.8133576089519835e-8
5.212981315823423e-8
4.201782602564074e-8
2.910585109696035e-8
1.3646708384389386e-8
6.4538780920831746e-9
3.774601297400892e-8
7.294577273608189e-7
8.594883952695712e-7
3.2273614844055664e-6
1.9934377767915947e-6
1.182866742505514e-6
7.065166791897415e-7
3.267133304270469e-7
1.845908329254583e-8
6.038350584595797e-7
2.0691000480251806e-6
1.192261482844423e-6
4.3021118654591395e-7
1.3020484225490229e-7
4.9886773313175085e-8
1.9428282573945878e-7
1.8504197940159833e-7
8.28024360202019e-8
8.042761706919051e-9
1.6122989934104997e-8
1.4682347265320117e-8
1.1338143553290598e-8
8.124257026000692e-9
1.6426727849453074e-10
8.412013597163946e-9
1.92322826668911e-8
3.923724283480289e-8
7.840083379550413e-8
7.005279648245091e-8
3.089779928695104e-8
1.8618086734242426e-8
3.451961141045111e-7
6.315316722285048e-7
3.303573466458845e-7
4.775631410247527e-7
4.5482848321052396e-7
4.247284905940694e-7
3.818724449077989e-7
3.2332356841154164e-7
1.0382062267415864e-7
2.3354542384788935e-9
1.6060528253499778e-8
1.8773590295626848e-8
2.071658682306438e-8
8.963925840093304e-8
4.67944207748019e-8
3.0104635114854667e-9
8.847681163385267e-8
6.007703620639443e-8
5.571477576936626e-8
5.006836899930085e-8
5.386206842945954e-9
3.319331585529294e-8
5.9491445887443155e-8
7.330345470659163e-8
7.778771637985232e-8
7.493042498737183e-8
6.535204800284282e-8
5.080168018142585e-8
3.3160932391993176e-8
1.2588591758275456e-8
1.3444282606302334e-8
8.670691450814485e-7
1.9032578601050118e-6
2.710720470971875e-6
2.8357708929756544e-6
1.922843528919149e-6
1.3227978280053437e-6
7.197203871445078e-7
6.413451068284316e-8
2.0468385602875767e-6
1.8533016607004871e-6
1.4635270931451645e-6
7.121896671924331e-7
2.3443139607042687e-7
6.08015529250959e-8
2.427533724500497e-7
2.403106978973603e-7
1.1608443887469283e-7
1.8652317795824974e-8
1.4083706450487306e-8
1.600473702107818e-8
1.2220676627668274e-8
8.738543182141572e-9
8.39417949865599e-10
8.20425723526067e-9
1.9071451925377553e-8
3.88408546259991e-8
7.964668846980835e-8
9.922266542407058e-8
4.3069776377536616e-8
4.431973375643467e-8
8.943396617852952e-8
4.080310475434441e-7
5.566730416102746e-7
7.078401781197677e-7
7.031528165088071e-7
6.039735105309196e-7
5.178597147033343e-7
4.2494901873121293e-7
1.933503285831483e-7
7.320859921097189e-10
3.589381499611687e-8
4.044056181546584e-8
3.631586265812673e-8
4.5579152246837044e-8
4.158972218974731e-8
1.2090113795133379e-9
1.2676626229927597e-7
8.835896738735239e-8
8.43925672675906e-8
7.614078960238451e-8
7.655019350206815e-9
4.2372527357019924e-8
6.633379746525461e-8
7.842934276021427e-8
8.51175371001093e-8
8.614876905780682e-8
8.000967298784995e-8
6.694385843686663e-8
4.852522758605935e-8
2.534783619754445e-8
4.868833534410844e-9
4.939454153200898e-8
1.3279217820963035e-6
1.7484266673522974e-6
4.887118818038861e-6
3.421437947765357e-6
2.0208649013360405e-6
1.195385873963995e-6
3.4123103276848433e-7
1.7583404512648984e-6
1.8162070551398745e-6
1.5556383354207154e-6
2.32408526155207e-6
9.10588891180208e-7
2.3371110970010885e-7
5.390329382042748e-8
7.969503107203063e-8
2.2022454116094542e-7
2.1686273591395736e-7
6.220622217399266e-8
8.39498489175303e-9
7.659707386647012e-9
8.838942735850905e-9
6.550736120662609e-9
3.895412951131147e-9
1.2906230779166614e-9
6.362007857683587e-9
1.2768033283993841e-8
2.3719367784116647e-8
4.388726307843131e-8
7.632406724966036e-8
2.401853127167112e-8
5.573799229813617e-7
4.2634200960570455e-7
9.715969820603214e-8
3.021301797332716e-7
3.7400083542478326e-7
4.1165293577089333e-7
4.0135627807381933e-7
3.048742227050555e-7
1.0251075374107295e-7
2.4738913818248133e-8
6.326776349063926e-8
6.744939862418447e-8
4.927513623562353e-8
7.85189483420699e-9
8.29241707609826e-9
5.351632606467029e-8
1.0241724013120683e-7
1.007814687350905e-7
7.84782282835125e-8
3.697808247619886e-8
8.184033326842073e-8
9.331867254810387e-8
1.0184282059843914e-7
1.1229554756588001e-7
1.2120569647073132e-7
1.2358091211135225e-7
1.1586037958752806e-7
9.786432709421267e-8
7.169736582108314e-8
3.862008953545737e-8
3.1630363955327474e-9
1.730527504844565e-6
4.5045624629448005e-6
3.89948092292693e-6
5.693641136509621e-6
4.18145413472841e-6
3.4086656261300866e-6
1.8355699412019235e-7
1.7875322003053335e-6
2.000395813262642e-6
2.9609374723148196e-6
6.532623760025777e-6
2.9618360637988154e-6
4.008073237586165e-7
1.232148112721775e-7
8.946553475491399e-8
1.0147350399963473e-7
2.0490520208754492e-7
1.0955826812499279e-7
2.2774557097891824e-8
2.37099604027417e-9
5.22457590212754e-9
5.448652666437656e-9
3.783632685676732e-9
1.0840962629600595e-9
2.8798955494096253e-9
6.72509836702951e-9
1.2240742794233854e-8
2.1601032566431482e-8
3.829316888572331e-8
5.971662634698524e-8
1.2461233372988257e-7
5.01843646770948e-7
3.4619752544074934e-7
8.876409264708513e-8
3.097959337080092e-7
4.1358706359422546e-7
4.4819502934209127e-7
3.4561422897099613e-7
1.3624312086498462e-7
2.3178079376720927e-8
7.894224917039311e-8
7.682375921469334e-8
8.077774976963212e-8
3.581705996994626e-8
3.6751966876721326e-8
1.3202221681525307e-7
1.6091278278262889e-7
1.9024567869816298e-7
5.3144233960623924e-8
1.1424283727701648e-7
1.260761656970316e-7
1.20732378034935e-7
1.2500850632279625e-7
1.3730100419581613e-7
1.5210874241220974e-7
1.6298604759824075e-7
1.6369830126407742e-7
1.5049040552872147e-7
1.233114016939685e-7
8.362719904416047e-8
3.080029221297032e-8
4.057466159674104e-8
3.140473118665692e-6
6.067981848332968e-6
6.957281037840658e-6
8.022484290292033e-6
5.5485857648837545e-6
3.526523449973094e-6
1.6254239052795214e-6
1.858682723056964e-6
2.4190841433128915e-6
4.854391880070541e-6
1.4876146518029259e-6
6.325961272878187e-7
2.156320874140617e-6
1.0524458652089638e-6
3.595451350002334e-7
6.23406705234646e-7
3.375874193644134e-7
8.141030045379581e-9
1.3600517581911878e-8
2.274339003845219e-8
5.75653659604329e-9
1.230746473338041e-9
2.58568666454983e-10
9.365771378416483e-10
7.246945262231237e-10
1.811921486359044e-10
8.664392171170666e-10
1.862767063422152e-9
3.160477822878238e-9
5.1376921852839306e-9
1.4257742665552902e-8
2.329182277403642e-8
1.51435700153954e-8
5.125711965550296e-9
2.7569703922011837e-8
4.933084494538321e-8
5.1159077011761406e-8
2.7310428762723985e-8
3.140845659983326e-9
2.9470931244563632e-8
4.4207107568305974e-8
4.399062300409547e-8
3.6784793554177663e-8
4.537102712310248e-8
6.965996533348424e-8
6.723020336127747e-8
7.785482462398429e-8
8.987324083709591e-8
4.906715521105074e-8
8.99622588289071e-9
2.866478971669519e-8
7.802990498346106e-8
7.580712868235424e-8
1.9231921326622966e-8
1.9943516710000213e-8
1.2961293972401547e-7
3.3196425431332796e-7
1.7190508756734047e-7
2.717470355598391e-7
2.2527660721687137e-7
2.094706014220957e-7
3.937337557383515e-9
4.914330503970858e-6
3.977270593317627e-6
1.1334586571960954e-6
1.037857476755295e-6
3.4977768983531145e-6
7.2687804127777764e-6
4.604612644367197e-6
6.298680769310384e-8
1.6697716469085611e-6
2.0990938173274913e-7
1.7406300657293114e-7
2.1473389705600245e-7
2.2145002597862994e-8
1.1349057457101895e-8
1.9817838598993223e-8
2.989379687722394e-8
1.3357447224347613e-8
2.046623274884256e-9
2.0560653971532987e-11
1.6760294947203738e-11
3.138357346204674e-13
7.092697426015146e-13
4.915629908743376e-13
1.0400768506596072e-12
1.5315448881256704e-12
2.1043407184893118e-12
2.799274994984298e-12
3.5989033554664314e-12
4.4733850861349256e-12
5.348332951599947e-12
1.7554492261792794e-12
2.952246858881568e-13
6.906684405539915e-13
1.5214940724477085e-12
2.192271055104245e-12
2.744864001453655e-12
3.246221177450106e-12
3.75310800944826e-12
4.3057776030252714e-12
4.933395714338019e-12
5.660454662534082e-12
8.509433551946245e-12
5.456707286125299e-12
2.8566986255770644e-12
1.797756889415422e-12
1.6885249267657733e-12
2.036909474707802e-12
2.65733467290368e-12
3.534871377312631e-12
4.739409281298408e-12
6.403960188791212e-12
8.739277991444573e-12
1.2077052046913117e-11
1.695324577247942e-11
2.4266399811729744e-11
3.559248959797872e-11
5.385299077094742e-11
8.48536337914367e-11
1.4122117230010842e-10
2.5399329293707123e-10
5.142854359034878e-10
6.440514789837052e-9
5.131492914085627e-9
1.976407453704716e-9
1.0974309528623072e-9
8.665288090846973e-10
8.662469185097881e-10
1.0350442564496832e-9
1.45024903443594e-9
2.335435642345425e-9
3.2198190086871495e-9
2.5884818343839135e-9
1.6440233554606865e-9
6.314825114719229e-9
5.860969432239984e-9
1.2357378464335675e-8
4.190743130970875e-9
1.3612536321511436e-9
3.565668023771364e-12
0.
0.
0.
0.
0.
0.
0.
0.
0.
0.
0.
0.
0.
0.
0.
0.
0.
0.
0.
2.750235679615472e-14
3.78664763334853e-14
5.2256397710741116e-14
7.228455570936228e-14
1.0023174995248529e-13
8.220790448847297e-14
3.436235292532376e-14
3.022329102766558e-14
4.333154319252372e-14
6.252125611437449e-14
8.407567150888396e-14
1.1288406860010626e-13
1.5589841177011188e-13
2.2147680212570256e-13
3.2119446105629464e-13
4.724147226050228e-13
7.019426441223666e-13
1.0516995332862947e-12
1.5879274412170355e-12
2.4164830919913443e-12
3.708744861460824e-12
5.74643280869456e-12
9.00103483702509e-12
1.4278555747470848e-11
2.6973419234864944e-10
6.42841518008083e-10
1.133591714376979e-9
1.334877189159531e-9
8.245715833186804e-10
2.640269266956182e-10
1.6516836332312207e-9
3.1803465251643006e-9
4.785887990961331e-9
6.434047521430392e-9
8.087366308235118e-9
4.056364945799554e-9
5.918156627530579e-10
2.633149001567908e-9
3.764502758307226e-9
4.139340386008229e-9
2.0234151905114027e-9
8.101537810615676e-9
1.5111684736290313e-8
1.6087267093111837e-8
1.3995256072927359e-8
1.2002017547231108e-8
7.087602162079844e-9
2.0660323825240097e-10
2.488491575660901e-9
2.7348060846492856e-9
2.633352249064575e-9
2.526479009621706e-9
2.48986066548359e-9
2.546154876149288e-9
2.7107401843881725e-9
1.5236552300080335e-7
2.781662171487562e-7
9.480295363916603e-7
2.5351086377906015e-7
1.0639344473353382e-7
3.954297821754699e-8
1.0467318963849415e-9
4.324949262170092e-8
2.2340847330232115e-7
3.617450077544242e-7
1.7034769175863728e-7
6.2276541369514055e-9
7.53810138988954e-9
2.1969542392949106e-9
2.0122673633445744e-8
4.5069038434364786e-8
3.4181493124227866e-8
1.3311688839869373e-8
6.537654069678151e-9
6.743460130451273e-9
4.9599654931466324e-9
4.102740109163873e-9
1.8573256275653502e-9
1.7660773238140037e-9
4.9735939807601735e-9
9.472094544351806e-9
1.64527837308576e-8
2.5290343084499865e-8
2.095276662581308e-8
7.906736826620558e-9
2.497017454665571e-9
1.37544101274137e-7
3.926641467344246e-7
4.4110884767527e-8
1.793522952520189e-7
1.8511249298206263e-7
1.829727998119724e-7
1.753283093513936e-7
8.159852564648452e-8
5.866511172470959e-9
2.2032199227652187e-9
5.921278822690347e-9
1.3111862115703057e-8
2.5139258714971872e-8
1.264148673312177e-8
6.816290457061326e-9
2.7654776246663445e-8
2.4695857370255865e-8
2.0560655858438e-8
1.979977856715543e-8
1.329593793690579e-8
3.17372140335826e-9
1.8627268519099733e-8
2.5680385944466703e-8
2.536046262706358e-8
2.301376177043327e-8
1.926939212317649e-8
1.409446415340575e-8
6.981520259062128e-9
4.526392119236068e-9
2.9582567592830603e-8
2.9667627922620675e-7
8.123997072376765e-8
1.9614785494221716e-6
7.461077015190818e-7
4.1411415194971596e-7
2.319414592068138e-7
1.1336478211640215e-7
3.220390912586373e-8
4.1020134995293355e-8
1.1935802160294886e-7
1.5417252764637584e-7
3.7443658878235673e-8
1.180221007378369e-8
1.0788598134473368e-8
1.870277231049192e-8
8.312880056388224e-8
7.684489220614874e-8
3.093172410199393e-8
3.811241240588861e-9
1.0969498824883177e-8
8.211230271015155e-9
6.558276631764741e-9
4.185955097054837e-9
1.2679200224975424e-9
6.1058444777144915e-9
1.2366314732903034e-8
2.2570782486123545e-8
3.796542211649707e-8
3.939929976674111e-8
1.5809301803835927e-8
3.0788963655067276e-9
2.2977419777690363e-7
5.744470790852299e-7
1.2107559544633753e-7
3.087671416694901e-7
3.168374844327869e-7
3.1106158275597765e-7
2.963069033549432e-7
2.824369712154292e-7
2.55730528969338e-7
1.0815590719458462e-7
5.5934543508390426e-8
1.3756901676125224e-7
9.478927833706656e-8
3.506017840013741e-8
1.5771042809229698e-8
5.696624714122138e-8
4.49847097508436e-8
3.908549672250417e-8
3.824695668727726e-8
2.016585659510081e-8
1.2540632151768253e-8
3.77906961757148e-8
4.638306121034164e-8
4.622621437623453e-8
4.265587918622281e-8
3.614386664950652e-8
2.675326343902713e-8
1.381817000747694e-8
6.5154519339867024e-9
4.856660425121985e-8
1.536606401458069e-7
6.474328421422726e-7
5.879514886568719e-8
4.288630155418764e-6
1.256454503856882e-6
6.437119035994189e-7
3.192213090194999e-7
1.2082054938544946e-7
