# Supplementary material for: Observability and Controllability of Nonlinear Networks: The Role of Symmetry
Source: Phys Rev X. Author manuscript; Available in PMC 2018 Nov 13. (PMC6234006; doi:10.1103/PhysRevX.5.011005)
Supplement: Code Archive [file NIHMS982008-supplement-Code_Archive.zip › MathematicaData/FNCtrlbDELTAHetN3M1ChaosK15IC1]

1.923723359740421e-10
3.796451972599633e-9
2.0829072583212158e-11
4.0540442893336175e-13
7.306957857038541e-14
2.410692187206007e-13
6.171942230295429e-13
5.140373954584678e-13
5.234616100850464e-13
5.646974158388633e-13
5.795922375588664e-13
5.317454563302908e-13
1.928076440861079e-12
3.0024122971680252e-12
2.801950452647636e-12
1.8632836961583513e-12
9.967463226789468e-13
4.583893745657878e-13
1.7552638076970482e-13
3.6163634115973726e-14
3.4973342902532744e-14
7.825480325926597e-14
1.1323061738009836e-13
1.4913464285435227e-13
1.9074393570263125e-13
2.412469084868104e-13
3.035678899764216e-13
3.8101225487824687e-13
4.776896402700847e-13
5.988450781487167e-13
7.513003925972271e-13
1.1294013523323781e-11
7.43710602078472e-12
6.772432091438115e-12
7.090999687568825e-12
7.909586502875602e-12
9.09318136447016e-12
1.061779808614504e-11
1.2511181536721786e-11
1.4835357174051062e-11
1.76832961889409e-11
2.1182609550148916e-11
2.6517623798548276e-11
3.341600028590108e-11
4.872210592751709e-11
8.288463294510576e-11
1.6171186347356553e-10
3.729161180272354e-10
1.167142846339438e-9
8.683889623554042e-9
8.754289270338846e-9
2.511025176692944e-8
7.326218689730602e-9
7.307908911403763e-9
2.3482555511558474e-8
3.761305119489072e-9
1.6554172808022152e-10
0.
0.
0.
0.
0.
0.
0.
0.
0.
0.
0.
0.
0.
0.
0.
0.
0.
0.
0.
0.
0.
0.
0.
0.
0.
0.
0.
2.9051164562720546e-14
4.229055903621902e-14
6.171389308708071e-14
9.030151261823837e-14
1.325353961782134e-13
1.9519135783797463e-13
2.8858104367983077e-13
4.2850608224892855e-13
6.393729337378591e-13
1.2883347879392708e-11
2.257296324123126e-11
3.595912519498171e-11
5.4032463635468684e-11
7.636292441739067e-11
1.0148638197841756e-10
1.2592255854529577e-10
1.4332236244149556e-10
1.4424311481054832e-10
1.16983395475857e-10
4.9413686475180096e-11
2.837305534353658e-10
2.4208454242458545e-10
2.705285296836379e-10
2.930530371391567e-10
3.4118404852509313e-10
4.589335434013302e-10
6.404706795100267e-10
8.910088950739633e-10
1.2592349376093534e-9
1.6899150919876111e-9
1.6987555133004578e-9
1.6768076558032676e-9
1.854260510258388e-9
2.2693162150461637e-9
3.015332565177215e-9
4.31395833064226e-9
6.670954706122507e-9
1.1302003695800565e-8
2.0798863928876423e-8
1.5443025104119518e-7
8.804022558255559e-8
1.4836159324541607e-6
3.8351163428942287e-7
1.9825923069277018e-7
1.0488282150534782e-7
4.905573807181525e-8
1.0587568698126836e-8
2.503165897742385e-8
5.574478468189516e-8
5.322477935090152e-8
8.20575174215985e-9
1.3514641298666335e-8
1.2697113628435903e-9
1.4041226329346306e-8
5.050949734962893e-8
4.449848244471855e-8
1.9978114123177856e-8
4.716433341462695e-9
8.070381530722151e-9
5.864900136191364e-9
4.7924758036968665e-9
2.94525014450127e-9
1.1624217690908742e-9
4.682369691482167e-9
9.20806876184112e-9
1.617315835747325e-8
2.5268383383475623e-8
2.504768989491929e-8
1.1372713525981068e-8
3.07203178121126e-10
1.499400856183764e-7
3.8556456335245417e-7
4.534252966877758e-8
1.8937141788893698e-7
2.0353807509765222e-7
2.0605082028588255e-7
2.072885627253941e-7
1.9717209540438858e-7
8.950380213754472e-8
2.764045345599367e-8
2.0981555618914235e-8
5.703404854628947e-8
4.8313121780549814e-8
1.7725764184646463e-8
1.1846811492460022e-8
3.419490115717537e-8
2.7582808806675577e-8
2.3601380490731773e-8
2.2646821289367095e-8
1.214709298459997e-8
7.0411510270819025e-9
2.2878509276546846e-8
2.9067220671763582e-8
2.8895491431829195e-8
2.640336153000626e-8
2.2082232154249772e-8
1.5861393184499405e-8
6.830709218178482e-9
9.175876571646703e-9
4.794938872335022e-8
8.4097742250858e-8
4.1010785677634446e-7
5.3413605951800614e-8
2.7162933031217907e-6
7.827107309752754e-7
4.057885824012623e-7
2.0906727933261865e-7
9.197986621602357e-8
1.1897362898745831e-8
6.380095353169875e-8
1.2965243137338335e-7
1.0145105984292411e-7
1.218744210834141e-8
3.2537298452862894e-9
5.835530254936205e-8
1.0554991295888938e-7
7.868594222287342e-8
2.5025909989889143e-8
1.3545046569918884e-8
1.5220422433259605e-8
1.1550946651194077e-8
9.739578247569873e-9
5.60586842893922e-9
2.811349880306052e-9
1.0976677835113821e-8
2.30960612075798e-8
4.312565462580802e-8
4.9402460196169974e-8
3.1594088096883516e-8
1.4852805382900155e-8
4.273135235929593e-9
3.9118914567292455e-8
2.3975379382161905e-7
4.260849325237741e-7
4.4549919618110063e-7
4.5994483974771013e-7
3.725243742082996e-7
3.2280706529663635e-7
2.906903329339921e-7
1.5295509549993484e-7
3.0392180594906056e-8
2.3305951183072478e-8
3.656529375639142e-8
6.392792713233471e-8
9.657328611957586e-8
4.629661437882151e-8
8.007104973202039e-9
2.6329011186124228e-8
3.410945416959483e-8
2.6801929230896186e-8
2.4476310156480668e-8
2.0903102639142847e-8
2.9163933297242852e-9
1.594827996321301e-8
3.193914253542806e-8
3.7325533746633384e-8
3.545399092900219e-8
3.0455036077312464e-8
2.330966646709765e-8
1.4215447024340166e-8
1.8939315354955575e-9
1.8904682395493256e-8
3.620382710753183e-7
3.298548128920525e-7
1.583543763301809e-6
9.82361650898551e-7
6.141280834757167e-7
3.906930466274012e-7
2.2189905388700266e-7
9.942842450854959e-8
1.7254794722823047e-9
7.265088570835491e-8
8.385535653595828e-8
2.804272129400213e-9
1.1098949446460443e-8
2.593355164116411e-9
7.301066154861681e-8
1.2646673401897733e-7
7.972405215948608e-8
1.7713080112348412e-8
1.3278696943679339e-8
1.3489165880436562e-8
1.0214976539813927e-8
8.306499962456875e-9
3.178740463813967e-9
4.203938993960121e-9
1.1436306082526167e-8
2.2543437098702452e-8
4.1205428283974825e-8
5.88148906382909e-8
3.428520102087359e-8
1.044298317568151e-8
1.633915303331949e-8
2.7532872657715803e-7
5.759462988727593e-7
2.811040838160665e-7
4.457993748319795e-7
4.1726426857508597e-7
3.860974945314414e-7
3.466362196532306e-7
3.1823230277147866e-7
3.1546942731199357e-7
1.6742024697812643e-7
9.443744723005116e-8
2.1950736389477818e-7
1.3891823014916199e-7
5.15199499214957e-8
9.919245042571338e-9
6.355488903505182e-8
5.124705181207027e-8
4.377785496868162e-8
4.248715819148928e-8
2.3406393306612382e-8
1.1951085734470824e-8
3.901945841855276e-8
5.147939581888273e-8
5.3308809898054546e-8
5.015031820660167e-8
4.306502822787923e-8
3.246340118940246e-8
1.806074221153992e-8
3.4108201055252088e-9
4.421767009558505e-8
1.4483510918243114e-7
7.21474303885966e-7
1.8910726571564478e-7
3.841053687301667e-6
1.4327673513027305e-6
7.756145821515931e-7
4.141550627846059e-7
1.799552203213187e-7
9.313241478943508e-9
1.709775720143557e-7
3.8160169320676776e-7
3.5072344800485585e-7
5.3750503839305426e-8
2.2378973180837454e-8
6.821025298517649e-8
1.7281164350714893e-7
1.4001156472414014e-7
4.953901879568497e-8
7.729010522546448e-9
1.96752956743915e-8
1.5199590842036692e-8
1.2282051629780888e-8
8.109209864835347e-9
1.7956277454242284e-9
1.1485168060622506e-8
2.491578123580547e-8
4.900815754230553e-8
7.930655781055041e-8
5.202453328689933e-8
2.3565230418414007e-8
9.932715070813846e-9
7.844151158469334e-8
3.44670703966593e-7
5.452000185169195e-7
6.580781023704725e-7
6.574780535078623e-7
5.386197103471085e-7
4.54446131955218e-7
3.78669652314183e-7
3.511256102439105e-7
2.4214646153507125e-7
8.028940469553045e-8
6.018952849106589e-8
2.1300133569475777e-7
1.7490210246875218e-7
7.363171242160465e-8
7.081979473930827e-9
6.336119406213227e-8
5.9169326298737526e-8
4.8592342113757404e-8
4.699257650780944e-8
3.1742360345984884e-8
6.85363428168786e-9
3.785589172152896e-8
5.610012142571786e-8
6.100401816398608e-8
5.8775385046170954e-8
5.148266233475159e-8
4.007428916783602e-8
2.5152281663529264e-8
5.268699464056383e-9
2.6097126480506127e-8
6.363486268378576e-7
7.102013153803074e-7
2.465183986906224e-6
1.6848529232810273e-6
1.0563537128604156e-6
6.69680071640842e-7
3.626945153283063e-7
1.2168622246127705e-7
1.0322719348241185e-7
3.341935813711503e-7
4.1098509560445187e-7
1.240109075849159e-7
3.976791009714622e-8
6.259899277240577e-8
2.6563412889226332e-8
1.7114282029222443e-7
1.5782721024949614e-7
5.7193869478679736e-8
1.9098353723891358e-9
1.3725158776651952e-8
1.1348751665408183e-8
8.678167102344763e-9
5.547855064523879e-9
1.339936686950218e-9
7.700238756103113e-9
1.5688873256217932e-8
2.8877959819412535e-8
5.0447140284204204e-8
7.225840702799561e-8
2.544653346489056e-8
2.092557390710189e-8
3.9542669872981516e-7
7.199104356128151e-7
2.359367577094131e-7
4.692793830918866e-7
4.877753660642124e-7
4.803875609810648e-7
4.468659713421123e-7
4.053633178193881e-7
3.882001224438339e-7
3.231720942797219e-7
1.390669719532834e-7
2.414657443190372e-7
1.345832941778591e-7
4.5312575923105106e-8
5.5658948489923604e-8
1.095645885995567e-7
8.566524879580731e-8
8.286123345833673e-8
6.873909123393421e-8
3.2017149781087656e-9
4.6594608845326145e-8
7.054668753426444e-8
8.024859061713991e-8
8.307328061603294e-8
7.960671876823076e-8
6.937434568752174e-8
5.290608356944038e-8
3.0079419370899805e-8
3.1454188870594824e-9
6.106522343863204e-8
1.8738301898001224e-7
1.3313407292372134e-6
4.1606528547775103e-7
6.0306436328429945e-6
2.389616280754868e-6
1.28006908739598e-6
6.562535133765276e-7
2.1539392812652145e-7
2.151616303892768e-7
1.229982292405265e-6
1.9563580683855838e-6
1.1139469046258535e-6
2.8622156187057467e-7
1.4494167682787197e-7
2.6342222760565676e-8
1.602593146921273e-7
2.364708026386774e-7
1.33781453747093e-7
2.8977896275753895e-8
1.0538257529004622e-8
1.5637766724921474e-8
1.1923909969931008e-8
9.051351159764541e-9
2.834111864148714e-9
5.483303303626759e-9
1.390387440354163e-8
2.71619107146146e-8
5.1139049365116184e-8
9.044871748905059e-8
5.7299690608806205e-8
6.898697947824805e-10
9.818864086004463e-8
4.4529337749893407e-7
7.274494428862945e-7
4.890482458360204e-7
6.619914450262242e-7
6.201784696291473e-7
5.664414598243311e-7
4.925068247360718e-7
4.3654525042073164e-7
3.836447817861995e-7
1.2455751720142668e-7
1.769660797126759e-8
1.7414238061208382e-7
1.3910922886376885e-7
5.753032235814022e-8
2.8366006436863032e-8
1.2902867614226842e-7
9.690350823308497e-8
9.373776318647813e-8
7.894696184230003e-8
4.177478239957761e-9
4.9613643862022465e-8
7.593606215970466e-8
8.845949429034983e-8
9.393554874027292e-8
9.237309476891973e-8
8.27874006213693e-8
6.585583894742135e-8
4.2575025852935034e-8
1.1326851367504438e-8
3.557937452115192e-8
1.1867454804414776e-6
1.4369855814418357e-6
4.02980747951265e-6
2.998275582846868e-6
1.8565256144437933e-6
1.1535657830692597e-6
5.343261310744538e-7
1.4140170068990334e-7
1.6211565288916086e-6
2.0543238985877397e-6
1.2736058260927047e-6
1.3781330876214215e-6
2.087887632783382e-7
1.324429437824127e-8
1.5418024318955766e-8
4.3740525453836466e-8
1.8615502435962374e-7
1.840405199454984e-7
4.833990731918823e-8
6.017637127054091e-9
6.3907513436756915e-9
6.797779813829191e-9
4.897601763279064e-9
2.5736488911866546e-9
1.6352310837320307e-9
5.412599489305231e-9
1.0125226325208095e-8
1.7319830711378716e-8
2.773061835838034e-8
3.850358222892595e-8
1.0006463524649487e-8
3.584318234697475e-7
3.602547612175624e-7
4.380391078140795e-8
2.635065675759547e-7
3.605736132811749e-7
4.2801249461036255e-7
4.5971201092683813e-7
4.4213217171506843e-7
3.497042744410059e-7
1.6096186078554487e-7
8.406599485617192e-9
7.890125761140423e-8
5.14805646556115e-8
8.211447516067461e-9
2.0862997621340161e-7
1.5590622450937595e-7
1.5901464873765857e-7
1.1177379721905481e-7
2.4569227687618868e-8
7.980618471217134e-8
9.978402723516899e-8
1.1360089808749141e-7
1.25534528565588e-7
1.3251558513075568e-7
1.3029284172432674e-7
1.1668286483358229e-7
9.205157571619831e-8
5.652590983242751e-8
6.052013187150178e-9
7.278628489102483e-8
2.1451638519836345e-7
2.7554484623982878e-6
1.024979276780556e-6
9.348482398843127e-6
4.375211553737982e-6
2.364659309216363e-6
1.1404575622521737e-6
3.4898315260317755e-7
2.73869518756437e-6
1.8806706132315895e-6
2.1390725395875355e-6
4.348664999142707e-6
1.4487397175331e-6
1.929833452935712e-7
5.779518021215226e-8
4.7756848993951805e-8
1.031372233805438e-7
2.2521111444077719e-7
1.401944332972253e-7
2.8656268842232925e-8
2.239191339631053e-9
6.423399334887547e-9
6.1025368490169386e-9
4.263857785892295e-9
1.3604812250397132e-9
2.8802017833029803e-9
6.852837843532599e-9
1.2401044099766532e-8
2.1247776008860723e-8
3.478316860125396e-8
4.653332115659506e-8
7.436212029099097e-8
4.756865935251465e-7
3.835445304269623e-7
8.025011744903541e-8
3.215388511556652e-7
4.32312483010429e-7
5.012725918002837e-7
5.045665050745704e-7
4.0832203196133713e-7
1.960088935484424e-7
5.668156540807418e-9
7.181747830997817e-8
8.037978347742865e-9
1.6450078841319902e-8
1.3553773473427113e-8
1.6878799485851667e-7
1.7621033130343682e-7
1.8785459729847544e-7
7.834580077338303e-8
7.217868087675147e-8
1.0615326182898077e-7
1.1692139324177153e-7
1.2959321270496113e-7
1.4469326113095972e-7
1.5722138078783954e-7
1.6100748252271984e-7
1.5161078034133693e-7
1.2817686010002312e-7
9.182107728856984e-8
4.171882973339141e-8
2.8593416316712634e-8
2.5746779890018946e-6
3.897110430598602e-6
6.29705172288016e-6
6.3055033197482425e-6
4.149695990590302e-6
2.9236204780004767e-6
8.770174297129358e-7
2.132771959889124e-6
2.2645755572110303e-6
3.4098630220162263e-6
6.238430332656342e-6
8.58533088133512e-7
8.369671173135428e-8
8.530854411120311e-7
4.4888590926555116e-7
2.6181946459871747e-7
5.651101226093177e-7
4.450103075436542e-7
4.466222115306424e-8
2.462149820575162e-8
1.650040683918098e-8
5.342739673706669e-9
1.1619065117953735e-9
7.324853968404115e-12
5.512776555416705e-10
4.783244980727739e-10
1.5967431797710992e-10
5.414683107438858e-10
1.2248391193459178e-9
2.074728551142363e-9
3.3126662672196107e-9
8.659592298356816e-9
1.6629968793503308e-8
1.2981327168484591e-8
1.2308341884089146e-9
1.317213631337617e-8
2.8684791967520546e-8
3.759715097736516e-8
2.8229757982979933e-8
8.084875958261271e-9
1.2817374839934982e-8
2.8244258431818013e-8
2.933747605835219e-8
7.955560924324602e-8
1.7186461638221924e-7
1.522233257853895e-7
8.865841174765705e-8
7.455122547714278e-8
1.7852832629660517e-7
2.39267791610863e-7
2.2286705828568397e-7
2.1021008910176548e-7
2.160684508042189e-7
2.3225625270180703e-7
2.5110264627730676e-7
2.646885933867264e-7
2.6409876032614913e-7
2.423692202418311e-7
1.9715536573169477e-7
1.285672427348462e-7
3.401119849931109e-8
9.597968085294385e-8
6.490214532344116e-6
8.663406497022613e-6
0.000010219102972153631
0.000012499121077109872
0.000010552392086299905
1.299802359352693e-6
2.5363856776682895e-6
3.0176561055128122e-6
4.968954939631811e-6
1.8041017918281251e-6
0.00001335058178048651
6.273121552730293e-6
3.886652321407642e-6
2.9791373014655497e-6
2.549137082122493e-6
2.354778099548942e-6
2.12655651833036e-6
1.2479149011278775e-6
5.993163636802095e-7
3.351498624456963e-7
2.979750119854172e-7
3.0594731423534753e-7
1.1130238877797537e-7
6.059341740290785e-8
1.5059379983373187e-7
2.8204134013907886e-8
2.8290817910753254e-8
7.790655102350705e-8
1.266086210387432e-7
3.209872572317611e-9
3.695361827475103e-11
1.6879041325261491e-12
2.6201271141398716e-14
0.
4.1111429211153525e-13
5.440513936722783e-13
4.231206455388081e-13
4.713866465935665e-13
6.299749538202387e-13
9.22743303343125e-13
1.3972661465461305e-12
2.10256757473183e-12
5.213532841061523e-12
7.024294776780908e-12
8.445425923271513e-12
9.265746014368031e-12
7.69344125621774e-12
4.266516460012856e-12
1.964011087213688e-12
8.647775296701379e-13
3.9695398163648264e-13
2.2038137716408434e-13
1.7240810116426906e-13
1.8145817317685175e-13
2.1869772875647419e-13
2.7425139085178286e-13
3.464348924682668e-13
4.372998755171644e-13
5.510256902709013e-13
6.935622993771217e-13
8.728277228195102e-13
1.5342953905800093e-10
2.1042398237889274e-11
1.42189817399108e-11
1.3322188606678806e-11
1.40682062188522e-11
1.5654713303238595e-11
1.7870653346006003e-11
2.0689989341429178e-11
2.4174662563018903e-11
2.8447766624053352e-11
3.3690962456910506e-11
4.015485054370517e-11
4.0740005969055487e-11
5.0450263603418655e-11
8.080131442952096e-11
1.6208170068451827e-10
4.108709313777607e-10
1.608648678638438e-9
7.067641397718196e-9
6.573301651921525e-9
2.0908481987487026e-8
6.878683289270272e-9
1.1360697954119651e-8
7.123705139199662e-9
1.1912013781771643e-9
3.8762610002020615e-13
0.
0.
0.
0.
0.
0.
0.
0.
0.
0.
0.
0.
0.
0.
0.
0.
0.
0.
0.
0.
0.
0.
0.
0.
0.
0.
0.
3.058855968655825e-14
4.452999056779087e-14
6.499010453737846e-14
9.511497636967119e-14
1.39638041720242e-13
2.0572100584167177e-13
3.0426964702316416e-13
4.5201006551918545e-13
6.747994159145537e-13
1.3159623166972404e-11
2.3337981876375888e-11
3.7447244552914155e-11
5.641719290380066e-11
7.958161232831376e-11
1.0503933517973865e-10
1.2867695856307823e-10
1.4345069634345032e-10
1.3943560342998532e-10
1.0493539586756808e-10
2.8390098302058614e-11
2.9867747547002524e-10
2.634366903934153e-10
2.9137940830784504e-10
3.151752608975054e-10
3.6613016025198516e-10
4.93860124883991e-10
6.9419500640928e-10
9.721756480059963e-10
1.3729065929474204e-9
1.8114621540739023e-9
1.7518105858207675e-9
1.6862833067404956e-9
1.8384487538175725e-9
2.234709227985178e-9
2.9637110211950484e-9
4.2459533576356915e-9
6.5899343628994486e-9
1.1212204408362059e-8
2.0510012494980035e-8
2.5296655365513822e-8
1.8703262156731528e-7
1.6845397727376915e-7
1.7458629252181423e-6
3.6817753943962775e-7
1.7764081090604507e-7
8.546658060504907e-8
3.381637754500294e-8
3.371134072141336e-9
4.376631421152223e-8
8.755513146537953e-8
8.47803433233111e-8
2.156501854810301e-9
2.1413249184571243e-9
2.9699765011917677e-8
5.710370800062862e-8
4.488820545589193e-8
1.9713249174214268e-8
9.153363623187813e-9
1.0377395077757286e-8
7.733224006793556e-9
6.5915146124227435e-9
4.155337168749436e-9
1.5479117861405163e-9
6.878459757086603e-9
1.4309633633438087e-8
2.6039212800383078e-8
3.255062498700427e-8
2.2175981336323342e-8
1.1457805234242354e-8
8.909303277767682e-10
1.3584207776232827e-7
3.447333979255484e-7
8.597046490531155e-8
1.992012081288211e-7
1.9000754849953434e-7
1.8051503069071199e-7
1.5074579933923853e-7
2.832181121733391e-8
4.755036108095424e-9
4.679630503294874e-10
1.061443776837807e-8
2.0527828939039183e-8
1.9124684004069993e-8
2.9793515627544704e-8
1.6135323882801344e-8
1.6567263091338609e-9
1.2666856827177352e-8
1.5616911229334675e-8
1.2242889463714073e-8
1.0973380915426014e-8
8.618115477412348e-9
2.1285572180975092e-10
8.230088246758268e-9
1.79000466411141e-8
2.3631971412464795e-8
2.1508403601984432e-8
1.7010644073654122e-8
1.1733522050867397e-8
5.780662498725983e-9
1.8539438308915504e-9
1.4519694265621262e-8
2.2326690781632765e-7
1.9397832797203033e-7
1.044692141565686e-6
6.565498567999153e-7
4.179261454723681e-7
2.725901412989233e-7
1.627280255326662e-7
8.393454012964059e-8
2.375201456790945e-8
2.0562610875063092e-8
3.2295375618153305e-8
9.342991308320516e-9
6.137012357083746e-8
1.0084127053304895e-7
8.075526486458421e-8
3.67383026885708e-8
1.4666207817131105e-8
2.035624349539575e-8
1.5422940977689605e-8
1.333589057080897e-8
1.0092135561294944e-8
5.45046780950695e-10
1.2095785892898225e-8
2.7941622416968176e-8
4.6440657540940974e-8
4.14805673785701e-8
3.0611354656658834e-8
1.910541302727994e-8
4.285678667790266e-9
2.4927448899905726e-8
1.0038850866265957e-7
2.3764222241109118e-7
3.0024786839874235e-7
6.631672360306139e-7
4.185439146417067e-7
3.012149640836806e-7
2.065258421072791e-7
1.3687123720547334e-8
9.685453248807239e-9
2.4061656939488773e-9
1.9253715480755724e-8
3.2875468728915644e-8
1.75305184537626e-8
2.3780395016121633e-8
2.6035995196408968e-8
1.0559996989046908e-8
3.911843668659299e-9
1.6895735810267366e-8
1.5571200171056138e-8
1.2702073561199522e-8
1.17506921914338e-8
6.8172981273184006e-9
2.7828188001788627e-9
1.2171064623434668e-8
2.1913617712831407e-8
2.396767415499493e-8
2.069210501713164e-8
1.5875158452455175e-8
1.0280615997454224e-8
3.6482238692147476e-9
5.730948163066246e-9
2.3380177222962784e-8
2.5255378830948323e-7
1.700379806914617e-7
1.2901362428534263e-6
7.079012849321714e-7
4.316513133682347e-7
2.70002288639214e-7
1.5387755413891464e-7
7.297684334337626e-8
1.0684397363589054e-8
3.4590291035443026e-8
4.079926761661138e-8
1.9947705138092897e-9
5.0772571385120245e-8
1.0082011008966251e-7
8.937424441602747e-8
4.42874315307919e-8
7.961789378837935e-9
2.066541229575739e-8
1.5565395642461865e-8
1.3129888405470756e-8
1.0554568563171144e-8
9.417011409487638e-10
1.0005884311250919e-8
2.4209612175013572e-8
4.499901869953917e-8
4.5473192791888245e-8
3.3495033823015285e-8
2.111915975655077e-8
6.343013795674918e-9
1.999949781024763e-8
2.1243097429363923e-7
3.7026637569703815e-7
3.9334987193552144e-7
3.8751048299338124e-7
3.0750880271193995e-7
2.6825029206381026e-7
1.9241996874438067e-7
2.4653504955544804e-8
3.3797461768292744e-9
1.4853380798229896e-8
2.9777446306616397e-8
4.3683815381885896e-8
4.829358365361448e-8
8.81009132976822e-8
4.640369035442806e-8
1.2760646239415691e-8
7.558939728088763e-9
1.8800294802936413e-8
1.491267909915108e-8
1.2521870244976226e-8
1.1236370374530458e-8
3.567990004546705e-9
5.8968758502254124e-9
1.5818022648383985e-8
2.7385425045198095e-8
3.03512150751423e-8
2.4997944454638352e-8
1.7763195258401887e-8
1.0190046388931002e-8
1.9146053553927912e-9
9.032017737527027e-9
2.5097117827547535e-7
3.9090096587151304e-7
8.665619385696095e-7
7.71913534392713e-7
5.499400900754041e-7
3.94059277292364e-7
2.5675732279935426e-7
1.4685242031621525e-7
6.085274468320623e-8
4.644065358649116e-9
3.3592400970744084e-8
2.6395660302636158e-8
9.79823038157024e-8
1.3224175721746366e-7
9.311895634126355e-8
3.436432133087106e-8
2.4487493998410842e-8
2.450851787884167e-8
1.8982303338578304e-8
1.6689656641771108e-8
1.122681596702339e-8
2.9925841117566805e-9
1.8411447764939065e-8
4.082100917703091e-8
5.642339698243032e-8
4.645388918359655e-8
3.4226832478888664e-8
2.047439188501406e-8
5.963045489794478e-10
5.330796293348211e-8
8.462152432755068e-8
2.9580649425437303e-7
3.0149739371839015e-7
9.881361537644842e-7
5.227364455980813e-7
3.6642527915473154e-7
2.844660142825541e-7
5.1103442953774226e-8
2.2727163666195086e-9
8.044630833352584e-9
2.719165015838025e-8
4.4270898218248614e-8
2.9022256229315783e-8
5.1070736940405654e-8
4.766743980156184e-8
1.7660721841413442e-8
3.2746533263772548e-9
2.0591857371796524e-8
1.8999130060773958e-8
1.539475825053057e-8
1.4274672604380496e-8
8.58446651717289e-9
3.1291313226473858e-9
1.4362170943173555e-8
2.6238145624949574e-8
2.9698164987734707e-8
2.600012431694841e-8
2.0099269319447997e-8
1.3236155784509177e-8
5.306144428284141e-9
5.3777108329164505e-9
2.4201032034045156e-8
2.9683395734686126e-7
2.600752235673677e-7
1.3836268851784779e-6
8.393715263978052e-7
5.23593191907543e-7
3.3385000144589873e-7
1.924573130455647e-7
9.170854357117172e-8
1.3694480052676904e-8
4.364717254634853e-8
5.3167999505010135e-8
3.6026140755370794e-11
5.7589829816920625e-8
1.184624785284721e-7
1.0612662521941093e-7
5.1456425194903096e-8
7.3119442266929835e-9
2.2915706238664977e-8
1.7392900534515083e-8
1.4554578209375195e-8
1.1712330261800642e-8
1.2845692333308193e-9
1.0772207125227171e-8
2.642266211162478e-8
5.0406142601996626e-8
5.195017500092269e-8
3.802072600892992e-8
2.3815200598391878e-8
6.5136898391587956e-9
2.610944884181867e-8
2.416475681522813e-7
3.997422781299669e-7
4.774016526991544e-7
4.5089980670464245e-7
3.559890635006943e-7
3.06010451762574e-7
2.6964055753847365e-7
8.211415673362536e-8
1.642455375795193e-8
2.1519098461412755e-8
3.6981478555729104e-8
5.4368849733808594e-8
8.573271195245389e-8
1.2980247489588273e-7
6.22949072710516e-8
1.624136097712833e-8
1.0896137844166872e-8
2.363117855292e-8
1.8228937749431674e-8
1.5590225530261513e-8
1.3862181305072584e-8
3.498915939674957e-9
8.327024810390717e-9
2.0828686755124363e-8
3.402740666340348e-8
3.624837758270745e-8
2.996119231856422e-8
2.1481283401768704e-8
1.2483604575619368e-8
2.619640281480969e-9
1.0310059745922447e-8
3.014642444952861e-7
4.997662316526988e-7
1.002463278324654e-6
9.244899835278095e-7
6.608101388690156e-7
4.7418505677528047e-7
3.073584677040262e-7
1.7167741871807127e-7
6.396734343068092e-8
1.8578622352092752e-8
5.348984681309297e-8
2.023138822580087e-8
1.0405163883198949e-7
1.5488777836389194e-7
1.1361791073823053e-7
4.466792860042739e-8
2.1759902341439086e-8
2.7113515453835004e-8
2.0787379522539566e-8
1.795933418168862e-8
1.2824535392351208e-8
1.833272208267341e-9
1.787636610493271e-8
4.1217804939970596e-8
6.510444298393593e-8
5.435085002193487e-8
3.975568967741085e-8
2.3877496403838302e-8
2.841203480447136e-10
6.138885725211726e-8
8.816724541040749e-8
3.2883491529620457e-7
3.263690450990293e-7
1.1311271701246713e-6
6.046895076781295e-7
4.2208077507770557e-7
3.3787237193595147e-7
1.6991417252422992e-7
1.470742070971258e-8
1.1922242677644543e-8
3.063875746192563e-8
4.946988081149805e-8
4.345596741056223e-8
9.87684290727587e-8
6.909454329965608e-8
2.2642974255323657e-8
6.652473257949007e-9
2.8106586513371712e-8
2.3781015246715106e-8
1.9700450622709234e-8
1.8447408089341013e-8
9.524118769744664e-9
5.80530984892725e-9
2.036774991974214e-8
3.367075371676344e-8
3.6081875677204345e-8
3.162178224501001e-8
2.4608275848512912e-8
1.6281688673160307e-8
6.530119775739844e-9
6.679382859392433e-9
2.985898208227163e-8
3.6827337031705417e-7
3.4117391012586245e-7
1.66196309730947e-6
1.018238778324094e-6
6.319533510289252e-7
3.9975592347686113e-7
2.257721244528663e-7
1.0046078084618481e-7
9.529799680365977e-10
7.43033624488698e-8
8.395444633222735e-8
1.1449972115181627e-8
5.181277529517991e-8
1.321407212736279e-7
1.3049371970162562e-7
6.666977247739651e-8
6.133717356298991e-10
2.4320136182981612e-8
1.9014436052134475e-8
1.5486558492868222e-8
1.276887171184442e-8
2.811229943317093e-9
9.630502275960441e-9
2.4902118596885634e-8
5.045375911541108e-8
6.227547401544197e-8
4.5392359870843704e-8
2.8364026675131515e-8
8.412632823802581e-9
2.8767613595243327e-8
2.705924599110143e-7
4.428325403736519e-7
5.222784706003531e-7
5.072506070885148e-7
4.0647029390598127e-7
3.4646071557875865e-7
3.0675392997855565e-7
2.2177923253406482e-7
5.0472402051926084e-8
3.20382264435371e-8
4.416637699339171e-8
6.317026222390853e-8
1.547555221624445e-7
1.5246505133802868e-7
7.210243097718696e-8
1.7615441953908693e-8
1.909793372303194e-8
3.063731265891815e-8
2.324175969488308e-8
2.0652681156940472e-8
1.7487633570799988e-8
1.8970833910060917e-9
1.366588433465216e-8
3.0179883849992654e-8
4.36415703458289e-8
4.367205279846526e-8
3.617733290479185e-8
2.6211786178007307e-8
1.5373100839161685e-8
3.2693331426735965e-9
1.269383822298948e-8
3.808807811228855e-7
6.513347913932744e-7
1.2485281662360468e-6
1.1645514233587349e-6
8.243879485479254e-7
5.860594211257567e-7
3.7242012686326065e-7
1.9647821935754155e-7
5.293550483154706e-8
6.033198968196798e-8
1.0554652739118911e-7
8.081116512420286e-10
9.894503183474639e-8
1.8134102392845895e-7
1.4634814291096376e-7
6.431287047278465e-8
1.1644247957512432e-8
2.948232359206376e-8
2.2630511787184546e-8
1.8920234217592102e-8
1.4578074996591479e-8
5.830509724912698e-10
1.538716968672545e-8
3.7506080110647964e-8
7.201786435282034e-8
6.73012053841784e-8
4.854195879627773e-8
2.9480124118794167e-8
1.755314681225167e-9
6.75989283085241e-8
9.264708246447858e-8
3.636898068496408e-7
3.631774988664014e-7
1.240434466340402e-6
6.966398142749469e-7
4.890167841489338e-7
3.812814598184571e-7
3.1992781964736135e-7
6.91208861777663e-8
2.0418110291996086e-8
3.270390770309082e-8
5.0672702539264834e-8
6.839946297142033e-8
1.5463794757805367e-7
8.659587356752991e-8
2.5991955514072757e-8
1.5003029473729826e-8
3.952278868681362e-8
3.1003506554924377e-8
2.6801153934547467e-8
2.4969497641921613e-8
9.10580444196278e-9
1.1737450279298395e-8
3.084181717663557e-8
4.3770261719160514e-8
4.462325008587278e-8
3.9285913087628636e-8
3.084540806201607e-8
2.052687682002375e-8
8.207747857717284e-9
8.600016332552688e-9
3.782788343185282e-8
4.822660391541843e-7
4.6315043134858666e-7
2.1020496835844594e-6
1.2944877815275144e-6
7.9529795630445e-7
4.961716010443632e-7
2.704773905759676e-7
1.0399662730255952e-7
3.6876799894102296e-8
1.554485021872371e-7
1.7273945995359336e-7
3.936635405723487e-8
3.2838687939914137e-8
1.3999770219234608e-7
1.6602155226880018e-7
9.409156625124343e-8
1.5994857041595306e-8
2.3364625972679053e-8
2.0735239035042114e-8
1.6276814710341392e-8
1.3564034449895e-8
5.078817033580831e-9
7.381987642905447e-9
2.128669839838946e-8
4.493564620155906e-8
7.618842634900087e-8
5.8149962326191576e-8
3.6054356419636984e-8
1.2103038303689417e-8
3.105913436766444e-8
3.0611506725936005e-7
5.008738303111727e-7
5.393655734583448e-7
5.59477278146432e-7
4.6246998691339426e-7
3.963184008871918e-7
3.405697848361123e-7
3.2167156266683267e-7
1.4175377162340662e-7
5.276157754479024e-8
5.008622447624218e-8
6.436675430587488e-8
2.232173910483332e-7
1.6524709308422003e-7
7.477560607471473e-8
1.6151232925767123e-8
3.6004899306139764e-8
4.035073203060389e-8
3.1421804710715295e-8
2.9398790765413395e-8
2.107810854381349e-8
3.3305488971215905e-9
2.474884577575226e-8
4.5397758311794154e-8
5.60148133432535e-8
5.3844509534241556e-8
4.5032261770459345e-8
3.312549190635715e-8
1.9723835985808707e-8
4.412877705098907e-9
1.585885644537655e-8
5.109950178906526e-7
9.035248638848394e-7
1.6405210730119875e-6
1.5594613589358245e-6
1.0898699240818883e-6
7.650361822133842e-7
4.7139475741868133e-7
2.2162414715530897e-7
1.7150511320566353e-9
1.9646535127637352e-7
2.9034820559795603e-7
6.056937332923536e-8
7.08498171856421e-8
2.039442348749489e-7
1.9732143511676306e-7
1.009837172048411e-7
1.0805808535198472e-8
2.9120626087702443e-8
2.4523046164237844e-8
1.951687803053551e-8
1.5828509611049348e-8
4.1692339273832576e-9
1.1132250754375797e-8
2.983074393338879e-8
6.335943564894399e-8
9.081669086708036e-8
6.439534361379093e-8
3.941237687584132e-8
6.560696097668698e-9
7.342057734364726e-8
9.607227179576447e-8
4.013874138872698e-7
4.155650949074377e-7
1.2802765562498306e-6
7.921888927094926e-7
5.700580713195689e-7
4.4032936530198524e-7
3.6550414435476184e-7
2.252869903852343e-7
4.217880916021426e-8
3.0801661136678455e-8
4.17545436568065e-8
9.84098833066205e-8
1.8298877741851947e-7
9.245659301014324e-8
2.5309086266217568e-8
3.454815596153431e-8
5.5421771207703994e-8
4.28241429493057e-8
3.957650474899796e-8
3.3827246115018585e-8
3.6894221393273527e-9
2.4908137551074455e-8
4.720464827457652e-8
5.704970095663786e-8
5.67563395669219e-8
5.050600837149509e-8
4.0151073463057156e-8
2.6995444989576337e-8
1.0938935212220993e-8
1.1022521029296936e-8
4.8283251941307966e-8
6.765956861074538e-7
6.714870155240713e-7
2.7974895701879418e-6
1.750042597854402e-6
1.0614868412767025e-6
6.501309980519624e-7
3.3349234872572375e-7
8.41739169331226e-8
1.6807325949151753e-7
4.7486827219843716e-7
5.85577680960653e-7
1.2484987254939554e-7
1.8347380849596993e-8
1.2326667864316348e-7
2.1132772409264786e-7
1.4571917516662992e-7
4.4916722851283195e-8
1.3584729327135334e-8
2.1767389142671712e-8
1.6779266224964797e-8
1.3628519423164468e-8
7.718557447009538e-9
3.8616886017465365e-9
1.5540744123886183e-8
3.354538508313126e-8
6.73010176626375e-8
8.467786619479151e-8
5.1439312913976186e-8
2.0045695041780444e-8
3.183912866883894e-8
3.527757931115503e-7
5.835515354715063e-7
4.955983534707064e-7
5.869243564600869e-7
5.154820839129503e-7
4.553757148033037e-7
3.919461174743701e-7
3.5866917840720156e-7
2.8365442373720457e-7
8.700719046635155e-8
4.4407914291220484e-8
4.109481193490346e-8
2.2195810883058084e-7
1.622962068751462e-7
6.827795567379084e-8
9.579834804527106e-9
6.973824095633552e-8
5.421105134595799e-8
4.636365337266382e-8
4.453549696609672e-8
1.7253507405657246e-8
1.8763203274744622e-8
4.6914861469991873e-8
6.615215020485272e-8
7.24689885566522e-8
6.91433913121912e-8
5.895728922388375e-8
4.4385610886941605e-8
2.720109260164761e-8
7.045445664579225e-9
1.9576903603554775e-8
7.431006396879055e-7
1.3764600706309039e-6
2.273194169997801e-6
2.2621662586651656e-6
1.563694966486589e-6
1.0847370101076121e-6
6.369378695123735e-7
2.1384984618862388e-7
2.7316944396374307e-7
1.004806041885495e-6
1.1461555306008007e-6
2.9625219946003096e-7
2.648522334353515e-8
1.8640825691825983e-7
2.649628041068604e-7
1.7426628740873018e-7
5.426047503955808e-8
1.4572911165754636e-8
2.509234605220521e-8
1.948783500069803e-8
1.5606236397454276e-8
8.278743144276596e-9
5.1289144811563864e-9
1.901807178168374e-8
4.1258976110199123e-8
8.490665661879491e-8
1.0225803223460187e-7
6.13368700289079e-8
1.9127131392582733e-8
7.463006349141923e-8
9.804721282099986e-8
4.414139058096343e-7
4.968817749800503e-7
1.1465144493826992e-6
8.588377641340158e-7
6.587530868896488e-7
5.245590038031007e-7
4.2469170183390135e-7
3.7239040595394614e-7
8.862358663794245e-8
1.6505392782193264e-8
9.670864981471031e-9
8.412410369850643e-8
1.6574653934853233e-7
8.11516152477946e-8
1.6738974131161924e-8
8.221910611572088e-8
7.681530834405203e-8
6.516763310657921e-8
6.415321955696971e-8
3.333162627413697e-8
1.744488523546596e-8
5.087463762719557e-8
6.897277266536013e-8
7.61603212957956e-8
7.59269359050816e-8
6.880077820424442e-8
5.5749493716068174e-8
3.828950231526527e-8
1.642462178899451e-8
1.3333237089766033e-8
6.152373585225976e-8
1.0454328828691206e-6
1.085052363542618e-6
3.925471946051097e-6
2.579454640522074e-6
1.5468058391972772e-6
9.282545930390834e-7
4.1845770854010807e-7
8.385787706598042e-8
1.0407219790546663e-6
2.0947834235574383e-6
1.1624235374825562e-6
4.445990409702755e-7
1.6787196114241877e-7
4.019494409562916e-8
2.2694892262528042e-7
2.3376069350235292e-7
1.0859447932508186e-7
1.5759872027620377e-8
1.5916475806816175e-8
1.640594272219194e-8
1.2525954667844463e-8
9.079123268934492e-9
8.693858157188744e-10
8.305587433943265e-9
1.908007102774958e-8
3.795261511057779e-8
7.418007506342162e-8
9.727444529626228e-8
4.3003214936555674e-8
2.4694620054580214e-8
4.3400453975733554e-7
7.104680630438404e-7
3.4296289213080317e-7
5.387837483388975e-7
5.348255329371994e-7
5.098667921992449e-7
4.609209482591027e-7
4.1573242400015547e-7
3.3532997065930056e-7
9.860755674946667e-8
4.983811239073358e-9
2.2868880018226934e-8
1.0425996894325184e-7
1.1016998944039051e-7
5.0169961993235145e-8
9.255363847625029e-9
1.0315138364655742e-7
7.712548603932538e-8
7.681450900704984e-8
4.703239451380021e-8
1.8513937478088205e-8
5.766231766081267e-8
8.024492179020178e-8
9.301180632561898e-8
9.868633501174767e-8
9.618109831065138e-8
8.487537390527518e-8
6.650856231650187e-8
4.3228128304203124e-8
1.499854714637045e-8
2.186503950420786e-8
1.212815696881814e-6
2.438041470443413e-6
3.2827439814936187e-6
3.6763219119083546e-6
2.564266234009071e-6
1.7987360123749853e-6
9.705791594110509e-7
3.508491653922926e-7
2.651872943402322e-6
1.9719247299386607e-6
1.6202724734645933e-6
6.584472077169879e-7
2.396791272944263e-7
3.6097198475860985e-8
2.606293920900425e-7
2.9258024348628656e-7
1.5367742077224406e-7
3.0429931179625846e-8
1.1283503632629204e-8
1.7375066748382404e-8
1.3363587559763408e-8
9.664926442984658e-9
1.9182297834713637e-9
7.611589498263027e-9
1.810918670993554e-8
3.585468326695972e-8
7.094658471492435e-8
1.3348202448633292e-7
6.570133356914095e-8
5.238183484703757e-8
1.0267557671199874e-7
5.053660141853089e-7
6.652591859333646e-7
6.963493627423966e-7
7.869968724109409e-7
7.086616825166239e-7
6.231225516402687e-7
5.250387543034835e-7
4.1853475918311553e-7
1.1395657853846628e-7
2.3878362331151574e-8
5.326695120096197e-8
1.5833031460995372e-9
7.806793496937412e-8
4.654843584922053e-8
1.4459813316014407e-8
1.467742694546301e-7
1.125641037043315e-7
1.1526709930774409e-7
6.6528852647331e-8
2.7123684014643225e-8
6.901000820345916e-8
8.821735704069985e-8
1.0117824573652674e-7
1.1019055381716669e-7
1.1242922575525464e-7
1.0516836295317284e-7
8.838884245221042e-8
6.380250223010563e-8
3.177919094539215e-8
1.12598237781311e-8
7.595881339211337e-8
1.872147074853062e-6
2.1654125149784966e-6
5.759390509515142e-6
4.38470990902281e-6
2.659399366568885e-6
1.6085086671632191e-6
3.6439636787762943e-7
2.587160490845138e-6
2.0874284518855824e-6
1.9821243997325286e-6
2.841359262299871e-6
9.160313065331123e-7
1.9531834948983608e-7
2.8330515041423963e-8
7.068843137770171e-8
2.2512817851786386e-7
2.5426134464374356e-7
7.993059124736705e-8
1.3190645001292686e-8
6.3722317037717345e-9
9.510489654429e-9
7.131141394115361e-9
4.445847528872072e-9
8.566096372052525e-10
6.243388965512159e-9
1.2577144625287815e-8
2.2937531374494028e-8
4.124127017207029e-8
7.151398542920889e-8
4.48823825976839e-8
5.084724579782104e-7
3.977959656838717e-7
8.985731923222768e-8
3.1815442963181326e-7
4.1454979744022835e-7
4.7334325028884365e-7
4.79623536340057e-7
4.105677985031719e-7
2.2440101343460143e-7
2.8715466191640025e-8
5.7518181341778126e-8
7.533981837496914e-8
2.9050851692603305e-8
1.2419288113739833e-8
1.8039678873422222e-9
9.19024923290469e-8
1.2780436550795012e-7
1.3256765106909568e-7
3.640854623530225e-8
8.87684954523752e-8
1.1448780246225916e-7
1.1866661946102342e-7
1.272661272656407e-7
1.403657397421461e-7
1.5250442583772613e-7
1.5710432475583684e-7
1.4904415237312208e-7
1.2725590119453845e-7
9.390344741852747e-8
5.048623453347801e-8
5.244431906523552e-9
2.316808012861233e-6
5.6496545600303185e-6
4.436527002056383e-6
7.048360255115186e-6
5.613203181315603e-6
5.128252226502177e-6
5.336765464512659e-7
2.267605717088958e-6
2.802801840768364e-6
4.610745258615649e-6
7.171943062738796e-6
3.618484040392137e-6
4.819969741027793e-7
2.1334052162520395e-7
1.4890026138910106e-7
7.641186871893198e-8
1.7465218287863976e-7
1.3760187703955294e-7
3.057342970173459e-8
5.171871166482675e-9
3.9418014551631375e-9
5.633800099653013e-9
4.05692328357263e-9
1.674873459668215e-9
2.349317686260482e-9
6.1722285001752645e-9
1.120973909498335e-8
1.9408713285947344e-8
3.3442931877084947e-8
5.458936776923637e-8
8.880753499402039e-8
3.951313944704918e-7
2.97358213010799e-7
6.445280459559981e-8
2.9534816978748127e-7
4.253557670114823e-7
4.920694314585834e-7
4.231098063853055e-7
2.2204002968681772e-7
2.4239468645934858e-8
7.474145173097604e-8
8.664730124685574e-8
6.652930376519068e-8
3.012867231190725e-8
5.180940449325881e-8
1.5915606269774724e-7
1.5916000794533258e-7
1.863143752266772e-7
5.863827422266632e-8
1.7177999112480577e-7
1.6437874356673165e-7
1.5399256654638766e-7
1.5851804794122735e-7
1.7340378391402416e-7
1.918544694864385e-7
2.0628564491166225e-7
2.0872867990613106e-7
1.9352948319963732e-7
1.5969092347399057e-7
1.0876757112046435e-7
4.0138579893535196e-8
5.255381117215748e-8
4.154154532656362e-6
7.4136652377253675e-6
7.5856170727071174e-6
9.923751812389966e-6
7.59465771087401e-6
2.2498092833772083e-6
2.1068400752958823e-6
2.555108681244372e-6
3.7045649808167046e-6
7.429237384087914e-6
2.634581995174092e-6
3.691915647649314e-7
1.4179399049518763e-6
1.2336471145781328e-6
2.5526192799338114e-10
6.465114251201326e-7
4.684425004884328e-7
1.6776321570529318e-7
3.6247523653514895e-8
1.4844715058964594e-8
8.520720894190907e-9
1.98025161274121e-9
2.1821250614116938e-10
6.703404008021617e-10
7.535861789383172e-10
3.874269635680765e-10
4.87999104422364e-10
1.4858125530154297e-9
2.5864200719146323e-9
4.217996926069107e-9
1.1435293831414803e-8
1.9043058153128842e-8
1.408691459522812e-8
8.121232005382423e-10
1.848654339401902e-8
3.6277707701452056e-8
4.0387487251239934e-8
2.379703695189683e-8
2.935331265094946e-10
2.0513814983921956e-8
3.3153099927881733e-8
3.838861573975815e-8
3.481216227893041e-8
6.200861247083952e-8
9.199566644063033e-8
3.412203438879877e-8
1.2928831243234243e-8
9.959177645705558e-10
2.9948258891225824e-9
2.0382835151832236e-9
9.953281542257116e-9
4.974163423383317e-10
1.480339156585202e-9
1.8435931935868801e-9
3.0657487562332315e-10
9.496501045296795e-11
9.013301229669019e-11
7.408077205107165e-12
5.360373817102337e-13
1.1538725883004825e-12
6.487798387845782e-13
1.23654114849389e-12
1.7484373811875736e-12
2.317052360221713e-12
2.790505497482224e-12
2.9822391475751232e-12
2.9097666173935323e-12
2.6343780690356784e-12
2.1561979617038343e-12
1.5025876884591713e-12
7.88949719183077e-13
1.5140042172108802e-13
5.745227170834213e-13
9.719818481731324e-13
8.510758810644683e-13
5.403355800918634e-13
3.946740094362638e-13
3.4742237029328875e-13
3.4465275196460376e-13
3.638240587276353e-13
3.963717556848491e-13
4.3965795004725026e-13
4.937547080018982e-13
5.602396260427776e-13
6.419424649281826e-13
7.436164085870666e-13
8.764112577940278e-13
1.1757230922310134e-12
1.1002122959448399e-12
1.3502256699023047e-12
1.6293382156061801e-12
1.9714197997600602e-12
2.8630747309237517e-11
1.7044224240550764e-11
1.311606546440882e-11
1.1945945425638355e-11
1.1981487518549098e-11
1.2668519903628064e-11
1.378270055655205e-11
1.5229500634468973e-11
1.6973265645168474e-11
1.9008024859107416e-11
2.1343748323971768e-11
1.115129565830121e-11
2.5066974490104217e-11
1.4426751755381403e-10
1.2200208128045823e-9
1.961144702262548e-9
7.159210705672496e-9
1.7190779696210008e-9
1.894565782948958e-9
1.4501052700966018e-8
1.449052762968514e-9
2.0396886580739968e-10
2.7236483055747265e-14
0.
0.
0.
0.
0.
0.
0.
0.
0.
0.
0.
0.
0.
0.
0.
0.
0.
2.9607282270776547e-14
4.0549818501453586e-14
2.2934753221683372e-14
0.
0.
0.
0.
2.827434291136244e-14
3.8216758956103037e-14
5.3277648849717676e-14
7.593849341744104e-14
1.0965586189453112e-13
1.5957216168153905e-13
2.3343872244269594e-13
3.4298699352569917e-13
5.060539024836783e-13
7.499164976045103e-13
1.1165931006333794e-12
1.6713484882722505e-12
2.516523880486263e-12
3.81434198659621e-12
7.213404680246887e-11
1.3663156079385826e-10
2.255042323035612e-10
3.3453307418819686e-10
4.363540892531773e-10
4.906776122735599e-10
4.5422725627990056e-10
2.925548775818831e-10
1.3205680223169335e-11
4.659869342587243e-10
1.0563072717138447e-9
1.7668529620608195e-9
1.995179122277183e-10
1.1696108472742502e-9
1.1303556361149442e-9
1.316933482574034e-9
1.6615403875805235e-9
2.254701450430412e-9
3.386267748633027e-9
5.1115123609544825e-9
6.120438753414979e-9
4.8349843692168846e-9
3.614971903403372e-9
2.991909801477272e-9
2.8899127682457713e-9
3.3076030211089426e-9
4.441066574173996e-9
6.894792433504528e-9
1.2234145566297716e-8
2.1471694101365343e-8
1.8821275088995368e-8
1.945136327991583e-7
1.9656699468277533e-7
1.697927302713031e-6
3.6523205711968903e-7
1.737038161381328e-7
8.17185245333145e-8
3.0417865455136215e-8
7.603619155201748e-9
5.179507878554597e-8
1.0649262092488155e-7
1.0984821837419589e-7
1.5947733833826453e-9
3.068330961039067e-10
2.4853448642114175e-8
5.619346319187786e-8
4.6972532215079284e-8
2.1939317474159277e-8
7.15577189816716e-9
1.0285813296479571e-8
7.597782712289957e-9
6.390809560281931e-9
4.302789481746428e-9
1.100617368033478e-9
6.136889600734597e-9
1.2900311494315605e-8
2.3801010186062052e-8
3.301273758710277e-8
2.3369106597488785e-8
1.2128244377382754e-8
1.4158724472336278e-9
1.2883326321764323e-8
1.4842524630282394e-7
3.374844820180915e-7
1.6985039530527402e-7
2.5056466283150314e-7
2.15651413784281e-7
1.9238844393743607e-7
8.6550099172453e-8
4.164390299161813e-9
9.322853201245775e-9
1.6000026404064396e-9
1.3797193032563068e-8
6.769643993489603e-9
1.8291188803180048e-8
1.3878546034593804e-8
1.3024508068325456e-9
1.4599917585429521e-8
1.9787671298810975e-8
1.5754738704814223e-8
1.4196981897761724e-8
1.2201857837039692e-8
2.238411887988232e-9
8.804971501633737e-9
1.8844648321375154e-8
2.1900363839380148e-8
2.03659438590969e-8
1.7225540317098285e-8
1.2957568477805792e-8
7.480291805494936e-9
3.4335529634353614e-10
1.4837747267953092e-8
5.038727657897357e-8
2.7696563820563803e-7
3.214271021302749e-8
1.7607415484109843e-6
6.587555353544343e-7
3.65148820126323e-7
2.0616213462654103e-7
1.0462664602016358e-7
3.647136001399555e-8
1.9641734038576232e-8
6.120700992069037e-8
5.385391478124835e-8
7.661068079789222e-9
2.2698058991518273e-8
7.64462846773119e-8
8.819202293157135e-8
5.342264204164949e-8
7.46970653639507e-9
1.777339310553544e-8
1.4009092015428741e-8
1.1194286864169775e-8
9.562020663515839e-9
3.2538824066085025e-9
5.595123356347799e-9
1.538976758158751e-8
3.119679354171816e-8
4.641975858795776e-8
3.6176517101571395e-8
2.304193294150269e-8
9.661487991613725e-9
9.013418492322944e-9
1.9229070421768768e-7
3.8675135251796607e-7
2.689801486486476e-7
3.3678133977420835e-7
2.852875349283336e-7
2.5698084091214876e-7
2.2211044155406686e-7
5.559599501354069e-8
6.197223542854573e-9
1.0759088494637859e-8
2.4103500366327173e-8
3.693725219575292e-8
4.7272240250877995e-8
7.712037145699016e-8
3.6824644355574015e-8
8.219495465719852e-9
1.2667933401521046e-8
2.026851416380795e-8
1.5688730101705564e-8
1.3709632743587034e-8
1.1731988845891534e-8
1.931775703571296e-9
8.448788003898685e-9
1.9901743336639827e-8
3.0148458749594764e-8
2.9792474183743177e-8
2.4109142290550234e-8
1.70536584558823e-8
9.441445614540889e-9
6.292926755453665e-10
1.1934881119946312e-8
2.6870397662759624e-7
3.621858526412841e-7
1.0228000376606186e-6
8.138723265674078e-7
5.542993442642997e-7
3.825233675343633e-7
2.3924577904276676e-7
1.289471846834786e-7
4.298196076676679e-8
2.1965461088074155e-8
4.562251985850188e-8
1.340995674144351e-8
8.249310107811746e-8
1.30131491544483e-7
1.0008387484080865e-7
4.203320471156261e-8
1.789849989033587e-8
2.3933729020672713e-8
1.8260619579559224e-8
1.5745139962309722e-8
1.1585866218166938e-8
1.0678934478367564e-9
1.4895504796803141e-8
3.452706270752526e-8
5.670381686390103e-8
4.872341520068006e-8
3.570530936800773e-8
2.1812093962477424e-8
2.1498082033418815e-9
4.336702921902915e-8
8.986494236964181e-8
2.8613165450451225e-7
3.137400807275758e-7
9.07009605761941e-7
5.181121680232101e-7
3.682076791713199e-7
2.944555937825066e-7
7.34947874277882e-8
8.202935677615733e-10
5.754038142471093e-9
2.3721898279666436e-8
3.97312738346095e-8
2.7314648263883348e-8
5.33693441738188e-8
4.605316625998586e-8
1.6038850524036753e-8
5.946191466391689e-9
2.3177872097116132e-8
2.0105797088915295e-8
1.6592213132120383e-8
1.5482838566153902e-8
8.247616758412976e-9
4.547047341232582e-9
1.683311098018235e-8
2.8404943871761522e-8
3.0457631771390105e-8
2.6539228107727272e-8
2.0548360039620094e-8
1.3483832658044713e-8
5.163336576028569e-9
6.298224942538975e-9
2.6957917061858676e-8
3.1650672348538973e-7
2.619089474372883e-7
1.4992388919963739e-6
8.783419727911753e-7
5.405797869179444e-7
3.398522655073972e-7
1.9202662771973546e-7
8.683648718455631e-8
4.002283613275291e-9
5.793701616173984e-8
6.6095881584845e-8
6.618632437113969e-9
4.934689585119152e-8
1.1694917090685137e-7
1.1219558776725416e-7
5.7351590719698826e-8
2.148227209219947e-9
2.2491108259781677e-8
1.7286629141790492e-8
1.4220551346340792e-8
1.1672362573459834e-8
2.1498744429742297e-9
9.405274957079911e-9
2.3830172713540463e-8
4.734412027185829e-8
5.4741368272270474e-8
4.00121615140146e-8
2.5082213323087914e-8
7.504345366114404e-9
2.4776836929712136e-8
2.420333768459471e-7
4.066778411236305e-7
4.554427381234096e-7
4.4712649160512546e-7
3.583112208959423e-7
3.1006539410725527e-7
2.761606510351821e-7
9.939118345213362e-8
1.8147943737989022e-8
1.943329062204413e-8
3.379268150102749e-8
4.9901694519268024e-8
8.752243747128911e-8
1.283119979679668e-7
5.9600603010429736e-8
1.4625736037778854e-8
1.4248849062800893e-8
2.5460857790125227e-8
1.946279743195859e-8
1.6987725280677014e-8
1.4766165252220628e-8
2.6297077756584574e-9
1.0193046823953277e-8
2.3879663330872557e-8
3.6529556966843615e-8
3.733538370141489e-8
3.081133177801772e-8
2.217706139683915e-8
1.2899236064117632e-8
2.5985794360923028e-9
1.1019473539980344e-8
3.216678558286191e-7
5.313822312658139e-7
1.0808697735743856e-6
9.878808650079782e-7
6.99401098555331e-7
4.976846807727409e-7
3.184286271840435e-7
1.724954488320262e-7
5.520591572997069e-8
3.5906325615274984e-8
7.314815560652103e-8
9.40341420908867e-9
9.609475391109456e-8
1.590229381003411e-7
1.231016838935705e-7
5.207194840692323e-8
1.6384613525037588e-8
2.7058185123521328e-8
2.0667404076616405e-8
1.7567859498888285e-8
1.3117119122827059e-8
5.76235004702944e-10
1.5808945632088902e-8
3.751293533451947e-8
6.633610605515978e-8
5.768303633756935e-8
4.191901298405608e-8
2.5360470219576028e-8
7.594799765357716e-10
6.125377451212912e-8
8.687860183571992e-8
3.2810285790437154e-7
3.3236037800501013e-7
1.1048535011138569e-6
6.101826649610003e-7
4.2987300863771314e-7
3.4485824215201585e-7
1.9310121091057815e-7
1.7743572401726405e-8
9.65288633643686e-9
2.6542461416080026e-8
4.364030749376527e-8
4.053111797153064e-8
9.956023116896504e-8
6.707136206874544e-8
2.108847454075643e-8
1.0030100560056653e-8
3.1316754079795734e-8
2.5500831833450814e-8
2.154856486452862e-8
2.0193315133953233e-8
9.006796492420164e-9
7.773173899982646e-9
2.3524090537057175e-8
3.602669333459598e-8
3.746439815382124e-8
3.2870165599475775e-8
2.5678214506459818e-8
1.7023388180141376e-8
6.7908190809181944e-9
7.125488647772359e-9
3.145707178703787e-8
3.96849242135527e-7
3.676629797699148e-7
1.7802743943305084e-6
1.086058793823128e-6
6.696021417278033e-7
4.2025850600155596e-7
2.3331338103368592e-7
9.721100397419232e-8
1.4225966667031916e-8
1.02839213108825e-7
1.1553668387529714e-7
2.302951546505703e-8
4.093922450823852e-8
1.2971240510007422e-7
1.3969846936533105e-7
7.585078014300282e-8
7.404892586269127e-9
2.317539931517054e-8
1.8933160117301864e-8
1.513117682885979e-8
1.2584809523536283e-8
3.728722654371368e-9
8.165068318215653e-9
2.2105272134571035e-8
4.590394388060646e-8
6.633256146072242e-8
4.871093643678979e-8
3.0355475501132245e-8
9.57742187653314e-9
2.876880400381157e-8
2.7257701516218785e-7
4.492381177277634e-7
4.967008357317587e-7
5.007369656112934e-7
4.083175536051206e-7
3.5159432685082163e-7
3.1191732177104734e-7
2.328933190815643e-7
5.2618245487668284e-8
2.774240383438598e-8
3.737986287255656e-8
5.326407337370369e-8
1.4701135317259162e-7
1.4815699492565118e-7
6.728403189342913e-8
1.5109394299636244e-8
2.4927721079957247e-8
3.307519327051885e-8
2.5313855757630295e-8
2.30701242291298e-8
1.8362664844592906e-8
4.851910169411597e-11
1.7168523018904045e-8
3.4831456081535864e-8
4.640744487632477e-8
4.5263161716820804e-8
3.761704340784818e-8
2.743593383506067e-8
1.619000662900334e-8
3.492342761990168e-9
1.3295828685318435e-8
4.1374053183725593e-7
7.14664266563726e-7
1.356891310953971e-6
1.2697103551943937e-6
8.917873268462971e-7
6.292850706757158e-7
3.9385760438352143e-7
1.976034744810593e-7
3.229306962301459e-8
1.051859420649277e-7
1.6394914310348892e-7
2.390818902000157e-8
8.271806762947429e-8
1.8332254953874155e-7
1.6130168204571935e-7
7.721121854034577e-8
1.7167062310095608e-9
2.8427367198525694e-8
2.236762154604092e-8
1.8253948128158516e-8
1.4521415540347251e-8
2.1834001789408545e-9
1.2686062656648259e-8
3.217941280773094e-8
6.614518279894585e-8
7.368489981130907e-8
5.2580896726246737e-8
3.2113301730923945e-8
3.4866484055036736e-9
6.817291518480149e-8
8.949207031377333e-8
3.606397009245028e-7
3.703668094510056e-7
1.1800678352719713e-6
6.956209481712307e-7
4.964815768007217e-7
3.9081785743290134e-7
3.269767298771545e-7
7.586241834692941e-8
1.6245578277640793e-8
2.460744705531909e-8
3.9500586895220894e-8
5.751480845587658e-8
1.438416028286702e-7
7.963938374914445e-8
2.2638966833885098e-8
2.1963409850515557e-8
4.3844621759110704e-8
3.3914000892000486e-8
3.0241003039622186e-8
2.7463154518580012e-8
6.932353523693483e-9
1.5950864916268998e-8
3.574741823172977e-8
4.649090704257963e-8
4.661683497350393e-8
4.1216227926668364e-8
3.253779841213968e-8
2.1744210893962623e-8
8.727887746966064e-9
9.050678264377731e-9
3.962311275508855e-8
5.319371984458546e-7
5.133611665693522e-7
2.285124557730427e-6
1.4097061209423942e-6
8.595781443442238e-7
5.310909570989278e-7
2.817051018434102e-7
9.273529324513092e-8
7.938380916574578e-8
2.4808237829479884e-7
2.9629583101190943e-7
6.895664084848487e-8
1.0582136519392395e-8
1.272996706537552e-7
1.7785528419877266e-7
1.1151236786955315e-7
2.7511767235042792e-8
1.895728385037462e-8
2.027265790362351e-8
1.5642172456744647e-8
1.2935692458998626e-8
6.091435401043372e-9
5.400694069681799e-9
1.7501100988626433e-8
3.741191016040976e-8
7.20185309399596e-8
6.536242100549859e-8
4.016056866006031e-8
1.4525375580126865e-8
3.053068899628899e-8
3.081014646718246e-7
5.099490555215138e-7
4.852241847779889e-7
5.371309644698464e-7
4.5748977869593115e-7
4.000244884030506e-7
3.488092108914658e-7
3.234929781796769e-7
1.3595082817615393e-7
4.1834297023600927e-8
3.4597664817481306e-8
4.334325017189671e-8
1.8516625040180388e-7
1.5367941587060572e-7
6.629400444425597e-8
1.1594803550995421e-8
4.7494015228241686e-8
4.371782960423996e-8
3.541157984098098e-8
3.390763835800234e-8
1.968848147300339e-8
8.523781348848629e-9
3.196837299596291e-8
5.155046008713875e-8
5.91776346774415e-8
5.639452021273789e-8
4.753005314745201e-8
3.5312119715488314e-8
2.127583955300739e-8
5.035101638895609e-9
1.647396749085456e-8
5.71433718427413e-7
1.028320771838584e-6
1.8163685667169467e-6
1.7504463307285177e-6
1.2136050822141119e-6
8.450180437027358e-7
5.087185802286283e-7
2.1189795947816063e-7
7.586795504203245e-8
3.9390924435147396e-7
5.98506931410622e-7
1.3476409210277825e-7
3.140997571221628e-8
1.9042360403420018e-7
2.1822183564930342e-7
1.2669460900200463e-7
2.8430370287945227e-8
2.3154910608213393e-8
2.3683891693293563e-8
1.8385726878777196e-8
1.4960445123416376e-8
5.954384704643972e-9
7.714597579413882e-9
2.2972261773833838e-8
4.956435645021418e-8
9.553312416812032e-8
7.431356928800503e-8
4.531329817937165e-8
1.0711742616017458e-8
7.228304379361756e-8
9.115165823108246e-8
3.93489074671945e-7
4.274445668683143e-7
1.1403594884299757e-6
7.70678926109999e-7
5.728059142243598e-7
4.533969401670909e-7
3.7872359410864045e-7
2.1838608606415184e-7
3.254692343199835e-8
1.4719567036075163e-8
2.141481155013392e-8
6.337192535590552e-8
1.5429860457266295e-7
7.891169923067727e-8
1.8918494469108128e-8
5.053457271537599e-8
6.082993818388683e-8
4.8648133014542205e-8
4.6723848212172476e-8
3.4215139991665306e-8
3.6085204073217106e-9
3.361557389459957e-8
5.3189790940808753e-8
6.065932185939276e-8
6.01995889776613e-8
5.396920027837812e-8
4.324545930511517e-8
2.9321454802492002e-8
1.2128922239092158e-8
1.135567087470987e-8
5.044489450837926e-8
7.737786233565292e-7
7.766442485552512e-7
3.1005835919296444e-6
1.965580927506909e-6
1.1825900992236195e-6
7.156260725981582e-7
3.4811658245659757e-7
3.4975615865603034e-8
3.6287562976548353e-7
1.1108561396303482e-6
1.0717316254250048e-6
2.4480845427867605e-7
7.607062461795934e-8
8.504864063216544e-8
2.1495988587360254e-7
1.7809564786449405e-7
6.744331065687236e-8
1.2431878478066366e-9
1.9253957014872884e-8
1.5700947116531662e-8
1.2344584853399032e-8
8.170920073687171e-9
1.434255461436387e-9
1.112606956214548e-8
2.442907877278405e-8
4.930114486690597e-8
9.263959181397975e-8
6.329349749629038e-8
2.6584764801634543e-8
2.8720927847344182e-8
3.5946667790734253e-7
6.025969732656654e-7
3.9436277202298645e-7
5.302610814614785e-7
4.923644569938955e-7
4.518918722774392e-7
4.0146132445988254e-7
3.6671867932000853e-7
2.386276877719329e-7
5.6235159201221565e-8
1.2791693262620209e-8
3.876368331179585e-9
1.320619126809594e-7
1.3014517684396791e-7
5.588342438993776e-8
9.368340293449415e-10
8.537698947023558e-8
5.999788008135126e-8
5.533833558625553e-8
4.894193158769077e-8
5.242592656011249e-9
3.2240287744017924e-8
5.8209428214741645e-8
7.272766848499541e-8
7.756396495417873e-8
7.444337603341057e-8
6.433133836981e-8
4.922151016706058e-8
3.0882217398784724e-8
9.03483564652022e-9
1.9752316917924803e-8
8.693973628571249e-7
1.6652275713459811e-6
2.563256871007057e-6
2.653622133297453e-6
1.8285031186595306e-6
1.26421776519402e-6
7.137549952922561e-7
1.1020503310740546e-7
9.364540490135575e-7
2.142484819900273e-6
1.2487602208489645e-6
5.485930738911377e-7
1.4554495038060452e-7
1.2401415275053592e-7
2.7061167837396956e-7
2.2370640514107134e-7
8.882467358622701e-8
4.451049323702888e-9
2.0305395194783007e-8
1.766708374717798e-8
1.3652675555861261e-8
8.956416981606365e-9
1.4127221750587322e-9
1.2107067435901434e-8
2.6682070935081082e-8
5.4492909161139956e-8
1.0873854468552366e-7
8.185720526746628e-8
3.197497551167086e-8
6.62450399624218e-8
9.233642865187021e-8
4.3174648986568303e-7
5.26714772878871e-7
8.74091682876385e-7
7.811615113136436e-7
6.418358197323802e-7
5.368234849455728e-7
4.471245060928211e-7
3.358704352436083e-7
5.7998318700540687e-8
1.23693233612608e-8
2.3892173427359964e-8
2.3302911025876173e-8
1.1031356759309163e-7
6.022859572145852e-8
3.819214726736386e-9
1.1752018536234455e-7
8.555774217256974e-8
7.969581824710324e-8
7.347133358551467e-8
1.3428428296825983e-8
3.6610135966711266e-8
6.292500708312636e-8
7.643846845742982e-8
8.320065121278301e-8
8.359736494734175e-8
7.665522008136705e-8
6.297551311848928e-8
4.4076463461639126e-8
2.00310417390543e-8
1.2572205855641506e-8
6.385607294895104e-8
1.2676923715386182e-6
1.3645747777271398e-6
4.441693186243003e-6
3.0558070302432275e-6
1.826722821204689e-6
1.0870333203112822e-6
4.163650934764093e-7
5.345854911032181e-7
2.8144114773095945e-6
1.667974202710645e-6
1.4084583115086691e-6
5.675624288511388e-7
2.276816429209758e-7
3.946086290877619e-8
1.639924794288958e-7
2.5810772738080646e-7
1.6964227331318285e-7
3.8568315427576874e-8
3.4411810395067497e-9
1.31528947886164e-8
1.058094081396196e-8
7.847334306997587e-9
3.0478142089859282e-9
4.0980513837449244e-9
1.1120410090165702e-8
2.1767276480269336e-8
4.135840770343032e-8
7.748900847537193e-8
7.463860694735787e-8
8.368297981593349e-9
4.916227267196998e-7
6.040529644092202e-7
1.9553503196700788e-7
4.1399933689396906e-7
4.607812265058607e-7
4.7462617151967027e-7
4.5320321336176546e-7
3.998048918987358e-7
2.3274115990996517e-7
3.607489118577879e-8
3.502008939423186e-8
5.470106043024517e-8
1.5749356236860977e-8
5.56597263037544e-8
3.069108310525685e-8
3.7075870922868944e-8
9.984574097535998e-8
9.128475432437678e-8
8.75191380867337e-8
2.1156333783417686e-9
5.523020768610731e-8
7.924924158038192e-8
9.311995298962247e-8
1.0424373859887046e-7
1.1124818286901148e-7
1.1048234280713053e-7
9.99739315784051e-8
8.08204171795892e-8
5.51478761415709e-8
2.3218059473408566e-8
1.8290817763252666e-8
1.5239414599156336e-6
3.298760915130815e-6
3.7012863613445654e-6
4.643983146582088e-6
3.325743275485504e-6
2.437187380642289e-6
1.164276655713728e-6
2.185989632133434e-6
2.1599781147657573e-6
2.22919700666703e-6
2.933285283703379e-6
9.527676112846959e-7
2.2661956258975045e-7
2.363541961119224e-8
1.2358491970240668e-7
2.6645874503165396e-7
2.421371930320154e-7
6.298704160457668e-8
8.140482662987314e-9
9.11391174303938e-9
1.0275721593146952e-8
7.562962546080008e-9
4.120131430690893e-9
2.1676139260560732e-9
8.27691423538916e-9
1.6286382835237465e-8
3.023423751236126e-8
5.676380477952156e-8
1.0101753330677785e-7
4.856945215659151e-9
1.0882021483899482e-7
5.699399632592044e-7
7.172378531613631e-7
3.1716641610438024e-7
5.528153566670209e-7
5.947514380486738e-7
5.823574671582277e-7
5.008922913396316e-7
2.97472554780506e-7
4.227591131627315e-8
5.664534501398968e-8
7.356318297209882e-8
5.2018981301036735e-8
1.2464488713689378e-8
1.041116302531417e-8
7.019707352743168e-8
1.416385466364929e-7
1.4189173367088363e-7
1.2444346250620466e-7
2.3467613157037584e-8
8.044055114107539e-8
9.489031589661348e-8
1.0578258419536889e-7
1.1863002408162302e-7
1.302096887152965e-7
1.353186493914135e-7
1.2979730408398384e-7
1.1262913965080132e-7
8.517462406816588e-8
4.804794061744823e-8
1.774685713142028e-9
7.369206894513669e-8
2.511587725239092e-6
3.325545371032294e-6
6.54830940113605e-6
5.824595484980159e-6
3.6758119977591552e-6
2.4350612022631425e-6
1.3306923328100783e-6
1.9693375412782665e-6
2.046790221699925e-6
3.1964448744184846e-6
5.4912409176507925e-6
3.0724308317146325e-6
5.147154922971862e-7
2.1545118570418465e-7
1.765772216587617e-7
6.562999434177653e-8
1.2574348509048578e-7
1.42629427329237e-7
3.299122512491412e-8
6.316064468200905e-9
1.9478741156197192e-9
4.290181433121039e-9
3.2462861987183147e-9
1.6923326619084812e-9
1.2167366263912432e-9
4.055437022956077e-9
7.483166813149042e-9
1.2846101029968228e-8
2.149174209383447e-8
3.3951589078732715e-8
1.2240462285193006e-7
1.3810646278546383e-7
7.007457723865817e-9
1.1839923085519922e-7
2.0593338833310174e-7
2.7930308836211675e-7
2.9547208081346917e-7
2.0717441470272955e-7
7.414615218504475e-8
2.8989796396227853e-8
7.529787437066085e-8
7.4862947626569e-8
5.002427144445605e-8
2.9178454721991903e-8
6.792012497506915e-8
1.4635827385469516e-7
1.1324068673334277e-7
9.256059191881002e-8
1.6252777636049242e-7
2.1437790229955514e-7
1.8778036900373824e-7
1.6503658297541293e-7
1.6327323807713265e-7
1.742581016553789e-7
1.9003310186555953e-7
2.0325469608231756e-7
2.0576935879743088e-7
1.911099039667103e-7
1.5799783682848583e-7
1.0895224254367019e-7
4.517958013491298e-8
2.9623775266889243e-6
9.678365343154016e-6
3.2995711788861303e-6
9.000161521927837e-6
9.440569286419e-6
3.381428859269326e-6
2.600954985500424e-6
3.434332342864566e-6
5.115710967202105e-6
8.61194956418653e-6
3.428020295092733e-6
5.614226585106814e-7
1.5187277227345954e-6
1.534097084756086e-6
5.5010283139538185e-8
6.364621922259828e-7
4.5675146953406623e-7
1.188319008449937e-7
3.1601652491650397e-8
1.3223003312812263e-8
7.69921253787522e-9
1.8138356708324063e-9
1.9288351259928868e-10
6.594074741423517e-10
7.465926699007349e-10
3.802690675886909e-10
5.046947078384796e-10
1.5095259589710316e-9
2.61378035009688e-9
4.253566508532925e-9
6.880908881788159e-9
1.7654367496850503e-8
2.5659498161485897e-8
1.685692474636324e-8
7.261553930713263e-9
3.3869394889407825e-8
5.309799046725543e-8
4.1897378573143675e-8
1.3694025099462867e-8
1.4964416995255317e-8
3.500438485666734e-8
4.1722703820641284e-8
3.29002991027216e-8
4.800323740933365e-8
7.549652553665468e-8
9.005749926187137e-8
1.8260525933564416e-7
8.440418765711012e-8
1.434171925155356e-8
3.505400878904121e-8
7.718474565662463e-8
2.790178221148151e-7
4.534534220860565e-7
3.8118712151665063e-7
3.004438960911506e-7
2.7554763535083903e-7
2.7385226114819305e-7
2.8043734886646886e-7
2.830014464168503e-7
2.664272138950941e-7
2.2224554750324082e-7
1.5479936588072255e-7
2.2964885332315684e-6
0.00002529953543375398
1.1567484496330512e-6
4.612275981692979e-6
1.0630345324147621e-7
8.101156707838262e-6
7.124652421679139e-6
7.238474386018403e-6
1.9714213506147067e-6
0.000010638048082568597
8.144253546997915e-7
4.209250471137637e-7
5.617864677251512e-7
1.8914930227996827e-7
3.4026420435778015e-8
9.663699231073044e-9
2.3611385667990067e-8
4.734329644344885e-8
1.7793915292203437e-8
7.557799970993063e-10
1.662626683749019e-11
1.0039978166342052e-12
1.4288507599510489e-13
2.0045908942560974e-13
1.61342293410338e-13
4.0382261074017156e-13
6.766630239271657e-13
9.193218442721095e-13
1.2819282050600348e-12
1.7662550172321185e-12
1.891525405591482e-12
2.090439706116251e-12
2.355456465290071e-12
2.463573452071083e-12
2.195236885172189e-12
1.471664116732181e-12
4.99562080607067e-13
4.1880441778683407e-13
1.138119743707668e-12
1.6696827785387235e-12
2.08168905878008e-12
2.439357722864873e-12
6.154072462918084e-12
4.5953866676032306e-12
2.0261081224415524e-12
8.592944393653734e-13
5.130675233830957e-13
4.700083850518049e-13
5.438747735003664e-13
6.767449605454561e-13
8.562251325573486e-13
1.0869190261770477e-12
1.3815306390929772e-12
1.7590355607373718e-12
2.2456903973227493e-12
2.877589880780205e-12
3.704922010154891e-12
4.798494622463684e-12
6.2599909787189e-12
8.238446070493511e-12
1.095751141689746e-11
6.264082218187028e-10
1.5167908477688472e-10
8.026744169791618e-11
6.328754044986752e-11
6.052320931675102e-11
6.423475062537015e-11
7.243927266379882e-11
8.489829553838404e-11
1.022479250733092e-10
1.25877645348635e-10
1.5814187516963462e-10
2.961791412661076e-10
1.4220515510299335e-9
2.2049686997555066e-9
3.950773092102296e-9
7.481616018534253e-9
5.151751893428362e-9
1.2393981899856189e-8
3.7939398123327705e-9
3.795790823543677e-11
0.
0.
0.
0.
0.
0.
0.
0.
0.
0.
0.
0.
0.
0.
0.
0.
0.
0.
0.
0.
2.3067779450502615e-14
3.176613543018384e-14
0.
0.
0.
0.
0.
2.4318491871138338e-14
3.252828364424233e-14
4.499179012762072e-14
6.390484182104965e-14
9.230101303535032e-14
1.3470222534004372e-13
1.9797842625279513e-13
2.9263807407004084e-13
4.3485168918574827e-13
6.496805376495973e-13
9.763045954348468e-13
1.4765896219604554e-12
2.2493523220143894e-12
3.454532181828651e-12
5.35497946068699e-12
1.0266403319622521e-10
2.2490641825877432e-10
3.95625035125521e-10
5.475432257989404e-10
5.459291004992303e-10
3.217956927438941e-10
1.0487432362045184e-10
6.856197944789336e-10
1.3791392229594333e-9
2.1565294906297365e-9
2.995910847097166e-9
1.0856813212538063e-9
9.157586059418139e-10
2.189445004852716e-9
2.602279291073647e-9
2.0604227811856097e-9
1.3553759714533979e-9
1.137007298635589e-9
1.4648621327566346e-9
1.7522602568916455e-9
1.7511384164105221e-9
1.6543605439432525e-9
1.4720737126172622e-9
1.2551177371289748e-9
1.062862560623798e-9
9.269486988570099e-10
8.585709048971436e-10
8.644579676999552e-10
9.570805843722733e-10
1.1613774401227711e-9
1.3556553856777095e-7
2.0351437558586494e-7
1.1266814324863002e-6
2.673486214175723e-7
1.2611438496131562e-7
5.795095113820015e-8
1.9276460914819063e-8
1.1723954296169136e-8
5.3436940635840434e-8
1.2552618729825965e-7
1.6708245912133375e-7
2.270030724976499e-8
3.9189407767461145e-8
1.2380068961643575e-8
3.732754940381419e-9
2.0722216374855514e-8
4.329719017733958e-8
2.8872323293698463e-8
7.388581627174981e-9
6.416695259175399e-9
5.2950369626102806e-9
3.932396363297171e-9
3.127338273643958e-9
5.788982840902939e-10
2.1579021938935513e-9
4.7155522942577645e-9
8.222461382731858e-9
1.2898296703783767e-8
1.7794546519236576e-8
1.7157859166880458e-8
4.890674630608231e-9
1.4352169967987968e-7
3.082546541290717e-7
1.3824617607149068e-8
1.254945005495401e-7
1.6150062345501728e-7
1.785761398522617e-7
1.9021829922542314e-7
1.9811714316646327e-7
2.0256445543878712e-7
1.58807998793499e-7
8.79075385522684e-8
1.0827676327848003e-7
5.5000207229833774e-8
1.2626427013875383e-8
3.07597703146007e-8
3.958090342851807e-8
3.059281640729071e-8
2.831355966077205e-8
2.5423592879273495e-8
5.407738099054964e-9
1.7161819068778682e-8
3.027995318145344e-8
3.281895931383156e-8
3.1760971294419755e-8
2.866408222884592e-8
2.343581732739729e-8
1.5617858520790203e-8
2.8947983252439623e-9
2.4540601139316978e-8
9.705563582531538e-8
7.086870287802627e-8
4.83529456090887e-7
1.463773452151172e-7
3.2446960615699118e-6
7.965469234029321e-7
3.949746247286139e-7
1.9144836236635093e-7
7.54395879656541e-8
6.302249719276408e-9
9.30295932156128e-8
1.8118128150796801e-7
1.3340244145203904e-7
6.722837325211533e-9
3.4798192671399965e-9
4.209795482676097e-8
1.04929240452076e-7
8.977967860620965e-8
3.433701581601873e-8
8.741720418541909e-9
1.5412956683095315e-8
1.1597714564256408e-8
9.572847433223112e-9
6.418833643348874e-9
1.4592997440309163e-9
8.953367266248328e-9
1.9143751683455816e-8
3.640711181483296e-8
5.3857081179696776e-8
3.6869442938227425e-8
1.8029822846984196e-8
1.0386961898286077e-9
3.085394821149897e-8
2.479341293214331e-7
4.73712003316956e-7
4.0073400342505556e-7
4.690994471570119e-7
3.945077938869777e-7
3.4549203570639935e-7
3.0724298156575046e-7
2.8149399748033413e-7
9.590490718191555e-8
4.3352055030054765e-8
4.863327880664149e-8
1.1952186693366506e-7
1.225061592964694e-7
5.220199019465204e-8
6.1349731564868394e-9
3.5460606104586754e-8
3.8755895469482724e-8
3.079398891431264e-8
2.875731224255867e-8
2.299756491502888e-8
4.858364520192102e-10
2.136548162690952e-8
3.780219287566422e-8
4.192153998844564e-8
3.954104238599303e-8
3.393708591397e-8
2.5861750019382893e-8
1.5368356262279782e-8
6.480165469443631e-10
2.5442036333525105e-8
4.1634121152286177e-7
3.495386685007988e-7
1.8573287083845042e-6
1.0904845176647775e-6
6.694990493910988e-7
4.176513140243012e-7
2.310944694518943e-7
9.703698908205203e-8
1.1142349760083785e-8
9.408703402539174e-8
1.0043221864356111e-7
6.272835617163223e-9
8.57987580303233e-9
9.952431760343809e-9
6.519073325316822e-8
1.3681927689300007e-7
9.214691009742523e-8
2.3846714989083665e-8
1.167994541363507e-8
1.412904624833369e-8
1.0618464005215174e-8
8.595832152067197e-9
3.897717606829663e-9
3.6304338841124783e-9
1.0706686144627008e-8
2.1162272966304254e-8
3.876295462142688e-8
6.113480068155823e-8
4.0003407848944706e-8
1.2960298198585512e-8
1.5456363646996514e-8
2.982447527141465e-7
6.254419698627372e-7
2.7466981523836696e-7
4.631894839686493e-7
4.4352462823269525e-7
4.148534528843147e-7
3.7258677127176127e-7
3.342949281707468e-7
3.347419077064424e-7
2.794586338716337e-7
1.53147791715214e-7
2.5623407065879253e-7
1.51792404556997e-7
5.492559483811357e-8
1.54998171588184e-8
7.374329531153248e-8
5.741296506275648e-8
5.007194285062639e-8
4.853246136970516e-8
2.3174563382559556e-8
1.7046475521733258e-8
4.579762565209476e-8
5.778118425639233e-8
5.949652818785488e-8
5.602378671471156e-8
4.812984851634697e-8
3.6200802345350246e-8
1.9843185406559047e-8
4.8008984158373e-9
5.2041837419858305e-8
1.6776128321106482e-7
8.221321009182441e-7
2.0686036603402205e-7
4.305854784732919e-6
1.5844396879654682e-6
8.529682183261419e-7
4.505287978683105e-7
1.897124895398876e-7
3.875383023439201e-9
2.2079737044099194e-7
5.006225278310543e-7
4.50611984509442e-7
6.329757323852428e-8
3.270463323469656e-8
6.170027948630813e-8
1.8366190305776906e-7
1.5693169144132318e-7
5.8598384813243396e-8
4.161574125102645e-9
2.0273156785730035e-8
1.595322559155888e-8
1.2735188534165354e-8
8.768394767492276e-9
1.1598493820708618e-9
1.0982960803729229e-8
2.4053920880366485e-8
4.73927250449029e-8
8.291881944559827e-8
5.9333674744281567e-8
2.7113703937515497e-8
9.193153670809045e-9
8.08609877506566e-8
3.6989270271982543e-7
5.889915466790914e-7
6.745781973532595e-7
6.969389581184079e-7
5.785246672419636e-7
4.896929826781292e-7
4.0408280963301724e-7
3.6195610627208837e-7
3.4143498035292207e-7
1.2521698976898912e-7
7.587784203315145e-8
2.579672871771828e-7
1.8836910408184646e-7
7.804612526867014e-8
5.403726655192918e-9
7.547940733858631e-8
6.596098279899192e-8
5.514111154987747e-8
5.374614837044681e-8
3.2995171121935703e-8
1.122594940976545e-8
4.473644549628263e-8
6.2890458650272e-8
6.7754037373872e-8
6.539252072987807e-8
5.742712211989252e-8
4.47784024311116e-8
2.8100959600535303e-8
5.7883193475297876e-9
2.935019421736943e-8
7.208358463347062e-7
8.081106143631716e-7
2.7506766194928446e-6
1.8861893657026417e-6
1.1786735004259486e-6
7.439141616639328e-7
3.969478175760739e-7
1.1999836523560244e-7
1.508120839503642e-7
4.55226523684196e-7
5.553806669558032e-7
1.9045173956478942e-7
4.186809347551609e-8
7.481925097215163e-8
1.2437305365505105e-8
1.7277645553782986e-7
1.7611936037789565e-7
6.896105623153308e-8
6.399349601058262e-9
1.3172876898883307e-8
1.1739279471514327e-8
8.867012425296955e-9
5.9467823919728494e-9
7.602388475978014e-10
7.1351479416989116e-9
1.4734341906198747e-8
2.7045180702451814e-8
4.721159928213149e-8
7.288148332345006e-8
3.169266468990214e-8
2.0823828180941368e-8
4.3595175127470627e-7
7.436666971264779e-7
2.240265883632993e-7
4.754213203275985e-7
5.064555314136023e-7
5.064263002785095e-7
4.7577204840218834e-7
4.320548728441001e-7
4.088565492441599e-7
3.6016039888064695e-7
1.642239530064787e-7
2.482021399303191e-7
1.3449670587117027e-7
4.404755676723961e-8
6.984481621036083e-8
1.1984330301933851e-7
9.57704452940213e-8
9.441880471974745e-8
7.134507351458575e-8
5.242546661398481e-9
5.585492262406791e-8
7.883062649301537e-8
8.877343805516875e-8
9.206436868822594e-8
8.850463146134378e-8
7.734447024716738e-8
5.9125342904839966e-8
3.3743186896095735e-8
3.09922069929564e-9
6.64081592263248e-8
2.0054943634891698e-7
1.5185983204857224e-6
4.813291765036945e-7
6.644565271995798e-6
2.671161787640905e-6
1.4296456412458629e-6
7.274816044179177e-7
2.186221123849152e-7
3.2474299829124164e-7
1.8661863312738704e-6
1.8426455058027271e-6
1.2240620676074234e-6
3.4264132987105386e-7
1.61505544574569e-7
4.618682603882688e-8
1.4722486290229234e-7
2.5205941918979785e-7
1.5675754935782334e-7
3.809794609879169e-8
6.997710333212754e-9
1.5639918680690013e-8
1.2138238055729048e-8
9.191088001361648e-9
3.5853531463093997e-9
4.685375433599612e-9
1.2706964605178125e-8
2.4801439471586493e-8
4.636205451465065e-8
8.303020109229594e-8
7.100434078108002e-8
3.5428804111094635e-9
1.0135958249402395e-7
4.834276189676442e-7
7.878794600772662e-7
4.613703667976457e-7
6.684297561482989e-7
6.445623227933001e-7
5.989126776720385e-7
5.257946253043113e-7
4.637323635295314e-7
4.123455901161542e-7
1.4951359148509553e-7
1.3768298237438757e-8
1.705948023993611e-7
1.3314366958546293e-7
5.4960849977542745e-8
3.840477083039027e-8
1.4027549782250023e-7
1.078913709101051e-7
1.0710463954611481e-7
8.020899720048143e-8
7.618083780111146e-9
6.06449569967741e-8
8.522866309280701e-8
9.789205661145051e-8
1.041208540263852e-7
1.0286906646265799e-7
9.266394646997271e-8
7.410587634812145e-8
4.829942009250859e-8
1.3618521020430809e-8
3.790059478204018e-8
1.356996820088011e-6
1.6693821377311592e-6
4.4519630227626615e-6
3.396808795214e-6
2.1069857086407645e-6
1.310731025930183e-6
5.82265175833573e-7
3.182111052813313e-7
2.4427851835860116e-6
1.958522269878887e-6
1.431855779460532e-6
1.9011842529799061e-6
3.387108682161052e-7
2.867870339979807e-8
2.641597953329021e-8
3.151301964463081e-8
1.5250776856219716e-7
2.0123813491934307e-7
6.242176464995049e-8
1.0433442001491513e-8
4.044762679910309e-9
6.436585403798467e-9
4.72086201733486e-9
2.8266078539370676e-9
8.740913024804786e-10
4.40114060713054e-9
8.42041582429499e-9
1.4425800448989529e-8
2.3088664578565575e-8
3.265514661389329e-8
1.850980845098446e-8
2.7747262940495e-7
3.0120692114882674e-7
2.2446523120225172e-8
2.2927197521610892e-7
3.3306370151279435e-7
4.1113685918631035e-7
4.537270635935575e-7
4.371623734151939e-7
3.3077624307712296e-7
1.4339330059896314e-7
3.0235214288007993e-9
5.769826538519996e-8
3.821814510000879e-8
2.418118796790545e-8
2.063748710278878e-7
1.7153977069596044e-7
1.7971732577628995e-7
8.458076488581721e-8
5.4458904598837154e-8
9.640295327030473e-8
1.123346001577373e-7
1.2627642019046592e-7
1.396736285545495e-7
1.4818189361109063e-7
1.4669937190416612e-7
1.3244649753530423e-7
1.0557672372899107e-7
6.630358903381869e-8
1.0708360003678914e-8
7.429007289656576e-8
2.210466922815987e-7
3.210370463580387e-6
1.2717243114308116e-6
0.000010151482095199873
5.028476562096961e-6
2.7515213934109895e-6
1.3250921963681306e-6
9.179020395409414e-7
2.3747436243773483e-6
1.9399150037499225e-6
2.61827224996039e-6
5.5474752238492575e-6
2.284316004879101e-6
3.150795597994905e-7
1.4563838528766863e-7
1.0713150673541034e-7
6.908000564631041e-8
1.7212536436068035e-7
1.678115356580446e-7
3.82793244366145e-8
6.319902368467288e-9
3.85793434984785e-9
5.5439230072356815e-9
4.004949846758585e-9
1.9326862705180918e-9
1.750919271371254e-9
5.175946627935961e-9
9.494509157961928e-9
1.6203824570393725e-8
2.6404019726711158e-8
3.7825278260439046e-8
1.864582901444988e-8
3.220454792822516e-7
2.9326198219228766e-7
3.98833773446901e-8
2.594279954310438e-7
3.795705561456864e-7
4.644038510076808e-7
4.77942317410874e-7
3.723899272355098e-7
1.6776624911019628e-7
5.4843100797669985e-9
7.880631340184259e-8
2.2600147138418304e-8
9.216581920446297e-11
3.650383657894092e-8
1.8277097088192738e-7
2.004311743568856e-7
2.16309156314203e-7
1.2766808387058617e-8
1.1236223832584986e-7
1.2816886021049858e-7
1.337278949344961e-7
1.4599717434773768e-7
1.6276723770631254e-7
1.779225927576868e-7
1.842946204442437e-7
1.7617850912051058e-7
1.5170775204622534e-7
1.1183703638556237e-7
5.622109528566074e-8
2.0864518809922386e-8
3.0209308273631856e-6
4.900011136040903e-6
6.714672532958398e-6
7.429092594516057e-6
5.095431711614145e-6
4.0467554092426405e-6
1.4665617854353053e-6
2.1916390305096413e-6
2.606427120742704e-6
4.688596076360078e-6
5.691279169539323e-6
1.8839357119218966e-6
1.1010934973349663e-6
4.774089941285281e-7
4.184867849137358e-8
1.905219497934462e-7
1.4087343906197071e-8
1.8395893014486995e-7
8.389750897029675e-8
3.0944966733099725e-10
2.3054879483072748e-8
4.9415136578308735e-9
2.3147594351330405e-9
9.474864439635524e-10
2.039448820515221e-10
6.460688789053156e-11
2.1325032967899342e-10
1.4680041778124689e-10
8.585357935114091e-11
4.870254787153565e-10
8.741497362934257e-10
2.199535659066911e-9
4.722416977794e-9
4.905784190779125e-9
3.568401504559182e-9
9.488130680324252e-10
2.2424211378304458e-9
4.503865760374662e-9
3.192862906992242e-9
1.2966024557229587e-9
6.975868621655974e-9
1.1859649482142017e-8
1.743411533050625e-8
3.146592713558751e-8
4.846203913639497e-8
1.1582079226251321e-7
3.157104774774329e-8
2.6716442695602535e-8
5.176750680726272e-8
1.1525740276952123e-7
3.109513488659573e-7
3.7937289694163585e-7
3.0838494138527737e-7
2.7973594474621744e-7
2.788319533996123e-7
2.879947301928801e-7
2.9770975007527267e-7
2.961941882910165e-7
2.717170161422864e-7
2.20046470465249e-7
1.445816212666441e-7
4.817094546936006e-8
5.00051520175534e-6
0.000015638198720916846
5.518987561314973e-6
0.000012456560614060783
0.000011921292773284235
2.683127279381906e-6
4.03879385605932e-6
5.072319090624042e-6
7.15219283435204e-6
3.0846770960367564e-6
3.6704559348747736e-6
1.7105099887936044e-6
9.763334779946946e-7
7.479687357628542e-7
7.15106530662183e-7
2.0609001522240666e-6
7.705959697230259e-8
2.1353291724683617e-8
6.466820441538644e-9
1.3904824717809273e-8
3.551426967633451e-8
4.150663310955498e-8
1.1550765983847426e-9
3.453798527039297e-11
6.317824970605913e-13
5.946604599667047e-14
2.418636939617783e-14
1.3117346290231794e-13
4.820188089845395e-13
1.962143823821623e-13
1.1761612071415802e-13
0.
5.175389007435282e-14
1.2340109330256888e-13
1.9923427376422636e-13
2.35297855078868e-13
1.5165684793370155e-13
1.1194564505421277e-13
5.140475934679156e-13
9.455242923573864e-13
1.3320034887197057e-12
1.660923183140108e-12
4.6087418212964174e-12
6.4795480333869255e-12
2.483210826477894e-12
8.648702737351564e-13
4.083906272782208e-13
2.84857555922339e-13
2.8355301423846643e-13
3.3544267445076955e-13
4.184753834010972e-13
5.283701316483329e-13
6.681889445142306e-13
8.448982395596847e-13
1.0686331394436087e-12
1.3531349906935278e-12
1.7168597121455946e-12
2.1847834912895683e-12
2.7910296357477736e-12
3.582900593495305e-12
4.626915522141279e-12
4.2804572996460503e-10
7.407585353868203e-11
4.305399063156663e-11
3.657572534979563e-11
3.6685605672180285e-11
4.000355238960938e-11
4.567226931454465e-11
5.36145663266823e-11
6.414659766609923e-11
7.790749652366828e-11
9.591566606432678e-11
1.197284690899176e-10
1.8952279359014158e-10
5.646290912482012e-10
3.4465765350792905e-9
2.664221581408873e-9
1.3267583750713495e-8
5.132915200995421e-9
9.259070725649789e-9
4.633013542569793e-9
8.199091938751183e-10
2.055029433827725e-12
0.
0.
0.
0.
0.
0.
0.
0.
0.
0.
0.
0.
0.
0.
0.
0.
0.
0.
0.
0.
0.
0.
0.
0.
0.
0.
0.
2.6834805424533398e-14
3.81658054124613e-14
5.506558206271251e-14
8.012753886297387e-14
1.1726599392162978e-13
1.7241519721037755e-13
2.5461150763587207e-13
3.7769865661489846e-13
5.630378909083696e-13
8.438667754247056e-13
1.2724051044758065e-12
1.9315899179409632e-12
2.954790514791289e-12
5.684315303626122e-11
1.166836159956266e-10
2.0126685388476288e-10
2.956178393829754e-10
3.537867606152279e-10
3.2754614193610963e-10
1.8989750687051752e-10
6.32531965246177e-11
4.229971685919216e-10
8.756873522985794e-10
1.4069705375883006e-9
5.3097754486919834e-11
9.819280276574076e-10
1.123569792611856e-9
1.0901678734376052e-9
1.1492880166291097e-9
1.4179912749131805e-9
2.0822164534354415e-9
3.161835226667158e-9
3.604036089989566e-9
2.7870197620878555e-9
2.040867230087914e-9
1.5577040354022503e-9
1.2890412493355652e-9
1.188635831220435e-9
1.2371136468894216e-9
1.4461888480621476e-9
1.866401180816765e-9
2.6086301587188778e-9
3.89385465976544e-9
6.148006015809596e-9
1.8080738257324463e-7
2.591370628858066e-7
1.131704747202334e-6
2.8856497773723687e-7
1.2909114941991038e-7
5.5024763459245076e-8
1.3906698003544467e-8
2.1887214314620957e-8
8.147246384081562e-8
2.5460235930694404e-7
2.1353869759099983e-7
6.48839983998943e-9
2.3717961463497734e-10
8.78870589159875e-9
4.2865412454828727e-8
4.6878015827278424e-8
2.6998176687300832e-8
1.582232488269154e-9
9.392175575955822e-9
6.8973863537051475e-9
5.5055237842317176e-9
4.345042545973263e-9
3.0043849359688487e-10
3.805649862580544e-9
8.418173919487855e-9
1.5659366570770173e-8
2.585496719990712e-8
2.6550811636795872e-8
1.4623309113036549e-8
4.0862018729089705e-9
1.299476735181635e-7
3.37854935835638e-7
3.274257104559258e-8
1.5770955770526656e-7
1.6861915829683708e-7
1.698108267594107e-7
1.6859504089110677e-7
1.0657618569565552e-7
1.7842866571696315e-8
2.275046800317561e-9
7.61672271668205e-9
1.7061067638411162e-8
2.6400966525780874e-8
3.207601386570572e-8
1.3744129574242139e-8
3.3048796690551743e-9
1.9066225459314166e-8
1.7507137565865972e-8
1.4183110309664316e-8
1.3200370832325447e-8
8.228867845304053e-9
2.675158479669856e-9
1.3245780223251085e-8
2.3338065652674145e-8
2.5186903352382635e-8
2.2128153611271366e-8
1.7443630151804975e-8
1.1811981645298985e-8
5.0306749563441505e-9
4.559463335748579e-9
2.2540600506549497e-8
2.587880908636978e-7
1.6704483485314467e-7
1.325314086533716e-6
7.146336167268927e-7
4.332100185763238e-7
2.6919244480898117e-7
1.5189245877288386e-7
7.001964546025498e-8
6.252238849597355e-9
4.058582263028824e-8
4.627631678814046e-8
1.2521845253704472e-9
4.6132340847678454e-8
9.887912267605182e-8
9.088442160319137e-8
4.650547611003979e-8
5.221748624114076e-9
2.025377115185014e-8
1.529706673036149e-8
1.2774860276546743e-8
1.0402994173924137e-8
1.3753295872679023e-9
9.167180705671501e-9
2.2577891550616057e-8
4.321304017476636e-8
4.623761545872647e-8
3.4010742566844517e-8
2.144141347262434e-8
6.6780123104650665e-9
1.9369862570138767e-8
8.905980048668799e-8
2.3734421911110037e-7
3.2269900122397724e-7
6.216850777204532e-7
4.349644651128418e-7
3.202593438152089e-7
2.579873434468439e-7
5.6938271173720615e-8
5.394986210533619e-9
7.281083594405244e-10
1.6917766062543524e-8
3.1060893107726807e-8
1.8708551217059017e-8
3.429337790474947e-8
3.073728706051978e-8
1.0452718323515134e-8
7.677776092278374e-9
2.1350245771610872e-8
1.8017440957717833e-8
1.5109007267472807e-8
1.4049882713007012e-8
6.659308349947019e-9
5.00162338221195e-9
1.642009444252094e-8
2.5956143064996726e-8
2.65296876807541e-8
2.2847613759685314e-8
1.7575241693019776e-8
1.1299539479166622e-8
3.6305549971735073e-9
7.608615737315559e-9
2.9574334195077268e-8
2.92519621723885e-7
1.8452587662639714e-7
1.506694917341718e-6
7.898958077765882e-7
4.732104918894084e-7
2.900096667967382e-7
1.6029353514203266e-7
7.000097919361779e-8
1.1724020105052008e-9
5.386376393107322e-8
5.7550269319712955e-8
5.921512979973302e-9
4.198049762110498e-8
1.0318623335323712e-7
1.0149643390854802e-7
5.376830628681423e-8
9.36670535871338e-10
2.0900009464678266e-8
1.6010534185818892e-8
1.3148702040701444e-8
1.0893210693214176e-8
2.2206007843986195e-9
8.432901542044957e-9
2.1484336019062225e-8
4.2620636969457284e-8
5.087714685217276e-8
3.7455628065411936e-8
2.360862935234745e-8
7.845842164133813e-9
1.9190888442535666e-8
2.2205423509627844e-7
3.9192912026979437e-7
3.9070868814470413e-7
4.0422737010292716e-7
3.2741622247198604e-7
2.8710210244308974e-7
2.4683661781798344e-7
6.19558037221979e-8
9.448897135367031e-9
1.4995749287867787e-8
2.9336094351065145e-8
4.3789271823634416e-8
6.319948111466856e-8
1.0604935293491944e-7
4.9966953181906514e-8
1.2202544261157288e-8
1.241896766904233e-8
2.2641386446020724e-8
1.7442052416292237e-8
1.5118976898341876e-8
1.321159084154411e-8
2.6753054524247643e-9
8.742858433763943e-9
2.1009414182929652e-8
3.285213814134699e-8
3.370732179238846e-8
2.7664097100040335e-8
1.9788233862768655e-8
1.1365353407041408e-8
1.9624981354727464e-9
1.066393750344561e-8
2.915089635146918e-7
4.5624131802098967e-7
1.0143750336320434e-6
8.941301940311093e-7
6.280290404165013e-7
4.443083074719305e-7
2.837105534402878e-7
1.550744762992019e-7
5.293875839043471e-8
2.5563998777349505e-8
5.732746847095996e-8
1.358628661592041e-8
9.225023728563813e-8
1.453839764545777e-7
1.1054369811146623e-7
4.582041312413101e-8
1.8304440188124652e-8
2.5583060652525282e-8
1.9545576717297254e-8
1.6773143676433477e-8
1.2294722240153548e-8
1.1123143175718585e-9
1.5861048156608872e-8
3.7039160140902954e-8
6.187342489692073e-8
5.272359616624011e-8
3.848934751072611e-8
2.3291874792707788e-8
7.95473288685897e-10
5.5011025839521955e-8
8.570703341650859e-8
3.080557616496313e-7
3.1887417680743135e-7
1.0190613633371617e-6
5.628880016469005e-7
3.977237449968288e-7
3.205998872888869e-7
1.1484731085405395e-7
4.935591783903589e-9
6.976966547688181e-9
2.474939027386867e-8
4.1201125661931396e-8
3.19212486936006e-8
7.171276712919488e-8
5.577599734948945e-8
1.842255971186562e-8
7.596910508227808e-9
2.684967739531525e-8
2.257928090157121e-8
1.8821278810244466e-8
1.762481733001472e-8
8.733042317510419e-9
5.870137108257976e-9
1.9729162002056827e-8
3.1847633332719346e-8
3.368752444843034e-8
2.9482993020958237e-8
2.294321432446987e-8
1.5155943688046142e-8
5.9948370632361515e-9
6.475278473911587e-9
2.8446926191793223e-8
3.5251214965304253e-7
3.145872350530346e-7
1.6161255440308278e-6
9.747442340795738e-7
6.017469924143966e-7
3.7878729339945173e-7
2.125858589717853e-7
9.271265402426697e-8
3.516851791526535e-9
7.76481012346127e-8
8.816912571506195e-8
1.42328131615633e-8
4.561744416254228e-8
1.2344644587123859e-7
1.250621975417151e-7
6.585486644246528e-8
2.346667554809134e-9
2.287992532383964e-8
1.8019046979651942e-8
1.4603895616265795e-8
1.2082259713502675e-8
2.9029586672048808e-9
8.773673505378131e-9
2.29258340874074e-8
4.676916434250069e-8
6.013999253387271e-8
4.389753915057303e-8
2.743175885150736e-8
8.334330522620921e-9
2.7130675213824477e-8
2.5565485518920543e-7
4.2411038015336363e-7
4.748899632759963e-7
4.707653526209999e-7
3.8041485812694784e-7
3.285484505640662e-7
2.9457626672835843e-7
1.5206437920314423e-7
2.8833834878225192e-8
2.1323208688239428e-8
3.409246828506781e-8
5.0017103144373874e-8
1.0936022698793417e-7
1.3765849251521897e-7
6.291168945509222e-8
1.4677062322116073e-8
1.9116755878686016e-8
2.903650467314541e-8
2.2119290802599714e-8
1.975111006382526e-8
1.654002614234612e-8
1.4748050551490315e-9
1.331765506725482e-8
2.8964696546486587e-8
4.1144767443152316e-8
4.085967088249753e-8
3.3834124574911745e-8
2.4527487257799684e-8
1.4382536583869814e-8
3.0257196775785057e-9
1.1971769962778537e-8
3.6327726307980075e-7
6.158822754883831e-7
1.2057114152611754e-6
1.1169465216165647e-6
7.877256724468495e-7
5.582235909215158e-7
3.5324642449786507e-7
1.8431803420154616e-7
4.5420984668800256e-8
6.573872926985805e-8
1.1152615529161548e-7
5.941168347692547e-9
8.945753852372414e-8
1.7073241552659193e-7
1.410328702409492e-7
6.396585807377272e-8
9.205906895904012e-9
2.7733123248289097e-8
2.1340350256228486e-8
1.775493746795312e-8
1.3784194068137628e-8
8.608694538445112e-10
1.4024257165384395e-8
3.443362484141613e-8
6.73335299630765e-8
6.484171140872385e-8
4.667143184129622e-8
2.8393430070256224e-8
1.9451218542073894e-9
6.484775766940314e-8
8.707773627292585e-8
3.4124665050100976e-7
3.482775309493268e-7
1.1327525358565348e-6
6.465593470435883e-7
4.5885484425452917e-7
3.6555248931338077e-7
2.6598190145082166e-7
3.571512902557706e-8
1.0574173780739952e-8
2.4312236686151555e-8
4.027629142871655e-8
4.505680739150144e-8
1.1862655030394422e-7
7.213221268924654e-8
2.1390979226531434e-8
1.5516046369882092e-8
3.7274326867311384e-8
2.9300266373261628e-8
2.546070567227517e-8
2.3637977068842248e-8
8.195858943264761e-9
1.144364128016483e-8
2.9289812386919197e-8
4.08591173042388e-8
4.147632258144489e-8
3.6525223310885225e-8
2.8694133562099896e-8
1.9101939421981893e-8
7.640080673796813e-9
7.982942133363246e-9
3.505667069242174e-8
4.577735899308135e-7
4.33142042297778e-7
2.011595711165636e-6
1.2330783075553778e-6
7.555325691270833e-7
4.701681411244914e-7
2.550034998274813e-7
9.532369038857106e-8
4.215787552651796e-8
1.6230285969254855e-7
1.8648253047741978e-7
4.348457391492462e-8
2.609331165871631e-8
1.2870736315813502e-7
1.5790732971068549e-7
9.2554582635973e-8
1.7381024891929554e-8
2.1392212702257257e-8
1.9463606277020102e-8
1.5216510103810336e-8
1.266948608461738e-8
4.973896348928775e-9
6.600549008868635e-9
1.936800386766244e-8
4.1001919593526054e-8
7.1928429938793e-8
5.6020799696379477e-8
3.468992038201716e-8
1.1795037120283384e-8
2.9634904992897963e-8
2.8698569469895163e-7
4.744396422168208e-7
4.854548048977429e-7
5.136753088656325e-7
4.2852218050778063e-7
3.722185539198095e-7
3.278525260994929e-7
2.836096737153433e-7
7.972137166740952e-8
3.033264198371069e-8
3.384231311291433e-8
4.6579648725470323e-8
1.6139419406652177e-7
1.492614699527107e-7
6.573227650921807e-8
1.3036727062749677e-8
3.5409533507263777e-8
3.8023300899349936e-8
2.98366600998911e-8
2.8033942380141858e-8
1.95101556980957e-8
3.751965132910315e-9
2.3941575685732583e-8
4.29939254463151e-8
5.224417943907489e-8
5.006471244566519e-8
4.1892541204419086e-8
3.085077329337294e-8
1.8395470794007455e-8
4.140424180650329e-9
1.4735883448947001e-8
4.845437057598501e-7
8.546609130964855e-7
1.5695517237817926e-6
1.4878230348993858e-6
1.0366848005690453e-6
7.256937769615842e-7
4.449293976683884e-7
2.0490832086122442e-7
1.010124698044331e-8
2.1150904745246002e-7
3.183768658014294e-7
6.947434057862592e-8
5.872597991728189e-8
1.8817230475972565e-7
1.8891375430166703e-7
1.003793013544861e-7
1.3304177351730888e-8
2.648815091050939e-8
2.284103124051139e-8
1.8076711151817395e-8
1.4687012521367434e-8
4.2336249340091285e-9
9.812819770692482e-9
2.669279790281769e-8
5.6951519925331715e-8
8.711093264765203e-8
6.186647179547414e-8
3.7878889187564923e-8
6.710069080764197e-9
7.02566347156213e-8
8.898983541127849e-8
3.723020003918382e-7
3.943250476251861e-7
1.1479480248168767e-6
7.25697742459565e-7
5.289479267987191e-7
4.1793594061353893e-7
3.535754792453033e-7
1.258912583205486e-7
1.9200466087097112e-8
1.7913629398206294e-8
2.9256473693202836e-8
5.627720334917488e-8
1.4641555664945458e-7
7.783327096499377e-8
2.0304937596694367e-8
3.4820429299414366e-8
5.1926326094909045e-8
4.043964879067877e-8
3.761256277619922e-8
3.151033322103047e-8
2.5140138737159072e-9
2.4093541559290968e-8
4.4250169477549996e-8
5.280883353605075e-8
5.2461538240460996e-8
4.671220886686919e-8
3.716359694882258e-8
2.501100641134888e-8
1.0164443559239127e-8
1.0128026406884616e-8
4.445589057020651e-8
6.395680626093715e-7
6.286065436216389e-7
2.659751185770799e-6
1.6585661475926302e-6
1.0030679968280534e-6
6.123841797145945e-7
3.112396759831804e-7
7.098287524580959e-8
1.81813130710982e-7
5.197482638242971e-7
6.747448505598594e-7
1.3719492163047713e-7
2.7757516842630514e-8
1.0759051531834574e-7
1.9817172817720229e-7
1.4338332085315197e-7
4.631773884988776e-8
1.0775018553056931e-8
1.9978857317239197e-8
1.5460451545983183e-8
1.248553925839207e-8
7.311466852003947e-9
3.168684061331489e-9
1.3684600762371319e-8
2.9603008174885384e-8
5.961830932000442e-8
8.192522344310291e-8
4.971295162611511e-8
1.9660005050834438e-8
2.990248097145156e-8
3.277613414156756e-7
5.479765748359051e-7
4.3294505339530437e-7
5.285778103166596e-7
4.7042094953072035e-7
4.2179652141687617e-7
3.715509600444728e-7
3.4198092485624984e-7
1.7562449228884347e-7
4.284193651717409e-8
2.1284507773440452e-8
2.2228690110552385e-8
1.525491200936897e-7
1.4113815563362915e-7
5.980416159367851e-8
6.18516080910453e-9
6.719478305807608e-8
5.105716795175678e-8
4.420824368984003e-8
4.21735368495273e-8
1.4559140189920078e-8
1.9008292281308848e-8
4.485213704833793e-8
6.176655821660674e-8
6.717214634677107e-8
6.404516881122447e-8
5.465818490056104e-8
4.121758351614643e-8
2.532925450997897e-8
6.647459402223551e-9
1.8055275519202368e-8
7.028989133580109e-7
1.304843348217997e-6
2.163676073842871e-6
2.1523276571545356e-6
1.4830786595949466e-6
1.0256835633548481e-6
5.971852346671151e-7
1.853175131197408e-7
3.1691193121420025e-7
1.1675496204337669e-6
1.2066172276726335e-6
3.336768472482395e-7
4.5318964273425596e-8
1.6321071971393467e-7
2.499078793382223e-7
1.736893850544165e-7
5.66972502333063e-8
1.0610978133967389e-8
2.2690794947067692e-8
1.7760242032214042e-8
1.4133718180681075e-8
7.86181512303887e-9
4.0810342663987e-9
1.633425574406496e-8
3.5481092982031915e-8
7.320145927562277e-8
9.976576998928111e-8
5.957715473384832e-8
1.948150717743249e-8
7.030318447248027e-8
8.975028628247596e-8
4.04693152253842e-7
4.676387619824591e-7
9.940051266734711e-7
7.716003883621392e-7
6.022434453057261e-7
4.902054110208002e-7
4.083142577835274e-7
2.7133607009169744e-7
3.7629275601738907e-8
1.1544652423695457e-9
2.265976148307014e-9
3.8512035307559366e-8
1.293377015481918e-7
6.80316423899885e-8
1.1565659270629316e-8
8.161956175596592e-8
7.199378476794894e-8
6.202236933548847e-8
6.088066055706282e-8
2.8536329054983454e-8
1.8437023296454023e-8
4.822909267956301e-8
6.392637991490307e-8
7.029801486308832e-8
7.008581747301304e-8
6.354602621746559e-8
5.154771011737036e-8
3.5476898983705096e-8
1.5319299569670324e-8
1.2129849370296065e-8
5.6528919548876304e-8
9.879061641606078e-7
1.0229407640129842e-6
3.7179272007029963e-6
2.4398470513507475e-6
1.4584810275466162e-6
8.716656193095885e-7
3.8383150235013156e-7
1.1853209702851719e-7
1.2227331745016413e-6
2.016368069500863e-6
1.118269213059792e-6
4.812048505619803e-7
1.8590344931924265e-7
2.1025582471882774e-8
2.0339256780114948e-7
2.2668084921778646e-7
1.1202376850410561e-7
1.8316916787944654e-8
1.2950164331340283e-8
1.4731385606016184e-8
1.1221012979301624e-8
8.210664239493835e-9
1.2274622342599163e-9
6.884295044599889e-9
1.6079564930327513e-8
3.186340179818116e-8
6.219853038237193e-8
9.726520174210566e-8
4.337701854947483e-8
2.1535977216640033e-8
4.040674031628819e-7
6.564991166673903e-7
2.8207668999826655e-7
4.693896086786754e-7
4.763302858937236e-7
4.6264919109628785e-7
4.265003938500254e-7
3.825450011029144e-7
2.2918109660177522e-7
4.095904664581135e-8
1.6085723688777805e-8
3.3092361145248676e-8
5.923592876420162e-8
8.94501900576079e-8
4.310046051432412e-8
1.4341657169193984e-8
9.480611362240489e-8
7.358299293247314e-8
7.376437594404376e-8
3.921624668795702e-8
2.1507607878542434e-8
5.586759898964385e-8
7.525177099983682e-8
8.654438597309537e-8
9.171107931804426e-8
8.938759158111307e-8
7.89619622438802e-8
6.203471672790827e-8
4.052367800347912e-8
1.433823430101085e-8
1.9957106769800872e-8
1.1503311557525736e-6
2.336839517291053e-6
3.1162977788656252e-6
3.5089175959203656e-6
2.4413228092021112e-6
1.7103609459050287e-6
9.049927966816229e-7
5.374976896253441e-7
2.584640576613226e-6
1.846997651860891e-6
1.6224664007920842e-6
6.608470121215724e-7
2.450580888215363e-7
1.1789131668220263e-8
2.290044607486539e-7
2.828761199205523e-7
1.6035122228970903e-7
3.3012446459883305e-8
7.293800801148602e-9
1.5057575103043148e-8
1.1777171432629946e-8
8.56720846884856e-9
2.271471779682828e-9
5.970112286017366e-9
1.4682585506604695e-8
2.891772139101177e-8
5.667666148165295e-8
1.0904678289981866e-7
6.928731629180462e-8
4.4543506134361236e-8
9.415203198516602e-8
4.64555348407311e-7
6.293061222828999e-7
5.585942534905393e-7
6.782989864932537e-7
6.30055950356217e-7
5.673103807453155e-7
4.82125719536959e-7
3.1553731937615605e-7
4.631833245898346e-8
3.918487116992768e-8
5.662348538961135e-8
2.226240832364963e-8
5.348534371487552e-8
3.638192096600491e-8
2.2574433137080798e-8
1.3384305419083528e-7
1.0772514406498224e-7
1.1099753322505139e-7
5.219995684054925e-8
3.190921495806724e-8
6.625524484956405e-8
8.242094613589067e-8
9.416043066939383e-8
1.0255010220148034e-7
1.0464352729973874e-7
9.793612408343804e-8
8.247605313703091e-8
5.980153799934344e-8
3.0170710355262525e-8
9.768461446510576e-9
6.989211660271517e-8
1.7816455332353175e-6
2.0925816051999038e-6
5.459864285439577e-6
4.17702768247928e-6
2.528676499587691e-6
1.5276118863499279e-6
2.500875227431915e-7
2.5985245765656397e-6
1.8852939030900188e-6
1.918384632026887e-6
2.9858038836010513e-6
9.910080580731236e-7
1.9478268993820716e-7
1.0231545605706196e-8
5.503267397650648e-8
1.8767807311266234e-7
2.47470106781512e-7
8.284835181117344e-8
1.4841388459882978e-8
3.605708508384986e-9
7.914850374954192e-9
6.112148712632108e-9
3.971908627158751e-9
2.077561283420923e-10
4.7481624292051784e-9
9.761472296258352e-9
1.7714318206931176e-8
3.1516787039451306e-8
5.4805988088741674e-8
5.374367527517822e-8
3.772145318109561e-7
3.127017921696916e-7
5.7662671865453865e-8
2.530140825923696e-7
3.4454791855371445e-7
4.048598455521575e-7
4.123564448229575e-7
3.2572066286204925e-7
1.4158876857136532e-7
5.4906135112872445e-9
6.433929344629436e-8
7.30104563041738e-8
3.9992888655443614e-8
2.01811967702225e-9
7.162463132837856e-9
1.0054768136039979e-7
1.2294770640411557e-7
1.292061528439187e-7
8.81948534435483e-9
9.494956302460549e-8
1.107745902923064e-7
1.1274213495344783e-7
1.2072860946722812e-7
1.332632360299003e-7
1.4480653459590444e-7
1.491442077948773e-7
1.4165513527406703e-7
1.2143268017607735e-7
9.035065851807213e-8
4.960672685722295e-8
3.0309993566820843e-9
2.2271721420040594e-6
5.590177473923291e-6
4.179393148769906e-6
6.858951578356568e-6
5.492137212820531e-6
5.274715773892392e-6
9.460280816524409e-7
2.188510114960372e-6
2.734896895320992e-6
4.778954351630473e-6
5.992263567172593e-6
4.2980351599451926e-6
7.445866158592941e-7
2.766163910853014e-7
2.274402275790442e-7
6.43878598628787e-8
1.1096542954960193e-7
1.3426117279089086e-7
3.2213715552646916e-8
6.512274524822484e-9
1.5965015876373628e-9
4.293211037802239e-9
3.338534914681476e-9
1.7463234673416475e-9
1.258599719704912e-9
4.257538525128006e-9
7.843699614708486e-9
1.3490268706821406e-8
2.294949710859756e-8
3.874895601526415e-8
2.8613172334674217e-8
2.4704123565023284e-7
2.078306182021048e-7
2.660879889607767e-8
2.072855590228593e-7
3.2196223209688135e-7
3.8199702216208113e-7
3.068619573956888e-7
1.3811339118494758e-7
7.158920781506589e-9
7.609495657671549e-8
7.954390890329271e-8
6.629197876661791e-8
3.835604507104463e-8
7.104450946602721e-8
1.585268670315751e-7
1.3914862663572366e-7
1.5311197496766554e-7
1.0145738498998714e-7
1.7428052042503777e-7
1.6031867439341e-7
1.4924765422304162e-7
1.5337874440862752e-7
1.6758073359940068e-7
1.8523311065640107e-7
1.9911165004245895e-7
2.017860400585575e-7
1.880033860893703e-7
1.5665356802435203e-7
1.0889871402370939e-7
4.398518681747737e-8
4.409511687019407e-8
4.040552635945571e-6
7.842823966121306e-6
7.100957473624498e-6
9.820691182043858e-6
7.713961391920928e-6
7.597461524433113e-7
2.119125450199338e-6
2.506006435398726e-6
3.7135040020517537e-6
5.9574223862193735e-6
4.243913606606894e-6
1.800692993471625e-6
1.6461389979461937e-7
9.101245641226017e-7
5.48820347676905e-7
1.9594001855988749e-7
3.582941815825465e-7
2.808133728121794e-7
1.2123133580280362e-9
1.4588659652812579e-8
1.078108827584755e-9
3.1153485914291085e-9
7.426959107290919e-10
3.94089786665377e-11
3.686161902114945e-10
3.746937404925868e-10
1.2937793163188456e-10
4.768232405588488e-10
1.0932306144768456e-9
1.834989338115948e-9
4.862546945941339e-9
8.705113705107227e-9
7.897247493743982e-9
3.0714473705747183e-9
3.77488903785822e-9
1.0955619327632274e-8
1.284561537421597e-8
6.355623875932106e-9
3.88801094502906e-9
1.4046650950003569e-8
2.118933160297332e-8
2.0065513665937306e-8
2.835932286039837e-8
3.6562085499582994e-8
1.1883492840884642e-8
5.871010248418547e-9
7.459018435045405e-10
1.1205831777446724e-9
3.1598750021670706e-9
1.3115955723847967e-10
8.086724637108784e-10
2.7991544388762554e-9
5.035962906063163e-10
1.7870975474215166e-10
6.230854664308914e-11
4.713475955288424e-12
4.531306666286898e-13
9.601792676581111e-13
7.348496527586591e-13
7.179786597641611e-13
1.1950427445742581e-12
1.8291439688649487e-12
2.4861491188864193e-12
3.2726482335042463e-12
3.836842682881312e-12
3.3612395559143855e-12
2.219727137725956e-12
1.2161904482535642e-12
4.89788570490226e-13
0.
3.543855821063638e-13
5.941451632684819e-13
1.4028294028428336e-12
1.4073766309438063e-12
5.514340358337563e-13
5.5628215802022656e-14
2.619242263981458e-13
3.389755178611124e-13
3.8853899909184773e-13
4.523149664535011e-13
1.2145412223352638e-12
4.82366905779316e-13
5.814034106339637e-13
6.851627060776849e-13
8.078783923347885e-13
9.570910507876033e-13
1.140700023916225e-12
1.3684736172996872e-12
1.6530889809740407e-12
2.011319461819774e-12
2.465743674023125e-12
3.047257086172219e-12
3.163926138755186e-11
1.741086556104345e-11
1.2283232504265738e-11
1.0384207692938215e-11
9.803434203619278e-12
9.852790385744118e-12
1.0237189803222337e-11
1.0804483341771688e-11
1.1454931632246287e-11
1.2099411597566974e-11
1.2631669968824752e-11
7.822703500625812e-12
9.205421837101231e-11
7.290218532356856e-10
1.9254093731132863e-9
4.253413774070365e-9
2.4214681760864572e-9
2.098071190186392e-9
1.563249283701967e-8
1.519261642852053e-9
1.2559515169849302e-11
1.9747696106084109e-13
0.
0.
0.
0.
0.
0.
0.
0.
0.
0.
0.
0.
0.
0.
0.
0.
0.
2.5969447735129147e-14
3.5562549034732514e-14
4.878815553383735e-14
2.9568430777535456e-14
0.
0.
0.
2.6583990850426835e-14
3.534567489031327e-14
4.7628540549653754e-14
6.624074298115008e-14
9.433542063644387e-14
1.362918663017542e-13
1.986333755882269e-13
2.912279534912028e-13
4.2908319823741494e-13
6.351433558280635e-13
9.447146090309048e-13
1.4125590732262261e-12
2.1243932342632243e-12
3.215803610556914e-12
4.9038441252771174e-12
9.230372442958406e-11
1.8093808026934642e-10
3.035113936787629e-10
4.4629086661252227e-10
5.559935364940632e-10
5.666137824748646e-10
4.2666539009473583e-10
1.1331291064267081e-10
3.71111611303275e-10
1.008993617524114e-9
1.7759180054968968e-9
2.6456084912643547e-9
3.42737966856082e-10
1.3386304467534467e-9
1.5853595762680644e-9
1.6054253859889715e-9
1.8804078695464746e-9
2.4262838320338666e-9
3.5709913751814383e-9
5.358217884819542e-9
6.075694635325941e-9
4.7185888260662896e-9
3.482409315768493e-9
2.7094142895438516e-9
2.3331524718515185e-9
2.306907122323198e-9
2.6647956007456305e-9
3.5772927051860674e-9
5.485877461187686e-9
9.32437433594e-9
1.48637390988443e-8
1.7229956686702784e-7
2.043762185305139e-7
1.4762340042134134e-6
3.2716872536784864e-7
1.5478247406250176e-7
7.208590643479953e-8
2.5777438894251382e-8
9.510882005736736e-9
5.276104757274616e-8
1.1281859439682224e-7
1.279820605772433e-7
9.764609151186113e-10
2.893201052275388e-10
2.094283779206271e-8
5.159835357690317e-8
4.427478444200324e-8
2.174669901269337e-8
5.7468806977216775e-9
9.720168350386861e-9
7.136934097359863e-9
5.96820264556963e-9
4.1459796480333695e-9
8.433512228234578e-10
5.497296735714634e-9
1.1599862819944419e-8
2.1440356453689157e-8
3.1056791245617e-8
2.2807737182394513e-8
1.1939634986824519e-8
1.81423431192757e-9
1.1181149481551545e-8
1.388086605437632e-7
3.252513825640504e-7
1.423503929790191e-7
2.2627582192437052e-7
1.9666101628811995e-7
1.724748256783821e-7
5.779928988799264e-8
1.0722578004122222e-8
1.1666739736513616e-8
5.695681352620544e-10
1.1065904350855812e-8
3.3509409962350704e-9
1.3042922189584916e-8
1.0855902524285166e-8
3.380022720211966e-10
1.4073314475603829e-8
1.8630908694980554e-8
1.4874103370950606e-8
1.3451052579928316e-8
1.1454232756551939e-8
1.918236023012342e-9
8.501364800626068e-9
1.7798893681322586e-8
2.038671231310535e-8
1.891021046946748e-8
1.597915647402585e-8
1.1994691579942116e-8
6.862662118283336e-9
5.125768046575646e-10
1.4267094674020097e-8
4.798644756063251e-8
2.646139066035188e-7
1.846369497206888e-8
1.7172217825226006e-6
6.284367977632004e-7
3.4684579123109805e-7
1.95070087629057e-7
9.858158330872121e-8
3.3702577568268655e-8
2.0128059325523635e-8
6.040665684579328e-8
5.36074676905886e-8
7.810254773834617e-9
2.0979773244050098e-8
7.257690953116636e-8
8.440415191433812e-8
5.174143036651569e-8
7.832523126901288e-9
1.7129614285173353e-8
1.3509691575264404e-8
1.0778779888765176e-8
9.217226006303101e-9
3.1986935727014687e-9
5.319462131426535e-9
1.4697095447998763e-8
2.980556779867375e-8
4.480915861538036e-8
3.5132319363810576e-8
2.2391637841687994e-8
9.474638130481793e-9
8.382291837468025e-9
1.8456694085502013e-7
3.7567741296723647e-7
2.4948389115439263e-7
3.1865145459310903e-7
2.709026792374344e-7
2.4488399871834774e-7
1.9748083301078333e-7
3.608415165780112e-8
1.0959306561449965e-9
7.790234929762348e-9
2.0975422873205954e-8
3.2809713195244005e-8
3.744064512239482e-8
6.39910227693712e-8
3.2257128234338795e-8
7.1111192459177205e-9
1.2099570103677472e-8
1.926799667638308e-8
1.4953373771133258e-8
1.3064681451608722e-8
1.1171757814934206e-8
1.849630348187164e-9
8.019193576347139e-9
1.8918353747789754e-8
2.8638129075402307e-8
2.8246369094121708e-8
2.2835528347787138e-8
1.6138264604662582e-8
8.913542138580044e-9
5.413765369067578e-10
1.141478533008938e-8
2.57421679577186e-7
3.4087029764126315e-7
9.916657891401177e-7
7.823571537627168e-7
5.316237419790334e-7
3.6628792515037595e-7
2.2889875384589556e-7
1.2331036592770978e-7
4.092980885956819e-8
2.1478291097932535e-8
4.441794571387443e-8
1.2675522797702137e-8
7.921335233545139e-8
1.247841429610065e-7
9.610644824794825e-8
4.074543756111894e-8
1.7457527759686196e-8
2.3128254683786625e-8
1.764255532051314e-8
1.522107828735163e-8
1.119113318517667e-8
1.0625395663900892e-9
1.4445106123918154e-8
3.3441196682284124e-8
5.4776320951983714e-8
4.7063650408959535e-8
3.450172409181277e-8
2.1087146539297254e-8
2.1131846703332713e-9
4.182691166931034e-8
8.738608338559095e-8
2.752724658537196e-7
3.057907098446686e-7
8.573131916262539e-7
4.925461368105447e-7
3.5135097075593196e-7
2.7179323515385047e-7
4.661813137057516e-8
5.017643377978116e-9
3.8947760289094264e-9
2.135352200313832e-8
3.619344845230123e-8
2.252664530113792e-8
4.091906258611361e-8
3.8965727253245496e-8
1.3998039647851482e-8
5.736219063709636e-9
2.1771885213106615e-8
1.9061083975311006e-8
1.5715048266169182e-8
1.4655354664746686e-8
7.878212443096306e-9
4.193712916570287e-9
1.5786762280559316e-8
2.6776744065913947e-8
2.8763248764290114e-8
2.5054176768719564e-8
1.938847568950423e-8
1.2716961061809612e-8
4.870077493427619e-9
5.919934926893726e-9
2.532008605798056e-8
3.015143702076224e-7
2.4477664498293166e-7
1.4411562412351527e-6
8.411588393587443e-7
5.174180736547616e-7
3.253329019552963e-7
1.8403494511090685e-7
8.342648880845736e-8
4.0585662301613725e-9
5.554991542784554e-8
6.415590068605313e-8
6.442772024185226e-9
4.772498339286168e-8
1.1228268871453258e-7
1.0728277685280795e-7
5.5171409786789767e-8
2.3778427702643006e-9
2.1769353701837856e-8
1.669386163014737e-8
1.3751067910418929e-8
1.1274372421823255e-8
2.0120907107416608e-9
9.184670606730939e-9
2.3201180487361895e-8
4.597066183495568e-8
5.270736452697369e-8
3.853322412200012e-8
2.4161197965913013e-8
7.1976591485137036e-9
2.4062008517437297e-8
2.3262636828916402e-7
3.9328982993747114e-7
4.3146514818217864e-7
4.254377816655212e-7
3.4140721656886304e-7
2.973202697823491e-7
2.5562873115556604e-7
6.550817994737289e-8
1.0068991154458929e-8
1.5236220921218596e-8
2.9574000266474425e-8
4.4136451924601234e-8
6.788429527777535e-8
1.1422945879952093e-7
5.3805739556910794e-8
1.3156217847053634e-8
1.3338492027999638e-8
2.4033656122332844e-8
1.8435275744950857e-8
1.6052931912537343e-8
1.3990024491790882e-8
2.6226755131854444e-9
9.468768289542266e-9
2.2367181005261407e-8
3.445125990352579e-8
3.531638074112453e-8
2.9133058885340653e-8
2.0952514316094934e-8
1.2178862559767717e-8
2.4537627633571525e-9
1.0386174306817372e-8
3.0556311412374946e-7
5.011524661547471e-7
1.0342588079117886e-6
9.4211809393523e-7
6.668814832152514e-7
4.745645968460002e-7
3.039177977050371e-7
1.6506735077861005e-7
5.341449420213457e-8
3.351558102792108e-8
6.96586069169813e-8
9.472068236836916e-9
9.262521951403091e-8
1.518263145494401e-7
1.1729598624206723e-7
4.9792036416371716e-8
1.6378937384032642e-8
2.6053679988474102e-8
1.989617215683052e-8
1.6941526000984244e-8
1.259532055236278e-8
6.850199331341119e-10
1.5427583788025284e-8
3.6493088684287805e-8
6.386776212696278e-8
5.522756302831564e-8
4.016552610132895e-8
2.428671867694388e-8
5.89538778307015e-10
5.953633014333682e-8
8.370476612824344e-8
3.1440932222143696e-7
3.217238884155492e-7
1.0446781601302958e-6
5.778514636709749e-7
4.0903415352811544e-7
3.298238338170879e-7
1.3428846858667013e-7
7.213919166392996e-9
6.274970375493625e-9
2.3312719230158894e-8
3.92269254228941e-8
3.177674532320258e-8
7.727994628483781e-8
5.785257731543415e-8
1.8531886683359464e-8
9.41194547252278e-9
2.918391055681325e-8
2.399296372198155e-8
2.022311067111094e-8
1.8950323052708972e-8
8.636521469089363e-9
7.0629103995790135e-9
2.1818095655409442e-8
3.372156804558932e-8
3.516366123584411e-8
3.0839260372887984e-8
2.407550870411531e-8
1.595441672273716e-8
6.372553175257287e-9
6.631732843501131e-9
2.932095770850712e-8
3.7443235695279737e-7
3.423310291398534e-7
1.6942436561265946e-6
1.030937954207897e-6
6.355976963176634e-7
3.9915872299704524e-7
2.220715468066083e-7
9.312596241812298e-8
1.2466004205875345e-8
9.661547992087962e-8
1.1005888557921119e-7
2.1749264348444628e-8
3.9842526146494675e-8
1.2400811404466026e-7
1.3249798985789311e-7
7.222229202098439e-8
6.504425582991156e-9
2.2413841148775058e-8
1.8177545189997004e-8
1.455655386108405e-8
1.2097308766810207e-8
3.4763947663967712e-9
8.001218168625367e-9
2.152718784665528e-8
4.46029580053297e-8
6.333607604149423e-8
4.643173612410563e-8
2.8948937594422665e-8
9.053210056983006e-9
2.790739027972006e-8
2.602003658983134e-7
4.31206623496123e-7
4.692992188638414e-7
4.7405436110898697e-7
3.8688542862386584e-7
3.354600565958654e-7
3.0058908060637984e-7
1.7155411339445164e-7
3.233311129557491e-8
1.9903019102542277e-8
3.123895009600083e-8
4.597651353954754e-8
1.1148406377616548e-7
1.3710909504179206e-7
6.173162814496463e-8
1.3626785299123314e-8
2.3013671439773363e-8
3.1033606862796864e-8
2.3760175402043724e-8
2.157997478765804e-8
1.7331519765126067e-8
2.4874549345857735e-10
1.574999458637379e-8
3.2332748834803116e-8
4.3483967164747915e-8
4.249723963777091e-8
3.528766252493918e-8
2.5708076510516292e-8
1.515509855257358e-8
3.2626424659898555e-9
1.2445841630579397e-8
3.8898635138386447e-7
6.677217159451391e-7
1.2855329138421041e-6
1.1984556229683967e-6
8.417540256605517e-7
5.9408820959527e-7
3.723674962561358e-7
1.8783331071253097e-7
3.267363614611082e-8
9.613829749201774e-8
1.5207278095349195e-7
2.1218302808243168e-8
8.002985295041451e-8
1.7413540928878523e-7
1.5236688625706324e-7
7.303289069650557e-8
2.739317950234795e-9
2.7320947147326525e-8
2.1395710002806632e-8
1.7508085249075892e-8
1.3883192357143686e-8
1.90785841921206e-9
1.2417759410242614e-8
3.133362848060515e-8
6.406792178587676e-8
6.972407262042365e-8
4.98120505648825e-8
3.041161978735025e-8
3.0606955467100817e-9
6.60774733397094e-8
8.570609318940087e-8
3.432594447819267e-7
3.55502009686427e-7
1.1120741436303715e-6
6.549556497671816e-7
4.6937238174026077e-7
3.7469376758372035e-7
2.853595682601679e-7
4.340197099943482e-8
9.006368828560136e-9
2.0249075158858097e-8
3.479439598423971e-8
4.180935490765546e-8
1.1846948193542427e-7
7.04615092292053e-8
2.0012425965174116e-8
2.017415742873127e-8
4.068883582325225e-8
3.162934365036495e-8
2.80822339139623e-8
2.5608129517538406e-8
6.880360033794593e-9
1.4381143922174741e-8
3.292919993367862e-8
4.324881586361252e-8
4.342154285423801e-8
3.8357735186077717e-8
3.025184304821376e-8
2.020213814284412e-8
8.109244158830857e-9
8.386655702974831e-9
3.675307316910183e-8
4.963908376218904e-7
4.736160363915264e-7
2.1536527936181684e-6
1.3239735405408952e-6
8.073197763910526e-7
4.991530415783014e-7
2.656399215462499e-7
8.905591049496626e-8
7.092342436300524e-8
2.263738412336205e-7
2.7340367389884583e-7
6.383676347060934e-8
1.1643007363863893e-8
1.2179114719580497e-7
1.675472261769393e-7
1.0503922611695997e-7
2.523887659628477e-8
1.865329508612895e-8
1.9362309919761516e-8
1.495920248853289e-8
1.2385582591389368e-8
5.693407401094423e-9
5.360056901224135e-9
1.7071582847615357e-8
3.644866890882374e-8
6.958033613007089e-8
6.142499658641283e-8
3.779120544838989e-8
1.3536107785720926e-8
2.9557834629681404e-8
2.917085759360984e-7
4.852022150142201e-7
4.579077889650298e-7
5.063523677321081e-7
4.310193454890018e-7
3.788279959625066e-7
3.350865564439641e-7
2.915914828194947e-7
8.605449113011708e-8
2.6764939317161924e-8
2.6533674591821166e-8
3.646992128627037e-8
1.4552133192708892e-7
1.4296101507667796e-7
6.172006810825157e-8
1.045462443573591e-8
4.3389607156058916e-8
4.080765482601127e-8
3.2896769120622775e-8
3.141238597918e-8
1.885007182508101e-8
7.243762326318842e-9
2.9061685551198913e-8
4.765737837226195e-8
5.5094347156748104e-8
5.249947324803446e-8
4.4174074154314943e-8
3.2761540513048006e-8
1.9700108291765484e-8
4.616730424709892e-9
1.5362007674754583e-8
5.309376267491523e-7
9.497242406073016e-7
1.7040462027961083e-6
1.6327517197932313e-6
1.1316777274335363e-6
7.879007295840553e-7
4.753208045144612e-7
2.01018906419256e-7
6.188043672809043e-8
3.4655487186772636e-7
5.362295227723053e-7
1.2038590685286043e-7
3.323158129032923e-8
1.8145219438407824e-7
2.0490585651245525e-7
1.1859584514614031e-7
2.5252077329616828e-8
2.278510654534133e-8
2.254914266821134e-8
1.7540275874688883e-8
1.4277307671905843e-8
5.45816589814305e-9
7.672538671647756e-9
2.248095831701362e-8
4.845629796364624e-8
9.148165081918039e-8
6.920056643233507e-8
4.2249040189040426e-8
9.58329455801847e-9
7.005988370651925e-8
8.678991346710217e-8
3.718957806975398e-7
4.060520886723759e-7
1.0753148464070747e-6
7.225473042679385e-7
5.379091905350701e-7
4.3032715068203194e-7
3.6260164470767275e-7
1.3954869112714255e-7
1.6371335267789e-8
9.499741409987032e-9
1.8287478315786427e-8
4.319263636358955e-8
1.3345535926784797e-7
7.164500235197766e-8
1.6873891445755626e-8
4.572647225213196e-8
5.6357033506369366e-8
4.490945983884029e-8
4.2912899466291776e-8
3.223585898278441e-8
2.2608293044205253e-9
3.02131086146341e-8
4.8874816531160604e-8
5.6045512730283194e-8
5.559454141252862e-8
4.976362898900075e-8
3.981441339604761e-8
2.6955022649459865e-8
1.1113171921823913e-8
1.0526420523075587e-8
4.665676012531877e-8
7.129124082405361e-7
7.084319366566141e-7
2.8940913163914387e-6
1.8231848250596244e-6
1.096646217154118e-6
6.639620519528643e-7
3.250818206251561e-7
3.9341529730427806e-8
3.135425262814068e-7
9.633392203416068e-7
1.0374030318371029e-6
2.2206635931905693e-7
6.69992384159561e-8
8.370277379628199e-8
2.029942496096161e-7
1.6643304856662916e-7
6.193657227935364e-8
2.6568188695615956e-9
1.854704994921098e-8
1.4942022820079104e-8
1.1792524685414954e-8
7.688653074958264e-9
1.611461951552733e-9
1.0956908468602074e-8
2.3986745975957708e-8
4.844677679121556e-8
8.929488014075424e-8
5.822187480493867e-8
2.4269183637712934e-8
2.8064274246156222e-8
3.367112041476901e-7
5.672772140039384e-7
3.748364572938347e-7
4.999496634399181e-7
4.623650550970131e-7
4.249637613297801e-7
3.8060219477477074e-7
3.447693574571729e-7
1.68321275582769e-7
3.2634663391282326e-8
5.615673617091445e-9
2.0319617449481927e-9
1.0788845863455786e-7
1.2225750060365645e-7
5.29870323282532e-8
6.91402440134726e-10
7.83085868373385e-8
5.5715451227767664e-8
5.084908433906758e-8
4.577341353642855e-8
6.857173105587896e-9
2.8202298887681068e-8
5.298443128466203e-8
6.706443161532019e-8
7.162689416866008e-8
6.859262792193985e-8
5.909802279559607e-8
4.5078317471585805e-8
2.8164828421756408e-8
8.057949279570019e-9
1.8483326388084366e-8
7.96664549704675e-7
1.5158846715576788e-6
2.3846300648561087e-6
2.4411918002202954e-6
1.678754566025714e-6
1.1584718519752766e-6
6.561229629261229e-7
1.2012492265500616e-7
7.576597691004893e-7
2.0907138132025135e-6
1.216079821690943e-6
5.239948244776126e-7
1.2843506956429606e-7
1.2433782921168097e-7
2.5675293445082076e-7
2.0866820641552427e-7
8.057231069449718e-8
1.9023400850076966e-9
1.9814703551701636e-8
1.6808183325415172e-8
1.3040177747890755e-8
8.390593167938162e-9
1.711527283076638e-9
1.2059502011091294e-8
2.648193663275149e-8
5.4245694750596264e-8
1.0762484553262187e-7
7.396266178295991e-8
2.8299342734883122e-8
6.520775076391555e-8
8.725702701587482e-8
4.0444537758284936e-7
4.92976508914139e-7
8.355476510130739e-7
7.339193300542834e-7
6.003778051526697e-7
5.037220972237788e-7
4.2234985817348953e-7
2.5995674952454254e-7
2.9264831655963616e-8
1.6420214761851542e-8
2.2043506892400336e-8
1.1996142353917675e-8
9.9585787872508e-8
5.653471157346696e-8
3.5249293065015014e-9
1.0556335005738024e-7
7.906183594557847e-8
7.268445086283355e-8
6.816895875356857e-8
1.5897241727929098e-8
3.1343115710234114e-8
5.6925807730232554e-8
6.994140626874735e-8
7.61773786542069e-8
7.637289387533506e-8
6.982990980540338e-8
5.71996324031069e-8
3.989368407722034e-8
1.7940400392992036e-8
1.187746934587905e-8
5.912178697361206e-8
1.1497232682611332e-6
1.2245636377997173e-6
4.1130113326361745e-6
2.79004661349192e-6
1.6644541626177528e-6
9.88892534932419e-7
3.884446605924412e-7
4.102974451330284e-7
2.763430118758755e-6
1.6318880918369953e-6
1.2801460518058825e-6
5.495053213041536e-7
2.2947759005892266e-7
3.341815517301499e-8
1.645996698753556e-7
2.452986951913429e-7
1.5496142014151977e-7
3.359768275765624e-8
4.8284809208516505e-9
1.2810255465433364e-8
1.011567598334848e-8
7.50536578019505e-9
2.65795613839935e-9
4.258403839562023e-9
1.1170775670999426e-8
2.188311679485677e-8
4.179805352896055e-8
7.827389689392474e-8
6.484003693655276e-8
1.0825463227432489e-8
4.4827470046374845e-7
5.911501415177121e-7
1.932300607165636e-7
3.9682340246498004e-7
4.361675277498836e-7
4.464058388508998e-7
4.249707997843221e-7
3.670313268386404e-7
1.826598537383444e-7
1.7279273935257133e-8
3.6386550402291696e-8
5.1204638780952054e-8
1.3062015923083274e-8
5.6272057296234716e-8
3.115627073915418e-8
3.324592129256539e-8
9.442394025029526e-8
8.426492464870639e-8
8.258894957507035e-8
9.996665003338973e-9
4.60664194378228e-8
7.097902248325443e-8
8.502186636826729e-8
9.55013502818755e-8
1.0164315440345955e-7
1.0039466265575084e-7
9.026589471355368e-8
7.248398605962897e-8
4.899556596323457e-8
1.9897991524030556e-8
1.807552238196457e-8
1.3742083826400577e-6
2.9423323950572963e-6
3.443570475383991e-6
4.203630760325738e-6
2.9780268904244563e-6
2.1491330493115025e-6
1.048366369978788e-6
2.1078207678921794e-6
2.098887441073572e-6
2.018828934284901e-6
2.48278214614136e-6
8.432376714371226e-7
2.2902677887807675e-7
2.8284698041300752e-8
1.3858598824562415e-7
2.689208200313123e-7
2.2444591647496503e-7
5.466042922570335e-8
5.407787706740054e-9
9.85535982967295e-9
9.97557802532388e-9
7.3094442868975605e-9
3.7165890724050682e-9
2.5656032594366337e-9
8.625737523741078e-9
1.6904759344491996e-8
3.162742454070056e-8
6.003831731239968e-8
1.0341387211769091e-7
7.132277685493937e-9
9.963098049977224e-8
5.136856141525055e-7
7.113581110589301e-7
3.275324758506819e-7
5.392725595701546e-7
5.669314916371322e-7
5.476720242883709e-7
4.6284747911220164e-7
2.487526078387318e-7
2.0894598352763345e-8
5.624030998089076e-8
6.872624344144493e-8
5.0999045449957596e-8
1.4647178308273476e-8
1.3627999342747516e-8
6.049110808039644e-8
1.3268831633466757e-7
1.287448783557831e-7
1.2064893890286809e-7
7.050473598008488e-9
6.74107091248965e-8
8.434843451908096e-8
9.551962814328735e-8
1.0747238865207562e-7
1.1770271921958759e-7
1.2166425134249677e-7
1.1588538771466485e-7
9.979500290146107e-8
7.475320517037797e-8
4.1176490262088116e-8
4.010034109148019e-9
7.004990373948819e-8
2.2323386958733702e-6
2.8877575434281717e-6
6.081048691281104e-6
5.190834881313764e-6
3.2274889865109126e-6
2.0678145042625345e-6
9.939307223896417e-7
1.9259920240729598e-6
1.8738362660059049e-6
2.7151755216242644e-6
5.059726095260549e-6
2.3121032938425676e-6
3.7184780993799786e-7
1.5973258855523217e-7
1.235733396494691e-7
6.893370252019785e-8
1.5616790751499543e-7
1.299198973777044e-7
2.743275072083448e-8
4.638038199219305e-9
3.009900981930448e-9
4.435998441986805e-9
3.210409481126331e-9
1.4484846130927758e-9
1.6250585862124559e-9
4.519796035801086e-9
8.248937070602763e-9
1.4201375329218186e-8
2.3909220948788742e-8
3.7173724339653664e-8
1.406172990786872e-7
1.5134456076350796e-7
9.939792625196376e-10
1.2959266189277175e-7
2.1576908956179252e-7
2.853454193325751e-7
2.964446331329806e-7
2.0292005166705612e-7
6.765788816720833e-8
3.19688872747136e-8
7.427547393454698e-8
7.325971239275176e-8
5.126141763286009e-8
2.619348588340051e-8
5.798118165026239e-8
1.341966288080819e-7
1.2179919888234458e-7
1.223486932732014e-7
1.425913445655474e-7
1.7540046097662583e-7
1.5624825732620987e-7
1.4327789449480926e-7
1.4621085281392384e-7
1.5857349541387432e-7
1.7351722458368143e-7
1.8393977327241833e-7
1.8281215366967402e-7
1.6589305718661643e-7
1.3341354696180798e-7
8.74492736300718e-8
2.7767050586735113e-8
2.745914350319103e-6
8.336928448006722e-6
3.60807690441297e-6
8.505194076146366e-6
8.184313112891776e-6
5.426113243310633e-6
2.1596658310744636e-6
2.920308925262088e-6
4.1971720232485975e-6
8.223123257547473e-6
1.4152852930091631e-6
1.1729091509830817e-6
2.6161151721500847e-6
1.0587095652973388e-6
5.802299142919848e-7
5.543949449682851e-7
2.890114195774284e-7
3.7433354751656616e-8
9.639227101915028e-9
1.984207104627452e-8
4.7377626111456636e-9
9.116164781207412e-10
6.423288312497309e-10
1.1661777385827644e-9
7.987700252218817e-10
2.9810780058459506e-11
1.3393554080204088e-9
2.5915106024307547e-9
4.326213545674955e-9
7.029938057663775e-9
1.169792373757755e-8
3.1176021003539755e-8
4.1198101010105406e-8
1.9383187055696836e-8
2.38519062415731e-8
6.650072726182243e-8
9.403108502855788e-8
7.072614444606429e-8
2.3827712455900814e-8
2.020667216339772e-8
4.772657080503452e-8
5.19392670200948e-8
4.1408095734743255e-8
5.3245325092974657e-8
1.2352679687892294e-7
1.9735873375281498e-7
1.371288585254483e-7
4.774377549639562e-8
4.601087591558432e-8
1.157396234657529e-7
2.929352299754307e-7
3.191077035143845e-7
2.608664078724439e-7
2.380220974908229e-7
2.400897355611726e-7
2.5192600445103034e-7
2.651379824366533e-7
2.696699645982148e-7
2.5480851712945767e-7
2.1543792034973075e-7
1.5369930921676562e-7
7.271175303148947e-8
3.86389963196143e-6
0.000019458171254379414
2.472772914124859e-6
9.895223096858666e-6
7.045582725752919e-6
4.064074248107778e-6
4.3574126762990854e-6
5.002676057933241e-6
4.9324292463465805e-6
6.4929623526479185e-6
2.2119205449462547e-6
9.860801202750012e-7
5.977106037292808e-7
5.87380106911799e-7
9.430488164297107e-7
4.233186671820519e-8
3.854226547372696e-8
4.041626565868699e-9
7.631106944244119e-8
7.239678817005601e-8
6.947868279634614e-9
2.9431160251987844e-10
4.9241678231965434e-11
1.0131534428019355e-12
1.1610374774257206e-13
1.5652864347227311e-13
1.3784075910401755e-13
3.02571452692581e-13
5.067558924416938e-13
7.813457510909871e-13
9.795995500058578e-13
1.2642791058036527e-12
1.6636048629847895e-12
2.101558386751193e-12
2.4620113240551237e-12
2.5584317787917703e-12
2.1838679674174923e-12
1.3353160586417664e-12
3.111088894091635e-13
5.870483583941008e-13
1.2614788662839972e-12
1.753880892031245e-12
5.190696043118185e-12
4.850596280763035e-12
2.0044164731640464e-12
7.889229083175635e-13
4.263137228912907e-13
3.495945363824181e-13
3.8152005364934275e-13
4.644874244252137e-13
5.825436644631898e-13
7.35426758763086e-13
9.297685218437239e-13
1.1765982646439514e-12
1.4913029784332786e-12
1.8947762340211013e-12
2.415444471759572e-12
3.09240459782883e-12
3.98017004727557e-12
5.155991828360016e-12
6.7313562195674234e-12
4.973931055932215e-10
9.921952498228201e-11
5.533024684304005e-11
4.5607124523558474e-11
4.491457191875316e-11
4.850876424573836e-11
5.5189829262785274e-11
6.484521796970678e-11
7.791304765081877e-11
9.52973976412197e-11
1.1847401941947648e-10
1.895116103229508e-10
5.672384779908898e-10
3.495650258031973e-9
2.6984964550451713e-9
1.3695140164003068e-8
5.0859036889701114e-9
9.258028579509059e-9
4.59753325520659e-9
8.064763502852955e-10
2.131591671911536e-12
0.
0.
0.
0.
0.
0.
0.
0.
0.
0.
0.
0.
0.
0.
0.
0.
0.
0.
0.
0.
2.7879938136917257e-14
0.
0.
0.
0.
0.
0.
2.8094516321647657e-14
3.8896099632046104e-14
5.5263227730773255e-14
7.978296716525456e-14
1.1630923321043733e-13
1.7068513896157604e-13
2.5181942082942846e-13
3.733712001426585e-13
5.564250968714252e-13
8.337897323508408e-13
1.2570061942310873e-12
1.907917901407553e-12
2.9181086004090275e-12
4.502165008367419e-12
8.601806074794715e-11
1.842229904811154e-10
3.221360147822491e-10
4.569545867284651e-10
4.902219968996751e-10
3.532013780052809e-10
4.046748918489832e-11
4.2049358176447565e-10
9.98151530733585e-10
1.6667032834820602e-9
2.4055738253292427e-9
6.728045074716183e-10
1.044559403286336e-9
1.894961430583021e-9
1.8622597017529858e-9
1.619850830293208e-9
1.5626813811628749e-9
1.9822004431067873e-9
2.8580911931212123e-9
3.0988476666050457e-9
2.551292964361239e-9
2.0158229634009578e-9
1.582216244641248e-9
1.2579135962054942e-9
1.0398983627445007e-9
9.197104464713702e-10
8.925134090442018e-10
9.642729812467112e-10
1.1575000691397544e-9
1.5196031729022733e-9
1.414113225410568e-7
2.0153297405930106e-7
1.1902172031402495e-6
2.775517963350661e-7
1.3119842736660962e-7
6.061352778575401e-8
2.0665881608295248e-8
1.0912812399449112e-8
5.225700381726875e-8
1.192429818215313e-7
1.5410295820965685e-7
1.7866566871616716e-8
3.829746357242036e-8
1.1474799504514001e-8
3.4455727824411776e-9
2.281069581289712e-8
4.412534782411817e-8
2.8849062222495225e-8
6.833816947360359e-9
6.647920645355702e-9
5.373558168804683e-9
4.012233028936246e-9
3.1784434873346537e-9
5.12015486886766e-10
2.2784015230063996e-9
4.930996993600284e-9
8.595600767574943e-9
1.3494930576290412e-8
1.8583873939980313e-8
1.7248056022564135e-8
4.663143683493927e-9
1.4628676360471832e-7
3.179233813846583e-7
1.1422668545306764e-8
1.3071285955890903e-7
1.6648493054740778e-7
1.8318448239260788e-7
1.943095421980907e-7
2.016000749057426e-7
2.059679670830978e-7
1.6202176557513806e-7
9.009544993658565e-8
1.1169405120705836e-7
5.6935026422081264e-8
1.365999683029065e-8
2.993522065049185e-8
3.9972137738093316e-8
3.0822921305607484e-8
2.841698771350543e-8
2.5705795053844733e-8
5.949100035146421e-9
1.682504099228695e-8
3.0399382419815286e-8
3.311528228385273e-8
3.207576582116166e-8
2.896967415757392e-8
2.3721602642874476e-8
1.5887253646060914e-8
3.2045446714871943e-9
2.3924520783949063e-8
9.601399298535343e-8
7.207809353725631e-8
4.851055269311415e-7
1.4135817705685414e-7
3.251224350168198e-6
8.038991724478213e-7
3.995026754767705e-7
1.9420189842724666e-7
7.702264176944597e-8
5.270386166703608e-9
9.179478032935288e-8
1.782015049587079e-7
1.2993463536417714e-7
6.841932355871039e-9
3.049687054392726e-9
4.3515617724450304e-8
1.0614400777195117e-7
8.996377488667929e-8
3.398919748646488e-8
9.1363775619629e-9
1.5547955248479686e-8
1.1699200183891435e-8
9.67095646553714e-9
6.440163825386498e-9
1.5449896784521098e-9
9.13833681081466e-9
1.951794652774828e-8
3.7097162464682404e-8
5.421644443112553e-8
3.6852674742514344e-8
1.799482962376537e-8
1.200097857694522e-9
3.141123926579404e-8
2.4993022058625434e-7
4.753621233973789e-7
4.088604555522858e-7
4.746641792817584e-7
3.9811016475544414e-7
3.478400153267348e-7
3.0846821794157543e-7
2.8465608054115043e-7
9.952677017926444e-8
4.506581573381444e-8
5.021426234829776e-8
1.2357057477816227e-7
1.2527269108734408e-7
5.333521061884916e-8
6.606925333304159e-9
3.532832323009999e-8
3.893182082788171e-8
3.089713699560664e-8
2.8820133094544824e-8
2.315235343366372e-8
6.482562185893007e-10
2.1296540384034393e-8
3.794503896602378e-8
4.218746143978871e-8
3.98025065596594e-8
3.416292852228364e-8
2.6040561749914923e-8
1.5495267405520653e-8
7.217000236218637e-10
2.541914228351882e-8
4.175065706483263e-7
3.5292819519939647e-7
1.8580254071607514e-6
1.0944811397196307e-6
6.726948962282276e-7
4.2011309283683077e-7
2.3280977426296273e-7
9.82288548894371e-8
1.0157034895476436e-8
9.298904841744152e-8
9.925488375555177e-8
6.7165510068653475e-9
8.527450916342289e-9
9.350176897720106e-9
6.656509619803492e-8
1.3753385166402916e-7
9.192103455762503e-8
2.355275206023632e-8
1.1927099562818046e-8
1.4228067669327018e-8
1.0696562011565041e-8
8.663934394833701e-9
3.8893777345537725e-9
3.7054936195259566e-9
1.0861506492993026e-8
2.146324033709752e-8
3.930920836528692e-8
6.168919589538663e-8
3.9956521818494536e-8
1.290636490412376e-8
1.5612646854887476e-8
2.9980203019047593e-7
6.283990621111905e-7
2.7907564964339376e-7
4.679286069507357e-7
4.472162278302044e-7
4.1765524822594987e-7
3.743651499725491e-7
3.350295185568549e-7
3.351179421675368e-7
2.8705954834886225e-7
1.5925969358115686e-7
2.596727352728218e-7
1.54006173557844e-7
5.583831589086569e-8
1.5006516280245573e-8
7.393527692254739e-8
5.760984924422779e-8
5.0172406397385214e-8
4.864816526741972e-8
2.347847556528477e-8
1.688540694656292e-8
4.5887869487359936e-8
5.805292282453657e-8
5.979418489663036e-8
5.630150482271084e-8
4.8369090407798987e-8
3.63860260279756e-8
1.9958432812104258e-8
4.7853013507631465e-9
5.221227977441489e-8
1.6832387496672546e-7
8.238600249485328e-7
2.0904943176472896e-7
4.31406435421329e-6
1.5894800654717683e-6
8.56103195470155e-7
4.525246294326195e-7
1.9101399770526352e-7
2.675966533439116e-9
2.183852223503768e-7
4.928408628043942e-7
4.4056053270527107e-7
6.23635166303714e-8
3.1853256562696616e-8
6.308870099867565e-8
1.8481156625145313e-7
1.5684520693934544e-7
5.823227883121445e-8
4.5062202287785605e-9
2.0440776462420206e-8
1.6056648586897912e-8
1.2830592293279909e-8
8.80942717725074e-9
1.2213193846129063e-9
1.1133622903139746e-8
2.4364947107006638e-8
4.800089844784014e-8
8.360042071821285e-8
5.930691508439965e-8
2.7086668895623386e-8
9.30929970330728e-9
8.115271138299076e-8
3.719468195871922e-7
5.913662272471007e-7
6.82566373942313e-7
7.026998022654228e-7
5.823820229839771e-7
4.921919956399504e-7
4.05254710697286e-7
3.619084391419502e-7
3.479292162356507e-7
1.3081100528457007e-7
7.906854806775286e-8
2.636535472726501e-7
1.9088449064219302e-7
7.911429797502935e-8
5.896103432296536e-9
7.541417490407072e-8
6.617342280528446e-8
5.5237566334900464e-8
5.382162983993934e-8
3.3300039173233725e-8
1.1020480035530572e-8
4.4756915045030016e-8
6.314471946899271e-8
6.807021326044187e-8
6.569348698110424e-8
5.768584289332926e-8
4.497719357150363e-8
2.8225042205281892e-8
5.815059925224358e-9
2.9482190925505233e-8
7.223723047287616e-7
8.103687589333659e-7
2.755688153745838e-6
1.8902950090296363e-6
1.1817545298086073e-6
7.462227102886613e-7
3.986975109974913e-7
1.217330752311097e-7
1.4780160149986768e-7
4.475450010362895e-7
5.436443668372595e-7
1.8187566053450684e-7
4.120082574656519e-8
7.403680273855419e-8
1.4003554733059748e-8
1.7446880649521068e-7
1.75803493230739e-7
6.838034158173785e-8
6.0685532452734125e-9
1.3376535266201659e-8
1.1833700764491417e-8
8.947076433247603e-9
5.980976064902006e-9
8.162998116956709e-10
7.257918858410484e-9
1.49696009638443e-8
2.7482271478838268e-8
4.797799117400605e-8
7.384015494818376e-8
3.1444258520593904e-8
2.099952334020824e-8
4.373282459618734e-7
7.501889647223788e-7
2.283489038538569e-7
4.810740537470038e-7
5.112553272839595e-7
5.102895898667893e-7
4.784919933315976e-7
4.336791836053983e-7
4.101692747851064e-7
3.6740879646878425e-7
1.7260439958348062e-7
2.5307762438114455e-7
1.3663714489091958e-7
4.4911230126585426e-8
6.892123755241068e-8
1.2031985116496903e-7
9.592253146739274e-8
9.446173333289631e-8
7.198978559852907e-8
4.627102883102888e-9
5.578685531488555e-8
7.909315336614718e-8
8.91247345051304e-8
9.242310581725846e-8
8.884226267011707e-8
7.76349413734217e-8
5.934159594151504e-8
3.3857282955529385e-8
3.137496554799644e-9
6.673502528118879e-8
2.0149014463992845e-7
1.5201298064502255e-6
4.827235670456004e-7
6.657137523934744e-6
2.6764496682261714e-6
1.4329369067681836e-6
7.297565301305049e-7
2.210857608819774e-7
3.1780264711029647e-7
1.8190214415557004e-6
1.8584505235867652e-6
1.2215861760775663e-6
3.3734760549913664e-7
1.60275282910037e-7
4.453344359042721e-8
1.4980127747092102e-7
2.5272170738271596e-7
1.5561447825289926e-7
3.762464185437541e-8
7.390093081794411e-9
1.5814876500548313e-8
1.2248162280554807e-8
9.278601702238985e-9
3.5639221681276955e-9
4.8001592454213265e-9
1.2937036922373388e-8
2.525041740783063e-8
4.722894606355794e-8
8.451943044607677e-8
7.043780144535558e-8
3.202316175757943e-9
1.0163787331047109e-7
4.854146034529104e-7
7.907872164287569e-7
4.6999293328996785e-7
6.762715505702711e-7
6.50262240158706e-7
6.028816679855245e-7
5.281243932330821e-7
4.650594585805476e-7
4.1789995946428964e-7
1.575052928010224e-7
1.6848918893313098e-8
1.7641235881446226e-7
1.3572056427677964e-7
5.5917293086148605e-8
3.7421646931876435e-8
1.40894164355709e-7
1.0800940597451879e-7
1.0705445816707575e-7
8.106804605203142e-8
6.775066047755557e-9
6.04830080604316e-8
8.544970174392736e-8
9.822687464189183e-8
1.0447303898157835e-7
1.0320366214784138e-7
9.295132934953116e-8
7.431749054815927e-8
4.841318096659779e-8
1.3606379374317018e-8
3.81088628297941e-8
1.3578998152649293e-6
1.6689149370824749e-6
4.458593214564228e-6
3.3994440343281015e-6
2.109155441322611e-6
1.312493529066219e-6
5.854379188545317e-7
3.038615114205824e-7
2.3923545924112546e-6
1.97252317891257e-6
1.4268496243147617e-6
1.864798163621146e-6
3.257144260237368e-7
2.6292676848185946e-8
2.2719579124617763e-8
3.199366477684916e-8
1.5636824034912672e-7
2.0112295208599934e-7
6.170699636670592e-8
1.0177161014250415e-8
4.301907304929602e-9
6.545170837780036e-9
4.787346372562537e-9
2.8432814685442575e-9
9.444932278497488e-10
4.527748173915695e-9
8.643035827528172e-9
1.4803305622420487e-8
2.3687692299569515e-8
3.344464711555483e-8
1.8200824759376263e-8
2.866659103952449e-7
3.090908954210146e-7
2.457068344791962e-8
2.3497337584421813e-7
3.394834201778446e-7
4.175566434616952e-7
4.597134188642212e-7
4.434097553787963e-7
3.389227974529532e-7
1.5010204273343868e-7
9.282345980459766e-11
6.085645047184153e-8
3.986405965670887e-8
2.2567440486512876e-8
2.077062499386528e-7
1.7161086438259112e-7
1.7958505970206641e-7
8.808189295602446e-8
5.2842412904430365e-8
9.620425606179305e-8
1.12519630756537e-7
1.265494685237352e-7
1.399661961707244e-7
1.4847574605499286e-7
1.4697005248843207e-7
1.3265388552373804e-7
1.0568301612080549e-7
6.62798666322268e-8
1.0508588815682606e-8
7.479000147387969e-8
2.221464240549357e-7
3.2066593185187295e-6
1.2646231220419745e-6
0.000010165505461174027
5.026264909852371e-6
2.749358389691681e-6
1.3254399164382716e-6
8.679146924578689e-7
2.4062603585884996e-6
1.949042893881484e-6
2.601481997481987e-6
5.5444880308270786e-6
2.2196765120814295e-6
3.0067267191153684e-7
1.3904694892416328e-7
1.0107616856818789e-7
7.077342287367122e-8
1.7798194520431128e-7
1.671487496742725e-7
3.780525455302143e-8
6.073804006985385e-9
4.129322412155149e-9
5.658935090870069e-9
4.070881897766274e-9
1.919266229923873e-9
1.856557599465592e-9
5.355261663430742e-9
9.807972907803025e-9
1.674040756265132e-8
2.7279322920230807e-8
3.888902610802882e-8
2.2415686057511333e-8
3.36228844824442e-7
3.030195280029372e-7
4.3477349874393516e-8
2.6754493387992813e-7
3.8852551069975675e-7
4.7318968228977466e-7
4.866130851331343e-7
3.822263911357779e-7
1.7531276686856746e-7
2.623034459679019e-9
7.834396722044819e-8
2.0990838428982196e-8
1.4427364934020243e-9
3.440936933297253e-8
1.8268230456781895e-7
2.0005597257515833e-7
2.1599720352543936e-7
1.8480196886392262e-8
1.106961198338859e-7
1.2785831831874585e-7
1.3371348056865075e-7
1.4604740044147583e-7
1.6282244054349028e-7
1.7795451840776265e-7
1.842692386794887e-7
1.7605478409898759e-7
1.514607758397949e-7
1.114685807165628e-7
5.5735591489308437e-8
2.1505073361220324e-8
3.014391139547458e-6
4.86021740549621e-6
6.729322804658162e-6
7.405832560791631e-6
5.069698727838703e-6
3.991178051286568e-6
1.4413231595689502e-6
2.1977014810501265e-6
2.5996722719184244e-6
4.625878647210942e-6
5.8854906426060525e-6
1.9960411046627233e-6
1.0920694551721075e-6
4.032345357053458e-7
1.4297852567299523e-7
2.1135723343988044e-7
5.0708153199018026e-8
2.1863754984799497e-7
9.601462007196281e-8
2.06301496172653e-10
1.749787997666247e-8
5.245448201999025e-9
2.9874013557230967e-9
8.475530922419113e-10
1.6324510106676313e-10
1.1746563886420528e-10
2.35597670319521e-10
1.3810203309754e-10
1.615517634269848e-10
5.831426285508091e-10
1.0163996931544586e-9
2.544895105523762e-9
5.424046961546669e-9
5.518852200639789e-9
3.748343228851585e-9
5.116441874956537e-10
3.351626364639426e-9
6.015848674739739e-9
4.344514990847799e-9
9.854489577390193e-10
7.546587840154057e-9
1.3062563357975581e-8
1.875461004569842e-8
3.588244615299082e-8
5.6406546969374724e-8
1.5360565434047481e-7
3.478267836402782e-8
2.8195145132859158e-8
5.813724999527971e-8
1.340033603065674e-7
3.3015711893354997e-7
3.5514764494172846e-7
2.9488789501301323e-7
2.75339827854551e-7
2.7829506617880785e-7
2.8928465043128285e-7
2.9904154427259786e-7
2.956878541418457e-7
2.6831395655886583e-7
2.1381553976736117e-7
1.35625184702189e-7
3.557466023818703e-8
5.280757258746355e-6
0.000015042295312753397
6.054548904518089e-6
0.000012894474533429131
0.000012107740867634829
2.5392001472163385e-6
3.867616084224161e-6
4.855367429211526e-6
7.058865797901873e-6
2.7689427754436273e-6
3.996184423151654e-6
1.8617753018224404e-6
1.0582564426085604e-6
7.987952580288557e-7
7.34714372223611e-7
1.246687949580413e-6
1.0855924845754975e-7
2.1008931659018924e-8
9.499194485183141e-9
9.28880418088881e-9
3.9287443585765825e-8
7.054102654867369e-8
1.999060815871016e-9
7.515716942992459e-11
4.364281464287894e-12
1.8150593562322155e-13
0.
9.642636771996072e-14
4.688687343592213e-13
2.4015094206697233e-13
1.3824620786679524e-13
2.4628107404375923e-14
3.0495357786329784e-14
9.677766102411985e-14
1.717623245483181e-13
2.2038860279184027e-13
1.6879110561336687e-13
5.6047556191344905e-14
4.3727411665186826e-13
8.704729206565884e-13
1.2682725176045562e-12
1.6072309411502822e-12
4.383766947994793e-12
6.5538859689499616e-12
2.5161530709245256e-12
8.654969215859451e-13
4.0500717500500044e-13
2.783248739337106e-13
2.740021680668363e-13
3.22763213308326e-13
4.022013353257529e-13
5.076829341797399e-13
6.419288485738422e-13
8.11501908966746e-13
1.0260264485132826e-12
1.298549880442125e-12
1.6465811045991126e-12
2.093751917935577e-12
2.6723085479092246e-12
3.426807548146593e-12
4.419740033331277e-12
4.198406257733601e-10
7.128059543057362e-11
4.1623691639013966e-11
3.548509000060415e-11
3.5667690279757526e-11
3.893716666941898e-11
4.4473224808907976e-11
5.220259204607469e-11
6.242845080531455e-11
7.576205110711592e-11
9.317457676767919e-11
1.1614596447375145e-10
1.8093406024730592e-10
5.175221985121533e-10
3.573980640768743e-9
2.62190497347906e-9
1.121184613855742e-8
5.303114768434626e-9
8.276529809236286e-9
5.195848238720245e-9
1.1780587506085278e-9
7.754318470634991e-13
0.
0.
0.
0.
0.
0.
0.
0.
0.
0.
0.
0.
0.
0.
0.
0.
0.
0.
0.
0.
0.
0.
0.
0.
0.
0.
0.
2.6316281559854574e-14
3.743067322538259e-14
5.4002958825134397e-14
7.857261796929078e-14
1.1497214643481384e-13
1.690088046125188e-13
2.4952333581199255e-13
3.7005249892289023e-13
5.514739587386537e-13
8.2625733297763e-13
1.245382175553161e-12
1.889758599673341e-12
2.8893992126367277e-12
5.5579078283590047e-11
1.1379432504081196e-10
1.9608518465473388e-10
2.884426472687353e-10
3.470404519959434e-10
3.2499487070350265e-10
1.9491071306851193e-10
4.858494302521591e-11
3.977866168878786e-10
8.398443865465594e-10
1.3608533221979293e-9
2.5334455274379364e-11
9.720468405257324e-10
1.0906094658773642e-9
1.0652805064757026e-9
1.1316545590084184e-9
1.406008378515104e-9
2.070779977748815e-9
3.147624147567445e-9
3.604331795235058e-9
2.785513209274048e-9
2.0372164902550487e-9
1.5580390234034604e-9
1.2971333131888078e-9
1.2074128118176876e-9
1.2705161774256706e-9
1.500994265755821e-9
1.9550158203968793e-9
2.754640243168918e-9
4.143522727463126e-9
6.588272784292085e-9
1.813888314308589e-7
2.585564853099603e-7
1.1389694778075345e-6
2.89793399233663e-7
1.2972741730330832e-7
5.536837501024832e-8
1.4104793671841597e-8
2.1713349167069254e-8
8.098041565188522e-8
2.502544306061205e-7
2.14044355792091e-7
6.38329758330344e-9
2.0441357074255732e-10
8.973120432822069e-9
4.3113866253610434e-8
4.692787389799517e-8
2.6958545847027915e-8
1.4590827948537576e-9
9.414523935148619e-9
6.910500751924247e-9
5.520502953154112e-9
4.351257064580769e-9
2.844755656727041e-10
3.834253315359482e-9
8.472960155161204e-9
1.5761182287921345e-8
2.5999877654823485e-8
2.65340777059698e-8
1.4594852946974069e-8
4.057125287192033e-9
1.3011897044396935e-7
3.3840718303885035e-7
3.3324585856678276e-8
1.5838061588404424e-7
1.6911785035517892e-7
1.7020839211865683e-7
1.6890491314504403e-7
1.0641470696385165e-7
1.7740079523534022e-8
2.303186008959118e-9
7.704508309624409e-9
1.7172463207377404e-8
2.6484392181926213e-8
3.221248116145423e-8
1.3823833273121835e-8
3.238008784367589e-9
1.9027714349860813e-8
1.7509310808655464e-8
1.4177493393181421e-8
1.3191969668187716e-8
8.250427653104024e-9
2.642289989227636e-9
1.3202529843416267e-8
2.332030739646295e-8
2.5207653393712036e-8
2.2150864566339166e-8
1.7462479944694283e-8
1.1827995604879006e-8
5.047914132617833e-9
4.530691338626367e-9
2.246804941362312e-8
2.5865692644130843e-7
1.6767675660830567e-7
1.3231545119457486e-6
7.147286016478804e-7
4.3349040260661294e-7
2.695059657958977e-7
1.5216093102724028e-7
7.024016180844459e-8
6.458523126113782e-9
4.037995707777367e-8
4.6131521544055974e-8
1.1432639027013322e-9
4.633944302499171e-8
9.901576172085045e-8
9.086943404553687e-8
4.643471848294287e-8
5.329351208560564e-9
2.0273170659594075e-8
1.5309946794761464e-8
1.2790311343039808e-8
1.0409981887462549e-8
1.358271734919623e-9
9.201301376854175e-9
2.2646239388245115e-8
4.330382871741611e-8
4.6221106925323476e-8
3.399748429378023e-8
2.143162836260233e-8
6.658212567532941e-9
1.9437362940310763e-8
8.928281588493458e-8
2.3755666443986258e-7
3.226654412564942e-7
6.229956628610386e-7
4.353448623906206e-7
3.2044482007483334e-7
2.5811447298438654e-7
5.694568369924943e-8
5.36786052910962e-9
7.804730618823638e-10
1.6990622310772674e-8
3.115090001119985e-8
1.8785352461725474e-8
3.4383745776025553e-8
3.081595460622664e-8
1.0493157007681762e-8
7.640496773106496e-9
2.1332821637005e-8
1.8012425391285218e-8
1.5100383786135724e-8
1.4042180442869614e-8
6.670524903567137e-9
4.983275598535544e-9
1.6395500618157603e-8
2.5950803237627412e-8
2.653774987658375e-8
2.285482750865218e-8
1.7580545839489726e-8
1.1303968259523162e-8
3.635941327276693e-9
7.598560502126322e-9
2.9549194462545556e-8
2.923915960145654e-7
1.8468535022722706e-7
1.505618026991692e-6
7.89761216934955e-7
4.732194097888307e-7
2.900745764759057e-7
1.6037779313216731e-7
7.010239472926552e-8
1.0328907386722185e-9
5.36738643517964e-8
5.7371891937228504e-8
5.833524794360604e-9
4.211397307385058e-8
1.0326841524686837e-7
1.0146701421637739e-7
5.370666786216359e-8
1.010445716662093e-9
2.091580766761218e-8
1.60183593243612e-8
1.3158494099067274e-8
1.089903478954287e-8
2.2103906123405025e-9
8.453695210714068e-9
2.1525914577514838e-8
4.2683862632382704e-8
5.085996582183167e-8
3.744112591204798e-8
2.3599772168139084e-8
7.835921315472787e-9
1.9212140401316675e-8
2.221484696897208e-7
3.91989727162114e-7
3.9125647608317233e-7
4.045301999267048e-7
3.2757909888101817e-7
2.871960133894145e-7
2.469971954167848e-7
6.209023843182494e-8
9.517404715458515e-9
1.507516333456107e-8
2.9430760568342333e-8
4.391378871274279e-8
6.338006916635649e-8
1.0625173893874206e-7
5.006731565311776e-8
1.2242821007311286e-8
1.2379093866088634e-8
2.2630115269858247e-8
1.7434825844434403e-8
1.510829366166412e-8
1.320700075860805e-8
2.6885288837117244e-9
8.722665455719323e-9
2.098042519313322e-8
3.283968859859014e-8
3.3714104375709775e-8
2.7670027814805565e-8
1.979141190123493e-8
1.136713956695618e-8
1.9643600167961662e-9
1.066067957944016e-8
2.9138445829825897e-7
4.561068629732364e-7
1.0137088579951212e-6
8.936943923655094e-7
6.278164129053665e-7
4.442155599613363e-7
2.83706635766859e-7
1.5514461078869034e-7
5.3089491103824e-8
2.5332192204948618e-8
5.707480093342519e-8
1.3747423623372112e-8
9.241063650666425e-8
1.4540409926183462e-7
1.1046669127292394e-7
4.57338391348913e-8
1.8387589857962882e-8
2.5595355196845357e-8
1.9556285134078633e-8
1.6786410395904084e-8
1.229637723957818e-8
1.1303048040078975e-9
1.5896969694132754e-8
3.710715669288254e-8
6.188347558788486e-8
5.270082931131566e-8
3.8476395657400756e-8
2.328174493859658e-8
7.823921267836551e-10
5.502933540977135e-8
8.576872808339416e-8
3.082245275066735e-7
3.1891257209731583e-7
1.020135945181125e-6
5.631809156631826e-7
3.9785013182617823e-7
3.2069577912963897e-7
1.151341369430995e-7
5.006493664048438e-9
7.049358860311656e-9
2.4847703610684523e-8
4.1337329609085375e-8
3.205739816789615e-8
7.193463317690011e-8
5.590753869511752e-8
1.847518483989782e-8
7.553083902402904e-9
2.6824655670360317e-8
2.2570289764062727e-8
1.8808425076946665e-8
1.761233177486135e-8
8.744558183150976e-9
5.848711578199486e-9
1.970057116311347e-8
3.183776443296738e-8
3.369303830062565e-8
2.9487426117455122e-8
2.2945409753104252e-8
1.5156991363230808e-8
5.99570787795735e-9
6.474207620763107e-9
2.8447487851673427e-8
3.52334192508761e-7
3.144780454145249e-7
1.6152985860643738e-6
9.743430489531349e-7
6.01563670082527e-7
3.7871711716326604e-7
2.1259961731623488e-7
9.280766448525075e-8
3.3102561642530413e-9
7.729706376005433e-8
8.776938800796514e-8
1.4072309310171441e-8
4.579793697332329e-8
1.2354606536486117e-7
1.250029880346017e-7
6.575649703343776e-8
2.2505978002315748e-9
2.2905261426878893e-8
1.8029184209128647e-8
1.4616325978116058e-8
1.2090691796658912e-8
2.891200549425056e-9
8.799017863029018e-9
2.297725432032963e-8
4.685480956842032e-8
6.011073361872509e-8
4.387368060894779e-8
2.7417815679720983e-8
8.322793000975117e-9
2.7139998253048135e-8
2.557703481846661e-7
4.2422735008037856e-7
4.7560220476496853e-7
4.711779849304069e-7
3.806378918531745e-7
3.2866153816942475e-7
2.9466713290616204e-7
1.525743769146199e-7
2.9010245049841895e-8
2.147138526768501e-8
3.426030846515775e-8
5.024114337272205e-8
1.098440727222687e-7
1.3788907933095189e-7
6.305355525414436e-8
1.4733692654533324e-8
1.9050699496217834e-8
2.9021746421623933e-8
2.2105762454041645e-8
1.9731612648612485e-8
1.6536905632646186e-8
1.5000832062212947e-9
1.3281336217487408e-8
2.892127021623891e-8
4.1134680483144094e-8
4.086772052496977e-8
3.38395248174829e-8
2.4529089571136925e-8
1.4382252058881949e-8
3.0251294545909923e-9
1.1972311579103707e-8
3.6306312814916646e-7
6.154666385872911e-7
1.2048647486182243e-6
1.1161632617007462e-6
7.872763333502541e-7
5.579725117311285e-7
3.5316825345182706e-7
1.8441020511655578e-7
4.571759376707835e-8
6.519642178348821e-8
1.1083686649290752e-7
5.6279181430941896e-9
8.973592385278833e-8
1.7079877317561485e-7
1.4090493909317145e-7
6.381659773663482e-8
9.348373032281116e-9
2.7760257755870233e-8
2.1356051217059226e-8
1.7774426069831286e-8
1.3791825307608248e-8
8.38132962313911e-10
1.4071290017023612e-8
3.452952484292476e-8
6.743627632473608e-8
6.479183477517388e-8
4.6643073991784535e-8
2.8373439909505587e-8
1.924012996590519e-9
6.48618829513245e-8
8.717444259228787e-8
3.41501228509571e-7
3.48344909290486e-7
1.1344774279937444e-6
6.470492290070093e-7
4.590582017254263e-7
3.656081418078374e-7
2.6655233323595475e-7
3.593547915253495e-8
1.0713225969733535e-8
2.4481939176038233e-8
4.049684404017047e-8
4.5366881412223245e-8
1.1909098761542188e-7
7.234724136849588e-8
2.1473800051920036e-8
1.5432645989241536e-8
3.724226940868964e-8
2.9282648281099387e-8
2.543395764653451e-8
2.3619686860505203e-8
8.227269609484206e-9
1.1398827593381453e-8
2.9245481599712753e-8
4.08538855872643e-8
4.1483477016322436e-8
3.6529480896878146e-8
2.8695249243472384e-8
1.9101580992333273e-8
7.639583100268197e-9
7.983547338388364e-9
3.506235045259925e-8
4.574328523928383e-7
4.328490485502515e-7
2.010303276903091e-6
1.2323180264031125e-6
7.551616384615837e-7
4.7000851424937494e-7
2.550175533395624e-7
9.552797036122798e-8
4.1646179773186195e-8
1.6126595013032064e-7
1.8507798490821594e-7
4.3113613670737065e-8
2.642005583693961e-8
1.289552234759712e-7
1.5783708011339641e-7
9.236475604408277e-8
1.7227501120320756e-8
2.145922549931982e-8
1.9481086051831705e-8
1.5234861172293055e-8
1.268562718450989e-8
4.961512904227939e-9
6.633371427604929e-9
1.9435187649120802e-8
4.113506197041401e-8
7.198086925256335e-8
5.596039975084414e-8
3.465665459842453e-8
1.1770413750741123e-8
2.9653293080804357e-8
2.871536723436798e-7
4.745998614899405e-7
4.866189943427505e-7
5.143801338759695e-7
4.2890828004024423e-7
3.7241080754647056e-7
3.279002125160484e-7
2.8422083194480483e-7
8.025682182594765e-8
3.063963449368855e-8
3.415313316450675e-8
4.696054268424363e-8
1.6248215380261598e-7
1.4959020727648417e-7
6.592449806086308e-8
1.3122146289022251e-8
3.52828343084507e-8
3.800467070680845e-8
2.980616596889393e-8
2.7994080298115014e-8
1.9533764722024886e-8
3.690801736877762e-9
2.3865690158642575e-8
4.2939602004012036e-8
5.224244402126505e-8
5.00724164379958e-8
4.1894728995739294e-8
3.0848068624682584e-8
1.839088530715436e-8
4.1363783017620085e-9
1.4739016574952219e-8
4.841030298319511e-7
8.53709524271966e-7
1.568147059176979e-6
1.4862974835294677e-6
1.0357698676139699e-6
7.251553553494892e-7
4.4475465275248316e-7
2.0515741412480102e-7
9.202354880394858e-9
2.0946879967979102e-7
3.151371909784561e-7
6.860907726402684e-8
5.9291416234286036e-8
1.884539417988046e-7
1.8873412141303967e-7
1.0008415310339072e-7
1.3065314771316213e-8
2.6574927369551086e-8
2.2866826742338427e-8
1.810505499302631e-8
1.4707856017410728e-8
4.209259026973347e-9
9.869767640036121e-9
2.6812473978426608e-8
5.718812581163993e-8
8.701483507494876e-8
6.178325183978579e-8
3.782819014361986e-8
6.661931539457046e-9
7.029668962511429e-8
8.912298354808272e-8
3.726877586950025e-7
3.944033808165062e-7
1.150875083176225e-6
7.265824490794734e-7
5.293115911330144e-7
4.180087507339585e-7
3.536926122931804e-7
1.2671624733510035e-7
1.9495671033446283e-8
1.8207598145260335e-8
2.9595877003421086e-8
5.695666776023025e-8
1.4713827340568615e-7
7.813594262823828e-8
2.0429316237708926e-8
3.464025377227531e-8
5.1892430572547345e-8
4.039675891131979e-8
3.754992225877242e-8
3.151419045246228e-8
2.6033306690164374e-9
2.3999824284473597e-8
4.420345166397945e-8
5.280779901874249e-8
5.2464515648260845e-8
4.671013452593445e-8
3.715787254436994e-8
2.500434729810732e-8
1.0159108244913882e-8
1.0131910937827336e-8
4.44667090800327e-8
6.388227623655007e-7
6.278501409634895e-7
2.6575062801374234e-6
1.6569834839089336e-6
1.0022548682944101e-6
6.1200818485909e-7
3.1127895042607273e-7
7.159870610820304e-8
1.79850508460775e-7
5.138209838384631e-7
6.665702897578408e-7
1.358423763565157e-7
2.7026462628502217e-8
1.0817743467875592e-7
1.9821129372362314e-7
1.4301687004512287e-7
4.6042127584282136e-8
1.0945179472751985e-8
2.002093431196594e-8
1.5486642472600604e-8
1.251247854163908e-8
7.30736072527392e-9
3.2067736772342364e-9
1.3760524496264855e-8
2.9761407606957173e-8
5.992291436931525e-8
8.174579312373579e-8
4.9605810044993675e-8
1.959333496890856e-8
2.995359814259046e-8
3.2795076058825774e-7
5.481216885736566e-7
4.3476971395160873e-7
5.298012241732032e-7
4.7111908764248e-7
4.221592745463195e-7
3.7164940794519394e-7
3.42254316561682e-7
1.7705529578548756e-7
4.34842265790042e-8
2.1820889443660547e-8
2.2806466544449567e-8
1.542978791602331e-7
1.4174057968528743e-7
6.004122613621195e-8
6.321056983838523e-9
6.70075897644031e-8
5.102033576306272e-8
4.4128064702818736e-8
4.2122400612211644e-8
1.4705140184438104e-8
1.8854927629547116e-8
4.473074007508117e-8
6.172756409106283e-8
6.716645632583754e-8
6.403680266360509e-8
5.464135876934787e-8
4.1195818082748053e-8
2.5307894664247254e-8
6.630907748376342e-9
1.8065817032247152e-8
7.018723366379365e-7
1.302364640623014e-6
2.1612820001660243e-6
2.148974583696759e-6
1.4809192503755164e-6
1.0242995845484998e-6
5.967272739286562e-7
1.8645237951527633e-7
3.1137943276825574e-7
1.1485154694456962e-6
1.2029109525952125e-6
3.297298964903231e-7
4.378331988809964e-8
1.6410352789257807e-7
2.498878919764119e-7
1.7309006037470766e-7
5.627615390334682e-8
1.0869761460648258e-8
2.275872569856174e-8
1.7799162249470435e-8
1.4171945510253136e-8
7.85266692094256e-9
4.1399911441192776e-9
1.6452854029410335e-8
3.573442393800141e-8
7.371665511470476e-8
9.941552961113302e-8
5.939207376269093e-8
1.9344020047763497e-8
7.04309340222665e-8
8.991050090201656e-8
4.0519988519558876e-7
4.6762190403274415e-7
9.987265123121284e-7
7.73298782974467e-7
6.029612831089561e-7
4.903918417532492e-7
4.0829615475039654e-7
2.731106094824119e-7
3.8294904323564385e-8
6.819095153978966e-10
1.7694157724975036e-9
3.9525489480179416e-8
1.303539890875201e-7
6.841213386375696e-8
1.1763932560426795e-8
8.121331154123026e-8
7.193924868137888e-8
6.189365988987539e-8
6.076822402524314e-8
2.8766731368687454e-8
1.820847577661517e-8
4.8103019583181794e-8
6.388783648582956e-8
7.027798152786806e-8
7.005967656993793e-8
6.351251862214876e-8
5.1511258004251205e-8
3.544310882480748e-8
1.5293257443128968e-8
1.2146443287243428e-8
5.6547523091466345e-8
9.860282618204855e-7
1.0205939783894272e-6
3.7138620772027235e-6
2.4359642557025847e-6
1.456312283714849e-6
8.705371821012798e-7
3.8408383428761456e-7
1.1483514874588192e-7
1.1989628885083067e-6
2.0250561731014166e-6
1.1179745157486604e-6
4.785942314941735e-7
1.8431522190017614e-7
2.227354019552729e-8
2.0421180857632238e-7
2.2631523398402022e-7
1.113088634660416e-7
1.802039259388884e-8
1.3113873743838915e-8
1.4778904581444624e-8
1.1257946086694573e-8
8.231649316541716e-9
1.193039130731741e-9
6.954332163339576e-9
1.6217679819567375e-8
3.214737050256465e-8
6.276699620027994e-8
9.6679518557624e-8
4.308918958112284e-8
2.1721992605812378e-8
4.0388586625213374e-7
6.572168013016947e-7
2.845162353416819e-7
4.715074751996127e-7
4.777053955890591e-7
4.634648657357294e-7
4.268982822335674e-7
3.8319722117895516e-7
2.3146458783267883e-7
4.2022286344181564e-8
1.5444607464225834e-8
3.2569876155851435e-8
6.074149103478471e-8
9.034265219536236e-8
4.3396382691221465e-8
1.4003944605936584e-8
9.492228076048418e-8
7.346093755194014e-8
7.359412944171933e-8
3.968666853350389e-8
2.106035959040186e-8
5.561136033079562e-8
7.514416844560016e-8
8.648299120331361e-8
9.164463709429963e-8
8.930307937594407e-8
7.886274940031146e-8
6.193192763322557e-8
4.043067557304718e-8
1.4266168482237565e-8
2.0002793218716924e-8
1.1475600628286138e-6
2.328893217083098e-6
3.112577793279017e-6
3.5000471415780955e-6
2.434699073588696e-6
1.705185448518637e-6
9.034472247840817e-7
5.157443214499529e-7
2.5957612488034546e-6
1.8494524656578842e-6
1.6128950149586752e-6
6.593297701173855e-7
2.4492705080460893e-7
1.3505223494500717e-8
2.3067527880072033e-7
2.827063265058009e-7
1.5917060645237983e-7
3.261283524292973e-8
7.570316864500817e-9
1.5151845643172412e-8
1.1828295978823315e-8
8.600747820334451e-9
2.230668408015438e-9
6.060403327155918e-9
1.4855459234084385e-8
2.9270543851886844e-8
5.7421519285371546e-8
1.1035745438120245e-7
6.851996724800277e-8
4.509719264803908e-8
9.423505418481545e-8
4.6462208248442097e-7
6.28314661731812e-7
5.647922447311624e-7
6.819090238573763e-7
6.319114240652428e-7
5.681493012316057e-7
4.827732629500862e-7
3.1818432668696996e-7
4.751220260876558e-8
3.867227000421374e-8
5.629510896842552e-8
2.1391985555799186e-8
5.4574402734408924e-8
3.688828732651286e-8
2.1961412977186478e-8
1.3410271087277727e-7
1.07486077467664e-7
1.1069686086476608e-7
5.31819968333035e-8
3.120056577524563e-8
6.596059407863003e-8
8.228156248924256e-8
9.404448565265701e-8
1.0241595645742951e-7
1.044841674246584e-7
9.775837246346566e-8
8.229458691849205e-8
5.963508048594089e-8
3.003688128912308e-8
9.858839726334738e-9
6.994848096171252e-8
1.7758541633413203e-6
2.082379348378719e-6
5.452729927769114e-6
4.164400941439644e-6
2.520328620725796e-6
1.5218086440839033e-6
2.588086285855684e-7
2.6094221465887485e-6
1.892342110471259e-6
1.910644721041721e-6
2.9499591340875526e-6
9.784988767938138e-7
1.9462729726176132e-7
1.234499659869467e-8
5.5878853898465836e-8
1.9038809266894436e-7
2.476118379663811e-7
8.20766727035688e-8
1.4610606564101238e-8
3.80642717648375e-9
7.994887470396495e-9
6.152190343643417e-9
3.985102745789449e-9
2.5714870389520114e-10
4.833473032174054e-9
9.915043288439367e-9
1.799987933920588e-8
3.2055640058296596e-8
5.575669899111978e-8
5.3190004090280904e-8
3.8472602054853657e-7
3.1731472461241754e-7
5.9493353658516565e-8
2.561857285800624e-7
3.4757710612285475e-7
4.0746056347054586e-7
4.147404760203007e-7
3.288438245741954e-7
1.440739832150756e-7
4.516645136093737e-9
6.397782244012115e-8
7.294371471983156e-8
3.944671994369048e-8
2.7465251103516634e-9
6.347311562134115e-9
9.963505231317588e-8
1.224636330693489e-7
1.2861870069938104e-7
1.133883742328564e-8
9.356467911309156e-8
1.1016021947400602e-7
1.1239574060478164e-7
1.2045062030324886e-7
1.329749078871491e-7
1.4446118049562217e-7
1.4871374822466363e-7
1.4114358906425468e-7
1.208819214987997e-7
8.981870186713138e-8
4.914083490474079e-8
3.407154631714744e-9
2.219026246302072e-6
5.553715983985717e-6
4.183594430273847e-6
6.831200637842646e-6
5.45727629343704e-6
5.199799566275757e-6
9.134879831744926e-7
2.1832078795392945e-6
2.720078144558883e-6
4.719842061818413e-6
6.072994369540688e-6
4.202023381585492e-6
7.093451378171406e-7
2.699103015382263e-7
2.1833555938716398e-7
6.398209395167508e-8
1.1644907136616515e-7
1.341417824860898e-7
3.1757761360437446e-8
6.351952863837883e-9
1.7817302147316916e-9
4.383974855924223e-9
3.3748554946419577e-9
1.733766001610614e-9
1.3399784820038471e-9
4.3819320772342515e-9
8.0569376636335e-9
1.3864228121182607e-8
2.3615776071321676e-8
3.983396237725172e-8
3.322379792521732e-8
2.5651549607148915e-7
2.1355434925763294e-7
2.909722737246578e-8
2.128298521956692e-7
3.282215004961902e-7
3.8827602494438034e-7
3.1274465995914686e-7
1.415578252491144e-7
6.190987877513937e-9
7.612506730234513e-8
7.983239363449265e-8
6.652536927840081e-8
3.778098478270497e-8
6.92236088727125e-8
1.5827547388711423e-7
1.4083951606041118e-7
1.5689075953702924e-7
9.766767561670862e-8
1.7230043902880466e-7
1.5900841812879668e-7
1.4833271213067645e-7
1.5264088040916216e-7
1.6689851488757666e-7
1.845141828392102e-7
1.9826535481488873e-7
2.0075486183982406e-7
1.8681037468955586e-7
1.5539510355912594e-7
1.0767867612421936e-7
4.285697010693676e-8
4.5161393272228944e-8
4.022429618913429e-6
7.737145423385931e-6
7.124197361553198e-6
9.760913201987479e-6
7.6258624502479995e-6
8.817450375195581e-7
2.103825426132176e-6
2.48879749223359e-6
3.674580304590694e-6
6.072053800727533e-6
4.041193400138997e-6
1.6544697655646545e-6
9.802188669493665e-9
1.0058799398744287e-6
5.196190978661609e-7
2.5896226183499966e-7
3.76089710458814e-7
3.1765131502321066e-7
1.5296155635111064e-8
1.4606960671378626e-8
6.750946872216012e-9
2.9392188395111585e-9
6.821850676471771e-10
1.2379861606723973e-11
4.1931345620414394e-10
3.820797475127868e-10
9.56089198503194e-11
5.622735675270316e-10
1.2023003195200333e-9
2.0060241529264047e-9
5.320080111274202e-9
9.451555923273365e-9
8.411786590040143e-9
2.909059534149354e-9
4.717414554113785e-9
1.2656766411524473e-8
1.4639714233375165e-8
7.378425287202785e-9
3.849383570038877e-9
1.4841098374305456e-8
2.2448949965698344e-8
2.25731129769775e-8
3.019986361896159e-8
4.785417158326292e-8
1.6689474273831604e-8
7.97593656942251e-9
9.638488572830961e-10
2.2549249073031046e-9
2.4990379052912496e-9
8.285300798024091e-10
6.515390559859887e-10
1.9337826617744705e-9
1.0977414591231502e-9
1.5048584933609658e-10
3.1855110076490065e-11
2.6331971502504075e-11
4.662807682545041e-13
8.663286007116918e-13
9.188146132865198e-13
4.349945513700211e-13
1.0761612580000184e-12
1.7293146203583088e-12
2.348075954235474e-12
3.095822505927973e-12
3.719920865531681e-12
3.5622270292126137e-12
2.5966362635611827e-12
1.556831124354478e-12
7.361952677186218e-13
1.4631709127470904e-13
2.6299772316303163e-13
5.473392424387605e-13
1.3081718543055778e-12
1.3365713667781303e-12
5.376142203578247e-13
4.592665034726988e-14
2.4930869971239695e-13
3.256487094133406e-13
3.710988185750466e-13
4.1761523520394803e-13
4.815356873239712e-13
6.823898935896014e-13
5.227026444012778e-13
6.464368839845962e-13
7.669765180837859e-13
9.084623132509536e-13
1.0804934375475446e-12
1.292588258890474e-12
1.5564324152115284e-12
1.887217632964174e-12
2.305195216592461e-12
2.8378539512753953e-12
3.150874139095788e-11
1.756914754016275e-11
1.2595927324170549e-11
1.0807156848470567e-11
1.0334782132865413e-11
1.0507696045813071e-11
1.1041315299626945e-11
1.1793840476874136e-11
1.2678553225148433e-11
1.362434353389618e-11
1.4551056027362729e-11
3.655874698363152e-12
7.620636808896458e-11
5.36457551537543e-10
2.1516284118446145e-9
3.3770126232620428e-9
2.635293639758487e-9
1.928076212958338e-9
1.0604277196124883e-8
1.9158090449533268e-9
1.2069116302938374e-11
9.129619265923877e-14
0.
0.
0.
0.
0.
0.
0.
0.
0.
0.
0.
0.
0.
0.
0.
0.
0.
2.5382060452254888e-14
3.4750184632251236e-14
4.7661927045382634e-14
2.861298283652733e-14
0.
0.
0.
2.5836132386829578e-14
3.435454456324522e-14
4.630989984777112e-14
6.442655885166068e-14
9.176143687329832e-14
1.3256243397729037e-13
1.9315503407169752e-13
2.83104127583737e-13
4.1694601647871287e-13
6.168860576860572e-13
9.170637192833787e-13
1.3703779920925984e-12
2.0595370343971375e-12
3.1152023149623866e-12
4.746243887698155e-12
8.937488582075474e-11
1.743354316687122e-10
2.9177926051176037e-10
4.297405709333383e-10
5.39380617187008e-10
5.585388607082774e-10
4.3607572483765825e-10
1.4641950417627503e-10
3.1170531557860614e-10
9.236106837244116e-10
1.6666873450933749e-9
2.515579681095286e-9
2.5413645615207936e-10
1.3252929218087992e-9
1.5046781178127975e-9
1.5522738157210901e-9
1.8503082521400683e-9
2.414619909606192e-9
3.5728793101225487e-9
5.37267133782663e-9
6.1350321846145435e-9
4.765040957443461e-9
3.5163649789867123e-9
2.755130562558619e-9
2.4117152559687316e-9
2.4432331377284053e-9
2.9023577264769893e-9
4.008677854577721e-9
6.32691351060484e-9
1.0994811310666384e-8
1.621598166435648e-8
1.7553557131623644e-7
2.0376609555081925e-7
1.5060742596602429e-6
3.3231912524958874e-7
1.572875399121551e-7
7.333214935823073e-8
2.635766049749912e-8
9.304188282825726e-9
5.2711594418951395e-8
1.1206522326351047e-7
1.2544686936298798e-7
1.044797188990637e-9
2.2609140927648925e-10
2.142522727012324e-8
5.2218301689116106e-8
4.466897268044767e-8
2.1806899785753266e-8
5.925637026954622e-9
9.79853757401546e-9
7.200000365493101e-9
6.025286232177288e-9
4.1703567118451435e-9
8.7381120740969e-10
5.577718345716083e-9
1.1764189142524989e-8
2.1741114302498566e-8
3.133984699413493e-8
2.2900611190628215e-8
1.1975102568963918e-8
1.7690017971448301e-9
1.139387240435985e-8
1.4014563215825178e-7
3.271030836284481e-7
1.4595856972343108e-7
2.2963896761755443e-7
1.9937337135346377e-7
1.7548793131791235e-7
6.194809887170426e-8
9.817459290109653e-9
1.1358397680029919e-8
2.883226405560321e-10
1.1429198602981814e-8
3.80765407837979e-9
1.3758364778822198e-8
1.1270470905996478e-8
4.6079678905652397e-10
1.4171358452097218e-8
1.8804254419585813e-8
1.5006202761806914e-8
1.3565302235244035e-8
1.1564197213466376e-8
1.9564680520796617e-9
8.558506384055805e-9
1.7962543311736434e-8
2.0608656181409767e-8
1.9121951906230493e-8
1.6160182083454102e-8
1.2133913117746144e-8
6.949921107057731e-9
4.956607533481878e-10
1.4374284512915368e-8
4.841141610324332e-8
2.664945333931224e-7
2.029763761778674e-8
1.724425688241735e-6
6.328587442849975e-7
3.4946926897444445e-7
1.966312871289127e-7
9.941517760012691e-8
3.406489386538951e-8
2.0101863985350065e-8
6.057570781312608e-8
5.367804927914681e-8
7.799390003166551e-9
2.1196532323513396e-8
7.310822740401907e-8
8.496107630676476e-8
5.2007226417597324e-8
7.800609717006396e-9
1.7219080339988542e-8
1.3581641681951924e-8
1.0837742720367999e-8
9.266411867611919e-9
3.2096847367516887e-9
5.3547661047942525e-9
1.4788772904387291e-8
2.999164012719516e-8
4.504449837642264e-8
3.5292622612738276e-8
2.2491556473706413e-8
9.506553836206968e-9
8.464580598277764e-9
1.8568519185654684e-7
3.7733801237348653e-7
2.52202766964037e-7
3.212594459730336e-7
2.7300568004746453e-7
2.466960720700123e-7
2.0151877948301793e-7
3.874747540269215e-8
1.7912074163692259e-9
8.194623001286359e-9
2.1406604021433554e-8
3.3382465568680186e-8
3.877451707255254e-8
6.586843292888702e-8
3.291050960942931e-8
7.264984384174412e-9
1.2193720627917065e-8
1.9418655215942092e-8
1.506407415770786e-8
1.3162700034188249e-8
1.1255465178080137e-8
1.8586652155473184e-9
8.087853633107261e-9
1.9071611513733316e-8
2.8865348569416058e-8
2.847444085590882e-8
2.3023023424271694e-8
1.6272922064162168e-8
8.990623031799858e-9
5.522620931485364e-10
1.1496891504881901e-8
2.591268538984995e-7
3.439956400219254e-7
9.965478236988048e-7
7.871067844012808e-7
5.34999378704549e-7
3.686808622788325e-7
2.3040704776375594e-7
1.2411695767456698e-7
4.1201050768025276e-8
2.1587426720593613e-8
4.462801069701573e-8
1.2758251526277682e-8
7.966809302744433e-8
1.2557024612136253e-7
9.67108016512671e-8
4.095262129868796e-8
1.750849631924081e-8
2.3246145319356556e-8
1.7732651799799116e-8
1.5296748167860176e-8
1.1249816975057005e-8
1.0598694091886182e-9
1.450542175033392e-8
3.3590161645164614e-8
5.50601166819546e-8
4.7314162503058705e-8
3.46829321316178e-8
2.119691690117313e-8
2.1225646394651423e-9
4.20435054193824e-8
8.775638782710464e-8
2.7685955526914655e-7
3.069815089956963e-7
8.645224302039441e-7
4.963207578747826e-7
3.53872278677877e-7
2.756020540730797e-7
5.019412997755785e-8
4.462960796861234e-9
4.142433955811557e-9
2.1680204196259868e-8
3.668754245368592e-8
2.3177562219452512e-8
4.262541582709015e-8
3.9982738506512994e-8
1.4291047648462134e-8
5.774350898159546e-9
2.1984967885706434e-8
1.9217965260635617e-8
1.5847353408384273e-8
1.4780285101839505e-8
7.932002194045062e-9
4.248986518183173e-9
1.5946592594452192e-8
2.7021395526297838e-8
2.9015015189504236e-8
2.5274669213069182e-8
1.9560752877114822e-8
1.2830782337414507e-8
4.913193365094414e-9
5.97745542097875e-9
2.5567000820291283e-8
3.0377111687804896e-7
2.4731970610420995e-7
1.4499769570257526e-6
8.467411048259553e-7
5.20879938483962e-7
3.274929961657606e-7
1.8521545681582025e-7
8.391860238164099e-8
4.0249887443041495e-9
5.59432011256798e-8
6.448603722596011e-8
6.488256039125263e-9
4.794220211206535e-8
1.1296530944302412e-7
1.0802304759866687e-7
5.551026173524349e-8
2.330689879631012e-9
2.187441805946874e-8
1.6780909735674962e-8
1.381937331883476e-8
1.1332779859045549e-8
2.034477968259988e-9
9.21381128129578e-9
2.3287472061997657e-8
4.616483307423303e-8
5.301414731199346e-8
3.875620706189135e-8
2.4300061355530816e-8
7.245020804951534e-9
2.416601634082549e-8
2.340128061934874e-7
3.9527388747609746e-7
4.3495249239045016e-7
4.286268733383415e-7
3.4390995949669533e-7
2.992373879043446e-7
2.5926503215839087e-7
6.999163727709103e-8
1.1136627318650145e-8
1.5800213793753583e-8
3.0152105587859654e-8
4.4931691283243065e-8
7.051577750019051e-8
1.164593526986781e-7
5.466600860283454e-8
1.3368624897730425e-8
1.3481730720591788e-8
2.424869089728649e-8
1.8589908188694248e-8
1.6194274899385272e-8
1.4106684998500607e-8
2.621607137290195e-9
9.580062417212989e-9
2.25975079632307e-8
3.476338245269664e-8
3.561644236085962e-8
2.9382353209993964e-8
2.113457951727472e-8
1.228599695384476e-8
2.475097661505941e-9
1.048107381103469e-8
3.0798514794049193e-7
5.05690159583153e-7
1.041323885112765e-6
9.490222481640381e-7
6.717705908225348e-7
4.780295605985483e-7
3.060822180257061e-7
1.661615851328772e-7
5.365235390036846e-8
3.391908324609247e-8
7.023540802552142e-8
9.429292935235856e-9
9.311164093472034e-8
1.5289533321631208e-7
1.1817929797263365e-7
5.015050208524834e-8
1.6364380481718412e-8
2.6201176180943453e-8
2.0009254251105937e-8
1.7032533057413178e-8
1.2672745779228774e-8
6.656002453907395e-10
1.547799031980093e-8
3.663276082317644e-8
6.423330758804454e-8
5.559785673703564e-8
4.042930912925959e-8
2.4448681711586374e-8
6.171664638219349e-10
5.979141234357464e-8
8.416725455253956e-8
3.1642024630061084e-7
3.233002897696937e-7
1.0534777446904436e-6
5.82629310389361e-7
4.121367253170478e-7
3.322946039840317e-7
1.4252170213727036e-7
8.573117607505504e-9
6.717571495899223e-9
2.3750006377356076e-8
3.983465645085522e-8
3.294173762144938e-8
8.042509084141418e-8
5.9204791615870174e-8
1.8902638960218222e-8
9.512960579284858e-9
2.9506171916659133e-8
2.4219541355516646e-8
2.0423059551889067e-8
1.913784428207387e-8
8.689862315417285e-9
7.172252653423799e-9
2.2077019186916192e-8
3.406668957553699e-8
3.550577857819321e-8
3.114125588716528e-8
2.4313987957697436e-8
1.6113529665528934e-8
6.434733050602441e-9
6.705533307059133e-9
2.9639620357697643e-8
3.7780313407456685e-7
3.461264992140109e-7
1.7072246470031733e-6
1.0392256798063722e-6
6.406970143723115e-7
4.0231347417991923e-7
2.2374223089641122e-7
9.371538017955104e-8
1.2769725048799162e-8
9.761814140522295e-8
1.1097436488966856e-7
2.197462201193504e-8
3.997078797171575e-8
1.2483765530038034e-7
1.335843023096599e-7
7.27863891989968e-8
6.656661573874078e-9
2.2522432770420237e-8
1.8288350345476384e-8
1.4639996307178012e-8
1.2168380720161373e-8
3.516008453428896e-9
8.021183572477886e-9
2.1604267572314776e-8
4.4780952877263355e-8
6.378780919848237e-8
4.677595432785305e-8
2.916120924925606e-8
9.133534835266875e-9
2.8034653275171793e-8
2.6202409092176113e-7
4.338726297066252e-7
4.732678445515954e-7
4.779651160190282e-7
3.90047958812676e-7
3.378574880933651e-7
3.0247969768374194e-7
1.8074639751068554e-7
3.494036659129237e-8
2.0930980651305634e-8
3.205973055096217e-8
4.6961632802871074e-8
1.1637583266023678e-7
1.3886688594801068e-7
6.256153918530314e-8
1.3840872898176732e-8
2.3311825296410777e-8
3.134092082891137e-8
2.3994496595421846e-8
2.1805724210827425e-8
1.7485778593628043e-8
2.0037952750712125e-10
1.5967392063990837e-8
3.2712206650386355e-8
4.392123134285123e-8
4.290832920325531e-8
3.563395400920344e-8
2.5965236790575677e-8
1.5309282880689238e-8
3.2968611140009005e-9
1.257272119510142e-8
3.9271076895661493e-7
6.747911018587208e-7
1.2963304109627393e-6
1.2092128306797867e-6
8.492857902154407e-7
5.993719162911817e-7
3.755778864449144e-7
1.892678697620914e-7
3.255823237016278e-8
9.759734456195152e-8
1.540032257284472e-7
2.1682778629583402e-8
8.037753745279605e-8
1.7549125784998414e-7
1.537285161608158e-7
7.36894268222626e-8
2.560700104247301e-9
2.7480589079321e-8
2.153784910287752e-8
1.7615892353656888e-8
1.3976746183394085e-8
1.9526777964642132e-9
1.244982054993781e-8
3.1443304593395724e-8
6.435486086286702e-8
7.032364365837465e-8
5.0229883544281514e-8
3.0668907728739914e-8
3.128129335398115e-9
6.639004194866981e-8
8.62549768891046e-8
3.45804880715751e-7
3.5770224560454184e-7
1.1219379484600782e-6
6.609399705559855e-7
4.733858784348944e-7
3.771392219323406e-7
2.932744984707106e-7
4.74767467154984e-8
9.933406874100996e-9
2.0818545016502832e-8
3.542425320032905e-8
4.385611327426742e-8
1.2227166584629116e-7
7.182693158205738e-8
2.0394257719403353e-8
2.0457496585291513e-8
4.116497818350323e-8
3.197340117480876e-8
2.8408832804693747e-8
2.588775777365594e-8
6.883305948868723e-9
1.4621977665591136e-8
3.335581292989116e-8
4.373270210715415e-8
4.389672052223357e-8
3.878296532228843e-8
3.0592118396774636e-8
2.043179941558338e-8
8.201367092652938e-9
8.485766922689907e-9
3.7181216082176116e-8
5.017404751061464e-7
4.795852057175751e-7
2.1734964994150416e-6
1.3368734653227628e-6
8.151624454870179e-7
5.039310677962931e-7
2.6802484478180266e-7
8.956377581708164e-8
7.228224230434418e-8
2.2983201937921957e-7
2.7720652396237323e-7
6.468237952088308e-8
1.1422841045444709e-8
1.2256518089103692e-7
1.6910065560703603e-7
1.0604950657174975e-7
2.5606765825004423e-8
1.868590252054122e-8
1.9494855653305762e-8
1.5057889313703373e-8
1.246470747828182e-8
5.754525698576521e-9
5.360758797545781e-9
1.712461685384875e-8
3.656998312650016e-8
6.992208780984454e-8
6.202291280414421e-8
3.815036090071209e-8
1.3688118660286463e-8
2.9700354048279798e-8
2.9412208631559573e-7
4.888616744768922e-7
4.617996734942957e-7
5.108273436013641e-7
4.3490381436493353e-7
3.819557790233219e-7
3.371561044473284e-7
2.977710665727181e-7
9.247651203531908e-8
2.869520126044461e-8
2.7575822324317985e-8
3.7367566097428127e-8
1.512633183828578e-7
1.4458467031565394e-7
6.23994302885724e-8
1.0614695438943058e-8
4.4024881582506434e-8
4.124618425003771e-8
3.327785585788191e-8
3.1791699630790536e-8
1.897152980482721e-8
7.443597926383719e-9
2.9506629735660084e-8
4.824562077999964e-8
5.5703525436797366e-8
5.3079051945477335e-8
4.46736834924766e-8
3.3141662289944346e-8
1.9935243392132438e-8
4.679280017022368e-9
1.552812022917051e-8
5.370389539321238e-7
9.615933272083884e-7
1.7210605214375054e-6
1.6505411021674617e-6
1.1440233000592743e-6
7.964818651346035e-7
4.803081727286915e-7
2.025858869349602e-7
6.41268699009332e-8
3.5402864195552373e-7
5.465524090064781e-7
1.2272273262624241e-7
3.2857616366471675e-8
1.827412148210802e-7
2.069353057017231e-7
1.1987352626198288e-7
2.5769305759601944e-8
2.2823952031299112e-8
2.2713841380022824e-8
1.7661691601225148e-8
1.4375418687800488e-8
5.535564788891726e-9
7.670046448096208e-9
2.2535727353603793e-8
4.8583424474277075e-8
9.209327230213969e-8
6.99770506652018e-8
4.271444947999254e-8
9.760194445582641e-9
7.038935318076937e-8
8.742027214473732e-8
3.750490741826544e-7
4.092208597376193e-7
1.0845757596713683e-6
7.295811858814169e-7
5.430501088056842e-7
4.337483303378877e-7
3.655540394099587e-7
1.501505089643208e-7
1.840239141790211e-8
1.0144029810481676e-8
1.8667054390811924e-8
4.5825894102995026e-8
1.3658973295476213e-7
7.272598162041378e-8
1.716741390332027e-8
4.6479492224928944e-8
5.703172102606518e-8
4.547544964572989e-8
4.3492186897995674e-8
3.2530928240497746e-8
2.4739454619863756e-9
3.073348746474089e-8
4.9524131249268184e-8
5.6733639883791574e-8
5.6280520256508554e-8
5.039021948722114e-8
4.032582491816836e-8
2.730796628024068e-8
1.1264757659063135e-8
1.0650326067490117e-8
4.722322019530009e-8
7.220855346030532e-7
7.187085360336138e-7
2.925316916147801e-6
1.8446356902274135e-6
1.1095565072331575e-6
6.7169486665438e-7
3.2849042913252674e-7
3.858529218237681e-8
3.212257366048724e-7
9.873047692887975e-7
1.0441037502247182e-6
2.2587426853527347e-7
6.851174628186501e-8
8.380788594322804e-8
2.0478276944641585e-7
1.6825951144291064e-7
6.281499445237825e-8
2.4172017997907697e-9
1.864480115488696e-8
1.5050930945146138e-8
1.1870451930205564e-8
7.76051101743639e-9
1.5794671757465678e-9
1.0970920822207683e-8
2.4029331254840426e-8
4.852708539785705e-8
8.981137953805739e-8
5.8995975352533104e-8
2.4625948912744713e-8
2.815447214661897e-8
3.400699641185007e-7
5.725157699950249e-7
3.7749028017114707e-7
5.042828780385719e-7
4.6672692404619735e-7
4.2891332108345564e-7
3.836908538712955e-7
3.485532075765451e-7
1.783139709159146e-7
3.565457910335609e-8
6.49367621879702e-9
2.191806569004718e-9
1.1131711625777543e-7
1.2340526707779339e-7
5.341042775609041e-8
7.067859621957011e-10
7.93909614650771e-8
5.6366220455592785e-8
5.1535872864189154e-8
4.62583043707474e-8
6.598038272511445e-9
2.882540548452341e-8
5.378073832408774e-8
6.791563227241955e-8
7.251467325332736e-8
6.946647478516021e-8
5.987954774909707e-8
4.5697407784688255e-8
2.8571290750042488e-8
8.204165006252094e-9
1.8673978964944488e-8
8.076461686719442e-7
1.5385244436105087e-6
2.4117858009114444e-6
2.4733729216035803e-6
1.7013469634960294e-6
1.174361255851542e-6
6.647083994530506e-7
1.1848633829238748e-7
7.852264163421039e-7
2.103344021259538e-6
1.2201770890568943e-6
5.287259615784616e-7
1.314135687418304e-7
1.241720564985429e-7
2.5885948404461355e-7
2.110587834386602e-7
8.189076008794108e-8
2.323644601241663e-9
1.9876171098812766e-8
1.6930324280972876e-8
1.3125576029874081e-8
8.47519883034816e-9
1.6590060553466612e-9
1.2050485357388164e-8
2.647754649627141e-8
5.4209834941647884e-8
1.0768832363799128e-7
7.516711867529565e-8
2.8869836033011326e-8
6.534736840035926e-8
8.799264106225767e-8
4.084335799327374e-7
4.979945782771853e-7
8.406644784350454e-7
7.407109011236923e-7
6.064401081089884e-7
5.086077018569983e-7
4.2619645575132447e-7
2.719484073923179e-7
3.292210766437841e-8
1.5981822378386638e-8
2.2408054435851376e-8
1.3489942309580466e-8
1.0115361148364767e-7
5.707442606610252e-8
3.5432457043344095e-9
1.0740768966550043e-7
8.004971585661145e-8
7.3757849795463e-8
6.898718932393252e-8
1.550157005903497e-8
3.2157239351707086e-8
5.783621605497055e-8
7.091691466309525e-8
7.72291754947158e-8
7.745377867380997e-8
7.08502470691817e-8
5.806284895053196e-8
4.051899485723255e-8
1.8252932423199104e-8
1.1982523326554497e-8
5.98348933862915e-8
1.167534949345218e-6
1.245753356305445e-6
4.162987701926883e-6
2.830160463835793e-6
1.6888491167263315e-6
1.0035680500413718e-6
3.925296492414791e-7
4.289914400240972e-7
2.783496310415468e-6
1.6352366901328278e-6
1.2992698292328093e-6
5.520945313937089e-7
2.293704023580559e-7
3.4585992038483136e-8
1.6443071366416993e-7
2.4732468335194543e-7
1.5733702230094956e-7
3.438237741304916e-8
4.595114753813944e-9
1.2854293308246582e-8
1.0179753155808501e-8
7.55265607853542e-9
2.720261188325081e-9
4.225513805814439e-9
1.1145695568187547e-8
2.1830195429490938e-8
4.165930829558072e-8
7.803266207751651e-8
6.6341839223295e-8
1.0430253463751792e-8
4.547441610468533e-7
5.926992729565615e-7
1.9328147598765211e-7
3.9910178287522016e-7
4.396435311194674e-7
4.504854811154299e-7
4.291112280605779e-7
3.7206056770090717e-7
1.8998003396242917e-7
1.9780621757923885e-8
3.6296313964851816e-8
5.1784359279580596e-8
1.3370834506854915e-8
5.6116149283103765e-8
3.1069493766870504e-8
3.389011367469693e-8
9.522936892396867e-8
8.535081964217121e-8
8.338813700437074e-8
8.761581423086574e-9
4.748772179088939e-8
7.224605998742371e-8
8.625130650289175e-8
9.682504743789535e-8
1.0309438430495817e-7
1.019139698478483e-7
9.172362318073906e-8
7.373339231066986e-8
4.991624072402813e-8
2.0391974864385737e-8
1.811691069590413e-8
1.3969322240770886e-6
2.9966360655641295e-6
3.483364510979621e-6
4.270811061609851e-6
3.03047202102771e-6
2.1920052479655795e-6
1.0658516317943482e-6
2.1304145161659076e-6
2.105299021528394e-6
2.0496530938542662e-6
2.5499334485225754e-6
8.59396041714823e-7
2.2851850117776966e-7
2.7773293481278384e-8
1.3600300984926902e-7
2.68665669305119e-7
2.2744536958355212e-7
5.594708210108084e-8
5.8525991665697975e-9
9.73099682911735e-9
1.0014639628207254e-8
7.342121715635722e-9
3.781137837152011e-9
2.4959418500219295e-9
8.554253596315823e-9
1.677371637748509e-8
3.133881410080433e-8
5.938242165636101e-8
1.0308330444519305e-7
5.2880256395976585e-9
1.0098882007354563e-7
5.219693903156992e-7
7.141473525193362e-7
3.253036910592509e-7
5.408581867864533e-7
5.708523481819313e-7
5.527234064503864e-7
4.6849948356396896e-7
2.56007169662445e-7
2.3822612011742318e-8
5.639968177152023e-8
6.9486599732788e-8
5.1245159368231964e-8
1.4241119406270937e-8
1.3099741359364516e-8
6.208069416323598e-8
1.3398715304622721e-7
1.3074362073509171e-7
1.2135013183006855e-7
9.637224749231051e-9
6.94310106622878e-8
8.595454819159869e-8
9.707683505160964e-8
1.0916637957094991e-7
1.1959962117317402e-7
1.2372775075804803e-7
1.1797843695184781e-7
1.0171881963247401e-7
7.631067712290614e-8
4.2197465609781034e-8
3.6925472956497004e-9
7.063213472220093e-8
2.2747196085495414e-6
2.9541893989991705e-6
6.153903230075372e-6
5.286923827751329e-6
3.294473305327346e-6
2.121049868410012e-6
1.0625447802862368e-6
1.929170038455859e-6
1.8986749565233263e-6
2.7860972551107942e-6
5.144608389087169e-6
2.420510337645527e-6
3.912371153284974e-7
1.6870788184065576e-7
1.3140120848915042e-7
6.755627257579588e-8
1.5117233117384664e-7
1.322343079614217e-7
2.8260467274249402e-8
4.909395721836916e-9
2.8357766195697872e-9
4.4131235573149534e-9
3.213082499824185e-9
1.49120566305356e-9
1.5553664596157534e-9
4.434878772716741e-9
8.106063457356512e-9
1.3947183512125543e-8
2.345453461400089e-8
3.6592246534592636e-8
1.3718742767096874e-7
1.4886717361668946e-7
2.0587017049048424e-9
1.275698183494777e-7
2.1395416646504997e-7
2.84154515508188e-7
2.9606858603136704e-7
2.034213211289977e-7
6.860502146001598e-8
3.157116588090749e-8
7.450789010589847e-8
7.354098974996011e-8
5.113163692734285e-8
2.6791232475067345e-8
5.987429729810559e-8
1.3601638341503831e-7
1.202062616949962e-7
1.1751039780601127e-7
1.4899533106995685e-7
1.8118438037313542e-7
1.6060650911403406e-7
1.4637337745217578e-7
1.487594210430046e-7
1.6100656817897793e-7
1.7614603554777143e-7
1.870231721573544e-7
1.8641301098096715e-7
1.6975377135557725e-7
1.370965743038868e-7
9.060057732906092e-8
3.0227593059799094e-8
2.7836744498616363e-6
8.543038824714163e-6
3.570315202435221e-6
8.601941773914832e-6
8.385743914669608e-6
5.041117058080261e-6
2.224636091924228e-6
2.9941399508980626e-6
4.329258186996463e-6
8.346157604795697e-6
1.7146577613493808e-6
8.970050166792129e-7
2.5019663535236173e-6
1.1841728012130785e-6
5.19402863760475e-7
5.907302246046814e-7
3.1525888326370306e-7
3.6772968622001086e-8
2.3530215592639785e-9
2.0812761023191606e-8
5.102459096096849e-9
1.0456107898942833e-9
4.891964540976714e-10
1.1102741121766104e-9
7.990376829384341e-10
6.353485544188317e-11
1.2017414104284733e-9
2.398011754646282e-9
4.014451751053961e-9
6.519290200733253e-9
1.0787212985247633e-8
2.8592807265563462e-8
3.83666492951504e-8
1.9179554858595943e-8
2.0631952496074587e-8
6.057464713752066e-8
8.681146826163506e-8
6.570489684284952e-8
2.2069120337008224e-8
1.9370060078035283e-8
4.575738860001485e-8
5.049788346912791e-8
4.002262948405485e-8
5.268500002928058e-8
1.1663713826113359e-7
1.860809131244924e-7
1.5669851517055004e-7
4.863850657705273e-8
3.91427990534359e-8
9.896307940483456e-8
2.7303665140920574e-7
3.472451269338342e-7
2.8112565694956803e-7
2.476712187547299e-7
2.451944668836969e-7
2.549068766598228e-7
2.6771568704970886e-7
2.736194554461457e-7
2.6112592954420386e-7
2.2375983847149327e-7
1.6323416286089413e-7
8.350454221931946e-8
3.7032894410596607e-6
0.0000204940959244673
1.9762395735704484e-6
9.345771580606947e-6
6.199925035638976e-6
4.461143582247177e-6
4.643710655583354e-6
5.297980898806289e-6
4.688033640953729e-6
7.655709682086139e-6
1.9173552119989275e-6
8.539544359680024e-7
5.407623116726513e-7
6.271731292234536e-7
3.1695469210465337e-7
3.094925170236543e-8
2.5282844787837254e-8
5.461690484957004e-9
5.783747381473616e-8
9.159273137216547e-8
2.090979884997559e-9
4.0904845031911974e-10
3.434020168636266e-12
3.326750464234281e-13
1.149048316203171e-13
1.3371800328130588e-13
1.298862515589083e-13
2.583596125240805e-13
4.550143646780461e-13
7.257597849535396e-13
9.134745018565371e-13
1.1792034355788298e-12
1.547594297812275e-12
1.9326713549181337e-12
2.1969567124747993e-12
2.1424132375803906e-12
1.6230290421946994e-12
7.531318486700919e-13
1.6135047855632086e-13
9.136939068180028e-13
1.4736921262462271e-12
1.8971632277905655e-12
5.5231469266930834e-12
4.879702673994964e-12
2.0383654684244753e-12
8.110219207225707e-13
4.428903854858349e-13
3.681118410544321e-13
4.0483155462926444e-13
4.942158962550102e-13
6.203977597684673e-13
7.836298983697249e-13
9.912720894288536e-13
1.2553420483997023e-12
1.5925846173174697e-12
2.025761484375079e-12
2.5859448231991237e-12
3.316040850798215e-12
4.276125907353132e-12
5.551759414590659e-12
7.267135811958425e-12
5.136226009087236e-10
1.0585908802137342e-10
5.855185931514944e-11
4.794523209789225e-11
4.701796129278029e-11
5.0658354555686735e-11
5.75719391160956e-11
6.763347341806732e-11
8.130960824695298e-11
9.956997208732208e-11
1.240060551715729e-10
2.0324009177603277e-10
6.48708233595197e-10
3.1822007868966235e-9
2.7939467915190326e-9
1.6386503134220408e-8
4.920848159310399e-9
1.1281189715111302e-8
3.990138436827985e-9
4.704980500169835e-10
7.246318775059733e-13
0.
0.
0.
0.
0.
0.
0.
0.
0.
0.
0.
0.
0.
0.
0.
0.
0.
0.
0.
0.
2.85830163448618e-14
0.
0.
0.
0.
0.
0.
2.8890618879669587e-14
3.999094041748596e-14
5.6815007101604963e-14
8.202942516881514e-14
1.196060063573216e-13
1.7556867815157689e-13
2.5910819005072326e-13
3.8432390799140775e-13
5.729952875001635e-13
8.590397472865315e-13
1.2957861883962075e-12
1.9680049398638133e-12
3.0121385531019637e-12
4.650994653843148e-12
8.888267952630173e-11
1.911031090742273e-10
3.345338792312113e-10
4.726778528778833e-10
5.011240018041004e-10
3.503406504304797e-10
1.8614268287322788e-11
4.630043449853875e-10
1.0610785175641653e-9
1.7490726314938927e-9
2.506097627951143e-9
7.414776631992681e-10
1.0304247370984043e-9
1.962306987275254e-9
1.970617820674281e-9
1.6790409796845624e-9
1.549133885991013e-9
1.8996306387391463e-9
2.7111997624440657e-9
2.944743531533341e-9
2.4618297994189097e-9
1.978041060020731e-9
1.5714447716942392e-9
1.2562145137066488e-9
1.0371904724046954e-9
9.103700208879356e-10
8.721962370754887e-10
9.277168949277999e-10
1.0965378312049272e-9
1.420303750152191e-9
1.4042370355292897e-7
2.0202670022152115e-7
1.1786778464067053e-6
2.7574647165216325e-7
1.3028379874923255e-7
6.012574912976837e-8
2.0404694715178943e-8
1.1075346207101907e-8
5.250199521645712e-8
1.2042562573749521e-7
1.5652692527122315e-7
1.8763214204448514e-8
3.848633746637466e-8
1.1651786653606813e-8
3.5084935849064296e-9
2.2414196255020677e-8
4.398658860350288e-8
2.886742158358045e-8
6.943386330193863e-9
6.605958561304171e-9
5.36006799516474e-9
3.998006870153951e-9
3.1697096100197704e-9
5.253213117235702e-10
2.2555240293909974e-9
4.8903503647790154e-9
8.52522005527185e-9
1.3382392834750402e-8
1.843626556475977e-8
1.7242157254174434e-8
4.7079489126616744e-9
1.4582376391136283e-7
3.161742437344104e-7
1.1885155666410027e-8
1.2976173305940708e-7
1.6559640116345525e-7
1.8237777404521633e-7
1.936057918310347e-7
2.0100873522820538e-7
2.054140489121117e-7
1.6167601058336973e-7
8.98933007919353e-8
1.1116678246516925e-7
5.661015649552882e-8
1.3474739065403015e-8
3.0108704245294707e-8
3.9913927940817576e-8
3.07911599527191e-8
2.8409109653400572e-8
2.566302154980225e-8
5.846346515538977e-9
1.6898746401885383e-8
3.039040456007738e-8
3.307260507670575e-8
3.202913355870757e-8
2.8923611656650516e-8
2.367717750490177e-8
1.5842633142233654e-8
3.1466510746666466e-9
2.405340039243679e-8
9.627390546276194e-8
7.187470571414599e-8
4.849852745009253e-7
1.423188268869093e-7
3.250980388271183e-6
8.027427217341958e-7
3.987587441680811e-7
1.9373118418123414e-7
7.673903031704354e-8
5.474040503765402e-9
9.206451467610017e-8
1.7882496774274228e-7
1.306061747498341e-7
6.817496747461796e-9
3.1357306844338465e-9
4.324877052077025e-8
1.0594063702100986e-7
8.995672492887555e-8
3.406557774158938e-8
9.059994852403698e-9
1.5525271830456958e-8
1.1682157081908252e-8
9.654010521557374e-9
6.43771905672051e-9
1.5282434620538301e-9
9.103776820885104e-9
1.9448381098531805e-8
3.696961447483444e-8
5.416247311731834e-8
3.6865800035421075e-8
1.800634091872148e-8
1.1690421164739982e-9
3.131095891475749e-8
2.4960942992808856e-7
4.751498433047228e-7
4.0741881407023064e-7
4.737305757463532e-7
3.975324839094933e-7
3.4747987897618156e-7
3.0828946045281107e-7
2.8421629540968235e-7
9.903759693820043e-8
4.4806839805319616e-8
4.9958038585099194e-8
1.229594215063161e-7
1.2482654826896145e-7
5.314603441889954e-8
6.520251082831942e-9
3.53697718185774e-8
3.891093249503045e-8
3.088774519842661e-8
2.8818321537710097e-8
2.3129771731343403e-8
6.150120157270363e-10
2.1319395216581855e-8
3.793129623685872e-8
4.2150369181871684e-8
3.976555114923753e-8
3.4131087872676295e-8
2.601508497061119e-8
1.5476156750895233e-8
7.076472275907252e-10
2.5432647363610413e-8
4.1741634309767503e-7
3.524192395695789e-7
1.8583952702668724e-6
1.0940307368189046e-6
6.722756194609632e-7
4.1975994679433554e-7
2.3254302807548865e-7
9.802111931554163e-8
1.0359483502136575e-8
9.323931554306118e-8
9.951494448634069e-8
6.646641734445109e-9
8.537149122441756e-9
9.475707356083995e-9
6.630455915850463e-8
1.3743176252825373e-7
9.199060420245327e-8
2.3618861782476986e-8
1.1878820864734545e-8
1.4211586600293329e-8
1.0683397791860428e-8
8.652259428856656e-9
3.892288328767725e-9
3.6908773201318266e-9
1.0832313772430219e-8
2.1406629657252832e-8
3.9206746805718115e-8
6.159357929841124e-8
3.997770917651379e-8
1.2920999086780395e-8
1.5585258841124204e-8
2.9957403806340016e-7
6.279624412852974e-7
2.782790280270019e-7
4.6711360954658625e-7
4.466065981422111e-7
4.172110335417465e-7
3.741008292925877e-7
3.349379498515221e-7
3.350787032042799e-7
2.858727202823816e-7
1.5826030172659955e-7
2.591109270736331e-7
1.5362539541568076e-7
5.567799792778821e-8
1.5108941358438483e-8
7.39233887781981e-8
5.75884711150978e-8
5.0168965110833477e-8
4.8641249313438456e-8
2.3422234855414052e-8
1.692663625805838e-8
4.5886536781637885e-8
5.8017538888688183e-8
5.975412339718666e-8
5.626456103348384e-8
4.8337425208848544e-8
3.6361262767245674e-8
1.9942182168231582e-8
4.789826886266475e-9
5.219449967519781e-8
1.6825902756461148e-7
8.237821466667985e-7
2.087204309692853e-7
4.313578546375695e-6
1.5889391429766744e-6
8.557296386443161e-7
4.5225753373415596e-7
1.9080429816524704e-7
2.928927449144422e-9
2.1896095130371616e-7
4.945933129420964e-7
4.426790378114092e-7
6.25653220408821e-8
3.203747806718986e-8
6.281715177555612e-8
1.8462600304624645e-7
1.5690278996290582e-7
5.8321998775340096e-8
4.433638594832801e-9
2.0411023918598983e-8
1.6039297510810463e-8
1.2813994214434207e-8
8.80332912224217e-9
1.20846002333938e-9
1.1104596897645091e-8
2.4305460800101766e-8
4.788477057321671e-8
8.348117574576715e-8
5.932989844468089e-8
2.7100245277290334e-8
9.286931425474429e-9
8.110867159481774e-8
3.7162751493752347e-7
5.910259867408079e-7
6.811288518526696e-7
7.017249925522271e-7
5.817613110727331e-7
4.918127333490292e-7
4.0510017033635957e-7
3.6194876371181435e-7
3.46915674150031e-7
1.2987828898417648e-7
7.850688221104485e-8
2.6269082969706716e-7
1.9044515728383025e-7
7.892450759304766e-8
5.800325201529856e-9
7.545639502007237e-8
6.615052342129341e-8
5.523586693884315e-8
5.3824321312217985e-8
3.324577151804506e-8
1.1069959573071796e-8
4.477001723762914e-8
6.31138711637965e-8
6.802787139340317e-8
6.565377142102263e-8
5.765242164224594e-8
4.495193154787692e-8
2.8209434738714897e-8
5.81177893222258e-9
2.9464591698371434e-8
7.222961772607019e-7
8.102049844307922e-7
2.755437942189967e-6
1.8900374586517055e-6
1.1814920715449424e-6
7.459838572699652e-7
3.9846056173690284e-7
1.2140483106843438e-7
1.4849048813970374e-7
4.493027492572831e-7
5.462023502164746e-7
1.83651628141764e-7
4.133072138027087e-8
7.421097434315355e-8
1.3675893311367075e-8
1.741541079941861e-7
1.759073221224592e-7
6.851811569517916e-8
6.141726976532112e-9
1.3336799788659287e-8
1.181696437781661e-8
8.932539859723458e-9
5.97550695245504e-9
8.043788312940349e-10
7.233557248564924e-9
1.4923249060955383e-8
2.7396030852754627e-8
4.782669093681828e-8
7.365657902993906e-8
3.1506788491745604e-8
2.0966647525982077e-8
4.371730773362288e-7
7.490177302756855e-7
2.2750890568461708e-7
4.80028380703896e-7
5.104007952688055e-7
5.096294494164851e-7
4.780541978578402e-7
4.334430210725944e-7
4.099822626798684e-7
3.6614693188400865e-7
1.7106888439399585e-7
2.5217678569354307e-7
1.3623338739383612e-7
4.474564610638497e-8
6.912947365273467e-8
1.2025538268344947e-7
9.591926990415155e-8
9.448265885067098e-8
7.187373267874348e-8
4.764590360782526e-9
5.582276918409035e-8
7.906452836265585e-8
8.908016669354323e-8
9.23784035340301e-8
8.88013771792197e-8
7.760064218949896e-8
5.9316861781862444e-8
3.384534123219428e-8
3.1297753594195106e-9
6.668607782168899e-8
2.0134360640618608e-7
1.5203180932290241e-6
4.826345547173791e-7
6.65629053142437e-6
2.676175627500932e-6
1.4327030324082828e-6
7.295135300602918e-7
2.2063032220717083e-7
3.1940072261199913e-7
1.8294948143351845e-6
1.855263531018561e-6
1.2223706924732984e-6
3.3847138583267974e-7
1.6053701050624723e-7
4.488937190713028e-8
1.4928256136419237e-7
2.526336771514777e-7
1.5588515404878997e-7
3.77363566849628e-8
7.3072606073439204e-9
1.5781904304472036e-8
1.2228061526096852e-8
9.262492776974993e-9
3.5697779832074745e-9
4.776642285822548e-9
1.2890932090616181e-8
2.5160417091181878e-8
4.705463038441658e-8
8.422122163919916e-8
7.057998073929841e-8
3.2772312562280925e-9
1.0159351437228396e-7
4.851390523450963e-7
7.903928294599554e-7
4.6830182707451745e-7
6.748118928159927e-7
6.492509629178048e-7
6.02217132188981e-7
5.277714197350498e-7
4.648835673037533e-7
4.1694600380952034e-7
1.5604510860665218e-7
1.6252637199521152e-8
1.7530104901426036e-7
1.3521931442671576e-7
5.5730596603822373e-8
3.763089787933541e-8
1.408039743003925e-7
1.080146301583548e-7
1.0709739088287912e-7
8.09069281958213e-8
6.964404696301693e-9
6.054116613858579e-8
8.543143665576192e-8
9.818771162034511e-8
1.044326125456173e-7
1.0316744410566668e-7
9.292252388139768e-8
7.429886719476623e-8
4.8406576514378064e-8
1.3614790191184401e-8
3.807507975939943e-8
1.3581649249706932e-6
1.6696008014549921e-6
4.458394642677816e-6
3.39996594947059e-6
2.109391794560521e-6
1.3125702371321766e-6
5.849642927181665e-7
3.070496433170654e-7
2.4036629346872736e-6
1.9697561018968292e-6
1.428248180969217e-6
1.8730123867200144e-6
3.285120019452814e-7
2.6844882652841024e-8
2.3522925048813047e-8
3.188223437176456e-8
1.5555303768845942e-7
2.011798330403148e-7
6.187767306526205e-8
1.0236326101097124e-8
4.24740359568612e-9
6.523765613805054e-9
4.774407337115033e-9
2.840676537872089e-9
9.293884167976798e-10
4.501505096783105e-9
8.59709862897416e-9
1.4725429827858534e-8
2.3564069604105904e-8
3.328222007312483e-8
1.8276356657106335e-8
2.847450207415143e-7
3.074659974494435e-7
2.411934142385171e-8
2.338150209913534e-7
3.382048980263714e-7
4.163037373074641e-7
4.5856986012858477e-7
4.4222310844853375e-7
3.3734324888561287e-7
1.4878435597676897e-7
6.789881979382688e-10
6.02083426935419e-8
3.952170250966337e-8
2.29107777862951e-8
2.0745430979629904e-7
1.7163770353093298e-7
1.7966129654467686e-7
8.734484749384029e-8
5.3221038659753456e-8
9.628268152071226e-8
1.1251629827395746e-7
1.2653004832860031e-7
1.399468820779872e-7
1.484602406066367e-7
1.4696106627085685e-7
1.326554457789929e-7
1.0569808621666614e-7
6.630998443196836e-8
1.0558976517601867e-8
7.469842201864688e-8
2.2195434784877608e-7
3.2085231242127623e-6
1.2666055905205128e-6
0.000010164809535269131
5.028365216610736e-6
2.750779914271548e-6
1.3258694838021578e-6
8.78923332401832e-7
2.399650390625234e-6
1.947550120754097e-6
2.605953744326147e-6
5.546970388513223e-6
2.2341718274765866e-6
3.0374038051218324e-7
1.4051196602573195e-7
1.0238076303307921e-7
7.038873597476814e-8
1.7673672980143107e-7
1.6733593290919183e-7
3.7919683208537e-8
6.1299928413307596e-9
4.071437727289075e-9
5.635802554050313e-9
4.0578059861521975e-9
1.923031952877269e-9
1.833943769152835e-9
5.317553133661919e-9
9.74216823733655e-9
1.6627685500411915e-8
2.7095241205088014e-8
3.8667376602536773e-8
2.157763914795042e-8
3.3320665759146945e-7
3.009699797100618e-7
4.270550690286848e-8
2.6586236726803504e-7
3.8670362884500274e-7
4.7143672562988146e-7
4.849089593306197e-7
3.802804733311766e-7
1.738092086765612e-7
3.19608078532085e-9
7.84479152215832e-8
2.1328032804259254e-8
1.1151275867834047e-9
3.4859819061215515e-8
1.827320467626249e-7
2.0018959379894715e-7
2.1613064632979236e-7
1.722972500118136e-8
1.1110904459494592e-7
1.279721171753188e-7
1.3375882983282637e-7
1.460793813211573e-7
1.6285749033894345e-7
1.7800068655772178e-7
1.8433328884604377e-7
1.7614142847201526e-7
1.515687473662592e-7
1.1159099899061317e-7
5.586644908624104e-8
2.1361614712032382e-8
3.0167493077023746e-6
4.870325911667189e-6
6.727484245455204e-6
7.413066778082951e-6
5.077062121078112e-6
4.004901652656274e-6
1.4470953765641365e-6
2.196843938425622e-6
2.6019193358222606e-6
4.641273090727422e-6
5.845976851050205e-6
1.9827398401925897e-6
1.0979227498712614e-6
4.212213899129793e-7
1.2085667706201044e-7
2.081622721685435e-7
4.174671819656648e-8
2.120139387847649e-7
9.329959355650838e-8
7.522543007302305e-11
1.859708339066977e-8
5.165613246238896e-9
2.9514204258663913e-9
8.689705878897082e-10
1.7215322943660034e-10
1.0548612771954223e-10
2.3138041203587504e-10
1.4053850435862475e-10
1.4417974822413872e-10
5.619016575302827e-10
9.845719678194104e-10
2.4673318885347053e-9
5.267488282746335e-9
5.383943616751789e-9
3.7133857018282325e-9
6.165605257850626e-10
3.094982684124866e-9
5.669099751689535e-9
4.08062298253907e-9
1.0596306078612563e-9
7.423151925059952e-9
1.2798267666242518e-8
1.8473251857082523e-8
3.489847300574679e-8
5.457673406986706e-8
1.4451579667005256e-7
3.4088704434045675e-8
2.781230376744375e-8
5.6655642286461023e-8
1.2967858083974774e-7
3.270053424071872e-7
3.6039790462644846e-7
2.976840917243858e-7
2.7628930096864427e-7
2.784504572531824e-7
2.8906785961969406e-7
2.9884115494711206e-7
2.9590243482044176e-7
2.6915110485668884e-7
2.15246615010962e-7
1.3763270777533073e-7
3.8370787578748154e-8
5.2212037109259e-6
0.000015173389090644412
5.9389861410349865e-6
0.000012806039442867272
0.000012070668883998135
2.5702205318949894e-6
3.904408439537115e-6
4.902564195530711e-6
7.081359977826643e-6
2.8413459720878785e-6
3.919183403684842e-6
1.8260304691041125e-6
1.0388488843623495e-6
7.866918288578768e-7
7.295275367446673e-7
1.3654924881960008e-6
9.978874601780087e-8
2.0884344828573655e-8
8.52217019345174e-9
1.0103258157398092e-8
3.7500872257956166e-8
6.1196864159532e-8
1.7533302661106093e-9
2.819958330398266e-11
5.868954441209594e-12
1.391681639499874e-13
0.
1.0030324832076178e-13
5.081754235254357e-13
2.5209711170184453e-13
1.6259524322131624e-13
5.481505470143502e-14
0.
3.787669296909856e-14
8.74801751737907e-14
1.0549656167850516e-13
2.6520649419238377e-14
2.0679410958900943e-13
5.690701612049788e-13
9.672640871186017e-13
1.3312030809165123e-12
1.6459019634009223e-12
4.496278001121556e-12
6.627155605319835e-12
2.5388153925581643e-12
8.742521221032415e-13
4.0876322566702596e-13
2.8085180998491074e-13
2.7656127125864883e-13
3.2582166045116023e-13
4.0601377588891125e-13
5.124894518903843e-13
6.480084941110126e-13
8.192239724517933e-13
1.035865319892379e-12
1.311139942972077e-12
1.662775838549062e-12
2.1147096448020954e-12
2.699618971925651e-12
3.4626771437175955e-12
4.4673006906933765e-12
4.217061069573115e-10
7.191466429294588e-11
4.194848051911223e-11
3.573299479573191e-11
3.589927930486428e-11
3.918000463481217e-11
4.474652147996277e-11
5.252470625948546e-11
6.282073337645394e-11
7.625224624400068e-11
9.380123535340023e-11
1.1696533227371143e-10
1.828939088126419e-10
5.280684625669357e-10
3.5552229025311687e-9
2.6303501836346693e-9
1.1665234533651515e-8
5.258539025396579e-9
8.484786440596144e-9
5.050434497415208e-9
1.081013389315172e-9
1.0199164801932355e-12
0.
0.
0.
0.
0.
0.
0.
0.
0.
0.
0.
0.
0.
0.
0.
0.
0.
0.
0.
0.
0.
0.
0.
0.
0.
0.
0.
2.644042511559491e-14
3.760673195001516e-14
5.4257442649981735e-14
7.894496198914159e-14
1.155213160382832e-13
1.6982383462668275e-13
2.507405669245676e-13
3.7188074532022887e-13
5.542382212560133e-13
8.304643753284029e-13
1.2518345189869359e-12
1.8997412404831268e-12
2.904993565074209e-12
5.587982302866245e-11
1.1447944400714237e-10
1.9731238355871917e-10
2.9014539385186663e-10
3.4865534154879105e-10
3.256377096482587e-10
1.9378159331668898e-10
5.1990342415053657e-11
4.036896302841472e-10
8.482761999303e-10
1.3717367094815555e-9
3.1790414191329675e-11
9.74505457102696e-10
1.098327294408491e-9
1.0711086571417292e-9
1.1358662080687295e-9
1.4089945010136996e-9
2.0737793673582065e-9
3.1514674250273235e-9
3.6047723138134762e-9
2.786186522239318e-9
2.0382690613910798e-9
1.5580781503529864e-9
1.2953052346977126e-9
1.2030467595437966e-9
1.2626909773545773e-9
1.4881086008392166e-9
1.9341217938477057e-9
2.720109773382225e-9
4.084286495089549e-9
6.48363562095207e-9
1.8125570982261896e-7
2.5869903333459484e-7
1.137260110893443e-6
2.8950621620994044e-7
1.2957797725230162e-7
5.528730318935142e-8
1.4057760994479546e-8
2.1755045670071492e-8
8.109808207475857e-8
2.512777740050566e-7
2.1393316438958423e-7
6.4085218511602626e-9
2.1216168161669846e-10
8.929214316100403e-9
4.305535880150255e-8
4.691673884126259e-8
2.6968382584449732e-8
1.4884022586477484e-9
9.40931527505873e-9
6.907454722071103e-9
5.516996289711068e-9
4.349834008512722e-9
2.8828881076656675e-10
3.827469640302264e-9
8.4599791549547e-9
1.5737063702837222e-8
2.5965666864749487e-8
2.6538429694415567e-8
1.4601771507896483e-8
4.0640873121879345e-9
1.3007992088152591e-7
3.382802785785805e-7
3.3187124120719034e-8
1.582238029541482e-7
1.690023514378672e-7
1.701170891777908e-7
1.6883526365825947e-7
1.0646349485941585e-7
1.77687496094005e-8
2.2980731332563964e-9
7.684654752691756e-9
1.7147016410986153e-8
2.646713165598121e-8
3.2181968262852965e-8
1.3805505801714727e-8
3.253905759393233e-9
1.903727960788676e-8
1.7509087088405414e-8
1.4179066346535107e-8
1.3194196474734667e-8
8.245436101353906e-9
2.6501767481021448e-9
1.3213081492536923e-8
2.3324995223796184e-8
2.5203175607747483e-8
2.214586109077115e-8
1.7458313328723564e-8
1.1824403097134387e-8
5.043905052243672e-9
4.537628847300725e-9
2.2485769542464876e-8
2.586919171364036e-7
1.675303555873026e-7
1.3236835633889943e-6
7.147152594101073e-7
4.334293330780894e-7
2.694348262386734e-7
1.520989276691123e-7
7.018850672084202e-8
6.409485448285052e-9
4.042937375506849e-8
4.61662857229252e-8
1.1691893129086044e-9
4.6290611340849895e-8
9.898446871794139e-8
9.087422611286829e-8
4.645208859123394e-8
5.30373000260809e-9
2.026875778323538e-8
1.530703674557271e-8
1.2786758834470391e-8
1.040842877706562e-8
1.3623659795923063e-9
9.193240908642678e-9
2.2630143492846545e-8
4.328263927417705e-8
4.622553639547179e-8
3.400099831256724e-8
2.143418321374654e-8
6.663003369490251e-9
1.942145547889925e-8
8.923045031314533e-8
2.3750885926303288e-7
3.2267629232231607e-7
6.226944213155417e-7
4.352613224504292e-7
3.204056594762037e-7
2.5809102150698495e-7
5.695231124480765e-8
5.372962714174845e-9
7.685234355282941e-10
1.6973889810082658e-8
3.113037253644936e-8
1.8768316496134092e-8
3.436511355477801e-8
3.079886214604252e-8
1.048399766861197e-8
7.64950441852248e-9
2.1337383916154744e-8
1.8013917756841867e-8
1.510269260724779e-8
1.4044254832132776e-8
6.6679450191567324e-9
4.98776612549537e-9
1.6401688766852325e-8
2.5952558604866405e-8
2.653630458881316e-8
2.2853519897558892e-8
1.757960067477262e-8
1.1303118515150921e-8
3.6347203383260783e-9
7.601114562809677e-9
2.9555805307762305e-8
2.924264313651641e-7
1.8465151261317695e-7
1.5058927775565767e-6
7.898035373429716e-7
4.7322346716403606e-7
2.9006285384218984e-7
1.6035971394314732e-7
7.007904989170848e-8
1.0661845898607275e-9
5.371971013110605e-8
5.741477660098491e-8
5.854512815169208e-9
4.208258233624775e-8
1.0325008773241279e-7
1.0147539427214576e-7
5.372198051882157e-8
9.928005746143526e-10
2.0912249661146146e-8
1.6016661040033667e-8
1.315629198563238e-8
1.0897760508838684e-8
2.212866270632542e-9
8.448797062392659e-9
2.151617369775136e-8
4.2669174427966393e-8
5.086462763853773e-8
3.7444994636839214e-8
2.3602141762793116e-8
7.838379757932447e-9
1.920723675427888e-8
2.2212864352480342e-7
3.919792348597008e-7
3.911324278767144e-7
4.044641773837647e-7
3.275451520076636e-7
2.8717744562324806e-7
2.469665834200803e-7
6.206668331734202e-8
9.50314276620427e-9
1.5057361987733226e-8
2.9409367877994265e-8
4.3885714908149393e-8
6.334184606898237e-8
1.0620827921155952e-7
5.004510772483018e-8
1.223363617908917e-8
1.238884226284861e-8
2.263319862977799e-8
1.7436831544186675e-8
1.511109466853173e-8
1.3208312349732464e-8
2.6853895438761443e-9
8.727667429445653e-9
2.0987746512983843e-8
3.28432464913359e-8
3.3713056393570276e-8
2.7669082657301346e-8
1.9790993569687963e-8
1.1366910148274409e-8
1.963948054860339e-9
1.0661652077972723e-8
2.914185704643652e-7
4.5614692714240846e-7
1.0138808376313557e-6
8.938107266270432e-7
6.278758801635043e-7
4.44243872796676e-7
2.8371145566320364e-7
1.551299204956264e-7
5.305415481584347e-8
2.538786970004786e-8
5.713567691984302e-8
1.3709116794257725e-8
9.237346725919653e-8
1.4540133635166377e-7
1.1048662910595696e-7
4.5755061414276116e-8
1.836783598574103e-8
2.5592718933949528e-8
1.955395401867695e-8
1.6783430589973082e-8
1.2296135492920312e-8
1.1259910838442623e-9
1.5888525921004363e-8
3.709126583617587e-8
6.188183270805239e-8
5.270691714595044e-8
3.847995907758714e-8
2.3284451375874447e-8
7.855546633678418e-10
5.5025436927440036e-8
8.575498151584494e-8
3.08188231573345e-7
3.189064726340423e-7
1.0198973879320256e-6
5.631204512881742e-7
3.9782604803386895e-7
3.2067827285937444e-7
1.1508047868140241e-7
4.9919215363938764e-9
7.032947817144838e-9
2.482517993059254e-8
4.1306157045897486e-8
3.202716902874311e-8
7.18877080865365e-8
5.587891499930373e-8
1.8463397911816236e-8
7.56365827386339e-9
2.6831201781782864e-8
2.2572845969247854e-8
1.8811843594069e-8
1.7615644467706903e-8
8.741939974208694e-9
5.853986429135474e-9
1.9707834075639467e-8
3.1840765706202174e-8
3.369237193121905e-8
2.9486938186847896e-8
2.294533323361938e-8
1.515703819693904e-8
5.9956141494106196e-9
6.474607135712055e-9
2.844797286019987e-8
3.523826654306167e-7
3.145108577288049e-7
1.615519296864828e-6
9.744535984010377e-7
6.016165914119376e-7
3.7873958363705415e-7
2.1259944027640783e-7
9.278624948701729e-8
3.3597167918525765e-9
7.738193598920002e-8
8.786557996974668e-8
1.4110752196505091e-8
4.575537507623454e-8
1.2352405724304992e-7
1.250190817505009e-7
6.578087100661326e-8
2.2736812737713646e-9
2.2899477525146857e-8
1.802698759025485e-8
1.4613532124773208e-8
1.208882826770885e-8
2.894070552210811e-9
8.79303438163435e-9
2.29651849392168e-8
4.683483499158189e-8
6.011853773871363e-8
4.3879968146238163e-8
2.7421512754321878e-8
8.32567669226126e-9
2.713802585936896e-8
2.5574635541563135e-7
4.2420458725963663e-7
4.7544079586736274e-7
4.7108752693472764e-7
3.805909773765709e-7
3.2863924197320376e-7
2.9464955049492227e-7
1.5247038178715748e-7
2.8972734782979914e-8
2.1438029585688196e-8
3.422200845535824e-8
5.0189887782043115e-8
1.0973828135092633e-7
1.3783791085073928e-7
6.302154819558766e-8
1.4720672863168829e-8
1.906689241455871e-8
2.9025833007287022e-8
2.21094026630682e-8
1.9736649326355353e-8
1.6537956606666614e-8
1.4940220511824005e-9
1.3290330507445704e-8
2.8932279412022362e-8
4.113791248926681e-8
4.086657877499944e-8
3.383888656075721e-8
2.4529185416113935e-8
1.4382603307777268e-8
3.0253291229763217e-9
1.197242600149668e-8
3.631207685103032e-7
6.155781053584401e-7
1.2050857557318517e-6
1.1163688520859191e-6
7.873967615143318e-7
5.580417714615204e-7
3.5319271437974133e-7
1.8439107915073433e-7
4.564730728031051e-8
6.53271051184926e-8
1.1100295979433401e-7
5.702881970969575e-9
8.967064563850341e-8
1.7078572088553424e-7
1.4093783710223058e-7
6.385319639913755e-8
9.314266917529711e-9
2.775415409674215e-8
2.1352593056324573e-8
1.777000376035916e-8
1.3790201837890407e-8
8.436206979470091e-10
1.4060176325830622e-8
3.450695649804249e-8
6.741263773126384e-8
6.480474138309662e-8
4.6650552243040376e-8
2.8378647552688335e-8
1.929134593124951e-9
6.4859140366308e-8
8.715252148804186e-8
3.414456109685119e-7
3.4833300342147204e-7
1.1340873037264301e-6
6.469444163749734e-7
4.5901754560627726e-7
3.65599565089725e-7
2.664351824276133e-7
3.5889719466460997e-8
1.0681799297152553e-8
2.444273296505512e-8
4.044574826089779e-8
4.5297063648749385e-8
1.1898841607769338e-7
7.229896489004473e-8
2.1454901451520098e-8
1.5452895008758214e-8
3.725078566555497e-8
2.9287458387664666e-8
2.544088997702881e-8
2.36245616194538e-8
8.21987369838114e-9
1.1409864927908473e-8
2.9256797545101383e-8
4.0856045673382885e-8
4.1482663383962884e-8
3.65292582305664e-8
2.8695613164866152e-8
1.910208880862079e-8
7.639868253657544e-9
7.983593641664413e-9
3.50618145160701e-8
4.5752340608386373e-7
4.329293458440317e-7
2.010646677728055e-6
1.2325219934485665e-6
7.552639904513665e-7
4.7005514232769997e-7
2.550186609989396e-7
9.548067343424907e-8
4.176937413063029e-8
1.615164010106864e-7
1.8541535431235585e-7
4.3202802726475326e-8
2.634227578348689e-8
1.288981108344003e-7
1.5785674517858897e-7
9.241159992769425e-8
1.7264596647831457e-8
2.1443470389059418e-8
1.9477196490396838e-8
1.5230690950613595e-8
1.2681951354839906e-8
4.9645787558633935e-9
6.625574236462766e-9
1.9419322622137372e-8
4.11036743977685e-8
7.19695916722371e-8
5.5975762604508516e-8
3.466517528850503e-8
1.1776516322522179e-8
2.9649219432232936e-8
2.8711829624064937e-7
4.745686014679402e-7
4.863504418971658e-7
5.142215729485082e-7
4.288241076061196e-7
3.7237109426677286e-7
3.2789268576856287e-7
2.8408977316292564e-7
8.014087213322807e-8
3.057022195630986e-8
3.408139495903094e-8
4.687204304382125e-8
1.6223588312359492e-7
1.4951537987672015e-7
6.588024349774439e-8
1.3102203601095292e-8
3.531399792658962e-8
3.8009917929694506e-8
2.981408179744969e-8
2.800422442334453e-8
1.9528503176597088e-8
3.705603933980905e-9
2.388446921214447e-8
4.295363010728572e-8
5.224400492887873e-8
5.007165545062284e-8
4.189512356426799e-8
3.0849401672060557e-8
1.8392396612507015e-8
4.1374429870586616e-9
1.473859292169028e-8
4.842185329254768e-7
8.539562779229184e-7
1.56851171843883e-6
1.4866914233359627e-6
1.0360090984031295e-6
7.252984789908376e-7
4.4480515884924517e-7
2.0510166760199822e-7
9.417768120709718e-9
2.0996050713503415e-7
3.1591547964954573e-7
6.881712525581839e-8
5.9157040353891296e-8
1.883900655049193e-7
1.8878066829948572e-7
1.001564144442894e-7
1.3122923087635524e-8
2.6554569261253962e-8
2.2861029218679573e-8
1.809855531390257e-8
1.4703109707438284e-8
4.215208399824749e-9
9.856225954343564e-9
2.678412484546431e-8
5.713218906933445e-8
8.703954898232759e-8
6.180428447999985e-8
3.78410097485402e-8
6.6736303119640454e-9
7.028787751042923e-8
8.909254993274047e-8
3.7260212843547603e-7
3.9439057391212376e-7
1.1501992178263777e-6
7.263862142489411e-7
5.292350891064756e-7
4.1799778550975165e-7
3.536707944464065e-7
1.2653924367901025e-7
1.9429115709198487e-8
1.8139091916865295e-8
2.9516203608576066e-8
5.680081178692149e-8
1.4697331646041917e-7
7.806634032065485e-8
2.0400411186097598e-8
3.468420575960944e-8
5.1901765592166734e-8
4.040793587358147e-8
3.756580046279723e-8
3.151400429353179e-8
2.5818891489611097e-9
2.4022969663037095e-8
4.4215791002434426e-8
5.2809322055376595e-8
5.2465061965028716e-8
4.671176525405391e-8
3.716015545794744e-8
2.5006560320186546e-8
1.0160637622847017e-8
1.0131234210457097e-8
4.446521789582139e-8
6.39015779518099e-7
6.28047517247291e-7
2.6580962657344232e-6
1.6573972500183827e-6
1.0024707957382953e-6
6.121111903843561e-7
3.1127601780664025e-7
7.145261383951395e-8
1.803238072151523e-7
5.152453883469814e-7
6.685315509348994e-7
1.3616751050171032e-7
2.7201878889224365e-8
1.0803887511974482e-7
1.9820587794933084e-7
1.4310717572601477e-7
4.610898681560403e-8
1.0904483513744602e-8
2.001121346126866e-8
1.548063359357206e-8
1.2506235250171181e-8
7.308503124555264e-9
3.1976576942822674e-9
1.374249272428383e-8
2.9723808698462052e-8
5.985071787762454e-8
8.17904415071464e-8
4.9632420639258616e-8
1.960970094372623e-8
2.994172296232545e-8
3.27911817945831e-7
5.48096744894892e-7
4.343422249845936e-7
5.295197025602073e-7
4.7096203444289674e-7
4.2208078691386583e-7
3.7163172291416777e-7
3.4219628533193025e-7
1.7673574058766589e-7
4.333762060894898e-8
2.1695478270560472e-8
2.2669952524941435e-8
1.5389068703915596e-7
1.4160019710877472e-7
5.998581955059663e-8
6.288904996830105e-9
6.705431020122186e-8
5.1030262323786634e-8
4.414827099261767e-8
4.2135680880946444e-8
1.4670374401638681e-8
1.8892296005182855e-8
4.476107613900917e-8
6.173844657988005e-8
6.716942177542435e-8
6.4040350297364e-8
5.464673414469301e-8
4.1202064495706525e-8
2.531365781012033e-8
6.635058691675556e-9
1.8063706807711932e-8
7.021349309289629e-7
1.3029908084529193e-6
2.161900157130302e-6
2.1498259954156197e-6
1.481470306619249e-6
1.0246547978372024e-6
5.968508427786915e-7
1.8618500846168335e-7
3.1270847485336724e-7
1.1530815949467088e-6
1.2038298075679335e-6
3.30679164536788e-7
4.4151774774019704e-8
1.638927428595091e-7
2.4989790608421324e-7
1.7323673331289282e-7
5.6378210698746996e-8
1.0807771060205603e-8
2.2742900673846263e-8
1.7790162422341167e-8
1.4163040970671678e-8
7.85506048251585e-9
4.125864592109839e-9
1.6424601234073894e-8
3.567408214531466e-8
7.359405427404449e-8
9.950153742489726e-8
5.9437647634949194e-8
1.9377418340906895e-8
7.040113695881878e-8
8.987377586975447e-8
4.050868247207744e-7
4.6763458518426897e-7
9.97617532741286e-7
7.729100339890666e-7
6.028029586891842e-7
4.903568154526967e-7
4.0830705372252237e-7
2.727145252888257e-7
3.8143882070485055e-8
7.931294773477071e-10
1.8877885442759198e-9
3.928833223415755e-8
1.3011643940114626e-7
6.832302142689761e-8
1.1717086198895085e-8
8.131291493291098e-8
7.195398594877266e-8
6.192598690581669e-8
6.079677637308612e-8
2.8712114456354815e-8
1.8264005845638862e-8
4.8134703340936156e-8
6.389878433382625e-8
7.028460872543772e-8
7.0067781517345e-8
6.352224718509232e-8
5.15213924476996e-8
3.5452180974145246e-8
1.5299930798661866e-8
1.2142764590938611e-8
5.6544489476663517e-8
9.86503733346368e-7
1.0211847876618542e-6
3.7149181810656726e-6
2.4369535530144556e-6
1.4568677098506454e-6
8.708291793709576e-7
3.840329353201854e-7
1.1572198390653221e-7
1.204652117982586e-6
2.0230109117457132e-6
1.1180543357436807e-6
4.792276227332306e-7
1.8469901205173312e-7
2.197454637485337e-8
2.040196471568537e-7
2.264075533074852e-7
1.1148208006711567e-7
1.8092113593301565e-8
1.3074851681780341e-8
1.476781779171404e-8
1.1249300546014326e-8
8.226797090229714e-9
1.20137572385591e-9
6.937593735921669e-9
1.6184716794718576e-8
3.2079557449000057e-8
6.263126829478497e-8
9.682185733891641e-8
4.315905753658566e-8
2.1677677694227158e-8
4.039383028052058e-7
6.570616262008719e-7
2.839370949514842e-7
4.7101050117808047e-7
4.773870585424349e-7
4.632800559595592e-7
4.2681220912248474e-7
3.8305202941249793e-7
2.3093922212974053e-7
4.177546500733432e-8
1.5596700391918384e-8
3.2695738843967674e-8
6.038430744187503e-8
9.013057516062751e-8
4.332621882851199e-8
1.4084599130611254e-8
9.489637284708293e-8
7.34917454260471e-8
7.363678523684606e-8
3.9574839673424115e-8
2.1168677129187727e-8
5.567464783497626e-8
7.517202194287057e-8
8.64999058194034e-8
9.166290371368909e-8
8.932569176642817e-8
7.888868223686573e-8
6.195830365777694e-8
4.0454138211836307e-8
1.4283914542302658e-8
1.9992252118697978e-8
1.1482548472605303e-6
2.3308606931569756e-6
3.1135385822645465e-6
3.502261298722863e-6
2.436350490289895e-6
1.7064720371109986e-6
9.03843771966166e-7
5.209333288416921e-7
2.5931545440505347e-6
1.8488753121746614e-6
1.6152136090739442e-6
6.596967187445431e-7
2.449614145477046e-7
1.3090936218472084e-8
2.3027858897119655e-7
2.827532666578065e-7
1.5945642181703428e-7
3.2709789022603705e-8
7.503960367012229e-9
1.5129605977203426e-8
1.181626414170278e-8
8.592897850959625e-9
2.2405994160591583e-9
6.038748624782073e-9
1.481405405148412e-8
2.91859736090164e-8
5.724284568130329e-8
1.1004432664887387e-7
6.870514701034378e-8
4.496505018091127e-8
9.421703630214371e-8
4.646164056393057e-7
6.285660916855485e-7
5.633151320194295e-7
6.810597608043662e-7
6.314825038647358e-7
5.679624023758412e-7
4.826320133663908e-7
3.175739046640626e-7
4.723571101620879e-8
3.879441584025501e-8
5.6375348876043513e-8
2.1599419872425958e-8
5.4314744673549705e-8
3.6767665242203385e-8
2.210797905242521e-8
1.3404278594226536e-7
1.0754569781091589e-7
1.1077201464281487e-7
5.29478908305463e-8
3.1372484586258734e-8
6.603360823565333e-8
8.231735132331618e-8
9.407483739476453e-8
1.0245091477732654e-7
1.045253094049928e-7
9.78038236348308e-8
8.234054268995193e-8
5.967680380071137e-8
3.006993441225418e-8
9.837309361494612e-9
6.993662104888552e-8
1.777293408075431e-6
2.0848846425592884e-6
5.454565996095584e-6
4.167540599903089e-6
2.5224004503204338e-6
1.523243304188861e-6
2.5674673667787076e-7
2.606970372915643e-6
1.8906578478664294e-6
1.9125351033280756e-6
2.958620640559442e-6
9.815005622309835e-7
1.9465941170573703e-7
1.1840216209312348e-8
5.5669861912545566e-8
1.8974083891183933e-7
2.4758649409242823e-7
8.226357420265313e-8
1.4666662502992835e-8
3.758158013503769e-9
7.975913465901592e-9
6.142698540643148e-9
3.982070746370777e-9
2.452089176391329e-10
4.812975199494052e-9
9.878151279341139e-9
1.7931233057905914e-8
3.1925973318784415e-8
5.5528082666676696e-8
5.333481756261135e-8
3.829182720805642e-7
3.1620812296883566e-7
5.905267331401151e-8
2.554285633122263e-7
3.4685798266631726e-7
4.0684720593920675e-7
4.1418173076389385e-7
3.2810932645433035e-7
1.4348717797760893e-7
4.747318235331466e-9
6.4065320075817e-8
7.296138149010267e-8
3.957871165446862e-8
2.571171465665539e-9
6.542682149585904e-9
9.985688889691131e-8
1.2258280026473215e-7
1.2876296035435649e-7
1.0734358200278699e-8
9.390149693793004e-8
1.1031144422219617e-7
1.124819086851366e-7
1.2052024471182559e-7
1.3304724714647805e-7
1.445476088272498e-7
1.4882096333259813e-7
1.412703256801359e-7
1.2101767485395325e-7
8.99491410346959e-8
4.925433119459201e-8
3.316507911726307e-9
2.22104151776535e-6
5.56260586840381e-6
4.182674029948516e-6
6.838028880206125e-6
5.4657890397149085e-6
5.217812664868469e-6
9.214255912713947e-7
2.1845071969660303e-6
2.7236881328625082e-6
4.734144285725931e-6
6.054320913609025e-6
4.225609990845415e-6
7.176483113018751e-7
2.7153908329564247e-7
2.2051357322429827e-7
6.405008987179737e-8
1.1512717687889515e-7
1.3418556892285389e-7
3.1867531724842155e-8
6.390934501870329e-9
1.7369407416468767e-9
4.362403387560205e-9
3.3662062546045995e-9
1.736993453025932e-9
1.3203079890155642e-9
4.3518869042079375e-9
8.005397657039176e-9
1.3773768952181077e-8
2.3454422288786525e-8
3.957206583889693e-8
3.209612036212653e-8
2.542113214064611e-7
2.121704982575166e-7
2.8491941229134617e-8
2.1149519144779334e-7
3.2672258390692496e-7
3.867793315576367e-7
3.1134252519217836e-7
1.4073595816501166e-7
6.4219008280281814e-9
7.611974069472934e-8
7.976543018322639e-8
6.647003442269797e-8
3.791971530749783e-8
6.965996052700585e-8
1.5834100967719258e-7
1.4043469109060737e-7
1.5598510137828041e-7
9.859797521137287e-8
1.7278323869207423e-7
1.5932684457835584e-7
1.4855557947665048e-7
1.528213295148221e-7
1.6706602989946727e-7
1.8469115425724475e-7
1.9847359291603943e-7
2.0100790534389558e-7
1.8710209453265127e-7
1.5570168606209027e-7
1.079746548750367e-7
4.3129148031458244e-8
4.490614593800052e-8
4.0269035692396104e-6
7.762593977636038e-6
7.118795707064329e-6
9.775527458209866e-6
7.647192649928645e-6
8.519361812356558e-7
2.107519596522417e-6
2.4929652153006592e-6
3.6840157998875284e-6
6.04549771998803e-6
4.089550663543655e-6
1.689672887929498e-6
4.7350152194035666e-8
9.845013939021182e-7
5.274141666178113e-7
2.4421875595578497e-7
3.7174992612026134e-7
3.0826252575892853e-7
1.2177758615160213e-8
1.4594342447401628e-8
5.9051248205689095e-9
2.981303538930513e-9
6.964025781826888e-10
5.371912781042962e-13
4.074752562849139e-10
3.8049619116067747e-10
1.043817518660093e-10
5.416163513216013e-10
1.1756111775836732e-9
1.9640775001465108e-9
5.207588358669656e-9
9.268798050417802e-9
8.28750736691347e-9
2.9523429771673545e-9
4.482466389031215e-9
1.2235732731987583e-8
1.4196479565386921e-8
7.125057191720945e-9
3.861605251557882e-9
1.4649999270191503e-8
2.214496618302246e-8
2.1980726177725656e-8
2.9881842928917024e-8
4.523252498787189e-8
1.537189195291715e-8
7.396525555444365e-9
8.90880149486393e-10
2.0949636786225112e-9
2.678397119621844e-9
5.833002882725295e-10
6.888906865775389e-10
2.0961241607873874e-9
8.964151483168144e-10
1.5403573841215068e-10
1.8507516737491835e-12
1.8629456332668168e-11
4.715658691009402e-13
9.057755148653816e-13
9.11781172116874e-13
4.861652298202054e-13
1.0928495395776368e-12
1.7659787002345477e-12
2.4007246271301267e-12
3.1512513026497946e-12
3.73516098398169e-12
3.5017964733310002e-12
2.5186009077799866e-12
1.4955914333234345e-12
6.938940639643364e-13
1.1914999412234954e-13
2.790793686575224e-13
5.558092712895985e-13
1.3231245837575408e-12
1.3434412289432286e-12
5.346014928110958e-13
5.060142632372744e-14
2.530820350290528e-13
3.28913756101183e-13
3.7475125937792453e-13
4.2310747204929666e-13
4.955433486179225e-13
2.649355213192251e-13
5.446811951956679e-13
6.568650313931359e-13
7.771061458813491e-13
9.202001897497842e-13
1.0948811106724687e-12
1.310635467046624e-12
1.5793509565397635e-12
1.9165790594921376e-12
2.343103571273965e-12
2.8871983989058957e-12
3.1563229368598856e-11
1.7544059815392677e-11
1.2530324735307167e-11
1.07139774135397e-11
1.0215522639776319e-11
1.0359353999642237e-11
1.085823646969275e-11
1.1567883266717472e-11
1.2398528098222259e-11
1.3274899217486714e-11
1.4110848980341603e-11
4.614915410572683e-12
7.981061665083057e-11
5.764842590996634e-10
2.079620971906226e-9
3.5592211961998946e-9
2.573514579103546e-9
1.9647930029033786e-9
1.2190167437856582e-8
1.789779207239765e-9
1.0585974277436799e-11
6.013036236113269e-14
0.
0.
0.
0.
0.
0.
0.
0.
0.
0.
0.
0.
0.
0.
0.
0.
0.
2.553046844189315e-14
3.4955354712938654e-14
4.794623077821094e-14
2.8851654053107035e-14
0.
0.
0.
2.602409568597945e-14
3.4603500698181685e-14
4.664123477522984e-14
6.488243768030042e-14
9.240832589779919e-14
1.3349954618508924e-13
1.945311467581726e-13
2.8514375638632726e-13
4.1999143666534506e-13
6.214643407597387e-13
9.239927219913645e-13
1.3809399706147831e-12
2.07576229205406e-12
3.1403465131067075e-12
4.785593913256734e-12
9.01049443061121e-11
1.7597330270625096e-10
2.9468442394675426e-10
4.338491523565498e-10
5.43551019889543e-10
5.606760964997285e-10
4.339641525391748e-10
1.3848443656127596e-10
3.261602956719228e-10
9.44552502640929e-10
1.6936223640697215e-9
2.5477737086072218e-9
2.7574473609402714e-10
1.32910225948257e-9
1.5241736095787298e-9
1.5649939212232451e-9
1.8578593894847773e-9
2.41812805799466e-9
3.5737082629203824e-9
5.3712999786835244e-9
6.122659522807269e-9
4.755017960238047e-9
3.5088142686517976e-9
2.7442449137460555e-9
2.3924159623130556e-9
2.409390806967719e-9
2.8430711239787683e-9
3.9004180890615665e-9
6.114297736529168e-9
1.0573262335556321e-8
1.5940217314439537e-8
1.747401775883242e-7
2.0393379996621034e-7
1.4986573295399916e-6
3.3104206641530376e-7
1.566645367162807e-7
7.302121463048647e-8
2.6212184214396687e-8
9.357188073203834e-9
5.272673386029147e-8
1.1225649229096459e-7
1.260745234775912e-7
1.0271225570954236e-9
2.421611552730637e-10
2.1304175519015292e-8
5.206455387406534e-8
4.4572245264173806e-8
2.179309255688611e-8
5.880876012879138e-9
9.779196013744708e-9
7.184410007037533e-9
6.01114811429368e-9
4.164424168881885e-9
8.661190320861759e-10
5.5575990013594924e-9
1.1723108492400442e-8
2.1665986189163563e-8
3.127015141481333e-8
2.2878216733166167e-8
1.1966685652457544e-8
1.7805293376901908e-9
1.134052987282543e-8
1.3981581962106382e-7
3.266518626767021e-7
1.4506138590276112e-7
2.2880910711913877e-7
1.9870704555423172e-7
1.7475413907549838e-7
6.093071533040672e-8
1.0040712349412514e-8
1.1434981279112484e-8
3.5829075970521137e-10
1.1339180702063628e-8
3.694616037736091e-9
1.3581785805782246e-8
1.1168216875888363e-8
4.301961873913884e-10
1.4147995506669042e-8
1.8761918740612188e-8
1.4973943688840082e-8
1.3537472390620211e-8
1.153726765378063e-8
1.946828235749145e-9
8.544917459886257e-9
1.792280110605091e-8
2.055432402465631e-8
1.9070059633145958e-8
1.6115804983777427e-8
1.2099760022857525e-8
6.928440613783769e-9
5.0008694203141e-10
1.4348900453913604e-8
4.831002392290663e-8
2.660361626575345e-7
1.9842364024027943e-8
1.722690052259124e-6
6.317745670806783e-7
3.4882450785337136e-7
1.9624663637470644e-7
9.920925436917255e-8
3.397482374052606e-8
2.010947707571451e-8
6.053546583718922e-8
5.366125087885617e-8
7.802176081875423e-9
2.114256867417084e-8
7.297714228922838e-8
8.482470654215904e-8
5.194263971182491e-8
7.808984348876606e-9
1.7197071237158457e-8
1.3564006436659348e-8
1.0823267101658546e-8
9.254346059549825e-9
3.20707618726269e-9
5.345991987827174e-9
1.476607832301817e-8
2.9945622535246916e-8
4.498684317073203e-8
3.525358548665696e-8
2.2467233559622198e-8
9.4988879372606e-9
8.444070433224912e-9
1.854112051630117e-7
3.769333644833664e-7
2.5153358497778223e-7
3.2062032567519684e-7
2.7249134633958306e-7
2.462543563259156e-7
2.005460374397616e-7
3.809038952624835e-8
1.6197223944191206e-9
8.09496978892885e-9
2.1300551924133267e-8
3.3241704743582066e-8
3.8445385770404336e-8
6.54079687260427e-8
3.275037991311603e-8
7.227179758170193e-9
1.2170911787342382e-8
1.9381880340662827e-8
1.503705178196897e-8
1.3138789841872505e-8
1.1235016695640414e-8
1.8563953127431986e-9
8.071173788424973e-9
1.9034317825901658e-8
2.8809913979201897e-8
2.8418696034149004e-8
2.2977178820336244e-8
1.6239988008323202e-8
8.97174820489034e-9
5.495254551719316e-10
1.1477012400439509e-8
2.587108449881812e-7
3.432298860173924e-7
9.95362163647031e-7
7.859471752178177e-7
5.341740527360517e-7
3.6809512505378783e-7
2.3003743234623013e-7
1.2391901802387383e-7
4.1134145322282616e-8
2.156117739701453e-8
4.4576817037290355e-8
1.2737737347792546e-8
7.955649127004792e-8
1.2537799132840197e-7
9.656332515254831e-8
4.09022156778253e-8
1.7495880399604265e-8
2.3217335800706746e-8
1.7710628261628883e-8
1.5278243891816973e-8
1.1235492238652994e-8
1.0604741046598885e-9
1.449060418467623e-8
3.3553611684205086e-8
5.4990737757055646e-8
4.725301651371147e-8
3.463870137393515e-8
2.1170139429210654e-8
2.12037909853354e-9
4.199014731024666e-8
8.766642740918395e-8
2.764716745870796e-7
3.066913163801004e-7
8.627595955455952e-7
4.953992667351621e-7
3.532576556749619e-7
2.746881539213809e-7
4.9308830654515415e-8
4.600293399166435e-9
4.081333600370778e-9
2.1600018042532595e-8
3.6566429292116324e-8
2.3017212206661496e-8
4.220486836656785e-8
3.9733650470890085e-8
1.4219364501242124e-8
5.765090771429148e-9
2.193295467013023e-8
1.9179666011014025e-8
1.5815053789409246e-8
1.4749785504347967e-8
7.918866622319424e-9
4.235496887574526e-9
1.5907584549810554e-8
2.6961685112116767e-8
2.8953549261056445e-8
2.522083073484211e-8
1.9518683589863834e-8
1.2802982852251843e-8
4.9026495916901586e-9
5.963451785525891e-9
2.5506835097678524e-8
3.03220183618491e-7
2.4669796650966845e-7
1.4478257252032495e-6
8.45377909069158e-7
5.200342797525795e-7
3.2696516102523983e-7
1.8492690759273156e-7
8.379827105367955e-8
4.033131383691649e-9
5.5847139600110374e-8
6.440538832982913e-8
6.477147145402012e-9
4.788911704161752e-8
1.1279858223562022e-7
1.0784231203684215e-7
5.542758969235488e-8
2.3421986209209677e-9
2.1848778660995992e-8
1.675966065799785e-8
1.3802699534916523e-8
1.131852484923836e-8
2.029016310765618e-9
9.206693315256009e-9
2.3266398644579644e-8
4.611742740868415e-8
5.293924321932339e-8
3.870176504541928e-8
2.4266160513017977e-8
7.233471556042901e-9
2.4140557740535368e-8
2.3367434363569887e-7
3.9478976179267295e-7
4.3410132886532367e-7
4.278487108949677e-7
3.432994298515974e-7
2.987706147561304e-7
2.58398910151326e-7
6.888105508581126e-8
1.087246565577387e-8
1.5661213791403276e-8
3.0010086342059085e-8
4.4736495120016356e-8
6.986577220383658e-8
1.159201925314941e-7
5.445652460221369e-8
1.3316810235243646e-8
1.344673680839362e-8
2.4196194564868974e-8
1.8552153170591478e-8
1.6159757480743633e-8
1.4078205969426452e-8
2.621892384368147e-9
9.552860487407245e-9
2.254124584356413e-8
3.468718976809946e-8
3.5543201179661615e-8
2.932149699310799e-8
2.109012988482195e-8
1.2259836811304802e-8
2.4698797434820187e-9
1.0457926948318439e-8
3.073937095345061e-7
5.045817654474339e-7
1.0395993236684216e-6
9.473362125446735e-7
6.705765386810031e-7
4.77183250165335e-7
3.055535436168842e-7
1.658943628994907e-7
5.359440732979853e-8
3.382025956798092e-8
7.009424765229855e-8
9.439890510624844e-9
9.299302459681923e-8
1.5263438442805443e-7
1.1796367106150887e-7
5.006296798849145e-8
1.636803573699275e-8
2.6165191872764003e-8
1.998166069202746e-8
1.7010331029148264e-8
1.2653853335623405e-8
6.703535210574518e-10
1.5465712261219877e-8
3.6598723791402884e-8
6.414415225430686e-8
5.55074202337621e-8
4.036489146267319e-8
2.4409130137468642e-8
6.104173676546305e-10
5.97291409653095e-8
8.405449121979069e-8
3.159295315916787e-7
3.229155206368856e-7
1.0513316359582665e-6
5.814637646305032e-7
4.113801935237879e-7
3.3170094321929706e-7
1.4049255305886477e-7
8.235706318065294e-9
6.608201123993715e-9
2.3642605126432646e-8
3.968572233186336e-8
3.265419005783743e-8
7.965287337052904e-8
5.8874875052028985e-8
1.8812168792205e-8
9.488251468758617e-9
2.942747323221326e-8
2.416421955248019e-8
2.037422340464261e-8
1.9092048825393186e-8
8.676883704023324e-9
7.1455012325332e-9
2.201375263275163e-8
3.3982438491487844e-8
3.5422274111030924e-8
3.106753810322281e-8
2.4255769568601546e-8
1.6074683807141588e-8
6.419549899341684e-9
6.687524705274366e-9
2.9561862914729226e-8
3.7697985803747707e-7
3.4519949057992216e-7
1.704055207124957e-6
1.037201682247801e-6
6.394516695868299e-7
4.0154302125758106e-7
2.233342737554602e-7
9.357160377448262e-8
1.2695184290481836e-8
9.737265574509141e-8
1.1075028160044189e-7
2.1919405320523434e-8
3.993970243924531e-8
1.2463533786403018e-7
1.333191231781108e-7
7.264866381938166e-8
6.619384864695711e-9
2.2495989171303233e-8
1.8261317224850897e-8
1.4619643516006072e-8
1.2151046695821246e-8
3.5063281783985117e-9
8.016336365505386e-9
2.158550652009748e-8
4.473762187163171e-8
6.367752817780965e-8
4.669186675454193e-8
2.91093590032437e-8
9.113906016935877e-9
2.800361198055874e-8
2.615790324732141e-7
4.332219556689583e-7
4.723005702137139e-7
4.770114075816545e-7
3.8927660792928723e-7
3.3727292533345175e-7
3.020269331462497e-7
1.784982222409701e-7
3.4293164299235367e-8
2.067693552168614e-8
3.185773025382299e-8
4.6719692724562034e-8
1.1517131975303438e-7
1.3844332970431956e-7
6.236002069516676e-8
1.3788789688359449e-8
2.323892970001798e-8
3.126590248678332e-8
2.3937271361804163e-8
2.175057398211917e-8
1.7448154534868022e-8
2.1227420089898553e-10
1.5914214422601286e-8
3.261949637998026e-8
4.381449748089105e-8
4.2807990693726554e-8
3.5549419301659324e-8
2.590245120285877e-8
1.527163297160117e-8
3.2884971865780705e-9
1.254176355846527e-8
3.9180098349145346e-7
6.730641534610544e-7
1.293693561863284e-6
1.2065850638412426e-6
8.474459507009774e-7
5.980812247692712e-7
3.747937476102425e-7
1.8891776762829534e-7
3.2587203646601646e-8
9.723945726799293e-8
1.5352989958967507e-7
2.1568720785796445e-8
8.029317244489885e-8
1.7516058676186153e-7
1.5339615105030092e-7
7.352906344424833e-8
2.6045350702218556e-9
2.7441706134939112e-8
2.150317723280885e-8
1.758960511788329e-8
1.395393182066759e-8
1.9417114459958415e-9
1.2442049809394149e-8
3.141665155594744e-8
6.428511463251355e-8
7.017713657794705e-8
5.012779157648061e-8
3.0606045278945255e-8
3.1116200842813785e-9
6.63138701852366e-8
8.612116460229935e-8
3.4518389160625717e-7
3.5716509375146826e-7
1.1195343878226767e-6
6.594804285849374e-7
4.7240685534603065e-7
3.765445473434634e-7
2.914008045562849e-7
4.64618679952226e-8
9.70361434738203e-9
2.0678313473579405e-8
3.526984043764987e-8
4.335008388649622e-8
1.2134658498265916e-7
7.149502133330426e-8
2.0301321191480858e-8
2.0388173730054464e-8
4.104873022801139e-8
3.188937468129957e-8
2.8329031341520778e-8
2.5819493463285368e-8
6.882728000426772e-9
1.45630305962179e-8
3.325158560867204e-8
4.361458353280888e-8
4.3780728495298876e-8
3.867915135097618e-8
3.050903457785767e-8
2.0375717919137066e-8
8.178865121673821e-9
8.461586169589987e-9
3.707675772617251e-8
5.004333860270432e-7
4.781268836708275e-7
2.16865054447349e-6
1.3337221553303783e-6
8.132465929092497e-7
5.02763892913032e-7
2.674424582051676e-7
8.944035213921445e-8
7.194866126276384e-8
2.2898349865922032e-7
2.7627360285612957e-7
6.447505928971216e-8
1.1477230736558231e-8
1.223768924515155e-7
1.6872164930646792e-7
1.0580281182823434e-7
2.5516744760876502e-8
1.867814924661091e-8
1.9462540788839656e-8
1.503382698474655e-8
1.244542294452201e-8
5.739599512931414e-9
5.360629076424874e-9
1.7111752029875654e-8
3.6540546236980804e-8
6.983918006639673e-8
6.187672888110008e-8
3.8062565991013995e-8
1.3650939530232452e-8
2.9665648397849734e-8
2.935330813900995e-7
4.879684148963443e-7
4.608524331952734e-7
5.0973669250269e-7
4.3395658752023695e-7
3.811927629349796e-7
3.3665258510681884e-7
2.9631628111396104e-7
9.088202568725122e-8
2.8216957152707378e-8
2.7318850071466138e-8
3.7147236498928834e-8
1.4986173794325475e-7
1.441919535513452e-7
6.223483756273786e-8
1.0575917602547457e-8
4.3869566079032365e-8
4.1139148176754246e-8
3.318475504416731e-8
3.1699027854663824e-8
1.8942112902308075e-8
7.3945583080380325e-9
2.9397788367484746e-8
4.810197458504735e-8
5.55548320929675e-8
5.2937561580398427e-8
4.455168641166855e-8
3.304882104775788e-8
1.9877797480164885e-8
4.663972393854286e-9
1.5487612387709448e-8
5.355478849089504e-7
9.586924181740522e-7
1.7169051762589104e-6
1.6461937655028665e-6
1.1410061257158365e-6
7.943845687639735e-7
4.790894469221643e-7
2.0220419691969212e-7
6.357354775090567e-8
3.521903614444941e-7
5.440206791604743e-7
1.2214899443666163e-7
3.2950494558607005e-8
1.8242785055925926e-7
2.064402788782685e-7
1.1956145622519407e-7
2.5642668333278887e-8
2.2814821711638773e-8
2.267370391382255e-8
1.7632099857701827e-8
1.4351518813342293e-8
5.516652470174777e-9
7.670729172142244e-9
2.2522505083146587e-8
4.855272934157654e-8
9.194568991016798e-8
6.978708936465632e-8
4.2600621198511165e-8
9.716856520826435e-9
7.030925117891551e-8
8.726664472856969e-8
3.742799020663442e-7
4.084470568149185e-7
1.0823230162158736e-6
7.27866586791516e-7
5.417960889349956e-7
4.329134041987506e-7
3.648573879075801e-7
1.4752630930025942e-7
1.789768068169275e-8
9.9847850050834e-9
1.8574081121207203e-8
4.51764530175489e-8
1.358305327607865e-7
7.24641167702315e-8
1.7096291024579225e-8
4.629526863622305e-8
5.686705748630969e-8
4.5337160504323115e-8
4.3350595998634867e-8
3.245923056242327e-8
2.4214863499890735e-9
3.0606172978440565e-8
4.936557196307493e-8
5.656564644507492e-8
5.611302362098626e-8
5.023718978003436e-8
4.02008994710664e-8
2.7221732168930697e-8
1.1227695381270547e-8
1.0620130902073109e-8
4.708507711841662e-8
7.1984295219071e-7
7.161962015265441e-7
2.9176911967706406e-6
1.8393928592056754e-6
1.1064009240959812e-6
6.698047362976054e-7
3.276579892701983e-7
3.8773394475581934e-8
3.193341190619431e-7
9.814144973567876e-7
1.0424967699454215e-6
2.249417411083679e-7
6.814068446220462e-8
8.378403263268193e-8
2.0434766734916176e-7
1.678138078640021e-7
6.260006848801536e-8
2.4761307251950236e-9
1.8621133955695424e-8
1.5024396694643134e-8
1.185147891463419e-8
7.742996660529685e-9
1.5873302560884104e-9
1.0967595026185639e-8
2.4019123757055338e-8
4.8507900684956066e-8
8.968863201931856e-8
5.880638169662092e-8
2.453855215763501e-8
2.8132710182378953e-8
3.392498227209333e-7
5.712367282552027e-7
3.76847110744828e-7
5.032285025430283e-7
4.6566414939822785e-7
4.279501169820438e-7
3.829374231091555e-7
3.476525748689614e-7
1.7586292457257305e-7
3.490702350675297e-8
6.277076644702169e-9
2.1529748824063744e-9
1.1048491822889005e-7
1.2312885613199574e-7
5.330838845325618e-8
7.034389863590211e-10
7.912704098396487e-8
5.620740195003184e-8
5.136804152122755e-8
4.614045721005778e-8
6.6622178643398024e-9
2.8672692033122627e-8
5.3586182732431487e-8
6.770784147809841e-8
7.229792225930587e-8
6.925304281898276e-8
5.968858400705879e-8
4.554607259646212e-8
2.847187659380425e-8
8.168311033910692e-9
1.862759549910681e-8
8.049606441280893e-7
1.5329861741399428e-6
2.4051556030497397e-6
2.4655038798587476e-6
1.6958205212443063e-6
1.1704729468906731e-6
6.626079849355718e-7
1.188985244128134e-7
7.784126949258949e-7
2.1004247162250174e-6
1.2191547522776268e-6
5.275882963989814e-7
1.3068661389155502e-7
1.2421693614323185e-7
2.58348627699934e-7
2.1047580272507135e-7
8.156805850880245e-8
2.2201074557456914e-9
1.9861582591854877e-8
1.6900603404041938e-8
1.3104807793263926e-8
8.45459719564002e-9
1.671908318086426e-9
1.2052828424987689e-8
2.647888914509359e-8
5.4219192202273756e-8
1.0767524886701827e-7
7.487163466561156e-8
2.872982573155696e-8
6.531412462781627e-8
8.781331962995117e-8
4.0746036076830516e-7
4.967680658247051e-7
8.394288531295535e-7
7.390589112410172e-7
6.049626147523389e-7
5.074155095621651e-7
4.2526479572002884e-7
2.6904595547895995e-7
3.2015358891598885e-8
1.6090859102790525e-8
2.2318722968113108e-8
1.3125053450310439e-8
1.0077672180857795e-7
5.694490913404199e-8
3.539621267525097e-9
1.0695694907294536e-7
7.980862820134698e-8
7.349544151357555e-8
6.878832371261663e-8
1.5599947550057145e-8
3.1957667949864193e-8
5.761376254587724e-8
7.067868932793469e-8
7.697228210880809e-8
7.718968722937117e-8
7.060084730272236e-8
5.785176940839697e-8
4.036601657944181e-8
1.8176366304807874e-8
1.1957115557220915e-8
5.966119888992344e-8
1.163176435149681e-6
1.2405660188977651e-6
4.150787099529449e-6
2.8203472608625496e-6
1.6828790011551027e-6
9.999749635356468e-7
3.915347624920588e-7
4.24357283484909e-7
2.7790926941576063e-6
1.6343826838497292e-6
1.294559900308248e-6
5.514508056981475e-7
2.2940284343348075e-7
3.4303118163555224e-8
1.6447859598163208e-7
2.4683456329986843e-7
1.5675641117432892e-7
3.418999713918584e-8
4.652665906570937e-9
1.284384765026476e-8
1.0164191806930512e-8
7.541187842553367e-9
2.7050469282964005e-9
4.233636801630986e-9
1.1151966313648444e-8
2.184337531795189e-8
4.169367503347333e-8
7.809290101683045e-8
6.597224678205417e-8
1.052815489126707e-8
4.5315898026128184e-7
5.923360171998221e-7
1.9327450713033484e-7
3.985524382350936e-7
4.3880034133077897e-7
4.494931407429471e-7
4.281032872385023e-7
3.708470971060389e-7
1.8820214105470633e-7
1.9166883037096656e-8
3.631863768398858e-8
5.164281475294595e-8
1.3299979564529342e-8
5.61576716837583e-8
3.109245173536641e-8
3.373143350905754e-8
9.503324466162641e-8
8.508572989195761e-8
8.319563345143864e-8
9.067093312843039e-9
4.713908370235725e-8
7.193634703185034e-8
8.595111348324349e-8
9.65018693130473e-8
1.0273989632874448e-7
1.0154254697042638e-7
9.136693105708663e-8
7.342740583125913e-8
4.969051237920952e-8
2.0270488694265647e-8
1.8107684567465638e-8
1.3913710620775975e-6
2.9833314591476863e-6
3.473671559952022e-6
4.2543731182463e-6
3.017616231579454e-6
2.1814699863404233e-6
1.061579040805343e-6
2.125336992869671e-6
2.103670964146909e-6
2.042056004535436e-6
2.533347333275962e-6
8.553938852724106e-7
2.2864079110545973e-7
2.7907634687428802e-8
1.366388786834292e-7
2.6874360095396534e-7
2.2671766553149389e-7
5.5631150921007165e-8
5.743496947222814e-9
9.762157006371175e-9
1.0005329859975619e-8
7.334256515018546e-9
3.765469329190202e-9
2.5130685011060532e-9
8.571865073655143e-9
1.6805944157946565e-8
3.140959675897023e-8
5.954315224240728e-8
1.031770521940265e-7
5.745816916832238e-9
1.0065582669041744e-7
5.19934280922328e-7
7.136318443700192e-7
3.258608136250929e-7
5.404870500194256e-7
5.699069731485355e-7
5.514980545236219e-7
4.6713205545739696e-7
2.542554895111803e-7
2.3106606321478123e-8
5.6361404194509715e-8
6.930147045445692e-8
5.1184116932321026e-8
1.4343502125056384e-8
1.323149550453415e-8
6.16893946071692e-8
1.336689204157419e-7
1.302538184095347e-7
1.2118730387687503e-7
8.999602904528361e-9
6.893604609068444e-8
8.55616778812556e-8
9.669620791811941e-8
1.0875242113588817e-7
1.191359318314361e-7
1.2322294896953227e-7
1.174659020282853e-7
1.0124724997058096e-7
7.592846839428443e-8
4.1946339704538106e-8
3.771850421827042e-9
7.049210114721617e-8
2.2643366707065554e-6
2.9378729947115754e-6
6.1361742931320605e-6
5.263374584933664e-6
3.278017523016475e-6
2.1079014276099014e-6
1.046117407561566e-6
1.9283204414891405e-6
1.892558671051941e-6
2.7685848371402424e-6
5.124622023373457e-6
2.3934841278484582e-6
3.8634655507717017e-7
1.6650248573430782e-7
1.2944764775069465e-7
6.786767449352976e-8
1.5240824645184635e-7
1.3167868916777942e-7
2.8056084070289937e-8
4.842979026172041e-9
2.878802744684436e-9
4.419065186625169e-9
3.2125298651459084e-9
1.4809187341917233e-9
1.5724874755883351e-9
4.455706017807529e-9
8.14105503046626e-9
1.400935415088186e-8
2.3565570262947336e-8
3.673558941578394e-8
1.3802255796665232e-7
1.4947435595128706e-7
1.7992792657343039e-9
1.2807013759293635e-7
2.144090284174275e-7
2.844616086969219e-7
2.961806303800381e-7
2.0331976824178212e-7
6.838654443728935e-8
3.166610650707642e-8
7.44541003794674e-8
7.347542664204634e-8
5.116531470065761e-8
2.6646907944049762e-8
5.9414630824412675e-8
1.3556991221264928e-7
1.2060049015034328e-7
1.1872450115742149e-7
1.4749200745025077e-7
1.7975641583561866e-7
1.5952471587981375e-7
1.4560872483226198e-7
1.4813385413527113e-7
1.604123514955642e-7
1.7550596010406522e-7
1.8627215166729333e-7
1.8553329415712793e-7
1.6880700747115248e-7
1.361902034618166e-7
8.982199153399943e-8
2.9615494937345006e-8
2.7745807070236984e-6
8.492391827796387e-6
3.580066495009021e-6
8.578912406814356e-6
8.336500004278601e-6
5.133742558418796e-6
2.208552999017527e-6
2.9758514981579392e-6
4.296532945012396e-6
8.318281696721739e-6
1.6406021747425367e-6
9.64975740158288e-7
2.5322471452905457e-6
1.154566626989888e-6
5.357886821552905e-7
5.819321797185714e-7
3.091695947041407e-7
3.7274017497118874e-8
4.769829525975704e-10
2.0586887231172938e-8
5.009736688217095e-9
1.012858031791754e-9
5.265021266052916e-10
1.124867815920688e-9
7.993467484860794e-10
4.1473399258132455e-11
1.235455068064693e-9
2.444935690514109e-9
4.089919810881971e-9
6.642683850368376e-9
1.1006284046697893e-8
2.9213086201852867e-8
3.9052099436993926e-8
1.9238701464758976e-8
2.1405010839720772e-8
6.20122777282809e-8
8.857234847259956e-8
6.693428415496795e-8
2.2502266699116206e-8
1.9574427350929185e-8
4.624543484093704e-8
5.086055516142648e-8
4.036291896114096e-8
5.283097609606485e-8
1.1839125590886923e-7
1.8952135425210176e-7
1.5121547066860943e-7
4.84197395429062e-8
4.07891601126133e-8
1.0294304374182289e-7
2.793674835290235e-7
3.4012051667947556e-7
2.757036532511927e-7
2.451352397875627e-7
2.438983395292905e-7
2.54188418167011e-7
2.671335350216659e-7
2.72711450807431e-7
2.596122286667052e-7
2.2171229603442136e-7
1.6085571262548024e-7
8.079529872768074e-8
3.745641311524882e-6
0.000020235034931096663
2.101743218991652e-6
9.4910906520804e-6
6.417563615857017e-6
4.358707187917136e-6
4.570176976340892e-6
5.223261374689004e-6
4.755558558311228e-6
7.3453415626917985e-6
1.9865493762467347e-6
8.84600920910251e-7
5.533760161626667e-7
6.120145631160039e-7
3.9471557191693906e-7
3.299279374574774e-8
4.0033595095302595e-8
4.871459921377251e-9
6.847187199181601e-8
1.2474825944819199e-7
2.7634876588107722e-9
4.6557221245827955e-10
4.538383217251069e-12
4.4833487840124703e-13
1.2067731705884326e-13
1.39189065229258e-13
1.204174063322e-13
2.9448429632069123e-13
4.912326706874424e-13
7.666763811496022e-13
9.597539920406623e-13
1.2356984251213376e-12
1.6195123734141314e-12
2.027070368261528e-12
2.3265558921660343e-12
2.3200198887206205e-12
1.8361792757002293e-12
9.553490786215052e-13
0.
8.129748426654047e-13
1.4114937918511007e-12
1.8574100578896486e-12
5.4328797077583556e-12
4.862415489221305e-12
2.0263059019281993e-12
8.044151043537374e-13
4.383897506104935e-13
3.633685172302587e-13
3.989684777352495e-13
4.867773879805354e-13
6.109400693976619e-13
7.715853019858595e-13
9.758979475284067e-13
1.2356555305702973e-12
1.567249106234302e-12
1.9929746546878716e-12
2.5432359091133473e-12
3.259973387728687e-12
4.201851588698725e-12
5.452320390109249e-12
7.13232885315473e-12
5.096181939964321e-10
1.0420292231171678e-10
5.775070597381762e-11
4.7365834161445344e-11
4.649816640058004e-11
5.012814877287575e-11
5.698503468032536e-11
6.694680754380448e-11
8.047303451257301e-11
9.851699851138258e-11
1.2264123485507141e-10
1.998012243019132e-10
6.27545362062458e-10
3.26208838972778e-9
2.7675260065148412e-9
1.5947327068620388e-8
4.953449946787286e-9
1.0715942164549353e-8
4.116730861321734e-9
5.367823407422106e-10
6.819293061373238e-13
0.
0.
0.
0.
0.
0.
0.
0.
0.
0.
0.
0.
0.
0.
0.
0.
0.
0.
0.
0.
2.8411951842403935e-14
0.
0.
0.
0.
0.
0.
2.869679964576967e-14
3.972445269770677e-14
5.643737749721901e-14
8.148231793002076e-14
1.1880320642756443e-13
1.7437956731826642e-13
2.5733292663532436e-13
3.8165623306102446e-13
5.689577226318354e-13
8.528857601795305e-13
1.2863326981714005e-12
1.9533529613721453e-12
2.989201907332355e-12
4.614677357692849e-12
8.818345242251466e-11
1.8942136184157356e-10
3.315035005202558e-10
4.688474114990654e-10
4.98500425899152e-10
3.511016326300012e-10
2.4013989968305672e-11
4.525797952017064e-10
1.0456990268489213e-9
1.728979582225786e-9
2.4816060004597685e-9
7.247370790489765e-10
1.0340888921991683e-9
1.9463782732374795e-9
1.94360221345787e-9
1.664186754368672e-9
1.5529187623153459e-9
1.9212029318632723e-9
2.7492255289075746e-9
2.984150380419521e-9
2.484803810133867e-9
1.9878450366157284e-9
1.5742413439306774e-9
1.2565246922874283e-9
1.0375577227449758e-9
9.121888074974118e-10
8.76502250933144e-10
9.357249263823258e-10
1.1101085081011138e-9
1.4425929412095756e-9
1.4066251414518907e-7
2.01912110687777e-7
1.1814371710889468e-6
2.761796234478832e-7
1.305027988065092e-7
6.024228464285326e-8
2.0466904377006486e-8
1.1036906499339486e-8
5.244421056472433e-8
1.2014311919266416e-7
1.5594820351963082e-7
1.8549356092364133e-8
3.844189456726543e-8
1.1609739297189109e-8
3.4938680060311974e-9
2.2508514476492638e-8
4.402014365431929e-8
2.8863457538163153e-8
6.917445687826715e-9
6.616003995688804e-9
5.363311377278551e-9
4.001412464590961e-9
3.1718135834311434e-9
5.221742399325584e-10
2.2609613697024376e-9
4.900016507543123e-9
8.541957301953679e-9
1.3409156804115956e-8
1.8471424239728777e-8
1.7243945972329615e-8
4.697319646870774e-9
1.4593574476474122e-7
3.165926354069674e-7
1.177538814811163e-8
1.2998889805779032e-7
1.6580916313500332e-7
1.8257136391333662e-7
1.9377504419426807e-7
2.0115119473397926e-7
2.0554804245543593e-7
1.6176426079024932e-7
8.994613475970562e-8
1.1129492538399235e-7
5.668836406042673e-8
1.351904504514843e-8
3.006787235373881e-8
3.9928199147353504e-8
3.079902211196474e-8
2.8411288701563758e-8
2.5673495876907415e-8
5.870798768071702e-9
1.6881464731281587e-8
3.0392890501433656e-8
3.3083094345113644e-8
3.20405543697721e-8
2.8934870328871287e-8
2.3687995966145468e-8
1.5853419528931025e-8
3.160469192245917e-9
2.4022955123431664e-8
9.621362162011104e-8
7.192383056282362e-8
4.850185427314429e-7
1.4209034126746618e-7
3.2510644624167518e-6
8.030241670160187e-7
3.989387944397657e-7
1.9384454378448153e-7
7.680692706847115e-8
5.425855763038904e-9
9.200141786135463e-8
1.7867846955594138e-7
1.3044718623305015e-7
6.823347724593477e-9
3.1154686253724598e-9
4.331219583056923e-8
1.0598970768936542e-7
8.995917544315245e-8
3.404772049197888e-8
9.078092446779218e-9
1.553073378133265e-8
1.1686260348357394e-8
9.65807639423767e-9
6.438341547328614e-9
1.5322062158127904e-9
9.11199418629022e-9
1.9464931543394152e-8
3.69999871398986e-8
5.41757154697554e-8
3.6862940515349607e-8
1.800372988744314e-8
1.1764203527201653e-9
3.1334971342606937e-8
2.496871047313839e-7
4.7520265906676264e-7
4.077638097635547e-7
4.739553792092062e-7
3.9767234150833153e-7
3.4756756817921814e-7
3.083333081240859e-7
2.84324507861484e-7
9.915838765762887e-8
4.4869838451148394e-8
5.0019836317085045e-8
1.2310817861121583e-7
1.2493432704642621e-7
5.31915533383182e-8
6.5408820912893565e-9
3.536037403454766e-8
3.891622274260262e-8
3.089024529895464e-8
2.881902224943626e-8
2.3135314761432614e-8
6.228356986119334e-10
2.131423119147633e-8
3.7934908427939196e-8
4.2159519172711014e-8
3.9774652326524516e-8
3.413893405978989e-8
2.6021355162003375e-8
1.5480827229795783e-8
7.109924298232443e-10
2.542964485373203e-8
4.1744122349950756e-7
3.5254388473547184e-7
1.8583202574713403e-6
1.0941459840092496e-6
6.723802527408394e-7
4.1984691297168127e-7
2.3260796589591542e-7
9.807091441672564e-8
1.0311922366862951e-8
9.318120165692436e-8
9.945442284975227e-8
6.663488031557946e-9
8.534914331482784e-9
9.446305460283003e-9
6.636630091495419e-8
1.3745689620471688e-7
9.19748659965264e-8
2.360348439452706e-8
1.1890218189146157e-8
1.4215551903257802e-8
1.0686559414698596e-8
8.655057430172097e-9
3.891634908334218e-9
3.6943283805868915e-9
1.0839231150953111e-8
2.142004798767718e-8
3.923104439030759e-8
6.161652791605603e-8
3.997301913000299e-8
1.2917645371553629e-8
1.559182716807051e-8
2.996298533693872e-7
6.280691042071709e-7
2.7846880332137767e-7
4.673088844130262e-7
4.467534024697424e-7
4.1731856908229796e-7
3.741653839817881e-7
3.3496094682451904e-7
3.350889415236683e-7
2.861602241994978e-7
1.5850084925367422e-7
2.5924633610687967e-7
1.5371655416372305e-7
5.5716283262144e-8
1.508492931957546e-8
7.392687937929766e-8
5.759396884505459e-8
5.0170206652576124e-8
4.864330091013894e-8
2.3435591768538527e-8
1.691716660111306e-8
4.588728278160344e-8
5.802635288445154e-8
5.97640522296399e-8
5.627373542922745e-8
4.8345296264069267e-8
3.6367410019605394e-8
1.9946187032740178e-8
4.788785676286055e-9
5.219906613799311e-8
1.6827540251232276e-7
8.238074141983709e-7
2.0880089613179355e-7
4.3137223016127015e-6
1.5890787281045491e-6
8.558242459205319e-7
4.5232389998986e-7
1.9085499509406312e-7
2.8697519627551504e-9
2.188279579757441e-7
4.941860726744373e-7
4.421835386017277e-7
6.251828768842693e-8
3.199453352991765e-8
6.288117684140528e-8
1.8467083175243313e-7
1.568903163264156e-7
5.830133087099096e-8
4.450609889420229e-9
2.041811999825978e-8
1.604346423720482e-8
1.2817961477026819e-8
8.804818606534906e-9
1.2114684160723555e-9
1.1111449553850681e-8
2.4319516498390705e-8
4.79122171511191e-8
8.350971211938973e-8
5.93249500212409e-8
2.7097263202842853e-8
9.292221869728916e-9
8.11194334410818e-8
3.717049811004401e-7
5.911094529200425e-7
6.814710654551304e-7
7.019588331264928e-7
5.819111938705221e-7
4.919050542377693e-7
4.0513859566097827e-7
3.619401197125412e-7
3.471614230781105e-7
1.3010229425621917e-7
7.864083947680409e-8
2.6292173673525205e-7
1.905501019528144e-7
7.896974024571241e-8
5.822915207519675e-9
7.544723989350186e-8
6.615642025796731e-8
5.523672651142517e-8
5.38241561048581e-8
3.3258711937722684e-8
1.1058546056704567e-8
4.476739051241567e-8
6.312164797999771e-8
6.803837220620771e-8
6.566364445516584e-8
5.7660759065980156e-8
4.4958250951994284e-8
2.8213346459618643e-8
5.812607053799548e-9
2.946895291226639e-8
7.223201267613597e-7
8.102511208235144e-7
2.7555163463035037e-6
1.8901128330128459e-6
1.1815630999903602e-6
7.460458989628313e-7
3.985192634951667e-7
1.2148251811846995e-7
1.483307400515738e-7
4.4889500158296373e-7
5.456061592120043e-7
1.8323543846048172e-7
4.1300101646932486e-8
7.417052907139166e-8
1.375252377349279e-8
1.7422874847726471e-7
1.758840087440313e-7
6.84862877520774e-8
6.124713630297414e-9
1.334616897138706e-8
1.1820954636814053e-8
8.935994882411875e-9
5.97682938224473e-9
8.071611485161098e-10
7.239286445538926e-9
1.4934158299526322e-8
2.7416324646408803e-8
4.7862293936657384e-8
7.369997893063011e-8
3.1492415102309654e-8
2.0974440703214943e-8
4.3721266931205935e-7
7.492967077458011e-7
2.277069415187536e-7
4.802763698390782e-7
5.10604415600655e-7
5.097875739339622e-7
4.781599017179814e-7
4.335008848898958e-7
4.100282919884449e-7
3.6644867382194146e-7
1.714331925109936e-7
2.5239046801318725e-7
1.3632890279888835e-7
4.478474786642739e-8
6.908113311544122e-8
1.2027134667622287e-7
9.592074634368083e-8
9.447851663953342e-8
7.190137746773954e-8
4.732653631486544e-9
5.581492174319876e-8
7.907188523311251e-8
8.909131561210805e-8
9.238961963955279e-8
8.881168602364573e-8
7.76093285509601e-8
5.932316151740598e-8
3.3848433915266714e-8
3.131587237856935e-9
6.66980094490663e-8
2.0137912839474137e-7
1.5202868107916282e-6
4.826604837681738e-7
6.65653336786263e-6
2.676260639831722e-6
1.4327691632675492e-6
7.2957622827845e-7
2.2073839846247074e-7
3.190302796733131e-7
1.8270579906933131e-6
1.856012174924277e-6
1.2221936039195717e-6
3.382090103589937e-7
1.6047599181369324e-7
4.480643316855595e-8
1.4940439573918475e-7
2.526555960557319e-7
1.5582263170724743e-7
3.771054722822097e-8
7.326614177391024e-9
1.5789709558312838e-8
1.223283467127676e-8
9.266315400364735e-9
3.56844507921238e-9
4.782152402723846e-9
1.2901760780432381e-8
2.5181554084073887e-8
4.709555479136252e-8
8.429128002592493e-8
7.054729060266893e-8
3.2597901431369755e-9
1.0160424244444227e-7
4.852069733687837e-7
7.904904732510933e-7
4.687000572435025e-7
6.751577910465165e-7
6.494920340527633e-7
6.023767340613722e-7
5.278573762947311e-7
4.6492732683693246e-7
4.171746287366155e-7
1.5639166586521154e-7
1.639317591638888e-8
1.7556348233012458e-7
1.3533746084863687e-7
5.577458832965639e-8
3.75820306363321e-8
1.4082606125625558e-7
1.0801415386614302e-7
1.0708816536098133e-7
8.094512770352948e-8
6.920450954434808e-9
6.052818611424305e-8
8.54364142077161e-8
9.819764521488499e-8
1.044429004883731e-7
1.0317676128115165e-7
9.293004572243117e-8
7.430386539983595e-8
4.840855161151446e-8
1.3612969504714527e-8
3.808322675621269e-8
1.3581143017899002e-6
1.6694550791751483e-6
4.458470975491878e-6
3.3998707910901636e-6
2.1093538100534033e-6
1.312563443621743e-6
5.850799045480365e-7
3.063076436713906e-7
2.401041613166036e-6
1.9704070521984276e-6
1.4279293272691632e-6
1.8711044214725154e-6
3.2785874162278194e-7
2.671713412792619e-8
2.3335550562648885e-8
3.190773137429831e-8
1.5574359199749032e-7
2.0116758065328811e-7
6.183826333826573e-8
1.0222636457013981e-8
4.260132243545713e-9
6.528806847449913e-9
4.777456990559054e-9
2.841310415594422e-9
9.329091372051614e-10
4.507644510838964e-9
8.607850166014342e-9
1.474365673314869e-8
2.359300161458808e-8
3.3320250656290826e-8
1.825904484221028e-8
2.851938849913655e-7
3.078463710478515e-7
2.422460496097121e-8
2.3408667698254119e-7
3.385054742393873e-7
4.1659902938176594e-7
4.5884011745383025e-7
4.42503818619923e-7
3.3771583661151053e-7
1.4909442270311161e-7
5.413884068078442e-10
6.036010936755263e-8
3.960179228826515e-8
2.2830580057147532e-8
2.0751392482366935e-7
1.7163244339054733e-7
1.7964471831087997e-7
8.75172488480108e-8
5.313356672645166e-8
9.626528781502683e-8
1.125179669237688e-7
1.2653553255006996e-7
1.3995244578427308e-7
1.484650157782903e-7
1.4696435827124882e-7
1.3265620288444876e-7
1.0569549136998145e-7
6.630356511794228e-8
1.0547401247953203e-8
7.472017193717193e-8
2.2200022644007623e-7
3.208114383725086e-6
1.2661539425771632e-6
0.000010165028685169884
5.027914763821736e-6
2.750471452589119e-6
1.3257814557142525e-6
8.763579730216138e-7
