# Supplementary material for: Observability and Controllability of Nonlinear Networks: The Role of Symmetry
Source: Phys Rev X. Author manuscript; Available in PMC 2018 Nov 13. (PMC6234006; doi:10.1103/PhysRevX.5.011005)
Supplement: Code Archive [file NIHMS982008-supplement-Code_Archive.zip › MathematicaData/FNCtrlbDELTAHetN3M1ChaosK16IC1]

2.9088300518987065e-10
2.5058523474296917e-9
5.952448317304024e-12
1.86703619195622e-13
3.476525739258115e-14
1.8809507721741246e-13
4.170221696526443e-13
4.0218377255499266e-13
4.532439613486984e-13
5.50018219447847e-13
6.682410428124955e-13
7.912005334944206e-13
1.6367143076190133e-12
2.1001571472976698e-12
2.4729546716645636e-12
2.8042970397798653e-12
2.9809358064757446e-12
2.7855503955713192e-12
2.105149033756525e-12
1.2554300897677153e-12
6.218304733892808e-13
2.637758421883255e-13
8.630606940791659e-14
0.
4.2194007246195656e-14
6.996270891244762e-14
9.34307706113951e-14
1.1782575433187808e-13
1.4572001168007331e-13
1.7874305108030315e-13
2.1830287903789017e-13
3.831965635330365e-12
2.7252012936095044e-12
2.5769173437244137e-12
2.7168311084653863e-12
2.995822069044061e-12
3.3682653066629037e-12
3.820482039049195e-12
4.351950360160278e-12
4.9688828283093684e-12
5.681738906191776e-12
6.504308914244747e-12
7.523431196769236e-12
7.282360966391956e-12
7.309453004502831e-12
8.186109649481611e-12
9.995242860068187e-12
1.2797671673975635e-11
1.6830462797207035e-11
2.2592530595093833e-11
3.097423276670869e-11
4.354830180148366e-11
6.322067571836017e-11
9.576324927535965e-11
1.538177707502085e-10
2.69056563006223e-10
5.382757020842589e-10
1.3752075951180728e-9
6.574754319346921e-9
1.9781806033548426e-8
2.585468459163598e-8
6.479806349125119e-9
1.549550563899981e-8
1.1529774203213182e-7
3.37507769654259e-8
7.950347286503766e-9
2.3220517064354027e-9
1.47359593888466e-9
3.869407122327133e-10
1.2061032892530527e-10
6.158710784174176e-11
4.269131191823936e-11
3.577384866362913e-11
3.938083319277405e-11
5.2807735309618616e-11
9.207357897455191e-11
2.086766758954524e-10
6.875104171169147e-10
7.581849433882806e-9
5.933600998639366e-9
9.828975193864565e-9
3.397328868066138e-9
5.115085573721836e-9
4.008200319631574e-9
3.561318817239703e-10
2.873709264195664e-12
0.
0.
0.
0.
0.
0.
0.
0.
0.
0.
0.
0.
0.
0.
0.
0.
0.
0.
0.
0.
0.
0.
0.
0.
0.
0.
0.
2.24765122471936e-14
3.260067315921491e-14
4.74622102636173e-14
6.931707061362448e-14
1.0155144192595702e-13
1.4927325449654943e-13
2.2022867949940992e-13
3.2624399432421977e-13
4.855033527411812e-13
7.262030869975278e-13
1.4390754532647702e-11
2.5684046456757788e-11
4.132915577475746e-11
6.217083711374867e-11
8.700282631174674e-11
1.1301564652565606e-10
1.3487177262727777e-10
1.4428745289055793e-10
1.3060018894294138e-10
8.236389847343032e-11
1.0589787210577909e-11
1.5542934482482928e-10
3.084318989183382e-10
3.3005790080089426e-10
3.320828589144483e-10
3.9430392563325265e-10
4.6202701770791397e-10
6.269339164147686e-10
9.048168546087949e-10
1.2904175690661494e-9
1.7251893587099686e-9
1.8376240763712154e-9
1.5672720313022526e-9
1.4404291763713355e-9
1.5229572801315668e-9
1.8197400754289568e-9
2.395853654418841e-9
3.4237941384280206e-9
5.3000439139184274e-9
8.941890270407271e-9
1.598892348207522e-8
1.3716250290616724e-7
1.0902589642227646e-7
1.2214003427940593e-6
3.087854391563345e-7
1.6046849129471335e-7
8.589193110134109e-8
4.1582118015939684e-8
1.0951125915341903e-8
1.521099902558591e-8
2.9686106444345976e-8
1.8040000971861276e-8
1.8062071435063276e-9
9.903256198670039e-9
3.919171905003587e-8
4.8164455962800695e-8
3.056362708065356e-8
7.658209894836412e-9
1.1359067861627369e-8
8.512560641643325e-9
6.7593704846265565e-9
5.8356128194658825e-9
2.1016094944776347e-9
3.25382421605137e-9
8.797845335356648e-9
1.7111628392836452e-8
2.6080267928071188e-8
2.28980996838497e-8
1.511395596466202e-8
7.090677398101078e-9
2.862109429013242e-9
2.159198178019919e-8
1.2448514492965777e-7
2.3687677501425193e-7
1.5540551780470587e-7
1.851293959864167e-7
1.3919286627316787e-7
3.6595903843952385e-8
2.3121224679303755e-8
2.0516677123256026e-8
9.686939033688298e-9
9.855846330255917e-10
8.192483344420032e-9
1.0309867830843892e-10
1.3925742179628606e-9
3.922413817920691e-9
4.014909841898757e-10
6.649400137889298e-9
1.1675843992282464e-8
9.676605722103063e-9
8.381501710710563e-9
7.462756245102968e-9
2.378803441970495e-9
3.76020788878165e-9
9.67380211040545e-9
1.3098880333053547e-8
1.2722285547164415e-8
1.0860461824387815e-8
8.222596642351408e-9
4.906537382627717e-9
4.2547993106684147e-10
7.162495557602131e-9
2.424892716124893e-8
1.7954435219672522e-7
1.8249853564904054e-8
1.0254996240513184e-6
4.5918372762350575e-7
2.6772491109567316e-7
1.6204357761170262e-7
9.123122407795663e-8
4.260529613561435e-8
4.9834423954670364e-9
1.833572140337659e-8
1.64385293056187e-8
2.4815937684498875e-9
3.253437486580519e-8
6.712857419758595e-8
5.929858470698958e-8
3.043121879841308e-8
6.869799676140063e-9
1.4650774222450277e-8
1.0898806947262482e-8
9.250574419286991e-9
7.328902801771643e-9
3.2269644829555215e-10
7.295776765078166e-9
1.6829929654834746e-8
2.9794292447494063e-8
3.161164682682863e-8
2.400424716522916e-8
1.5310661925132543e-8
4.9235669471911734e-9
1.282226202572684e-8
1.468790444973334e-7
2.6894522874859685e-7
1.9693520100985107e-7
2.34165589140775e-7
1.909966108229812e-7
1.4680541679761085e-7
1.3446460953050487e-8
1.6090330630393193e-8
9.715390660333811e-9
1.9378858502110697e-9
1.127836088665529e-8
1.7124039513906384e-8
1.1663459619871055e-8
1.9311040896560234e-8
1.3965690832190364e-8
3.470181457876665e-9
6.1756103193572795e-9
1.1634581266309091e-8
9.319184924537238e-9
7.913531542659718e-9
6.86417037032335e-9
1.678020775111082e-9
4.061994009068723e-9
1.014065899115848e-8
1.6646232193242907e-8
1.7839189385588697e-8
1.4670281760636616e-8
1.0348847033312151e-8
5.654227102423212e-9
2.318007052616727e-10
7.498644423171065e-9
1.6926786279789978e-7
1.9933940572251108e-7
5.974275688282529e-7
5.101229972201938e-7
3.6127075873192255e-7
2.5852103394840787e-7
1.709250305125121e-7
1.015269878865477e-7
4.686796604646111e-8
6.724978434545473e-9
1.0168845816345483e-8
2.445131168869409e-8
7.188127379414003e-8
8.837495675817195e-8
5.8527590650878296e-8
1.8947697411279327e-8
2.1362580423282318e-8
1.723840138717653e-8
1.3653828697052831e-8
1.2174955440699412e-8
7.004891182310507e-9
3.88156667113757e-9
1.537545564596801e-8
3.075508615672538e-8
3.747622389123103e-8
3.157604219340465e-8
2.3594446833286975e-8
1.3853089737761434e-8
2.0051537388407485e-9
4.4006646052204736e-8
6.23867070439174e-8
2.0925079043930893e-7
2.2381387174150577e-7
5.39668002560962e-7
3.1320392450607605e-7
2.1073457289095234e-7
3.3688764851199055e-8
1.873298346275524e-8
1.2818174369926731e-8
7.902651672179013e-11
1.1461038852300923e-8
1.823340305050573e-8
7.572766951782834e-9
6.131043932243711e-9
1.0131989970283314e-8
4.587916812083068e-9
3.2026440185737906e-9
1.1483099484258892e-8
1.1003648735232833e-8
8.950486651271864e-9
8.202505057399279e-9
4.711524226762789e-9
1.8145759373679054e-9
7.94536977923785e-9
1.4307547680448817e-8
1.6372980225333333e-8
1.4457884131028394e-8
1.116254914028647e-8
7.222357508945313e-9
2.5338220967531834e-9
4.040157242801973e-9
1.617353932731235e-8
1.8683708125007626e-7
1.1305460229281949e-7
8.58132344223386e-7
5.26101986418858e-7
3.3179400681410153e-7
2.1583294254396755e-7
1.3006636518477227e-7
6.82864125302437e-8
2.074842034561589e-8
1.1227652144660746e-8
1.7047793026141566e-8
8.655137403937512e-9
4.896926873167457e-8
8.14341997350462e-8
6.38815218847409e-8
2.8431456111130317e-8
1.3855409522507876e-8
1.6253837617750173e-8
1.2334854216253766e-8
1.0706643875498786e-8
7.76441117018309e-9
1.0118009417628032e-9
1.018680689343338e-8
2.2468628614427147e-8
3.584384688542613e-8
3.304628995168932e-8
2.475979884158855e-8
1.5394530781733032e-8
2.7528635778521554e-9
2.373671452084124e-8
1.6709164362920448e-7
2.7103039008002497e-7
2.7375350110626914e-7
2.7355618039914494e-7
2.161251593972956e-7
1.639156359852336e-7
1.6268857877034556e-8
1.4494264140443843e-8
7.78903876891865e-9
4.305282335394746e-9
1.3745559194544247e-8
1.9997489672318853e-8
1.5277367060596237e-8
2.7051467274261074e-8
1.8848470326342e-8
4.994473959354501e-9
5.9405774152351955e-9
1.2513107011872942e-8
1.0077894446860277e-8
8.47921968006965e-9
7.466739168901382e-9
2.110779527161925e-9
4.05249685538598e-9
1.0403836436566622e-8
1.751243122839152e-8
1.955986119056598e-8
1.6343717160362636e-8
1.1636283468765693e-8
6.551277551313181e-9
8.538337406749085e-10
6.885716032851571e-9
1.7834853079975574e-7
2.4076883779767604e-7
5.834387073076429e-7
5.395788373460449e-7
3.9277574875128586e-7
2.8672503417195474e-7
1.9257754380624154e-7
1.1556085993382877e-7
5.4061274559814886e-8
8.442320551541528e-9
1.1779118457436914e-8
2.672303721869798e-8
7.782837158511306e-8
9.496042253876398e-8
6.227381421631552e-8
1.9458739129501724e-8
2.2194207310449126e-8
1.8059496436358435e-8
1.4303894117800607e-8
1.271547368453626e-8
7.249576967554682e-9
4.121203784501338e-9
1.622680622001571e-8
3.26289550871523e-8
3.954505986730338e-8
3.3112214854188014e-8
2.4677313225553327e-8
1.4282632493437129e-8
3.4281185813815925e-9
5.2871820203512716e-8
5.990435117249287e-8
2.2012716643551908e-7
2.247104742231435e-7
5.934075989796433e-7
3.3403780808364274e-7
2.2907365530585219e-7
4.967477421234808e-8
1.6756511306360444e-8
1.2871976900064509e-8
2.359633565231065e-10
1.1615302458919836e-8
1.8697373942381744e-8
7.947392720071671e-9
7.695906720515447e-9
1.2094735019249123e-8
5.080649511456473e-9
3.832610826083965e-9
1.2816845201032067e-8
1.1945113927027682e-8
9.76092860646417e-9
8.975987084225151e-9
4.958271214173191e-9
2.214098376479359e-9
8.912219092195696e-9
1.561587446989585e-8
1.7621499242925522e-8
1.5586483807149124e-8
1.2070804771507484e-8
7.842021621439562e-9
2.811579234256716e-9
4.198861129074075e-9
1.700045869869884e-8
2.0015863287977207e-7
1.310176532100485e-7
8.969123351447367e-7
5.608226961336477e-7
3.544898417607581e-7
2.3065975037813536e-7
1.3838324625113936e-7
7.145380777073278e-8
1.9679942121986356e-8
1.507186521316128e-8
2.0850064818907726e-8
6.562919356393311e-9
4.803771672796637e-8
8.495464244238751e-8
6.87120247717922e-8
3.124945528651963e-8
1.237921208126846e-8
1.6652627753973355e-8
1.2590936456728458e-8
1.0825756182901183e-8
8.036386073391789e-9
6.286552451686949e-10
9.805275730376844e-9
2.2039165461420102e-8
3.6808863364517275e-8
3.4793205061414456e-8
2.6000595076745366e-8
1.6158328550666234e-8
2.898907920079866e-9
2.5298650533832974e-8
1.720836576776223e-7
2.7621775806766e-7
2.8361049461680143e-7
2.838100913616767e-7
2.2610289143991347e-7
1.8086447061101183e-7
2.9358756676311415e-8
1.272368401186049e-8
8.247366252800706e-9
3.5125666692223165e-9
1.3268305615718382e-8
1.9946283997521813e-8
1.6623000166131463e-8
3.244312800186795e-8
2.065111396060031e-8
4.886794382787143e-9
7.435995258564876e-9
1.3871633913255843e-8
1.0975772166932435e-8
9.367553412455783e-9
8.146599873315911e-9
1.8697707066566165e-9
4.925506899745166e-9
1.1993505054186374e-8
1.931305660767127e-8
2.0821242600353057e-8
1.7355005707417817e-8
1.2401831309580039e-8
7.007066638571381e-9
9.208120289811482e-10
7.3625372446523824e-9
1.9228378701810612e-7
2.653560865861829e-7
6.247125947130953e-7
5.814146105184038e-7
4.2186019092243984e-7
3.068232235950746e-7
2.045169734770865e-7
1.2047271489088047e-7
5.3032285174843055e-8
3.3858308309703216e-9
1.7459987072502925e-8
2.2808864994374083e-8
7.677530766145296e-8
1.0062297731336223e-7
6.832331330928805e-8
2.355372585655033e-8
2.107673628961099e-8
1.850938965250764e-8
1.4469650151924702e-8
1.2752196710719977e-8
7.807232678104163e-9
3.35822396579928e-9
1.5206785222476135e-8
3.1793979115553674e-8
4.171494784739004e-8
3.508011212466068e-8
2.607533050488066e-8
1.5205518630660617e-8
3.2179974830695736e-9
5.5031736688067906e-8
5.9500754936372535e-8
2.2442425545637227e-7
2.2904359474514603e-7
6.103992157516679e-7
3.4921025502898315e-7
2.450980271984798e-7
7.357214096653574e-8
1.387804548361374e-8
1.3644934473662455e-8
1.5725158049034983e-9
1.0486526317817958e-8
1.7866051573995638e-8
7.340882041576802e-9
9.284485057081909e-9
1.3758546550423893e-8
5.079775397900912e-9
5.281419891177079e-9
1.483645149576176e-8
1.315198345225472e-8
1.0892779356094224e-8
1.0052023603042138e-8
4.989215228287137e-9
3.0751295447084567e-9
1.05655847953346e-8
1.7401606806807504e-8
1.8961741791730098e-8
1.674388362434083e-8
1.300284667815776e-8
8.456479335546279e-9
2.999862268733355e-9
4.648107493046228e-9
1.863938112879777e-8
2.1870849850455522e-7
1.4711795488584942e-7
9.671230544537532e-7
6.047107607618324e-7
3.803999383186572e-7
2.4592504808093126e-7
1.456222985508284e-7
7.249959126972711e-8
1.54086949551265e-8
2.272855579309108e-8
2.753454756250547e-8
2.21252416886295e-9
4.404638327579135e-8
8.765372130071854e-8
7.527003526579212e-8
3.5890006026359144e-8
9.129057714688066e-9
1.690011736511665e-8
1.274332242920102e-8
1.0778636816513179e-8
8.293195607570099e-9
6.465627471030795e-11
8.894727871562601e-9
2.060491920571203e-8
3.684881526293139e-8
3.7201658014337675e-8
2.7730255783854533e-8
1.726768095632541e-8
3.420052189653254e-9
2.6064751757023592e-8
1.761976517991503e-7
2.824324344010537e-7
2.851265397669432e-7
2.9124553130815583e-7
2.352765259836072e-7
1.9673824158505868e-7
4.7871397273078753e-8
1.0098833057856049e-8
9.156650507615228e-9
1.8298338428179519e-9
1.186829215628826e-8
1.8964705794802467e-8
1.7638810917971555e-8
3.825165246114418e-8
2.1986024616369256e-8
4.307514612183979e-9
9.876101021646975e-9
1.563920715198869e-8
1.2196947830002924e-8
1.0638222011078968e-8
8.97725106681558e-9
1.3101337940496064e-9
6.352417117970761e-9
1.4365327153377098e-8
2.1580260236102373e-8
2.228613613309669e-8
1.8533136057500737e-8
1.3303811643703303e-8
7.539184001306313e-9
9.620262983721103e-10
8.036353177758632e-9
2.114716948550459e-7
2.9693961818290856e-7
6.851431786757542e-7
6.391063392787927e-7
4.6053202307925125e-7
3.3264182536925125e-7
2.1897042271811573e-7
1.2517802943759825e-7
4.931980893388173e-8
6.1045333903125066e-9
2.758642903582008e-8
1.5826733945594585e-8
7.28721444957699e-8
1.070690619993681e-7
7.693568668359596e-8
2.9762515802249214e-8
1.8284958218609514e-8
1.8906195941896405e-8
1.4554325251742796e-8
1.2633766425354777e-8
8.419624597166923e-9
2.241360936986711e-9
1.3568141258606052e-8
2.9680116069415325e-8
4.421983812988134e-8
3.7854175841036975e-8
2.801401958990595e-8
1.6529391764946955e-8
2.6497537821809226e-9
5.6937534094082637e-8
5.87215127985831e-8
2.2772859866837166e-7
2.3443271369926885e-7
6.183355250842429e-7
3.641491895660513e-7
2.6101091543158586e-7
1.0396171332098239e-7
9.347999136664155e-9
1.4663292292298451e-8
3.706456082633939e-9
8.390246429082413e-9
1.6073091209570616e-8
5.814470479131057e-9
1.120502928726563e-8
1.5349542966759395e-8
4.703109094104832e-9
7.660939980011292e-9
1.7548174067801082e-8
1.4779509676569785e-8
1.2508355083188893e-8
1.1515149150321571e-8
4.7516328159798685e-9
4.493781996415045e-9
1.2957516979580793e-8
1.9584924053477305e-8
2.0586235643567486e-8
1.8169162857689794e-8
1.4160318380465598e-8
9.22172752791616e-9
3.227991908428143e-9
5.225093424284948e-9
2.068453324116126e-8
2.443985137966665e-7
1.6849078561306353e-7
1.063315557271256e-6
6.64192921102175e-7
4.1499574038760524e-7
2.658804245422013e-7
1.5446999319709753e-7
7.250574054716876e-8
7.362626291832961e-9
3.639927753477529e-8
3.98499060150523e-8
4.952139251951457e-9
3.700003799086225e-8
8.920183483764703e-8
8.415917710023176e-8
4.2920076040004096e-8
3.8689769313480085e-9
1.6881907550723735e-8
1.2846805847452505e-8
1.0611209827753439e-8
8.46066314627482e-9
9.862640676455443e-10
7.608928071900416e-9
1.839096309496829e-8
3.5216021557985905e-8
4.057541372098603e-8
3.023735593705603e-8
1.8865933536967064e-8
4.258557955589588e-9
2.6814443384492762e-8
1.8032199992187925e-7
2.894732357317376e-7
2.79999831421426e-7
2.960767545927029e-7
2.4386490001657194e-7
2.1071718530078262e-7
7.138888956403698e-8
6.276370579198452e-9
1.0524262555520908e-8
9.738891618279815e-10
9.186053835554307e-9
1.6666015164164792e-8
1.787701279258464e-8
4.3739392950394265e-8
2.2770511315218853e-8
3.1134668744545896e-9
1.369697034947832e-8
1.789946229065005e-8
1.39289717428091e-8
1.2505281820422898e-8
9.859941539351701e-9
1.9680269999542922e-10
8.661004993925888e-9
1.7738643569354857e-8
2.4246198026432303e-8
2.4066229962355618e-8
2.0018721501845375e-8
1.4460922733826211e-8
8.234917802068576e-9
1.033762072115113e-9
8.86734399652362e-9
2.3840732948666715e-7
3.417242141151072e-7
7.687744566999631e-7
7.201542596145798e-7
5.143708909388778e-7
3.6817659579742635e-7
2.3814703422735594e-7
1.2989224748197088e-7
4.090550315158831e-8
2.425943815610745e-8
4.7378385899425306e-8
3.840778592293559e-9
6.445563644641231e-8
1.135519538191428e-7
8.922073118598163e-8
3.9084532420742836e-8
1.2507757023756219e-8
1.910121569019949e-8
1.4553490844782614e-8
1.2319229899006551e-8
8.94840709432491e-9
7.718329116712722e-10
1.1311354089666024e-8
2.6006859663060995e-8
4.570129781663696e-8
4.200870696587355e-8
3.085837011778434e-8
1.848064571145098e-8
1.6131348233993556e-9
5.895933356521746e-8
5.72300402288073e-8
2.2979758699703987e-7
2.409296984885362e-7
6.124596425471088e-7
3.776085144789969e-7
2.764960203317645e-7
1.3839246184609435e-7
2.4044551718859437e-9
1.5934460828333196e-8
6.953040836593966e-9
4.844320773913666e-9
1.2860586787875151e-8
2.672415070308174e-9
1.3289824050876464e-8
1.6564229034480874e-8
3.7067177157742113e-9
1.160930277649152e-8
2.1096574976340838e-8
1.7064000889260547e-8
1.4918738487476536e-8
1.3431821980573133e-8
3.894657658040408e-9
6.87829958271289e-9
1.630922835441204e-8
2.2167938896396708e-8
2.260930115920819e-8
1.9987478401070262e-8
1.5651531805628276e-8
1.0217211494309675e-8
3.5366639574204943e-9
5.934225599372997e-9
2.316460584591888e-8
2.8106466194872245e-7
1.9876694591716376e-7
1.195248769259652e-6
7.471231246170821e-7
4.6281422380480424e-7
2.9301152134810017e-7
1.655688956738394e-7
7.013288571203424e-8
8.55599254961517e-9
6.368669282018043e-8
6.647895868054935e-8
1.7561169515948843e-8
2.5031467902182565e-8
8.71996135276327e-8
9.593546004176467e-8
5.393370244488929e-8
4.276027434326491e-9
1.604723441436277e-8
1.285765044583434e-8
1.0282806751189582e-8
8.41655356315353e-9
2.1255857659130444e-9
5.919959333494446e-9
1.5317557481827763e-8
3.0913994681305756e-8
4.4904309037364707e-8
3.4158302080955085e-8
2.131943094609743e-8
5.653412566835589e-9
2.7461732580824774e-8
1.844530394894274e-7
2.976533769100031e-7
2.6404890002129427e-7
2.956705977493953e-7
2.5058111793500186e-7
2.2217572373693806e-7
9.756755871318762e-8
9.787824342142764e-10
1.2529853024505024e-8
5.460580997500657e-9
4.379614116615164e-9
1.2149045319520853e-8
1.606189196253065e-8
4.698982856872398e-8
2.26528025303102e-8
8.989286053163795e-10
1.9687226471439783e-8
2.081171222744532e-8
1.653007174598447e-8
1.534397557972219e-8
1.0315075660867552e-8
2.023143049029616e-9
1.247660301229105e-8
2.225196948657241e-8
2.729119941244463e-8
2.6327801356635776e-8
2.198746495409329e-8
1.602424186998903e-8
9.204101341114597e-9
1.18943787311336e-9
9.870365763650639e-9
2.7767726408413537e-7
4.087566691542467e-7
8.858576333909339e-7
8.377764151815144e-7
5.922067446762065e-7
4.1915303730653783e-7
2.644875922749741e-7
1.3317366643878128e-7
2.1086708781222436e-8
6.467557746320787e-8
9.537255410025487e-8
1.8952121974357073e-8
4.803370691413673e-8
1.1698074310417116e-7
1.0653095053280635e-7
5.377408997304482e-8
1.9211760621050473e-9
1.8479302770704687e-8
1.4417740842923921e-8
1.1742703220792446e-8
9.15874607761176e-9
1.0332566941418248e-9
8.448015733795475e-9
2.0703085582805834e-8
4.136838625290157e-8
4.868472870324745e-8
3.544229402633995e-8
2.1570094627685607e-8
3.384967167417913e-10
6.075168990709346e-8
5.486230486580429e-8
2.299104567380069e-7
2.49079251811655e-7
5.818433800203359e-7
3.86479939815003e-7
2.906514057779515e-7
1.716942082689361e-7
7.722596043089308e-9
1.7481572956274565e-8
1.1785760025073555e-8
9.696908827143607e-10
7.410666635817745e-9
3.1349819284560454e-9
1.4889751651020394e-8
1.692066074754841e-8
1.6524422383439015e-9
1.8354041651568345e-8
2.5637878858663145e-8
2.0488996476849094e-8
1.8729122624687336e-8
1.5497748993355467e-8
1.6404014117314538e-9
1.0930119484528641e-8
2.06647088729917e-8
2.5240858882640328e-8
2.5254264835659522e-8
2.242279998219656e-8
1.7670725923796405e-8
1.1588909387561296e-8
4.004448236423458e-9
6.781651100971961e-9
2.6156590202384886e-8
3.358264771383216e-7
2.4449388826355256e-7
1.379495131983056e-6
8.673104350770119e-7
5.317547705188027e-7
3.3152481736967164e-7
1.795254484980666e-7
6.139414919992931e-8
4.462606246318124e-8
1.3173160404041482e-7
1.4543795643817822e-7
4.3860096827146415e-8
4.072458796798357e-9
7.660143686787227e-8
1.1012677301237975e-7
7.195488685430173e-8
1.66121475878316e-8
1.2826496524404284e-8
1.2630732149727097e-8
9.754275887652756e-9
8.00712608064791e-9
3.365296380386249e-9
3.854029712657739e-9
1.1489551983418553e-8
2.393127177217117e-8
4.430047137227223e-8
4.1072988934749015e-8
2.552410585675371e-8
8.173990772461084e-9
2.7598480878274415e-8
1.8904947639638283e-7
3.081272965327256e-7
2.3116317307690753e-7
2.8546372822119105e-7
2.529546121915085e-7
2.2999497003987327e-7
1.2092006805515506e-7
5.708256732087597e-9
1.536555551564905e-8
1.2310510696636697e-8
3.939306598221186e-9
3.6849991820847057e-9
1.0394287905212217e-8
4.5548282549311384e-8
2.1307222905410224e-8
3.188828869030073e-9
2.869693470278697e-8
2.477524614815729e-8
2.0777951407265938e-8
1.9610802417639067e-8
8.812021031763122e-9
6.510945416008069e-9
1.86028433065974e-8
2.7637274433645965e-8
3.093521360622137e-8
2.945054441806239e-8
2.48077811269199e-8
1.8312370412379057e-8
1.0686451115824169e-8
1.5612253202420498e-9
1.1045713322225727e-8
3.381253292420748e-7
5.168645205822362e-7
1.0527699655638505e-6
1.0169846896865012e-6
7.113235098978504e-7
4.971201998070719e-7
3.026085528245082e-7
1.294567221742859e-7
3.452407931891817e-8
1.892514963120985e-7
2.816610328968921e-7
7.555657505710005e-8
1.5791749812313222e-8
1.0904244770953398e-7
1.289633484048218e-7
7.869733277538707e-8
1.5281588480369155e-8
1.4795743094685947e-8
1.3973839253838392e-8
1.0866898370165739e-8
8.748267733868196e-9
2.9845873964615355e-9
5.152377796254695e-9
1.4316638156747886e-8
3.0076382724666915e-8
5.506600538936462e-8
4.415200825491055e-8
2.7107235653902e-8
4.273849645872764e-9
6.121914116547585e-8
5.164299298522842e-8
2.2767520417297583e-7
2.6046762013123034e-7
5.102518485686527e-7
3.846052201575382e-7
3.0134182364847674e-7
1.9770114275253548e-7
2.1181044668215365e-8
1.9257940968959793e-8
1.872709381354794e-8
1.0300878393255384e-8
1.960034101262792e-9
1.229868629450803e-8
1.4557757131294546e-8
1.582939967714418e-8
2.383780694144835e-9
3.012216906240243e-8
3.156683853699641e-8
2.6192744737811866e-8
2.5027875134310746e-8
1.5605932207352715e-8
3.6279746779063583e-9
1.7393140707633063e-8
2.5822466796091477e-8
2.9207397090772344e-8
2.902401019171397e-8
2.5960055200138268e-8
2.0644859194159577e-8
1.367037630392755e-8
4.833158142819275e-9
7.73302950689598e-9
2.978449239861881e-8
4.2317195120454547e-7
3.207052830014252e-7
1.643689373539461e-6
1.0524219434776033e-6
6.38142033226188e-7
3.9034284656233187e-7
1.96680932597335e-7
3.2095609778197805e-8
1.5416927668699523e-7
4.181172314363226e-7
5.781894455966746e-7
1.2554733589254832e-7
4.020274606803085e-8
4.957162823356757e-8
1.21052396124072e-7
1.0152214205803899e-7
3.650694281643313e-8
4.034772062561597e-9
1.1465596226250403e-8
8.990546917430565e-9
7.124770596499729e-9
4.310699706005286e-9
1.5364966585000046e-9
7.3128873147488e-9
1.5583355123304305e-8
3.080818225022715e-8
5.2436132966081545e-8
3.4325404760169203e-8
1.339685609068019e-8
2.599365465061181e-8
1.9683496136392034e-7
3.239757671602388e-7
1.748413905512713e-7
2.578598203439239e-7
2.460704631610017e-7
2.3111251329908007e-7
1.3407034488988414e-7
1.271978119432548e-8
1.9081114392993023e-8
2.1803915856700982e-8
1.71800865903425e-8
1.1718855471943327e-8
8.831264087196245e-11
3.721269569531148e-8
1.8393593703457685e-8
1.1599373454424171e-8
3.987562498207604e-8
3.095641865400988e-8
2.8473363002766525e-8
2.3677649607000896e-8
1.872629296447653e-9
1.5321234362907892e-8
2.7071115166188815e-8
3.37933637440672e-8
3.6024590161944965e-8
3.433700643154377e-8
2.934477640359026e-8
2.209087769544838e-8
1.3282371320212544e-8
2.5202780727045276e-9
1.2309933022239428e-8
4.387659922680315e-7
7.117879089158259e-7
1.2962346129086122e-6
1.3118291870801937e-6
9.114976394041853e-7
6.304928769500963e-7
3.629769955531124e-7
8.904796633261316e-8
2.893367560574152e-7
1.16309608652487e-6
8.807142792659711e-7
3.317326255438703e-7
6.866339225179747e-8
7.475422266700065e-8
1.4807094201597603e-7
1.2232881761945622e-7
4.328464185363399e-8
2.7479430266065564e-9
1.2049624210270226e-8
9.673991606334961e-9
7.552455317362625e-9
4.426931350265073e-9
1.76063659567198e-9
7.976222257696613e-9
1.7045034086230918e-8
3.435005531407524e-8
6.281655686235813e-8
3.9864236431545586e-8
1.3281777229467619e-8
5.7077695901114375e-8
4.8144342548143813e-8
2.2492999585093308e-7
2.805604495171963e-7
3.783738873014999e-7
3.5858985467951946e-7
3.0263465311382857e-7
2.1022017892868094e-7
3.6050814015232336e-8
2.0987751493391093e-8
2.792243108992577e-8
2.4069785942251204e-8
1.8239257064455192e-8
2.4141740013513986e-8
9.759904452879915e-9
1.2400606815208065e-8
1.136435732020161e-8
4.8999620813537373e-8
4.0527196128130845e-8
3.7191986941733105e-8
3.312686620587781e-8
6.983760095785599e-9
1.436456172827807e-8
2.6028941774501998e-8
3.227368821120016e-8
3.525092277840059e-8
3.5147557404003666e-8
3.179449847786889e-8
2.5658736892108646e-8
1.7346365144949806e-8
6.612279711542856e-9
8.58566161450855e-9
3.426946108776941e-8
5.768916551007187e-7
4.6960877499758647e-7
2.038521012800801e-6
1.3682037618372038e-6
8.228250291323794e-7
4.931399748583098e-7
2.1271957289922992e-7
1.0406262292197599e-7
9.897263783374113e-7
1.4104223207699148e-6
6.25947808988571e-7
4.0513533973331366e-7
1.8101883792769357e-7
1.0314454679775209e-8
1.0500775596756921e-7
1.39053238232083e-7
7.8230889488474e-8
1.2413981246142813e-8
5.9438289382756506e-9
7.65446222142354e-9
5.817882651433861e-9
4.2296841388799834e-9
7.514732624415886e-10
3.3960754059048548e-9
7.912580986037135e-9
1.5377134954727518e-8
2.935442093373455e-8
5.278060699306511e-8
2.797404584655537e-8
1.8132346368923365e-8
2.2206719387946238e-7
3.2878421813270223e-7
9.428273057019845e-8
2.0054665626107458e-7
2.1869208587880767e-7
2.1645970106602886e-7
1.2892558009963737e-7
1.7267685289731502e-8
2.3307226090210475e-8
3.256190699098693e-8
3.2342812183271844e-8
2.9503590910545422e-8
1.6187990836360745e-8
2.0384870539201403e-8
1.2393188610254569e-8
3.4476015825770566e-8
4.9072670290375414e-8
4.2874665622949694e-8
4.109394870209142e-8
1.0947543354039785e-8
1.588064442804136e-8
2.9375224070855665e-8
3.735281955975641e-8
4.2590927958917894e-8
4.491665287580938e-8
4.339832101653417e-8
3.798577048105831e-8
2.955269178436686e-8
1.880105611414256e-8
5.314223208741989e-9
1.3140230931076155e-8
6.273532977596484e-7
1.130422161647542e-6
1.6595199820262273e-6
1.8647510279366866e-6
1.3095948910655537e-6
9.155614856732967e-7
4.7382047270579376e-7
4.4658174213175697e-7
2.0865007127745624e-6
1.0481085027307706e-6
7.84534452611175e-7
3.9053056122491823e-7
2.050599369306569e-7
1.6529780448512958e-8
1.2096767584467503e-7
1.705510356219065e-7
1.0705089761208037e-7
1.8941946338344936e-8
2.6771215802756496e-9
7.247456738282496e-9
5.759375361975856e-9
4.1582823325750125e-9
1.1953551363645112e-9
2.7872695644004116e-9
6.8709119586556204e-9
1.3301320945956068e-8
2.544853737408449e-8
4.866184180111734e-8
4.306252058692154e-8
3.5725034334832066e-8
4.749667165965801e-8
2.3797555680621288e-7
3.3382893779722595e-7
1.8241989865074676e-7
2.7668809375122313e-7
2.740496754063215e-7
1.9668013581809126e-7
4.592516633948102e-8
2.188726428795827e-8
3.805550750278177e-8
3.861631320936968e-8
3.4621002539102805e-8
3.972904367834187e-8
3.026665618485642e-9
3.009910687140456e-9
4.074373391144669e-8
6.61462789727228e-8
5.898637420627815e-8
5.7167684724477634e-8
1.4233202910285156e-8
1.8105905792802404e-8
3.051837228984119e-8
3.7542120709707266e-8
4.3118201757767305e-8
4.6832449065542946e-8
4.7246602306152374e-8
4.35872875049486e-8
3.617523015358103e-8
2.558958262895325e-8
1.1526089847185634e-8
8.228932248549307e-9
3.9792214576406846e-8
8.939165608780821e-7
8.537821735899173e-7
2.6687788826395137e-6
2.018981168759554e-6
1.2259665448829746e-6
7.352880619253635e-7
1.2044609728833068e-7
2.715216254992358e-6
1.1348917952254557e-6
9.642570760844119e-7
1.1485334213985947e-6
4.337887509846516e-7
1.4100147516940366e-7
3.0754992747303385e-8
3.044442379914077e-8
1.1176390086378657e-7
1.5682180265603125e-7
4.0965830027693666e-8
6.791311025969586e-9
1.9213972149531043e-9
3.838230057339543e-9
2.9366076531554566e-9
1.8665850446654257e-9
2.1534429291907965e-10
2.4240907208577933e-9
4.886312540176072e-9
8.787148356674444e-9
1.5527965475021586e-8
2.6955096401660184e-8
2.5521167998901194e-8
1.70954381146772e-7
1.4534522349166268e-7
1.23660018321142e-8
1.0014322773012967e-7
1.4291106651533032e-7
1.5706937033844788e-7
9.267216426806182e-8
1.4101992070116962e-8
2.7040990145110085e-8
4.2384746566692475e-8
4.443567062816898e-8
3.940626384603393e-8
3.423454031291201e-8
6.362908313812563e-9
1.218295020698529e-8
6.351290724934542e-8
6.107656104734314e-8
6.535599887382999e-8
1.273461333209306e-9
3.823589741886062e-8
4.546717217195531e-8
4.933843682005872e-8
5.506631013270412e-8
6.135288939931369e-8
6.54879402833014e-8
6.519668581079686e-8
5.965486941829388e-8
4.93398843146053e-8
3.4895319143432815e-8
1.5967327716068774e-8
9.684550796217324e-9
1.053689586994309e-6
2.352916486055507e-6
2.150406243481895e-6
3.1802478788728576e-6
2.4395161467211334e-6
2.0882038944624416e-6
6.741914751378612e-7
1.261797055286832e-6
1.424581725538105e-6
1.9636521532368303e-6
1.9623031225553452e-6
1.1420315141077168e-6
2.5959213000559185e-7
1.131844143550526e-7
9.524049399554153e-8
4.1009473560594994e-8
8.696388384932838e-8
6.159454600626567e-8
1.2424730343497626e-8
2.179793375345626e-9
1.435981515609242e-9
2.2214206822490686e-9
1.6126306603969345e-9
6.768921665520644e-10
9.374154099538215e-10
2.4668343985398347e-9
4.44253014255156e-9
7.63069107839444e-9
1.312446050504351e-8
2.2798873613226906e-8
3.700568930093926e-8
1.3996668231869473e-7
1.126793132960924e-7
6.170722787397668e-9
9.171627681481975e-8
1.3735482439290306e-7
1.0956752753793618e-7
3.254992530705568e-8
1.987141451459309e-8
4.446699818911018e-8
4.878238446423189e-8
4.0533381912244315e-8
4.5402787714081016e-8
2.8425382654480386e-8
4.904701988923218e-8
7.990490114434193e-8
8.424646197087797e-8
8.741802486124877e-8
3.029734512472005e-8
5.579753031873817e-8
5.665293145521247e-8
5.8433138634067313e-8
6.407711829338314e-8
7.183904188158606e-8
7.863417347614781e-8
8.148860679147314e-8
7.857898196269763e-8
6.948829877865338e-8
5.444862822075942e-8
3.308983670339968e-8
3.196736156216599e-9
4.0935558492246846e-8
1.7675923745825091e-6
2.674127615417333e-6
3.6569706086230003e-6
4.0544734170068766e-6
2.8303759927147804e-6
2.7151820578259286e-6
1.0655069646398551e-6
1.1806308304928825e-6
1.6147380517175858e-6
2.7586890927982402e-6
6.472060710773406e-7
1.1093230013357442e-7
1.118663647467552e-6
4.996149190290976e-7
1.8892763467923334e-7
2.8330440959851735e-7
1.5663374387426163e-7
6.6971417829541204e-9
2.961848432106587e-9
9.474731998900145e-9
2.3592858490982974e-9
4.9540445087314e-10
1.644076897754912e-10
4.5439285293143994e-10
3.3894898991141945e-10
5.3660657206990584e-11
4.706053762188838e-10
9.606545018847209e-10
1.606413788769471e-9
2.596072605733257e-9
6.87873285878239e-9
1.0825971971676383e-8
7.603425200485678e-9
8.852212732279689e-10
9.90673041338047e-9
1.5339820990472576e-8
9.276827359567976e-9
1.5286538726723376e-9
1.2473672199532637e-8
2.1672331383038933e-8
2.6741608973427303e-8
2.544612851119894e-8
2.252989703369671e-8
5.1853885118731634e-8
1.512634681015532e-7
6.042236124496661e-8
2.9088493013371478e-8
2.2046290430210708e-8
1.0831741178654859e-7
1.9467794379624742e-7
1.7338739385920146e-7
1.4524290686143854e-7
1.3492208000907336e-7
1.3639202548067027e-7
1.4381744594125527e-7
1.5182321013551036e-7
1.5488297171102153e-7
1.4857573229800056e-7
1.3100626871805063e-7
1.0246962183490368e-7
6.333703749320196e-8
1.6924310513631274e-6
0.000011919583492724287
2.8935030590279424e-6
3.2275108798640276e-6
6.911855244399337e-7
5.152055675196086e-6
4.564148586920032e-6
4.827349507491796e-6
4.816699852589087e-6
3.872191605746392e-6
2.550426420601523e-6
1.1102366630500212e-6
5.804581424930422e-7
3.527179187690873e-7
2.9603589158773e-7
5.5377005600538463e-8
8.699942432849402e-9
6.604860318301041e-9
3.751421312161141e-9
1.9501983027655248e-8
2.7965833838586864e-8
5.959289154155722e-10
1.1918292946372547e-11
8.406271897099601e-13
3.328512540860888e-14
4.471189650002659e-14
3.8860544700424714e-14
3.083950742833508e-14
0.
4.82806728585095e-14
4.1805705578554824e-13
7.732112715963955e-13
9.38630670348211e-13
1.2527385327861967e-12
1.6541712110601418e-12
2.1180474505554885e-12
2.6252486206391066e-12
3.14391056938903e-12
3.602966585067196e-12
3.853578230499402e-12
3.654663372533605e-12
2.837670639845077e-12
1.0730968898959759e-11
1.3718231156245474e-11
7.217470569348277e-12
2.4969205300380535e-12
8.67714870876136e-13
2.65397366362129e-13
2.8179591186120772e-14
7.531863687815465e-14
1.32942031549945e-13
1.7837075073956387e-13
2.2474292901158579e-13
2.7779380818656693e-13
3.4084409059174907e-13
4.167032405384792e-13
5.084105134602392e-13
6.195867113295537e-13
7.54687929555923e-13
9.19272537782247e-13
1.1203144530217583e-12
1.3666309935186257e-12
8.556525187510481e-11
2.1140248698755958e-11
1.3835389386507043e-11
1.220186851536132e-11
1.2252015623416364e-11
1.3092031457712627e-11
1.4436194109845869e-11
1.61857624103042e-11
1.831835421068831e-11
2.0850713321713645e-11
2.3824471264015004e-11
2.5363706480990137e-11
3.089789107085585e-11
4.6700110692923606e-11
8.517614467905754e-11
1.8476269449242357e-10
5.175898819187987e-10
2.8020263157039476e-9
6.459222740642247e-9
1.3201968696827719e-8
5.300296800840404e-9
4.224732105077987e-9
2.508888367406179e-8
2.6035760267947894e-9
5.375251104636533e-11
0.
0.
0.
0.
0.
0.
0.
0.
0.
0.
0.
0.
0.
0.
0.
0.
0.
0.
0.
0.
0.
0.
0.
0.
0.
0.
0.
0.
2.5179054666621982e-14
3.665131483342076e-14
5.34835329251291e-14
7.826003132691002e-14
1.1486672017978022e-13
1.6917876277567875e-13
2.50136774282718e-13
3.7144013749018653e-13
7.35555428954232e-12
1.2572526767333662e-11
1.9742116860078934e-11
2.9535075405962586e-11
4.21134744979646e-11
5.737551332150341e-11
7.443361099017718e-11
9.097507074549303e-11
1.0266236817487797e-10
1.0289616236212443e-10
8.326111022112051e-11
1.7782248903894376e-10
1.5055765615017036e-10
1.7424118816984675e-10
1.7550708139737928e-10
2.0503452657202414e-10
2.7075123518954197e-10
3.629705325079927e-10
4.8608299764341e-10
6.841208521499612e-10
1.0287693619687473e-9
1.365949318919973e-9
1.4616218145337184e-9
1.6151568483303918e-9
1.9411626764750847e-9
2.5201682443450185e-9
3.5127605005890807e-9
5.272287353358618e-9
8.632991229562518e-9
1.556892055298248e-8
2.5726964804637523e-8
1.5115218661624266e-7
1.0467748505902195e-7
1.3149860877125293e-6
3.333979838361659e-7
1.7276016266059094e-7
9.22489311826768e-8
4.4806745636880295e-8
1.247393223016384e-8
1.4646985124827408e-8
2.914589446473676e-8
1.664661696263805e-8
1.1504043596194048e-9
1.160083393857666e-8
4.265981996144565e-8
5.1257227671598365e-8
3.215427634328986e-8
7.146767180592773e-9
1.2146839532201264e-8
9.063790317399476e-9
7.231892329005576e-9
6.243483511399275e-9
2.152992877293283e-9
3.580770393753356e-9
9.565264128041097e-9
1.851693828699103e-8
2.764640331895753e-8
2.3910288808659853e-8
1.5789371426884395e-8
7.400497790857148e-9
3.029732378124529e-9
2.2566048505134587e-8
1.3397476412945578e-7
2.5071502354865104e-7
1.831620097503309e-7
2.1159611962096061e-7
1.6483111275284353e-7
8.19900531664977e-8
1.4393999735547949e-8
1.9380501674516843e-8
8.98558839091496e-9
2.5538308341940665e-9
1.0601845322963184e-8
2.1200629627466083e-9
5.146294831517104e-9
6.772432650527996e-9
1.4189268768194613e-9
7.091910399199678e-9
1.2764720603390187e-8
1.0507466032437093e-8
9.07039761124865e-9
8.101005081456428e-9
2.652858296656453e-9
4.073443214610114e-9
1.0629646104193256e-8
1.4620067894152789e-8
1.4231507145364518e-8
1.2141496597826572e-8
9.19193789990102e-9
5.479687159002565e-9
4.1728778787719724e-10
8.332022508662345e-9
1.5860438508858607e-7
8.908697230752939e-8
7.177953622394271e-7
4.501412243192631e-7
2.8887322993550816e-7
1.9125296008762994e-7
1.1817940171838401e-7
6.52122396249175e-8
2.4498499231353135e-8
3.6570224453199504e-9
1.1026507278612147e-8
1.3139031160837926e-9
2.165267655607173e-9
2.6663354886542874e-8
6.495379436943286e-8
5.7435523758655563e-8
2.665657771789993e-8
7.1216677343735226e-9
1.2223058117150157e-8
9.025276316704152e-9
7.563233024730278e-9
5.450084504341608e-9
7.091030379385511e-10
6.600138160021295e-9
1.4128336262277947e-8
2.5752500674236236e-8
3.442100337043634e-8
2.575281677691944e-8
1.4439464174569206e-8
2.9028601858597955e-9
1.3111239397115298e-8
1.6392938786337974e-7
3.357139103600729e-7
1.994070633588483e-7
2.85993098200721e-7
2.5029676022151496e-7
2.2993169981753552e-7
2.098358922886993e-7
7.194126185658517e-8
1.1742178676533855e-8
1.197555690632309e-8
2.2232034854887998e-8
3.608006815913108e-8
5.063636788488077e-8
2.4446182477563295e-8
1.985088815929327e-9
1.9310430627364475e-8
2.228733451550737e-8
1.7637982102091855e-8
1.6091505695097664e-8
1.2960173531232031e-8
8.543998221457936e-10
1.1312925926435405e-8
2.156809488143549e-8
2.474430400355905e-8
2.3293935986739093e-8
1.9818975509831946e-8
1.484941573182304e-8
8.192603067533873e-9
1.952976400422933e-9
2.2616921799777258e-8
7.58125758597729e-8
3.0712498928062954e-7
4.1577365579429844e-8
1.6722197806608013e-6
6.792270309175839e-7
3.8422198029966037e-7
2.224530591711254e-7
1.1809582094336326e-7
4.836282795681804e-8
4.848249797718561e-9
3.412065141431272e-8
2.0887514353560587e-8
3.7801848869318746e-11
3.2594655571731636e-8
8.753644735146198e-8
9.167143890051634e-8
4.869263811623287e-8
8.552812774792267e-10
1.8948186885080527e-8
1.4362339944490735e-8
1.1766980050554244e-8
9.785742750048361e-9
2.039753495789713e-9
7.290780340855158e-9
1.8123941563239076e-8
3.4656316470071235e-8
4.447596799260992e-8
3.451139628690964e-8
2.2090959386547465e-8
8.235488999870011e-9
1.3227436093555188e-8
6.5562305476001e-8
2.3068054641457336e-7
3.2896992400588614e-7
5.105096069111499e-7
4.3347173082256895e-7
3.308821347139826e-7
2.829662655809045e-7
2.285439180709621e-7
4.353974617854397e-8
1.221505985190885e-8
2.170957437460733e-8
3.504698995459531e-8
4.756114651313842e-8
8.30312115190296e-8
4.2816711462808475e-8
1.0580596096142902e-8
1.366777663418977e-8
2.4549568644060337e-8
1.9393378951652013e-8
1.6859909681774732e-8
1.5118541582861076e-8
4.513050470661315e-9
8.345872507558821e-9
2.0521133562298334e-8
2.8100074070073686e-8
2.783836105661984e-8
2.4047774449980627e-8
1.8431305030189124e-8
1.1343634567064422e-8
1.862704027747648e-9
1.40412975211163e-8
2.664681791123957e-7
2.44972175030729e-7
1.011462729737239e-6
7.247238487304882e-7
4.791617634103783e-7
3.2260251629546046e-7
1.993238046149395e-7
1.0788932233722045e-7
3.813834184294171e-8
8.73539956331022e-9
1.9336247439587846e-8
4.372618166415229e-9
2.510305021597104e-10
3.0930742641853e-8
9.587191196933292e-8
9.47975665939101e-8
4.2230475094400986e-8
4.725683111927015e-9
1.6334158999470112e-8
1.2286181528814231e-8
1.0014650394574824e-8
7.546306361374249e-9
6.900966998359797e-11
7.684226329505273e-9
1.7010138306542874e-8
3.2039308592926e-8
4.8598554102332863e-8
3.833467110245675e-8
2.111785698531999e-8
3.6936770418906748e-9
2.1273829584670554e-8
2.3747316662640444e-7
4.477274396054125e-7
3.270267522922588e-7
4.3395222513200364e-7
3.7957798919461956e-7
3.384840132819821e-7
2.996502716587538e-7
2.838896815559414e-7
2.578192232339244e-7
1.2040275795420227e-7
9.291247229364394e-8
2.1004878697707312e-7
1.430010609344398e-7
5.3441400797456e-8
2.4896111956318664e-9
3.897070684473038e-8
3.6794140467813984e-8
2.9663325693457854e-8
2.78786859525183e-8
2.000187801557208e-8
2.561790787064654e-9
2.2758783199944892e-8
3.679258672039498e-8
4.0268171978805114e-8
3.807170441691098e-8
3.2628627933782645e-8
2.454775500064259e-8
1.3557064138801346e-8
3.205672137478152e-9
3.692938608814537e-8
1.240743656435974e-7
4.974807003251453e-7
1.2792846068657254e-7
2.4496161551474346e-6
1.0306677212309794e-6
5.825331656446137e-7
3.32836867261037e-7
1.696731531151831e-7
5.917274188893129e-8
2.6827518437410586e-8
7.22117179553519e-8
3.7380864135127965e-8
8.055362424053899e-9
2.7443870902098376e-8
1.0905792467510586e-7
1.40691835684547e-7
7.902859646135966e-8
1.0817508679615398e-8
2.1976078264474963e-8
1.8429217805838346e-8
1.4519477471348857e-8
1.2218422753994112e-8
4.417004717461897e-9
6.67477609159195e-9
1.856407951352114e-8
3.7444118901950645e-8
6.030704278038552e-8
5.0599974205816825e-8
3.214390754131292e-8
1.2496330255023271e-8
1.7234506097815193e-8
8.872297662875756e-8
3.063371352713537e-7
4.1993607956054253e-7
6.982634566729154e-7
6.035470991333112e-7
4.641896422203689e-7
3.798650190908953e-7
3.1769031254970406e-7
3.129688535446696e-7
1.5886951117662952e-7
7.901557193215178e-8
8.206038019742603e-8
2.2672459961048485e-7
1.8355465493413408e-7
7.781955314344123e-8
1.525089567972416e-8
3.191413695141239e-8
4.049668574637169e-8
3.160049563154318e-8
2.8832317629332677e-8
2.4014823837374667e-8
2.3413908691295143e-9
1.9003739162813903e-8
3.671398961914665e-8
4.421222063282179e-8
4.307715151425357e-8
3.7479676687805065e-8
2.888699696325987e-8
1.773945825775898e-8
2.592659154867216e-9
2.2835933462304665e-8
4.236901864151305e-7
4.26083762372566e-7
1.5195571503883723e-6
1.107612549040916e-6
7.258663940591764e-7
4.823207037032525e-7
2.885245650996196e-7
1.4301986964114565e-7
3.0601717370346585e-8
4.207195445103626e-8
4.7441590761719985e-8
1.4335791577489017e-8
1.0786253617169794e-8
1.2627405233004528e-8
1.0735895388744166e-7
1.4730082620887142e-7
7.53208253512211e-8
9.527312665647676e-9
1.745513857717588e-8
1.5013931428922952e-8
1.1602357744793404e-8
9.257516605944149e-9
2.1564761484220405e-9
6.317687210254794e-9
1.532081720841612e-8
2.9633716489965584e-8
5.22395127335489e-8
5.96468848525503e-8
3.331557484677025e-8
7.458053247876281e-9
2.720458959729702e-8
3.129295902215272e-7
5.727244291444381e-7
3.742387151080336e-7
5.332788724799395e-7
4.876816410491824e-7
4.4143321397053645e-7
3.835464008199435e-7
3.326054109998359e-7
3.2177020039063586e-7
3.5308319184389857e-7
3.024729448132984e-7
2.8701084392665554e-7
1.8409960197427084e-7
6.609679553308476e-8
1.0535438431789524e-8
7.142664783197384e-8
5.609734591397413e-8
4.820612507483898e-8
4.6217411432070525e-8
2.2775589002650875e-8
1.510033241402577e-8
4.267207271711645e-8
5.632683558995862e-8
5.9330645645825836e-8
5.6394575772810954e-8
4.8646678675443027e-8
3.663480138559949e-8
1.9980346984515383e-8
5.403706883918353e-9
5.495424105571354e-8
1.7843583530428352e-7
7.959510725893209e-7
2.3034409765752856e-7
3.5988672412806957e-6
1.527046967790889e-6
8.543380066742697e-7
4.760802817387997e-7
2.247721495962897e-7
4.592841417023596e-8
1.0923888934753887e-7
2.0269946537614674e-7
1.0720824289530745e-7
3.373042550844877e-8
1.8279257610360483e-9
1.0295185017365407e-7
1.9890218789587515e-7
1.3426314383229998e-7
3.753824058734492e-8
1.6314761262562046e-8
2.173150196550691e-8
1.659019053196553e-8
1.3639256403052198e-8
7.62173904379218e-9
4.009770853241813e-9
1.5361330272351153e-8
3.2191133123556656e-8
6.105931259987491e-8
7.762872669738491e-8
4.958855375577308e-8
2.0864912726665377e-8
1.9233592239976284e-8
1.1089949880859585e-7
3.812270042086922e-7
5.271858194111023e-7
7.771797375023669e-7
7.376014418844736e-7
5.917185029970385e-7
4.886092803234395e-7
3.9380056203677856e-7
3.41514772979097e-7
3.7347806050805013e-7
2.6446076970411844e-7
1.649835106243079e-7
3.0984919251539384e-7
2.2065823973218802e-7
8.924137162283989e-8
8.763268898208049e-9
6.899564894417039e-8
6.136294808722703e-8
5.063960738235518e-8
4.86255806213268e-8
3.056234015824392e-8
9.181696111490174e-9
3.9715975889429135e-8
5.82294966677215e-8
6.418091709180972e-8
6.237955312726568e-8
5.479707383395307e-8
4.2526582849421494e-8
2.613633466048664e-8
3.6644398429553272e-9
3.32786680073601e-8
6.704563151276741e-7
7.034576965022761e-7
2.2826522152064327e-6
1.69324396970237e-6
1.0942337710332279e-6
7.137141621409121e-7
4.0583263277139163e-7
1.6511507256195888e-7
3.5811978082555804e-8
1.7642918217417731e-7
1.6725941269549353e-7
2.5287108857946224e-8
3.336276377253169e-8
3.947696554694519e-8
6.995958246243144e-8
2.0040330374077826e-7
1.4268033406147752e-7
4.0992839814170544e-8
7.3229587970004575e-9
1.6164269393128506e-8
1.2345168758450274e-8
9.66538855970732e-9
5.019370873148368e-9
3.2404665006075917e-9
1.0782023690097916e-8
2.126862937103583e-8
3.880855758860055e-8
6.538375631327435e-8
6.142309262772443e-8
1.8094528630757543e-8
3.1743553867182706e-8
4.052028794807506e-7
7.004357301229195e-7
3.194154693058301e-7
5.500646094569615e-7
5.503151039759772e-7
5.271567363161285e-7
4.775207557835889e-7
4.209560508796929e-7
3.9190873675595783e-7
4.082899894264122e-7
3.9224178971762177e-7
3.3065950349987805e-7
1.7377537857378936e-7
5.7457752136590506e-8
5.225825877620245e-8
1.0860967912222933e-7
8.430044254304899e-8
8.010478436863963e-8
6.7096848723516e-8
5.011838048159471e-9
4.403356294701183e-8
6.967165525725767e-8
8.088196566931718e-8
8.433286003212419e-8
8.092180216418149e-8
7.036640499085159e-8
5.3219504219126295e-8
2.907730627286464e-8
7.151261765332819e-9
7.347834744889074e-8
2.2505770331499097e-7
1.3035138133765685e-6
3.854401935822997e-7
5.252711002465856e-6
2.2933085901492525e-6
1.2680020437990452e-6
6.831111178066276e-7
2.743912864458304e-7
6.68813670972209e-8
5.099096668686578e-7
1.026906925123494e-6
6.248947496597088e-7
1.3439055456083647e-7
8.992638762826632e-8
3.942833056810666e-8
2.225487431107375e-7
2.2688760550053248e-7
9.543216993727934e-8
9.698849551792799e-9
1.934431367192795e-8
1.752019073103184e-8
1.346858595188955e-8
9.745818557273556e-9
4.278020917325833e-10
9.41678106246896e-9
2.1039430251887216e-8
4.0831042474759185e-8
7.557888578769036e-8
9.086108229751802e-8
4.154529839623938e-8
1.5464576450346206e-8
1.299125004591324e-7
4.594301371213297e-7
6.617039818303543e-7
6.656957308228312e-7
7.743424516149202e-7
6.827493527402323e-7
5.976647911257538e-7
5.009649199718514e-7
4.306988379801474e-7
4.285813655827482e-7
3.754979017645712e-7
1.5981518409274464e-7
3.349326790099239e-7
1.991001782375263e-7
7.550641172538947e-8
1.9466193809691767e-8
1.2145995959197472e-7
9.089789844518743e-8
8.4851632828043e-8
7.557180212187529e-8
1.235645967031915e-8
4.128720305678159e-8
7.060497101289027e-8
8.49891281683116e-8
9.086722037828025e-8
8.916230024922881e-8
7.939940533935048e-8
6.240780531813599e-8
3.898027961956515e-8
6.808348754608622e-9
4.381899069965978e-8
1.0980432222398761e-6
1.2010287763331791e-6
3.4310967596060036e-6
2.6734414905571665e-6
1.70811253724062e-6
1.093199451860627e-6
5.667230914542808e-7
8.689571171996215e-8
4.946594478913086e-7
1.2198189641912746e-6
9.006016772695248e-7
3.7408133257901424e-7
6.079587126875441e-8
9.354515229074434e-8
3.1483362617623286e-8
1.441109005977193e-7
2.36031814825024e-7
1.2170236585021595e-7
2.3626232382032906e-8
6.297028447176473e-9
1.112205015636901e-8
8.381695736821294e-9
5.972783362595164e-9
1.0164989924601567e-9
4.7511933577441446e-9
1.0509592372923098e-8
1.905985995354236e-8
3.2612066492764913e-8
5.186790528356023e-8
6.071025977633019e-8
2.610602896456229e-8
5.859237239330781e-7
5.800990827383919e-7
1.4647669376097836e-7
4.1352816995808564e-7
4.943022713529486e-7
5.358233188050965e-7
5.378001014383678e-7
5.089381598590635e-7
4.70505164046011e-7
3.842962800783812e-7
1.8382111875785122e-7
2.1705024524459494e-7
1.0538696183622974e-7
2.2780013363312343e-8
1.6916075005809638e-7
1.4380494042302938e-7
1.348165085190105e-7
1.2544987878415212e-7
2.1499408895074853e-8
5.535591894093156e-8
8.696599361568517e-8
1.0382979761597845e-7
1.1551785268923642e-7
1.2134546911949008e-7
1.1812462595634592e-7
1.042601788060946e-7
8.028038857942573e-8
4.5885081907766996e-8
4.354951766103852e-9
8.806054902656576e-8
2.532242425724349e-7
2.2897794970409982e-6
7.121906869913413e-7
7.622439849471658e-6
3.653467291565319e-6
2.014333358592214e-6
1.038986582461241e-6
2.0291235438837297e-7
1.190143328034175e-6
2.9194696100763607e-6
1.7092021907315192e-6
1.5496379604760802e-6
4.3407664445587507e-7
1.5754883353575187e-7
6.591152547752773e-8
9.254229199721442e-8
2.6757354598686777e-7
2.365486743574284e-7
6.785404109470173e-8
6.510200880719564e-9
1.1707655838462943e-8
1.1361015444721578e-8
8.384688897125687e-9
4.67747431544809e-9
2.249390813621928e-9
8.708718062177631e-9
1.701745985374124e-8
3.081487324827455e-8
5.4288103232533095e-8
8.625555977568118e-8
2.3328873903783016e-8
1.3925131240203543e-7
6.146545735988304e-7
7.474454374884268e-7
3.102401528288143e-7
5.859122464797032e-7
6.378748492073545e-7
6.432442121137722e-7
6.008708919199181e-7
5.376253955339074e-7
4.41839787167584e-7
1.8355731196945028e-7
3.158514035389245e-9
1.3862088672683568e-7
9.373405279685902e-8
3.436099778278144e-8
1.1352490612603655e-7
1.5472533190568645e-7
1.456586429535732e-7
1.362920406963062e-7
1.3144979479223656e-8
6.43878193506782e-8
9.335597010389413e-8
1.1035749522919687e-7
1.2434548839233737e-7
1.3364459447157414e-7
1.3390524974469428e-7
1.223489653193483e-7
9.927524085085255e-8
6.571678120054592e-8
1.9528914401654594e-8
4.8723427861606215e-8
1.971176806093119e-6
2.391628313619744e-6
5.140796324216628e-6
4.629536623138288e-6
3.0059353944300392e-6
1.9496856973486687e-6
7.296320341355866e-7
2.001992009151893e-6
2.6357392783890113e-6
1.9901562459863385e-6
1.925112126011872e-6
3.0089726938509258e-6
1.077097614375111e-6
7.831228842065168e-8
2.624621976082643e-7
1.372475427267622e-7
5.0948930095895815e-8
1.338457965246331e-7
1.0487718427651364e-7
2.1664412037580834e-8
3.2889914240206077e-9
2.8258747991387844e-9
3.536253161803436e-9
2.4394594706902525e-9
7.906611653025313e-10
1.8019167182523814e-9
4.153952732838994e-9
7.249043089251948e-9
1.1778772593238392e-8
1.764247604178159e-8
2.0109465101816925e-8
1.0840277869669765e-7
1.413580885700485e-7
1.6864552432236273e-8
1.110547859130245e-7
2.0102494979549506e-7
2.8373673575613603e-7
3.3899571475790975e-7
3.155640386884305e-7
2.0331989359215248e-7
6.965553150918253e-8
2.7477451075816394e-8
7.043715571623933e-9
4.979050717873631e-9
1.0899713158462523e-7
1.9700446095718499e-7
2.265642007087073e-7
1.5101168607705072e-7
8.398347036235613e-8
1.3001618401141022e-7
1.357046186545583e-7
1.4480946058659703e-7
1.6067716504704743e-7
1.7854646092230455e-7
1.9142583645885058e-7
1.9245470639655457e-7
1.7745457213583256e-7
1.456472442612258e-7
9.684310842959614e-8
2.6988753001778665e-8
7.669030607913884e-8
2.435506645096677e-7
4.665471677528577e-6
2.2138194359494e-6
0.00001071324482553528
7.071121982478861e-6
4.24737210406449e-6
2.233453600114957e-6
2.3256573746488346e-6
2.3326120981258076e-6
2.6919338393472785e-6
4.81200714954718e-6
3.57384528753341e-6
3.337254640558641e-6
1.330225393865429e-6
3.0028883106309955e-7
4.620779235883756e-7
2.2758497847519343e-7
3.131810555185236e-8
9.141167677065596e-8
6.523588099692515e-8
1.4355141262138076e-8
2.479340115358946e-9
1.8842376311150205e-9
2.7724467129644e-9
1.9136473465153163e-9
4.3280648720436833e-10
1.900430535896583e-9
4.084570195898566e-9
7.033974354367632e-9
1.151954381774994e-8
1.8088313242648476e-8
2.219715201422477e-8
1.0062216242042376e-7
1.1808901644071831e-7
1.6437829784498414e-8
1.0272729555776265e-7
1.9633699760633745e-7
2.774821993644399e-7
2.914017629824578e-7
2.002693481300512e-7
7.3780654244508e-8
2.568009067602028e-8
7.137773174818588e-8
3.464823930867607e-8
3.651932042387276e-8
1.2473736212993181e-7
1.5875418558883213e-7
1.529836581690717e-7
7.967614702217689e-8
1.7607150962808365e-7
1.998081931705043e-7
1.838941180012145e-7
1.7997753112606822e-7
1.9116853641143802e-7
2.1074359120153237e-7
2.3109229930652657e-7
2.43722014687976e-7
2.403634012754139e-7
2.160820200539458e-7
1.7029870230821696e-7
1.0319253278548829e-7
1.0697707330241396e-8
4.15713306082322e-6
8.232310457150658e-6
6.444955189986612e-6
0.000010218596920213287
8.80962453365762e-6
3.6765996287061206e-6
2.455868369040679e-6
3.2636179379819506e-6
5.0374760392343415e-6
9.417034780514755e-6
1.5281292047586496e-6
3.7500753070410453e-6
1.7300559354866635e-6
1.0123840124389954e-6
8.062534281312111e-7
7.992519975796387e-7
1.9349135324099075e-6
5.7547861234977196e-8
1.59230634679136e-8
6.498374749643862e-9
9.943803087036013e-9
2.6815514923292413e-8
3.179248056878665e-8
8.157241393371328e-10
2.9518785074205644e-11
6.186678290417286e-13
0.
3.2052430891332546e-14
4.461429657598124e-14
5.2141242133012825e-14
5.685428221000851e-14
3.5506600789722557e-13
3.2139684080486485e-13
4.265646332634405e-13
5.969527886697893e-13
8.47453470773127e-13
1.1892237010578844e-12
1.6184716725851985e-12
2.1107969179575354e-12
2.611361032990536e-12
3.011544511953481e-12
3.120568976372241e-12
8.645877236504688e-12
1.0429115802248385e-11
9.370785008657768e-12
5.58624430425294e-12
2.5195802459161287e-12
1.0097803460599699e-12
3.553724001406529e-13
8.127159520473759e-14
3.8064251935760073e-14
9.982550385448494e-14
1.436703999417262e-13
1.8548958416383038e-13
2.320110148751986e-13
2.867689788178347e-13
3.5240598638886734e-13
4.315946376479064e-13
5.274467293486566e-13
6.437383649944384e-13
7.851675260254889e-13
9.575944079124285e-13
6.494883496639374e-11
1.677106805368871e-11
1.1450188915546692e-11
1.0357747393423275e-11
1.0549225424080986e-11
1.1354961890971167e-11
1.2559276574825334e-11
1.408865420232795e-11
1.5928500864177022e-11
1.8094629706699038e-11
2.0622194940757754e-11
2.0988521642725245e-11
2.3400375851571365e-11
3.1591662972409366e-11
5.0336030020949473e-11
9.060691387633421e-11
1.8489500621731937e-10
4.590822828325677e-10
1.7686487046525885e-9
1.1220414430079144e-8
1.0055344256263686e-8
8.516130462202937e-9
4.301063921328223e-9
9.54555677785181e-9
3.138439787619865e-9
1.1395030127678712e-10
3.450303542455555e-14
0.
0.
0.
0.
0.
0.
0.
0.
0.
0.
0.
0.
0.
0.
0.
0.
0.
0.
0.
0.
0.
0.
0.
0.
0.
0.
0.
2.261409384731925e-14
3.290924754666967e-14
4.7998352832919264e-14
7.018600308836221e-14
1.0293238404707207e-13
1.514604245262292e-13
2.2370383110425358e-13
4.472599980109873e-12
7.344775225388024e-12
1.1252869014462009e-11
1.665295904787699e-11
2.3854011134436636e-11
3.320735038585067e-11
4.489810913480633e-11
5.862458539030523e-11
7.312705753584407e-11
8.562330042304522e-11
9.135597261958959e-11
8.356612171868456e-11
1.428550289356009e-10
1.221385409838108e-10
1.4287375146243653e-10
1.422708421373856e-10
1.677999677074329e-10
2.2034420704085442e-10
2.9102850645893566e-10
3.8539186473010305e-10
5.439155774629995e-10
8.43498445061935e-10
1.2500156734566661e-9
1.4208139921688553e-9
1.5624667778015006e-9
1.8488322571539592e-9
2.3588782312984877e-9
3.2267475778494332e-9
4.7386948749428e-9
7.554504693009612e-9
1.3272442181542725e-8
1.1481192337918282e-7
2.898680815456037e-8
8.890355645970595e-7
3.3226031004425673e-7
1.8682742013177694e-7
1.1074738826269154e-7
6.158308342990067e-8
2.797918156035606e-8
1.4239798981426735e-9
1.510401498897042e-8
1.2971291900195663e-8
1.6959751039558313e-9
2.4463225829756166e-8
5.0681854407716705e-8
4.421713191900387e-8
2.3856625126568887e-8
4.466908451254347e-9
1.1984460884089406e-8
8.802713241941871e-9
7.503018487972513e-9
6.0271618304677654e-9
3.211160878781722e-10
5.898696334592403e-9
1.3523524294600506e-8
2.3644000639564373e-8
2.5422621630983013e-8
1.9571927926918502e-8
1.2690200123919118e-8
4.7119345019393275e-9
7.877947429838068e-9
3.920556831152435e-8
1.2872638452113363e-7
2.124916493527557e-7
1.858759749823116e-7
1.6751087720410257e-7
8.483657142788186e-8
2.22499846505632e-8
2.6889877566944938e-8
1.588208080728534e-8
4.826244738471379e-9
4.051374718171704e-9
8.93759654609883e-9
1.5694228446310546e-9
6.700891404445434e-10
1.66985021566723e-9
7.07797518549758e-10
3.1265162559703313e-9
7.912199727708361e-9
7.4334602327358164e-9
6.1800791943343176e-9
5.639737607285741e-9
2.8077219590796966e-9
1.5855640115897563e-9
5.849644891607052e-9
9.67791266677873e-9
1.009574236388508e-8
8.678993206076857e-9
6.606093675683891e-9
4.112070014837145e-9
1.003950844719954e-9
3.6568498125907078e-9
1.2816990159778381e-8
1.4147932632679437e-7
2.4420996949890338e-8
7.926386700195567e-7
3.9613132792078637e-7
2.3864368855057476e-7
1.499920978532575e-7
8.841155086322445e-8
4.5383853680923606e-8
1.2168853827549091e-8
9.714281971136657e-9
1.2045357222188223e-8
6.5858315318712966e-9
3.7655096123669894e-8
6.254601253325221e-8
4.9020768700460346e-8
2.3502741674914174e-8
1.172166119173752e-8
1.3506065087906323e-8
1.0195160818974902e-8
8.90520500130129e-9
6.534168169801195e-9
8.289781240728858e-10
8.43896467320884e-9
1.8386413359318843e-8
2.9040391681394016e-8
2.73317275339963e-8
2.0668219039036275e-8
1.3075817709730598e-8
3.422003708125943e-9
1.4464079915463967e-8
1.3369420202663415e-7
2.412696765170197e-7
1.7587136878072624e-7
1.9756140380326875e-7
1.495992178097447e-7
4.993543340218204e-8
2.1023307460007782e-8
1.9896378976074155e-8
8.811031639758605e-9
2.3159475849388357e-9
9.750205582932229e-9
1.3560286132984484e-8
6.8335914454861406e-9
6.966738972228749e-9
7.507180603039059e-9
2.5680431075662623e-9
3.3561584632581473e-9
8.311491811344457e-9
7.122382381507799e-9
5.876254807401173e-9
5.209352412599948e-9
1.8831284719627704e-9
2.314865410291583e-9
6.5814792036335315e-9
1.1815963388946517e-8
1.392329574392829e-8
1.1611078358564573e-8
8.172808544710285e-9
4.517510629977936e-9
4.4597229073396493e-10
5.105864435820801e-9
1.3380102368353153e-7
1.5414805126993194e-7
4.7441548512321123e-7
4.132098532482821e-7
2.979643797130476e-7
2.168770517833921e-7
1.4676067607359048e-7
9.050190958976675e-8
4.587135403954203e-8
1.205033376460629e-8
4.306750477655272e-9
2.769496811485447e-8
6.761080375473293e-8
7.345179843112411e-8
4.5982991283939787e-8
1.2478548395377383e-8
2.0578330643254416e-8
1.526681430316867e-8
1.2420385793344692e-8
1.1173442769305313e-8
5.451122938995754e-9
4.887817533301282e-9
1.5953196115276814e-8
2.9321030279042634e-8
3.1960249152516064e-8
2.68111462491622e-8
2.008484727689221e-8
1.1564852952331888e-8
2.8043164923103427e-9
4.1864964742677767e-8
5.592943097709727e-8
1.8467473578781555e-7
2.0356435360671476e-7
4.2766300869845126e-7
2.3857412372778026e-7
1.0681503946436101e-7
1.8304907959062254e-8
2.197494454526869e-8
1.0676952503267327e-8
8.846621528922615e-10
9.958609505917903e-9
1.4617193984876647e-8
5.431810769739147e-9
1.2027165818411345e-9
3.3481088910750905e-9
2.308110618057792e-9
1.5623508324812189e-9
7.095023339736634e-9
7.919093080202684e-9
6.379595145769201e-9
5.761437255909841e-9
3.798932568666649e-9
6.218716985278988e-10
4.772631094172896e-9
9.489195668401915e-9
1.1803841238961421e-8
1.052969788274426e-8
8.099242353744452e-9
5.246144424721818e-9
1.9494649726702863e-9
2.4889049490867697e-9
1.0243994647268811e-8
1.4224127190267956e-7
7.432668597327156e-8
6.825591503400624e-7
4.20314015823153e-7
2.6774673763946183e-7
1.767259773853333e-7
1.091033961230333e-7
6.015001501076721e-8
2.2379110121030705e-8
3.908609976245883e-9
1.0865409108454298e-8
1.2004358359889929e-8
4.794860948954231e-8
6.840388360668317e-8
4.956689774805326e-8
2.1155817670737878e-8
1.5833510477078305e-8
1.4233454768022415e-8
1.0990179507385358e-8
9.744948958818877e-9
6.491777214628755e-9
1.9371574381861647e-9
1.0596036928171884e-8
2.2170286763661828e-8
3.118791460796916e-8
2.7499835106177928e-8
2.0697417944075054e-8
1.2803526015991611e-8
1.836655077734323e-9
2.1517970382372154e-8
1.4384764311741744e-7
2.397061655446347e-7
2.1553005912395313e-7
2.1401091966133733e-7
1.5762720180642389e-7
4.351593513188628e-8
2.1463121506970246e-8
1.8817332577960235e-8
7.395442820532318e-9
3.743207590036041e-9
1.0924205507331325e-8
1.4636304014812398e-8
7.751630899564387e-9
7.598527865222509e-9
8.348138076137759e-9
3.058677865827859e-9
2.9064155625261923e-9
8.202007233209365e-9
7.207923549373373e-9
5.88618408213683e-9
5.251287770444874e-9
2.120359902239863e-9
2.087288514661895e-9
6.2505862236047325e-9
1.1498238080836538e-8
1.4232775672104069e-8
1.2085762393974332e-8
8.551193740201473e-9
4.8081534933970755e-9
7.334865494716673e-10
4.6395151114878535e-9
1.33566536872785e-7
1.679797254082464e-7
4.504791720419958e-7
4.1307593741867226e-7
3.0393414938131693e-7
2.2452442453697443e-7
1.539353172223788e-7
9.606941882471775e-8
4.974022060278989e-8
1.428540382304369e-8
3.638572169743119e-9
2.993409939536664e-8
7.022314068046707e-8
7.43691753258748e-8
4.587024846917793e-8
1.1326933237472509e-8
2.0903746592130275e-8
1.5441433023985407e-8
1.2625916172618646e-8
1.1342471266455056e-8
5.29797644569586e-9
5.265782105176805e-9
1.6673323007744843e-8
3.0154788242351445e-8
3.2148794602257114e-8
2.6885619959538538e-8
2.0111808548400695e-8
1.1409103622518567e-8
3.7786709075815525e-9
4.655058357380017e-8
5.3729486402071075e-8
1.8733067399031027e-7
2.013767278155339e-7
4.406147671247465e-7
2.3943448385049194e-7
1.0241728789193766e-7
1.9049269277332805e-8
2.171050695734839e-8
1.0422663147963608e-8
1.0133427344509376e-9
9.953725265351314e-9
1.4510438137244968e-8
5.35620789121922e-9
9.850870242044585e-10
3.1102522353029994e-9
2.207426675811941e-9
1.5697295904307737e-9
7.059051413857726e-9
7.923852384974729e-9
6.382640441836056e-9
5.763724035338018e-9
3.818992017168065e-9
5.978887455737322e-10
4.733348659923929e-9
9.425532990987031e-9
1.177709537019912e-8
1.0534395504015954e-8
8.112375661272905e-9
5.2662567648165226e-9
1.9906240308483062e-9
2.3846408108980628e-9
9.944416075843383e-9
1.4201893141392066e-7
7.703504935171254e-8
6.754106277324876e-7
4.211290423853496e-7
2.69089610803603e-7
1.7805324368121142e-7
1.1008949422671862e-7
6.067929322641371e-8
2.245725831092051e-8
4.215896642752579e-9
1.1385347635003882e-8
1.1723635077584156e-8
4.769714477798424e-8
6.839101806026033e-8
4.965684024596322e-8
2.1265952075349984e-8
1.5630752485864967e-8
1.4174647474372009e-8
1.0935666251043477e-8
9.684458393546254e-9
6.469743824730793e-9
1.8931559089057743e-9
1.049874311770189e-8
2.203582160712041e-8
3.1171460252502695e-8
2.748344355581568e-8
2.06695750012842e-8
1.2768701361026526e-8
1.7360384916872903e-9
2.2038133687786367e-8
1.431132965102467e-7
2.378065378746675e-7
2.1319594830820085e-7
2.1121328689258683e-7
1.5463301271102023e-7
3.810239781487049e-8
2.2214660682549722e-8
1.8944299670849436e-8
7.595218721156304e-9
3.3795860249797786e-9
1.0446133148393885e-8
1.405109035948812e-8
7.217605727479774e-9
6.80757690682068e-9
7.763435381096678e-9
2.8033811541274243e-9
3.0251104970713785e-9
8.223890037392608e-9
7.1963306091843905e-9
5.890021473190994e-9
5.2543883946162784e-9
2.079706428603058e-9
2.1257893409346875e-9
6.294888271347405e-9
1.1501526535772483e-8
1.4102130727673895e-8
1.1959229330623105e-8
8.469772826663546e-9
4.769414034050648e-9
7.408037742761324e-10
4.558971917768355e-9
1.3328306219742427e-7
1.6820014564587917e-7
4.4989936392375284e-7
4.1336183538295707e-7
3.040748519490424e-7
2.2456482630035153e-7
1.538244237432291e-7
9.571260822656616e-8
4.90714304501592e-8
1.3393578615553752e-8
4.506808983515759e-9
2.88874034078116e-8
6.92562149232842e-8
7.420322062838509e-8
4.605793906525634e-8
1.1930332107564352e-8
2.062327120759752e-8
1.530455435236367e-8
1.247158469884124e-8
1.1195436771246167e-8
5.347022190865441e-9
5.050944931233194e-9
1.627214592838735e-8
2.9801354982923565e-8
3.209829918335244e-8
2.6831172003766854e-8
2.006271352871797e-8
1.1390801546763187e-8
3.783708319717476e-9
4.6768905482432644e-8
5.264911584162094e-8
1.8494151952520195e-7
1.9999851016027876e-7
4.2964519157885015e-7
2.340111121225777e-7
9.452583534789147e-8
2.034827843442189e-8
2.1767791335523614e-8
1.0538605859507864e-8
6.532854408136865e-10
9.369717013396365e-9
1.3753688079431162e-8
4.881023606444462e-9
4.55343301986499e-10
2.587991094462383e-9
1.8960611204484152e-9
1.7239599654587172e-9
7.1027007197264425e-9
7.886855016013106e-9
6.364499408287661e-9
5.759651842700512e-9
3.7650035048332846e-9
6.496891232209502e-10
4.772546416189604e-9
9.395259703361678e-9
1.1591860415045177e-8
1.0352445946543321e-8
7.977488025024329e-9
5.180739122550316e-9
1.95886248482581e-9
2.3381614106612697e-9
9.72890790039168e-9
1.415916990497044e-7
7.607992535400741e-8
6.747646921031651e-7
4.2027589651236244e-7
2.6821991453279675e-7
1.7727953294753487e-7
1.0937172223382468e-7
5.98935414968865e-8
2.14885920698955e-8
5.2980107558424484e-9
1.2318331109114461e-8
1.0708554340607231e-8
4.62832290062993e-8
6.77985804171542e-8
4.97301181942406e-8
2.1677636596567555e-8
1.4980444279625215e-8
1.4011017469088424e-8
1.0773469301475678e-8
9.511525781765803e-9
6.444522355826542e-9
1.7176198455027285e-9
1.013472598094651e-8
2.1452389431246335e-8
3.096383905594662e-8
2.7433574561569072e-8
2.0615824764958116e-8
1.2742224452052558e-8
1.765016424423441e-9
2.198191816802188e-8
1.4098745317432162e-7
2.3515051311816755e-7
2.056183886698472e-7
2.053954068134666e-7
1.4920714458934127e-7
3.087152622334846e-8
2.3232585710780508e-8
1.920569919331477e-8
7.995455714024842e-9
2.7367178280805573e-9
9.658835670952538e-9
1.3121799877242879e-8
6.3655444757504676e-9
5.6227856575369956e-9
6.850848603134396e-9
2.393622029732166e-9
3.2284530649817117e-9
8.252408571902618e-9
7.163946431954325e-9
5.888667238908108e-9
5.248588360945648e-9
1.996081029476025e-9
2.1993379072321287e-9
6.37963007035004e-9
1.1513135797430154e-8
1.3866249365355936e-8
1.1719639991468445e-8
8.307600285171683e-9
4.6812513186768884e-9
7.248468907219583e-10
4.477403803766756e-9
1.3277527339423775e-7
1.670296372365803e-7
4.508754362455802e-7
4.134816805681944e-7
3.0349242960263996e-7
2.237370245742912e-7
1.5287056498741095e-7
9.459120835035614e-8
4.768387094523572e-8
1.1852049377945785e-8
5.862816675135534e-9
2.7138172445990408e-8
6.752976000265202e-8
7.379928221267555e-8
4.630020600937571e-8
1.2880518229471127e-8
2.0153297039101453e-8
1.508083219121374e-8
1.222357646085305e-8
1.0959606061119691e-8
5.420236960255469e-9
4.710288906184073e-9
1.5622030653908822e-8
2.916251637698995e-8
3.1988869083208345e-8
2.673221967149638e-8
1.9978608438586527e-8
1.1373664112779795e-8
3.6923313670102594e-9
4.6602771646544074e-8
5.126622806628731e-8
1.8112367770777797e-7
1.981219043407008e-7
4.119540800447041e-7
2.2562577335348623e-7
8.304540511760224e-8
2.2069907924131946e-8
2.18365558654427e-8
1.0700124554886944e-8
1.4503243603981598e-10
8.549043059369158e-9
1.270545433009712e-8
4.218368638752677e-9
2.5564140451314833e-10
1.8867489270900017e-9
1.4708924815468635e-9
1.932776190110024e-9
7.148520536778134e-9
7.82046743492373e-9
6.329153218528605e-9
5.744460289096222e-9
3.677611305993264e-9
7.239089335012218e-10
4.820828249354178e-9
9.328488329016539e-9
1.130472132170296e-8
1.0073925317474365e-8
7.769394847221412e-9
5.047495259139577e-9
1.906906803660354e-9
2.2746015536381464e-9
9.423790993997615e-9
1.4082703525120717e-7
7.427013740461023e-8
6.737790247642597e-7
4.185407146264003e-7
2.665770997693112e-7
1.7587474841711856e-7
1.0814608048168334e-7
5.865121249481259e-8
2.004262826263709e-8
6.872621201385636e-9
1.3668099639082455e-8
9.259693699954998e-9
4.421151781925087e-8
6.684658941397278e-8
4.976841808062128e-8
2.2233460032536232e-8
1.4015466419919755e-8
1.3768506538034836e-8
1.053896107771878e-8
9.262565469656465e-9
6.397115665841799e-9
1.4756106174529137e-9
9.623535364188544e-9
2.0606208810789896e-8
3.0613264700216954e-8
2.7348742894786136e-8
2.052983140730251e-8
1.2700234981458945e-8
1.816271504143001e-9
2.183848324044867e-8
1.3788624891661707e-7
2.3135608306684634e-7
1.946197957675911e-7
1.96928742967238e-7
1.4105066882565362e-7
2.124220624639501e-8
2.4517040686258252e-8
1.951652693313902e-8
8.510108579559048e-9
1.8803255344557916e-9
8.603912338474533e-9
1.1888790046150687e-8
5.217064940208932e-9
4.064247881127993e-9
5.645139223376761e-9
1.8473346475181123e-9
3.4913050927925227e-9
8.26776960892507e-9
7.107325341728824e-9
5.877848205446173e-9
5.228743656556108e-9
1.87469955498694e-9
2.2971855981296146e-9
6.482307206056483e-9
1.1487801716195058e-8
1.3507727051645389e-8
1.1370365714946779e-8
8.070109695041212e-9
4.551407710217056e-9
7.013620056134766e-10
4.357427499995127e-9
1.3189455867357748e-7
1.65024760260094e-7
4.5176139819333475e-7
4.1311841097453336e-7
3.0227933226848836e-7
2.2228588736584157e-7
1.513383379470767e-7
9.289819907864542e-8
4.566882061264244e-8
9.650150614113647e-9
7.801414319277427e-9
2.468842568682004e-8
6.500224116792499e-8
7.310500974705065e-8
4.65671820289825e-8
1.413051688677265e-8
1.943998538287528e-8
1.4758702966693898e-8
1.1874660591144593e-8
1.0623736315144607e-8
5.499285822434487e-9
4.2526638902368365e-9
1.4727245019640086e-8
2.8189831273695985e-8
3.1807615492534415e-8
2.6578358890656295e-8
1.984827102083091e-8
1.1343079870025191e-8
3.5550872654500844e-9
4.630516395570472e-8
4.936845547789975e-8
1.75706197165859e-7
1.9542527861567015e-7
3.867007654160634e-7
2.1333748687727514e-7
6.686327553665363e-8
2.418657916056893e-8
2.1852928722395325e-8
1.0866965663311514e-8
5.032342871379915e-10
7.47559027903713e-9
1.1346398504828995e-8
3.3526567662332227e-9
1.1486662593473562e-9
1.0021255719399235e-9
9.256832949231989e-10
2.1923636729282087e-9
7.176906371533974e-9
7.710197347307701e-9
6.267143879820703e-9
5.7090800999934544e-9
3.545509297004058e-9
8.205313052822177e-10
4.866403603908358e-9
9.187466430144264e-9
1.087805604008421e-8
9.669933884259857e-9
7.466429744522355e-9
4.85318956229969e-9
1.832232236225975e-9
2.1790409834620778e-9
8.976802717934746e-9
1.3951752584393846e-7
7.149064119876804e-8
6.713208817126753e-7
4.1548308668000656e-7
2.639097966495787e-7
1.736892799390378e-7
1.0631100766520757e-7
5.685240998057784e-8
1.7987664175003238e-8
9.116449477546187e-9
1.562874493255942e-8
7.258257128747127e-9
4.1289452181974194e-8
6.537477210923436e-8
4.972283774543352e-8
2.294558092465623e-8
1.2614894030293612e-8
1.3417785625681484e-8
1.0210876030615554e-8
8.915557663857104e-9
6.3099516839981044e-9
1.1584160936897018e-9
8.93676188098037e-9
1.942723687129527e-8
3.003003780747552e-8
2.721340009867057e-8
2.0397643467369603e-8
1.2633496853193055e-8
1.8881656527005523e-9
2.161736841125189e-8
1.3350161666414534e-7
2.259740792846964e-7
1.7920072878830393e-7
1.8484426569427237e-7
1.2876009372035408e-7
9.103449434901845e-9
2.6003574309706383e-8
1.9827680678294728e-8
9.123286089513483e-9
7.907304909164139e-10
7.244330993338139e-9
1.0318588062130104e-8
3.7292019520756564e-9
2.122099313546738e-9
4.13011296635447e-9
1.1500717294153287e-9
3.8123094151729e-9
8.24907362154364e-9
7.013041353880561e-9
5.8497712269708436e-9
5.182205195546018e-9
1.702061321227612e-9
2.422414601195368e-9
6.5944355971974336e-9
1.137790971419853e-8
1.2972377091912144e-8
1.087159985203925e-8
7.729796720669847e-9
4.365012233291916e-9
6.698386348649928e-10
4.178883297368463e-9
1.3041442833742202e-7
1.6180773865175807e-7
4.5201553330000953e-7
4.117930473750506e-7
3.000441078221947e-7
2.1990148929573415e-7
1.4898236652936855e-7
9.04109046537043e-8
4.2784551312470866e-8
6.518680688896397e-9
1.05914496900357e-8
2.1305445088414574e-8
6.133632834883519e-8
7.19371746970276e-8
4.682036050113215e-8
1.5717734349868964e-8
1.8345612355643234e-8
1.4300471669224567e-8
1.1392135690454495e-8
1.0152441874558261e-8
5.567429672975722e-9
3.655585730476381e-9
1.3525130792952609e-8
2.6718314432891592e-8
3.151203172241973e-8
2.634715312539134e-8
1.965144744814651e-8
1.1290997154480566e-8
3.3578856325744947e-9
4.5833767416570526e-8
4.679268929737318e-8
1.6813675588011673e-7
1.9156391775961978e-7
3.5116322068276595e-7
1.9532602849504166e-7
4.507874828527315e-8
2.6534394314287477e-8
2.171941187367258e-8
1.0987554846710556e-8
1.2835658832748957e-9
6.128084813898836e-9
9.657257427633122e-9
2.2734503687985624e-9
2.1877987267358747e-9
3.770508097133345e-11
2.6644187047985613e-10
2.4915196570196714e-9
7.156631374755867e-9
7.531191122250724e-9
6.162062825605803e-9
5.637184177911514e-9
3.3476363970838954e-9
9.406241435400617e-10
4.88980553407319e-9
8.910800243460042e-9
1.0251339853486237e-8
9.09064699384375e-9
7.030201054943336e-9
4.573035410771972e-9
1.72657298936611e-9
2.036066559687043e-9
8.328502921446519e-9
1.3732613513148888e-7
6.727029111045876e-8
6.661008620843195e-7
4.102616738554336e-7
2.596551526272188e-7
1.7033794191318275e-7
1.0359495846479676e-7
5.4267189660411217e-8
1.5071000956825632e-8
1.2342076233232047e-8
1.853799554881735e-8
4.512065114382694e-9
3.7206512862179247e-8
6.309208622147831e-8
4.9496013093497445e-8
2.3824146643479444e-8
1.0588548460227298e-8
1.2911887363529847e-8
9.757793241955271e-9
8.438721260461229e-9
6.154721137386305e-9
7.555475345605882e-10
8.035763123712736e-9
1.7814496029392294e-8
2.9029869207535166e-8
2.7004686560692737e-8
2.0200413012902024e-8
1.2530864762285155e-8
1.9888304818017616e-9
2.1283312848107157e-8
1.2737603915699178e-7
2.1841251537709986e-7
1.578870065053678e-7
1.677009846617828e-7
1.0991855013336979e-7
4.923863385033482e-9
2.7483408573384057e-8
2.002833895096706e-8
9.778403026500064e-9
5.224333194089092e-10
5.56787751436729e-9
8.410173308821454e-9
1.8952874238296916e-9
1.205574984030869e-10
2.3465769248213317e-9
3.0836793614447613e-10
4.172748429457962e-9
8.158660776445797e-9
6.8594712066699015e-9
5.790452460406753e-9
5.084735715035854e-9
1.460146575913878e-9
2.574678093192131e-9
6.6912684919575724e-9
1.1095516505798341e-8
1.218353458489906e-8
1.016729315476156e-8
7.247123738036827e-9
4.10015587338222e-9
6.286556808816901e-10
3.915060161484424e-9
1.2796440171114932e-7
1.566853710889403e-7
4.507128541366822e-7
4.08626941094396e-7
2.9608705587797587e-7
2.1604187063112587e-7
1.4538839729880717e-7
8.677289277112073e-8
3.865775785162371e-8
2.0326967169326626e-9
1.468597322397152e-8
1.6672381840089373e-8
5.6038801320210406e-8
6.997580356214181e-8
4.696590156725628e-8
1.764911763579854e-8
1.663378729708452e-8
1.3652720386078673e-8
1.07347882375009e-8
9.500644073418929e-9
5.590014466709372e-9
2.901978511644644e-9
1.1952697435473094e-8
2.451773956076734e-8
3.101800258423025e-8
2.6009065780889854e-8
1.936007870294524e-8
1.1206529444644175e-8
3.0742707441503187e-9
4.509068911691872e-8
4.3363609860105526e-8
1.577018359002551e-7
1.8607044223996638e-7
3.017275221741643e-7
1.6867070311009083e-7
1.823160683420684e-8
2.8685203173327234e-8
2.124525514867903e-8
1.095050788482096e-8
2.1372639989633055e-9
4.53305359109627e-9
7.673809944853184e-9
1.0246092837358958e-9
3.238044553969846e-9
1.1230124446674867e-9
4.575132299336834e-10
2.788375781129653e-9
7.027126683748339e-9
7.244297771096964e-9
5.9863971925596815e-9
5.498559309220744e-9
3.055221953857402e-9
1.076571425760775e-9
4.844686261675085e-9
8.393818327083884e-9
9.340945442355207e-9
8.267422068385007e-9
6.407090990256432e-9
4.172238173384067e-9
1.578526429145834e-9
1.8241860055873166e-9
7.400726202595531e-9
1.336893443501274e-7
6.085471500467531e-8
6.558238140968708e-7
4.014523947716179e-7
2.529028879165386e-7
1.6522207995869605e-7
9.959458101148103e-8
5.056601431600398e-8
1.0921030370664396e-8
1.706032571128769e-8
2.3015733644117787e-8
7.596869970799053e-10
3.157564382043098e-8
5.9524136218750925e-8
4.889680740221758e-8
2.484067878600758e-8
7.694671970865594e-9
1.218042207534807e-8
9.141128463585993e-9
7.795194149273384e-9
5.886791287133514e-9
2.6674175274075655e-10
6.891447827800542e-9
1.5670094189208828e-8
2.7257971869193935e-8
2.6687748526175017e-8
1.9914343123505244e-8
1.2377313275564456e-8
2.1308169873180194e-9
2.0779336596913827e-8
1.189326312683247e-7
2.0790654707113164e-7
1.289349070399156e-7
1.434674806152945e-7
8.045089828002356e-8
1.904513957864843e-8
2.850896998354165e-8
1.9888404853124162e-8
1.032604491252551e-8
1.9692639698341598e-9
3.631467046765769e-9
6.2350026703635994e-9
1.8753431771469677e-10
2.4021081738081894e-9
4.5096917003164154e-10
6.186578506402681e-10
4.510259523939794e-9
7.930460884745398e-9
6.612005420785405e-9
5.673669831820751e-9
4.8898288552707364e-9
1.1313241294778255e-9
2.73859283586996e-9
6.704201940266918e-9
1.0485852264630155e-8
1.103936736709075e-8
9.182852986028512e-9
6.568303837568152e-9
3.726734142608758e-9
5.761145293828902e-10
3.528216726326979e-9
1.2391599221189684e-7
1.4849315734041398e-7
4.459932969895763e-7
4.019703426329122e-7
2.8919193122982733e-7
2.0981931249256086e-7
1.399192914059699e-7
8.146400803654308e-8
3.2740507181349867e-8
4.4950061953196915e-9
2.092221002635976e-8
1.0376040463622919e-8
4.8452066397647224e-8
6.666225540649706e-8
4.678781288938244e-8
1.984819684647554e-8
1.3910275890983601e-8
1.2740055483391788e-8
9.855808897132123e-9
8.618092289143213e-9
5.5015606057995245e-9
1.9964213351660163e-9
9.976472474995026e-9
2.1343296876039263e-8
3.011821506696765e-8
2.552780663652161e-8
1.8936547149020443e-8
1.1073387661897194e-8
2.665541188838022e-9
4.391442021267791e-8
3.89135363141992e-8
1.4355872462220812e-7
1.7831274478317274e-7
2.339135528715927e-7
1.2830455915146924e-7
9.810988190849548e-9
2.9813100428758915e-8
2.0079506156482888e-8
1.0532105699379309e-8
2.900222272520236e-9
2.8183003003516826e-9
5.531722289637924e-9
2.2527086352365227e-10
3.982140608311477e-9
2.0046363160373313e-9
1.1136197780109702e-9
2.977489317533893e-9
6.675054645791241e-9
6.787152867554368e-9
5.69193906973801e-9
5.235524461593833e-9
2.63672402627073e-9
1.1945523734192174e-9
4.6236812415734034e-9
7.47115885058959e-9
8.034112883675707e-9
7.106021113959673e-9
5.5222430556371965e-9
3.6019106344240334e-9
1.3722303099982355e-9
1.514278118719161e-9
6.09592692171927e-9
1.2762952326283583e-7
5.10229542140085e-8
6.362472714274246e-7
3.86587272890789e-7
2.4215944981971275e-7
1.5740955492218314e-7
9.371989980258694e-8
4.52880704398972e-8
4.9810391151036125e-9
2.4185624239984473e-8
3.036818277424262e-8
4.380233313213052e-9
2.3973307147894346e-8
5.3900985526693636e-8
4.755160825902096e-8
2.5869050710167475e-8
3.707003665042076e-9
1.1111850081587245e-8
8.316235593053543e-9
6.948062889530045e-9
5.442192925049175e-9
2.843031942828305e-10
5.5051614466973256e-9
1.294683964636803e-8
2.4141889867318337e-8
2.6193062330444128e-8
1.9511883719254376e-8
1.21526451834449e-8
2.33196816994541e-9
2.0017793623934714e-8
1.0748882511020943e-7
1.935009286346912e-7
9.054604900483925e-8
1.0910064602895354e-7
3.536412843990959e-8
3.023367727880594e-8
2.82969209887443e-8
1.898108906455273e-8
1.0448081302554372e-8
3.301603905474044e-9
1.6253544858393278e-9
3.981888451066336e-9
2.1914229087453012e-9
4.193179391009078e-9
1.2203472662059335e-9
1.4708783316336987e-9
4.673692573800033e-9
7.454562133272729e-9
6.213297462759015e-9
5.447119915312621e-9
4.510214311526037e-9
7.142199625880009e-10
2.853538828944536e-9
6.460813388814e-9
9.310933140830616e-9
9.408604790194068e-9
7.81747230499612e-9
5.618406618939943e-9
3.201980291591098e-9
5.09623133812952e-10
2.966201420922576e-9
1.1715255668087373e-7
1.3516643171537405e-7
4.3411446137495316e-7
3.886480974265039e-7
2.771759565276716e-7
1.9973648206646197e-7
1.315788480901903e-7
7.372499117116514e-8
2.4202135637416937e-8
1.4313167375639138e-8
3.1139783849511895e-8
1.8276269046138475e-9
3.780927089353179e-8
6.100994195814833e-8
4.5810766533345555e-8
2.207036811738827e-8
9.608805945621192e-9
1.1448826804455497e-8
8.707189165316384e-9
7.46001900355531e-9
5.195016609583944e-9
9.88559878806336e-10
7.638217712511256e-9
1.7088419299000094e-8
2.8132566203529807e-8
2.4859738069652007e-8
1.8331868847051432e-8
1.0865417364613289e-8
2.0773379755867456e-9
4.203741226451417e-8
3.332787507121655e-8
1.24810980552737e-7
1.6745790258173432e-7
1.4238075626651195e-7
6.493542411382187e-8
3.130618746492468e-8
2.8591461045446258e-8
1.7617838725993793e-8
9.313253998529662e-9
3.213712417388825e-9
1.297473941744872e-9
3.5227109543599e-9
1.0423327978763626e-9
3.816040020515311e-9
2.2317726946701987e-9
1.430295291788507e-9
2.834643659517942e-9
5.893092788681807e-9
6.0566364237893116e-9
5.188790683595738e-9
4.736573228433304e-9
2.0840958508976367e-9
1.188293788282714e-9
3.9912158870989e-9
5.913041879374138e-9
6.178134035861924e-9
5.473028517083913e-9
4.267635921256406e-9
2.7905023116514148e-9
1.0827368155257573e-9
1.0724477635761298e-9
4.312195617508703e-9
1.1736960281411403e-7
3.568180857485805e-8
5.993530811397706e-7
3.612222148756177e-7
2.24881904516403e-7
1.4540578535309324e-7
8.510208761418308e-8
3.7799383535562455e-8
3.6343938726999407e-9
3.5633936503238354e-8
4.400008687198889e-8
1.159074463599508e-8
1.402961177405094e-8
4.5034603490120185e-8
4.473768382279826e-8
2.654886261558471e-8
1.3705595774704615e-9
9.512689306021725e-9
7.2338232988421965e-9
5.8705820194733495e-9
4.74537157524594e-9
8.287680155858216e-10
3.9386435056786e-9
9.728402265184389e-9
1.922781156300506e-8
2.5271706546260705e-8
1.8965904219563882e-8
1.1829319076301148e-8
2.6153613890720532e-9
1.886416620268837e-8
9.230556117878785e-8
1.7404850487657447e-7
4.132711021670894e-8
5.911973010402288e-8
1.856284932781965e-8
3.493154723047546e-8
2.5661205535244904e-8
1.6582825266178473e-8
9.544451698434007e-9
3.982636327891395e-9
1.442583397005374e-11
2.0258217817493646e-9
3.318573170241228e-9
4.639953177377172e-9
2.0990257044279795e-9
1.9153405701556907e-9
4.349163110558226e-9
6.553282262584155e-9
5.562262743842265e-9
4.998770769888354e-9
3.803621022957202e-9
2.751561909039543e-10
2.72975822461353e-9
5.575053924719712e-9
7.2715806469138115e-9
7.117736047316774e-9
5.925648608447298e-9
4.285283927541164e-9
2.4592172862098454e-9
4.206367084016758e-10
2.1623076698916347e-9
1.0557226039203687e-7
1.1271280337938178e-7
4.0751614245890447e-7
3.623262225999514e-7
2.5593546126122475e-7
1.8314508365636604e-7
1.187581780243851e-7
6.244322069700273e-8
1.1683210425356031e-8
3.02039664247649e-8
5.06328941183721e-8
1.0101726648325222e-8
2.3453143993650298e-8
5.1318145510890384e-8
4.303056346398157e-8
2.372339704575084e-8
3.3227051689721054e-9
9.583659972411148e-9
7.245434630889279e-9
6.007925745415716e-9
4.532143696918369e-9
4.179562547354751e-12
5.111121900078089e-9
1.2019787405441409e-8
2.3032744151300406e-8
2.392691988224459e-8
1.748436396107881e-8
1.0535265739063353e-8
1.240701194851357e-9
3.899001596572398e-8
2.6613369988783762e-8
1.0068191394592522e-7
1.524726008138524e-7
2.023091353966723e-8
2.6210984885497204e-8
3.8063514291496204e-8
2.3166819861811247e-8
1.287930533828131e-8
6.551710166279132e-9
2.380801624788417e-9
6.161533950839724e-10
2.1884500352897023e-9
4.527010246693945e-10
1.7515726925424736e-9
1.1134355972172437e-9
9.355304620649612e-10
1.93655559767013e-9
4.267538851276114e-9
4.860771073613564e-9
4.297985354374677e-9
3.8023665322417145e-9
1.5079906984953265e-9
7.592759958165987e-10
2.4960418784820223e-9
3.4394346254191475e-9
3.5526804978386212e-9
3.1651227527266197e-9
2.4753740885045238e-9
1.6224567565721288e-9
6.570076926235752e-10
4.915290765504469e-10
2.0404149497889795e-9
9.950392313967921e-8
1.0883278134915472e-8
5.294706016819955e-7
3.1690684611264944e-7
1.9650221151682207e-7
1.2669940583918627e-7
7.244907581022252e-8
2.7269716665859023e-8
1.6509124212327224e-8
5.660380882642282e-8
7.660982553193154e-8
2.262164694236257e-8
1.4701805235594173e-9
3.1467948702247916e-8
3.908953142619019e-8
2.595726063732019e-8
6.870047559826275e-9
7.028661939780948e-9
5.837536188125323e-9
4.562130334546681e-9
3.742979422970252e-9
1.2261995284883243e-9
2.344285840799383e-9
6.3153961886896794e-9
1.2943524316981605e-8
2.2220119580505674e-8
1.8252646693075952e-8
1.1366825400666717e-8
3.001877481735181e-9
1.7119961379374226e-8
7.268327439678176e-8
1.4820202506101353e-7
1.9279019483180825e-8
1.8272896463066752e-8
4.509718173249454e-8
3.0123172559943603e-8
1.900176419526663e-8
1.1555743573385223e-8
6.578013837626767e-9
2.9697949373330874e-9
3.592496958964855e-10
1.1250192064560765e-9
2.0241763137005958e-9
2.5666518699611203e-9
1.3827147589761288e-9
1.3649562083528134e-9
2.951657768949988e-9
4.886678011634761e-9
4.465970092710561e-9
4.076161846011504e-9
2.6692901225924268e-9
1.0701577163509528e-10
1.8371182524921182e-9
3.3727943822117188e-9
4.0442752993813224e-9
3.903678013364431e-9
3.2675779712958155e-9
2.3770312234716957e-9
1.3748987753718087e-9
2.69954972122907e-10
1.063841069946516e-9
8.495620658898881e-8
7.226433203723142e-8
3.5057729164762776e-7
3.0961614089822885e-7
2.172096855163732e-7
1.5501071384080008e-7
9.87211808352193e-8
4.6011850652956524e-8
7.41953030195083e-9
6.093797081657085e-8
1.0416530684180341e-7
2.900840549833758e-8
5.051529992863359e-9
3.514312995170515e-8
3.645454043104092e-8
2.3375774058825645e-8
4.0913469042445456e-9
6.768495611375191e-9
5.430955891796477e-9
4.297830454046973e-9
3.4151135735695794e-9
7.254770144280048e-10
2.7287102157865115e-9
6.910902953551366e-9
1.4248057648761026e-8
2.2072471414214356e-8
1.6313743901731887e-8
9.98151973840769e-9
9.937113629671295e-11
2.9648581323992288e-8
1.897617785563474e-8
7.082263462563556e-8
1.3232957050339983e-7
1.4469902263893283e-7
6.713364664069987e-8
2.577573730140002e-8
1.1209728834497498e-8
4.341516336270242e-9
9.902833248825214e-10
8.578325431708222e-10
2.047653162668753e-9
2.5998464899823e-9
3.4096879888182964e-9
3.66792105721843e-9
2.238368714607625e-9
1.0579687223665783e-9
4.275452048209936e-10
3.5591550612855294e-10
1.3479021117510948e-9
2.043123635960232e-9
2.05225676532181e-9
1.4743846507687619e-9
8.684668025461614e-10
4.873765553769747e-10
2.8389176620056885e-10
1.9315444426453063e-10
1.5907489138896171e-10
1.5452130531082076e-10
1.7024670851763122e-10
2.0539400012322242e-10
2.635628500242612e-10
3.519494288920822e-10
6.714158851101277e-8
3.2186051367104054e-8
3.932814390404753e-7
2.3606514042786042e-7
1.4812591131141326e-7
9.674525776534798e-8
5.384254192346733e-8
1.2869231389250178e-8
3.718126692283729e-8
1.102105481217552e-7
2.377737078633476e-7
4.4817932852123486e-8
1.4605781819871337e-8
1.2776780932412348e-8
2.8171383889521646e-8
2.1953333519993488e-8
1.0876815319504465e-8
3.209484156232247e-9
4.045999311030058e-9
3.064123499442702e-9
2.470981813131721e-9
1.256536682594503e-9
9.717418427426854e-10
3.230212225888033e-9
6.7262143034648096e-9
1.3111726672241133e-8
1.717547342523149e-8
1.0688923281216114e-8
3.469807314022646e-9
1.4557688961473357e-8
4.802702977067586e-8
1.1416480997850134e-7
9.365786459829409e-8
7.002620752549762e-8
2.90779809070575e-8
1.3984442964767322e-8
6.353533098812906e-9
2.2199692002661767e-9
1.0179740380552922e-10
1.5756130454644544e-9
2.5680901783194225e-9
3.140627711438654e-9
3.843628321731935e-9
3.465504715923453e-9
1.8236189570626075e-9
9.957482287660134e-10
6.509588389007035e-10
2.172005986689265e-10
1.688891033163886e-11
1.8063891750262526e-10
1.896784535942111e-9
1.0759935918496031e-9
1.0003063344557955e-9
9.610286347889614e-10
8.910895340765583e-10
8.22229380033613e-10
3.1376658950110566e-10
5.333246603984705e-10
5.131771786065068e-10
4.999607203291557e-10
5.124423120271575e-10
4.6695106714513315e-8
1.3633939576321863e-8
2.2702909603684405e-7
1.9862808277979778e-7
1.4236859503422072e-7
1.0457853497357922e-7
6.642621860577243e-8
2.2579760445697117e-8
3.991219085872902e-8
1.6693264762988053e-7
6.386803483662669e-7
7.827624672704874e-8
1.908738073897813e-8
1.1519536898168603e-8
2.2635791118480637e-8
1.757890398247845e-8
9.055728527121387e-9
2.5943590677240646e-9
3.2082817807557317e-9
2.4383712809548663e-9
1.9337411173517006e-9
8.758178827219029e-10
9.27223545085558e-10
2.8220650715067357e-9
5.8889778512077914e-9
1.1749743545955576e-8
1.4575464248019402e-8
8.930172887267692e-9
1.2349061810188253e-9
1.5986388892584724e-8
1.087758314566996e-8
3.572535704299301e-8
1.0677977782931882e-7
1.3243436080872547e-7
1.1690486558094217e-8
5.587051541676393e-9
9.97584038365758e-9
1.0303796659785751e-8
9.429190250970789e-9
8.60739847848284e-9
8.005518775684132e-9
7.28679145027195e-9
1.3153235424368207e-8
1.4451087169127386e-8
8.588982510353664e-9
5.238243234019523e-9
5.078435909450687e-9
5.304240801701256e-10
9.085804797196067e-10
8.354112284145834e-10
1.3218238945793935e-9
3.4285677087822e-9
4.8848257074087675e-9
5.703187964781312e-9
6.017104707410773e-9
5.8777129528924555e-9
5.265823457184075e-9
4.2299841731035445e-9
2.7884422814737784e-9
6.709387272343473e-10
3.3627883422819165e-9
1.528599089763477e-8
5.4016249239386455e-9
2.5589402081214277e-8
7.726053434798564e-8
7.363482174716556e-8
6.006661390335788e-8
4.6320384329138386e-8
2.679327266456433e-8
3.7956220311687974e-9
7.873138434054029e-8
1.1051415971444236e-6
1.951901654497392e-7
1.7216544594997083e-7
4.249368177199325e-8
8.118963758065397e-9
9.365047436729316e-9
1.118332422561882e-8
8.50553332804626e-9
1.2083849077612808e-9
1.7870257579675528e-9
1.462046249412553e-9
1.11388132659163e-9
7.462138244303908e-10
1.2547050307130139e-10
1.0429871475306362e-9
2.205995908793671e-9
4.280926612531962e-9
8.169473089376781e-9
9.465286490183658e-9
3.743363340662623e-9
1.1528333817209138e-8
1.7178903452984528e-8
6.279214423227266e-8
3.259018565987422e-8
1.9120808233895456e-11
9.705466522503655e-9
1.356769348339941e-8
1.4392995411206293e-8
1.375514326012202e-8
1.2852223697875203e-8
1.2194201267721935e-8
1.177410211225502e-8
1.1402585652089214e-8
1.727600261454095e-8
1.434844626121781e-8
7.829805167124681e-9
5.677113506502272e-9
1.8201919833695637e-9
1.6012416661134517e-9
1.901844462196932e-9
6.02711383371697e-10
3.855297766499148e-9
5.9150372054024545e-9
7.317558268236135e-9
8.168302034129058e-9
8.44968329856745e-9
8.03929621203232e-9
6.953473711905031e-9
5.349528905643069e-9
3.307066641812773e-9
6.07715898006809e-10
3.5971242208514603e-9
3.994156441358573e-8
9.78306560174137e-8
1.5203169498145858e-7
1.056114404800426e-7
2.275117370266655e-8
4.064391555263678e-9
1.1858660309667508e-8
2.791013177561201e-10
1.3948956672678797e-7
1.4962500345132496e-7
9.830059605393971e-8
1.417976266775281e-7
7.032980121225795e-8
1.1004432047776016e-8
1.4237274100959631e-9
3.1876637243641182e-9
2.419206291792949e-9
1.2843006868186228e-9
7.475906279473344e-10
6.010657595208181e-10
4.490921660834571e-10
2.859374338705756e-10
9.30690773217111e-11
5.1159112166839e-10
1.0436699057225481e-9
2.0023690094216174e-9
3.920383137388015e-9
6.013853414605101e-9
1.2025727363596045e-9
3.936197150133497e-9
3.0892197829352385e-9
1.731715059998465e-9
1.1315333660154427e-8
7.359114736799629e-8
6.149259220254234e-8
5.133519142605379e-8
4.274957894989901e-8
3.446067310705798e-8
2.7988305122232853e-8
2.380437806715764e-8
2.1276795459642105e-8
1.9376733201673227e-8
3.278854719509781e-8
3.108014062632178e-8
1.7086003860096157e-8
1.1300620313095124e-8
2.020260879204759e-9
7.019654309444986e-9
7.819575205946476e-9
2.115248434492535e-9
6.583006985226976e-9
1.0630941964050323e-8
1.2860167445506156e-8
1.445891338808731e-8
1.5421296349921174e-8
1.5334040620924172e-8
1.3969004007784908e-8
1.144167924404464e-8
7.90330323354887e-9
3.0963453270788837e-9
4.211316583909807e-9
1.7946753970525202e-8
1.502594314288685e-7
2.4224592183634807e-7
1.5796828046604204e-7
6.254657394226177e-8
9.272333107933915e-8
4.2592434807708895e-8
5.63179915898557e-9
3.853514728747447e-8
4.579156800241063e-8
1.3078132293955676e-8
4.464976091022205e-8
3.761368105366582e-8
1.1240135419682408e-7
1.1287823746121405e-8
1.261987009907167e-9
2.6868283698971305e-9
1.6487021406663868e-9
5.178703519880549e-10
1.8702123882533276e-10
1.0238455911626829e-10
1.4566570106746093e-11
2.1385479843913117e-13
3.419096474427317e-11
7.64334640830683e-11
1.1332838177532485e-10
1.521523886501478e-10
1.1532534762124554e-11
6.204894173516893e-10
1.0032662778831707e-9
7.252856553509229e-10
2.7039365208431418e-8
3.12426957867674e-9
3.28755634479471e-8
4.344855962134192e-8
4.662814656192295e-8
4.665230235008356e-8
4.35266732744697e-8
3.8969931251115416e-8
3.47047855019207e-8
3.118414878653156e-8
2.788424828330267e-8
2.3979920171845672e-8
3.964392935376367e-8
2.3530116256913977e-8
1.3594130435198672e-8
4.620765103661539e-9
7.999847565939128e-9
9.487525079737739e-9
4.2560923851539285e-10
1.2331948239555983e-8
1.5762380936442047e-8
1.742149226757241e-8
1.9346499430327168e-8
2.1273370979698172e-8
2.2311137423277906e-8
2.1736138162397228e-8
1.939769684107924e-8
1.557693044546798e-8
1.0497798201341569e-8
3.898162607235466e-9
5.36602372068268e-9
2.3975295870760867e-7
5.492294781537392e-7
3.844712403268026e-7
5.312441049434451e-7
3.7403054431310587e-7
2.8147626051462587e-7
8.52728347201865e-8
8.930793311433782e-8
1.2318134911351239e-7
6.418574587964372e-8
3.033249840606664e-8
9.271469394068258e-9
2.3591427576629957e-8
1.044844484418849e-8
6.29505960190177e-9
1.8156271431321767e-8
1.7447855544459645e-8
4.431972600478189e-9
9.146373892764205e-10
1.6280244668975758e-10
4.989717035001276e-10
4.0263730497036947e-10
2.613436478851498e-10
3.302290549229986e-12
2.6387326574528684e-10
5.608506639690905e-10
1.0371800072692954e-9
1.8803060715995057e-9
3.3452140579165303e-9
3.810208597515028e-9
5.713092576024475e-9
6.915000867292553e-8
2.5703857005808218e-8
6.149246897520994e-8
8.204603020138523e-8
8.448284226084004e-8
7.988130322190049e-8
7.008084908365804e-8
5.93535300766077e-8
4.9974724339899215e-8
4.1461241745775476e-8
3.237141485137151e-8
5.732966894087773e-8
3.234054499228948e-8
1.7467241336127662e-8
3.447919704170268e-9
1.7464691607503814e-8
1.9609206319450955e-8
4.629214819735217e-9
2.409334950050369e-8
2.5673126780451907e-8
2.642425064041781e-8
2.879919693429251e-8
3.2001479406229934e-8
3.454104130901812e-8
3.506271141002601e-8
3.290389276916133e-8
2.8117356664019085e-8
2.092359198844758e-8
1.1020303674533933e-8
3.116850891050648e-9
2.559814034862395e-8
5.457816064430113e-7
7.920058424592527e-7
1.1093897062418004e-6
9.939123703796886e-7
6.193528165510613e-7
4.048804586132126e-7
4.804654591065336e-7
3.8487581664149734e-7
4.2473179686170067e-7
2.4030881596730406e-7
1.9057922826476996e-7
1.259366476884012e-7
3.6697589318337574e-8
4.566647046356444e-8
2.7551380173974375e-8
2.2259915503292615e-9
3.416612039363901e-9
1.1034150175557109e-8
3.637223921853079e-9
7.976927061919543e-10
2.223708293591063e-11
2.9355833166268134e-10
2.6636671817508763e-10
1.6155487418294095e-10
3.732652526985387e-11
2.5622371060940723e-10
4.93421275642942e-10
8.530947037602767e-10
1.4285392929516441e-9
2.31969517940591e-9
1.204557393395419e-8
1.1097847399009687e-8
5.3881872063722265e-9
2.120101389788564e-8
3.321889763234759e-8
4.423183355570568e-8
5.280585199747241e-8
5.7182571590242974e-8
5.6746492925032706e-8
5.0969628611718995e-8
3.898766495978646e-8
2.122670565899961e-8
1.0184451205720202e-8
1.3072885520180863e-9
2.9503626595049484e-8
2.540749199340654e-8
2.5427202137915385e-8
3.565934239959921e-8
6.922856508800106e-8
5.679758255625694e-8
4.89401244949231e-8
4.7233676154794325e-8
4.9821343919969796e-8
5.436797717794069e-8
5.825969281320509e-8
5.934658406814815e-8
5.648755641462622e-8
4.9530412255893656e-8
3.8718281088198884e-8
2.38955233345986e-8
3.804689618346461e-9
8.258909164264903e-7
2.494184937272657e-6
9.038906358280479e-7
2.4225527584614147e-6
2.208219655345921e-6
4.4120216022261514e-7
7.578445616000446e-7
8.803317559431009e-7
1.35875612312553e-6
2.911951875432598e-6
5.857407081420234e-7
3.3103603775372358e-9
6.352169401109406e-7
2.88671642027277e-7
3.4245336514267565e-8
9.553137059943401e-8
6.45309565995586e-8
1.0825077748982978e-8
9.063542676019626e-9
1.349892564212903e-9
1.0468910655009064e-9
2.742264653708443e-10
4.292995676406698e-11
6.665036611559985e-11
9.192648994825343e-11
5.068012289778384e-11
5.5992945641227644e-11
1.871583071622045e-10
3.267307279014701e-10
5.347541754879196e-10
8.74873601485875e-10
2.8395842529337527e-9
3.5561094671532475e-9
1.301731085882998e-9
3.222494947178591e-9
8.233656677318864e-9
1.419298143504372e-8
2.038688344898714e-8
2.411018934005294e-8
2.1875152262553537e-8
1.2980728672288555e-8
2.775221340378879e-9
3.015377968599946e-9
2.703310525976358e-8
7.42082987333966e-8
2.8866479922456902e-8
1.55375111853775e-8
2.8205887938744118e-8
1.0578374315096291e-7
1.3167157561081646e-7
1.1043815577583826e-7
9.689953901743978e-8
9.288446860820263e-8
9.535910566748962e-8
1.0129032728353096e-7
1.0683611370756825e-7
1.0846785302809898e-7
1.038742584119028e-7
9.2144832832104e-8
7.310057106724839e-8
4.612012619910481e-8
8.945785017419673e-9
1.6473475483677542e-6
8.202739879387729e-6
4.946593712039421e-7
4.220687221316e-6
9.104138840167806e-7
1.7819154210471846e-6
1.6225817830367344e-6
1.7850854822589976e-6
2.019103613392223e-6
2.7452554263643572e-6
1.093597307631127e-6
5.379276584721097e-7
3.541105788638319e-7
2.880615412324235e-7
1.8230920537400387e-7
4.352166619882108e-9
1.6193522171883487e-9
2.1673578769378435e-9
2.531628979649906e-8
2.1962645532337492e-8
1.1310712469877737e-9
1.6993516691244512e-10
1.3248524359706912e-12
8.003618772078576e-14
4.4442245177029624e-14
3.3036526166393684e-14
2.345884507105275e-14
0.
0.
1.578087747574391e-13
9.342117402718282e-13
1.0595685471620258e-12
1.3695200642572035e-12
1.7588788407921061e-12
2.1959159664927446e-12
2.675729864612922e-12
3.1867494680823108e-12
3.685215091030437e-12
4.064730275556613e-12
4.116844691512253e-12
3.5811175261552346e-12
2.4548837483186604e-12
8.699304165178529e-12
1.1319766121824479e-11
5.288874577672546e-12
1.6632915069392316e-12
5.256260191459141e-13
1.1723518814384314e-13
4.506103811836539e-14
1.2221512722938175e-13
1.7309498399837122e-13
2.197863552341245e-13
2.7110132637584105e-13
3.3132711656561807e-13
4.0349603641683767e-13
4.905871211861332e-13
5.960353016976855e-13
7.240268057198614e-13
8.797716996241939e-13
1.0697844574281575e-12
1.3022829097764584e-12
6.91644149704953e-11
1.8446877410683427e-11
1.2338007664496115e-11
1.1002887000227386e-11
1.1122175503304113e-11
1.1937495796524719e-11
1.3205359501163614e-11
1.4842904681771806e-11
1.6833736040544768e-11
1.9196019030401102e-11
2.1970273873271467e-11
2.363004449436728e-11
2.8911903599175198e-11
4.345604716504128e-11
7.789141885646811e-11
1.637446039769586e-10
4.3210021242087914e-10
1.944627799699412e-9
7.499987970884929e-9
1.0124096733544887e-8
6.22603858438034e-9
3.967555701487702e-9
1.698350847583977e-8
2.41064555575655e-9
1.6059536128785108e-11
0.
0.
0.
0.
0.
0.
0.
0.
0.
0.
0.
0.
0.
0.
0.
0.
0.
0.
0.
0.
0.
0.
0.
0.
0.
0.
0.
0.
2.4586193094345555e-14
3.5777958050855554e-14
5.2190445269827265e-14
7.633623715061121e-14
1.119895315199412e-13
1.6485229569762577e-13
2.4359265039926453e-13
3.614779206676624e-13
5.389738005633613e-13
1.0581031382557998e-11
1.86022734263671e-11
2.969501169571648e-11
4.4650018297309437e-11
6.310974648491937e-11
8.386977974209136e-11
1.040826518408041e-10
1.1857366712473091e-10
1.1966588043476237e-10
9.784471590410521e-11
4.319966754332775e-11
2.418819261459363e-10
2.0895872982928778e-10
2.3412873206569584e-10
2.492156333077473e-10
2.8906195834596756e-10
3.8663775156973246e-10
5.340680236413337e-10
7.311508179558545e-10
1.0123283147096811e-9
1.3711094254799588e-9
1.4708534662092561e-9
1.4714783972820961e-9
1.6221748961798137e-9
1.9746166220064223e-9
2.6108172769854583e-9
3.719306477558397e-9
5.728357574902833e-9
9.660699212152567e-9
1.766011942761459e-8
1.3045396726806075e-7
7.248152833703042e-8
1.1106952595771836e-6
3.268501002009394e-7
1.7526845415035365e-7
9.796227131272438e-8
5.067673921474014e-8
1.8566735306420354e-8
7.551288053154383e-9
2.2402584445294467e-8
1.4949207919715673e-8
1.3435414216865533e-8
5.529801449771966e-9
2.9933376859790264e-9
2.8950132354849733e-8
4.83588667808386e-8
3.253968511400578e-8
9.44527987776364e-9
8.945651112618605e-9
7.24420427974403e-9
5.507427253704405e-9
4.632532944180726e-9
1.6582376607755095e-9
2.4534188976915888e-9
6.310751436658485e-9
1.1866982389048687e-8
1.9907565255496522e-8
2.5540018094891518e-8
1.7452753960716314e-8
7.251106408523907e-9
2.548652554587348e-9
1.297612010731197e-7
3.211314288608216e-7
6.560791753959027e-8
1.8751626590651894e-7
1.9117435003479695e-7
1.887275359961711e-7
1.8762707572376286e-7
1.4333123280226527e-7
3.7726886248377954e-8
1.411540358373023e-8
1.7515522701017308e-8
4.2054566197048235e-8
4.1369082027358394e-8
1.6797452001566296e-8
5.4127930669759444e-9
2.4699508061790575e-8
2.146165305519953e-8
1.7708351525706196e-8
1.6704698612388495e-8
1.0556668639952632e-8
3.167640864131241e-9
1.53981350305966e-8
2.2525492517663864e-8
2.3250562284876517e-8
2.1405507201887102e-8
1.7971828571620828e-8
1.3000272368201521e-8
5.783977667900955e-9
7.047204869444569e-9
3.839467384347599e-8
6.395615877392914e-8
3.151129860108063e-7
3.5804343904815246e-8
1.88014986192433e-6
6.257051098295293e-7
3.38761971920941e-7
1.865959008810402e-7
9.367707823149642e-8
3.219075413054471e-8
1.5792003621909028e-8
3.99293491737632e-8
1.9328043363674737e-8
1.1864332188982737e-9
2.2316862636585656e-8
7.407773607937233e-8
8.8141260025246e-8
5.143867089081827e-8
5.177105958340484e-9
1.7542975232572446e-8
1.3598972723195558e-8
1.0898908625248258e-8
9.260581770922567e-9
2.8657305966983892e-9
5.647853091551716e-9
1.4885483439540199e-8
2.9101077554879295e-8
4.261421521218078e-8
3.50209049562078e-8
2.2616983740772275e-8
9.53355210171232e-9
8.513574459251354e-9
4.7588942495064643e-8
2.1697674694288132e-7
3.3860878337821473e-7
4.333080485534586e-7
4.095142325527877e-7
3.207221043655591e-7
2.7760734165776534e-7
2.400897805211225e-7
6.046212216475734e-8
1.475030129305369e-8
2.1320451027712512e-8
3.417569239823028e-8
5.056011762529946e-8
8.099418401380066e-8
4.01229376623829e-8
9.048152580970968e-9
1.5404867857441472e-8
2.4674740855514527e-8
1.9393134299548768e-8
1.7050654674678492e-8
1.5054155456826968e-8
3.783523668028576e-9
9.217086126600142e-9
2.1414604795618113e-8
2.8098708839418226e-8
2.7426044971636865e-8
2.3603456649580315e-8
1.801731186044306e-8
1.0885506523931358e-8
1.0812742873024021e-9
1.608355856714916e-8
2.6891887350476397e-7
2.2551361124257172e-7
1.0575416717707664e-6
7.21223019701132e-7
4.695191851894814e-7
3.1193090655045825e-7
1.9039026764946454e-7
1.015584809606785e-7
3.411875115770845e-8
1.0571132725648922e-8
1.9062360410930846e-8
6.295340887537141e-9
7.399884283852891e-12
2.853820960014465e-8
9.279560623620733e-8
9.437795032488469e-8
4.3054785544681564e-8
3.759645729677825e-9
1.6192065351273088e-8
1.2193639647706764e-8
9.904308511568946e-9
7.552451376135274e-9
1.2109986439664275e-10
7.375665573866704e-9
1.641101746761867e-8
3.091921585960193e-8
4.7652574359845516e-8
3.861318783683557e-8
2.1411291702585595e-8
4.240749098944261e-9
1.9582034243578337e-8
2.3573914986049834e-7
4.5222712129634094e-7
3.145910135624832e-7
4.2908297045727254e-7
3.7823495614370374e-7
3.38598431081746e-7
3.0000320399989535e-7
2.8222319141729457e-7
2.711899252351596e-7
1.3516561696662203e-7
1.0098570526789126e-7
2.1437751788154124e-7
1.4414380005592076e-7
5.36201197955843e-8
2.1996456792756244e-9
3.9391173807849234e-8
3.680964777047684e-8
2.97144396063095e-8
2.7944778466824645e-8
1.9906339359383078e-8
2.7677516760308964e-9
2.3054926874159323e-8
3.704205563562356e-8
4.0388621309447506e-8
3.812193806658633e-8
3.26352389105693e-8
2.450523670631818e-8
1.340407455731386e-8
3.6928569615536207e-9
3.860736087514953e-8
1.288944978546231e-7
4.986813306111139e-7
1.2068731674227901e-7
2.472612113439609e-6
1.0265734888946587e-6
5.787696127296967e-7
3.2978930606062386e-7
1.678495058710085e-7
5.8547257452845506e-8
2.626591419779069e-8
7.046120534626694e-8
3.5290459602892996e-8
7.188914720285928e-9
2.7932791802334343e-8
1.0922243624837639e-7
1.4038913939464507e-7
7.862623149349377e-8
1.0523689335880679e-8
2.2153267733717944e-8
1.850154828893091e-8
1.4588407159303197e-8
1.2285226432395872e-8
4.414167220425659e-9
6.740972915632684e-9
1.8702870872078064e-8
3.766926165926726e-8
6.035630624110467e-8
5.05649497459539e-8
3.214965058382373e-8
1.2566477945245896e-8
1.6842643405729526e-8
8.699856109919388e-8
3.0749697880379516e-7
4.23168387871642e-7
7.009986236854427e-7
6.0740059832349e-7
4.669387915621617e-7
3.815861122640626e-7
3.178616908771244e-7
3.128060504723219e-7
1.7152875130633412e-7
8.440944578836795e-8
8.665614345076709e-8
2.31954155776857e-7
1.863334041919174e-7
7.934934446942336e-8
1.5813819267062084e-8
3.159160374242148e-8
4.0519090529610926e-8
3.158383938285057e-8
2.8767216299916822e-8
2.4061091333601976e-8
2.53136671391177e-9
1.885095317567173e-8
3.673552652602833e-8
4.4392194913772884e-8
4.3247754160707983e-8
3.760752653747159e-8
2.8970440624839508e-8
1.776869690186443e-8
2.524262159170692e-9
2.3166329442951472e-8
4.236068545791887e-7
4.240771604405598e-7
1.5218729283108544e-6
1.1060779343499634e-6
7.247624733839069e-7
4.815984290876576e-7
2.88373252409571e-7
1.4363108573709886e-7
3.213299279652077e-8
3.974778428437657e-8
4.516195521381371e-8
1.5007936517558744e-8
9.80311376817119e-9
1.4369720529931488e-8
1.0942366393079194e-7
1.4698660765892617e-7
7.415208437336395e-8
8.720479259526839e-9
1.783425237481543e-8
1.5152960708713612e-8
1.1738247862033237e-8
9.358127227881828e-9
2.0762572192641112e-9
6.51327230501463e-9
1.5702502154156127e-8
3.034417283838155e-8
5.327666578746789e-8
5.9397552617911696e-8
3.3110422541104306e-8
7.3662587266721785e-9
2.7169760075538803e-8
3.1484735395562646e-7
5.767467369289312e-7
3.8180621105541636e-7
5.408941735328849e-7
4.931467437456519e-7
4.4521149367723976e-7
3.8553811194216647e-7
3.327087086682962e-7
3.195638619692922e-7
3.5304174226075714e-7
3.1672898979316027e-7
2.8802661921069583e-7
1.881363052059156e-7
6.794149808411897e-8
9.348188180558295e-9
7.119384793851342e-8
5.6118744276648014e-8
4.804492628969857e-8
4.608594065934797e-8
2.33345068107632e-8
1.45521536000217e-8
4.2475257152350404e-8
5.6509205340060126e-8
5.957977441985207e-8
5.6611395004847795e-8
4.8819224815714824e-8
3.6758521252239815e-8
2.0038790662200277e-8
5.477122457789495e-9
5.54383960440165e-8
1.8001886928161743e-7
7.935694834267465e-7
2.3036899145635116e-7
3.596898514144235e-6
1.5254316621772348e-6
8.539944150680095e-7
4.764832102745978e-7
2.2602152778577313e-7
4.86299894613833e-8
1.0357854740873494e-7
1.9291252024833045e-7
9.923253465573948e-8
3.152917581516225e-8
7.864520831525101e-10
1.0631031658591506e-7
1.9964355060933453e-7
1.3247305932053974e-7
3.6177459194296505e-8
1.7242545393231775e-8
2.1993544609166923e-8
1.679197135479236e-8
1.383800223460601e-8
7.601203630186191e-9
4.250802555571231e-9
1.585032587850575e-8
3.315831226608735e-8
6.264945483597267e-8
7.727190923822331e-8
4.9245799797203165e-8
2.0644815083721935e-8
1.9426176846408414e-8
1.10928441588498e-7
3.8458018512164516e-7
5.30275606550339e-7
7.93943208412378e-7
7.479106676845565e-7
5.977137538184794e-7
4.918519883172726e-7
3.946356213531232e-7
3.4001063512239236e-7
3.716465525995279e-7
2.833345891053157e-7
1.7885679346275055e-7
3.102302778169033e-7
2.2499213418082331e-7
9.17069903296486e-8
1.0035068160494275e-8
6.805475190699745e-8
6.138511044639289e-8
5.043487413284937e-8
4.835441954434333e-8
3.111138013328487e-8
8.46159962980368e-9
3.927653738972868e-8
5.829857925382486e-8
6.443738897439828e-8
6.262267780758115e-8
5.498811789528642e-8
4.266037195180602e-8
2.620924027159457e-8
3.65295840691144e-9
3.348813842000879e-8
6.683131424949841e-7
7.011467348986349e-7
2.277169455002515e-6
1.6883724959649671e-6
1.092148984450195e-6
7.131974784825127e-7
4.068474151110288e-7
1.6817570918733382e-7
2.942511255941121e-8
1.6565558913155865e-7
1.5595818051122093e-7
2.82046220122792e-8
3.172218528641312e-8
3.588740119497195e-8
7.495188962372063e-8
2.019884707186911e-7
1.3973074098916757e-7
3.925914784019103e-8
8.427276248382979e-9
1.650456713207183e-8
1.2551963087246174e-8
9.858133830153792e-9
4.980890522383139e-9
3.4880682132609966e-9
1.125138450218489e-8
2.2160312840877888e-8
4.0432103684241206e-8
6.773791868825047e-8
6.024686054992192e-8
1.7509251202305675e-8
3.2027673195297355e-8
4.072012660204886e-7
7.073524447696428e-7
3.32479453244868e-7
5.636710900311317e-7
5.602952700936669e-7
5.34089050528954e-7
4.81373605977274e-7
4.220813657936494e-7
3.907706478331192e-7
4.07072811870579e-7
4.090315532683971e-7
3.3729910210280694e-7
1.796550444560952e-7
5.984548342366254e-8
4.9419529047113866e-8
1.0890708865351075e-7
8.407326351727099e-8
7.949712487275535e-8
6.775864272083759e-8
6.8303601097675865e-9
4.308440866624409e-8
6.959908886302631e-8
8.111161604880046e-8
8.458107691138624e-8
8.113173776856596e-8
7.052906430079309e-8
5.3326963582261496e-8
2.9113529350224612e-8
7.255968773831198e-9
7.402811763163537e-8
2.2687329965288193e-7
1.295207892567873e-6
3.8490678722449964e-7
5.2421838250787966e-6
2.286793186981142e-6
1.2655217369217945e-6
6.832486762276492e-7
2.7789709074820284e-7
5.5912224456382024e-8
4.735133397477985e-7
9.386966870675094e-7
5.764264279981921e-7
1.2504995348523626e-7
8.363506927352946e-8
4.567668111526967e-8
2.2757184491093842e-7
2.243583380726326e-7
9.216388992428108e-8
7.914779244441867e-9
2.0181032776875638e-8
1.782923298614565e-8
1.375303881230129e-8
9.881139155411966e-9
1.8275369248741525e-10
9.923635504141306e-9
2.2039077950798422e-8
4.279114807112438e-8
7.894822460871465e-8
8.907584171651716e-8
4.0515684676176815e-8
1.615409549827614e-8
1.3035773215025556e-7
4.634672661928571e-7
6.648580450102585e-7
6.91566710113512e-7
7.920886057540815e-7
6.933629927960274e-7
6.035747699738726e-7
5.029997595779691e-7
4.298525364468768e-7
4.2656724821649914e-7
4.005238750127316e-7
1.8231985174503763e-7
3.4616362746180755e-7
2.0659447905497982e-7
7.83438184539176e-8
1.695755972382883e-8
1.2142423683685187e-7
9.064917992705832e-8
8.404444081368878e-8
7.596030200183006e-8
1.4637992253972664e-8
3.994836130328375e-8
7.029645651131957e-8
8.512962743402938e-8
9.106941621486312e-8
8.932231488073655e-8
7.949801081597667e-8
6.244151820345738e-8
3.89505927453711e-8
6.694221152094963e-9
4.415405961025668e-8
1.0905063993122346e-6
1.1907060738525063e-6
3.418484445352436e-6
2.6574966939525183e-6
1.6992684355545003e-6
1.0888446296433934e-6
5.683618102667849e-7
1.0048513909161877e-7
4.457905278656968e-7
1.1017971825940713e-6
8.598316066380289e-7
3.2591268274917515e-7
5.777943229916194e-8
9.62085087354154e-8
2.709559214711256e-8
1.5398656736778208e-7
2.3576563136842453e-7
1.1632392570720345e-7
2.190277048165821e-8
7.483095423667838e-9
1.152348593629501e-8
8.631338487512117e-9
6.125484996123701e-9
8.214264831180937e-10
5.145124762013779e-9
1.1222063019831685e-8
2.0343985084893763e-8
3.4844155507677625e-8
5.531241692187105e-8
6.263696029335302e-8
2.75313633688464e-8
5.837436631049789e-7
6.105724572857895e-7
1.603968675489314e-7
4.334245942522018e-7
5.115461986102121e-7
5.494186815075473e-7
5.470719317672979e-7
5.148404454136072e-7
4.775073797791538e-7
4.0623609036241704e-7
2.1167700116462726e-7
2.3361498491112855e-7
1.1202966220038772e-7
2.6174388499782067e-8
1.6167706179654177e-7
1.4408189318848798e-7
1.3346147637062613e-7
1.265644544782334e-7
2.757306775656367e-8
5.268707692166332e-8
8.630753189877214e-8
1.0375772691319656e-7
1.155190025799807e-7
1.2130240501669427e-7
1.1802459705148282e-7
1.0409780952163732e-7
8.005463317933461e-8
4.5595303748887425e-8
4.777975860367977e-9
8.897453816635751e-8
2.5574453684968784e-7
2.2628901102254966e-6
7.013665386203458e-7
7.598614212013681e-6
3.625503042798123e-6
1.999204719780029e-6
1.0341928645516564e-6
2.2234000213640955e-7
1.0412486509370285e-6
3.0068180362577377e-6
1.7234831703484666e-6
1.4785160649128313e-6
4.118432743982277e-7
1.611208539110622e-7
6.684480980316677e-8
1.0391279534799099e-7
2.756975875160003e-7
2.297562877831938e-7
6.444483100077808e-8
4.727380688113197e-9
1.2744250745373077e-8
1.1744975512102416e-8
8.681557477119892e-9
4.657011312966892e-9
2.6474582494048826e-9
9.426287864171415e-9
1.8354718397907763e-8
3.3314827277257196e-8
5.882806882470071e-8
9.23449680888505e-8
1.8761679130497565e-8
1.3997577042578996e-7
6.105146203403418e-7
7.797348111948553e-7
3.3871039531937996e-7
6.148120465405417e-7
6.588724927145198e-7
6.570788898862397e-7
6.085902458689195e-7
5.435889934660878e-7
4.6145939719443566e-7
2.1147116511528713e-7
1.4423703163215912e-8
1.567275567178056e-7
1.0203965414452102e-7
3.8069678508988443e-8
1.0611017424980153e-7
1.5536100445532547e-7
1.4382093569357202e-7
1.378963435517392e-7
2.1398457590050295e-8
6.089551106681736e-8
9.22781374999033e-8
1.0996249485634246e-7
1.240267762817772e-7
1.3323850018505892e-7
1.3338265387453021e-7
1.2171468039647834e-7
9.856214581904273e-8
6.498165016872516e-8
1.8800696388229537e-8
4.956626630577194e-8
1.9441517969261234e-6
2.3385846305775883e-6
5.117218924764838e-6
4.568071364161114e-6
2.9618579951467092e-6
1.9168677697767018e-6
7.473144743858628e-7
1.6851503718141997e-6
2.7270089149262287e-6
1.9757753709362094e-6
1.8168423948459434e-6
2.9072070037370847e-6
8.971029969869157e-7
9.547097827374762e-8
2.1972766141550763e-7
1.0665871565529006e-7
5.8579381248231036e-8
1.5769212524995848e-7
1.002715481978953e-7
2.015614963108559e-8
2.4591023877625075e-9
3.5770614964434788e-9
3.798323639852264e-9
2.573722561734285e-9
6.260195262237346e-10
2.1732268582448514e-9
4.750021090715455e-9
8.242293250064123e-9
1.3344601106170109e-8
1.9813030011451293e-8
2.1191843154706645e-8
1.2693239180646624e-7
1.6071922254003015e-7
1.338253939329221e-8
1.2862827943513574e-7
2.2482703463403227e-7
3.116172568831585e-7
3.695942205307479e-7
3.4910497470901233e-7
2.3322087222093288e-7
8.74676694732885e-8
2.0695928523395127e-8
1.4722375082436087e-8
1.6912961772590232e-9
9.75305914017165e-8
1.9897122532916493e-7
2.2231050540821296e-7
1.6990193911392495e-7
6.875775275304211e-8
1.2534919341923356e-7
1.3366899392491554e-7
1.4336150857502618e-7
1.592749620976658e-7
1.769990538511976e-7
1.8962861589579726e-7
1.903322950900456e-7
1.7500437544308744e-7
1.4297581145518267e-7
9.40980915425688e-8
2.419543226483642e-8
7.992026592677194e-8
2.4864661094715995e-7
4.56373520996937e-6
2.0769068842729186e-6
0.000010695636441869416
6.9001994178387984e-6
4.105791983243815e-6
2.1489486759057153e-6
2.355007505628125e-6
2.3667894299918066e-6
2.6313319226427956e-6
4.467289332794995e-6
4.269736050495492e-6
3.505780281746242e-6
1.0566415273840534e-6
3.27517197571095e-7
3.866829964278122e-7
1.6503917608548453e-7
4.1051394497333074e-8
1.232248561110084e-7
6.10576825556256e-8
1.2994361719007631e-8
1.702061878233987e-9
2.7195846102518073e-9
3.073168432803068e-9
2.025422081667395e-9
1.5295832648796794e-10
2.4196263762151154e-9
4.901707576027367e-9
8.39446914809624e-9
1.3721113881451956e-8
2.137146939992969e-8
2.1946659183885174e-8
1.2550959012027101e-7
1.409477663063871e-7
1.1255676577863607e-8
1.273384679812198e-7
2.3121130265839493e-7
3.1968567453634074e-7
3.3758132321293605e-7
2.395097220609842e-7
9.528834482421436e-8
1.9922381759172027e-8
7.342258995144957e-8
3.22573312832155e-8
3.016699930099195e-8
1.109785680061582e-7
1.6539067693726572e-7
1.7038912597699404e-7
1.1857660554878027e-7
1.6220045638417303e-7
1.9020882983722118e-7
1.7715634343098379e-7
1.7503390930690412e-7
1.8705105147373356e-7
2.0689503641556876e-7
2.2698710245282854e-7
2.3879810461714413e-7
2.3428967055486842e-7
2.0900967054816657e-7
1.6269872965597026e-7
9.540919509165277e-8
2.559386664769921e-9
4.076837205161346e-6
7.645010450691806e-6
6.5982240740084225e-6
9.925975081408277e-6
8.275360474129068e-6
5.251040067468899e-6
2.3176296806023147e-6
3.1249147916174297e-6
4.675092573615115e-6
9.17123165482896e-6
4.279544217188585e-7
4.632543153383624e-6
2.316451413777369e-6
1.3763355479253476e-6
1.0110975244053839e-6
9.082021884940869e-7
7.255005429488056e-7
1.2122691513117905e-6
4.6261484241846033e-8
1.383772106058634e-8
9.941397160176766e-9
8.628625723440129e-9
3.5560590815517874e-8
6.560107105955781e-8
1.5008146480284292e-9
5.175976169381908e-13
7.243096282723096e-12
0.
0.
3.140682526287581e-14
5.94098284729417e-14
1.8282176008358276e-13
3.7713434923726977e-13
6.029380858620175e-13
4.905692696795971e-13
4.790874676595734e-13
5.753777137457716e-13
7.688293846039943e-13
1.0703994288206711e-12
1.4896600230791601e-12
2.0065426374952707e-12
2.522765999672876e-12
7.901669009198107e-12
9.682825697869634e-12
1.0252953758707595e-11
7.116027895175398e-12
3.303052966930771e-12
1.4051493095441556e-12
5.952249567471218e-13
2.698032768676626e-13
1.5224019610953828e-13
1.2190294598553156e-13
1.2847711466387636e-13
1.5232322279932589e-13
1.866404607399804e-13
2.2983259467668763e-13
2.824674388756981e-13
3.461318956367074e-13
4.2308608686895457e-13
5.162256740601107e-13
6.291695539214449e-13
7.664295625383631e-13
5.43229334237227e-11
1.3942148751570453e-11
9.740219982201704e-12
8.945224160488021e-12
9.190971481340589e-12
9.94010610550152e-12
1.1019928767693318e-11
1.237273531307373e-11
1.3988827208497471e-11
1.588339228154769e-11
1.808750275255491e-11
1.8031797316233515e-11
1.9242453890989658e-11
2.4493087583300105e-11
3.634074152952158e-11
5.970243977910648e-11
1.0693757106658673e-10
2.14223395656987e-10
5.187441678551037e-10
1.9193200113898295e-9
1.3401059868765845e-8
1.109983493564314e-8
9.266469247446422e-9
4.483103361838597e-9
8.667647639375432e-9
3.5951484396000834e-9
1.6694687621519735e-10
7.629277954412627e-14
0.
0.
0.
0.
0.
0.
0.
0.
0.
0.
0.
0.
0.
0.
0.
0.
0.
0.
0.
0.
0.
0.
0.
0.
0.
0.
0.
2.3081374871235645e-14
3.359119232382265e-14
4.8993538486790264e-14
7.164091282313155e-14
1.050645389679331e-13
1.5459474614320728e-13
3.1087624290423516e-12
4.953188112106673e-12
7.443890995139378e-12
1.0903313425181736e-11
1.5601965955207915e-11
2.1904054435154224e-11
3.018202873265762e-11
4.067358048111537e-11
5.32229839672911e-11
6.687055344418021e-11
7.932208805605381e-11
8.645816979503096e-11
9.986061948608213e-11
8.997401259997494e-11
1.0187262998041673e-10
9.822101620439447e-11
1.1628760267124717e-10
1.4933548144800934e-10
1.915571758988168e-10
2.517954340631916e-10
3.636703291694732e-10
5.941900541373349e-10
1.0267020564846196e-9
1.4451932995352648e-9
1.6334723662155754e-9
1.890919500430319e-9
2.345581075028752e-9
3.118070690531171e-9
4.444296379812525e-9
6.853367746223544e-9
1.1642984166723679e-8
1.0621130272804996e-7
3.669845536392875e-9
7.376204938253112e-7
3.3737565419269643e-7
1.9797045814143985e-7
1.2288940408229665e-7
7.190072026895623e-8
3.645296330917106e-8
8.794327581718103e-9
9.608297631154924e-9
1.1259677193995728e-8
5.0347888796894046e-9
3.174199776112915e-8
5.34163664830856e-8
4.1904934675563855e-8
2.1032207632193594e-8
9.873382546080149e-9
1.1995666007920016e-8
9.007681209256134e-9
7.874319487786088e-9
5.872674567499145e-9
6.233903585941249e-10
7.359063581696234e-9
1.604518283121284e-8
2.5426670593678465e-8
2.4249885735948764e-8
1.8463248117324232e-8
1.1819478508382579e-8
3.5181898190020296e-9
1.1296948671906923e-8
5.220639862316061e-8
1.3100280892647303e-7
2.0244021550640936e-7
1.9532362220806344e-7
1.5425350474642632e-7
4.667359717292033e-8
3.019882109411963e-8
2.5102977176235874e-8
1.3362017966079546e-8
3.001502131795276e-9
4.854110892045626e-9
8.828345094948726e-9
2.1111527619634538e-9
7.686436353001049e-10
9.461800891632978e-10
6.163622533066057e-10
2.200596369710799e-9
6.432856787867346e-9
6.571681920072972e-9
5.4043442755955064e-9
4.925167640067563e-9
2.776748574108187e-9
9.779117185751822e-10
4.573782457076173e-9
8.189799095523393e-9
8.9660346440516e-9
7.756334273988033e-9
5.91320671997009e-9
3.730096391377813e-9
1.100156631256867e-9
2.639194830546496e-9
9.505612220832974e-9
1.2745471467540056e-7
2.5485267753063954e-8
7.066018592442296e-7
3.7035216898323993e-7
2.2643897984296815e-7
1.4461720750085266e-7
8.679701793031884e-8
4.5948847540080765e-8
1.4319110886032863e-8
7.064653564756587e-9
1.0730563175497974e-8
7.961375687508401e-9
3.8768646352677514e-8
5.984358697144783e-8
4.507474822973486e-8
2.1108804158573436e-8
1.2946096481546677e-8
1.2921136218883264e-8
9.841866916456012e-9
8.675426714559866e-9
6.124609600601153e-9
1.2350294564208204e-9
8.775848628857711e-9
1.8715398793922387e-8
2.8084852741028083e-8
2.5663253645437866e-8
1.9397378770398938e-8
1.2209894718836824e-8
2.825250799380439e-9
1.5231519537686985e-8
1.2736433429564914e-7
2.2895521856475662e-7
1.61519633301587e-7
1.7764620606524584e-7
1.2472655453673857e-7
1.0291146193167886e-8
2.6463320105507072e-8
1.950949814981976e-8
8.03361975516124e-9
2.3142084765571583e-9
8.807525195363743e-9
1.181509688639824e-8
5.400824906468672e-9
3.815282928452639e-9
5.0267964198659515e-9
1.9647138909774476e-9
2.5860824441794164e-9
7.0246620768479e-9
6.266511056971189e-9
5.12530677159171e-9
4.558839230925089e-9
1.8342315311410801e-9
1.7865867564341834e-9
5.39741583983252e-9
9.95695561383771e-9
1.219049314669329e-8
1.0251143776372828e-8
7.212666406869772e-9
4.006012376086488e-9
4.920747336956902e-10
4.190019002130016e-9
1.2015400937632092e-7
1.3594348606982472e-7
4.2881513135346464e-7
3.7611458741059145e-7
2.731071243679711e-7
2.0013001771269753e-7
1.3663256067201209e-7
8.53185765479827e-8
4.4383133099371616e-8
1.2961960331149148e-8
2.9202469813177243e-9
2.7800197444829005e-8
6.444718342041273e-8
6.733329547872103e-8
4.1479784611657846e-8
1.0620621159420952e-8
1.9655218800665705e-8
1.4337068099651709e-8
1.1773212096197691e-8
1.0600918942491471e-8
4.838597520778576e-9
5.0849046043480376e-9
1.5763725285262376e-8
2.8062514763938256e-8
2.973659025092957e-8
2.4935782236939063e-8
1.8687615774357062e-8
1.067347359098471e-8
3.0518323694990112e-9
4.092221557055183e-8
5.239291393456729e-8
1.723622203438087e-7
1.946515033201843e-7
3.675238421065184e-7
1.9932078290806569e-7
4.8583273762673114e-8
2.6810011512975766e-8
2.099189568320347e-8
9.369740171023243e-9
1.0655858887702615e-9
8.834812269757551e-9
1.2543535164067574e-8
4.51865828105192e-9
3.794214992709408e-10
1.5460698606321887e-9
1.4168416741227214e-9
1.1904357381103019e-9
5.549682163802313e-9
6.680223713682458e-9
5.40019733689334e-9
4.845549843618696e-9
3.32668362825844e-9
3.052652499275907e-10
3.7099683961781237e-9
7.636058552226485e-9
9.804690579386083e-9
8.794955972163125e-9
6.7571724928098766e-9
4.379634138315718e-9
1.6731176377544474e-9
1.8792238075102176e-9
7.849560822166536e-9
1.249923200569362e-7
5.849822870744203e-8
6.149639222222848e-7
3.787498486570783e-7
2.421786895801939e-7
1.6080997418150487e-7
1.0017950689399748e-7
5.606095256468789e-8
2.184381075553599e-8
2.3322751862838663e-9
9.395835814641745e-9
1.231543329036244e-8
4.5932005389071596e-8
6.261778561164927e-8
4.4307320430618227e-8
1.8878357710112156e-8
1.571645119445679e-8
1.3248521073356977e-8
1.0299734472542409e-8
9.185625404744486e-9
5.923046956829465e-9
2.142525303522638e-9
1.0413862063025747e-8
2.1392879953285825e-8
2.8971682415597256e-8
2.5341846937025933e-8
1.9098683101449476e-8
1.1790292431782899e-8
1.5317401092703922e-9
2.053334567738961e-8
1.3254768524318202e-7
2.2490774124085173e-7
1.8276013246361105e-7
1.8228791695724933e-7
1.2079617209106685e-7
5.055833785302627e-10
2.6824337657402487e-8
1.8351999648533166e-8
6.813159735372117e-9
3.236192253004549e-9
9.285319925922085e-9
1.199868376486497e-8
5.607674036098735e-9
3.4328503098149127e-9
4.7447620800340205e-9
2.037293385825966e-9
2.1571512824614985e-9
6.5851540290899166e-9
6.085937881251334e-9
4.9335857992387995e-9
4.402512324896099e-9
1.950433270924312e-9
1.5232763752807083e-9
4.903000737102296e-9
9.253495422724512e-9
1.1877046090167462e-8
1.016941253959829e-8
7.181714949758291e-9
4.0390883738705e-9
6.646310651594578e-10
3.7010390429328588e-9
1.1629184891421445e-7
1.3958791679411385e-7
4.011254410272173e-7
3.6548683772890005e-7
2.69773337479386e-7
2.0015222915759311e-7
1.3825459914378095e-7
8.735369178656636e-8
4.6408295371824395e-8
1.4652193859684914e-8
2.067607769088144e-9
2.9272507652470166e-8
6.508457251135898e-8
6.610454960433916e-8
4.015211714287724e-8
9.315769958746575e-9
1.9527664272386245e-8
1.4177811193587946e-8
1.1715857817832407e-8
1.0533329547935338e-8
4.55028731185739e-9
5.390742014003207e-9
1.6173450581970996e-8
2.8159683056797897e-8
2.921252834329049e-8
2.4448706194477228e-8
1.830318010147003e-8
1.0310078404326622e-8
3.7852028268350805e-9
4.3840391946073184e-8
4.988661221311694e-8
1.704134221354631e-7
1.9077970208320023e-7
3.5639305259622796e-7
1.869848097137675e-7
3.031896795817774e-8
2.8144190544268135e-8
2.0234952110689323e-8
8.75795014708004e-9
1.2035329158379968e-9
8.492304850055654e-9
1.1873671270480538e-8
4.2439873016435615e-9
1.819232790262415e-10
1.0579889734999872e-9
1.1414582559898373e-9
1.1022534252041447e-9
5.0980567722962815e-9
6.318969614340689e-9
5.1202446149508924e-9
4.584514004601539e-9
3.193178151303778e-9
2.1111382391764638e-10
3.394734913706657e-9
7.069742177325946e-9
9.192226199106162e-9
8.278319627642173e-9
6.363611371436635e-9
4.13125542640637e-9
1.6088804282557662e-9
1.6558912362717695e-9
7.028440081565203e-9
1.1986105661633342e-7
5.5468372843042314e-8
5.908981992539793e-7
3.67063953623105e-7
2.3548663951672275e-7
1.569285513436486e-7
9.813140392160923e-8
5.5138194954746735e-8
2.166907360700571e-8
2.1282872175737845e-9
9.328865371142731e-9
1.2165198350088103e-8
4.5072892537928206e-8
6.088060816700636e-8
4.284830004162409e-8
1.8310957164643704e-8
1.5494701157297772e-8
1.2909378687747577e-8
1.0049337423077814e-8
8.968381746244517e-9
5.740741414683836e-9
2.159121750644476e-9
1.0268070628467405e-8
2.1032574658564398e-8
2.8294074898546664e-8
2.469630430631628e-8
1.8609159125221624e-8
1.1468793891244009e-8
1.3772768845470147e-9
2.0587997357938066e-8
1.2859029493899973e-7
2.1916278521351398e-7
1.7062860844262897e-7
1.7011353960012918e-7
1.0467841742695717e-7
1.1657613203673577e-8
2.7653175453927645e-8
1.7973191231926832e-8
6.656390944800155e-9
2.8991116892295166e-9
8.53370660478675e-9
1.0926018582632667e-8
4.839281130332285e-9
2.2668780811284593e-9
3.5983525387509447e-9
1.6177390183793028e-9
2.0293191326129215e-9
6.132439634573057e-9
5.746769908741187e-9
4.657439236568518e-9
4.156532009370516e-9
1.8668849086216667e-9
1.3911279364756893e-9
4.548638617715067e-9
8.610138347422758e-9
1.1085408579486871e-8
9.503371526309045e-9
6.712135370241367e-9
3.779243804866715e-9
6.439333455183333e-10
3.3779217476095456e-9
1.1102055084745965e-7
1.3125254859152156e-7
3.864153544049689e-7
3.51710210560356e-7
2.5978637496745917e-7
1.9296037295122745e-7
1.3350756871882038e-7
8.448303161674519e-8
4.490426253118765e-8
1.4090155881169666e-8
2.2326575857633437e-9
2.8271688153008303e-8
6.285334223005425e-8
6.35833883361102e-8
3.8618969329943874e-8
9.208226343012361e-9
1.891633792746038e-8
1.3698695852333672e-8
1.13257751702929e-8
1.018091884557354e-8
4.3755952336880014e-9
5.252983302667069e-9
1.570709523146983e-8
2.7315601780550357e-8
2.8307745856130438e-8
2.3687663356526397e-8
1.773226636775926e-8
9.972912211122353e-9
3.785858542125869e-9
4.3181814747099923e-8
4.792846851538396e-8
1.6355991538792277e-7
1.866578674735954e-7
3.2195983033761666e-7
1.649929713943812e-7
8.587720407025752e-9
2.9421041242287494e-8
1.9383370191996417e-8
8.20600525797607e-9
1.0694406278521299e-9
7.700305518986266e-9
1.0651137983929178e-8
3.729948685027305e-9
5.6674127157575206e-11
5.159550286224466e-10
7.690717166330923e-10
1.0481522926716612e-9
4.566027069944163e-9
5.815301957663143e-9
4.734845362227843e-9
4.235231475351689e-9
2.9693819323706786e-9
1.3801343624392322e-10
3.0339643238684064e-9
6.363875716644311e-9
8.29173098267231e-9
7.472574214698253e-9
5.7439041297883265e-9
3.730193197696351e-9
1.4687724676119427e-9
1.418518665149085e-9
6.059740844629966e-9
1.1303126542162535e-7
4.8364852525244246e-8
5.654786608001458e-7
3.5046050827952036e-7
2.249395835151551e-7
1.5013953607176836e-7
9.407946432057294e-8
5.292442197642679e-8
2.072606455526697e-8
2.2894642828323257e-9
9.365578095721414e-9
1.1532697064086264e-8
4.325400927126148e-8
5.828533416130018e-8
4.092592462171278e-8
1.773666258360207e-8
1.4984923508435673e-8
1.2411733916943609e-8
9.66150218085402e-9
8.623027211578875e-9
5.513815301274045e-9
2.0955992357638563e-9
9.910584288229648e-9
2.029280114525258e-8
2.7307193501022225e-8
2.383390455085305e-8
1.7958949069417112e-8
1.1064420744415869e-8
1.2927919499780709e-9
2.0119195203649626e-8
1.2266384018186578e-7
2.1161040384228197e-7
1.517646170250065e-7
1.524273835252862e-7
8.038401937161801e-8
2.258275832383264e-8
2.811240622402445e-8
1.7356164241815372e-8
6.446156389533872e-9
2.4341690226992213e-9
7.542310182243534e-9
9.5564190951711e-9
3.9356866961759935e-9
1.0838244004378375e-9
2.322306081673808e-9
1.1115438461280189e-9
1.8769609561357127e-9
5.547289706281583e-9
5.294297321785714e-9
4.29306512383266e-9
3.8312022552705215e-9
1.7425410062921811e-9
1.23066845276593e-9
4.10117488829384e-9
7.783757703381995e-9
1.0023856768239876e-8
8.592975237823922e-9
6.06781699905567e-9
3.4183896164702716e-9
6.002271383469325e-10
2.977114380563971e-9
1.04088503006773e-7
1.1942957690549696e-7
3.6842124681485663e-7
3.3361476642843023e-7
2.463130031935751e-7
1.8306386558835077e-7
1.2684155206715262e-7
8.036310230110865e-8
4.2667297485558176e-8
1.3181280185423879e-8
2.5199826233679315e-9
2.6777143665890807e-8
5.97479901089658e-8
6.024249462995711e-8
3.662002134580332e-8
9.163844963143602e-9
1.8086655014947823e-8
1.3052396694561735e-8
1.0793419442896499e-8
9.701701019223934e-9
4.160305821039905e-9
5.036535979467638e-9
1.5029019807155656e-8
2.6146738964024564e-8
2.7106870436210633e-8
2.268123621261467e-8
1.6979003477725458e-8
9.54021661976323e-9
3.7210020111420973e-9
4.201154823248344e-8
4.544862442859131e-8
1.5429458973863828e-7
1.81326383709584e-7
2.746584897466366e-7
1.3332928626461166e-7
1.3471373754901433e-8
2.9886563042481605e-8
1.8017166467129322e-8
7.3989039156951456e-9
9.426359440885865e-10
6.716732333828885e-9
9.143422009970322e-9
3.1649439190771296e-9
1.278214532459338e-10
1.1105047700994849e-10
4.2018995131041297e-10
9.456061550124947e-10
3.874661310796275e-9
5.148245007201672e-9
4.227693914543905e-9
3.776290911640146e-9
2.672954784925133e-9
4.4574157428238386e-11
2.562864219757527e-9
5.438969482555131e-9
7.104372905907126e-9
6.40783266079282e-9
4.924695570995325e-9
3.1992546100207918e-9
1.2796771891353996e-9
1.1202033840118542e-9
4.841017196480839e-9
1.0406535655649217e-7
3.8846377575880813e-8
5.322984150443355e-7
3.285390247416088e-7
2.109968811159213e-7
1.4114903794801787e-7
8.869740643198059e-8
4.997276808161158e-8
1.946027064934777e-8
2.5072619513118465e-9
9.395308321278215e-9
1.069206432419221e-8
4.084673624693006e-8
5.489362998820613e-8
3.84175419697905e-8
1.696862672974424e-8
1.4303933723191974e-8
1.1755751299952902e-8
9.149300878693455e-9
8.166559220097842e-9
5.216988431407564e-9
2.0072505446571468e-9
9.431872376340577e-9
1.9306507594088478e-8
2.6006725360360854e-8
2.2701816308389623e-8
1.7105671143696333e-8
1.0535135869650229e-8
1.1893064058478383e-9
1.947175329006481e-8
1.148493938553482e-7
2.016946879016454e-7
1.2647508008579798e-7
1.2798819297435632e-7
4.4613439938966126e-8
3.169865271263093e-8
2.773799074959253e-8
1.6241778262162497e-8
6.014364226867407e-9
1.9472612245453974e-9
6.376407809667683e-9
7.956995461066407e-9
3.01291509192152e-9
1.182243381543335e-10
1.107103219500945e-9
5.876601955279027e-10
1.6560786266361036e-9
4.779909711512308e-9
4.698702077026897e-9
3.814577044997942e-9
3.40393818190996e-9
1.5790604739740693e-9
1.0200745951534177e-9
3.513761078477098e-9
6.698945221424873e-9
8.629959876504681e-9
7.3972589841764094e-9
5.221440713440902e-9
2.943816657778256e-9
5.401735103143405e-10
2.461043471416421e-9
9.49925080047201e-8
1.0381440551095496e-7
3.447164910556896e-7
3.0977876338301414e-7
2.2859485238615468e-7
1.7007407041286552e-7
1.1810089015989365e-7
7.496529393411737e-8
3.9744171555349515e-8
1.2008194595420721e-8
2.868524515192597e-9
2.4834830579700944e-8
5.5705731645060866e-8
5.590333167073042e-8
3.3998778480385195e-8
9.084896771173679e-9
1.6997175299650177e-8
1.2203950726378643e-8
1.009454894671951e-8
9.07275151447085e-9
3.878337663494592e-9
4.751689184386262e-9
1.4137654586980413e-8
2.4611046144052616e-8
2.553095006942171e-8
2.1360821051996465e-8
1.5990818315893634e-8
8.973041106340432e-9
3.633699947096978e-9
4.046453552977337e-8
4.22155475570018e-8
1.4214256448433652e-7
1.7436935613323168e-7
2.106270553542451e-7
8.625082238289369e-8
3.16657890124919e-8
2.8805834148411912e-8
1.582680851721377e-8
6.1811736662547765e-9
8.899790233362885e-10
5.554858373378106e-9
7.360106567082235e-9
2.6142500713215367e-9
1.5224579844241262e-10
6.463834628792969e-11
2.1051338984093788e-10
7.449620117813155e-10
2.9746895430243793e-9
4.261403834860248e-9
3.5616222297983443e-9
3.1738397898557293e-9
2.284350783812026e-9
7.916211714556573e-11
1.9430861854612885e-9
4.223679830939765e-9
5.546876903755829e-9
5.011685879337842e-9
3.8504893000499396e-9
2.5023191012624602e-9
1.0266836148402442e-9
7.53248833882376e-10
3.350088148819206e-9
9.230331905008235e-8
2.635996774591689e-8
4.883004050221498e-7
2.9965515116286534e-7
1.9271426029943952e-7
1.2939772620982382e-7
8.167399586189863e-8
4.613083259640167e-8
1.7831445231773e-8
2.7526739060132455e-9
9.383314256390811e-9
9.621961966212699e-9
3.773221872067794e-8
5.050688423802299e-8
3.515771500032575e-8
1.5914171691709962e-8
1.3413838969221483e-8
1.0895443820916216e-8
8.477997886862273e-9
7.568503763601686e-9
4.827639362401061e-9
1.8922220050089497e-9
8.805559143840154e-9
1.801485594807771e-8
2.430098584842733e-8
2.1216811928154656e-8
1.5986466408689044e-8
9.840784606725914e-9
1.0529125555698407e-9
1.862822641984111e-8
1.0460960899214719e-7
1.8866901963675993e-7
9.246419713571456e-8
9.30569266252184e-8
2.7619879187972167e-9
3.7046714858491605e-8
2.5918361491329214e-8
1.4326658845690395e-8
5.2004923363630765e-9
1.51051240723112e-9
5.066435378034852e-9
6.168826132481657e-9
2.1884694224409085e-9
3.2769667016724875e-10
2.3330559510406766e-10
1.5304367917555113e-10
1.3242322489577905e-9
3.772712276133813e-9
3.91318165544963e-9
3.1861961174575393e-9
2.842772652618611e-9
1.365631997171648e-9
7.420419547177555e-10
2.740217018776596e-9
5.272214911888407e-9
6.801427966364137e-9
5.830072864629238e-9
4.112101711562308e-9
2.3209503318814855e-9
4.567851317715504e-10
1.805001053764956e-9
8.3055028042347e-8
8.321459572543629e-8
3.1321437403851763e-7
2.782987633596337e-7
2.053057068979126e-7
1.5307333397530103e-7
1.0669380594509517e-7
6.793917439101906e-8
3.59631706256634e-8
1.052766481378513e-8
3.261470334172866e-9
2.234487385550235e-8
5.048560181716416e-8
5.0301647832336594e-8
3.0569123351559215e-8
8.921146598605486e-9
1.5568642535757515e-8
1.1091709618031789e-8
9.179167731162709e-9
8.249054568666675e-9
3.5074826733396686e-9
4.380682076365181e-9
1.2972838447959614e-8
2.2599161527425262e-8
2.34636019156563e-8
1.9628837742244034e-8
1.4694577120812891e-8
8.228429540400168e-9
3.523684100646696e-9
3.845404701644989e-8
3.800437513284209e-8
1.2623742608718238e-7
1.6531034404727123e-7
1.2195681384695126e-7
1.486331422059636e-8
4.1195140297458176e-8
2.5193182358559493e-8
1.2382644900400084e-8
4.341109250078886e-9
1.001233521646588e-9
4.236548223058682e-9
5.327123038792965e-9
2.179578509294156e-9
1.0585444556179817e-9
7.346009200797266e-10
3.540325400713979e-10
3.599693843694822e-10
1.8115127417714088e-9
3.0599185749677295e-9
2.68585771351359e-9
2.38328796084691e-9
1.7752374949911914e-9
2.4413871473194784e-10
1.1263450473932028e-9
2.625518902633288e-9
3.5044706437663208e-9
3.181972433373539e-9
2.4425987610433672e-9
1.5864710788194913e-9
6.795426324348672e-10
3.409704572912401e-10
1.6694741890596607e-9
7.686573336180124e-8
1.0025008503568258e-8
4.2946810863049703e-7
2.6150292157110123e-7
1.6875645036925985e-7
1.1407474334251052e-7
7.253892191562593e-8
4.115408286507629e-8
1.575941648207534e-8
2.9952586900157235e-9
9.26995381259724e-9
8.283670855890772e-9
3.3734068618641456e-8
4.4873845962882334e-8
3.0949747981457246e-8
1.4447049686442827e-8
1.225465824998693e-8
9.76734804205959e-9
7.598840782158572e-9
6.785721941182067e-9
4.316709006259959e-9
1.7436741105581845e-9
7.988343438199525e-9
1.6326484197706217e-8
2.2063977475740936e-8
1.9268406847547256e-8
1.4518125411435474e-8
8.929425186372793e-9
8.713979549570797e-10
1.7540602037403013e-8
9.120095714735144e-8
1.7152824620141154e-7
4.575969609015208e-8
3.917875424486365e-8
4.4303100601488255e-8
3.661763536975227e-8
2.1825400957383993e-8
1.1176753645860098e-8
3.765536365137392e-9
1.2457166996931577e-9
3.6832586637083663e-9
4.283038793023177e-9
1.6440254830523048e-9
1.7412306705291118e-10
1.6242106043445512e-10
2.6505546791033125e-11
8.096528302088156e-10
2.4515716969669245e-9
2.868660993072237e-9
2.3609268127630034e-9
2.105487888235261e-9
1.0876591687438334e-9
3.7380943184565384e-10
1.719691185162662e-9
3.3934939503351046e-9
4.402651023675508e-9
3.7766829864765585e-9
2.658385518095233e-9
1.5018630464655308e-9
3.3250398157653225e-10
1.0062057774027908e-9
6.737958487227107e-8
5.591328115279137e-8
2.709158783025646e-7
2.36530061278987e-7
1.7465716642389247e-7
1.3085158713619816e-7
9.184612283945217e-8
5.882875188960899e-8
3.1107267061416993e-8
8.698937914505357e-9
3.651929812139487e-9
1.919218279650762e-8
4.379917432668844e-8
4.313540734337773e-8
2.6110545282977844e-8
8.568426026851447e-9
1.3694378694551745e-8
9.633851649155525e-9
7.980990285360434e-9
7.171050756089972e-9
3.018902454017626e-9
3.899255183314798e-9
1.1453625358164074e-8
1.996499261069327e-8
2.0750816553213023e-8
1.7356402216068075e-8
1.2993766378519126e-8
7.250004702208016e-9
3.3908676967111638e-9
3.5867718541572746e-8
3.254256749302271e-8
1.0544235552664374e-7
1.5356759494481708e-7
7.594216306851082e-9
6.602217456221622e-8
3.831292726565234e-8
1.777683441141288e-8
7.081973858909807e-9
1.5707082197372605e-9
1.4233150445168816e-9
2.8264517061702814e-9
3.1266289395287513e-9
2.0285462336781198e-9
2.9935670135111523e-9
2.6694462174318133e-9
1.2298614866080466e-9
3.679914500640292e-10
3.403956210721856e-10
1.278527532434555e-9
1.5155467865359688e-9
1.3522023481013193e-9
1.1076896802060858e-9
4.66896888520519e-10
4.991424788908645e-11
5.254820301345196e-10
8.290166406608303e-10
7.860112862782607e-10
5.97877852510114e-10
3.7126222443671705e-10
1.4496345144374062e-10
8.035941781234309e-11
3.2536675757803287e-10
5.650183427299115e-8
1.117613930856796e-8
3.4947953755391136e-7
2.1086267493512928e-7
1.3738573594036e-7
9.41605575938367e-8
6.070782132851415e-8
3.4746621950588345e-8
1.3165476727026129e-8
3.1604817817012726e-9
8.93142928836618e-9
6.656006299408589e-9
2.866059692212939e-8
3.772579685402814e-8
2.558944209401318e-8
1.238483934907124e-8
1.0751486955442956e-8
8.2876165428441e-9
6.448152551884531e-9
5.762032990628568e-9
3.6459649637324046e-9
1.5532703770567516e-9
6.924501375142667e-9
1.4122877922687932e-8
1.912989135516453e-8
1.6710952759951046e-8
1.2591010703391302e-8
7.73246586590593e-9
6.268450205690747e-10
1.6164044246425147e-8
7.365370898497671e-8
1.4886283193055047e-7
2.1846046999734923e-8
5.151565888706312e-8
5.412305863329111e-8
2.858342198532261e-8
1.438964313631768e-8
6.186616627452406e-9
1.357116581687615e-9
1.3538699573755685e-9
2.3649350310258507e-9
2.4662126515426765e-9
1.6447239828699009e-9
2.19389768711896e-9
1.583346815293033e-9
6.154144863051112e-10
1.3717266513018583e-11
7.299892152590849e-10
1.4007222576703575e-9
1.2805012029549562e-9
1.1390217048716622e-9
7.268347952755412e-10
1.1554287558625554e-10
3.720312510661813e-10
9.182009700601067e-10
1.2574515042333295e-9
1.0885239930434784e-9
7.531468390522665e-10
4.104021720593316e-10
8.80759587242701e-11
2.3409868976224545e-10
4.6729717605218376e-8
1.927712590786244e-8
2.1271194747561959e-7
1.8057736583418337e-7
1.3424276055851346e-7
1.0187944337973158e-7
7.260936386873985e-8
4.709093986760483e-8
2.4943441366549245e-8
6.52525808351281e-9
3.913757271171274e-9
1.5284764919176667e-8
3.5355919629973124e-8
3.4122257761204765e-8
2.0407355487826434e-8
7.78479266186884e-9
1.12279270448873e-8
7.722888142333965e-9
6.413958885543758e-9
5.7614700163919855e-9
2.3739163980732475e-9
3.2774826186727066e-9
9.476960832468947e-9
1.6518512322553244e-8
1.718954547241136e-8
1.4373652931367454e-8
1.0761143654645358e-8
5.962376473071169e-9
3.2488255572979714e-9
3.261116856019647e-8
2.551999309688958e-8
7.830890772642883e-8
1.3843333317412117e-7
2.143231301321471e-7
7.359829743483915e-8
2.0901270452884886e-8
4.987760729209931e-9
8.952339120776511e-10
2.5693588024189804e-9
2.3881078914580314e-9
1.4587967755197382e-9
9.274070438959777e-10
2.4192448124689523e-9
6.520119768512325e-9
6.655893395789359e-9
3.4581717641170068e-9
1.7192385044651645e-9
1.346333748858684e-9
7.229647249247659e-10
1.6837853856694354e-11
7.272665221728967e-11
2.3973394080421506e-10
7.594372048044568e-10
1.3910935306205158e-9
2.27363033899191e-9
2.701272115621895e-9
2.3654884381372595e-9
1.821523984832367e-9
1.0437328574629227e-9
1.8203813221250652e-9
2.776897882162133e-9
2.139021681681232e-9
1.3582981051748782e-8
3.690639195238263e-8
2.3572997337552127e-7
1.4295525325428344e-7
9.640338834318886e-8
6.845128138611658e-8
4.5503879574015626e-8
2.6584179963205672e-8
1.0009191332271145e-8
3.0727531517936063e-9
8.103720700292957e-9
4.780722748974408e-9
2.235649602145547e-8
2.8856188081372845e-8
1.895094710103032e-8
9.505440582821043e-9
8.80501475931968e-9
6.344167891989516e-9
4.943322111425068e-9
4.4249285524725275e-9
2.764987574015749e-9
1.3117762824499766e-9
5.5439900688421065e-9
1.1252845612346698e-8
1.5280936406385486e-8
1.335210141736677e-8
1.0060390883152777e-8
6.1586547907263945e-9
2.873826387028091e-10
1.451834245347621e-8
5.071628698281399e-8
1.1831142087672153e-7
1.346205976388452e-7
9.652679574964356e-8
3.194318534013122e-8
1.127099866962218e-8
2.27996024318487e-9
1.4601843882720755e-9
2.5271360498921476e-9
2.146703102372853e-9
1.3443131094786135e-9
9.814976722678266e-10
2.555152723788488e-9
6.455031683668324e-9
5.427478302966471e-9
2.5930955280986143e-9
1.3541762894172062e-9
1.266423074355572e-9
2.4909687798211036e-11
2.0505155055163844e-10
1.628744981262946e-10
2.598517248703018e-10
7.737000287784557e-10
1.4344938801573074e-9
2.377789808473151e-9
2.8876716975681712e-9
2.4455798570428516e-9
1.735433028767216e-9
8.12730559675529e-10
1.4937604117433253e-9
4.315743855877679e-9
9.791873154115493e-9
3.1829666197867426e-8
1.255390379527908e-7
1.0372437766727278e-7
8.077687440246081e-8
6.435271290889376e-8
4.7930985320113616e-8
3.2156089143154556e-8
1.729155405504028e-8
4.1444473269545456e-9
3.7285159362530625e-9
1.0645514961060313e-8
2.4996476944968456e-8
2.3189122837667545e-8
1.3414260986568315e-8
6.08478546850532e-9
7.926401716622992e-9
5.216023219505456e-9
4.367042083440687e-9
3.920681187384692e-9
1.5202122691585599e-9
2.4797067065184654e-9
6.9137847458575274e-9
1.20140435556664e-8
1.2511556389865301e-8
1.0456232642233555e-8
7.828454916659246e-9
4.261399393936019e-9
3.184102664880452e-9
2.6713336236548638e-8
1.6680366270845583e-8
4.312636056613349e-8
1.1693658598312124e-7
1.9883420366480838e-7
7.2593221765894585e-9
1.2414351187588377e-8
1.5065394139032765e-8
1.2633621549336545e-8
8.690921239713889e-9
4.247074358215324e-9
3.7066813531253565e-10
9.822598355417093e-10
3.727350522946782e-9
1.239673718186114e-8
1.3752885695662458e-8
7.953714233077415e-9
4.126152617868479e-9
1.2563958838600664e-9
2.2644366177547786e-9
1.9849917000225224e-9
1.8695302694170875e-9
9.000998659225385e-10
1.1693034802643006e-9
3.294067137598788e-9
5.946642245053964e-9
7.310904612378496e-9
6.4802644378294475e-9
4.989038898416754e-9
3.1734650178543294e-9
5.780206522364521e-10
5.4232815389175115e-9
1.751403450586658e-8
7.479801359360303e-9
1.3599461707896691e-8
4.189327887258873e-8
4.9447228240046066e-8
4.3323863220924117e-8
3.578989949351967e-8
2.628495562742942e-8
1.640079271965724e-8
6.385691827373196e-9
2.3205476801198575e-9
6.196020044649506e-9
2.883890708850601e-9
1.4863361136660006e-8
1.837528728855246e-8
1.1261143028696977e-8
5.7480591565276605e-9
4.7889180334143656e-9
3.776352184287477e-9
2.9777009373907868e-9
2.681663488706255e-9
1.6071821401003914e-9
1.0101145240135395e-9
3.7605087250670354e-9
7.52612320172653e-9
1.0231038799353457e-8
8.936978478767707e-9
6.734513444922375e-9
4.08365890941104e-9
2.3824892785905176e-10
1.310252838753441e-8
2.0842891462433563e-8
6.906747916553113e-8
9.95874136819651e-8
5.859261388397258e-9
1.262707023761781e-8
1.7096104739770058e-8
1.6132027981873823e-8
1.2834782848618626e-8
8.581627508146333e-9
4.08348760974174e-9
9.787529841254911e-10
2.0458004436139315e-10
4.8583392094943585e-9
1.3854291957287932e-8
1.2845286382152742e-8
6.896912857893742e-9
3.4343571886259895e-9
3.654195725459554e-9
2.3987286480714276e-9
2.0827871945606972e-9
1.8474839773439254e-9
3.3862668580972014e-10
1.6584383775601176e-9
3.828359907824662e-9
6.727373179679667e-9
8.310318789792825e-9
7.055897619174221e-9
5.0033344025734665e-9
2.7302432820706453e-9
1.954508418835311e-10
5.855951849827726e-9
1.669414714606148e-8
5.223770283547572e-8
9.455543170664954e-8
1.2752453030120496e-8
9.839862129124458e-9
1.680823359997034e-8
1.7090016651127724e-8
1.3705229006442559e-8
8.259533849582334e-9
2.0888967260579684e-9
2.2716805084072093e-9
5.704413226135254e-9
1.3162961060904434e-8
1.1119927554035848e-8
5.844473498177457e-9
3.1144813962386962e-9
2.0188537790812995e-9
1.9043756268394928e-9
1.6985335692788864e-9
1.5211889218469528e-9
3.867262972122524e-10
1.464931248305232e-9
3.6055894207316516e-9
6.136432080835251e-9
6.361453649026306e-9
5.306873001662258e-9
3.971183916302175e-9
1.9634072332147984e-9
4.208884752260493e-9
8.631719979019989e-9
6.373915740757269e-9
8.213553069939085e-10
2.562688172534728e-8
1.8769561778882236e-7
9.357105459713842e-8
6.345508775839024e-8
4.466703756784898e-8
2.9539509193007373e-8
1.7628274171441648e-8
7.514688007878728e-9
5.789312477500527e-11
2.16309162862735e-9
6.478054295565926e-9
2.1623517270144973e-8
2.530922826913149e-8
1.5884383267834536e-8
8.007771743108254e-9
1.029566487849843e-8
5.7104343627631154e-9
4.619974321756463e-9
4.269404231786058e-9
2.385479618396864e-9
1.73703638785168e-9
5.8460940787086706e-9
1.082819755345852e-8
1.3364700630004175e-8
1.1872670111503072e-8
9.139027834354944e-9
5.863309816855877e-9
1.5771064398855112e-9
6.290707365294501e-9
2.9041021368902494e-8
5.301868241719324e-8
1.2140148296661244e-7
2.0378402965805716e-7
8.559501269635918e-8
2.20508270888744e-8
3.580852607042483e-9
3.0319126481269067e-9
4.31339881580605e-9
2.8169656788547745e-9
1.095975612868207e-10
1.7663463512248842e-9
1.7536313242379672e-9
6.982220204015511e-9
7.583656283741631e-9
3.926973573161808e-9
1.9082106959651765e-9
1.4209079678562999e-9
1.3347146968543489e-10
4.160604912707653e-10
4.181011785374494e-10
8.407182460221792e-11
6.405729240760063e-10
1.4707049101147296e-9
2.7085886282720457e-9
3.6047127454406463e-9
3.126061526993355e-9
2.356351452732661e-9
1.2571915629270932e-9
3.1495313931841893e-9
3.4607261123646932e-9
8.525169103739496e-9
3.304014199361863e-8
1.4596337206420443e-7
1.0321434924910141e-7
7.648111133073405e-8
5.874404421292541e-8
4.284547756914176e-8
2.9319876484692377e-8
1.7744370530084437e-8
7.814934145135909e-9
1.7811313288674638e-9
6.329165460444328e-10
9.188318785770821e-9
2.5510389131153585e-8
2.5161382115704918e-8
1.4513897606031077e-8
5.8964062132729136e-9
8.48401372494298e-9
5.482847456183807e-9
4.596980915225484e-9
4.087371653287254e-9
1.098003412937254e-9
2.8675549687259434e-9
7.0531691573592056e-9
1.2531804068870128e-8
1.5435347275746104e-8
1.309209444663687e-8
9.277574800533195e-9
5.128739676436433e-9
1.3574373627719665e-10
8.111751931075135e-9
6.372663739085276e-8
1.521782324733751e-7
1.7493037237012595e-8
3.637111186023322e-8
6.823869306446799e-8
3.5658553820963816e-8
1.7598636376808586e-8
6.984023160776447e-9
8.276347122471881e-10
2.1821160548557796e-9
2.846083602343665e-9
2.4459418586223435e-9
2.909914917295313e-9
2.014367971825381e-9
8.977553693374997e-10
7.084001554347122e-11
1.0442827479008963e-9
1.9450146385355653e-9
1.7674302873137442e-9
1.5934592149493345e-9
1.133239704849879e-9
2.119386143568023e-10
6.226193851912566e-10
1.5094885078919787e-9
1.737412857679798e-9
1.475255633587609e-9
1.0895465824606887e-9
6.792025649759727e-10
2.786440899205444e-10
1.2530864491644444e-10
5.791622563741002e-10
6.654264158560672e-8
3.5194201688668265e-8
5.149512276861442e-7
2.2411800873440554e-7
1.3525482827847745e-7
8.66368013298813e-8
5.3422330757966175e-8
3.05038559893805e-8
1.2924794898433968e-8
7.433449570637728e-10
1.999332130625414e-9
1.1390665388769475e-8
3.551554971385771e-8
4.297450606089344e-8
2.8455077065710785e-8
1.3133517749324049e-8
1.5061741213277923e-8
1.014313066259929e-8
8.113647256894279e-9
7.459631720904547e-9
4.3160833990670806e-9
2.542633379390604e-9
9.294195638440176e-9
1.733738439960473e-8
2.1310005876898993e-8
1.893323346969109e-8
1.4575141753485934e-8
9.376591479556215e-9
2.7822029034713824e-9
8.374203348692013e-9
3.711545109479075e-8
1.1436327717907369e-7
1.896617482928849e-7
1.273305902869751e-7
8.537720819225051e-8
3.291994475701418e-8
3.673698229990185e-8
2.0344664979882544e-8
7.749020349910608e-9
1.3008467977408075e-9
7.0329395282568915e-9
9.283244795467134e-9
4.2430040240097825e-9
2.8288219547596568e-9
2.5104636587115196e-9
1.6569876772931357e-9
1.9402600887320026e-10
2.0429040872437236e-9
3.44263871162774e-9
2.9079766940288705e-9
2.5321750730785656e-9
1.917304690570204e-9
2.1380945079198045e-10
1.44130395539148e-9
3.4827252752089365e-9
5.091490287340455e-9
4.535666778308824e-9
3.4067388342062892e-9
2.162413920127569e-9
8.010006260965356e-10
8.929961084459735e-10
6.986606719069629e-8
2.8599306698594405e-8
3.2152322428528454e-7
2.3108614578344317e-7
1.6169643250806751e-7
1.166852724290338e-7
8.03634578032924e-8
5.269762972131684e-8
3.1269792879739326e-8
1.424186584103455e-8
4.4558861914798185e-9
2.892312098657885e-9
1.6395463920092663e-8
4.2861781618730175e-8
4.383209289419101e-8
2.6022747195908857e-8
7.061236753131631e-9
1.3914681943149784e-8
9.536951209099308e-9
7.945296133728777e-9
7.0645231613239315e-9
2.0430254645735827e-9
4.546102248278793e-9
1.143747561748421e-8
2.0316692352784637e-8
2.4791512252708562e-8
2.0984319379833466e-8
1.4869566245511905e-8
8.256877919903504e-9
4.880758048473883e-10
1.1618868556250812e-8
1.263061211517135e-7
2.6104099879922644e-7
1.672603778446889e-7
2.0744850568432088e-7
1.5769225848400113e-7
8.586561514535526e-8
1.583801932536662e-8
1.6542508831957637e-8
2.060441857170827e-9
1.1891639428357299e-8
2.056123318247386e-8
1.1406871431147444e-8
1.3006722387957914e-8
1.3222450256914204e-8
6.423640490629698e-9
1.1541297730550274e-9
7.98094004052741e-9
7.729961407339706e-9
6.271642448395791e-9
5.6319989879715664e-9
3.1598055111198687e-9
1.354093139543046e-9
6.003380116931746e-9
1.1421320394629427e-8
1.2413868809512927e-8
1.0416045001388927e-8
7.79101769546419e-9
4.660265422832475e-9
4.003700635116395e-10
7.291765391845013e-9
2.546326039256342e-8
1.449786616332699e-7
7.383151421210106e-9
8.813516705361622e-7
3.916316452187335e-7
2.324756385912264e-7
1.4456121609860343e-7
8.662573619363393e-8
4.882631735165834e-8
2.1511524523662782e-8
3.5943785581536373e-9
3.2064834218388107e-10
1.9454876663677464e-8
5.5832225519032245e-8
6.871225780675679e-8
4.6500574719702194e-8
1.818708920476653e-8
2.177642645585478e-8
1.596155328319519e-8
1.2759096294016314e-8
1.1717006940731138e-8
6.81103752743471e-9
3.71792364781158e-9
1.4008137225622113e-8
2.6065411569757345e-8
3.1735960002523444e-8
2.817402855183396e-8
2.1696325208846302e-8
1.397474653390785e-8
4.327262611256148e-9
1.131492023101325e-8
4.8857466562270246e-8
1.9612938060430255e-7
2.7647158887578413e-7
4.4388978029586954e-7
3.3345742352683707e-7
2.3732628145977814e-7
1.6177115222043376e-7
3.6076892360744315e-9
5.866301425840631e-9
1.0784238167960716e-8
2.8488479396799063e-8
4.2315672093883095e-8
2.4872029414329798e-8
2.9714790990915844e-8
3.0256904956389904e-8
1.4573522425780659e-8
2.5782191559683157e-9
7.205462745593257e-9
9.142196282583489e-9
7.2264976357437865e-9
6.321128021610778e-9
4.554233199956145e-9
2.629304520129325e-10
5.0991783440233815e-9
1.1357902172993996e-8
1.6498113500649576e-8
1.4667567146563066e-8
1.1032140785562854e-8
6.932808569234836e-9
1.9121997345895503e-9
6.0968217782291185e-9
1.3648868216006483e-7
1.1315169811723564e-7
5.176540336794401e-7
3.897504003151539e-7
2.732577320064725e-7
1.9504055953111485e-7
1.3190724712705707e-7
8.529787040948464e-8
5.084782028503587e-8
2.4608791432233612e-8
9.954297216519341e-9
7.753239317254108e-9
2.7676041332318827e-8
6.783319101286099e-8
7.037030038506948e-8
4.109794329742538e-8
5.994603502017922e-9
2.1080781529254275e-8
1.490125407031375e-8
1.2423651963933123e-8
1.103614910101024e-8
3.1790676546887293e-9
6.929160520086525e-9
1.748362858193595e-8
3.083481678307227e-8
3.7071022568708167e-8
3.1293016063158945e-8
2.2184381372125722e-8
1.2347930702190497e-8
9.30114505109627e-10
1.6294654624393805e-8
2.0973141783411627e-7
4.0266483439347586e-7
3.873282641034151e-7
4.3670008086886243e-7
3.4213678192663937e-7
2.858960321005408e-7
2.491899545772813e-7
2.5196528075283974e-7
1.0835182109337531e-7
8.893678126827033e-8
1.0953098937835335e-7
1.4125411160449277e-7
1.5412297894890902e-7
8.472143410776896e-8
2.8737976566516686e-8
9.225650615089657e-11
1.6787168390175477e-8
1.4947742447268048e-8
1.206496254095258e-8
1.0822286687498923e-8
5.900540642298097e-9
3.202800363349571e-9
1.2719479979319564e-8
2.4168485424275982e-8
2.653445375403691e-8
2.225212050110455e-8
1.6654674053495363e-8
9.829794219649474e-9
2.358895362088999e-10
2.1514495146370455e-8
6.599760471380836e-8
2.470032231398615e-7
6.886821995476281e-8
1.330313453062011e-6
6.073110490047285e-7
3.617436190401958e-7
2.2313845908643184e-7
1.3224894086560558e-7
7.465485178488475e-8
3.474209657014935e-8
9.654626403999447e-9
5.8278796858424786e-9
3.207643993332032e-8
8.500345195157138e-8
1.0477812541086432e-7
6.991357679235489e-8
2.1815636027880594e-8
3.105146564240571e-8
2.365052727735095e-8
1.896490898054142e-8
1.7432478875350477e-8
1.0000767065660038e-8
5.493946114948617e-9
2.0559294413655362e-8
3.785079418195811e-8
4.541115993902008e-8
4.0264363154322894e-8
3.10291646864866e-8
1.9998437105396113e-8
6.334779386395065e-9
1.5194394220322832e-8
6.414770398999261e-8
3.0561364622158624e-7
3.9120185572566945e-7
8.389474012000585e-7
6.044769660445179e-7
4.1943864489981237e-7
3.194649396353389e-7
2.614850578514571e-7
2.716490453846972e-7
1.1596856724209746e-7
1.2639051288184482e-7
1.8739094677490047e-7
1.666938449096577e-7
1.654816146722909e-7
1.3714003310986365e-7
4.934910778024193e-8
9.505667402414877e-9
1.359716149925337e-8
1.6389624393497476e-8
1.2782233574586996e-8
1.116970190197896e-8
8.02306255915651e-9
7.255068855733558e-10
9.604899691012461e-9
2.1233424558644862e-8
3.143992944200581e-8
2.8124813320208006e-8
2.1157130923881057e-8
1.3258494916149402e-8
3.2605912773477816e-9
1.4013418656341873e-8
2.229328327040224e-7
2.2311390510808463e-7
7.572632071930329e-7
5.90626757126476e-7
4.1832897589109873e-7
2.9939855899118393e-7
2.0174589418206732e-7
1.302540388734258e-7
7.881618415763482e-8
4.067456926649332e-8
1.9581189957724658e-8
1.6178966353530427e-8
4.4819804492232515e-8
1.0308880960139239e-7
1.060504731287782e-7
5.8148168523709876e-8
3.114598917205574e-9
3.0679052126276025e-8
2.2024458232999156e-8
1.8451964443026035e-8
1.6356989118958642e-8
4.452448953658169e-9
1.0417974376930212e-8
2.5987136000125983e-8
4.5170086915274184e-8
5.316612742590855e-8
4.4744374052436045e-8
3.1755725926461905e-8
1.7707281396439412e-8
1.519814027680891e-9
2.2304981808599897e-8
3.2174309234223764e-7
5.912124419959343e-7
6.766563663506605e-7
7.31560071840157e-7
5.636873713143972e-7
4.4535396408401194e-7
3.3006038777275446e-7
2.3682872708076075e-7
1.9098246112243571e-7
1.9868648120926212e-7
1.9507318878911208e-7
1.3370248627336334e-7
1.9942495141919283e-7
1.7526660161713117e-7
6.346931609408445e-8
4.335198923439704e-9
2.781683484087825e-8
2.4241627135331506e-8
1.946215314849493e-8
1.7430484309072115e-8
9.625581902890302e-9
5.2821381664351845e-9
2.0919834656603703e-8
4.035223804009617e-8
4.528191064797438e-8
3.80036459288978e-8
2.8452925444414172e-8
1.6734216031390633e-8
1.1132791003354923e-9
4.109031933726512e-8
9.749664617395869e-8
3.7882705646539386e-7
1.513051342035409e-7
1.8899342462997614e-6
8.853781056786756e-7
5.320940524335363e-7
3.2869355350390015e-7
1.9452958725695175e-7
1.1089518013014842e-7
5.475893194183984e-8
2.0585346869119566e-8
1.5826233610069743e-8
5.136447520476854e-8
1.2651093581249967e-7
1.534862768597822e-7
9.686269271935315e-8
2.3326283512036572e-8
4.3806189578047205e-8
3.3850287858756284e-8
2.7307501804369842e-8
2.5165898350714742e-8
1.3991664769532549e-8
8.298402990644588e-9
2.987025368198452e-8
5.3889960862963455e-8
6.333099179362496e-8
5.608317347190191e-8
4.3277153482444374e-8
2.7903087082748246e-8
8.962739621840555e-9
2.0155858755406045e-8
8.29691412732191e-8
4.535997084263458e-7
5.445024655923893e-7
1.3600494017773766e-6
9.57320725239732e-7
6.477428049551435e-7
4.580693121807227e-7
3.045581115940998e-7
2.0988613199915234e-7
1.986764783528669e-7
2.5634178403883746e-7
2.3156150056827814e-7
1.1564293710585814e-7
1.625268461133547e-7
2.1575021438075454e-7
9.760524141842585e-8
2.112367670486469e-8
2.0931427600368176e-8
2.568736893218848e-8
1.9872636494704244e-8
1.729860107469034e-8
1.2576318363543462e-8
1.0456321147366535e-9
1.499520583802077e-8
3.333640754663598e-8
5.092786911363672e-8
4.612378610217894e-8
3.470127002823694e-8
2.1736785606163193e-8
5.122897380418257e-9
2.4526022782149566e-8
3.3485229595788587e-7
3.657697155494167e-7
1.0531220473661395e-6
8.458159159987269e-7
6.062409787310485e-7
4.3729625629415205e-7
2.9571625446528364e-7
1.9195399870745734e-7
1.1855394520147543e-7
6.504291531756257e-8
3.521713346823227e-8
2.9443097879818643e-8
7.067539443870907e-8
1.5237654773488212e-7
1.5095242254840474e-7
7.414798656857625e-8
1.6679354319236555e-9
4.362487753766162e-8
3.1504829291879565e-8
2.6634103293801565e-8
2.350735591069165e-8
5.6494920165377015e-9
1.574166677795338e-8
3.8265790689772743e-8
6.487526350898632e-8
7.42043570179642e-8
6.228417033595504e-8
4.42999652047172e-8
2.4752881544802862e-8
2.3569398347351625e-9
2.9792879826172195e-8
4.7387923953907416e-7
8.454551969921366e-7
1.0668295189640408e-6
1.129720605033899e-6
8.604778769618942e-7
6.631737601958648e-7
4.691294515251174e-7
3.063121336507872e-7
1.9546532588313225e-7
1.405651716097604e-7
1.3057416136511394e-7
1.3453919626603598e-7
2.412817275266674e-7
2.5117930541631513e-7
1.0509392385017736e-7
1.2772840460195331e-8
4.117716841530723e-8
3.613668970360182e-8
2.8782629597690487e-8
2.5712311325624534e-8
1.4716556888602946e-8
7.400095046308038e-9
3.057660560510195e-8
6.041127148492876e-8
7.030955306562159e-8
5.915443634124748e-8
4.4302750364530095e-8
2.607604891894578e-8
2.036624501723387e-9
6.57992980882231e-8
1.3498925886035254e-7
5.480799829052707e-7
2.605534556247265e-7
2.5816996331693685e-6
1.2433344560739425e-6
7.556639209793176e-7
4.7000570577047016e-7
2.7953398508959567e-7
1.618593533207675e-7
8.484907568707694e-8
3.8876181674228735e-8
3.202620288807786e-8
8.070533402072719e-8
1.8549924315707733e-7
2.1625529460383127e-7
1.2298931413907936e-7
2.202524369447267e-8
6.147124326396248e-8
4.7407552420651933e-8
3.8614238401563624e-8
3.572923223636455e-8
1.87504208002018e-8
1.2972258725149341e-8
4.350245304545353e-8
7.586859687358021e-8
8.677071750610439e-8
7.680060592662418e-8
5.940419093687534e-8
3.8317358457384954e-8
1.244256410303375e-8
2.6286333717242984e-8
1.0477182036240006e-7
6.566775197605775e-7
7.515320304317544e-7
2.059599073269497e-6
1.434363193470506e-6
9.559887170085951e-7
6.556537585315832e-7
4.1208025282403704e-7
2.467309147069712e-7
1.5890656715532665e-7
1.5050451705092323e-7
1.712357347220885e-7
1.0766960342621651e-7
1.8886437540044983e-7
2.803768555985202e-7
1.51015783589381e-7
3.78600452481071e-8
2.8218077647132175e-8
3.75238467700024e-8
2.8804182999630035e-8
2.4904669461668976e-8
1.8515112278310618e-8
9.610296911781145e-10
2.114983323904551e-8
4.762474013174021e-8
7.603317570536304e-8
7.046570096595431e-8
5.3042562715893705e-8
3.325162545218932e-8
7.84429292529006e-9
3.774728493331655e-8
4.792745548879169e-7
5.5027845222539e-7
1.4127461959788603e-6
1.1682368667984717e-6
8.487260644040608e-7
6.189524808553274e-7
4.221080758955269e-7
2.7686909373507765e-7
1.7523422950386094e-7
1.0182108590950454e-7
5.978899441065597e-8
4.9395678589266684e-8
1.1001502602671654e-7
2.2086202639734074e-7
2.0166159904319418e-7
8.520647234220334e-8
9.001407076721033e-9
6.112651148761021e-8
4.411558636941514e-8
3.784913004518721e-8
3.3082803025654794e-8
6.127709900467691e-9
2.4321997149471613e-8
5.659349190139054e-8
9.207003887973346e-8
1.0156660611635256e-7
8.516978255486217e-8
6.081953329482952e-8
3.40956047874135e-8
3.66168264346211e-9
3.868032483007244e-8
6.842653771508816e-7
1.1932537632252182e-6
1.5992623312418177e-6
1.6815133895404486e-6
1.270691174387552e-6
9.660787491081435e-7
6.686216705229788e-7
4.186779837361494e-7
2.401192180087471e-7
1.3915461115377613e-7
1.1852028712438679e-7
1.5300228805485883e-7
3.0282685865377857e-7
3.32839962493845e-7
1.5169139366162334e-7
2.7111782628662994e-8
5.606258446143335e-8
5.1184657217483986e-8
4.028848265665113e-8
3.5827639258189574e-8
2.168461124234159e-8
9.110328242236736e-9
4.127885697596372e-8
8.414906280876104e-8
1.039356309822239e-7
8.798932351434371e-8
6.593008771616521e-8
3.894840560738053e-8
2.6134153923927707e-9
9.427453765168497e-8
1.7655644209622908e-7
7.637916456899432e-7
4.0529915421991375e-7
3.414212391253781e-6
1.702164140416803e-6
1.0488251337509193e-6
6.597848416603014e-7
3.964916875716725e-7
2.3438358027639448e-7
1.303976129236578e-7
6.853592702110787e-8
5.686626786424961e-8
1.25923945565236e-7
2.696280513541863e-7
2.907427470434595e-7
1.417479707261624e-7
1.6897400799397413e-8
8.620337215067138e-8
6.538955500534112e-8
5.4091986283410317e-8
5.028826717766534e-8
2.3735305968935697e-8
2.1285943072308008e-8
6.420526571372037e-8
1.0602356668783867e-7
1.1734272728062327e-7
1.0402583120166635e-7
8.079908163651674e-8
5.216498432155248e-8
1.7167644651043007e-8
3.342932917121474e-8
1.2792663726565061e-7
9.421045692766818e-7
1.035313631059451e-6
3.0048042450396154e-6
2.096132993451678e-6
1.3835651375121553e-6
9.334855528415005e-7
5.708844818851965e-7
3.1955903436754525e-7
1.6769230101218692e-7
1.232409193381538e-7
1.6105995481910638e-7
1.1302097457583943e-7
2.2618748968632926e-7
3.554599252520527e-7
2.0782428211847875e-7
6.012556833313468e-8
3.271780149509189e-8
5.236037622451134e-8
3.983497099118254e-8
3.4074125479442997e-8
2.6143538751255587e-8
3.308850352342269e-11
2.763096051676045e-8
6.343702827390721e-8
1.0726690404131518e-7
1.0396864170553905e-7
7.840693162231557e-8
4.923234186374819e-8
1.2055698953586613e-8
5.322524770889952e-8
6.650195266018598e-7
7.879000320275907e-7
1.833575206451343e-6
1.5701820331359593e-6
1.1601450551272832e-6
8.585025448744695e-7
5.933232828887191e-7
3.951855153687144e-7
2.5732978535833803e-7
1.5797474475800235e-7
9.829310237706857e-8
7.907873097564605e-8
1.7101269039555074e-7
3.1470547424126477e-7
2.4760452189132087e-7
8.825889880713737e-8
1.9704475424198942e-8
8.44708598588784e-8
6.07468485257582e-8
5.33655085954603e-8
4.552866589793842e-8
4.0466032075732255e-9
3.915008648391771e-8
8.493591115136527e-8
1.292020048890924e-7
1.368720808080275e-7
1.1516712585246717e-7
8.284426490301157e-8
4.674748196012435e-8
5.993586968311785e-9
4.8282785386840414e-8
9.835148379187715e-7
1.678591538382649e-6
2.3274400173467738e-6
2.467593314124715e-6
1.8570418633114857e-6
1.4011660362948567e-6
9.564516773889904e-7
5.789408507158405e-7
3.008324134700901e-7
1.3818994830116335e-7
1.0931915780373265e-7
1.7030205089702847e-7
3.7193001587680893e-7
4.247829893042914e-7
2.032745176259345e-7
4.906753971272535e-8
6.862782866774943e-8
6.989155776713594e-8
5.404613432711706e-8
4.765283895185077e-8
3.11274965121039e-8
9.496401388958588e-9
5.187134800392282e-8
1.0972672940879452e-7
1.4913771331527867e-7
1.2834743933340147e-7
9.626280089771845e-8
5.722372544666138e-8
1.8782392522574657e-9
1.2225606938429617e-7
2.17754955573339e-7
1.0361520170469265e-6
5.981979867639033e-7
4.3636385885570705e-6
2.285633161281142e-6
1.4341369691732355e-6
9.176219865567513e-7
5.60631593995184e-7
3.402359443863477e-7
2.0093891751035438e-7
1.1662710087483374e-7
9.429228031344684e-8
1.9757196287125447e-7
3.8943712553028643e-7
3.641987552596952e-7
1.4702375321034606e-7
6.8615611361062836e-9
1.2103756528616197e-7
8.89189101138998e-8
7.550493424952826e-8
7.032402000606558e-8
2.6665391665557422e-8
3.7262277332954324e-8
9.682151584560887e-8
1.4684425468428436e-7
1.5706574473106493e-7
1.4012572477911165e-7
1.0965970246634061e-7
7.097607827398696e-8
2.3960702775764667e-8
4.075944356112336e-8
1.4937962497327947e-7
1.3588968037452793e-6
1.433095041468137e-6
4.2737212136580565e-6
3.0437074430504503e-6
1.998727821622088e-6
1.3361140670272312e-6
8.008811150986507e-7
4.213328787710227e-7
1.7670647115509206e-7
9.194068456762161e-8
1.5911233543134888e-7
1.1421150201712636e-7
2.5924826904449614e-7
4.369858909233758e-7
2.6910013338862507e-7
8.854561907857347e-8
2.8402708235997953e-8
7.04000107608078e-8
5.3060878597863563e-8
4.461536547104852e-8
3.560236651105551e-8
2.8769055552377308e-9
3.341297116739093e-8
7.889530945773158e-8
1.425086609789039e-7
1.5127843576294735e-7
1.1481541582971979e-7
7.226257117084032e-8
1.905454031127671e-8
6.903341220561062e-8
9.034137896879022e-7
1.0922347598626945e-6
2.2899012541639745e-6
2.058577259713008e-6
1.5572247600812096e-6
1.1762167814991051e-6
8.29304538877018e-7
5.642944257234414e-7
3.797983535700105e-7
2.4620032243632623e-7
1.6008517739728146e-7
1.241984282413181e-7
2.6658175908205015e-7
4.3514853257951294e-7
2.6926839023955983e-7
8.2456798205408e-8
3.4374724415910204e-8
1.1340878055764383e-7
8.199352845872849e-8
7.481842915869092e-8
5.940350960155174e-8
6.042834438623795e-9
6.69524525410283e-8
1.2945903293907444e-7
1.7774066703109054e-7
1.8191226904693816e-7
1.5505861836680222e-7
1.13117106458875e-7
6.478346457120398e-8
1.0959586939827624e-8
5.642658036308449e-8
1.4281871159154117e-6
2.3751390763761853e-6
3.302239475265107e-6
3.625386194117378e-6
2.7391766431301323e-6
2.0666434965652345e-6
1.3995168003300168e-6
8.12973916963336e-7
3.611889278181094e-7
9.514174602567727e-8
6.77551942801594e-8
1.6359795535120477e-7
4.2561843553901324e-7
5.217730104402698e-7
2.627911303706378e-7
8.040477192382317e-8
6.657536574713572e-8
9.256896877286886e-8
6.968793051962019e-8
6.04194237379404e-8
4.341787619680985e-8
6.7777249738921355e-9
5.98910727405662e-8
1.3199303812579036e-7
2.0694555484906085e-7
1.8749558358414078e-7
1.4102607259801016e-7
8.457373635444306e-8
2.5137924055329207e-9
1.422590208965519e-7
2.518930198357561e-7
1.375823828012073e-6
8.589167679025032e-7
5.329930143482577e-6
3.0159860632435922e-6
1.943776258733302e-6
1.276585565954474e-6
7.999680527801078e-7
5.018760850312639e-7
3.14910790925188e-7
1.9685489438030775e-7
1.5169281012537356e-7
3.1416491093929995e-7
5.515663068430407e-7
4.037080333157259e-7
1.359272018663376e-7
8.83443260233918e-9
1.6807055539916324e-7
1.1832644330815646e-7
1.0524756978416256e-7
9.613532261306102e-8
1.9064355939127632e-8
7.0691377416868e-8
1.4863353369739137e-7
1.9987743800794174e-7
2.0844937606260458e-7
1.8901308113818014e-7
1.500673799202798e-7
9.787714607534566e-8
3.502691638453098e-8
4.5655913288573495e-8
1.6441805660475987e-7
2.0062311958259017e-6
2.0094582462107333e-6
5.910569446934203e-6
4.463072411915541e-6
2.9411717967652207e-6
1.9648237326245237e-6
1.1562862227755083e-6
5.544293045311604e-7
1.369437471590337e-7
1.284046591630634e-8
1.2600885350713257e-7
8.829507930469663e-8
2.592776827683188e-7
5.036860471480323e-7
3.3815876126451014e-7
1.255658006412855e-7
6.220556366493876e-9
9.037675977116108e-8
6.824504758297982e-8
5.5769882786211215e-8
4.638305798152875e-8
9.279895859676857e-9
3.643195690973117e-8
9.003922815471235e-8
1.7272104409392966e-7
2.192162079121049e-7
1.7080507232267675e-7
1.0786818889891761e-7
3.184293970374149e-8
8.059981777060412e-8
1.2101740792844728e-6
1.4791727252394207e-6
2.7041854723976634e-6
2.6206345171520726e-6
2.056123904867728e-6
1.6023795248942183e-6
1.1652656852711482e-6
8.169709380030874e-7
5.711070873630557e-7
3.9070697646051214e-7
2.635175185280751e-7
1.9605853518383127e-7
4.0520899380952565e-7
5.387932870067454e-7
2.4230866927043077e-7
6.830933771198278e-8
5.1797751677276786e-8
1.4004282108464966e-7
1.0629499373623265e-7
1.0244406405201399e-7
6.041019677517834e-8
4.128628799813247e-8
1.224972372438766e-7
1.9409656706526684e-7
2.3495400047448186e-7
2.3822990323346616e-7
2.1004604203388068e-7
1.579935757330762e-7
9.398339024874993e-8
2.399802898199369e-8
5.668266793820915e-8
2.1314106241624186e-6
3.4092923857376923e-6
4.483066180051966e-6
5.3769302668606e-6
4.183787320173406e-6
3.2230036177986735e-6
2.201193622966429e-6
1.195056048693446e-6
3.3247714174890574e-7
1.6398156384112714e-7
1.2387398778862602e-7
7.045386566173961e-8
3.987251536289333e-7
5.943497582104627e-7
3.3742589041656587e-7
1.248851113774603e-7
2.7541368378134318e-8
1.1861847654087754e-7
8.609922279609222e-8
7.209788514535631e-8
5.744336403741507e-8
2.4780672918806667e-9
6.072194163695895e-8
1.406387516753369e-7
2.5736142324838526e-7
2.804398506338913e-7
2.141370274524056e-7
1.2992956081078686e-7
1.6538759529272368e-8
1.456750029186221e-7
2.707983880291784e-7
1.7918967792742257e-6
1.2224407296258908e-6
6.038414291936661e-6
3.892447965760286e-6
2.6241234693948367e-6
1.7997094940089369e-6
1.1742921273701829e-6
7.683518634180449e-7
5.113567748190379e-7
3.3746717535087e-7
2.437112723579565e-7
4.919407405646273e-7
6.948852523873732e-7
3.5325018690010306e-7
1.0733547336861101e-7
2.980598096660914e-8
2.122704319520797e-7
1.5011484911879102e-7
1.442901295844652e-7
1.113245449853191e-7
3.067574110875206e-8
1.4433127810200024e-7
2.229478450805451e-7
2.6307569141338965e-7
2.741336904237446e-7
2.5812934685532096e-7
2.1168482533566495e-7
1.4172811688568124e-7
5.823444552303882e-8
3.944442247764433e-8
1.636430688128331e-7
3.1137978656490105e-6
2.878637609083829e-6
7.72863782095551e-6
6.715148598645969e-6
4.568305095180088e-6
3.130394229927894e-6
1.8203872157893115e-6
6.941078529896227e-7
2.145887259518839e-7
4.900119500571487e-7
1.1038292591469566e-7
1.9012268203679923e-8
1.5576990025907626e-7
4.795836397615063e-7
4.1280125590589135e-7
1.7880199741339848e-7
3.947527813836424e-8
9.814871024059016e-8
8.468738907554882e-8
6.578289484861108e-8
5.6125744745777345e-8
2.206776080162806e-8
3.266315920215698e-8
8.98220915924562e-8
1.7886904387148582e-7
2.9464346009123233e-7
2.68477643828892e-7
1.7154330115658357e-7
5.895449868223203e-8
7.89958244874052e-8
1.6118230686503032e-6
1.9631694653473904e-6
2.878965457761552e-6
3.1722842857178093e-6
2.6530655120662095e-6
2.1801155441323037e-6
1.6695346485417847e-6
1.2217374920877168e-6
8.86941068193492e-7
6.313518466694995e-7
4.3375219992571205e-7
3.034042770683225e-7
4.938824455792096e-7
4.023929548471532e-7
1.3974632986559643e-7
4.125710664935305e-8
6.297745826196331e-8
1.5963265957533926e-7
1.2605957303975374e-7
1.093788045933162e-7
3.535891356901883e-8
1.5280307243452032e-7
2.2332658018756484e-7
2.6198759096199244e-7
2.875756572421329e-7
3.01962035851522e-7
2.897668698601549e-7
2.3803151386055234e-7
1.586160675294462e-7
7.033824864023347e-8
2.2504978904264255e-8
3.2597288777787167e-6
4.914108012813579e-6
5.309251548872423e-6
7.712406018231778e-6
6.867618826391847e-6
5.9383227915430554e-6
4.555400559466911e-6
1.999914517466152e-6
7.911215537112725e-7
1.4415661370695598e-6
8.53736239384254e-7
2.1446075449506806e-7
1.202034132246958e-7
4.817223447124324e-7
4.184638369941632e-7
1.9401281790173233e-7
5.187438869972465e-8
1.2029296227543664e-7
1.0141932819791032e-7
7.836250104545084e-8
6.668783530237432e-8
2.4559251716994195e-8
4.5444048671053655e-8
1.1908356064953377e-7
2.3435963699377383e-7
3.8850994954336333e-7
3.6152965782913504e-7
2.2561569103360218e-7
6.042707471206761e-8
1.1757072981697536e-7
2.5863216317680933e-7
2.2816753380803057e-6
1.769512457987373e-6
5.760307554020417e-6
4.748713680454662e-6
3.5144701421860037e-6
2.62175305178005e-6
1.8413156917534135e-6
1.2686986709556262e-6
8.742267120890687e-7
5.788983963203139e-7
3.736652909041333e-7
5.818117715720499e-7
4.5070094039815784e-7
1.621740318701579e-7
5.147582212252595e-8
5.069756757166908e-8
2.579111573132633e-7
1.9501352113311468e-7
1.609816005740759e-7
4.764542845281699e-8
2.1962518429247065e-7
2.824773696017809e-7
3.033373050571825e-7
3.255239421880862e-7
3.4979148402444743e-7
3.5843762829907457e-7
3.2463143651704896e-7
2.4282230351340826e-7
1.3683151917689446e-7
2.2925171060207886e-8
1.0135710794194285e-7
5.1211266720416e-6
4.083871602470158e-6
8.44399297184467e-6
0.000010040520279180007
8.147834600501572e-6
6.697658086083167e-6
4.252264146225788e-6
2.565591018377969e-7
2.6719088975270618e-6
2.25657147163484e-6
1.4132800321460785e-6
2.5208852201607284e-7
8.27881579085116e-8
1.4911900265667614e-7
3.663855740522126e-7
2.590487308933344e-7
1.0966902212646615e-7
8.307616191175138e-9
9.996668719714014e-8
7.13148315673355e-8
5.8237964519636896e-8
4.114826602202646e-8
1.2121923783198822e-8
6.620858865515016e-8
1.3443434903634083e-7
2.4807681061838715e-7
3.929651589771532e-7
3.303778184979185e-7
1.4032804797665233e-7
3.773514920397001e-8
2.1677865245028475e-6
2.47248652334055e-6
2.27045759752576e-6
3.2831006179530683e-6
3.1502385349969804e-6
2.8859802646353695e-6
2.44655022138659e-6
1.907033390066454e-6
1.3847108924709418e-6
9.184807791003812e-7
5.423940899883921e-7
3.200789224509954e-7
2.759957288203633e-7
1.0362142375809723e-7
3.3210588328047655e-8
1.150507468455575e-8
6.7524862054649666e-9
3.0958426066376104e-8
4.239318372254021e-8
5.117261873269693e-8
4.794241610562566e-8
2.7432969365792904e-8
1.1310017887055956e-8
3.575810582502422e-8
1.311767644228972e-7
5.251210818305811e-9
7.072234156404318e-9
1.659463778092636e-7
3.469758379302337e-7
2.4907510852696937e-7
3.594345006946595e-7
2.836543549975763e-7
2.648977322306205e-6
4.5157149414863256e-7
1.0541020610990249e-6
1.3876659148293574e-6
1.8595462634173458e-6
2.4534941885302036e-6
2.5658466924182797e-6
1.1101273860217706e-7
3.4774610103169373e-6
1.909135647891017e-6
1.7012730249611244e-6
2.0069493421168453e-7
9.43802035248792e-8
7.691823884692975e-8
8.745798290144162e-8
9.414634487501473e-8
4.6355876314110954e-8
1.3112962161208843e-8
2.692290219334412e-8
3.727435970530486e-8
2.7152279949334933e-8
2.1083485703656713e-8
7.5958017620109e-9
3.485662101325346e-8
6.129232253446538e-8
1.0029277386396792e-7
1.5331307582865643e-7
1.8941487175200193e-7
1.5590220226072556e-7
7.048582942385599e-8
1.2336360273187074e-6
2.418538850707681e-6
1.1670629533781888e-7
1.5943598933184675e-6
2.1001768747516274e-6
2.3970333295581348e-6
2.5736418601826568e-6
2.5577881817070304e-6
2.2820470616671687e-6
1.782218757591548e-6
1.2000993179481883e-6
9.105462216466222e-7
3.3996303037760455e-7
1.0823101946257945e-7
8.530554377553808e-8
3.2717057340185916e-7
2.613770354382165e-7
2.485328162208669e-7
3.775005060195743e-8
2.69575957983012e-7
3.7927540065848726e-7
4.1021297610723703e-7
4.357043742128981e-7
4.64159701388755e-7
4.7578314843052173e-7
4.2957114521664204e-7
3.0617091292973314e-7
1.388924776741932e-7
4.5775202081722615e-8
2.4905452732873564e-7
4.76897253227646e-7
7.840786733108962e-6
3.302502572995401e-7
0.000015521182788975548
0.000010070595603372081
6.280215417504714e-6
3.7579853270777408e-6
1.4837061767006485e-6
7.19332324648277e-7
2.0344847504116996e-6
1.2761122657070233e-6
3.7766035676802333e-7
7.738727730461513e-9
1.6740925715621212e-8
1.1248314413162169e-7
3.075267075499006e-7
1.9615561898061752e-7
7.106526246004332e-8
1.6303628757751504e-8
1.0590924869539613e-7
7.146076707669793e-8
6.021038692267288e-8
4.242652390951553e-8
1.9234218412396703e-8
7.72793476142259e-8
1.4751757491295853e-7
2.5198548446364e-7
3.5159706977068707e-7
3.0766941068266137e-7
1.6459318837192385e-7
2.7067969494893423e-8
2.1582280244281645e-6
2.7918330167475388e-6
1.8934001865894038e-6
3.3990129921694393e-6
3.5016108760279044e-6
3.3937565362868446e-6
3.0741462485290356e-6
2.519016233848352e-6
1.8424212573029662e-6
1.1774573210483643e-6
6.449140185236827e-7
3.057070751028043e-7
3.3065224934045824e-7
1.3049047997174758e-7
3.9797080735336553e-8
1.348690900647443e-8
3.6288942576307262e-9
3.325181208142286e-8
8.24766251354419e-8
2.816995497451338e-7
2.7713538509085993e-8
4.699017210794991e-8
3.001456835279335e-7
5.485635788481703e-7
5.362618003701285e-7
4.091132967513814e-7
3.822082373739179e-7
3.7865144816352006e-7
3.6509634120045376e-7
3.2114024766315583e-7
2.4320370081284356e-7
1.979791712860213e-6
2.65226305515855e-6
2.857523236808041e-6
4.521233534002966e-6
6.41448474371852e-6
9.797153686601512e-6
0.00001863584853966616
2.919523210725894e-6
3.5955488635556016e-6
4.184116261972253e-6
4.409602473026733e-6
4.731383443026548e-7
1.44270371624723e-7
2.998461504821335e-8
9.524737903434718e-8
9.730669582074126e-8
4.046809934637598e-8
5.539034730938463e-9
8.711673621977545e-8
5.8696653297408215e-8
4.515207789141459e-8
5.861878622715795e-9
7.189983988635975e-8
1.299023806101881e-7
2.0195797703034057e-7
2.868356904588894e-7
3.576976708043857e-7
3.5733775363016175e-7
2.5223520732946015e-7
1.2239508570243047e-7
1.6864621898246727e-8
2.5908528570200374e-6
2.2727083520476817e-6
2.356129370809801e-6
4.055652418786053e-6
4.4812149212731095e-6
4.602981567222144e-6
4.451774743776687e-6
3.7533143011912188e-6
2.410553778825925e-6
1.0194932629335053e-6
1.435445007462819e-7
5.742024692438513e-7
4.4618772760364434e-7
8.331202322509497e-8
8.769131715496288e-10
8.432250288455374e-9
6.9370981517838714e-9
7.151935412074473e-9
4.6911352979097085e-9
8.816280675643401e-10
2.7245073109538298e-9
8.109163073359692e-10
2.6318870289338514e-10
3.981939748388489e-12
6.68636254817639e-13
3.929446796433062e-13
4.786072895282383e-13
4.3147147130512125e-13
5.593393177817573e-13
4.639888724658431e-13
2.488026784863334e-13
2.2586632742884618e-12
1.973677071372439e-12
1.5566124253326786e-12
1.6635761082108099e-12
1.942239068838586e-12
2.0847609162056567e-12
2.096018377510709e-12
2.079625792705222e-12
2.0274879821840397e-12
1.8576279385188135e-12
1.4635980385087294e-12
3.124685134045301e-12
4.103777050744823e-12
4.234416423935378e-12
3.277357746253264e-12
1.8269291219386264e-12
8.421439750569773e-13
3.7503099469810644e-13
1.7670247807854504e-13
8.797736498054262e-14
3.7638131221480695e-14
0.
4.547458517892193e-14
9.516418401958855e-14
1.5548179234816205e-13
2.295630746890498e-13
3.20934253476177e-13
4.3388874199678606e-13
5.737921113953163e-13
7.474277989844524e-13
3.329436391308779e-11
2.100002699226727e-11
1.7450737937803845e-11
1.6863610147707225e-11
1.7606989715515183e-11
1.9117808235513438e-11
2.117835328137748e-11
2.3709622218330503e-11
2.669885243598176e-11
3.0170287222726595e-11
3.4172624803791705e-11
3.877389784295343e-11
4.3279955603138263e-11
4.6105449779026525e-11
5.874298495847062e-11
9.701718353694716e-11
1.9974555430941406e-10
5.106174752966082e-10
1.917388417067538e-9
1.5191242752736777e-8
1.5312574005176198e-8
1.0982632515802695e-8
5.747401394136828e-9
1.2354234719284925e-8
4.0440249163264874e-9
1.3539517603221463e-10
8.745160474743466e-14
0.
0.
0.
0.
0.
0.
0.
0.
0.
0.
0.
0.
0.
0.
0.
0.
0.
0.
0.
0.
0.
0.
0.
0.
0.
0.
0.
0.
0.
0.
0.
0.
0.
2.4678460079126562e-14
3.697928667181257e-14
1.330847173299415e-12
2.5948501230454446e-12
4.4972651972392665e-12
7.178922440189373e-12
1.0586757530266629e-11
1.4436623519345982e-11
1.8029551099188094e-11
2.0113624675061646e-11
1.88788942556181e-11
1.2103863240239238e-11
2.6131805454676968e-12
6.018973128663017e-11
5.7822370831814664e-11
5.158613861742062e-11
4.277493557699454e-11
4.736164871363147e-11
6.439722321348345e-11
8.84585314835127e-11
1.1509812212514988e-10
1.4745319417409943e-10
1.9217192694049084e-10
2.2039255388271576e-10
2.0660349175411567e-10
2.02797479045213e-10
2.1974200288108915e-10
2.5797823230444546e-10
3.2082507891756497e-10
4.1564220085969843e-10
5.548538944818626e-10
7.581054087665786e-10
1.0562957240229862e-9
9.491379855086737e-8
9.241685871213265e-8
9.270155974689979e-7
2.443133114581312e-7
1.3034091701986423e-7
7.195033203352771e-8
3.576084127287117e-8
9.826018912483457e-9
1.3103052544189472e-8
2.7312503046789423e-8
2.015082214471037e-8
3.1400559776111085e-9
7.689692144711035e-9
3.2418257006688105e-8
3.9064914874854206e-8
2.4585661730909998e-8
7.132491139904855e-9
9.537151732049755e-9
7.040104154285036e-9
5.590558898673529e-9
4.813370509640416e-9
1.694837719813097e-9
2.7733712523446917e-9
7.434549746228437e-9
1.448027874471153e-8
2.214376623200797e-8
1.9339201788614438e-8
1.2723785909198205e-8
5.863585847739359e-9
2.940166412078349e-9
8.81490348496286e-8
2.0206018864917732e-7
4.108063971744273e-8
9.30003508394919e-8
6.15329062838544e-8
1.8121681776503994e-8
3.1877813355728506e-8
2.334428259756919e-8
1.3453015350674535e-8
4.822279082114079e-9
1.3885128876967754e-9
4.67186145366271e-9
1.040307707290595e-9
1.3779111589969013e-9
4.522522565770561e-10
8.166530971337083e-10
4.525565099499726e-9
6.956888507830449e-9
5.692893719884275e-9
4.974045748219259e-9
4.067621308888801e-9
5.992101620652694e-10
2.8192508231103497e-9
6.523996198933826e-9
9.455447718490233e-9
9.173876051184259e-9
7.382559242175588e-9
5.136626548355974e-9
2.6577222798240244e-9
2.905742113598219e-10
4.575182497961572e-9
1.1611313107270947e-7
8.322875934513789e-8
5.07396934613097e-7
3.667513711004941e-7
2.459752018100855e-7
1.6974015313910802e-7
1.090190278058053e-7
6.226651286832913e-8
2.486415559864776e-8
2.648878262371822e-9
1.2751270932551425e-8
1.1413729457130273e-8
4.495742704503113e-8
6.06261940168017e-8
4.2421106295834304e-8
1.8080042735327027e-8
1.459170868695965e-8
1.2413471335740027e-8
9.65117931311114e-9
8.552566056157852e-9
5.43058274767677e-9
2.096761486498197e-9
9.946558252484944e-9
2.0670104523882585e-8
2.8060568209598588e-8
2.4166225399147112e-8
1.8087609904419814e-8
1.0911824766515025e-8
5.530158376789676e-11
2.7612864093362996e-8
4.9631292233177354e-8
1.4062213735931976e-7
1.8583687795586827e-7
2.2661121467620265e-7
1.3682500424487984e-7
1.6270399518133247e-10
3.112471482894747e-8
2.1138094905248523e-8
1.0532157208731123e-8
1.957694834126118e-9
4.318743808855331e-9
7.233246375430827e-9
1.3239657912142618e-9
2.167152602131687e-9
7.512706536349284e-10
2.7166591426607093e-10
2.1621489923264776e-9
5.7825719370782556e-9
6.225264938148313e-9
5.1363970625649046e-9
4.696342052989087e-9
2.726289682533631e-9
7.60846350633315e-10
3.980391041431786e-9
7.140424017132684e-9
7.997802503468223e-9
7.03108499675785e-9
5.413081111514777e-9
3.4898898928118578e-9
1.2580468469367728e-9
1.6844088646776626e-9
6.531228080397198e-9
1.2050988624267472e-7
3.8086839309692954e-8
6.295267884084066e-7
3.642292063504263e-7
2.2742987985695748e-7
1.479311056402225e-7
8.951578829889946e-8
4.657586270298747e-8
1.2267627998476954e-8
1.1718613889147885e-8
1.6762459750302988e-8
3.823994133315272e-9
3.3261810780283405e-8
5.6517320398387394e-8
4.4221536503096815e-8
2.1840938199335946e-8
9.73428024848148e-9
1.1878197756641622e-8
8.955176012468606e-9
7.756896465598178e-9
5.681773522442918e-9
6.890447564592946e-10
7.386510899198963e-9
1.632249501445666e-8
2.6567622607339192e-8
2.4903851114158235e-8
1.8676161575340766e-8
1.1644220149821853e-8
2.1562265991790504e-9
1.8087948963762028e-8
1.1491545000061861e-7
2.0543207297500793e-7
1.2095445610585638e-7
1.346535520508031e-7
6.693044371619165e-8
2.4804406378948302e-8
2.8684868767760963e-8
1.8773455530825865e-8
8.845763153571357e-9
5.528743937408462e-10
4.65602245792902e-9
6.881191509000936e-9
1.1817475662862474e-9
1.5005142326823261e-9
6.168876914809758e-10
1.333491306018795e-10
3.256785902788061e-9
6.636001938203215e-9
5.769118835690067e-9
4.841272224861804e-9
4.268099387456383e-9
1.3573242255111469e-9
1.961207012482656e-9
5.322505137489842e-9
9.014783583408122e-9
1.0018283416818346e-8
8.349948359252127e-9
5.930354777708231e-9
3.3392313192758285e-9
5.028346020372466e-10
3.16725862940005e-9
1.1152772569565355e-7
1.2553630322994063e-7
4.0911036739744993e-7
3.6246712616575836e-7
2.617817491345099e-7
1.9099618050896658e-7
1.2900814457299667e-7
7.771709553677586e-8
3.550186296769313e-8
3.0663372252692158e-9
1.2132129604228151e-8
1.645721150488855e-8
5.1933513362814626e-8
6.239772052216625e-8
4.119993566628986e-8
1.5476849527286214e-8
1.5932077336429623e-8
1.2527582195863293e-8
9.917721939065094e-9
8.816922104477149e-9
4.998708430954994e-9
2.9875950854484273e-9
1.1512399870207533e-8
2.3134400214762553e-8
2.8233962630095495e-8
2.3657454517103007e-8
1.7638775536403074e-8
1.0184938034524967e-8
2.89546709576904e-9
4.139860383594762e-8
4.065893595194145e-8
1.42812729549179e-7
1.7707213272031813e-7
2.2652074203734532e-7
1.1409577517667707e-7
1.9288812594751974e-8
2.985420699051792e-8
1.8554525860053862e-8
8.804502689770934e-9
1.2706872516331705e-9
4.094409715362487e-9
6.4268080237805065e-9
1.2178179218440214e-9
2.228076717923415e-9
1.2311552543290856e-9
5.465098664079169e-10
1.9225771564360356e-9
5.0447450483578575e-9
5.732391544345723e-9
4.745153100431633e-9
4.337333416836168e-9
2.598777760395056e-9
5.517832675420276e-10
3.4039375093853577e-9
6.200916109640086e-9
7.068407663001864e-9
6.268586052709766e-9
4.84766509746425e-9
3.1553107882174592e-9
1.2291945535284311e-9
1.2112737582448422e-9
4.995835642548025e-9
1.124699926012699e-7
3.970455368428593e-8
5.762914509250625e-7
3.496424877832678e-7
2.2099869051234754e-7
1.453841346584084e-7
8.866523161259641e-8
4.606090789188301e-8
1.1427815413609408e-8
1.3332056491548426e-8
1.932528924879483e-8
2.088973432288785e-9
3.057640869779114e-8
5.360917120273045e-8
4.2297289280799635e-8
2.1364443333647506e-8
8.473990630874127e-9
1.1175352102473572e-8
8.405284285459182e-9
7.23739545363134e-9
5.340085953655008e-9
5.460915096110847e-10
6.7959268138330265e-9
1.5168429121181276e-8
2.5336078678576088e-8
2.3975874068838634e-8
1.7921821158005608e-8
1.1122807506512485e-8
1.7492016794288905e-9
1.9413616101732916e-8
1.0671690212454453e-7
1.920481419281851e-7
9.423553614390862e-8
1.0554116907779737e-7
2.289670602226327e-8
3.3361948316865584e-8
2.7618819383616642e-8
1.721328756922328e-8
8.273451224223323e-9
1.135033191630808e-9
3.2997786660806136e-9
5.1225623821995034e-9
4.138231088291615e-11
2.6955055447604707e-9
6.915222347922572e-10
7.219442381737188e-10
3.061882927986891e-9
5.925855682582779e-9
5.215217200282386e-9
4.414988864818661e-9
3.867086710588111e-9
1.1489168318288824e-9
1.7923031573414633e-9
4.757888624521719e-9
7.800270644710976e-9
8.449400156010967e-9
7.040942773269126e-9
5.019035728766529e-9
2.845639661714751e-9
4.812986707147655e-10
2.513397857246037e-9
1.0240169778770563e-7
1.1212565847835014e-7
3.835345939243467e-7
3.41123212839087e-7
2.462713376843304e-7
1.7975955415197736e-7
1.2121008405656187e-7
7.20485470824625e-8
3.0825486629136755e-8
1.149215788630238e-9
1.6027323347969296e-8
1.1693689794526787e-8
4.518943895906832e-8
5.764334384839679e-8
3.906491146551718e-8
1.6299062427439046e-8
1.3777482097384736e-8
1.1428307055231465e-8
8.934406628103198e-9
7.879796549292945e-9
4.748918483493396e-9
2.2855977326438815e-9
9.78751983241641e-9
2.034604013954025e-8
2.6681816088405078e-8
2.242993685874423e-8
1.6680912850802764e-8
9.66746906091997e-9
2.82939537747973e-9
4.080647358717451e-8
3.535543720167548e-8
1.263851299838287e-7
1.6691300335813156e-7
1.4228281083994328e-7
5.007417557684792e-8
3.590638520003565e-8
2.7645336047043927e-8
1.567013265790288e-8
7.277046010211906e-9
1.3065428007004197e-9
2.795759313251193e-9
4.5282864486236595e-9
7.298639950074625e-10
1.7326576112547503e-9
1.1626948255454606e-9
6.931035088696398e-10
1.6233572458774344e-9
4.0179150468863625e-9
4.799449955250716e-9
4.041804893343088e-9
3.7020284476581076e-9
2.144220915368003e-9
4.0499777779595915e-10
2.6518876018545378e-9
4.6597678306501896e-9
5.176320706048254e-9
4.5933195735201655e-9
3.5592491465464666e-9
2.321345737577628e-9
9.314343319277767e-10
7.626193151842526e-10
3.2088712737017234e-9
9.967564379208693e-8
2.4412712085990665e-8
5.287009786267164e-7
3.1876264903678363e-7
2.0107930222721673e-7
1.322863610843072e-7
8.026155536711456e-8
4.0327169925466715e-8
6.881966989276335e-9
1.7634910894580357e-8
2.3758847961918864e-8
1.8174269732189522e-9
2.3763262508706816e-8
4.72240254461861e-8
3.897818810056228e-8
2.0874806099583815e-8
5.229181123482233e-9
9.94539492055694e-9
7.420139754644584e-9
6.290849946341019e-9
4.801770548312158e-9
1.1385024956981489e-10
5.476542857322205e-9
1.2539851127770398e-8
2.237179626931942e-8
2.2580515691888093e-8
1.6836909484632893e-8
1.0464351014983258e-8
1.7400807166429834e-9
1.8520673552280463e-8
9.241493495589263e-8
1.734924232888013e-7
4.712538765549671e-8
5.5603762145292504e-8
2.7943427221243763e-8
3.613046461319467e-8
2.4457069456388076e-8
1.4539310189956997e-8
7.1464599128505496e-9
1.5782349668451253e-9
1.872826867621712e-9
3.2846878332324438e-9
7.171102716642023e-10
2.806987182203464e-9
1.3314431386171673e-9
1.0403441564373673e-9
2.569289465477053e-9
4.799038203039979e-9
4.35337826967643e-9
3.740701600870382e-9
3.216615336605553e-9
8.613438723295681e-10
1.4760529134432994e-9
3.800513090737069e-9
5.877509757543265e-9
6.121457519583312e-9
5.089816601287284e-9
3.6389563506318056e-9
2.071662217666476e-9
3.7940163988988677e-10
1.7016647145526807e-9
8.863968164812558e-8
8.679399694577555e-8
3.4994838386318226e-7
3.071840341846092e-7
2.2035485354444074e-7
1.6037744955195247e-7
1.0750902987762876e-7
6.22806930051207e-8
2.3226240724694976e-8
7.644268090873741e-9
2.198177801503904e-8
4.896284283010224e-9
3.515208975125046e-8
5.017467632466151e-8
3.5502914477807616e-8
1.6805292979959106e-8
1.0379385075176082e-8
9.862140613898814e-9
7.572911126626232e-9
6.5841742383925175e-9
4.308880766802919e-9
1.4005668240277665e-9
7.50160919123192e-9
1.6248620018207307e-8
2.4153377734237658e-8
2.0661069933002577e-8
1.5302422048362007e-8
8.959021597473312e-9
2.433356847489827e-9
3.829056750170725e-8
2.901059268915319e-8
1.0368189847203651e-7
1.531983362066171e-7
1.8808300191470592e-8
3.9793207960658044e-8
3.9030156567724544e-8
2.148281448907057e-8
1.0725191643581557e-8
4.499008284750762e-9
5.818654478811412e-10
1.91965062846589e-9
2.934115809899893e-9
1.1498457554079937e-9
3.739181431801573e-10
2.2102836950510305e-10
9.877951886694498e-11
7.765294926714579e-10
2.292247414761353e-9
3.34149718732729e-9
2.9611199391395476e-9
2.7042322959175123e-9
1.5865461722964295e-9
3.514534907047859e-12
1.3041423285499657e-9
2.3024787702166822e-9
2.5329550285463888e-9
2.261348118143457e-9
1.7526661716020847e-9
1.141121947046338e-9
4.808222705661657e-10
2.5609087860943234e-10
1.1748915479468661e-9
8.023546820160559e-8
5.947231186875261e-10
4.547175651505455e-7
2.709598362490361e-7
1.7091737509019382e-7
1.1280033511726232e-7
6.805906687659727e-8
3.235829781101777e-8
8.500611721833868e-10
2.3576671132035212e-8
3.07567508732014e-8
6.773154593600077e-9
1.512286411821639e-8
3.803288138860793e-8
3.376350954420783e-8
1.9363398386225154e-8
1.0313112028465963e-9
8.2534961412659e-9
6.128421011109566e-9
5.077991024660132e-9
4.014076814111608e-9
3.116809889632287e-10
3.947002844384389e-9
9.351637018320522e-9
1.782217338526183e-8
2.0511005461969313e-8
1.5291366531220364e-8
9.51987693790941e-9
1.7330649221813197e-9
1.7109877716194034e-8
7.343981878310862e-8
1.4862221333287762e-7
1.6677418675065653e-8
2.6437984336621792e-8
4.953351953472411e-8
3.020523387190157e-8
1.7551966878935318e-8
9.560063850049896e-9
4.408413380461821e-9
8.835271540592988e-10
1.2275033127399405e-9
2.0867366170073056e-9
1.2987599182764424e-10
6.857737036456916e-10
4.2068365577738495e-10
5.221116600030018e-10
1.3539170965220254e-9
2.913041446636029e-9
3.0366703092062623e-9
2.65746474841204e-9
2.224336389949777e-9
6.680444970433576e-10
7.052191680239418e-10
1.9708128559794353e-9
2.8831769019472144e-9
2.920404579067896e-9
2.4292088030292216e-9
1.736490085892618e-9
9.888933789759873e-10
2.071772535239544e-10
6.835179628640662e-10
6.751716195385226e-8
4.6626603415819916e-8
2.9300992130915165e-7
2.5181475203852254e-7
1.7983775437617425e-7
1.3108515486592481e-7
8.756543207085572e-8
4.880020040992548e-8
1.3367954606365537e-8
1.6129136542304062e-8
3.090851447970898e-8
3.3202246643226503e-9
2.2438008071580618e-8
3.91789695315225e-8
2.9505951176684224e-8
1.5806887968984517e-8
5.551140569357499e-9
7.761934829814988e-9
5.844971138520833e-9
4.962905067168906e-9
3.533875922964618e-9
5.473712967839813e-10
4.996454668894369e-9
1.1281898886710006e-8
1.9725196756247843e-8
1.8099986468305163e-8
1.3313094119066917e-8
7.8987525705312e-9
1.9402540410598603e-9
3.372457270543481e-8
2.141716869281946e-8
7.46641126265268e-8
1.3489621498520049e-7
1.6594624995086225e-7
7.190521065418823e-8
2.4838661034418598e-8
9.196970376055542e-9
2.396216090508411e-9
5.346726408419494e-10
1.8338796668213272e-9
2.3319777102247156e-9
2.359173139975208e-9
3.747052389085381e-9
5.375924144337603e-9
3.841248446417622e-9
1.8736426417871385e-9
1.0387668046411153e-9
8.413579973324019e-10
6.744238080374364e-10
5.35846247814484e-10
9.653623688252853e-10
1.0766850670106788e-9
1.0066480749647663e-9
1.1747383868808908e-9
1.246444310303963e-9
1.1396494406416995e-9
9.807479824711186e-10
6.403417549024011e-10
7.904064839935785e-10
7.176810506621737e-10
6.872528657839231e-10
6.971595229133041e-10
4.848724828201816e-8
3.5740091707812415e-8
3.2924065492519195e-7
1.9500688860692985e-7
1.2517172146603978e-7
8.429512201167277e-8
5.100803207381491e-8
2.2098352903004924e-8
6.216013931291526e-9
3.132763860226053e-8
4.303864663011666e-8
1.2635723096827042e-8
5.294347102099341e-9
2.548962947462889e-8
2.5678659881089864e-8
1.5740779372299817e-8
3.308652089317114e-9
5.9832811461228796e-9
4.489228502070289e-9
3.6021584726436973e-9
2.923756358128427e-9
5.911503407530473e-10
2.378168442800493e-9
5.911358124265382e-9
1.1821592150550493e-8
1.7110845717144012e-8
1.3019099422471247e-8
8.108022955541113e-9
1.6332691451606725e-9
1.5259342610128037e-8
4.896209005326678e-8
1.1541614062571234e-7
1.1003496194711883e-7
8.305523777383793e-8
3.150966438249558e-8
1.3587495442082577e-8
5.075979064392773e-9
8.49829859598335e-10
1.2321723073282586e-9
2.230458558202324e-9
2.5266912570198166e-9
2.4784796335980662e-9
4.397113016840254e-9
5.083303263500696e-9
2.999109501588471e-9
1.5070102879736004e-9
1.0431888495150983e-9
1.1970048521174879e-9
5.966040713184735e-10
5.503117856780082e-10
8.796652567895696e-10
9.250210285933252e-10
1.1450817029560938e-9
1.4903506662681701e-9
1.6238231064186918e-9
1.496475053106257e-9
1.2484849424011766e-9
8.939910151327192e-10
2.11284707894362e-10
1.6734849445250866e-9
1.2722729979700364e-9
2.7982412018889074e-8
2.4181257353091758e-8
1.869377307883956e-7
1.5578016152313418e-7
1.1396497077164417e-7
8.574727324623907e-8
5.836326159548122e-8
3.0831786571401616e-8
1.9361145514941682e-9
2.612191962983349e-8
4.56571287911648e-8
1.2299005304167175e-8
8.158840608383134e-9
2.372649563250233e-8
1.9712450762659525e-8
1.1628184153103507e-8
3.3775214816161747e-10
5.006811684596929e-9
3.7161173242509397e-9
3.0426487964458056e-9
2.322230045825722e-9
5.181268625227107e-11
2.599525408144229e-9
6.1144843179853036e-9
1.2086737192360529e-8
1.4144090894102707e-8
1.0319602271778616e-8
6.212642098824514e-9
1.5187862751127463e-9
1.914751058162362e-8
1.2802280416438472e-8
3.889915160530954e-8
1.1077480529832175e-7
1.723923287136257e-7
1.1577310852461425e-8
7.773677505264034e-9
1.178527569821682e-8
1.122157503902759e-8
9.39268601266229e-9
7.468140090881905e-9
5.543310291364054e-9
4.02997034849608e-9
1.0825452664450699e-8
1.5156600637105218e-8
1.0771084230135528e-8
5.9140137073878365e-9
4.07747940201307e-9
2.6922609564730635e-10
1.6241389766475972e-9
1.8726754685699797e-9
1.224965814649601e-9
1.2334348386228717e-9
3.532787527814163e-9
5.491980340010229e-9
6.343197406077635e-9
6.206301484425003e-9
5.4733618886909546e-9
4.316819807135407e-9
2.7694062274258464e-9
4.840416352034177e-10
4.288975191235167e-9
2.0414658431544925e-8
5.602042655267899e-9
1.0872959181281324e-8
6.90753015323748e-8
6.534529726271252e-8
5.355703091488785e-8
4.1941820844381815e-8
2.7427670518986847e-8
1.0273352276536137e-8
1.1761264624353989e-8
3.945829774091179e-8
7.177121060396628e-8
1.8536842030359472e-8
3.796670343762456e-9
1.0581340449515682e-8
1.3984268608912819e-8
8.736762194315131e-9
4.400680672669418e-9
3.155167624999685e-9
2.465503480565867e-9
1.897273145290904e-9
1.5475387864598661e-9
5.309915090388603e-10
1.0219682160021417e-9
2.718572707686211e-9
5.540443003712711e-9
1.0173878705627295e-8
9.401170149793785e-9
5.835169554790579e-9
1.1920345970164033e-9
1.3448033704671982e-8
1.795449470975067e-8
6.528309802657767e-8
5.978634548513481e-8
2.2162692057087427e-9
1.1089588159797093e-8
1.514309833593879e-8
1.522586040212779e-8
1.36609414018457e-8
1.179653871775976e-8
9.963517115879476e-9
8.10062865235911e-9
6.605093403961585e-9
1.4741380253272119e-8
1.6267266237490725e-8
9.6779243477539e-9
5.50439236718281e-9
3.792357300856051e-9
2.2212561311144375e-9
2.56506346518576e-9
2.5277294236241783e-9
2.783809880267093e-10
2.740360486013312e-9
5.39240773163651e-9
7.465512363699186e-9
8.145650531021627e-9
7.672173752589688e-9
6.4512701488441824e-9
4.773131606066222e-9
2.7358455532800652e-9
4.1359715965988806e-11
4.532829959569759e-9
2.63230100332979e-8
7.056215365645984e-8
1.6483911279648948e-7
4.5812941944532454e-8
9.154393226654388e-10
1.3137812576561045e-8
1.5325699104851576e-8
9.38312375310842e-9
4.713036993049974e-9
2.9377285365763217e-8
7.772886310559152e-8
1.761924489158361e-8
2.62994387917428e-9
6.599231602081973e-9
6.467278028888654e-9
3.4357850390767643e-9
1.7531612312750413e-9
1.7388327300444666e-9
1.1743113124049431e-9
9.225357496572625e-10
7.19868307787901e-10
9.223462290381893e-11
7.731888589612181e-10
1.8199726304028949e-9
3.6849856697996726e-9
6.645968034987634e-9
5.327458895517509e-9
3.2234747624014653e-9
2.8368345816245262e-9
4.935187035211832e-9
3.965720314293343e-9
6.693536348791078e-10
1.7555689534306972e-8
1.3156145234851104e-7
8.06824459560565e-8
5.884022984698493e-8
4.461096732344011e-8
3.3013378330771654e-8
2.4637269800314197e-8
1.890744950452253e-8
1.4442101292283206e-8
1.072067502445126e-8
2.5891721668716784e-8
3.24682633825507e-8
2.1681399973869254e-8
1.2146025096188254e-8
5.335983821862978e-9
7.429555988004894e-9
7.1287351617410716e-9
7.219736109204234e-9
3.5109203342736672e-9
3.728688056104594e-9
9.13282494054395e-9
1.2532445700740829e-8
1.380771539871402e-8
1.3563974157228874e-8
1.2082643747935636e-8
9.607010985026767e-9
6.309718427694994e-9
1.8584210137004223e-9
5.405234680571172e-9
2.1789170027258568e-8
9.451734725639973e-8
1.717902400576015e-7
2.366807724962512e-8
1.2790205658113225e-7
5.712524251433216e-8
1.9694441968588484e-8
3.095398292663944e-9
3.3923298817124457e-9
1.8404495469433797e-9
1.7174107112568703e-8
1.795406030442031e-7
1.3179065745581542e-8
3.2994772838047063e-9
2.4597208424991937e-9
4.200268566570976e-9
1.891503833549469e-9
7.190029284807499e-10
4.2645584576310797e-10
1.4478707847814822e-10
4.869965016753754e-11
4.886888801382255e-11
4.319381906696574e-11
2.1271896789189723e-10
4.067409853658301e-10
7.373357935619396e-10
1.3700922107223019e-9
2.2983474614107477e-9
1.461854697387343e-9
1.3785445482236084e-9
1.1043224973661495e-9
1.615248663844506e-8
1.0043451181416752e-8
8.604013012856314e-8
7.781731608098303e-8
6.658692828156654e-8
5.6547240496851144e-8
4.606717887983749e-8
3.699143284061668e-8
3.0346751520433815e-8
2.5712168303555783e-8
2.2215749401919368e-8
1.9578768355786348e-8
3.4866477287721454e-8
3.4272460688862645e-8
1.907529206219946e-8
1.0622355153375247e-8
8.788822069748182e-9
9.008644705615986e-9
9.063715823954305e-9
7.164298700319119e-9
1.716908105985108e-9
8.831308491057379e-9
1.4000465323776125e-8
1.6977528749033518e-8
1.786447414339264e-8
1.691426874029503e-8
1.4420835305014166e-8
1.0859252154961947e-8
6.495784372880184e-9
9.68540375457221e-10
7.241011135383956e-9
1.3373175107371663e-7
2.9363719678851554e-7
1.8374761975963464e-7
2.1284136309135662e-7
1.2592158209286975e-7
2.1828864808246167e-8
3.084309758187988e-8
7.78293387691651e-9
6.747690111598715e-8
3.6924910886429097e-7
1.106636252454833e-7
9.562216879488969e-8
3.306982788442702e-8
3.0632923872077196e-8
2.8798510192430783e-8
1.1751018256334388e-8
3.3619165116081515e-9
9.772902743775805e-11
1.2747130812345682e-9
1.1953762271793503e-9
9.46710314761425e-10
6.289824016643648e-10
4.918845810855785e-12
6.113226777939356e-10
1.4388695247541208e-9
2.9835565771902354e-9
5.382246130170982e-9
3.3321857045853067e-9
1.5220159689177985e-9
4.090163066127777e-10
3.4623205039179086e-9
5.533284123013153e-8
5.149733016016152e-9
2.6193090825795407e-7
1.761006350075179e-7
1.2617730073254637e-7
9.291808737213904e-8
6.752560463824836e-8
5.053945603942679e-8
4.0233550330792786e-8
3.377316256209084e-8
2.8777586992512237e-8
5.371893296303949e-8
6.002336807812434e-8
3.481981424232899e-8
1.8772361334726255e-8
1.739274646143566e-8
1.7539490468276226e-8
1.7511172302926007e-8
1.542894378189379e-8
3.3005670894121986e-11
1.2578175823119369e-8
1.967683119402738e-8
2.3536305645024425e-8
2.5326973537353182e-8
2.5064218669115144e-8
2.2595511361598033e-8
1.8215969775398344e-8
1.2265053455967424e-8
4.3618422600399855e-9
7.551650435454539e-9
3.014078988822481e-8
2.7089459827289106e-7
3.614548407423735e-7
6.088668088488905e-7
4.327817147380967e-7
2.7338039245289573e-7
2.1358529568081533e-7
2.341010292048936e-8
6.716846267210683e-8
3.66132435750702e-7
3.242382460695717e-7
1.281222475798523e-7
2.5327534939553386e-7
8.099526046887463e-8
5.540343946410089e-8
7.187465297380029e-8
4.534008633345663e-8
1.2170702112935179e-8
2.340035634079323e-9
9.870352816896742e-10
1.6349114448308064e-9
1.2795726619267686e-9
9.503753777287588e-10
2.6434021059319566e-10
5.491981658296835e-10
1.404785091537187e-9
2.79813991773012e-9
5.386952204108983e-9
9.609705518935301e-9
5.082111041228398e-9
2.9418154345325313e-10
7.711739890612942e-8
6.422033217668231e-8
1.0614324951555483e-7
1.278011496066107e-7
1.2053330380241715e-7
1.0733143791251158e-7
8.986446745431592e-8
7.350602661980478e-8
6.139474660799315e-8
5.333886953130319e-8
4.7817516292151996e-8
4.323795092376615e-8
7.250439637029601e-8
5.299511361267612e-8
2.7348872879753034e-8
1.0739726289574552e-8
2.0606441482407972e-8
2.0905742479868003e-8
2.0208721024136624e-8
1.3779461163731084e-9
1.5020720913824793e-8
2.3564461456810324e-8
2.886649343166866e-8
3.241457311911352e-8
3.388899297688144e-8
3.2556740108929385e-8
2.839873135507148e-8
2.2061249741115214e-8
1.4006657625442872e-8
3.786350578728694e-9
1.0616391491397477e-8
3.57867919087894e-7
7.464913150818602e-7
7.31221862693453e-7
8.703436901725135e-7
6.110708204434928e-7
4.3548567306248516e-7
2.3623419020169509e-7
9.453342878448696e-8
4.590972711440748e-7
1.0785010338643949e-7
1.256549767829325e-7
9.727776496922293e-8
5.1927813132256105e-8
5.863004071641317e-8
9.793393656484687e-8
9.936957155747879e-8
3.452247809048171e-8
6.426410549992084e-9
8.068968388847524e-10
2.6543729733299537e-9
2.1583987513843826e-9
1.5741780852503128e-9
5.138901147634594e-10
8.91513915038543e-10
2.3149041997456867e-9
4.549155573571595e-9
8.767554701662646e-9
1.6695681069666253e-8
1.3949429861842548e-8
4.363146461494254e-9
2.0615258032512353e-8
1.1908017556563868e-7
9.214751510275055e-8
2.2914908948982085e-7
2.2824125753547974e-7
1.936392457874976e-7
1.5724429245475164e-7
1.2167071843878918e-7
9.468371868705427e-8
7.717291470177599e-8
6.584963315242132e-8
5.68840809187551e-8
1.0551029407896147e-7
8.100074792760551e-8
4.071625650253803e-8
1.4357026910444407e-8
3.41941837896921e-8
3.599097551660301e-8
3.5399285961972056e-8
1.5454696985063235e-9
2.29197068109276e-8
3.210699117876265e-8
3.774271091892702e-8
4.25632027622596e-8
4.580200389436176e-8
4.594978121801889e-8
4.224064733848598e-8
3.4981904502542925e-8
2.4684455876386517e-8
1.0908605405695099e-8
8.888183106590014e-9
4.196800474462139e-8
6.699165803573107e-7
8.261935466173446e-7
1.6535588981530295e-6
1.271507742165805e-6
7.756410650425232e-7
4.677706955389429e-7
7.156488336795821e-8
2.407669541414025e-6
6.044285091480215e-7
2.7465570315869573e-7
1.3921631171149847e-7
4.851031583906288e-9
5.875236927799894e-8
4.240991835010392e-8
4.005197712702252e-8
8.517450688035137e-8
8.00942322145899e-8
1.7639074958261943e-8
3.163314342774599e-9
8.870372149715583e-10
1.8551521283847143e-9
1.4324790912555209e-9
9.17873241507114e-10
6.944693367521476e-11
1.097866102493109e-9
2.2491410342990642e-9
4.082878286742903e-9
7.2569948280890875e-9
1.2569393469940393e-8
1.2903156219649558e-8
1.1265485575535778e-7
7.309789092961888e-8
4.909375329890685e-8
1.0614465775675947e-7
1.3018053419574698e-7
1.4095183504484813e-7
1.377727618971492e-7
1.2567268064318197e-7
1.1165455058060915e-7
9.846920084205015e-8
8.519337711421184e-8
6.960333207560083e-8
7.660043304404904e-8
3.476710207797536e-8
1.705700103931118e-8
2.8714688695169147e-8
3.869569050770894e-8
3.900113269635788e-8
1.9314848837478636e-8
4.655189846867488e-8
4.970242597395003e-8
5.2017064098833e-8
5.7096949963028245e-8
6.303664700946844e-8
6.68576009959077e-8
6.619765021100151e-8
6.027853869632723e-8
4.9660069073510345e-8
3.501324205030173e-8
1.5927251018923105e-8
1.001369609103413e-8
9.137928240890713e-7
2.12249663259816e-6
1.6694241689730044e-6
2.5209092675062218e-6
1.8928363174315597e-6
1.5566147843638463e-6
6.860660866291032e-7
9.954752092140404e-7
1.0460349629542944e-6
1.4301567096888147e-6
2.1577428444381313e-6
7.116970408184966e-7
5.1501182946910034e-8
1.0674321358100582e-7
5.299488449673017e-8
2.2890631696855893e-8
6.23891772339656e-8
3.7071800382959244e-8
7.85865752529208e-9
1.3429694999159709e-9
1.0258203419832699e-9
1.4838749115531523e-9
1.0694062742427509e-9
4.284293433371563e-10
6.295973146273773e-10
1.6252318097085532e-9
2.9419788852034146e-9
5.0897953064557175e-9
8.804175654760315e-9
1.507654442174248e-8
2.5933079209310054e-8
1.2165183413782864e-7
7.522089651328861e-8
4.9514577679429715e-8
1.215264220086509e-7
1.5965990830574435e-7
1.7982131133132747e-7
1.780723611146961e-7
1.6072308411830945e-7
1.3622650826714292e-7
1.065946018121592e-7
6.803555285860404e-8
4.6203647959982856e-8
1.6595069829367724e-8
1.2956449552219204e-8
5.81247635233308e-8
6.566397161080754e-8
5.5536290277939166e-8
6.419254747108944e-8
7.8247236041225e-8
7.305011752400268e-8
7.268962230677372e-8
7.828141606109901e-8
8.69374007652814e-8
9.465130639880246e-8
9.770003036209683e-8
9.38473880592559e-8
8.265494578945478e-8
6.450527066594074e-8
3.901904644839464e-8
3.529429111367864e-9
4.8944622069995307e-8
1.8308202066998264e-6
2.9274761722759946e-6
3.5276697903505044e-6
3.865440076065929e-6
2.629181513948365e-6
2.8609350455734836e-6
1.0537747274992763e-6
1.1092174677768788e-6
1.4971533557004437e-6
3.423252629107066e-6
1.6234108363248458e-8
9.862560429962543e-7
8.005151341852479e-7
2.236951337830164e-7
1.9149266332804858e-7
1.9237813295693558e-7
8.23564757565467e-8
2.2346898689717203e-8
9.604039261226164e-10
6.485073503717024e-9
1.6348544041500373e-9
3.1489952530484017e-10
1.9840887723346962e-10
3.669803077238344e-10
2.503057759239188e-10
1.4361464074605547e-11
4.2885338064518985e-10
8.26094009824255e-10
1.381742795291286e-9
2.247753628380585e-9
7.332412443721183e-9
1.0260371832636302e-8
4.216655775162886e-9
7.274794490534492e-9
1.930203161163358e-8
3.324646513649102e-8
4.791305586078077e-8
5.730808441179828e-8
5.286104696476416e-8
3.2299160662303295e-8
6.490397297505141e-9
1.2258221630957197e-8
1.4073087423307405e-8
4.7850551231700485e-8
1.563200465558872e-7
6.831055438983498e-8
3.3273010753363676e-8
2.1460851809742568e-8
1.2427989512714546e-7
2.2224356690644958e-7
2.0489717000827881e-7
1.7242702895318373e-7
1.600990022138621e-7
1.6197919722597507e-7
1.7068829784212467e-7
1.7979207404485754e-7
1.8266157211841185e-7
1.7401967264318247e-7
1.5195269786241236e-7
1.1740117096770664e-7
7.128322414623108e-8
1.9666890126437655e-6
0.000012351117466828254
2.5101575706546626e-6
4.230134165160177e-6
2.716186627413929e-6
4.9878511237670205e-6
4.577278585413586e-6
4.894067102112865e-6
5.686542911397951e-6
3.149006262499869e-6
2.9268543312950173e-6
1.3862530705476646e-6
8.088049070137548e-7
5.302526840308568e-7
3.2618352852581636e-7
6.836821727555185e-7
1.568650574936442e-8
4.429566060861349e-9
1.3694160070279256e-9
6.8829781703510816e-9
1.3243671922506058e-8
2.6952626070330267e-9
1.3904973367142775e-10
2.6022611176764606e-11
2.553151867188491e-13
6.38492159105165e-14
5.1160306984005266e-14
2.4872864812799588e-14
0.
3.279105918124388e-14
1.2036544512468185e-13
1.0595500924686598e-12
1.3968220824424234e-12
1.888565026582982e-12
2.3512863212876514e-12
2.7179400779118277e-12
3.106708570584603e-12
3.566545906733843e-12
4.078527484608645e-12
4.578253994569261e-12
4.920579325221496e-12
4.8245666762614185e-12
1.0948256945686835e-11
1.281194495072222e-11
1.1499147463753747e-11
6.599225155704314e-12
2.7855724014604944e-12
1.034036013598239e-12
3.204034771979199e-13
3.515217485858961e-14
8.704559837688435e-14
1.5271604174880732e-13
2.028949573550221e-13
2.5338458953883845e-13
3.10887652002521e-13
3.791644879275736e-13
4.613012407229413e-13
5.606141329567226e-13
6.810396850161242e-13
8.274331637833844e-13
1.005858372537368e-12
1.2239298937465333e-12
7.468251849633227e-11
1.8210910143893056e-11
1.2106396139976236e-11
1.0798025170016268e-11
1.0922336690696413e-11
1.1726889355889145e-11
1.2971797872406501e-11
1.4575592267818572e-11
1.6522000739422103e-11
1.882848854446201e-11
2.1534223271880723e-11
2.2813177821583384e-11
2.7407876566952e-11
4.0333120667422125e-11
7.042618401336557e-11
1.4249961586536372e-10
3.509686469161055e-10
1.306803916497119e-9
1.0510872383556999e-8
7.841748205696251e-9
8.881108361210305e-9
4.002015244970597e-9
8.046193516037884e-9
3.1740181932872143e-9
1.438379151396393e-10
4.761936222209636e-14
0.
0.
0.
0.
0.
0.
0.
0.
0.
0.
0.
0.
0.
0.
0.
0.
0.
0.
0.
0.
0.
0.
0.
0.
0.
0.
0.
2.243820064525297e-14
3.263676907945811e-14
4.7580991854657827e-14
6.954751650076456e-14
1.0195111431345528e-13
1.4994431378803672e-13
2.2134613712938843e-13
3.2810465836070956e-13
6.495547728024312e-12
1.0952364425820791e-11
1.7052006767813863e-11
2.541351644525642e-11
3.62952300850422e-11
4.983211714480563e-11
6.562129503960805e-11
8.216652553120093e-11
9.625058982310756e-11
1.0247725620031762e-10
9.333001116046107e-11
1.5732126909190027e-10
1.343697875162819e-10
1.562877030822284e-10
1.5460544104654767e-10
1.812466257882157e-10
2.375416318897958e-10
3.142358620022237e-10
4.179762998711555e-10
5.936665482819369e-10
9.242210406380301e-10
1.350298607447434e-9
1.521381217739835e-9
1.6853032364724216e-9
2.0127969822894545e-9
2.5932229717289387e-9
3.5869840420198946e-9
5.343504712846856e-9
8.689340293014943e-9
1.5637967149180197e-8
2.703838004684703e-8
1.4912723447908505e-7
9.017334133540418e-8
1.2771050222637297e-6
3.423298353815879e-7
1.7948856714568463e-7
9.738161219902879e-8
4.8454310708116015e-8
1.5322363661264116e-8
1.1990136183158799e-8
2.679919639264704e-8
1.592193407901374e-8
9.86637013482773e-10
1.3788017468496e-8
4.534760487412756e-8
5.130724287212342e-8
3.1323514524518304e-8
5.361192248703719e-9
1.2421261216738079e-8
9.162412337047054e-9
7.39317280753787e-9
6.351174915346726e-9
1.910479113012799e-9
3.9834999449435365e-9
1.0305834503899164e-8
1.9755164308476972e-8
2.81111156675577e-8
2.3477051946924908e-8
1.5451601150606587e-8
7.061557991530513e-9
3.7494246807426835e-9
2.495046555015016e-8
1.357653067536083e-7
2.476805942125527e-7
1.9308159102724903e-7
2.1320577852939114e-7
1.631580915186405e-7
6.950853445352571e-8
1.718108274494359e-8
1.9212157031040794e-8
8.329051623703313e-9
3.1459473835858985e-9
1.0915909901031973e-8
2.291375858799955e-9
4.5560834674061496e-9
6.503190873709363e-9
1.5782099224279574e-9
6.469515174485471e-9
1.2318499199456258e-8
1.0247783995672855e-8
8.787658498449525e-9
7.89763998297243e-9
2.8003081565512072e-9
3.703865534615138e-9
1.0074768439861863e-8
1.425941286397398e-8
1.3992256896913923e-8
1.1947916379609064e-8
9.056415687255215e-9
5.441752728488408e-9
5.717117143475179e-10
7.699585273796451e-9
1.5468437257549476e-7
9.01671261484971e-8
6.933618047723369e-7
4.4250481349320255e-7
2.8572796180341633e-7
1.9024792559957372e-7
1.1828460818288859e-7
6.589169420911263e-8
2.5580187613611874e-8
2.5091958635721213e-9
1.0390854864561346e-8
9.447788487295508e-10
2.549788084998741e-9
2.789514450084779e-8
6.496186156038315e-8
5.619828202803436e-8
2.5677649184495403e-8
7.814893908325843e-9
1.2160567541413474e-8
8.991262247163748e-9
7.567617484278949e-9
5.3722330353867766e-9
8.541976315520893e-10
6.781642615218396e-9
1.4444086483866727e-8
2.619233673631828e-8
3.4097150902936664e-8
2.5215220540466278e-8
1.410968146483417e-8
2.68884006537228e-9
1.3371294007293742e-8
1.627140331352095e-7
3.317604164351434e-7
2.0083887678631343e-7
2.842758289692947e-7
2.4751519052474004e-7
2.2697644302416516e-7
2.0295845143041908e-7
6.001614405437265e-8
8.867120984750273e-9
1.10514041359546e-8
2.1581735151248293e-8
3.282639828472392e-8
4.803746478465512e-8
2.3828539345678364e-8
2.2481834765435065e-9
1.837985712203445e-8
2.1768601086082082e-8
1.7206491989408005e-8
1.5642789646142612e-8
1.2732110209112066e-8
1.0847532014427024e-9
1.076601671264188e-8
2.0937718524106938e-8
2.4239306879858807e-8
2.2839612572431013e-8
1.9431484863513326e-8
1.4568640352101039e-8
8.076521883412038e-9
1.7704171716649518e-9
2.170557076285768e-8
7.297241735764875e-8
2.999895087352458e-7
4.12781581209916e-8
1.6363644499495381e-6
6.682410519170932e-7
3.786798985004445e-7
2.1981711226139e-7
1.1718795947769148e-7
4.8629944569663546e-8
3.587141438776365e-9
3.24472053678353e-8
2.0148465036555982e-8
5.386192834246985e-10
3.338670210339435e-8
8.725876300789095e-8
8.99445785775949e-8
4.7412436896833774e-8
1.633806993217954e-9
1.887575596524559e-8
1.4259385443316836e-8
1.1721551211509808e-8
9.721462588081638e-9
1.895083247185098e-9
7.423488151016657e-9
1.8317819013534717e-8
3.4830585106193413e-8
4.385606602526577e-8
3.392536221720991e-8
2.1718451943729578e-8
8.036313662981215e-9
1.3257745063819645e-8
6.533998444402036e-8
2.287418147554798e-7
3.2575083114395167e-7
5.073135432425426e-7
4.2866041724560404e-7
3.2667331950011993e-7
2.796083662208881e-7
2.1764982044704395e-7
3.732459969837723e-8
1.0899954394900453e-8
2.1167950848522635e-8
3.446023220176315e-8
4.4555397454541135e-8
7.92240262231789e-8
4.178279712759664e-8
1.0552559779681637e-8
1.295052828412349e-8
2.3937291120953765e-8
1.896046123280463e-8
1.642900828845586e-8
1.4774066330111118e-8
4.597056334752553e-9
7.94153493410197e-9
1.9873851978474778e-8
2.752384600479668e-8
2.7333748414595375e-8
2.3605920823403958e-8
1.8089020196780177e-8
1.1141926878381729e-8
1.8670746127467937e-9
1.366608361584572e-8
2.608197180582886e-7
2.3934217427720643e-7
9.91217427100366e-7
7.110401609049628e-7
4.707060476359162e-7
3.173481438201766e-7
1.965413835304001e-7
1.0694840489488479e-7
3.864062550601768e-8
7.399762162326887e-9
1.822996866000838e-8
4.166746923855164e-9
3.293169013313144e-10
3.20472090593199e-8
9.549143098225698e-8
9.272860929706783e-8
4.0885697609709846e-8
5.444854698101329e-9
1.6284422930713547e-8
1.221589625448807e-8
9.99316676691711e-9
7.479810845961307e-9
1.9739064508329037e-10
7.81933148930685e-9
1.7233643986366276e-8
3.237017273459317e-8
4.8288486958008866e-8
3.7560919517509594e-8
2.0689911404283945e-8
3.5449047578035345e-9
2.1111996014596756e-8
2.3526896193817375e-7
4.4383488009638646e-7
3.269717749212689e-7
4.3164391606223303e-7
3.7645801677509907e-7
3.352876809952415e-7
2.970317380923304e-7
2.8266537371376483e-7
2.481124142567151e-7
1.1353822513654988e-7
8.972987808779943e-8
2.0601960336651802e-7
1.4186105307135597e-7
5.326754370367868e-8
3.1040903102058333e-9
3.761355761518685e-8
3.609659413653602e-8
2.9007969344733348e-8
2.7194035960145065e-8
1.981017875227402e-8
2.1048636189713808e-9
2.195341776651699e-8
3.6053681091707523e-8
3.9626884348487954e-8
3.746146419837882e-8
3.209388486641415e-8
2.414678050866087e-8
1.335334781867745e-8
3.1017358128120855e-9
3.623962573380993e-8
1.2192225081957056e-7
4.867956008199348e-7
1.2487176885692943e-7
2.4061783883082623e-6
1.0131253271597294e-6
5.731275393818177e-7
3.280137277796807e-7
1.6791718651464874e-7
5.974240031920705e-8
2.405034423267542e-8
6.814930053538139e-8
3.522267695840277e-8
6.967535307264718e-9
2.8928319826809405e-8
1.0951405778476505e-7
1.3828049543521396e-7
7.682114516931492e-8
9.566310990063846e-9
2.2158624241687298e-8
1.8336706021743977e-8
1.4494026892909498e-8
1.2196253315778313e-8
4.245018746264359e-9
6.866564621104307e-9
1.88676867831767e-8
3.792731450680066e-8
5.995166139240736e-8
4.9641853255923076e-8
3.155117242408631e-8
1.2200840572669683e-8
1.7175998687389743e-8
8.788036404071858e-8
3.0436375614934157e-7
4.16743394393394e-7
6.980193800827413e-7
6.000871685812403e-7
4.603733003351319e-7
3.7642059208315726e-7
3.153509331577747e-7
3.1131719864074735e-7
1.4996302394117466e-7
7.684784937071957e-8
8.139257679742501e-8
2.2256125512035385e-7
1.826942815901752e-7
7.782386085070086e-8
1.567921640283104e-8
3.044942934510362e-8
3.971003927107729e-8
3.093417468579899e-8
2.8114996827222497e-8
2.363928653310631e-8
2.7329649315649334e-9
1.8198880823289725e-8
3.5836231613793804e-8
4.353143468687592e-8
4.244859429207553e-8
3.691340240235121e-8
2.8440482990854907e-8
1.7469099632623733e-8
2.5729450970227156e-9
2.2456976316236273e-8
4.1497392440013303e-7
4.1663731044015213e-7
1.4908413116922688e-6
1.0865841130201572e-6
7.128980903592215e-7
4.7433383154471007e-7
2.8456786222659496e-7
1.4231263024774885e-7
3.271716249708321e-8
3.812434903605012e-8
4.411565347589196e-8
1.3912305233976229e-8
9.612779048389204e-9
1.5095332057606003e-8
1.0902534269821803e-7
1.445493573254384e-7
7.259510076727989e-8
8.097077951153838e-9
1.777944234230603e-8
1.499170555946597e-8
1.1631936957908333e-8
9.26278727844305e-9
1.979606650019514e-9
6.543159971911731e-9
1.5709963059429e-8
3.034608873910794e-8
5.315794573731616e-8
5.8318050511817934e-8
3.2444005973518505e-8
7.1236452532102566e-9
2.7029935463788162e-8
3.105804329428258e-7
5.690487946780166e-7
3.7903097122939463e-7
5.349055338329355e-7
4.867946589323287e-7
4.392099361519226e-7
3.805701574522934e-7
3.2945130119937015e-7
3.1903773263736165e-7
3.5098170692232277e-7
3.0140467933461985e-7
2.849623947611842e-7
1.856745644868902e-7
6.706423408864074e-8
8.802749004127205e-9
6.963396103059495e-8
5.511680954882833e-8
4.708199080486112e-8
4.5166639089074505e-8
2.323276632674144e-8
1.3920194050372547e-8
4.148534978894012e-8
5.546700131626302e-8
5.85265691290328e-8
5.5603857369320364e-8
4.794422585104304e-8
3.610326920655308e-8
1.9702232447050557e-8
5.313358202154122e-9
5.430501891043419e-8
1.7672842126702768e-7
7.77996950106406e-7
2.2556107609591126e-7
3.5362521149604634e-6
1.5000718777330922e-6
8.400966067704419e-7
4.691415791070325e-7
2.2311387033499682e-7
4.910335735400184e-8
9.969684330641326e-8
1.86773435783585e-7
9.655572289346485e-8
3.0673728291636706e-8
1.734884848107816e-9
1.0609689890399287e-7
1.9686744308680868e-7
1.3006769592586583e-7
3.514116827755699e-8
1.742937475750677e-8
2.1778980439813605e-8
1.6630699090150698e-8
1.3719126325070738e-8
7.468017715629584e-9
4.307121611318985e-9
1.585067922772457e-8
3.313142888737293e-8
6.248044986150793e-8
7.593976015138082e-8
4.834500343676698e-8
2.0220142195073743e-8
1.9340170496147283e-8
1.1003078473332092e-7
3.7982775532005356e-7
5.236898415955171e-7
7.865730979115366e-7
7.388716072110602e-7
5.898271902288118e-7
4.85402410551167e-7
3.9011007367746695e-7
3.3805232230735103e-7
3.714450302291765e-7
2.644594872865587e-7
1.688020701908431e-7
3.073225642267493e-7
2.223800719039322e-7
9.067206956582083e-8
1.0108083615155936e-8
6.634365967383673e-8
6.032050965031677e-8
4.9460330008573204e-8
4.737357097081157e-8
3.08215089144182e-8
7.931056755881146e-9
3.8303180429562e-8
5.7216910577066844e-8
6.333352992610026e-8
6.154315073270258e-8
5.402413452315362e-8
4.1903686904145376e-8
2.574389968444559e-8
3.5937896302621353e-9
3.2901087185644525e-8
6.555516296865037e-7
6.868632028873286e-7
2.2387182911309515e-6
1.6585136413374312e-6
1.0731036335581755e-6
7.010445156308321e-7
4.0048337265628764e-7
1.6664119745221582e-7
2.644711462214864e-8
1.591235433602956e-7
1.5030054271196944e-7
2.7356045460496838e-8
3.11693177365279e-8
3.4105572310543524e-8
7.58536070913521e-8
1.9978250272834818e-7
1.370469992676338e-7
3.805956041513064e-8
8.791492589267946e-9
1.639714655371051e-8
1.2450315165915882e-8
9.7907012711852e-9
4.881912108074113e-9
3.5479640687108613e-9
1.1291924392198506e-8
2.222541968702227e-8
4.0550269530275215e-8
6.775622694374959e-8
5.8828372121116105e-8
1.6983679464711754e-8
3.1786299674380425e-8
4.014369973229126e-7
6.994514011893765e-7
3.3178992858730886e-7
5.595291111890412e-7
5.548039510162119e-7
5.281087396728911e-7
4.7562690828558027e-7
4.171605855352924e-7
3.870870609735827e-7
4.045513677658626e-7
4.0252416941948456e-7
3.3416524180114655e-7
1.787371902923462e-7
5.964558018910895e-8
4.78222307508079e-8
1.0720026987430068e-7
8.262600137123228e-8
7.792729087286933e-8
6.691564323350724e-8
7.598481359553938e-9
4.184169869773617e-8
6.831479843039006e-8
7.977391996331922e-8
8.318392178321643e-8
7.976443543695848e-8
6.93195640742698e-8
5.240114726694976e-8
2.8599642216239894e-8
7.170769811959174e-9
7.299112275606811e-8
2.243101416784969e-7
1.2695646109308516e-6
3.7639013816404346e-7
5.160391795108e-6
2.247272886258861e-6
1.243767992722258e-6
6.720186163260247e-7
2.747918114998725e-7
5.0448834734461776e-8
4.5151679526675146e-7
8.945057578442855e-7
5.559392327684768e-7
1.2087856201077707e-7
8.039895236103264e-8
4.748972163285859e-8
2.2651119106338423e-7
2.208236604769948e-7
8.986196602018344e-8
7.0158893020250416e-9
2.0236298511320325e-8
1.7696315143338826e-8
1.367163497930984e-8
9.787340906132217e-9
6.676120671679281e-11
1.0003694917306447e-8
2.2159741698838026e-8
4.303495991353398e-8
7.927135905014599e-8
8.698313953029946e-8
3.948055454142447e-8
1.6288429548049853e-8
1.295062766685385e-7
4.5785193928650533e-7
6.56499140665225e-7
6.902525533656875e-7
7.860278748680892e-7
6.862516752601908e-7
5.965712563206602e-7
4.969233302819153e-7
4.252265108203813e-7
4.2378624752862924e-7
3.9070586005207506e-7
1.770555419825482e-7
3.4362454989130994e-7
2.0602635520992297e-7
7.820752679324562e-8
1.606021990225077e-8
1.1931284132814491e-7
8.914577714392243e-8
8.236587788269644e-8
7.488729231791706e-8
1.549722981881524e-8
3.858570123836702e-8
6.891487903823242e-8
8.371849400674344e-8
8.957735605683345e-8
8.78208575912898e-8
7.812243593423233e-8
6.133119976258371e-8
3.823091646744261e-8
6.509012284376523e-9
4.35772913539393e-8
1.0688187268445615e-6
1.165176059581469e-6
3.362862837036856e-6
2.608062157671705e-6
1.6675359130997484e-6
1.0686695822644827e-6
5.59351592876746e-7
1.044150103854496e-7
4.1871327183846513e-7
1.0418144089137612e-6
8.38618168076568e-7
3.055001892358967e-7
5.766600896009281e-8
9.746305327808778e-8
2.5038040083239888e-8
1.5666835299360429e-7
2.3342655560081314e-7
1.1296104547221684e-7
2.0829047551334635e-8
7.889019893412264e-9
1.1518066632955275e-8
8.60964531751429e-9
6.095563232788871e-9
7.167896119666252e-10
5.246117043123501e-9
1.1375505465307547e-8
2.0620160515735518e-8
3.533652082735713e-8
5.6050622387600194e-8
6.09729801975652e-8
2.784155093776674e-8
5.731645536395696e-7
6.147522478177006e-7
1.6353756814306835e-7
4.3474529275659833e-7
5.104521954362139e-7
5.463112241414543e-7
5.425271820215933e-7
5.098743978404857e-7
4.7354185763831186e-7
4.051820879225526e-7
2.1286416157342544e-7
2.3579335743070206e-7
1.1319842606750301e-7
2.7049487886693497e-8
1.570748567633765e-7
1.422221230487675e-7
1.3098835545500217e-7
1.250767866792561e-7
3.005312076185411e-8
5.0444760144815935e-8
8.453228793975755e-8
1.0201939920950416e-7
1.1362720739899785e-7
1.192656790228185e-7
1.1597236201499926e-7
1.0222010093752294e-7
7.854836797626221e-8
4.464969326558711e-8
4.951442484782343e-9
8.81308729605274e-8
2.5388364256152273e-7
2.213714097768158e-6
6.834030171228144e-7
7.486484711510581e-6
3.555588577281004e-6
1.9596273976967816e-6
1.0144297946969432e-6
2.2666981308356982e-7
9.640221611194262e-7
3.0307813823999925e-6
1.7144827997160802e-6
1.4303392072686557e-6
4.012208818888717e-7
1.6323455060100905e-7
6.708098313189593e-8
1.0828209838705226e-7
2.766267501043469e-7
2.2502118895788786e-7
6.213457928812706e-8
3.835729238233241e-9
1.2997080836678568e-8
1.1735661003543871e-8
8.681906081467266e-9
4.567074998569747e-9
2.792756442626786e-9
9.61655766526407e-9
1.869923500903927e-8
3.397976934230654e-8
6.00681944747557e-8
9.375482865616714e-8
1.6571922127317204e-8
1.3939130897506241e-7
5.993218551675268e-7
7.811853147966102e-7
3.4551131107740893e-7
6.172765065482572e-7
6.572132817841478e-7
6.52643596534122e-7
6.027903097674132e-7
5.38335051501195e-7
4.5948692298423344e-7
2.117275665479917e-7
1.6029896186799215e-8
1.6045206139602218e-7
1.0426557215217784e-7
3.915749054591401e-8
1.0259679796303057e-7
1.536708926795099e-7
1.4114070723827887e-7
1.365035831591848e-7
2.5119527914153195e-8
5.8065873273983085e-8
9.021384257494287e-8
1.0802057209222836e-7
1.219172244615195e-7
1.3090732703611787e-7
1.309299133037405e-7
1.1934552816829629e-7
9.651857117649112e-8
6.34887571347317e-8
1.8067478374162907e-8
4.9328707698599126e-8
1.9003917798458407e-6
2.2770901764418015e-6
5.039169325099332e-6
4.469732548375253e-6
2.8933218613453873e-6
1.8686637015696995e-6
7.403288544049067e-7
1.526340018379093e-6
2.757863343171017e-6
1.9492281985408897e-6
1.7455949833971502e-6
2.8269852700664785e-6
8.156660831148619e-7
9.646257235612077e-8
1.99805255872085e-7
9.425952520119626e-8
6.339768333963583e-8
1.6666226347560205e-7
9.658623594956661e-8
1.9181476189929944e-8
2.0104374130610275e-9
3.8533665764479876e-9
3.853223212165598e-9
2.591938882116298e-9
5.278347937122701e-10
2.317522183631149e-9
4.965008302867472e-9
8.595910709220734e-9
1.3896828816266583e-8
2.055700639631926e-8
2.1306554826917215e-8
1.3418382048323877e-7
1.676221473428011e-7
1.1439153955899432e-8
1.3479044593742e-7
2.3217425577831155e-7
3.1927578217846067e-7
3.7718693573244866e-7
3.5748563385078313e-7
2.411982634373857e-7
9.2385215950139e-8
1.8605583633863296e-8
1.7757412543114628e-8
4.494187835767567e-9
9.21528493030879e-8
1.9775941196518234e-7
2.173985999859297e-7
1.745793489751068e-7
5.986999989200585e-8
1.2084541445283905e-7
1.3056444054009916e-7
1.4054874759938138e-7
1.56321966936957e-7
1.7370446296038699e-7
1.8593116153234946e-7
1.8633250140888612e-7
1.7098017775226443e-7
1.3930695131112875e-7
9.11518260058184e-8
2.2253871681302855e-8
8.076221800300803e-8
2.488936290291925e-7
4.446265345708514e-6
1.985667262373857e-6
0.000010574003576469305
6.716336477030649e-6
3.972082450036225e-6
2.068150552450643e-6
2.3525582223809522e-6
2.3607254572565045e-6
2.5668893916225918e-6
4.23687903223323e-6
4.488183323527594e-6
3.5461233486238866e-6
9.266091523329798e-7
3.21927822051872e-7
3.514692384538175e-7
1.3980371158364e-7
4.88289712531e-8
1.3502004979125423e-7
5.796853422516452e-8
1.2196175984446166e-8
1.263879177888581e-9
3.060244298702714e-9
3.1554821027934925e-9
2.038265212355483e-9
3.942769593765113e-12
2.6413014868833565e-9
5.241548944040262e-9
8.958821489840482e-9
1.4634150188494712e-8
2.270343733917376e-8
2.0816351485610717e-8
1.3687899855978905e-7
1.5049126190717275e-7
8.162064678457909e-9
1.3754344872214857e-7
2.4435519742209557e-7
3.343906913581792e-7
3.529869739191722e-7
2.5274929887218975e-7
1.0251724810161055e-7
1.803245940228346e-8
7.408864051026553e-8
3.124161342396687e-8
2.7369749109677776e-8
1.0451701881280564e-7
1.6717463930679798e-7
1.787970306240198e-7
1.3567670474971393e-7
1.5162088787287734e-7
1.8225674634315784e-7
1.712191189436561e-7
1.7028294392665978e-7
1.8269959961016502e-7
2.024644856587296e-7
2.2208566965812177e-7
2.3313661987219234e-7
2.279026188861867e-7
2.0235014667431254e-7
1.5639032696306662e-7
8.990749727104415e-8
2.0399846905710845e-9
3.9826676352661e-6
7.286363234105931e-6
6.609649552731021e-6
9.665053709145236e-6
7.899573277036116e-6
6.0418356514513374e-6
2.233354514974112e-6
3.023185283492222e-6
4.43691853727704e-6
8.74364470153027e-6
1.2855374318747973e-7
4.886271049600812e-6
2.6350801544521074e-6
1.6292330616159788e-6
1.1831619130124556e-6
1.0255896754145757e-6
8.411661655164579e-7
5.349856446751883e-7
2.8687598921918454e-7
2.279655581657888e-8
1.7700559224804247e-8
8.037639778232426e-9
1.3074736332589771e-8
2.9241868101009727e-8
2.886312588085532e-8
9.412927413882779e-10
3.9314603917836524e-11
6.017053255464973e-13
0.
2.809629152986452e-14
4.612589899695797e-14
5.0174035334248533e-14
0.
1.411305134133931e-13
6.583616128526445e-13
5.868066623997947e-13
6.928664527737954e-13
9.300748723598201e-13
1.2844088534053533e-12
1.7447529857801182e-12
2.284388355391573e-12
2.8496016605466974e-12
5.415649026475565e-12
6.796676499711173e-12
7.76008190057303e-12
8.05652199210132e-12
6.807606863199976e-12
4.17483501605868e-12
1.984107931878904e-12
8.093766472574761e-13
2.7804851242058557e-13
4.998912602983059e-14
5.252869952834971e-14
1.0853287266170856e-13
1.5073294008539626e-13
1.924292575026252e-13
2.3942909260057004e-13
2.949610138713616e-13
3.615818683567059e-13
4.4196357534663564e-13
5.392299355776179e-13
6.572099683027117e-13
4.9058122608961066e-11
1.2643331710411933e-11
8.95847767869276e-12
8.298922988702524e-12
8.566326960198152e-12
9.284078660983861e-12
1.029908350531298e-11
1.1560692593217459e-11
1.3061144769694466e-11
1.4814904553934547e-11
1.6850586527147956e-11
1.6531471597179673e-11
1.70545840018949e-11
2.0814828169173653e-11
2.9518435666852046e-11
4.602568985547179e-11
7.699577019623781e-11
1.3957650705256563e-10
2.856554724612127e-10
7.277332343140639e-10
3.173578855333351e-9
1.1351255836992699e-8
1.6102937605043488e-8
7.239041381814554e-9
4.628187283346367e-9
1.5234752242999566e-8
2.8378572096858704e-9
4.523696793767184e-11
2.8098877086403826e-14
0.
0.
0.
0.
0.
0.
0.
0.
0.
0.
0.
0.
0.
0.
0.
0.
0.
0.
0.
0.
0.
0.
0.
0.
0.
0.
0.
2.5308683063341604e-14
3.685136977511068e-14
5.37801178686277e-14
7.869273230678432e-14
1.1549399757405618e-13
2.336515028933032e-12
3.644487399642714e-12
5.402848759677354e-12
7.852786600379251e-12
1.1214446322478057e-11
1.5800147566459326e-11
2.1976657998301334e-11
3.0099953532570954e-11
4.037643396638425e-11
5.260323346213198e-11
6.575833524723284e-11
7.747941327652555e-11
7.478226339652627e-11
7.113138204018084e-11
7.619726730126291e-11
7.281547857027143e-11
8.620517723249206e-11
1.0877441263144369e-10
1.3736853867067696e-10
1.8126273955533286e-10
2.664929997846086e-10
4.441921047568865e-10
8.054744142115104e-10
1.3449570049905926e-9
1.6473849915515673e-9
1.8809600840479622e-9
2.2722501933919605e-9
2.939493786224424e-9
4.073493060415747e-9
6.084599088185488e-9
9.956903181929502e-9
9.838323854226126e-8
2.755651349802864e-8
6.188398331162427e-7
3.336701847883594e-7
2.038810225986543e-7
1.315899477669927e-7
8.015884331997307e-8
4.3543675127687796e-8
1.5038090750395098e-8
4.910388942911372e-9
9.561484356194317e-9
8.610042692457249e-9
3.75072786374571e-8
5.4237538682407763e-8
3.945069318038785e-8
1.8467866587738094e-8
1.3268224293467969e-8
1.190691110252906e-8
9.148076488395213e-9
8.133994375837704e-9
5.560604731081125e-9
1.484812525658562e-9
8.687889360468689e-9
1.8144015502011134e-8
2.580190823693465e-8
2.313282275162755e-8
1.7552126251503747e-8
1.1066022838175843e-8
2.381863552377349e-9
1.4891384616156254e-8
6.526604757727735e-8
1.3184870843295436e-7
1.9376986290657827e-7
1.9575256059221294e-7
1.3676313659318994e-7
1.1297144590937763e-8
3.283463662039738e-8
2.2831163277057688e-8
1.116295875030191e-8
1.6470172729214206e-9
5.2376536496606664e-9
8.465200700586077e-9
2.41222529399465e-9
5.753752930117221e-10
4.943118824187609e-10
4.913601138036135e-10
1.580823692954784e-9
5.191903814861712e-9
5.792950460654111e-9
4.744816991486804e-9
4.3034764199598105e-9
2.6496542708922343e-9
5.581786819593293e-10
3.592099285129712e-9
6.8484449946486195e-9
7.871408398140037e-9
6.860093134860014e-9
5.235115144520108e-9
3.3325559731726644e-9
1.1056736178958314e-9
1.9158990889062586e-9
7.1235494042141396e-9
1.1538236615240646e-7
2.4361155124451198e-8
6.36397005511181e-7
3.4630151211262616e-7
2.1441368117590461e-7
1.3879375787600133e-7
8.456392797788993e-8
4.58414087331594e-8
1.572754424029346e-8
5.074057633589458e-9
9.668591983899106e-9
8.969287595342205e-9
3.913148529968976e-8
5.7002786556208727e-8
4.1617911660993215e-8
1.9157278197349694e-8
1.3621342248919164e-8
1.2342652286448696e-8
9.479649633235907e-9
8.413532608376916e-9
5.729230506685528e-9
1.5456842023728847e-9
8.972919402570951e-9
1.8785706241772643e-8
2.6974694883040513e-8
2.418952640896226e-8
1.8282039799115946e-8
1.1452961126357413e-8
2.3338716492264364e-9
1.578938938071564e-8
1.2105524258995318e-7
2.1771264681901198e-7
1.4500254419537038e-7
1.569062334114478e-7
9.567754636681511e-8
1.4512989268022733e-8
2.846796408387484e-8
1.84800528494183e-8
7.187641232271518e-9
2.2734002028353817e-9
7.894775963823165e-9
1.0237693576474056e-8
4.372805623541497e-9
1.9482377446290956e-9
3.172919603821136e-9
1.418751639972166e-9
2.0249254245549873e-9
5.9065077952464766e-9
5.5057699203328175e-9
4.475581064952304e-9
3.985922040766876e-9
1.7418652291460222e-9
1.3777147492948606e-9
4.435528764591811e-9
8.36400444684706e-9
1.0582337422857656e-8
8.973886518868408e-9
6.311595889673308e-9
3.5188785117390057e-9
5.051519641724506e-10
3.4187885352717033e-9
1.0816996802705415e-7
1.1915450999900445e-7
3.9011310761719446e-7
3.435280674993304e-7
2.508675707731525e-7
1.8490693670620153e-7
1.2721822729106019e-7
8.027975160220628e-8
4.261205814339879e-8
1.336238200165456e-8
1.952991759275128e-9
2.745797777217755e-8
6.112864126523872e-8
6.185703875693911e-8
3.763524656540051e-8
9.245618603131871e-9
1.86544372379602e-8
1.3456668848989857e-8
1.1137641031808612e-8
1.0028414392119824e-8
4.306837724146221e-9
5.177355100685641e-9
1.542806348447511e-8
2.671672862890177e-8
2.7744438733673453e-8
2.3264189868543263e-8
1.7438932024305256e-8
9.888711510899622e-9
3.2218913394346867e-9
3.991420548433e-8
4.9020930811589e-8
1.6047169548239303e-7
1.8658676100412585e-7
3.0706958746351596e-7
1.580645625867127e-7
3.861118760288084e-9
2.986237060476372e-8
1.9211554576894513e-8
7.984433976306733e-9
1.2113914761471398e-9
7.726488338865567e-9
1.0604979014897491e-8
3.8018623668064496e-9
2.1427454793808082e-10
6.359797236953739e-10
8.25669346704448e-10
9.037810409080692e-10
4.261013656040729e-9
5.566708396227439e-9
4.540439662984334e-9
4.048871090535228e-9
2.8755650776248748e-9
7.412846016558652e-11
2.8323195268602736e-9
6.030619683369279e-9
7.968670230225286e-9
7.189843818988909e-9
5.518536008567414e-9
3.5788419596904836e-9
1.406646097001258e-9
1.3596597567560146e-9
5.791647311624428e-9
1.0979669810596177e-7
4.4183532939709314e-8
5.555271310120477e-7
3.418043520758266e-7
2.1933860146040474e-7
1.4650000681850323e-7
9.203626266257268e-8
5.21594761077821e-8
2.103501992073815e-8
1.2694029637015217e-9
8.301154220421202e-9
1.2301916541521252e-8
4.3673629480828584e-8
5.7358177791174556e-8
3.978600381917303e-8
1.702240319189686e-8
1.53482181458463e-8
1.2317298268696234e-8
9.634552735545431e-9
8.630772594262596e-9
5.402968885555061e-9
2.2698255524260165e-9
1.0136243130134377e-8
2.0490797871892183e-8
2.6923917591977596e-8
2.342853909325604e-8
1.767563821714923e-8
1.0891290787151005e-8
1.2797994771990424e-9
1.9611652145571005e-8
1.2182687974970792e-7
2.110123471677698e-7
1.4992197287638212e-7
1.500691468246297e-7
7.632008358656069e-8
2.4279864653762064e-8
2.8109794215148846e-8
1.700034243546714e-8
6.009302345533543e-9
2.822593116784853e-9
7.813323897527207e-9
9.732844732179258e-9
4.182606293884159e-9
1.3728239419753766e-9
2.4135997486835048e-9
1.2369565900579226e-9
1.6089535627207727e-9
5.196250433211595e-9
5.089774969030479e-9
4.108392202949455e-9
3.6623177971282927e-9
1.7498887467966031e-9
1.0860599366406889e-9
3.8005061314390474e-9
7.334333768854826e-9
9.713265997881777e-9
8.387301089736427e-9
5.913540948505386e-9
3.327492243558747e-9
5.917402544489117e-10
2.8664011896444865e-9
1.0107970045739665e-7
1.144032224388389e-7
3.581794484045736e-7
3.238661025517673e-7
2.3969886861599193e-7
1.7858687976031532e-7
1.2423349633632541e-7
7.934661707589566e-8
4.3019983613986485e-8
1.4481229667315066e-8
1.0614121249395062e-9
2.8138101101664854e-8
5.998491908508581e-8
5.884119108639395e-8
3.5315596020855923e-8
7.928516621816396e-9
1.808569627706735e-8
1.2984687257168708e-8
1.0827502090822689e-8
9.73129515238596e-9
3.905985249440797e-9
5.390496347456552e-9
1.5506806129343634e-8
2.613139769780288e-8
2.6602376002359837e-8
2.2282363405664176e-8
1.669029494685161e-8
9.341629944986331e-9
3.7547370214657266e-9
4.137384543304487e-8
4.602686407505788e-8
1.5413264822333285e-7
1.8101163830732075e-7
2.716264987025981e-7
1.2897806664521377e-7
1.6415902416951123e-8
2.986955330199927e-8
1.757617154933578e-8
6.9245790803731305e-9
1.3684855547507093e-9
7.046424361500037e-9
9.41326249510724e-9
3.414960451938267e-9
3.228025880659077e-10
3.7342364397758795e-10
5.724408973010993e-10
7.314866975838221e-10
3.497541418260768e-9
4.877060103347673e-9
4.0198287388142316e-9
3.568781550977831e-9
2.5947272939187164e-9
5.6237079298804454e-11
2.309637319033554e-9
5.048807036026667e-9
6.816411236918939e-9
6.187089956457978e-9
4.748697843656011e-9
3.0832604515838198e-9
1.2437913934188645e-9
1.0372709382972211e-9
4.5409313733072385e-9
1.0045633643963884e-7
3.63027498130932e-8
5.164299060275952e-7
3.19329755187093e-7
2.0574373202147438e-7
1.3814403214894972e-7
8.73402745801743e-8
4.989357718602408e-8
2.049186727630946e-8
7.974757918690302e-10
7.847183847818596e-9
1.2120790113767661e-8
4.2063163342279046e-8
5.409549341624716e-8
3.7088344161094375e-8
1.595611892735383e-8
1.4965319037008618e-8
1.1703902259663266e-8
9.187066856238315e-9
8.246893884506606e-9
5.0708732842657225e-9
2.313058168153021e-9
9.891201132858868e-9
1.9823053775458212e-8
2.5634804267100807e-8
2.2240848181023846e-8
1.6784550370077846e-8
1.032123522339343e-8
1.0842555375433957e-9
1.926194450698293e-8
1.1471352580057991e-7
2.0147527747292e-7
1.2704342696914388e-7
1.2664460757499888e-7
4.067314813509678e-8
3.272649706900624e-8
2.7536994182659166e-8
1.5726364556191577e-8
5.399783974253206e-9
2.5188311944962116e-9
6.807249568506564e-9
8.273994363991332e-9
3.4056584317466992e-9
6.234748190571702e-10
1.344743232921738e-9
7.868647693621472e-10
1.3324667430631021e-9
4.3662055476882496e-9
4.467284995036619e-9
3.604563395939916e-9
3.2105039140623025e-9
1.5977960077275862e-9
8.475021525591837e-10
3.1624750841037994e-9
6.179641605453457e-9
8.307914398689446e-9
7.20834614496432e-9
5.078984209506594e-9
2.8609027286906015e-9
5.407407294330373e-10
2.3340889993851395e-9
9.159117870986733e-8
9.880663757604651e-8
3.315913819623138e-7
2.983305127822322e-7
2.2118033818795958e-7
1.6526870501942097e-7
1.1548659501479025e-7
7.418548955511421e-8
4.055971071814827e-8
1.3916277046546814e-8
8.496266867673879e-10
2.6873971092085968e-8
5.635201780999719e-8
5.435395679039683e-8
3.2462064189535894e-8
7.438055857964684e-9
1.7040906571372407e-8
1.2169034312935433e-8
1.0188714505260145e-8
9.151896826441134e-9
3.5431565483062e-9
5.261071333546995e-9
1.485972612086881e-8
2.469633300831388e-8
2.4962000905422974e-8
2.0913589458072757e-8
1.5667029505655247e-8
8.73434844123689e-9
3.733068692050541e-9
3.9940443232452e-8
4.305527471335904e-8
1.4269981942742514e-7
1.743350498016213e-7
2.0973756136432413e-7
8.198853844785034e-8
3.331617895136556e-8
2.8570763221041472e-8
1.5291588585602845e-8
5.622500851880327e-9
1.4040176298374967e-9
5.966498360724326e-9
7.703025373655842e-9
2.905748065677092e-9
6.958899153726582e-10
4.461029423522555e-10
4.24178212137907e-10
5.072681770447956e-10
2.572092920494012e-9
3.952319386044964e-9
3.3333659934799354e-9
2.9450456682490227e-9
2.195756969023027e-9
1.8452134793377846e-10
1.67682103248789e-9
3.811669983539576e-9
5.251131221496664e-9
4.790427081689416e-9
3.6739471391173613e-9
2.3857532962586598e-9
9.905081358817549e-10
6.716965907423771e-10
3.0616335719174773e-9
8.831607668151676e-8
2.400514662799717e-8
4.698194822786728e-7
2.8935675458982723e-7
1.8697995097650122e-7
1.262085392197509e-7
8.034173434917961e-8
4.626642784123294e-8
1.9282779664397196e-8
4.895645052200529e-10
7.325850683962739e-9
1.1573165083068553e-8
3.949168677658378e-8
4.971264109364284e-8
3.365166774053927e-8
1.4700381838509956e-8
1.4304167475606653e-8
1.0868150347422058e-8
8.56167110041769e-9
7.702717007768143e-9
4.650409923162628e-9
2.303000570018488e-9
9.445413078433073e-9
1.87545076867937e-8
2.390078547997989e-8
2.0695928016493908e-8
1.562751103952815e-8
9.59757852773205e-9
9.180066684688752e-10
1.8418180337203324e-8
1.049411597398243e-7
1.8903661645912686e-7
9.437188651519923e-8
9.235175202408896e-8
5.875534378090111e-9
3.7539946009246615e-8
2.559672627185678e-8
1.3724216333777196e-8
4.4833269050655394e-9
2.187507076246092e-9
5.584311841769392e-9
6.552866500009329e-9
2.654202393062541e-9
3.4239250204330803e-10
6.019662884344819e-10
4.049608257406322e-10
9.829520260915594e-10
3.3210961682517233e-9
3.6569195307598833e-9
2.958432607524192e-9
2.6306428828291843e-9
1.3833710192444242e-9
5.615901486437609e-10
2.3723034357333054e-9
4.726760643407733e-9
6.475598563859566e-9
5.650929655981553e-9
3.976081143563982e-9
2.2413197157629616e-9
4.5865075840908563e-10
1.6791942329048241e-9
7.9394303259727e-8
7.812920495047038e-8
2.981101795961829e-7
2.6544615304562935e-7
1.9713920640750097e-7
1.4787854692981146e-7
1.0397241851428885e-7
6.731083382043483e-8
3.71991482788892e-8
1.3055510721921041e-8
6.192512637942067e-10
2.5097933595877626e-8
5.155141400573591e-8
4.864213372147834e-8
2.885842732054807e-8
6.928746659055827e-9
1.56435253282047e-8
1.1097361439967831e-8
9.342044316777388e-9
8.383795944996356e-9
3.087623483054e-9
5.057641700166478e-9
1.3955780706937043e-8
2.278300330523572e-8
2.2841147090243376e-8
1.9145826386175273e-8
1.4346128221917793e-8
7.959822289215045e-9
3.6574172386793694e-9
3.7883003275110716e-8
3.924537022345063e-8
1.2763334351450596e-7
1.6581388405487535e-7
1.2336668241555673e-7
1.141775905869552e-8
4.183745613761754e-8
2.4843009419453666e-8
1.1825585915233707e-8
3.766801881022467e-9
1.5249497460552901e-9
4.64049189166817e-9
5.644924020664412e-9
2.4201233177645142e-9
1.5834481872031803e-9
1.2070521096900023e-9
6.151536525593024e-10
1.3366193513989893e-10
1.444519639266448e-9
2.724102594934903e-9
2.4539186995710263e-9
2.1529131947268422e-9
1.6737379327325284e-9
3.291102025358161e-10
8.935807803965151e-10
2.253230786174616e-9
3.226061803855877e-9
2.973418691309882e-9
2.2770474935647682e-9
1.4766126901625364e-9
6.416096717646862e-10
2.7981683433005203e-10
1.451374527825304e-9
7.278921939035772e-8
8.229851789683022e-9
4.0949365686363905e-7
2.507211573277781e-7
1.6288828247159238e-7
1.1090025430898269e-7
7.13409673670046e-8
4.1572222955834086e-8
1.7688124329428086e-8
1.1071973607784702e-10
6.610636224306579e-9
1.0851117796712604e-8
3.61410216932026e-8
4.4164719723545256e-8
2.9354603174835356e-8
1.3095949809792435e-8
1.3394076872977821e-8
9.779503725308785e-9
7.745187122425936e-9
6.989018946741934e-9
4.107156450838916e-9
2.276918996329332e-9
8.844833898225548e-9
1.7330570725759333e-8
2.166020708719449e-8
1.8712788374317407e-8
1.4141207431897296e-8
8.669079094428815e-9
7.109809047325031e-10
1.7316353727271863e-8
9.221900159766055e-8
1.72844439695172e-7
4.931764468848203e-8
3.957717965370324e-8
4.588726548126694e-8
3.688159472054715e-8
2.150643286158964e-8
1.0583623371078033e-8
3.0437146708570347e-9
1.9250363741952578e-9
4.190374775803248e-9
4.64373160648828e-9
2.0523587522485657e-9
8.651543314214869e-10
6.228467011359534e-10
2.9832787890350273e-10
5.105208051478727e-10
2.0253503574522227e-9
2.604526062250971e-9
2.139829500342811e-9
1.8960434957338126e-9
1.0912736918625353e-9
2.2111758584238115e-10
1.4012082625892437e-9
2.9133979942991983e-9
4.115698671323126e-9
3.626398315878749e-9
2.5441571195131893e-9
1.4343591987111705e-9
3.3290902354167773e-10
9.047040183458956e-10
6.38394236992168e-8
5.155487953782376e-8
2.54822401939359e-7
2.232669994767846e-7
1.6642893844767293e-7
1.2573786107797818e-7
8.930971644075539e-8
5.852251779839162e-8
3.2863822462074563e-8
1.191705846694385e-8
3.1259196267478275e-10
2.2769627705498127e-8
4.5402247349657075e-8
4.1520194424018075e-8
2.437600887652546e-8
6.366508123745866e-9
1.3783403954085295e-8
9.704305844255986e-9
8.235104369604139e-9
7.376663658701409e-9
2.5098492565676885e-9
4.768629132766083e-9
1.2740493460322618e-8
2.0280410735160024e-8
2.012455367330807e-8
1.6880627818871922e-8
1.2652322503772552e-8
6.968530610970605e-9
3.558596229988682e-9
3.526739252418525e-8
3.427600206232512e-8
1.0799311633018664e-7
1.5495837213250057e-7
2.682378099972947e-9
6.744989518957026e-8
3.8691565460389224e-8
1.7541565696330866e-8
6.659172153752812e-9
1.1318535147521198e-9
1.7797501011412905e-9
3.0230306734077773e-9
3.2164180959181893e-9
2.014940490227646e-9
3.220934901795959e-9
3.1289639075271524e-9
1.4988039338939893e-9
5.227349861020099e-10
1.3194332146562416e-10
9.692549685414154e-10
1.3046547686569012e-9
1.1664427728733662e-9
9.930830020067627e-10
4.810124990302175e-10
5.2562899087555424e-11
3.2571567326550044e-10
6.237716783260236e-10
6.175619044498634e-10
4.678231105387842e-10
2.8337209049209117e-10
1.0007688446927461e-10
8.124521172048861e-11
2.7763078171189553e-10
5.295882337422391e-8
1.1484981953501181e-8
3.305525277531227e-7
2.0114524297602958e-7
1.322734871423828e-7
9.151967682208198e-8
5.992129222795519e-8
3.5576225707379227e-8
1.5611153219793965e-8
3.515135170171516e-10
5.629973576495566e-9
9.905110696010163e-9
3.1804988130068634e-8
3.7255559147445826e-8
2.4099872252574703e-8
1.1063941709779146e-8
1.2119418568706927e-8
8.361725139006194e-9
6.678484105380444e-9
6.050576219396063e-9
3.4074520254587507e-9
2.2204066666999485e-9
8.028557424467738e-9
1.542544441644637e-8
1.878051504444063e-8
1.6181421820576826e-8
1.2241439621758149e-8
7.48256962510071e-9
4.4802481198233254e-10
1.593229679281424e-8
7.56621595314644e-8
1.5161887161615708e-7
1.616345360237545e-8
4.92483506568776e-8
5.577753742659801e-8
2.9128254386725312e-8
1.4331564078643134e-8
5.820500567275967e-9
8.653802375948661e-10
1.783525892995577e-9
2.628897783230711e-9
2.611767158140836e-9
1.6931773799076594e-9
2.5311205656267434e-9
2.0176940329795826e-9
8.390930693038226e-10
1.7243086141439416e-10
4.883811055794599e-10
1.163840219525873e-9
1.115375570008016e-9
9.810049733808346e-10
6.893938139684776e-10
1.6569295074855302e-10
2.415837393169405e-10
7.003378473284139e-10
1.096967662781145e-9
9.931187438069484e-10
6.833318335536636e-10
3.6821056216575863e-10
7.85504401284609e-11
2.0425281428035503e-10
4.4077174063308415e-8
1.7409806116565917e-8
1.9819561141154719e-7
1.692962179310389e-7
1.2751603045830723e-7
9.786076231160728e-8
7.08467144336173e-8
4.7390433067612584e-8
2.7292454714664163e-8
1.038920131374405e-8
7.580790759487959e-11
1.969131125403004e-8
3.759356042617802e-8
3.2844435400722164e-8
1.8954576078102252e-8
5.773839922234752e-9
1.1281102224502694e-8
7.889961517792725e-9
6.7797334690488995e-9
6.048355481775205e-9
1.7902773046123623e-9
4.339016659478328e-9
1.1075013322819561e-8
1.7006844542495434e-8
1.6665354518618254e-8
1.3993253428895579e-8
1.0490979884003849e-8
5.706217237614317e-9
3.4419898429174012e-9
3.2050548382279775e-8
2.7770551373735173e-8
8.23156635264327e-8
1.4115103722781975e-7
2.0396660514208516e-7
7.716503368346845e-8
2.2029635641167183e-8
5.3007180692036705e-9
8.638752705233701e-10
2.547660865973417e-9
2.185761736164369e-9
1.010212218475824e-9
3.7626509961485026e-10
1.7313012715750713e-9
5.839193712472629e-9
6.851903419229344e-9
3.666730980981872e-9
1.7325886161635816e-9
1.2153865916686086e-9
7.832400799018494e-10
5.265416353927505e-11
1.2368850721038846e-10
1.1252125625954852e-10
6.052327879160455e-10
1.1753902404729912e-9
2.037279859531301e-9
2.7308114755567145e-9
2.4570964264487454e-9
1.882938751974983e-9
1.0896112413237322e-9
1.8909103121205627e-9
2.598203926404799e-9
2.0316556913734114e-9
1.3595117378748496e-8
3.4034818998733095e-8
2.2417955363561467e-7
1.3761442795854633e-7
9.379754883059919e-8
6.730670635387475e-8
4.5596793160524005e-8
2.797015958399306e-8
1.288827523750409e-8
8.708227079800618e-10
4.299567971260544e-9
8.634030555521517e-9
2.619996348442006e-8
2.8854948416891246e-8
1.790739717558767e-8
8.551112536137e-9
1.0261984963126136e-8
6.509109897354422e-9
5.27599904558301e-9
4.8051211041925e-9
2.5136734920406088e-9
2.0963904291623023e-9
6.886097182568364e-9
1.2839211941234194e-8
1.5099421527134385e-8
1.2971212484548355e-8
9.827115608096076e-9
5.9750661888243335e-9
1.1197220765662627e-10
1.4272958693739058e-8
5.4039885320318525e-8
1.2313020583423713e-7
1.2511226095744645e-7
1.0484719164930687e-7
3.531827277036595e-8
1.2770609307346494e-8
2.944034185809743e-9
1.1613919071512569e-9
2.288420255155276e-9
1.7831339404162516e-9
8.792033832677936e-10
5.563521947599036e-10
1.6241688797594077e-9
5.612987788860023e-9
5.5930798658626935e-9
2.6875930322703278e-9
1.2867172158238049e-9
1.0134392173196248e-9
7.166956432477612e-11
1.8642255915048026e-10
1.768297231841518e-10
1.3191481722267965e-10
5.757935951974836e-10
1.1063438467659547e-9
1.9375202821443637e-9
2.741917118704392e-9
2.462346137195173e-9
1.7386939206437763e-9
7.971197660337417e-10
1.89016929218011e-9
3.2992072672118672e-9
6.7839553165502375e-9
2.6987924280893204e-8
1.1968441503081336e-7
9.981466581606184e-8
7.87247117570073e-8
6.334901829526419e-8
4.798386701564699e-8
3.347099808531279e-8
2.0167656741710722e-8
8.299934946219015e-9
5.338278610037638e-10
1.5580085766809072e-8
2.7848558880335932e-8
2.2701622666271695e-8
1.2724792922628004e-8
5.027903976367415e-9
7.84549484134281e-9
5.516454061657564e-9
4.847283283530918e-9
4.281399240299578e-9
9.249944392917693e-10
3.6624148501216442e-9
8.730464223332952e-9
1.2732503904418257e-8
1.22920830847436e-8
1.0335624968868593e-8
7.74911155920568e-9
4.107237417878355e-9
3.3564450569073767e-9
2.8323697928644147e-8
1.9289181663146617e-8
4.865872534795155e-8
1.217870051239916e-7
2.446513436788288e-7
1.492115242170445e-8
9.436112302877333e-9
1.349105556574008e-8
1.1546940915198041e-8
7.557119240679584e-9
2.679366068045733e-9
1.6166004813086897e-9
2.9498444619842394e-9
1.5557829645399112e-9
9.566260941646319e-9
1.3162830183201656e-8
8.05087509120544e-9
4.031612906675142e-9
1.7267418402586425e-9
2.146561380445284e-9
1.7525385664331381e-9
1.6150746207625358e-9
1.0240340891954757e-9
6.618766461296901e-10
2.4094858299078007e-9
4.760260452489887e-9
6.9545393219701e-9
6.45497001847212e-9
4.936338843226837e-9
3.136681053618069e-9
5.81479022775005e-10
5.747075067670435e-9
1.3403407461315426e-8
4.3566320858960394e-9
1.3277034381467474e-9
6.046436238766236e-8
5.562749582545657e-8
4.6394218802844736e-8
3.77610949482537e-8
2.797611741745868e-8
1.8441868642531084e-8
9.306560684900492e-9
1.3795726732426987e-9
2.5126618620214333e-9
6.886003994924173e-9
1.9033860243771495e-8
1.909278239966596e-8
1.1089412784657165e-8
5.60738225254955e-9
6.996405978596061e-9
4.072282439674802e-9
3.413534447055423e-9
3.1303095756831035e-9
1.3913495627689847e-9
1.8259750546328697e-9
5.225031520295936e-9
9.277027222423639e-9
1.0431017299789558e-8
8.932294016649069e-9
6.7800302952376465e-9
4.071193230219351e-9
3.465948982539478e-10
1.2673452442628717e-8
2.5693290365299443e-8
7.868247218029124e-8
1.5000318782532356e-7
1.909467126148733e-8
6.933397340991695e-9
1.3850528147526965e-8
1.3990966081808808e-8
1.104835179351799e-8
6.6163894304317336e-9
1.8360930291313827e-9
1.156556272090199e-9
1.3867894185300068e-9
1.7720284805035425e-9
1.0137684238174067e-8
1.230657261312172e-8
6.91041741342898e-9
3.3613497124976503e-9
2.277401103429355e-9
2.1222917392207748e-9
1.7079829834526332e-9
1.5262346542852e-9
6.4273808623134e-10
9.446261085817452e-10
2.544181753913962e-9
4.869892169501888e-9
7.457229537267566e-9
6.991128517597077e-9
4.926200493891416e-9
2.6725004966026156e-9
1.960555372429794e-10
6.137493521079282e-9
1.1198603986851509e-8
3.491911680980079e-8
4.010681169254162e-8
5.5958660234396e-9
1.8594898548862566e-8
2.2047110232336542e-8
2.0580095598310368e-8
1.6508682899658747e-8
1.1194274930611075e-8
5.430473829454823e-9
1.040275144692707e-9
1.010703915197292e-8
1.6208726668040097e-8
1.1796976298105287e-8
6.275831479251194e-9
3.514240361556644e-9
2.721455444400101e-9
2.38471052276217e-9
2.24362116188646e-9
1.9081160408217224e-9
4.3469583754147425e-11
2.531059171384064e-9
5.332122792821877e-9
7.1902610579197794e-9
6.811118552662589e-9
5.735686367714566e-9
4.29323904656302e-9
2.0669169848079686e-9
3.850513666455381e-9
1.2875333272547472e-8
8.745709512714473e-9
6.019346414671822e-9
7.54590947321681e-9
1.5481788011532898e-7
8.241517733772348e-8
5.752881863947327e-8
4.074161703505016e-8
2.6320384167438174e-8
1.4124037284997986e-8
2.9767553087631838e-9
5.348107368229133e-9
6.941321459960955e-9
1.3344520691547372e-9
1.4227066643184675e-8
2.288435392603912e-8
1.6014825001655005e-8
8.336351214843722e-9
1.6571675346863751e-9
5.133301138625108e-9
3.829519106014507e-9
3.392978268552102e-9
2.459525503540358e-9
5.51211772089284e-10
3.6666315340143036e-9
7.730744721099438e-9
1.2161838258138624e-8
1.170938284941692e-8
8.936474825218588e-9
5.7203067315448506e-9
1.6193942890476628e-9
6.245814941314557e-9
3.025804448787438e-8
4.068713348068164e-8
1.0554446738380394e-7
2.3699314090534983e-7
5.280505847980599e-8
8.936310847013448e-9
3.5916501778418366e-9
7.165016351109023e-9
6.8309944583057685e-9
4.644045972540888e-9
1.7653517252480957e-9
1.2518065992807274e-10
4.482844205755993e-9
1.0255861554104024e-8
8.820143586919503e-9
4.568747433407842e-9
2.5127097262444027e-9
1.9612649021862225e-9
7.927655549118645e-10
9.067329978276627e-10
8.399565756858911e-10
3.405698402763276e-11
1.241018712432899e-9
2.700166654751961e-9
4.334011680742963e-9
4.575276018076514e-9
3.896879111092368e-9
2.962793526065397e-9
1.6457998116477364e-9
1.620085295077223e-9
7.802752091747605e-9
9.520770598656307e-9
4.384166341137653e-8
1.291865234818418e-7
9.176121067656622e-8
6.862309236965491e-8
5.2921275143077384e-8
3.804611411792047e-8
2.454705660203902e-8
1.2130415481807397e-8
1.5661084483726696e-9
3.783892737015909e-9
3.0486616174773186e-9
1.8257807355195246e-9
1.5554964219290326e-8
2.3123869967206134e-8
1.506131437005807e-8
7.3092544429997685e-9
6.331812449874989e-9
4.6064206351335586e-9
3.5160857405577977e-9
3.0867487263663923e-9
1.7013874980957805e-9
1.1683086736090469e-9
3.937183969127091e-9
7.86367673539507e-9
1.2920498415069839e-8
1.3014824259139013e-8
9.172900987125693e-9
5.037206809587297e-9
2.455389235394717e-10
7.958395394420238e-9
4.765554735691821e-8
1.2164016996589944e-7
7.071610198823775e-8
1.0153405374807682e-7
4.885512986231124e-8
2.2343934089425027e-8
9.576433787816917e-9
2.8853691604646124e-9
4.0465627455947135e-10
1.6316240436664642e-9
1.6274783771935063e-9
3.1975156779825968e-9
3.974314320907999e-9
2.3298953176410027e-9
1.0019267184348628e-9
3.897183572226033e-10
1.1827477702237847e-10
7.8109420902718e-10
1.1904876408894786e-9
1.2253924494926854e-9
1.0647529825735885e-9
6.806293111219332e-10
3.76988583076007e-10
1.2324365374390352e-10
2.553205105103601e-12
6.6476143079413994e-12
3.1138035146150825e-11
8.521273268996733e-11
1.5038941010334372e-10
2.3200662727580552e-10
3.399638027291426e-10
6.172641541827596e-8
5.030338823783999e-8
5.083967933204374e-7
2.109445113420277e-7
1.2545848108198015e-7
7.877357983638255e-8
4.6183768367616955e-8
