# Supplementary material for: Observability and Controllability of Nonlinear Networks: The Role of Symmetry
Source: Phys Rev X. Author manuscript; Available in PMC 2018 Nov 13. (PMC6234006; doi:10.1103/PhysRevX.5.011005)
Supplement: Code Archive [file NIHMS982008-supplement-Code_Archive.zip › MathematicaData/FNCtrlbDELTAHetN3M1ChaosK17IC1]

2.8959152441677806e-10
1.5409644944320418e-9
1.1548936999056803e-12
8.96710767660798e-14
0.
1.3381090714228923e-13
2.8203955802321954e-13
2.9942042633474553e-13
3.4515421629946846e-13
4.31333054016838e-13
5.48665697690085e-13
6.928152151622324e-13
1.1828618127919533e-12
1.4265082985876735e-12
1.644469982257073e-12
1.911140364586769e-12
2.2296487245522206e-12
2.589329264651382e-12
2.9649264900748827e-12
3.2936872072232738e-12
3.4302671067976366e-12
3.129537990431208e-12
2.2926663069128668e-12
1.3224238440269976e-12
6.383261733199064e-13
2.6859011123844115e-13
9.259890679230628e-14
0.
2.5129952824184817e-14
4.608254805825455e-14
6.139941684500035e-14
1.3129468770724701e-12
1.0238470788632617e-12
1.011508268183254e-12
1.0794843494581249e-12
1.1841319795670175e-12
1.3124931012173382e-12
1.4606191189125971e-12
1.6278602348276228e-12
1.8149970821025168e-12
2.0235394628321023e-12
2.2554381792778087e-12
2.805793816884511e-12
2.457521380250528e-12
1.9563280607990017e-12
1.6697834206700772e-12
1.6063641394292802e-12
1.684057517103533e-12
1.847484652184819e-12
2.073916696817874e-12
2.357731020524191e-12
2.7007334041202277e-12
3.108286896827333e-12
3.5880113407590275e-12
4.149478220082148e-12
4.804213820997912e-12
5.565888368605433e-12
6.450525902442425e-12
7.476819119756172e-12
8.666489432316456e-12
1.0044701721653406e-11
1.1640582069814649e-11
2.685091046796936e-10
9.589297392082501e-11
3.8974032266324405e-11
2.2305088144404716e-11
1.6297811970493125e-11
1.3912887323576783e-11
1.3073653355690856e-11
1.3025958034232172e-11
1.3448201076539355e-11
1.4185666544644362e-11
1.515693240620503e-11
1.7987097868121172e-11
2.429970995679175e-11
4.037690536376446e-11
8.162262233510822e-11
2.085205529868314e-10
8.596758068594421e-10
7.973320672328167e-9
8.43655294062073e-9
2.8130598259510353e-9
2.0275422989713423e-9
1.794800957994293e-8
1.089648623484259e-9
4.192102711176532e-12
0.
0.
0.
0.
0.
0.
0.
0.
0.
0.
0.
0.
0.
0.
0.
0.
0.
0.
0.
0.
0.
0.
0.
0.
0.
0.
0.
0.
0.
2.3792547171071162e-14
3.465519948389636e-14
5.0608707468788896e-14
7.411646795446817e-14
1.0888848513189206e-13
1.6054244697227603e-13
2.376417550803936e-13
3.533319820285443e-13
7.017302863812155e-12
1.2079789892584158e-11
1.9041724276616787e-11
2.8498296220121295e-11
4.047599737614889e-11
5.4657884057678323e-11
6.987265644888715e-11
8.352642377746786e-11
9.117314761352802e-11
8.652506955395045e-11
6.210506198486134e-11
1.0425279560589815e-11
1.954425665358994e-10
1.7158619398019335e-10
1.9030190745210727e-10
2.0909480827512832e-10
2.4358594340830935e-10
3.261091218690843e-10
4.501740338425719e-10
6.101083832178092e-10
8.195649586365389e-10
1.0603713522489374e-9
1.1359684623206394e-9
1.1437292243539383e-9
1.2574892213617198e-9
1.5229012267368065e-9
2.001460053829925e-9
2.82954993604783e-9
4.311003206274546e-9
7.156398331967019e-9
1.2889916556808868e-8
1.0425462662715019e-7
5.9343430105483794e-8
7.837810843534832e-7
2.598608984445215e-7
1.4387124986723729e-7
8.41288395501048e-8
4.661580367427132e-8
2.070506987963865e-8
5.551037487870764e-10
9.156046777679616e-9
5.0127571305478655e-9
1.878107061163141e-9
1.826897703645635e-8
4.0845564161457444e-8
3.6615952390257017e-8
1.95080867001829e-8
3.8222177766039435e-9
9.702365724325419e-9
7.093294326254529e-9
6.029982833332895e-9
4.788179900157626e-9
1.5995145439261494e-10
4.722583427184832e-9
1.0505400958098105e-8
1.8015844622843516e-8
2.0390203167081002e-8
1.619343321773114e-8
1.0585917934609482e-8
3.9593245735190875e-9
6.4052886864184664e-9
3.181409749527147e-8
1.0610509117328774e-7
1.7277249603150804e-7
1.2867720109733883e-7
1.3298823592692256e-7
7.069081478690954e-8
1.9753006192440268e-8
2.5213921900216893e-8
1.5925886158522335e-8
6.176352249476135e-9
1.3980142031678915e-9
5.3404124319602274e-9
4.7052919322886223e-11
6.61786330099534e-10
1.3743820787899358e-9
8.463763732114974e-11
3.698736922478028e-9
7.369910257839932e-9
6.397450862964019e-9
5.427356132670475e-9
4.844464186376468e-9
1.8225987819058531e-9
1.970614970360172e-9
5.558215182885186e-9
8.23332706653888e-9
8.404797073836035e-9
7.273928527147522e-9
5.53308622872883e-9
3.333997515874241e-9
4.2167180924896953e-10
4.314221413507578e-9
1.4446393713228675e-8
1.2474486028292099e-7
8.882737916024773e-9
6.378765883453173e-7
3.293628940916457e-7
2.0033581750241746e-7
1.2775143230098532e-7
7.730410673925564e-8
4.1473133929844125e-8
1.378709266982666e-8
2.8544737811841246e-9
4.616231385656542e-9
7.880167665544403e-9
3.377088325480864e-8
5.3391169447921666e-8
3.970225847333195e-8
1.7396216332656234e-8
1.2227329845902937e-8
1.1149077424179774e-8
8.537388930231903e-9
7.529250808935617e-9
5.047788297440489e-9
1.414541101528664e-9
7.81498118341281e-9
1.599105526415143e-8
2.3428216723362546e-8
2.2009020710510637e-8
1.6864856364791424e-8
1.0572088423262718e-8
2.0305647727095095e-9
1.508621013358916e-8
1.1376266232780439e-7
1.915923814535174e-7
1.366743285049288e-7
1.6033541229974193e-7
1.2140125700946617e-7
3.176287146300755e-8
2.0681890748743245e-8
1.843377259940584e-8
8.65754588172834e-9
5.618834842855024e-10
6.183818779081629e-9
8.95825050180019e-9
4.5020204440120944e-9
5.764619679679805e-9
5.6400412647674e-9
1.455876456241246e-9
3.5597829220366197e-9
7.1206122700819346e-9
5.873358460916607e-9
4.921033241732174e-9
4.2452546325050335e-9
1.1431584247867786e-9
2.2940160895408197e-9
5.816416554808784e-9
9.762748658991102e-9
1.1038044933976803e-8
9.266901860060217e-9
6.543037928265345e-9
3.512801805947707e-9
2.93953501877749e-11
5.1381309044751685e-9
1.13476725194492e-7
1.1380630645624091e-7
3.727048675342416e-7
3.3693187532976047e-7
2.469573710945016e-7
1.821365898657034e-7
1.256447980891341e-7
7.93220083559632e-8
4.1632309119607876e-8
1.384952566587226e-8
8.320960200519755e-10
2.534371837477814e-8
5.750384856604774e-8
6.006855722097204e-8
3.5827490136464126e-8
6.352731243679687e-9
1.714000279436839e-8
1.2449308753504099e-8
1.0300386491367454e-8
9.172005209438357e-9
3.6550194575424813e-9
4.92207944534038e-9
1.3929613279971308e-8
2.370467389920872e-8
2.5445877798683336e-8
2.1707927397452884e-8
1.633395262659332e-8
9.084348103195173e-9
4.06491482657291e-9
4.218993302840699e-8
4.427121312371946e-8
1.5485249144327275e-7
1.6304597246139708e-7
3.0938202864478846e-7
1.836425518789393e-7
6.58233376448279e-8
2.1171603209974443e-8
2.035912888528957e-8
1.0372052193666009e-8
7.499515145129246e-10
5.9138546139462064e-9
8.73730329186275e-9
2.8792302225340003e-9
2.581254765083771e-10
2.1863947433641514e-9
1.2374757850077233e-9
1.955355422170879e-9
6.287880338700489e-9
6.409364439446218e-9
5.207070236713609e-9
4.711628894520041e-9
2.7094914397113972e-9
9.064328829164389e-10
4.219058193437021e-9
7.693218805530955e-9
9.120938911393099e-9
8.184552445587186e-9
6.328248403105775e-9
4.045309952896927e-9
1.285575734328187e-9
2.6339820318697985e-9
9.901867534812562e-9
1.1893103914525975e-7
4.7457605468499896e-8
5.244420422912984e-7
3.374312796540974e-7
2.1800358875727478e-7
1.4633010755740864e-7
9.280455113576385e-8
5.3199929152966236e-8
2.218020266735127e-8
1.7730568633937512e-9
3.7914940622995604e-9
1.2500955108840489e-8
4.1463452955230544e-8
5.601393325051028e-8
3.830218587272238e-8
1.4399851540232608e-8
1.4510045607042963e-8
1.1425111619927911e-8
8.981293137788271e-9
8.007874710883334e-9
4.693021419970376e-9
2.422774339637449e-9
9.538319075048239e-9
1.8587623253750487e-8
2.4322431840704638e-8
2.1659119345737727e-8
1.6471849846770286e-8
1.0010485169604435e-8
3.5142385708012786e-10
2.21245729807793e-8
1.1858545435004372e-7
1.8590627763563986e-7
1.5582472150194855e-7
1.6271172092189856e-7
1.148633376997523e-7
1.0517146538177058e-8
2.3014891308153785e-8
1.750438628960745e-8
7.43913017155378e-9
1.3443166923886094e-9
6.368444894608038e-9
8.7153821866168e-9
4.234690710657567e-9
4.398623134932489e-9
4.972298633839144e-9
1.4635356234362456e-9
2.9798571419213807e-9
6.6230820792265175e-9
5.607145251586834e-9
4.646449700142162e-9
4.060497449226491e-9
1.2888441132659834e-9
1.944978024998129e-9
5.174870331493452e-9
8.944100236452598e-9
1.0551327901369636e-8
8.995540023464754e-9
6.38876829529576e-9
3.5038970562269414e-9
2.1877842735174415e-10
4.333322502643103e-9
1.0798863607082874e-7
1.162688491244632e-7
3.4247938294808304e-7
3.2350359550333347e-7
2.4176260796731183e-7
1.8085654260162145e-7
1.2635567580899445e-7
8.06825808314644e-8
4.308353058143494e-8
1.4969308860454464e-8
1.2210744356883142e-9
2.6153031051929012e-8
5.73478731444995e-8
5.82392474434671e-8
3.4289523722372006e-8
5.250386959843025e-9
1.6772747331299963e-8
1.2157098827362133e-8
1.0111485434074381e-8
8.974969994509451e-9
3.3704980746817895e-9
5.091350054607179e-9
1.405156333844194e-8
2.350511608603577e-8
2.479943418359597e-8
2.109051617704632e-8
1.5838189484931028e-8
8.64825103220238e-9
4.8803149573503914e-9
4.537133315437169e-8
4.130295943907002e-8
1.5067864820743976e-7
1.582319478444546e-7
2.905523982678636e-7
1.6651218433582168e-7
3.82259804315678e-8
2.439973255440331e-8
1.96730298487731e-8
9.6882098368785e-9
6.855410061658097e-10
5.376505384018196e-9
7.8212860337145e-9
2.404614391708218e-9
4.179407923451079e-10
1.2106037011233548e-9
7.949452406517809e-10
1.818162685554751e-9
5.708008071181175e-9
5.9639422895408226e-9
4.849367518625711e-9
4.3860527607998295e-9
2.559276186742169e-9
7.725438734674673e-10
3.807488460336049e-9
6.98758738483893e-9
8.329186341920673e-9
7.492462241608628e-9
5.798576968125296e-9
3.71704918954926e-9
1.2241033963597545e-9
2.24970404850474e-9
8.503900032186565e-9
1.1234302298525933e-7
4.33709754516431e-8
4.982049011330029e-7
3.2311911168730255e-7
2.0936421217206195e-7
1.4099450278658536e-7
8.968994347532368e-8
5.14710694721276e-8
2.1357890519035436e-8
1.4337748553563735e-9
4.1113242899809125e-9
1.1807809675266426e-8
3.9715511642271715e-8
5.3643642949646885e-8
3.666053637589135e-8
1.4062206437075605e-8
1.394725939646942e-8
1.0963286963097927e-8
8.613264957835027e-9
7.674750770267844e-9
4.502509593749973e-9
2.3252047780288865e-9
9.164041162164403e-9
1.789265211077489e-8
2.3478665192922785e-8
2.0900678761252428e-8
1.5886985800357945e-8
9.638412978673718e-9
2.2709332846888254e-10
2.2014531158793215e-8
1.1290895139668452e-7
1.7872007900982312e-7
1.3958450463164593e-7
1.465160773375884e-7
9.451822452453066e-8
6.8892445056259414e-9
2.4806087031317103e-8
1.726784985804038e-8
7.403006454441793e-9
8.067744696912708e-10
5.391574989864254e-9
7.382182255646765e-9
3.0087284408891016e-9
2.207863195034116e-9
3.28656210064707e-9
9.17518458552755e-10
2.7933365307491546e-9
6.089280960001831e-9
5.203776993876522e-9
4.317352805698107e-9
3.77164709071738e-9
1.198021783393161e-9
1.7783074875316308e-9
4.744356844601126e-9
8.17216045448133e-9
9.591423054971906e-9
8.171501945034702e-9
5.805954035558591e-9
3.1904925073051705e-9
2.267255051175106e-10
3.833611061823216e-9
1.0152597236897233e-7
1.0676224669700723e-7
3.267455725160538e-7
3.077681012987692e-7
2.2989147075495206e-7
1.7202418403852495e-7
1.202571260363246e-7
7.671674165756904e-8
4.068868220254188e-8
1.3696660470586547e-8
5.280457680635849e-10
2.4322786520947646e-8
5.410781327219373e-8
5.5212030874015865e-8
3.270047424116684e-8
5.7193127303582045e-9
1.5943231673779134e-8
1.153607645693699e-8
9.574271078665117e-9
8.499630460880486e-9
3.2503608640090942e-9
4.767803429091602e-9
1.3264844960392721e-8
2.23839985615083e-8
2.3746794640202005e-8
2.01923710898413e-8
1.5161975217125404e-8
8.27576104919163e-9
4.780150005371585e-9
4.425256127008025e-8
3.87612641972214e-8
1.4135727247831042e-7
1.5324194748390061e-7
2.4945459832621966e-7
1.3912064908728973e-7
8.39458355457698e-9
2.670118227402397e-8
1.8719553202959955e-8
9.001249781414712e-9
8.337182894100603e-10
4.510151236641582e-9
6.552930749342097e-9
1.787115494717112e-9
9.890233904618246e-10
2.6492978954449995e-10
2.91409461045948e-10
1.6989968580872552e-9
5.028442454448237e-9
5.3790488557712e-9
4.390572902950067e-9
3.971811807298795e-9
2.318535330104212e-9
6.527511085568878e-10
3.342663125083395e-9
6.121435146641014e-9
7.25873060509606e-9
6.527004591759105e-9
5.052107546401728e-9
3.2414114010636425e-9
1.0902547889816109e-9
1.850111782317342e-9
6.970173477320119e-9
1.0406306636280644e-7
3.544299089225137e-8
4.7062302154191227e-7
3.0400563624131527e-7
1.9690194566417117e-7
1.3274681446859925e-7
8.453140485703753e-8
4.8388353523793633e-8
1.9703236100972555e-8
6.729570418859004e-10
4.591959842287328e-9
1.057977052406141e-8
3.694713926098188e-8
5.0417420057009925e-8
3.459769953518074e-8
1.378905457761988e-8
1.3099796499661714e-8
1.0341318377716866e-8
8.103297981229309e-9
7.210238037259446e-9
4.28015832331016e-9
2.1312692716490694e-9
8.559436682705024e-9
1.681520340072e-8
2.233114688439871e-8
1.992802267361312e-8
1.514393626112552e-8
9.189541544237001e-9
1.9318593736755614e-10
2.1303567605156248e-8
1.0518458685012869e-7
1.697208783134038e-7
1.1689313541894906e-7
1.244141535017462e-7
6.401580564266343e-8
2.125122322936299e-8
2.562236863208209e-8
1.658777903254493e-8
7.195557914407137e-9
2.477135120316976e-10
4.300552621901421e-9
5.918204147682976e-9
1.8329725253950113e-9
3.133780708846049e-10
1.6291508814115402e-9
3.444006611071332e-10
2.5463929328454595e-9
5.412659592997311e-9
4.688549490075431e-9
3.8985912076462676e-9
3.4019930563460514e-9
1.076905482838715e-9
1.57077929059986e-9
4.2032066515180495e-9
7.196078518027144e-9
8.366954684696227e-9
7.1146849048000455e-9
5.0556781664617725e-9
2.782284449560289e-9
2.2149826101570902e-10
3.235506450027972e-9
9.335031988161261e-8
9.40242377935831e-8
3.076814538382784e-7
2.8775490218667946e-7
2.1454766412237603e-7
1.604915422520549e-7
1.1222254900518105e-7
7.146052730395421e-8
3.7504731908980855e-8
1.2010467625099532e-8
3.622273943322135e-10
2.1942961693202292e-8
4.9937976280024e-8
5.1374413770100204e-8
3.0669382597305384e-8
6.319698209938537e-9
1.4888372648726037e-8
1.0746359985766728e-8
8.890074951711867e-9
7.894843066077484e-9
3.102725055280799e-9
4.347864985816555e-9
1.224643505011436e-8
2.0930077350791992e-8
2.240619163782434e-8
1.9053411816148267e-8
1.4306388857647927e-8
7.814204145372339e-9
4.59695958354639e-9
4.256971893984888e-8
3.567442152540333e-8
1.2953263414603035e-7
1.4704472542613813e-7
1.9597002775759846e-7
1.0027893553726311e-7
1.7679057569606827e-8
2.7253886629566225e-8
1.699789334973431e-8
7.919893184932799e-9
8.52517871596999e-10
3.5985752961193305e-9
5.189499433215239e-9
1.2776902275705116e-9
1.1626045674085325e-9
3.62374273066945e-10
1.0291937888709909e-10
1.479868355764974e-9
4.156386051378631e-9
4.632496249427907e-9
3.8058009148257795e-9
3.442818999843405e-9
2.01929016024368e-9
4.901468805776989e-10
2.7388908411527703e-9
5.0138841894172e-9
5.9091928539885065e-9
5.3118272793367e-9
4.111765212712047e-9
2.641289059957262e-9
9.171753102149687e-10
1.3690652514857513e-9
5.147554992652896e-9
9.354112337692304e-8
2.5268291077301387e-8
4.3544573116778375e-7
2.7958968732542223e-7
1.810436465245086e-7
1.2228199290674724e-7
7.800239078346843e-8
4.4508395076885645e-8
1.765159299875038e-8
2.38716834054177e-10
5.154961684988384e-9
9.084464318060428e-9
3.352271117626358e-8
4.638225158991992e-8
3.197232921145269e-8
1.3350238878924653e-8
1.203927347478941e-8
9.561433901205204e-9
7.466097641965584e-9
6.630664170110232e-9
3.995891033847014e-9
1.8965753076784883e-9
7.812779450970482e-9
1.546775869325733e-8
2.087674474801706e-8
1.8698529925635632e-8
1.4205470435207144e-8
8.623071476795619e-9
1.5357293051947937e-10
2.0387314689399987e-8
9.55165388464771e-8
1.5844537638997175e-7
8.799082199927371e-8
9.472326764423246e-8
2.035819312774573e-8
3.053587895546033e-8
2.4919641217290777e-8
1.51453239067045e-8
6.5943385541106606e-9
1.7365571448776976e-10
3.2138096556026485e-9
4.442328319629554e-9
9.019310583270925e-10
9.32869078919186e-10
2.855157595245123e-10
1.4465753677084082e-10
2.1735953696121216e-9
4.541576140928048e-9
4.032069375906099e-9
3.361940092812342e-9
2.9301560759014368e-9
9.358873258590094e-10
1.2904994018775323e-9
3.4917193016491564e-9
5.9371736144845384e-9
6.825296859582852e-9
5.790848160087091e-9
4.115044226293574e-9
2.269663713306135e-9
2.1227470806567094e-10
2.4998420355360895e-9
8.294105970365492e-8
7.770818865990744e-8
2.83016655919281e-7
2.620274435492917e-7
1.9495736306258447e-7
1.4585903892991728e-7
1.0208671636836095e-7
6.488020196973198e-8
3.3577064425175365e-8
9.98543921832134e-9
1.400788547225102e-9
1.9070001200971307e-8
4.479747319677107e-8
4.655946764285008e-8
2.8034597406587845e-8
6.9146942493252054e-9
1.3573351377873489e-8
9.759705063931057e-9
8.040562398280939e-9
7.141867144742098e-9
2.901922190606006e-9
3.844584270345524e-9
1.0999165094229912e-8
1.9102014235434772e-8
2.0709522328711558e-8
1.7613532664674143e-8
1.3224686031774082e-8
7.228697388961023e-9
4.371706097651763e-9
4.0439070195860346e-8
3.1888068406059015e-8
1.1483205540230463e-7
1.3931175944853168e-7
1.262570106631967e-7
4.24691011135015e-8
3.37938275722712e-8
2.5275786814215597e-8
1.4144477398943557e-8
6.235218953470989e-9
6.083069313085804e-10
2.732103279417593e-9
3.816005000126417e-9
1.020861372683409e-9
6.582170309325214e-10
3.72988538326619e-10
2.2513673530080363e-10
1.087079567283455e-9
3.0253583171631443e-9
3.6702373112869195e-9
3.057035979881379e-9
2.7636521447151533e-9
1.654016418358185e-9
2.6013911037358383e-10
1.9413096281183047e-9
3.5889428242747887e-9
4.211920557047924e-9
3.7884471444753475e-9
2.932029775992846e-9
1.88702501721866e-9
6.919528129116177e-10
8.091970072467961e-10
3.0743415189653944e-9
8.010464803118813e-8
1.2360917874315811e-8
3.897279211487617e-7
2.482653123257752e-7
1.6089595182836285e-7
1.0908354553173743e-7
6.982127823775895e-8
3.970200840852846e-8
1.5181092469727562e-8
1.2693410893434398e-9
5.7753628748758475e-9
7.323786635326687e-9
2.9370509669965753e-8
4.1372774405447266e-8
2.8627454444132258e-8
1.261980201488737e-8
1.0729023104522964e-8
8.587586350783122e-9
6.675505915526581e-9
5.913581191284317e-9
3.6292627871361913e-9
1.6235266795808467e-9
6.909250214739225e-9
1.3806868210483474e-8
1.903471164162039e-8
1.714058826976228e-8
1.3017158879063317e-8
7.904409927601633e-9
9.738262943164771e-11
1.924970641992012e-8
8.348045626071861e-8
1.4432160378761094e-7
5.0817111547217996e-8
5.235851137638178e-8
2.6278167991578758e-8
3.328608079052223e-8
2.2081269205399366e-8
1.2584266529310564e-8
5.369025874816213e-9
3.023373647734477e-10
2.246134173644872e-9
3.0679751439272387e-9
4.285694060342433e-10
1.1376770378216602e-9
3.827212878576181e-10
3.8969461143744736e-10
1.6059017928565763e-9
3.406364672749984e-9
3.189938516937246e-9
2.669271964024364e-9
2.3254124745492227e-9
7.797454620243561e-10
9.029130754866163e-10
2.541794060160217e-9
4.301938771423636e-9
4.884722609167595e-9
4.13473960889518e-9
2.9369685610545157e-9
1.625782119143898e-9
1.9356333637455753e-10
1.6135638985395334e-9
6.961646354183616e-8
5.667825148546032e-8
2.5057327815894587e-7
2.286258216523428e-7
1.6980801252507773e-7
1.2725467723876872e-7
8.930984066039219e-8
5.667982071027082e-8
2.879227250671931e-8
7.623576401173223e-9
2.551662379108446e-9
1.567858182648738e-8
3.853434237569481e-8
4.0542232261663077e-8
2.4603309178117352e-8
7.3569145744490495e-9
1.1942754428974584e-8
8.529900271323072e-9
6.991142926840056e-9
6.209056762381998e-9
2.623631908930211e-9
3.2553626565384635e-9
9.492379497908413e-9
1.6812795308581157e-8
1.8555563373935993e-8
1.5787634799503342e-8
1.1852816588693675e-8
6.481470628786166e-9
4.105189149152647e-9
3.775197344980088e-8
2.7280974845044957e-8
9.663787468341506e-8
1.2971233149041442e-7
3.166312032057722e-8
3.5315964882300076e-8
3.662968811714483e-8
1.9909671231707943e-8
9.701795339025163e-9
3.6719942175945125e-9
8.384451658112244e-11
2.042442949708225e-9
2.5523362176090965e-9
1.2240684964536176e-9
9.03913510809303e-10
6.420849164349462e-10
1.7902541186155317e-10
4.1247799166926965e-10
1.5464458324222063e-9
2.3824978150735156e-9
2.092702148739e-9
1.8865008956368972e-9
1.2151717525012988e-9
7.417191096984665e-11
8.728298642852636e-10
1.746464108152549e-9
2.0769520522886042e-9
1.8789399892867485e-9
1.4513900139111076e-9
9.343896346422126e-10
3.7635352943613115e-10
2.4882720692906244e-10
1.0366883965141509e-9
6.282977374577521e-8
3.9931748625951575e-9
3.2924565459879064e-7
2.0772033469484448e-7
1.3520294738047467e-7
9.2425515943388e-8
5.958814844087349e-8
3.3789541184954755e-8
1.2274041765966472e-8
2.350141017632201e-9
6.387035571690025e-9
5.320995617612419e-9
2.4425273806445626e-8
3.520531057834823e-8
2.4381167465976156e-8
1.1408270747563746e-8
9.12351523475782e-9
7.373856688121818e-9
5.6987130673683616e-9
5.0315953607781245e-9
3.1540984563576027e-9
1.316985524015483e-9
5.832680125462361e-9
1.1780861905602834e-8
1.669683394275933e-8
1.515807381984263e-8
1.1506526837129729e-8
6.988198908493204e-9
1.3293058106858203e-11
1.7857251507444978e-8
6.854104866946843e-8
1.2661407449694817e-7
1.2619056445596123e-9
1.5143711062961716e-8
4.705779480295437e-8
2.8756636331669274e-8
1.640358211574916e-8
8.445945235833025e-9
3.2006232845978745e-9
9.107923910412965e-11
1.5708048047843102e-9
1.9521425198385533e-9
7.097326679013155e-10
1.7681252827377028e-10
1.0584519739801644e-10
1.2982586840048453e-10
7.486479211581102e-10
1.8898177157055688e-9
2.0912096130163596e-9
1.7687045755036294e-9
1.5472148114302474e-9
6.215134098374885e-10
3.536962884609469e-10
1.252767353847022e-9
2.1642413039677207e-9
2.4420248564675256e-9
2.063892751877933e-9
1.4607846165574409e-9
8.113289028628459e-10
1.3761486009932546e-10
6.317068560514767e-10
5.243911049590586e-8
2.9191562232817038e-8
2.0685258295619342e-7
1.846294097456641e-7
1.3726165480883151e-7
1.0351582404186347e-7
7.319917412005649e-8
4.650664718924128e-8
2.3057098926489446e-8
4.992992774797304e-9
3.705760911611627e-9
1.180313346092839e-8
3.1035342070863295e-8
3.3091464267719345e-8
2.0148785488358187e-8
7.347908148216369e-9
9.937487483690428e-9
7.0002812625878966e-9
5.701848380113183e-9
5.060547088768917e-9
2.2330219881512073e-9
2.585857713229089e-9
7.702400543200742e-9
1.3963655124299722e-8
1.5808664202295888e-8
1.3461712634767706e-8
1.01052000270181e-8
5.520877885659001e-9
3.807914470618524e-9
3.400495358724608e-8
2.174563606913181e-8
7.424081788739189e-8
1.1793599092798876e-7
1.0905116175869277e-7
7.08146648204881e-8
2.5975908466160537e-8
1.0215938092708122e-8
3.086398765512222e-9
1.486084853469635e-10
1.499030893748034e-9
1.7362297647901987e-9
1.5755215841555785e-9
2.1976723681994387e-9
4.03656231481441e-9
3.213611808418671e-9
1.4794852032792173e-9
6.925526092249841e-10
3.8576835297118953e-10
1.4969392927497905e-10
5.206975306702882e-13
1.1142478306100649e-10
6.777318722589591e-10
5.329831069847416e-10
6.226633624186942e-10
7.316750836673909e-10
7.157578530927114e-10
4.499608033186371e-10
4.149510613771967e-10
3.652502666136045e-10
3.417864725505165e-10
3.4535024298046636e-10
3.7627277766439956e-10
3.973330082835162e-8
2.428407304259628e-8
2.464445997799196e-7
1.545163073723491e-7
1.0229901279944517e-7
7.140462046403024e-8
4.6830741991419915e-8
2.6596277079895097e-8
8.985516467816275e-9
3.3026778514636e-9
6.8197977340632216e-9
3.1780810275543083e-9
1.8705406757913853e-8
2.77376539648409e-8
1.9066683580390916e-8
9.446516997134891e-9
7.163015550407281e-9
5.86439577113944e-9
4.498096172737274e-9
3.955224168140585e-9
2.536404915070709e-9
9.9106920379422e-10
4.576527499250196e-9
9.346989536848512e-9
1.3725269590947187e-8
1.2620407418315404e-8
9.575552349637585e-9
5.812250696329605e-9
1.212677022000639e-10
1.621301087230073e-8
5.0068586648873795e-8
1.0427025629650676e-7
7.22384330012347e-8
8.552218887845784e-8
3.6125667623460346e-8
1.657383306877525e-8
7.0864135230977315e-9
2.1443429563525248e-9
3.519590190894181e-10
1.344986873732889e-9
1.445422242626194e-9
1.3080227756961397e-9
2.172278361687808e-9
3.589809677883123e-9
2.328888018477802e-9
1.011354211129083e-9
4.958699807138759e-10
2.988980630201787e-10
1.1690614751645217e-10
6.714143066786135e-11
3.3030749578260936e-10
4.661658449262638e-10
4.567845364858267e-10
5.823867501630055e-10
7.188591954712303e-10
7.230676091187876e-10
4.0966017780862427e-10
4.1497413895223146e-10
3.675073543898144e-10
3.439212307986482e-10
3.46514827043814e-10
2.933084321672038e-8
7.899056062594229e-9
1.446380961409297e-7
1.252087823654072e-7
9.468775804190119e-8
7.313963292066344e-8
5.292201753785782e-8
3.399783655525707e-8
1.6379628014627464e-8
2.330721087743974e-9
4.5765426964165295e-9
7.629542851032163e-9
2.2341185878210927e-8
2.4073300171057572e-8
1.4490352113006048e-8
6.359534550848135e-9
7.509893811483745e-9
5.101964737647179e-9
4.128795003655932e-9
3.6588783871264074e-9
1.6805860801550939e-9
1.8582105745524162e-9
5.626290489835031e-9
1.0461083504788393e-8
1.2284992848606598e-8
1.0479724324564253e-8
7.865077160354788e-9
4.272627580826293e-9
3.536956849473885e-9
2.356352663580652e-8
1.523043507614585e-8
4.690717206134784e-8
1.0361185724643431e-7
2.3206554775872553e-7
3.130480087561055e-8
2.6819568570710843e-9
4.851957013357012e-9
6.440503284216044e-9
5.745235314716881e-9
4.0417568674405764e-9
2.1280453190790975e-9
1.1362964667229322e-9
4.4107205875418874e-9
9.427782040542726e-9
7.984265875525141e-9
4.147225404406032e-9
2.3700361929062933e-9
1.7803540941675586e-9
7.449101557381002e-10
8.789906783156939e-10
7.870297015113549e-10
1.3023562120762578e-10
1.3307514094473803e-9
2.606705584253528e-9
3.786506908014011e-9
4.003975595332622e-9
3.5283354017129686e-9
2.7424478623726734e-9
1.656462726947997e-9
3.2394813268066013e-10
7.151462481133224e-9
7.028399095285773e-9
6.538018140821553e-9
3.812425847824872e-8
1.2160982946771444e-7
8.294362856254051e-8
6.004159367847496e-8
4.4989044725753765e-8
3.105408879564491e-8
1.8021932769162564e-8
5.551850949091302e-9
3.697111385599174e-9
6.644539549080819e-9
1.1762597449702645e-9
1.2442422919840081e-8
1.9024405073431492e-8
1.268462036503852e-8
6.494078989137647e-9
4.495374242814285e-9
3.9890945237919905e-9
3.0318271793892062e-9
2.6554454476962314e-9
1.733837170688794e-9
6.753416410664473e-10
3.1534791596991943e-9
6.490193466414474e-9
9.953929276161786e-9
9.345198055293643e-9
7.087816831855459e-9
4.287856674553448e-9
3.6547452417726675e-10
1.4522137081341226e-8
2.7352753071982594e-8
7.452142940474603e-8
1.49988060359241e-7
3.4581361436740064e-8
5.6903118144142534e-9
3.6439533664469552e-9
6.793832558522087e-9
7.0671173944593365e-9
5.8959117416864365e-9
3.95549654551989e-9
2.2502226931439484e-9
1.4262681279318491e-9
5.453632944171533e-9
9.811040610550157e-9
6.894937679361992e-9
3.4649677221891125e-9
2.0507955339980287e-9
7.27022437540602e-10
1.0682598383440658e-9
1.0671868509463477e-9
7.570548557595517e-10
4.497734794378954e-10
1.6493832685168046e-9
3.0526750495697634e-9
4.367261389205663e-9
4.513037638511186e-9
3.775263159989345e-9
2.703635311964544e-9
1.3763104237944584e-9
6.727377333754953e-10
5.8822892106736314e-9
4.571481258364483e-10
2.4556401183769532e-8
3.366529831683662e-8
3.9859550042392e-8
3.8188966709156174e-8
3.437468133826392e-8
2.7637686957556944e-8
1.8927382524586897e-8
9.069506393150433e-9
2.949616077712533e-10
4.417806537620679e-9
3.7110584812738776e-9
1.2946807275855245e-8
1.3811799215455344e-8
7.838187165620866e-9
3.899070253299944e-9
4.646567517097875e-9
2.7452025869484097e-9
2.225998782851637e-9
1.969672919555485e-9
8.992004346481611e-10
1.1214143895434615e-9
3.3006028038313348e-9
6.2560552850330306e-9
7.732863327382788e-9
6.62062403989332e-9
4.9679175246720485e-9
2.616899732612238e-9
3.6576135056092867e-9
1.1030261798696576e-8
7.891451288351774e-9
1.441147642293007e-8
4.7515537095870016e-8
3.274427595456135e-8
3.884200299154988e-8
3.285007112492048e-8
2.650428611632704e-8
1.981831336209864e-8
1.3828479609163972e-8
8.303843571564155e-9
3.690999808326582e-9
1.5856011361391716e-9
8.589954011445486e-9
1.8001702606581098e-8
1.5671544322461277e-8
8.650896532625985e-9
4.503794846735746e-9
4.6096070807759694e-9
3.4124675629352812e-9
3.1078381247563743e-9
2.790487988713554e-9
4.4293894419586777e-10
2.53405423202944e-9
5.454099634514303e-9
7.877254953788138e-9
8.276653843865822e-9
7.313843601700337e-9
5.691414911542502e-9
3.551860561121769e-9
4.0356160685880823e-10
6.294673296750275e-9
2.7781277539281447e-8
2.9501134186705673e-8
7.999149435475194e-8
1.575401642234956e-7
1.9112044499998434e-8
6.307745349513593e-9
1.2441053378265779e-8
1.1972296640784719e-8
8.2471630929303e-9
2.6681007590311866e-9
2.4763519962700886e-9
4.701853940047125e-9
4.443878049164176e-11
6.418291257628441e-9
9.819716305922711e-9
5.917664949304762e-9
2.8869312978186355e-9
8.797400560533813e-10
1.6161511810698615e-9
1.2540891835618377e-9
1.1084483534257399e-9
6.979531452771272e-10
4.229992732772717e-10
1.608779839900924e-9
3.253540079943174e-9
5.217366766367998e-9
5.068210291711884e-9
3.845470704211374e-9
2.273529084128962e-9
1.0841611908674379e-9
8.43718262553576e-9
2.9499125999950545e-11
1.4990095101634674e-8
4.4419974161497216e-8
4.277950923468162e-8
3.765792739270694e-8
3.252558589656046e-8
2.6335685137164823e-8
2.0148620541837793e-8
1.4271724844603455e-8
8.656702532289532e-9
4.559095412527268e-9
2.7254355022962396e-9
1.1540584073165606e-8
1.9722246687582742e-8
1.4330254642266618e-8
7.498220155372834e-9
2.5748081837773342e-9
4.600337349772601e-9
3.521480809290791e-9
3.264317938726878e-9
2.405539383618616e-9
6.362727340603777e-10
3.5106816316663145e-9
6.662040818029051e-9
9.263372150594373e-9
9.394291491210124e-9
7.848317171832059e-9
5.632317720742384e-9
2.9958844155597582e-9
5.335851422624997e-10
7.024287215850068e-9
3.93083082488466e-8
9.628995334188636e-8
8.605137217693305e-8
1.0637649189122789e-7
3.684489397331988e-8
1.321170245969351e-8
2.594022013881854e-9
1.8288467118195277e-9
2.3856973181636307e-9
7.514849119837456e-10
1.057053551564929e-9
1.6608240421416253e-9
4.820832475841501e-9
4.514706906014048e-9
2.080896889194879e-9
9.968473255100585e-10
8.932891148321764e-10
4.207857807766171e-10
5.2421318228179934e-11
2.980934638700916e-11
1.9431666266980473e-10
4.6065529258070554e-10
8.244459419942617e-10
1.4208546973578389e-9
1.8170909486507347e-9
1.5583344302787014e-9
1.1639344602265835e-9
1.8024173667270191e-9
1.2423854549897889e-9
1.1120615922803802e-9
1.0717252792036247e-9
2.6312090844160784e-8
3.170088962064778e-8
2.5036037578428566e-7
1.253193049524741e-7
8.10925486390094e-8
5.6206311801219956e-8
3.826234131112914e-8
2.5381750462074527e-8
1.5156104608829548e-8
7.144912600245473e-9
3.4306704913509245e-9
1.5899010684666077e-8
3.100302297991903e-8
2.6983566178450975e-8
1.5212729308498728e-8
5.85045705590682e-9
9.794757435860546e-9
6.88413345924997e-9
6.175336752187586e-9
5.46604212344547e-9
8.735795293424386e-10
4.483548101960428e-9
9.527628524398084e-9
1.3224313231455358e-8
1.3682558147819249e-8
1.209929162721534e-8
9.428508315708957e-9
5.929649833475723e-9
1.036392610481059e-9
8.079968290884096e-9
3.346037607585023e-8
8.199697568125357e-8
1.3575422961423496e-7
9.32223564884444e-9
5.6758507823364594e-8
5.0296262186936724e-8
2.3495132510340503e-8
9.298119817679909e-9
1.5130521003056053e-9
2.352283416226248e-9
3.2651850450878173e-9
2.7190240703482907e-9
1.910698556876614e-9
3.156846896553749e-9
3.5585721533300165e-9
1.8547822570091542e-9
7.292263818688148e-10
1.0941149608745354e-10
5.195649587036733e-10
8.033068488430898e-10
7.083232741145011e-10
6.144180948190444e-10
3.2590259125339446e-10
3.690728267340723e-11
2.2269170067765682e-10
5.345896759928289e-10
6.061146713662632e-10
4.525394986207008e-10
2.728785605216122e-10
1.0646872170673486e-10
4.9197896635727465e-11
3.3950662616923056e-8
2.12317575579389e-9
1.5866661063284046e-7
1.2364746765137574e-7
9.240613427484545e-8
7.104719144974728e-8
5.289347702447349e-8
3.8360858412463656e-8
2.6660073730037956e-8
1.6560613800236267e-8
9.284605680719666e-9
5.876121963837127e-9
2.1979808514670865e-8
3.441878508581677e-8
2.490071206823828e-8
1.2851815837694677e-8
3.6975204571452316e-9
8.902405288214287e-9
6.8524300592306306e-9
6.354017888263654e-9
4.420573214102466e-9
1.3191551793578947e-9
6.486002995012031e-9
1.1900839228435808e-8
1.5695059755755123e-8
1.5564161572561527e-8
1.2993766641859949e-8
9.351719370382456e-9
5.039673563276412e-9
5.379851131621008e-10
9.91701379713847e-9
9.297670207010684e-8
1.8398540845342474e-7
9.530957972679448e-8
1.1644648652403801e-7
5.422547297875804e-8
3.3873462102178944e-8
2.7968261604244697e-8
1.212045554521278e-8
1.5667300637293584e-9
1.0227849413266785e-8
1.382613723588325e-8
7.6753257079378e-9
7.023848954149984e-9
7.679001108650457e-9
4.73009565894291e-9
1.2967576738415524e-9
2.0472167566920513e-9
3.347445191255712e-9
2.7301151156313836e-9
2.338950691071593e-9
1.685941119051424e-9
4.126211685513855e-11
1.5960628664835695e-9
3.736216961596501e-9
5.834934286069757e-9
5.243048542641185e-9
3.900164233713056e-9
2.391189163907707e-9
5.342566449941421e-10
2.37632331481958e-9
8.296581595326397e-9
7.631066868674655e-8
8.027720159299942e-9
4.464376980692496e-7
2.2787180313910665e-7
1.4332181450560652e-7
9.580837948126345e-8
6.339154439039659e-8
4.1793000483141296e-8
2.5901128049498252e-8
1.3626846694239583e-8
7.469802441827228e-9
2.8248012520143054e-8
5.0107952820348166e-8
4.243334259103768e-8
2.345543291888195e-8
2.5995589423955638e-9
1.583177834148386e-8
1.1566167370796724e-8
1.0496103590084131e-8
8.999311653914837e-9
8.276102962088363e-10
7.722589560154385e-9
1.5388390215420818e-8
2.019641093734604e-8
2.0561046416271658e-8
1.8196441737313072e-8
1.4207188819371854e-8
8.968331007670955e-9
1.791135289951734e-9
1.0760389995098267e-8
4.247120902899216e-8
1.549569852187577e-7
2.017277946469757e-7
2.868429930349582e-7
2.14348586846868e-7
1.3416444148811732e-7
8.473423340046885e-10
1.9913237650281706e-8
4.818954446528403e-9
1.1766931135942582e-8
2.3809411140257665e-8
3.2276180772421635e-8
1.56494869616339e-8
1.4444407352835675e-8
1.7678627352768225e-8
1.1316518056769165e-8
4.045127127985092e-9
1.1298604538040121e-9
3.919845708775168e-9
3.372361948872582e-9
2.7665894135512168e-9
2.2316785303841027e-9
5.025822672065356e-10
1.4023076885217376e-9
3.6443119250246115e-9
6.9659028035318955e-9
8.290433672309359e-9
6.315812030890342e-9
3.980479846296294e-9
1.2913450518063827e-9
2.7953440008677547e-9
7.546166908620401e-8
4.867054749118118e-8
2.536360408245658e-7
2.1162163722162463e-7
1.5879615862982096e-7
1.2053949266814237e-7
8.819464811289672e-8
6.340697664481377e-8
4.4752899127533735e-8
2.9404209056234405e-8
1.798824803076492e-8
1.2109290796051529e-8
3.9110701466170326e-8
5.521294920045991e-8
3.832514413080419e-8
1.8496281898810267e-8
1.8181406932843605e-8
1.4496227402414783e-8
1.1514852404428465e-8
1.0800295842172264e-8
6.610579873353887e-9
3.054345814990727e-9
1.1371280825638627e-8
1.9489017539280942e-8
2.4092877934643795e-8
2.3420786713239176e-8
1.9568847636745612e-8
1.41433153072633e-8
7.692147738594667e-9
5.486103013259237e-10
1.3791668514164031e-8
1.681707333102053e-7
3.0121699111899297e-7
2.9466352541508717e-7
3.328187003657908e-7
2.540910677226098e-7
2.1268179695796806e-7
2.0061821329864604e-7
7.94073958151292e-8
5.1207701998368676e-8
7.058051195039367e-8
9.686297004929631e-8
7.2339774576378e-8
9.20549874566583e-8
7.893069376174663e-8
3.253688247535204e-8
8.606710523380885e-9
4.115205837757394e-9
7.398427541525038e-9
5.856766276529731e-9
4.918014412362993e-9
3.6241279523773036e-9
5.166995473770054e-11
3.668698337206335e-9
8.58862506665261e-9
1.5096933871885603e-8
1.4671677184410984e-8
1.0906197394264815e-8
6.6269560361427805e-9
5.707375309108023e-10
1.2690907211859849e-8
2.9073719927150405e-8
1.324168824061394e-7
3.230777205123639e-8
6.430932545718633e-7
3.4785016358525703e-7
2.214100818598395e-7
1.47728704069852e-7
9.744852105966524e-8
6.507738807793419e-8
4.253526410403134e-8
2.5043328413444028e-8
1.5133623409058502e-8
4.874383583705191e-8
7.755739045974016e-8
6.192031649437611e-8
3.212663597998347e-8
9.995913035753167e-9
2.373579860092734e-8
1.8085182250378887e-8
1.677949458004243e-8
1.342407958884969e-8
4.326708081183545e-10
1.3198325035167888e-8
2.3752514499654712e-8
2.92843099122332e-8
2.941326369682694e-8
2.6073741000876165e-8
2.041166414339855e-8
1.292572665030728e-8
2.772814942436192e-9
1.4264702525118445e-8
5.4189995085382806e-8
2.589178365401833e-7
2.9234845466870387e-7
6.283692932988306e-7
4.55843802002228e-7
3.1027957177712623e-7
2.398237486727579e-7
2.2684194811143392e-7
9.123839807587687e-8
8.049124638360788e-8
1.222561750299516e-7
1.992437130924214e-7
9.940273742072728e-8
9.76904266678823e-8
1.143347005891646e-7
5.773425546315237e-8
1.719439251814548e-8
4.2140558955515773e-11
7.230388655669508e-9
6.2962775758048006e-9
5.044941570694166e-9
4.111067279889896e-9
1.1342081274705759e-9
2.4743100682466828e-9
6.568485043513237e-9
1.3066187952382625e-8
1.86969090492062e-8
1.4672406148326364e-8
9.23041326557552e-9
2.7810283914875784e-9
8.673807268116102e-9
1.2480417141043802e-7
1.125666303045498e-7
3.4128410468224037e-7
3.068393258562577e-7
2.3715111415284037e-7
1.826078126062084e-7
1.3450520600662671e-7
9.766475759920049e-8
7.102107371849028e-8
4.996108013631587e-8
3.3541873416585097e-8
2.399633174266055e-8
6.614736578181572e-8
8.343947244700913e-8
5.334068442741968e-8
2.2731548900208256e-8
3.3849910196773284e-8
2.2047451535432138e-8
1.8301792125131602e-8
1.7302223813425393e-8
8.163415371995365e-9
6.98669143879399e-9
1.949691562010158e-8
3.0257330478171576e-8
3.5047585243208194e-8
3.3587204064783926e-8
2.8147234640917987e-8
2.04681131587699e-8
1.1251802573318456e-8
4.673791089293339e-10
1.8708507931606825e-8
2.770167468956868e-7
4.7063939534103877e-7
5.718526856255289e-7
6.206570077309556e-7
4.6270963651784613e-7
3.527667626113621e-7
2.4639764565067236e-7
1.6051182621036376e-7
1.2700994209754932e-7
1.4845371455688058e-7
1.5094350140816013e-7
7.153004029995581e-8
9.413649358169093e-8
1.5077085882650329e-7
9.115071886507835e-8
2.7093006710607758e-8
2.6051852158270347e-9
1.1634599185831118e-8
9.416947220791342e-9
7.67297213298139e-9
5.942832183579354e-9
7.761098881614683e-10
4.981975550146128e-9
1.2221327709685922e-8
2.380079407238106e-8
2.8354594898332933e-8
2.1113855972969187e-8
1.293080116616647e-8
1.1547663253533929e-9
2.7913947751297466e-8
4.056174885508479e-8
1.971509548678938e-7
8.698097033447411e-8
8.322676278239225e-7
4.8488108999849e-7
3.1748728174504955e-7
2.152124582012936e-7
1.43689563205389e-7
9.826731393531093e-8
6.819163549990624e-8
4.4802501580162363e-8
2.9385054045689816e-8
8.205409170760878e-8
1.1619958778043452e-7
8.384744983689997e-8
3.90919916371883e-8
3.433890735241018e-8
3.436239435559784e-8
2.7549705109694764e-8
2.6227375645607504e-8
1.7956490754065896e-8
4.48764600097771e-9
2.243969751234674e-8
3.542828387906319e-8
4.122827080069884e-8
4.104588633443437e-8
3.6494112584032815e-8
2.867737831238311e-8
1.8241556423664674e-8
4.165774296957216e-9
1.8669151112267026e-8
6.856602385688395e-8
4.127397323056903e-7
4.2307079759251116e-7
1.1046305700356958e-6
7.838444070322435e-7
5.128369853668679e-7
3.478772418814287e-7
2.1406420277941126e-7
1.3208910735577925e-7
1.4050515087800803e-7
1.9441775675032278e-7
1.8375443127635294e-7
7.255290991239986e-8
6.668592386819705e-8
1.34354550760218e-7
1.3371977893792683e-7
4.6452138636101655e-8
6.437810139157324e-9
9.564652751700262e-9
9.563024463308737e-9
7.464360705403141e-9
6.11010495592594e-9
2.3913799998657267e-9
2.879130590886189e-9
8.433956596844161e-9
1.7299892165027348e-8
3.029441608053569e-8
2.748365517199531e-8
1.7306696986414727e-8
5.601810032758638e-9
1.633993710851329e-8
1.8427633586681334e-7
1.9269217075312068e-7
4.1275130214483273e-7
4.044232965916945e-7
3.2647440853867657e-7
2.5885149086038025e-7
1.9484940848368064e-7
1.445740048145994e-7
1.0911485847981519e-7
8.258009437189545e-8
6.13457041503851e-8
4.734519363046657e-8
1.0727464305039691e-7
1.193149397172276e-7
6.724485222561168e-8
2.3262788533781724e-8
4.9347065008399175e-8
3.2592634588429595e-8
2.8690352026909496e-8
2.6455837044153154e-8
6.7052850793813885e-9
1.5438421850774796e-8
3.275340887906428e-8
4.507094929151156e-8
4.953940876504091e-8
4.714576484347725e-8
3.974423447099251e-8
2.9164898634426858e-8
1.629380837304613e-8
5.510119306831622e-11
2.478408019659901e-8
4.4170332250846316e-7
7.306569470810657e-7
9.785476288263414e-7
1.0514359933157013e-6
7.693002276772597e-7
5.631283576541525e-7
3.6073643377019495e-7
1.8587020786379982e-7
6.879756016259448e-8
4.558635428556822e-8
9.995336835111044e-8
4.0675058073076124e-8
8.190151543990189e-8
1.758736660286886e-7
1.6541820343805233e-7
6.508065882848604e-8
7.294072845377597e-9
1.4450838110000158e-8
1.3305297716682543e-8
1.0453895722859573e-8
8.36168879273302e-9
2.4803058379626593e-9
5.090846585714245e-9
1.3687263509874677e-8
2.8115241357489244e-8
4.6978691422369105e-8
3.747486381846537e-8
2.3187333699599357e-8
3.7453972048317496e-9
4.66553004790477e-8
5.317786651858784e-8
2.7053900666049663e-7
1.602663229541189e-7
9.832887624981376e-7
6.333920037337337e-7
4.33093576857775e-7
3.026608412994661e-7
2.071064778519738e-7
1.4612955772723753e-7
1.0781737284836273e-7
7.91170091877263e-8
5.7094288564382315e-8
1.34328885145165e-7
1.6835283512951902e-7
1.0366675587122049e-7
4.140737983014298e-8
7.035254171721531e-8
4.9064804444471003e-8
4.2105552375727136e-8
4.0524907152782324e-8
1.897551540228795e-8
1.4543723140314585e-8
3.7437715781629754e-8
5.1412753082912405e-8
5.733347454032377e-8
5.6891517677912475e-8
5.082809744928553e-8
4.017314173574047e-8
2.576497020741383e-8
6.398517773700252e-9
2.400005783900993e-8
8.567308714054603e-8
6.523549226021115e-7
6.235193502715756e-7
1.799390598612815e-6
1.2740899234919775e-6
8.127492598898796e-7
5.232156139826291e-7
2.8528176109481904e-7
1.1145862656885912e-7
2.1633720261550146e-8
7.086342702650827e-8
1.7798712635302928e-7
4.784585935540954e-8
4.675763302972308e-8
1.323589582920527e-7
2.002693469639688e-7
1.0428887221872925e-7
2.3995639366853023e-8
7.755038803367775e-9
1.2732915036440934e-8
9.901617677275425e-9
7.952738586307042e-9
4.292039508799987e-9
2.2832774812897052e-9
8.716579926806786e-9
1.827096629913571e-8
3.5113246531368984e-8
4.873713044239685e-8
3.1369403371823635e-8
1.1656262601942539e-8
2.480645670262198e-8
2.579733192962334e-7
2.951658536284253e-7
4.461971373296991e-7
4.909789576617238e-7
4.218031341005102e-7
3.4987601249746006e-7
2.7319355191752154e-7
2.0930798492788235e-7
1.64462972684724e-7
1.3334729701049797e-7
1.0992979769880993e-7
9.358137897066476e-8
1.695920805911444e-7
1.5688024998807517e-7
7.590013248913895e-8
1.627529791573606e-8
6.565043384630661e-8
4.805545893924686e-8
4.542112995536718e-8
3.539645386221494e-8
3.39296785233607e-9
3.258999746943359e-8
5.3001004499017676e-8
6.523411747840904e-8
6.948122912222328e-8
6.6190510772728e-8
5.637053904190865e-8
4.195592546714127e-8
2.4083303907751742e-8
1.3686550343360077e-9
3.195765900999788e-8
7.061648949158516e-7
1.1622305743314163e-6
1.5929986866403505e-6
1.741778408259236e-6
1.2616523295845985e-6
9.033888641411874e-7
5.45595531672275e-7
2.1330522744832469e-7
6.235147456979278e-8
1.781939408483556e-7
1.4456156440995289e-8
2.640700574735378e-8
5.28661786268154e-8
1.8544098964637083e-7
2.4474277391219975e-7
1.3923394474161842e-7
3.401822000737239e-8
1.029517042426204e-8
1.676957065627411e-8
1.3052416767119614e-8
1.0358023004455898e-8
5.142345673330153e-9
3.601841840088245e-9
1.2418727777944279e-8
2.6062299269573362e-8
5.110247381755847e-8
6.816321192125549e-8
4.260379340308125e-8
1.2014704103949842e-8
6.568936172798677e-8
6.638592929289399e-8
3.53735449729426e-7
2.6183344375657116e-7
1.03456218729468e-6
7.740713009036376e-7
5.662285447929905e-7
4.156881482988365e-7
2.958027500581027e-7
2.16605877690025e-7
1.6896373274242807e-7
1.3752989923205618e-7
1.1299591988237648e-7
2.152308131767355e-7
2.2639616301967689e-7
1.128106254419129e-7
3.4333209300395726e-8
1.010881626697626e-7
7.050060174408528e-8
6.612001018324856e-8
5.8070953861957085e-8
6.240499185516125e-9
3.595571140108087e-8
6.002888810737164e-8
7.363491172976652e-8
8.02161266126358e-8
7.97915379822732e-8
7.185524432346839e-8
5.735473062394131e-8
3.7390318491579735e-8
1.0614531863924927e-8
2.992071340570875e-8
1.0546904334613514e-7
1.053266075521795e-6
9.614131074670809e-7
2.8465106341825703e-6
2.065912970996977e-6
1.2976950308442507e-6
8.093341678772221e-7
3.938922009862298e-7
3.887749857498961e-8
2.746592651997908e-7
2.7182594390355447e-7
1.0751472253196205e-7
6.296724666322686e-9
6.609534914213234e-10
1.1182277856881445e-7
2.4319692813718925e-7
2.0361040700069372e-7
6.598488648273614e-8
4.654949134547885e-9
1.3313085399965054e-8
1.2064144870434788e-8
9.275059911046151e-9
6.305230583132653e-9
3.8129882239566977e-10
7.1231358442090365e-9
1.5512101003534936e-8
3.0136773065238515e-8
5.61128995624126e-8
6.217854777938585e-8
2.6941323454069862e-8
3.0385090453643417e-8
3.5957852343109544e-7
4.261785410554885e-7
4.0673182941848844e-7
5.362709463804998e-7
5.069250461987865e-7
4.513292081116755e-7
3.7373595045338877e-7
2.998996528717792e-7
2.455123192433753e-7
2.0921965435777735e-7
1.845791540731772e-7
1.670056742985957e-7
2.6124599223822246e-7
1.693931682070397e-7
7.421602057201468e-8
8.34620223681641e-9
8.326853521387379e-8
7.224487383826356e-8
7.068793221203182e-8
2.2346085724376016e-8
3.310797381292736e-8
6.327260711076719e-8
8.193396615956574e-8
9.390412443657339e-8
9.901171304973222e-8
9.529571225206096e-8
8.260689146259977e-8
6.296312040562984e-8
3.789049957790367e-8
5.962892478534928e-9
3.922424963030937e-8
1.1668094424466207e-6
1.965964386853897e-6
2.5357930768420903e-6
2.9436464824393097e-6
2.146680513716272e-6
1.5327830588024296e-6
8.64514472464502e-7
5.535591137295978e-8
1.246290494613198e-6
1.313543256869962e-6
5.180887694741548e-7
2.1915220654206038e-7
5.591584604067338e-8
1.4347331019611215e-7
2.9501315942321193e-7
2.6278558119923787e-7
9.76081020804784e-8
1.1283156970011174e-8
1.4785573458194698e-8
1.489761224548913e-8
1.1338180293794483e-8
7.665688508580094e-9
2.70379401722978e-10
8.521993266292828e-9
1.863219869194907e-8
3.640858699528168e-8
7.007581128166921e-8
9.312864029721419e-8
3.894710501224167e-8
7.346198569404299e-8
8.151107333243678e-8
4.571952306437532e-7
4.171860508863046e-7
8.857515704557447e-7
8.490060226287615e-7
6.986151484960468e-7
5.577871688692854e-7
4.231762453928545e-7
3.2422595636516795e-7
2.6296508092825766e-7
2.2641362801939992e-7
2.0399928661901052e-7
3.377741885003622e-7
2.3272138953748957e-7
9.981220509181706e-8
3.3308702772482068e-9
1.213290204934361e-7
1.0477223272655941e-7
1.0521566538648432e-7
4.3084849090101826e-8
3.769368291746262e-8
7.35779139390116e-8
9.297729073222043e-8
1.0692640997085219e-7
1.1576250217955122e-7
1.1624213539811977e-7
1.0621896784501426e-7
8.640183513062948e-8
5.8238041043363016e-8
2.0439304397925007e-8
3.4414011024931005e-8
1.2690920032546929e-7
1.7972487389467979e-6
1.6309817524189764e-6
4.466403364873964e-6
3.496293174179142e-6
2.197996490315493e-6
1.3514205335930155e-6
5.123255611685164e-7
7.100530608560969e-7
2.6430221545325055e-6
1.2143621194399645e-6
6.051261984004064e-7
1.637748323866491e-7
6.445110461816531e-8
3.3514637154292226e-8
2.0274631416065646e-7
2.987699309812056e-7
1.7479648700290224e-7
3.6379899762605266e-8
2.089816770315239e-9
1.1774675703178521e-8
9.676128664489156e-9
7.095824292561358e-9
2.714329268722827e-9
3.678954853837091e-9
9.823210258446169e-9
1.882768046050509e-8
3.471751875163651e-8
6.284778166770936e-8
8.363453055945267e-8
1.518077991760312e-8
5.576977084063071e-7
4.5802314180495953e-7
2.5909013148372545e-7
4.774586029418353e-7
5.307024721194059e-7
5.346645500094499e-7
4.914293517741331e-7
4.2634179432699457e-7
3.668793946876595e-7
3.2114556376955864e-7
2.8602363613974267e-7
2.5824069885647234e-7
2.6172404327582547e-7
1.1142962954086878e-7
5.1148295035230457e-8
7.112990985947863e-8
1.0822676745887095e-7
1.1117405051855272e-7
5.307371716795605e-8
5.73706826324364e-8
9.434602889391218e-8
1.1037409326198789e-7
1.2490784950246852e-7
1.3908817444882243e-7
1.4801109427305225e-7
1.4614009938592428e-7
1.3109988176118697e-7
1.0444970719201849e-7
6.841535114428567e-8
2.2207493823125955e-8
4.0313841136384353e-8
2.060257544055037e-6
3.7667916875185e-6
3.920921008617383e-6
5.292193837163778e-6
4.096117933929173e-6
3.1326486957568845e-6
1.5044394037181182e-6
2.8028344416585744e-6
2.5602571208393467e-6
1.935161987220916e-6
1.7626855755288437e-6
5.062698495041689e-7
9.294003341437501e-8
2.607296659476897e-8
1.5896507380936594e-7
3.057487893693648e-7
2.541882956749426e-7
6.061486063213445e-8
7.196232217227299e-9
9.69904143416381e-9
1.0522200116359572e-8
7.697502350527822e-9
3.9561616714892435e-9
2.567310828087152e-9
8.762303138733285e-9
1.688134706844641e-8
3.074288369862858e-8
5.62587679064862e-8
9.814526804329866e-8
1.0748534426120964e-8
1.1336640123076348e-7
6.833874280890671e-7
5.985224003872924e-7
4.47336914356558e-7
6.937229919674687e-7
7.272391688657671e-7
6.91054318848617e-7
5.979310898180056e-7
4.951833453071039e-7
4.1137927539772896e-7
3.4668154031528346e-7
2.8155941803630827e-7
2.42722007573188e-7
1.0454081274992341e-7
4.3972380903928276e-8
9.947940610301652e-8
1.5664796583973837e-7
1.6837672606529307e-7
6.70051636949705e-8
8.712166895439673e-8
1.208547696253803e-7
1.323292616360259e-7
1.4673708404246908e-7
1.6442102794157628e-7
1.7945100219618248e-7
1.844411509286694e-7
1.7412445484170184e-7
1.4771113235945367e-7
1.0692597948996563e-7
5.140477248391359e-8
2.5247410411894013e-8
1.3990207176297623e-7
3.408416193093893e-6
3.4465454868210942e-6
6.905780770448459e-6
6.644339653036956e-6
4.449735458777484e-6
2.9873584098232552e-6
1.1432908781612152e-6
2.907638130707874e-6
2.6938812402977663e-6
2.6915498428049982e-6
3.93869008380017e-6
1.1878878329452466e-6
6.493907661463568e-8
1.6875420242473254e-7
1.0026265154153708e-7
9.945352481874012e-8
2.210624044587282e-7
1.2674773463375548e-7
2.6071281515283483e-8
3.15423821038659e-9
5.079974718286856e-9
5.566237045206415e-9
3.87656408351256e-9
1.2153349483211829e-9
2.773896893377007e-9
6.509157756434282e-9
1.1632076018230808e-8
1.989655282328315e-8
3.3443102333586406e-8
4.95094595783766e-8
2.1458177575906467e-7
1.9570365857795e-7
4.0871517700734706e-8
2.226368688905482e-7
3.3943916705469347e-7
4.371185477179814e-7
4.981771129120082e-7
5.059561730774072e-7
4.5978296080624105e-7
3.504020527963889e-7
1.6630142932019708e-7
1.6015143728243087e-9
1.567771265931387e-8
4.659666902129527e-9
5.067221445405065e-8
1.3473775049240415e-7
1.1914056574681266e-7
8.888610785538325e-8
2.0794719654454411e-7
2.3144449247521908e-7
2.103315907922381e-7
1.973955324629348e-7
2.035014124963154e-7
2.2031401104078422e-7
2.389682899253462e-7
2.4992595202376234e-7
2.435970513301367e-7
2.1505188823217655e-7
1.6603779345322704e-7
9.992529178709267e-8
1.580701422334276e-8
3.7819534782851735e-6
9.489664471206156e-6
4.619462990729928e-6
9.816897285131625e-6
0.000010643815834665642
0.000010550524914222105
2.886590443755629e-6
4.691598788936538e-6
7.128040421130696e-6
9.334584030409382e-6
1.573296372487754e-6
3.2405944734728207e-6
2.1095729324107103e-6
2.0539537851039936e-7
6.742007570485728e-7
3.719285290331151e-7
6.20659270899202e-9
2.49171636245009e-8
6.059379855831139e-8
1.571982185227485e-8
3.363243173263143e-9
7.086003481071049e-10
2.417829320729148e-9
1.9012321282304678e-9
7.259910965384031e-10
1.5123069451409959e-9
3.661869997226984e-9
6.316620008606605e-9
1.0392696723924064e-8
1.7079856834481976e-8
2.9664189474413417e-8
8.67663485311244e-8
9.157984710255935e-8
8.603538848792078e-9
9.975741126931309e-8
1.9487402395163422e-7
2.8615044592617174e-7
3.3376755251379517e-7
2.8600697153612683e-7
1.600404126134722e-7
3.525227521578236e-8
3.599743199707806e-8
2.293501397901211e-8
3.941108521973859e-8
1.2939120646986448e-7
1.9086321208713042e-7
1.1120940161558342e-7
4.3781075590476065e-8
7.841371131470686e-8
2.1382880891293502e-7
3.7830441845027586e-7
3.446102625352555e-7
3.0420909507642217e-7
2.993726695937601e-7
3.1162031669005065e-7
3.280479109169168e-7
3.375889017119761e-7
3.2699586486660315e-7
2.874112779503759e-7
2.1981457655761697e-7
1.293095096014819e-7
1.6233880189046603e-8
6.079659769741996e-6
0.000014741899604951755
6.134516528118128e-6
0.00001329269857549759
0.00001515818410250198
2.8325022586843843e-6
5.333634428825156e-6
7.386894441158414e-6
0.000013796739708154507
7.9955692038189e-7
7.585329782814932e-6
4.066994123766641e-6
2.693030006044869e-6
2.05694522187025e-6
1.6549324825586897e-6
1.2767273622040214e-6
8.059007628761373e-7
4.905980907926829e-7
6.996993473867339e-7
1.2637752953698538e-7
3.598868417663914e-8
1.1417467585441333e-7
1.3810815418532291e-8
2.0350557950731663e-8
1.341617725607672e-8
2.2382761165589294e-9
4.824108419315282e-10
6.441314623867783e-13
0.
6.11853277518688e-14
0.
0.
0.
3.543745000867136e-14
1.7423205199338886e-13
4.1286300766212644e-13
6.724360960457579e-13
8.796569615911347e-13
1.039093343023049e-12
1.1567834174581961e-12
1.1902953464475442e-12
8.947422616104835e-13
3.3862270383095102e-12
3.654642879174243e-13
3.1168329290848087e-12
4.392970446629732e-12
5.439538265886846e-12
6.448318262609205e-12
7.422349564225617e-12
8.182675244299066e-12
8.161379683016416e-12
6.4743447781691345e-12
3.729308942322089e-12
1.7129681102334e-12
6.930605274589913e-13
2.46834126234664e-13
6.129556894175928e-14
0.
5.6668127799208983e-14
8.230423012548487e-14
1.0505909251870574e-13
7.250790185098598e-12
3.3777963659518727e-12
2.799621176801076e-12
2.7506515619276188e-12
2.8805572804058705e-12
3.0968986317556627e-12
3.36736092848106e-12
3.6798041686504935e-12
4.03031748355686e-12
4.4187369419202255e-12
4.846746912782178e-12
4.795005453929708e-12
3.7120042741365264e-12
2.8962884052321264e-12
2.5960361486864712e-12
2.679659986172164e-12
2.9919231366848654e-12
3.4451485062730216e-12
4.006835529115828e-12
4.673446350416635e-12
5.454588636111295e-12
6.366246368085529e-12
7.428535837304767e-12
8.665334397472079e-12
1.010460271879489e-11
1.1779027934444455e-11
1.3726856991473906e-11
1.5992909917353856e-11
1.862983369977178e-11
2.1699641558322818e-11
2.527563280510672e-11
4.078038578063701e-10
3.7541707183419066e-10
1.5092463128092566e-10
4.808283498965504e-11
2.6594649539537215e-11
1.946777253777382e-11
1.6698599081463493e-11
1.572537284075033e-11
1.5660711437126995e-11
1.6131653989152006e-11
1.6958910324128626e-11
1.8745599353364923e-11
2.4158702893123203e-11
3.885745916277993e-11
7.621844094602418e-11
1.8601380922227016e-10
6.836558592259374e-10
1.1390504303093333e-8
6.466216638056999e-9
3.6265904040131727e-9
2.053113641142482e-9
6.9384717446543855e-9
1.1414783252382294e-9
8.48457211426967e-11
5.334063237397058e-14
0.
0.
0.
0.
0.
0.
0.
0.
0.
0.
0.
0.
0.
0.
0.
0.
0.
0.
0.
0.
0.
0.
0.
0.
0.
0.
0.
0.
0.
3.169097411274187e-14
4.625702664743473e-14
6.77051992316973e-14
9.940567963039081e-14
1.464568085754559e-13
2.1661889261166453e-13
3.217886852319945e-13
6.367021113322874e-12
1.0914666405705711e-11
1.7165227831288015e-11
2.567767804199738e-11
3.6541662846260077e-11
4.958518686935931e-11
6.39196323298492e-11
7.740502501280278e-11
8.618899240003101e-11
8.45958297585555e-11
6.560133830558693e-11
2.1864180635044976e-11
1.8398339079611378e-10
1.598936468617791e-10
1.7933567910851252e-10
1.9380973042422006e-10
2.2588470978627425e-10
3.01894386721776e-10
4.1447376282893445e-10
5.590763346901179e-10
7.537400738354709e-10
9.995973385404449e-10
1.1110552949407498e-9
1.1297759459375892e-9
1.242069463239252e-9
1.5000018645726906e-9
1.96353145518991e-9
2.7625719256807077e-9
4.1844756255753515e-9
6.898437658828315e-9
1.237215419049553e-8
1.0217077280611545e-7
5.523244481043571e-8
7.639689316517839e-7
2.5954519695112023e-7
1.4442796939147043e-7
8.501428690495994e-8
4.7522409745761193e-8
2.163931098462451e-8
1.5286900169322858e-9
8.396972445007031e-9
4.8035671702095466e-9
2.2920867150345088e-9
1.930047703016404e-8
4.131739486907915e-8
3.610479662505659e-8
1.8985746345055038e-8
4.702470747524914e-9
9.701623274023273e-9
7.11637468870276e-9
6.083931316660235e-9
4.772618179724047e-9
1.8953931194936777e-11
4.926571492720984e-9
1.0840038050276002e-8
1.831548947651285e-8
2.022534520977501e-8
1.5991618311496038e-8
1.0438283841474728e-8
3.815973430836922e-9
6.6921407969647326e-9
3.279987924709352e-8
1.063620600419218e-7
1.7183315473111072e-7
1.298845831441367e-7
1.3173170878280753e-7
6.651378390057712e-8
2.1430531321860348e-8
2.510297668200161e-8
1.5542912085896897e-8
5.801962978376083e-9
1.6543936319469924e-9
5.459239109379052e-9
1.6511314455022285e-10
6.220854841549934e-10
1.3507989416897587e-9
1.6291823091812666e-10
3.448644083956364e-9
7.116417908486791e-9
6.245087651535465e-9
5.277132077263037e-9
4.723646175029599e-9
1.8577686332630137e-9
1.8269547059899054e-9
5.319255604032274e-9
8.021543828265811e-9
8.241881412169108e-9
7.137011520869174e-9
5.4305955707785306e-9
3.2824824885543072e-9
4.5393411623628e-10
4.108939508857055e-9
1.378590178767443e-8
1.2214978238707439e-7
8.928358371729704e-9
6.251487713687678e-7
3.2481212406028104e-7
1.9804732103629631e-7
1.2664834552932205e-7
7.693258516039133e-8
4.1605702190343483e-8
1.4296341564387189e-8
2.260910843725541e-9
4.278432789038989e-9
8.338410476948372e-9
3.4310165719341305e-8
5.30223379149604e-8
3.8949352624719224e-8
1.6877215243345183e-8
1.2548036618224221e-8
1.1091917280684874e-8
8.522257043573952e-9
7.536630287927917e-9
4.976733213791685e-9
1.53175090987094e-9
7.964760395181508e-9
1.6169167644599614e-8
2.3317803085552764e-8
2.1749197992094104e-8
1.6664466919751992e-8
1.0435170598422115e-8
1.942802576224133e-9
1.5132304466759114e-8
1.132412206654563e-7
1.9061200211589393e-7
1.3609061738193958e-7
1.5877220882569878e-7
1.1902127276928382e-7
2.7251473215278068e-8
2.1398026880312808e-8
1.8327587000644223e-8
8.398310649585924e-9
7.764560344413262e-10
6.285938346598725e-9
8.958774709399282e-9
4.5144816605996566e-9
5.504286110911988e-9
5.515011577859027e-9
1.5141922948534915e-9
3.3235720819665418e-9
6.897670984382063e-9
5.73246452857555e-9
4.784564367446403e-9
4.1420540959201e-9
1.1791474455133488e-9
2.1618152777736826e-9
5.570878016010909e-9
9.461938120732466e-9
1.0829377174413636e-8
9.110926703347303e-9
6.430913041474164e-9
3.4560091319919005e-9
9.466830138813564e-12
4.9907850788165985e-9
1.1118505105225072e-7
1.1109565114527922e-7
3.652255326693591e-7
3.305372356327387e-7
2.427313272891465e-7
1.793456007360833e-7
1.2404601547472287e-7
7.868389383936039e-8
4.176043236079262e-8
1.4394677748332644e-8
1.3635880210833416e-9
2.5921920543077417e-8
5.7522290148251515e-8
5.908344576268253e-8
3.4972485358591566e-8
5.646003955748484e-9
1.7079828619588838e-8
1.2371280492095122e-8
1.0280301478265378e-8
9.148447965303207e-9
3.507343503248301e-9
5.080701118626085e-9
1.4107514578438764e-8
2.3650698577099132e-8
2.5128799246752803e-8
2.1432252498189195e-8
1.6127059073181822e-8
8.942276963869114e-9
4.1103654273090006e-9
4.193245150834815e-8
4.427080002873843e-8
1.5409589329175247e-7
1.6232868882148096e-7
3.0549796335378173e-7
1.8007594192269234e-7
5.997488288251354e-8
2.2088752985099186e-8
2.0187774129151765e-8
1.0074261939934092e-8
5.095116524941763e-10
6.035594919083166e-9
8.768798147215148e-9
2.983138056979563e-9
3.3478520665874893e-10
2.1171886462858414e-9
1.2590960025821101e-9
1.7814488348366992e-9
5.997173933015443e-9
6.226055964677141e-9
5.048827050952848e-9
4.5610383649527645e-9
2.6814497639468206e-9
8.090184867505177e-10
4.007900374229704e-9
7.413553133799839e-9
8.893336740603216e-9
7.994411359854272e-9
6.179026316406131e-9
3.951181845889288e-9
1.2671279228921603e-9
2.5298202852845768e-9
9.53775137302863e-9
1.1617696444495996e-7
4.564973786739142e-8
5.142217994462142e-7
3.311282453505142e-7
2.1424684139677313e-7
1.440777802228045e-7
9.165890757575759e-8
5.2885391612301485e-8
2.250795719089646e-8
2.38532305918368e-9
3.316675464114544e-9
1.3031358202464415e-8
4.18259278059633e-8
5.528599926634558e-8
3.739932435457603e-8
1.381646483778801e-8
1.4667309521326216e-8
1.1346664475538861e-8
8.956214458246887e-9
8.002654171712577e-9
4.589292408953181e-9
2.555752047536167e-9
9.700231865611884e-9
1.8706385669742376e-8
2.4062707196479613e-8
2.135673991570235e-8
1.6247515475409952e-8
9.862071672431669e-9
2.9419678767198035e-10
2.1948613218848315e-8
1.1783474320259002e-7
1.849489266848205e-7
1.543417424367659e-7
1.6051061705692613e-7
1.1161336962139167e-7
6.749811047369628e-9
2.3443889114309408e-8
1.7305670400213774e-8
7.133564338031519e-9
1.581251452555607e-9
6.483243869231464e-9
8.726556708805277e-9
4.283195719565932e-9
4.204592602875316e-9
4.841592407079219e-9
1.5229323944963536e-9
2.7300793800556224e-9
6.357482300481096e-9
5.443703876361744e-9
4.491214873144688e-9
3.935132563538068e-9
1.3193239476455507e-9
1.8053193679486607e-9
4.908690190823141e-9
8.596051976114577e-9
1.0300353931001831e-8
8.810784212595432e-9
6.254143120480147e-9
3.4307921847569148e-9
2.2755875465244114e-10
4.196899445836514e-9
1.0539921290255808e-7
1.1269002433438634e-7
3.3458606478943285e-7
3.160186895500924e-7
2.3660699791845724e-7
1.7733296673004563e-7
1.2425802003108547e-7
7.978520344628008e-8
4.3167474725122305e-8
1.5615584697978874e-8
1.8994674883972057e-9
2.6859075625153755e-8
5.732554069268108e-8
5.70547905408134e-8
3.329164066834517e-8
4.377005418943222e-9
1.6691467783652364e-8
1.2070582344092585e-8
1.0093909617293528e-8
8.94855706930403e-9
3.1900924590116237e-9
5.288737968263016e-9
1.4271841040395565e-8
2.3417114237886004e-8
2.4424355753173258e-8
2.0771140841315656e-8
1.559870659722944e-8
8.485611528620855e-9
4.908199986352651e-9
4.493141001266104e-8
4.138199218021155e-8
1.4987551218656183e-7
1.5753176840922368e-7
2.860263913919901e-7
1.623016455660452e-7
3.23510629740499e-8
2.5019598147040492e-8
1.940075520050397e-8
9.32371944906979e-9
3.9303844337963964e-10
5.535072253101189e-9
7.881254527934051e-9
2.554028773743677e-9
2.442104023393926e-10
1.2016305685589746e-9
8.417912448620406e-10
1.6195207567729295e-9
5.374389524725426e-9
5.751468396173054e-9
4.667460661468938e-9
4.212200596272607e-9
2.5256077046764648e-9
6.624832171197904e-10
3.568490910703056e-9
6.670080258703637e-9
8.071908819980735e-9
7.2780306582584155e-9
5.629892579973372e-9
3.609901339408565e-9
1.2008820996729737e-9
2.139245110794401e-9
8.117560429515742e-9
1.0918354847595751e-7
4.125309504543653e-8
4.865499051982498e-7
3.1579054357329393e-7
2.0498941255907718e-7
1.3836916952797424e-7
8.836265810461067e-8
5.1132202796583025e-8
2.1792171370340638e-8
2.214429766260362e-9
3.492370438650715e-9
1.2494205284818756e-8
4.0220497022595876e-8
5.282517615525382e-8
3.56098051650068e-8
1.336011662440307e-8
1.4157483586150053e-8
1.0880315064172138e-8
8.593383363534842e-9
7.678169620436765e-9
4.380479560612539e-9
2.492271861486277e-9
9.37587750882395e-9
1.806222513194977e-8
2.3183412730051264e-8
2.0550575474867618e-8
1.562803790077082e-8
9.466363550035438e-9
1.6005173670622887e-10
2.179644009539302e-8
1.1215167997563863e-7
1.7776482391764386e-7
1.3811708055861054e-7
1.441124002750673e-7
9.041420176470232e-8
9.876065086993926e-9
2.5016245914603785e-8
1.6958387974618155e-8
7.007203702779088e-9
1.1166920259754989e-9
5.5591662672048195e-9
7.434805316531758e-9
3.1524660985991547e-9
2.17219585718637e-9
3.216900205439918e-9
1.0057146284667279e-9
2.5060279749655922e-9
5.781565952919525e-9
5.0156952179722546e-9
4.13818123626965e-9
3.627537947672307e-9
1.2352690873903712e-9
1.6166376201302206e-9
4.438459320997854e-9
7.7775281686792e-9
9.312275554025577e-9
7.966849509760165e-9
5.6564369551002615e-9
3.1089779592083763e-9
2.3600699161654364e-10
3.6833498283836957e-9
9.85614763889055e-8
1.026792651631501e-7
3.175844622088355e-7
2.9908462879788445e-7
2.2393717616623618e-7
1.6797500295499031e-7
1.1787093312950495e-7
7.573964742607216e-8
4.0873275588954664e-8
1.4543946331280024e-8
1.4034346939481252e-9
2.525175777757699e-8
5.419581334053114e-8
5.38714927281299e-8
3.153808350786137e-8
4.65718444513893e-9
1.5868516538325294e-8
1.1447468184351647e-8
9.567508046491531e-9
8.481606995059551e-9
3.0350280402390184e-9
5.017684090011618e-9
1.3558956176559229e-8
2.231893741013595e-8
2.331736356303496e-8
1.9826148399658576e-8
1.4887544318317039e-8
8.086376512143535e-9
4.818443800832049e-9
4.374693442131989e-8
3.892080718111344e-8
1.4062750247231764e-7
1.525585948813701e-7
2.4474708198645263e-7
1.341646755318903e-7
3.390487330787217e-9
2.6980796755479816e-8
1.832399814467579e-8
8.55481849303119e-9
4.774273172837351e-10
4.712713547122487e-9
6.643749508908762e-9
1.9932166783051197e-9
6.991797381281506e-10
3.4264139509594714e-10
3.746887962189708e-10
1.4732031315394614e-9
4.652160053131235e-9
5.136342141536981e-9
4.1840315937132766e-9
3.774295135324389e-9
2.2816632368347646e-9
5.285830587478527e-10
3.074941161405658e-9
5.7700419333288694e-9
6.975532891229971e-9
6.290773644379843e-9
4.866172982632547e-9
3.1231541199022377e-9
1.0640697169119226e-9
1.7309784227039072e-9
6.5572141677448175e-9
1.0048095893273666e-7
3.31402267057167e-8
4.5726535156108843e-7
2.956606006007042e-7
1.9195563407883955e-7
1.2980215302258151e-7
8.307283779029955e-8
4.8074528847775425e-8
2.0296604381121508e-8
1.67222079935651e-9
3.7906525553726124e-9
1.1462684152860305e-8
3.766112679928285e-8
4.954065235379306e-8
3.3397508709320856e-8
1.295838084530511e-8
1.3395144248584992e-8
1.0257254832119447e-8
8.092704843393043e-9
7.227361628630998e-9
4.140426366376702e-9
2.338897414766179e-9
8.833751667235447e-9
1.706059474602756e-8
2.2010100596731666e-8
1.9527276194159978e-8
1.4848216442575771e-8
8.991581431465225e-9
1.1109698442839155e-10
2.105769413644409e-8
1.0447078852556843e-7
1.6881588906656283e-7
1.1553959412427621e-7
1.2179385417539475e-7
5.878861195892092e-8
2.3240054971115607e-8
2.5585493611755208e-8
1.6154120037470116e-8
6.702584734413256e-9
6.344276440278449e-10
4.522229277164699e-9
6.011848424999377e-9
2.0817707724056446e-9
4.65555526260107e-10
1.6436305077673608e-9
4.654713390178319e-10
2.226530458457775e-9
5.0633898530327665e-9
4.475820484145135e-9
3.6956663006111855e-9
3.2399865383728054e-9
1.1209204575269606e-9
1.3883294952512324e-9
3.860566083123515e-9
6.761654833290073e-9
8.064002789948322e-9
6.89220324267958e-9
4.892836725731416e-9
2.693355934551811e-9
2.314570404347362e-10
3.072523446560771e-9
9.001898572742025e-8
8.950205694421506e-8
2.9718149917685725e-7
2.7786084338113313e-7
2.0781183967725936e-7
1.5594421071426027e-7
1.0957925354406552e-7
7.044112791287613e-8
3.783708544120802e-8
1.3110108151470377e-8
7.571226784544898e-10
2.3146098738767604e-8
5.0196525084836676e-8
4.9898352187662275e-8
2.9344561664983453e-8
5.06483276733203e-9
1.4829066515485979e-8
1.0659401892719086e-8
8.898803014657648e-9
7.890445252354856e-9
2.8508221724767056e-9
4.658190360909046e-9
1.263084560533265e-8
2.0910751826057974e-8
2.1923254470822697e-8
1.8639817618316166e-8
1.3996765711909542e-8
7.596319539996411e-9
4.650794121290938e-9
4.2009834360284674e-8
3.593305282645081e-8
1.289402757947177e-7
1.4643371524032958e-7
1.9110102594330112e-7
9.421573365247227e-8
2.0969422059137137e-8
2.7162537415462776e-8
1.647034651569337e-8
7.394241470699573e-9
4.4149215734096366e-10
3.833299167487522e-9
5.298614879537575e-9
1.5298444490174368e-9
7.569898782289147e-10
1.793708308896412e-10
2.2728647417182092e-11
1.2358954342515526e-9
3.747293825024411e-9
4.360062370152424e-9
3.577322452215913e-9
3.2244386371927804e-9
1.9778553771759666e-9
3.5723660866282764e-10
2.4518580946472614e-9
4.639729906520886e-9
5.604777283984968e-9
5.056707718056065e-9
3.911024219094574e-9
2.5133557287831535e-9
8.87422421762795e-10
1.2465410765116604e-9
4.727552203041887e-9
8.958076309107014e-8
2.2876327924328675e-8
4.204620241491625e-7
2.7031031616129913e-7
1.7558902235078644e-7
1.1906421310370042e-7
7.644732192891394e-8
4.4253209987144e-8
1.8444160678124355e-8
1.0254093533051636e-9
4.125183378162072e-9
1.0200794288124377e-8
3.450031280015038e-8
4.5483894892582374e-8
3.063920093909716e-8
1.2396617846083128e-8
1.2447887818927546e-8
9.480043208710912e-9
7.468736922373088e-9
6.665946375404989e-9
3.8400864644228645e-9
2.1492703655251987e-9
8.159461185235622e-9
1.580990183778876e-8
2.054123823901623e-8
1.8247738267233818e-8
1.3873621920279078e-8
8.398987981992056e-9
5.3963443459973616e-11
2.011654388655213e-8
9.48972161260384e-8
1.5766220935325185e-7
8.675548558489615e-8
9.1740709918785e-8
1.4463671015210198e-8
3.151628353656933e-8
2.463063785803586e-8
1.4589460860458717e-8
6.014767401705362e-9
2.753867032828239e-10
3.475118095604342e-9
4.563502039872531e-9
1.2408659606810245e-9
5.92159182826096e-10
4.0098539893268566e-10
8.042785752988409e-12
1.8381041409903758e-9
4.1569529878178004e-9
3.7975114690113295e-9
3.139229117080254e-9
2.753424663059936e-9
9.83232499943588e-10
1.0950001465258084e-9
3.1260209202416227e-9
5.480452997166791e-9
6.505913387576397e-9
5.553977411039737e-9
3.941543465540103e-9
2.1746772200675254e-9
2.2181831840784653e-10
2.3300232968728073e-9
7.930885284689158e-8
7.288488428871826e-8
2.7129585393557795e-7
2.510611847882504e-7
1.8755060154975495e-7
1.4089816292761506e-7
9.924720572001722e-8
6.386694186384815e-8
3.410412453384779e-8
1.1385804724200642e-8
1.1735411108258857e-11
2.0591812021063668e-8
4.5291823172746466e-8
4.499479575799599e-8
2.657555829068744e-8
5.496174529282357e-9
1.3538069320849005e-8
9.67908218453275e-9
8.069298728251588e-9
7.156516365863123e-9
2.6152708021901067e-9
4.219801918791892e-9
1.1486827609319584e-8
1.915628817552693e-8
2.0179809310564903e-8
1.71566849726141e-8
1.2883165607295005e-8
6.9828332165725885e-9
4.445257261107654e-9
3.984050680800471e-8
3.225979267827289e-8
1.144422731080272e-7
1.3885907964688915e-7
1.2103715091524183e-7
3.489199091817896e-8
3.517592284020138e-8
2.4828895135515957e-8
1.3496636582641759e-8
5.652872622353031e-9
1.7454507179090147e-10
2.9649832970505263e-9
3.912838363138455e-9
1.2806614872851614e-9
1.7028394897156523e-10
7.52577762089591e-11
5.450903597300289e-11
8.443095617617264e-10
2.6087605294888132e-9
3.370714642705146e-9
2.814685113663067e-9
2.5324913679552897e-9
1.6037852453241147e-9
1.318888453886528e-10
1.6572687010561827e-9
3.2146952297608854e-9
3.895116428158755e-9
3.5201447348311806e-9
2.7213148848262575e-9
1.7521228978821044e-9
6.567028642835062e-10
6.962888010512867e-10
2.6925687102741014e-9
7.589717563886246e-8
1.006265118915918e-8
3.7349176335421534e-7
2.3831879783633813e-7
1.5510374846585552e-7
1.0570004466494379e-7
6.823390830942504e-8
3.954799361990359e-8
1.620968090695414e-8
3.0165863546587954e-10
4.466301215393601e-9
8.70322601121926e-9
3.0662552672835074e-8
4.051424360347606e-8
2.7209336231680895e-8
1.1575409531859782e-8
1.1284801161124936e-8
8.513640413488542e-9
6.695306310385215e-9
5.971071495132269e-9
3.4619771771145586e-9
1.9222468816892528e-9
7.333800072723631e-9
1.4265278190240706e-8
1.8705599859496786e-8
1.664660165416566e-8
1.2654411441788667e-8
7.6569342050577e-9
2.139944655553342e-11
1.8959700541485038e-8
8.301440383898477e-8
1.4375220584959568e-7
4.956835619768231e-8
4.854813696036877e-8
3.02919230754559e-8
3.3446154196046533e-8
2.1573268121074866e-8
1.1935359849730437e-8
4.742965273636565e-9
1.6423755217114946e-10
2.507174962215762e-9
3.184068193949273e-9
7.994716307397645e-10
6.538778896919143e-10
1.5903591046154965e-10
2.1310366012571678e-10
1.28843237069942e-9
3.004188073322647e-9
2.940996380247685e-9
2.4374608578526835e-9
2.14124944072641e-9
8.209811107235266e-10
7.133602616073624e-10
2.1848503465318745e-9
3.857671343449722e-9
4.561436653060938e-9
3.889496143499541e-9
2.7576751634414364e-9
1.527133738467555e-9
1.999182358008114e-10
1.4505979187540983e-9
6.584693263509596e-8
5.185807086773332e-8
2.380348568359699e-7
2.1700483682285732e-7
1.6202843623633905e-7
1.2208757026172442e-7
8.640355242962828e-8
5.5748609036424114e-8
2.9559560592212432e-8
9.359921779106054e-9
8.03595549690569e-10
1.7543871113186786e-8
3.9333330576278904e-8
3.8980772296545206e-8
2.3083653822801663e-8
5.86679504185946e-9
1.1937709708094721e-8
8.461265300045034e-9
7.043296976068155e-9
6.247676772916421e-9
2.3104918392803635e-9
3.6922953216898266e-9
1.0087236152505475e-8
1.6975243037790282e-8
1.7996914960409146e-8
1.530011686458527e-8
1.1489089090105219e-8
6.212279898230845e-9
4.20232342862302e-9
3.7153760048107315e-8
2.776604167244532e-8
9.650538554118758e-8
1.2954077260794713e-7
2.537500349431122e-8
4.187560163923319e-8
3.65651549664131e-8
1.9181144300061406e-8
8.979958504889202e-9
3.090128537280331e-9
4.684436157970246e-10
2.2020153245785527e-9
2.5787681028754655e-9
1.4023784367492424e-9
1.3819669300077725e-9
1.0474408122672718e-9
3.93264607737018e-10
2.0278075108197478e-10
1.1794074837483062e-9
2.0530052749348375e-9
1.8533062112743666e-9
1.6601720739306382e-9
1.1456217398245572e-9
1.6960216787989927e-10
6.367495452534455e-10
1.4127014486179836e-9
1.762810002457825e-9
1.6076047741276359e-9
1.239355504993591e-9
7.965668927595007e-10
3.279415363717692e-10
1.816018232644844e-10
7.992158680699837e-10
5.8647699453278416e-8
5.8439019695528956e-9
3.126451012149767e-7
1.9770886457529127e-7
1.2943532596919387e-7
8.909039614071302e-8
5.808115649101629e-8
3.3788009498380896e-8
1.3558316597958103e-8
4.518124353226023e-10
4.752898363160242e-9
6.9709709459531535e-9
2.606163664725862e-8
3.4481634210531865e-8
2.2976833821610187e-8
1.0351474446180734e-8
9.868995969876968e-9
7.312762236922873e-9
5.738615816632955e-9
5.113427561305995e-9
2.9844130389644943e-9
1.655438897836038e-9
6.3304739639993014e-9
1.236644804839044e-8
1.6409700013815216e-8
1.4639284609076723e-8
1.11264729456815e-8
6.72554215182983e-9
1.2435766633566827e-10
1.7558975647174177e-8
6.828784399278268e-8
1.2636435710824412e-7
4.7231292041975e-10
2.0725013218619584e-8
4.809474253557242e-8
2.8388060472538127e-8
1.5759131739389838e-8
7.777655734015951e-9
2.619102354766145e-9
4.774750832793966e-10
1.748638976614422e-9
2.0013153398778897e-9
9.757621827041694e-10
6.865827084419591e-10
4.3047788611001536e-10
5.646894095178933e-11
5.040977775351727e-10
1.515999444765969e-9
1.8390569318474651e-9
1.5507698869534387e-9
1.3692635503999856e-9
6.350494276867928e-10
2.1033269935270265e-10
9.688602318429399e-10
1.7934669675886971e-9
2.1344203746557476e-9
1.8203326657544545e-9
1.2840739150560815e-9
7.122919360793558e-10
1.316359391070822e-10
5.131520257083088e-10
4.8859578066199165e-8
2.498814246890851e-8
1.944083847917186e-7
1.732822283273086e-7
1.2974408082074983e-7
9.856415624666002e-8
7.046988809072404e-8
4.577034338867981e-8
2.4090524751209074e-8
7.057560768674845e-9
1.6109458645480688e-9
1.3986697865062364e-8
3.219054447599757e-8
3.168988732071623e-8
1.8715532661986295e-8
5.977397295482148e-9
9.95607336298705e-9
6.949730630592603e-9
5.77763433411294e-9
5.125168394679579e-9
1.9121012615073144e-9
3.0666000733379586e-9
8.388004694300875e-9
1.4269192413864517e-8
1.525847449281915e-8
1.2971486477060892e-8
9.740428410226221e-9
5.240825089126165e-9
3.9305102689276584e-9
3.375002681634829e-8
2.231724683848361e-8
7.43813166084649e-8
1.1820046607225684e-7
1.181631056371952e-7
7.139751476134098e-8
2.5136777622941663e-8
9.348339557559338e-9
2.3923494270326873e-9
6.141124361892909e-10
1.694882452691534e-9
1.6892316058921943e-9
1.4325767530823018e-9
2.113674690565597e-9
4.3150561129061796e-9
3.6959216548969228e-9
1.7357045279871085e-9
8.307471053085227e-10
5.660102891586113e-10
5.280968468292212e-10
3.231076246625514e-10
4.2199927968969104e-10
5.91805366763039e-10
5.660257079071427e-10
7.026750987826124e-10
9.06137831730238e-10
9.213707804737757e-10
7.948687469306969e-10
3.9396322142699867e-10
5.712208780987453e-10
5.191917857811915e-10
4.986858242369584e-10
5.09819141534873e-10
3.567140517490605e-8
2.4936495984434223e-8
2.312876817934786e-7
1.4564504300763735e-7
9.724760975853359e-8
6.850806644965949e-8
4.559018119286427e-8
2.6798886523622276e-8
1.0494018349150852e-8
1.1204138592316773e-9
4.849761184404393e-9
5.0529273268734055e-9
2.0657064002013296e-8
2.7279396942734832e-8
1.7847499568976374e-8
8.526688862585348e-9
8.171590103832905e-9
5.820972408306822e-9
4.558256500721036e-9
4.0586813417855674e-9
2.3792545824220222e-9
1.3497676812064613e-9
5.123136106383083e-9
1.0046597569526391e-8
1.3535419772226354e-8
1.2116413194639522e-8
9.20706162516199e-9
5.552774657909002e-9
2.7285919298843635e-10
1.592477400509627e-8
5.0073461237391736e-8
1.0442696344609858e-7
7.579072747668641e-8
8.825710901597944e-8
3.592808975116024e-8
1.5988920287754922e-8
6.450031361267092e-9
1.6001221891760703e-9
7.134389761309091e-10
1.4636043942076642e-9
1.3850823539896539e-9
1.1825531077850422e-9
2.0552810512637726e-9
3.904256457753753e-9
2.734639111899498e-9
1.196335000133075e-9
6.00974490728782e-10
4.689309303669253e-10
3.6339699047408175e-10
2.255693375173772e-10
3.4830368538998356e-10
4.251168096893408e-10
4.685069196015668e-10
6.436178417086372e-10
8.768460330751583e-10
9.215119756591986e-10
7.820996084613655e-10
4.384864321064146e-10
5.699413614554495e-10
5.124678570746935e-10
4.894337901437982e-10
2.5919345313726703e-8
1.0191318898889067e-8
1.3411753205347036e-7
1.1601928783229608e-7
8.866983555500645e-8
6.91919020794808e-8
5.0798325257665666e-8
3.3611647439934824e-8
1.7638896592012546e-8
4.601707938958297e-9
2.2194947905392926e-9
9.994997084912595e-9
2.3832932025880146e-8
2.306421601347428e-8
1.338994256646272e-8
5.402210378580608e-9
7.496194220976204e-9
5.0749523110681874e-9
4.221730206175018e-9
3.743791621132179e-9
1.3858412284334644e-9
2.339071179975814e-9
6.346456144667313e-9
1.0923071086622968e-8
1.1814370937000704e-8
1.0042982861615927e-8
7.54114067282726e-9
4.0087046291735136e-9
3.680182872716159e-9
2.4819610497558037e-8
1.58180241549207e-8
4.724797230305753e-8
1.0435317884464489e-7
2.346572851969547e-7
3.00831660901049e-8
1.6525024229364863e-9
5.634478410486843e-9
6.918289059282946e-9
5.881909865577515e-9
3.797233335060034e-9
1.6406000313955129e-9
6.639383608534151e-10
3.718367690529617e-9
9.163261686918257e-9
8.48881362048981e-9
4.462109046617201e-9
2.428521402913234e-9
1.6556606519672694e-9
8.849054370835389e-10
9.56823408937354e-10
8.879016460374542e-10
7.739170800491524e-11
1.1425072743221373e-9
2.4298500029576036e-9
3.8099065159731445e-9
4.229831257713701e-9
3.7433709770687195e-9
2.903116463616573e-9
1.763763542015402e-9
2.77121834995026e-10
7.230334254494909e-9
7.0711134220841605e-9
5.32959170878258e-9
3.4629686822459905e-8
1.1171425133559739e-7
7.757296783994425e-8
5.6959737430141344e-8
4.3202040634909776e-8
3.0370403256656395e-8
1.8452105770244036e-8
7.121719782533791e-9
1.4439701269414377e-9
4.4567436568085145e-9
3.1104300763436544e-9
1.4542513319970283e-8
1.8968238374206313e-8
1.1894474737837678e-8
5.9378513486790585e-9
6.1802408090686346e-9
3.9651058574307645e-9
3.1067274030404935e-9
2.7678416233669394e-9
1.6100584556221974e-9
1.0126664107553258e-9
3.6895793548883014e-9
7.237705407491425e-9
9.934423995756293e-9
8.934848692927076e-9
6.788087277233597e-9
4.068770389356294e-9
5.152754786716559e-10
1.4271245549025962e-8
2.7621850593114713e-8
7.495704166920847e-8
1.5466632563377952e-7
3.505591664958274e-8
5.305451410302152e-9
4.154741969964402e-9
7.19789281064921e-9
7.236004093826577e-9
5.724595687447211e-9
3.4671633838881865e-9
1.673734711699003e-9
9.40059685208036e-10
4.423117309921201e-9
9.566317799889763e-9
7.37310712682756e-9
3.6795609943601097e-9
2.0262122779857424e-9
8.809096326087798e-10
1.1233616004763878e-9
1.077265433520253e-9
8.594663500053562e-10
2.2348839574570359e-10
1.3860725673354176e-9
2.73368875859433e-9
4.255188479652841e-9
4.690755987315783e-9
3.954204973357209e-9
2.8205574472845303e-9
1.436370076533035e-9
6.889310760686785e-10
6.196453071489663e-9
9.187226815947577e-10
2.0087254144322934e-8
2.977872841068426e-8
3.686033217864368e-8
3.6021557653986844e-8
3.282418583395165e-8
2.6826590730800037e-8
1.9067595559557716e-8
1.0324467072193161e-8
2.3524665607758808e-9
2.1711132552272378e-9
5.874073110055e-9
1.4546013368438414e-8
1.3441422582163394e-8
7.36924987320272e-9
3.6171351845252737e-9
4.279684335998193e-9
2.74636801418221e-9
2.317672755791537e-9
2.0525422738514154e-9
6.836990841766131e-10
1.516871414218382e-9
3.929193947475053e-9
6.810115302428438e-9
7.46854423108928e-9
6.346703048796972e-9
4.76481202232958e-9
2.4225923017478106e-9
3.786206880587845e-9
1.1914640045841498e-8
8.372343218982507e-9
1.4718296955716656e-8
4.773578133727585e-8
3.486864663030106e-8
4.0111790612981354e-8
3.363564420387634e-8
2.687327262142648e-8
1.9755761796164514e-8
1.3267093023954473e-8
7.183653460980819e-9
2.3634176008504845e-9
5.26307082482851e-10
6.6431816950688806e-9
1.6619079381689957e-8
1.614056079619632e-8
9.117275012379342e-9
4.650317431766835e-9
5.156353861174289e-9
3.3846172623475337e-9
2.9524922349482186e-9
2.7095210564505417e-9
8.618585333146285e-10
1.948868610082173e-9
4.7387661222189234e-9
7.556963596953303e-9
8.38269207962398e-9
7.436912722667917e-9
5.769933040301396e-9
3.6051318956838126e-9
4.2875564582305284e-10
6.510710940004523e-9
2.6813970714043707e-8
2.7636630810787457e-8
7.768445106967429e-8
1.4402405951397694e-7
1.5741828249338337e-8
7.328488423568487e-9
1.281683233407013e-8
1.2248886031182043e-8
8.807258477201806e-9
3.799021769088681e-9
8.292216358368229e-10
2.8722402100041937e-9
1.580807293377069e-9
8.18314513066615e-9
1.014242729898958e-8
5.731088526656113e-9
2.848441765903473e-9
3.765355957151387e-10
1.6187641746082808e-9
1.329127490010019e-9
1.198825524597684e-9
6.301624607541458e-10
6.627695800711681e-10
2.0185492089146735e-9
3.881321939927661e-9
5.4233266386371886e-9
4.904072755345853e-9
3.725726789579371e-9
2.167341717637609e-9
1.166287746413066e-9
9.555559384391027e-9
4.274663861841883e-10
1.4702317633734297e-8
4.478360566932212e-8
4.3463908219478553e-8
3.8102954803043726e-8
3.271442099615368e-8
2.6174586647414927e-8
1.952386695282383e-8
1.3033594912001654e-8
6.964371040285797e-9
2.9683530931050957e-9
1.5421547075076525e-9
8.62274343529944e-9
1.8374346970373204e-8
1.4958637538697028e-8
7.91923812719125e-9
3.1441815472986976e-9
4.729890856404572e-9
3.3366563821424796e-9
2.9725985280926192e-9
2.444486952244409e-9
5.2326885538156676e-11
2.672303986454259e-9
5.564555846130361e-9
8.651159652387238e-9
9.422401388057107e-9
7.927335825946568e-9
5.658037128957256e-9
2.9984454441367415e-9
5.461014192343758e-10
7.242584749160688e-9
3.559173623529339e-8
8.947145903300279e-8
9.915964329453379e-8
9.30936326605167e-8
3.088558599030898e-8
1.029798883303527e-8
1.145918447587667e-9
2.5087518058737733e-9
2.8252662659408624e-9
1.3027538361214903e-9
2.865203970897171e-10
2.585209937981448e-9
5.649090491352867e-9
4.518729151017859e-9
2.08207703818067e-9
1.1031201937245288e-9
1.2064772923641362e-9
2.691328489480172e-10
5.181975396533154e-12
3.560667490351254e-12
2.5897962953590957e-10
6.220722178372803e-10
1.1232430179352771e-9
1.8074903750013157e-9
1.9630312027161563e-9
1.6595684576793781e-9
1.2285653490408659e-9
1.2427103626839505e-9
1.5766190811310577e-9
1.364629069890531e-9
1.2963836969888303e-9
2.5611095285082717e-8
3.5537126893397496e-8
2.617637120329751e-7
1.2714507989845665e-7
8.134660593411784e-8
5.568670746221096e-8
3.711931717883802e-8
2.3498934597837002e-8
1.2422921435698145e-8
4.293632593314989e-9
1.351848091976727e-9
1.1503962344588062e-8
2.759546523365377e-8
2.7433989197695504e-8
1.6137889844827677e-8
6.980215111491778e-9
1.0010676449803462e-8
6.497250834113082e-9
5.549844209490801e-9
5.072372070244133e-9
1.7509763261080367e-9
3.123273846287839e-9
7.854440249865819e-9
1.2380542890510508e-8
1.357395823817133e-8
1.2040996134603027e-8
9.347052057559088e-9
5.8807259247849915e-9
1.0522654682510449e-9
8.197161596448655e-9
3.4928310632207994e-8
7.309598096953431e-8
1.27004082542682e-7
2.4021137072751376e-8
8.028850486403687e-8
4.4950526039989396e-8
2.018867722376502e-8
7.828361370625429e-9
1.4033994181203272e-9
1.5739272113077886e-9
2.178862913734906e-9
1.7406087318392888e-9
1.693469913187657e-9
3.2165500448701886e-9
3.179150862221054e-9
1.4982340549380813e-9
5.815360180032558e-10
8.60967558753155e-11
4.5764050360909995e-10
7.616875394945069e-10
7.034320338550932e-10
6.141858568907118e-10
3.4808349359708055e-10
1.218041614288561e-10
5.5303065291743646e-11
2.1519939875771524e-10
2.341361271218151e-10
1.6806179412579274e-10
8.161365104576277e-11
6.192263586637536e-12
9.717676865587545e-11
3.3585200312711055e-8
6.253314797658053e-9
1.6913558065118146e-7
1.27676211965759e-7
9.34163248207672e-8
7.073859474943093e-8
5.1677404894910766e-8
3.626223321716658e-8
2.3465002740476612e-8
1.2620826243258514e-8
5.762867552875354e-9
3.3394044765206082e-9
1.545982891981012e-8
3.1225498751162526e-8
2.6023636457663844e-8
1.3990751267438327e-8
1.5313937465149177e-9
8.644832688667727e-9
6.179442961503572e-9
5.4696646613630985e-9
4.466711907035747e-9
8.374609574157488e-12
4.516069459362e-9
9.435777255629666e-9
1.4361404365690831e-8
1.5334201535570596e-8
1.2867869149558766e-8
9.192811386170775e-9
4.924712434516488e-9
5.524883372455369e-10
9.99840910996708e-9
8.103065714255453e-8
1.6371291160846172e-7
6.161477210052013e-8
7.922392422241785e-8
5.319497716322349e-9
3.9640283324965034e-8
2.6455333534675256e-8
1.2757515586807939e-8
2.065594105223494e-9
4.5453804344925076e-9
7.075478198923335e-9
3.5669329666714686e-9
2.819430216714582e-9
3.086684376512175e-9
1.88136161198987e-9
1.9538444656521636e-10
2.8608117482419967e-9
3.434018821929408e-9
2.795359283154936e-9
2.4739553847483642e-9
1.5412470097162722e-9
2.627080371601995e-10
2.022955905544099e-9
4.159259402872389e-9
5.05324317735595e-9
4.337678029072468e-9
3.2454878071231933e-9
1.9698769055590484e-9
3.9424727226832006e-10
1.9597609361357024e-9
6.421432203108305e-9
7.879619018731702e-8
1.5248669735759407e-8
4.776407708868176e-7
2.3198857801297192e-7
1.4294698115539735e-7
9.370203772310938e-8
6.027384243265768e-8
3.754983812662425e-8
2.0314477775666275e-8
8.053225799941692e-9
3.5802976938224616e-9
1.9224791869778582e-8
4.331959580104363e-8
4.317263286935888e-8
2.5606490412678517e-8
7.808074789352829e-9
1.5310241132668233e-8
1.047982249074874e-8
8.963689281404485e-9
8.158470458746224e-9
2.690864486652836e-9
4.8821441906872995e-9
1.2127015742931e-8
1.8606817873243148e-8
2.0068194599227775e-8
1.7788156797014405e-8
1.3819742973915142e-8
8.719599575909385e-9
1.7716873950822168e-9
1.0739525472829656e-8
4.407053179040996e-8
1.3269266402002718e-7
1.8216737481216065e-7
2.1639419517757886e-7
1.6556445687620746e-7
7.714742376837916e-8
2.407756963252691e-8
2.2052214340473992e-8
8.53033193332619e-9
3.835933082830194e-9
1.1806328937414263e-8
1.5328762479812114e-8
7.7899045629797e-9
6.495749504662692e-9
7.510999766263533e-9
4.832562129735826e-9
1.17378836456801e-9
2.678894108895084e-9
4.249468583674492e-9
3.4440875943337056e-9
2.952688185558152e-9
2.2012611343357344e-9
1.0839099562654472e-10
1.9545069519233264e-9
4.526206503600754e-9
7.203919405902923e-9
6.845687518051406e-9
5.183305811471333e-9
3.2556686210267332e-9
9.567703101099595e-10
2.4736165643090216e-9
7.574095552052029e-8
4.29117442519018e-8
2.816302910850507e-7
2.2307949271579524e-7
1.6171431833216135e-7
1.1970402514153532e-7
8.519652360411772e-8
5.8737211479555634e-8
3.8138920484250644e-8
2.139013401724817e-8
1.0774462737881467e-8
6.824889418825877e-9
2.617830207088373e-8
4.9286573159967826e-8
4.0914824725334155e-8
2.1399441344254946e-8
4.403262463328768e-9
1.3534785629354196e-8
9.886183225122725e-9
8.804797566574922e-9
7.031683539997632e-9
1.9389787399043288e-10
7.236417685745021e-9
1.4822086411781285e-8
2.1790998710294456e-8
2.2721769173296253e-8
1.902084749343396e-8
1.3609314204486564e-8
7.330665412115445e-9
6.02059559990202e-10
1.3686176132973104e-8
1.4065410255308698e-7
2.5582991148961027e-7
2.1937418816943677e-7
2.577046465905862e-7
2.0208799784239938e-7
1.7551088723888706e-7
8.710585433948481e-8
6.283719076870579e-9
1.204612897658832e-8
2.6159052291168432e-8
3.657134201589119e-8
2.981795819092089e-8
4.302484758614372e-8
3.440775755212281e-8
1.4243976929528843e-8
1.367036379514438e-9
7.528075777955869e-9
7.73489290765083e-9
6.143747927977468e-9
5.404982152888663e-9
3.265914730673118e-9
1.0572774709610995e-9
5.413924677750389e-9
1.1044168724152872e-8
1.4030956482666928e-8
1.2078754662065927e-8
9.047316327105264e-9
5.3586388632392425e-9
2.5174139754891005e-11
1.1261224604390772e-8
3.369704841389569e-8
1.3870067211938304e-7
2.0478624100530076e-8
7.133713527872025e-7
3.580251830760443e-7
2.206644998418577e-7
1.4298032371362018e-7
9.086214741208787e-8
5.674394577278544e-8
3.2003109261815545e-8
1.4552508099456339e-8
7.822447984598533e-9
3.125309594402229e-8
6.546442862831268e-8
6.407535745547272e-8
3.7014927117125636e-8
5.225605301530145e-9
2.2131972249900283e-8
1.5651503811979184e-8
1.3521837226954836e-8
1.221581481876792e-8
3.5359639704806783e-9
7.593839608616258e-9
1.807980868123498e-8
2.6651140773698118e-8
2.8206147217618456e-8
2.4983230883524258e-8
1.9432344889937322e-8
1.2278924154297518e-8
2.6438137500415085e-9
1.4057406785304265e-8
5.594886148839678e-8
2.1157698987663916e-7
2.5313937534618847e-7
4.855685584007968e-7
3.633660678432234e-7
2.5698731019593064e-7
2.157612087719523e-7
9.52502629818371e-8
1.5248676517914645e-8
2.6739750973373258e-8
4.559361860165315e-8
6.632609062901215e-8
4.677452784667215e-8
6.739288091132882e-8
6.046915095975948e-8
2.5225176581583938e-8
6.17477875274479e-9
5.39423347921699e-9
8.361230894051386e-9
6.580384279905495e-9
5.596929039979134e-9
4.191327466789503e-9
7.802843162403871e-11
4.098666853637164e-9
9.388128141033708e-9
1.567430054284815e-8
1.545577693467219e-8
1.1709158522449174e-8
7.318566142261882e-9
1.7499314403862344e-9
8.030857325354532e-9
1.262280347773726e-7
1.0428351806737904e-7
4.0146855365691275e-7
3.334498534952025e-7
2.4485169615644157e-7
1.8154537828050314e-7
1.2863219653300568e-7
8.865110254158067e-8
5.8617468194908937e-8
3.4687392479231625e-8
1.9108548074920495e-8
1.2769295964739607e-8
4.274118731617435e-8
7.406383042495099e-8
5.9589080019548294e-8
2.9084963624742736e-8
1.3546303666016205e-8
1.982892276774402e-8
1.4796957528896345e-8
1.3343444261984357e-8
1.0219743715935266e-8
9.624510408749786e-10
1.1377728511486414e-8
2.2432868225407836e-8
3.1440215091303575e-8
3.196566619389583e-8
2.6712972762474287e-8
1.9156922586209247e-8
1.0361732105563734e-8
6.708524242201643e-10
1.8346235115217938e-8
2.2005718801231085e-7
3.7712339556502006e-7
4.20594381402244e-7
4.668658545546355e-7
3.605452986348269e-7
2.906861590538481e-7
2.2885107765892133e-7
1.9564760477836875e-7
2.3316230798123945e-7
2.0969503556417598e-7
1.8491798095557812e-7
1.085172260504167e-7
1.35173584461247e-7
1.1876877440674363e-7
4.304018563661014e-8
7.1635982235280646e-9
1.2251353304808437e-8
1.2883069908015444e-8
1.0103161046156435e-8
8.808417552446326e-9
5.568062625829887e-9
1.5651195518534776e-9
8.810827643169132e-9
1.8529201677915402e-8
2.5531101550175545e-8
2.224028289062093e-8
1.664419458224298e-8
9.839651091777938e-9
6.463246162329588e-10
2.5303168379333123e-8
4.820257475399744e-8
2.1032164160476778e-7
6.793085817642648e-8
9.772716257561055e-7
5.089951387188416e-7
3.174264790983384e-7
2.0618680219808362e-7
1.3108595984575358e-7
8.293548064216346e-8
4.917343901064561e-8
2.5185279911431376e-8
1.500475304314993e-8
4.994160664893239e-8
9.631786537095108e-8
9.051164213341473e-8
4.912852140496092e-8
1.9225971974867952e-9
3.104302597819594e-8
2.2472541828195154e-8
1.9735056690518298e-8
1.7554516980103493e-8
3.94361762066056e-9
1.1899049601201733e-8
2.647654859490979e-8
3.7031192367149076e-8
3.843974204199282e-8
3.4040475324047576e-8
2.6520198544341223e-8
1.6774387903160036e-8
3.729627650228935e-9
1.8239936580688016e-8
7.05264460602205e-8
3.1782669196240375e-7
3.4675345387802587e-7
8.322713912273666e-7
6.031752535521489e-7
4.111504554348964e-7
3.005193880910518e-7
2.1884532580380204e-7
2.0676053892423674e-7
2.695315704455078e-7
2.3462285692367665e-7
2.146814345186748e-7
9.740729650820363e-8
1.0565999151717676e-7
1.5011243382280044e-7
6.740830810184945e-8
1.7031297996813566e-8
7.062683023927962e-9
1.3155478129301463e-8
1.0297263043949844e-8
8.634361512867581e-9
6.638838134881482e-9
4.1856742760508446e-10
6.115895722816205e-9
1.4302509100016307e-8
2.538358699949034e-8
2.6854858999326552e-8
2.0378194311482812e-8
1.274068252744201e-8
2.9147122757221387e-9
1.5585469693568846e-8
1.8719486760349522e-7
1.7988273958323256e-7
5.308860660108643e-7
4.607080858462477e-7
3.44910300692311e-7
2.586748049476951e-7
1.8446033643608949e-7
1.2832602501225632e-7
8.714254129077693e-8
5.4697763688904355e-8
3.2596313196698865e-8
2.2527208758017743e-8
6.82186467412296e-8
1.0741796756689738e-7
8.119612300705214e-8
3.557857179421745e-8
2.6444985868227308e-8
2.801916093159086e-8
2.143669788426955e-8
1.9657570410610092e-8
1.395851547754366e-8
2.9044127454476325e-9
1.7885344247541764e-8
3.327722171379712e-8
4.3905694068153745e-8
4.357849901914659e-8
3.640350329592668e-8
2.6193862953073914e-8
1.4232489036631123e-8
7.221771210306627e-10
2.41166855413152e-8
3.28010610466549e-7
5.41570420035925e-7
6.923267542048729e-7
7.463068555137816e-7
5.654146171454192e-7
4.3482011387024325e-7
3.0660291876225517e-7
1.981537257793634e-7
1.2927554600394261e-7
1.0761915673280489e-7
1.0708410798451468e-7
7.414431707243213e-8
1.3378272940234785e-7
1.8410699193267456e-7
8.665653020260652e-8
1.9413732020410025e-8
1.5850362855890013e-8
1.8980543351737462e-8
1.4721074135211995e-8
1.2649267713374628e-8
8.557193901860212e-9
1.5083955129142817e-9
1.1825073749973502e-8
2.5865777753662682e-8
3.993529596582968e-8
3.5908944896822804e-8
2.682613610961532e-8
1.5966113168781008e-8
1.076395067731803e-9
4.3510937780029764e-8
6.502418210854087e-8
2.9478401586185206e-7
1.290782539081271e-7
1.2671667897262903e-6
6.882022371530345e-7
4.3680984530984357e-7
2.8683919028729083e-7
1.8400572973080198e-7
1.1880880909111677e-7
7.438801429201727e-8
4.2220130412368255e-8
2.670725437802375e-8
7.918386208691819e-8
1.3896757267468055e-7
1.2185666441532474e-7
5.99616248827308e-8
1.5068964621986354e-8
4.2711904145605164e-8
3.165055951248322e-8
2.842894181526758e-8
2.445558951662764e-8
3.1495655213603587e-9
1.892385221592879e-8
3.836156904666199e-8
5.039515749349458e-8
5.140003242401009e-8
4.5553994211028005e-8
3.5570288670298463e-8
2.25247881050461e-8
5.129866402766556e-9
2.341234218133584e-8
8.780687317528733e-8
4.6439866362972794e-7
4.7305511792693404e-7
1.2980574983550829e-6
9.226591265232708e-7
6.127084757184042e-7
4.207101049280464e-7
2.6459129767044543e-7
1.603294469058532e-7
1.2012736490250643e-7
1.3710513266998396e-7
1.4051358887466027e-7
6.45754338049847e-8
9.531100908129255e-8
1.8646697073135466e-7
1.2617001336381946e-7
3.6324362390357156e-8
5.883428473814604e-9
1.848033728947019e-8
1.4641803384134421e-8
1.2027750854001591e-8
9.535473405133193e-9
1.3691252264441088e-9
7.70073150639724e-9
1.8691779739504386e-8
3.522709471574037e-8
4.219498076620816e-8
3.226122746156917e-8
2.021682330285344e-8
4.848722404069149e-9
2.5097799097967092e-8
2.604698214753051e-7
2.729722876431615e-7
6.648770802355599e-7
6.044354215778341e-7
4.6368281828426546e-7
3.5397401890444384e-7
2.559764251696843e-7
1.8103183284118646e-7
1.2701959588904072e-7
8.491923153918442e-8
5.4502428402992446e-8
3.876061436900585e-8
1.071345333331088e-7
1.5133195799541276e-7
1.0336111777301912e-7
3.913207926845468e-8
4.4982774428614865e-8
3.876134215160822e-8
3.065839473935025e-8
2.8634486753905102e-8
1.764078390195127e-8
7.2539955431873895e-9
2.8392090614404688e-8
4.8630885933679726e-8
5.99140404355526e-8
5.830507936851256e-8
4.8787993112236234e-8
3.52768726731872e-8
1.929400220774022e-8
6.560131040735901e-10
3.1132544173354575e-8
4.788899893850446e-7
7.71690511391396e-7
1.0696005892725225e-6
1.1368308508071186e-6
8.483937769154508e-7
6.353258957416196e-7
4.2746690705889463e-7
2.5050043406750653e-7
1.267725132311462e-7
7.372828594644535e-8
8.153018490947644e-8
6.502427787999386e-8
1.435536125038054e-7
2.3905043618792713e-7
1.4564266374498459e-7
4.180609421480733e-8
1.5548976670522717e-8
2.5896673238039322e-8
2.0016551819965608e-8
1.6816458271792442e-8
1.2238161197272055e-8
4.967793199914662e-10
1.3891284211792235e-8
3.179040822178254e-8
5.59413265109306e-8
5.498144731733775e-8
4.0988881081275295e-8
2.4686340305722314e-8
7.436551843851745e-10
6.57230777993228e-8
8.340116967492754e-8
3.928787395887018e-7
2.0782440362676476e-7
1.568645385473236e-6
8.973072358797843e-7
5.829210349572798e-7
3.8969178203502296e-7
2.540601846700607e-7
1.6840065136046591e-7
1.1168251895600362e-7
6.961273622822049e-8
4.5991147583693106e-8
1.252661563772864e-7
1.9734917260888857e-7
1.5510614828620734e-7
6.688285766687938e-8
3.7062276050024826e-8
5.7985907645852525e-8
4.4341484099701014e-8
4.097680418519514e-8
3.2721616565309144e-8
5.126950391931215e-10
3.0609326190039416e-8
5.499008696608024e-8
6.761194050142675e-8
6.80362295699805e-8
6.043970558692879e-8
4.73460835330534e-8
3.0046399301629096e-8
7.047401747717329e-9
2.9666660282803765e-8
1.0761199519085585e-7
6.731965378985018e-7
6.486618597368095e-7
1.939352716121073e-6
1.3665173208536185e-6
8.906155515220046e-7
5.914273938206149e-7
3.497277451457759e-7
1.797220356686591e-7
8.514735340943532e-8
8.26685166745616e-8
1.2672352686475538e-7
5.295207869499914e-8
9.291907400016912e-8
2.1623271206952054e-7
1.9734654715315398e-7
6.872193552070043e-8
1.4138547219647142e-9
2.352319609938607e-8
1.9613104715495684e-8
1.5684548157498202e-8
1.2744460229918093e-8
3.228599915592678e-9
8.427590681433185e-9
2.173529346043907e-8
4.2983244763596066e-8
6.238750616355062e-8
4.939224838133724e-8
3.104449045321533e-8
8.302860003001718e-9
3.6469464267946706e-8
3.483771130555461e-7
3.881137223503101e-7
7.899095804217167e-7
7.600128936798501e-7
6.017452866707143e-7
4.706720285887539e-7
3.476624183529976e-7
2.515311145617753e-7
1.8322742450488059e-7
1.3104970090284114e-7
9.098967633957678e-8
6.721796834742489e-8
1.6535381962196252e-7
2.065729487363289e-7
1.214170105214904e-7
3.7875824987824915e-8
7.122202461462237e-8
5.297297592225297e-8
4.391808283274315e-8
4.1473960759361926e-8
1.9101949642620857e-8
1.6555928769033074e-8
4.5529457702255026e-8
6.978743140869086e-8
8.047753843012401e-8
7.733929605461666e-8
6.502172871415016e-8
4.7360356500304903e-8
2.6189926040728303e-8
1.9535558743537352e-10
3.941568217094936e-8
6.976789536984139e-7
1.1073274769037864e-6
1.6040523508588768e-6
1.703997337821129e-6
1.257024260123658e-6
9.239234926330535e-7
6.005699112830683e-7
3.225233163445581e-7
1.2039670732951219e-7
3.1309024057907275e-8
5.8674546394835927e-8
4.840210929002189e-8
1.4753137403615444e-7
2.934436172673602e-7
2.2322150738938777e-7
8.01377116518326e-8
5.8529195389768195e-9
3.266482482303168e-8
2.594839927823253e-8
2.1102913803120442e-8
1.6358086010406807e-8
1.9519970370942948e-9
1.430177038498058e-8
3.468878807808768e-8
6.757623697881378e-8
8.274761688064634e-8
6.195932926500276e-8
3.786447219175744e-8
1.6083934395182838e-9
9.065732859180022e-8
1.0255275243950788e-7
5.049268438751902e-7
3.1040788773558157e-7
1.8468275393440778e-6
1.1335232970984603e-6
7.599375433629262e-7
5.213354478433897e-7
3.480190131742019e-7
2.3805184608149115e-7
1.675941991367696e-7
1.146753519642006e-7
7.95486478853669e-8
1.9727770560243814e-7
2.750858389584577e-7
1.8265889756647178e-7
6.696323813226592e-8
7.277871229024511e-8
7.796895621238938e-8
6.256191408227062e-8
5.960575270818352e-8
3.995697306470361e-8
1.0617526286122903e-8
4.998215976623328e-8
7.765240275307133e-8
9.002100123838294e-8
8.991195322233105e-8
8.02425042853057e-8
6.31676520531989e-8
4.0276162217506105e-8
9.947157731288173e-9
3.692579439827505e-8
1.2940042165619237e-7
9.838696523142702e-7
9.03679011620344e-7
2.8392655637434787e-6
2.00923039519968e-6
1.2908554733953384e-6
8.370215282399944e-7
4.7064142921091897e-7
2.0326010434987735e-7
3.6160443489566256e-8
2.1055872674126926e-8
1.2791088748585307e-7
3.562394495213796e-8
8.040932967231762e-8
2.3632817477315086e-7
2.7895988980199327e-7
1.2208022212025708e-7
2.0211446057288764e-8
2.5456617240278416e-8
2.5029319359691857e-8
1.944628287153516e-8
1.592264118704435e-8
6.2584696303100744e-9
7.765478984103057e-9
2.248853498311965e-8
4.593133606687978e-8
8.122675439246665e-8
7.615226878260867e-8
4.8042580381609e-8
1.4956713897284372e-8
4.8853991249102506e-8
4.548106464408338e-7
5.323641677831609e-7
8.791220573759052e-7
9.143894046839127e-7
7.562649944678138e-7
6.117631600686195e-7
4.656974385087493e-7
3.470164558788291e-7
2.6335161620324796e-7
2.0205593121512732e-7
1.5356858112323846e-7
1.2077932235482573e-7
2.4950551197225436e-7
2.6658685829192894e-7
1.2868462384635934e-7
2.999016137703405e-8
1.0492547365099911e-7
7.19665723385341e-8
6.376002415310874e-8
5.836305098698012e-8
1.2306462539371934e-8
3.593538169018943e-8
7.262176602842281e-8
9.78352844919724e-8
1.0730945031089815e-7
1.0280425617108304e-7
8.723910046529491e-8
6.428378172057438e-8
3.62633186002272e-8
1.4365769535516946e-9
4.8587458100259946e-8
1.0309863997214468e-6
1.6257985145038343e-6
2.3710256067762042e-6
2.565527244566236e-6
1.8813766779939905e-6
1.3652163778087618e-6
8.57746142294719e-7
4.041763806361163e-7
5.1297465125017793e-8
1.1012786890076967e-7
2.3052633533870282e-8
5.410378179251987e-9
1.256642210721427e-7
3.3053414024981195e-7
3.202475345801377e-7
1.4378687613685688e-7
2.1733389701514978e-8
3.4995013275101304e-8
3.2231789561074686e-8
2.5207017733384274e-8
2.0233950506707892e-8
6.254900980829414e-9
1.2304703793562748e-8
3.309860880251848e-8
6.782269904679928e-8
1.1672115220618025e-7
9.664252953990522e-8
5.983192152367806e-8
9.042115826950949e-9
1.137739616544024e-7
1.2177662220833312e-7
6.31221843823189e-7
4.4758468852834527e-7
2.030480301588819e-6
1.3822152350420179e-6
9.702570718167529e-7
6.909910230198526e-7
4.7682802171450155e-7
3.3824787532309756e-7
2.5275283778994473e-7
1.9083365741514162e-7
1.431941870094979e-7
3.0569472689703534e-7
3.6632269722116136e-7
1.9118917069727042e-7
5.7376009445843915e-8
1.3006174022075767e-7
1.041743338877767e-7
9.003769177975669e-8
8.670335336903704e-8
3.63788818680695e-8
3.437901401939814e-8
8.053404970377546e-8
1.0785561594292147e-7
1.200134761651923e-7
1.1987070238786608e-7
1.0786680566863851e-7
8.56153479462148e-8
5.51687076453918e-8
1.5025553123098092e-8
4.4548744187434516e-8
1.5200158499639017e-7
1.4747652865759959e-6
1.299369656839342e-6
4.118469132623479e-6
2.9918737247419908e-6
1.9048049996693343e-6
1.2123466061057054e-6
6.4081481260896e-7
1.917944304004778e-7
1.3753165697132118e-7
1.8477009727922638e-7
8.600039308373206e-8
1.3373759659636692e-8
3.571353783475705e-8
2.24100630127985e-7
3.592771063073617e-7
2.0805472829287203e-7
5.911961417100528e-8
1.634549208926887e-8
2.9760938259538668e-8
2.3068256001152895e-8
1.84950652677744e-8
1.0307635283317774e-8
5.113674734490892e-9
2.014322925154922e-8
4.2089967516132136e-8
8.089015650329029e-8
1.1978926177414482e-7
7.886292664088683e-8
2.9230283010203963e-8
5.916031569518586e-8
5.894463151393845e-7
7.17557931248955e-7
8.849402606587315e-7
1.0365018883772975e-6
9.148654661922578e-7
7.774633892957853e-7
6.182655763992199e-7
4.787140529530207e-7
3.7894131797454247e-7
3.099193236905546e-7
2.582730732108175e-7
2.2094795006129083e-7
3.6397017016858225e-7
2.967506956694555e-7
1.1876601783656009e-7
1.2764467336449233e-8
1.3474477073312226e-7
9.755178370032882e-8
9.393770200658447e-8
6.757398035593958e-8
1.6699374040201494e-8
7.390086425992473e-8
1.11644072179542e-7
1.3431676301063499e-7
1.4367345712808148e-7
1.3886832239182182e-7
1.1990149897707367e-7
9.01398260990523e-8
5.278977123716057e-8
6.587934622546212e-9
5.688680515195156e-8
1.5731109588362074e-6
2.4957699799508592e-6
3.4656069638298973e-6
3.950467143986616e-6
2.9209642575012084e-6
2.1183124073912546e-6
1.2821665998193331e-6
4.363778778098596e-7
3.7502872510720644e-7
7.780527499493978e-7
3.941766060963755e-7
1.6795210829655054e-7
2.999070546713698e-8
3.0383721621112594e-7
4.184587113468413e-7
2.475821429386594e-7
7.81421308535962e-8
1.8440948778667544e-8
3.687988483802184e-8
2.8720922299385044e-8
2.2761450437834225e-8
1.2051252148659033e-8
7.20703623755197e-9
2.6386458926285865e-8
5.520189257038649e-8
1.0817773588554655e-7
1.6304153180176793e-7
1.0393778383300846e-7
3.02732058239271e-8
1.2522310098275328e-7
1.4106721268490195e-7
7.755599555363161e-7
6.419772842656748e-7
1.985263846755002e-6
1.5945641025520077e-6
1.2062872456805014e-6
9.102141446483774e-7
6.591768104635448e-7
4.874430789594269e-7
3.8354833123881755e-7
3.1664418965389256e-7
2.6695317347153457e-7
4.567542676050782e-7
4.100046289604488e-7
1.6626313869147297e-7
3.378315809003462e-8
2.029497275026641e-7
1.3904280569291355e-7
1.332955719344407e-7
1.1086255806115429e-7
4.091345668420877e-9
8.271107181746525e-8
1.243645610967758e-7
1.4860285656565896e-7
1.6228703766811559e-7
1.636655259791995e-7
1.4956455579254216e-7
1.2060545766415647e-7
7.960019720297041e-8
2.5854199509541287e-8
4.9879977735814434e-8
1.72544193425744e-7
2.3190632781494593e-6
1.9828878293633258e-6
5.928154990827676e-6
4.619610189255229e-6
2.952493724602921e-6
1.8641948898412018e-6
8.869102604149732e-7
5.977606681024105e-8
1.0880510734252775e-6
1.1101282714894837e-6
3.488113981616034e-7
1.404366312571476e-7
7.013265469236873e-8
1.3481855799641898e-7
3.7736999539406845e-7
3.3060273921657054e-7
1.3689770284425377e-7
1.7759382911175897e-8
2.6884287050365075e-8
2.584467269539085e-8
1.9768870384084745e-8
1.3874941525351418e-8
1.2131821386830195e-10
1.4302218107348176e-8
3.141751778495238e-8
6.06195990590666e-8
1.1301251138078514e-7
1.5146103674539999e-7
6.701879674821624e-8
5.751649929022711e-8
7.888387885782484e-7
9.424210482606943e-7
7.335213459195036e-7
1.054228335095151e-6
1.0350932800952917e-6
9.528776050582515e-7
8.119564053428983e-7
6.635048364673324e-7
5.471899930455629e-7
4.647805550620975e-7
4.0333491876622426e-7
3.518303262654855e-7
4.396576135822544e-7
2.2208849151651662e-7
8.592005576584348e-8
2.4350915841926394e-8
1.515617090998013e-7
1.326823546751175e-7
1.2694192215086425e-7
4.711717505074731e-9
9.198566900686379e-8
1.3612568788689007e-7
1.6231884152016578e-7
1.8271291006777838e-7
1.9575837519511654e-7
1.9441135673988193e-7
1.7380487341998075e-7
1.3593136208439933e-7
8.564752310479082e-8
2.3684280174643485e-8
5.6683066701164364e-8
2.5256463192737716e-6
4.148620649651235e-6
4.912218094795859e-6
6.321482949667582e-6
4.928837635052858e-6
3.741134830325323e-6
2.184278934652382e-6
4.0147124852697364e-7
2.7108815473260186e-6
2.018490328772626e-6
1.2565662270464707e-6
3.96593425378828e-7
1.3310385856029883e-7
1.200858800048678e-7
3.915425350375992e-7
3.870141284127651e-7
1.8972928372097257e-7
3.8841566956841874e-8
2.454114873168803e-8
2.996685081501284e-8
2.2819070900840907e-8
1.6147689235825643e-8
1.5018022506453113e-9
1.501139879126979e-8
3.3632862773723976e-8
6.486491260025314e-8
1.2357737859342177e-7
2.1769926117074307e-7
1.0338539688635119e-7
1.0548680117898092e-7
1.6475334965162802e-7
9.72388203118148e-7
9.608117662718168e-7
1.4862434360468925e-6
1.6095966786578344e-6
1.4057446275239197e-6
1.177046887747136e-6
9.244072665754212e-7
7.195650420031565e-7
5.819416982664714e-7
4.908983589694742e-7
4.30405690886025e-7
5.191047211542133e-7
2.570375689666361e-7
9.94730884910336e-8
2.3725744429938113e-8
2.1489932229154252e-7
1.9270017411081607e-7
1.8762889297678066e-7
1.566546645789788e-8
1.1642326519719997e-7
1.6018312260209814e-7
1.841752350244862e-7
2.0687257726243408e-7
2.264752908221426e-7
2.3427205159539123e-7
2.213071318978722e-7
1.8505778750941637e-7
1.2927398222777342e-7
5.60418008418618e-8
4.074431558846204e-8
1.7908198211517867e-7
3.947112095884162e-6
3.411468245072757e-6
8.288425892843223e-6
7.672767208789856e-6
5.164634808638726e-6
3.417183955166165e-6
1.1025199700964926e-6
2.756553383917139e-6
3.2578481181592585e-6
2.3278361420852293e-6
2.0076837362182005e-6
4.313357437271378e-7
9.130245416635393e-8
1.4816391969962427e-9
1.7039107682007373e-7
3.649413584753793e-7
2.962573431504916e-7
9.503691439374866e-8
8.425243189557305e-9
1.9703910617072585e-8
1.874834533091606e-8
1.379956977104863e-8
7.012064871910221e-9
4.885311023545661e-9
1.600135223217448e-8
3.075021641450802e-8
5.5653775846125e-8
9.905347591204806e-8
1.5701778479620556e-7
8.236264204999385e-9
1.1748942140357786e-6
7.901721039063952e-7
3.551952701921341e-7
8.02005321353968e-7
9.616297635683675e-7
1.031620253515626e-6
1.0012432831589201e-6
8.975577266639104e-7
7.699010799715963e-7
6.357988352947197e-7
4.798057498427651e-7
2.560553575319738e-7
1.5619417430666134e-7
6.708878430987456e-8
2.0251867660414257e-8
1.0532363347076896e-7
1.9609583030917116e-7
2.2555028235857316e-7
4.074587291330891e-9
2.0385913240770806e-7
2.3381244377145442e-7
2.2603123577943972e-7
2.3078892209510674e-7
2.4874593350410866e-7
2.706524798059623e-7
2.845135665262944e-7
2.7631005758178115e-7
2.3839509443111866e-7
1.752335141838546e-7
9.447827625935376e-8
3.05121266994978e-9
4.115132489508802e-6
7.937222864529781e-6
5.833064582267648e-6
9.998627391677989e-6
0.000010015362954502987
0.000010959500429129899
9.885232827129585e-7
3.801178466448275e-6
5.026918782901244e-6
5.438056008450666e-6
7.603549130431424e-6
1.8712425202925333e-6
7.754546931589557e-8
1.0549104982312804e-7
8.052201631001859e-8
1.8912224667657245e-7
3.227662157860406e-7
1.7574755948174401e-7
3.9898115901076685e-8
1.8794436449970795e-9
1.5450431950090686e-8
1.2971096185753134e-8
8.571600530471994e-9
4.3635051688694975e-10
9.272964033134026e-9
1.9224372754521044e-8
3.414136785929684e-8
5.923803858748095e-8
1.0115435149531628e-7
1.007841497032126e-7
2.520787837658132e-7
1.3273292036091712e-6
7.607088561416007e-7
3.8145055953750364e-7
8.936611971851972e-7
1.1156247186466464e-6
1.2141474485598652e-6
1.1599777053700065e-6
9.877481590169584e-7
7.459165001424061e-7
4.356062147660068e-7
9.870543418606255e-8
6.964084354555078e-8
3.217629627826825e-8
7.998980637887651e-9
1.4919412872254136e-7
1.863883547863513e-7
1.5734460650484673e-7
7.427399369645566e-10
3.156595649541404e-7
3.4343526526076776e-7
3.0504606955567413e-7
2.9008955460230374e-7
3.030150717731061e-7
3.281181909496355e-7
3.5266215655967387e-7
3.611305073529063e-7
3.37160370045079e-7
2.756558080423727e-7
1.8455237863360412e-7
7.090392055156967e-8
6.824171560913813e-8
6.865671925089892e-6
7.742678390751872e-6
9.119027770448806e-6
0.000013515922719625813
0.000013155387820398102
9.196121710500783e-6
3.0776283063285407e-6
5.279555082006356e-6
8.203174889951209e-6
0.000013008164804573305
3.952342814593028e-6
3.3141566064419033e-6
1.5787609007170361e-6
5.683620222657724e-7
6.775785517360465e-7
3.727743134418914e-7
2.9413688665621698e-8
7.943388149602612e-8
1.1543305673706748e-7
2.9059000330403696e-8
5.799056464166893e-9
1.995177820641021e-9
4.601425600405227e-9
3.3917159626813206e-9
1.14739787854589e-9
2.841429767994629e-9
6.604950207581121e-9
1.1401608172055506e-8
1.8666418844765706e-8
2.9621440684987262e-8
9.284674138221777e-8
1.199899373182417e-7
3.3439436460827824e-8
9.460368212903401e-8
2.0616965957930559e-7
3.1615889100793373e-7
3.8839619192608575e-7
3.527562900612883e-7
2.18191278167243e-7
8.223547810643526e-8
2.5925686344539145e-9
4.0121558987449806e-8
2.1884360058322303e-8
2.8037856647333435e-8
2.5425989983867244e-8
1.6001489623810678e-8
6.113618854093556e-9
2.94997277794011e-9
7.323442563325794e-9
3.588227482053057e-10
1.2939482127402096e-9
9.011390762891886e-10
1.744196193492604e-10
6.447723703831726e-11
5.169829606201815e-12
2.4538721600327235e-13
4.0627729542588783e-13
4.614844761119309e-13
1.011502217950557e-12
3.374298941240533e-12
8.768901583782413e-12
1.9432719899416918e-12
5.400378453330928e-13
3.2621506702240373e-13
2.6945979164692735e-13
2.274134897891162e-13
1.459651496957751e-13
3.885804597434051e-14
4.801528298180624e-13
1.4200160908799087e-12
2.175522513518515e-12
2.2257706625591552e-12
3.3248605307863646e-12
3.5225416879966168e-12
3.7883453294104e-12
4.14035478445304e-12
4.428204468624152e-12
4.3780944013012404e-12
3.611228006010275e-12
2.2583494066781805e-12
1.1266218074122883e-12
5.191875327577044e-13
2.533277205929436e-13
1.4475698300200048e-13
9.872677630392542e-14
7.515445302086349e-14
5.838560303255953e-14
4.243820879989784e-14
2.4911771807012078e-14
0.
0.
4.719081500581359e-14
1.2132229290152158e-11
7.994998601552219e-12
6.895598642963479e-12
6.760298066380694e-12
7.036244695625741e-12
7.529149911522901e-12
8.15917777419868e-12
8.891639011446783e-12
9.712014438457584e-12
1.0615437005922331e-11
1.160184889465425e-11
1.1668468883151811e-11
8.110426969305739e-12
4.273379602023344e-12
1.7444711408164878e-12
7.015245170972096e-13
8.388766469724537e-13
1.8502565101857076e-12
3.5545333891245796e-12
5.890863091599934e-12
8.893697597015703e-12
1.267911354487132e-11
1.744729476835252e-11
2.3502305228581713e-11
3.129323541228149e-11
4.148761110461285e-11
5.509961112126882e-11
7.37187898690124e-11
9.993497532649569e-11
1.3817129962639281e-10
1.9643408452805597e-10
3.657642365786309e-9
2.0741937164034574e-9
5.83789721244328e-10
1.5390840987245298e-10
5.930633384874264e-11
3.303802200735806e-11
2.3706612164297208e-11
1.996515094739009e-11
1.8550860494365125e-11
1.829627973716286e-11
1.8707868766851335e-11
1.9885547836044118e-11
2.2211928204194602e-11
3.0112578377846315e-11
4.975705059671954e-11
9.685288160651881e-11
2.2687017290716764e-10
7.432094684021756e-10
8.15336963903762e-9
8.684112187403192e-9
5.519814918246537e-9
2.5086381278748066e-9
4.5442380059619644e-9
1.7438214059824958e-9
2.3039257596938142e-11
8.573058638951103e-14
0.
0.
0.
0.
0.
0.
0.
0.
0.
0.
0.
0.
0.
0.
0.
0.
0.
0.
0.
0.
0.
0.
0.
0.
0.
0.
0.
0.
0.
2.3644392357443648e-14
3.4519900507969486e-14
5.053423194146141e-14
7.420478530602248e-14
1.0934025282527764e-13
1.6173882737735384e-13
3.344847229495852e-12
5.577919840787687e-12
8.644951058696606e-12
1.2892812849628002e-11
1.8534857537227485e-11
2.5782860428603447e-11
3.465856960664484e-11
4.471279132982107e-11
5.464543479031428e-11
6.191151485326585e-11
6.250705189027002e-11
8.545967600014001e-11
7.365659168993118e-11
8.254075916616793e-11
7.871128141031383e-11
9.208556108846343e-11
1.1899128147366704e-10
1.5387716849807397e-10
2.008163323112864e-10
2.8205115263377665e-10
4.388893291027523e-10
6.928031683587609e-10
8.900960892332035e-10
1.0099707953883676e-9
1.1869808827924999e-9
1.484100289340411e-9
1.9717876218621614e-9
2.7823511453902452e-9
4.1943338208774306e-9
6.84330629043506e-9
1.2148995956256776e-8
1.0288698089723588e-7
5.359820177058666e-8
7.65338037095721e-7
2.6076545902689247e-7
1.4502620232499514e-7
8.527033993030699e-8
4.746048159784114e-8
2.1228411183350607e-8
7.550392407695421e-10
9.323437675092808e-9
5.454329941277506e-9
1.714945714483897e-9
1.818824638283997e-8
4.063237865953854e-8
3.636088338216526e-8
1.9374024835579506e-8
3.824569143115976e-9
9.598696074031369e-9
7.023041359026575e-9
5.967042994789211e-9
4.730617484700366e-9
1.5161986893424577e-10
4.687456425335188e-9
1.0437514592158797e-8
1.793140337188889e-8
2.0259335678821853e-8
1.605627415606546e-8
1.0476064805850724e-8
3.840214839430576e-9
6.7240833326587636e-9
3.3199793884674115e-8
1.0469053848893443e-7
1.6970105749240965e-7
1.2410069380805165e-7
1.2683861832734243e-7
6.013492217304409e-8
2.3000224920895937e-8
2.5122532775210862e-8
1.5611426766264375e-8
6.122371920917063e-9
1.1656250148711266e-9
4.933509638645415e-9
3.3477157914315807e-10
1.1153313923721196e-9
9.367660550208995e-10
1.078466718892675e-10
3.6460315926460746e-9
7.186850740512538e-9
6.260135501260096e-9
5.318574003676719e-9
4.745168435468313e-9
1.771053620602967e-9
1.9235790715327453e-9
5.3976145745667515e-9
7.947220408773432e-9
8.107768564451636e-9
7.023091556141437e-9
5.346117135075723e-9
3.2294621365626685e-9
4.4391094645353603e-10
4.0276012886889545e-9
1.014591698444109e-7
4.738944156871895e-8
4.176335436143851e-7
2.9601428681486316e-7
1.9881056505869195e-7
1.3784747189775055e-7
9.025856673589777e-8
5.3801484605738316e-8
2.4652043717402236e-8
4.442362631325274e-9
2.709357081079388e-9
5.931104286882512e-10
4.47199378693867e-9
2.6813939472518334e-8
4.8181448360536904e-8
3.557436778210485e-8
1.395747616772203e-8
9.564969884866529e-9
8.654067742565034e-9
6.554557051329163e-9
5.66139265802681e-9
3.273369948115501e-9
1.691587155573817e-9
6.329726214905478e-9
1.265104133105084e-8
2.0988374371246093e-8
2.2713866594393484e-8
1.6385029706277853e-8
8.954678932181136e-9
3.628210128861456e-10
1.3707481078011185e-8
1.1594843086931284e-7
2.1845465483242975e-7
1.2746372841016366e-7
1.8176863718222053e-7
1.5589516738384077e-7
1.2943452562748367e-7
2.2649349418371435e-8
1.2991744171663589e-8
9.855304217899519e-9
5.436575319441179e-10
6.9918268306401935e-9
3.725923471267553e-9
1.1569787240605557e-8
8.028713367680078e-9
3.2513498389427337e-10
1.0705765632295368e-8
1.3276115402960975e-8
1.0555425821498855e-8
9.489701793961876e-9
7.645801728462846e-9
7.480570465195771e-10
6.051328267179365e-9
1.193872533911308e-8
1.4365015908131434e-8
1.379831510525612e-8
1.1813182853935053e-8
8.855436133239162e-9
4.862812523762771e-9
1.1965360676917208e-9
1.3346590913111502e-8
4.409025917927978e-8
1.9397339248413402e-7
8.994205144586585e-9
9.786105939721565e-7
4.4258690738501115e-7
2.5857092654255096e-7
1.5701116307925146e-7
8.961768847516917e-8
4.324123843163684e-8
8.39737900999542e-9
9.655741012835336e-9
6.3437059105108485e-9
4.859241292731885e-9
3.204509276326389e-8
6.560552191220068e-8
5.715883532447429e-8
2.686535741202821e-8
9.055381783270684e-9
1.3655624557443304e-8
1.0205865670551524e-8
8.71905003005394e-9
6.632164666611378e-9
2.146288654369803e-10
7.275643829278136e-9
1.6026936017545505e-8
2.7033894993572415e-8
2.862497635354345e-8
2.214006129969965e-8
1.4100893969955365e-8
3.991165671629726e-9
1.4213232192453626e-8
6.411915675004634e-8
1.635117473530946e-7
2.178022028595844e-7
3.1317999901083064e-7
2.7066141898444046e-7
2.073146475926608e-7
1.503466967436287e-7
1.2168309967932697e-8
1.1324409988582563e-8
4.084315378472846e-9
6.478722504480622e-9
1.3588134687034919e-8
8.867464586726385e-9
1.8984824844958852e-8
1.4515161630622383e-8
3.4393861211195473e-9
7.713849213013254e-9
1.402173013423548e-8
1.1338582625121287e-8
9.737390870909168e-9
8.642598799868172e-9
2.6946524802203554e-9
4.414759649971202e-9
1.1056428932562892e-8
1.5740639586261648e-8
1.6042851827736986e-8
1.3975976894991616e-8
1.0706415345345436e-8
6.501719898421805e-9
7.886321627213364e-10
8.977116432193652e-9
1.6456190527788238e-7
1.2467486047244876e-7
5.877060812472638e-7
4.4808729411166797e-7
3.0498768286248684e-7
2.1167669395875653e-7
1.3704534741807427e-7
7.985315421954006e-8
3.511860913561046e-8
5.3629120383784506e-9
4.1015697815968786e-9
2.2276532729362667e-9
4.558648544047708e-9
3.302395061960022e-8
6.930353091978705e-8
5.531460485923271e-8
2.0550975587153378e-8
1.048763763717635e-8
1.1560911516272057e-8
8.673257094347407e-9
7.372664220886884e-9
4.6389644050375924e-9
1.6376764376175403e-9
7.496049511158952e-9
1.53557770252122e-8
2.662979584965223e-8
3.136303786111643e-8
2.281580126844565e-8
1.2381110829186868e-8
4.1353515183787e-10
1.9364321776475924e-8
1.6262557936612716e-7
2.861650745902799e-7
2.16457280440392e-7
2.8575057415894445e-7
2.4839044381843217e-7
2.271847069377382e-7
2.152399051616953e-7
1.2566734458698275e-7
3.05855526689629e-8
1.9550984467046545e-8
2.583215600419841e-8
6.3657492125516e-8
6.537101981059469e-8
2.6070950413993027e-8
7.355932550112912e-10
2.0716160882109865e-8
2.1494340375055495e-8
1.7101248198649143e-8
1.5718030150641218e-8
1.17568701154105e-8
4.848855880728225e-10
1.1686966365061553e-8
2.049276924744158e-8
2.354853263355966e-8
2.25500124617865e-8
1.936331348123404e-8
1.4524492884748646e-8
7.855800204573076e-9
2.5673164152694368e-9
2.441090853840711e-8
8.133484798398675e-8
2.9751482124408693e-7
5.1597310123575035e-8
1.3723574366521113e-6
6.326451018005689e-7
3.687088896833455e-7
2.2093682300954657e-7
1.2264393396171336e-7
5.5432610689384074e-8
5.925985863932282e-9
1.743370714738171e-8
8.167738634228299e-9
3.3618168682805332e-9
3.506961043003372e-8
8.587415366512217e-8
8.43953626986422e-8
3.991752956580611e-8
6.265036367627644e-9
1.720863426475349e-8
1.2936664024361653e-8
1.076827743443148e-8
8.570968315532532e-9
7.979654288181416e-10
7.70727140491854e-9
1.789234075500712e-8
3.2403938561659e-8
3.8369748964358384e-8
2.9944275551904604e-8
1.9073460539785536e-8
5.7530827650157586e-9
1.7893185138497728e-8
8.161888269497802e-8
2.147446435866542e-7
2.709018795791689e-7
4.587089283643478e-7
3.925597632277447e-7
3.017827958585779e-7
2.593289882918155e-7
2.2794501605847825e-7
6.396683227738546e-8
1.7457506155538276e-8
2.103149295855535e-8
3.104148457184823e-8
6.496688911292635e-8
9.114754152834278e-8
3.950908256613075e-8
7.64765449349079e-9
1.5609121670376834e-8
2.2641163008776882e-8
1.7710346447530108e-8
1.5675049285408432e-8
1.3407019964963927e-8
2.4788642530807196e-9
8.965657797280264e-9
1.9161489215074535e-8
2.4947835224575966e-8
2.4895785043168178e-8
2.1719044773495593e-8
1.6671354509762935e-8
1.0050314560644439e-8
8.38726979445059e-10
1.5379478452725262e-8
2.4670219890510154e-7
2.1169576809381086e-7
8.299760617795923e-7
6.416849252118685e-7
4.3465449960894846e-7
2.9877515455471667e-7
1.8933068543028761e-7
1.0561516639555142e-7
4.1152979072923926e-8
8.039811002339707e-10
8.565473938005574e-9
5.783463303008768e-9
1.3725442045874746e-9
3.195427091321737e-8
8.9907700311862e-8
8.326017141524602e-8
3.282956936435298e-8
7.746669854755195e-9
1.4288654946530346e-8
1.0684467840138398e-8
8.817095146386114e-9
6.212442359201762e-9
8.436152165026489e-10
7.567510658293173e-9
1.6084841641676626e-8
2.9307025255578626e-8
4.103602755501351e-8
3.1748364276949186e-8
1.7310191224751767e-8
1.3129272054938473e-9
2.4456267235806468e-8
2.109956671878082e-7
3.598854878574686e-7
2.842667776482595e-7
3.7752834002817854e-7
3.3343985496788666e-7
2.999968984256427e-7
2.6848454928385283e-7
2.547974465452493e-7
2.46980240671148e-7
1.3586220943866795e-7
1.0175674860320186e-7
1.9257150268620435e-7
1.2650853556027113e-7
4.395860054346213e-8
1.6924685084399481e-9
3.608209652654938e-8
3.163539545469361e-8
2.5870311019044887e-8
2.4311453932309065e-8
1.5503796075488925e-8
4.239863672585454e-9
2.0517787848772644e-8
3.125705007502481e-8
3.435405584619773e-8
3.2823897111389644e-8
2.82537198700306e-8
2.1166865330168824e-8
1.1236632300879526e-8
4.493422148659874e-9
3.773444082054655e-8
1.24787701978907e-7
4.384826196581017e-7
1.0032910367029168e-7
1.8926004139905735e-6
8.758099932808083e-7
5.075166598309706e-7
2.9933812293007e-7
1.602326052045099e-7
6.459431975035792e-8
5.4878111573078084e-9
3.4868066867464235e-8
1.2163606089424564e-8
1.88953503299243e-9
3.154729886945673e-8
1.025417933097744e-7
1.2074268849365108e-7
6.079714364822888e-8
1.6874145839695204e-9
1.9978712517181794e-8
1.5701733761767125e-8
1.2619029036347737e-8
1.0385122838784076e-8
2.5074256224139205e-9
7.180433884977992e-9
1.8033458506990638e-8
3.477573495520998e-8
4.9797882880128194e-8
4.0613494253734814e-8
2.5888006851406683e-8
8.555838296268691e-9
2.1461506194762903e-8
1.0046829186401005e-7
2.6757365395601826e-7
3.308232613612641e-7
5.816661595279119e-7
5.097673137428932e-7
3.9464086313243694e-7
3.2710985192268523e-7
2.7996275308752736e-7
2.780769099227691e-7
1.4528507636316938e-7
7.318774409555345e-8
7.43391709916149e-8
1.9970058382076266e-7
1.5838797030725506e-7
6.268975755877672e-8
9.445101149695473e-9
2.9671116826348732e-8
3.333594346870586e-8
2.6240601932186816e-8
2.4072541825320878e-8
1.8769502605829975e-8
1.235922802828564e-10
1.6698917804691176e-8
3.0039888885056224e-8
3.591866869094776e-8
3.534781204392439e-8
3.0920575009016483e-8
2.3783822203408744e-8
1.424997308187257e-8
8.09530535855907e-10
2.2950119573717274e-8
3.578536865961639e-7
3.264840614022889e-7
1.1550286007797609e-6
9.003721930509768e-7
6.051426956589367e-7
4.112683232774517e-7
2.5397061905466736e-7
1.3294970576294073e-7
4.037417240036717e-8
1.385452293481875e-8
1.956458254317952e-8
1.2888344380456218e-8
6.099129826246946e-9
2.154098984182186e-8
1.029451980667143e-7
1.218994071288167e-7
5.434226488224914e-8
5.657240614732569e-10
1.6005432874204777e-8
1.2587258864414667e-8
9.954941044797145e-9
7.625446414497983e-9
6.20584839504994e-10
6.6991310590445555e-9
1.506741885879922e-8
2.838070220386297e-8
4.679621618279417e-8
4.491211383100134e-8
2.4835487892004474e-8
3.2962837121920384e-9
3.003915880144107e-8
2.6298182402059004e-7
4.3905670930405766e-7
3.236180074186632e-7
4.5099667757145937e-7
4.113076594222851e-7
3.7323834930571554e-7
3.2755347600018847e-7
2.8831542912510737e-7
2.794521072479427e-7
2.961594909132586e-7
2.7230864322851624e-7
2.409693413852205e-7
1.5853977011028022e-7
5.3989371861076804e-8
1.1769153631374413e-8
5.6720732081085745e-8
4.449875298415177e-8
3.824087497911041e-8
3.6076920962841185e-8
1.638506281851251e-8
1.2595364619456046e-8
3.328278895840922e-8
4.428160589590993e-8
4.7252136752320174e-8
4.5179609839675867e-8
3.899366820537389e-8
2.9179923430773636e-8
1.526239931869522e-8
6.775625179249347e-9
5.243225771565479e-8
1.7117029565839956e-7
6.374593488720009e-7
1.6149244358307609e-7
2.5776102062461843e-6
1.1989308892974708e-6
6.896304030124412e-7
3.9930591955353694e-7
2.031684696920334e-7
6.505163904059881e-8
3.889596764901701e-8
7.840531920265795e-8
2.4846334866825795e-8
1.4748451599718736e-8
1.697708181587424e-8
1.0684486504806977e-7
1.6582097614633366e-7
9.551247214958121e-8
1.746244101862597e-8
1.9510386627306067e-8
1.8273072206904927e-8
1.4135436167880103e-8
1.1706833289987144e-8
4.823228972569886e-9
5.573032250577666e-9
1.6200783943502328e-8
3.2631670062046525e-8
5.686199643119076e-8
5.6351202335199516e-8
3.605168476660722e-8
1.3238303657823477e-8
2.470484337218058e-8
1.200562725334375e-7
3.2056180238238776e-7
3.978694265712796e-7
6.593727754007993e-7
6.120541930722404e-7
4.862857935001294e-7
4.024945207314164e-7
3.2970235127841496e-7
2.9440631420406207e-7
3.218738764168486e-7
2.3181985892715153e-7
1.687026897684197e-7
2.4646373965723924e-7
1.9117514609156695e-7
7.456698377463472e-8
5.335880538513733e-9
5.2588128324611323e-8
4.667170484477191e-8
3.832620931871701e-8
3.630423375564957e-8
2.2481734500448486e-8
6.805819702861678e-9
2.919434772768537e-8
4.368558768808946e-8
4.902123172919847e-8
4.79557519573744e-8
4.212339745276962e-8
3.249646169596393e-8
1.9413477869619044e-8
8.630576269821784e-10
3.1458557123331576e-8
5.144856390656497e-7
4.866675589510416e-7
1.5974327345231952e-6
1.2587428193094592e-6
8.378914847096622e-7
5.617144825022452e-7
3.3509307377575893e-7
1.5742268314586406e-7
1.9662397886587945e-8
5.7120025821485635e-8
5.096628862875241e-8
2.8239514739457606e-8
2.122446767108023e-8
5.034015792387782e-9
9.319316933921688e-8
1.6880068242797768e-7
9.395991061532754e-8
1.7602532467412942e-8
1.360058546815119e-8
1.4030258150002044e-8
1.0621642930982789e-8
8.393280644973116e-9
2.692600658520387e-9
4.814074480614187e-9
1.2242134728508655e-8
2.3504120351789845e-8
4.178474535039668e-8
6.067281867603477e-8
3.8314072463230366e-8
7.92012560346925e-9
3.56795795853662e-8
3.2061321310293697e-7
5.210719057874244e-7
3.14075771994328e-7
4.864284531278281e-7
4.694125992173219e-7
4.403894796055766e-7
3.943919507019867e-7
3.4672396655732567e-7
3.2233560241604145e-7
3.3121704424967635e-7
3.442377261115555e-7
2.9048383811822896e-7
1.6393212571838018e-7
5.3131953196236044e-8
3.679965759944873e-8
8.011514352851459e-8
6.1778573646998e-8
5.6871755353720124e-8
4.954134599321437e-8
8.350941499729768e-9
2.849705890337527e-8
4.994024041950131e-8
6.000519698506952e-8
6.309689247237277e-8
6.051356893948231e-8
5.2398887021236676e-8
3.9226833463338015e-8
2.0391668305888103e-8
9.095951224253703e-9
6.758347207012428e-8
2.144857838519689e-7
9.337354424000388e-7
2.433026806107539e-7
3.4918915821620964e-6
1.6472423667058472e-6
9.392250059189077e-7
5.313632278555976e-7
2.488554342537637e-7
3.676269304882718e-8
1.433338821164851e-7
2.232771092400063e-7
8.777259273807118e-8
4.8644227795201325e-8
2.057385955241324e-8
8.562997722727604e-8
2.08159843158764e-7
1.543694149342089e-7
4.657352760060763e-8
1.0011864384953793e-8
1.960850044422109e-8
1.5114471331616688e-8
1.2127691176513719e-8
7.207658650324237e-9
2.8112443020566043e-9
1.2409716387301149e-8
2.585427490498552e-8
4.902576671880361e-8
7.661080325745376e-8
5.3927073664108655e-8
2.223599600891727e-8
2.6131253974056594e-8
1.325554786094404e-7
3.7246437425702376e-7
4.745570627061663e-7
6.521001743127521e-7
6.755257926539387e-7
5.659704899799475e-7
4.820065487683032e-7
3.991217894047015e-7
3.448429336864027e-7
3.4994719233613434e-7
3.6484559918436965e-7
2.534519919396286e-7
3.0269943497599217e-7
1.983092550255758e-7
7.315270823473367e-8
9.762750762114846e-9
8.344000115573832e-8
6.417481266369467e-8
5.697144017997378e-8
5.2953338816749514e-8
1.7150496623683006e-8
2.245550353420439e-8
4.71100692787473e-8
6.021937110472676e-8
6.524047599427844e-8
6.386355153520614e-8
5.64281377586213e-8
4.376511662215143e-8
2.6265252948331965e-8
1.4544925663528853e-9
4.048786901437793e-8
7.490171457315548e-7
7.292566293280205e-7
2.211686003853116e-6
1.7824621468244083e-6
1.175136263653571e-6
7.755339083414231e-7
4.393515453695117e-7
1.615933910532712e-7
7.299417972573812e-8
2.1842687568321436e-7
1.840582736794139e-7
4.929869396598674e-8
4.968677231681427e-8
6.497147884262813e-8
4.510534009070283e-8
1.9515627971954068e-7
1.6632919298006925e-7
5.0740146435507816e-8
7.517990817323799e-10
1.320081682447256e-8
1.0633523771049516e-8
8.107697755203283e-9
4.663259586635935e-9
2.0124620275895564e-9
8.042508287396712e-9
1.5849204837095534e-8
2.8536424689449943e-8
4.82868106244279e-8
6.488139175869338e-8
2.104752897795902e-8
3.951639404766515e-8
3.9744720425735023e-7
5.764648109038331e-7
2.3531012102932385e-7
4.527955991460858e-7
4.819219153179599e-7
4.831972508041437e-7
4.570085302095683e-7
4.1789865513211696e-7
3.9292621786138714e-7
3.9119993848211987e-7
3.627031661923792e-7
2.9832531811238513e-7
1.3735496367824604e-7
3.941050599009233e-8
9.28073445367321e-8
1.0379135129174539e-7
8.774782753011379e-8
8.548109660284628e-8
4.6823998200110034e-8
1.7935127331481304e-8
5.2853698266496114e-8
7.038064875585056e-8
7.998236744174505e-8
8.380818479439961e-8
8.078237469716748e-8
7.032427540960325e-8
5.293434948765632e-8
2.790811181105408e-8
1.0471102463931173e-8
8.176033484090639e-8
2.474146183294399e-7
1.4112192811597052e-6
3.708217480818293e-7
4.734685586507263e-6
2.3173070307135233e-6
1.31097430945757e-6
7.199284268278639e-7
2.8303002872133237e-7
1.1232861331122312e-7
6.414478019367422e-7
1.0962977454081964e-6
5.108882717897194e-7
1.6727587001454904e-7
1.2023429662426067e-7
1.9939272067746474e-8
2.0273799589625605e-7
2.3888399256174416e-7
1.064965057806048e-7
1.502220822872058e-8
1.4556115033813598e-8
1.5029381577570774e-8
1.141162896356946e-8
8.274750427048202e-9
8.782040551956848e-10
7.252990398313326e-9
1.6315329453392444e-8
3.117175869424799e-8
5.721261522787852e-8
8.948255956172263e-8
4.4786668037306556e-8
2.0638869274395736e-8
1.356860421806351e-7
4.3030406643367665e-7
5.705223400962556e-7
5.119169701840233e-7
6.547005473310983e-7
6.070463586313928e-7
5.52079028427978e-7
4.809514828041291e-7
4.2471249775616193e-7
4.1363848635329956e-7
3.6382146409427673e-7
1.6829746561005595e-7
3.0206752434054655e-7
1.6027534844571063e-7
5.811951312908388e-8
4.944045898179464e-8
1.1193840964414636e-7
9.0393661664987e-8
8.810953493981691e-8
5.745781245116889e-8
1.126594614621822e-8
4.9849939263487065e-8
6.981494646143255e-8
8.142001169710922e-8
8.716148697163603e-8
8.58335954890889e-8
7.65642078248174e-8
6.008541105947588e-8
3.685473392400996e-8
4.051423653571375e-9
4.896877908748862e-8
1.1346910596720336e-6
1.153464919301314e-6
3.0859050373969755e-6
2.620917101126599e-6
1.7210250582328868e-6
1.1208830706935916e-6
5.784904620390145e-7
4.1517253357904857e-8
6.556463550178717e-7
1.3865642279056512e-6
7.508847123389151e-7
2.9871871322089164e-7
6.781391370943425e-8
8.342273504671746e-8
3.386378894202765e-8
1.163612210907562e-7
2.3226446859911193e-7
1.3313985729040908e-7
2.5496649382770573e-8
2.317392228619027e-9
8.629695756765765e-9
6.766069580954139e-9
4.800637816185128e-9
1.2150193839982068e-9
3.37210786983093e-9
7.718992884534898e-9
1.391893064492004e-8
2.358280044741111e-8
3.7324344222373116e-8
4.582309390901914e-8
3.03504670489665e-8
4.784411148710329e-7
4.0389396758690044e-7
9.507153669696791e-8
3.1322868533795905e-7
3.9842432514589355e-7
4.533327133070356e-7
4.7498026210666303e-7
4.63231166528855e-7
4.2211997766711896e-7
3.1259985574008957e-7
1.4598366756671068e-7
1.6808512697529562e-7
7.821301649304953e-8
3.1346565794119367e-9
1.8180366549311697e-7
1.328965417167678e-7
1.326667810738683e-7
9.029061393851183e-8
1.7095476277412205e-8
6.365559224891878e-8
8.362149252867281e-8
9.757843440049151e-8
1.0868345234579205e-7
1.1431523332501166e-7
1.1117775125680079e-7
9.800146488912111e-8
7.522175389343941e-8
4.205147050045063e-8
7.476081791097766e-9
9.187555492681844e-8
2.637413070706097e-7
2.2816823646925524e-6
6.529891708315397e-7
6.4708846337623074e-6
3.47598669852535e-6
1.972763440893094e-6
1.0461326063214574e-6
1.8114124806388835e-7
1.5258879925126844e-6
2.7548277992614283e-6
1.4330798890755016e-6
1.1791439012063416e-6
3.548574066552135e-7
1.4209421304071905e-7
5.5679102171588425e-8
8.432969492224664e-8
2.4868696710868e-7
2.4073058302763547e-7
6.306872420521689e-8
7.419581111890831e-9
8.767106485078566e-9
9.332174735407701e-9
6.855501079954688e-9
3.884349814343275e-9
1.69049020420972e-9
6.922391862999985e-9
1.3442470089576232e-8
2.4064129869694974e-8
4.192056966973152e-8
6.715984936948244e-8
2.4024231811374777e-8
1.482382892989703e-7
5.691268819773494e-7
5.569671727921955e-7
2.2977949527916745e-7
4.7049622593513147e-7
5.363174375738504e-7
5.603314706973477e-7
5.398426220776278e-7
4.885913900489685e-7
3.7951585715333785e-7
1.5783458449520633e-7
9.117105457122231e-9
1.2321268135197074e-7
7.425813807306608e-8
2.223182247920682e-8
1.5038894531958029e-7
1.3788862532055857e-7
1.3899466677140128e-7
9.930290477656345e-8
2.0355945816867678e-8
6.771774967316849e-8
8.671125581608801e-8
1.0105580049377273e-7
1.139766476910825e-7
1.2239234714732178e-7
1.2216515701672138e-7
1.1117253383838864e-7
8.981313229758021e-8
5.853859918633084e-8
1.4466340356759363e-8
5.2730179697841835e-8
1.8753697710263275e-6
2.133144919194473e-6
4.36235556700045e-6
4.225497489658496e-6
2.8426781715471164e-6
1.8909118461353889e-6
7.013372220290242e-7
2.483656154516782e-6
2.469893476001133e-6
1.623106348991561e-6
1.3901849960554095e-6
2.5968468307927785e-6
8.860846764834045e-7
6.190066525734382e-8
2.687400954227673e-7
1.5001632766250415e-7
4.446375327097245e-8
1.0646367743652925e-7
8.755465549546544e-8
1.807812416080289e-8
2.993408782096769e-9
1.972151112133648e-9
2.8014663795537587e-9
1.952634792875533e-9
6.761278394481513e-10
1.4119139514908656e-9
3.30513914522898e-9
5.754656691978979e-9
9.357968683973622e-9
1.4187262470634063e-8
1.707636717631137e-8
8.265713853815752e-8
1.0598522866464014e-7
1.5136999801857108e-8
8.330128867639138e-8
1.5626657568311534e-7
2.2577586001821853e-7
2.7239145248087955e-7
2.495732114092924e-7
1.576013653959024e-7
5.3890614266240506e-8
2.254723661974225e-8
4.533872640331619e-9
1.0546077213040132e-8
1.2144289958993766e-7
1.656973822779437e-7
1.974662834262831e-7
6.832897933035176e-8
9.21978930045833e-8
1.1571719094878908e-7
1.2030429644558513e-7
1.2996692203648078e-7
1.451818234858148e-7
1.6109838426274842e-7
1.714030108678501e-7
1.7062800523628358e-7
1.559681325634541e-7
1.2694348333163728e-7
8.262115224379135e-8
1.7897498830959188e-8
8.140215129871245e-8
2.4876595821551274e-7
4.2355292422768836e-6
1.9208225608876554e-6
8.870659496419128e-6
6.305525013362654e-6
3.8873991545619635e-6
2.1608335782473516e-6
2.43949973423558e-6
2.3643398660411835e-6
2.6096193460594592e-6
3.5200177716498292e-6
2.828227136058335e-6
2.807658968994121e-6
8.894677800571834e-7
2.911721835180107e-7
3.7118695500253607e-7
1.6114764690609382e-7
2.9686259321630072e-8
9.589340520718222e-8
4.8274547176760594e-8
1.0399145714895142e-8
1.4844305911256412e-9
2.040975487049053e-9
2.447502342853121e-9
1.621327537983312e-9
1.3153985387445084e-10
1.966679675288319e-9
3.9731282910276e-9
6.772593995648685e-9
1.1069786196135376e-8
1.7538302569508358e-8
2.0058960034299995e-8
9.757102595574419e-8
1.0731957677510674e-7
1.0573896047448982e-8
9.710652478903324e-8
1.8137679876445288e-7
2.5425549269582603e-7
2.6502708076168695e-7
1.8239635310313534e-7
7.005143017334338e-8
1.9214046759360078e-8
6.2657155332733e-8
2.8371410108658966e-8
3.3271124378857714e-8
1.1998866613902575e-7
1.2995379144491508e-7
1.4707053310910232e-7
2.5075547343232593e-8
1.5028698078389096e-7
1.5884624844048796e-7
1.51351011596841e-7
1.545136310360099e-7
1.6809431041486761e-7
1.865832818108207e-7
2.0303116857491397e-7
2.1021954099451886e-7
2.0255500643036142e-7
1.7766198525641055e-7
1.352788503513767e-7
7.377764797919304e-8
1.3637639063675821e-8
3.6900600228690716e-6
6.5728091108933294e-6
5.702347609332098e-6
8.710770383216593e-6
7.4614957005496606e-6
5.503820681416627e-6
2.353683016193402e-6
3.18596863034673e-6
4.746459366801046e-6
6.183972845193999e-6
2.459655937151085e-7
3.686380712946985e-6
2.1468722766560257e-6
1.3492137327145208e-6
9.833091091194629e-7
8.953599947137497e-7
6.887793716243729e-7
4.1535113034214773e-7
1.332607340429195e-7
1.5008121552105353e-8
1.90524713797936e-8
5.663378357345924e-9
1.3254468408674418e-8
2.0997527325997423e-8
6.30228826843821e-9
5.273071037683397e-10
1.091105638960341e-11
1.9196798097058326e-13
0.
0.
0.
0.
0.
0.
0.
0.
6.046486601436118e-14
1.880943557775271e-13
3.5424109094733926e-13
4.3265665364498786e-13
0.
2.960177258820057e-12
2.2802913788917484e-12
3.1806479665710706e-12
4.291748415199784e-12
5.317469272372278e-12
6.3220392711932235e-12
7.302118844464002e-12
8.097941817834133e-12
8.186401067583478e-12
6.665354799688825e-12
3.931026397631521e-12
1.8212676877828043e-12
7.375947140137862e-13
2.6267361750534173e-13
6.593058457060161e-14
0.
5.748744552535557e-14
8.356125400402895e-14
1.0642426353630122e-13
1.3040407936624675e-13
1.5737918195948033e-13
9.51256973063161e-12
4.081527840497234e-12
3.256873496576744e-12
3.1400727816813304e-12
3.2602392868237458e-12
3.493289762492103e-12
3.795179960720627e-12
4.148725606395213e-12
4.547755957212847e-12
4.99114621090385e-12
5.480252982186174e-12
5.348129868433047e-12
4.330731175978049e-12
3.649354716174668e-12
3.519919945758527e-12
3.809522249406409e-12
4.370577187730762e-12
5.123726148170576e-12
6.045357585825758e-12
7.142890936011339e-12
8.43979568609541e-12
9.969333133325178e-12
1.1773036670189878e-11
1.3901366919159917e-11
1.6415572230840027e-11
1.9390468527369047e-11
2.2918276839268833e-11
2.7113954958923932e-11
3.212271194887206e-11
3.8130833717927655e-11
4.53817302704451e-11
5.458328082849268e-10
3.421273155820903e-10
3.027932611823795e-10
6.777014646214565e-11
3.108576412998692e-11
2.0588253077753048e-11
1.667515147123907e-11
1.5186824547704537e-11
1.4832910924753812e-11
1.5109736501388713e-11
1.5787658838137864e-11
1.7459213269356863e-11
2.215456646776451e-11
3.459091075983641e-11
6.47666991136963e-11
1.4608410809994588e-10
4.4865820704942687e-10
3.6834910926773803e-9
5.4520851326266284e-9
6.301255967746336e-9
2.1663777465286094e-9
3.166876548429286e-9
2.0076418715462712e-9
6.450921377585488e-11
0.
0.
0.
0.
0.
0.
0.
0.
0.
0.
0.
0.
0.
0.
0.
0.
0.
0.
0.
0.
0.
0.
0.
0.
0.
0.
0.
0.
0.
0.
2.8450432968909527e-14
4.149632310326804e-14
6.068435811552682e-14
8.900901729258894e-14
1.3099173091642144e-13
1.9350027962080303e-13
2.8703954476464844e-13
5.6954362602352616e-12
9.657217071974282e-12
1.5086383105460742e-11
2.2506606020851805e-11
3.208834349765674e-11
4.38488612355631e-11
5.7272568819613954e-11
7.08261468512001e-11
8.1458249419181e-11
8.43136443319288e-11
7.293722010586408e-11
1.359741490730032e-10
1.1522903068999122e-10
1.3378128459212806e-10
1.3331007935147217e-10
1.5558123685506036e-10
2.0369289245911935e-10
2.692047498882489e-10
3.551723078177241e-10
4.936455078214914e-10
7.399202217023475e-10
1.045060384419631e-9
1.2009988730949004e-9
1.3554304114316655e-9
1.6359576271951006e-9
2.121318030055821e-9
2.9471096957287202e-9
4.4048203410043515e-9
7.181211597652726e-9
1.2927679673257124e-8
2.190327828432258e-8
1.2169186942166484e-7
7.538516679340876e-8
9.223405436436703e-7
2.749227194525149e-7
1.4856662166053986e-7
8.424367475712074e-8
4.5051131610163224e-8
1.8267392103140333e-8
2.392580407816955e-9
1.1239529896258403e-8
4.6635630916067895e-9
1.3896819581704433e-9
1.635917523735317e-8
4.1453827318682054e-8
4.041098357007858e-8
2.2269151825471566e-8
1.5106412808070973e-9
1.028691745577332e-8
7.473722786517213e-9
6.252868136791169e-9
5.124143798810793e-9
5.989875629908992e-10
4.396832210319944e-9
1.0101302561668741e-8
1.7901744871779913e-8
2.182207617762336e-8
1.7695206178550853e-8
1.1656430819360103e-8
4.748360407398413e-9
5.339458445404648e-9
2.8150795643648914e-8
1.132693514818597e-7
1.876105655337291e-7
1.4756624131047637e-7
1.6120930709335979e-7
1.1492719292438594e-7
1.269735128076167e-8
2.2852919071824477e-8
1.7515737547153332e-8
7.360388262627691e-9
1.508664262500141e-9
6.574285249540986e-9
5.939627869825146e-10
1.693178088895647e-9
3.498377097816155e-9
5.41896948000695e-10
4.99010516487293e-9
9.106423635876793e-9
7.592066836133993e-9
6.504557026736954e-9
5.7489527883084255e-9
1.8766448129288277e-9
2.758787618217829e-9
7.157415484796345e-9
1.0178021540721857e-8
1.0227800627445801e-8
8.8266013667611e-9
6.700048039963419e-9
3.973952105053155e-9
2.3314821207990135e-10
6.23210807090774e-9
1.1911460119245354e-7
5.935894003961003e-8
4.835467138718428e-7
3.350992870244874e-7
2.2280782430935289e-7
1.5286628794344713e-7
9.900698389874636e-8
5.8461442756810616e-8
2.653299316419021e-8
4.8243592370080625e-9
2.382992097165402e-9
1.758693175527262e-9
5.159588474501469e-9
2.9275402649330483e-8
5.375012601917054e-8
4.0259566465708666e-8
1.5399318546457572e-8
1.0321734299673907e-8
9.59124225765397e-9
7.251204887335415e-9
6.2592966105864885e-9
3.6831417858327117e-9
1.7758012851088959e-9
6.851999768744976e-9
1.3725415936904649e-8
2.28446329990288e-8
2.501279244526684e-8
1.812553923566466e-8
9.968852139362507e-9
6.69978109552498e-10
1.4115858127088421e-8
1.3040937711224285e-7
2.4372141293628465e-7
1.556959970932934e-7
2.1816758270782956e-7
1.893309311653751e-7
1.735248207315878e-7
1.092613348424985e-7
9.263375705561353e-9
2.9599982918018977e-9
4.248143901032286e-9
1.243365632578942e-8
1.5785433869610658e-8
2.71808777733916e-8
1.4569515042510799e-8
8.60056278513571e-10
1.2985385077173597e-8
1.5590747095360272e-8
1.2322811525552812e-8
1.1098854946454032e-8
8.89966700775239e-9
7.227159859969939e-10
7.355884721612054e-9
1.4383580523270601e-8
1.7247634186539633e-8
1.6536226027568903e-8
1.4146792999841993e-8
1.0592722822753087e-8
5.749741949568707e-9
1.7774321138856373e-9
1.7497492948794115e-8
5.74947396518316e-8
2.2140069825488391e-7
1.930801403913799e-8
1.093278640109547e-6
4.931691480801998e-7
2.8780361614091924e-7
1.7412056394596351e-7
9.903978444709323e-8
4.791042788435028e-8
9.969893581620558e-9
9.306071480043567e-9
5.291050847003954e-9
6.199660190762144e-9
3.6031559280389164e-8
7.324095268583203e-8
6.383860925295087e-8
2.9078505710106574e-8
1.0209637987053221e-8
1.5065419612604397e-8
1.1277604022354582e-8
9.645132800230695e-9
7.3277719391585304e-9
2.48741236235919e-10
8.036420664146723e-9
1.7680890821193247e-8
2.968931555714743e-8
3.129652801795065e-8
2.421101975052996e-8
1.543090849958961e-8
4.435455335423214e-9
1.5086618849511295e-8
6.780812311177517e-8
1.8314370948077168e-7
2.3803149920659335e-7
3.7412208580473933e-7
3.187772575692946e-7
2.439823583996352e-7
2.0939894545100123e-7
7.649646715829218e-8
1.3086217365413493e-9
1.1853006985428726e-9
1.1744734650808616e-8
2.0328403428463402e-8
2.142184193360308e-8
4.1350772255316156e-8
2.450843408391742e-8
6.064736342911319e-9
8.840715412717802e-9
1.6335293997628696e-8
1.3066566673863258e-8
1.121604466074121e-8
9.961874635490234e-9
3.0902736842865246e-9
5.200944275015499e-9
1.2995756206523781e-8
1.8578148545653804e-8
1.8951768061023217e-8
1.6505072357182972e-8
1.2641736382967038e-8
7.660257560226855e-9
8.245601904417815e-10
1.1103388110721956e-8
1.864846942803964e-7
1.4870984640510413e-7
6.506305732025305e-7
4.98779143168651e-7
3.40044063844533e-7
2.3600497013390863e-7
1.5264735994616675e-7
8.91035584824869e-8
3.9829940315703295e-8
7.258069682971646e-9
3.0357022428463953e-9
3.7504779815138035e-9
6.0636872074771256e-9
3.778907883600325e-8
7.77417760757753e-8
6.130307111993993e-8
2.1634356689148158e-8
1.1834748829886895e-8
1.2800259833455382e-8
9.621989229914146e-9
8.196010540966425e-9
5.110029005627676e-9
1.8748886303621093e-9
8.38878297013754e-9
1.7149056081691512e-8
2.9582942201091755e-8
3.435759899706389e-8
2.492991864396652e-8
1.3532953636505991e-8
4.79679356558826e-10
2.0902310641342584e-8
1.8210919859909927e-7
3.1622208897931023e-7
2.564437537993421e-7
3.3127112071033106e-7
2.860753971330737e-7
2.570415969017173e-7
2.3755739447288549e-7
2.2715995942950933e-7
9.920813974124457e-8
4.9271365467419825e-8
4.921876033207641e-8
1.2804536143021253e-7
9.893378416214675e-8
3.680965029615977e-8
2.7914865254997486e-9
2.3607967088574124e-8
2.4372758490947822e-8
1.9324912189541242e-8
1.7744527636341594e-8
1.3364829309222018e-8
4.960459287815716e-10
1.330398226843842e-8
2.3520264359616162e-8
2.7128301429506168e-8
2.5979834963823238e-8
2.2305997070333368e-8
1.6732246944944834e-8
9.02576731270375e-9
3.132767798962729e-9
2.9047135351590306e-8
9.579580046166653e-8
3.3212581001739413e-7
6.776500752531792e-8
1.507357967031681e-6
6.980136642665643e-7
4.0749197666444613e-7
2.441911742377285e-7
1.356511798265625e-7
6.199228148030204e-8
8.333932900118132e-9
1.65825066969566e-8
6.361680176975322e-9
5.168716373231071e-9
4.018458871491195e-8
9.600614152471309e-8
9.314018741763377e-8
4.246901559017881e-8
7.656332909616596e-9
1.8952259810583088e-8
1.4254213493403877e-8
1.1898652420272759e-8
9.437433066897477e-9
7.796580898623435e-10
8.615706123230507e-9
1.9909644871521742e-8
3.580683157165609e-8
4.1764343790062e-8
3.2537948823844474e-8
2.0725294235163474e-8
6.247959983900804e-9
1.9247997436181258e-8
8.714135133817596e-8
2.389422669423559e-7
2.951346180847196e-7
5.319923854285356e-7
4.4870527355781773e-7
3.413869779359355e-7
2.8536235409344915e-7
2.576708584908149e-7
1.7525211043258403e-7
5.017650285480825e-8
3.962698986146227e-8
5.0235189094999725e-8
1.3036844525657585e-7
1.3120545369040172e-7
5.4266393150791784e-8
1.127693072732175e-8
1.7282849453457277e-8
2.5552767727534537e-8
1.9888669480074032e-8
1.756940731951969e-8
1.5092506747712077e-8
2.8903766777284646e-9
1.0069088697287285e-8
2.171986673971769e-8
2.849320016110914e-8
2.8476951346525167e-8
2.484136982620279e-8
1.9067585416119774e-8
1.1487050003356212e-8
8.913515317285131e-10
1.7958804196994323e-8
2.745976156688154e-7
2.4271512443741384e-7
9.083367451397989e-7
7.060490309018186e-7
4.794442517463798e-7
3.3005886492573325e-7
2.0940271525641922e-7
1.1741525012583032e-7
4.7060557008818806e-8
3.2074713735542727e-9
7.004996439105737e-9
8.060670366196918e-9
3.059744022378414e-9
3.7313928286855115e-8
1.0073589630705813e-7
9.096268257571369e-8
3.425925693445772e-8
9.213169595973831e-9
1.5787797697228712e-8
1.1806639515040629e-8
9.778059526013148e-9
6.825219916617382e-9
1.0518404574070753e-9
8.522256295864812e-9
1.805082797543025e-8
3.2748363303882635e-8
4.496667404833817e-8
3.4418788553532984e-8
1.875768900974611e-8
1.3930329595563657e-9
2.6399492261075068e-8
2.3445426634716252e-7
3.9583384886108755e-7
3.299383664687038e-7
4.3014993140705337e-7
3.771208926156786e-7
3.3466467127007186e-7
2.90488529113091e-7
2.590518098039368e-7
2.6529504662226487e-7
2.536585292392921e-7
1.9945972217603236e-7
2.0901298647153831e-7
1.5534554160042518e-7
5.5708943838480195e-8
5.167259070210865e-10
4.019209265162021e-8
3.5219581528580305e-8
2.8692311630832168e-8
2.6938709249670224e-8
1.7488101009850053e-8
4.472870019691825e-9
2.280067100733835e-8
3.514459793586674e-8
3.8754571243883706e-8
3.703325187707743e-8
3.187724037495755e-8
2.3885868869635473e-8
1.2667124380981007e-8
5.200250562689089e-9
4.33135485913702e-8
1.416680264609146e-7
4.831706355160947e-7
1.2079614512295365e-7
2.062978697583509e-6
9.588600064389168e-7
5.56849773837458e-7
3.288798595368144e-7
1.7658375033771408e-7
7.261451583237915e-8
2.675374369365568e-9
3.354333902023968e-8
9.10034772080344e-9
2.1140821750391592e-10
3.715493321996277e-8
1.1503445233764639e-7
1.3208922069884876e-7
6.401781633396595e-8
4.4585513002939047e-10
2.2087648793068266e-8
1.7262097170639582e-8
1.3926520035266068e-8
1.1439581249393744e-8
2.5992128874334447e-9
8.109109602850691e-9
2.019398752048194e-8
3.873309395556657e-8
5.4242345044497504e-8
4.3884284761245254e-8
2.7969943576106597e-8
9.194847132203493e-9
2.311108759206704e-8
1.0702618062313482e-7
2.9634449370134276e-7
3.6010294023571257e-7
6.654787946401448e-7
5.752516595704392e-7
4.4115428617736186e-7
3.584471613671608e-7
2.930066562547635e-7
2.743393043561155e-7
2.7968219429472733e-7
1.4973514035595277e-7
1.3419165196304705e-7
2.0812037033015296e-7
1.840173089378357e-7
7.784135757912797e-8
1.3425337683130612e-8
3.238888101105437e-8
3.700610244794486e-8
2.8999255278229626e-8
2.6535990243324247e-8
2.0938580873066113e-8
4.360293506946443e-10
1.8350929588177598e-8
3.3491985003793164e-8
4.032861811086199e-8
3.972994333100998e-8
3.4752520475510935e-8
2.673138156266999e-8
1.6011218866510788e-8
8.586828167630796e-10
2.609065093481024e-8
3.938078784472148e-7
3.6602575209184976e-7
1.255674622671128e-6
9.830562692774707e-7
6.624444616235707e-7
4.511777703770561e-7
2.7936117268484e-7
1.475707449226073e-7
4.7407672069505735e-8
1.0987556999448553e-8
1.7265936496879566e-8
1.6333614984907662e-8
4.339083661784179e-9
2.69638858707488e-8
1.1630258032226916e-7
1.3193721285946347e-7
5.6202594065748286e-8
7.636779040078857e-10
1.782309625056876e-8
1.3890293895700907e-8
1.1039732318819905e-8
8.407116395819146e-9
5.059818213799006e-10
7.63186760419568e-9
1.7048849301560287e-8
3.2030002331317556e-8
5.211151126626092e-8
4.83516305263938e-8
2.6668728733035817e-8
3.4280155531269335e-9
3.236964178198752e-8
2.9079089452195995e-7
4.817922284651924e-7
3.7359659601997775e-7
5.107205591062766e-7
4.6198563942520046e-7
4.146237105091244e-7
3.5690948453844743e-7
3.034765791372204e-7
2.761598621874774e-7
2.7886753134601253e-7
2.740608880499528e-7
2.5277698240059696e-7
1.8464903852379346e-7
6.52779017211832e-8
9.838895816641868e-9
6.253423260386383e-8
4.89436730402058e-8
4.184559999387361e-8
3.956266979130761e-8
1.874564787805146e-8
1.3319333931398562e-8
3.659574495934279e-8
4.922910656221976e-8
5.2643391424240574e-8
5.034094948375139e-8
4.345424693834203e-8
3.252538910541793e-8
1.700419320211115e-8
7.65629642037186e-9
5.901195555369017e-8
1.9079905795708038e-7
6.959745223043244e-7
1.8706019845002965e-7
2.794810716912151e-6
1.3052753479099879e-6
7.526010799901404e-7
4.36782530647988e-7
2.2355293504798663e-7
7.463487021781018e-8
3.5643342327605874e-8
7.575134659108417e-8
1.903596266796083e-8
1.2242646560907988e-8
2.2702003975499196e-8
1.21449918286937e-7
1.806437432226338e-7
9.957809713036228e-8
1.666235554665024e-8
2.205918108507984e-8
2.0107872600397046e-8
1.5611146121201816e-8
1.2945919614498744e-8
5.108844222351445e-9
6.433114196840461e-9
1.833936137965238e-8
3.680780468769967e-8
6.312208840505145e-8
6.052239731979699e-8
3.867990274096437e-8
1.4075889243580193e-8
2.6664195939571938e-8
1.276313804416397e-7
3.542694348032541e-7
4.330392813557016e-7
7.524925867747781e-7
6.877335037026868e-7
5.412687147573539e-7
4.4143951533238923e-7
3.519055117226081e-7
2.9719910483590973e-7
3.0533837291225616e-7
3.383944671279387e-7
2.876942156236615e-7
2.48644852518656e-7
2.1631343942780978e-7
8.857707033891565e-8
9.22763631224594e-9
5.7080774067404553e-8
5.1250768119295716e-8
4.183216648971814e-8
3.957287737812227e-8
2.527905460252329e-8
6.813486730877345e-9
3.177418615840383e-8
4.8303630212346615e-8
5.446331437296386e-8
5.3312867452686895e-8
4.6830519690871346e-8
3.612725630190437e-8
2.15754965396199e-8
9.127912988880272e-10
3.521220643215781e-8
5.614384584509378e-7
5.374589993497908e-7
1.7280549507433418e-6
1.3662939783118624e-6
9.119445615363689e-7
6.129731452552086e-7
3.672822952484962e-7
1.7544374867077815e-7
2.8007469108891036e-8
5.3179887266105e-8
4.660407459368533e-8
3.3804399474037e-8
1.9272286329161084e-8
1.2949488220832863e-11
1.0828428584994057e-7
1.825232441349065e-7
9.604412337987937e-8
1.672396789785217e-8
1.582169797147864e-8
1.5541464765070842e-8
1.1805740845826579e-8
9.332288537971641e-9
2.759439760622755e-9
5.627862469534073e-9
1.4052236343455141e-8
2.693525940348727e-8
4.767358300411571e-8
6.653023865467295e-8
4.05774851865709e-8
8.104998367328372e-9
3.843166505453806e-8
3.530672464007777e-7
5.716712325824986e-7
3.6557116416295415e-7
5.521278041448154e-7
5.272837906818922e-7
4.89320010352001e-7
4.3148878091299466e-7
3.707417552238133e-7
3.322331375749307e-7
3.244673932633874e-7
3.299313907026682e-7
3.143881485204708e-7
1.8998671423868148e-7
6.329564476087674e-8
3.5395229257943824e-8
8.791807166927174e-8
6.723175153097561e-8
6.151911441291706e-8
5.4485640284781894e-8
1.0809575083149392e-8
3.028288669408914e-8
5.469985530541543e-8
6.619948846477864e-8
6.968795673290707e-8
6.685232818977696e-8
5.7904077367277134e-8
4.335359627179784e-8
2.2520113711192214e-8
1.015979392510982e-8
7.512433739355484e-8
2.3602397879226123e-7
1.0116742933134693e-6
2.7511812199163413e-7
3.769460293134208e-6
1.784901437019196e-6
1.0203533153747036e-6
5.792158879247602e-7
2.7431918203581587e-7
4.83833784777163e-8
1.375843498827129e-7
2.1154270090300205e-7
7.030796320197213e-8
4.4397007809704373e-8
1.4705769663413015e-8
1.0108011465907753e-7
2.2806772885978407e-7
1.5969697335912517e-7
4.629276219895473e-8
1.2854554919316373e-8
2.181308944346234e-8
1.673873217780964e-8
1.3503903934560473e-8
7.794652984821972e-9
3.483653338309478e-9
1.4305098848543941e-8
2.9692189147346506e-8
5.6063906670580494e-8
8.362084226886231e-8
5.7158757544738463e-8
2.3300763907077225e-8
2.845062294574431e-8
1.4223865753919146e-7
4.112055625451234e-7
5.164283268503905e-7
7.504507498553285e-7
7.610726821723192e-7
6.303750162397802e-7
5.296949329874698e-7
4.2987358962510456e-7
3.591164580684969e-7
3.4367637175877834e-7
3.881931978245804e-7
3.840993754451984e-7
3.203104217863115e-7
2.2720760923453076e-7
8.541795326023603e-8
6.021830417663496e-9
9.08754485180949e-8
6.976155506959514e-8
6.143350907094388e-8
5.760761278677495e-8
2.0525365827022307e-8
2.3329612505899166e-8
5.120646368278829e-8
6.621276945009927e-8
7.190809133699941e-8
7.042133428402158e-8
6.223141741930144e-8
4.82578001457186e-8
2.8935701158113873e-8
1.528146994664922e-9
4.4868123678167815e-8
8.113626907764259e-7
7.950511576236425e-7
2.3821744713640654e-6
1.924228160803438e-6
1.272138621241819e-6
8.42169472031642e-7
4.805795102512918e-7
1.8431014445555426e-7
6.07624986552444e-8
2.0515916222101194e-7
1.6489267626144168e-7
6.35454961264995e-8
4.621552443305901e-8
5.972425513938775e-8
5.922414243108793e-8
2.1573025293991247e-7
1.6916253798263888e-7
5.0091402543629786e-8
2.9740701679849355e-9
1.5086455281343323e-8
1.1887740940861457e-8
9.123980567926768e-9
5.03684518110546e-9
2.5905979058246434e-9
9.472255618028554e-9
1.858440098713894e-8
3.346364943463443e-8
5.633419175943353e-8
6.974216679270637e-8
2.0981955602231017e-8
4.279838311583259e-8
4.34045163594183e-7
6.408460551436125e-7
2.8226373939688713e-7
5.209402440141467e-7
5.459699256605306e-7
5.401464504515919e-7
5.030551004151535e-7
4.515255099199407e-7
4.1532926389444326e-7
4.09637807991352e-7
4.1916155899517455e-7
3.4383610352878513e-7
1.6102900875893512e-7
4.8115306462389684e-8
9.199883684482407e-8
1.1314760620935702e-7
9.427549816261166e-8
9.18853501699368e-8
5.467117916481521e-8
1.6630253868753445e-8
5.67175848139816e-8
7.684800222485097e-8
8.761056829942581e-8
9.186163966092066e-8
8.859525404144265e-8
7.715193952703165e-8
5.805303161045628e-8
3.0536634049577804e-8
1.1687619141423534e-8
9.012119438375702e-8
2.6988036824647414e-7
1.5171689102590203e-6
4.0971218558998467e-7
5.087475715610988e-6
2.497559524063731e-6
1.4167963424937806e-6
7.817979024823506e-7
3.158004610419086e-7
9.282084155591639e-8
5.924882754935336e-7
9.63405513665533e-7
4.430104356573896e-7
1.5009197950607023e-7
1.1056110308152043e-7
3.46348204448972e-8
2.2896375619604855e-7
2.48985768593073e-7
1.0533628851645486e-7
1.2912584399355076e-8
1.7450699481334207e-8
1.6825235827862916e-8
1.2824770348755531e-8
9.207563201600868e-9
5.514922408442191e-10
8.671456909286959e-9
1.9241501078907708e-8
3.6787508303596984e-8
6.732074621423608e-8
9.658873426829801e-8
4.5628938013839226e-8
2.3616365042758195e-8
1.465166797451363e-7
4.732035526801262e-7
6.200227428686889e-7
6.054405282522074e-7
7.473818280895135e-7
6.812576234902735e-7
6.100856827725825e-7
5.217334877459605e-7
4.4997813975443783e-7
4.2878454724044156e-7
4.493840594866506e-7
3.076145942188384e-7
3.5571935772613155e-7
1.887287558953681e-7
6.812013651713984e-8
4.459320406639651e-8
1.22226165933957e-7
9.688786657709923e-8
9.399989938475041e-8
6.589673939533369e-8
8.629168710520358e-9
5.2867178618940464e-8
7.585895716681853e-8
8.89112714382637e-8
9.527963994409006e-8
9.388139314341503e-8
8.375813826927262e-8
6.568447561445015e-8
4.019089924257405e-8
4.214978156862742e-9
5.3911031972225474e-8
1.2189332393108919e-6
1.2381333701586656e-6
3.307761286500663e-6
2.8093885234366566e-6
1.8496933833954215e-6
1.2086975927931842e-6
6.330273529172997e-7
7.929000426420177e-8
5.787587070893377e-7
1.2090908296661462e-6
7.245502469673667e-7
2.2681665307574123e-7
6.002111527220714e-8
9.219373364350178e-8
2.9763136227324423e-8
1.4070328684948708e-7
2.4780959267522104e-7
1.2935618244507726e-7
2.4583927281126037e-8
4.533996527530295e-9
1.0133767841840933e-8
7.73425384622282e-9
5.465649486935036e-9
1.0317306145544595e-9
4.2600533188615214e-9
9.436786605747847e-9
1.6983666450795105e-8
2.8794377255143967e-8
4.5411385028513964e-8
5.3360997659210445e-8
3.585639182231365e-8
5.635819929191799e-7
4.828934861095333e-7
1.2638794190218634e-7
3.750573113378668e-7
4.647449222534755e-7
5.183379764846415e-7
5.335674036796321e-7
5.146530078865681e-7
4.777890993933287e-7
4.0057305206921863e-7
2.3328634433587376e-7
2.1623410859492613e-7
9.5489454655059e-8
1.1751406223103187e-8
2.034645008799399e-7
1.425425357995831e-7
1.404741007281657e-7
1.0618702039131594e-7
1.0240677926416185e-8
6.64553557477499e-8
9.013220812300287e-8
1.057435586102974e-7
1.1788690168312432e-7
1.2410189919543608e-7
1.208020488099778e-7
1.0648063538830947e-7
8.158737899783164e-8
4.5331429903189616e-8
8.750006933661203e-9
1.0078487581936813e-7
2.8630383757359505e-7
2.4275471064457134e-6
6.941485724574866e-7
6.908262212539131e-6
3.7109931112657276e-6
2.1106025373374083e-6
1.1268530675383856e-6
2.393269718140194e-7
1.2692150056632933e-6
3.0179344129404067e-6
1.5350287695475117e-6
1.151292229802953e-6
3.385552122721971e-7
1.5146451640770896e-7
5.920666372890519e-8
1.0747531928141166e-7
2.7785409201393484e-7
2.3894491879790916e-7
6.196664858343609e-8
5.2350325112064666e-9
1.1267277412049694e-8
1.0740243918802762e-8
7.890013270241717e-9
4.1786840194240825e-9
2.4665365591157146e-9
8.62133841667256e-9
1.662265087594233e-8
2.9856143011782105e-8
5.217491660482751e-8
8.189041814970036e-8
1.566685129903843e-8
1.5606031981026748e-7
6.067904008040386e-7
6.552127188709316e-7
2.965953670883518e-7
5.607651998484953e-7
6.197070035425605e-7
6.326443554213012e-7
5.985738119300038e-7
5.416809539411332e-7
4.6488040673023145e-7
2.5746063187282345e-7
4.922401825677779e-8
1.7334735143658603e-7
9.361407135077596e-8
3.1006816959182745e-8
1.4387088675728723e-7
1.4784772693566838e-7
1.4592038283856448e-7
1.1672675969033821e-7
1.1491877842075384e-8
6.983884420640096e-8
9.277713498616546e-8
1.0882166742780154e-7
1.2286219624272738e-7
1.320364182430722e-7
1.3189476145552477e-7
1.1999333033117206e-7
9.672214003135855e-8
6.266638401678691e-8
1.4792313393622515e-8
5.805705800886306e-8
1.9880511134590814e-6
2.2253484059678396e-6
4.6435543908468015e-6
4.4653638780412404e-6
3.006169136861006e-6
1.9985297789140276e-6
8.002149204820614e-7
1.90821973676067e-6
2.739180052363181e-6
1.7130150211980296e-6
1.3613758106156074e-6
2.3516445881526265e-6
6.642587887576007e-7
9.963531993507107e-8
2.100140499025382e-7
1.0313737617581118e-7
5.8597542023219297e-8
1.546981271629154e-7
8.759983383148568e-8
1.73456447804552e-8
2.0208798680648074e-9
3.2993217896059047e-9
3.448728189397286e-9
2.317041295760348e-9
4.714647802247282e-10
2.112611997078732e-9
4.507705824325923e-9
7.772921110943913e-9
1.2563140658755808e-8
1.8747005035966095e-8
1.9953983023469727e-8
1.1736293028253268e-7
1.4293620298647442e-7
1.0615237055343476e-8
1.1793625150188923e-7
2.0760603454776433e-7
2.9072031122750433e-7
3.484477623299082e-7
3.334413742316497e-7
2.303188016929076e-7
9.806131955977641e-8
4.750216280964506e-9
1.9838503826829905e-8
1.6578910899104997e-9
1.0823390798846971e-7
1.7966675655485683e-7
2.0785946364935935e-7
1.1508781360313513e-7
8.281623988535113e-8
1.1991371831411738e-7
1.271639748930167e-7
1.3782886570797806e-7
1.540848586305865e-7
1.7117373610270663e-7
1.8237779744460434e-7
1.8161614114505274e-7
1.6567317696296686e-7
1.340756875205417e-7
8.599921813118816e-8
1.6040527240520927e-8
9.11330081318178e-8
2.71375606365125e-7
4.4171163508532254e-6
1.8593054720498073e-6
9.38177413166828e-6
6.537442544166141e-6
3.997870370493198e-6
2.202104573138965e-6
2.5381178490076133e-6
2.5849259821010096e-6
2.690990870184708e-6
3.400474241988649e-6
3.959678409804762e-6
2.9654876065533187e-6
5.701598287751612e-7
2.95992208706089e-7
2.8435283490903707e-7
9.736833240413008e-8
6.393765893156492e-8
1.4129061336264148e-7
4.608375180268352e-8
9.576899848263027e-9
2.672775791315026e-10
3.39759608662297e-9
3.0609035963108046e-9
1.8711489830088253e-9
4.0067427499884504e-10
3.0030070147148014e-9
5.711099431930411e-9
9.6835987394415e-9
1.580428775601125e-8
2.4659801457294215e-8
1.4514814379120769e-8
1.5047811331512346e-7
1.5327310571123367e-7
1.3649655430957754e-11
1.4683446380656117e-7
2.534112412299103e-7
3.43712805341362e-7
3.663148932506761e-7
2.732274016284078e-7
1.2458857973381054e-7
1.3419757054036475e-10
6.374643567098904e-8
2.0854797699352725e-8
2.1170194007766477e-8
1.0178052048936301e-7
1.4798559273964004e-7
1.7358638313459405e-7
9.139323973597384e-8
1.4044705853928392e-7
1.6125653854565422e-7
1.5581993726096626e-7
1.597272567787522e-7
1.7425889634207314e-7
1.9389792360590699e-7
2.1132401056187693e-7
2.1875338028880044e-7
2.1010564974828083e-7
1.8293611656173135e-7
1.3722148058305942e-7
7.138571488904231e-8
2.1898417964972924e-8
3.8088414554114547e-6
6.263128075509074e-6
6.121396539707829e-6
8.82597354801319e-6
7.3278518348169245e-6
7.87077223780819e-6
2.271391528385843e-6
3.1987412964853802e-6
4.493206981702288e-6
6.060590755484081e-6
1.2149664209504669e-6
3.5482013531116994e-6
2.6028372868570023e-6
2.199299746897858e-6
2.060396695236872e-6
2.088514441225935e-6
2.3718150292061006e-6
2.6274305247593703e-6
1.3956631220459658e-6
6.448637741240494e-7
3.351263996919224e-7
2.2485919827745903e-7
2.2609608261957026e-7
3.2142204399312467e-7
5.931041338864028e-7
1.1696808967458042e-6
5.295149606203808e-7
2.671644716945721e-7
1.9166212993994127e-7
1.930943689313709e-7
2.599429082643024e-7
9.41676087618835e-7
1.0041108774826078e-6
8.343502021550085e-7
9.013004089250525e-7
2.1073663414014233e-7
5.978024080958176e-9
4.9502507810095943e-11
3.774425436466553e-13
0.
2.3567757535703577e-14
0.
0.
0.
0.
6.909117900843114e-14
2.1266885535436344e-13
5.177658366834024e-13
1.054271872928465e-12
1.8911386509204703e-12
2.8933374195066907e-12
4.944013822782077e-14
1.854282160926709e-12
2.9952545965432013e-12
3.954813960768708e-12
4.872866761464365e-12
5.795815277023519e-12
6.721856904742066e-12
7.556300908247624e-12
7.959830457444385e-12
7.1565074234289436e-12
4.8292303622411626e-12
4.934153754140457e-13
7.973202069150734e-13
9.836137346421116e-13
1.1486537905302824e-12
1.2951758854747082e-12
1.4329029277801665e-12
1.5715976706369043e-12
1.7180328400277221e-12
1.876465407312803e-12
2.0497291548479096e-12
2.240023027044222e-12
3.131503018957854e-12
2.27540579635632e-12
1.3674318927156917e-12
8.667597303802614e-13
6.779819880376615e-13
6.487762439639861e-13
6.928523988413772e-13
7.756117864137828e-13
8.855632189211817e-13
1.0200271196610221e-12
1.1797765395346632e-12
1.3672162253808154e-12
1.5857875523069383e-12
1.8397949023979172e-12
2.1344022891650443e-12
2.4756733298467004e-12
2.870678204431568e-12
3.327611237178842e-12
3.855954128708565e-12
4.466629557528912e-12
1.9432060622250296e-10
8.76552554265308e-11
3.009630053951479e-11
1.855950476571058e-11
1.4833182901770762e-11
1.3566464396295346e-11
1.3365004520929608e-11
1.3731645458683216e-11
1.4452019057468392e-11
1.542149339021283e-11
1.6584560251373973e-11
1.7584840878276862e-11
2.180538498528498e-11
3.363258801418348e-11
6.240438960546722e-11
1.3885954786964954e-10
4.1372801694744494e-10
2.9538612170919113e-9
5.181846162152416e-9
8.037789807991618e-9
2.3154842214944975e-9
2.9535759486182812e-9
2.60060821505984e-9
1.1627754186643185e-10
4.4396054227148884e-14
0.
0.
0.
0.
0.
0.
0.
0.
0.
0.
0.
0.
0.
0.
0.
0.
0.
0.
0.
0.
0.
0.
0.
0.
0.
0.
0.
0.
0.
2.6852248881061762e-14
3.915372027753533e-14
5.723951846474297e-14
8.392471658298584e-14
1.234573390974665e-13
1.8228559662238837e-13
2.7026355428816617e-13
5.336670112988134e-12
9.033883374050398e-12
1.4100299967573598e-11
2.1033793790967175e-11
3.002047310290767e-11
4.112292796201806e-11
5.3931071446539604e-11
6.710612464910297e-11
7.788946545683016e-11
8.178429098478784e-11
7.268027362787956e-11
1.2939550338830325e-10
1.1029709207552685e-10
1.2786540677413398e-10
1.2651074946732424e-10
1.4781503894254e-10
1.9323632407460938e-10
2.545832137297979e-10
3.3520798141164055e-10
4.665372625007168e-10
7.048797003848265e-10
1.0193531076839117e-9
1.188416979560882e-9
1.3390532658795372e-9
1.6092276028882013e-9
2.0773170132361685e-9
2.872874937858442e-9
4.272200321164255e-9
6.9222769030912935e-9
1.2382868191773714e-8
2.1431436670922272e-8
1.1939656313152944e-7
7.228991034080136e-8
9.062368162209088e-7
2.7388189346870833e-7
1.485105623854009e-7
8.462185660222434e-8
4.55931475282198e-8
1.8971260795956955e-8
1.5279334039627268e-9
1.0481815219886788e-8
4.424899217022257e-9
1.716921025018368e-9
1.724842273451242e-8
4.1984793489713923e-8
3.9923960257512635e-8
2.1742487319959182e-8
2.284964189212809e-9
1.0304685363519002e-8
7.493339501717993e-9
6.30301206468954e-9
5.126885585878684e-9
4.785652506953646e-10
4.570259180954381e-9
1.0388888266912496e-8
1.8213655949544993e-8
2.1698725582141253e-8
1.749609706405778e-8
1.1517562710726396e-8
4.6393629198971175e-9
5.492389147878581e-9
2.857698372829571e-8
1.1354101218126831e-7
1.8709114109554026e-7
1.4925066873870498e-7
1.610375456820206e-7
1.1347918572928382e-7
1.0006287731768425e-8
2.3123578844678295e-8
1.7278003425988597e-8
7.005636462303339e-9
1.824719843559296e-9
6.7861590493447304e-9
8.430768815670324e-10
1.7260675577789714e-9
3.5359514737476966e-9
6.765673469401312e-10
4.697361456822087e-9
8.87546122418822e-9
7.449262217712462e-9
6.3559940261460084e-9
5.6387361369569e-9
1.934378444288279e-9
2.5981710147985877e-9
6.919090674200178e-9
1.0004452413631435e-8
1.010261202155164e-8
8.720098822890028e-9
6.620409472045876e-9
3.937023156559233e-9
2.6906833226479005e-10
6.0417922461244615e-9
1.1713075823050362e-7
5.855383109204367e-8
4.7518169499195573e-7
3.305584969341724e-7
2.2030669128151654e-7
1.514990396429404e-7
9.843380417077151e-8
5.847320724726714e-8
2.6998008390384334e-8
5.4536618105255715e-9
1.920368840920779e-9
1.8147672265523468e-9
5.6783115849976855e-9
3.0219008886483054e-8
5.35605293618032e-8
3.9441302929419083e-8
1.477895161040632e-8
1.0682563593401192e-8
9.585197599610583e-9
7.274393902006142e-9
6.298743477221254e-9
3.617637190151366e-9
1.8997783189079837e-9
7.041467687543143e-9
1.4031677438963985e-8
2.3091854278902935e-8
2.4761470980464198e-8
1.7886720444824947e-8
9.829915804499208e-9
6.046901634288632e-10
1.4102999395020605e-8
1.3034787961736632e-7
2.434859479421085e-7
1.573380715431806e-7
2.1892362418084672e-7
1.892761777320237e-7
1.7307772772094677e-7
1.0702089708362053e-7
8.436109898125237e-9
2.808126796585517e-9
4.694595825346027e-9
1.2888447930913925e-8
1.587913284660563e-8
2.727743900123084e-8
1.4849984663234233e-8
1.2356729414155616e-9
1.2437062955123183e-8
1.5341358502041467e-8
1.2111980291005901e-8
1.0866327487927272e-8
8.809937036793383e-9
8.920941728616682e-10
7.052607919451676e-9
1.4085296146999142e-8
1.7074599750011904e-8
1.6390014931818038e-8
1.4018090948598983e-8
1.0499559000143241e-8
5.7152519478614175e-9
1.7120772546150765e-9
1.722487680973545e-8
5.6600904368955066e-8
2.1773404950776814e-7
1.914503678383997e-8
1.0785265243590183e-6
4.875713561990943e-7
2.84929074413061e-7
1.72739547573482e-7
9.864432919987848e-8
4.826734552495233e-8
1.0917030738639689e-8
8.246272196552158e-9
4.751345373917403e-9
6.891014376710725e-9
3.716223817314025e-8
7.333083002412328e-8
6.277049849857184e-8
2.8195926946777075e-8
1.0993801895650463e-8
1.5082256603988054e-8
1.1307581887119673e-8
9.712406199417817e-9
7.303589483681317e-9
4.1390791670268345e-10
8.280993447288395e-9
1.806286770247162e-8
2.9881702821205503e-8
3.0989012553659954e-8
2.3952264676274387e-8
1.5262442566473156e-8
4.339540942979181e-9
1.5060468488375538e-8
6.7394079460574e-8
1.8350558222927763e-7
2.3795483413534916e-7
3.768321295804256e-7
3.1937402892435947e-7
2.437728683696326e-7
2.0897672780197595e-7
7.521510190029541e-8
1.2689226930759112e-9
1.6551530919859586e-9
1.2364442262333281e-8
2.0977252765077997e-8
2.18046641751212e-8
4.163492318176246e-8
2.496748073994858e-8
6.4379781546254666e-9
8.299073061954545e-9
1.602007156256984e-8
1.2865847789578363e-8
1.0993482986868455e-8
9.79996840749135e-9
3.2110480351079545e-9
4.934400525832879e-9
1.2635993658423258e-8
1.836047567261583e-8
1.882243360802057e-8
1.6391431256141935e-8
1.255169267357705e-8
7.612604080659614e-9
8.43881499253552e-10
1.0973587399627316e-8
1.8376179378451804e-7
1.4646295378403553e-7
6.411221526530963e-7
4.920282308507178e-7
3.3601458508777306e-7
2.3362055046558172e-7
1.5155256959919792e-7
8.904382064776042e-8
4.059017482076647e-8
8.341223076353346e-9
2.2050597051478946e-9
3.884123577737968e-9
6.9618397303043275e-9
3.944575716520318e-8
7.771119112701028e-8
5.991837280833436e-8
2.055704234192518e-8
1.2510779432246789e-8
1.2846109311600698e-8
9.687048161470332e-9
8.286522348169447e-9
5.04386246519903e-9
2.064229998478751e-9
8.695691060570484e-9
1.7672060866092992e-8
3.013494634821801e-8
3.403698897327735e-8
2.457678054335632e-8
1.3333269853605374e-8
3.9768727508139153e-10
2.0807668585785127e-8
1.8257968959820484e-7
3.1694580322499234e-7
2.6084370090968895e-7
3.3446855637455475e-7
2.8759406448073706e-7
2.575652399185005e-7
2.3734175014280062e-7
2.284417553444067e-7
1.018161498369302e-7
5.1238502255621494e-8
5.132686556071639e-8
1.3039973396182112e-7
1.0150018917055735e-7
3.8064110423577994e-8
3.6854412313644017e-9
2.2675827726186232e-8
2.407046581911547e-8
1.9013154093768323e-8
1.7383696970910375e-8
1.3337012061152006e-8
1.2012148356280682e-10
1.2782501220519075e-8
2.315178456420574e-8
2.6971894940353542e-8
2.584992366232632e-8
2.2186171780548334e-8
1.66462295087718e-8
8.999630789531243e-9
3.0699550746489045e-9
2.88759742416479e-8
9.478457540324296e-8
3.266765097647296e-7
6.731824146603065e-8
1.487948733966104e-6
6.901255533556085e-7
4.034946460649112e-7
2.4236117766723696e-7
1.3531321740165943e-7
6.286281443706786e-8
1.0190458700597768e-8
1.4562511108701574e-8
5.4023177838457025e-9
6.356433014803504e-9
4.223497033416182e-8
9.686889259923805e-8
9.152722553497285e-8
4.0895725809432406e-8
9.025888355414141e-9
1.9102042214370303e-8
1.4344526950956956e-8
1.2043083481629779e-8
9.469074265538583e-9
5.410595029897043e-10
9.004336631565664e-9
2.057701005642278e-8
3.647215280761117e-8
4.1376406758469296e-8
3.214362429045375e-8
2.047058850281341e-8
6.090786812172668e-9
1.9238442164721116e-8
8.658557537728666e-8
2.4036049212664297e-7
2.957460798375145e-7
5.400057629451449e-7
4.521651504410159e-7
3.4263361943224265e-7
2.853876551093156e-7
2.5711159882918875e-7
1.7967854098008984e-7
5.2411490338007455e-8
4.1796394063455115e-8
5.2911574217053934e-8
1.3330127863372666e-7
1.3400567225212602e-7
5.612473576686462e-8
1.2202238882280287e-8
1.621111076728482e-8
2.517157650519397e-8
1.9592173658154725e-8
1.7205946136877048e-8
1.4917117437799618e-8
3.2195812598595005e-9
9.551946568092464e-9
2.119151771335855e-8
2.8288435231760365e-8
2.8378008176551782e-8
2.4747643642612315e-8
1.8990149663512206e-8
1.1450137359872761e-8
9.187434095579357e-10
1.7858272278402717e-8
2.705274189384016e-7
2.3929456917580494e-7
8.946568144839841e-7
6.961469272488015e-7
4.736898715100126e-7
3.2680423955646995e-7
2.081377400036144e-7
1.1779793913574939e-7
4.8759643135173505e-8
5.36170570510653e-9
5.438302859178687e-9
8.121439502961215e-9
4.518422786654617e-9
4.028503262257903e-8
1.0185575591343363e-7
8.87004391500279e-8
3.232227765243077e-8
1.0587226799204759e-8
1.5976083866516274e-8
1.1941981151670965e-8
9.956137098939836e-9
6.8061155018625075e-9
1.3273245364736946e-9
8.986365860048023e-9
1.888833805424768e-8
3.396044446248369e-8
4.492290225316306e-8
3.3800442005066e-8
1.8400819552114434e-8
1.2223094248584964e-9
2.6325690664278764e-8
2.3587992769298022e-7
3.979911029197781e-7
3.395280629807325e-7
4.3782176239119626e-7
3.8146315137348263e-7
3.3679438643330263e-7
2.9052193486023677e-7
2.569888277357998e-7
2.614758793318059e-7
2.586751772881562e-7
2.0877680289834002e-7
2.0590837628431768e-7
1.599279909551042e-7
5.833650370333494e-8
2.320995221093467e-9
3.8823474831043634e-8
3.48419378882148e-8
2.818191639834711e-8
2.6365497718794966e-8
1.7764298555813827e-8
3.6632549321626285e-9
2.1953446032349384e-8
3.476320534307583e-8
3.863192480176337e-8
3.692489823199953e-8
3.177120500473766e-8
2.381316992036104e-8
1.265722450378352e-8
5.135506669739472e-9
4.328535625316464e-8
1.4072891777020553e-7
4.7447300581831597e-7
1.2027533838573678e-7
2.0355480761841544e-6
9.474613744361528e-7
5.512572660404339e-7
3.2655777028439993e-7
1.7660094259002723e-7
7.468491477814785e-8
1.2318970769615126e-9
2.9281424068646758e-8
7.2222184695935995e-9
2.254505490883552e-9
4.067253643987403e-8
1.1784386672518388e-7
1.2987692969816312e-7
6.114967545912234e-8
1.8459160886105373e-9
2.259659596003822e-8
1.7449460390038936e-8
1.4181897264463602e-8
1.1589755600404412e-8
2.288762054751328e-9
8.671780784221748e-9
2.1225200542085026e-8
4.0251470248639724e-8
5.405709947022438e-8
4.318758112868148e-8
2.752216311881113e-8
8.89877545589262e-9
2.319739330402282e-8
1.0649640319014076e-7
2.993951500092694e-7
3.6167850471898313e-7
6.824461120055235e-7
5.835510801181247e-7
4.448494915842816e-7
3.594172685516937e-7
2.91610958879466e-7
2.7055263623939044e-7
2.873539797021795e-7
1.620239342077595e-7
1.4640495380291675e-7
2.020873364345288e-7
1.8683576692257915e-7
8.140367445519462e-8
1.5181333684134664e-8
3.04771280909768e-8
3.656505555403373e-8
2.8510172130252902e-8
2.5911710182276022e-8
2.0919175287887096e-8
1.2101653000437923e-9
1.7405329183615976e-8
3.2843151050330225e-8
4.0168372615052744e-8
3.966051972011921e-8
3.467354238567097e-8
2.666119198291388e-8
1.5980268583437784e-8
8.87243540416688e-10
2.6052115981447455e-8
3.8727294217740695e-7
3.6040750361880186e-7
1.2352869486081596e-6
9.677613256916887e-7
6.537241730369135e-7
4.4645004173440406e-7
2.779022412160078e-7
1.489520643211137e-7
5.115518832378198e-8
6.3901440317095776e-9
1.3989624442680792e-8
1.5994903454910344e-8
2.0083530342167654e-9
3.1868416534713223e-8
1.2053364066104344e-7
1.286516153269265e-7
5.2568825719325856e-8
3.2045050674333693e-9
1.8412324666331223e-8
1.4130500633399673e-8
1.1334161572369677e-8
8.512925005349265e-9
1.4698724984686398e-10
8.261165504724919e-9
1.8217932285376285e-8
3.403575557204328e-8
5.382367903600223e-8
4.717400248199681e-8
2.591764243399028e-8
3.0448072137182126e-9
3.237510058123959e-8
2.9339678492434673e-7
4.859395624254606e-7
3.9111602496618174e-7
5.255018636663268e-7
4.7097427870031535e-7
4.195809525934497e-7
3.5815077908156507e-7
3.013940921548087e-7
2.7039535636757056e-7
2.6767849831049706e-7
2.574896044138329e-7
2.480929789183621e-7
1.918558498119317e-7
6.936311058643167e-8
6.499850552708158e-9
6.106735406509399e-8
4.839320345449809e-8
4.092285172730776e-8
3.875447027139823e-8
1.994214018562406e-8
1.1723255774624781e-8
3.5454097861570946e-8
4.889379837985156e-8
5.253616933132004e-8
5.022760612400258e-8
4.333880122287674e-8
3.2446589782202545e-8
1.6993100455878295e-8
7.618618671117413e-9
5.9240753403336574e-8
1.91051838270395e-7
6.811559906757103e-7
1.8614484015926822e-7
2.7550929100733615e-6
1.2875508007343738e-6
7.440391102570384e-7
4.335197831103097e-7
2.2435485556659487e-7
7.946923328979297e-8
2.648570508665079e-8
6.50164182594791e-8
1.4261296353454821e-8
8.435743703213854e-9
2.85813991345545e-8
1.2805299809030658e-7
1.7851784592408902e-7
9.4225431688454e-8
1.30035672054487e-8
2.3543278022240872e-8
2.0468417853798172e-8
1.6008235042439337e-8
1.3287239788977461e-8
4.781474486350985e-9
7.1703167111440716e-9
1.973177808844169e-8
3.930414392100442e-8
6.511549507420982e-8
5.913313391566e-8
3.77432404814021e-8
1.3458196452874497e-8
2.6981985048817223e-8
1.2759449214483806e-7
3.595167946022969e-7
4.3578370801539705e-7
7.834511566829365e-7
7.039668915529082e-7
5.490648098861924e-7
4.4426307930422785e-7
3.50777365883791e-7
2.9254058910837074e-7
2.9527711531541797e-7
3.3543524231223984e-7
3.0046151271371235e-7
2.398256786779955e-7
2.2160353069590596e-7
9.380571139296078e-8
1.219132844268414e-8
5.4194666364568264e-8
5.068971138834382e-8
4.091934455035597e-8
3.851412949383231e-8
2.6069759459899957e-8
5.148548978728685e-9
3.027405496783725e-8
4.767251245035693e-8
5.433089819197219e-8
5.3227430211194764e-8
4.672112598131811e-8
3.602329144608983e-8
2.151486078949546e-8
9.090949054595005e-10
3.529525764163476e-8
5.501138985023446e-7
5.270940820147979e-7
1.6970242244259193e-6
1.3410448213838438e-6
8.974982596607364e-7
6.052642996381924e-7
3.654407600707141e-7
1.7918996353507837e-7
3.703909953941838e-8
4.144861369946857e-8
3.786127047036487e-8
3.2185071137221435e-8
1.5414529679151098e-8
8.068130508375253e-9
1.1839210542743343e-7
1.797313868566357e-7
8.876905474928093e-8
1.2750742373583355e-8
1.7587677948791817e-8
1.5983076778942344e-8
1.2236045474114988e-8
9.65162493289395e-9
2.3789479006458193e-9
6.3912895100411955e-9
1.5468718623828447e-8
2.955264679204332e-8
5.177500424943937e-8
6.631205243994986e-8
3.865748217930431e-8
7.1415753672075395e-9
3.8657281658263847e-8
3.564070019111378e-7
5.788773790101205e-7
3.9398622516532443e-7
5.777863335885735e-7
5.439027184917857e-7
4.992074203156973e-7
4.351797197045825e-7
3.6922193917195305e-7
3.2583895531704595e-7
3.11208300929351e-7
3.064098333335129e-7
3.1275918387840276e-7
2.019542231622824e-7
6.883301044024343e-8
2.9114629987126503e-8
8.711841793291734e-8
6.619996819073795e-8
5.972574561048588e-8
5.4258429936674394e-8
1.4163085097159606e-8
2.760145274573606e-8
5.351322138938553e-8
6.587339750344991e-8
6.949340264211391e-8
6.66312306414999e-8
5.768499956497833e-8
4.318327009341794e-8
2.243098550815795e-8
1.0231234712694173e-8
7.576831852021678e-8
2.3820652909509384e-7
9.844626811294043e-7
2.7242804550584295e-7
3.7104477079380043e-6
1.7544070839413463e-6
1.0053917298210448e-6
5.736956496376395e-7
2.7702191444149563e-7
6.108486054468449e-8
1.1011261525235254e-7
1.726997465082902e-7
4.9484953736149966e-8
3.532777621771593e-8
3.819082608201913e-9
1.1345640949450566e-7
2.297841739619621e-7
1.5000727791439517e-7
4.015585970015601e-8
1.6493079853607673e-8
2.2648426400077684e-8
1.7307429507410318e-8
1.4087803573095812e-8
7.631127078457197e-9
4.3501739500567935e-9
1.5935499367228355e-8
3.2848943404873904e-8
6.137652076544732e-8
8.287462622741053e-8
5.472032285072612e-8
2.1804140479943456e-8
2.9367103210434983e-8
1.4439385262305659e-7
4.1879760929537614e-7
5.200217467416336e-7
8.017981026210352e-7
7.90356614885099e-7
6.452158029910707e-7
5.359159398443828e-7
4.2950846907051517e-7
3.537323354244621e-7
3.318325498395381e-7
3.68051224260146e-7
3.849248169041217e-7
3.131567347308233e-7
2.395218681608675e-7
9.215936181232822e-8
9.257715117397411e-10
8.818409426661829e-8
6.877883487603414e-8
5.952585689567297e-8
5.641829039577128e-8
2.387278625304327e-8
2.0163073284870144e-8
4.939730379093243e-8
6.563050337609471e-8
7.165412779872171e-8
7.015593240857033e-8
6.193383033271426e-8
4.797427296376453e-8
2.871880181352376e-8
1.387883759148834e-9
4.5175422240496935e-8
7.899058805962562e-7
7.731383663482167e-7
2.333745003460401e-6
1.8785322779357029e-6
1.2450774600485084e-6
8.273299313038355e-7
4.777851996006923e-7
1.953531167161351e-7
3.210534284061859e-8
1.6007728171228154e-7
1.2586773982484649e-7
6.424211348721115e-8
4.0105296032165655e-8
4.510263018396912e-8
7.657878775120227e-8
2.2245992176194036e-7
1.5577253879633924e-7
4.284806056233349e-8
7.00645239411561e-9
1.6275669295321895e-8
1.2477544295512515e-8
9.683937713938262e-9
4.871762362244739e-9
3.4097465557675713e-9
1.0939016267487969e-8
2.131264533182006e-8
3.8365357790490895e-8
6.371693352604817e-8
6.539745331272855e-8
1.7858060908419866e-8
4.3732215028276464e-8
4.343266925567566e-7
6.619876081849039e-7
3.2239749835263824e-7
5.623547929601552e-7
5.754849282839385e-7
5.593231684243553e-7
5.122198209343402e-7
4.5241056087936486e-7
4.1003961536096e-7
3.9978629381902163e-7
4.141571673757429e-7
3.622802575544275e-7
1.784587482602568e-7
5.528537112606046e-8
7.920978835346793e-8
1.1312778940780141e-7
9.18382623359935e-8
8.888952841800469e-8
6.062362898634108e-8
9.87680919100587e-9
5.34778491737086e-8
7.569826699459636e-8
8.70032063735418e-8
9.12560564471032e-8
8.794475587155267e-8
7.651514216735511e-8
5.749369591315878e-8
3.010278111815512e-8
1.2102961598295345e-8
9.141440636787544e-8
2.7466274602966257e-7
1.462179431188854e-6
3.9947175330487344e-7
4.996137546812222e-6
2.437037280632583e-6
1.3853801804129533e-6
7.696750414309735e-7
3.250701201653316e-7
4.5459156926101376e-8
4.438791429781581e-7
6.989091909059374e-7
3.139841195748118e-7
1.1884945285586044e-7
8.611762942971844e-8
5.594348979661444e-8
2.4589075838404393e-7
2.373374034562828e-7
9.224395868810258e-8
6.548643986456535e-9
2.023304030493997e-8
1.7706614286895823e-8
1.363716409723971e-8
9.527104610672758e-9
3.145443916326964e-10
1.0303388495161989e-8
2.237699430778717e-8
4.2824745557413976e-8
7.756376465919084e-8
9.055457974872096e-8
4.074689051811163e-8
2.6466581308320334e-8
1.5047347133545206e-7
4.806444013093966e-7
6.224849409397658e-7
6.818758026826318e-7
7.985287711102559e-7
7.094731887787934e-7
6.235149970102659e-7
5.237955480372726e-7
4.444023825285439e-7
4.1764286227991313e-7
4.530613300725325e-7
4.0940218587833556e-7
3.7710699149797994e-7
2.1120376755055026e-7
7.620240754660623e-8
3.3894139444366335e-8
1.2233033160467678e-7
9.441124879947999e-8
9.008786023625508e-8
7.074235191927054e-8
4.4210585856470065e-10
4.847003680565103e-8
7.40607631282933e-8
8.796918550839236e-8
9.440063278776036e-8
9.291599721499246e-8
8.275115852990256e-8
6.472406907073115e-8
3.938008785070155e-8
3.5916861594927665e-9
5.4684879688608015e-8
1.1732603938726073e-6
1.1827235113612026e-6
3.2293421735915497e-6
2.7141933085137027e-6
1.7888539506939866e-6
1.1723008018369933e-6
6.282684948697964e-7
1.3058673722964405e-7
3.906582398578029e-7
8.412671381702327e-7
6.005792942782025e-7
9.280470627550093e-8
5.773780749119905e-8
1.0465083886983408e-7
1.4804247788380696e-8
1.7364650992865393e-7
2.461820226136105e-7
1.0969690836459046e-7
1.8707436405958705e-8
8.359632821235533e-9
1.135223242740353e-8
8.4563658110966e-9
5.8669444273543436e-9
3.4741352343130556e-10
5.5244959019853936e-9
1.1678719367874722e-8
2.0979038482779568e-8
3.564100172019253e-8
5.570501821339801e-8
5.7450752637312145e-8
4.105395705774113e-8
5.748275378015325e-7
5.671343750963714e-7
1.694459971355857e-7
4.3535479834793454e-7
5.166908313825052e-7
5.583239027410491e-7
5.595383878331751e-7
5.297933832636211e-7
4.941418908728848e-7
4.5017547113503834e-7
3.274396728940593e-7
2.698463567721454e-7
1.1573525347612226e-7
2.345290927690193e-8
1.8805363573206895e-7
1.4115717156667146e-7
1.3450525790324298e-7
1.1675667666119144e-7
8.795467927587177e-9
5.846867964886586e-8
8.699052169409233e-8
1.0384169881977334e-7
1.1602666151623928e-7
1.2205671791958394e-7
1.1863200023482411e-7
1.042938059274729e-7
7.952555891159151e-8
4.35370973306755e-8
1.0366295124102072e-8
1.033749626827525e-7
2.9419167895402937e-7
2.299973440501293e-6
6.462132729127575e-7
6.758124995410338e-6
3.5609143885530653e-6
2.0232816275841314e-6
1.0886052305215887e-6
2.985058448656772e-7
7.750705928507244e-7
2.961436100889642e-6
1.5908351388290558e-6
9.692356278026814e-7
2.9482348932465036e-7
1.6699295973708884e-7
5.511253819857915e-8
1.4691602111625793e-7
2.9900127619466203e-7
2.1103580943124491e-7
5.112779476376613e-8
7.400950091720464e-10
1.4192846661720878e-8
1.1825512680797167e-8
8.732418614864844e-9
3.872760252226449e-9
3.846711329128978e-9
1.104743267079657e-8
2.1122312465116755e-8
3.8226654614169526e-8
6.703696000132002e-8
9.929927379736502e-8
3.807726927533684e-10
1.563381303726897e-7
5.889813577341306e-7
7.250693432374572e-7
3.8625375535470603e-7
6.467290800026261e-7
6.788339914149997e-7
6.683046336905443e-7
6.149258878775211e-7
5.50538686100948e-7
4.995300201656444e-7
3.586975588020954e-7
1.092514275514583e-7
2.3854182177024137e-7
1.200991268630864e-7
4.277582987685937e-8
1.1971610346546452e-7
1.475073748167221e-7
1.3862385867716708e-7
1.269632406651119e-7
1.307885361344661e-8
5.9192532683925546e-8
8.818827950613624e-8
1.0584280297734542e-7
1.1993592040364402e-7
1.2877029898777393e-7
1.2830294020686088e-7
1.1623163473910515e-7
9.305008253892217e-8
5.9402010231209635e-8
1.2146690877779537e-8
6.041504320840219e-8
1.87226047701811e-6
2.036792003683659e-6
4.514166620238923e-6
4.21322265836257e-6
2.8174647397725493e-6
1.8583596760871122e-6
8.225548911909862e-7
9.142392922181751e-7
3.0234056745042355e-6
1.7209750072163324e-6
1.1442299675901608e-6
1.5578712506405372e-6
3.282505686786514e-7
7.653070614870572e-8
9.796915858068435e-8
4.989527920593264e-8
1.1590423912722519e-7
2.10486620596171e-7
7.094239166139227e-8
1.3188913675406703e-8
1.1434543727270983e-9
5.274716555517782e-9
4.1609376181878645e-9
2.6096329928164566e-9
3.295298386263685e-10
3.466383611345253e-9
6.733534752156937e-9
1.1475850328986619e-8
1.8372215858009845e-8
2.6551364915643877e-8
1.9152700427609135e-8
1.915091262272965e-7
2.1032960965439964e-7
7.201871290047054e-9
1.7913059386499282e-7
2.853387960288588e-7
3.77490760869971e-7
4.3973862723784213e-7
4.347416582097066e-7
3.344687832787011e-7
1.732179592721855e-7
3.360911546078781e-8
5.2652237869282954e-8
2.402580098976834e-8
7.297120929445248e-8
1.859010025816697e-7
1.9616744781083335e-7
1.676516478584897e-7
3.7279418096823813e-8
1.0387492381192569e-7
1.1904713066345595e-7
1.3150223107440086e-7
1.4776516143155934e-7
1.6426635486994422e-7
1.746695538431344e-7
1.7307139891492062e-7
1.5651262821459261e-7
1.248122607201157e-7
7.720599216366256e-8
7.84604841287875e-9
1.0015787740264257e-7
2.8716216460254483e-7
4.048255604538937e-6
1.4999109346576053e-6
9.17159639944087e-6
5.962637514043737e-6
3.5528515597981583e-6
1.9105906388283094e-6
1.6956991981513724e-6
2.845058279515528e-6
2.5105573749542397e-6
2.674696571082038e-6
4.446748574641905e-6
1.5636829430195449e-6
2.0665549479957156e-7
1.734673785640917e-7
1.273201682801819e-7
7.055926027797969e-8
1.6883281025010491e-7
1.5900264615760445e-7
3.4971422270269895e-8
6.000092191422325e-9
3.413915014690826e-9
5.249810979743895e-9
3.800860835217585e-9
1.749674959733815e-9
1.852153638628549e-9
5.205966910033363e-9
9.407838720580628e-9
1.591378811080804e-8
2.5974049684347892e-8
3.818877074770634e-8
3.693605587501985e-8
2.899810667187557e-7
2.508914950334158e-7
3.861222618006052e-8
2.4601881693599975e-7
3.7366225328834806e-7
4.723983278004597e-7
5.013441160771659e-7
4.1120243309603926e-7
2.231227446626474e-7
4.3673412711590925e-8
5.451980710026558e-8
1.0683430002391635e-9
2.797819239793018e-9
5.899049500993439e-8
1.6530697292765457e-7
1.9752521245685113e-7
1.774650379493537e-7
8.018907283456761e-8
1.35245819647628e-7
1.3962380177143147e-7
1.4664210462094945e-7
1.6188891552669518e-7
1.810122695969429e-7
1.9696051568980545e-7
2.0223927881164753e-7
1.915274992012149e-7
1.6330159257134558e-7
1.179065132741949e-7
5.33036635696959e-8
3.918857637509502e-8
3.4516120869076184e-6
4.968559232608582e-6
6.151437166778724e-6
7.83507073886782e-6
6.011088327920219e-6
5.329531761454311e-6
1.8087701310540715e-6
2.8963947814479148e-6
3.501356680838112e-6
4.284640940675928e-6
4.02505269261845e-6
1.462546675403552e-6
7.872559829030963e-7
1.364730731168012e-7
3.84153827678481e-7
1.8591677523526143e-7
1.6950454085948828e-7
2.3063298040623743e-7
1.0021284626945779e-7
1.0813195398483927e-8
9.47372268034796e-9
5.012933740912564e-9
2.2969986771627727e-9
5.574171440937856e-10
4.529546082616636e-11
2.414960451053605e-10
2.5435071733092097e-10
7.66801390125644e-11
3.8402271839083365e-10
8.497551994443976e-10
1.4170464056353897e-9
3.4827184637931094e-9
6.82648728286258e-9
6.596026281725046e-9
3.671290305909763e-9
8.773771751627851e-10
5.967721346789518e-9
9.05022070909848e-9
6.459209266598258e-9
2.5146133962279525e-10
7.918110739615905e-9
1.3854879711007486e-8
2.2952682215501883e-8
5.7997837373465964e-8
1.1501384877070319e-7
1.8659383423662505e-7
1.0085759366369183e-8
4.368613408187074e-8
9.280645076608435e-8
2.3197807495428708e-7
3.4148993584625315e-7
3.050222618377234e-7
2.801597816236823e-7
2.794936500128664e-7
2.8905596549477063e-7
3.000899952995294e-7
3.0297303765531585e-7
2.873506281360847e-7
2.471877241745538e-7
1.823689248701466e-7
9.377860025092004e-8
2.2502754990686788e-8
6.262550193324515e-6
0.000013966082077322647
6.7476316125725505e-6
0.000013672073261190448
0.000014664404300102314
2.8731970004292725e-6
4.887099817172488e-6
6.7508743882424165e-6
0.00001247367800962432
5.206189747491828e-7
6.550706357587989e-6
3.257515072601684e-6
1.998564266384718e-6
1.4744938436801391e-6
1.1823539871890725e-6
8.502705358211954e-7
5.46074826166838e-7
8.37452059718623e-7
5.512507987476466e-8
1.5327023301287948e-8
2.0993202908976433e-8
7.062122790708953e-9
5.0434116055244406e-8
1.413730307194617e-7
1.2949315919088273e-9
7.835236987202942e-12
6.865933418088382e-13
0.
0.
0.
0.
0.
2.4791093106285877e-14
3.1551138617557013e-14
4.379937577443822e-14
7.377612446159504e-14
1.6301849452152834e-13
4.520048242532489e-13
9.645076477504156e-13
1.232481898530879e-12
1.535071903466329e-12
1.9836598902430028e-12
3.2194141136485333e-12
4.118951729126339e-12
5.214521866830487e-12
6.403773018484332e-12
7.549780827785648e-12
8.328328974581494e-12
7.727882022415893e-12
5.0456018566967214e-12
2.470441407805455e-12
1.0808529120277538e-12
4.598510145768477e-13
2.0578478332729005e-13
1.1142302796286884e-13
8.344880882177084e-14
8.26636376322274e-14
9.355228305361515e-14
1.1041441365827181e-13
1.3144788852467647e-13
1.5634609031303909e-13
7.506183759518497e-12
3.3538392076772855e-12
2.7252461407923304e-12
2.655030042495018e-12
2.7750269499989753e-12
2.987650887066141e-12
3.2583957202190684e-12
3.574057012207761e-12
3.930213035372368e-12
4.326493124597896e-12
4.764547392399279e-12
5.247115611175036e-12
5.188311157270796e-12
4.426436866726002e-12
4.014339964069364e-12
4.109411043770057e-12
4.5813651307399774e-12
5.3046618303970594e-12
6.222316692171256e-12
7.328879540073209e-12
8.646776595546197e-12
1.0213387420762555e-11
1.2076695686744223e-11
1.429544562589118e-11
1.6941577663581152e-11
2.0104233252386577e-11
2.38954800351106e-11
2.8458396775939368e-11
3.397887732901934e-11
4.070327198773382e-11
4.896546528199358e-11
5.222464856997201e-10
3.1867131595510886e-10
3.072847458537106e-10
6.792082920594175e-11
3.0707956522126606e-11
2.0203291968465228e-11
1.630510876118668e-11
1.482143996045375e-11
1.4462950286471561e-11
1.4728936147141295e-11
1.5391910083591443e-11
1.7123696329401078e-11
2.191692869250413e-11
3.443539779306075e-11
6.467686624334688e-11
1.4621076097700254e-10
4.512773928545459e-10
3.816288893171501e-9
5.4040598222527524e-9
6.0712941625124366e-9
2.1338530913123774e-9
3.1909355167252607e-9
1.917763251162763e-9
5.7896569792742064e-11
0.
0.
0.
0.
0.
0.
0.
0.
0.
0.
0.
0.
0.
0.
0.
0.
0.
0.
0.
0.
0.
0.
0.
0.
0.
0.
0.
0.
0.
0.
2.925523064102835e-14
4.2672337707677644e-14
6.240781861431022e-14
9.154331980962648e-14
1.3473163362072774e-13
1.9904265724868086e-13
2.952909732167534e-13
4.4014566380694857e-13
8.64907513702581e-12
1.5173782893136463e-11
2.418630287526065e-11
3.632228230841667e-11
5.1294259339777705e-11
6.814438826724082e-11
8.460595583128413e-11
9.655142881706709e-11
9.784179202422447e-11
8.08452999863219e-11
3.7585319927208483e-11
1.9534174317801167e-10
1.6795736960168764e-10
1.8848714552268042e-10
1.999699512460459e-10
2.3128606549853277e-10
3.0746741350350913e-10
4.2033257544775346e-10
5.666862473430674e-10
7.688680323177699e-10
1.0324917486480768e-9
1.1657244005272376e-9
1.2060542827466965e-9
1.3457233229787037e-9
1.645154380194043e-9
2.1778671530326645e-9
3.1022765150048064e-9
4.7751627587341045e-9
8.048435834773247e-9
1.4713559412956048e-8
1.0585822072887141e-7
5.493159178933722e-8
7.835664402170271e-7
2.660793538958591e-7
1.4784806335926053e-7
8.684418185729609e-8
4.843134316283526e-8
2.197170676769661e-8
1.460621055515354e-9
8.601652171391143e-9
4.833394322898598e-9
8.863847672166441e-9
2.4670347956128617e-9
7.410939875744979e-9
3.2663519708745504e-8
3.901896561448573e-8
2.2239601384519326e-8
1.6430212046744962e-9
8.190739405031604e-9
5.91377643966977e-9
4.738977027907831e-9
3.828667557573721e-9
4.4168767507553476e-10
3.092536533706842e-9
6.8657682988314625e-9
1.2410155286058673e-8
1.9112359006252643e-8
1.9321616931668952e-8
1.2059726312650937e-8
4.37702317237788e-9
4.144945082771895e-9
1.0608654616361326e-7
2.4083857688744203e-7
6.635242840605064e-8
1.5784917862696247e-7
1.5640804032779034e-7
1.527837096858308e-7
1.435981223759641e-7
5.354132211107109e-8
5.893557074643302e-9
3.448817972517685e-9
9.756699842669438e-9
2.169938705032535e-8
2.654641781491789e-8
1.1533162817146943e-8
3.3974612762991467e-9
1.729201926786099e-8
1.5812810819745655e-8
1.2861327138109612e-8
1.195759424079359e-8
7.850611253850946e-9
1.7242997418696151e-9
1.0220393975327258e-8
1.603691296559039e-8
1.7247969781422976e-8
1.6097251433612067e-8
1.359097111452291e-8
9.870620928534142e-9
4.440117967734542e-9
5.221951924115083e-9
2.8822136627961678e-8
4.786053612861781e-8
2.346922781760991e-7
2.610602875006642e-8
1.2505153777757866e-6
4.763377527382125e-7
2.677426061565124e-7
1.5560394872523397e-7
8.496468609834085e-8
3.765545525827837e-8
2.7560530350842833e-9
1.2779379167856622e-8
4.481735495007617e-9
3.903971621972034e-9
2.8838276918145686e-8
6.772532925647869e-8
6.50242893265215e-8
3.219016138134454e-8
6.1401787987023635e-9
1.4759029546392474e-8
1.0961350865874703e-8
9.211458068623801e-9
7.34785253716223e-9
5.336992965330651e-10
6.7704103376944275e-9
1.5428429360898807e-8
2.7205371304165167e-8
3.159383421661027e-8
2.4917744848934738e-8
1.608326088911121e-8
5.609887586690645e-9
1.121250031060838e-8
5.324281681638965e-8
1.7806690893517608e-7
2.4795687907531966e-7
3.414395769800348e-7
3.157888076864397e-7
2.461480149781297e-7
2.1553083304870921e-7
1.1636272407778077e-7
9.959607397648026e-9
2.8583112728824853e-9
1.2396163055419886e-8
2.131567238389184e-8
2.6181395511729524e-8
4.7077054492827574e-8
2.5602569727013268e-8
5.798194565472157e-9
1.0220529666128132e-8
1.7118219894920986e-8
1.3558619357799555e-8
1.175724232292323e-8
1.0310980490480942e-8
2.7553319995166445e-9
5.9381613716620885e-9
1.4080929388397021e-8
1.940562000821618e-8
1.9492573843764688e-8
1.691363077852152e-8
1.291217519940998e-8
7.70183241208644e-9
3.8100794747433017e-10
1.2870518824306873e-8
1.9416013706206428e-7
1.4555359241069786e-7
6.920570038399505e-7
5.127081056706727e-7
3.452512565380262e-7
2.3720852329626855e-7
1.5197451544400382e-7
8.777213021017173e-8
3.83032339434086e-8
6.104730716328285e-9
3.2753224535856155e-9
4.636795805292704e-9
5.690160396881717e-9
3.6650277091408996e-8
7.848066359823705e-8
6.334076807740676e-8
2.2907267768991216e-8
1.142938616515203e-8
1.3013491562580693e-8
9.751770221470472e-9
8.282497713629836e-9
5.2919312468268805e-9
1.719546304838709e-9
8.242906671557006e-9
1.6922645923914106e-8
2.93980335287768e-8
3.5070619216007865e-8
2.5686237899842965e-8
1.4036721632978838e-8
8.879832343568528e-10
2.0109629818659855e-8
1.8533376799052325e-7
3.251423596363951e-7
2.572891937355339e-7
3.381124676336249e-7
2.936546554046087e-7
2.6375597631486596e-7
2.4154053319653574e-7
2.3743024850698535e-7
1.3403272353555825e-7
6.338535070425242e-8
5.886111017656342e-8
1.4583959154166898e-7
1.0642536792550331e-7
3.905214620877599e-8
2.8327045084581436e-9
2.4889426956830403e-8
2.5197631791132654e-8
2.001005289848022e-8
1.8411630681511762e-8
1.3718461869258207e-8
7.496955154172042e-10
1.4038425716199495e-8
2.4522407654275724e-8
2.811542751381631e-8
2.6882891259110464e-8
2.306653426463973e-8
1.727923781545926e-8
9.244197382012112e-9
3.54357889382101e-9
3.1138677112148226e-8
1.0041742234074836e-7
3.4323639984247327e-7
6.869843897876733e-8
1.5573701749343092e-6
7.152748896921036e-7
4.167801794423356e-7
2.4912504747608327e-7
1.3800834940279783e-7
6.279520751001107e-8
8.158935640346479e-9
1.6886274336677363e-8
5.91493647274437e-9
5.335810697340927e-9
4.072929757039729e-8
9.806721048793138e-8
9.573524323105841e-8
4.357998635341782e-8
7.559173029948485e-9
1.9356647654475666e-8
1.4565560987713835e-8
1.2145655484129459e-8
9.656135855455367e-9
8.57619063929268e-10
8.718487452628927e-9
2.0195320508304574e-8
3.6402346817767014e-8
4.272083303510273e-8
3.3327120030297154e-8
2.124187934304972e-8
6.4864819053504514e-9
1.9304171295887022e-8
8.758624248605646e-8
2.4473628214009673e-7
3.021400471904672e-7
5.473075185475378e-7
4.625218398397154e-7
3.515993983228031e-7
2.921807940836497e-7
2.602980535666551e-7
2.1129284781420842e-7
6.424164134020462e-8
4.6461226890643134e-8
5.685301926433904e-8
1.4882809960680083e-7
1.3986479027975102e-7
5.7910894279225696e-8
1.2082652362178692e-8
1.797754837037596e-8
2.6411182366495317e-8
2.0533756514251925e-8
1.8154702788496016e-8
1.5574310758399265e-8
2.9190714507705514e-9
1.0488498789169562e-8
2.2534633826593687e-8
2.949849117818987e-8
2.9461038097929867e-8
2.569623915463048e-8
1.972083264977613e-8
1.1867464551312083e-8
8.6510853551614e-10
1.8783394745195423e-8
2.829993920568007e-7
2.5101006765284244e-7
9.335017545994351e-7
7.251281095892722e-7
4.92246047609073e-7
3.387232643364684e-7
2.1474340477556136e-7
1.2033025398775663e-7
4.824873249972338e-8
3.453410917899125e-9
6.8205973296794804e-9
8.737983640824563e-9
3.2866670900815466e-9
3.821600950065856e-8
1.0338679157736928e-7
9.337610558898603e-8
3.4976400865309685e-8
9.358891437115251e-9
1.6161359546905054e-8
1.2088261717847255e-8
1.0008552917965375e-8
6.995551558576218e-9
1.0589204077158587e-9
8.699331892183076e-9
1.843470605950135e-8
3.345411274076164e-8
4.600847528242086e-8
3.5257024457115124e-8
1.92219091221048e-8
1.4672149092759385e-9
2.6857034472509446e-8
2.405761803793946e-7
4.054659926697852e-7
3.40449632066383e-7
4.431188850201698e-7
3.882898980765598e-7
3.43797077004261e-7
2.966856035284355e-7
2.610594470831344e-7
2.618182120254397e-7
2.684302459546694e-7
2.2366309514388936e-7
2.1084973028684798e-7
1.6161679035430633e-7
5.847510213693619e-8
8.486820316213761e-10
4.152997349697105e-8
3.6257490453735124e-8
2.9544935074545325e-8
2.7746795440655227e-8
1.7976894849585476e-8
4.671271071879244e-9
2.3562508864867437e-8
3.627014156480315e-8
3.9980007274632186e-8
3.820267646951762e-8
3.288479104566319e-8
2.4639189914464705e-8
1.3054127587993075e-8
5.4223618258785846e-9
4.490707589262055e-8
1.4631075629942827e-7
4.967937301710567e-7
1.2622702004583285e-7
2.114324865725325e-6
9.831910340168691e-7
5.710887688863065e-7
3.3722695141196915e-7
1.8099292936907827e-7
7.44530848523194e-8
2.5286153452130045e-9
3.384626223737464e-8
8.543665860705911e-9
4.816700764351224e-10
3.815081458334425e-8
1.1799067211377323e-7
1.3546813080974545e-7
6.530237699534926e-8
4.6231134421724046e-10
2.2582432883331987e-8
1.766080000010928e-8
1.4246154884391635e-8
1.1704638138438507e-8
2.6703952138490072e-9
8.279428230781551e-9
2.0630644133382632e-8
3.957831907458834e-8
5.546639790827277e-8
4.489035812133704e-8
2.86118161439209e-8
9.420517602069075e-9
2.3526716002403302e-8
1.0879714225104478e-7
3.037708860210057e-7
3.679436090791167e-7
6.857588315788577e-7
5.919190772691808e-7
4.5332968052299377e-7
3.66954963629896e-7
2.972217450212664e-7
2.722822812109525e-7
2.981321617541749e-7
1.7786392095541366e-7
1.548806521732639e-7
2.0742335027658997e-7
1.893227214927553e-7
8.137581788534542e-8
1.4268725671256106e-8
3.3400329902892114e-8
3.807629849337864e-8
2.9828211292696105e-8
2.7303742371634628e-8
2.1529207831918422e-8
4.041646501778535e-10
1.8943335178410782e-8
3.452930494897964e-8
4.156077364708743e-8
4.094279796099079e-8
3.581596421605484e-8
2.755069206969133e-8
1.6498643459394043e-8
8.660933131160251e-10
2.6963220534344758e-8
4.0465056948172284e-7
3.776404798948966e-7
1.2862952961847084e-6
1.0079676129156885e-6
6.794307824913151e-7
4.6281406787050697e-7
2.865354245208095e-7
1.5136754113024546e-7
4.8764578075144235e-8
1.0908506864539777e-8
1.7144741455127683e-8
1.7333286562419103e-8
4.200052595312145e-9
2.7731666173911176e-8
1.1928810426400011e-7
1.3506555305782564e-7
5.72306386538544e-8
7.629610228825785e-10
1.8228179891873777e-8
1.4212507418750462e-8
1.1294810514194097e-8
8.6040080553991e-9
5.250725196184396e-10
7.798851811714308e-9
1.7426961437655027e-8
3.2742203713672366e-8
5.328134104284348e-8
4.947231306197473e-8
2.7289407512299024e-8
3.5256743148163744e-9
3.299560761832671e-8
2.980572966818999e-7
4.929244385101602e-7
3.8475569353587874e-7
5.249459870858646e-7
4.7456426860357176e-7
4.25256629650013e-7
3.648881167492108e-7
3.083638015184175e-7
2.772290467921559e-7
2.7492217134267487e-7
2.676072290469114e-7
2.562477099926505e-7
1.902475007944778e-7
6.77197178070439e-8
9.775856717956885e-9
6.432501088802222e-8
5.024318034723144e-8
4.2970337477786264e-8
4.0629688624685045e-8
1.92041492925399e-8
1.3752267417286758e-8
3.7662086241213686e-8
5.0631337177204186e-8
5.4138688089768604e-8
5.1775094416039504e-8
4.469674986594448e-8
3.345645955839611e-8
1.7484879294726615e-8
7.902195640198723e-9
6.07727014989597e-8
1.9591563472295746e-7
7.14237371453871e-7
1.9418929776654736e-7
2.8599639940990247e-6
1.3370588401780163e-6
7.711598267343827e-7
4.475693682350524e-7
2.2903551074930764e-7
7.652724060082848e-8
3.6187102163004137e-8
7.676670319165994e-8
1.8282493964884178e-8
1.2144785116436165e-8
2.3402194424036514e-8
1.2445902209275118e-7
1.8489463537924742e-7
1.0142572119872986e-7
1.6983164277073424e-8
2.25255775303898e-8
2.055715924672665e-8
1.5958974403666196e-8
1.323518766391809e-8
5.23098671736056e-9
6.565661226006434e-9
1.873055658032709e-8
3.759632427364445e-8
6.449146474006544e-8
6.187872417036703e-8
3.954740858920079e-8
1.4401573341370664e-8
2.714480032840165e-8
1.2961559598887748e-7
3.6277647231089194e-7
4.4229958202910935e-7
7.735301198932732e-7
7.061191218207611e-7
5.552063064535534e-7
4.517573813163531e-7
3.584298862318191e-7
2.9958431610968566e-7
3.0116600121433405e-7
3.424026191057288e-7
3.0713022402144453e-7
2.5038544104452004e-7
2.217674204942302e-7
9.156089459320934e-8
9.862146765116837e-9
5.869667577883615e-8
5.258789487754212e-8
4.292872070197328e-8
4.0621087014456035e-8
2.5910756156469297e-8
7.063205301477573e-9
3.2693166504650074e-8
4.965354543813641e-8
5.5974865330930574e-8
5.4796912027558365e-8
4.81404407283924e-8
3.714106653691384e-8
2.21795822766814e-8
9.291273462059345e-10
3.62227260522783e-8
5.760073573132527e-7
5.52921082474997e-7
1.7682645349505742e-6
1.3995144742077203e-6
9.344193568536894e-7
6.282141323407785e-7
3.7641296751104757e-7
1.798234676200446e-7
2.8884157434060154e-8
5.3994568234942133e-8
4.6881954578796606e-8
3.5524203114762015e-8
1.933220047321741e-8
1.5746899411670068e-10
1.1089408668569177e-7
1.8646041378925353e-7
9.765805687604077e-8
1.707014784593467e-8
1.6153902358442008e-8
1.5889216232643813e-8
1.206941207050981e-8
9.54190924940838e-9
2.8282323489010697e-9
5.745770463263717e-9
1.4353982655672352e-8
2.7514509331591317e-8
4.869967871502478e-8
6.800469552499042e-8
4.150523271810634e-8
8.309598771428534e-9
3.913764446600934e-8
3.6154152459663536e-7
5.844760605605962e-7
3.756580862212508e-7
5.664533253484037e-7
5.407381739596942e-7
5.012971033302033e-7
4.411736581842793e-7
3.777558396287187e-7
3.364255406446401e-7
3.2527678160245e-7
3.276030378221289e-7
3.203608403021255e-7
1.9508077109043436e-7
6.521711964463006e-8
3.589630174436387e-8
9.015701623863321e-8
6.887985679964856e-8
6.30574456793257e-8
5.5826506526610107e-8
1.0971824885857582e-8
3.1154806515796115e-8
5.6163228860297256e-8
6.794321054888791e-8
7.152614365921856e-8
6.862698237238857e-8
5.945078853857584e-8
4.451507497536917e-8
2.3121111424988277e-8
1.0434894612472515e-8
7.70679015414323e-8
2.413131712584719e-7
1.0371474222907609e-6
2.8426377765917043e-7
3.853682331353435e-6
1.8272353528781254e-6
1.0449045445317276e-6
5.932279864668717e-7
2.8091012504680886e-7
4.9553967560902214e-8
1.4058530136251583e-7
2.152339004504002e-7
6.966014124096376e-8
4.476114184847836e-8
1.4786747883320385e-8
1.034772431703686e-7
2.3299445129232758e-7
1.6244984212661593e-7
4.7133574952038914e-8
1.3081451739408496e-8
2.2285362237110522e-8
1.7102763394586492e-8
1.3797123352933864e-8
7.971595818260284e-9
3.548640027895312e-9
1.4601081816469615e-8
3.0309376726299866e-8
5.723106340597035e-8
8.543839957488823e-8
5.8438501794963266e-8
2.3830721882669728e-8
2.8930856918009494e-8
1.4433055356365439e-7
4.2078760281620813e-7
5.274232215787893e-7
7.700395004538445e-7
7.802693649905475e-7
6.458642655382792e-7
5.418887835356117e-7
4.3851321795660237e-7
3.643013703035543e-7
3.445812290931715e-7
3.856506499589892e-7
3.9757961418994107e-7
3.251827966085308e-7
2.3283484577966175e-7
8.772122884519067e-8
5.758573798545034e-9
9.324109212052151e-8
7.143912884719094e-8
6.294199118055744e-8
5.902008261665032e-8
2.0919770816880762e-8
2.4031639661870775e-8
5.257472135956377e-8
6.793456655421299e-8
7.377573653642628e-8
7.226375653161752e-8
6.387313672547669e-8
4.953806922637805e-8
2.9705524382678996e-8
1.574794458815505e-9
4.600851046866345e-8
8.317065030319762e-7
8.164163732909086e-7
2.435707816815961e-6
1.9699483582680854e-6
1.3028792985840709e-6
8.627752926183069e-7
4.923615179378675e-7
1.887753925411482e-7
6.222417411382791e-8
2.0956881356926416e-7
1.670800345881137e-7
6.647471520809506e-8
4.6265756099504256e-8
6.052865205988346e-8
6.052107412408792e-8
2.1984753046066592e-7
1.717170133978849e-7
5.102823802147802e-8
2.9879012732692304e-9
1.540898352246917e-8
1.2147095714211468e-8
9.322693683228622e-9
5.153175255782322e-9
2.6381188770123642e-9
9.66731209330844e-9
1.8969082377237765e-8
3.415451734484151e-8
5.749447899009821e-8
7.129600794401781e-8
2.1490768073335033e-8
4.3522522657246625e-8
4.442518557986518e-7
6.54757549566348e-7
2.8957358845014413e-7
5.337021165239008e-7
5.59226027503839e-7
5.529158074888105e-7
5.142918701666702e-7
4.6059908558111526e-7
4.221433682397762e-7
4.144522555293197e-7
4.2510976244271597e-7
3.5196226115307625e-7
1.6483202118272737e-7
4.9386836525338613e-8
9.356789259582573e-8
1.1571350366510222e-7
9.643303072251221e-8
9.403535187358663e-8
5.576659601015291e-8
1.725723431027502e-8
5.821787953859826e-8
7.877830631310531e-8
8.979288006908363e-8
9.41651523708186e-8
9.084312449119111e-8
7.913026181887266e-8
5.955148290425553e-8
3.1332730439377384e-8
1.1944971687777678e-8
9.217105118085168e-8
2.749763179290158e-7
1.5546432062682076e-6
4.22056365204828e-7
5.196549921011351e-6
2.556299888012847e-6
1.4507827208264076e-6
8.007695070667484e-7
3.2330196055707245e-7
9.56807313953599e-8
6.077237337209411e-7
9.77250819431659e-7
4.441738136766909e-7
1.5097308534862148e-7
1.1180054590097501e-7
3.540539455157424e-8
2.3322930669631688e-7
2.529484588469155e-7
1.0707746426395789e-7
1.3262001728372898e-8
1.77942848794005e-8
1.718424781298741e-8
1.3097781271456497e-8
9.408213510861886e-9
5.768500069187881e-10
8.841300599852462e-9
1.9625811839222297e-8
3.752005947434225e-8
6.865818386267738e-8
9.87261746329178e-8
4.668735361221638e-8
2.3944190588813792e-8
1.487226962616974e-7
4.840928502067784e-7
6.333012138910622e-7
6.203100641975295e-7
7.653408417386443e-7
6.974182105376336e-7
6.239686891447192e-7
5.326194064470738e-7
4.5779774531022784e-7
4.3366637614125775e-7
4.580201441272858e-7
3.343773271600119e-7
3.64354707346661e-7
1.929972394376671e-7
6.96095100221832e-8
4.4927639188061886e-8
1.250020022751663e-7
9.904677920915114e-8
9.616876814451863e-8
6.722861336018279e-8
9.127590374065495e-9
5.430433442268184e-8
7.776276326210935e-8
9.110530003260887e-8
9.764435856537647e-8
9.624509330338035e-8
8.58978103349458e-8
6.738049274180996e-8
4.124231851558096e-8
4.368559744087117e-9
5.511980994477737e-8
1.2490859484416928e-6
1.27005406212574e-6
3.37947256626597e-6
2.8756979500616033e-6
1.894589619862696e-6
1.2387185706473645e-6
6.48786525713426e-7
8.036522320131721e-8
5.956444400555588e-7
1.2277637047384592e-6
7.282491355813144e-7
2.2933241531793369e-7
5.885637146097584e-8
9.140531093593493e-8
2.9746508453706555e-8
1.4223448877450805e-7
2.509074137539609e-7
1.3148818676758304e-7
2.5189689682845976e-8
4.576677221785513e-9
1.0342428836829461e-8
7.898582064936877e-9
5.583596147987327e-9
1.0656369640424122e-9
4.3377590518565935e-9
9.61807814601206e-9
1.7310459098939564e-8
2.934467939417986e-8
4.6268866016041883e-8
5.4398239272154686e-8
3.6312240030696294e-8
5.756706064699161e-7
4.92420833458734e-7
1.2937945897414176e-7
3.8356173062541964e-7
4.753414379906096e-7
5.300699196682395e-7
5.453519457526784e-7
5.25566538673428e-7
4.87921515017687e-7
4.124626453834484e-7
2.4560174625780015e-7
2.2154490109269746e-7
9.725634727939289e-8
1.217395513856278e-8
2.0801062980115682e-7
1.4543011803477126e-7
1.4345874435938032e-7
1.0810408242914848e-7
1.1106721937456277e-8
6.830475453839993e-8
9.2357709057613e-8
1.0826965865115075e-7
1.207008033342728e-7
1.2711089679523286e-7
1.2379556692332618e-7
1.0917070523051604e-7
8.368096372421726e-8
4.653725354252609e-8
8.814185269102799e-9
1.0274901355312445e-7
2.9092286877358623e-7
2.4875922106094834e-6
7.137183906234945e-7
7.048131553663538e-6
3.799494579647809e-6
2.1628805636932185e-6
1.1556184880217032e-6
2.4385792498001167e-7
1.311019381703742e-6
3.0215833130628426e-6
1.557386374904553e-6
1.1760305728088015e-6
3.4191348779081994e-7
1.508114281916109e-7
5.884566497734793e-8
1.0804464993163241e-7
2.809266389238647e-7
2.419764479841521e-7
6.338362350592067e-8
5.456945459564518e-9
1.1463196474691548e-8
1.096215143219398e-8
8.053493688689807e-9
4.277616270781678e-9
2.497817868863447e-9
8.774855855908492e-9
1.6922510156682253e-8
3.038913407936955e-8
5.3089435144403947e-8
8.333416796862355e-8
1.6373418746243787e-8
1.5824510771017692e-7
6.21285750338127e-7
6.678242301300689e-7
3.030177260741766e-7
5.731230879260826e-7
6.335731810242199e-7
6.466930355427367e-7
6.114487575899406e-7
5.528778277250999e-7
4.769955265383349e-7
2.7259780984637474e-7
5.510194863663562e-8
1.7813555685843513e-7
9.511389127498164e-8
3.145647330660012e-8
1.4505905018474193e-7
1.5070330020994225e-7
1.4890896477398827e-7
1.1870088214192508e-7
1.264798560929789e-8
7.18847726657175e-8
9.51013013582305e-8
1.1141262100041651e-7
1.2576565920899e-7
1.3521006075363693e-7
1.3515657489904076e-7
1.2304514874830576e-7
9.924065381315978e-8
6.435764976270764e-8
1.534591059018265e-8
5.907719740503721e-8
2.0374298184535244e-6
2.2822362575865564e-6
4.738086547174697e-6
4.571791609830637e-6
3.082755299819896e-6
2.0529986124809213e-6
8.205218220834266e-7
1.9652216333599228e-6
2.755529118828929e-6
1.7430160539094256e-6
1.39550607100996e-6
2.3947513679809986e-6
6.839725959475681e-7
1.029841477953022e-7
2.1539451241792095e-7
1.0599297608466892e-7
5.838644483271468e-8
1.5493933914965423e-7
8.975581116862743e-8
1.7847388028899552e-8
2.1265072447485644e-9
3.3289050680855575e-9
3.5133671413993802e-9
2.3636325347580727e-9
4.964301511957134e-10
2.1350068608597928e-9
4.569987774883503e-9
7.88310751908253e-9
1.2742768899295589e-8
1.9018403327593077e-8
2.0317856224523676e-8
1.1884365778166081e-7
1.4498167810001687e-7
1.0957419139061543e-8
1.1977086990288166e-7
2.1112880033840287e-7
2.958634591421961e-7
3.5493124695521037e-7
3.4045893430003354e-7
2.363501761668185e-7
1.0172101330502151e-7
3.3935336968432045e-9
2.024466460074026e-8
1.4860945518968606e-9
1.0943552605645816e-7
1.8243358642834632e-7
2.1204854491223742e-7
1.1597061389530411e-7
8.612002313556466e-8
1.2328629465765802e-7
1.3033151104674969e-7
1.410446107304742e-7
1.575798715227321e-7
1.7507777717560852e-7
1.8667292203095998e-7
1.8608489356354325e-7
1.6992485694909064e-7
1.3766286356726208e-7
8.85009454860131e-8
1.7043864424230883e-8
9.207398021938769e-8
2.7452823666261685e-7
4.5273039342651085e-6
1.912644532887785e-6
9.544310887302246e-6
6.702451878710539e-6
4.112384882372118e-6
2.274672901242365e-6
2.545825903868235e-6
2.6238840527212428e-6
2.7567718225705145e-6
3.5086073113655973e-6
4.006539219248885e-6
3.090116293863335e-6
5.928740728093856e-7
3.038030766745733e-7
2.927353877403554e-7
1.0122435984502082e-7
6.259194317709187e-8
1.4213373236748834e-7
4.7518010338885745e-8
9.899964742913438e-9
3.57744671844538e-10
3.4172154971354836e-9
3.1124405649733933e-9
1.9117399971641588e-9
3.758678457787815e-10
3.0214846795138655e-9
5.76055617991659e-9
9.76941275998251e-9
1.5942485388979556e-8
2.4878338571064618e-8
1.538206279790348e-8
1.5123291604568467e-7
1.5461274133519102e-7
5.124476638582943e-10
1.4820630253231482e-7
2.564910985958844e-7
3.484872710155869e-7
3.722628103930497e-7
2.788492045879673e-7
1.2824938382471973e-7
1.3065955201156807e-9
6.368046968410303e-8
2.08047097652332e-8
2.1607615655328884e-8
1.032036362842e-7
1.4919514442679224e-7
1.7292531623985173e-7
9.064474775021108e-8
1.4555317600589584e-7
1.662760663370938e-7
1.6009286106020387e-7
1.636273700650645e-7
1.782044947417719e-7
1.9817135628906522e-7
2.1609645669951564e-7
2.2400205680567856e-7
2.155184683971037e-7
1.8798823637710922e-7
1.413819032008368e-7
7.424078761299388e-8
2.0637390835059376e-8
3.8971787457253245e-6
6.438985455549453e-6
6.2033289336840725e-6
9.02535645259187e-6
7.557084561791275e-6
7.916895280982999e-6
2.317574430580344e-6
3.278988599067018e-6
4.647509550809094e-6
6.295661889886976e-6
1.1537317178444694e-6
3.652244902117818e-6
2.655316801627474e-6
2.203879872311817e-6
1.999702657648365e-6
1.941677731571501e-6
2.1005871186008715e-6
2.0276832226544193e-6
9.845040557945278e-7
4.4405706527442154e-7
2.4924872850462626e-7
2.1922558536663962e-7
3.359496724387211e-7
5.41390646516301e-7
4.2347740170341007e-7
2.3147868391087048e-7
2.1009647864646946e-7
2.2249723365622944e-7
6.298599741133579e-8
5.17738190924057e-8
2.8370685238425184e-7
4.705978274625042e-9
0.
0.
0.
0.
0.
0.
0.
0.
0.
2.3968622568907757e-14
7.708922030341305e-14
2.329035637694628e-13
4.639290732736786e-13
5.950230969328062e-13
1.0858509514404284e-12
2.0769597841839868e-12
2.8643892285969953e-12
3.678750375547347e-12
4.527866616657998e-12
5.40907343861209e-12
6.302342878151704e-12
7.115435449979065e-12
7.545166532403672e-12
6.8962286680399044e-12
4.792051335433932e-12
2.5352922560465302e-12
1.1396230036562258e-12
4.584840737118115e-13
1.5688978701841516e-13
2.7345409911999352e-14
3.0338282006766e-12
1.878731122803701e-12
1.739660061431725e-12
1.7996836774066632e-12
1.9277379556926037e-12
2.0910897465363286e-12
2.2801597715135247e-12
2.492458835561803e-12
2.728122146597576e-12
2.9884538258872607e-12
3.2753849662680203e-12
3.6096090411174533e-12
2.704518574161469e-12
1.9117343077131943e-12
1.5211048551121267e-12
1.4221164060974096e-12
1.480354897234716e-12
1.6232620303915732e-12
1.82345503495568e-12
2.0740324864873932e-12
2.376062124215642e-12
2.733975122457774e-12
3.1541780775758973e-12
3.644723047402387e-12
4.215314767444866e-12
4.877427874810752e-12
5.644510909498153e-12
6.5321981489591205e-12
7.558609308323986e-12
8.744667544131764e-12
1.0114487186915528e-11
2.462212703515303e-10
2.4891438003016003e-10
5.876615392922089e-11
2.847494971686071e-11
1.9744531276058565e-11
1.652532167608556e-11
1.5385624473683855e-11
1.5242796464821294e-11
1.5666787252898112e-11
1.6458550918856362e-11
1.751552764577672e-11
1.917592000019641e-11
2.488755414595624e-11
4.068028610179073e-11
8.171488995438745e-11
2.0764679733598684e-10
8.467888793395919e-10
7.56636707767683e-9
7.421896630985447e-9
3.0768756528193662e-9
2.0937718600033248e-9
1.5774994196657455e-8
1.1954628917566446e-9
1.0069383442329519e-11
0.
0.
0.
0.
0.
0.
0.
0.
0.
0.
0.
0.
0.
0.
0.
0.
0.
0.
0.
0.
0.
0.
0.
0.
0.
0.
0.
0.
0.
2.2597656969615424e-14
3.290624019532261e-14
4.804074124554993e-14
7.033358021497068e-14
1.0329451249214003e-13
1.5223596494059317e-13
2.2524912515782426e-13
3.347474454609111e-13
6.596612991333058e-12
1.1350925519793483e-11
1.7891502855480436e-11
2.6786534410437638e-11
3.809190193903251e-11
5.156049682824834e-11
6.616321886652312e-11
7.95435630396126e-11
8.758104059974908e-11
8.43489578113183e-11
6.267783985337137e-11
1.5671752626435796e-10
1.326211366611175e-10
1.5272556146718472e-10
1.554122669836347e-10
1.807373443371667e-10
2.383395292191581e-10
3.1931875627946496e-10
4.2431388995331234e-10
5.835497589906255e-10
8.421015051044236e-10
1.0906029263551148e-9
1.190103694785221e-9
1.3340488469152824e-9
1.6175817125588858e-9
2.114073772173942e-9
2.9646470135069387e-9
4.47881290165633e-9
7.389367635932816e-9
1.339069132096732e-8
2.0902446584609535e-8
1.2397404026877648e-7
8.765955165588794e-8
9.579411285533523e-7
2.686589884098845e-7
1.4348945860888888e-7
8.015211777826915e-8
4.207735610939859e-8
1.6056993431202315e-8
4.0219262020801955e-9
1.202163641540063e-8
4.314691958450963e-9
1.1758484385632108e-9
1.4802202588870423e-8
4.010181179998975e-8
4.0771374208142917e-8
2.2932724787051903e-8
8.20415159293274e-11
1.0277215429591616e-8
7.442846179200006e-9
6.176974650953878e-9
5.12942321264451e-9
8.00572627965676e-10
4.112830339273208e-9
9.605700127191045e-9
1.724288834044373e-8
2.184959567139953e-8
1.7994777244673502e-8
1.1909553362028193e-8
5.054298535412518e-9
4.583064701594528e-9
2.5345810447077314e-8
1.1284277241319624e-7
1.9126177603176944e-7
1.4441715450466955e-7
1.63983384081652e-7
1.2130180460021622e-7
2.5121992139772975e-8
2.142190397856311e-8
1.7839541655057763e-8
7.76692693675242e-9
1.3828394987244325e-9
6.758551260882327e-9
8.011870012637415e-10
2.518432142286556e-9
4.0584700149867516e-9
6.152461861035328e-10
5.368637772200931e-9
9.477781401336352e-9
7.828725489268874e-9
6.733319374573077e-9
5.921929912898168e-9
1.8269398512576258e-9
2.9889343158054814e-9
7.561318203341187e-9
1.058532222441541e-8
1.056803011878345e-8
9.105326110123729e-9
6.9008368834536615e-9
4.060264163006041e-9
1.120172443965422e-10
6.854743862478164e-9
1.2255274875928072e-7
5.9480822984745514e-8
5.006075044932589e-7
3.419168917452059e-7
2.2619645007110734e-7
1.5451834532928778e-7
9.967972626334583e-8
5.863494685245133e-8
2.643033702743644e-8
4.675750934652196e-9
2.3443171520622613e-9
2.09044902057376e-9
5.210067512826472e-9
2.9432484074920134e-8
5.459423039994492e-8
4.113150157041506e-8
1.5771953946117567e-8
1.038713225770606e-8
9.75713821026913e-9
7.367961190885607e-9
6.357764316951563e-9
3.772676666189455e-9
1.7626816923125137e-9
6.899812370103365e-9
1.3834044974870934e-8
2.3068528538358565e-8
2.5426671081468136e-8
1.8472298432360663e-8
1.0189995224803638e-8
8.03112465673077e-10
1.3949948663851823e-8
1.328839513887844e-7
2.489696551659104e-7
1.5970724203294473e-7
2.2453451775019465e-7
1.9532902089518442e-7
1.798113168864764e-7
1.2985764645199048e-7
1.7499486966265212e-8
5.107232852556981e-10
5.7186688808769095e-9
1.3923771326222435e-8
1.953591159143866e-8
3.120868994142709e-8
1.606164815889264e-8
1.128300391134236e-9
1.3449793066074034e-8
1.603323085260814e-8
1.2661062743201832e-8
1.140836042531179e-8
9.134025588379847e-9
7.058580436840308e-10
7.623630482041345e-9
1.4875354563383255e-8
1.7813494189336524e-8
1.7066049033744285e-8
1.4594747753400479e-8
1.0922203922156162e-8
5.906002111251591e-9
1.937550717353381e-9
1.8478166585268686e-8
6.023245006592646e-8
2.2669067194643655e-7
2.065192269702259e-8
1.1170532592106292e-6
5.024309190331973e-7
2.930324361513731e-7
1.7710626578915215e-7
1.0066684888336573e-7
4.8739386275811015e-8
1.030464116281138e-8
9.139244377212696e-9
4.9837454097455236e-9
6.526247194543521e-9
3.687989959911296e-8
7.473473930626342e-8
6.507247059009714e-8
2.9443254766840297e-8
1.0487336769888215e-8
1.5349867211599265e-8
1.1493981043002408e-8
9.835290580285007e-9
7.467332873017681e-9
2.647710977777659e-10
8.202399247911253e-9
1.8030670922187423e-8
3.021968512393268e-8
3.1803731631383946e-8
2.4606818297479958e-8
1.5688253962583834e-8
4.532815499471695e-9
1.5190807740338617e-8
6.824009718790598e-8
1.8709913516294538e-7
2.4230038913333085e-7
3.8623891638878583e-7
3.284715066842415e-7
2.510714935966227e-7
2.1704683255807014e-7
9.61934375694898e-8
5.524906114989945e-9
2.8382308229404016e-9
1.3214409189813094e-8
2.2122086147463823e-8
2.5190382405863882e-8
4.7301445558390675e-8
2.6874374827604622e-8
6.696815384139978e-9
9.00583366875993e-9
1.6773452728619362e-8
1.3396749328229777e-8
1.1493059013399924e-8
1.0212851420412764e-8
3.1837703897223907e-9
5.333074958098201e-9
1.3355055728294642e-8
1.9137515878610263e-8
1.9533423920413032e-8
1.700955894567093e-8
1.3026693929959476e-8
7.889651897350176e-9
8.270621483985857e-10
1.1548813774501152e-8
1.9067360994322269e-7
1.5321279164385809e-7
6.626787934350886e-7
5.083273939404561e-7
3.4667892783852715e-7
2.4063865869401085e-7
1.556613860533721e-7
9.096095721748904e-8
4.087624045453575e-8
7.78307544260837e-9
2.700510762036307e-9
4.097007431201131e-9
6.490409421268755e-9
3.897410678271619e-8
7.947358224005339e-8
6.234202425422814e-8
2.1713661074223277e-8
1.2195665858683675e-8
1.3061916827714302e-8
9.825678614329174e-9
8.377183652106903e-9
5.1996820766980705e-9
1.946741158329003e-9
8.610092073247952e-9
1.758186468600169e-8
3.0256995285958044e-8
3.4933094686684286e-8
2.532185229754056e-8
1.3746943088716164e-8
4.883144107421089e-10
2.1187986684071524e-8
1.861834595498369e-7
3.2256541767231494e-7
2.651792753465661e-7
3.410375001765731e-7
2.939932154482173e-7
2.6314713315284683e-7
2.4103909549113537e-7
2.359502959825122e-7
1.2170008055174248e-7
5.8840421861206635e-8
5.639530206824154e-8
1.418785174534578e-7
1.0611802842875462e-7
3.927168063217615e-8
3.364776901835893e-9
2.407969399350041e-8
2.4927721448932217e-8
1.97426214182258e-8
1.811491975774975e-8
1.369408587554115e-8
4.4741291664608985e-10
1.356847745468092e-8
2.4098297873256757e-8
2.7848726173753852e-8
2.6672321454869205e-8
2.2898817158496527e-8
1.717726955329566e-8
9.263229456642081e-9
3.2457405402697154e-9
3.0001168880322235e-8
9.848716295898105e-8
3.3855842860888444e-7
7.099433397679016e-8
1.5327474545581157e-6
7.104381181033528e-7
4.149582148586534e-7
2.487452892494034e-7
1.3829115369838478e-7
6.346540975905151e-8
9.085479473275878e-9
1.6126761132362413e-8
5.851236063814186e-9
5.705565772818672e-9
4.152007865878087e-8
9.822636808681505e-8
9.471797539384692e-8
4.2764740084052346e-8
8.122465584705408e-9
1.933389428452115e-8
1.4538943277649825e-8
1.2151895261750452e-8
9.621337626881268e-9
7.443332353987243e-10
8.855226314062004e-9
2.0415593749561754e-8
3.6599547364815914e-8
4.241476658900369e-8
3.302205563468819e-8
2.103332255757637e-8
6.330382650420583e-9
1.9521912722670812e-8
8.818222196206928e-8
2.4414444256046374e-7
3.0024416346030365e-7
5.482006753887412e-7
4.60757282011596e-7
3.49688787156232e-7
2.9060245109665447e-7
2.596287385297266e-7
2.0300595566440516e-7
6.074239326070434e-8
4.516732658197319e-8
5.583624830730032e-8
1.4501605793601916e-7
1.3866217731211987e-7
5.763231712326867e-8
1.218418894914524e-8
1.747152388156435e-8
2.610419572795315e-8
2.0298632892775443e-8
1.7911131615342708e-8
1.5417806571623133e-8
3.022302898847601e-9
1.0224950861676472e-8
2.21762353715751e-8
2.919951884378154e-8
2.9205358515195046e-8
2.547547823232889e-8
1.9553492600995563e-8
1.177958742245758e-8
9.054244161447243e-10
1.8481991759216744e-8
2.798160083600812e-7
2.486451016816254e-7
9.226697853130887e-7
7.180030725854666e-7
4.879261217184486e-7
3.360961723045166e-7
2.1339375528938232e-7
1.1991838640995137e-7
4.852247147789163e-8
4.004986565843646e-9
6.464017145276609e-9
8.541604113878687e-9
3.608525088697758e-9
3.8830871913341645e-8
1.0313675735698866e-7
9.221288642232752e-8
3.427766688390912e-8
9.701344904381876e-9
1.6124411734579928e-8
1.2057387609485405e-8
1.000129198576865e-8
6.949873183569733e-9
1.1322267641093623e-9
8.782815275251852e-9
1.857140836323764e-8
3.362584412237385e-8
4.577581733870995e-8
3.488772420383357e-8
1.9008990090678558e-8
1.3868909853696804e-9
2.6788974845599093e-8
2.39509757160931e-7
4.0357230631347774e-7
3.40712372796959e-7
4.4209279985215924e-7
3.867437245557526e-7
3.4212853339383277e-7
2.9516800853362217e-7
2.60039393997977e-7
2.6176760655908277e-7
2.6632790089401774e-7
2.2000734720380752e-7
2.0961805428985656e-7
1.6127073043418937e-7
5.847793444731885e-8
1.242873178366801e-9
4.0852570431929275e-8
3.5909897284029396e-8
2.920544168949784e-8
2.740310625390183e-8
1.793907029637993e-8
4.4075649600758225e-9
2.3155358991280762e-8
3.589695711869434e-8
3.9648932757526954e-8
3.7890213941152173e-8
3.261340139298324e-8
2.443932281971533e-8
1.2962189013761223e-8
5.337926981991546e-9
4.446408505390416e-8
1.448793012438621e-7
4.912295066141666e-7
1.2494996640638486e-7
2.0944084264794466e-6
9.744871118802668e-7
5.663073715958501e-7
3.34692505275994e-7
1.799828387284008e-7
7.456584600353312e-8
1.5545382463367659e-9
3.2687268873857706e-8
8.219570733411219e-9
9.235298910221037e-10
3.879583526209277e-8
1.1801181979753211e-7
1.341050241153385e-7
6.426390169435465e-8
1.170773033814818e-10
2.2594682844479228e-8
1.7610510771270658e-8
1.423177454148513e-8
1.1678543071373985e-8
2.576389126430212e-9
8.377433713359957e-9
2.078076079272439e-8
3.975881958558045e-8
5.5138444859658254e-8
4.4466944627315836e-8
2.8340224611391018e-8
9.28707160005064e-9
2.3462327560825028e-8
1.082888381417937e-7
3.027215667191033e-7
3.6637546410076075e-7
6.85147136441323e-7
5.899322022382365e-7
4.5127218257164895e-7
3.651062808848621e-7
2.9582946220237256e-7
2.7182284110797144e-7
2.958489121055492e-7
1.7382382309886317e-7
1.5272842166285345e-7
2.0609918084626343e-7
1.8873099055389198e-7
8.139250258429519e-8
1.4499890925797871e-8
3.2674753123126175e-8
3.770620582773756e-8
2.95020764090446e-8
2.6959027929071048e-8
2.1386283169250783e-8
6.092426199302763e-10
1.856097606891306e-8
3.411677045912005e-8
4.121922083315734e-8
4.062752542855033e-8
3.553519658086498e-8
2.7332279088926974e-8
1.6371817479386278e-8
8.729156828799302e-10
2.6734474608236253e-8
4.0035202097694925e-7
3.734206070521375e-7
1.273658249454301e-6
9.980607153591421e-7
6.731129258762185e-7
4.588037422882124e-7
2.844316313849783e-7
1.5079760807680546e-7
4.938273923428028e-8
9.76457170642356e-9
1.6349011713094023e-8
1.698753522272904e-8
3.662332478755771e-9
2.8752472158400382e-8
1.1964597622030766e-7
1.3350335022922985e-7
5.606997130562833e-8
1.3666155373546666e-9
1.8280707681588827e-8
1.4192511818596031e-8
1.1304169812995513e-8
8.583704947768969e-9
4.3372468270462686e-10
7.910133164848782e-9
1.761725530290979e-8
3.305748448285315e-8
5.3449448109242416e-8
4.890296378228479e-8
2.6945703853252124e-8
3.403415812477182e-9
3.284886071164061e-8
2.9690472891600283e-7
4.911951506716844e-7
3.863506822434702e-7
5.251109444392872e-7
4.7370230816662607e-7
4.2387400268954036e-7
3.6323788414367253e-7
3.0665267356190765e-7
2.755490180631994e-7
2.7313845319552233e-7
2.6510715274734354e-7
2.542815999266209e-7
1.9065739539181403e-7
6.811597759855622e-8
8.961410726105322e-9
6.354016053780185e-8
4.978682222929043e-8
4.246284923717901e-8
4.0172590679901316e-8
1.9401932592588957e-8
1.3248090873077408e-8
3.712425103110954e-8
5.020632328779005e-8
5.3743574722352144e-8
5.1393294996971626e-8
4.436182021699941e-8
3.320735007310518e-8
1.7363419956785573e-8
7.832590635018383e-9
6.039537484310425e-8
1.9474116101462094e-7
7.06054554037795e-7
1.9221033177737167e-7
2.8341549324344185e-6
1.3248558550479356e-6
7.644763381454217e-7
4.441116013797507e-7
2.2789610376544236e-7
7.728686246579676e-8
3.3720331994213984e-8
7.375918448686891e-8
1.723678056665727e-8
1.1217745702433914e-8
2.4680643246658654e-8
1.253713617017827e-7
1.8336622407207776e-7
9.964131150296671e-8
1.6005525704611307e-8
2.279017327214729e-8
2.053631432368036e-8
1.597000654462279e-8
1.3248748134163121e-8
5.124145410700158e-9
6.7105109788811295e-9
1.89696672860229e-8
3.800942947459553e-8
6.469517759328114e-8
6.119673261268419e-8
3.909642041477838e-8
1.4165385203512684e-8
2.7109056666316532e-8
1.2914277881347567e-7
3.6196258404661015e-7
4.4068106820466964e-7
7.759893137818249e-7
7.056103975936101e-7
5.537076202739814e-7
4.4992041914685305e-7
3.565504583041887e-7
2.978515506260255e-7
2.997078217580461e-7
3.4069385130023984e-7
3.055603263319763e-7
2.4782946343664975e-7
2.2177145712486578e-7
9.209678553898745e-8
1.0435596811532172e-8
5.7600696352035724e-8
5.212101727771955e-8
4.24300742205467e-8
4.010249248527641e-8
2.5969736278264897e-8
6.584718574574976e-9
3.210140473919113e-8
4.9172113370015806e-8
5.556982773132269e-8
5.4408767472984915e-8
4.77893939814842e-8
3.6864482182001896e-8
2.201470789978201e-8
9.230607995580208e-10
3.5995689695150825e-8
5.696005028435514e-7
5.465189986968565e-7
1.750735591137641e-6
1.3850748835165774e-6
9.25296099256257e-7
6.225426511635251e-7
3.737105303177036e-7
1.7969851015729587e-7
3.097228874329398e-8
5.077449335616793e-8
4.4548453336853666e-8
3.468022200383455e-8
1.8366648248956978e-8
2.111205836871207e-9
1.127710604537169e-7
1.8488735775102902e-7
9.544346405730299e-8
1.6007778525296977e-8
1.6523891915392865e-8
1.591393979900771e-8
1.210875231955451e-8
9.57024960659788e-9
2.7222494569034037e-9
5.899207339210132e-9
1.4617684321343645e-8
2.7998163190344714e-8
4.944868755736461e-8
6.771924174563172e-8
4.078336067159791e-8
8.01243358567442e-9
3.9024109638211755e-8
3.6023485365352067e-7
5.831036651662228e-7
3.80116487230916e-7
5.692336036340566e-7
5.415298720006006e-7
5.007999005606513e-7
4.397165902479683e-7
3.756755473368708e-7
3.338505663005662e-7
3.2187478762749917e-7
3.2248747339883136e-7
3.1865268283260316e-7
1.9676853859589302e-7
6.608323426649982e-8
3.4208649694953094e-8
8.943304632699919e-8
6.821405257421203e-8
6.223068259850224e-8
5.5480390771679443e-8
1.1780786539912204e-8
3.028577341174607e-8
5.5522455985949284e-8
6.743385971575337e-8
7.102235381670722e-8
6.813220039680777e-8
5.9012924183324885e-8
4.418427824471904e-8
2.294846369881507e-8
1.0387453156012602e-8
7.675077612195482e-8
2.405752412502884e-7
1.024078723582464e-6
2.813051573774688e-7
3.818471406634962e-6
1.809210879608418e-6
1.0351155392257967e-6
5.88390490199438e-7
2.7997843549221935e-7
5.2533123157092584e-8
1.326568042406829e-7
2.0395563447398222e-7
6.415198555317975e-8
4.2340350497720775e-8
1.203845714592081e-8
1.0593992877341747e-7
2.3234106795664407e-7
1.5938985048137019e-7
4.540452818151245e-8
1.3936929285047812e-8
2.2382844432770675e-8
1.7151077603992094e-8
1.3867479366357564e-8
7.895132134642526e-9
3.739210012305768e-9
1.4916187628309336e-8
3.091031696177719e-8
5.823915773441622e-8
8.497008947398893e-8
5.7494843271383215e-8
2.3317353475043062e-8
2.9047787801601804e-8
1.4438130371588243e-7
4.202521919638522e-7
5.255609149922479e-7
7.777931048843329e-7
7.827687521226443e-7
6.457239451926195e-7
5.404339181821992e-7
4.3630921127007907e-7
3.6171573014511586e-7
3.4148254681610484e-7
3.815195271247707e-7
3.9564864734412094e-7
3.224271684248047e-7
2.345470450672809e-7
8.877765918301956e-8
4.559431510093806e-9
9.205236163704788e-8
7.077830570796595e-8
6.209025359366864e-8
5.840790894841764e-8
2.1686848483017126e-8
2.3077461342076496e-8
5.1807736287548043e-8
6.737047285229795e-8
7.324895147142997e-8
7.173924015872674e-8
6.339041579776411e-8
4.9148300953447444e-8
2.945845821056938e-8
1.5253790098862142e-9
4.5805817156200053e-8
8.213215304034893e-7
8.056099159689685e-7
2.4106141803937043e-6
1.947275745816301e-6
1.288516867382142e-6
8.539558240160384e-7
4.887590361078883e-7
1.9054278913838019e-7
5.4311174041674046e-8
1.963416902513439e-7
1.5591170512517873e-7
6.632472738368126e-8
4.479528982753353e-8
5.6748143127720137e-8
6.445352759310035e-8
2.207975677702616e-7
1.6783559479277472e-7
4.897690046418572e-8
3.981166347083301e-9
1.5639522433909127e-8
1.2226526546822595e-8
9.410046528186425e-9
5.093339964743343e-9
2.820164528419543e-9
9.964716429011754e-9
1.9515801124730542e-8
3.5140312665807094e-8
5.900004406840933e-8
7.006447230989658e-8
2.0542208214113597e-8
4.359020821372981e-8
4.4163732955570425e-7
6.57028608383612e-7
2.974472636055876e-7
5.406896791704805e-7
5.632504190807684e-7
5.54544618635148e-7
5.138439973921391e-7
4.5865428237641923e-7
4.192833884653186e-7
4.1118960800572835e-7
4.238019732102481e-7
3.550161259720667e-7
1.6811143250611494e-7
5.081185095908482e-8
8.997978577180788e-8
1.1507948635501268e-7
9.528078520857133e-8
9.279391829189749e-8
5.7129721215462745e-8
1.544349005123899e-8
5.708105747943652e-8
7.802655726279726e-8
8.909908726164234e-8
9.343906919929161e-8
9.01194886865161e-8
7.847648561991397e-8
5.9035325361744975e-8
3.102124504042082e-8
1.1991127065306935e-8
9.198835162159695e-8
2.74914455757434e-7
1.5315750932308555e-6
4.163048625353389e-7
5.147235457592339e-6
2.5265690147728626e-6
1.4344335340700842e-6
7.929906837458393e-7
3.2389159168759654e-7
8.22677134555752e-8
5.623313017062584e-7
9.026688449005395e-7
4.120212566120973e-7
1.4276349672001402e-7
1.0548921336561405e-7
4.049031273606005e-8
2.366022040930617e-7
2.493294202105851e-7
1.0332298053496035e-7
1.1621693868736326e-8
1.8432559951836008e-8
1.731536330358471e-8
1.3226237865056754e-8
9.44556510550169e-9
3.6832296060122127e-10
9.182947589443941e-9
2.0265236784417697e-8
3.8755281763315154e-8
7.079517269182454e-8
9.704328185557186e-8
4.513587095795573e-8
2.4607394752970213e-8
1.4912122974127828e-7
4.8307604787109e-7
6.305609434360217e-7
6.351753789929212e-7
7.735327695195304e-7
7.004605148857262e-7
6.239252206648998e-7
5.30502844776477e-7
4.545679131334591e-7
4.299397797993129e-7
4.582739258250615e-7
3.536773259235114e-7
3.684217860810089e-7
1.9743796206028047e-7
7.118708424987676e-8
4.213347578899683e-8
1.2439075167791802e-7
9.787888894544068e-8
9.467365092315698e-8
6.833324246007807e-8
6.971388455348148e-9
5.290102318334078e-8
7.686349370591932e-8
9.032460964586882e-8
9.683074674034947e-8
9.54090977587932e-8
8.510661409095675e-8
6.671076316381679e-8
4.0769942603648e-8
4.166246781747514e-9
5.501921122330744e-8
1.2301078270131163e-6
1.2479543913248462e-6
3.3424861904304955e-6
2.835287380909858e-6
1.8680096507717927e-6
1.2219394606138917e-6
6.437284928891124e-7
9.422186802274164e-8
5.37449881818e-7
1.1255827390441897e-6
7.026440957664585e-7
1.9380708741738282e-7
5.82643755865572e-8
9.577889725351342e-8
2.7083228472252233e-8
1.5008066652695517e-7
2.506506848862407e-7
1.259237419241054e-7
2.3606177865530337e-8
5.518130855559391e-9
1.0611473997399252e-8
8.031570589015707e-9
5.6595515137610875e-9
9.032171284995584e-10
4.611983698148416e-9
1.0089861226580991e-8
1.8147434353507275e-8
3.077942385128571e-8
4.845676773294757e-8
5.57348275512456e-8
3.7670971677009117e-8
5.825659243247901e-7
5.106951448084597e-7
1.3867471697252556e-7
3.9604086743415093e-7
4.855505803156782e-7
5.372377776471074e-7
5.491752291513444e-7
5.270894971106468e-7
4.904064351657272e-7
4.2348580554497196e-7
2.6469441477889475e-7
2.3318398691605836e-7
1.0163255679152864e-7
1.5027416383042046e-8
2.070858267206209e-7
1.443143276039361e-7
1.412445657833426e-7
1.1099831952513882e-7
6.255728356436492e-9
6.598065629406681e-8
9.105627579598975e-8
1.0716325912443155e-7
1.1952275074738764e-7
1.2583538609381587e-7
1.2249017157250202e-7
1.0793370663685756e-7
8.262153223406978e-8
4.5764742744827295e-8
9.225141852509695e-9
1.0292101045034555e-7
2.917289960228521e-7
2.440296642979639e-6
6.959742582491441e-7
6.976695487047358e-6
3.7390439732168297e-6
2.127226322871543e-6
1.1384012331174757e-6
2.5966949341846557e-7
1.1509225714845434e-6
3.0791918936382493e-6
1.5599827618070165e-6
1.1194479095718727e-6
3.2877538895497576e-7
1.553813972723136e-7
5.961651429975396e-8
1.1742707632598986e-7
2.866741399133023e-7
2.3477919775659515e-7
6.027299000045003e-8
3.980197205194688e-9
1.2191435833994115e-8
1.1177256901673013e-8
8.218210667631745e-9
4.203176861372681e-9
2.8100646506385726e-9
9.29323402691602e-9
1.787323529875171e-8
3.215437931147637e-8
5.625792542281153e-8
8.734491331882425e-8
1.1872960951045872e-8
1.5759564463898356e-7
6.120594694897031e-7
6.860909429701352e-7
3.224939213121508e-7
5.911453099046172e-7
6.450478052431967e-7
6.524613280592494e-7
6.128082473679756e-7
5.531027635755213e-7
4.845338925175435e-7
2.9282338589610675e-7
6.648096694000978e-8
1.9232733175348338e-7
1.0097876769539827e-7
3.4305541377528354e-8
1.3915852569017344e-7
1.498121164577584e-7
1.4631827992168877e-7
1.218208288134938e-7
6.345716966961177e-9
6.887952787393729e-8
9.341932561436066e-8
1.1001216730520961e-7
1.242835330587454e-7
1.3356900094417452e-7
1.3340614299733504e-7
1.212989754797219e-7
9.764677300698029e-8
6.307215990814209e-8
1.4501784588994296e-8
5.944971344778115e-8
1.9955127765108993e-6
2.2182865364521503e-6
4.683140394320901e-6
4.480289035150118e-6
3.014092099004898e-6
2.0015161453287735e-6
8.239815040146341e-7
1.6540968405403367e-6
2.8305843844792074e-6
1.7284631794807566e-6
1.3237483392144768e-6
2.1744563083629756e-6
5.73407531628396e-7
1.0269672464749725e-7
1.825581422946211e-7
8.588923400377115e-8
6.909603146538292e-8
1.729348266859515e-7
8.513926101393299e-8
1.6647514886710235e-8
1.4066660114934982e-9
3.858247245879984e-9
3.6768111252912737e-9
2.4368260436346985e-9
3.247282112057552e-10
2.434015126095553e-9
5.0453149435883255e-9
8.670625351791083e-9
1.3979136911894076e-8
2.0708899536183027e-8
2.059888454604964e-8
1.3391456598111726e-7
1.5933643442381032e-7
7.439202186619186e-9
1.332379772322686e-7
2.2871597183902552e-7
3.159869142883693e-7
3.7668489042280027e-7
3.6474149467357954e-7
2.5972595652170417e-7
1.1744623254973443e-7
4.108464596096935e-9
2.7131381508893307e-8
7.007487789496411e-9
1.006531922044697e-7
1.832598232235052e-7
2.0828585576567754e-7
1.3265984116845204e-7
7.493483237900283e-8
1.1871468873884207e-7
1.2750219690283817e-7
1.385839656582895e-7
1.550436786859074e-7
1.7229255181582135e-7
1.835781457844001e-7
1.8271279358623817e-7
1.664245658944052e-7
1.3427948468828287e-7
8.548879450812246e-8
1.4539209119910658e-8
9.431678824911106e-8
2.779009164160186e-7
4.404440407609758e-6
1.7968744104699005e-6
9.456666760490103e-6
6.5064458910698106e-6
3.9589679282410455e-6
2.1700452635486554e-6
2.489814492853113e-6
2.6546292359969428e-6
2.678779538892615e-6
3.269931624636171e-6
4.281179485644892e-6
2.60526584794917e-6
4.534493087058588e-7
2.7515480851269485e-7
2.4390949031000084e-7
8.035614403483667e-8
8.549439876648815e-8
1.5394630356714166e-7
4.39973041864028e-8
8.965106317719635e-9
4.758332401830288e-10
3.9471471017596624e-9
3.2854196420714435e-9
1.9220816103107254e-9
7.030642041726995e-10
3.499163262767862e-9
6.54142287652214e-9
1.107648417348234e-8
1.8070988760299926e-8
2.7925581783259536e-8
8.020118557859115e-9
1.783534367925831e-7
1.7523829966538368e-7
6.927853414298591e-9
1.702397359481575e-7
2.8463331703522386e-7
3.8003102939641727e-7
4.0626354540840555e-7
3.114750246090714e-7
1.4946306943736721e-7
9.81364522822117e-9
6.277603662243328e-8
1.6649428663613432e-8
1.5696612552824732e-8
9.216288650917865e-8
1.54050615373781e-7
1.8354833127683782e-7
1.1887991529837156e-7
1.3068279653121333e-7
1.5829909301932818e-7
1.545307968276014e-7
1.5900467362190228e-7
1.738331522005404e-7
1.9365029154763283e-7
2.1109010556384035e-7
2.1828300390771204e-7
2.0914482670774843e-7
1.813439526191646e-7
1.3496429199683926e-7
6.83845515171384e-8
2.6003163451343975e-8
3.785711653487082e-6
6.020947808290797e-6
6.212994646400522e-6
8.717168035283321e-6
7.116886756691365e-6
7.674579353514723e-6
2.1936469500220444e-6
3.1528597249832997e-6
4.2954262225141795e-6
5.751298016170627e-6
1.9744784333861355e-6
3.2882243212828478e-6
2.482672874527162e-6
2.2037354030246795e-6
2.2481221010252786e-6
2.3332981935847406e-6
1.702697737265946e-6
4.682374703115664e-7
8.285616617020928e-8
5.750715844396215e-8
9.31362530453874e-8
8.558952663059898e-8
1.8337273802332827e-8
4.494222128430899e-9
6.667397528254802e-10
3.125940178264182e-10
1.1740026777917328e-10
4.632130386902596e-11
6.104094732604537e-13
3.995654955010804e-11
3.942247976919766e-11
2.0615597355331736e-10
3.7260045420097206e-10
5.105626894781577e-10
6.493850213872958e-10
7.804892181966536e-10
8.559951304212909e-10
8.118675526101482e-10
6.959405986886117e-10
6.515966354353572e-10
6.771145684666681e-10
4.997114567300871e-10
3.4603729745801566e-10
4.733437036385449e-10
9.106452000626145e-10
3.1689519450506174e-9
1.661750300861144e-8
1.9496003381861033e-8
5.699329122747812e-9
3.6491813623599064e-9
3.455787521583627e-9
4.171290990793943e-9
7.390531154152486e-9
7.031253799198646e-9
3.7995739268752093e-10
1.1764389750964458e-9
1.4361742905943314e-9
8.660382950810763e-10
1.8892215454224015e-10
1.99572769499997e-11
3.2469443161586125e-12
2.634613727638997e-13
5.899621058803772e-13
1.5653100677454073e-12
3.202456748080335e-12
5.0231192799198175e-12
1.9855222837079475e-12
5.873784009080606e-13
3.651333768141205e-13
3.1622694525963043e-13
2.9369251765124527e-13
2.495718312245504e-13
1.356891251524126e-13
4.1629273029905067e-13
2.6262330454484878e-14
3.585921833828186e-12
2.8308076431545727e-12
2.8963252680177205e-12
3.1834795371207137e-12
3.55053710903967e-12
3.9083351979037405e-12
4.094692160212073e-12
3.798533016020327e-12
2.8105588237000176e-12
1.6318349457170106e-12
8.534923014860429e-13
4.790764086660699e-13
3.2747444772028545e-13
2.759518805098255e-13
2.660293440993074e-13
2.7342551389949595e-13
2.888726662944155e-13
3.0915750021435533e-13
4.098610577459636e-12
2.9781543815995546e-12
2.7277785972104993e-12
2.746979591559309e-12
2.877410583609011e-12
3.0631603494657736e-12
3.280920043093469e-12
3.5198702156282433e-12
3.774174852873934e-12
4.039305295397622e-12
4.308562856786731e-12
3.72123027638411e-12
2.525522498154079e-13
3.6095181147049625e-12
9.108659900837328e-12
8.344746698032062e-12
8.640627020918057e-12
8.584790178498e-12
8.455899082113089e-12
8.411910242592587e-12
8.525578077366127e-12
8.82786341559969e-12
9.33294445781545e-12
1.0050653648805045e-11
1.0992365611924753e-11
1.2173715716447987e-11
1.3615940446349015e-11
1.534666604807051e-11
1.7400589701855612e-11
1.9820204724146666e-11
3.108292935650547e-10
1.0374215297023118e-10
3.1831193746613775e-11
1.2129356111553029e-11
5.720257619462145e-12
3.1078229736973247e-12
1.7776451389592559e-12
9.350968145072508e-13
2.824551317024733e-13
3.098434654767234e-13
9.061730883658491e-13
1.5425666515434074e-12
6.182179922675837e-12
1.5353826193905972e-11
3.377850352303483e-11
7.814591703390013e-11
2.3115476344012048e-10
1.6299735496647958e-9
3.3464713138489245e-9
4.119095229580191e-9
1.3248232781237913e-9
1.896092119920673e-9
1.6112537254839916e-9
5.435712396588194e-11
0.
0.
0.
0.
0.
0.
0.
0.
0.
0.
0.
0.
0.
0.
0.
0.
0.
0.
0.
0.
0.
0.
0.
0.
0.
0.
0.
0.
0.
2.910799179027673e-14
4.2344517194396254e-14
6.174408796217694e-14
9.026455351928893e-14
1.3234446403702913e-13
1.9468111745827977e-13
2.8744127080821627e-13
4.2616290724968047e-13
6.347714222315625e-13
1.2208635671613315e-11
2.1077559351831534e-11
3.317471182348463e-11
4.9375995780289744e-11
6.936649509789635e-11
9.20624550992936e-11
1.1478568540668195e-10
1.325011938895866e-10
1.374952173965394e-10
1.1988949036514548e-10
6.905769816311696e-11
2.5084632854958724e-10
2.1247719297490693e-10
2.4762272122128646e-10
2.6883791471500654e-10
3.135059550014755e-10
4.1554240990826585e-10
5.644169813936009e-10
7.594931959375077e-10
1.0412625843058034e-9
1.4367522851357213e-9
1.6909016764023068e-9
1.8150303901855337e-9
2.089674526410247e-9
2.633916242570343e-9
3.612153400349231e-9
5.396330983017264e-9
8.916451186332468e-9
1.6599170456518505e-8
2.791836359948969e-8
2.0636023123755783e-8
1.5642380532118248e-7
1.07291276395939e-7
1.1466996276881221e-6
3.031990871441238e-7
1.584562933224994e-7
8.590499018656348e-8
4.3397750432534286e-8
1.4579362655111367e-8
7.441967129449623e-9
1.4954307702081034e-8
3.760812336829193e-9
1.099584265927424e-9
1.3481549555633885e-8
4.178788032919197e-8
4.70523929334181e-8
2.745579214882695e-8
2.1481175136331386e-9
1.1149882398896048e-8
8.15366323451692e-9
6.646066044034632e-9
5.6168774937345574e-9
1.3078207040834105e-9
3.916902236818169e-9
9.537072813046716e-9
1.756442934413205e-8
2.3967603843032436e-8
2.041545618949927e-8
1.3575496605122849e-8
6.014186340747315e-9
4.115587218609198e-9
1.1073554107128287e-7
2.2413383896909781e-7
9.843148692143285e-8
1.6786901321975087e-7
1.5173861855042506e-7
1.379769756676412e-7
6.011348880226057e-8
5.059823866010295e-9
8.686966391210109e-9
5.467787003014443e-10
7.316276279325042e-9
1.273549254092669e-8
1.315153573116056e-8
2.1205179627006942e-8
1.106738941554551e-8
1.2352596618020496e-9
7.894014719837271e-9
1.0266946841240342e-8
8.02653056926149e-9
7.058277410356176e-9
5.488343907972389e-9
1.9389323816779073e-10
4.872686512044268e-9
1.0386322840939312e-8
1.4799434950028332e-8
1.4569578299475078e-8
1.1823375408615026e-8
8.19367058937839e-9
3.959091012839503e-9
1.5826498321803023e-9
1.0992025930604771e-8
1.5264704143863995e-7
1.244573742461877e-7
5.47030200130509e-7
4.2819212398004883e-7
2.9468339978786006e-7
2.0674501912621787e-7
1.3578843082744562e-7
8.125402109790089e-8
3.8558550574927554e-8
9.292897941939478e-9
1.3966363873676686e-9
2.2292030308272944e-8
6.048296779983525e-8
7.367771563161185e-8
4.716563342441898e-8
1.253287598505917e-8
1.9054774872913078e-8
1.4495864883534354e-8
1.1636958726722637e-8
1.0400630480397007e-8
5.329856881007308e-9
4.048133743225329e-9
1.3608225886434204e-8
2.5314584897220415e-8
3.0160710758031346e-8
2.6150017652520124e-8
1.9773517921857827e-8
1.1605279192544128e-8
1.6188999840836401e-9
3.552957177656674e-8
5.92613387251202e-8
1.8248415724187608e-7
1.911729588136247e-7
4.18529585736811e-7
2.719908999441312e-7
1.9202970010526735e-7
5.5094745710920125e-8
1.390918505544927e-8
1.1879815538863546e-8
5.375313019680235e-10
9.301443073096902e-9
1.4709161078105824e-8
7.604631322545037e-9
1.0602551532686199e-8
1.1980631912959758e-8
4.486390820654775e-9
3.42913891807388e-9
1.0459494726936801e-8
9.403771503866203e-9
7.708441958402373e-9
7.002077205226689e-9
3.5171468831269923e-9
2.0785195797005223e-9
7.294675821485629e-9
1.2446635232591677e-8
1.4030434561863642e-8
1.2449716239162164e-8
9.609722113502187e-9
6.073433098023582e-9
1.609921146776993e-9
5.243164015206638e-9
1.9461483901278856e-8
1.637839858255963e-7
7.720081250844565e-8
6.937127585706545e-7
4.352083347447542e-7
2.776624219503818e-7
1.8333384379864852e-7
1.1391790036722131e-7
6.367867267016678e-8
2.5254911713960946e-8
1.1324128314266727e-9
3.9829654995528e-9
1.3953068035541872e-8
4.87584495520685e-8
7.103381818980494e-8
5.046236163880143e-8
1.8406546820335575e-8
1.645236361137129e-8
1.4015990599634121e-8
1.0900841751381477e-8
9.66170742503052e-9
6.027025800141918e-9
2.3742445285215776e-9
1.0743635151509139e-8
2.1508133843680416e-8
2.9538692443292594e-8
2.668665027667856e-8
2.0305250903083806e-8
1.2451515161938183e-8
1.0884366358112824e-9
2.405511888650282e-8
1.4961812162651668e-7
2.2504914681292623e-7
2.3725444904995345e-7
2.4359019499041804e-7
1.9397231303385118e-7
1.5819026517267685e-7
2.7567452296676016e-8
9.727304506267458e-9
4.930193426988574e-9
5.434852861187706e-9
1.2962969963876907e-8
1.854500891773045e-8
1.87108231897388e-8
3.3990401965754337e-8
1.9204856576679174e-8
4.822238732687844e-9
5.036434396210962e-9
1.0352169607668624e-8
8.281711661269149e-9
6.9443862161363034e-9
6.007655530287492e-9
1.5462219782844657e-9
3.428355797477798e-9
8.512133172903929e-9
1.4239918295711802e-8
1.6266355386116692e-8
1.377092223440299e-8
9.78567025570524e-9
5.328755736554528e-9
1.1555359530901204e-10
7.4398208949757454e-9
1.5082697416768043e-7
1.7829399293249457e-7
4.520317477525268e-7
4.321711225526182e-7
3.219857551673904e-7
2.394708632302054e-7
1.6546103699621382e-7
1.0406248546668908e-7
5.445103250585852e-8
1.8429955475915648e-8
1.7946827448664099e-9
3.202878905590779e-8
7.319319923702205e-8
7.849972054734233e-8
4.643636276170553e-8
6.848935816810682e-9
2.0988904318117573e-8
1.551496185001859e-8
1.276582400122805e-8
1.1352704221717573e-8
4.716603423994793e-9
5.789245012952787e-9
1.6846992552601452e-8
2.9169780269495915e-8
3.153160438389268e-8
2.684122485275069e-8
2.0159367261563804e-8
1.1158267068911676e-8
5.286750159735786e-9
5.290983043315266e-8
5.31490653164774e-8
1.9888090058934604e-7
1.8577091716628286e-7
4.950008699211752e-7
2.902175673880762e-7
2.0258208067216157e-7
5.421595716998386e-8
1.3389595881817086e-8
1.0803605443797058e-8
7.962072294974335e-10
1.0641157372548807e-8
1.6094481380226737e-8
8.736339223959962e-9
1.209840790289947e-8
1.3746538838802918e-8
5.270751025276905e-9
3.0315973450831596e-9
1.0537498465696222e-8
9.691144548777893e-9
7.888022444729973e-9
7.1701674483297704e-9
3.815871586012794e-9
1.9048530919750265e-9
7.187601769265151e-9
1.2587979425732793e-8
1.4588044707759392e-8
1.3060172085446676e-8
1.0118802151361397e-8
6.463959364705071e-9
1.9358649408622846e-9
4.805069952279093e-9
1.8291470182352048e-8
1.6651441863437806e-7
9.130687807360378e-8
6.801326007457841e-7
4.470990407950329e-7
2.890200131362301e-7
1.927980225391506e-7
1.2073184945254295e-7
6.799237153235072e-8
2.7524602583119218e-8
1.8263371276318267e-9
4.199059357871547e-9
1.4849605318670506e-8
5.089451306530829e-8
7.32411872261792e-8
5.156875741474439e-8
1.8284199054462297e-8
1.6882105457461215e-8
1.4291987844133849e-8
1.1138143091806794e-8
9.870170141997832e-9
6.08054368146663e-9
2.5198785093876183e-9
1.1118491688262924e-8
2.221509790939024e-8
3.023755136144656e-8
2.7148326660762244e-8
2.062056733585787e-8
1.2566634555383254e-8
6.892289589290922e-10
2.6443782174577737e-8
1.5317700559250472e-7
2.2595122653435268e-7
2.488570105847325e-7
2.501509834830654e-7
1.9865810583465096e-7
1.6314137285292098e-7
3.084017099117079e-8
9.073033724967703e-9
4.727472098551989e-9
5.608691124899231e-9
1.3212275682498977e-8
1.9003203005385594e-8
1.9929505115289577e-8
3.686190584423814e-8
2.02239001717473e-8
4.966212615728009e-9
5.2896798370670305e-9
1.0690726301040264e-8
8.522515578004377e-9
7.160993728983644e-9
6.189524376495049e-9
1.5475756824647907e-9
3.5813705303828664e-9
8.818558795410608e-9
1.4655471343820402e-8
1.667233253165033e-8
1.4128124664426167e-8
1.0058203767173096e-8
5.501918099641383e-9
1.8574784112233794e-10
7.471366450864757e-9
1.5435928611753566e-7
1.8633864320196014e-7
4.578777849962041e-7
4.423117736070264e-7
3.3044480219478644e-7
2.4613433495886696e-7
1.7007656052965122e-7
1.0666680354419615e-7
5.5334476061668476e-8
1.81890574921183e-8
1.1919596074735239e-9
3.178063711103645e-8
7.391820797455931e-8
8.038395343919684e-8
4.7821150297997656e-8
7.628934461508483e-9
2.1127367486120377e-8
1.5695804115447455e-8
1.2866264118127045e-8
1.1437443489660149e-8
4.8886792981588005e-9
5.663811283431581e-9
1.677519323027287e-8
2.9436104559643956e-8
3.211527816566345e-8
2.7326510417913764e-8
2.0513456300447443e-8
1.1350678192148892e-8
5.489617258803772e-9
5.459511619210865e-8
5.284759752377345e-8
2.0097997192224361e-7
1.8662412309970712e-7
5.044153966932809e-7
2.954672223396345e-7
2.0751650070540658e-7
6.160983467327418e-8
1.2389065052988929e-8
1.0896916771827985e-8
5.673361990818979e-10
1.0512065428160849e-8
1.608367591455108e-8
8.854688042288013e-9
1.2990831735088477e-8
1.4361901547906326e-8
5.312143468638479e-9
3.3764569179387702e-9
1.1040037844362426e-8
1.0002495702729418e-8
8.169666880127068e-9
7.434557542058173e-9
3.844032701839605e-9
2.0966619741974837e-9
7.574964194215392e-9
1.3058551490885299e-8
1.4969852808464917e-8
1.3388238105530654e-8
1.038006009891624e-8
6.633037634316916e-9
1.9817924925823786e-9
4.94613595973198e-9
1.8797173032134526e-8
1.7128367688748073e-7
9.538858166682823e-8
6.956895245537803e-7
4.5815401969524727e-7
2.9591430036068975e-7
1.971061238836208e-7
1.2303163309576208e-7
6.874760882044e-8
2.7094202556793242e-8
8.549861364385757e-10
4.945285021224894e-9
1.4077374805559917e-8
5.036870733149671e-8
7.450151688209648e-8
5.32133227664004e-8
1.9296540393643368e-8
1.653298041976293e-8
1.4420805875613097e-8
1.1190313337909607e-8
9.883814499669946e-9
6.224408699791934e-9
2.3294409195691474e-9
1.0893336694907138e-8
2.202046346678567e-8
3.0648208075267286e-8
2.767440702509836e-8
2.100904844952917e-8
1.2817545549222157e-8
7.618674015747511e-10
2.6863420578164284e-8
1.545188453698869e-7
2.2753779299553865e-7
2.5091419405441e-7
2.5303961855492367e-7
2.0166238879048548e-7
1.6805720340730702e-7
3.664907848825427e-8
8.164143140088313e-9
4.836891274876312e-9
5.349067587697946e-9
1.307169277026465e-8
1.9040550446807547e-8
2.097437056369628e-8
3.919298252167016e-8
2.0663877779966996e-8
4.833571586716529e-9
5.847821925280012e-9
1.113685154589472e-8
8.813919138389286e-9
7.451779102211087e-9
6.401143063718962e-9
1.4484078503643417e-9
3.881960259035421e-9
9.350717123024286e-9
1.5264874578646026e-8
1.707818558484521e-8
1.4434235112056506e-8
1.0285193431341835e-8
5.627521469810314e-9
1.7498620482215276e-10
7.689954831348605e-9
1.5902772424399196e-7
1.9314949847122088e-7
4.713879329793128e-7
4.5560917958460486e-7
3.39700923477485e-7
2.525102614532235e-7
1.7387335184039148e-7
1.0826343113861654e-7
5.5151677964683464e-8
1.7026595812377257e-8
2.0310951648570636e-11
3.0578177875986483e-8
7.375748299826489e-8
8.247182154914333e-8
4.9734378929433466e-8
9.148698782758015e-9
2.1112816167352544e-8
1.5836479630276095e-8
1.2895340382022493e-8
1.145953630875209e-8
5.157297677416526e-9
5.351706279141163e-9
1.63945477800599e-8
2.9433859424002742e-8
3.2769649219349054e-8
2.7899367798568606e-8
2.0939124389557804e-8
1.1638307636320852e-8
5.4394644163179614e-9
5.5367414331325886e-8
5.2674038994893213e-8
2.021997961028768e-7
1.879742674072711e-7
5.095525154231381e-7
3.0027298248458463e-7
2.1239141426835706e-7
7.056599412811256e-8
1.1142779606878935e-8
