# Supplementary material for: Observability and Controllability of Nonlinear Networks: The Role of Symmetry
Source: Phys Rev X. Author manuscript; Available in PMC 2018 Nov 13. (PMC6234006; doi:10.1103/PhysRevX.5.011005)
Supplement: Code Archive [file NIHMS982008-supplement-Code_Archive.zip › MathematicaData/FNCtrlbDELTAHetN3M1ChaosK18IC1]

2.246127832074362e-10
8.379454518971115e-10
5.357440960797599e-14
4.3126952787389984e-14
0.
8.752621082082952e-14
1.729991972932403e-13
2.2074931732673342e-13
2.564647133517532e-13
3.41339946622444e-13
4.731629850949301e-13
4.182122287705574e-13
0.
1.7620467798521215e-13
2.605591074197586e-13
2.0287201405055392e-13
4.3591935766156085e-13
2.5169505202873513e-12
2.333891921559882e-12
2.437042409424072e-12
2.695543560135971e-12
3.0343351407825465e-12
3.4175752056500686e-12
3.802174036863561e-12
4.0961675609662316e-12
4.097718218089194e-12
3.5095904288718305e-12
2.3569977696139537e-12
1.2532701978182092e-12
5.70898808092622e-13
2.324054850427372e-13
4.2641158327284565e-13
3.733939065969929e-13
3.896479854225525e-13
4.2427458379674425e-13
4.659133549854769e-13
5.119614020593106e-13
5.621052537943467e-13
6.16582816611052e-13
6.757324323513451e-13
7.398988356618028e-13
8.094249903565758e-13
1.2137137871045481e-12
1.0895132695744615e-12
7.348158759129716e-13
4.591542540829804e-13
3.306043408577677e-13
2.914815168344666e-13
2.912255178578975e-13
3.0769882254301445e-13
3.3282036670273106e-13
3.6366451850012493e-13
3.9907292093683643e-13
4.3855562083358496e-13
4.818558887243319e-13
5.288446110488597e-13
5.79425167907428e-13
6.33511411933283e-13
6.910039824706246e-13
7.51778197763593e-13
8.156715119929272e-13
8.824798170826038e-13
2.5950743191728007e-11
9.764188364799458e-12
5.604247776933872e-12
4.215550538252138e-12
3.69854674504189e-12
3.5352791732805356e-12
3.542825042486185e-12
3.643462286289895e-12
3.799551276659533e-12
3.99106753634275e-12
4.206567478317982e-12
4.393043682925784e-12
4.351250865011798e-12
4.6533727432592e-12
5.378707229618557e-12
6.4366389226552856e-12
7.72538744721409e-12
9.158717773001307e-12
1.0646634167843202e-11
1.2068894582488648e-11
1.3250837898091452e-11
1.3943229539632654e-11
1.3808623753342079e-11
1.241997562255417e-11
9.280387590411069e-12
3.87821970791271e-12
4.1810566886738614e-12
1.479724627755624e-11
2.6276877092986522e-11
3.388850460298686e-11
3.3410798032226426e-11
4.879274144227361e-10
1.7813743359781336e-10
1.5583894356700958e-10
1.8427954733772653e-11
7.224879639323657e-12
4.5757690442354315e-12
3.6786406205834324e-12
3.357910582634703e-12
3.2843149214145656e-12
3.3360942074510707e-12
3.4592470037110454e-12
3.665701223704865e-12
3.6330095742338565e-12
3.837315608500959e-12
4.330529958728083e-12
5.017770601456941e-12
5.799223452103681e-12
6.596324373244649e-12
7.340224330717388e-12
7.958448884960225e-12
8.368527208212986e-12
8.479309202914062e-12
8.199832694962157e-12
7.455935017176574e-12
6.214936724001274e-12
4.519335653940562e-12
2.534666440562172e-12
6.301842861619374e-13
4.683766619279426e-13
4.761356261587613e-13
3.260498507545343e-10
2.562314670616717e-10
4.104659992257035e-11
1.1864692149985902e-11
6.25494585839788e-12
4.497357022316033e-12
3.836258801317348e-12
3.6007935392394737e-12
3.566496635267575e-12
3.64075397680415e-12
3.779346412983806e-12
3.958831595302497e-12
4.227803239528057e-12
4.360992744393148e-12
4.865396631502623e-12
5.806015408548063e-12
7.103838045871925e-12
8.676744241937445e-12
1.045960462631873e-11
1.2382935506187416e-11
1.4344209634660504e-11
1.6179077255220393e-11
1.763302159648545e-11
1.8335542266259523e-11
1.7783959962418258e-11
1.5350188430471853e-11
1.0332322793787704e-11
2.0970930970684134e-12
9.529731387495771e-12
2.3112629547339056e-11
3.350590951708546e-11
4.930001167085058e-10
2.0807371362567787e-10
2.0954022836177422e-10
2.518323344018828e-11
8.284147318468464e-12
4.8358944637413946e-12
3.724990714424364e-12
3.3228387386962216e-12
3.2101020677101706e-12
3.23968543957701e-12
3.348622199729582e-12
3.567281567444028e-12
3.5599507960337732e-12
3.782675191560823e-12
4.2820429895505015e-12
4.964389519883888e-12
5.73306242104623e-12
6.513340896293017e-12
7.241174602157361e-12
7.850594661111711e-12
8.26820049681468e-12
8.415231421826306e-12
8.216972517665342e-12
7.619707562870159e-12
6.6156724787575245e-12
5.27757892813828e-12
3.80868399422052e-12
2.6269429126299047e-12
2.5168327364034027e-12
4.742407126430068e-12
9.864519600275238e-12
2.931735125002966e-10
2.370892603345358e-10
3.3830697278489724e-11
1.0509285085188926e-11
5.775730689794807e-12
4.258325075205375e-12
3.688353165830529e-12
3.494722779538164e-12
3.4819043234679504e-12
3.5678795858976814e-12
3.71301758969882e-12
3.959034099147247e-12
4.033647705513654e-12
4.418336031790144e-12
5.164772848517762e-12
6.181179251330511e-12
7.370584977030578e-12
8.652043658067941e-12
9.943258752667716e-12
1.113954354521681e-11
1.2097789453529036e-11
1.2627333198322723e-11
1.2490029598058731e-11
1.141390542134881e-11
9.126108891030236e-12
5.41386101377496e-12
2.395010222644417e-13
5.994918020522072e-12
1.1847475867030376e-11
1.4476688953088761e-11
1.231251991249117e-11
3.7066914147252146e-10
1.800408682055e-10
7.97057097817359e-11
1.428284071897011e-11
6.4249070066823546e-12
4.319479931770651e-12
3.5759619133014745e-12
3.3136865475613385e-12
3.266800275732921e-12
3.3323648915775745e-12
3.4632953184692517e-12
3.696312556345307e-12
3.7216215291952784e-12
4.002499712149918e-12
4.586374004764088e-12
5.379034483375011e-12
6.281925552858602e-12
7.2158458486363974e-12
8.107846482435257e-12
8.876380174714751e-12
9.423324232936905e-12
9.63397925590013e-12
9.38566868619206e-12
8.566078532493426e-12
7.1026887465027825e-12
5.005493199143132e-12
2.431214792795116e-12
2.038959557632326e-13
2.022095387851016e-12
1.6000869956312831e-12
3.124543583882208e-10
2.419313177361949e-10
4.8538501361151225e-11
1.2601748216107425e-11
6.359148750480449e-12
4.477333053660919e-12
3.779503047607542e-12
3.5293905507253716e-12
3.4875486047562603e-12
3.556986414739078e-12
3.6919755578347216e-12
3.868498165067738e-12
4.139506409828496e-12
4.2683273536485765e-12
4.751330735528415e-12
5.6491714018445266e-12
6.8794318584697735e-12
8.35567870788814e-12
1.0007385072431735e-11
1.1759368399571514e-11
1.3504865217452759e-11
1.5080061934185137e-11
1.6241166126714723e-11
1.6646773852549295e-11
1.585243002367524e-11
1.3329138004825835e-11
8.524210395897956e-12
1.0067501460781893e-12
9.1503357700598e-12
2.0313141077601322e-11
2.779730633810431e-11
4.90783361818682e-10
2.047550544619407e-10
1.9472301533675287e-10
2.192188063185171e-11
7.85375115960219e-12
4.745859288441003e-12
3.716424406294937e-12
3.342490399439247e-12
3.242290748691691e-12
3.278611857804348e-12
3.3917727232827603e-12
3.614359073652822e-12
3.6185625458702024e-12
3.862310679340518e-12
4.391865889640598e-12
5.1130096343097744e-12
5.9281811304599584e-12
6.760885653876334e-12
7.543789486583142e-12
8.205430450997617e-12
8.663976430576766e-12
8.828781636360245e-12
8.609754405545477e-12
7.935025406654661e-12
6.7776085977402345e-12
5.1926694813769575e-12
3.3716065664351438e-12
1.7322168246170328e-12
1.0746391338229973e-12
2.660636726458472e-12
7.081080173542448e-12
2.9121024556094444e-10
2.3780478289782797e-10
3.644834921662653e-11
1.0807188651118894e-11
5.82797915915347e-12
4.258173857022772e-12
3.671731457479606e-12
3.4713098741571013e-12
3.4550042196407737e-12
3.5388268697526748e-12
3.6824314333713934e-12
3.927156171226214e-12
3.996280319769559e-12
4.368740525178944e-12
5.09537284545743e-12
6.0837511952775206e-12
7.236259271353905e-12
8.471547574602738e-12
9.707705680756811e-12
1.0842047122784808e-11
1.173629127634004e-11
1.2208953245685417e-11
1.2037050887930115e-11
1.0971119620210112e-11
8.768481557950616e-12
5.252336979404093e-12
4.2011024523069753e-13
5.3141215723512595e-12
1.0584766491813184e-11
1.2785248272742755e-11
1.0527102834870331e-11
2.4608529014146126e-10
1.8310482620620747e-10
7.25357837970462e-11
1.383209447076364e-11
6.3513450223233045e-12
4.309156000716658e-12
3.583196734066784e-12
3.3275946995971225e-12
3.2839198145414994e-12
3.351362314138108e-12
3.4835755628245127e-12
3.717697718732175e-12
3.747051185070713e-12
4.03623369560032e-12
4.632815584493596e-12
5.442532516572799e-12
6.366651355784185e-12
7.325439872784614e-12
8.244763257850402e-12
9.04081917628128e-12
9.611661094337977e-12
9.836759640677756e-12
9.585284655955773e-12
8.734496581090205e-12
7.1997920089038815e-12
4.978851081276605e-12
2.21894109410399e-12
6.623880542247703e-13
2.7572801887363126e-12
2.576854235526242e-12
3.0781430773132696e-10
2.3796473676184934e-10
5.063758780663769e-11
1.2810725906172373e-11
6.3988649417347185e-12
4.483350087282291e-12
3.775298680448184e-12
3.5210938121298287e-12
3.4772293600494114e-12
3.5454809189947807e-12
3.679671650275446e-12
3.855598231282624e-12
4.125780702157523e-12
4.251635033225361e-12
4.728371879807307e-12
5.616026526064286e-12
6.831471695625061e-12
8.287362508192318e-12
9.912120719624134e-12
1.1629533992753166e-11
1.3332251082187029e-11
1.4856935351384355e-11
1.5962412290644602e-11
1.6313558068390965e-11
1.547770020597266e-11
1.2945019589255696e-11
8.190475433151549e-12
8.187746481962458e-13
9.057626014259222e-12
1.9785901688028635e-11
2.6795170235933357e-11
4.789289085526262e-10
2.0347226284368615e-10
1.875322197372941e-10
2.138049073457725e-11
7.780041752886572e-12
4.731772061046357e-12
3.71687996959171e-12
3.3480368415892257e-12
3.2501292299463207e-12
3.287709566832298e-12
3.4016814989847252e-12
3.6248028053998052e-12
3.6308797152173794e-12
3.878471154529782e-12
4.413849445722254e-12
5.142693593854e-12
5.967250705853622e-12
6.810660047104087e-12
7.604913469963063e-12
8.27740967553176e-12
8.744532699207396e-12
8.9130884972772e-12
8.68963574745003e-12
7.998241681685734e-12
6.807501463407624e-12
5.168341177302993e-12
3.2690082250547634e-12
1.52691764221558e-12
7.471267428323157e-13
2.1987383304393788e-12
6.4866611406182605e-12
2.9067858406654185e-10
2.370846619911586e-10
3.703978881306507e-11
1.0873045506631999e-11
5.8399649046697045e-12
4.258779875251403e-12
3.668775465660704e-12
3.4668914011472716e-12
3.4498418488401135e-12
3.5332113817405773e-12
3.676497163765554e-12
3.920888269198199e-12
3.988772023884362e-12
4.358631092253052e-12
5.081153643744539e-12
6.063791197359422e-12
7.208799211206469e-12
8.4347682529253e-12
9.659887578512339e-12
1.0781900290251504e-11
1.1663547147267906e-11
1.2125199870555374e-11
1.1946934923186334e-11
1.0883753528593846e-11
8.698879486347184e-12
5.222464057690253e-12
4.58488890846163e-13
5.1772201559622465e-12
1.0334938653318595e-11
1.2453652258369756e-11
1.0176958526328378e-11
2.106573838975797e-10
1.8381844965843067e-10
7.121443231552778e-11
1.3745601751788827e-11
6.337201319361775e-12
4.307322043702738e-12
3.5848020460399134e-12
3.3305124656895405e-12
3.287472299885572e-12
3.3552875673979026e-12
3.4877579602318208e-12
3.7220889884001e-12
3.752237484805226e-12
4.0430849827518256e-12
4.642237177490725e-12
5.4554235694192146e-12
6.38388113337822e-12
7.34777137446631e-12
8.272725178323996e-12
9.074485148608477e-12
9.650322904782476e-12
9.87851445449968e-12
9.626538728296297e-12
8.769481355078636e-12
7.2201864210509805e-12
4.973726498552311e-12
2.1753325824145866e-12
7.571841199393431e-13
2.9093744885304925e-12
2.77781412337001e-12
3.067594719205303e-10
2.371409133517398e-10
5.1084990628065597e-11
1.2854464238031217e-11
6.407160346282408e-12
4.484644285695285e-12
3.774478185028517e-12
3.5194294092773085e-12
3.475149087111322e-12
3.5431562619049884e-12
3.677183046845484e-12
3.8529881760355714e-12
4.1229988368891544e-12
4.248241135080631e-12
4.723696995477883e-12
5.609279954139479e-12
6.821716663547189e-12
8.273486780098874e-12
9.892793319678413e-12
1.1603245003618749e-11
1.3297369403057866e-11
1.481195325870445e-11
1.5906381545850836e-11
1.624681829410982e-11
1.540300396808095e-11
1.2868987536322685e-11
8.125267282972647e-12
7.836034924274672e-13
9.035894927980635e-12
1.9677333496595443e-11
2.6593616081341373e-11
4.758029871687933e-10
2.0322404298496037e-10
1.8597604061907177e-10
2.127403582561422e-11
7.765401706768206e-12
4.728982535968302e-12
3.7169973391547935e-12
3.3491737875396874e-12
3.251726826055972e-12
3.2895600600864134e-12
3.403695602328752e-12
3.6269253968441302e-12
3.6333817717389744e-12
3.881751034574314e-12
4.41831506169096e-12
5.148725636423969e-12
5.975198483748646e-12
6.820794904948325e-12
7.617373931112912e-12
8.29209811243025e-12
8.760994141036557e-12
8.93034551085694e-12
8.706013679331098e-12
8.011245581607007e-12
6.813705429746818e-12
5.163444854375278e-12
3.2480567550641996e-12
1.4848861197533363e-12
6.800950690706092e-13
2.104632366083328e-12
6.366348058498003e-12
2.9056237352971454e-10
2.369061894692317e-10
3.7162278258479706e-11
1.0886585312605088e-11
5.842427042318979e-12
4.2589105844875795e-12
3.668177116807602e-12
3.4659939674569583e-12
3.448792537900465e-12
3.5320700222164015e-12
3.675290164421954e-12
3.919613592105131e-12
3.987245286562255e-12
4.356576191918206e-12
5.078263173838565e-12
6.059735298460027e-12
7.203223787421754e-12
8.42730681030192e-12
9.650187421711591e-12
1.076971280355396e-11
1.1648822011792074e-11
1.2108267373340942e-11
1.1928744582382336e-11
1.0866156361127203e-11
8.684930706778815e-12
5.2165970446569384e-12
4.664689517588785e-13
5.149306034392441e-12
1.0284230864529896e-11
1.2386485802475741e-11
1.010599361466843e-11
2.0315600607083378e-10
1.839671471716321e-10
7.095096327041496e-11
1.3728208310050675e-11
6.3343524389444655e-12
4.306954589434206e-12
3.5851301507728026e-12
3.3311060764290087e-12
3.2881940151791264e-12
3.3560848713735497e-12
3.488606965992978e-12
3.722979717541402e-12
3.7532897539063894e-12
4.044476888440419e-12
4.644151862327069e-12
5.45804409288818e-12
6.387382503092412e-12
7.352311032145609e-12
8.278414963175865e-12
9.081337733865948e-12
9.658200882944984e-12
9.887026960078077e-12
9.634958128678991e-12
8.776629485467852e-12
7.224376520375492e-12
4.972721952846127e-12
2.166487156823429e-12
7.764663281768383e-13
2.9403273523227356e-12
2.8186710596501842e-12
3.065401572717618e-10
2.3697309657214386e-10
5.1176742756440305e-11
1.2863398412181676e-11
6.408853191964025e-12
4.484908823819195e-12
3.774312181645165e-12
3.519091052168343e-12
3.4747260027991204e-12
3.542683812202218e-12
3.67667750045364e-12
3.852457655408827e-12
4.122433574277582e-12
4.2475524014506266e-12
4.72274824411178e-12
5.607908683011593e-12
6.819734994475651e-12
8.270669462802214e-12
9.888870406287708e-12
1.1597904402682703e-11
1.3290292529761627e-11
1.4802831550833428e-11
1.5895027720592306e-11
1.6233298510539366e-11
1.538789185886222e-11
1.2853629912555543e-11
8.112129447421603e-12
7.765834665520255e-13
9.03135240534709e-12
1.965520981160752e-11
2.655274851159746e-11
4.751363372367256e-10
2.0317422514248645e-10
1.8565672184383033e-10
2.1252550611273205e-11
7.76244071644962e-12
4.728418724500235e-12
3.717021310772848e-12
3.349405274196091e-12
3.252051556753099e-12
3.289935860927472e-12
3.404104535516854e-12
3.6273565452912514e-12
3.6338887322743338e-12
3.882418461238863e-12
4.4192216143800534e-12
5.149953566584037e-12
5.976814181991989e-12
6.82285578628593e-12
7.6199073926322e-12
8.295083591850087e-12
8.764343218759058e-12
8.93385779069461e-12
8.70934942563722e-12
8.013893049987025e-12
6.814971192961998e-12
5.162453849250249e-12
3.24379584046776e-12
1.476335735699331e-12
6.664634112633582e-13
2.0855064776218976e-12
6.341933067566914e-12
2.9053840049922306e-10
2.3686865765653416e-10
3.7187256129866234e-11
1.0889342042551898e-11
5.842928631809364e-12
4.258936995656131e-12
3.66805550051656e-12
3.46581207387295e-12
3.4485797003112013e-12
3.5318377529526894e-12
3.6750450614741314e-12
3.919354889552892e-12
3.986934381840804e-12
4.3561578700213084e-12
5.077676652569496e-12
6.058911165905727e-12
7.202091788985464e-12
8.425789446558408e-12
9.648217713694683e-12
1.0767238911846984e-11
1.164583129733285e-11
1.2104829659902333e-11
1.1925052225504026e-11
1.0862591469859014e-11
8.682106668778695e-12
5.215414598538343e-12
4.680968335729596e-13
5.143631928691127e-12
1.0273935429565714e-11
1.237284713520941e-11
1.0091584428682387e-11
2.0162158427701434e-10
1.8399750560158937e-10
7.089764547526944e-11
1.3724682522917094e-11
6.333774171931912e-12
4.30687983497557e-12
3.5851964705032068e-12
3.3312266647982077e-12
3.2883409960044336e-12
3.3562468525475363e-12
3.4887794353848783e-12
3.723161151183937e-12
3.753504037364595e-12
4.044758846468649e-12
4.644541068170047e-12
5.4585769164803965e-12
6.3880948776872365e-12
7.353233524695173e-12
8.279569728888147e-12
9.082729519604203e-12
9.659800022832043e-12
9.888757589693054e-12
9.636669866851096e-12
8.778085758918856e-12
7.2252295604819144e-12
4.972518163948174e-12
2.164686463870188e-12
7.803806363580369e-13
2.9466170675334006e-12
2.826968918241941e-12
3.0649539597970304e-10
2.3693899102370364e-10
5.1195417673722614e-11
1.2865214788092028e-11
6.409197105317613e-12
4.484962619188707e-12
3.77427758481262e-12
3.5190223145331972e-12
3.4746400568704392e-12
3.5425878668676236e-12
3.676574382684139e-12
3.852349406986431e-12
4.122318343464672e-12
4.247411751526827e-12
4.7225555308007675e-12
5.607630430653274e-12
6.819333554307473e-12
8.270095575581229e-12
9.888073579524527e-12
1.1596822838530939e-11
1.3288852923121164e-11
1.4800979300714823e-11
1.5892722034605447e-11
1.6230558510079795e-11
1.5384824713099274e-11
1.2850514997623201e-11
8.109467354307756e-12
7.751689533890345e-13
9.030424351177153e-12
1.965071379110055e-11
2.6544441345055266e-11
4.74999598794115e-10
2.0316413157381135e-10
1.8559173282747777e-10
2.1248191936781973e-11
7.761839025311324e-12
4.728304318887174e-12
3.717025951816292e-12
3.349452049932842e-12
3.2521175727943656e-12
3.2900125700341156e-12
3.404187985913274e-12
3.627443518843266e-12
3.633993184154055e-12
3.8825536583610765e-12
4.419406763807779e-12
5.1502017985988496e-12
5.977142526373726e-12
6.8232760487354215e-12
7.620422147120428e-12
8.295691991621135e-12
8.765021597606056e-12
8.934570858969002e-12
8.710027938181284e-12
8.01443263870849e-12
6.8152313784093685e-12
5.162252683269848e-12
3.2429313423655004e-12
1.474602330110497e-12
6.636944508409295e-13
2.081625132707469e-12
6.3369742395467965e-12
2.9053351572690365e-10
2.36860981406744e-10
3.719233412833153e-11
1.0889902783997455e-11
5.843030026243306e-12
4.258942367906202e-12
3.6680309148604065e-12
3.465774697480527e-12
3.4485364303562523e-12
3.5317909250639397e-12
3.674995844933142e-12
3.9193017258767414e-12
3.986873163286675e-12
4.356073325626694e-12
5.077555674071211e-12
6.058743949425282e-12
7.201860452354434e-12
8.425481836185054e-12
9.647818421699433e-12
1.0766734231390975e-11
1.1645224745386123e-11
1.210413168785605e-11
1.1924302885491766e-11
1.0861865835806934e-11
8.681530034295513e-12
5.215176334282411e-12
4.684296527543897e-13
5.1424794923447425e-12
1.027184257077e-11
1.2370078925738197e-11
1.0088663479374917e-11
2.0130947743928393e-10
1.840036793341767e-10
7.088682105036065e-11
1.372396615732092e-11
6.333656938807971e-12
4.3068647657993626e-12
3.5852104226118194e-12
3.331250698729615e-12
3.288370477709966e-12
3.3562796366432345e-12
3.488814899707687e-12
3.723198724420678e-12
3.7535487114536686e-12
4.044816669403775e-12
4.644619027007932e-12
5.458685655428655e-12
6.388238580768545e-12
7.353423238179492e-12
8.27980584934681e-12
9.083014691294828e-12
9.660124316098149e-12
9.889109530920679e-12
9.637017994253354e-12
8.778382494590534e-12
7.225401896361418e-12
4.9724799350488165e-12
2.164323380025378e-12
7.811776431720727e-13
2.947894254956142e-12
2.828656273910053e-12
3.064862945310741e-10
2.3693206319018866e-10
5.119921068370617e-11
1.2865584223353745e-11
6.40926733655752e-12
4.484973680928628e-12
3.7742712450985014e-12
3.5190085939729375e-12
3.4746229302643217e-12
3.542568250037004e-12
3.676553638033562e-12
3.852327927145505e-12
4.122295111392356e-12
4.2473834960025584e-12
4.722516373925527e-12
5.60757328318568e-12
6.81925216656987e-12
8.269978659034263e-12
9.88791272924467e-12
1.1596602358625653e-11
1.3288561026845418e-11
1.4800603516121834e-11
1.5892253663483512e-11
1.6229997941255236e-11
1.5384203962171395e-11
1.2849880799252323e-11
8.108925533784748e-12
7.748778458305326e-13
9.030238395160096e-12
1.964980040323728e-11
2.654275576862004e-11
4.749717685493067e-10
2.0316208200849003e-10
1.8557852757327667e-10
2.1247306858463414e-11
7.761716919615507e-12
4.728281199509494e-12
3.717027172527347e-12
3.349461802310154e-12
3.2521309784995277e-12
3.2900282328545893e-12
3.4042044722150817e-12
3.627461619458281e-12
3.6340136120603073e-12
3.882582068586687e-12
4.419443788100809e-12
5.150253406676766e-12
5.977209740865283e-12
6.823360483579158e-12
7.620526879090193e-12
8.295814285542389e-12
8.765159889425428e-12
8.934714587388576e-12
8.710167047492047e-12
8.014541213726192e-12
6.8152821547132065e-12
5.1622118821149895e-12
3.2427572778119608e-12
1.4742445112022459e-12
6.63130528795539e-13
2.080831169405256e-12
6.335971084811466e-12
2.9053252280438287e-10
2.368594186485784e-10
3.7193366717783625e-11
1.0890016289650564e-11
5.843050564403013e-12
4.258943234096337e-12
3.668025330115414e-12
3.4657672306852258e-12
3.4485276419631365e-12
3.5317809784379006e-12
3.674985728905663e-12
3.919291518346379e-12
3.986858463242233e-12
4.356056111782343e-12
5.0775328417057155e-12
6.0587092382258895e-12
7.20181447455132e-12
8.425421620690104e-12
9.647737529405259e-12
1.0766632359277864e-11
1.164509820178001e-11
1.2103991152728285e-11
1.1924152280236654e-11
1.086171939371277e-11
8.681410432000336e-12
5.215126716881594e-12
4.684966088393866e-13
5.1422432979894806e-12
1.0271416399253237e-11
1.2369514281625654e-11
1.0088065428674027e-11
2.0124606385068212e-10
1.8400493325020503e-10
7.088462459113156e-11
1.3723820526882256e-11
6.333632854941914e-12
4.306862454243014e-12
3.58521373439562e-12
3.331255680258393e-12
3.2883763868213037e-12
3.3562863345987217e-12
3.4888217253303163e-12
3.723205441268554e-12
3.753556506351129e-12
4.044829576056228e-12
4.644635210673182e-12
5.458706593964436e-12
6.388269611232059e-12
7.353461669123956e-12
8.279851651751275e-12
9.083070383901378e-12
9.660192594882348e-12
9.88918205942214e-12
9.63708848556885e-12
8.778441391892074e-12
7.225438309156335e-12
4.972468707047298e-12
2.1642510539629286e-12
7.813396522857549e-13
2.948152059100725e-12
2.8290002607546064e-12
3.0648444668622356e-10
2.369306536684511e-10
5.119998301649497e-11
1.2865659231763448e-11
6.409281374078133e-12
4.484975903446584e-12
3.7742696393482244e-12
3.51900578994235e-12
3.4746191036451873e-12
3.5425642217058698e-12
3.676549755862157e-12
3.852323241482224e-12
4.122289904849872e-12
4.2473775787335385e-12
4.722507823022181e-12
5.607562736542454e-12
6.819233412326104e-12
8.269958002898081e-12
9.88787963385125e-12
1.15965575537334e-11
1.3288502746567773e-11
1.4800526085779915e-11
1.5892157885468548e-11
1.622988772704986e-11
1.538407448299251e-11
1.2849749454669089e-11
8.108814656248193e-12
7.74823066611405e-13
9.03019726133986e-12
1.9649610825635587e-11
2.6542415383712983e-11
4.74966113271677e-10
2.0316166418835836e-10
1.8557584563353863e-10
2.1247126819403544e-11
7.761692218765643e-12
4.728276295701136e-12
3.717027402616332e-12
3.34946345146903e-12
3.2521331959508084e-12
3.2900311414799126e-12
3.4042082189602308e-12
3.6274655293536643e-12
3.6340165916052735e-12
3.882586861329273e-12
4.419451616225872e-12
5.150263924047984e-12
5.977223396951979e-12
6.823375884171503e-12
7.62054685032744e-12
8.295840087414844e-12
8.765187915763197e-12
8.934743442483476e-12
8.710190488357173e-12
8.014561456954904e-12
6.8152927276500214e-12
5.162201805221452e-12
3.242721793184616e-12
1.4741760724437345e-12
6.630155332762961e-13
2.080673420496027e-12
6.3357588252006755e-12
2.9053232101480955e-10
2.368591054674546e-10
3.71935757897615e-11
1.0890039071092625e-11
5.843055009984057e-12
4.258943984549722e-12
3.668025005038839e-12
3.4657655231470237e-12
3.4485257754786617e-12
3.531778993814638e-12
3.674983610898763e-12
3.919288979462549e-12
3.986856561292896e-12
4.356052361888067e-12
5.077527165472342e-12
6.058702387076287e-12
7.201804072913243e-12
8.425408228704326e-12
9.647722412902254e-12
1.0766612152970992e-11
1.1645075523190332e-11
1.210396201510833e-11
1.1924120780870566e-11
1.0861688950309156e-11
8.681387373067669e-12
5.215117126821491e-12
4.685130060257038e-13
5.142195361123769e-12
1.0271330739066564e-11
1.2369400840713463e-11
1.0087944366533749e-11
2.0123317958049829e-10
1.8400518723478437e-10
7.0884178530036e-11
1.3723791635831782e-11
6.3336280955782096e-12
4.306861806295288e-12
3.5852137643731682e-12
3.3312564694547913e-12
3.288378218899919e-12
3.3562875876801612e-12
3.4888231547340454e-12
3.723207517698566e-12
3.75355811074324e-12
4.044830629574353e-12
4.64463892052965e-12
5.458711711108735e-12
6.388274546046158e-12
7.353467075620904e-12
8.279861472187356e-12
9.083082221759598e-12
9.660204663227213e-12
9.889196926005424e-12
9.637104096390622e-12
8.778454567480319e-12
7.225443021177084e-12
4.972464932864503e-12
2.164231771143998e-12
7.813749710037463e-13
2.9482092949732836e-12
2.829063641128261e-12
3.0648407106538443e-10
2.369303687545083e-10
5.12001394726503e-11
1.286567442114585e-11
6.409284282949837e-12
4.484976465465868e-12
3.77426978610371e-12
3.5190049604167645e-12
3.4746181930090537e-12
3.542563963474052e-12
3.6765489277713954e-12
3.852322372615316e-12
4.122289613524972e-12
4.24737687489597e-12
4.7225070849991254e-12
5.6075601458525165e-12
6.819230792345733e-12
8.269950495405834e-12
9.887871921638483e-12
1.1596549358229181e-11
1.3288490292468189e-11
1.4800511961777798e-11
1.589213582645063e-11
1.622986690025329e-11
1.5384049668053717e-11
1.2849726050693075e-11
8.108793860155316e-12
7.748089144052612e-13
9.030188237227056e-12
1.9649575484636592e-11
2.6542347613719186e-11
4.749649643152561e-10
2.0316158120774494e-10
1.8557530056511252e-10
2.124709101506385e-11
7.761687281097634e-12
4.728275330865713e-12
3.717027640102033e-12
3.3494635869538526e-12
3.2521339828164938e-12
3.2900319839594345e-12
3.4042089764352653e-12
3.627465749134102e-12
3.6340180811202964e-12
3.882588283465188e-12
4.4194529923899814e-12
5.150266089931869e-12
5.977225552191476e-12
6.823378543841094e-12
7.620553209938859e-12
8.295846508531757e-12
8.765193523598114e-12
8.934752138340925e-12
8.710198438316967e-12
8.014567977067862e-12
6.815295031723641e-12
5.162200900497049e-12
3.2427136551816166e-12
1.474159052485697e-12
6.629927196808792e-13
2.0806414270550316e-12
6.335719789058441e-12
2.905322802429245e-10
2.368590408801002e-10
3.7193617208692864e-11
1.0890044221052854e-11
5.843055778728406e-12
4.25894384230833e-12
3.6680247151255596e-12
3.465764929975459e-12
3.4485252014819434e-12
3.5317787023270927e-12
3.674982731685301e-12
3.9192885688256355e-12
3.9868557284312435e-12
4.3560507222949916e-12
5.077526522880699e-12
6.058700260316636e-12
7.201803773900088e-12
8.425403317844904e-12
9.647717306629427e-12
1.0766608669259756e-11
1.164507259183219e-11
1.2103954633823254e-11
1.1924113765396061e-11
1.0861682584953787e-11
8.681386160746076e-12
5.215113826965607e-12
4.685159485908718e-13
5.142186820306632e-12
1.0271312600627784e-11
1.2369378542719268e-11
1.0087918895556126e-11
2.0123056532850185e-10
1.840052399385338e-10
7.088408604701025e-11
1.3723785103936596e-11
6.333627340306236e-12
4.306861395453397e-12
3.5852138508879085e-12
3.3312568174517983e-12
3.2883779985418735e-12
3.356288209217113e-12
3.488823574831125e-12
3.72320764562741e-12
3.753558136744753e-12
4.044832846784369e-12
4.6446405577912415e-12
5.458713301609968e-12
6.388276485338756e-12
7.353468490805139e-12
8.279864633744153e-12
9.083084287479532e-12
9.660207209671275e-12
9.889200426655609e-12
9.637105679913793e-12
8.778457602275134e-12
7.2254439937716756e-12
4.9724708762035646e-12
2.1642313963023677e-12
7.813793700848546e-13
2.948219865984301e-12
2.829084735633591e-12
3.064839940532588e-10
2.369303115394993e-10
5.1200171160784385e-11
1.286567650067593e-11
6.409284918162459e-12
4.484976475026854e-12
3.774269088520352e-12
3.519004499829112e-12
3.4746185389517714e-12
3.5425637941827093e-12
3.676548156363682e-12
3.852322055503508e-12
4.122289006241544e-12
4.247376927315202e-12
4.72250531108771e-12
5.6075595985971895e-12
6.819230041300403e-12
8.269950569078302e-12
9.88787100294089e-12
1.1596546545442308e-11
1.3288488453188479e-11
1.4800508040656618e-11
1.5892133987963876e-11
1.6229856812903533e-11
1.5384043590108876e-11
1.2849720725321803e-11
8.108790551078325e-12
7.748022362541976e-13
9.030187814421494e-12
1.964956585633423e-11
2.65423302669811e-11
4.749647310668866e-10
2.031615631598627e-10
1.8557519056978441e-10
2.124708316930886e-11
7.7616860384257e-12
4.728275380006277e-12
3.717027639421862e-12
3.34946386618764e-12
3.2521343683772627e-12
3.2900321815476817e-12
3.4042084425700166e-12
3.6274666246907933e-12
3.6340186215708205e-12
3.882587768147179e-12
4.4194543321696746e-12
5.1502648157590975e-12
5.9772279884586575e-12
6.823381301896047e-12
7.620551849860207e-12
8.295845945173216e-12
8.765196927866328e-12
8.934750788612215e-12
8.710199839024227e-12
8.014570072815594e-12
6.815298043970181e-12
5.162203123729978e-12
3.2427112182369745e-12
1.4741565809212348e-12
6.62987532550478e-13
2.0806349486417272e-12
6.335714373680747e-12
2.9053227233710965e-10
2.3685902369621053e-10
3.7193627282359313e-11
1.0890045424428166e-11
5.843056085135697e-12
4.258944464684427e-12
3.668024490552666e-12
3.465765097370988e-12
3.448524899035381e-12
3.5317789049052278e-12
3.674983253685282e-12
3.91928834427097e-12
3.9868562154366185e-12
4.3560514868281e-12
5.07752681050003e-12
6.058700366440261e-12
7.201802350214406e-12
8.425403716201162e-12
9.647717095567983e-12
1.0766608419149322e-11
1.1645068192366247e-11
1.2103954350260708e-11
1.1924113446832332e-11
1.0861681381069152e-11
8.681386678697438e-12
5.2151137625077755e-12
4.685135239610842e-13
5.142184480965647e-12
1.0271307283919446e-11
1.2369370715240352e-11
1.0087913570792572e-11
2.0123003247230757e-10
1.840052506421395e-10
7.088406916723416e-11
1.372378441540287e-11
6.333627008586815e-12
4.306861227983389e-12
3.5852137614462834e-12
3.331257143776319e-12
3.2883782215739612e-12
3.356288428411964e-12
3.4888237516984577e-12
3.723208022820136e-12
3.753559590682636e-12
4.044831120983773e-12
4.644638933929845e-12
5.458712069627498e-12
6.388276901015362e-12
7.353470449761308e-12
8.279865985084151e-12
9.08308394260787e-12
9.660209231229222e-12
9.889200007442038e-12
9.637105158178287e-12
8.778454756976533e-12
7.2254459641801845e-12
4.972464774046292e-12
2.164228233089971e-12
7.813810555028878e-13
2.9482197537712085e-12
2.829084608254578e-12
3.0648397776562284e-10
2.3693030181834985e-10
5.120017750858433e-11
1.286567758648341e-11
6.409284997760847e-12
4.484976524234851e-12
3.774269489890897e-12
3.519004720815117e-12
3.4746179773237346e-12
3.5425633127584815e-12
3.6765484187278e-12
3.852322213323153e-12
4.122289195440584e-12
4.247376919721517e-12
4.722506053548457e-12
5.6075588648676184e-12
6.819230323696048e-12
8.26995081908529e-12
9.887871360288348e-12
1.1596547550763605e-11
1.3288487119247534e-11
1.4800507581531796e-11
1.589213182706233e-11
1.6229858978432837e-11
1.5384046964717583e-11
1.2849720516134421e-11
8.108789287851475e-12
7.74806701674523e-13
9.03018819079012e-12
1.964957056665699e-11
2.654232949460713e-11
4.749646838230433e-10
2.0316155983010576e-10
1.8557516638406953e-10
2.12470808059165e-11
7.761686185824767e-12
4.728275129620488e-12
3.717027741909775e-12
3.3494638015500653e-12
3.2521334132522115e-12
3.290031929200334e-12
3.4042086278444452e-12
3.62746652873357e-12
3.6340183143319318e-12
3.882588291546649e-12
4.4194537764212884e-12
5.150265574885671e-12
5.977227520792749e-12
6.823381075683474e-12
7.62055275824772e-12
8.295845990309517e-12
8.765193382920158e-12
8.934752316875255e-12
8.710199534015924e-12
8.014568434724511e-12
6.8152956726714775e-12
5.162203676381946e-12
3.242710880660067e-12
1.474156183230739e-12
6.629871282657012e-13
2.0806321747987918e-12
6.335712065675603e-12
2.905322701294743e-10
2.368590231017884e-10
3.7193628468302646e-11
1.089004570417321e-11
5.843055875838056e-12
4.2589439459126335e-12
3.668024464829879e-12
3.4657656237354056e-12
3.448525304763281e-12
3.531777985992023e-12
3.6749828634962645e-12
3.919289182666597e-12
3.98685595786489e-12
4.356051080154003e-12
5.077526685392797e-12
6.058700999265104e-12
7.20180099431108e-12
8.425404829938778e-12
9.647718028071561e-12
1.0766608141757572e-11
1.1645069760857515e-11
1.2103954672925403e-11
1.19241134605673e-11
1.0861682603625292e-11
8.681382088589464e-12
5.215111437323343e-12
4.685152385626321e-13
5.14218243519485e-12
1.027130571062798e-11
1.2369368981785933e-11
1.0087917006467178e-11
2.0122992590232593e-10
1.8400525413180266e-10
7.088406423283277e-11
1.3723784624997722e-11
6.333627452586049e-12
4.306861497967282e-12
3.5852142722351006e-12
3.331257046899356e-12
3.288378317210593e-12
3.3562879901875442e-12
3.488823470403901e-12
3.723207373972357e-12
3.7535596767462815e-12
4.044832259095925e-12
4.644639945460563e-12
5.45871211516835e-12
6.3882761417855385e-12
7.353469979968492e-12
8.27986530903866e-12
9.083085214410594e-12
9.66020816597188e-12
9.889203735924055e-12
9.637107159066936e-12
8.778456923372798e-12
7.225443183248132e-12
4.9724659874522116e-12
2.1642327376784633e-12
7.81381642175383e-13
2.948221384517726e-12
2.829081212700647e-12
3.0648397624492433e-10
2.3693029669028413e-10
5.1200178792048695e-11
1.2865677483300759e-11
6.4092850239669035e-12
4.484975929716515e-12
3.774268971674727e-12
3.5190047021876437e-12
3.4746180485038642e-12
3.5425634935875887e-12
3.676548920995766e-12
3.85232214382319e-12
4.122289491545804e-12
4.247376526856968e-12
4.722505125418707e-12
5.607559481814875e-12
6.819231013004022e-12
8.269950624837718e-12
9.887870498504785e-12
1.1596548726078184e-11
1.3288486777642291e-11
1.480050726262132e-11
1.589213277816118e-11
1.622985869031011e-11
1.5384045468741128e-11
1.284971950946154e-11
8.108790606693841e-12
7.748077052019655e-13
9.030186036580624e-12
1.96495639713548e-11
2.6542321881271964e-11
4.749646738203671e-10
2.0316155886071398e-10
1.8557516206764448e-10
2.124708143054439e-11
7.761686271024262e-12
4.728275301945221e-12
3.7170274425349794e-12
3.349463643115948e-12
3.252134314369378e-12
3.2900319106522883e-12
3.4042085749471587e-12
3.6274660550240453e-12
3.6340177520914274e-12
3.8825889359569924e-12
4.419452883449235e-12
5.150265771639431e-12
5.977227761695653e-12
6.823379864525263e-12
7.620555455278992e-12
8.295847767988432e-12
8.765195215713368e-12
8.9347497233326e-12
8.710199483566611e-12
8.014567930959433e-12
6.815294222633315e-12
5.162202022059426e-12
3.2427129155402358e-12
1.4741565591026065e-12
6.629901824277119e-13
2.0806309594506422e-12
6.3357104988666e-12
2.9053226972125725e-10
2.3685902122024244e-10
3.719362906373583e-11
1.0890044884190548e-11
5.843056320000854e-12
4.258944043652877e-12
3.668024488186774e-12
3.465765609710914e-12
3.4485256389230842e-12
3.5317786036393876e-12
3.674983200344889e-12
3.9192887015738735e-12
3.986855389576744e-12
4.356050747793374e-12
5.0775263697535646e-12
6.0587021209673185e-12
7.201802344580952e-12
8.425404293075269e-12
9.647718720581015e-12
1.0766609388640916e-11
1.1645068657771378e-11
1.2103955141260313e-11
1.1924112536575542e-11
1.0861682402816588e-11
8.68138341658248e-12
5.215111502895818e-12
4.685137334623731e-13
5.142184878252331e-12
1.0271307439953558e-11
1.2369370645439653e-11
1.0087909881082563e-11
2.012299057478405e-10
1.8400525210103817e-10
7.08840636162331e-11
1.3723783891331418e-11
6.3336269417488554e-12
4.306861470466122e-12
3.585214013301468e-12
3.3312577536543494e-12
3.2883781021892747e-12
3.356288231064302e-12
3.4888236222486064e-12
3.723207836457045e-12
3.7535581054581655e-12
4.044830807750517e-12
4.6446389548775736e-12
5.458712218171391e-12
6.38827615226509e-12
7.353469350109892e-12
8.279864208015322e-12
9.0830854511928e-12
9.660209810607844e-12
9.889198839811602e-12
9.637106409393294e-12
8.778456134185565e-12
7.225445090783649e-12
4.9724638625472674e-12
2.164230921430708e-12
7.813802265527532e-13
2.948220241626214e-12
2.829081549014317e-12
3.064839750751235e-10
2.36930294634256e-10
5.1200178478846004e-11
1.2865677564719686e-11
6.409285426907778e-12
4.484976654194747e-12
3.774269145166354e-12
3.5190048400878844e-12
3.4746181735557436e-12
3.5425632890662722e-12
3.676548928223896e-12
3.852322239832723e-12
4.122289005677628e-12
4.247375800579943e-12
4.72250554122845e-12
5.6075594819412325e-12
6.819230843226488e-12
8.269949442915444e-12
9.887870604895999e-12
1.1596544360569339e-11
1.3288485996851014e-11
1.480050710082583e-11
1.5892131776620983e-11
1.6229857796428596e-11
1.5384043171626064e-11
1.284972058602619e-11
8.10879009956792e-12
7.748066938993349e-13
9.030187057992435e-12
1.964956545266257e-11
2.654233009656051e-11
4.749646720374195e-10
2.0316155861713418e-10
1.8557516296315756e-10
2.1247081682082253e-11
7.761686470547882e-12
4.7282750815069045e-12
3.717027643238437e-12
3.3494641593071343e-12
3.2521337998721145e-12
3.2900319005920514e-12
3.404208811505441e-12
3.6274661686462794e-12
3.634017861326814e-12
3.882587553910566e-12
4.419454355946778e-12
5.150265270841584e-12
5.977225827946422e-12
6.823380922542546e-12
7.620552999237103e-12
8.295846261647633e-12
8.76519588699305e-12
8.934752513272057e-12
8.710198410413666e-12
8.014570051707855e-12
6.815297031472168e-12
5.1622012188800185e-12
3.242711680710007e-12
1.4741543296073476e-12
6.629856097635789e-13
2.080631414846054e-12
6.3357133967680945e-12
2.90532270137731e-10
2.368590206721593e-10
3.719362858635263e-11
1.089004568657096e-11
5.843056167956709e-12
4.258944117867643e-12
3.668024724683849e-12
3.4657651637066914e-12
3.4485253133887015e-12
3.5317785799918606e-12
3.674982803199497e-12
3.919288818565433e-12
3.9868556602089134e-12
4.356050727252143e-12
5.077525519624902e-12
6.058701495121842e-12
7.2018030027563754e-12
8.425404636188073e-12
9.647717793503213e-12
1.0766607898587756e-11
1.164506699207468e-11
1.2103956334991667e-11
1.1924112264855677e-11
1.0861681535364579e-11
8.681383570236056e-12
5.215114848635132e-12
4.685120564653607e-13
5.142184662188257e-12
1.0271306052667861e-11
1.2369372472383835e-11
1.0087914972368716e-11
2.0122989729199116e-10
1.8400525301565172e-10
7.088406423367925e-11
1.3723783891309489e-11
6.3336270230841615e-12
4.3068614546228064e-12
3.585213305044713e-12
3.3312571681622804e-12
3.288377770836748e-12
3.3562879976428047e-12
3.488824030705379e-12
3.723207232256787e-12
3.75355801769977e-12
4.044831529500608e-12
4.644638386149074e-12
5.4587122759863914e-12
6.388276641427628e-12
7.353469935469943e-12
8.279866522447544e-12
9.08308436941814e-12
9.660209139585118e-12
9.889201498202529e-12
9.637106781825694e-12
8.778454513657775e-12
7.225446554246579e-12
4.9724673109848715e-12
2.16422841034263e-12
7.813812961819035e-13
2.948217781004756e-12
2.8290833274964378e-12
3.0648397344988146e-10
2.3693029428322856e-10
5.120018004537895e-11
1.2865678806915653e-11
6.4092851192589066e-12
4.48497658255734e-12
3.774269461304757e-12
3.5190044697831722e-12
3.4746184736270893e-12
3.5425635752168565e-12
3.6765487075425335e-12
3.85232238486895e-12
4.1222891228176674e-12
4.2473754337650225e-12
4.7225062289808585e-12
5.6075597581479195e-12
6.819230894778621e-12
8.269950363214544e-12
9.887872349945686e-12
1.1596546228236694e-11
1.3288487804384679e-11
1.4800509300609386e-11
1.5892131370767423e-11
1.6229855393281483e-11
1.538404200892792e-11
1.2849718862515521e-11
8.10878763671927e-12
7.748044742904689e-13
9.030187414653107e-12
1.9649564641814043e-11
2.6542328193202168e-11
4.749646716005925e-10
2.0316155851027653e-10
1.855751614034455e-10
2.1247080863434115e-11
7.76168650161463e-12
4.728275539956808e-12
3.717027389760049e-12
3.3494639344998906e-12
3.2521340099064577e-12
3.2900317558781523e-12
3.4042087971942734e-12
3.6274663387855675e-12
3.634018628681111e-12
3.882587983799343e-12
4.419453303735233e-12
5.150265431816239e-12
5.9772258624502504e-12
6.823382154903638e-12
7.620554646002162e-12
8.295846064790084e-12
8.765196105602914e-12
8.934753174604512e-12
8.710201702585303e-12
8.014569491290232e-12
6.81529487978207e-12
5.162202146947557e-12
3.242713070612472e-12
1.4741572291488436e-12
6.629839111050709e-13
2.080633655862254e-12
6.3357097788598325e-12
2.9053226946397224e-10
2.368590222757043e-10
3.719362863962527e-11
1.089004479957022e-11
5.843055457578966e-12
4.258944143949091e-12
3.668024850109439e-12
3.465765407684944e-12
3.4485255377002903e-12
3.531778643553277e-12
3.6749832016421995e-12
3.919288374998329e-12
3.98685604820402e-12
4.356051251998692e-12
5.07752623079314e-12
6.058702335628154e-12
7.2018021457913995e-12
8.425403167905527e-12
9.647718369237389e-12
1.0766608283966838e-11
1.164506743753617e-11
1.210395396612375e-11
1.1924114062088761e-11
1.086168128321167e-11
8.681385101700626e-12
5.215110411486257e-12
4.685154782410709e-13
5.142185348970215e-12
1.0271306712387925e-11
1.2369372503490747e-11
1.0087913530839923e-11
2.0122989769086094e-10
1.8400525316832142e-10
7.088406474122378e-11
1.3723783936173278e-11
6.3336275276399955e-12
4.306860996391542e-12
3.5852137771702727e-12
3.331257144830254e-12
3.28837844649598e-12
3.3562879446965736e-12
3.4888237414719373e-12
3.723207829486407e-12
3.753558519052796e-12
4.04483110859501e-12
4.644639555637973e-12
5.458711686784963e-12
6.38827583183258e-12
7.353470100103608e-12
8.279865481610214e-12
9.083084401526023e-12
9.660210211593953e-12
9.889198318906696e-12
9.637108852979204e-12
8.778456671471775e-12
7.225445976101768e-12
4.972465376878984e-12
2.1642285242906707e-12
7.813803895823386e-13
2.948218821720598e-12
2.829084232809809e-12
3.0648397425119267e-10
2.369302972655559e-10
5.12001786938048e-11
1.2865677935273464e-11
6.409284541157202e-12
4.484976294315769e-12
3.774269736728849e-12
3.5190048957440603e-12
3.4746183507261485e-12
3.5425636253761724e-12
3.676548501132452e-12
3.852321906353488e-12
4.122288915632514e-12
4.2473759763382455e-12
4.7225062239863056e-12
5.607560249084679e-12
6.819231552338363e-12
8.2699499751873e-12
9.887868428743985e-12
1.1596546249157895e-11
1.3288489649707846e-11
1.4800508113949486e-11
1.589213357009607e-11
1.622985932845103e-11
1.538404160777519e-11
1.2849719801243667e-11
8.108788761950216e-12
7.748062661633812e-13
9.030187860107942e-12
1.9649566916763403e-11
2.654232756843328e-11
4.749646718086882e-10
2.0316155817358427e-10
1.85575159468091e-10
2.1247080216660525e-11
7.761686443378849e-12
4.728274995283412e-12
3.717027605347988e-12
3.3494643013943165e-12
3.252133978725151e-12
3.290031781247881e-12
3.4042089825647233e-12
3.6274659065322875e-12
3.6340178831240703e-12
3.8825871827781646e-12
4.419453852215739e-12
5.150266130122301e-12
5.977226020882929e-12
6.823381006275447e-12
7.620553337025997e-12
8.295846207474408e-12
8.765194527771336e-12
8.93475419188733e-12
8.710202325139436e-12
8.014567170673019e-12
6.815295441664859e-12
5.1622016834388725e-12
3.2427112999241898e-12
1.4741526699871448e-12
6.629852684367863e-13
2.0806312742407364e-12
6.335710679917696e-12
2.905322699627596e-10
2.3685902163872004e-10
3.719362788800766e-11
1.0890044737658447e-11
5.843055442685917e-12
4.25894352945311e-12
3.668024290111602e-12
3.4657649336568567e-12
3.4485251874758725e-12
3.531778877811289e-12
3.6749826907636004e-12
3.9192879654041705e-12
3.986856975393072e-12
4.356051510077437e-12
5.0775265363215294e-12
6.058700266399107e-12
7.201802514172699e-12
8.425404975710354e-12
9.647717694702654e-12
1.0766607381865676e-11
1.164506956059065e-11
1.210395572485394e-11
1.1924112382182502e-11
1.0861682806064808e-11
8.681382490508688e-12
5.2151143803271745e-12
4.685138920680585e-13
5.142184903538968e-12
1.0271305004470448e-11
1.236936884250411e-11
1.0087915876215126e-11
2.0122989567976497e-10
1.8400525399049834e-10
7.08840641412095e-11
1.3723783706490005e-11
6.333626841364331e-12
4.306861185317751e-12
3.5852135498444475e-12
3.3312573428731505e-12
3.2883779538998026e-12
3.356288206680577e-12
3.4888234973136183e-12
3.723208198599339e-12
3.753558670088001e-12
4.044831645763314e-12
4.64463973796129e-12
5.45871268991719e-12
6.388277214966756e-12
7.353470517001298e-12
8.279865318731231e-12
9.083086434446194e-12
9.660209375169222e-12
9.88920068825819e-12
9.637104022040291e-12
8.7784553561685e-12
7.225445126957098e-12
4.972465137507362e-12
2.1642306627095864e-12
7.813807988137291e-13
2.948220891784756e-12
2.8290826204500767e-12
3.064839753590778e-10
2.369302963518565e-10
5.1200179002090726e-11
1.2865677921090585e-11
6.409284919454591e-12
4.484976406450487e-12
3.774269453054787e-12
3.519005060246531e-12
3.47461820208203e-12
3.5425633262813477e-12
3.676548777573159e-12
3.852322077206867e-12
4.122288878914991e-12
4.247375583152656e-12
4.722506535461023e-12
5.607559443380624e-12
6.819230437678535e-12
8.269949354105017e-12
9.887871710592549e-12
1.1596548475606534e-11
1.3288486630362324e-11
1.480050856046442e-11
1.5892132816209996e-11
1.6229856685257528e-11
1.5384043593341927e-11
1.2849718081177694e-11
8.108788098155634e-12
7.748040119580642e-13
9.030190611225054e-12
1.964956563749635e-11
2.6542326295512686e-11
4.749646714094391e-10
2.0316155897332586e-10
1.8557516092291725e-10
2.1247080832394105e-11
7.761686084143662e-12
4.728275386315899e-12
3.717027209447783e-12
3.3494634795442667e-12
3.252134392203533e-12
3.290031812212174e-12
3.404208903429216e-12
3.627466227245273e-12
3.634018958303485e-12
3.882588830414899e-12
4.41945291259334e-12
5.1502661996010015e-12
5.97722786335933e-12
6.823380281345921e-12
7.620552290010315e-12
8.295846290096195e-12
8.765194226490361e-12
8.934751646275684e-12
8.710199381332269e-12
8.014569698219104e-12
6.815294803618901e-12
5.162202167407775e-12
3.242709526884616e-12
1.4741564889243429e-12
6.629881503259762e-13
2.0806291605553546e-12
6.335710016059356e-12
2.905322704486808e-10
2.3685902183238375e-10
3.719362888880836e-11
1.089004531138751e-11
5.843055476374359e-12
4.258943807603439e-12
3.668024799816217e-12
3.4657649207890892e-12
3.4485253199742426e-12
3.5317782807173015e-12
3.6749833206547545e-12
3.919288916449123e-12
3.986856963549923e-12
4.356051838094554e-12
5.077525319461542e-12
6.0587009952983395e-12
7.2018023982548816e-12
8.425401841709883e-12
9.647716796456125e-12
1.076660785992479e-11
1.1645071181790005e-11
1.2103952447619202e-11
1.1924112386528113e-11
1.0861682355124092e-11
8.681383536581672e-12
5.2151123262419246e-12
4.685162057980217e-13
5.1421836605711056e-12
1.0271308474155457e-11
1.2369368530193116e-11
1.0087913106988799e-11
2.012298974753325e-10
1.8400525339888137e-10
7.088406477628863e-11
1.3723783894173733e-11
6.33362715761181e-12
4.306861203973421e-12
3.585214040643786e-12
3.331256957977458e-12
3.2883779612714027e-12
3.356288371931644e-12
3.4888239639455986e-12
3.7232082569853085e-12
3.753558655879111e-12
4.044831329700384e-12
4.644640362769143e-12
5.458711310439834e-12
6.388275458749822e-12
7.353470531263685e-12
8.2798648532597e-12
9.083083727147466e-12
9.660208739903112e-12
9.889199910047547e-12
9.63710787589404e-12
8.77845634744843e-12
7.225445944204127e-12
4.972468473376088e-12
2.164229483700808e-12
7.813820052825249e-13
2.9482169423838322e-12
2.829086823189184e-12
3.0648397446471063e-10
2.369302958366198e-10
5.120017852961865e-11
1.2865678556564177e-11
6.409285087237611e-12
4.4849763940791556e-12
3.774269612684762e-12
3.519005437419894e-12
3.474617932450109e-12
3.542563436126192e-12
3.67654872853537e-12
3.852322242595219e-12
4.122288875761811e-12
4.247375306966445e-12
4.722506114952718e-12
5.607560105455624e-12
6.819232184376485e-12
8.269949240170095e-12
9.887870991290523e-12
1.1596545125779415e-11
1.3288486729356943e-11
1.4800507580677994e-11
1.589213361934465e-11
1.6229859266890075e-11
1.5384042634267356e-11
1.2849719011735545e-11
8.108789043439639e-12
7.748046759670306e-13
9.030187110569977e-12
1.964956556676627e-11
2.6542327820868793e-11
4.749646717357865e-10
2.03161558937176e-10
1.8557516014185255e-10
2.12470811673045e-11
7.761686486202287e-12
4.728275476299418e-12
3.717027466103828e-12
3.3494639222786327e-12
3.252134106978958e-12
3.2900319489130566e-12
3.404208735183415e-12
3.627466217933807e-12
3.63401790348273e-12
3.882588059601114e-12
4.4194550591385054e-12
5.15026559611941e-12
5.97722624391317e-12
6.82338130207327e-12
7.620554028544572e-12
8.295846404847876e-12
8.765195676207941e-12
8.934752271621325e-12
8.710200530187996e-12
8.01457072988675e-12
6.81529514788639e-12
5.162201063728988e-12
3.2427114716060716e-12
1.474156654827084e-12
6.629869021069712e-13
2.080630652055887e-12
6.335707290540908e-12
2.9053226982626944e-10
2.3685902021006275e-10
3.7193628924607344e-11
1.089004522917365e-11
5.843055977879007e-12
4.258943639166435e-12
3.6680243404202804e-12
3.465765065686845e-12
3.4485252817553544e-12
3.5317785966696817e-12
3.674982669889428e-12
3.919288579232361e-12
3.986855855588875e-12
4.356051003179331e-12
5.077525285994851e-12
6.058700989493073e-12
7.201802196215975e-12
8.425401793550612e-12
9.647717941928168e-12
1.0766607804069036e-11
1.1645069015602486e-11
1.2103953323430131e-11
1.1924112303969323e-11
1.086168333113902e-11
8.681385990185272e-12
5.215114041278692e-12
4.685131557361123e-13
5.142183729549821e-12
1.0271310086510961e-11
1.2369370255210588e-11
1.0087913244951329e-11
2.0122989918859169e-10
1.8400525299558307e-10
7.088406463206633e-11
1.372378415252272e-11
6.3336268674604246e-12
4.306861189077862e-12
3.5852138037340035e-12
3.3312574836359484e-12
3.2883781179445754e-12
3.3562882155433338e-12
3.4888232929461793e-12
3.7232073033105435e-12
3.7535581310746574e-12
4.044830877870335e-12
4.6446393072119526e-12
5.458712773577419e-12
6.388275458906511e-12
7.353469081243348e-12
8.279865578573545e-12
9.083083693607106e-12
9.660209541208752e-12
9.88919922098907e-12
9.63710706478239e-12
8.778457777135722e-12
7.225445401783632e-12
4.972467500637932e-12
2.1642306931307662e-12
7.813780607875297e-13
2.948218179589939e-12
2.8290866592151076e-12
3.064839754324715e-10
2.3693029621111003e-10
5.1200178784509526e-11
1.2865678252099492e-11
6.409285440433563e-12
4.4849763936967445e-12
3.774269302370486e-12
3.5190048704667064e-12
3.4746180616468687e-12
3.542563434668563e-12
3.67654860234133e-12
3.852322084348096e-12
4.122288898741966e-12
4.247376160815049e-12
4.722505604501556e-12
5.607560668847129e-12
6.819231276856932e-12
8.269949349368708e-12
9.887870902369153e-12
1.1596547010491188e-11
1.3288487353067505e-11
1.48005076785982e-11
1.589213148173093e-11
1.6229856756548745e-11
1.5384042536468962e-11
1.2849721848482108e-11
8.108788550065958e-12
7.74807076592736e-13
9.030188844411591e-12
1.96495633050561e-11
2.6542327789269185e-11
4.749646714126906e-10
2.0316155913105927e-10
1.855751606996639e-10
2.1247081814812808e-11
7.76168597094466e-12
4.728275017965603e-12
3.71702764628032e-12
3.3494640245386526e-12
3.2521339693658694e-12
3.2900318019784735e-12
3.404208595036335e-12
3.6274665345590677e-12
3.6340189121619397e-12
3.882587681485914e-12
4.4194539892526136e-12
5.150265539368483e-12
5.9772270998537485e-12
6.8233823783517065e-12
7.620553446626302e-12
8.295847142939046e-12
8.765194247472392e-12
8.934753759857611e-12
8.710200544065681e-12
8.014569785934768e-12
6.815294743116213e-12
5.1622002291032634e-12
3.2427094453033288e-12
1.4741553344229392e-12
6.629854777352432e-13
2.080632884091204e-12
6.335711198761201e-12
2.9053226986804857e-10
2.3685902322464774e-10
3.7193629111396734e-11
1.0890045193542297e-11
5.843055978929924e-12
4.258944133477323e-12
3.668024379057628e-12
3.4657654463621706e-12
3.448525314360665e-12
3.5317785957876955e-12
3.6749829806030245e-12
3.919288261709227e-12
3.98685641397209e-12
4.356051404194938e-12
5.077526465925272e-12
6.0587001639320525e-12
7.201803403553251e-12
8.425403540173997e-12
9.64771550079723e-12
1.0766607030516966e-11
1.1645067149573532e-11
1.2103952329180067e-11
1.1924114376030608e-11
1.0861682276315094e-11
8.681384874742886e-12
5.215113691299606e-12
4.685152681485196e-13
5.142183744181886e-12
1.0271308762154104e-11
1.2369370417006048e-11
1.0087914307069005e-11
2.01229898210649e-10
1.840052539390192e-10
7.088406384530005e-11
1.3723784169987274e-11
6.333626861591719e-12
4.306861747286526e-12
3.585213803498606e-12
3.331257477596982e-12
3.2883783703024716e-12
3.356288228867263e-12
3.4888234747283504e-12
3.723207625670568e-12
3.753558171991715e-12
4.044832130944995e-12
4.6446392436471316e-12
5.458712136725195e-12
6.38827633218022e-12
7.353470650637717e-12
8.279865533923987e-12
9.083085756142369e-12
9.660208800055873e-12
9.889199985362853e-12
9.63710788556717e-12
8.778456433548893e-12
7.2254451061118256e-12
4.972465186658888e-12
2.1642307131340077e-12
7.813807270621943e-13
2.9482193597090096e-12
2.829083722282834e-12
3.064839754933995e-10
2.369302977924252e-10
5.120017943275311e-11
1.2865678533532966e-11
6.409285242800617e-12
4.48497636210635e-12
3.774269577536547e-12
3.519004869137937e-12
3.4746183306843495e-12
3.5425632661408884e-12
3.676548588985907e-12
3.852322260733007e-12
4.122289239466528e-12
4.24737616598874e-12
4.722505651574891e-12
5.607560037471598e-12
6.819231323771337e-12
8.269951196917387e-12
9.887869807708405e-12
1.1596547148922886e-11
1.3288490663353918e-11
1.480050726848505e-11
1.5892134868114188e-11
1.622985946570347e-11
1.5384043325419658e-11
1.2849717864423204e-11
8.108789572645282e-12
7.74804540518787e-13
9.030188240155887e-12
1.9649564287261404e-11
2.654232796585361e-11
4.749646711456389e-10
2.0316155898957859e-10
1.85575160288731e-10
2.124708086966731e-11
7.761686536892574e-12
4.728275009528998e-12
3.717027646377732e-12
3.3494638826167392e-12
3.2521339648021835e-12
3.2900322194940333e-12
3.404208748577246e-12
3.6274668318986034e-12
3.634017426937805e-12
3.882588068797807e-12
4.419455067108484e-12
5.1502656106609795e-12
5.977227085862824e-12
6.823382372017548e-12
7.620552893329504e-12
8.295845236448383e-12
8.765193515735336e-12
8.934750717552785e-12
8.710202044869687e-12
8.014569670460538e-12
6.815295179180147e-12
5.16220115320696e-12
3.242714097686074e-12
1.474158873317675e-12
6.629870099586143e-13
2.080629488303423e-12
6.335710103562668e-12
2.9053227012533576e-10
2.3685902293902103e-10
3.719362911258988e-11
1.0890045694796749e-11
5.843056158153492e-12
4.2589441346584415e-12
3.668024378975139e-12
3.4657654415986313e-12
3.448525326881327e-12
3.5317783050005495e-12
3.674982980630155e-12
3.919288563961764e-12
3.986855857098983e-12
4.35605140432804e-12
5.077526436859914e-12
6.058700162789556e-12
7.2018023760957615e-12
8.42540416631868e-12
9.647717496314556e-12
1.0766607835592765e-11
1.1645069631324627e-11
1.2103953432494354e-11
1.1924112847890037e-11
1.0861680860972326e-11
8.681386249092063e-12
5.2151121618933386e-12
4.685144801194917e-13
5.142188260395318e-12
1.027130970165871e-11
1.2369371943604728e-11
1.0087913146743417e-11
2.0122989713232778e-10
1.840052531812716e-10
7.088406445830757e-11
1.3723784179534924e-11
6.33362655075811e-12
4.306861042201243e-12
3.5852135579483117e-12
3.33125733162245e-12
3.2883781185732015e-12
3.356288251955761e-12
3.488823179915732e-12
3.723207947606353e-12
3.753559228452456e-12
4.044832131470742e-12
4.644639243957252e-12
5.458711409086323e-12
6.388276332649099e-12
7.353469463835798e-12
8.279865570136513e-12
9.08308497775562e-12
9.660209581778572e-12
9.889201479692758e-12
9.637107881562745e-12
8.778457600004041e-12
7.225446975986509e-12
4.9724651725557586e-12
2.164228188068598e-12
7.81380725245169e-13
2.94821808351735e-12
2.829083856642452e-12
3.064839751410634e-10
2.369302982165824e-10
5.1200179434253596e-11
1.2865678210416267e-11
6.409285243927973e-12
4.484976091650358e-12
3.774269577329078e-12
3.5190048695854775e-12
3.4746181999729088e-12
3.542563457393878e-12
3.676548610882784e-12
3.852322094019429e-12
4.1222889179525544e-12
4.247376183948087e-12
4.7225056549885725e-12
5.607560048561258e-12
6.819233030270429e-12
8.269951199084476e-12
9.88787101812078e-12
1.1596547065008797e-11
1.3288488236393087e-11
1.4800509534486346e-11
1.5892134867768617e-11
1.622985822362426e-11
1.538404332220401e-11
1.2849719118108412e-11
8.108788973741632e-12
7.748080869925363e-13
9.03018974284907e-12
1.964956610390122e-11
2.654232798933275e-11
4.74964670966551e-10
2.0316155898627876e-10
1.8557516028481937e-10
2.124707995423389e-11
7.761685970993837e-12
4.728275009940525e-12
3.717027359341068e-12
3.3494641473685043e-12
3.252134004053215e-12
3.2900322195559774e-12
3.4042087469183283e-12
3.6274668319589956e-12
3.6340174250713488e-12
3.88258806049338e-12
4.419454513124551e-12
5.1502656130523595e-12
5.977226278316764e-12
6.8233812716219825e-12
7.620553465085727e-12
8.29584775290493e-12
8.765197792456338e-12
8.934752206479072e-12
8.71019870970241e-12
8.014569367582197e-12
6.81529400933488e-12
5.162200204678794e-12
3.242715161840037e-12
1.47415885905087e-12
6.6298707707257e-13
2.080632931903869e-12
6.335711766232298e-12
2.9053227033669374e-10
2.368590229466853e-10
3.719362911295791e-11
1.0890045193920466e-11
5.843056158228765e-12
4.258944134366944e-12
3.668024379348267e-12
3.465765441743534e-12
3.4485253266818845e-12
3.531778305338913e-12
3.674982980031748e-12
3.9192885651763674e-12
3.9868558573009375e-12
4.35605140517721e-12
5.077526438368476e-12
6.0587001660009516e-12
7.201802379620356e-12
8.4254041664806e-12
9.647717489071834e-12
1.0766607835486284e-11
1.1645069629935804e-11
1.2103955311642555e-11
1.1924112854301441e-11
1.0861680844249378e-11
8.681384722568774e-12
5.215111019390387e-12
4.685160818005351e-13
5.142186927270342e-12
1.0271311709125374e-11
1.2369370455632216e-11
1.008791552916311e-11
2.012298967993359e-10
1.8400525317939703e-10
7.088406445791557e-11
1.3723784364485945e-11
6.3336268623572986e-12
4.306861600835201e-12
3.5852138038867525e-12
3.331257333215244e-12
3.2883781435984096e-12
3.356288239937175e-12
3.488823460168559e-12
3.723207614845055e-12
3.753559231154294e-12
4.044832517571393e-12
4.644639205104715e-12
5.458710654867114e-12
6.388276334654688e-12
7.353470044094165e-12
8.279865568149347e-12
9.083084979222174e-12
9.660210466023153e-12
9.889200959598977e-12
9.637107061006707e-12
8.778458728447478e-12
7.225446976832563e-12
4.972465241424013e-12
2.164228192700974e-12
7.813807286693761e-13
2.948216561157351e-12
2.8290822640151485e-12
3.064839743197797e-10
2.369302982156306e-10
5.1200179492404665e-11
1.2865678209051706e-11
6.409285243927973e-12
4.484976091650358e-12
3.774269577329078e-12
3.5190048695854775e-12
3.4746181999729088e-12
3.542563457393878e-12
3.676548610882784e-12
3.852322094019429e-12
4.1222889179525544e-12
4.247376183948087e-12
4.7225056549885725e-12
5.607560048561258e-12
6.819233030270429e-12
8.269951199084476e-12
9.88787101812078e-12
1.1596547065008797e-11
1.3288488236393087e-11
1.4800509534486346e-11
1.5892134867768617e-11
1.622985822362426e-11
1.538404332220401e-11
1.2849719118108412e-11
8.108788973741632e-12
7.748080869925363e-13
9.03018974284907e-12
1.964956610390122e-11
2.654232798933275e-11
4.74964670966551e-10
2.0316155898627876e-10
1.8557516028481937e-10
2.124707995423389e-11
7.761685970993837e-12
4.728275009940525e-12
3.717027359341068e-12
3.3494641473685043e-12
3.252134004053215e-12
3.2900322195559774e-12
3.4042087469183283e-12
3.6274668319589956e-12
3.6340174250713488e-12
3.88258806049338e-12
4.419454513124551e-12
5.1502656130523595e-12
5.977226278316764e-12
6.8233812716219825e-12
7.620553465085727e-12
8.29584775290493e-12
8.765197792456338e-12
8.934752206479072e-12
8.71019870970241e-12
8.014569367582197e-12
6.81529400933488e-12
5.162200204678794e-12
3.242715161840037e-12
1.47415885905087e-12
6.6298707707257e-13
2.080632931903869e-12
6.335711766232298e-12
2.9053227033669374e-10
2.368590229466853e-10
3.719362911295791e-11
1.0890045193920466e-11
5.843056158228765e-12
4.258944134366944e-12
3.668024379348267e-12
3.465765441743534e-12
3.4485253266818845e-12
3.531778305338913e-12
3.674982980031748e-12
3.9192885651763674e-12
3.9868558573009375e-12
4.35605140517721e-12
5.077526438368476e-12
6.0587001660009516e-12
7.201802379620356e-12
8.4254041664806e-12
9.647717489071834e-12
1.0766607835486284e-11
1.1645069629935804e-11
1.2103955311642555e-11
1.1924112854301441e-11
1.0861680844249378e-11
8.681384722568774e-12
5.215111019390387e-12
4.685160818005351e-13
5.142186927270342e-12
1.0271311709125374e-11
1.2369370455632216e-11
1.008791552916311e-11
2.012298967993359e-10
1.8400525317939703e-10
7.088406445791557e-11
1.3723784364485945e-11
6.3336268623572986e-12
4.306861600835201e-12
3.5852138038867525e-12
3.331257333215244e-12
3.2883781435984096e-12
3.356288239937175e-12
3.488823460168559e-12
3.723207614845055e-12
3.753559231154294e-12
4.044832517571393e-12
4.644639205104715e-12
5.458710654867114e-12
6.388276334654688e-12
7.353470044094165e-12
8.279865568149347e-12
9.083084979222174e-12
9.660210466023153e-12
9.889200959598977e-12
9.637107061006707e-12
8.778458728447478e-12
7.225446976832563e-12
4.972465241424013e-12
2.164228192700974e-12
7.813807286693761e-13
2.948216561157351e-12
2.8290822640151485e-12
3.064839743197797e-10
2.369302982156306e-10
5.1200179492404665e-11
1.2865678209051706e-11
6.409285243927973e-12
4.484976091650358e-12
3.774269577329078e-12
3.5190048695854775e-12
3.4746181999729088e-12
3.542563457393878e-12
3.676548610882784e-12
3.852322094019429e-12
4.1222889179525544e-12
4.247376183948087e-12
4.7225056549885725e-12
5.607560048561258e-12
6.819233030270429e-12
8.269951199084476e-12
9.88787101812078e-12
1.1596547065008797e-11
1.3288488236393087e-11
1.4800509534486346e-11
1.5892134867768617e-11
1.622985822362426e-11
1.538404332220401e-11
1.2849719118108412e-11
8.108788973741632e-12
7.748080869925363e-13
9.03018974284907e-12
1.964956610390122e-11
2.654232798933275e-11
4.74964670966551e-10
2.0316155898627876e-10
1.8557516028481937e-10
2.124707995423389e-11
7.761685970993837e-12
4.728275009940525e-12
3.717027359341068e-12
3.3494641473685043e-12
3.252134004053215e-12
3.2900322195559774e-12
3.4042087469183283e-12
3.6274668319589956e-12
3.6340174250713488e-12
3.88258806049338e-12
4.419454513124551e-12
5.1502656130523595e-12
5.977226278316764e-12
6.8233812716219825e-12
7.620553465085727e-12
8.29584775290493e-12
8.765197792456338e-12
8.934752206479072e-12
8.71019870970241e-12
8.014569367582197e-12
6.81529400933488e-12
5.162200204678794e-12
3.242715161840037e-12
1.47415885905087e-12
6.6298707707257e-13
2.080632931903869e-12
6.335711766232298e-12
2.9053227033669374e-10
2.368590229466853e-10
3.719362911295791e-11
1.0890045193920466e-11
5.843056158228765e-12
4.258944134366944e-12
3.668024379348267e-12
3.465765441743534e-12
3.4485253266818845e-12
3.531778305338913e-12
3.674982980031748e-12
3.9192885651763674e-12
3.9868558573009375e-12
4.35605140517721e-12
5.077526438368476e-12
6.0587001660009516e-12
7.201802379620356e-12
8.4254041664806e-12
9.647717489071834e-12
1.0766607835486284e-11
1.1645069629935804e-11
1.2103955311642555e-11
1.1924112854301441e-11
1.0861680844249378e-11
8.681384722568774e-12
5.215111019390387e-12
4.685160818005351e-13
5.142186927270342e-12
1.0271311709125374e-11
1.2369370455632216e-11
1.008791552916311e-11
2.012298967993359e-10
1.8400525317939703e-10
7.088406445791557e-11
1.3723784364485945e-11
6.3336268623572986e-12
4.306861600835201e-12
3.5852138038867525e-12
3.331257333215244e-12
3.2883781435984096e-12
3.356288239937175e-12
3.488823460168559e-12
3.723207614845055e-12
3.753559231154294e-12
4.044832517571393e-12
4.644639205104715e-12
5.458710654867114e-12
6.388276334654688e-12
7.353470044094165e-12
8.279865568149347e-12
9.083084979222174e-12
9.660210466023153e-12
9.889200959598977e-12
9.637107061006707e-12
8.778458728447478e-12
7.225446976832563e-12
4.972465241424013e-12
2.164228192700974e-12
7.813807286693761e-13
2.948216561157351e-12
2.8290822640151485e-12
3.064839743197797e-10
2.369302982156306e-10
5.1200179492404665e-11
1.2865678209051706e-11
6.409285243927973e-12
4.484976091650358e-12
3.774269577329078e-12
3.5190048695854775e-12
3.4746181999729088e-12
3.542563457393878e-12
3.676548610882784e-12
3.852322094019429e-12
4.1222889179525544e-12
4.247376183948087e-12
4.7225056549885725e-12
5.607560048561258e-12
6.819233030270429e-12
8.269951199084476e-12
9.88787101812078e-12
1.1596547065008797e-11
1.3288488236393087e-11
1.4800509534486346e-11
1.5892134867768617e-11
1.622985822362426e-11
1.538404332220401e-11
1.2849719118108412e-11
8.108788973741632e-12
7.748080869925363e-13
9.03018974284907e-12
1.964956610390122e-11
2.654232798933275e-11
4.74964670966551e-10
2.0316155898627876e-10
1.8557516028481937e-10
2.124707995423389e-11
7.761685970993837e-12
4.728275009940525e-12
3.717027359341068e-12
3.3494641473685043e-12
3.252134004053215e-12
3.2900322195559774e-12
3.4042087469183283e-12
3.6274668319589956e-12
3.6340174250713488e-12
3.88258806049338e-12
4.419454513124551e-12
5.1502656130523595e-12
5.977226278316764e-12
6.8233812716219825e-12
7.620553465085727e-12
8.29584775290493e-12
8.765197792456338e-12
8.934752206479072e-12
8.71019870970241e-12
8.014569367582197e-12
6.81529400933488e-12
5.162200204678794e-12
3.242715161840037e-12
1.47415885905087e-12
6.6298707707257e-13
2.080632931903869e-12
6.335711766232298e-12
2.9053227033669374e-10
2.368590229466853e-10
3.719362911295791e-11
1.0890045193920466e-11
5.843056158228765e-12
4.258944134366944e-12
3.668024379348267e-12
3.465765441743534e-12
3.4485253266818845e-12
3.531778305338913e-12
3.674982980031748e-12
3.9192885651763674e-12
3.9868558573009375e-12
4.35605140517721e-12
5.077526438368476e-12
6.0587001660009516e-12
7.201802379620356e-12
8.4254041664806e-12
9.647717489071834e-12
1.0766607835486284e-11
1.1645069629935804e-11
1.2103955311642555e-11
1.1924112854301441e-11
1.0861680844249378e-11
8.681384722568774e-12
5.215111019390387e-12
4.685160818005351e-13
5.142186927270342e-12
1.0271311709125374e-11
1.2369370455632216e-11
1.008791552916311e-11
2.012298967993359e-10
1.8400525317939703e-10
7.088406445791557e-11
1.3723784364485945e-11
6.3336268623572986e-12
4.306861600835201e-12
3.5852138038867525e-12
3.331257333215244e-12
3.2883781435984096e-12
3.356288239937175e-12
3.488823460168559e-12
3.723207614845055e-12
3.753559231154294e-12
4.044832517571393e-12
4.644639205104715e-12
5.458710654867114e-12
6.388276334654688e-12
7.353470044094165e-12
8.279865568149347e-12
9.083084979222174e-12
9.660210466023153e-12
9.889200959598977e-12
9.637107061006707e-12
8.778458728447478e-12
7.225446976832563e-12
4.972465241424013e-12
2.164228192700974e-12
7.813807286693761e-13
2.948216561157351e-12
2.8290822640151485e-12
3.064839743197797e-10
2.369302982156306e-10
5.1200179492404665e-11
1.2865678209051706e-11
6.409285243927973e-12
4.484976091650358e-12
3.774269577329078e-12
3.5190048695854775e-12
3.4746181999729088e-12
3.542563457393878e-12
3.676548610882784e-12
3.852322094019429e-12
4.1222889179525544e-12
4.247376183948087e-12
4.7225056549885725e-12
5.607560048561258e-12
6.819233030270429e-12
8.269951199084476e-12
9.88787101812078e-12
1.1596547065008797e-11
1.3288488236393087e-11
1.4800509534486346e-11
1.5892134867768617e-11
1.622985822362426e-11
1.538404332220401e-11
1.2849719118108412e-11
8.108788973741632e-12
7.748080869925363e-13
9.03018974284907e-12
1.964956610390122e-11
2.654232798933275e-11
4.74964670966551e-10
2.0316155898627876e-10
1.8557516028481937e-10
2.124707995423389e-11
7.761685970993837e-12
4.728275009940525e-12
3.717027359341068e-12
3.3494641473685043e-12
3.252134004053215e-12
3.2900322195559774e-12
3.4042087469183283e-12
3.6274668319589956e-12
3.6340174250713488e-12
3.88258806049338e-12
4.419454513124551e-12
5.1502656130523595e-12
5.977226278316764e-12
6.8233812716219825e-12
7.620553465085727e-12
8.29584775290493e-12
8.765197792456338e-12
8.934752206479072e-12
8.71019870970241e-12
8.014569367582197e-12
6.81529400933488e-12
5.162200204678794e-12
3.242715161840037e-12
1.47415885905087e-12
6.6298707707257e-13
2.080632931903869e-12
6.335711766232298e-12
2.9053227033669374e-10
2.368590229466853e-10
3.719362911295791e-11
1.0890045193920466e-11
5.843056158228765e-12
4.258944134366944e-12
3.668024379348267e-12
3.465765441743534e-12
3.4485253266818845e-12
3.531778305338913e-12
3.674982980031748e-12
3.9192885651763674e-12
3.9868558573009375e-12
4.35605140517721e-12
5.077526438368476e-12
6.0587001660009516e-12
7.201802379620356e-12
8.4254041664806e-12
9.647717489071834e-12
1.0766607835486284e-11
1.1645069629935804e-11
1.2103955311642555e-11
1.1924112854301441e-11
1.0861680844249378e-11
8.681384722568774e-12
5.215111019390387e-12
4.685160818005351e-13
5.142186927270342e-12
1.0271311709125374e-11
1.2369370455632216e-11
1.008791552916311e-11
2.012298967993359e-10
1.8400525317939703e-10
7.088406445791557e-11
1.3723784364485945e-11
6.3336268623572986e-12
4.306861600835201e-12
3.5852138038867525e-12
3.331257333215244e-12
3.2883781435984096e-12
3.356288239937175e-12
3.488823460168559e-12
3.723207614845055e-12
3.753559231154294e-12
4.044832517571393e-12
4.644639205104715e-12
5.458710654867114e-12
6.388276334654688e-12
7.353470044094165e-12
8.279865568149347e-12
9.083084979222174e-12
9.660210466023153e-12
9.889200959598977e-12
9.637107061006707e-12
8.778458728447478e-12
7.225446976832563e-12
4.972465241424013e-12
2.164228192700974e-12
7.813807286693761e-13
2.948216561157351e-12
2.8290822640151485e-12
3.064839743197797e-10
2.369302982156306e-10
5.1200179492404665e-11
1.2865678209051706e-11
6.409285243927973e-12
4.484976091650358e-12
3.774269577329078e-12
3.5190048695854775e-12
3.4746181999729088e-12
3.542563457393878e-12
3.676548610882784e-12
3.852322094019429e-12
4.1222889179525544e-12
4.247376183948087e-12
4.7225056549885725e-12
5.607560048561258e-12
6.819233030270429e-12
8.269951199084476e-12
9.88787101812078e-12
1.1596547065008797e-11
1.3288488236393087e-11
1.4800509534486346e-11
1.5892134867768617e-11
1.622985822362426e-11
1.538404332220401e-11
1.2849719118108412e-11
8.108788973741632e-12
7.748080869925363e-13
9.03018974284907e-12
1.964956610390122e-11
2.654232798933275e-11
4.74964670966551e-10
2.0316155898627876e-10
1.8557516028481937e-10
2.124707995423389e-11
7.761685970993837e-12
4.728275009940525e-12
3.717027359341068e-12
3.3494641473685043e-12
3.252134004053215e-12
3.2900322195559774e-12
3.4042087469183283e-12
3.6274668319589956e-12
3.6340174250713488e-12
3.88258806049338e-12
4.419454513124551e-12
5.1502656130523595e-12
5.977226278316764e-12
6.8233812716219825e-12
7.620553465085727e-12
8.29584775290493e-12
8.765197792456338e-12
8.934752206479072e-12
8.71019870970241e-12
8.014569367582197e-12
6.81529400933488e-12
5.162200204678794e-12
3.242715161840037e-12
1.47415885905087e-12
6.6298707707257e-13
2.080632931903869e-12
6.335711766232298e-12
2.9053227033669374e-10
2.368590229466853e-10
3.719362911295791e-11
1.0890045193920466e-11
5.843056158228765e-12
4.258944134366944e-12
3.668024379348267e-12
3.465765441743534e-12
3.4485253266818845e-12
3.531778305338913e-12
3.674982980031748e-12
3.9192885651763674e-12
3.9868558573009375e-12
4.35605140517721e-12
5.077526438368476e-12
6.0587001660009516e-12
7.201802379620356e-12
8.4254041664806e-12
9.647717489071834e-12
1.0766607835486284e-11
1.1645069629935804e-11
1.2103955311642555e-11
1.1924112854301441e-11
1.0861680844249378e-11
8.681384722568774e-12
5.215111019390387e-12
4.685160818005351e-13
5.142186927270342e-12
1.0271311709125374e-11
1.2369370455632216e-11
1.008791552916311e-11
2.012298967993359e-10
1.8400525317939703e-10
7.088406445791557e-11
1.3723784364485945e-11
6.3336268623572986e-12
4.306861600835201e-12
3.5852138038867525e-12
3.331257333215244e-12
3.2883781435984096e-12
3.356288239937175e-12
3.488823460168559e-12
3.723207614845055e-12
3.753559231154294e-12
4.044832517571393e-12
4.644639205104715e-12
5.458710654867114e-12
6.388276334654688e-12
7.353470044094165e-12
8.279865568149347e-12
9.083084979222174e-12
9.660210466023153e-12
9.889200959598977e-12
9.637107061006707e-12
8.778458728447478e-12
7.225446976832563e-12
4.972465241424013e-12
2.164228192700974e-12
7.813807286693761e-13
2.948216561157351e-12
2.8290822640151485e-12
3.064839743197797e-10
2.369302982156306e-10
5.1200179492404665e-11
1.2865678209051706e-11
6.409285243927973e-12
4.484976091650358e-12
3.774269577329078e-12
3.5190048695854775e-12
3.4746181999729088e-12
3.542563457393878e-12
3.676548610882784e-12
3.852322094019429e-12
4.1222889179525544e-12
4.247376183948087e-12
4.7225056549885725e-12
5.607560048561258e-12
6.819233030270429e-12
8.269951199084476e-12
9.88787101812078e-12
1.1596547065008797e-11
1.3288488236393087e-11
1.4800509534486346e-11
1.5892134867768617e-11
1.622985822362426e-11
1.538404332220401e-11
1.2849719118108412e-11
8.108788973741632e-12
7.748080869925363e-13
9.03018974284907e-12
1.964956610390122e-11
2.654232798933275e-11
4.74964670966551e-10
2.0316155898627876e-10
1.8557516028481937e-10
2.124707995423389e-11
7.761685970993837e-12
4.728275009940525e-12
3.717027359341068e-12
3.3494641473685043e-12
3.252134004053215e-12
3.2900322195559774e-12
3.4042087469183283e-12
3.6274668319589956e-12
3.6340174250713488e-12
3.88258806049338e-12
4.419454513124551e-12
5.1502656130523595e-12
5.977226278316764e-12
6.8233812716219825e-12
7.620553465085727e-12
8.29584775290493e-12
8.765197792456338e-12
8.934752206479072e-12
8.71019870970241e-12
8.014569367582197e-12
6.81529400933488e-12
5.162200204678794e-12
3.242715161840037e-12
1.47415885905087e-12
6.6298707707257e-13
2.080632931903869e-12
6.335711766232298e-12
2.9053227033669374e-10
2.368590229466853e-10
3.719362911295791e-11
1.0890045193920466e-11
5.843056158228765e-12
4.258944134366944e-12
3.668024379348267e-12
3.465765441743534e-12
3.4485253266818845e-12
3.531778305338913e-12
3.674982980031748e-12
3.9192885651763674e-12
3.9868558573009375e-12
4.35605140517721e-12
5.077526438368476e-12
6.0587001660009516e-12
7.201802379620356e-12
8.4254041664806e-12
9.647717489071834e-12
1.0766607835486284e-11
1.1645069629935804e-11
1.2103955311642555e-11
1.1924112854301441e-11
1.0861680844249378e-11
8.681384722568774e-12
5.215111019390387e-12
4.685160818005351e-13
5.142186927270342e-12
1.0271311709125374e-11
1.2369370455632216e-11
1.008791552916311e-11
2.012298967993359e-10
1.8400525317939703e-10
7.088406445791557e-11
1.3723784364485945e-11
6.3336268623572986e-12
4.306861600835201e-12
3.5852138038867525e-12
3.331257333215244e-12
3.2883781435984096e-12
3.356288239937175e-12
3.488823460168559e-12
3.723207614845055e-12
3.753559231154294e-12
4.044832517571393e-12
4.644639205104715e-12
5.458710654867114e-12
6.388276334654688e-12
7.353470044094165e-12
8.279865568149347e-12
9.083084979222174e-12
9.660210466023153e-12
9.889200959598977e-12
9.637107061006707e-12
8.778458728447478e-12
7.225446976832563e-12
4.972465241424013e-12
2.164228192700974e-12
7.813807286693761e-13
2.948216561157351e-12
2.8290822640151485e-12
3.064839743197797e-10
2.369302982156306e-10
5.1200179492404665e-11
1.2865678209051706e-11
6.409285243927973e-12
4.484976091650358e-12
3.774269577329078e-12
3.5190048695854775e-12
3.4746181999729088e-12
3.542563457393878e-12
3.676548610882784e-12
3.852322094019429e-12
4.1222889179525544e-12
4.247376183948087e-12
4.7225056549885725e-12
5.607560048561258e-12
6.819233030270429e-12
8.269951199084476e-12
9.88787101812078e-12
1.1596547065008797e-11
1.3288488236393087e-11
1.4800509534486346e-11
1.5892134867768617e-11
1.622985822362426e-11
1.538404332220401e-11
1.2849719118108412e-11
8.108788973741632e-12
7.748080869925363e-13
9.03018974284907e-12
1.964956610390122e-11
2.654232798933275e-11
4.74964670966551e-10
2.0316155898627876e-10
1.8557516028481937e-10
2.124707995423389e-11
7.761685970993837e-12
4.728275009940525e-12
3.717027359341068e-12
3.3494641473685043e-12
3.252134004053215e-12
3.2900322195559774e-12
3.4042087469183283e-12
3.6274668319589956e-12
3.6340174250713488e-12
3.88258806049338e-12
4.419454513124551e-12
5.1502656130523595e-12
5.977226278316764e-12
6.8233812716219825e-12
7.620553465085727e-12
8.29584775290493e-12
8.765197792456338e-12
8.934752206479072e-12
8.71019870970241e-12
8.014569367582197e-12
6.81529400933488e-12
5.162200204678794e-12
3.242715161840037e-12
1.47415885905087e-12
6.6298707707257e-13
2.080632931903869e-12
6.335711766232298e-12
2.9053227033669374e-10
2.368590229466853e-10
3.719362911295791e-11
1.0890045193920466e-11
5.843056158228765e-12
4.258944134366944e-12
3.668024379348267e-12
3.465765441743534e-12
3.4485253266818845e-12
3.531778305338913e-12
3.674982980031748e-12
3.9192885651763674e-12
3.9868558573009375e-12
4.35605140517721e-12
5.077526438368476e-12
6.0587001660009516e-12
7.201802379620356e-12
8.4254041664806e-12
9.647717489071834e-12
1.0766607835486284e-11
1.1645069629935804e-11
1.2103955311642555e-11
1.1924112854301441e-11
1.0861680844249378e-11
8.681384722568774e-12
5.215111019390387e-12
4.685160818005351e-13
5.142186927270342e-12
1.0271311709125374e-11
1.2369370455632216e-11
1.008791552916311e-11
2.012298967993359e-10
1.8400525317939703e-10
7.088406445791557e-11
1.3723784364485945e-11
6.3336268623572986e-12
4.306861600835201e-12
3.5852138038867525e-12
3.331257333215244e-12
3.2883781435984096e-12
3.356288239937175e-12
3.488823460168559e-12
3.723207614845055e-12
3.753559231154294e-12
4.044832517571393e-12
4.644639205104715e-12
5.458710654867114e-12
6.388276334654688e-12
7.353470044094165e-12
8.279865568149347e-12
9.083084979222174e-12
9.660210466023153e-12
9.889200959598977e-12
9.637107061006707e-12
8.778458728447478e-12
7.225446976832563e-12
4.972465241424013e-12
2.164228192700974e-12
7.813807286693761e-13
2.948216561157351e-12
2.8290822640151485e-12
3.064839743197797e-10
2.369302982156306e-10
5.1200179492404665e-11
1.2865678209051706e-11
6.409285243927973e-12
4.484976091650358e-12
3.774269577329078e-12
3.5190048695854775e-12
3.4746181999729088e-12
3.542563457393878e-12
3.676548610882784e-12
3.852322094019429e-12
4.1222889179525544e-12
4.247376183948087e-12
4.7225056549885725e-12
5.607560048561258e-12
6.819233030270429e-12
8.269951199084476e-12
9.88787101812078e-12
1.1596547065008797e-11
1.3288488236393087e-11
1.4800509534486346e-11
1.5892134867768617e-11
1.622985822362426e-11
1.538404332220401e-11
1.2849719118108412e-11
8.108788973741632e-12
7.748080869925363e-13
9.03018974284907e-12
1.964956610390122e-11
2.654232798933275e-11
4.74964670966551e-10
2.0316155898627876e-10
1.8557516028481937e-10
2.124707995423389e-11
7.761685970993837e-12
4.728275009940525e-12
3.717027359341068e-12
3.3494641473685043e-12
3.252134004053215e-12
3.2900322195559774e-12
3.4042087469183283e-12
3.6274668319589956e-12
3.6340174250713488e-12
3.88258806049338e-12
4.419454513124551e-12
5.1502656130523595e-12
5.977226278316764e-12
6.8233812716219825e-12
7.620553465085727e-12
8.29584775290493e-12
8.765197792456338e-12
8.934752206479072e-12
8.71019870970241e-12
8.014569367582197e-12
6.81529400933488e-12
5.162200204678794e-12
3.242715161840037e-12
1.47415885905087e-12
6.6298707707257e-13
2.080632931903869e-12
6.335711766232298e-12
2.9053227033669374e-10
2.368590229466853e-10
3.719362911295791e-11
1.0890045193920466e-11
5.843056158228765e-12
4.258944134366944e-12
3.668024379348267e-12
3.465765441743534e-12
3.4485253266818845e-12
3.531778305338913e-12
3.674982980031748e-12
3.9192885651763674e-12
3.9868558573009375e-12
4.35605140517721e-12
5.077526438368476e-12
6.0587001660009516e-12
7.201802379620356e-12
8.4254041664806e-12
9.647717489071834e-12
1.0766607835486284e-11
1.1645069629935804e-11
1.2103955311642555e-11
1.1924112854301441e-11
1.0861680844249378e-11
8.681384722568774e-12
5.215111019390387e-12
4.685160818005351e-13
5.142186927270342e-12
1.0271311709125374e-11
1.2369370455632216e-11
1.008791552916311e-11
2.012298967993359e-10
1.8400525317939703e-10
7.088406445791557e-11
1.3723784364485945e-11
6.3336268623572986e-12
4.306861600835201e-12
3.5852138038867525e-12
3.331257333215244e-12
3.2883781435984096e-12
3.356288239937175e-12
3.488823460168559e-12
3.723207614845055e-12
3.753559231154294e-12
4.044832517571393e-12
4.644639205104715e-12
5.458710654867114e-12
6.388276334654688e-12
7.353470044094165e-12
8.279865568149347e-12
9.083084979222174e-12
9.660210466023153e-12
9.889200959598977e-12
9.637107061006707e-12
8.778458728447478e-12
7.225446976832563e-12
4.972465241424013e-12
2.164228192700974e-12
7.813807286693761e-13
2.948216561157351e-12
2.8290822640151485e-12
3.064839743197797e-10
2.369302982156306e-10
5.1200179492404665e-11
1.2865678209051706e-11
6.409285243927973e-12
4.484976091650358e-12
3.774269577329078e-12
3.5190048695854775e-12
3.4746181999729088e-12
3.542563457393878e-12
3.676548610882784e-12
3.852322094019429e-12
4.1222889179525544e-12
4.247376183948087e-12
4.7225056549885725e-12
5.607560048561258e-12
6.819233030270429e-12
8.269951199084476e-12
9.88787101812078e-12
1.1596547065008797e-11
1.3288488236393087e-11
1.4800509534486346e-11
1.5892134867768617e-11
1.622985822362426e-11
1.538404332220401e-11
1.2849719118108412e-11
8.108788973741632e-12
7.748080869925363e-13
9.03018974284907e-12
1.964956610390122e-11
2.654232798933275e-11
4.74964670966551e-10
2.0316155898627876e-10
1.8557516028481937e-10
2.124707995423389e-11
7.761685970993837e-12
4.728275009940525e-12
3.717027359341068e-12
3.3494641473685043e-12
3.252134004053215e-12
3.2900322195559774e-12
3.4042087469183283e-12
3.6274668319589956e-12
3.6340174250713488e-12
3.88258806049338e-12
4.419454513124551e-12
5.1502656130523595e-12
5.977226278316764e-12
6.8233812716219825e-12
7.620553465085727e-12
8.29584775290493e-12
8.765197792456338e-12
8.934752206479072e-12
8.71019870970241e-12
8.014569367582197e-12
6.81529400933488e-12
5.162200204678794e-12
3.242715161840037e-12
1.47415885905087e-12
6.6298707707257e-13
2.080632931903869e-12
6.335711766232298e-12
2.9053227033669374e-10
2.368590229466853e-10
3.719362911295791e-11
1.0890045193920466e-11
5.843056158228765e-12
4.258944134366944e-12
3.668024379348267e-12
3.465765441743534e-12
3.4485253266818845e-12
3.531778305338913e-12
3.674982980031748e-12
3.9192885651763674e-12
3.9868558573009375e-12
4.35605140517721e-12
5.077526438368476e-12
6.0587001660009516e-12
7.201802379620356e-12
8.4254041664806e-12
9.647717489071834e-12
1.0766607835486284e-11
1.1645069629935804e-11
1.2103955311642555e-11
1.1924112854301441e-11
1.0861680844249378e-11
8.681384722568774e-12
5.215111019390387e-12
4.685160818005351e-13
5.142186927270342e-12
1.0271311709125374e-11
1.2369370455632216e-11
1.008791552916311e-11
2.012298967993359e-10
1.8400525317939703e-10
7.088406445791557e-11
1.3723784364485945e-11
6.3336268623572986e-12
4.306861600835201e-12
3.5852138038867525e-12
3.331257333215244e-12
3.2883781435984096e-12
3.356288239937175e-12
3.488823460168559e-12
3.723207614845055e-12
3.753559231154294e-12
4.044832517571393e-12
4.644639205104715e-12
5.458710654867114e-12
6.388276334654688e-12
7.353470044094165e-12
8.279865568149347e-12
9.083084979222174e-12
9.660210466023153e-12
9.889200959598977e-12
9.637107061006707e-12
8.778458728447478e-12
7.225446976832563e-12
4.972465241424013e-12
2.164228192700974e-12
7.813807286693761e-13
2.948216561157351e-12
2.8290822640151485e-12
3.064839743197797e-10
2.369302982156306e-10
5.1200179492404665e-11
1.2865678209051706e-11
6.409285243927973e-12
4.484976091650358e-12
3.774269577329078e-12
3.5190048695854775e-12
3.4746181999729088e-12
3.542563457393878e-12
3.676548610882784e-12
3.852322094019429e-12
4.1222889179525544e-12
4.247376183948087e-12
4.7225056549885725e-12
5.607560048561258e-12
6.819233030270429e-12
8.269951199084476e-12
9.88787101812078e-12
1.1596547065008797e-11
1.3288488236393087e-11
1.4800509534486346e-11
1.5892134867768617e-11
1.622985822362426e-11
1.538404332220401e-11
1.2849719118108412e-11
8.108788973741632e-12
7.748080869925363e-13
9.03018974284907e-12
1.964956610390122e-11
2.654232798933275e-11
4.74964670966551e-10
2.0316155898627876e-10
1.8557516028481937e-10
2.124707995423389e-11
7.761685970993837e-12
4.728275009940525e-12
3.717027359341068e-12
3.3494641473685043e-12
3.252134004053215e-12
3.2900322195559774e-12
3.4042087469183283e-12
3.6274668319589956e-12
3.6340174250713488e-12
3.88258806049338e-12
4.419454513124551e-12
5.1502656130523595e-12
5.977226278316764e-12
6.8233812716219825e-12
7.620553465085727e-12
8.29584775290493e-12
8.765197792456338e-12
8.934752206479072e-12
8.71019870970241e-12
8.014569367582197e-12
6.81529400933488e-12
5.162200204678794e-12
3.242715161840037e-12
1.47415885905087e-12
6.6298707707257e-13
2.080632931903869e-12
6.335711766232298e-12
2.9053227033669374e-10
2.368590229466853e-10
3.719362911295791e-11
1.0890045193920466e-11
5.843056158228765e-12
4.258944134366944e-12
3.668024379348267e-12
3.465765441743534e-12
3.4485253266818845e-12
3.531778305338913e-12
3.674982980031748e-12
3.9192885651763674e-12
3.9868558573009375e-12
4.35605140517721e-12
5.077526438368476e-12
6.0587001660009516e-12
7.201802379620356e-12
8.4254041664806e-12
9.647717489071834e-12
1.0766607835486284e-11
1.1645069629935804e-11
1.2103955311642555e-11
1.1924112854301441e-11
1.0861680844249378e-11
8.681384722568774e-12
5.215111019390387e-12
4.685160818005351e-13
5.142186927270342e-12
1.0271311709125374e-11
1.2369370455632216e-11
1.008791552916311e-11
2.012298967993359e-10
1.8400525317939703e-10
7.088406445791557e-11
1.3723784364485945e-11
6.3336268623572986e-12
4.306861600835201e-12
3.5852138038867525e-12
3.331257333215244e-12
3.2883781435984096e-12
3.356288239937175e-12
3.488823460168559e-12
3.723207614845055e-12
3.753559231154294e-12
4.044832517571393e-12
4.644639205104715e-12
5.458710654867114e-12
6.388276334654688e-12
7.353470044094165e-12
8.279865568149347e-12
9.083084979222174e-12
9.660210466023153e-12
9.889200959598977e-12
9.637107061006707e-12
8.778458728447478e-12
7.225446976832563e-12
4.972465241424013e-12
2.164228192700974e-12
7.813807286693761e-13
2.948216561157351e-12
2.8290822640151485e-12
3.064839743197797e-10
2.369302982156306e-10
5.1200179492404665e-11
1.2865678209051706e-11
6.409285243927973e-12
4.484976091650358e-12
3.774269577329078e-12
3.5190048695854775e-12
3.4746181999729088e-12
3.542563457393878e-12
3.676548610882784e-12
3.852322094019429e-12
4.1222889179525544e-12
4.247376183948087e-12
4.7225056549885725e-12
5.607560048561258e-12
6.819233030270429e-12
8.269951199084476e-12
9.88787101812078e-12
1.1596547065008797e-11
1.3288488236393087e-11
1.4800509534486346e-11
1.5892134867768617e-11
1.622985822362426e-11
1.538404332220401e-11
1.2849719118108412e-11
8.108788973741632e-12
7.748080869925363e-13
9.03018974284907e-12
1.964956610390122e-11
2.654232798933275e-11
4.74964670966551e-10
2.0316155898627876e-10
1.8557516028481937e-10
2.124707995423389e-11
7.761685970993837e-12
4.728275009940525e-12
3.717027359341068e-12
3.3494641473685043e-12
3.252134004053215e-12
3.2900322195559774e-12
3.4042087469183283e-12
3.6274668319589956e-12
3.6340174250713488e-12
3.88258806049338e-12
4.419454513124551e-12
5.1502656130523595e-12
5.977226278316764e-12
6.8233812716219825e-12
7.620553465085727e-12
8.29584775290493e-12
8.765197792456338e-12
8.934752206479072e-12
8.71019870970241e-12
8.014569367582197e-12
6.81529400933488e-12
5.162200204678794e-12
3.242715161840037e-12
1.47415885905087e-12
6.6298707707257e-13
2.080632931903869e-12
6.335711766232298e-12
2.9053227033669374e-10
2.368590229466853e-10
3.719362911295791e-11
1.0890045193920466e-11
5.843056158228765e-12
4.258944134366944e-12
3.668024379348267e-12
3.465765441743534e-12
3.4485253266818845e-12
3.531778305338913e-12
3.674982980031748e-12
3.9192885651763674e-12
3.9868558573009375e-12
4.35605140517721e-12
5.077526438368476e-12
6.0587001660009516e-12
7.201802379620356e-12
8.4254041664806e-12
9.647717489071834e-12
1.0766607835486284e-11
1.1645069629935804e-11
1.2103955311642555e-11
1.1924112854301441e-11
1.0861680844249378e-11
8.681384722568774e-12
5.215111019390387e-12
4.685160818005351e-13
5.142186927270342e-12
1.0271311709125374e-11
1.2369370455632216e-11
1.008791552916311e-11
2.012298967993359e-10
1.8400525317939703e-10
7.088406445791557e-11
1.3723784364485945e-11
6.3336268623572986e-12
4.306861600835201e-12
3.5852138038867525e-12
3.331257333215244e-12
3.2883781435984096e-12
3.356288239937175e-12
3.488823460168559e-12
3.723207614845055e-12
3.753559231154294e-12
4.044832517571393e-12
4.644639205104715e-12
5.458710654867114e-12
6.388276334654688e-12
7.353470044094165e-12
8.279865568149347e-12
9.083084979222174e-12
9.660210466023153e-12
9.889200959598977e-12
9.637107061006707e-12
8.778458728447478e-12
7.225446976832563e-12
4.972465241424013e-12
2.164228192700974e-12
7.813807286693761e-13
2.948216561157351e-12
2.8290822640151485e-12
3.064839743197797e-10
2.369302982156306e-10
5.1200179492404665e-11
1.2865678209051706e-11
6.409285243927973e-12
4.484976091650358e-12
3.774269577329078e-12
3.5190048695854775e-12
3.4746181999729088e-12
3.542563457393878e-12
3.676548610882784e-12
3.852322094019429e-12
4.1222889179525544e-12
4.247376183948087e-12
4.7225056549885725e-12
5.607560048561258e-12
6.819233030270429e-12
8.269951199084476e-12
9.88787101812078e-12
1.1596547065008797e-11
1.3288488236393087e-11
1.4800509534486346e-11
1.5892134867768617e-11
1.622985822362426e-11
1.538404332220401e-11
1.2849719118108412e-11
8.108788973741632e-12
7.748080869925363e-13
9.03018974284907e-12
1.964956610390122e-11
2.654232798933275e-11
4.74964670966551e-10
2.0316155898627876e-10
1.8557516028481937e-10
2.124707995423389e-11
7.761685970993837e-12
4.728275009940525e-12
3.717027359341068e-12
3.3494641473685043e-12
3.252134004053215e-12
3.2900322195559774e-12
3.4042087469183283e-12
3.6274668319589956e-12
3.6340174250713488e-12
3.88258806049338e-12
4.419454513124551e-12
5.1502656130523595e-12
5.977226278316764e-12
6.8233812716219825e-12
7.620553465085727e-12
8.29584775290493e-12
8.765197792456338e-12
8.934752206479072e-12
8.71019870970241e-12
8.014569367582197e-12
6.81529400933488e-12
5.162200204678794e-12
3.242715161840037e-12
1.47415885905087e-12
6.6298707707257e-13
2.080632931903869e-12
6.335711766232298e-12
2.9053227033669374e-10
2.368590229466853e-10
3.719362911295791e-11
1.0890045193920466e-11
5.843056158228765e-12
4.258944134366944e-12
3.668024379348267e-12
3.465765441743534e-12
3.4485253266818845e-12
3.531778305338913e-12
3.674982980031748e-12
3.9192885651763674e-12
3.9868558573009375e-12
4.35605140517721e-12
5.077526438368476e-12
6.0587001660009516e-12
7.201802379620356e-12
8.4254041664806e-12
9.647717489071834e-12
1.0766607835486284e-11
1.1645069629935804e-11
1.2103955311642555e-11
1.1924112854301441e-11
1.0861680844249378e-11
8.681384722568774e-12
5.215111019390387e-12
4.685160818005351e-13
5.142186927270342e-12
1.0271311709125374e-11
1.2369370455632216e-11
1.008791552916311e-11
2.012298967993359e-10
1.8400525317939703e-10
7.088406445791557e-11
1.3723784364485945e-11
6.3336268623572986e-12
4.306861600835201e-12
3.5852138038867525e-12
3.331257333215244e-12
3.2883781435984096e-12
3.356288239937175e-12
3.488823460168559e-12
3.723207614845055e-12
3.753559231154294e-12
4.044832517571393e-12
4.644639205104715e-12
5.458710654867114e-12
6.388276334654688e-12
7.353470044094165e-12
8.279865568149347e-12
9.083084979222174e-12
9.660210466023153e-12
9.889200959598977e-12
9.637107061006707e-12
8.778458728447478e-12
7.225446976832563e-12
4.972465241424013e-12
2.164228192700974e-12
7.813807286693761e-13
2.948216561157351e-12
2.8290822640151485e-12
3.064839743197797e-10
2.369302982156306e-10
5.1200179492404665e-11
1.2865678209051706e-11
6.409285243927973e-12
4.484976091650358e-12
3.774269577329078e-12
3.5190048695854775e-12
3.4746181999729088e-12
3.542563457393878e-12
3.676548610882784e-12
3.852322094019429e-12
4.1222889179525544e-12
4.247376183948087e-12
4.7225056549885725e-12
5.607560048561258e-12
6.819233030270429e-12
8.269951199084476e-12
9.88787101812078e-12
1.1596547065008797e-11
1.3288488236393087e-11
1.4800509534486346e-11
1.5892134867768617e-11
1.622985822362426e-11
1.538404332220401e-11
1.2849719118108412e-11
8.108788973741632e-12
7.748080869925363e-13
9.03018974284907e-12
1.964956610390122e-11
2.654232798933275e-11
4.74964670966551e-10
2.0316155898627876e-10
1.8557516028481937e-10
2.124707995423389e-11
7.761685970993837e-12
4.728275009940525e-12
3.717027359341068e-12
3.3494641473685043e-12
3.252134004053215e-12
3.2900322195559774e-12
3.4042087469183283e-12
3.6274668319589956e-12
3.6340174250713488e-12
3.88258806049338e-12
4.419454513124551e-12
5.1502656130523595e-12
5.977226278316764e-12
6.8233812716219825e-12
7.620553465085727e-12
8.29584775290493e-12
8.765197792456338e-12
8.934752206479072e-12
8.71019870970241e-12
8.014569367582197e-12
6.81529400933488e-12
5.162200204678794e-12
3.242715161840037e-12
1.47415885905087e-12
6.6298707707257e-13
2.080632931903869e-12
6.335711766232298e-12
2.9053227033669374e-10
2.368590229466853e-10
3.719362911295791e-11
1.0890045193920466e-11
5.843056158228765e-12
4.258944134366944e-12
3.668024379348267e-12
3.465765441743534e-12
3.4485253266818845e-12
3.531778305338913e-12
3.674982980031748e-12
3.9192885651763674e-12
3.9868558573009375e-12
4.35605140517721e-12
5.077526438368476e-12
6.0587001660009516e-12
7.201802379620356e-12
8.4254041664806e-12
9.647717489071834e-12
1.0766607835486284e-11
1.1645069629935804e-11
1.2103955311642555e-11
1.1924112854301441e-11
1.0861680844249378e-11
8.681384722568774e-12
5.215111019390387e-12
4.685160818005351e-13
5.142186927270342e-12
1.0271311709125374e-11
1.2369370455632216e-11
1.008791552916311e-11
2.012298967993359e-10
1.8400525317939703e-10
7.088406445791557e-11
1.3723784364485945e-11
6.3336268623572986e-12
4.306861600835201e-12
3.5852138038867525e-12
3.331257333215244e-12
3.2883781435984096e-12
3.356288239937175e-12
3.488823460168559e-12
3.723207614845055e-12
3.753559231154294e-12
4.044832517571393e-12
4.644639205104715e-12
5.458710654867114e-12
6.388276334654688e-12
7.353470044094165e-12
8.279865568149347e-12
9.083084979222174e-12
9.660210466023153e-12
9.889200959598977e-12
9.637107061006707e-12
8.778458728447478e-12
7.225446976832563e-12
4.972465241424013e-12
2.164228192700974e-12
7.813807286693761e-13
2.948216561157351e-12
2.8290822640151485e-12
3.064839743197797e-10
2.369302982156306e-10
5.1200179492404665e-11
1.2865678209051706e-11
6.409285243927973e-12
4.484976091650358e-12
3.774269577329078e-12
3.5190048695854775e-12
3.4746181999729088e-12
3.542563457393878e-12
3.676548610882784e-12
3.852322094019429e-12
4.1222889179525544e-12
4.247376183948087e-12
4.7225056549885725e-12
5.607560048561258e-12
6.819233030270429e-12
8.269951199084476e-12
9.88787101812078e-12
1.1596547065008797e-11
1.3288488236393087e-11
1.4800509534486346e-11
1.5892134867768617e-11
1.622985822362426e-11
1.538404332220401e-11
1.2849719118108412e-11
8.108788973741632e-12
7.748080869925363e-13
9.03018974284907e-12
1.964956610390122e-11
2.654232798933275e-11
4.74964670966551e-10
2.0316155898627876e-10
1.8557516028481937e-10
2.124707995423389e-11
7.761685970993837e-12
4.728275009940525e-12
3.717027359341068e-12
3.3494641473685043e-12
3.252134004053215e-12
3.2900322195559774e-12
3.4042087469183283e-12
3.6274668319589956e-12
3.6340174250713488e-12
3.88258806049338e-12
4.419454513124551e-12
5.1502656130523595e-12
5.977226278316764e-12
6.8233812716219825e-12
7.620553465085727e-12
8.29584775290493e-12
8.765197792456338e-12
8.934752206479072e-12
8.71019870970241e-12
8.014569367582197e-12
6.81529400933488e-12
5.162200204678794e-12
3.242715161840037e-12
1.47415885905087e-12
6.6298707707257e-13
2.080632931903869e-12
6.335711766232298e-12
2.9053227033669374e-10
2.368590229466853e-10
3.719362911295791e-11
1.0890045193920466e-11
5.843056158228765e-12
4.258944134366944e-12
3.668024379348267e-12
3.465765441743534e-12
3.4485253266818845e-12
3.531778305338913e-12
3.674982980031748e-12
3.9192885651763674e-12
3.9868558573009375e-12
4.35605140517721e-12
5.077526438368476e-12
6.0587001660009516e-12
7.201802379620356e-12
8.4254041664806e-12
9.647717489071834e-12
1.0766607835486284e-11
1.1645069629935804e-11
1.2103955311642555e-11
1.1924112854301441e-11
1.0861680844249378e-11
8.681384722568774e-12
5.215111019390387e-12
4.685160818005351e-13
5.142186927270342e-12
1.0271311709125374e-11
1.2369370455632216e-11
1.008791552916311e-11
2.012298967993359e-10
1.8400525317939703e-10
7.088406445791557e-11
1.3723784364485945e-11
6.3336268623572986e-12
4.306861600835201e-12
3.5852138038867525e-12
3.331257333215244e-12
3.2883781435984096e-12
3.356288239937175e-12
3.488823460168559e-12
3.723207614845055e-12
3.753559231154294e-12
4.044832517571393e-12
4.644639205104715e-12
5.458710654867114e-12
6.388276334654688e-12
7.353470044094165e-12
8.279865568149347e-12
9.083084979222174e-12
9.660210466023153e-12
9.889200959598977e-12
9.637107061006707e-12
8.778458728447478e-12
7.225446976832563e-12
4.972465241424013e-12
2.164228192700974e-12
7.813807286693761e-13
2.948216561157351e-12
2.8290822640151485e-12
3.064839743197797e-10
2.369302982156306e-10
5.1200179492404665e-11
1.2865678209051706e-11
6.409285243927973e-12
4.484976091650358e-12
3.774269577329078e-12
3.5190048695854775e-12
3.4746181999729088e-12
3.542563457393878e-12
3.676548610882784e-12
3.852322094019429e-12
4.1222889179525544e-12
4.247376183948087e-12
4.7225056549885725e-12
5.607560048561258e-12
6.819233030270429e-12
8.269951199084476e-12
9.88787101812078e-12
1.1596547065008797e-11
1.3288488236393087e-11
1.4800509534486346e-11
1.5892134867768617e-11
1.622985822362426e-11
1.538404332220401e-11
1.2849719118108412e-11
8.108788973741632e-12
7.748080869925363e-13
9.03018974284907e-12
1.964956610390122e-11
2.654232798933275e-11
4.74964670966551e-10
2.0316155898627876e-10
1.8557516028481937e-10
2.124707995423389e-11
7.761685970993837e-12
4.728275009940525e-12
3.717027359341068e-12
3.3494641473685043e-12
3.252134004053215e-12
3.2900322195559774e-12
3.4042087469183283e-12
3.6274668319589956e-12
3.6340174250713488e-12
3.88258806049338e-12
4.419454513124551e-12
5.1502656130523595e-12
5.977226278316764e-12
6.8233812716219825e-12
7.620553465085727e-12
8.29584775290493e-12
8.765197792456338e-12
8.934752206479072e-12
8.71019870970241e-12
8.014569367582197e-12
6.81529400933488e-12
5.162200204678794e-12
3.242715161840037e-12
1.47415885905087e-12
6.6298707707257e-13
2.080632931903869e-12
6.335711766232298e-12
2.9053227033669374e-10
2.368590229466853e-10
3.719362911295791e-11
1.0890045193920466e-11
5.843056158228765e-12
4.258944134366944e-12
3.668024379348267e-12
3.465765441743534e-12
3.4485253266818845e-12
3.531778305338913e-12
3.674982980031748e-12
3.9192885651763674e-12
3.9868558573009375e-12
4.35605140517721e-12
5.077526438368476e-12
6.0587001660009516e-12
7.201802379620356e-12
8.4254041664806e-12
9.647717489071834e-12
1.0766607835486284e-11
1.1645069629935804e-11
1.2103955311642555e-11
1.1924112854301441e-11
1.0861680844249378e-11
8.681384722568774e-12
5.215111019390387e-12
4.685160818005351e-13
5.142186927270342e-12
1.0271311709125374e-11
1.2369370455632216e-11
1.008791552916311e-11
2.012298967993359e-10
1.8400525317939703e-10
7.088406445791557e-11
1.3723784364485945e-11
6.3336268623572986e-12
4.306861600835201e-12
3.5852138038867525e-12
3.331257333215244e-12
3.2883781435984096e-12
3.356288239937175e-12
3.488823460168559e-12
3.723207614845055e-12
3.753559231154294e-12
4.044832517571393e-12
4.644639205104715e-12
5.458710654867114e-12
6.388276334654688e-12
7.353470044094165e-12
8.279865568149347e-12
9.083084979222174e-12
9.660210466023153e-12
9.889200959598977e-12
9.637107061006707e-12
8.778458728447478e-12
7.225446976832563e-12
4.972465241424013e-12
2.164228192700974e-12
7.813807286693761e-13
2.948216561157351e-12
2.8290822640151485e-12
3.064839743197797e-10
2.369302982156306e-10
5.1200179492404665e-11
1.2865678209051706e-11
6.409285243927973e-12
4.484976091650358e-12
3.774269577329078e-12
3.5190048695854775e-12
3.4746181999729088e-12
3.542563457393878e-12
3.676548610882784e-12
3.852322094019429e-12
4.1222889179525544e-12
4.247376183948087e-12
4.7225056549885725e-12
5.607560048561258e-12
6.819233030270429e-12
8.269951199084476e-12
9.88787101812078e-12
1.1596547065008797e-11
1.3288488236393087e-11
1.4800509534486346e-11
1.5892134867768617e-11
1.622985822362426e-11
1.538404332220401e-11
1.2849719118108412e-11
8.108788973741632e-12
7.748080869925363e-13
9.03018974284907e-12
1.964956610390122e-11
2.654232798933275e-11
4.74964670966551e-10
2.0316155898627876e-10
1.8557516028481937e-10
2.124707995423389e-11
7.761685970993837e-12
4.728275009940525e-12
3.717027359341068e-12
3.3494641473685043e-12
3.252134004053215e-12
3.2900322195559774e-12
3.4042087469183283e-12
3.6274668319589956e-12
3.6340174250713488e-12
3.88258806049338e-12
4.419454513124551e-12
5.1502656130523595e-12
5.977226278316764e-12
6.8233812716219825e-12
7.620553465085727e-12
8.29584775290493e-12
8.765197792456338e-12
8.934752206479072e-12
8.71019870970241e-12
8.014569367582197e-12
6.81529400933488e-12
5.162200204678794e-12
3.242715161840037e-12
1.47415885905087e-12
6.6298707707257e-13
2.080632931903869e-12
6.335711766232298e-12
2.9053227033669374e-10
2.368590229466853e-10
3.719362911295791e-11
1.0890045193920466e-11
5.843056158228765e-12
4.258944134366944e-12
3.668024379348267e-12
3.465765441743534e-12
3.4485253266818845e-12
3.531778305338913e-12
3.674982980031748e-12
3.9192885651763674e-12
3.9868558573009375e-12
4.35605140517721e-12
5.077526438368476e-12
6.0587001660009516e-12
7.201802379620356e-12
8.4254041664806e-12
9.647717489071834e-12
1.0766607835486284e-11
1.1645069629935804e-11
1.2103955311642555e-11
1.1924112854301441e-11
1.0861680844249378e-11
8.681384722568774e-12
5.215111019390387e-12
4.685160818005351e-13
5.142186927270342e-12
1.0271311709125374e-11
1.2369370455632216e-11
1.008791552916311e-11
2.012298967993359e-10
1.8400525317939703e-10
7.088406445791557e-11
1.3723784364485945e-11
6.3336268623572986e-12
4.306861600835201e-12
3.5852138038867525e-12
3.331257333215244e-12
3.2883781435984096e-12
3.356288239937175e-12
3.488823460168559e-12
3.723207614845055e-12
3.753559231154294e-12
4.044832517571393e-12
4.644639205104715e-12
5.458710654867114e-12
6.388276334654688e-12
7.353470044094165e-12
8.279865568149347e-12
9.083084979222174e-12
9.660210466023153e-12
9.889200959598977e-12
9.637107061006707e-12
8.778458728447478e-12
7.225446976832563e-12
4.972465241424013e-12
2.164228192700974e-12
7.813807286693761e-13
2.948216561157351e-12
2.8290822640151485e-12
3.064839743197797e-10
2.369302982156306e-10
5.1200179492404665e-11
1.2865678209051706e-11
6.409285243927973e-12
4.484976091650358e-12
3.774269577329078e-12
3.5190048695854775e-12
3.4746181999729088e-12
3.542563457393878e-12
3.676548610882784e-12
3.852322094019429e-12
4.1222889179525544e-12
4.247376183948087e-12
4.7225056549885725e-12
5.607560048561258e-12
6.819233030270429e-12
8.269951199084476e-12
9.88787101812078e-12
1.1596547065008797e-11
1.3288488236393087e-11
1.4800509534486346e-11
1.5892134867768617e-11
1.622985822362426e-11
1.538404332220401e-11
1.2849719118108412e-11
8.108788973741632e-12
7.748080869925363e-13
9.03018974284907e-12
1.964956610390122e-11
2.654232798933275e-11
4.74964670966551e-10
2.0316155898627876e-10
1.8557516028481937e-10
2.124707995423389e-11
7.761685970993837e-12
4.728275009940525e-12
3.717027359341068e-12
3.3494641473685043e-12
3.252134004053215e-12
3.2900322195559774e-12
3.4042087469183283e-12
3.6274668319589956e-12
3.6340174250713488e-12
3.88258806049338e-12
4.419454513124551e-12
5.1502656130523595e-12
5.977226278316764e-12
6.8233812716219825e-12
7.620553465085727e-12
8.29584775290493e-12
8.765197792456338e-12
8.934752206479072e-12
8.71019870970241e-12
8.014569367582197e-12
6.81529400933488e-12
5.162200204678794e-12
3.242715161840037e-12
1.47415885905087e-12
6.6298707707257e-13
2.080632931903869e-12
6.335711766232298e-12
2.9053227033669374e-10
2.368590229466853e-10
3.719362911295791e-11
1.0890045193920466e-11
5.843056158228765e-12
4.258944134366944e-12
3.668024379348267e-12
3.465765441743534e-12
3.4485253266818845e-12
3.531778305338913e-12
3.674982980031748e-12
3.9192885651763674e-12
3.9868558573009375e-12
4.35605140517721e-12
5.077526438368476e-12
6.0587001660009516e-12
7.201802379620356e-12
8.4254041664806e-12
9.647717489071834e-12
1.0766607835486284e-11
1.1645069629935804e-11
1.2103955311642555e-11
1.1924112854301441e-11
1.0861680844249378e-11
8.681384722568774e-12
5.215111019390387e-12
4.685160818005351e-13
5.142186927270342e-12
1.0271311709125374e-11
1.2369370455632216e-11
1.008791552916311e-11
2.012298967993359e-10
1.8400525317939703e-10
7.088406445791557e-11
1.3723784364485945e-11
6.3336268623572986e-12
4.306861600835201e-12
3.5852138038867525e-12
3.331257333215244e-12
3.2883781435984096e-12
3.356288239937175e-12
3.488823460168559e-12
3.723207614845055e-12
3.753559231154294e-12
4.044832517571393e-12
4.644639205104715e-12
5.458710654867114e-12
6.388276334654688e-12
7.353470044094165e-12
8.279865568149347e-12
9.083084979222174e-12
9.660210466023153e-12
9.889200959598977e-12
9.637107061006707e-12
8.778458728447478e-12
7.225446976832563e-12
4.972465241424013e-12
2.164228192700974e-12
7.813807286693761e-13
2.948216561157351e-12
2.8290822640151485e-12
3.064839743197797e-10
2.369302982156306e-10
5.1200179492404665e-11
1.2865678209051706e-11
6.409285243927973e-12
4.484976091650358e-12
3.774269577329078e-12
3.5190048695854775e-12
3.4746181999729088e-12
3.542563457393878e-12
3.676548610882784e-12
3.852322094019429e-12
4.1222889179525544e-12
4.247376183948087e-12
4.7225056549885725e-12
5.607560048561258e-12
6.819233030270429e-12
8.269951199084476e-12
9.88787101812078e-12
1.1596547065008797e-11
1.3288488236393087e-11
1.4800509534486346e-11
1.5892134867768617e-11
1.622985822362426e-11
1.538404332220401e-11
1.2849719118108412e-11
8.108788973741632e-12
7.748080869925363e-13
9.03018974284907e-12
1.964956610390122e-11
2.654232798933275e-11
4.74964670966551e-10
2.0316155898627876e-10
1.8557516028481937e-10
2.124707995423389e-11
7.761685970993837e-12
4.728275009940525e-12
3.717027359341068e-12
3.3494641473685043e-12
3.252134004053215e-12
3.2900322195559774e-12
3.4042087469183283e-12
3.6274668319589956e-12
3.6340174250713488e-12
3.88258806049338e-12
4.419454513124551e-12
5.1502656130523595e-12
5.977226278316764e-12
6.8233812716219825e-12
7.620553465085727e-12
8.29584775290493e-12
8.765197792456338e-12
8.934752206479072e-12
8.71019870970241e-12
8.014569367582197e-12
6.81529400933488e-12
5.162200204678794e-12
3.242715161840037e-12
1.47415885905087e-12
6.6298707707257e-13
2.080632931903869e-12
6.335711766232298e-12
2.9053227033669374e-10
2.368590229466853e-10
3.719362911295791e-11
1.0890045193920466e-11
5.843056158228765e-12
4.258944134366944e-12
3.668024379348267e-12
3.465765441743534e-12
3.4485253266818845e-12
3.531778305338913e-12
3.674982980031748e-12
3.9192885651763674e-12
3.9868558573009375e-12
4.35605140517721e-12
5.077526438368476e-12
6.0587001660009516e-12
7.201802379620356e-12
8.4254041664806e-12
9.647717489071834e-12
1.0766607835486284e-11
1.1645069629935804e-11
1.2103955311642555e-11
1.1924112854301441e-11
1.0861680844249378e-11
8.681384722568774e-12
5.215111019390387e-12
4.685160818005351e-13
5.142186927270342e-12
1.0271311709125374e-11
1.2369370455632216e-11
1.008791552916311e-11
2.012298967993359e-10
1.8400525317939703e-10
7.088406445791557e-11
1.3723784364485945e-11
6.3336268623572986e-12
4.306861600835201e-12
3.5852138038867525e-12
3.331257333215244e-12
3.2883781435984096e-12
3.356288239937175e-12
3.488823460168559e-12
3.723207614845055e-12
3.753559231154294e-12
4.044832517571393e-12
4.644639205104715e-12
5.458710654867114e-12
6.388276334654688e-12
7.353470044094165e-12
8.279865568149347e-12
9.083084979222174e-12
9.660210466023153e-12
9.889200959598977e-12
9.637107061006707e-12
8.778458728447478e-12
7.225446976832563e-12
4.972465241424013e-12
2.164228192700974e-12
7.813807286693761e-13
2.948216561157351e-12
2.8290822640151485e-12
3.064839743197797e-10
2.369302982156306e-10
5.1200179492404665e-11
1.2865678209051706e-11
6.409285243927973e-12
4.484976091650358e-12
3.774269577329078e-12
3.5190048695854775e-12
3.4746181999729088e-12
3.542563457393878e-12
3.676548610882784e-12
3.852322094019429e-12
4.1222889179525544e-12
4.247376183948087e-12
4.7225056549885725e-12
5.607560048561258e-12
6.819233030270429e-12
8.269951199084476e-12
9.88787101812078e-12
1.1596547065008797e-11
1.3288488236393087e-11
1.4800509534486346e-11
1.5892134867768617e-11
1.622985822362426e-11
1.538404332220401e-11
1.2849719118108412e-11
8.108788973741632e-12
7.748080869925363e-13
9.03018974284907e-12
1.964956610390122e-11
2.654232798933275e-11
4.74964670966551e-10
2.0316155898627876e-10
1.8557516028481937e-10
2.124707995423389e-11
7.761685970993837e-12
4.728275009940525e-12
3.717027359341068e-12
3.3494641473685043e-12
3.252134004053215e-12
3.2900322195559774e-12
3.4042087469183283e-12
3.6274668319589956e-12
3.6340174250713488e-12
3.88258806049338e-12
4.419454513124551e-12
5.1502656130523595e-12
5.977226278316764e-12
6.8233812716219825e-12
7.620553465085727e-12
8.29584775290493e-12
8.765197792456338e-12
8.934752206479072e-12
8.71019870970241e-12
8.014569367582197e-12
6.81529400933488e-12
5.162200204678794e-12
3.242715161840037e-12
1.47415885905087e-12
6.6298707707257e-13
2.080632931903869e-12
6.335711766232298e-12
2.9053227033669374e-10
2.368590229466853e-10
3.719362911295791e-11
1.0890045193920466e-11
5.843056158228765e-12
4.258944134366944e-12
3.668024379348267e-12
3.465765441743534e-12
3.4485253266818845e-12
3.531778305338913e-12
3.674982980031748e-12
3.9192885651763674e-12
3.9868558573009375e-12
4.35605140517721e-12
5.077526438368476e-12
6.0587001660009516e-12
7.201802379620356e-12
8.4254041664806e-12
9.647717489071834e-12
1.0766607835486284e-11
1.1645069629935804e-11
1.2103955311642555e-11
1.1924112854301441e-11
1.0861680844249378e-11
8.681384722568774e-12
5.215111019390387e-12
4.685160818005351e-13
5.142186927270342e-12
1.0271311709125374e-11
1.2369370455632216e-11
1.008791552916311e-11
2.012298967993359e-10
1.8400525317939703e-10
7.088406445791557e-11
1.3723784364485945e-11
6.3336268623572986e-12
4.306861600835201e-12
3.5852138038867525e-12
3.331257333215244e-12
3.2883781435984096e-12
3.356288239937175e-12
3.488823460168559e-12
3.723207614845055e-12
3.753559231154294e-12
4.044832517571393e-12
4.644639205104715e-12
5.458710654867114e-12
6.388276334654688e-12
7.353470044094165e-12
8.279865568149347e-12
9.083084979222174e-12
9.660210466023153e-12
9.889200959598977e-12
9.637107061006707e-12
8.778458728447478e-12
7.225446976832563e-12
4.972465241424013e-12
2.164228192700974e-12
7.813807286693761e-13
2.948216561157351e-12
2.8290822640151485e-12
3.064839743197797e-10
2.369302982156306e-10
5.1200179492404665e-11
1.2865678209051706e-11
6.409285243927973e-12
4.484976091650358e-12
3.774269577329078e-12
3.5190048695854775e-12
3.4746181999729088e-12
3.542563457393878e-12
3.676548610882784e-12
3.852322094019429e-12
4.1222889179525544e-12
4.247376183948087e-12
4.7225056549885725e-12
5.607560048561258e-12
6.819233030270429e-12
8.269951199084476e-12
9.88787101812078e-12
1.1596547065008797e-11
1.3288488236393087e-11
1.4800509534486346e-11
1.5892134867768617e-11
1.622985822362426e-11
1.538404332220401e-11
1.2849719118108412e-11
8.108788973741632e-12
7.748080869925363e-13
9.03018974284907e-12
1.964956610390122e-11
2.654232798933275e-11
4.74964670966551e-10
2.0316155898627876e-10
1.8557516028481937e-10
2.124707995423389e-11
7.761685970993837e-12
4.728275009940525e-12
3.717027359341068e-12
3.3494641473685043e-12
3.252134004053215e-12
3.2900322195559774e-12
3.4042087469183283e-12
3.6274668319589956e-12
3.6340174250713488e-12
3.88258806049338e-12
4.419454513124551e-12
5.1502656130523595e-12
5.977226278316764e-12
6.8233812716219825e-12
7.620553465085727e-12
8.29584775290493e-12
8.765197792456338e-12
8.934752206479072e-12
8.71019870970241e-12
8.014569367582197e-12
6.81529400933488e-12
5.162200204678794e-12
3.242715161840037e-12
1.47415885905087e-12
6.6298707707257e-13
2.080632931903869e-12
6.335711766232298e-12
2.9053227033669374e-10
2.368590229466853e-10
3.719362911295791e-11
1.0890045193920466e-11
5.843056158228765e-12
4.258944134366944e-12
3.668024379348267e-12
3.465765441743534e-12
3.4485253266818845e-12
3.531778305338913e-12
3.674982980031748e-12
3.9192885651763674e-12
3.9868558573009375e-12
4.35605140517721e-12
5.077526438368476e-12
6.0587001660009516e-12
7.201802379620356e-12
8.4254041664806e-12
9.647717489071834e-12
1.0766607835486284e-11
1.1645069629935804e-11
1.2103955311642555e-11
1.1924112854301441e-11
1.0861680844249378e-11
8.681384722568774e-12
5.215111019390387e-12
4.685160818005351e-13
5.142186927270342e-12
1.0271311709125374e-11
1.2369370455632216e-11
1.008791552916311e-11
2.012298967993359e-10
1.8400525317939703e-10
7.088406445791557e-11
1.3723784364485945e-11
6.3336268623572986e-12
4.306861600835201e-12
3.5852138038867525e-12
3.331257333215244e-12
3.2883781435984096e-12
3.356288239937175e-12
3.488823460168559e-12
3.723207614845055e-12
3.753559231154294e-12
4.044832517571393e-12
4.644639205104715e-12
5.458710654867114e-12
6.388276334654688e-12
7.353470044094165e-12
8.279865568149347e-12
9.083084979222174e-12
9.660210466023153e-12
9.889200959598977e-12
9.637107061006707e-12
8.778458728447478e-12
7.225446976832563e-12
4.972465241424013e-12
2.164228192700974e-12
7.813807286693761e-13
2.948216561157351e-12
2.8290822640151485e-12
3.064839743197797e-10
2.369302982156306e-10
5.1200179492404665e-11
1.2865678209051706e-11
6.409285243927973e-12
4.484976091650358e-12
3.774269577329078e-12
3.5190048695854775e-12
3.4746181999729088e-12
3.542563457393878e-12
3.676548610882784e-12
3.852322094019429e-12
4.1222889179525544e-12
4.247376183948087e-12
4.7225056549885725e-12
5.607560048561258e-12
6.819233030270429e-12
8.269951199084476e-12
9.88787101812078e-12
1.1596547065008797e-11
1.3288488236393087e-11
1.4800509534486346e-11
1.5892134867768617e-11
1.622985822362426e-11
1.538404332220401e-11
1.2849719118108412e-11
8.108788973741632e-12
7.748080869925363e-13
9.03018974284907e-12
1.964956610390122e-11
2.654232798933275e-11
4.74964670966551e-10
2.0316155898627876e-10
1.8557516028481937e-10
2.124707995423389e-11
7.761685970993837e-12
4.728275009940525e-12
3.717027359341068e-12
3.3494641473685043e-12
3.252134004053215e-12
3.2900322195559774e-12
3.4042087469183283e-12
3.6274668319589956e-12
3.6340174250713488e-12
3.88258806049338e-12
4.419454513124551e-12
5.1502656130523595e-12
5.977226278316764e-12
6.8233812716219825e-12
7.620553465085727e-12
8.29584775290493e-12
8.765197792456338e-12
8.934752206479072e-12
8.71019870970241e-12
8.014569367582197e-12
6.81529400933488e-12
5.162200204678794e-12
3.242715161840037e-12
1.47415885905087e-12
6.6298707707257e-13
2.080632931903869e-12
6.335711766232298e-12
2.9053227033669374e-10
2.368590229466853e-10
3.719362911295791e-11
1.0890045193920466e-11
5.843056158228765e-12
4.258944134366944e-12
3.668024379348267e-12
3.465765441743534e-12
3.4485253266818845e-12
3.531778305338913e-12
3.674982980031748e-12
3.9192885651763674e-12
3.9868558573009375e-12
4.35605140517721e-12
5.077526438368476e-12
6.0587001660009516e-12
7.201802379620356e-12
8.4254041664806e-12
9.647717489071834e-12
1.0766607835486284e-11
1.1645069629935804e-11
1.2103955311642555e-11
1.1924112854301441e-11
1.0861680844249378e-11
8.681384722568774e-12
5.215111019390387e-12
4.685160818005351e-13
5.142186927270342e-12
1.0271311709125374e-11
1.2369370455632216e-11
1.008791552916311e-11
2.012298967993359e-10
1.8400525317939703e-10
7.088406445791557e-11
1.3723784364485945e-11
6.3336268623572986e-12
4.306861600835201e-12
3.5852138038867525e-12
3.331257333215244e-12
3.2883781435984096e-12
3.356288239937175e-12
3.488823460168559e-12
3.723207614845055e-12
3.753559231154294e-12
4.044832517571393e-12
4.644639205104715e-12
5.458710654867114e-12
6.388276334654688e-12
7.353470044094165e-12
8.279865568149347e-12
9.083084979222174e-12
9.660210466023153e-12
9.889200959598977e-12
9.637107061006707e-12
8.778458728447478e-12
7.225446976832563e-12
4.972465241424013e-12
2.164228192700974e-12
7.813807286693761e-13
2.948216561157351e-12
2.8290822640151485e-12
3.064839743197797e-10
2.369302982156306e-10
5.1200179492404665e-11
1.2865678209051706e-11
6.409285243927973e-12
4.484976091650358e-12
3.774269577329078e-12
3.5190048695854775e-12
3.4746181999729088e-12
3.542563457393878e-12
3.676548610882784e-12
3.852322094019429e-12
4.1222889179525544e-12
4.247376183948087e-12
4.7225056549885725e-12
5.607560048561258e-12
6.819233030270429e-12
8.269951199084476e-12
9.88787101812078e-12
1.1596547065008797e-11
1.3288488236393087e-11
1.4800509534486346e-11
1.5892134867768617e-11
1.622985822362426e-11
1.538404332220401e-11
1.2849719118108412e-11
8.108788973741632e-12
7.748080869925363e-13
9.03018974284907e-12
1.964956610390122e-11
2.654232798933275e-11
4.74964670966551e-10
2.0316155898627876e-10
1.8557516028481937e-10
2.124707995423389e-11
7.761685970993837e-12
4.728275009940525e-12
3.717027359341068e-12
3.3494641473685043e-12
3.252134004053215e-12
3.2900322195559774e-12
3.4042087469183283e-12
3.6274668319589956e-12
3.6340174250713488e-12
3.88258806049338e-12
4.419454513124551e-12
5.1502656130523595e-12
5.977226278316764e-12
6.8233812716219825e-12
7.620553465085727e-12
8.29584775290493e-12
8.765197792456338e-12
8.934752206479072e-12
8.71019870970241e-12
8.014569367582197e-12
6.81529400933488e-12
5.162200204678794e-12
3.242715161840037e-12
1.47415885905087e-12
6.6298707707257e-13
2.080632931903869e-12
6.335711766232298e-12
2.9053227033669374e-10
2.368590229466853e-10
3.719362911295791e-11
1.0890045193920466e-11
5.843056158228765e-12
4.258944134366944e-12
3.668024379348267e-12
3.465765441743534e-12
3.4485253266818845e-12
3.531778305338913e-12
3.674982980031748e-12
3.9192885651763674e-12
3.9868558573009375e-12
4.35605140517721e-12
5.077526438368476e-12
6.0587001660009516e-12
7.201802379620356e-12
8.4254041664806e-12
9.647717489071834e-12
1.0766607835486284e-11
1.1645069629935804e-11
1.2103955311642555e-11
1.1924112854301441e-11
1.0861680844249378e-11
8.681384722568774e-12
5.215111019390387e-12
4.685160818005351e-13
5.142186927270342e-12
1.0271311709125374e-11
1.2369370455632216e-11
1.008791552916311e-11
2.012298967993359e-10
1.8400525317939703e-10
7.088406445791557e-11
1.3723784364485945e-11
6.3336268623572986e-12
4.306861600835201e-12
3.5852138038867525e-12
3.331257333215244e-12
3.2883781435984096e-12
3.356288239937175e-12
3.488823460168559e-12
3.723207614845055e-12
3.753559231154294e-12
4.044832517571393e-12
4.644639205104715e-12
5.458710654867114e-12
6.388276334654688e-12
7.353470044094165e-12
8.279865568149347e-12
9.083084979222174e-12
9.660210466023153e-12
9.889200959598977e-12
9.637107061006707e-12
8.778458728447478e-12
7.225446976832563e-12
4.972465241424013e-12
2.164228192700974e-12
7.813807286693761e-13
2.948216561157351e-12
2.8290822640151485e-12
3.064839743197797e-10
2.369302982156306e-10
5.1200179492404665e-11
1.2865678209051706e-11
6.409285243927973e-12
4.484976091650358e-12
3.774269577329078e-12
3.5190048695854775e-12
3.4746181999729088e-12
3.542563457393878e-12
3.676548610882784e-12
3.852322094019429e-12
4.1222889179525544e-12
4.247376183948087e-12
4.7225056549885725e-12
5.607560048561258e-12
6.819233030270429e-12
8.269951199084476e-12
9.88787101812078e-12
1.1596547065008797e-11
1.3288488236393087e-11
1.4800509534486346e-11
1.5892134867768617e-11
1.622985822362426e-11
1.538404332220401e-11
1.2849719118108412e-11
8.108788973741632e-12
7.748080869925363e-13
9.03018974284907e-12
1.964956610390122e-11
2.654232798933275e-11
4.74964670966551e-10
2.0316155898627876e-10
1.8557516028481937e-10
2.124707995423389e-11
7.761685970993837e-12
4.728275009940525e-12
3.717027359341068e-12
3.3494641473685043e-12
3.252134004053215e-12
3.2900322195559774e-12
3.4042087469183283e-12
3.6274668319589956e-12
3.6340174250713488e-12
3.88258806049338e-12
4.419454513124551e-12
5.1502656130523595e-12
5.977226278316764e-12
6.8233812716219825e-12
7.620553465085727e-12
8.29584775290493e-12
8.765197792456338e-12
8.934752206479072e-12
8.71019870970241e-12
8.014569367582197e-12
6.81529400933488e-12
5.162200204678794e-12
3.242715161840037e-12
1.47415885905087e-12
6.6298707707257e-13
2.080632931903869e-12
6.335711766232298e-12
2.9053227033669374e-10
2.368590229466853e-10
3.719362911295791e-11
1.0890045193920466e-11
5.843056158228765e-12
4.258944134366944e-12
3.668024379348267e-12
3.465765441743534e-12
3.4485253266818845e-12
3.531778305338913e-12
3.674982980031748e-12
3.9192885651763674e-12
3.9868558573009375e-12
4.35605140517721e-12
5.077526438368476e-12
6.0587001660009516e-12
7.201802379620356e-12
8.4254041664806e-12
9.647717489071834e-12
1.0766607835486284e-11
1.1645069629935804e-11
1.2103955311642555e-11
1.1924112854301441e-11
1.0861680844249378e-11
8.681384722568774e-12
5.215111019390387e-12
4.685160818005351e-13
5.142186927270342e-12
1.0271311709125374e-11
1.2369370455632216e-11
1.008791552916311e-11
2.012298967993359e-10
1.8400525317939703e-10
7.088406445791557e-11
1.3723784364485945e-11
6.3336268623572986e-12
4.306861600835201e-12
3.5852138038867525e-12
3.331257333215244e-12
3.2883781435984096e-12
3.356288239937175e-12
3.488823460168559e-12
3.723207614845055e-12
3.753559231154294e-12
4.044832517571393e-12
4.644639205104715e-12
5.458710654867114e-12
6.388276334654688e-12
7.353470044094165e-12
8.279865568149347e-12
9.083084979222174e-12
9.660210466023153e-12
9.889200959598977e-12
9.637107061006707e-12
8.778458728447478e-12
7.225446976832563e-12
4.972465241424013e-12
2.164228192700974e-12
7.813807286693761e-13
2.948216561157351e-12
2.8290822640151485e-12
3.064839743197797e-10
2.369302982156306e-10
5.1200179492404665e-11
1.2865678209051706e-11
6.409285243927973e-12
4.484976091650358e-12
3.774269577329078e-12
3.5190048695854775e-12
3.4746181999729088e-12
3.542563457393878e-12
3.676548610882784e-12
3.852322094019429e-12
4.1222889179525544e-12
4.247376183948087e-12
4.7225056549885725e-12
5.607560048561258e-12
6.819233030270429e-12
8.269951199084476e-12
9.88787101812078e-12
1.1596547065008797e-11
1.3288488236393087e-11
1.4800509534486346e-11
1.5892134867768617e-11
1.622985822362426e-11
1.538404332220401e-11
1.2849719118108412e-11
8.108788973741632e-12
7.748080869925363e-13
9.03018974284907e-12
1.964956610390122e-11
2.654232798933275e-11
4.74964670966551e-10
2.0316155898627876e-10
1.8557516028481937e-10
2.124707995423389e-11
7.761685970993837e-12
4.728275009940525e-12
3.717027359341068e-12
3.3494641473685043e-12
3.252134004053215e-12
3.2900322195559774e-12
3.4042087469183283e-12
3.6274668319589956e-12
3.6340174250713488e-12
3.88258806049338e-12
4.419454513124551e-12
5.1502656130523595e-12
5.977226278316764e-12
6.8233812716219825e-12
7.620553465085727e-12
8.29584775290493e-12
8.765197792456338e-12
8.934752206479072e-12
8.71019870970241e-12
8.014569367582197e-12
6.81529400933488e-12
5.162200204678794e-12
3.242715161840037e-12
1.47415885905087e-12
6.6298707707257e-13
2.080632931903869e-12
6.335711766232298e-12
2.9053227033669374e-10
2.368590229466853e-10
3.719362911295791e-11
1.0890045193920466e-11
5.843056158228765e-12
4.258944134366944e-12
3.668024379348267e-12
3.465765441743534e-12
3.4485253266818845e-12
3.531778305338913e-12
3.674982980031748e-12
3.9192885651763674e-12
3.9868558573009375e-12
4.35605140517721e-12
5.077526438368476e-12
6.0587001660009516e-12
7.201802379620356e-12
8.4254041664806e-12
9.647717489071834e-12
1.0766607835486284e-11
1.1645069629935804e-11
1.2103955311642555e-11
1.1924112854301441e-11
1.0861680844249378e-11
8.681384722568774e-12
5.215111019390387e-12
4.685160818005351e-13
5.142186927270342e-12
1.0271311709125374e-11
1.2369370455632216e-11
1.008791552916311e-11
2.012298967993359e-10
1.8400525317939703e-10
7.088406445791557e-11
1.3723784364485945e-11
6.3336268623572986e-12
4.306861600835201e-12
3.5852138038867525e-12
3.331257333215244e-12
3.2883781435984096e-12
3.356288239937175e-12
3.488823460168559e-12
3.723207614845055e-12
3.753559231154294e-12
4.044832517571393e-12
4.644639205104715e-12
5.458710654867114e-12
6.388276334654688e-12
7.353470044094165e-12
8.279865568149347e-12
9.083084979222174e-12
9.660210466023153e-12
9.889200959598977e-12
9.637107061006707e-12
8.778458728447478e-12
7.225446976832563e-12
4.972465241424013e-12
2.164228192700974e-12
7.813807286693761e-13
2.948216561157351e-12
2.8290822640151485e-12
3.064839743197797e-10
2.369302982156306e-10
5.1200179492404665e-11
1.2865678209051706e-11
6.409285243927973e-12
4.484976091650358e-12
3.774269577329078e-12
3.5190048695854775e-12
3.4746181999729088e-12
3.542563457393878e-12
3.676548610882784e-12
3.852322094019429e-12
4.1222889179525544e-12
4.247376183948087e-12
4.7225056549885725e-12
5.607560048561258e-12
6.819233030270429e-12
8.269951199084476e-12
9.88787101812078e-12
1.1596547065008797e-11
1.3288488236393087e-11
1.4800509534486346e-11
1.5892134867768617e-11
1.622985822362426e-11
1.538404332220401e-11
1.2849719118108412e-11
8.108788973741632e-12
7.748080869925363e-13
9.03018974284907e-12
1.964956610390122e-11
2.654232798933275e-11
4.74964670966551e-10
2.0316155898627876e-10
1.8557516028481937e-10
2.124707995423389e-11
7.761685970993837e-12
4.728275009940525e-12
3.717027359341068e-12
3.3494641473685043e-12
3.252134004053215e-12
3.2900322195559774e-12
3.4042087469183283e-12
3.6274668319589956e-12
3.6340174250713488e-12
3.88258806049338e-12
4.419454513124551e-12
5.1502656130523595e-12
5.977226278316764e-12
6.8233812716219825e-12
7.620553465085727e-12
8.29584775290493e-12
8.765197792456338e-12
8.934752206479072e-12
8.71019870970241e-12
8.014569367582197e-12
6.81529400933488e-12
5.162200204678794e-12
3.242715161840037e-12
1.47415885905087e-12
6.6298707707257e-13
2.080632931903869e-12
6.335711766232298e-12
2.9053227033669374e-10
2.368590229466853e-10
3.719362911295791e-11
1.0890045193920466e-11
5.843056158228765e-12
4.258944134366944e-12
3.668024379348267e-12
3.465765441743534e-12
3.4485253266818845e-12
3.531778305338913e-12
3.674982980031748e-12
3.9192885651763674e-12
3.9868558573009375e-12
4.35605140517721e-12
5.077526438368476e-12
6.0587001660009516e-12
7.201802379620356e-12
8.4254041664806e-12
9.647717489071834e-12
1.0766607835486284e-11
1.1645069629935804e-11
1.2103955311642555e-11
1.1924112854301441e-11
1.0861680844249378e-11
8.681384722568774e-12
5.215111019390387e-12
4.685160818005351e-13
5.142186927270342e-12
1.0271311709125374e-11
1.2369370455632216e-11
1.008791552916311e-11
2.012298967993359e-10
1.8400525317939703e-10
7.088406445791557e-11
1.3723784364485945e-11
6.3336268623572986e-12
4.306861600835201e-12
3.5852138038867525e-12
3.331257333215244e-12
3.2883781435984096e-12
3.356288239937175e-12
3.488823460168559e-12
3.723207614845055e-12
3.753559231154294e-12
4.044832517571393e-12
4.644639205104715e-12
5.458710654867114e-12
6.388276334654688e-12
7.353470044094165e-12
8.279865568149347e-12
9.083084979222174e-12
9.660210466023153e-12
9.889200959598977e-12
9.637107061006707e-12
8.778458728447478e-12
7.225446976832563e-12
4.972465241424013e-12
2.164228192700974e-12
7.813807286693761e-13
2.948216561157351e-12
2.8290822640151485e-12
3.064839743197797e-10
2.369302982156306e-10
5.1200179492404665e-11
1.2865678209051706e-11
6.409285243927973e-12
4.484976091650358e-12
3.774269577329078e-12
3.5190048695854775e-12
3.4746181999729088e-12
3.542563457393878e-12
3.676548610882784e-12
3.852322094019429e-12
4.1222889179525544e-12
4.247376183948087e-12
4.7225056549885725e-12
5.607560048561258e-12
6.819233030270429e-12
8.269951199084476e-12
9.88787101812078e-12
1.1596547065008797e-11
1.3288488236393087e-11
1.4800509534486346e-11
1.5892134867768617e-11
1.622985822362426e-11
1.538404332220401e-11
1.2849719118108412e-11
8.108788973741632e-12
7.748080869925363e-13
9.03018974284907e-12
1.964956610390122e-11
2.654232798933275e-11
4.74964670966551e-10
2.0316155898627876e-10
1.8557516028481937e-10
2.124707995423389e-11
7.761685970993837e-12
4.728275009940525e-12
3.717027359341068e-12
3.3494641473685043e-12
3.252134004053215e-12
3.2900322195559774e-12
3.4042087469183283e-12
3.6274668319589956e-12
3.6340174250713488e-12
3.88258806049338e-12
4.419454513124551e-12
5.1502656130523595e-12
5.977226278316764e-12
6.8233812716219825e-12
7.620553465085727e-12
8.29584775290493e-12
8.765197792456338e-12
8.934752206479072e-12
8.71019870970241e-12
8.014569367582197e-12
6.81529400933488e-12
5.162200204678794e-12
3.242715161840037e-12
1.47415885905087e-12
6.6298707707257e-13
2.080632931903869e-12
6.335711766232298e-12
2.9053227033669374e-10
2.368590229466853e-10
3.719362911295791e-11
1.0890045193920466e-11
5.843056158228765e-12
4.258944134366944e-12
3.668024379348267e-12
3.465765441743534e-12
3.4485253266818845e-12
3.531778305338913e-12
3.674982980031748e-12
3.9192885651763674e-12
3.9868558573009375e-12
4.35605140517721e-12
5.077526438368476e-12
6.0587001660009516e-12
7.201802379620356e-12
8.4254041664806e-12
9.647717489071834e-12
1.0766607835486284e-11
1.1645069629935804e-11
1.2103955311642555e-11
1.1924112854301441e-11
1.0861680844249378e-11
8.681384722568774e-12
5.215111019390387e-12
4.685160818005351e-13
5.142186927270342e-12
1.0271311709125374e-11
1.2369370455632216e-11
1.008791552916311e-11
2.012298967993359e-10
1.8400525317939703e-10
7.088406445791557e-11
1.3723784364485945e-11
6.3336268623572986e-12
4.306861600835201e-12
3.5852138038867525e-12
3.331257333215244e-12
3.2883781435984096e-12
3.356288239937175e-12
3.488823460168559e-12
3.723207614845055e-12
3.753559231154294e-12
4.044832517571393e-12
4.644639205104715e-12
5.458710654867114e-12
6.388276334654688e-12
7.353470044094165e-12
8.279865568149347e-12
9.083084979222174e-12
9.660210466023153e-12
9.889200959598977e-12
9.637107061006707e-12
8.778458728447478e-12
7.225446976832563e-12
4.972465241424013e-12
2.164228192700974e-12
7.813807286693761e-13
2.948216561157351e-12
2.8290822640151485e-12
3.064839743197797e-10
2.369302982156306e-10
5.1200179492404665e-11
1.2865678209051706e-11
6.409285243927973e-12
4.484976091650358e-12
3.774269577329078e-12
3.5190048695854775e-12
3.4746181999729088e-12
3.542563457393878e-12
3.676548610882784e-12
3.852322094019429e-12
4.1222889179525544e-12
4.247376183948087e-12
4.7225056549885725e-12
5.607560048561258e-12
6.819233030270429e-12
8.269951199084476e-12
9.88787101812078e-12
1.1596547065008797e-11
1.3288488236393087e-11
1.4800509534486346e-11
1.5892134867768617e-11
1.622985822362426e-11
1.538404332220401e-11
1.2849719118108412e-11
8.108788973741632e-12
7.748080869925363e-13
9.03018974284907e-12
1.964956610390122e-11
2.654232798933275e-11
4.74964670966551e-10
2.0316155898627876e-10
1.8557516028481937e-10
2.124707995423389e-11
7.761685970993837e-12
4.728275009940525e-12
3.717027359341068e-12
3.3494641473685043e-12
3.252134004053215e-12
3.2900322195559774e-12
3.4042087469183283e-12
3.6274668319589956e-12
3.6340174250713488e-12
3.88258806049338e-12
4.419454513124551e-12
5.1502656130523595e-12
5.977226278316764e-12
6.8233812716219825e-12
7.620553465085727e-12
8.29584775290493e-12
8.765197792456338e-12
8.934752206479072e-12
8.71019870970241e-12
8.014569367582197e-12
6.81529400933488e-12
5.162200204678794e-12
3.242715161840037e-12
1.47415885905087e-12
6.6298707707257e-13
2.080632931903869e-12
6.335711766232298e-12
2.9053227033669374e-10
2.368590229466853e-10
3.719362911295791e-11
1.0890045193920466e-11
5.843056158228765e-12
4.258944134366944e-12
3.668024379348267e-12
3.465765441743534e-12
3.4485253266818845e-12
3.531778305338913e-12
3.674982980031748e-12
3.9192885651763674e-12
3.9868558573009375e-12
4.35605140517721e-12
5.077526438368476e-12
6.0587001660009516e-12
7.201802379620356e-12
8.4254041664806e-12
9.647717489071834e-12
1.0766607835486284e-11
1.1645069629935804e-11
1.2103955311642555e-11
1.1924112854301441e-11
1.0861680844249378e-11
8.681384722568774e-12
5.215111019390387e-12
4.685160818005351e-13
5.142186927270342e-12
1.0271311709125374e-11
1.2369370455632216e-11
1.008791552916311e-11
2.012298967993359e-10
1.8400525317939703e-10
7.088406445791557e-11
1.3723784364485945e-11
6.3336268623572986e-12
4.306861600835201e-12
3.5852138038867525e-12
3.331257333215244e-12
3.2883781435984096e-12
3.356288239937175e-12
3.488823460168559e-12
3.723207614845055e-12
3.753559231154294e-12
4.044832517571393e-12
4.644639205104715e-12
5.458710654867114e-12
6.388276334654688e-12
7.353470044094165e-12
8.279865568149347e-12
9.083084979222174e-12
9.660210466023153e-12
9.889200959598977e-12
9.637107061006707e-12
8.778458728447478e-12
7.225446976832563e-12
4.972465241424013e-12
2.164228192700974e-12
7.813807286693761e-13
2.948216561157351e-12
2.8290822640151485e-12
3.064839743197797e-10
2.369302982156306e-10
5.1200179492404665e-11
1.2865678209051706e-11
6.409285243927973e-12
4.484976091650358e-12
3.774269577329078e-12
3.5190048695854775e-12
3.4746181999729088e-12
3.542563457393878e-12
3.676548610882784e-12
3.852322094019429e-12
4.1222889179525544e-12
4.247376183948087e-12
4.7225056549885725e-12
5.607560048561258e-12
6.819233030270429e-12
8.269951199084476e-12
9.88787101812078e-12
1.1596547065008797e-11
1.3288488236393087e-11
1.4800509534486346e-11
1.5892134867768617e-11
1.622985822362426e-11
1.538404332220401e-11
1.2849719118108412e-11
8.108788973741632e-12
7.748080869925363e-13
9.03018974284907e-12
1.964956610390122e-11
2.654232798933275e-11
4.74964670966551e-10
2.0316155898627876e-10
1.8557516028481937e-10
2.124707995423389e-11
7.761685970993837e-12
4.728275009940525e-12
3.717027359341068e-12
3.3494641473685043e-12
3.252134004053215e-12
3.2900322195559774e-12
3.4042087469183283e-12
3.6274668319589956e-12
3.6340174250713488e-12
3.88258806049338e-12
4.419454513124551e-12
5.1502656130523595e-12
5.977226278316764e-12
6.8233812716219825e-12
7.620553465085727e-12
8.29584775290493e-12
8.765197792456338e-12
8.934752206479072e-12
8.71019870970241e-12
8.014569367582197e-12
6.81529400933488e-12
5.162200204678794e-12
3.242715161840037e-12
1.47415885905087e-12
6.6298707707257e-13
2.080632931903869e-12
6.335711766232298e-12
2.9053227033669374e-10
2.368590229466853e-10
3.719362911295791e-11
1.0890045193920466e-11
5.843056158228765e-12
4.258944134366944e-12
3.668024379348267e-12
3.465765441743534e-12
3.4485253266818845e-12
3.531778305338913e-12
3.674982980031748e-12
3.9192885651763674e-12
3.9868558573009375e-12
4.35605140517721e-12
5.077526438368476e-12
6.0587001660009516e-12
7.201802379620356e-12
8.4254041664806e-12
9.647717489071834e-12
1.0766607835486284e-11
1.1645069629935804e-11
1.2103955311642555e-11
1.1924112854301441e-11
1.0861680844249378e-11
8.681384722568774e-12
5.215111019390387e-12
4.685160818005351e-13
5.142186927270342e-12
1.0271311709125374e-11
1.2369370455632216e-11
1.008791552916311e-11
2.012298967993359e-10
1.8400525317939703e-10
7.088406445791557e-11
1.3723784364485945e-11
6.3336268623572986e-12
4.306861600835201e-12
3.5852138038867525e-12
3.331257333215244e-12
3.2883781435984096e-12
3.356288239937175e-12
3.488823460168559e-12
3.723207614845055e-12
3.753559231154294e-12
4.044832517571393e-12
4.644639205104715e-12
5.458710654867114e-12
6.388276334654688e-12
7.353470044094165e-12
8.279865568149347e-12
9.083084979222174e-12
9.660210466023153e-12
9.889200959598977e-12
9.637107061006707e-12
8.778458728447478e-12
7.225446976832563e-12
4.972465241424013e-12
2.164228192700974e-12
7.813807286693761e-13
2.948216561157351e-12
2.8290822640151485e-12
3.064839743197797e-10
2.369302982156306e-10
5.1200179492404665e-11
1.2865678209051706e-11
6.409285243927973e-12
4.484976091650358e-12
3.774269577329078e-12
3.5190048695854775e-12
3.4746181999729088e-12
3.542563457393878e-12
3.676548610882784e-12
3.852322094019429e-12
4.1222889179525544e-12
4.247376183948087e-12
4.7225056549885725e-12
5.607560048561258e-12
6.819233030270429e-12
8.269951199084476e-12
9.88787101812078e-12
1.1596547065008797e-11
1.3288488236393087e-11
1.4800509534486346e-11
1.5892134867768617e-11
1.622985822362426e-11
1.538404332220401e-11
1.2849719118108412e-11
8.108788973741632e-12
7.748080869925363e-13
9.03018974284907e-12
1.964956610390122e-11
2.654232798933275e-11
4.74964670966551e-10
2.0316155898627876e-10
1.8557516028481937e-10
2.124707995423389e-11
7.761685970993837e-12
4.728275009940525e-12
3.717027359341068e-12
3.3494641473685043e-12
3.252134004053215e-12
3.2900322195559774e-12
3.4042087469183283e-12
3.6274668319589956e-12
3.6340174250713488e-12
3.88258806049338e-12
4.419454513124551e-12
5.1502656130523595e-12
5.977226278316764e-12
6.8233812716219825e-12
7.620553465085727e-12
8.29584775290493e-12
8.765197792456338e-12
8.934752206479072e-12
8.71019870970241e-12
8.014569367582197e-12
6.81529400933488e-12
5.162200204678794e-12
3.242715161840037e-12
1.47415885905087e-12
6.6298707707257e-13
2.080632931903869e-12
6.335711766232298e-12
2.9053227033669374e-10
2.368590229466853e-10
3.719362911295791e-11
1.0890045193920466e-11
5.843056158228765e-12
4.258944134366944e-12
3.668024379348267e-12
3.465765441743534e-12
3.4485253266818845e-12
3.531778305338913e-12
3.674982980031748e-12
3.9192885651763674e-12
3.9868558573009375e-12
4.35605140517721e-12
5.077526438368476e-12
6.0587001660009516e-12
7.201802379620356e-12
8.4254041664806e-12
9.647717489071834e-12
1.0766607835486284e-11
1.1645069629935804e-11
1.2103955311642555e-11
1.1924112854301441e-11
1.0861680844249378e-11
8.681384722568774e-12
5.215111019390387e-12
4.685160818005351e-13
5.142186927270342e-12
1.0271311709125374e-11
1.2369370455632216e-11
1.008791552916311e-11
2.012298967993359e-10
1.8400525317939703e-10
7.088406445791557e-11
1.3723784364485945e-11
6.3336268623572986e-12
4.306861600835201e-12
3.5852138038867525e-12
3.331257333215244e-12
3.2883781435984096e-12
3.356288239937175e-12
3.488823460168559e-12
3.723207614845055e-12
3.753559231154294e-12
4.044832517571393e-12
4.644639205104715e-12
5.458710654867114e-12
6.388276334654688e-12
7.353470044094165e-12
8.279865568149347e-12
9.083084979222174e-12
9.660210466023153e-12
9.889200959598977e-12
9.637107061006707e-12
8.778458728447478e-12
7.225446976832563e-12
4.972465241424013e-12
2.164228192700974e-12
7.813807286693761e-13
2.948216561157351e-12
2.8290822640151485e-12
3.064839743197797e-10
2.369302982156306e-10
5.1200179492404665e-11
1.2865678209051706e-11
6.409285243927973e-12
4.484976091650358e-12
3.774269577329078e-12
3.5190048695854775e-12
3.4746181999729088e-12
3.542563457393878e-12
3.676548610882784e-12
3.852322094019429e-12
4.1222889179525544e-12
4.247376183948087e-12
4.7225056549885725e-12
5.607560048561258e-12
6.819233030270429e-12
8.269951199084476e-12
9.88787101812078e-12
1.1596547065008797e-11
1.3288488236393087e-11
1.4800509534486346e-11
1.5892134867768617e-11
1.622985822362426e-11
1.538404332220401e-11
1.2849719118108412e-11
8.108788973741632e-12
7.748080869925363e-13
9.03018974284907e-12
1.964956610390122e-11
2.654232798933275e-11
4.74964670966551e-10
2.0316155898627876e-10
1.8557516028481937e-10
2.124707995423389e-11
7.761685970993837e-12
4.728275009940525e-12
3.717027359341068e-12
3.3494641473685043e-12
3.252134004053215e-12
3.2900322195559774e-12
3.4042087469183283e-12
3.6274668319589956e-12
3.6340174250713488e-12
3.88258806049338e-12
4.419454513124551e-12
5.1502656130523595e-12
5.977226278316764e-12
6.8233812716219825e-12
7.620553465085727e-12
8.29584775290493e-12
8.765197792456338e-12
8.934752206479072e-12
8.71019870970241e-12
8.014569367582197e-12
6.81529400933488e-12
5.162200204678794e-12
3.242715161840037e-12
1.47415885905087e-12
6.6298707707257e-13
2.080632931903869e-12
6.335711766232298e-12
2.9053227033669374e-10
2.368590229466853e-10
3.719362911295791e-11
1.0890045193920466e-11
5.843056158228765e-12
4.258944134366944e-12
3.668024379348267e-12
3.465765441743534e-12
3.4485253266818845e-12
3.531778305338913e-12
3.674982980031748e-12
3.9192885651763674e-12
3.9868558573009375e-12
4.35605140517721e-12
5.077526438368476e-12
6.0587001660009516e-12
7.201802379620356e-12
8.4254041664806e-12
9.647717489071834e-12
1.0766607835486284e-11
1.1645069629935804e-11
1.2103955311642555e-11
1.1924112854301441e-11
1.0861680844249378e-11
8.681384722568774e-12
5.215111019390387e-12
4.685160818005351e-13
5.142186927270342e-12
1.0271311709125374e-11
1.2369370455632216e-11
1.008791552916311e-11
2.012298967993359e-10
1.8400525317939703e-10
7.088406445791557e-11
1.3723784364485945e-11
6.3336268623572986e-12
4.306861600835201e-12
3.5852138038867525e-12
3.331257333215244e-12
3.2883781435984096e-12
3.356288239937175e-12
3.488823460168559e-12
3.723207614845055e-12
3.753559231154294e-12
4.044832517571393e-12
4.644639205104715e-12
5.458710654867114e-12
6.388276334654688e-12
7.353470044094165e-12
8.279865568149347e-12
9.083084979222174e-12
9.660210466023153e-12
9.889200959598977e-12
9.637107061006707e-12
8.778458728447478e-12
7.225446976832563e-12
4.972465241424013e-12
2.164228192700974e-12
7.813807286693761e-13
2.948216561157351e-12
2.8290822640151485e-12
3.064839743197797e-10
2.369302982156306e-10
5.1200179492404665e-11
1.2865678209051706e-11
6.409285243927973e-12
4.484976091650358e-12
3.774269577329078e-12
3.5190048695854775e-12
3.4746181999729088e-12
3.542563457393878e-12
3.676548610882784e-12
3.852322094019429e-12
4.1222889179525544e-12
4.247376183948087e-12
4.7225056549885725e-12
5.607560048561258e-12
6.819233030270429e-12
8.269951199084476e-12
9.88787101812078e-12
1.1596547065008797e-11
1.3288488236393087e-11
1.4800509534486346e-11
1.5892134867768617e-11
1.622985822362426e-11
1.538404332220401e-11
1.2849719118108412e-11
8.108788973741632e-12
7.748080869925363e-13
9.03018974284907e-12
1.964956610390122e-11
2.654232798933275e-11
4.74964670966551e-10
2.0316155898627876e-10
1.8557516028481937e-10
2.124707995423389e-11
7.761685970993837e-12
4.728275009940525e-12
3.717027359341068e-12
3.3494641473685043e-12
3.252134004053215e-12
3.2900322195559774e-12
3.4042087469183283e-12
3.6274668319589956e-12
3.6340174250713488e-12
3.88258806049338e-12
4.419454513124551e-12
5.1502656130523595e-12
5.977226278316764e-12
6.8233812716219825e-12
7.620553465085727e-12
8.29584775290493e-12
8.765197792456338e-12
8.934752206479072e-12
8.71019870970241e-12
8.014569367582197e-12
6.81529400933488e-12
5.162200204678794e-12
3.242715161840037e-12
1.47415885905087e-12
6.6298707707257e-13
2.080632931903869e-12
6.335711766232298e-12
2.9053227033669374e-10
2.368590229466853e-10
3.719362911295791e-11
1.0890045193920466e-11
5.843056158228765e-12
4.258944134366944e-12
3.668024379348267e-12
3.465765441743534e-12
3.4485253266818845e-12
3.531778305338913e-12
3.674982980031748e-12
3.9192885651763674e-12
3.9868558573009375e-12
4.35605140517721e-12
5.077526438368476e-12
6.0587001660009516e-12
7.201802379620356e-12
8.4254041664806e-12
9.647717489071834e-12
1.0766607835486284e-11
1.1645069629935804e-11
1.2103955311642555e-11
1.1924112854301441e-11
1.0861680844249378e-11
8.681384722568774e-12
5.215111019390387e-12
4.685160818005351e-13
5.142186927270342e-12
1.0271311709125374e-11
1.2369370455632216e-11
1.008791552916311e-11
2.012298967993359e-10
1.8400525317939703e-10
7.088406445791557e-11
1.3723784364485945e-11
6.3336268623572986e-12
4.306861600835201e-12
3.5852138038867525e-12
3.331257333215244e-12
3.2883781435984096e-12
3.356288239937175e-12
3.488823460168559e-12
3.723207614845055e-12
3.753559231154294e-12
4.044832517571393e-12
4.644639205104715e-12
5.458710654867114e-12
6.388276334654688e-12
7.353470044094165e-12
8.279865568149347e-12
9.083084979222174e-12
9.660210466023153e-12
9.889200959598977e-12
9.637107061006707e-12
8.778458728447478e-12
7.225446976832563e-12
4.972465241424013e-12
2.164228192700974e-12
7.813807286693761e-13
2.948216561157351e-12
2.8290822640151485e-12
3.064839743197797e-10
2.369302982156306e-10
5.1200179492404665e-11
1.2865678209051706e-11
6.409285243927973e-12
4.484976091650358e-12
3.774269577329078e-12
3.5190048695854775e-12
3.4746181999729088e-12
3.542563457393878e-12
3.676548610882784e-12
3.852322094019429e-12
4.1222889179525544e-12
4.247376183948087e-12
4.7225056549885725e-12
5.607560048561258e-12
6.819233030270429e-12
8.269951199084476e-12
9.88787101812078e-12
1.1596547065008797e-11
1.3288488236393087e-11
1.4800509534486346e-11
1.5892134867768617e-11
1.622985822362426e-11
1.538404332220401e-11
1.2849719118108412e-11
8.108788973741632e-12
7.748080869925363e-13
9.03018974284907e-12
1.964956610390122e-11
2.654232798933275e-11
4.74964670966551e-10
2.0316155898627876e-10
1.8557516028481937e-10
2.124707995423389e-11
7.761685970993837e-12
4.728275009940525e-12
3.717027359341068e-12
3.3494641473685043e-12
3.252134004053215e-12
3.2900322195559774e-12
3.4042087469183283e-12
3.6274668319589956e-12
3.6340174250713488e-12
3.88258806049338e-12
4.419454513124551e-12
5.1502656130523595e-12
5.977226278316764e-12
6.8233812716219825e-12
7.620553465085727e-12
8.29584775290493e-12
8.765197792456338e-12
8.934752206479072e-12
8.71019870970241e-12
8.014569367582197e-12
6.81529400933488e-12
5.162200204678794e-12
3.242715161840037e-12
1.47415885905087e-12
6.6298707707257e-13
2.080632931903869e-12
6.335711766232298e-12
2.9053227033669374e-10
2.368590229466853e-10
3.719362911295791e-11
1.0890045193920466e-11
5.843056158228765e-12
4.258944134366944e-12
3.668024379348267e-12
3.465765441743534e-12
3.4485253266818845e-12
3.531778305338913e-12
3.674982980031748e-12
3.9192885651763674e-12
3.9868558573009375e-12
4.35605140517721e-12
5.077526438368476e-12
6.0587001660009516e-12
7.201802379620356e-12
8.4254041664806e-12
9.647717489071834e-12
1.0766607835486284e-11
1.1645069629935804e-11
1.2103955311642555e-11
1.1924112854301441e-11
1.0861680844249378e-11
8.681384722568774e-12
5.215111019390387e-12
4.685160818005351e-13
5.142186927270342e-12
1.0271311709125374e-11
1.2369370455632216e-11
1.008791552916311e-11
2.012298967993359e-10
1.8400525317939703e-10
7.088406445791557e-11
1.3723784364485945e-11
6.3336268623572986e-12
4.306861600835201e-12
3.5852138038867525e-12
3.331257333215244e-12
3.2883781435984096e-12
3.356288239937175e-12
3.488823460168559e-12
3.723207614845055e-12
3.753559231154294e-12
4.044832517571393e-12
4.644639205104715e-12
5.458710654867114e-12
6.388276334654688e-12
7.353470044094165e-12
8.279865568149347e-12
9.083084979222174e-12
9.660210466023153e-12
9.889200959598977e-12
9.637107061006707e-12
8.778458728447478e-12
7.225446976832563e-12
4.972465241424013e-12
2.164228192700974e-12
7.813807286693761e-13
2.948216561157351e-12
2.8290822640151485e-12
3.064839743197797e-10
2.369302982156306e-10
5.1200179492404665e-11
1.2865678209051706e-11
6.409285243927973e-12
4.484976091650358e-12
3.774269577329078e-12
3.5190048695854775e-12
3.4746181999729088e-12
3.542563457393878e-12
3.676548610882784e-12
3.852322094019429e-12
4.1222889179525544e-12
4.247376183948087e-12
4.7225056549885725e-12
5.607560048561258e-12
6.819233030270429e-12
8.269951199084476e-12
9.88787101812078e-12
1.1596547065008797e-11
1.3288488236393087e-11
1.4800509534486346e-11
1.5892134867768617e-11
1.622985822362426e-11
1.538404332220401e-11
1.2849719118108412e-11
8.108788973741632e-12
7.748080869925363e-13
9.03018974284907e-12
1.964956610390122e-11
2.654232798933275e-11
4.74964670966551e-10
2.0316155898627876e-10
1.8557516028481937e-10
2.124707995423389e-11
7.761685970993837e-12
4.728275009940525e-12
3.717027359341068e-12
3.3494641473685043e-12
3.252134004053215e-12
3.2900322195559774e-12
3.4042087469183283e-12
3.6274668319589956e-12
3.6340174250713488e-12
3.88258806049338e-12
4.419454513124551e-12
5.1502656130523595e-12
5.977226278316764e-12
6.8233812716219825e-12
7.620553465085727e-12
8.29584775290493e-12
8.765197792456338e-12
8.934752206479072e-12
8.71019870970241e-12
8.014569367582197e-12
6.81529400933488e-12
5.162200204678794e-12
3.242715161840037e-12
1.47415885905087e-12
6.6298707707257e-13
2.080632931903869e-12
6.335711766232298e-12
2.9053227033669374e-10
2.368590229466853e-10
3.719362911295791e-11
1.0890045193920466e-11
5.843056158228765e-12
4.258944134366944e-12
3.668024379348267e-12
3.465765441743534e-12
3.4485253266818845e-12
3.531778305338913e-12
3.674982980031748e-12
3.9192885651763674e-12
3.9868558573009375e-12
4.35605140517721e-12
5.077526438368476e-12
6.0587001660009516e-12
7.201802379620356e-12
8.4254041664806e-12
9.647717489071834e-12
1.0766607835486284e-11
1.1645069629935804e-11
1.2103955311642555e-11
1.1924112854301441e-11
1.0861680844249378e-11
8.681384722568774e-12
5.215111019390387e-12
4.685160818005351e-13
5.142186927270342e-12
1.0271311709125374e-11
1.2369370455632216e-11
1.008791552916311e-11
2.012298967993359e-10
1.8400525317939703e-10
7.088406445791557e-11
1.3723784364485945e-11
6.3336268623572986e-12
4.306861600835201e-12
3.5852138038867525e-12
3.331257333215244e-12
3.2883781435984096e-12
3.356288239937175e-12
3.488823460168559e-12
3.723207614845055e-12
3.753559231154294e-12
4.044832517571393e-12
4.644639205104715e-12
5.458710654867114e-12
6.388276334654688e-12
7.353470044094165e-12
8.279865568149347e-12
9.083084979222174e-12
9.660210466023153e-12
9.889200959598977e-12
9.637107061006707e-12
8.778458728447478e-12
7.225446976832563e-12
4.972465241424013e-12
2.164228192700974e-12
7.813807286693761e-13
2.948216561157351e-12
2.8290822640151485e-12
3.064839743197797e-10
2.369302982156306e-10
5.1200179492404665e-11
1.2865678209051706e-11
6.409285243927973e-12
4.484976091650358e-12
3.774269577329078e-12
3.5190048695854775e-12
3.4746181999729088e-12
3.542563457393878e-12
3.676548610882784e-12
3.852322094019429e-12
4.1222889179525544e-12
4.247376183948087e-12
4.7225056549885725e-12
5.607560048561258e-12
6.819233030270429e-12
8.269951199084476e-12
9.88787101812078e-12
1.1596547065008797e-11
1.3288488236393087e-11
1.4800509534486346e-11
1.5892134867768617e-11
1.622985822362426e-11
1.538404332220401e-11
1.2849719118108412e-11
8.108788973741632e-12
7.748080869925363e-13
9.03018974284907e-12
1.964956610390122e-11
2.654232798933275e-11
4.74964670966551e-10
2.0316155898627876e-10
1.8557516028481937e-10
2.124707995423389e-11
7.761685970993837e-12
4.728275009940525e-12
3.717027359341068e-12
3.3494641473685043e-12
3.252134004053215e-12
3.2900322195559774e-12
3.4042087469183283e-12
3.6274668319589956e-12
3.6340174250713488e-12
3.88258806049338e-12
4.419454513124551e-12
5.1502656130523595e-12
5.977226278316764e-12
6.8233812716219825e-12
7.620553465085727e-12
8.29584775290493e-12
8.765197792456338e-12
8.934752206479072e-12
8.71019870970241e-12
8.014569367582197e-12
6.81529400933488e-12
5.162200204678794e-12
3.242715161840037e-12
1.47415885905087e-12
6.6298707707257e-13
2.080632931903869e-12
6.335711766232298e-12
2.9053227033669374e-10
2.368590229466853e-10
3.719362911295791e-11
1.0890045193920466e-11
5.843056158228765e-12
4.258944134366944e-12
3.668024379348267e-12
3.465765441743534e-12
3.4485253266818845e-12
3.531778305338913e-12
3.674982980031748e-12
3.9192885651763674e-12
3.9868558573009375e-12
4.35605140517721e-12
5.077526438368476e-12
6.0587001660009516e-12
7.201802379620356e-12
8.4254041664806e-12
9.647717489071834e-12
1.0766607835486284e-11
1.1645069629935804e-11
1.2103955311642555e-11
1.1924112854301441e-11
1.0861680844249378e-11
8.681384722568774e-12
5.215111019390387e-12
4.685160818005351e-13
5.142186927270342e-12
1.0271311709125374e-11
1.2369370455632216e-11
1.008791552916311e-11
2.012298967993359e-10
1.8400525317939703e-10
7.088406445791557e-11
1.3723784364485945e-11
6.3336268623572986e-12
4.306861600835201e-12
3.5852138038867525e-12
3.331257333215244e-12
3.2883781435984096e-12
3.356288239937175e-12
3.488823460168559e-12
3.723207614845055e-12
3.753559231154294e-12
4.044832517571393e-12
4.644639205104715e-12
5.458710654867114e-12
6.388276334654688e-12
7.353470044094165e-12
8.279865568149347e-12
9.083084979222174e-12
9.660210466023153e-12
9.889200959598977e-12
9.637107061006707e-12
8.778458728447478e-12
7.225446976832563e-12
4.972465241424013e-12
2.164228192700974e-12
7.813807286693761e-13
2.948216561157351e-12
2.8290822640151485e-12
3.064839743197797e-10
2.369302982156306e-10
5.1200179492404665e-11
1.2865678209051706e-11
6.409285243927973e-12
4.484976091650358e-12
3.774269577329078e-12
3.5190048695854775e-12
3.4746181999729088e-12
3.542563457393878e-12
3.676548610882784e-12
3.852322094019429e-12
4.1222889179525544e-12
4.247376183948087e-12
4.7225056549885725e-12
5.607560048561258e-12
6.819233030270429e-12
8.269951199084476e-12
9.88787101812078e-12
1.1596547065008797e-11
1.3288488236393087e-11
1.4800509534486346e-11
1.5892134867768617e-11
1.622985822362426e-11
1.538404332220401e-11
1.2849719118108412e-11
8.108788973741632e-12
7.748080869925363e-13
9.03018974284907e-12
1.964956610390122e-11
2.654232798933275e-11
4.74964670966551e-10
2.0316155898627876e-10
1.8557516028481937e-10
2.124707995423389e-11
7.761685970993837e-12
4.728275009940525e-12
3.717027359341068e-12
3.3494641473685043e-12
3.252134004053215e-12
3.2900322195559774e-12
3.4042087469183283e-12
3.6274668319589956e-12
3.6340174250713488e-12
3.88258806049338e-12
4.419454513124551e-12
5.1502656130523595e-12
5.977226278316764e-12
6.8233812716219825e-12
7.620553465085727e-12
8.29584775290493e-12
8.765197792456338e-12
8.934752206479072e-12
8.71019870970241e-12
8.014569367582197e-12
6.81529400933488e-12
5.162200204678794e-12
3.242715161840037e-12
1.47415885905087e-12
6.6298707707257e-13
2.080632931903869e-12
6.335711766232298e-12
2.9053227033669374e-10
2.368590229466853e-10
3.719362911295791e-11
1.0890045193920466e-11
5.843056158228765e-12
4.258944134366944e-12
3.668024379348267e-12
3.465765441743534e-12
3.4485253266818845e-12
3.531778305338913e-12
3.674982980031748e-12
3.9192885651763674e-12
3.9868558573009375e-12
4.35605140517721e-12
5.077526438368476e-12
6.0587001660009516e-12
7.201802379620356e-12
8.4254041664806e-12
9.647717489071834e-12
1.0766607835486284e-11
1.1645069629935804e-11
1.2103955311642555e-11
1.1924112854301441e-11
1.0861680844249378e-11
8.681384722568774e-12
5.215111019390387e-12
4.685160818005351e-13
5.142186927270342e-12
1.0271311709125374e-11
1.2369370455632216e-11
1.008791552916311e-11
2.012298967993359e-10
1.8400525317939703e-10
7.088406445791557e-11
1.3723784364485945e-11
6.3336268623572986e-12
4.306861600835201e-12
3.5852138038867525e-12
3.331257333215244e-12
3.2883781435984096e-12
3.356288239937175e-12
3.488823460168559e-12
3.723207614845055e-12
3.753559231154294e-12
4.044832517571393e-12
4.644639205104715e-12
5.458710654867114e-12
6.388276334654688e-12
7.353470044094165e-12
8.279865568149347e-12
9.083084979222174e-12
9.660210466023153e-12
9.889200959598977e-12
9.637107061006707e-12
8.778458728447478e-12
7.225446976832563e-12
4.972465241424013e-12
2.164228192700974e-12
7.813807286693761e-13
2.948216561157351e-12
2.8290822640151485e-12
3.064839743197797e-10
2.369302982156306e-10
5.1200179492404665e-11
1.2865678209051706e-11
6.409285243927973e-12
4.484976091650358e-12
3.774269577329078e-12
3.5190048695854775e-12
3.4746181999729088e-12
3.542563457393878e-12
3.676548610882784e-12
3.852322094019429e-12
4.1222889179525544e-12
4.247376183948087e-12
4.7225056549885725e-12
5.607560048561258e-12
6.819233030270429e-12
8.269951199084476e-12
9.88787101812078e-12
1.1596547065008797e-11
1.3288488236393087e-11
1.4800509534486346e-11
1.5892134867768617e-11
1.622985822362426e-11
1.538404332220401e-11
1.2849719118108412e-11
8.108788973741632e-12
7.748080869925363e-13
9.03018974284907e-12
1.964956610390122e-11
2.654232798933275e-11
4.74964670966551e-10
2.0316155898627876e-10
1.8557516028481937e-10
2.124707995423389e-11
7.761685970993837e-12
4.728275009940525e-12
3.717027359341068e-12
3.3494641473685043e-12
3.252134004053215e-12
3.2900322195559774e-12
3.4042087469183283e-12
3.6274668319589956e-12
3.6340174250713488e-12
3.88258806049338e-12
4.419454513124551e-12
5.1502656130523595e-12
5.977226278316764e-12
6.8233812716219825e-12
7.620553465085727e-12
8.29584775290493e-12
8.765197792456338e-12
8.934752206479072e-12
8.71019870970241e-12
8.014569367582197e-12
6.81529400933488e-12
5.162200204678794e-12
3.242715161840037e-12
1.47415885905087e-12
6.6298707707257e-13
2.080632931903869e-12
6.335711766232298e-12
2.9053227033669374e-10
2.368590229466853e-10
3.719362911295791e-11
1.0890045193920466e-11
5.843056158228765e-12
4.258944134366944e-12
3.668024379348267e-12
3.465765441743534e-12
3.4485253266818845e-12
3.531778305338913e-12
3.674982980031748e-12
3.9192885651763674e-12
3.9868558573009375e-12
4.35605140517721e-12
5.077526438368476e-12
6.0587001660009516e-12
7.201802379620356e-12
8.4254041664806e-12
9.647717489071834e-12
1.0766607835486284e-11
1.1645069629935804e-11
1.2103955311642555e-11
1.1924112854301441e-11
1.0861680844249378e-11
8.681384722568774e-12
5.215111019390387e-12
4.685160818005351e-13
5.142186927270342e-12
1.0271311709125374e-11
1.2369370455632216e-11
1.008791552916311e-11
2.012298967993359e-10
1.8400525317939703e-10
7.088406445791557e-11
1.3723784364485945e-11
6.3336268623572986e-12
4.306861600835201e-12
3.5852138038867525e-12
3.331257333215244e-12
3.2883781435984096e-12
3.356288239937175e-12
3.488823460168559e-12
3.723207614845055e-12
3.753559231154294e-12
4.044832517571393e-12
4.644639205104715e-12
5.458710654867114e-12
6.388276334654688e-12
7.353470044094165e-12
8.279865568149347e-12
9.083084979222174e-12
9.660210466023153e-12
9.889200959598977e-12
9.637107061006707e-12
8.778458728447478e-12
7.225446976832563e-12
4.972465241424013e-12
2.164228192700974e-12
7.813807286693761e-13
2.948216561157351e-12
2.8290822640151485e-12
3.064839743197797e-10
2.369302982156306e-10
5.1200179492404665e-11
1.2865678209051706e-11
6.409285243927973e-12
4.484976091650358e-12
3.774269577329078e-12
3.5190048695854775e-12
3.4746181999729088e-12
3.542563457393878e-12
3.676548610882784e-12
3.852322094019429e-12
4.1222889179525544e-12
4.247376183948087e-12
4.7225056549885725e-12
5.607560048561258e-12
6.819233030270429e-12
8.269951199084476e-12
9.88787101812078e-12
1.1596547065008797e-11
1.3288488236393087e-11
1.4800509534486346e-11
1.5892134867768617e-11
1.622985822362426e-11
1.538404332220401e-11
1.2849719118108412e-11
8.108788973741632e-12
7.748080869925363e-13
9.03018974284907e-12
1.964956610390122e-11
2.654232798933275e-11
4.74964670966551e-10
2.0316155898627876e-10
1.8557516028481937e-10
2.124707995423389e-11
7.761685970993837e-12
4.728275009940525e-12
3.717027359341068e-12
3.3494641473685043e-12
3.252134004053215e-12
3.2900322195559774e-12
3.4042087469183283e-12
3.6274668319589956e-12
3.6340174250713488e-12
3.88258806049338e-12
4.419454513124551e-12
5.1502656130523595e-12
5.977226278316764e-12
6.8233812716219825e-12
7.620553465085727e-12
8.29584775290493e-12
8.765197792456338e-12
8.934752206479072e-12
8.71019870970241e-12
8.014569367582197e-12
6.81529400933488e-12
5.162200204678794e-12
3.242715161840037e-12
1.47415885905087e-12
6.6298707707257e-13
2.080632931903869e-12
6.335711766232298e-12
2.9053227033669374e-10
2.368590229466853e-10
3.719362911295791e-11
1.0890045193920466e-11
5.843056158228765e-12
4.258944134366944e-12
3.668024379348267e-12
3.465765441743534e-12
3.4485253266818845e-12
3.531778305338913e-12
3.674982980031748e-12
3.9192885651763674e-12
3.9868558573009375e-12
4.35605140517721e-12
5.077526438368476e-12
6.0587001660009516e-12
7.201802379620356e-12
8.4254041664806e-12
9.647717489071834e-12
1.0766607835486284e-11
1.1645069629935804e-11
1.2103955311642555e-11
1.1924112854301441e-11
1.0861680844249378e-11
8.681384722568774e-12
5.215111019390387e-12
4.685160818005351e-13
5.142186927270342e-12
1.0271311709125374e-11
1.2369370455632216e-11
1.008791552916311e-11
2.012298967993359e-10
1.8400525317939703e-10
7.088406445791557e-11
1.3723784364485945e-11
6.3336268623572986e-12
4.306861600835201e-12
3.5852138038867525e-12
3.331257333215244e-12
3.2883781435984096e-12
3.356288239937175e-12
3.488823460168559e-12
3.723207614845055e-12
3.753559231154294e-12
4.044832517571393e-12
4.644639205104715e-12
5.458710654867114e-12
6.388276334654688e-12
7.353470044094165e-12
8.279865568149347e-12
9.083084979222174e-12
9.660210466023153e-12
9.889200959598977e-12
9.637107061006707e-12
8.778458728447478e-12
7.225446976832563e-12
4.972465241424013e-12
2.164228192700974e-12
7.813807286693761e-13
2.948216561157351e-12
2.8290822640151485e-12
3.064839743197797e-10
2.369302982156306e-10
5.1200179492404665e-11
1.2865678209051706e-11
6.409285243927973e-12
4.484976091650358e-12
3.774269577329078e-12
3.5190048695854775e-12
3.4746181999729088e-12
3.542563457393878e-12
3.676548610882784e-12
3.852322094019429e-12
4.1222889179525544e-12
4.247376183948087e-12
4.7225056549885725e-12
5.607560048561258e-12
6.819233030270429e-12
8.269951199084476e-12
9.88787101812078e-12
1.1596547065008797e-11
1.3288488236393087e-11
1.4800509534486346e-11
1.5892134867768617e-11
1.622985822362426e-11
1.538404332220401e-11
1.2849719118108412e-11
8.108788973741632e-12
7.748080869925363e-13
9.03018974284907e-12
1.964956610390122e-11
2.654232798933275e-11
4.74964670966551e-10
2.0316155898627876e-10
1.8557516028481937e-10
2.124707995423389e-11
7.761685970993837e-12
4.728275009940525e-12
3.717027359341068e-12
3.3494641473685043e-12
3.252134004053215e-12
3.2900322195559774e-12
3.4042087469183283e-12
3.6274668319589956e-12
3.6340174250713488e-12
3.88258806049338e-12
4.419454513124551e-12
5.1502656130523595e-12
5.977226278316764e-12
6.8233812716219825e-12
7.620553465085727e-12
8.29584775290493e-12
8.765197792456338e-12
8.934752206479072e-12
8.71019870970241e-12
8.014569367582197e-12
6.81529400933488e-12
5.162200204678794e-12
3.242715161840037e-12
1.47415885905087e-12
6.6298707707257e-13
2.080632931903869e-12
6.335711766232298e-12
2.9053227033669374e-10
2.368590229466853e-10
3.719362911295791e-11
1.0890045193920466e-11
5.843056158228765e-12
4.258944134366944e-12
3.668024379348267e-12
3.465765441743534e-12
3.4485253266818845e-12
3.531778305338913e-12
3.674982980031748e-12
3.9192885651763674e-12
3.9868558573009375e-12
4.35605140517721e-12
5.077526438368476e-12
6.0587001660009516e-12
7.201802379620356e-12
8.4254041664806e-12
9.647717489071834e-12
1.0766607835486284e-11
1.1645069629935804e-11
1.2103955311642555e-11
1.1924112854301441e-11
1.0861680844249378e-11
8.681384722568774e-12
5.215111019390387e-12
4.685160818005351e-13
5.142186927270342e-12
1.0271311709125374e-11
1.2369370455632216e-11
1.008791552916311e-11
2.012298967993359e-10
1.8400525317939703e-10
7.088406445791557e-11
1.3723784364485945e-11
6.3336268623572986e-12
4.306861600835201e-12
3.5852138038867525e-12
3.331257333215244e-12
3.2883781435984096e-12
3.356288239937175e-12
3.488823460168559e-12
3.723207614845055e-12
3.753559231154294e-12
4.044832517571393e-12
4.644639205104715e-12
5.458710654867114e-12
6.388276334654688e-12
7.353470044094165e-12
8.279865568149347e-12
9.083084979222174e-12
9.660210466023153e-12
9.889200959598977e-12
9.637107061006707e-12
8.778458728447478e-12
7.225446976832563e-12
4.972465241424013e-12
2.164228192700974e-12
7.813807286693761e-13
2.948216561157351e-12
2.8290822640151485e-12
3.064839743197797e-10
2.369302982156306e-10
5.1200179492404665e-11
1.2865678209051706e-11
6.409285243927973e-12
4.484976091650358e-12
3.774269577329078e-12
3.5190048695854775e-12
3.4746181999729088e-12
3.542563457393878e-12
3.676548610882784e-12
3.852322094019429e-12
4.1222889179525544e-12
4.247376183948087e-12
4.7225056549885725e-12
5.607560048561258e-12
6.819233030270429e-12
8.269951199084476e-12
9.88787101812078e-12
1.1596547065008797e-11
1.3288488236393087e-11
1.4800509534486346e-11
1.5892134867768617e-11
1.622985822362426e-11
1.538404332220401e-11
1.2849719118108412e-11
8.108788973741632e-12
7.748080869925363e-13
9.03018974284907e-12
1.964956610390122e-11
2.654232798933275e-11
4.74964670966551e-10
2.0316155898627876e-10
1.8557516028481937e-10
2.124707995423389e-11
7.761685970993837e-12
4.728275009940525e-12
3.717027359341068e-12
3.3494641473685043e-12
3.252134004053215e-12
3.2900322195559774e-12
3.4042087469183283e-12
3.6274668319589956e-12
3.6340174250713488e-12
3.88258806049338e-12
4.419454513124551e-12
5.1502656130523595e-12
5.977226278316764e-12
6.8233812716219825e-12
7.620553465085727e-12
8.29584775290493e-12
8.765197792456338e-12
8.934752206479072e-12
8.71019870970241e-12
8.014569367582197e-12
6.81529400933488e-12
5.162200204678794e-12
3.242715161840037e-12
1.47415885905087e-12
6.6298707707257e-13
2.080632931903869e-12
6.335711766232298e-12
2.9053227033669374e-10
2.368590229466853e-10
3.719362911295791e-11
1.0890045193920466e-11
5.843056158228765e-12
4.258944134366944e-12
3.668024379348267e-12
3.465765441743534e-12
3.4485253266818845e-12
3.531778305338913e-12
3.674982980031748e-12
3.9192885651763674e-12
3.9868558573009375e-12
4.35605140517721e-12
5.077526438368476e-12
6.0587001660009516e-12
7.201802379620356e-12
8.4254041664806e-12
9.647717489071834e-12
1.0766607835486284e-11
1.1645069629935804e-11
1.2103955311642555e-11
1.1924112854301441e-11
1.0861680844249378e-11
8.681384722568774e-12
5.215111019390387e-12
4.685160818005351e-13
5.142186927270342e-12
1.0271311709125374e-11
1.2369370455632216e-11
1.008791552916311e-11
2.012298967993359e-10
1.8400525317939703e-10
7.088406445791557e-11
1.3723784364485945e-11
6.3336268623572986e-12
4.306861600835201e-12
3.5852138038867525e-12
3.331257333215244e-12
3.2883781435984096e-12
3.356288239937175e-12
3.488823460168559e-12
3.723207614845055e-12
3.753559231154294e-12
4.044832517571393e-12
4.644639205104715e-12
5.458710654867114e-12
6.388276334654688e-12
7.353470044094165e-12
8.279865568149347e-12
9.083084979222174e-12
9.660210466023153e-12
9.889200959598977e-12
9.637107061006707e-12
8.778458728447478e-12
7.225446976832563e-12
4.972465241424013e-12
2.164228192700974e-12
7.813807286693761e-13
2.948216561157351e-12
2.8290822640151485e-12
3.064839743197797e-10
2.369302982156306e-10
5.1200179492404665e-11
1.2865678209051706e-11
6.409285243927973e-12
4.484976091650358e-12
3.774269577329078e-12
3.5190048695854775e-12
3.4746181999729088e-12
3.542563457393878e-12
3.676548610882784e-12
3.852322094019429e-12
4.1222889179525544e-12
4.247376183948087e-12
4.7225056549885725e-12
5.607560048561258e-12
6.819233030270429e-12
8.269951199084476e-12
9.88787101812078e-12
1.1596547065008797e-11
1.3288488236393087e-11
1.4800509534486346e-11
1.5892134867768617e-11
1.622985822362426e-11
1.538404332220401e-11
1.2849719118108412e-11
8.108788973741632e-12
7.748080869925363e-13
9.03018974284907e-12
1.964956610390122e-11
2.654232798933275e-11
4.74964670966551e-10
2.0316155898627876e-10
1.8557516028481937e-10
2.124707995423389e-11
7.761685970993837e-12
4.728275009940525e-12
3.717027359341068e-12
3.3494641473685043e-12
3.252134004053215e-12
3.2900322195559774e-12
3.4042087469183283e-12
3.6274668319589956e-12
3.6340174250713488e-12
3.88258806049338e-12
4.419454513124551e-12
5.1502656130523595e-12
5.977226278316764e-12
6.8233812716219825e-12
7.620553465085727e-12
8.29584775290493e-12
8.765197792456338e-12
8.934752206479072e-12
8.71019870970241e-12
8.014569367582197e-12
6.81529400933488e-12
5.162200204678794e-12
3.242715161840037e-12
1.47415885905087e-12
6.6298707707257e-13
2.080632931903869e-12
6.335711766232298e-12
2.9053227033669374e-10
2.368590229466853e-10
3.719362911295791e-11
1.0890045193920466e-11
5.843056158228765e-12
4.258944134366944e-12
3.668024379348267e-12
3.465765441743534e-12
3.4485253266818845e-12
3.531778305338913e-12
3.674982980031748e-12
3.9192885651763674e-12
3.9868558573009375e-12
4.35605140517721e-12
5.077526438368476e-12
6.0587001660009516e-12
7.201802379620356e-12
8.4254041664806e-12
9.647717489071834e-12
1.0766607835486284e-11
1.1645069629935804e-11
1.2103955311642555e-11
1.1924112854301441e-11
1.0861680844249378e-11
8.681384722568774e-12
5.215111019390387e-12
4.685160818005351e-13
5.142186927270342e-12
1.0271311709125374e-11
1.2369370455632216e-11
1.008791552916311e-11
2.012298967993359e-10
1.8400525317939703e-10
7.088406445791557e-11
1.3723784364485945e-11
6.3336268623572986e-12
4.306861600835201e-12
3.5852138038867525e-12
3.331257333215244e-12
3.2883781435984096e-12
3.356288239937175e-12
3.488823460168559e-12
3.723207614845055e-12
3.753559231154294e-12
4.044832517571393e-12
4.644639205104715e-12
5.458710654867114e-12
6.388276334654688e-12
7.353470044094165e-12
8.279865568149347e-12
9.083084979222174e-12
9.660210466023153e-12
9.889200959598977e-12
9.637107061006707e-12
8.778458728447478e-12
7.225446976832563e-12
4.972465241424013e-12
2.164228192700974e-12
7.813807286693761e-13
2.948216561157351e-12
2.8290822640151485e-12
3.064839743197797e-10
2.369302982156306e-10
5.1200179492404665e-11
1.2865678209051706e-11
6.409285243927973e-12
4.484976091650358e-12
3.774269577329078e-12
3.5190048695854775e-12
3.4746181999729088e-12
3.542563457393878e-12
3.676548610882784e-12
3.852322094019429e-12
4.1222889179525544e-12
4.247376183948087e-12
4.7225056549885725e-12
5.607560048561258e-12
6.819233030270429e-12
8.269951199084476e-12
9.88787101812078e-12
1.1596547065008797e-11
1.3288488236393087e-11
1.4800509534486346e-11
1.5892134867768617e-11
1.622985822362426e-11
1.538404332220401e-11
1.2849719118108412e-11
8.108788973741632e-12
7.748080869925363e-13
9.03018974284907e-12
1.964956610390122e-11
2.654232798933275e-11
4.74964670966551e-10
2.0316155898627876e-10
1.8557516028481937e-10
2.124707995423389e-11
7.761685970993837e-12
4.728275009940525e-12
3.717027359341068e-12
3.3494641473685043e-12
3.252134004053215e-12
3.2900322195559774e-12
3.4042087469183283e-12
3.6274668319589956e-12
3.6340174250713488e-12
3.88258806049338e-12
4.419454513124551e-12
5.1502656130523595e-12
5.977226278316764e-12
6.8233812716219825e-12
7.620553465085727e-12
8.29584775290493e-12
8.765197792456338e-12
8.934752206479072e-12
8.71019870970241e-12
8.014569367582197e-12
6.81529400933488e-12
5.162200204678794e-12
3.242715161840037e-12
1.47415885905087e-12
6.6298707707257e-13
2.080632931903869e-12
6.335711766232298e-12
2.9053227033669374e-10
2.368590229466853e-10
3.719362911295791e-11
1.0890045193920466e-11
5.843056158228765e-12
4.258944134366944e-12
3.668024379348267e-12
3.465765441743534e-12
3.4485253266818845e-12
3.531778305338913e-12
3.674982980031748e-12
3.9192885651763674e-12
3.9868558573009375e-12
4.35605140517721e-12
5.077526438368476e-12
6.0587001660009516e-12
7.201802379620356e-12
8.4254041664806e-12
9.647717489071834e-12
1.0766607835486284e-11
1.1645069629935804e-11
1.2103955311642555e-11
1.1924112854301441e-11
1.0861680844249378e-11
8.681384722568774e-12
5.215111019390387e-12
4.685160818005351e-13
5.142186927270342e-12
1.0271311709125374e-11
1.2369370455632216e-11
1.008791552916311e-11
2.012298967993359e-10
1.8400525317939703e-10
7.088406445791557e-11
1.3723784364485945e-11
6.3336268623572986e-12
4.306861600835201e-12
3.5852138038867525e-12
3.331257333215244e-12
3.2883781435984096e-12
3.356288239937175e-12
3.488823460168559e-12
3.723207614845055e-12
3.753559231154294e-12
4.044832517571393e-12
4.644639205104715e-12
5.458710654867114e-12
6.388276334654688e-12
7.353470044094165e-12
8.279865568149347e-12
9.083084979222174e-12
9.660210466023153e-12
9.889200959598977e-12
9.637107061006707e-12
8.778458728447478e-12
7.225446976832563e-12
4.972465241424013e-12
2.164228192700974e-12
7.813807286693761e-13
2.948216561157351e-12
2.8290822640151485e-12
3.064839743197797e-10
2.369302982156306e-10
5.1200179492404665e-11
1.2865678209051706e-11
6.409285243927973e-12
4.484976091650358e-12
3.774269577329078e-12
3.5190048695854775e-12
3.4746181999729088e-12
3.542563457393878e-12
3.676548610882784e-12
3.852322094019429e-12
4.1222889179525544e-12
4.247376183948087e-12
4.7225056549885725e-12
5.607560048561258e-12
6.819233030270429e-12
8.269951199084476e-12
9.88787101812078e-12
1.1596547065008797e-11
1.3288488236393087e-11
1.4800509534486346e-11
1.5892134867768617e-11
1.622985822362426e-11
1.538404332220401e-11
1.2849719118108412e-11
8.108788973741632e-12
7.748080869925363e-13
9.03018974284907e-12
1.964956610390122e-11
2.654232798933275e-11
4.74964670966551e-10
2.0316155898627876e-10
1.8557516028481937e-10
2.124707995423389e-11
7.761685970993837e-12
4.728275009940525e-12
3.717027359341068e-12
3.3494641473685043e-12
3.252134004053215e-12
3.2900322195559774e-12
3.4042087469183283e-12
3.6274668319589956e-12
3.6340174250713488e-12
3.88258806049338e-12
4.419454513124551e-12
5.1502656130523595e-12
5.977226278316764e-12
6.8233812716219825e-12
7.620553465085727e-12
8.29584775290493e-12
8.765197792456338e-12
8.934752206479072e-12
8.71019870970241e-12
8.014569367582197e-12
6.81529400933488e-12
5.162200204678794e-12
3.242715161840037e-12
1.47415885905087e-12
6.6298707707257e-13
2.080632931903869e-12
6.335711766232298e-12
2.9053227033669374e-10
2.368590229466853e-10
3.719362911295791e-11
1.0890045193920466e-11
5.843056158228765e-12
4.258944134366944e-12
3.668024379348267e-12
3.465765441743534e-12
3.4485253266818845e-12
3.531778305338913e-12
3.674982980031748e-12
3.9192885651763674e-12
3.9868558573009375e-12
4.35605140517721e-12
5.077526438368476e-12
6.0587001660009516e-12
7.201802379620356e-12
8.4254041664806e-12
9.647717489071834e-12
1.0766607835486284e-11
1.1645069629935804e-11
1.2103955311642555e-11
1.1924112854301441e-11
1.0861680844249378e-11
8.681384722568774e-12
5.215111019390387e-12
4.685160818005351e-13
5.142186927270342e-12
1.0271311709125374e-11
1.2369370455632216e-11
1.008791552916311e-11
2.012298967993359e-10
1.8400525317939703e-10
7.088406445791557e-11
1.3723784364485945e-11
6.3336268623572986e-12
4.306861600835201e-12
3.5852138038867525e-12
3.331257333215244e-12
3.2883781435984096e-12
3.356288239937175e-12
3.488823460168559e-12
3.723207614845055e-12
3.753559231154294e-12
4.044832517571393e-12
4.644639205104715e-12
5.458710654867114e-12
6.388276334654688e-12
7.353470044094165e-12
8.279865568149347e-12
9.083084979222174e-12
9.660210466023153e-12
9.889200959598977e-12
9.637107061006707e-12
8.778458728447478e-12
7.225446976832563e-12
4.972465241424013e-12
2.164228192700974e-12
7.813807286693761e-13
2.948216561157351e-12
2.8290822640151485e-12
3.064839743197797e-10
2.369302982156306e-10
5.1200179492404665e-11
1.2865678209051706e-11
6.409285243927973e-12
4.484976091650358e-12
3.774269577329078e-12
3.5190048695854775e-12
3.4746181999729088e-12
3.542563457393878e-12
3.676548610882784e-12
3.852322094019429e-12
4.1222889179525544e-12
4.247376183948087e-12
4.7225056549885725e-12
5.607560048561258e-12
6.819233030270429e-12
8.269951199084476e-12
9.88787101812078e-12
1.1596547065008797e-11
1.3288488236393087e-11
1.4800509534486346e-11
1.5892134867768617e-11
1.622985822362426e-11
1.538404332220401e-11
1.2849719118108412e-11
8.108788973741632e-12
7.748080869925363e-13
9.03018974284907e-12
1.964956610390122e-11
2.654232798933275e-11
4.74964670966551e-10
2.0316155898627876e-10
1.8557516028481937e-10
2.124707995423389e-11
7.761685970993837e-12
4.728275009940525e-12
3.717027359341068e-12
3.3494641473685043e-12
3.252134004053215e-12
3.2900322195559774e-12
3.4042087469183283e-12
3.6274668319589956e-12
3.6340174250713488e-12
3.88258806049338e-12
4.419454513124551e-12
5.1502656130523595e-12
5.977226278316764e-12
6.8233812716219825e-12
7.620553465085727e-12
8.29584775290493e-12
8.765197792456338e-12
8.934752206479072e-12
8.71019870970241e-12
8.014569367582197e-12
6.81529400933488e-12
5.162200204678794e-12
3.242715161840037e-12
1.47415885905087e-12
6.6298707707257e-13
2.080632931903869e-12
6.335711766232298e-12
2.9053227033669374e-10
2.368590229466853e-10
3.719362911295791e-11
1.0890045193920466e-11
5.843056158228765e-12
4.258944134366944e-12
3.668024379348267e-12
3.465765441743534e-12
3.4485253266818845e-12
3.531778305338913e-12
3.674982980031748e-12
3.9192885651763674e-12
3.9868558573009375e-12
4.35605140517721e-12
5.077526438368476e-12
6.0587001660009516e-12
7.201802379620356e-12
8.4254041664806e-12
9.647717489071834e-12
1.0766607835486284e-11
1.1645069629935804e-11
1.2103955311642555e-11
1.1924112854301441e-11
1.0861680844249378e-11
8.681384722568774e-12
5.215111019390387e-12
4.685160818005351e-13
5.142186927270342e-12
1.0271311709125374e-11
1.2369370455632216e-11
1.008791552916311e-11
2.012298967993359e-10
1.8400525317939703e-10
7.088406445791557e-11
1.3723784364485945e-11
6.3336268623572986e-12
4.306861600835201e-12
3.5852138038867525e-12
3.331257333215244e-12
3.2883781435984096e-12
3.356288239937175e-12
3.488823460168559e-12
3.723207614845055e-12
3.753559231154294e-12
4.044832517571393e-12
4.644639205104715e-12
5.458710654867114e-12
6.388276334654688e-12
7.353470044094165e-12
8.279865568149347e-12
9.083084979222174e-12
9.660210466023153e-12
9.889200959598977e-12
9.637107061006707e-12
8.778458728447478e-12
7.225446976832563e-12
4.972465241424013e-12
2.164228192700974e-12
7.813807286693761e-13
2.948216561157351e-12
2.8290822640151485e-12
3.064839743197797e-10
2.369302982156306e-10
5.1200179492404665e-11
1.2865678209051706e-11
6.409285243927973e-12
4.484976091650358e-12
3.774269577329078e-12
3.5190048695854775e-12
3.4746181999729088e-12
3.542563457393878e-12
3.676548610882784e-12
3.852322094019429e-12
4.1222889179525544e-12
4.247376183948087e-12
4.7225056549885725e-12
5.607560048561258e-12
6.819233030270429e-12
8.269951199084476e-12
9.88787101812078e-12
1.1596547065008797e-11
1.3288488236393087e-11
1.4800509534486346e-11
1.5892134867768617e-11
1.622985822362426e-11
1.538404332220401e-11
1.2849719118108412e-11
8.108788973741632e-12
7.748080869925363e-13
9.03018974284907e-12
1.964956610390122e-11
2.654232798933275e-11
4.74964670966551e-10
2.0316155898627876e-10
1.8557516028481937e-10
2.124707995423389e-11
7.761685970993837e-12
4.728275009940525e-12
3.717027359341068e-12
3.3494641473685043e-12
3.252134004053215e-12
3.2900322195559774e-12
3.4042087469183283e-12
3.6274668319589956e-12
3.6340174250713488e-12
3.88258806049338e-12
4.419454513124551e-12
5.1502656130523595e-12
5.977226278316764e-12
6.8233812716219825e-12
7.620553465085727e-12
8.29584775290493e-12
8.765197792456338e-12
8.934752206479072e-12
8.71019870970241e-12
8.014569367582197e-12
6.81529400933488e-12
5.162200204678794e-12
3.242715161840037e-12
1.47415885905087e-12
6.6298707707257e-13
2.080632931903869e-12
6.335711766232298e-12
2.9053227033669374e-10
2.368590229466853e-10
3.719362911295791e-11
1.0890045193920466e-11
5.843056158228765e-12
4.258944134366944e-12
3.668024379348267e-12
3.465765441743534e-12
3.4485253266818845e-12
3.531778305338913e-12
3.674982980031748e-12
3.9192885651763674e-12
3.9868558573009375e-12
4.35605140517721e-12
5.077526438368476e-12
6.0587001660009516e-12
7.201802379620356e-12
8.4254041664806e-12
9.647717489071834e-12
1.0766607835486284e-11
1.1645069629935804e-11
1.2103955311642555e-11
1.1924112854301441e-11
1.0861680844249378e-11
8.681384722568774e-12
5.215111019390387e-12
4.685160818005351e-13
5.142186927270342e-12
1.0271311709125374e-11
1.2369370455632216e-11
1.008791552916311e-11
2.012298967993359e-10
1.8400525317939703e-10
7.088406445791557e-11
1.3723784364485945e-11
6.3336268623572986e-12
4.306861600835201e-12
3.5852138038867525e-12
3.331257333215244e-12
3.2883781435984096e-12
3.356288239937175e-12
3.488823460168559e-12
3.723207614845055e-12
3.753559231154294e-12
4.044832517571393e-12
4.644639205104715e-12
5.458710654867114e-12
6.388276334654688e-12
7.353470044094165e-12
8.279865568149347e-12
9.083084979222174e-12
9.660210466023153e-12
9.889200959598977e-12
9.637107061006707e-12
8.778458728447478e-12
7.225446976832563e-12
4.972465241424013e-12
2.164228192700974e-12
7.813807286693761e-13
2.948216561157351e-12
2.8290822640151485e-12
3.064839743197797e-10
2.369302982156306e-10
5.1200179492404665e-11
1.2865678209051706e-11
6.409285243927973e-12
4.484976091650358e-12
3.774269577329078e-12
3.5190048695854775e-12
3.4746181999729088e-12
3.542563457393878e-12
3.676548610882784e-12
3.852322094019429e-12
4.1222889179525544e-12
4.247376183948087e-12
4.7225056549885725e-12
5.607560048561258e-12
6.819233030270429e-12
8.269951199084476e-12
9.88787101812078e-12
1.1596547065008797e-11
1.3288488236393087e-11
1.4800509534486346e-11
1.5892134867768617e-11
1.622985822362426e-11
1.538404332220401e-11
1.2849719118108412e-11
8.108788973741632e-12
7.748080869925363e-13
9.03018974284907e-12
1.964956610390122e-11
2.654232798933275e-11
4.74964670966551e-10
2.0316155898627876e-10
1.8557516028481937e-10
2.124707995423389e-11
7.761685970993837e-12
4.728275009940525e-12
3.717027359341068e-12
3.3494641473685043e-12
3.252134004053215e-12
3.2900322195559774e-12
3.4042087469183283e-12
3.6274668319589956e-12
3.6340174250713488e-12
3.88258806049338e-12
4.419454513124551e-12
5.1502656130523595e-12
5.977226278316764e-12
6.8233812716219825e-12
7.620553465085727e-12
8.29584775290493e-12
8.765197792456338e-12
8.934752206479072e-12
8.71019870970241e-12
8.014569367582197e-12
6.81529400933488e-12
5.162200204678794e-12
3.242715161840037e-12
1.47415885905087e-12
6.6298707707257e-13
2.080632931903869e-12
6.335711766232298e-12
2.9053227033669374e-10
2.368590229466853e-10
3.719362911295791e-11
1.0890045193920466e-11
5.843056158228765e-12
4.258944134366944e-12
3.668024379348267e-12
3.465765441743534e-12
3.4485253266818845e-12
3.531778305338913e-12
3.674982980031748e-12
3.9192885651763674e-12
3.9868558573009375e-12
4.35605140517721e-12
5.077526438368476e-12
6.0587001660009516e-12
7.201802379620356e-12
8.4254041664806e-12
9.647717489071834e-12
1.0766607835486284e-11
1.1645069629935804e-11
1.2103955311642555e-11
1.1924112854301441e-11
1.0861680844249378e-11
8.681384722568774e-12
5.215111019390387e-12
4.685160818005351e-13
5.142186927270342e-12
1.0271311709125374e-11
1.2369370455632216e-11
1.008791552916311e-11
2.012298967993359e-10
1.8400525317939703e-10
7.088406445791557e-11
1.3723784364485945e-11
6.3336268623572986e-12
4.306861600835201e-12
3.5852138038867525e-12
3.331257333215244e-12
3.2883781435984096e-12
3.356288239937175e-12
3.488823460168559e-12
3.723207614845055e-12
3.753559231154294e-12
4.044832517571393e-12
4.644639205104715e-12
5.458710654867114e-12
6.388276334654688e-12
7.353470044094165e-12
8.279865568149347e-12
9.083084979222174e-12
9.660210466023153e-12
9.889200959598977e-12
9.637107061006707e-12
8.778458728447478e-12
7.225446976832563e-12
4.972465241424013e-12
2.164228192700974e-12
7.813807286693761e-13
2.948216561157351e-12
2.8290822640151485e-12
3.064839743197797e-10
2.369302982156306e-10
5.1200179492404665e-11
1.2865678209051706e-11
6.409285243927973e-12
4.484976091650358e-12
3.774269577329078e-12
3.5190048695854775e-12
3.4746181999729088e-12
3.542563457393878e-12
3.676548610882784e-12
3.852322094019429e-12
4.1222889179525544e-12
4.247376183948087e-12
4.7225056549885725e-12
5.607560048561258e-12
6.819233030270429e-12
8.269951199084476e-12
9.88787101812078e-12
1.1596547065008797e-11
1.3288488236393087e-11
1.4800509534486346e-11
1.5892134867768617e-11
1.622985822362426e-11
1.538404332220401e-11
1.2849719118108412e-11
8.108788973741632e-12
7.748080869925363e-13
9.03018974284907e-12
1.964956610390122e-11
2.654232798933275e-11
4.74964670966551e-10
2.0316155898627876e-10
1.8557516028481937e-10
2.124707995423389e-11
7.761685970993837e-12
4.728275009940525e-12
3.717027359341068e-12
3.3494641473685043e-12
3.252134004053215e-12
3.2900322195559774e-12
3.4042087469183283e-12
3.6274668319589956e-12
3.6340174250713488e-12
3.88258806049338e-12
4.419454513124551e-12
5.1502656130523595e-12
5.977226278316764e-12
6.8233812716219825e-12
7.620553465085727e-12
8.29584775290493e-12
8.765197792456338e-12
8.934752206479072e-12
8.71019870970241e-12
8.014569367582197e-12
6.81529400933488e-12
5.162200204678794e-12
3.242715161840037e-12
1.47415885905087e-12
6.6298707707257e-13
2.080632931903869e-12
6.335711766232298e-12
2.9053227033669374e-10
2.368590229466853e-10
3.719362911295791e-11
1.0890045193920466e-11
5.843056158228765e-12
4.258944134366944e-12
3.668024379348267e-12
3.465765441743534e-12
3.4485253266818845e-12
3.531778305338913e-12
3.674982980031748e-12
3.9192885651763674e-12
3.9868558573009375e-12
4.35605140517721e-12
5.077526438368476e-12
6.0587001660009516e-12
7.201802379620356e-12
8.4254041664806e-12
9.647717489071834e-12
1.0766607835486284e-11
1.1645069629935804e-11
1.2103955311642555e-11
1.1924112854301441e-11
1.0861680844249378e-11
8.681384722568774e-12
5.215111019390387e-12
4.685160818005351e-13
5.142186927270342e-12
1.0271311709125374e-11
1.2369370455632216e-11
1.008791552916311e-11
2.012298967993359e-10
1.8400525317939703e-10
7.088406445791557e-11
1.3723784364485945e-11
6.3336268623572986e-12
4.306861600835201e-12
3.5852138038867525e-12
3.331257333215244e-12
3.2883781435984096e-12
3.356288239937175e-12
3.488823460168559e-12
3.723207614845055e-12
3.753559231154294e-12
4.044832517571393e-12
4.644639205104715e-12
5.458710654867114e-12
6.388276334654688e-12
7.353470044094165e-12
8.279865568149347e-12
9.083084979222174e-12
9.660210466023153e-12
9.889200959598977e-12
9.637107061006707e-12
8.778458728447478e-12
7.225446976832563e-12
4.972465241424013e-12
2.164228192700974e-12
7.813807286693761e-13
2.948216561157351e-12
2.8290822640151485e-12
3.064839743197797e-10
2.369302982156306e-10
5.1200179492404665e-11
1.2865678209051706e-11
6.409285243927973e-12
4.484976091650358e-12
3.774269577329078e-12
3.5190048695854775e-12
3.4746181999729088e-12
3.542563457393878e-12
3.676548610882784e-12
3.852322094019429e-12
4.1222889179525544e-12
4.247376183948087e-12
4.7225056549885725e-12
5.607560048561258e-12
6.819233030270429e-12
8.269951199084476e-12
9.88787101812078e-12
1.1596547065008797e-11
1.3288488236393087e-11
1.4800509534486346e-11
1.5892134867768617e-11
1.622985822362426e-11
1.538404332220401e-11
1.2849719118108412e-11
8.108788973741632e-12
7.748080869925363e-13
9.03018974284907e-12
1.964956610390122e-11
2.654232798933275e-11
4.74964670966551e-10
2.0316155898627876e-10
1.8557516028481937e-10
2.124707995423389e-11
7.761685970993837e-12
4.728275009940525e-12
3.717027359341068e-12
3.3494641473685043e-12
3.252134004053215e-12
3.2900322195559774e-12
3.4042087469183283e-12
3.6274668319589956e-12
3.6340174250713488e-12
3.88258806049338e-12
4.419454513124551e-12
5.1502656130523595e-12
5.977226278316764e-12
6.8233812716219825e-12
7.620553465085727e-12
8.29584775290493e-12
8.765197792456338e-12
8.934752206479072e-12
8.71019870970241e-12
8.014569367582197e-12
6.81529400933488e-12
5.162200204678794e-12
3.242715161840037e-12
1.47415885905087e-12
6.6298707707257e-13
2.080632931903869e-12
6.335711766232298e-12
2.9053227033669374e-10
2.368590229466853e-10
3.719362911295791e-11
1.0890045193920466e-11
5.843056158228765e-12
4.258944134366944e-12
3.668024379348267e-12
3.465765441743534e-12
3.4485253266818845e-12
3.531778305338913e-12
3.674982980031748e-12
3.9192885651763674e-12
3.9868558573009375e-12
4.35605140517721e-12
5.077526438368476e-12
6.0587001660009516e-12
7.201802379620356e-12
8.4254041664806e-12
9.647717489071834e-12
1.0766607835486284e-11
1.1645069629935804e-11
1.2103955311642555e-11
1.1924112854301441e-11
1.0861680844249378e-11
8.681384722568774e-12
5.215111019390387e-12
4.685160818005351e-13
5.142186927270342e-12
1.0271311709125374e-11
1.2369370455632216e-11
1.008791552916311e-11
2.012298967993359e-10
1.8400525317939703e-10
7.088406445791557e-11
1.3723784364485945e-11
6.3336268623572986e-12
4.306861600835201e-12
3.5852138038867525e-12
3.331257333215244e-12
3.2883781435984096e-12
3.356288239937175e-12
3.488823460168559e-12
3.723207614845055e-12
3.753559231154294e-12
4.044832517571393e-12
4.644639205104715e-12
5.458710654867114e-12
6.388276334654688e-12
7.353470044094165e-12
8.279865568149347e-12
9.083084979222174e-12
9.660210466023153e-12
9.889200959598977e-12
9.637107061006707e-12
8.778458728447478e-12
7.225446976832563e-12
4.972465241424013e-12
2.164228192700974e-12
7.813807286693761e-13
2.948216561157351e-12
2.8290822640151485e-12
3.064839743197797e-10
2.369302982156306e-10
5.1200179492404665e-11
1.2865678209051706e-11
6.409285243927973e-12
4.484976091650358e-12
3.774269577329078e-12
3.5190048695854775e-12
3.4746181999729088e-12
3.542563457393878e-12
3.676548610882784e-12
3.852322094019429e-12
4.1222889179525544e-12
4.247376183948087e-12
4.7225056549885725e-12
5.607560048561258e-12
6.819233030270429e-12
8.269951199084476e-12
9.88787101812078e-12
1.1596547065008797e-11
1.3288488236393087e-11
1.4800509534486346e-11
1.5892134867768617e-11
1.622985822362426e-11
1.538404332220401e-11
1.2849719118108412e-11
8.108788973741632e-12
7.748080869925363e-13
9.03018974284907e-12
1.964956610390122e-11
2.654232798933275e-11
4.74964670966551e-10
2.0316155898627876e-10
1.8557516028481937e-10
2.124707995423389e-11
7.761685970993837e-12
4.728275009940525e-12
3.717027359341068e-12
3.3494641473685043e-12
3.252134004053215e-12
3.2900322195559774e-12
3.4042087469183283e-12
3.6274668319589956e-12
3.6340174250713488e-12
3.88258806049338e-12
4.419454513124551e-12
5.1502656130523595e-12
5.977226278316764e-12
6.8233812716219825e-12
7.620553465085727e-12
8.29584775290493e-12
8.765197792456338e-12
8.934752206479072e-12
8.71019870970241e-12
8.014569367582197e-12
6.81529400933488e-12
5.162200204678794e-12
3.242715161840037e-12
1.47415885905087e-12
6.6298707707257e-13
2.080632931903869e-12
6.335711766232298e-12
2.9053227033669374e-10
2.368590229466853e-10
3.719362911295791e-11
1.0890045193920466e-11
5.843056158228765e-12
4.258944134366944e-12
3.668024379348267e-12
3.465765441743534e-12
3.4485253266818845e-12
3.531778305338913e-12
3.674982980031748e-12
3.9192885651763674e-12
3.9868558573009375e-12
4.35605140517721e-12
5.077526438368476e-12
6.0587001660009516e-12
7.201802379620356e-12
8.4254041664806e-12
9.647717489071834e-12
1.0766607835486284e-11
1.1645069629935804e-11
1.2103955311642555e-11
1.1924112854301441e-11
1.0861680844249378e-11
8.681384722568774e-12
5.215111019390387e-12
4.685160818005351e-13
5.142186927270342e-12
1.0271311709125374e-11
1.2369370455632216e-11
1.008791552916311e-11
2.012298967993359e-10
1.8400525317939703e-10
7.088406445791557e-11
1.3723784364485945e-11
6.3336268623572986e-12
4.306861600835201e-12
3.5852138038867525e-12
3.331257333215244e-12
3.2883781435984096e-12
3.356288239937175e-12
3.488823460168559e-12
3.723207614845055e-12
3.753559231154294e-12
4.044832517571393e-12
4.644639205104715e-12
5.458710654867114e-12
6.388276334654688e-12
7.353470044094165e-12
8.279865568149347e-12
9.083084979222174e-12
9.660210466023153e-12
9.889200959598977e-12
9.637107061006707e-12
8.778458728447478e-12
7.225446976832563e-12
4.972465241424013e-12
2.164228192700974e-12
7.813807286693761e-13
2.948216561157351e-12
2.8290822640151485e-12
3.064839743197797e-10
2.369302982156306e-10
5.1200179492404665e-11
1.2865678209051706e-11
6.409285243927973e-12
4.484976091650358e-12
3.774269577329078e-12
3.5190048695854775e-12
3.4746181999729088e-12
3.542563457393878e-12
3.676548610882784e-12
3.852322094019429e-12
4.1222889179525544e-12
4.247376183948087e-12
4.7225056549885725e-12
5.607560048561258e-12
6.819233030270429e-12
8.269951199084476e-12
9.88787101812078e-12
1.1596547065008797e-11
1.3288488236393087e-11
1.4800509534486346e-11
1.5892134867768617e-11
1.622985822362426e-11
1.538404332220401e-11
1.2849719118108412e-11
8.108788973741632e-12
7.748080869925363e-13
9.03018974284907e-12
1.964956610390122e-11
2.654232798933275e-11
4.74964670966551e-10
2.0316155898627876e-10
1.8557516028481937e-10
2.124707995423389e-11
7.761685970993837e-12
4.728275009940525e-12
3.717027359341068e-12
3.3494641473685043e-12
3.252134004053215e-12
3.2900322195559774e-12
3.4042087469183283e-12
3.6274668319589956e-12
3.6340174250713488e-12
3.88258806049338e-12
4.419454513124551e-12
5.1502656130523595e-12
5.977226278316764e-12
6.8233812716219825e-12
7.620553465085727e-12
8.29584775290493e-12
8.765197792456338e-12
8.934752206479072e-12
8.71019870970241e-12
8.014569367582197e-12
6.81529400933488e-12
5.162200204678794e-12
3.242715161840037e-12
1.47415885905087e-12
6.6298707707257e-13
2.080632931903869e-12
6.335711766232298e-12
2.9053227033669374e-10
2.368590229466853e-10
3.719362911295791e-11
1.0890045193920466e-11
5.843056158228765e-12
4.258944134366944e-12
3.668024379348267e-12
3.465765441743534e-12
3.4485253266818845e-12
3.531778305338913e-12
3.674982980031748e-12
3.9192885651763674e-12
3.9868558573009375e-12
4.35605140517721e-12
5.077526438368476e-12
6.0587001660009516e-12
7.201802379620356e-12
8.4254041664806e-12
9.647717489071834e-12
1.0766607835486284e-11
1.1645069629935804e-11
1.2103955311642555e-11
1.1924112854301441e-11
1.0861680844249378e-11
8.681384722568774e-12
5.215111019390387e-12
4.685160818005351e-13
5.142186927270342e-12
1.0271311709125374e-11
1.2369370455632216e-11
1.008791552916311e-11
2.012298967993359e-10
1.8400525317939703e-10
7.088406445791557e-11
1.3723784364485945e-11
6.3336268623572986e-12
4.306861600835201e-12
3.5852138038867525e-12
3.331257333215244e-12
3.2883781435984096e-12
3.356288239937175e-12
3.488823460168559e-12
3.723207614845055e-12
3.753559231154294e-12
4.044832517571393e-12
4.644639205104715e-12
5.458710654867114e-12
6.388276334654688e-12
7.353470044094165e-12
8.279865568149347e-12
9.083084979222174e-12
9.660210466023153e-12
9.889200959598977e-12
9.637107061006707e-12
8.778458728447478e-12
7.225446976832563e-12
4.972465241424013e-12
2.164228192700974e-12
7.813807286693761e-13
2.948216561157351e-12
2.8290822640151485e-12
3.064839743197797e-10
2.369302982156306e-10
5.1200179492404665e-11
1.2865678209051706e-11
6.409285243927973e-12
4.484976091650358e-12
3.774269577329078e-12
3.5190048695854775e-12
3.4746181999729088e-12
3.542563457393878e-12
3.676548610882784e-12
3.852322094019429e-12
4.1222889179525544e-12
4.247376183948087e-12
4.7225056549885725e-12
5.607560048561258e-12
6.819233030270429e-12
8.269951199084476e-12
9.88787101812078e-12
1.1596547065008797e-11
1.3288488236393087e-11
1.4800509534486346e-11
1.5892134867768617e-11
1.622985822362426e-11
1.538404332220401e-11
1.2849719118108412e-11
8.108788973741632e-12
7.748080869925363e-13
9.03018974284907e-12
1.964956610390122e-11
2.654232798933275e-11
4.74964670966551e-10
2.0316155898627876e-10
1.8557516028481937e-10
2.124707995423389e-11
7.761685970993837e-12
4.728275009940525e-12
3.717027359341068e-12
3.3494641473685043e-12
3.252134004053215e-12
3.2900322195559774e-12
3.4042087469183283e-12
3.6274668319589956e-12
3.6340174250713488e-12
3.88258806049338e-12
4.419454513124551e-12
5.1502656130523595e-12
5.977226278316764e-12
6.8233812716219825e-12
7.620553465085727e-12
8.29584775290493e-12
8.765197792456338e-12
8.934752206479072e-12
8.71019870970241e-12
8.014569367582197e-12
6.81529400933488e-12
5.162200204678794e-12
3.242715161840037e-12
1.47415885905087e-12
6.6298707707257e-13
2.080632931903869e-12
6.335711766232298e-12
2.9053227033669374e-10
2.368590229466853e-10
3.719362911295791e-11
1.0890045193920466e-11
5.843056158228765e-12
4.258944134366944e-12
3.668024379348267e-12
3.465765441743534e-12
3.4485253266818845e-12
3.531778305338913e-12
3.674982980031748e-12
3.9192885651763674e-12
3.9868558573009375e-12
4.35605140517721e-12
5.077526438368476e-12
6.0587001660009516e-12
7.201802379620356e-12
8.4254041664806e-12
9.647717489071834e-12
1.0766607835486284e-11
1.1645069629935804e-11
1.2103955311642555e-11
1.1924112854301441e-11
1.0861680844249378e-11
8.681384722568774e-12
5.215111019390387e-12
4.685160818005351e-13
5.142186927270342e-12
1.0271311709125374e-11
1.2369370455632216e-11
1.008791552916311e-11
2.012298967993359e-10
1.8400525317939703e-10
7.088406445791557e-11
1.3723784364485945e-11
6.3336268623572986e-12
4.306861600835201e-12
3.5852138038867525e-12
3.331257333215244e-12
3.2883781435984096e-12
3.356288239937175e-12
3.488823460168559e-12
3.723207614845055e-12
3.753559231154294e-12
4.044832517571393e-12
4.644639205104715e-12
5.458710654867114e-12
6.388276334654688e-12
7.353470044094165e-12
8.279865568149347e-12
9.083084979222174e-12
9.660210466023153e-12
9.889200959598977e-12
9.637107061006707e-12
8.778458728447478e-12
7.225446976832563e-12
4.972465241424013e-12
2.164228192700974e-12
7.813807286693761e-13
2.948216561157351e-12
2.8290822640151485e-12
3.064839743197797e-10
2.369302982156306e-10
5.1200179492404665e-11
1.2865678209051706e-11
6.409285243927973e-12
4.484976091650358e-12
3.774269577329078e-12
3.5190048695854775e-12
3.4746181999729088e-12
3.542563457393878e-12
3.676548610882784e-12
3.852322094019429e-12
4.1222889179525544e-12
4.247376183948087e-12
4.7225056549885725e-12
5.607560048561258e-12
6.819233030270429e-12
8.269951199084476e-12
9.88787101812078e-12
1.1596547065008797e-11
1.3288488236393087e-11
1.4800509534486346e-11
1.5892134867768617e-11
1.622985822362426e-11
1.538404332220401e-11
1.2849719118108412e-11
8.108788973741632e-12
7.748080869925363e-13
9.03018974284907e-12
1.964956610390122e-11
2.654232798933275e-11
4.74964670966551e-10
2.0316155898627876e-10
1.8557516028481937e-10
2.124707995423389e-11
7.761685970993837e-12
4.728275009940525e-12
3.717027359341068e-12
3.3494641473685043e-12
3.252134004053215e-12
3.2900322195559774e-12
3.4042087469183283e-12
3.6274668319589956e-12
3.6340174250713488e-12
3.88258806049338e-12
4.419454513124551e-12
5.1502656130523595e-12
5.977226278316764e-12
6.8233812716219825e-12
7.620553465085727e-12
8.29584775290493e-12
8.765197792456338e-12
8.934752206479072e-12
8.71019870970241e-12
8.014569367582197e-12
6.81529400933488e-12
5.162200204678794e-12
3.242715161840037e-12
1.47415885905087e-12
6.6298707707257e-13
2.080632931903869e-12
6.335711766232298e-12
2.9053227033669374e-10
2.368590229466853e-10
3.719362911295791e-11
1.0890045193920466e-11
5.843056158228765e-12
4.258944134366944e-12
3.668024379348267e-12
3.465765441743534e-12
3.4485253266818845e-12
3.531778305338913e-12
3.674982980031748e-12
3.9192885651763674e-12
3.9868558573009375e-12
4.35605140517721e-12
5.077526438368476e-12
6.0587001660009516e-12
7.201802379620356e-12
8.4254041664806e-12
9.647717489071834e-12
1.0766607835486284e-11
1.1645069629935804e-11
1.2103955311642555e-11
1.1924112854301441e-11
1.0861680844249378e-11
8.681384722568774e-12
5.215111019390387e-12
4.685160818005351e-13
5.142186927270342e-12
1.0271311709125374e-11
1.2369370455632216e-11
1.008791552916311e-11
2.012298967993359e-10
1.8400525317939703e-10
7.088406445791557e-11
1.3723784364485945e-11
6.3336268623572986e-12
4.306861600835201e-12
3.5852138038867525e-12
3.331257333215244e-12
3.2883781435984096e-12
3.356288239937175e-12
3.488823460168559e-12
3.723207614845055e-12
3.753559231154294e-12
4.044832517571393e-12
4.644639205104715e-12
5.458710654867114e-12
6.388276334654688e-12
7.353470044094165e-12
8.279865568149347e-12
9.083084979222174e-12
9.660210466023153e-12
9.889200959598977e-12
9.637107061006707e-12
8.778458728447478e-12
7.225446976832563e-12
4.972465241424013e-12
2.164228192700974e-12
7.813807286693761e-13
2.948216561157351e-12
2.8290822640151485e-12
3.064839743197797e-10
2.369302982156306e-10
5.1200179492404665e-11
1.2865678209051706e-11
6.409285243927973e-12
4.484976091650358e-12
3.774269577329078e-12
3.5190048695854775e-12
3.4746181999729088e-12
3.542563457393878e-12
3.676548610882784e-12
3.852322094019429e-12
4.1222889179525544e-12
4.247376183948087e-12
4.7225056549885725e-12
5.607560048561258e-12
6.819233030270429e-12
8.269951199084476e-12
9.88787101812078e-12
1.1596547065008797e-11
1.3288488236393087e-11
1.4800509534486346e-11
1.5892134867768617e-11
1.622985822362426e-11
1.538404332220401e-11
1.2849719118108412e-11
8.108788973741632e-12
7.748080869925363e-13
9.03018974284907e-12
1.964956610390122e-11
2.654232798933275e-11
4.74964670966551e-10
2.0316155898627876e-10
1.8557516028481937e-10
2.124707995423389e-11
7.761685970993837e-12
4.728275009940525e-12
3.717027359341068e-12
3.3494641473685043e-12
3.252134004053215e-12
3.2900322195559774e-12
3.4042087469183283e-12
3.6274668319589956e-12
3.6340174250713488e-12
3.88258806049338e-12
4.419454513124551e-12
5.1502656130523595e-12
5.977226278316764e-12
6.8233812716219825e-12
7.620553465085727e-12
8.29584775290493e-12
8.765197792456338e-12
8.934752206479072e-12
8.71019870970241e-12
8.014569367582197e-12
6.81529400933488e-12
5.162200204678794e-12
3.242715161840037e-12
1.47415885905087e-12
6.6298707707257e-13
2.080632931903869e-12
6.335711766232298e-12
2.9053227033669374e-10
2.368590229466853e-10
3.719362911295791e-11
1.0890045193920466e-11
5.843056158228765e-12
4.258944134366944e-12
3.668024379348267e-12
3.465765441743534e-12
3.4485253266818845e-12
3.531778305338913e-12
3.674982980031748e-12
3.9192885651763674e-12
3.9868558573009375e-12
4.35605140517721e-12
5.077526438368476e-12
6.0587001660009516e-12
7.201802379620356e-12
8.4254041664806e-12
9.647717489071834e-12
1.0766607835486284e-11
1.1645069629935804e-11
1.2103955311642555e-11
1.1924112854301441e-11
1.0861680844249378e-11
8.681384722568774e-12
5.215111019390387e-12
4.685160818005351e-13
5.142186927270342e-12
1.0271311709125374e-11
1.2369370455632216e-11
1.008791552916311e-11
2.012298967993359e-10
1.8400525317939703e-10
7.088406445791557e-11
1.3723784364485945e-11
6.3336268623572986e-12
4.306861600835201e-12
3.5852138038867525e-12
3.331257333215244e-12
3.2883781435984096e-12
3.356288239937175e-12
3.488823460168559e-12
3.723207614845055e-12
3.753559231154294e-12
4.044832517571393e-12
4.644639205104715e-12
5.458710654867114e-12
6.388276334654688e-12
7.353470044094165e-12
8.279865568149347e-12
9.083084979222174e-12
9.660210466023153e-12
9.889200959598977e-12
9.637107061006707e-12
8.778458728447478e-12
7.225446976832563e-12
4.972465241424013e-12
2.164228192700974e-12
7.813807286693761e-13
2.948216561157351e-12
2.8290822640151485e-12
3.064839743197797e-10
2.369302982156306e-10
5.1200179492404665e-11
1.2865678209051706e-11
6.409285243927973e-12
4.484976091650358e-12
3.774269577329078e-12
3.5190048695854775e-12
3.4746181999729088e-12
3.542563457393878e-12
3.676548610882784e-12
3.852322094019429e-12
4.1222889179525544e-12
4.247376183948087e-12
4.7225056549885725e-12
5.607560048561258e-12
6.819233030270429e-12
8.269951199084476e-12
9.88787101812078e-12
1.1596547065008797e-11
1.3288488236393087e-11
1.4800509534486346e-11
1.5892134867768617e-11
1.622985822362426e-11
1.538404332220401e-11
1.2849719118108412e-11
8.108788973741632e-12
7.748080869925363e-13
9.03018974284907e-12
1.964956610390122e-11
2.654232798933275e-11
4.74964670966551e-10
2.0316155898627876e-10
1.8557516028481937e-10
2.124707995423389e-11
7.761685970993837e-12
4.728275009940525e-12
3.717027359341068e-12
3.3494641473685043e-12
3.252134004053215e-12
3.2900322195559774e-12
3.4042087469183283e-12
3.6274668319589956e-12
3.6340174250713488e-12
3.88258806049338e-12
4.419454513124551e-12
5.1502656130523595e-12
5.977226278316764e-12
6.8233812716219825e-12
7.620553465085727e-12
8.29584775290493e-12
8.765197792456338e-12
8.934752206479072e-12
8.71019870970241e-12
8.014569367582197e-12
6.81529400933488e-12
5.162200204678794e-12
3.242715161840037e-12
1.47415885905087e-12
6.6298707707257e-13
2.080632931903869e-12
6.335711766232298e-12
2.9053227033669374e-10
2.368590229466853e-10
3.719362911295791e-11
1.0890045193920466e-11
5.843056158228765e-12
4.258944134366944e-12
3.668024379348267e-12
3.465765441743534e-12
3.4485253266818845e-12
3.531778305338913e-12
3.674982980031748e-12
3.9192885651763674e-12
3.9868558573009375e-12
4.35605140517721e-12
5.077526438368476e-12
6.0587001660009516e-12
7.201802379620356e-12
8.4254041664806e-12
9.647717489071834e-12
1.0766607835486284e-11
1.1645069629935804e-11
1.2103955311642555e-11
1.1924112854301441e-11
1.0861680844249378e-11
8.681384722568774e-12
5.215111019390387e-12
4.685160818005351e-13
5.142186927270342e-12
1.0271311709125374e-11
1.2369370455632216e-11
1.008791552916311e-11
2.012298967993359e-10
1.8400525317939703e-10
7.088406445791557e-11
1.3723784364485945e-11
6.3336268623572986e-12
4.306861600835201e-12
3.5852138038867525e-12
3.331257333215244e-12
3.2883781435984096e-12
3.356288239937175e-12
3.488823460168559e-12
3.723207614845055e-12
3.753559231154294e-12
4.044832517571393e-12
4.644639205104715e-12
5.458710654867114e-12
6.388276334654688e-12
7.353470044094165e-12
8.279865568149347e-12
9.083084979222174e-12
9.660210466023153e-12
9.889200959598977e-12
9.637107061006707e-12
8.778458728447478e-12
7.225446976832563e-12
4.972465241424013e-12
2.164228192700974e-12
7.813807286693761e-13
2.948216561157351e-12
2.8290822640151485e-12
3.064839743197797e-10
2.369302982156306e-10
5.1200179492404665e-11
1.2865678209051706e-11
6.409285243927973e-12
4.484976091650358e-12
3.774269577329078e-12
3.5190048695854775e-12
3.4746181999729088e-12
3.542563457393878e-12
3.676548610882784e-12
3.852322094019429e-12
4.1222889179525544e-12
4.247376183948087e-12
4.7225056549885725e-12
5.607560048561258e-12
6.819233030270429e-12
8.269951199084476e-12
9.88787101812078e-12
1.1596547065008797e-11
1.3288488236393087e-11
1.4800509534486346e-11
1.5892134867768617e-11
1.622985822362426e-11
1.538404332220401e-11
1.2849719118108412e-11
8.108788973741632e-12
7.748080869925363e-13
9.03018974284907e-12
1.964956610390122e-11
2.654232798933275e-11
4.74964670966551e-10
2.0316155898627876e-10
1.8557516028481937e-10
2.124707995423389e-11
7.761685970993837e-12
4.728275009940525e-12
3.717027359341068e-12
3.3494641473685043e-12
3.252134004053215e-12
3.2900322195559774e-12
3.4042087469183283e-12
3.6274668319589956e-12
3.6340174250713488e-12
3.88258806049338e-12
4.419454513124551e-12
5.1502656130523595e-12
5.977226278316764e-12
6.8233812716219825e-12
7.620553465085727e-12
8.29584775290493e-12
8.765197792456338e-12
8.934752206479072e-12
8.71019870970241e-12
8.014569367582197e-12
6.81529400933488e-12
5.162200204678794e-12
3.242715161840037e-12
1.47415885905087e-12
6.6298707707257e-13
2.080632931903869e-12
6.335711766232298e-12
2.9053227033669374e-10
2.368590229466853e-10
3.719362911295791e-11
1.0890045193920466e-11
5.843056158228765e-12
4.258944134366944e-12
3.668024379348267e-12
3.465765441743534e-12
3.4485253266818845e-12
3.531778305338913e-12
3.674982980031748e-12
3.9192885651763674e-12
3.9868558573009375e-12
4.35605140517721e-12
5.077526438368476e-12
6.0587001660009516e-12
7.201802379620356e-12
8.4254041664806e-12
9.647717489071834e-12
1.0766607835486284e-11
1.1645069629935804e-11
1.2103955311642555e-11
1.1924112854301441e-11
1.0861680844249378e-11
8.681384722568774e-12
5.215111019390387e-12
4.685160818005351e-13
5.142186927270342e-12
1.0271311709125374e-11
1.2369370455632216e-11
1.008791552916311e-11
2.012298967993359e-10
1.8400525317939703e-10
7.088406445791557e-11
1.3723784364485945e-11
6.3336268623572986e-12
4.306861600835201e-12
3.5852138038867525e-12
3.331257333215244e-12
3.2883781435984096e-12
3.356288239937175e-12
3.488823460168559e-12
3.723207614845055e-12
3.753559231154294e-12
4.044832517571393e-12
4.644639205104715e-12
5.458710654867114e-12
6.388276334654688e-12
7.353470044094165e-12
8.279865568149347e-12
9.083084979222174e-12
9.660210466023153e-12
9.889200959598977e-12
9.637107061006707e-12
8.778458728447478e-12
7.225446976832563e-12
4.972465241424013e-12
2.164228192700974e-12
7.813807286693761e-13
2.948216561157351e-12
2.8290822640151485e-12
3.064839743197797e-10
2.369302982156306e-10
5.1200179492404665e-11
1.2865678209051706e-11
6.409285243927973e-12
4.484976091650358e-12
3.774269577329078e-12
3.5190048695854775e-12
3.4746181999729088e-12
3.542563457393878e-12
3.676548610882784e-12
3.852322094019429e-12
4.1222889179525544e-12
4.247376183948087e-12
4.7225056549885725e-12
5.607560048561258e-12
6.819233030270429e-12
8.269951199084476e-12
9.88787101812078e-12
1.1596547065008797e-11
1.3288488236393087e-11
1.4800509534486346e-11
1.5892134867768617e-11
1.622985822362426e-11
1.538404332220401e-11
1.2849719118108412e-11
8.108788973741632e-12
7.748080869925363e-13
9.03018974284907e-12
1.964956610390122e-11
2.654232798933275e-11
4.74964670966551e-10
2.0316155898627876e-10
1.8557516028481937e-10
2.124707995423389e-11
7.761685970993837e-12
4.728275009940525e-12
3.717027359341068e-12
3.3494641473685043e-12
3.252134004053215e-12
3.2900322195559774e-12
3.4042087469183283e-12
3.6274668319589956e-12
3.6340174250713488e-12
3.88258806049338e-12
4.419454513124551e-12
5.1502656130523595e-12
5.977226278316764e-12
6.8233812716219825e-12
7.620553465085727e-12
8.29584775290493e-12
8.765197792456338e-12
8.934752206479072e-12
8.71019870970241e-12
8.014569367582197e-12
6.81529400933488e-12
5.162200204678794e-12
3.242715161840037e-12
1.47415885905087e-12
6.6298707707257e-13
2.080632931903869e-12
6.335711766232298e-12
2.9053227033669374e-10
2.368590229466853e-10
3.719362911295791e-11
1.0890045193920466e-11
5.843056158228765e-12
4.258944134366944e-12
3.668024379348267e-12
3.465765441743534e-12
3.4485253266818845e-12
3.531778305338913e-12
3.674982980031748e-12
3.9192885651763674e-12
3.9868558573009375e-12
4.35605140517721e-12
5.077526438368476e-12
6.0587001660009516e-12
7.201802379620356e-12
8.4254041664806e-12
9.647717489071834e-12
1.0766607835486284e-11
1.1645069629935804e-11
1.2103955311642555e-11
1.1924112854301441e-11
1.0861680844249378e-11
8.681384722568774e-12
5.215111019390387e-12
4.685160818005351e-13
5.142186927270342e-12
1.0271311709125374e-11
1.2369370455632216e-11
1.008791552916311e-11
2.012298967993359e-10
1.8400525317939703e-10
7.088406445791557e-11
1.3723784364485945e-11
6.3336268623572986e-12
4.306861600835201e-12
3.5852138038867525e-12
3.331257333215244e-12
3.2883781435984096e-12
3.356288239937175e-12
3.488823460168559e-12
3.723207614845055e-12
3.753559231154294e-12
4.044832517571393e-12
4.644639205104715e-12
5.458710654867114e-12
6.388276334654688e-12
7.353470044094165e-12
8.279865568149347e-12
9.083084979222174e-12
9.660210466023153e-12
9.889200959598977e-12
9.637107061006707e-12
8.778458728447478e-12
7.225446976832563e-12
4.972465241424013e-12
2.164228192700974e-12
7.813807286693761e-13
2.948216561157351e-12
2.8290822640151485e-12
3.064839743197797e-10
2.369302982156306e-10
5.1200179492404665e-11
1.2865678209051706e-11
6.409285243927973e-12
4.484976091650358e-12
3.774269577329078e-12
3.5190048695854775e-12
3.4746181999729088e-12
3.542563457393878e-12
3.676548610882784e-12
3.852322094019429e-12
4.1222889179525544e-12
4.247376183948087e-12
4.7225056549885725e-12
5.607560048561258e-12
6.819233030270429e-12
8.269951199084476e-12
9.88787101812078e-12
1.1596547065008797e-11
1.3288488236393087e-11
1.4800509534486346e-11
1.5892134867768617e-11
1.622985822362426e-11
1.538404332220401e-11
1.2849719118108412e-11
8.108788973741632e-12
7.748080869925363e-13
9.03018974284907e-12
1.964956610390122e-11
2.654232798933275e-11
4.74964670966551e-10
2.0316155898627876e-10
1.8557516028481937e-10
2.124707995423389e-11
7.761685970993837e-12
4.728275009940525e-12
3.717027359341068e-12
3.3494641473685043e-12
3.252134004053215e-12
3.2900322195559774e-12
3.4042087469183283e-12
3.6274668319589956e-12
3.6340174250713488e-12
3.88258806049338e-12
4.419454513124551e-12
5.1502656130523595e-12
5.977226278316764e-12
6.8233812716219825e-12
7.620553465085727e-12
8.29584775290493e-12
8.765197792456338e-12
8.934752206479072e-12
8.71019870970241e-12
8.014569367582197e-12
6.81529400933488e-12
5.162200204678794e-12
3.242715161840037e-12
1.47415885905087e-12
6.6298707707257e-13
2.080632931903869e-12
6.335711766232298e-12
2.9053227033669374e-10
2.368590229466853e-10
3.719362911295791e-11
1.0890045193920466e-11
5.843056158228765e-12
4.258944134366944e-12
3.668024379348267e-12
3.465765441743534e-12
3.4485253266818845e-12
3.531778305338913e-12
3.674982980031748e-12
3.9192885651763674e-12
3.9868558573009375e-12
4.35605140517721e-12
5.077526438368476e-12
6.0587001660009516e-12
7.201802379620356e-12
8.4254041664806e-12
9.647717489071834e-12
1.0766607835486284e-11
1.1645069629935804e-11
1.2103955311642555e-11
1.1924112854301441e-11
1.0861680844249378e-11
8.681384722568774e-12
5.215111019390387e-12
4.685160818005351e-13
5.142186927270342e-12
1.0271311709125374e-11
1.2369370455632216e-11
1.008791552916311e-11
2.012298967993359e-10
1.8400525317939703e-10
7.088406445791557e-11
1.3723784364485945e-11
6.3336268623572986e-12
4.306861600835201e-12
3.5852138038867525e-12
3.331257333215244e-12
3.2883781435984096e-12
3.356288239937175e-12
3.488823460168559e-12
3.723207614845055e-12
3.753559231154294e-12
4.044832517571393e-12
4.644639205104715e-12
5.458710654867114e-12
6.388276334654688e-12
7.353470044094165e-12
8.279865568149347e-12
9.083084979222174e-12
9.660210466023153e-12
9.889200959598977e-12
9.637107061006707e-12
8.778458728447478e-12
7.225446976832563e-12
4.972465241424013e-12
2.164228192700974e-12
7.813807286693761e-13
2.948216561157351e-12
2.8290822640151485e-12
3.064839743197797e-10
2.369302982156306e-10
5.1200179492404665e-11
1.2865678209051706e-11
6.409285243927973e-12
4.484976091650358e-12
3.774269577329078e-12
3.5190048695854775e-12
3.4746181999729088e-12
3.542563457393878e-12
3.676548610882784e-12
3.852322094019429e-12
4.1222889179525544e-12
4.247376183948087e-12
4.7225056549885725e-12
5.607560048561258e-12
6.819233030270429e-12
8.269951199084476e-12
9.88787101812078e-12
1.1596547065008797e-11
1.3288488236393087e-11
1.4800509534486346e-11
1.5892134867768617e-11
1.622985822362426e-11
1.538404332220401e-11
1.2849719118108412e-11
8.108788973741632e-12
7.748080869925363e-13
9.03018974284907e-12
1.964956610390122e-11
2.654232798933275e-11
4.74964670966551e-10
2.0316155898627876e-10
1.8557516028481937e-10
2.124707995423389e-11
7.761685970993837e-12
4.728275009940525e-12
3.717027359341068e-12
3.3494641473685043e-12
3.252134004053215e-12
3.2900322195559774e-12
3.4042087469183283e-12
3.6274668319589956e-12
3.6340174250713488e-12
3.88258806049338e-12
4.419454513124551e-12
5.1502656130523595e-12
5.977226278316764e-12
6.8233812716219825e-12
7.620553465085727e-12
8.29584775290493e-12
8.765197792456338e-12
8.934752206479072e-12
8.71019870970241e-12
8.014569367582197e-12
6.81529400933488e-12
5.162200204678794e-12
3.242715161840037e-12
1.47415885905087e-12
6.6298707707257e-13
2.080632931903869e-12
6.335711766232298e-12
2.9053227033669374e-10
2.368590229466853e-10
3.719362911295791e-11
1.0890045193920466e-11
5.843056158228765e-12
4.258944134366944e-12
3.668024379348267e-12
3.465765441743534e-12
3.4485253266818845e-12
3.531778305338913e-12
3.674982980031748e-12
3.9192885651763674e-12
3.9868558573009375e-12
4.35605140517721e-12
5.077526438368476e-12
6.0587001660009516e-12
7.201802379620356e-12
8.4254041664806e-12
9.647717489071834e-12
1.0766607835486284e-11
1.1645069629935804e-11
1.2103955311642555e-11
1.1924112854301441e-11
1.0861680844249378e-11
8.681384722568774e-12
5.215111019390387e-12
4.685160818005351e-13
5.142186927270342e-12
1.0271311709125374e-11
1.2369370455632216e-11
1.008791552916311e-11
2.012298967993359e-10
1.8400525317939703e-10
7.088406445791557e-11
1.3723784364485945e-11
6.3336268623572986e-12
4.306861600835201e-12
3.5852138038867525e-12
3.331257333215244e-12
3.2883781435984096e-12
3.356288239937175e-12
3.488823460168559e-12
3.723207614845055e-12
3.753559231154294e-12
4.044832517571393e-12
4.644639205104715e-12
5.458710654867114e-12
6.388276334654688e-12
7.353470044094165e-12
8.279865568149347e-12
9.083084979222174e-12
9.660210466023153e-12
9.889200959598977e-12
9.637107061006707e-12
8.778458728447478e-12
7.225446976832563e-12
4.972465241424013e-12
2.164228192700974e-12
7.813807286693761e-13
2.948216561157351e-12
2.8290822640151485e-12
3.064839743197797e-10
2.369302982156306e-10
5.1200179492404665e-11
1.2865678209051706e-11
6.409285243927973e-12
4.484976091650358e-12
3.774269577329078e-12
3.5190048695854775e-12
3.4746181999729088e-12
3.542563457393878e-12
3.676548610882784e-12
3.852322094019429e-12
4.1222889179525544e-12
4.247376183948087e-12
4.7225056549885725e-12
5.607560048561258e-12
6.819233030270429e-12
8.269951199084476e-12
9.88787101812078e-12
1.1596547065008797e-11
1.3288488236393087e-11
1.4800509534486346e-11
1.5892134867768617e-11
1.622985822362426e-11
1.538404332220401e-11
1.2849719118108412e-11
8.108788973741632e-12
7.748080869925363e-13
9.03018974284907e-12
1.964956610390122e-11
2.654232798933275e-11
4.74964670966551e-10
2.0316155898627876e-10
1.8557516028481937e-10
2.124707995423389e-11
7.761685970993837e-12
4.728275009940525e-12
3.717027359341068e-12
3.3494641473685043e-12
3.252134004053215e-12
3.2900322195559774e-12
3.4042087469183283e-12
3.6274668319589956e-12
3.6340174250713488e-12
3.88258806049338e-12
4.419454513124551e-12
5.1502656130523595e-12
5.977226278316764e-12
6.8233812716219825e-12
7.620553465085727e-12
8.29584775290493e-12
8.765197792456338e-12
8.934752206479072e-12
8.71019870970241e-12
8.014569367582197e-12
6.81529400933488e-12
5.162200204678794e-12
3.242715161840037e-12
1.47415885905087e-12
6.6298707707257e-13
2.080632931903869e-12
6.335711766232298e-12
2.9053227033669374e-10
2.368590229466853e-10
3.719362911295791e-11
1.0890045193920466e-11
5.843056158228765e-12
4.258944134366944e-12
3.668024379348267e-12
3.465765441743534e-12
3.4485253266818845e-12
3.531778305338913e-12
3.674982980031748e-12
3.9192885651763674e-12
3.9868558573009375e-12
4.35605140517721e-12
5.077526438368476e-12
6.0587001660009516e-12
7.201802379620356e-12
8.4254041664806e-12
9.647717489071834e-12
1.0766607835486284e-11
1.1645069629935804e-11
1.2103955311642555e-11
1.1924112854301441e-11
1.0861680844249378e-11
8.681384722568774e-12
5.215111019390387e-12
4.685160818005351e-13
5.142186927270342e-12
1.0271311709125374e-11
1.2369370455632216e-11
1.008791552916311e-11
2.012298967993359e-10
1.8400525317939703e-10
7.088406445791557e-11
1.3723784364485945e-11
6.3336268623572986e-12
4.306861600835201e-12
3.5852138038867525e-12
3.331257333215244e-12
3.2883781435984096e-12
3.356288239937175e-12
3.488823460168559e-12
3.723207614845055e-12
3.753559231154294e-12
4.044832517571393e-12
4.644639205104715e-12
5.458710654867114e-12
6.388276334654688e-12
7.353470044094165e-12
8.279865568149347e-12
9.083084979222174e-12
9.660210466023153e-12
9.889200959598977e-12
9.637107061006707e-12
8.778458728447478e-12
7.225446976832563e-12
4.972465241424013e-12
2.164228192700974e-12
7.813807286693761e-13
2.948216561157351e-12
2.8290822640151485e-12
3.064839743197797e-10
2.369302982156306e-10
5.1200179492404665e-11
1.2865678209051706e-11
6.409285243927973e-12
4.484976091650358e-12
3.774269577329078e-12
3.5190048695854775e-12
3.4746181999729088e-12
3.542563457393878e-12
3.676548610882784e-12
3.852322094019429e-12
4.1222889179525544e-12
4.247376183948087e-12
4.7225056549885725e-12
5.607560048561258e-12
6.819233030270429e-12
8.269951199084476e-12
9.88787101812078e-12
1.1596547065008797e-11
1.3288488236393087e-11
1.4800509534486346e-11
1.5892134867768617e-11
1.622985822362426e-11
1.538404332220401e-11
1.2849719118108412e-11
8.108788973741632e-12
7.748080869925363e-13
9.03018974284907e-12
1.964956610390122e-11
2.654232798933275e-11
4.74964670966551e-10
2.0316155898627876e-10
1.8557516028481937e-10
2.124707995423389e-11
7.761685970993837e-12
4.728275009940525e-12
3.717027359341068e-12
3.3494641473685043e-12
3.252134004053215e-12
3.2900322195559774e-12
3.4042087469183283e-12
3.6274668319589956e-12
3.6340174250713488e-12
3.88258806049338e-12
4.419454513124551e-12
5.1502656130523595e-12
5.977226278316764e-12
6.8233812716219825e-12
7.620553465085727e-12
8.29584775290493e-12
8.765197792456338e-12
8.934752206479072e-12
8.71019870970241e-12
8.014569367582197e-12
6.81529400933488e-12
5.162200204678794e-12
3.242715161840037e-12
1.47415885905087e-12
6.6298707707257e-13
2.080632931903869e-12
6.335711766232298e-12
2.9053227033669374e-10
2.368590229466853e-10
3.719362911295791e-11
1.0890045193920466e-11
5.843056158228765e-12
4.258944134366944e-12
3.668024379348267e-12
3.465765441743534e-12
3.4485253266818845e-12
3.531778305338913e-12
3.674982980031748e-12
3.9192885651763674e-12
3.9868558573009375e-12
4.35605140517721e-12
5.077526438368476e-12
6.0587001660009516e-12
7.201802379620356e-12
8.4254041664806e-12
9.647717489071834e-12
1.0766607835486284e-11
1.1645069629935804e-11
1.2103955311642555e-11
1.1924112854301441e-11
1.0861680844249378e-11
8.681384722568774e-12
5.215111019390387e-12
4.685160818005351e-13
5.142186927270342e-12
1.0271311709125374e-11
1.2369370455632216e-11
1.008791552916311e-11
2.012298967993359e-10
1.8400525317939703e-10
7.088406445791557e-11
1.3723784364485945e-11
6.3336268623572986e-12
4.306861600835201e-12
3.5852138038867525e-12
3.331257333215244e-12
3.2883781435984096e-12
3.356288239937175e-12
3.488823460168559e-12
3.723207614845055e-12
3.753559231154294e-12
4.044832517571393e-12
4.644639205104715e-12
5.458710654867114e-12
6.388276334654688e-12
7.353470044094165e-12
8.279865568149347e-12
9.083084979222174e-12
9.660210466023153e-12
9.889200959598977e-12
9.637107061006707e-12
8.778458728447478e-12
7.225446976832563e-12
4.972465241424013e-12
2.164228192700974e-12
7.813807286693761e-13
2.948216561157351e-12
2.8290822640151485e-12
3.064839743197797e-10
2.369302982156306e-10
5.1200179492404665e-11
1.2865678209051706e-11
6.409285243927973e-12
4.484976091650358e-12
3.774269577329078e-12
3.5190048695854775e-12
3.4746181999729088e-12
3.542563457393878e-12
3.676548610882784e-12
3.852322094019429e-12
4.1222889179525544e-12
4.247376183948087e-12
4.7225056549885725e-12
5.607560048561258e-12
6.819233030270429e-12
8.269951199084476e-12
9.88787101812078e-12
1.1596547065008797e-11
1.3288488236393087e-11
1.4800509534486346e-11
1.5892134867768617e-11
1.622985822362426e-11
1.538404332220401e-11
1.2849719118108412e-11
8.108788973741632e-12
7.748080869925363e-13
9.03018974284907e-12
1.964956610390122e-11
2.654232798933275e-11
4.74964670966551e-10
2.0316155898627876e-10
1.8557516028481937e-10
2.124707995423389e-11
7.761685970993837e-12
4.728275009940525e-12
3.717027359341068e-12
3.3494641473685043e-12
3.252134004053215e-12
3.2900322195559774e-12
3.4042087469183283e-12
3.6274668319589956e-12
3.6340174250713488e-12
3.88258806049338e-12
4.419454513124551e-12
5.1502656130523595e-12
5.977226278316764e-12
6.8233812716219825e-12
7.620553465085727e-12
8.29584775290493e-12
8.765197792456338e-12
8.934752206479072e-12
8.71019870970241e-12
8.014569367582197e-12
6.81529400933488e-12
5.162200204678794e-12
3.242715161840037e-12
1.47415885905087e-12
6.6298707707257e-13
2.080632931903869e-12
6.335711766232298e-12
2.9053227033669374e-10
2.368590229466853e-10
3.719362911295791e-11
1.0890045193920466e-11
5.843056158228765e-12
4.258944134366944e-12
3.668024379348267e-12
3.465765441743534e-12
3.4485253266818845e-12
3.531778305338913e-12
3.674982980031748e-12
3.9192885651763674e-12
3.9868558573009375e-12
4.35605140517721e-12
5.077526438368476e-12
6.0587001660009516e-12
7.201802379620356e-12
8.4254041664806e-12
9.647717489071834e-12
1.0766607835486284e-11
1.1645069629935804e-11
1.2103955311642555e-11
1.1924112854301441e-11
1.0861680844249378e-11
8.681384722568774e-12
5.215111019390387e-12
4.685160818005351e-13
5.142186927270342e-12
1.0271311709125374e-11
1.2369370455632216e-11
1.008791552916311e-11
2.012298967993359e-10
1.8400525317939703e-10
7.088406445791557e-11
1.3723784364485945e-11
6.3336268623572986e-12
4.306861600835201e-12
3.5852138038867525e-12
3.331257333215244e-12
3.2883781435984096e-12
3.356288239937175e-12
3.488823460168559e-12
3.723207614845055e-12
3.753559231154294e-12
4.044832517571393e-12
4.644639205104715e-12
5.458710654867114e-12
6.388276334654688e-12
7.353470044094165e-12
8.279865568149347e-12
9.083084979222174e-12
9.660210466023153e-12
9.889200959598977e-12
9.637107061006707e-12
8.778458728447478e-12
7.225446976832563e-12
4.972465241424013e-12
2.164228192700974e-12
7.813807286693761e-13
2.948216561157351e-12
2.8290822640151485e-12
3.064839743197797e-10
2.369302982156306e-10
5.1200179492404665e-11
1.2865678209051706e-11
6.409285243927973e-12
4.484976091650358e-12
3.774269577329078e-12
3.5190048695854775e-12
3.4746181999729088e-12
3.542563457393878e-12
3.676548610882784e-12
3.852322094019429e-12
4.1222889179525544e-12
4.247376183948087e-12
4.7225056549885725e-12
5.607560048561258e-12
6.819233030270429e-12
8.269951199084476e-12
9.88787101812078e-12
1.1596547065008797e-11
1.3288488236393087e-11
1.4800509534486346e-11
1.5892134867768617e-11
1.622985822362426e-11
1.538404332220401e-11
1.2849719118108412e-11
8.108788973741632e-12
7.748080869925363e-13
9.03018974284907e-12
1.964956610390122e-11
2.654232798933275e-11
4.74964670966551e-10
2.0316155898627876e-10
1.8557516028481937e-10
2.124707995423389e-11
7.761685970993837e-12
4.728275009940525e-12
3.717027359341068e-12
3.3494641473685043e-12
3.252134004053215e-12
3.2900322195559774e-12
3.4042087469183283e-12
3.6274668319589956e-12
3.6340174250713488e-12
3.88258806049338e-12
4.419454513124551e-12
5.1502656130523595e-12
5.977226278316764e-12
6.8233812716219825e-12
7.620553465085727e-12
8.29584775290493e-12
8.765197792456338e-12
8.934752206479072e-12
8.71019870970241e-12
8.014569367582197e-12
6.81529400933488e-12
5.162200204678794e-12
3.242715161840037e-12
1.47415885905087e-12
6.6298707707257e-13
2.080632931903869e-12
6.335711766232298e-12
2.9053227033669374e-10
2.368590229466853e-10
3.719362911295791e-11
1.0890045193920466e-11
5.843056158228765e-12
4.258944134366944e-12
3.668024379348267e-12
3.465765441743534e-12
3.4485253266818845e-12
3.531778305338913e-12
3.674982980031748e-12
3.9192885651763674e-12
3.9868558573009375e-12
4.35605140517721e-12
5.077526438368476e-12
6.0587001660009516e-12
7.201802379620356e-12
8.4254041664806e-12
9.647717489071834e-12
1.0766607835486284e-11
1.1645069629935804e-11
1.2103955311642555e-11
1.1924112854301441e-11
1.0861680844249378e-11
8.681384722568774e-12
5.215111019390387e-12
4.685160818005351e-13
5.142186927270342e-12
1.0271311709125374e-11
1.2369370455632216e-11
1.008791552916311e-11
2.012298967993359e-10
1.8400525317939703e-10
7.088406445791557e-11
1.3723784364485945e-11
6.3336268623572986e-12
4.306861600835201e-12
3.5852138038867525e-12
3.331257333215244e-12
3.2883781435984096e-12
3.356288239937175e-12
3.488823460168559e-12
3.723207614845055e-12
3.753559231154294e-12
4.044832517571393e-12
4.644639205104715e-12
5.458710654867114e-12
6.388276334654688e-12
7.353470044094165e-12
8.279865568149347e-12
9.083084979222174e-12
9.660210466023153e-12
9.889200959598977e-12
9.637107061006707e-12
8.778458728447478e-12
7.225446976832563e-12
4.972465241424013e-12
2.164228192700974e-12
7.813807286693761e-13
2.948216561157351e-12
2.8290822640151485e-12
3.064839743197797e-10
2.369302982156306e-10
5.1200179492404665e-11
1.2865678209051706e-11
6.409285243927973e-12
4.484976091650358e-12
3.774269577329078e-12
3.5190048695854775e-12
3.4746181999729088e-12
3.542563457393878e-12
3.676548610882784e-12
3.852322094019429e-12
4.1222889179525544e-12
4.247376183948087e-12
4.7225056549885725e-12
5.607560048561258e-12
6.819233030270429e-12
8.269951199084476e-12
9.88787101812078e-12
1.1596547065008797e-11
1.3288488236393087e-11
1.4800509534486346e-11
1.5892134867768617e-11
1.622985822362426e-11
1.538404332220401e-11
1.2849719118108412e-11
8.108788973741632e-12
7.748080869925363e-13
9.03018974284907e-12
1.964956610390122e-11
2.654232798933275e-11
4.74964670966551e-10
2.0316155898627876e-10
1.8557516028481937e-10
2.124707995423389e-11
7.761685970993837e-12
4.728275009940525e-12
3.717027359341068e-12
3.3494641473685043e-12
3.252134004053215e-12
3.2900322195559774e-12
3.4042087469183283e-12
3.6274668319589956e-12
3.6340174250713488e-12
3.88258806049338e-12
4.419454513124551e-12
5.1502656130523595e-12
5.977226278316764e-12
6.8233812716219825e-12
7.620553465085727e-12
8.29584775290493e-12
8.765197792456338e-12
8.934752206479072e-12
8.71019870970241e-12
8.014569367582197e-12
6.81529400933488e-12
5.162200204678794e-12
3.242715161840037e-12
1.47415885905087e-12
6.6298707707257e-13
2.080632931903869e-12
6.335711766232298e-12
2.9053227033669374e-10
2.368590229466853e-10
3.719362911295791e-11
1.0890045193920466e-11
5.843056158228765e-12
4.258944134366944e-12
3.668024379348267e-12
3.465765441743534e-12
3.4485253266818845e-12
3.531778305338913e-12
3.674982980031748e-12
3.9192885651763674e-12
3.9868558573009375e-12
4.35605140517721e-12
5.077526438368476e-12
6.0587001660009516e-12
7.201802379620356e-12
8.4254041664806e-12
9.647717489071834e-12
1.0766607835486284e-11
1.1645069629935804e-11
1.2103955311642555e-11
1.1924112854301441e-11
1.0861680844249378e-11
8.681384722568774e-12
5.215111019390387e-12
4.685160818005351e-13
5.142186927270342e-12
1.0271311709125374e-11
1.2369370455632216e-11
1.008791552916311e-11
2.012298967993359e-10
1.8400525317939703e-10
7.088406445791557e-11
1.3723784364485945e-11
6.3336268623572986e-12
4.306861600835201e-12
3.5852138038867525e-12
3.331257333215244e-12
3.2883781435984096e-12
3.356288239937175e-12
3.488823460168559e-12
3.723207614845055e-12
3.753559231154294e-12
4.044832517571393e-12
4.644639205104715e-12
5.458710654867114e-12
6.388276334654688e-12
7.353470044094165e-12
8.279865568149347e-12
9.083084979222174e-12
9.660210466023153e-12
9.889200959598977e-12
9.637107061006707e-12
8.778458728447478e-12
7.225446976832563e-12
4.972465241424013e-12
2.164228192700974e-12
7.813807286693761e-13
2.948216561157351e-12
2.8290822640151485e-12
3.064839743197797e-10
2.369302982156306e-10
5.1200179492404665e-11
1.2865678209051706e-11
6.409285243927973e-12
4.484976091650358e-12
3.774269577329078e-12
3.5190048695854775e-12
3.4746181999729088e-12
3.542563457393878e-12
3.676548610882784e-12
3.852322094019429e-12
4.1222889179525544e-12
4.247376183948087e-12
4.7225056549885725e-12
5.607560048561258e-12
6.819233030270429e-12
8.269951199084476e-12
9.88787101812078e-12
1.1596547065008797e-11
1.3288488236393087e-11
1.4800509534486346e-11
1.5892134867768617e-11
1.622985822362426e-11
1.538404332220401e-11
1.2849719118108412e-11
8.108788973741632e-12
7.748080869925363e-13
9.03018974284907e-12
1.964956610390122e-11
2.654232798933275e-11
4.74964670966551e-10
2.0316155898627876e-10
1.8557516028481937e-10
2.124707995423389e-11
7.761685970993837e-12
4.728275009940525e-12
3.717027359341068e-12
3.3494641473685043e-12
3.252134004053215e-12
3.2900322195559774e-12
3.4042087469183283e-12
3.6274668319589956e-12
3.6340174250713488e-12
3.88258806049338e-12
4.419454513124551e-12
5.1502656130523595e-12
5.977226278316764e-12
6.8233812716219825e-12
7.620553465085727e-12
8.29584775290493e-12
8.765197792456338e-12
8.934752206479072e-12
8.71019870970241e-12
8.014569367582197e-12
6.81529400933488e-12
5.162200204678794e-12
3.242715161840037e-12
1.47415885905087e-12
6.6298707707257e-13
2.080632931903869e-12
6.335711766232298e-12
2.9053227033669374e-10
2.368590229466853e-10
3.719362911295791e-11
1.0890045193920466e-11
5.843056158228765e-12
4.258944134366944e-12
3.668024379348267e-12
3.465765441743534e-12
3.4485253266818845e-12
3.531778305338913e-12
3.674982980031748e-12
3.9192885651763674e-12
3.9868558573009375e-12
4.35605140517721e-12
5.077526438368476e-12
6.0587001660009516e-12
7.201802379620356e-12
8.4254041664806e-12
9.647717489071834e-12
1.0766607835486284e-11
1.1645069629935804e-11
1.2103955311642555e-11
1.1924112854301441e-11
1.0861680844249378e-11
8.681384722568774e-12
5.215111019390387e-12
4.685160818005351e-13
5.142186927270342e-12
1.0271311709125374e-11
1.2369370455632216e-11
1.008791552916311e-11
2.012298967993359e-10
1.8400525317939703e-10
7.088406445791557e-11
1.3723784364485945e-11
6.3336268623572986e-12
4.306861600835201e-12
3.5852138038867525e-12
3.331257333215244e-12
3.2883781435984096e-12
3.356288239937175e-12
3.488823460168559e-12
3.723207614845055e-12
3.753559231154294e-12
4.044832517571393e-12
4.644639205104715e-12
5.458710654867114e-12
6.388276334654688e-12
7.353470044094165e-12
8.279865568149347e-12
9.083084979222174e-12
9.660210466023153e-12
9.889200959598977e-12
9.637107061006707e-12
8.778458728447478e-12
7.225446976832563e-12
4.972465241424013e-12
2.164228192700974e-12
7.813807286693761e-13
2.948216561157351e-12
2.8290822640151485e-12
3.064839743197797e-10
2.369302982156306e-10
5.1200179492404665e-11
1.2865678209051706e-11
6.409285243927973e-12
4.484976091650358e-12
3.774269577329078e-12
3.5190048695854775e-12
3.4746181999729088e-12
3.542563457393878e-12
3.676548610882784e-12
3.852322094019429e-12
4.1222889179525544e-12
4.247376183948087e-12
4.7225056549885725e-12
5.607560048561258e-12
6.819233030270429e-12
8.269951199084476e-12
9.88787101812078e-12
1.1596547065008797e-11
1.3288488236393087e-11
1.4800509534486346e-11
1.5892134867768617e-11
1.622985822362426e-11
1.538404332220401e-11
1.2849719118108412e-11
8.108788973741632e-12
7.748080869925363e-13
9.03018974284907e-12
1.964956610390122e-11
2.654232798933275e-11
4.74964670966551e-10
2.0316155898627876e-10
1.8557516028481937e-10
2.124707995423389e-11
7.761685970993837e-12
4.728275009940525e-12
3.717027359341068e-12
3.3494641473685043e-12
3.252134004053215e-12
3.2900322195559774e-12
3.4042087469183283e-12
3.6274668319589956e-12
3.6340174250713488e-12
3.88258806049338e-12
4.419454513124551e-12
5.1502656130523595e-12
5.977226278316764e-12
6.8233812716219825e-12
7.620553465085727e-12
8.29584775290493e-12
8.765197792456338e-12
8.934752206479072e-12
8.71019870970241e-12
8.014569367582197e-12
6.81529400933488e-12
5.162200204678794e-12
3.242715161840037e-12
1.47415885905087e-12
6.6298707707257e-13
2.080632931903869e-12
6.335711766232298e-12
2.9053227033669374e-10
2.368590229466853e-10
3.719362911295791e-11
1.0890045193920466e-11
5.843056158228765e-12
4.258944134366944e-12
3.668024379348267e-12
3.465765441743534e-12
3.4485253266818845e-12
3.531778305338913e-12
3.674982980031748e-12
3.9192885651763674e-12
3.9868558573009375e-12
4.35605140517721e-12
5.077526438368476e-12
6.0587001660009516e-12
7.201802379620356e-12
8.4254041664806e-12
9.647717489071834e-12
1.0766607835486284e-11
1.1645069629935804e-11
1.2103955311642555e-11
1.1924112854301441e-11
1.0861680844249378e-11
8.681384722568774e-12
5.215111019390387e-12
4.685160818005351e-13
5.142186927270342e-12
1.0271311709125374e-11
1.2369370455632216e-11
1.008791552916311e-11
2.012298967993359e-10
1.8400525317939703e-10
7.088406445791557e-11
1.3723784364485945e-11
6.3336268623572986e-12
4.306861600835201e-12
3.5852138038867525e-12
3.331257333215244e-12
3.2883781435984096e-12
3.356288239937175e-12
3.488823460168559e-12
3.723207614845055e-12
3.753559231154294e-12
4.044832517571393e-12
4.644639205104715e-12
5.458710654867114e-12
6.388276334654688e-12
7.353470044094165e-12
8.279865568149347e-12
9.083084979222174e-12
9.660210466023153e-12
9.889200959598977e-12
9.637107061006707e-12
8.778458728447478e-12
7.225446976832563e-12
4.972465241424013e-12
2.164228192700974e-12
7.813807286693761e-13
2.948216561157351e-12
2.8290822640151485e-12
3.064839743197797e-10
2.369302982156306e-10
5.1200179492404665e-11
1.2865678209051706e-11
6.409285243927973e-12
4.484976091650358e-12
3.774269577329078e-12
3.5190048695854775e-12
3.4746181999729088e-12
3.542563457393878e-12
3.676548610882784e-12
3.852322094019429e-12
4.1222889179525544e-12
4.247376183948087e-12
4.7225056549885725e-12
5.607560048561258e-12
6.819233030270429e-12
8.269951199084476e-12
9.88787101812078e-12
1.1596547065008797e-11
1.3288488236393087e-11
1.4800509534486346e-11
1.5892134867768617e-11
1.622985822362426e-11
1.538404332220401e-11
1.2849719118108412e-11
8.108788973741632e-12
7.748080869925363e-13
9.03018974284907e-12
1.964956610390122e-11
2.654232798933275e-11
4.74964670966551e-10
2.0316155898627876e-10
1.8557516028481937e-10
2.124707995423389e-11
7.761685970993837e-12
4.728275009940525e-12
3.717027359341068e-12
3.3494641473685043e-12
3.252134004053215e-12
3.2900322195559774e-12
3.4042087469183283e-12
3.6274668319589956e-12
3.6340174250713488e-12
3.88258806049338e-12
4.419454513124551e-12
5.1502656130523595e-12
5.977226278316764e-12
6.8233812716219825e-12
7.620553465085727e-12
8.29584775290493e-12
8.765197792456338e-12
8.934752206479072e-12
8.71019870970241e-12
8.014569367582197e-12
6.81529400933488e-12
5.162200204678794e-12
3.242715161840037e-12
1.47415885905087e-12
6.6298707707257e-13
2.080632931903869e-12
6.335711766232298e-12
2.9053227033669374e-10
2.368590229466853e-10
3.719362911295791e-11
1.0890045193920466e-11
5.843056158228765e-12
4.258944134366944e-12
3.668024379348267e-12
3.465765441743534e-12
3.4485253266818845e-12
3.531778305338913e-12
3.674982980031748e-12
3.9192885651763674e-12
3.9868558573009375e-12
4.35605140517721e-12
5.077526438368476e-12
6.0587001660009516e-12
7.201802379620356e-12
8.4254041664806e-12
9.647717489071834e-12
1.0766607835486284e-11
1.1645069629935804e-11
1.2103955311642555e-11
1.1924112854301441e-11
1.0861680844249378e-11
8.681384722568774e-12
5.215111019390387e-12
4.685160818005351e-13
5.142186927270342e-12
1.0271311709125374e-11
1.2369370455632216e-11
1.008791552916311e-11
2.012298967993359e-10
1.8400525317939703e-10
7.088406445791557e-11
1.3723784364485945e-11
6.3336268623572986e-12
4.306861600835201e-12
3.5852138038867525e-12
3.331257333215244e-12
3.2883781435984096e-12
3.356288239937175e-12
3.488823460168559e-12
3.723207614845055e-12
3.753559231154294e-12
4.044832517571393e-12
4.644639205104715e-12
5.458710654867114e-12
6.388276334654688e-12
7.353470044094165e-12
8.279865568149347e-12
9.083084979222174e-12
9.660210466023153e-12
9.889200959598977e-12
9.637107061006707e-12
8.778458728447478e-12
7.225446976832563e-12
4.972465241424013e-12
2.164228192700974e-12
7.813807286693761e-13
2.948216561157351e-12
2.8290822640151485e-12
3.064839743197797e-10
2.369302982156306e-10
5.1200179492404665e-11
1.2865678209051706e-11
6.409285243927973e-12
4.484976091650358e-12
3.774269577329078e-12
3.5190048695854775e-12
3.4746181999729088e-12
3.542563457393878e-12
3.676548610882784e-12
3.852322094019429e-12
4.1222889179525544e-12
4.247376183948087e-12
4.7225056549885725e-12
5.607560048561258e-12
6.819233030270429e-12
8.269951199084476e-12
9.88787101812078e-12
1.1596547065008797e-11
1.3288488236393087e-11
1.4800509534486346e-11
1.5892134867768617e-11
1.622985822362426e-11
1.538404332220401e-11
1.2849719118108412e-11
8.108788973741632e-12
7.748080869925363e-13
9.03018974284907e-12
1.964956610390122e-11
2.654232798933275e-11
4.74964670966551e-10
2.0316155898627876e-10
1.8557516028481937e-10
2.124707995423389e-11
7.761685970993837e-12
4.728275009940525e-12
3.717027359341068e-12
3.3494641473685043e-12
3.252134004053215e-12
3.2900322195559774e-12
3.4042087469183283e-12
3.6274668319589956e-12
3.6340174250713488e-12
3.88258806049338e-12
4.419454513124551e-12
5.1502656130523595e-12
5.977226278316764e-12
6.8233812716219825e-12
7.620553465085727e-12
8.29584775290493e-12
8.765197792456338e-12
8.934752206479072e-12
8.71019870970241e-12
8.014569367582197e-12
6.81529400933488e-12
5.162200204678794e-12
3.242715161840037e-12
1.47415885905087e-12
6.6298707707257e-13
2.080632931903869e-12
6.335711766232298e-12
2.9053227033669374e-10
2.368590229466853e-10
3.719362911295791e-11
1.0890045193920466e-11
5.843056158228765e-12
4.258944134366944e-12
3.668024379348267e-12
3.465765441743534e-12
3.4485253266818845e-12
3.531778305338913e-12
3.674982980031748e-12
3.9192885651763674e-12
3.9868558573009375e-12
4.35605140517721e-12
5.077526438368476e-12
6.0587001660009516e-12
7.201802379620356e-12
8.4254041664806e-12
9.647717489071834e-12
1.0766607835486284e-11
1.1645069629935804e-11
1.2103955311642555e-11
1.1924112854301441e-11
1.0861680844249378e-11
8.681384722568774e-12
5.215111019390387e-12
4.685160818005351e-13
5.142186927270342e-12
1.0271311709125374e-11
1.2369370455632216e-11
1.008791552916311e-11
2.012298967993359e-10
1.8400525317939703e-10
7.088406445791557e-11
1.3723784364485945e-11
6.3336268623572986e-12
4.306861600835201e-12
3.5852138038867525e-12
3.331257333215244e-12
3.2883781435984096e-12
3.356288239937175e-12
3.488823460168559e-12
3.723207614845055e-12
3.753559231154294e-12
4.044832517571393e-12
4.644639205104715e-12
5.458710654867114e-12
6.388276334654688e-12
7.353470044094165e-12
8.279865568149347e-12
9.083084979222174e-12
9.660210466023153e-12
9.889200959598977e-12
9.637107061006707e-12
8.778458728447478e-12
7.225446976832563e-12
4.972465241424013e-12
2.164228192700974e-12
7.813807286693761e-13
2.948216561157351e-12
2.8290822640151485e-12
3.064839743197797e-10
2.369302982156306e-10
5.1200179492404665e-11
1.2865678209051706e-11
6.409285243927973e-12
4.484976091650358e-12
3.774269577329078e-12
3.5190048695854775e-12
3.4746181999729088e-12
3.542563457393878e-12
3.676548610882784e-12
3.852322094019429e-12
4.1222889179525544e-12
4.247376183948087e-12
4.7225056549885725e-12
5.607560048561258e-12
6.819233030270429e-12
8.269951199084476e-12
9.88787101812078e-12
1.1596547065008797e-11
1.3288488236393087e-11
1.4800509534486346e-11
1.5892134867768617e-11
1.622985822362426e-11
1.538404332220401e-11
1.2849719118108412e-11
8.108788973741632e-12
7.748080869925363e-13
9.03018974284907e-12
1.964956610390122e-11
2.654232798933275e-11
4.74964670966551e-10
2.0316155898627876e-10
1.8557516028481937e-10
2.124707995423389e-11
7.761685970993837e-12
4.728275009940525e-12
3.717027359341068e-12
3.3494641473685043e-12
3.252134004053215e-12
3.2900322195559774e-12
3.4042087469183283e-12
3.6274668319589956e-12
3.6340174250713488e-12
3.88258806049338e-12
4.419454513124551e-12
5.1502656130523595e-12
5.977226278316764e-12
6.8233812716219825e-12
7.620553465085727e-12
8.29584775290493e-12
8.765197792456338e-12
8.934752206479072e-12
8.71019870970241e-12
8.014569367582197e-12
6.81529400933488e-12
5.162200204678794e-12
3.242715161840037e-12
1.47415885905087e-12
6.6298707707257e-13
2.080632931903869e-12
6.335711766232298e-12
2.9053227033669374e-10
2.368590229466853e-10
3.719362911295791e-11
1.0890045193920466e-11
5.843056158228765e-12
4.258944134366944e-12
3.668024379348267e-12
3.465765441743534e-12
3.4485253266818845e-12
3.531778305338913e-12
3.674982980031748e-12
3.9192885651763674e-12
3.9868558573009375e-12
4.35605140517721e-12
5.077526438368476e-12
6.0587001660009516e-12
7.201802379620356e-12
8.4254041664806e-12
9.647717489071834e-12
1.0766607835486284e-11
1.1645069629935804e-11
1.2103955311642555e-11
1.1924112854301441e-11
1.0861680844249378e-11
8.681384722568774e-12
5.215111019390387e-12
4.685160818005351e-13
5.142186927270342e-12
1.0271311709125374e-11
1.2369370455632216e-11
1.008791552916311e-11
2.012298967993359e-10
1.8400525317939703e-10
7.088406445791557e-11
1.3723784364485945e-11
6.3336268623572986e-12
4.306861600835201e-12
3.5852138038867525e-12
3.331257333215244e-12
3.2883781435984096e-12
3.356288239937175e-12
3.488823460168559e-12
3.723207614845055e-12
3.753559231154294e-12
4.044832517571393e-12
4.644639205104715e-12
5.458710654867114e-12
6.388276334654688e-12
7.353470044094165e-12
8.279865568149347e-12
9.083084979222174e-12
9.660210466023153e-12
9.889200959598977e-12
9.637107061006707e-12
8.778458728447478e-12
7.225446976832563e-12
4.972465241424013e-12
2.164228192700974e-12
7.813807286693761e-13
2.948216561157351e-12
2.8290822640151485e-12
3.064839743197797e-10
2.369302982156306e-10
5.1200179492404665e-11
1.2865678209051706e-11
6.409285243927973e-12
4.484976091650358e-12
3.774269577329078e-12
3.5190048695854775e-12
3.4746181999729088e-12
3.542563457393878e-12
3.676548610882784e-12
3.852322094019429e-12
4.1222889179525544e-12
4.247376183948087e-12
4.7225056549885725e-12
5.607560048561258e-12
6.819233030270429e-12
8.269951199084476e-12
9.88787101812078e-12
1.1596547065008797e-11
1.3288488236393087e-11
1.4800509534486346e-11
1.5892134867768617e-11
1.622985822362426e-11
1.538404332220401e-11
1.2849719118108412e-11
8.108788973741632e-12
7.748080869925363e-13
9.03018974284907e-12
1.964956610390122e-11
2.654232798933275e-11
4.74964670966551e-10
2.0316155898627876e-10
1.8557516028481937e-10
2.124707995423389e-11
7.761685970993837e-12
4.728275009940525e-12
3.717027359341068e-12
3.3494641473685043e-12
3.252134004053215e-12
3.2900322195559774e-12
3.4042087469183283e-12
3.6274668319589956e-12
3.6340174250713488e-12
3.88258806049338e-12
4.419454513124551e-12
5.1502656130523595e-12
5.977226278316764e-12
6.8233812716219825e-12
7.620553465085727e-12
8.29584775290493e-12
8.765197792456338e-12
8.934752206479072e-12
8.71019870970241e-12
8.014569367582197e-12
6.81529400933488e-12
5.162200204678794e-12
3.242715161840037e-12
1.47415885905087e-12
6.6298707707257e-13
2.080632931903869e-12
6.335711766232298e-12
2.9053227033669374e-10
2.368590229466853e-10
3.719362911295791e-11
1.0890045193920466e-11
5.843056158228765e-12
4.258944134366944e-12
3.668024379348267e-12
3.465765441743534e-12
3.4485253266818845e-12
3.531778305338913e-12
3.674982980031748e-12
3.9192885651763674e-12
3.9868558573009375e-12
4.35605140517721e-12
5.077526438368476e-12
6.0587001660009516e-12
7.201802379620356e-12
8.4254041664806e-12
9.647717489071834e-12
1.0766607835486284e-11
1.1645069629935804e-11
1.2103955311642555e-11
1.1924112854301441e-11
1.0861680844249378e-11
8.681384722568774e-12
5.215111019390387e-12
4.685160818005351e-13
5.142186927270342e-12
1.0271311709125374e-11
1.2369370455632216e-11
1.008791552916311e-11
2.012298967993359e-10
1.8400525317939703e-10
7.088406445791557e-11
1.3723784364485945e-11
6.3336268623572986e-12
4.306861600835201e-12
3.5852138038867525e-12
3.331257333215244e-12
3.2883781435984096e-12
3.356288239937175e-12
3.488823460168559e-12
3.723207614845055e-12
3.753559231154294e-12
4.044832517571393e-12
4.644639205104715e-12
5.458710654867114e-12
6.388276334654688e-12
7.353470044094165e-12
8.279865568149347e-12
9.083084979222174e-12
9.660210466023153e-12
9.889200959598977e-12
9.637107061006707e-12
8.778458728447478e-12
7.225446976832563e-12
4.972465241424013e-12
2.164228192700974e-12
7.813807286693761e-13
2.948216561157351e-12
2.8290822640151485e-12
3.064839743197797e-10
2.369302982156306e-10
5.1200179492404665e-11
1.2865678209051706e-11
6.409285243927973e-12
4.484976091650358e-12
3.774269577329078e-12
3.5190048695854775e-12
3.4746181999729088e-12
3.542563457393878e-12
3.676548610882784e-12
3.852322094019429e-12
4.1222889179525544e-12
4.247376183948087e-12
4.7225056549885725e-12
5.607560048561258e-12
6.819233030270429e-12
8.269951199084476e-12
9.88787101812078e-12
1.1596547065008797e-11
1.3288488236393087e-11
1.4800509534486346e-11
1.5892134867768617e-11
1.622985822362426e-11
1.538404332220401e-11
1.2849719118108412e-11
8.108788973741632e-12
7.748080869925363e-13
9.03018974284907e-12
1.964956610390122e-11
2.654232798933275e-11
4.74964670966551e-10
2.0316155898627876e-10
1.8557516028481937e-10
2.124707995423389e-11
7.761685970993837e-12
4.728275009940525e-12
3.717027359341068e-12
3.3494641473685043e-12
3.252134004053215e-12
3.2900322195559774e-12
3.4042087469183283e-12
3.6274668319589956e-12
3.6340174250713488e-12
3.88258806049338e-12
4.419454513124551e-12
5.1502656130523595e-12
5.977226278316764e-12
6.8233812716219825e-12
7.620553465085727e-12
8.29584775290493e-12
8.765197792456338e-12
8.934752206479072e-12
8.71019870970241e-12
8.014569367582197e-12
6.81529400933488e-12
5.162200204678794e-12
3.242715161840037e-12
1.47415885905087e-12
6.6298707707257e-13
2.080632931903869e-12
6.335711766232298e-12
2.9053227033669374e-10
2.368590229466853e-10
3.719362911295791e-11
1.0890045193920466e-11
5.843056158228765e-12
4.258944134366944e-12
3.668024379348267e-12
3.465765441743534e-12
3.4485253266818845e-12
3.531778305338913e-12
3.674982980031748e-12
3.9192885651763674e-12
3.9868558573009375e-12
4.35605140517721e-12
5.077526438368476e-12
6.0587001660009516e-12
7.201802379620356e-12
8.4254041664806e-12
9.647717489071834e-12
1.0766607835486284e-11
1.1645069629935804e-11
1.2103955311642555e-11
1.1924112854301441e-11
1.0861680844249378e-11
8.681384722568774e-12
5.215111019390387e-12
4.685160818005351e-13
5.142186927270342e-12
1.0271311709125374e-11
1.2369370455632216e-11
1.008791552916311e-11
2.012298967993359e-10
1.8400525317939703e-10
7.088406445791557e-11
1.3723784364485945e-11
6.3336268623572986e-12
4.306861600835201e-12
3.5852138038867525e-12
3.331257333215244e-12
3.2883781435984096e-12
3.356288239937175e-12
3.488823460168559e-12
3.723207614845055e-12
3.753559231154294e-12
4.044832517571393e-12
4.644639205104715e-12
5.458710654867114e-12
6.388276334654688e-12
7.353470044094165e-12
8.279865568149347e-12
9.083084979222174e-12
9.660210466023153e-12
9.889200959598977e-12
9.637107061006707e-12
8.778458728447478e-12
7.225446976832563e-12
4.972465241424013e-12
2.164228192700974e-12
7.813807286693761e-13
2.948216561157351e-12
2.8290822640151485e-12
3.064839743197797e-10
2.369302982156306e-10
5.1200179492404665e-11
1.2865678209051706e-11
6.409285243927973e-12
4.484976091650358e-12
3.774269577329078e-12
3.5190048695854775e-12
3.4746181999729088e-12
3.542563457393878e-12
3.676548610882784e-12
3.852322094019429e-12
4.1222889179525544e-12
4.247376183948087e-12
4.7225056549885725e-12
5.607560048561258e-12
6.819233030270429e-12
8.269951199084476e-12
9.88787101812078e-12
1.1596547065008797e-11
1.3288488236393087e-11
1.4800509534486346e-11
1.5892134867768617e-11
1.622985822362426e-11
1.538404332220401e-11
1.2849719118108412e-11
8.108788973741632e-12
7.748080869925363e-13
9.03018974284907e-12
1.964956610390122e-11
2.654232798933275e-11
4.74964670966551e-10
2.0316155898627876e-10
1.8557516028481937e-10
2.124707995423389e-11
7.761685970993837e-12
4.728275009940525e-12
3.717027359341068e-12
3.3494641473685043e-12
3.252134004053215e-12
3.2900322195559774e-12
3.4042087469183283e-12
3.6274668319589956e-12
3.6340174250713488e-12
3.88258806049338e-12
4.419454513124551e-12
5.1502656130523595e-12
5.977226278316764e-12
6.8233812716219825e-12
7.620553465085727e-12
8.29584775290493e-12
8.765197792456338e-12
8.934752206479072e-12
8.71019870970241e-12
8.014569367582197e-12
6.81529400933488e-12
5.162200204678794e-12
3.242715161840037e-12
1.47415885905087e-12
6.6298707707257e-13
2.080632931903869e-12
6.335711766232298e-12
2.9053227033669374e-10
2.368590229466853e-10
3.719362911295791e-11
1.0890045193920466e-11
5.843056158228765e-12
4.258944134366944e-12
3.668024379348267e-12
3.465765441743534e-12
3.4485253266818845e-12
3.531778305338913e-12
3.674982980031748e-12
3.9192885651763674e-12
3.9868558573009375e-12
4.35605140517721e-12
5.077526438368476e-12
6.0587001660009516e-12
7.201802379620356e-12
8.4254041664806e-12
9.647717489071834e-12
1.0766607835486284e-11
1.1645069629935804e-11
1.2103955311642555e-11
1.1924112854301441e-11
1.0861680844249378e-11
8.681384722568774e-12
5.215111019390387e-12
4.685160818005351e-13
5.142186927270342e-12
1.0271311709125374e-11
1.2369370455632216e-11
1.008791552916311e-11
2.012298967993359e-10
1.8400525317939703e-10
7.088406445791557e-11
1.3723784364485945e-11
6.3336268623572986e-12
4.306861600835201e-12
3.5852138038867525e-12
3.331257333215244e-12
3.2883781435984096e-12
3.356288239937175e-12
3.488823460168559e-12
3.723207614845055e-12
3.753559231154294e-12
4.044832517571393e-12
4.644639205104715e-12
5.458710654867114e-12
6.388276334654688e-12
7.353470044094165e-12
8.279865568149347e-12
9.083084979222174e-12
9.660210466023153e-12
9.889200959598977e-12
9.637107061006707e-12
8.778458728447478e-12
7.225446976832563e-12
4.972465241424013e-12
2.164228192700974e-12
7.813807286693761e-13
2.948216561157351e-12
2.8290822640151485e-12
3.064839743197797e-10
2.369302982156306e-10
5.1200179492404665e-11
1.2865678209051706e-11
6.409285243927973e-12
4.484976091650358e-12
3.774269577329078e-12
3.5190048695854775e-12
3.4746181999729088e-12
3.542563457393878e-12
3.676548610882784e-12
3.852322094019429e-12
4.1222889179525544e-12
4.247376183948087e-12
4.7225056549885725e-12
5.607560048561258e-12
6.819233030270429e-12
8.269951199084476e-12
9.88787101812078e-12
1.1596547065008797e-11
1.3288488236393087e-11
1.4800509534486346e-11
1.5892134867768617e-11
1.622985822362426e-11
1.538404332220401e-11
1.2849719118108412e-11
8.108788973741632e-12
7.748080869925363e-13
9.03018974284907e-12
1.964956610390122e-11
2.654232798933275e-11
4.74964670966551e-10
2.0316155898627876e-10
1.8557516028481937e-10
2.124707995423389e-11
7.761685970993837e-12
4.728275009940525e-12
3.717027359341068e-12
3.3494641473685043e-12
3.252134004053215e-12
3.2900322195559774e-12
3.4042087469183283e-12
3.6274668319589956e-12
3.6340174250713488e-12
3.88258806049338e-12
4.419454513124551e-12
5.1502656130523595e-12
5.977226278316764e-12
6.8233812716219825e-12
7.620553465085727e-12
8.29584775290493e-12
8.765197792456338e-12
8.934752206479072e-12
8.71019870970241e-12
8.014569367582197e-12
6.81529400933488e-12
5.162200204678794e-12
3.242715161840037e-12
1.47415885905087e-12
6.6298707707257e-13
2.080632931903869e-12
6.335711766232298e-12
2.9053227033669374e-10
2.368590229466853e-10
3.719362911295791e-11
1.0890045193920466e-11
5.843056158228765e-12
4.258944134366944e-12
3.668024379348267e-12
3.465765441743534e-12
3.4485253266818845e-12
3.531778305338913e-12
3.674982980031748e-12
3.9192885651763674e-12
3.9868558573009375e-12
4.35605140517721e-12
5.077526438368476e-12
6.0587001660009516e-12
7.201802379620356e-12
8.4254041664806e-12
9.647717489071834e-12
1.0766607835486284e-11
1.1645069629935804e-11
1.2103955311642555e-11
1.1924112854301441e-11
1.0861680844249378e-11
8.681384722568774e-12
5.215111019390387e-12
4.685160818005351e-13
5.142186927270342e-12
1.0271311709125374e-11
1.2369370455632216e-11
1.008791552916311e-11
2.012298967993359e-10
1.8400525317939703e-10
7.088406445791557e-11
1.3723784364485945e-11
6.3336268623572986e-12
4.306861600835201e-12
3.5852138038867525e-12
3.331257333215244e-12
3.2883781435984096e-12
3.356288239937175e-12
3.488823460168559e-12
3.723207614845055e-12
3.753559231154294e-12
4.044832517571393e-12
4.644639205104715e-12
5.458710654867114e-12
6.388276334654688e-12
7.353470044094165e-12
8.279865568149347e-12
9.083084979222174e-12
9.660210466023153e-12
9.889200959598977e-12
9.637107061006707e-12
8.778458728447478e-12
7.225446976832563e-12
4.972465241424013e-12
2.164228192700974e-12
7.813807286693761e-13
2.948216561157351e-12
2.8290822640151485e-12
3.064839743197797e-10
2.369302982156306e-10
5.1200179492404665e-11
1.2865678209051706e-11
6.409285243927973e-12
4.484976091650358e-12
3.774269577329078e-12
3.5190048695854775e-12
3.4746181999729088e-12
3.542563457393878e-12
3.676548610882784e-12
3.852322094019429e-12
4.1222889179525544e-12
4.247376183948087e-12
4.7225056549885725e-12
5.607560048561258e-12
6.819233030270429e-12
8.269951199084476e-12
9.88787101812078e-12
1.1596547065008797e-11
1.3288488236393087e-11
1.4800509534486346e-11
1.5892134867768617e-11
1.622985822362426e-11
1.538404332220401e-11
1.2849719118108412e-11
8.108788973741632e-12
7.748080869925363e-13
9.03018974284907e-12
1.964956610390122e-11
2.654232798933275e-11
4.74964670966551e-10
2.0316155898627876e-10
1.8557516028481937e-10
2.124707995423389e-11
7.761685970993837e-12
4.728275009940525e-12
3.717027359341068e-12
3.3494641473685043e-12
3.252134004053215e-12
3.2900322195559774e-12
3.4042087469183283e-12
3.6274668319589956e-12
3.6340174250713488e-12
3.88258806049338e-12
4.419454513124551e-12
5.1502656130523595e-12
5.977226278316764e-12
6.8233812716219825e-12
7.620553465085727e-12
8.29584775290493e-12
8.765197792456338e-12
8.934752206479072e-12
8.71019870970241e-12
8.014569367582197e-12
6.81529400933488e-12
5.162200204678794e-12
3.242715161840037e-12
1.47415885905087e-12
6.6298707707257e-13
2.080632931903869e-12
6.335711766232298e-12
2.9053227033669374e-10
2.368590229466853e-10
3.719362911295791e-11
1.0890045193920466e-11
5.843056158228765e-12
4.258944134366944e-12
3.668024379348267e-12
3.465765441743534e-12
3.4485253266818845e-12
3.531778305338913e-12
3.674982980031748e-12
3.9192885651763674e-12
3.9868558573009375e-12
4.35605140517721e-12
5.077526438368476e-12
6.0587001660009516e-12
7.201802379620356e-12
8.4254041664806e-12
9.647717489071834e-12
1.0766607835486284e-11
1.1645069629935804e-11
1.2103955311642555e-11
1.1924112854301441e-11
1.0861680844249378e-11
8.681384722568774e-12
5.215111019390387e-12
4.685160818005351e-13
5.142186927270342e-12
1.0271311709125374e-11
1.2369370455632216e-11
1.008791552916311e-11
2.012298967993359e-10
1.8400525317939703e-10
7.088406445791557e-11
1.3723784364485945e-11
6.3336268623572986e-12
4.306861600835201e-12
3.5852138038867525e-12
3.331257333215244e-12
3.2883781435984096e-12
3.356288239937175e-12
3.488823460168559e-12
3.723207614845055e-12
3.753559231154294e-12
4.044832517571393e-12
4.644639205104715e-12
5.458710654867114e-12
6.388276334654688e-12
7.353470044094165e-12
8.279865568149347e-12
9.083084979222174e-12
9.660210466023153e-12
9.889200959598977e-12
9.637107061006707e-12
8.778458728447478e-12
7.225446976832563e-12
4.972465241424013e-12
2.164228192700974e-12
7.813807286693761e-13
2.948216561157351e-12
2.8290822640151485e-12
3.064839743197797e-10
2.369302982156306e-10
5.1200179492404665e-11
1.2865678209051706e-11
6.409285243927973e-12
4.484976091650358e-12
3.774269577329078e-12
3.5190048695854775e-12
3.4746181999729088e-12
3.542563457393878e-12
3.676548610882784e-12
3.852322094019429e-12
4.1222889179525544e-12
4.247376183948087e-12
4.7225056549885725e-12
5.607560048561258e-12
6.819233030270429e-12
8.269951199084476e-12
9.88787101812078e-12
1.1596547065008797e-11
1.3288488236393087e-11
1.4800509534486346e-11
1.5892134867768617e-11
1.622985822362426e-11
1.538404332220401e-11
1.2849719118108412e-11
8.108788973741632e-12
7.748080869925363e-13
9.03018974284907e-12
1.964956610390122e-11
2.654232798933275e-11
4.74964670966551e-10
2.0316155898627876e-10
1.8557516028481937e-10
2.124707995423389e-11
7.761685970993837e-12
4.728275009940525e-12
3.717027359341068e-12
3.3494641473685043e-12
3.252134004053215e-12
3.2900322195559774e-12
3.4042087469183283e-12
3.6274668319589956e-12
3.6340174250713488e-12
3.88258806049338e-12
4.419454513124551e-12
5.1502656130523595e-12
5.977226278316764e-12
6.8233812716219825e-12
7.620553465085727e-12
8.29584775290493e-12
8.765197792456338e-12
8.934752206479072e-12
8.71019870970241e-12
8.014569367582197e-12
6.81529400933488e-12
5.162200204678794e-12
3.242715161840037e-12
1.47415885905087e-12
6.6298707707257e-13
2.080632931903869e-12
6.335711766232298e-12
2.9053227033669374e-10
2.368590229466853e-10
3.719362911295791e-11
1.0890045193920466e-11
5.843056158228765e-12
4.258944134366944e-12
3.668024379348267e-12
3.465765441743534e-12
3.4485253266818845e-12
3.531778305338913e-12
3.674982980031748e-12
3.9192885651763674e-12
3.9868558573009375e-12
4.35605140517721e-12
5.077526438368476e-12
6.0587001660009516e-12
7.201802379620356e-12
8.4254041664806e-12
9.647717489071834e-12
1.0766607835486284e-11
1.1645069629935804e-11
1.2103955311642555e-11
1.1924112854301441e-11
1.0861680844249378e-11
8.681384722568774e-12
5.215111019390387e-12
4.685160818005351e-13
5.142186927270342e-12
1.0271311709125374e-11
1.2369370455632216e-11
1.008791552916311e-11
2.012298967993359e-10
1.8400525317939703e-10
7.088406445791557e-11
1.3723784364485945e-11
6.3336268623572986e-12
4.306861600835201e-12
3.5852138038867525e-12
3.331257333215244e-12
3.2883781435984096e-12
3.356288239937175e-12
3.488823460168559e-12
3.723207614845055e-12
3.753559231154294e-12
4.044832517571393e-12
4.644639205104715e-12
5.458710654867114e-12
6.388276334654688e-12
7.353470044094165e-12
8.279865568149347e-12
9.083084979222174e-12
9.660210466023153e-12
9.889200959598977e-12
9.637107061006707e-12
8.778458728447478e-12
7.225446976832563e-12
4.972465241424013e-12
2.164228192700974e-12
7.813807286693761e-13
2.948216561157351e-12
2.8290822640151485e-12
3.064839743197797e-10
2.369302982156306e-10
5.1200179492404665e-11
1.2865678209051706e-11
6.409285243927973e-12
4.484976091650358e-12
3.774269577329078e-12
3.5190048695854775e-12
3.4746181999729088e-12
3.542563457393878e-12
3.676548610882784e-12
3.852322094019429e-12
4.1222889179525544e-12
4.247376183948087e-12
4.7225056549885725e-12
5.607560048561258e-12
6.819233030270429e-12
8.269951199084476e-12
9.88787101812078e-12
1.1596547065008797e-11
1.3288488236393087e-11
1.4800509534486346e-11
1.5892134867768617e-11
1.622985822362426e-11
1.538404332220401e-11
1.2849719118108412e-11
8.108788973741632e-12
7.748080869925363e-13
9.03018974284907e-12
1.964956610390122e-11
2.654232798933275e-11
4.74964670966551e-10
2.0316155898627876e-10
1.8557516028481937e-10
2.124707995423389e-11
7.761685970993837e-12
4.728275009940525e-12
3.717027359341068e-12
3.3494641473685043e-12
3.252134004053215e-12
3.2900322195559774e-12
3.4042087469183283e-12
3.6274668319589956e-12
3.6340174250713488e-12
3.88258806049338e-12
4.419454513124551e-12
5.1502656130523595e-12
5.977226278316764e-12
6.8233812716219825e-12
7.620553465085727e-12
8.29584775290493e-12
8.765197792456338e-12
8.934752206479072e-12
8.71019870970241e-12
8.014569367582197e-12
6.81529400933488e-12
5.162200204678794e-12
3.242715161840037e-12
1.47415885905087e-12
6.6298707707257e-13
2.080632931903869e-12
6.335711766232298e-12
2.9053227033669374e-10
2.368590229466853e-10
3.719362911295791e-11
1.0890045193920466e-11
5.843056158228765e-12
4.258944134366944e-12
3.668024379348267e-12
3.465765441743534e-12
3.4485253266818845e-12
3.531778305338913e-12
3.674982980031748e-12
3.9192885651763674e-12
3.9868558573009375e-12
4.35605140517721e-12
5.077526438368476e-12
6.0587001660009516e-12
7.201802379620356e-12
8.4254041664806e-12
9.647717489071834e-12
1.0766607835486284e-11
1.1645069629935804e-11
1.2103955311642555e-11
1.1924112854301441e-11
1.0861680844249378e-11
8.681384722568774e-12
5.215111019390387e-12
4.685160818005351e-13
5.142186927270342e-12
1.0271311709125374e-11
1.2369370455632216e-11
1.008791552916311e-11
2.012298967993359e-10
1.8400525317939703e-10
7.088406445791557e-11
1.3723784364485945e-11
6.3336268623572986e-12
4.306861600835201e-12
3.5852138038867525e-12
3.331257333215244e-12
3.2883781435984096e-12
3.356288239937175e-12
3.488823460168559e-12
3.723207614845055e-12
3.753559231154294e-12
4.044832517571393e-12
4.644639205104715e-12
5.458710654867114e-12
6.388276334654688e-12
7.353470044094165e-12
8.279865568149347e-12
9.083084979222174e-12
9.660210466023153e-12
9.889200959598977e-12
9.637107061006707e-12
8.778458728447478e-12
7.225446976832563e-12
4.972465241424013e-12
2.164228192700974e-12
7.813807286693761e-13
2.948216561157351e-12
2.8290822640151485e-12
3.064839743197797e-10
2.369302982156306e-10
5.1200179492404665e-11
1.2865678209051706e-11
6.409285243927973e-12
4.484976091650358e-12
3.774269577329078e-12
3.5190048695854775e-12
3.4746181999729088e-12
3.542563457393878e-12
3.676548610882784e-12
3.852322094019429e-12
4.1222889179525544e-12
4.247376183948087e-12
4.7225056549885725e-12
5.607560048561258e-12
6.819233030270429e-12
8.269951199084476e-12
9.88787101812078e-12
1.1596547065008797e-11
1.3288488236393087e-11
1.4800509534486346e-11
1.5892134867768617e-11
1.622985822362426e-11
1.538404332220401e-11
1.2849719118108412e-11
8.108788973741632e-12
7.748080869925363e-13
9.03018974284907e-12
1.964956610390122e-11
2.654232798933275e-11
4.74964670966551e-10
2.0316155898627876e-10
1.8557516028481937e-10
2.124707995423389e-11
7.761685970993837e-12
4.728275009940525e-12
3.717027359341068e-12
3.3494641473685043e-12
3.252134004053215e-12
3.2900322195559774e-12
3.4042087469183283e-12
3.6274668319589956e-12
3.6340174250713488e-12
3.88258806049338e-12
4.419454513124551e-12
5.1502656130523595e-12
5.977226278316764e-12
6.8233812716219825e-12
7.620553465085727e-12
8.29584775290493e-12
8.765197792456338e-12
8.934752206479072e-12
8.71019870970241e-12
8.014569367582197e-12
6.81529400933488e-12
5.162200204678794e-12
3.242715161840037e-12
1.47415885905087e-12
6.6298707707257e-13
2.080632931903869e-12
6.335711766232298e-12
2.9053227033669374e-10
2.368590229466853e-10
3.719362911295791e-11
1.0890045193920466e-11
5.843056158228765e-12
4.258944134366944e-12
3.668024379348267e-12
3.465765441743534e-12
3.4485253266818845e-12
3.531778305338913e-12
3.674982980031748e-12
3.9192885651763674e-12
3.9868558573009375e-12
4.35605140517721e-12
5.077526438368476e-12
6.0587001660009516e-12
7.201802379620356e-12
8.4254041664806e-12
9.647717489071834e-12
1.0766607835486284e-11
1.1645069629935804e-11
1.2103955311642555e-11
1.1924112854301441e-11
1.0861680844249378e-11
8.681384722568774e-12
5.215111019390387e-12
4.685160818005351e-13
5.142186927270342e-12
1.0271311709125374e-11
1.2369370455632216e-11
1.008791552916311e-11
2.012298967993359e-10
1.8400525317939703e-10
7.088406445791557e-11
1.3723784364485945e-11
6.3336268623572986e-12
4.306861600835201e-12
3.5852138038867525e-12
3.331257333215244e-12
3.2883781435984096e-12
3.356288239937175e-12
3.488823460168559e-12
3.723207614845055e-12
3.753559231154294e-12
4.044832517571393e-12
4.644639205104715e-12
5.458710654867114e-12
6.388276334654688e-12
7.353470044094165e-12
8.279865568149347e-12
9.083084979222174e-12
9.660210466023153e-12
9.889200959598977e-12
9.637107061006707e-12
8.778458728447478e-12
7.225446976832563e-12
4.972465241424013e-12
2.164228192700974e-12
7.813807286693761e-13
2.948216561157351e-12
2.8290822640151485e-12
3.064839743197797e-10
2.369302982156306e-10
5.1200179492404665e-11
1.2865678209051706e-11
6.409285243927973e-12
4.484976091650358e-12
3.774269577329078e-12
3.5190048695854775e-12
3.4746181999729088e-12
3.542563457393878e-12
3.676548610882784e-12
3.852322094019429e-12
4.1222889179525544e-12
4.247376183948087e-12
4.7225056549885725e-12
5.607560048561258e-12
6.819233030270429e-12
8.269951199084476e-12
9.88787101812078e-12
1.1596547065008797e-11
1.3288488236393087e-11
1.4800509534486346e-11
1.5892134867768617e-11
1.622985822362426e-11
1.538404332220401e-11
1.2849719118108412e-11
8.108788973741632e-12
7.748080869925363e-13
9.03018974284907e-12
1.964956610390122e-11
2.654232798933275e-11
4.74964670966551e-10
2.0316155898627876e-10
1.8557516028481937e-10
2.124707995423389e-11
7.761685970993837e-12
4.728275009940525e-12
3.717027359341068e-12
3.3494641473685043e-12
3.252134004053215e-12
3.2900322195559774e-12
3.4042087469183283e-12
3.6274668319589956e-12
3.6340174250713488e-12
3.88258806049338e-12
4.419454513124551e-12
5.1502656130523595e-12
5.977226278316764e-12
6.8233812716219825e-12
7.620553465085727e-12
8.29584775290493e-12
8.765197792456338e-12
8.934752206479072e-12
8.71019870970241e-12
8.014569367582197e-12
6.81529400933488e-12
5.162200204678794e-12
3.242715161840037e-12
1.47415885905087e-12
6.6298707707257e-13
2.080632931903869e-12
6.335711766232298e-12
2.9053227033669374e-10
2.368590229466853e-10
3.719362911295791e-11
1.0890045193920466e-11
5.843056158228765e-12
4.258944134366944e-12
3.668024379348267e-12
3.465765441743534e-12
3.4485253266818845e-12
3.531778305338913e-12
3.674982980031748e-12
3.9192885651763674e-12
3.9868558573009375e-12
4.35605140517721e-12
5.077526438368476e-12
6.0587001660009516e-12
7.201802379620356e-12
8.4254041664806e-12
9.647717489071834e-12
1.0766607835486284e-11
1.1645069629935804e-11
1.2103955311642555e-11
1.1924112854301441e-11
1.0861680844249378e-11
8.681384722568774e-12
5.215111019390387e-12
4.685160818005351e-13
5.142186927270342e-12
1.0271311709125374e-11
1.2369370455632216e-11
1.008791552916311e-11
2.012298967993359e-10
1.8400525317939703e-10
7.088406445791557e-11
1.3723784364485945e-11
6.3336268623572986e-12
4.306861600835201e-12
3.5852138038867525e-12
3.331257333215244e-12
3.2883781435984096e-12
3.356288239937175e-12
3.488823460168559e-12
3.723207614845055e-12
3.753559231154294e-12
4.044832517571393e-12
4.644639205104715e-12
5.458710654867114e-12
6.388276334654688e-12
7.353470044094165e-12
8.279865568149347e-12
9.083084979222174e-12
9.660210466023153e-12
9.889200959598977e-12
9.637107061006707e-12
8.778458728447478e-12
7.225446976832563e-12
4.972465241424013e-12
2.164228192700974e-12
7.813807286693761e-13
2.948216561157351e-12
2.8290822640151485e-12
3.064839743197797e-10
2.369302982156306e-10
5.1200179492404665e-11
1.2865678209051706e-11
6.409285243927973e-12
4.484976091650358e-12
3.774269577329078e-12
3.5190048695854775e-12
3.4746181999729088e-12
3.542563457393878e-12
3.676548610882784e-12
3.852322094019429e-12
4.1222889179525544e-12
4.247376183948087e-12
4.7225056549885725e-12
5.607560048561258e-12
6.819233030270429e-12
8.269951199084476e-12
9.88787101812078e-12
1.1596547065008797e-11
1.3288488236393087e-11
1.4800509534486346e-11
1.5892134867768617e-11
1.622985822362426e-11
1.538404332220401e-11
1.2849719118108412e-11
8.108788973741632e-12
7.748080869925363e-13
9.03018974284907e-12
1.964956610390122e-11
2.654232798933275e-11
4.74964670966551e-10
2.0316155898627876e-10
1.8557516028481937e-10
2.124707995423389e-11
7.761685970993837e-12
4.728275009940525e-12
3.717027359341068e-12
3.3494641473685043e-12
3.252134004053215e-12
3.2900322195559774e-12
3.4042087469183283e-12
3.6274668319589956e-12
3.6340174250713488e-12
3.88258806049338e-12
4.419454513124551e-12
5.1502656130523595e-12
5.977226278316764e-12
6.8233812716219825e-12
7.620553465085727e-12
8.29584775290493e-12
8.765197792456338e-12
8.934752206479072e-12
8.71019870970241e-12
8.014569367582197e-12
6.81529400933488e-12
5.162200204678794e-12
3.242715161840037e-12
1.47415885905087e-12
6.6298707707257e-13
2.080632931903869e-12
6.335711766232298e-12
2.9053227033669374e-10
2.368590229466853e-10
3.719362911295791e-11
1.0890045193920466e-11
5.843056158228765e-12
4.258944134366944e-12
3.668024379348267e-12
