# Supplementary material for: Observability and Controllability of Nonlinear Networks: The Role of Symmetry
Source: Phys Rev X. Author manuscript; Available in PMC 2018 Nov 13. (PMC6234006; doi:10.1103/PhysRevX.5.011005)
Supplement: Code Archive [file NIHMS982008-supplement-Code_Archive.zip › MathematicaData/FNCtrlbDELTAHetN3M1ChaosK19IC1]

1.2216747832921275e-10
3.4045237338318976e-10
1.458726023551151e-13
0.
0.
4.7417438977604373e-14
4.381663426905558e-14
1.6079310117049418e-13
1.9040127212949706e-13
2.603297218288833e-13
6.606152899177313e-14
4.337553566545815e-14
2.4100651378343116e-13
3.7646184059327466e-13
4.706211890379652e-13
5.427696119607725e-13
6.083392587374758e-13
6.6812909070033e-13
7.082530338258197e-13
6.758343870982023e-13
3.097384336333768e-13
1.8277302080626264e-12
2.461197809283552e-12
2.4870616043315897e-12
2.680918468652508e-12
2.952109047063828e-12
3.2624500225161068e-12
3.576721911861115e-12
3.831173496245052e-12
3.8908248154470706e-12
3.526556343174371e-12
1.6608271681588519e-13
3.2312408205092796e-14
1.0103970797173093e-13
1.4351818930867445e-13
1.7412275599154245e-13
1.9822364606327089e-13
2.190178199873751e-13
2.3849475524778703e-13
2.5782351049303856e-13
2.776527552907555e-13
2.9832856734077205e-13
5.772041792976313e-13
5.583255300653186e-13
3.221056052066613e-13
1.1139403344359247e-13
3.491254621624032e-14
0.
2.4570669208293496e-14
3.0016107477811285e-14
3.545137829303869e-14
4.05297573701613e-14
4.5386162055012307e-14
5.018158420353001e-14
5.502722100583562e-14
5.998899033975915e-14
6.51033103238907e-14
7.037808730647305e-14
7.582474651450171e-14
8.14358157270921e-14
8.719893460624078e-14
9.310615106455642e-14
3.990203669498597e-12
1.7615771765447332e-12
1.1892123970423167e-12
9.956583183528685e-13
9.298182558721834e-13
9.176337131536901e-13
9.310186027191285e-13
9.575309979827099e-13
9.91097908277627e-13
1.0285618690917656e-12
1.0681963890754636e-12
1.111465545285715e-12
9.13626926778579e-13
7.093512908708788e-13
5.672266754392998e-13
4.752654270106764e-13
4.1067675851883613e-13
3.6101287429452297e-13
3.2406445606099966e-13
3.038138651972361e-13
3.0716300567053317e-13
3.4084260610760546e-13
4.066138387341101e-13
4.94460914848081e-13
5.793162226130527e-13
6.310273329568124e-13
6.337917865469514e-13
5.940273309145313e-13
5.302028516009939e-13
4.597292822048147e-13
3.935165162115018e-13
2.168369774215756e-11
5.227955146133652e-12
2.39856157363681e-12
1.584763568134735e-12
1.2822761808098122e-12
1.1602711996286413e-12
1.1162768597930064e-12
1.110468266676828e-12
1.1247972024302589e-12
1.1501918633887727e-12
1.1817599425243116e-12
1.2155253766223123e-12
1.0754052976095737e-12
9.627105867102168e-13
9.111538154878436e-13
8.934183450299939e-13
8.846042518806979e-13
8.77803147709091e-13
8.839576571161701e-13
9.339617653157828e-13
1.0961723310486887e-12
1.5554404244811006e-12
3.092102914662563e-12
9.113271443631853e-12
4.3359989722575694e-12
2.972620207993944e-12
2.7721824052757735e-12
3.1894761048836465e-12
2.611579153206935e-12
8.963673910673471e-13
3.282132377573568e-11
6.225843418883236e-12
2.5629244404166076e-12
1.6018300823403332e-12
1.258309403952315e-12
1.1209221816462158e-12
1.0698667484866324e-12
1.0603673749134546e-12
1.0726254151416326e-12
1.0968375231408847e-12
1.1277626239883471e-12
1.1624459622337642e-12
1.2050318353175183e-12
1.0913383278937782e-12
1.0099900330827378e-12
9.884222737914819e-13
9.981317093882955e-13
1.015408292072705e-12
1.0362216654229666e-12
1.0773309890276697e-12
1.182470695825746e-12
1.4544297282129255e-12
2.2105061398557965e-12
5.2876525451454844e-12
1.0363333858528089e-11
3.8539590696345044e-12
2.6943762928123308e-12
2.3930362219249515e-12
2.567307713431502e-12
3.077844650387568e-12
9.89478598309584e-13
3.439011729344353e-11
6.2784266077392904e-12
2.54775809966951e-12
1.5823179371200265e-12
1.2393779276579316e-12
1.102701311022792e-12
1.0520932100663527e-12
1.0428458011883447e-12
1.0552482681639332e-12
1.0795549219432704e-12
1.1105596758255863e-12
1.1587528389456386e-12
1.0528892637430478e-12
9.769942131337083e-13
9.600491594060669e-13
9.762564869113284e-13
1.004175747786709e-12
1.0412757584007667e-12
1.1047297894689828e-12
1.2364754866465738e-12
1.5289860607860673e-12
2.2343244534251565e-12
4.4058204013784635e-12
1.2589436419630703e-11
5.9329367046132554e-12
3.854580667174306e-12
3.4008984291434423e-12
3.656034205719108e-12
2.6417722525259625e-12
7.763832823043592e-13
1.4486334540553915e-13
2.789676728391309e-11
5.586554257194057e-12
2.376798161715276e-12
1.5152375301377572e-12
1.2047196453856626e-12
1.081196583731677e-12
1.0368470514588211e-12
1.0308861848817289e-12
1.0451264208486172e-12
1.070508146997549e-12
1.1021680047388107e-12
1.1518517521601337e-12
1.0483458851491627e-12
9.745380051193189e-13
9.594052330342612e-13
9.774732306431858e-13
1.007624599865777e-12
1.0475796453370812e-12
1.1147187890736493e-12
1.2510731811766704e-12
1.548748906702227e-12
2.2558418246975096e-12
4.380185092666835e-12
1.2389836041042729e-11
6.246135790998205e-12
4.026264685529753e-12
3.541791033339944e-12
3.769129857151558e-12
2.5704754929129774e-12
7.586183813400792e-13
1.4235473363477657e-13
2.765545716406553e-11
5.561914566417915e-12
2.3703558742025446e-12
1.5124152074363519e-12
1.2030277454023602e-12
1.0799575017416027e-12
1.0358176339895194e-12
1.0299624073508439e-12
1.0442588222755665e-12
1.0696720774895859e-12
1.1013501714417209e-12
1.1512248750131422e-12
1.0481933342795889e-12
9.749095706397003e-13
9.602732505405819e-13
9.788167920512572e-13
1.0094637444565283e-12
1.0499976991111939e-12
1.1178911285962635e-12
1.255350779384867e-12
1.5548978885784339e-12
2.2659291590635017e-12
4.403023989316239e-12
1.2458937607697134e-11
6.256061717530538e-12
4.031609386658087e-12
3.544429023715462e-12
3.770590022737962e-12
2.575271345788352e-12
7.577375587667989e-13
3.0789542620174456e-11
5.962239599729601e-12
2.477323464286582e-12
1.5565052379123928e-12
1.2266457225915534e-12
1.095013918041493e-12
1.0466984244020398e-12
1.0386012631401764e-12
1.0516164759842915e-12
1.0762617915671577e-12
1.1074584209828568e-12
1.1423373985829504e-12
1.1892233787134706e-12
1.0853497173766779e-12
1.0144988574974553e-12
1.0028096185421103e-12
1.0222427419613454e-12
1.050113107354885e-12
1.0837321852261689e-12
1.141908721469423e-12
1.272259211030268e-12
1.5868919730916602e-12
2.4336651838764175e-12
5.835256960357818e-12
1.1300940238525836e-11
4.1622696125317596e-12
2.8756349664251594e-12
2.519655706902608e-12
2.658903379905557e-12
3.1166931454781383e-12
9.513652881338024e-13
3.3934840864736165e-11
6.2170667677648205e-12
2.5270364965671985e-12
1.5710196732096485e-12
1.2313244586396058e-12
1.0960248980848182e-12
1.0460742314223523e-12
1.0371635978276858e-12
1.049747853729256e-12
1.0741583948903277e-12
1.1052289812267183e-12
1.1545349122508794e-12
1.0512789063866574e-12
9.781771497548853e-13
9.638502416361853e-13
9.826134590187431e-13
1.013280561629671e-12
1.0536453203231788e-12
1.121353519019187e-12
1.2591779923821643e-12
1.5614414889368643e-12
2.285437326101228e-12
4.506671152084603e-12
1.2859724478837478e-11
6.045424735874795e-12
3.916438661969688e-12
3.444053396702217e-12
3.687111775070018e-12
2.647287140180069e-12
7.681618506485057e-13
1.3505440519983765e-13
2.7799487050121838e-11
5.572197614902074e-12
2.371740533770734e-12
1.5124160966340297e-12
1.2026827168327737e-12
1.0794952188469405e-12
1.0353070672460407e-12
1.029428187643863e-12
1.0437129196954154e-12
1.0691200376483168e-12
1.1007962559191413e-12
1.1507662773978165e-12
1.0479338103190437e-12
9.74847362691818e-13
9.603942302478864e-13
9.79123495810336e-13
1.009983355114502e-12
1.0507802767028283e-12
1.1190082710457682e-12
1.2569246578739895e-12
1.557092127373969e-12
2.268915464296998e-12
4.405644117153581e-12
1.2457651283700856e-11
6.275913626781275e-12
4.04253919596412e-12
3.5530980825035423e-12
3.7771737492873806e-12
2.571891319864797e-12
7.565476753493633e-13
1.3984923828538984e-13
2.763063569512892e-11
5.558219841692713e-12
2.369049218019853e-12
1.5116852828599826e-12
1.2024996647126296e-12
1.0795163573371404e-12
1.0354179392332355e-12
1.0295840120550399e-12
1.0438919059865702e-12
1.0693119991311055e-12
1.1009942224756131e-12
1.1509432387973264e-12
1.0480861254491211e-12
9.749902189479807e-13
9.605284692416242e-13
9.792433558230566e-13
1.0100761343405613e-12
1.0508279228475679e-12
1.1190043388926852e-12
1.2568684725363146e-12
1.5570600281801928e-12
2.2693199207045123e-12
4.409631422481467e-12
1.2476539406818992e-11
6.263787165942349e-12
4.035833353498896e-12
3.547367126943453e-12
3.772681598276703e-12
2.5756357866794167e-12
7.571992696160817e-13
3.078189302824553e-11
5.961151874184398e-12
2.476950006387118e-12
1.5563007413583623e-12
1.2264994951212397e-12
1.0948923343837365e-12
1.046588798211128e-12
1.0384976273194137e-12
1.0515163169255066e-12
1.0761634655776496e-12
1.107361419270928e-12
1.1422407487559394e-12
1.1891478504381182e-12
1.0853209519986426e-12
1.014518676083413e-12
1.002876823912836e-12
1.0223558441550018e-12
1.0502752158568156e-12
1.0839565224323673e-12
1.1422161665085065e-12
1.2726838279685492e-12
1.5875174464410037e-12
2.4347172595070634e-12
5.837813806930934e-12
1.1305504802042726e-11
4.163764031782326e-12
2.8765138394249475e-12
2.520271981682709e-12
2.659358070623356e-12
3.116881704226662e-12
9.511789718411006e-13
3.3932609964575144e-11
6.216771233140109e-12
2.5269372431480108e-12
1.5709661560339166e-12
1.2312860575871866e-12
1.095993346551636e-12
1.0460460760651095e-12
1.0371367769652775e-12
1.0497218148635813e-12
1.0741333090192598e-12
1.1052040099858918e-12
1.154515104509544e-12
1.0512707457028804e-12
9.781832055556877e-13
9.638696234071844e-13
9.82642426534474e-13
1.0133242356799934e-12
1.0537032232099649e-12
1.1214315288267242e-12
1.2592865468664133e-12
1.5615924076137286e-12
2.285679011544913e-12
4.507150330418001e-12
1.2861011321548033e-11
6.045952838081434e-12
3.9167275259726834e-12
3.444255276121886e-12
3.687260275322174e-12
2.6473145111176598e-12
7.681229344471805e-13
1.3500871854750762e-13
2.7799031583082483e-11
5.5721301931596745e-12
2.371716616425717e-12
1.5124027749563102e-12
1.20267299432382e-12
1.079486962406845e-12
1.0352993734266723e-12
1.0294212153231417e-12
1.0437058019723068e-12
1.0691131841091535e-12
1.100789764344874e-12
1.1507614138676832e-12
1.0479318995504918e-12
9.748490907584376e-13
9.603988770054858e-13
9.791314234752314e-13
1.009994256580614e-12
1.0507939912076177e-12
1.11903250345722e-12
1.2569518206203948e-12
1.5571300073434286e-12
2.268977590807354e-12
4.405763897788231e-12
1.245797140013798e-11
6.2760567106550814e-12
4.042614598635455e-12
3.5531526351987177e-12
3.777212137762044e-12
2.5718978788975898e-12
7.565392581079804e-13
1.3983945849842887e-13
2.763052094311407e-11
5.558202033493739e-12
2.3690427382716627e-12
1.5116818080889385e-12
1.202497371373683e-12
1.0795140878673436e-12
1.0354159664998524e-12
1.029581981913684e-12
1.0438900940395033e-12
1.0693105063760577e-12
1.1009928891633483e-12
1.150940788970304e-12
1.048086024407624e-12
9.74989557643616e-13
9.605292574301829e-13
9.792445706405578e-13
1.0100788901224164e-12
1.050831852735593e-12
1.119010193924461e-12
1.2568745315120196e-12
1.5570709880515357e-12
2.269334261301844e-12
4.40966425786391e-12
1.2476622845673676e-11
6.263823509491491e-12
4.0358547139418016e-12
3.5473789333365253e-12
3.772691436374965e-12
2.5756372928770817e-12
7.571971308495513e-13
3.078185649624124e-11
5.961146961607069e-12
2.4769483917281573e-12
1.5562991530589101e-12
1.2264985712381016e-12
1.0948921725042311e-12
1.0465883140479343e-12
1.0384970809410262e-12
1.051515626766382e-12
1.0761631450351906e-12
1.1073609383345616e-12
1.1422400405597995e-12
1.1891466408969684e-12
1.0853203182326121e-12
1.0145193101273203e-12
1.0028771483906085e-12
1.0223566841669646e-12
1.0502760657185886e-12
1.0839579218055926e-12
1.1422151308241163e-12
1.2726861837484858e-12
1.5875225589328363e-12
2.434721016259313e-12
5.837824869648621e-12
1.1305525780652455e-11
4.163770522726062e-12
2.876516762249915e-12
2.5202729981906937e-12
2.6593618680511125e-12
3.116883496527924e-12
9.511773425515925e-13
3.393260106117926e-11
6.216769595776956e-12
2.5269371082737635e-12
1.5709656203018997e-12
1.2312856508448412e-12
1.0959933085045217e-12
1.0460456692166972e-12
1.0371363657075423e-12
1.0497216393901e-12
1.0741329302126019e-12
1.1052034950573749e-12
1.1545150914931583e-12
1.051270140790829e-12
9.781825296377093e-13
9.63868866104688e-13
9.82644006725875e-13
1.0133252392366463e-12
1.0537033294890934e-12
1.121433325027838e-12
1.259284829884108e-12
1.561594505183279e-12
2.285683363590442e-12
4.507151848495767e-12
1.286101601588646e-11
6.045955875644829e-12
3.916731980402011e-12
3.444254909439885e-12
3.687258824778877e-12
2.647314582460371e-12
7.681218774186377e-13
1.3501076753995082e-13
2.7799028675477677e-11
5.5721291430411164e-12
2.3717166058337292e-12
1.5124028133753297e-12
1.202673014568879e-12
1.0794871806272924e-12
1.035299409912051e-12
1.0294210461818462e-12
1.0437061347506447e-12
1.0691134657361857e-12
1.1007895645737603e-12
1.1507610697915915e-12
1.0479318453997639e-12
9.74849365711866e-13
9.603998143364849e-13
9.791317675429558e-13
1.0099940190593616e-12
1.0507934389954854e-12
1.1190322015128778e-12
1.2569547317472742e-12
1.5571291406412929e-12
2.2689760000163134e-12
4.4057636081589804e-12
1.2457971390527238e-11
6.276057833126177e-12
4.042617298358487e-12
3.5531528964446086e-12
3.777213892224024e-12
2.5718979949924853e-12
7.565385356423771e-13
1.3983855924674446e-13
2.7630520091611903e-11
5.558202433838285e-12
2.3690427078126568e-12
1.511681671922925e-12
1.2024971461355838e-12
1.0795138149104664e-12
1.0354162523496177e-12
1.0295824347840493e-12
1.0438902778044812e-12
1.0693103487480567e-12
1.1009929406875973e-12
1.1509411537666867e-12
1.0480858256206787e-12
9.749893613728375e-13
9.605302348386723e-13
9.792446885460342e-13
1.0100795570980013e-12
1.0508313550174323e-12
1.1190100178916375e-12
1.2568740250822107e-12
1.5570705895268888e-12
2.269338388285606e-12
4.409663876988295e-12
1.247662262091186e-11
6.263825811882006e-12
4.035851597046457e-12
3.5473817761741582e-12
3.772689713747414e-12
2.5756374217161477e-12
7.571977621960123e-13
3.078185473656591e-11
5.961147345823067e-12
2.4769482292644873e-12
1.5562992653525585e-12
1.2264985794471866e-12
1.0948918162470503e-12
1.0465885646409905e-12
1.0384975822665188e-12
1.051515559690522e-12
1.076162608357286e-12
1.1073611732383946e-12
1.1422400086376132e-12
1.189147393889291e-12
1.085320419826585e-12
1.0145197725810368e-12
1.0028763072965902e-12
1.0223564243837723e-12
1.0502744247548044e-12
1.0839567129787719e-12
1.1422168198866352e-12
1.2726880276256992e-12
1.587519750264191e-12
2.4347195629603415e-12
5.837826601373431e-12
1.1305528911665825e-11
4.163770297930348e-12
2.8765176114665778e-12
2.5202735054482034e-12
2.6593608709062858e-12
3.116884309132714e-12
9.51178072485608e-13
3.393260013444555e-11
6.216768926108765e-12
2.526936974278512e-12
1.570965910266026e-12
1.2312859360761073e-12
1.0959932426310285e-12
1.0460457820241701e-12
1.0371367594333088e-12
1.049722047868075e-12
1.074132791315026e-12
1.1052034352893216e-12
1.15451552748598e-12
1.051270804365397e-12
9.78182816651629e-13
9.638695749362574e-13
9.826426175231743e-13
1.0133258816130706e-12
1.0537021559878022e-12
1.1214340125090256e-12
1.2592866484140196e-12
1.561593078836633e-12
2.28567993558627e-12
4.50715339426436e-12
1.2861015426826373e-11
6.045959180598689e-12
3.916727912914089e-12
3.4442549824301737e-12
3.687259982618487e-12
2.6473147226939326e-12
7.681211394005442e-13
1.350071763865997e-13
2.779902871269826e-11
5.5721295708464504e-12
2.371716687986793e-12
1.5124032987922404e-12
1.2026728099223382e-12
1.079487116750742e-12
1.0352994512827636e-12
1.0294211616056412e-12
1.0437059098056093e-12
1.0691135566528243e-12
1.1007893085378146e-12
1.1507611812394277e-12
1.0479319324201308e-12
9.74849020000021e-13
9.603993080482075e-13
9.791310605810429e-13
1.0099939394516293e-12
1.0507925103553122e-12
1.1190321660377361e-12
1.2569535934437298e-12
1.55713122125962e-12
2.2689769980608643e-12
4.4057635915188256e-12
1.2457971519766268e-11
6.27605330959568e-12
4.042615901093992e-12
3.553151543072335e-12
3.777211705061622e-12
2.5718981760061947e-12
7.565385642337485e-13
1.398394861806447e-13
2.763051986026257e-11
5.558202118379878e-12
2.369042910672403e-12
1.511681740674687e-12
1.2024973315015175e-12
1.0795141583037312e-12
1.0354162865408468e-12
1.0295821233866793e-12
1.043889965102079e-12
1.0693101805837782e-12
1.100992356379262e-12
1.1509414968445626e-12
1.0480858421691573e-12
9.749902569347614e-13
9.605297299032389e-13
9.792460595521794e-13
1.0100795443544277e-12
1.0508303843855532e-12
1.1190099457057604e-12
1.2568761303360714e-12
1.5570716665796817e-12
2.26933736437976e-12
4.409663875698127e-12
1.2476623311190108e-11
6.263824301283365e-12
4.035855820993968e-12
3.547380452341067e-12
3.772691875117866e-12
2.5756373415240642e-12
7.57197781441423e-13
3.078185548588701e-11
5.96114628638149e-12
2.4769482205039507e-12
1.5562994210464069e-12
1.2264983867721761e-12
1.0948919841599706e-12
1.0465884571910529e-12
1.0384972443198861e-12
1.0515157782775755e-12
1.0761628098102752e-12
1.1073608088552563e-12
1.1422406111243069e-12
1.189147778407868e-12
1.0853200807071665e-12
1.0145188970194542e-12
1.0028774867026464e-12
1.0223571369061116e-12
1.0502761137310772e-12
1.0839576659075166e-12
1.1422168230742568e-12
1.272687936096192e-12
1.5875220834864378e-12
2.4347218498329703e-12
5.837825692104442e-12
1.1305527407476922e-11
4.1637702958761705e-12
2.8765161679086817e-12
2.520276360561449e-12
2.6593608696855675e-12
3.1168827750072907e-12
9.51178076887835e-13
3.39326000532429e-11
6.216768925405883e-12
2.526936966199252e-12
1.5709659078444078e-12
1.231285743323538e-12
1.095993242872352e-12
1.0460456354078866e-12
1.037136391654889e-12
1.049721895376714e-12
1.0741327905753414e-12
1.1052034351537698e-12
1.1545158562066369e-12
1.0512708359470242e-12
9.78182811376083e-13
9.63868462095083e-13
9.826433152199769e-13
1.0133250929399738e-12
1.0537039657696496e-12
1.1214320414543248e-12
1.259285563760816e-12
1.5615930755586088e-12
2.2856798943997287e-12
4.507151673390695e-12
1.2861016266452142e-11
6.045959179288035e-12
3.916727917383833e-12
3.44425632640107e-12
3.6872588695365205e-12
2.6473146971240063e-12
7.681219064181878e-13
1.3500715899661483e-13
2.7799028709710227e-11
5.572129570693132e-12
2.3717164912114894e-12
1.5124029012526763e-12
1.2026728101162385e-12
1.0794870774874244e-12
1.03529945106132e-12
1.029421161620498e-12
1.0437062378983622e-12
1.0691135568094418e-12
1.1007893526249141e-12
1.1507615097677743e-12
1.0479319331212676e-12
9.748490169331853e-13
9.603993072487437e-13
9.791303858690833e-13
1.0099955586982222e-12
1.0507943510441367e-12
1.1190321620867483e-12
1.2569535917752574e-12
1.5571312226578324e-12
2.268976970135951e-12
4.405764459642939e-12
1.2457970881750355e-11
6.276057846229066e-12
4.042615868516662e-12
3.553151575748805e-12
3.7772117358903764e-12
2.5718981752704757e-12
7.565385516106595e-13
1.3983858980753347e-13
2.7630519861980516e-11
5.558202822324021e-12
2.369042902133761e-12
1.5116817337444442e-12
1.2024973311631356e-12
1.0795141313840241e-12
1.0354162868410748e-12
1.0295819420948563e-12
1.0438899660835802e-12
1.0693103759426717e-12
1.1009923564809537e-12
1.1509411571514189e-12
1.0480858406178912e-12
9.74989386060214e-13
9.605297278119595e-13
9.792460608385896e-13
1.0100795424614039e-12
1.0508313373808782e-12
1.1190099435516655e-12
1.256877198460626e-12
1.557069507476267e-12
2.2693373583095246e-12
4.409663882725427e-12
1.2476623309725932e-11
6.263822810976968e-12
4.035855824575199e-12
3.547380452861851e-12
3.772691869554952e-12
2.5756373513211224e-12
7.571970023228944e-13
3.078185548377754e-11
5.961147026877856e-12
2.4769482112243975e-12
1.5562998255369328e-12
1.2264984263364952e-12
1.094891983872829e-12
1.0465884563601362e-12
1.0384972445466602e-12
1.0515158924234469e-12
1.0761628102260812e-12
1.107360808458586e-12
1.142240177865145e-12
1.189148070047916e-12
1.0853200817180309e-12
1.0145193387427769e-12
1.0028774873754538e-12
1.0223571371889571e-12
1.0502761132355754e-12
1.0839586641687842e-12
1.142214685807496e-12
1.2726879322810652e-12
1.5875232208345952e-12
2.4347218484272908e-12
5.83782569332059e-12
1.1305525757445788e-11
4.163770294515534e-12
2.8765176218172233e-12
2.5202763594354196e-12
2.6593595278554297e-12
3.1168827783119e-12
9.5117806883169e-13
3.3932600133340895e-11
6.21676892380587e-12
2.5269367619164833e-12
1.5709659078444078e-12
1.231285743323538e-12
1.095993242872352e-12
1.0460456354078866e-12
1.037136391654889e-12
1.049721895376714e-12
1.0741327905753414e-12
1.1052034351537698e-12
1.1545158562066369e-12
1.0512708359470242e-12
9.78182811376083e-13
9.63868462095083e-13
9.826433152199769e-13
1.0133250929399738e-12
1.0537039657696496e-12
1.1214320414543248e-12
1.259285563760816e-12
1.5615930755586088e-12
2.2856798943997287e-12
4.507151673390695e-12
1.2861016266452142e-11
6.045959179288035e-12
3.916727917383833e-12
3.44425632640107e-12
3.6872588695365205e-12
2.6473146971240063e-12
7.681219064181878e-13
1.3500715899661483e-13
2.7799028709710227e-11
5.572129570693132e-12
2.3717164912114894e-12
1.5124029012526763e-12
1.2026728101162385e-12
1.0794870774874244e-12
1.03529945106132e-12
1.029421161620498e-12
1.0437062378983622e-12
1.0691135568094418e-12
1.1007893526249141e-12
1.1507615097677743e-12
1.0479319331212676e-12
9.748490169331853e-13
9.603993072487437e-13
9.791303858690833e-13
1.0099955586982222e-12
1.0507943510441367e-12
1.1190321620867483e-12
1.2569535917752574e-12
1.5571312226578324e-12
2.268976970135951e-12
4.405764459642939e-12
1.2457970881750355e-11
6.276057846229066e-12
4.042615868516662e-12
3.553151575748805e-12
3.7772117358903764e-12
2.5718981752704757e-12
7.565385516106595e-13
1.3983858980753347e-13
2.7630519861980516e-11
5.558202822324021e-12
2.369042902133761e-12
1.5116817337444442e-12
1.2024973311631356e-12
1.0795141313840241e-12
1.0354162868410748e-12
1.0295819420948563e-12
1.0438899660835802e-12
1.0693103759426717e-12
1.1009923564809537e-12
1.1509411571514189e-12
1.0480858406178912e-12
9.74989386060214e-13
9.605297278119595e-13
9.792460608385896e-13
1.0100795424614039e-12
1.0508313373808782e-12
1.1190099435516655e-12
1.256877198460626e-12
1.557069507476267e-12
2.2693373583095246e-12
4.409663882725427e-12
1.2476623309725932e-11
6.263822810976968e-12
4.035855824575199e-12
3.547380452861851e-12
3.772691869554952e-12
2.5756373513211224e-12
7.571970023228944e-13
3.078185548377754e-11
5.961147026877856e-12
2.4769482112243975e-12
1.5562998255369328e-12
1.2264984263364952e-12
1.094891983872829e-12
1.0465884563601362e-12
1.0384972445466602e-12
1.0515158924234469e-12
1.0761628102260812e-12
1.107360808458586e-12
1.142240177865145e-12
1.189148070047916e-12
1.0853200817180309e-12
1.0145193387427769e-12
1.0028774873754538e-12
1.0223571371889571e-12
1.0502761132355754e-12
1.0839586641687842e-12
1.142214685807496e-12
1.2726879322810652e-12
1.5875232208345952e-12
2.4347218484272908e-12
5.83782569332059e-12
1.1305525757445788e-11
4.163770294515534e-12
2.8765176218172233e-12
2.5202763594354196e-12
2.6593595278554297e-12
3.1168827783119e-12
9.5117806883169e-13
3.3932600133340895e-11
6.21676892380587e-12
2.5269367619164833e-12
1.5709659078444078e-12
1.231285743323538e-12
1.095993242872352e-12
1.0460456354078866e-12
1.037136391654889e-12
1.049721895376714e-12
1.0741327905753414e-12
1.1052034351537698e-12
1.1545158562066369e-12
1.0512708359470242e-12
9.78182811376083e-13
9.63868462095083e-13
9.826433152199769e-13
1.0133250929399738e-12
1.0537039657696496e-12
1.1214320414543248e-12
1.259285563760816e-12
1.5615930755586088e-12
2.2856798943997287e-12
4.507151673390695e-12
1.2861016266452142e-11
6.045959179288035e-12
3.916727917383833e-12
3.44425632640107e-12
3.6872588695365205e-12
2.6473146971240063e-12
7.681219064181878e-13
1.3500715899661483e-13
2.7799028709710227e-11
5.572129570693132e-12
2.3717164912114894e-12
1.5124029012526763e-12
1.2026728101162385e-12
1.0794870774874244e-12
1.03529945106132e-12
1.029421161620498e-12
1.0437062378983622e-12
1.0691135568094418e-12
1.1007893526249141e-12
1.1507615097677743e-12
1.0479319331212676e-12
9.748490169331853e-13
9.603993072487437e-13
9.791303858690833e-13
1.0099955586982222e-12
1.0507943510441367e-12
1.1190321620867483e-12
1.2569535917752574e-12
1.5571312226578324e-12
2.268976970135951e-12
4.405764459642939e-12
1.2457970881750355e-11
6.276057846229066e-12
4.042615868516662e-12
3.553151575748805e-12
3.7772117358903764e-12
2.5718981752704757e-12
7.565385516106595e-13
1.3983858980753347e-13
2.7630519861980516e-11
5.558202822324021e-12
2.369042902133761e-12
1.5116817337444442e-12
1.2024973311631356e-12
1.0795141313840241e-12
1.0354162868410748e-12
1.0295819420948563e-12
1.0438899660835802e-12
1.0693103759426717e-12
1.1009923564809537e-12
1.1509411571514189e-12
1.0480858406178912e-12
9.74989386060214e-13
9.605297278119595e-13
9.792460608385896e-13
1.0100795424614039e-12
1.0508313373808782e-12
1.1190099435516655e-12
1.256877198460626e-12
1.557069507476267e-12
2.2693373583095246e-12
4.409663882725427e-12
1.2476623309725932e-11
6.263822810976968e-12
4.035855824575199e-12
3.547380452861851e-12
3.772691869554952e-12
2.5756373513211224e-12
7.571970023228944e-13
3.078185548377754e-11
5.961147026877856e-12
2.4769482112243975e-12
1.5562998255369328e-12
1.2264984263364952e-12
1.094891983872829e-12
1.0465884563601362e-12
1.0384972445466602e-12
1.0515158924234469e-12
1.0761628102260812e-12
1.107360808458586e-12
1.142240177865145e-12
1.189148070047916e-12
1.0853200817180309e-12
1.0145193387427769e-12
1.0028774873754538e-12
1.0223571371889571e-12
1.0502761132355754e-12
1.0839586641687842e-12
1.142214685807496e-12
1.2726879322810652e-12
1.5875232208345952e-12
2.4347218484272908e-12
5.83782569332059e-12
1.1305525757445788e-11
4.163770294515534e-12
2.8765176218172233e-12
2.5202763594354196e-12
2.6593595278554297e-12
3.1168827783119e-12
9.5117806883169e-13
3.3932600133340895e-11
6.21676892380587e-12
2.5269367619164833e-12
1.5709659078444078e-12
1.231285743323538e-12
1.095993242872352e-12
1.0460456354078866e-12
1.037136391654889e-12
1.049721895376714e-12
1.0741327905753414e-12
1.1052034351537698e-12
1.1545158562066369e-12
1.0512708359470242e-12
9.78182811376083e-13
9.63868462095083e-13
9.826433152199769e-13
1.0133250929399738e-12
1.0537039657696496e-12
1.1214320414543248e-12
1.259285563760816e-12
1.5615930755586088e-12
2.2856798943997287e-12
4.507151673390695e-12
1.2861016266452142e-11
6.045959179288035e-12
3.916727917383833e-12
3.44425632640107e-12
3.6872588695365205e-12
2.6473146971240063e-12
7.681219064181878e-13
1.3500715899661483e-13
2.7799028709710227e-11
5.572129570693132e-12
2.3717164912114894e-12
1.5124029012526763e-12
1.2026728101162385e-12
1.0794870774874244e-12
1.03529945106132e-12
1.029421161620498e-12
1.0437062378983622e-12
1.0691135568094418e-12
1.1007893526249141e-12
1.1507615097677743e-12
1.0479319331212676e-12
9.748490169331853e-13
9.603993072487437e-13
9.791303858690833e-13
1.0099955586982222e-12
1.0507943510441367e-12
1.1190321620867483e-12
1.2569535917752574e-12
1.5571312226578324e-12
2.268976970135951e-12
4.405764459642939e-12
1.2457970881750355e-11
6.276057846229066e-12
4.042615868516662e-12
3.553151575748805e-12
3.7772117358903764e-12
2.5718981752704757e-12
7.565385516106595e-13
1.3983858980753347e-13
2.7630519861980516e-11
5.558202822324021e-12
2.369042902133761e-12
1.5116817337444442e-12
1.2024973311631356e-12
1.0795141313840241e-12
1.0354162868410748e-12
1.0295819420948563e-12
1.0438899660835802e-12
1.0693103759426717e-12
1.1009923564809537e-12
1.1509411571514189e-12
1.0480858406178912e-12
9.74989386060214e-13
9.605297278119595e-13
9.792460608385896e-13
1.0100795424614039e-12
1.0508313373808782e-12
1.1190099435516655e-12
1.256877198460626e-12
1.557069507476267e-12
2.2693373583095246e-12
4.409663882725427e-12
1.2476623309725932e-11
6.263822810976968e-12
4.035855824575199e-12
3.547380452861851e-12
3.772691869554952e-12
2.5756373513211224e-12
7.571970023228944e-13
3.078185548377754e-11
5.961147026877856e-12
2.4769482112243975e-12
1.5562998255369328e-12
1.2264984263364952e-12
1.094891983872829e-12
1.0465884563601362e-12
1.0384972445466602e-12
1.0515158924234469e-12
1.0761628102260812e-12
1.107360808458586e-12
1.142240177865145e-12
1.189148070047916e-12
1.0853200817180309e-12
1.0145193387427769e-12
1.0028774873754538e-12
1.0223571371889571e-12
1.0502761132355754e-12
1.0839586641687842e-12
1.142214685807496e-12
1.2726879322810652e-12
1.5875232208345952e-12
2.4347218484272908e-12
5.83782569332059e-12
1.1305525757445788e-11
4.163770294515534e-12
2.8765176218172233e-12
2.5202763594354196e-12
2.6593595278554297e-12
3.1168827783119e-12
9.5117806883169e-13
3.3932600133340895e-11
6.21676892380587e-12
2.5269367619164833e-12
1.5709659078444078e-12
1.231285743323538e-12
1.095993242872352e-12
1.0460456354078866e-12
1.037136391654889e-12
1.049721895376714e-12
1.0741327905753414e-12
1.1052034351537698e-12
1.1545158562066369e-12
1.0512708359470242e-12
9.78182811376083e-13
9.63868462095083e-13
9.826433152199769e-13
1.0133250929399738e-12
1.0537039657696496e-12
1.1214320414543248e-12
1.259285563760816e-12
1.5615930755586088e-12
2.2856798943997287e-12
4.507151673390695e-12
1.2861016266452142e-11
6.045959179288035e-12
3.916727917383833e-12
3.44425632640107e-12
3.6872588695365205e-12
2.6473146971240063e-12
7.681219064181878e-13
1.3500715899661483e-13
2.7799028709710227e-11
5.572129570693132e-12
2.3717164912114894e-12
1.5124029012526763e-12
1.2026728101162385e-12
1.0794870774874244e-12
1.03529945106132e-12
1.029421161620498e-12
1.0437062378983622e-12
1.0691135568094418e-12
1.1007893526249141e-12
1.1507615097677743e-12
1.0479319331212676e-12
9.748490169331853e-13
9.603993072487437e-13
9.791303858690833e-13
1.0099955586982222e-12
1.0507943510441367e-12
1.1190321620867483e-12
1.2569535917752574e-12
1.5571312226578324e-12
2.268976970135951e-12
4.405764459642939e-12
1.2457970881750355e-11
6.276057846229066e-12
4.042615868516662e-12
3.553151575748805e-12
3.7772117358903764e-12
2.5718981752704757e-12
7.565385516106595e-13
1.3983858980753347e-13
2.7630519861980516e-11
5.558202822324021e-12
2.369042902133761e-12
1.5116817337444442e-12
1.2024973311631356e-12
1.0795141313840241e-12
1.0354162868410748e-12
1.0295819420948563e-12
1.0438899660835802e-12
1.0693103759426717e-12
1.1009923564809537e-12
1.1509411571514189e-12
1.0480858406178912e-12
9.74989386060214e-13
9.605297278119595e-13
9.792460608385896e-13
1.0100795424614039e-12
1.0508313373808782e-12
1.1190099435516655e-12
1.256877198460626e-12
1.557069507476267e-12
2.2693373583095246e-12
4.409663882725427e-12
1.2476623309725932e-11
6.263822810976968e-12
4.035855824575199e-12
3.547380452861851e-12
3.772691869554952e-12
2.5756373513211224e-12
7.571970023228944e-13
3.078185548377754e-11
5.961147026877856e-12
2.4769482112243975e-12
1.5562998255369328e-12
1.2264984263364952e-12
1.094891983872829e-12
1.0465884563601362e-12
1.0384972445466602e-12
1.0515158924234469e-12
1.0761628102260812e-12
1.107360808458586e-12
1.142240177865145e-12
1.189148070047916e-12
1.0853200817180309e-12
1.0145193387427769e-12
1.0028774873754538e-12
1.0223571371889571e-12
1.0502761132355754e-12
1.0839586641687842e-12
1.142214685807496e-12
1.2726879322810652e-12
1.5875232208345952e-12
2.4347218484272908e-12
5.83782569332059e-12
1.1305525757445788e-11
4.163770294515534e-12
2.8765176218172233e-12
2.5202763594354196e-12
2.6593595278554297e-12
3.1168827783119e-12
9.5117806883169e-13
3.3932600133340895e-11
6.21676892380587e-12
2.5269367619164833e-12
1.5709659078444078e-12
1.231285743323538e-12
1.095993242872352e-12
1.0460456354078866e-12
1.037136391654889e-12
1.049721895376714e-12
1.0741327905753414e-12
1.1052034351537698e-12
1.1545158562066369e-12
1.0512708359470242e-12
9.78182811376083e-13
9.63868462095083e-13
9.826433152199769e-13
1.0133250929399738e-12
1.0537039657696496e-12
1.1214320414543248e-12
1.259285563760816e-12
1.5615930755586088e-12
2.2856798943997287e-12
4.507151673390695e-12
1.2861016266452142e-11
6.045959179288035e-12
3.916727917383833e-12
3.44425632640107e-12
3.6872588695365205e-12
2.6473146971240063e-12
7.681219064181878e-13
1.3500715899661483e-13
2.7799028709710227e-11
5.572129570693132e-12
2.3717164912114894e-12
1.5124029012526763e-12
1.2026728101162385e-12
1.0794870774874244e-12
1.03529945106132e-12
1.029421161620498e-12
1.0437062378983622e-12
1.0691135568094418e-12
1.1007893526249141e-12
1.1507615097677743e-12
1.0479319331212676e-12
9.748490169331853e-13
9.603993072487437e-13
9.791303858690833e-13
1.0099955586982222e-12
1.0507943510441367e-12
1.1190321620867483e-12
1.2569535917752574e-12
1.5571312226578324e-12
2.268976970135951e-12
4.405764459642939e-12
1.2457970881750355e-11
6.276057846229066e-12
4.042615868516662e-12
3.553151575748805e-12
3.7772117358903764e-12
2.5718981752704757e-12
7.565385516106595e-13
1.3983858980753347e-13
2.7630519861980516e-11
5.558202822324021e-12
2.369042902133761e-12
1.5116817337444442e-12
1.2024973311631356e-12
1.0795141313840241e-12
1.0354162868410748e-12
1.0295819420948563e-12
1.0438899660835802e-12
1.0693103759426717e-12
1.1009923564809537e-12
1.1509411571514189e-12
1.0480858406178912e-12
9.74989386060214e-13
9.605297278119595e-13
9.792460608385896e-13
1.0100795424614039e-12
1.0508313373808782e-12
1.1190099435516655e-12
1.256877198460626e-12
1.557069507476267e-12
2.2693373583095246e-12
4.409663882725427e-12
1.2476623309725932e-11
6.263822810976968e-12
4.035855824575199e-12
3.547380452861851e-12
3.772691869554952e-12
2.5756373513211224e-12
7.571970023228944e-13
3.078185548377754e-11
5.961147026877856e-12
2.4769482112243975e-12
1.5562998255369328e-12
1.2264984263364952e-12
1.094891983872829e-12
1.0465884563601362e-12
1.0384972445466602e-12
1.0515158924234469e-12
1.0761628102260812e-12
1.107360808458586e-12
1.142240177865145e-12
1.189148070047916e-12
1.0853200817180309e-12
1.0145193387427769e-12
1.0028774873754538e-12
1.0223571371889571e-12
1.0502761132355754e-12
1.0839586641687842e-12
1.142214685807496e-12
1.2726879322810652e-12
1.5875232208345952e-12
2.4347218484272908e-12
5.83782569332059e-12
1.1305525757445788e-11
4.163770294515534e-12
2.8765176218172233e-12
2.5202763594354196e-12
2.6593595278554297e-12
3.1168827783119e-12
9.5117806883169e-13
3.3932600133340895e-11
6.21676892380587e-12
2.5269367619164833e-12
1.5709659078444078e-12
1.231285743323538e-12
1.095993242872352e-12
1.0460456354078866e-12
1.037136391654889e-12
1.049721895376714e-12
1.0741327905753414e-12
1.1052034351537698e-12
1.1545158562066369e-12
1.0512708359470242e-12
9.78182811376083e-13
9.63868462095083e-13
9.826433152199769e-13
1.0133250929399738e-12
1.0537039657696496e-12
1.1214320414543248e-12
1.259285563760816e-12
1.5615930755586088e-12
2.2856798943997287e-12
4.507151673390695e-12
1.2861016266452142e-11
6.045959179288035e-12
3.916727917383833e-12
3.44425632640107e-12
3.6872588695365205e-12
2.6473146971240063e-12
7.681219064181878e-13
1.3500715899661483e-13
2.7799028709710227e-11
5.572129570693132e-12
2.3717164912114894e-12
1.5124029012526763e-12
1.2026728101162385e-12
1.0794870774874244e-12
1.03529945106132e-12
1.029421161620498e-12
1.0437062378983622e-12
1.0691135568094418e-12
1.1007893526249141e-12
1.1507615097677743e-12
1.0479319331212676e-12
9.748490169331853e-13
9.603993072487437e-13
9.791303858690833e-13
1.0099955586982222e-12
1.0507943510441367e-12
1.1190321620867483e-12
1.2569535917752574e-12
1.5571312226578324e-12
2.268976970135951e-12
4.405764459642939e-12
1.2457970881750355e-11
6.276057846229066e-12
4.042615868516662e-12
3.553151575748805e-12
3.7772117358903764e-12
2.5718981752704757e-12
7.565385516106595e-13
1.3983858980753347e-13
2.7630519861980516e-11
5.558202822324021e-12
2.369042902133761e-12
1.5116817337444442e-12
1.2024973311631356e-12
1.0795141313840241e-12
1.0354162868410748e-12
1.0295819420948563e-12
1.0438899660835802e-12
1.0693103759426717e-12
1.1009923564809537e-12
1.1509411571514189e-12
1.0480858406178912e-12
9.74989386060214e-13
9.605297278119595e-13
9.792460608385896e-13
1.0100795424614039e-12
1.0508313373808782e-12
1.1190099435516655e-12
1.256877198460626e-12
1.557069507476267e-12
2.2693373583095246e-12
4.409663882725427e-12
1.2476623309725932e-11
6.263822810976968e-12
4.035855824575199e-12
3.547380452861851e-12
3.772691869554952e-12
2.5756373513211224e-12
7.571970023228944e-13
3.078185548377754e-11
5.961147026877856e-12
2.4769482112243975e-12
1.5562998255369328e-12
1.2264984263364952e-12
1.094891983872829e-12
1.0465884563601362e-12
1.0384972445466602e-12
1.0515158924234469e-12
1.0761628102260812e-12
1.107360808458586e-12
1.142240177865145e-12
1.189148070047916e-12
1.0853200817180309e-12
1.0145193387427769e-12
1.0028774873754538e-12
1.0223571371889571e-12
1.0502761132355754e-12
1.0839586641687842e-12
1.142214685807496e-12
1.2726879322810652e-12
1.5875232208345952e-12
2.4347218484272908e-12
5.83782569332059e-12
1.1305525757445788e-11
4.163770294515534e-12
2.8765176218172233e-12
2.5202763594354196e-12
2.6593595278554297e-12
3.1168827783119e-12
9.5117806883169e-13
3.3932600133340895e-11
6.21676892380587e-12
2.5269367619164833e-12
1.5709659078444078e-12
1.231285743323538e-12
1.095993242872352e-12
1.0460456354078866e-12
1.037136391654889e-12
1.049721895376714e-12
1.0741327905753414e-12
1.1052034351537698e-12
1.1545158562066369e-12
1.0512708359470242e-12
9.78182811376083e-13
9.63868462095083e-13
9.826433152199769e-13
1.0133250929399738e-12
1.0537039657696496e-12
1.1214320414543248e-12
1.259285563760816e-12
1.5615930755586088e-12
2.2856798943997287e-12
4.507151673390695e-12
1.2861016266452142e-11
6.045959179288035e-12
3.916727917383833e-12
3.44425632640107e-12
3.6872588695365205e-12
2.6473146971240063e-12
7.681219064181878e-13
1.3500715899661483e-13
2.7799028709710227e-11
5.572129570693132e-12
2.3717164912114894e-12
1.5124029012526763e-12
1.2026728101162385e-12
1.0794870774874244e-12
1.03529945106132e-12
1.029421161620498e-12
1.0437062378983622e-12
1.0691135568094418e-12
1.1007893526249141e-12
1.1507615097677743e-12
1.0479319331212676e-12
9.748490169331853e-13
9.603993072487437e-13
9.791303858690833e-13
1.0099955586982222e-12
1.0507943510441367e-12
1.1190321620867483e-12
1.2569535917752574e-12
1.5571312226578324e-12
2.268976970135951e-12
4.405764459642939e-12
1.2457970881750355e-11
6.276057846229066e-12
4.042615868516662e-12
3.553151575748805e-12
3.7772117358903764e-12
2.5718981752704757e-12
7.565385516106595e-13
1.3983858980753347e-13
2.7630519861980516e-11
5.558202822324021e-12
2.369042902133761e-12
1.5116817337444442e-12
1.2024973311631356e-12
1.0795141313840241e-12
1.0354162868410748e-12
1.0295819420948563e-12
1.0438899660835802e-12
1.0693103759426717e-12
1.1009923564809537e-12
1.1509411571514189e-12
1.0480858406178912e-12
9.74989386060214e-13
9.605297278119595e-13
9.792460608385896e-13
1.0100795424614039e-12
1.0508313373808782e-12
1.1190099435516655e-12
1.256877198460626e-12
1.557069507476267e-12
2.2693373583095246e-12
4.409663882725427e-12
1.2476623309725932e-11
6.263822810976968e-12
4.035855824575199e-12
3.547380452861851e-12
3.772691869554952e-12
2.5756373513211224e-12
7.571970023228944e-13
3.078185548377754e-11
5.961147026877856e-12
2.4769482112243975e-12
1.5562998255369328e-12
1.2264984263364952e-12
1.094891983872829e-12
1.0465884563601362e-12
1.0384972445466602e-12
1.0515158924234469e-12
1.0761628102260812e-12
1.107360808458586e-12
1.142240177865145e-12
1.189148070047916e-12
1.0853200817180309e-12
1.0145193387427769e-12
1.0028774873754538e-12
1.0223571371889571e-12
1.0502761132355754e-12
1.0839586641687842e-12
1.142214685807496e-12
1.2726879322810652e-12
1.5875232208345952e-12
2.4347218484272908e-12
5.83782569332059e-12
1.1305525757445788e-11
4.163770294515534e-12
2.8765176218172233e-12
2.5202763594354196e-12
2.6593595278554297e-12
3.1168827783119e-12
9.5117806883169e-13
3.3932600133340895e-11
6.21676892380587e-12
2.5269367619164833e-12
1.5709659078444078e-12
1.231285743323538e-12
1.095993242872352e-12
1.0460456354078866e-12
1.037136391654889e-12
1.049721895376714e-12
1.0741327905753414e-12
1.1052034351537698e-12
1.1545158562066369e-12
1.0512708359470242e-12
9.78182811376083e-13
9.63868462095083e-13
9.826433152199769e-13
1.0133250929399738e-12
1.0537039657696496e-12
1.1214320414543248e-12
1.259285563760816e-12
1.5615930755586088e-12
2.2856798943997287e-12
4.507151673390695e-12
1.2861016266452142e-11
6.045959179288035e-12
3.916727917383833e-12
3.44425632640107e-12
3.6872588695365205e-12
2.6473146971240063e-12
7.681219064181878e-13
1.3500715899661483e-13
2.7799028709710227e-11
5.572129570693132e-12
2.3717164912114894e-12
1.5124029012526763e-12
1.2026728101162385e-12
1.0794870774874244e-12
1.03529945106132e-12
1.029421161620498e-12
1.0437062378983622e-12
1.0691135568094418e-12
1.1007893526249141e-12
1.1507615097677743e-12
1.0479319331212676e-12
9.748490169331853e-13
9.603993072487437e-13
9.791303858690833e-13
1.0099955586982222e-12
1.0507943510441367e-12
1.1190321620867483e-12
1.2569535917752574e-12
1.5571312226578324e-12
2.268976970135951e-12
4.405764459642939e-12
1.2457970881750355e-11
6.276057846229066e-12
4.042615868516662e-12
3.553151575748805e-12
3.7772117358903764e-12
2.5718981752704757e-12
7.565385516106595e-13
1.3983858980753347e-13
2.7630519861980516e-11
5.558202822324021e-12
2.369042902133761e-12
1.5116817337444442e-12
1.2024973311631356e-12
1.0795141313840241e-12
1.0354162868410748e-12
1.0295819420948563e-12
1.0438899660835802e-12
1.0693103759426717e-12
1.1009923564809537e-12
1.1509411571514189e-12
1.0480858406178912e-12
9.74989386060214e-13
9.605297278119595e-13
9.792460608385896e-13
1.0100795424614039e-12
1.0508313373808782e-12
1.1190099435516655e-12
1.256877198460626e-12
1.557069507476267e-12
2.2693373583095246e-12
4.409663882725427e-12
1.2476623309725932e-11
6.263822810976968e-12
4.035855824575199e-12
3.547380452861851e-12
3.772691869554952e-12
2.5756373513211224e-12
7.571970023228944e-13
3.078185548377754e-11
5.961147026877856e-12
2.4769482112243975e-12
1.5562998255369328e-12
1.2264984263364952e-12
1.094891983872829e-12
1.0465884563601362e-12
1.0384972445466602e-12
1.0515158924234469e-12
1.0761628102260812e-12
1.107360808458586e-12
1.142240177865145e-12
1.189148070047916e-12
1.0853200817180309e-12
1.0145193387427769e-12
1.0028774873754538e-12
1.0223571371889571e-12
1.0502761132355754e-12
1.0839586641687842e-12
1.142214685807496e-12
1.2726879322810652e-12
1.5875232208345952e-12
2.4347218484272908e-12
5.83782569332059e-12
1.1305525757445788e-11
4.163770294515534e-12
2.8765176218172233e-12
2.5202763594354196e-12
2.6593595278554297e-12
3.1168827783119e-12
9.5117806883169e-13
3.3932600133340895e-11
6.21676892380587e-12
2.5269367619164833e-12
1.5709659078444078e-12
1.231285743323538e-12
1.095993242872352e-12
1.0460456354078866e-12
1.037136391654889e-12
1.049721895376714e-12
1.0741327905753414e-12
1.1052034351537698e-12
1.1545158562066369e-12
1.0512708359470242e-12
9.78182811376083e-13
9.63868462095083e-13
9.826433152199769e-13
1.0133250929399738e-12
1.0537039657696496e-12
1.1214320414543248e-12
1.259285563760816e-12
1.5615930755586088e-12
2.2856798943997287e-12
4.507151673390695e-12
1.2861016266452142e-11
6.045959179288035e-12
3.916727917383833e-12
3.44425632640107e-12
3.6872588695365205e-12
2.6473146971240063e-12
7.681219064181878e-13
1.3500715899661483e-13
2.7799028709710227e-11
5.572129570693132e-12
2.3717164912114894e-12
1.5124029012526763e-12
1.2026728101162385e-12
1.0794870774874244e-12
1.03529945106132e-12
1.029421161620498e-12
1.0437062378983622e-12
1.0691135568094418e-12
1.1007893526249141e-12
1.1507615097677743e-12
1.0479319331212676e-12
9.748490169331853e-13
9.603993072487437e-13
9.791303858690833e-13
1.0099955586982222e-12
1.0507943510441367e-12
1.1190321620867483e-12
1.2569535917752574e-12
1.5571312226578324e-12
2.268976970135951e-12
4.405764459642939e-12
1.2457970881750355e-11
6.276057846229066e-12
4.042615868516662e-12
3.553151575748805e-12
3.7772117358903764e-12
2.5718981752704757e-12
7.565385516106595e-13
1.3983858980753347e-13
2.7630519861980516e-11
5.558202822324021e-12
2.369042902133761e-12
1.5116817337444442e-12
1.2024973311631356e-12
1.0795141313840241e-12
1.0354162868410748e-12
1.0295819420948563e-12
1.0438899660835802e-12
1.0693103759426717e-12
1.1009923564809537e-12
1.1509411571514189e-12
1.0480858406178912e-12
9.74989386060214e-13
9.605297278119595e-13
9.792460608385896e-13
1.0100795424614039e-12
1.0508313373808782e-12
1.1190099435516655e-12
1.256877198460626e-12
1.557069507476267e-12
2.2693373583095246e-12
4.409663882725427e-12
1.2476623309725932e-11
6.263822810976968e-12
4.035855824575199e-12
3.547380452861851e-12
3.772691869554952e-12
2.5756373513211224e-12
7.571970023228944e-13
3.078185548377754e-11
5.961147026877856e-12
2.4769482112243975e-12
1.5562998255369328e-12
1.2264984263364952e-12
1.094891983872829e-12
1.0465884563601362e-12
1.0384972445466602e-12
1.0515158924234469e-12
1.0761628102260812e-12
1.107360808458586e-12
1.142240177865145e-12
1.189148070047916e-12
1.0853200817180309e-12
1.0145193387427769e-12
1.0028774873754538e-12
1.0223571371889571e-12
1.0502761132355754e-12
1.0839586641687842e-12
1.142214685807496e-12
1.2726879322810652e-12
1.5875232208345952e-12
2.4347218484272908e-12
5.83782569332059e-12
1.1305525757445788e-11
4.163770294515534e-12
2.8765176218172233e-12
2.5202763594354196e-12
2.6593595278554297e-12
3.1168827783119e-12
9.5117806883169e-13
3.3932600133340895e-11
6.21676892380587e-12
2.5269367619164833e-12
1.5709659078444078e-12
1.231285743323538e-12
1.095993242872352e-12
1.0460456354078866e-12
1.037136391654889e-12
1.049721895376714e-12
1.0741327905753414e-12
1.1052034351537698e-12
1.1545158562066369e-12
1.0512708359470242e-12
9.78182811376083e-13
9.63868462095083e-13
9.826433152199769e-13
1.0133250929399738e-12
1.0537039657696496e-12
1.1214320414543248e-12
1.259285563760816e-12
1.5615930755586088e-12
2.2856798943997287e-12
4.507151673390695e-12
1.2861016266452142e-11
6.045959179288035e-12
3.916727917383833e-12
3.44425632640107e-12
3.6872588695365205e-12
2.6473146971240063e-12
7.681219064181878e-13
1.3500715899661483e-13
2.7799028709710227e-11
5.572129570693132e-12
2.3717164912114894e-12
1.5124029012526763e-12
1.2026728101162385e-12
1.0794870774874244e-12
1.03529945106132e-12
1.029421161620498e-12
1.0437062378983622e-12
1.0691135568094418e-12
1.1007893526249141e-12
1.1507615097677743e-12
1.0479319331212676e-12
9.748490169331853e-13
9.603993072487437e-13
9.791303858690833e-13
1.0099955586982222e-12
1.0507943510441367e-12
1.1190321620867483e-12
1.2569535917752574e-12
1.5571312226578324e-12
2.268976970135951e-12
4.405764459642939e-12
1.2457970881750355e-11
6.276057846229066e-12
4.042615868516662e-12
3.553151575748805e-12
3.7772117358903764e-12
2.5718981752704757e-12
7.565385516106595e-13
1.3983858980753347e-13
2.7630519861980516e-11
5.558202822324021e-12
2.369042902133761e-12
1.5116817337444442e-12
1.2024973311631356e-12
1.0795141313840241e-12
1.0354162868410748e-12
1.0295819420948563e-12
1.0438899660835802e-12
1.0693103759426717e-12
1.1009923564809537e-12
1.1509411571514189e-12
1.0480858406178912e-12
9.74989386060214e-13
9.605297278119595e-13
9.792460608385896e-13
1.0100795424614039e-12
1.0508313373808782e-12
1.1190099435516655e-12
1.256877198460626e-12
1.557069507476267e-12
2.2693373583095246e-12
4.409663882725427e-12
1.2476623309725932e-11
6.263822810976968e-12
4.035855824575199e-12
3.547380452861851e-12
3.772691869554952e-12
2.5756373513211224e-12
7.571970023228944e-13
3.078185548377754e-11
5.961147026877856e-12
2.4769482112243975e-12
1.5562998255369328e-12
1.2264984263364952e-12
1.094891983872829e-12
1.0465884563601362e-12
1.0384972445466602e-12
1.0515158924234469e-12
1.0761628102260812e-12
1.107360808458586e-12
1.142240177865145e-12
1.189148070047916e-12
1.0853200817180309e-12
1.0145193387427769e-12
1.0028774873754538e-12
1.0223571371889571e-12
1.0502761132355754e-12
1.0839586641687842e-12
1.142214685807496e-12
1.2726879322810652e-12
1.5875232208345952e-12
2.4347218484272908e-12
5.83782569332059e-12
1.1305525757445788e-11
4.163770294515534e-12
2.8765176218172233e-12
2.5202763594354196e-12
2.6593595278554297e-12
3.1168827783119e-12
9.5117806883169e-13
3.3932600133340895e-11
6.21676892380587e-12
2.5269367619164833e-12
1.5709659078444078e-12
1.231285743323538e-12
1.095993242872352e-12
1.0460456354078866e-12
1.037136391654889e-12
1.049721895376714e-12
1.0741327905753414e-12
1.1052034351537698e-12
1.1545158562066369e-12
1.0512708359470242e-12
9.78182811376083e-13
9.63868462095083e-13
9.826433152199769e-13
1.0133250929399738e-12
1.0537039657696496e-12
1.1214320414543248e-12
1.259285563760816e-12
1.5615930755586088e-12
2.2856798943997287e-12
4.507151673390695e-12
1.2861016266452142e-11
6.045959179288035e-12
3.916727917383833e-12
3.44425632640107e-12
3.6872588695365205e-12
2.6473146971240063e-12
7.681219064181878e-13
1.3500715899661483e-13
2.7799028709710227e-11
5.572129570693132e-12
2.3717164912114894e-12
1.5124029012526763e-12
1.2026728101162385e-12
1.0794870774874244e-12
1.03529945106132e-12
1.029421161620498e-12
1.0437062378983622e-12
1.0691135568094418e-12
1.1007893526249141e-12
1.1507615097677743e-12
1.0479319331212676e-12
9.748490169331853e-13
9.603993072487437e-13
9.791303858690833e-13
1.0099955586982222e-12
1.0507943510441367e-12
1.1190321620867483e-12
1.2569535917752574e-12
1.5571312226578324e-12
2.268976970135951e-12
4.405764459642939e-12
1.2457970881750355e-11
6.276057846229066e-12
4.042615868516662e-12
3.553151575748805e-12
3.7772117358903764e-12
2.5718981752704757e-12
7.565385516106595e-13
1.3983858980753347e-13
2.7630519861980516e-11
5.558202822324021e-12
2.369042902133761e-12
1.5116817337444442e-12
1.2024973311631356e-12
1.0795141313840241e-12
1.0354162868410748e-12
1.0295819420948563e-12
1.0438899660835802e-12
1.0693103759426717e-12
1.1009923564809537e-12
1.1509411571514189e-12
1.0480858406178912e-12
9.74989386060214e-13
9.605297278119595e-13
9.792460608385896e-13
1.0100795424614039e-12
1.0508313373808782e-12
1.1190099435516655e-12
1.256877198460626e-12
1.557069507476267e-12
2.2693373583095246e-12
4.409663882725427e-12
1.2476623309725932e-11
6.263822810976968e-12
4.035855824575199e-12
3.547380452861851e-12
3.772691869554952e-12
2.5756373513211224e-12
7.571970023228944e-13
3.078185548377754e-11
5.961147026877856e-12
2.4769482112243975e-12
1.5562998255369328e-12
1.2264984263364952e-12
1.094891983872829e-12
1.0465884563601362e-12
1.0384972445466602e-12
1.0515158924234469e-12
1.0761628102260812e-12
1.107360808458586e-12
1.142240177865145e-12
1.189148070047916e-12
1.0853200817180309e-12
1.0145193387427769e-12
1.0028774873754538e-12
1.0223571371889571e-12
1.0502761132355754e-12
1.0839586641687842e-12
1.142214685807496e-12
1.2726879322810652e-12
1.5875232208345952e-12
2.4347218484272908e-12
5.83782569332059e-12
1.1305525757445788e-11
4.163770294515534e-12
2.8765176218172233e-12
2.5202763594354196e-12
2.6593595278554297e-12
3.1168827783119e-12
9.5117806883169e-13
3.3932600133340895e-11
6.21676892380587e-12
2.5269367619164833e-12
1.5709659078444078e-12
1.231285743323538e-12
1.095993242872352e-12
1.0460456354078866e-12
1.037136391654889e-12
1.049721895376714e-12
1.0741327905753414e-12
1.1052034351537698e-12
1.1545158562066369e-12
1.0512708359470242e-12
9.78182811376083e-13
9.63868462095083e-13
9.826433152199769e-13
1.0133250929399738e-12
1.0537039657696496e-12
1.1214320414543248e-12
1.259285563760816e-12
1.5615930755586088e-12
2.2856798943997287e-12
4.507151673390695e-12
1.2861016266452142e-11
6.045959179288035e-12
3.916727917383833e-12
3.44425632640107e-12
3.6872588695365205e-12
2.6473146971240063e-12
7.681219064181878e-13
1.3500715899661483e-13
2.7799028709710227e-11
5.572129570693132e-12
2.3717164912114894e-12
1.5124029012526763e-12
1.2026728101162385e-12
1.0794870774874244e-12
1.03529945106132e-12
1.029421161620498e-12
1.0437062378983622e-12
1.0691135568094418e-12
1.1007893526249141e-12
1.1507615097677743e-12
1.0479319331212676e-12
9.748490169331853e-13
9.603993072487437e-13
9.791303858690833e-13
1.0099955586982222e-12
1.0507943510441367e-12
1.1190321620867483e-12
1.2569535917752574e-12
1.5571312226578324e-12
2.268976970135951e-12
4.405764459642939e-12
1.2457970881750355e-11
6.276057846229066e-12
4.042615868516662e-12
3.553151575748805e-12
3.7772117358903764e-12
2.5718981752704757e-12
7.565385516106595e-13
1.3983858980753347e-13
2.7630519861980516e-11
5.558202822324021e-12
2.369042902133761e-12
1.5116817337444442e-12
1.2024973311631356e-12
1.0795141313840241e-12
1.0354162868410748e-12
1.0295819420948563e-12
1.0438899660835802e-12
1.0693103759426717e-12
1.1009923564809537e-12
1.1509411571514189e-12
1.0480858406178912e-12
9.74989386060214e-13
9.605297278119595e-13
9.792460608385896e-13
1.0100795424614039e-12
1.0508313373808782e-12
1.1190099435516655e-12
1.256877198460626e-12
1.557069507476267e-12
2.2693373583095246e-12
4.409663882725427e-12
1.2476623309725932e-11
6.263822810976968e-12
4.035855824575199e-12
3.547380452861851e-12
3.772691869554952e-12
2.5756373513211224e-12
7.571970023228944e-13
3.078185548377754e-11
5.961147026877856e-12
2.4769482112243975e-12
1.5562998255369328e-12
1.2264984263364952e-12
1.094891983872829e-12
1.0465884563601362e-12
1.0384972445466602e-12
1.0515158924234469e-12
1.0761628102260812e-12
1.107360808458586e-12
1.142240177865145e-12
1.189148070047916e-12
1.0853200817180309e-12
1.0145193387427769e-12
1.0028774873754538e-12
1.0223571371889571e-12
1.0502761132355754e-12
1.0839586641687842e-12
1.142214685807496e-12
1.2726879322810652e-12
1.5875232208345952e-12
2.4347218484272908e-12
5.83782569332059e-12
1.1305525757445788e-11
4.163770294515534e-12
2.8765176218172233e-12
2.5202763594354196e-12
2.6593595278554297e-12
3.1168827783119e-12
9.5117806883169e-13
3.3932600133340895e-11
6.21676892380587e-12
2.5269367619164833e-12
1.5709659078444078e-12
1.231285743323538e-12
1.095993242872352e-12
1.0460456354078866e-12
1.037136391654889e-12
1.049721895376714e-12
1.0741327905753414e-12
1.1052034351537698e-12
1.1545158562066369e-12
1.0512708359470242e-12
9.78182811376083e-13
9.63868462095083e-13
9.826433152199769e-13
1.0133250929399738e-12
1.0537039657696496e-12
1.1214320414543248e-12
1.259285563760816e-12
1.5615930755586088e-12
2.2856798943997287e-12
4.507151673390695e-12
1.2861016266452142e-11
6.045959179288035e-12
3.916727917383833e-12
3.44425632640107e-12
3.6872588695365205e-12
2.6473146971240063e-12
7.681219064181878e-13
1.3500715899661483e-13
2.7799028709710227e-11
5.572129570693132e-12
2.3717164912114894e-12
1.5124029012526763e-12
1.2026728101162385e-12
1.0794870774874244e-12
1.03529945106132e-12
1.029421161620498e-12
1.0437062378983622e-12
1.0691135568094418e-12
1.1007893526249141e-12
1.1507615097677743e-12
1.0479319331212676e-12
9.748490169331853e-13
9.603993072487437e-13
9.791303858690833e-13
1.0099955586982222e-12
1.0507943510441367e-12
1.1190321620867483e-12
1.2569535917752574e-12
1.5571312226578324e-12
2.268976970135951e-12
4.405764459642939e-12
1.2457970881750355e-11
6.276057846229066e-12
4.042615868516662e-12
3.553151575748805e-12
3.7772117358903764e-12
2.5718981752704757e-12
7.565385516106595e-13
1.3983858980753347e-13
2.7630519861980516e-11
5.558202822324021e-12
2.369042902133761e-12
1.5116817337444442e-12
1.2024973311631356e-12
1.0795141313840241e-12
1.0354162868410748e-12
1.0295819420948563e-12
1.0438899660835802e-12
1.0693103759426717e-12
1.1009923564809537e-12
1.1509411571514189e-12
1.0480858406178912e-12
9.74989386060214e-13
9.605297278119595e-13
9.792460608385896e-13
1.0100795424614039e-12
1.0508313373808782e-12
1.1190099435516655e-12
1.256877198460626e-12
1.557069507476267e-12
2.2693373583095246e-12
4.409663882725427e-12
1.2476623309725932e-11
6.263822810976968e-12
4.035855824575199e-12
3.547380452861851e-12
3.772691869554952e-12
2.5756373513211224e-12
7.571970023228944e-13
3.078185548377754e-11
5.961147026877856e-12
2.4769482112243975e-12
1.5562998255369328e-12
1.2264984263364952e-12
1.094891983872829e-12
1.0465884563601362e-12
1.0384972445466602e-12
1.0515158924234469e-12
1.0761628102260812e-12
1.107360808458586e-12
1.142240177865145e-12
1.189148070047916e-12
1.0853200817180309e-12
1.0145193387427769e-12
1.0028774873754538e-12
1.0223571371889571e-12
1.0502761132355754e-12
1.0839586641687842e-12
1.142214685807496e-12
1.2726879322810652e-12
1.5875232208345952e-12
2.4347218484272908e-12
5.83782569332059e-12
1.1305525757445788e-11
4.163770294515534e-12
2.8765176218172233e-12
2.5202763594354196e-12
2.6593595278554297e-12
3.1168827783119e-12
9.5117806883169e-13
3.3932600133340895e-11
6.21676892380587e-12
2.5269367619164833e-12
1.5709659078444078e-12
1.231285743323538e-12
1.095993242872352e-12
1.0460456354078866e-12
1.037136391654889e-12
1.049721895376714e-12
1.0741327905753414e-12
1.1052034351537698e-12
1.1545158562066369e-12
1.0512708359470242e-12
9.78182811376083e-13
9.63868462095083e-13
9.826433152199769e-13
1.0133250929399738e-12
1.0537039657696496e-12
1.1214320414543248e-12
1.259285563760816e-12
1.5615930755586088e-12
2.2856798943997287e-12
4.507151673390695e-12
1.2861016266452142e-11
6.045959179288035e-12
3.916727917383833e-12
3.44425632640107e-12
3.6872588695365205e-12
2.6473146971240063e-12
7.681219064181878e-13
1.3500715899661483e-13
2.7799028709710227e-11
5.572129570693132e-12
2.3717164912114894e-12
1.5124029012526763e-12
1.2026728101162385e-12
1.0794870774874244e-12
1.03529945106132e-12
1.029421161620498e-12
1.0437062378983622e-12
1.0691135568094418e-12
1.1007893526249141e-12
1.1507615097677743e-12
1.0479319331212676e-12
9.748490169331853e-13
9.603993072487437e-13
9.791303858690833e-13
1.0099955586982222e-12
1.0507943510441367e-12
1.1190321620867483e-12
1.2569535917752574e-12
1.5571312226578324e-12
2.268976970135951e-12
4.405764459642939e-12
1.2457970881750355e-11
6.276057846229066e-12
4.042615868516662e-12
3.553151575748805e-12
3.7772117358903764e-12
2.5718981752704757e-12
7.565385516106595e-13
1.3983858980753347e-13
2.7630519861980516e-11
5.558202822324021e-12
2.369042902133761e-12
1.5116817337444442e-12
1.2024973311631356e-12
1.0795141313840241e-12
1.0354162868410748e-12
1.0295819420948563e-12
1.0438899660835802e-12
1.0693103759426717e-12
1.1009923564809537e-12
1.1509411571514189e-12
1.0480858406178912e-12
9.74989386060214e-13
9.605297278119595e-13
9.792460608385896e-13
1.0100795424614039e-12
1.0508313373808782e-12
1.1190099435516655e-12
1.256877198460626e-12
1.557069507476267e-12
2.2693373583095246e-12
4.409663882725427e-12
1.2476623309725932e-11
6.263822810976968e-12
4.035855824575199e-12
3.547380452861851e-12
3.772691869554952e-12
2.5756373513211224e-12
7.571970023228944e-13
3.078185548377754e-11
5.961147026877856e-12
2.4769482112243975e-12
1.5562998255369328e-12
1.2264984263364952e-12
1.094891983872829e-12
1.0465884563601362e-12
1.0384972445466602e-12
1.0515158924234469e-12
1.0761628102260812e-12
1.107360808458586e-12
1.142240177865145e-12
1.189148070047916e-12
1.0853200817180309e-12
1.0145193387427769e-12
1.0028774873754538e-12
1.0223571371889571e-12
1.0502761132355754e-12
1.0839586641687842e-12
1.142214685807496e-12
1.2726879322810652e-12
1.5875232208345952e-12
2.4347218484272908e-12
5.83782569332059e-12
1.1305525757445788e-11
4.163770294515534e-12
2.8765176218172233e-12
2.5202763594354196e-12
2.6593595278554297e-12
3.1168827783119e-12
9.5117806883169e-13
3.3932600133340895e-11
6.21676892380587e-12
2.5269367619164833e-12
1.5709659078444078e-12
1.231285743323538e-12
1.095993242872352e-12
1.0460456354078866e-12
1.037136391654889e-12
1.049721895376714e-12
1.0741327905753414e-12
1.1052034351537698e-12
1.1545158562066369e-12
1.0512708359470242e-12
9.78182811376083e-13
9.63868462095083e-13
9.826433152199769e-13
1.0133250929399738e-12
1.0537039657696496e-12
1.1214320414543248e-12
1.259285563760816e-12
1.5615930755586088e-12
2.2856798943997287e-12
4.507151673390695e-12
1.2861016266452142e-11
6.045959179288035e-12
3.916727917383833e-12
3.44425632640107e-12
3.6872588695365205e-12
2.6473146971240063e-12
7.681219064181878e-13
1.3500715899661483e-13
2.7799028709710227e-11
5.572129570693132e-12
2.3717164912114894e-12
1.5124029012526763e-12
1.2026728101162385e-12
1.0794870774874244e-12
1.03529945106132e-12
1.029421161620498e-12
1.0437062378983622e-12
1.0691135568094418e-12
1.1007893526249141e-12
1.1507615097677743e-12
1.0479319331212676e-12
9.748490169331853e-13
9.603993072487437e-13
9.791303858690833e-13
1.0099955586982222e-12
1.0507943510441367e-12
1.1190321620867483e-12
1.2569535917752574e-12
1.5571312226578324e-12
2.268976970135951e-12
4.405764459642939e-12
1.2457970881750355e-11
6.276057846229066e-12
4.042615868516662e-12
3.553151575748805e-12
3.7772117358903764e-12
2.5718981752704757e-12
7.565385516106595e-13
1.3983858980753347e-13
2.7630519861980516e-11
5.558202822324021e-12
2.369042902133761e-12
1.5116817337444442e-12
1.2024973311631356e-12
1.0795141313840241e-12
1.0354162868410748e-12
1.0295819420948563e-12
1.0438899660835802e-12
1.0693103759426717e-12
1.1009923564809537e-12
1.1509411571514189e-12
1.0480858406178912e-12
9.74989386060214e-13
9.605297278119595e-13
9.792460608385896e-13
1.0100795424614039e-12
1.0508313373808782e-12
1.1190099435516655e-12
1.256877198460626e-12
1.557069507476267e-12
2.2693373583095246e-12
4.409663882725427e-12
1.2476623309725932e-11
6.263822810976968e-12
4.035855824575199e-12
3.547380452861851e-12
3.772691869554952e-12
2.5756373513211224e-12
7.571970023228944e-13
3.078185548377754e-11
5.961147026877856e-12
2.4769482112243975e-12
1.5562998255369328e-12
1.2264984263364952e-12
1.094891983872829e-12
1.0465884563601362e-12
1.0384972445466602e-12
1.0515158924234469e-12
1.0761628102260812e-12
1.107360808458586e-12
1.142240177865145e-12
1.189148070047916e-12
1.0853200817180309e-12
1.0145193387427769e-12
1.0028774873754538e-12
1.0223571371889571e-12
1.0502761132355754e-12
1.0839586641687842e-12
1.142214685807496e-12
1.2726879322810652e-12
1.5875232208345952e-12
2.4347218484272908e-12
5.83782569332059e-12
1.1305525757445788e-11
4.163770294515534e-12
2.8765176218172233e-12
2.5202763594354196e-12
2.6593595278554297e-12
3.1168827783119e-12
9.5117806883169e-13
3.3932600133340895e-11
6.21676892380587e-12
2.5269367619164833e-12
1.5709659078444078e-12
1.231285743323538e-12
1.095993242872352e-12
1.0460456354078866e-12
1.037136391654889e-12
1.049721895376714e-12
1.0741327905753414e-12
1.1052034351537698e-12
1.1545158562066369e-12
1.0512708359470242e-12
9.78182811376083e-13
9.63868462095083e-13
9.826433152199769e-13
1.0133250929399738e-12
1.0537039657696496e-12
1.1214320414543248e-12
1.259285563760816e-12
1.5615930755586088e-12
2.2856798943997287e-12
4.507151673390695e-12
1.2861016266452142e-11
6.045959179288035e-12
3.916727917383833e-12
3.44425632640107e-12
3.6872588695365205e-12
2.6473146971240063e-12
7.681219064181878e-13
1.3500715899661483e-13
2.7799028709710227e-11
5.572129570693132e-12
2.3717164912114894e-12
1.5124029012526763e-12
1.2026728101162385e-12
1.0794870774874244e-12
1.03529945106132e-12
1.029421161620498e-12
1.0437062378983622e-12
1.0691135568094418e-12
1.1007893526249141e-12
1.1507615097677743e-12
1.0479319331212676e-12
9.748490169331853e-13
9.603993072487437e-13
9.791303858690833e-13
1.0099955586982222e-12
1.0507943510441367e-12
1.1190321620867483e-12
1.2569535917752574e-12
1.5571312226578324e-12
2.268976970135951e-12
4.405764459642939e-12
1.2457970881750355e-11
6.276057846229066e-12
4.042615868516662e-12
3.553151575748805e-12
3.7772117358903764e-12
2.5718981752704757e-12
7.565385516106595e-13
1.3983858980753347e-13
2.7630519861980516e-11
5.558202822324021e-12
2.369042902133761e-12
1.5116817337444442e-12
1.2024973311631356e-12
1.0795141313840241e-12
1.0354162868410748e-12
1.0295819420948563e-12
1.0438899660835802e-12
1.0693103759426717e-12
1.1009923564809537e-12
1.1509411571514189e-12
1.0480858406178912e-12
9.74989386060214e-13
9.605297278119595e-13
9.792460608385896e-13
1.0100795424614039e-12
1.0508313373808782e-12
1.1190099435516655e-12
1.256877198460626e-12
1.557069507476267e-12
2.2693373583095246e-12
4.409663882725427e-12
1.2476623309725932e-11
6.263822810976968e-12
4.035855824575199e-12
3.547380452861851e-12
3.772691869554952e-12
2.5756373513211224e-12
7.571970023228944e-13
3.078185548377754e-11
5.961147026877856e-12
2.4769482112243975e-12
1.5562998255369328e-12
1.2264984263364952e-12
1.094891983872829e-12
1.0465884563601362e-12
1.0384972445466602e-12
1.0515158924234469e-12
1.0761628102260812e-12
1.107360808458586e-12
1.142240177865145e-12
1.189148070047916e-12
1.0853200817180309e-12
1.0145193387427769e-12
1.0028774873754538e-12
1.0223571371889571e-12
1.0502761132355754e-12
1.0839586641687842e-12
1.142214685807496e-12
1.2726879322810652e-12
1.5875232208345952e-12
2.4347218484272908e-12
5.83782569332059e-12
1.1305525757445788e-11
4.163770294515534e-12
2.8765176218172233e-12
2.5202763594354196e-12
2.6593595278554297e-12
3.1168827783119e-12
9.5117806883169e-13
3.3932600133340895e-11
6.21676892380587e-12
2.5269367619164833e-12
1.5709659078444078e-12
1.231285743323538e-12
1.095993242872352e-12
1.0460456354078866e-12
1.037136391654889e-12
1.049721895376714e-12
1.0741327905753414e-12
1.1052034351537698e-12
1.1545158562066369e-12
1.0512708359470242e-12
9.78182811376083e-13
9.63868462095083e-13
9.826433152199769e-13
1.0133250929399738e-12
1.0537039657696496e-12
1.1214320414543248e-12
1.259285563760816e-12
1.5615930755586088e-12
2.2856798943997287e-12
4.507151673390695e-12
1.2861016266452142e-11
6.045959179288035e-12
3.916727917383833e-12
3.44425632640107e-12
3.6872588695365205e-12
2.6473146971240063e-12
7.681219064181878e-13
1.3500715899661483e-13
2.7799028709710227e-11
5.572129570693132e-12
2.3717164912114894e-12
1.5124029012526763e-12
1.2026728101162385e-12
1.0794870774874244e-12
1.03529945106132e-12
1.029421161620498e-12
1.0437062378983622e-12
1.0691135568094418e-12
1.1007893526249141e-12
1.1507615097677743e-12
1.0479319331212676e-12
9.748490169331853e-13
9.603993072487437e-13
9.791303858690833e-13
1.0099955586982222e-12
1.0507943510441367e-12
1.1190321620867483e-12
1.2569535917752574e-12
1.5571312226578324e-12
2.268976970135951e-12
4.405764459642939e-12
1.2457970881750355e-11
6.276057846229066e-12
4.042615868516662e-12
3.553151575748805e-12
3.7772117358903764e-12
2.5718981752704757e-12
7.565385516106595e-13
1.3983858980753347e-13
2.7630519861980516e-11
5.558202822324021e-12
2.369042902133761e-12
1.5116817337444442e-12
1.2024973311631356e-12
1.0795141313840241e-12
1.0354162868410748e-12
1.0295819420948563e-12
1.0438899660835802e-12
1.0693103759426717e-12
1.1009923564809537e-12
1.1509411571514189e-12
1.0480858406178912e-12
9.74989386060214e-13
9.605297278119595e-13
9.792460608385896e-13
1.0100795424614039e-12
1.0508313373808782e-12
1.1190099435516655e-12
1.256877198460626e-12
1.557069507476267e-12
2.2693373583095246e-12
4.409663882725427e-12
1.2476623309725932e-11
6.263822810976968e-12
4.035855824575199e-12
3.547380452861851e-12
3.772691869554952e-12
2.5756373513211224e-12
7.571970023228944e-13
3.078185548377754e-11
5.961147026877856e-12
2.4769482112243975e-12
1.5562998255369328e-12
1.2264984263364952e-12
1.094891983872829e-12
1.0465884563601362e-12
1.0384972445466602e-12
1.0515158924234469e-12
1.0761628102260812e-12
1.107360808458586e-12
1.142240177865145e-12
1.189148070047916e-12
1.0853200817180309e-12
1.0145193387427769e-12
1.0028774873754538e-12
1.0223571371889571e-12
1.0502761132355754e-12
1.0839586641687842e-12
1.142214685807496e-12
1.2726879322810652e-12
1.5875232208345952e-12
2.4347218484272908e-12
5.83782569332059e-12
1.1305525757445788e-11
4.163770294515534e-12
2.8765176218172233e-12
2.5202763594354196e-12
2.6593595278554297e-12
3.1168827783119e-12
9.5117806883169e-13
3.3932600133340895e-11
6.21676892380587e-12
2.5269367619164833e-12
1.5709659078444078e-12
1.231285743323538e-12
1.095993242872352e-12
1.0460456354078866e-12
1.037136391654889e-12
1.049721895376714e-12
1.0741327905753414e-12
1.1052034351537698e-12
1.1545158562066369e-12
1.0512708359470242e-12
9.78182811376083e-13
9.63868462095083e-13
9.826433152199769e-13
1.0133250929399738e-12
1.0537039657696496e-12
1.1214320414543248e-12
1.259285563760816e-12
1.5615930755586088e-12
2.2856798943997287e-12
4.507151673390695e-12
1.2861016266452142e-11
6.045959179288035e-12
3.916727917383833e-12
3.44425632640107e-12
3.6872588695365205e-12
2.6473146971240063e-12
7.681219064181878e-13
1.3500715899661483e-13
2.7799028709710227e-11
5.572129570693132e-12
2.3717164912114894e-12
1.5124029012526763e-12
1.2026728101162385e-12
1.0794870774874244e-12
1.03529945106132e-12
1.029421161620498e-12
1.0437062378983622e-12
1.0691135568094418e-12
1.1007893526249141e-12
1.1507615097677743e-12
1.0479319331212676e-12
9.748490169331853e-13
9.603993072487437e-13
9.791303858690833e-13
1.0099955586982222e-12
1.0507943510441367e-12
1.1190321620867483e-12
1.2569535917752574e-12
1.5571312226578324e-12
2.268976970135951e-12
4.405764459642939e-12
1.2457970881750355e-11
6.276057846229066e-12
4.042615868516662e-12
3.553151575748805e-12
3.7772117358903764e-12
2.5718981752704757e-12
7.565385516106595e-13
1.3983858980753347e-13
2.7630519861980516e-11
5.558202822324021e-12
2.369042902133761e-12
1.5116817337444442e-12
1.2024973311631356e-12
1.0795141313840241e-12
1.0354162868410748e-12
1.0295819420948563e-12
1.0438899660835802e-12
1.0693103759426717e-12
1.1009923564809537e-12
1.1509411571514189e-12
1.0480858406178912e-12
9.74989386060214e-13
9.605297278119595e-13
9.792460608385896e-13
1.0100795424614039e-12
1.0508313373808782e-12
1.1190099435516655e-12
1.256877198460626e-12
1.557069507476267e-12
2.2693373583095246e-12
4.409663882725427e-12
1.2476623309725932e-11
6.263822810976968e-12
4.035855824575199e-12
3.547380452861851e-12
3.772691869554952e-12
2.5756373513211224e-12
7.571970023228944e-13
3.078185548377754e-11
5.961147026877856e-12
2.4769482112243975e-12
1.5562998255369328e-12
1.2264984263364952e-12
1.094891983872829e-12
1.0465884563601362e-12
1.0384972445466602e-12
1.0515158924234469e-12
1.0761628102260812e-12
1.107360808458586e-12
1.142240177865145e-12
1.189148070047916e-12
1.0853200817180309e-12
1.0145193387427769e-12
1.0028774873754538e-12
1.0223571371889571e-12
1.0502761132355754e-12
1.0839586641687842e-12
1.142214685807496e-12
1.2726879322810652e-12
1.5875232208345952e-12
2.4347218484272908e-12
5.83782569332059e-12
1.1305525757445788e-11
4.163770294515534e-12
2.8765176218172233e-12
2.5202763594354196e-12
2.6593595278554297e-12
3.1168827783119e-12
9.5117806883169e-13
3.3932600133340895e-11
6.21676892380587e-12
2.5269367619164833e-12
1.5709659078444078e-12
1.231285743323538e-12
1.095993242872352e-12
1.0460456354078866e-12
1.037136391654889e-12
1.049721895376714e-12
1.0741327905753414e-12
1.1052034351537698e-12
1.1545158562066369e-12
1.0512708359470242e-12
9.78182811376083e-13
9.63868462095083e-13
9.826433152199769e-13
1.0133250929399738e-12
1.0537039657696496e-12
1.1214320414543248e-12
1.259285563760816e-12
1.5615930755586088e-12
2.2856798943997287e-12
4.507151673390695e-12
1.2861016266452142e-11
6.045959179288035e-12
3.916727917383833e-12
3.44425632640107e-12
3.6872588695365205e-12
2.6473146971240063e-12
7.681219064181878e-13
1.3500715899661483e-13
2.7799028709710227e-11
5.572129570693132e-12
2.3717164912114894e-12
1.5124029012526763e-12
1.2026728101162385e-12
1.0794870774874244e-12
1.03529945106132e-12
1.029421161620498e-12
1.0437062378983622e-12
1.0691135568094418e-12
1.1007893526249141e-12
1.1507615097677743e-12
1.0479319331212676e-12
9.748490169331853e-13
9.603993072487437e-13
9.791303858690833e-13
1.0099955586982222e-12
1.0507943510441367e-12
1.1190321620867483e-12
1.2569535917752574e-12
1.5571312226578324e-12
2.268976970135951e-12
4.405764459642939e-12
1.2457970881750355e-11
6.276057846229066e-12
4.042615868516662e-12
3.553151575748805e-12
3.7772117358903764e-12
2.5718981752704757e-12
7.565385516106595e-13
1.3983858980753347e-13
2.7630519861980516e-11
5.558202822324021e-12
2.369042902133761e-12
1.5116817337444442e-12
1.2024973311631356e-12
1.0795141313840241e-12
1.0354162868410748e-12
1.0295819420948563e-12
1.0438899660835802e-12
1.0693103759426717e-12
1.1009923564809537e-12
1.1509411571514189e-12
1.0480858406178912e-12
9.74989386060214e-13
9.605297278119595e-13
9.792460608385896e-13
1.0100795424614039e-12
1.0508313373808782e-12
1.1190099435516655e-12
1.256877198460626e-12
1.557069507476267e-12
2.2693373583095246e-12
4.409663882725427e-12
1.2476623309725932e-11
6.263822810976968e-12
4.035855824575199e-12
3.547380452861851e-12
3.772691869554952e-12
2.5756373513211224e-12
7.571970023228944e-13
3.078185548377754e-11
5.961147026877856e-12
2.4769482112243975e-12
1.5562998255369328e-12
1.2264984263364952e-12
1.094891983872829e-12
1.0465884563601362e-12
1.0384972445466602e-12
1.0515158924234469e-12
1.0761628102260812e-12
1.107360808458586e-12
1.142240177865145e-12
1.189148070047916e-12
1.0853200817180309e-12
1.0145193387427769e-12
1.0028774873754538e-12
1.0223571371889571e-12
1.0502761132355754e-12
1.0839586641687842e-12
1.142214685807496e-12
1.2726879322810652e-12
1.5875232208345952e-12
2.4347218484272908e-12
5.83782569332059e-12
1.1305525757445788e-11
4.163770294515534e-12
2.8765176218172233e-12
2.5202763594354196e-12
2.6593595278554297e-12
3.1168827783119e-12
9.5117806883169e-13
3.3932600133340895e-11
6.21676892380587e-12
2.5269367619164833e-12
1.5709659078444078e-12
1.231285743323538e-12
1.095993242872352e-12
1.0460456354078866e-12
1.037136391654889e-12
1.049721895376714e-12
1.0741327905753414e-12
1.1052034351537698e-12
1.1545158562066369e-12
1.0512708359470242e-12
9.78182811376083e-13
9.63868462095083e-13
9.826433152199769e-13
1.0133250929399738e-12
1.0537039657696496e-12
1.1214320414543248e-12
1.259285563760816e-12
1.5615930755586088e-12
2.2856798943997287e-12
4.507151673390695e-12
1.2861016266452142e-11
6.045959179288035e-12
3.916727917383833e-12
3.44425632640107e-12
3.6872588695365205e-12
2.6473146971240063e-12
7.681219064181878e-13
1.3500715899661483e-13
2.7799028709710227e-11
5.572129570693132e-12
2.3717164912114894e-12
1.5124029012526763e-12
1.2026728101162385e-12
1.0794870774874244e-12
1.03529945106132e-12
1.029421161620498e-12
1.0437062378983622e-12
1.0691135568094418e-12
1.1007893526249141e-12
1.1507615097677743e-12
1.0479319331212676e-12
9.748490169331853e-13
9.603993072487437e-13
9.791303858690833e-13
1.0099955586982222e-12
1.0507943510441367e-12
1.1190321620867483e-12
1.2569535917752574e-12
1.5571312226578324e-12
2.268976970135951e-12
4.405764459642939e-12
1.2457970881750355e-11
6.276057846229066e-12
4.042615868516662e-12
3.553151575748805e-12
3.7772117358903764e-12
2.5718981752704757e-12
7.565385516106595e-13
1.3983858980753347e-13
2.7630519861980516e-11
5.558202822324021e-12
2.369042902133761e-12
1.5116817337444442e-12
1.2024973311631356e-12
1.0795141313840241e-12
1.0354162868410748e-12
1.0295819420948563e-12
1.0438899660835802e-12
1.0693103759426717e-12
1.1009923564809537e-12
1.1509411571514189e-12
1.0480858406178912e-12
9.74989386060214e-13
9.605297278119595e-13
9.792460608385896e-13
1.0100795424614039e-12
1.0508313373808782e-12
1.1190099435516655e-12
1.256877198460626e-12
1.557069507476267e-12
2.2693373583095246e-12
4.409663882725427e-12
1.2476623309725932e-11
6.263822810976968e-12
4.035855824575199e-12
3.547380452861851e-12
3.772691869554952e-12
2.5756373513211224e-12
7.571970023228944e-13
3.078185548377754e-11
5.961147026877856e-12
2.4769482112243975e-12
1.5562998255369328e-12
1.2264984263364952e-12
1.094891983872829e-12
1.0465884563601362e-12
1.0384972445466602e-12
1.0515158924234469e-12
1.0761628102260812e-12
1.107360808458586e-12
1.142240177865145e-12
1.189148070047916e-12
1.0853200817180309e-12
1.0145193387427769e-12
1.0028774873754538e-12
1.0223571371889571e-12
1.0502761132355754e-12
1.0839586641687842e-12
1.142214685807496e-12
1.2726879322810652e-12
1.5875232208345952e-12
2.4347218484272908e-12
5.83782569332059e-12
1.1305525757445788e-11
4.163770294515534e-12
2.8765176218172233e-12
2.5202763594354196e-12
2.6593595278554297e-12
3.1168827783119e-12
9.5117806883169e-13
3.3932600133340895e-11
6.21676892380587e-12
2.5269367619164833e-12
1.5709659078444078e-12
1.231285743323538e-12
1.095993242872352e-12
1.0460456354078866e-12
1.037136391654889e-12
1.049721895376714e-12
1.0741327905753414e-12
1.1052034351537698e-12
1.1545158562066369e-12
1.0512708359470242e-12
9.78182811376083e-13
9.63868462095083e-13
9.826433152199769e-13
1.0133250929399738e-12
1.0537039657696496e-12
1.1214320414543248e-12
1.259285563760816e-12
1.5615930755586088e-12
2.2856798943997287e-12
4.507151673390695e-12
1.2861016266452142e-11
6.045959179288035e-12
3.916727917383833e-12
3.44425632640107e-12
3.6872588695365205e-12
2.6473146971240063e-12
7.681219064181878e-13
1.3500715899661483e-13
2.7799028709710227e-11
5.572129570693132e-12
2.3717164912114894e-12
1.5124029012526763e-12
1.2026728101162385e-12
1.0794870774874244e-12
1.03529945106132e-12
1.029421161620498e-12
1.0437062378983622e-12
1.0691135568094418e-12
1.1007893526249141e-12
1.1507615097677743e-12
1.0479319331212676e-12
9.748490169331853e-13
9.603993072487437e-13
9.791303858690833e-13
1.0099955586982222e-12
1.0507943510441367e-12
1.1190321620867483e-12
1.2569535917752574e-12
1.5571312226578324e-12
2.268976970135951e-12
4.405764459642939e-12
1.2457970881750355e-11
6.276057846229066e-12
4.042615868516662e-12
3.553151575748805e-12
3.7772117358903764e-12
2.5718981752704757e-12
7.565385516106595e-13
1.3983858980753347e-13
2.7630519861980516e-11
5.558202822324021e-12
2.369042902133761e-12
1.5116817337444442e-12
1.2024973311631356e-12
1.0795141313840241e-12
1.0354162868410748e-12
1.0295819420948563e-12
1.0438899660835802e-12
1.0693103759426717e-12
1.1009923564809537e-12
1.1509411571514189e-12
1.0480858406178912e-12
9.74989386060214e-13
9.605297278119595e-13
9.792460608385896e-13
1.0100795424614039e-12
1.0508313373808782e-12
1.1190099435516655e-12
1.256877198460626e-12
1.557069507476267e-12
2.2693373583095246e-12
4.409663882725427e-12
1.2476623309725932e-11
6.263822810976968e-12
4.035855824575199e-12
3.547380452861851e-12
3.772691869554952e-12
2.5756373513211224e-12
7.571970023228944e-13
3.078185548377754e-11
5.961147026877856e-12
2.4769482112243975e-12
1.5562998255369328e-12
1.2264984263364952e-12
1.094891983872829e-12
1.0465884563601362e-12
1.0384972445466602e-12
1.0515158924234469e-12
1.0761628102260812e-12
1.107360808458586e-12
1.142240177865145e-12
1.189148070047916e-12
1.0853200817180309e-12
1.0145193387427769e-12
1.0028774873754538e-12
1.0223571371889571e-12
1.0502761132355754e-12
1.0839586641687842e-12
1.142214685807496e-12
1.2726879322810652e-12
1.5875232208345952e-12
2.4347218484272908e-12
5.83782569332059e-12
1.1305525757445788e-11
4.163770294515534e-12
2.8765176218172233e-12
2.5202763594354196e-12
2.6593595278554297e-12
3.1168827783119e-12
9.5117806883169e-13
3.3932600133340895e-11
6.21676892380587e-12
2.5269367619164833e-12
1.5709659078444078e-12
1.231285743323538e-12
1.095993242872352e-12
1.0460456354078866e-12
1.037136391654889e-12
1.049721895376714e-12
1.0741327905753414e-12
1.1052034351537698e-12
1.1545158562066369e-12
1.0512708359470242e-12
9.78182811376083e-13
9.63868462095083e-13
9.826433152199769e-13
1.0133250929399738e-12
1.0537039657696496e-12
1.1214320414543248e-12
1.259285563760816e-12
1.5615930755586088e-12
2.2856798943997287e-12
4.507151673390695e-12
1.2861016266452142e-11
6.045959179288035e-12
3.916727917383833e-12
3.44425632640107e-12
3.6872588695365205e-12
2.6473146971240063e-12
7.681219064181878e-13
1.3500715899661483e-13
2.7799028709710227e-11
5.572129570693132e-12
2.3717164912114894e-12
1.5124029012526763e-12
1.2026728101162385e-12
1.0794870774874244e-12
1.03529945106132e-12
1.029421161620498e-12
1.0437062378983622e-12
1.0691135568094418e-12
1.1007893526249141e-12
1.1507615097677743e-12
1.0479319331212676e-12
9.748490169331853e-13
9.603993072487437e-13
9.791303858690833e-13
1.0099955586982222e-12
1.0507943510441367e-12
1.1190321620867483e-12
1.2569535917752574e-12
1.5571312226578324e-12
2.268976970135951e-12
4.405764459642939e-12
1.2457970881750355e-11
6.276057846229066e-12
4.042615868516662e-12
3.553151575748805e-12
3.7772117358903764e-12
2.5718981752704757e-12
7.565385516106595e-13
1.3983858980753347e-13
2.7630519861980516e-11
5.558202822324021e-12
2.369042902133761e-12
1.5116817337444442e-12
1.2024973311631356e-12
1.0795141313840241e-12
1.0354162868410748e-12
1.0295819420948563e-12
1.0438899660835802e-12
1.0693103759426717e-12
1.1009923564809537e-12
1.1509411571514189e-12
1.0480858406178912e-12
9.74989386060214e-13
9.605297278119595e-13
9.792460608385896e-13
1.0100795424614039e-12
1.0508313373808782e-12
1.1190099435516655e-12
1.256877198460626e-12
1.557069507476267e-12
2.2693373583095246e-12
4.409663882725427e-12
1.2476623309725932e-11
6.263822810976968e-12
4.035855824575199e-12
3.547380452861851e-12
3.772691869554952e-12
2.5756373513211224e-12
7.571970023228944e-13
3.078185548377754e-11
5.961147026877856e-12
2.4769482112243975e-12
1.5562998255369328e-12
1.2264984263364952e-12
1.094891983872829e-12
1.0465884563601362e-12
1.0384972445466602e-12
1.0515158924234469e-12
1.0761628102260812e-12
1.107360808458586e-12
1.142240177865145e-12
1.189148070047916e-12
1.0853200817180309e-12
1.0145193387427769e-12
1.0028774873754538e-12
1.0223571371889571e-12
1.0502761132355754e-12
1.0839586641687842e-12
1.142214685807496e-12
1.2726879322810652e-12
1.5875232208345952e-12
2.4347218484272908e-12
5.83782569332059e-12
1.1305525757445788e-11
4.163770294515534e-12
2.8765176218172233e-12
2.5202763594354196e-12
2.6593595278554297e-12
3.1168827783119e-12
9.5117806883169e-13
3.3932600133340895e-11
6.21676892380587e-12
2.5269367619164833e-12
1.5709659078444078e-12
1.231285743323538e-12
1.095993242872352e-12
1.0460456354078866e-12
1.037136391654889e-12
1.049721895376714e-12
1.0741327905753414e-12
1.1052034351537698e-12
1.1545158562066369e-12
1.0512708359470242e-12
9.78182811376083e-13
9.63868462095083e-13
9.826433152199769e-13
1.0133250929399738e-12
1.0537039657696496e-12
1.1214320414543248e-12
1.259285563760816e-12
1.5615930755586088e-12
2.2856798943997287e-12
4.507151673390695e-12
1.2861016266452142e-11
6.045959179288035e-12
3.916727917383833e-12
3.44425632640107e-12
3.6872588695365205e-12
2.6473146971240063e-12
7.681219064181878e-13
1.3500715899661483e-13
2.7799028709710227e-11
5.572129570693132e-12
2.3717164912114894e-12
1.5124029012526763e-12
1.2026728101162385e-12
1.0794870774874244e-12
1.03529945106132e-12
1.029421161620498e-12
1.0437062378983622e-12
1.0691135568094418e-12
1.1007893526249141e-12
1.1507615097677743e-12
1.0479319331212676e-12
9.748490169331853e-13
9.603993072487437e-13
9.791303858690833e-13
1.0099955586982222e-12
1.0507943510441367e-12
1.1190321620867483e-12
1.2569535917752574e-12
1.5571312226578324e-12
2.268976970135951e-12
4.405764459642939e-12
1.2457970881750355e-11
6.276057846229066e-12
4.042615868516662e-12
3.553151575748805e-12
3.7772117358903764e-12
2.5718981752704757e-12
7.565385516106595e-13
1.3983858980753347e-13
2.7630519861980516e-11
5.558202822324021e-12
2.369042902133761e-12
1.5116817337444442e-12
1.2024973311631356e-12
1.0795141313840241e-12
1.0354162868410748e-12
1.0295819420948563e-12
1.0438899660835802e-12
1.0693103759426717e-12
1.1009923564809537e-12
1.1509411571514189e-12
1.0480858406178912e-12
9.74989386060214e-13
9.605297278119595e-13
9.792460608385896e-13
1.0100795424614039e-12
1.0508313373808782e-12
1.1190099435516655e-12
1.256877198460626e-12
1.557069507476267e-12
2.2693373583095246e-12
4.409663882725427e-12
1.2476623309725932e-11
6.263822810976968e-12
4.035855824575199e-12
3.547380452861851e-12
3.772691869554952e-12
2.5756373513211224e-12
7.571970023228944e-13
3.078185548377754e-11
5.961147026877856e-12
2.4769482112243975e-12
1.5562998255369328e-12
1.2264984263364952e-12
1.094891983872829e-12
1.0465884563601362e-12
1.0384972445466602e-12
1.0515158924234469e-12
1.0761628102260812e-12
1.107360808458586e-12
1.142240177865145e-12
1.189148070047916e-12
1.0853200817180309e-12
1.0145193387427769e-12
1.0028774873754538e-12
1.0223571371889571e-12
1.0502761132355754e-12
1.0839586641687842e-12
1.142214685807496e-12
1.2726879322810652e-12
1.5875232208345952e-12
2.4347218484272908e-12
5.83782569332059e-12
1.1305525757445788e-11
4.163770294515534e-12
2.8765176218172233e-12
2.5202763594354196e-12
2.6593595278554297e-12
3.1168827783119e-12
9.5117806883169e-13
3.3932600133340895e-11
6.21676892380587e-12
2.5269367619164833e-12
1.5709659078444078e-12
1.231285743323538e-12
1.095993242872352e-12
1.0460456354078866e-12
1.037136391654889e-12
1.049721895376714e-12
1.0741327905753414e-12
1.1052034351537698e-12
1.1545158562066369e-12
1.0512708359470242e-12
9.78182811376083e-13
9.63868462095083e-13
9.826433152199769e-13
1.0133250929399738e-12
1.0537039657696496e-12
1.1214320414543248e-12
1.259285563760816e-12
1.5615930755586088e-12
2.2856798943997287e-12
4.507151673390695e-12
1.2861016266452142e-11
6.045959179288035e-12
3.916727917383833e-12
3.44425632640107e-12
3.6872588695365205e-12
2.6473146971240063e-12
7.681219064181878e-13
1.3500715899661483e-13
2.7799028709710227e-11
5.572129570693132e-12
2.3717164912114894e-12
1.5124029012526763e-12
1.2026728101162385e-12
1.0794870774874244e-12
1.03529945106132e-12
1.029421161620498e-12
1.0437062378983622e-12
1.0691135568094418e-12
1.1007893526249141e-12
1.1507615097677743e-12
1.0479319331212676e-12
9.748490169331853e-13
9.603993072487437e-13
9.791303858690833e-13
1.0099955586982222e-12
1.0507943510441367e-12
1.1190321620867483e-12
1.2569535917752574e-12
1.5571312226578324e-12
2.268976970135951e-12
4.405764459642939e-12
1.2457970881750355e-11
6.276057846229066e-12
4.042615868516662e-12
3.553151575748805e-12
3.7772117358903764e-12
2.5718981752704757e-12
7.565385516106595e-13
1.3983858980753347e-13
2.7630519861980516e-11
5.558202822324021e-12
2.369042902133761e-12
1.5116817337444442e-12
1.2024973311631356e-12
1.0795141313840241e-12
1.0354162868410748e-12
1.0295819420948563e-12
1.0438899660835802e-12
1.0693103759426717e-12
1.1009923564809537e-12
1.1509411571514189e-12
1.0480858406178912e-12
9.74989386060214e-13
9.605297278119595e-13
9.792460608385896e-13
1.0100795424614039e-12
1.0508313373808782e-12
1.1190099435516655e-12
1.256877198460626e-12
1.557069507476267e-12
2.2693373583095246e-12
4.409663882725427e-12
1.2476623309725932e-11
6.263822810976968e-12
4.035855824575199e-12
3.547380452861851e-12
3.772691869554952e-12
2.5756373513211224e-12
7.571970023228944e-13
3.078185548377754e-11
5.961147026877856e-12
2.4769482112243975e-12
1.5562998255369328e-12
1.2264984263364952e-12
1.094891983872829e-12
1.0465884563601362e-12
1.0384972445466602e-12
1.0515158924234469e-12
1.0761628102260812e-12
1.107360808458586e-12
1.142240177865145e-12
1.189148070047916e-12
1.0853200817180309e-12
1.0145193387427769e-12
1.0028774873754538e-12
1.0223571371889571e-12
1.0502761132355754e-12
1.0839586641687842e-12
1.142214685807496e-12
1.2726879322810652e-12
1.5875232208345952e-12
2.4347218484272908e-12
5.83782569332059e-12
1.1305525757445788e-11
4.163770294515534e-12
2.8765176218172233e-12
2.5202763594354196e-12
2.6593595278554297e-12
3.1168827783119e-12
9.5117806883169e-13
3.3932600133340895e-11
6.21676892380587e-12
2.5269367619164833e-12
1.5709659078444078e-12
1.231285743323538e-12
1.095993242872352e-12
1.0460456354078866e-12
1.037136391654889e-12
1.049721895376714e-12
1.0741327905753414e-12
1.1052034351537698e-12
1.1545158562066369e-12
1.0512708359470242e-12
9.78182811376083e-13
9.63868462095083e-13
9.826433152199769e-13
1.0133250929399738e-12
1.0537039657696496e-12
1.1214320414543248e-12
1.259285563760816e-12
1.5615930755586088e-12
2.2856798943997287e-12
4.507151673390695e-12
1.2861016266452142e-11
6.045959179288035e-12
3.916727917383833e-12
3.44425632640107e-12
3.6872588695365205e-12
2.6473146971240063e-12
7.681219064181878e-13
1.3500715899661483e-13
2.7799028709710227e-11
5.572129570693132e-12
2.3717164912114894e-12
1.5124029012526763e-12
1.2026728101162385e-12
1.0794870774874244e-12
1.03529945106132e-12
1.029421161620498e-12
1.0437062378983622e-12
1.0691135568094418e-12
1.1007893526249141e-12
1.1507615097677743e-12
1.0479319331212676e-12
9.748490169331853e-13
9.603993072487437e-13
9.791303858690833e-13
1.0099955586982222e-12
1.0507943510441367e-12
1.1190321620867483e-12
1.2569535917752574e-12
1.5571312226578324e-12
2.268976970135951e-12
4.405764459642939e-12
1.2457970881750355e-11
6.276057846229066e-12
4.042615868516662e-12
3.553151575748805e-12
3.7772117358903764e-12
2.5718981752704757e-12
7.565385516106595e-13
1.3983858980753347e-13
2.7630519861980516e-11
5.558202822324021e-12
2.369042902133761e-12
1.5116817337444442e-12
1.2024973311631356e-12
1.0795141313840241e-12
1.0354162868410748e-12
1.0295819420948563e-12
1.0438899660835802e-12
1.0693103759426717e-12
1.1009923564809537e-12
1.1509411571514189e-12
1.0480858406178912e-12
9.74989386060214e-13
9.605297278119595e-13
9.792460608385896e-13
1.0100795424614039e-12
1.0508313373808782e-12
1.1190099435516655e-12
1.256877198460626e-12
1.557069507476267e-12
2.2693373583095246e-12
4.409663882725427e-12
1.2476623309725932e-11
6.263822810976968e-12
4.035855824575199e-12
3.547380452861851e-12
3.772691869554952e-12
2.5756373513211224e-12
7.571970023228944e-13
3.078185548377754e-11
5.961147026877856e-12
2.4769482112243975e-12
1.5562998255369328e-12
1.2264984263364952e-12
1.094891983872829e-12
1.0465884563601362e-12
1.0384972445466602e-12
1.0515158924234469e-12
1.0761628102260812e-12
1.107360808458586e-12
1.142240177865145e-12
1.189148070047916e-12
1.0853200817180309e-12
1.0145193387427769e-12
1.0028774873754538e-12
1.0223571371889571e-12
1.0502761132355754e-12
1.0839586641687842e-12
1.142214685807496e-12
1.2726879322810652e-12
1.5875232208345952e-12
2.4347218484272908e-12
5.83782569332059e-12
1.1305525757445788e-11
4.163770294515534e-12
2.8765176218172233e-12
2.5202763594354196e-12
2.6593595278554297e-12
3.1168827783119e-12
9.5117806883169e-13
3.3932600133340895e-11
6.21676892380587e-12
2.5269367619164833e-12
1.5709659078444078e-12
1.231285743323538e-12
1.095993242872352e-12
1.0460456354078866e-12
1.037136391654889e-12
1.049721895376714e-12
1.0741327905753414e-12
1.1052034351537698e-12
1.1545158562066369e-12
1.0512708359470242e-12
9.78182811376083e-13
9.63868462095083e-13
9.826433152199769e-13
1.0133250929399738e-12
1.0537039657696496e-12
1.1214320414543248e-12
1.259285563760816e-12
1.5615930755586088e-12
2.2856798943997287e-12
4.507151673390695e-12
1.2861016266452142e-11
6.045959179288035e-12
3.916727917383833e-12
3.44425632640107e-12
3.6872588695365205e-12
2.6473146971240063e-12
7.681219064181878e-13
1.3500715899661483e-13
2.7799028709710227e-11
5.572129570693132e-12
2.3717164912114894e-12
1.5124029012526763e-12
1.2026728101162385e-12
1.0794870774874244e-12
1.03529945106132e-12
1.029421161620498e-12
1.0437062378983622e-12
1.0691135568094418e-12
1.1007893526249141e-12
1.1507615097677743e-12
1.0479319331212676e-12
9.748490169331853e-13
9.603993072487437e-13
9.791303858690833e-13
1.0099955586982222e-12
1.0507943510441367e-12
1.1190321620867483e-12
1.2569535917752574e-12
1.5571312226578324e-12
2.268976970135951e-12
4.405764459642939e-12
1.2457970881750355e-11
6.276057846229066e-12
4.042615868516662e-12
3.553151575748805e-12
3.7772117358903764e-12
2.5718981752704757e-12
7.565385516106595e-13
1.3983858980753347e-13
2.7630519861980516e-11
5.558202822324021e-12
2.369042902133761e-12
1.5116817337444442e-12
1.2024973311631356e-12
1.0795141313840241e-12
1.0354162868410748e-12
1.0295819420948563e-12
1.0438899660835802e-12
1.0693103759426717e-12
1.1009923564809537e-12
1.1509411571514189e-12
1.0480858406178912e-12
9.74989386060214e-13
9.605297278119595e-13
9.792460608385896e-13
1.0100795424614039e-12
1.0508313373808782e-12
1.1190099435516655e-12
1.256877198460626e-12
1.557069507476267e-12
2.2693373583095246e-12
4.409663882725427e-12
1.2476623309725932e-11
6.263822810976968e-12
4.035855824575199e-12
3.547380452861851e-12
3.772691869554952e-12
2.5756373513211224e-12
7.571970023228944e-13
3.078185548377754e-11
5.961147026877856e-12
2.4769482112243975e-12
1.5562998255369328e-12
1.2264984263364952e-12
1.094891983872829e-12
1.0465884563601362e-12
1.0384972445466602e-12
1.0515158924234469e-12
1.0761628102260812e-12
1.107360808458586e-12
1.142240177865145e-12
1.189148070047916e-12
1.0853200817180309e-12
1.0145193387427769e-12
1.0028774873754538e-12
1.0223571371889571e-12
1.0502761132355754e-12
1.0839586641687842e-12
1.142214685807496e-12
1.2726879322810652e-12
1.5875232208345952e-12
2.4347218484272908e-12
5.83782569332059e-12
1.1305525757445788e-11
4.163770294515534e-12
2.8765176218172233e-12
2.5202763594354196e-12
2.6593595278554297e-12
3.1168827783119e-12
9.5117806883169e-13
3.3932600133340895e-11
6.21676892380587e-12
2.5269367619164833e-12
1.5709659078444078e-12
1.231285743323538e-12
1.095993242872352e-12
1.0460456354078866e-12
1.037136391654889e-12
1.049721895376714e-12
1.0741327905753414e-12
1.1052034351537698e-12
1.1545158562066369e-12
1.0512708359470242e-12
9.78182811376083e-13
9.63868462095083e-13
9.826433152199769e-13
1.0133250929399738e-12
1.0537039657696496e-12
1.1214320414543248e-12
1.259285563760816e-12
1.5615930755586088e-12
2.2856798943997287e-12
4.507151673390695e-12
1.2861016266452142e-11
6.045959179288035e-12
3.916727917383833e-12
3.44425632640107e-12
3.6872588695365205e-12
2.6473146971240063e-12
7.681219064181878e-13
1.3500715899661483e-13
2.7799028709710227e-11
5.572129570693132e-12
2.3717164912114894e-12
1.5124029012526763e-12
1.2026728101162385e-12
1.0794870774874244e-12
1.03529945106132e-12
1.029421161620498e-12
1.0437062378983622e-12
1.0691135568094418e-12
1.1007893526249141e-12
1.1507615097677743e-12
1.0479319331212676e-12
9.748490169331853e-13
9.603993072487437e-13
9.791303858690833e-13
1.0099955586982222e-12
1.0507943510441367e-12
1.1190321620867483e-12
1.2569535917752574e-12
1.5571312226578324e-12
2.268976970135951e-12
4.405764459642939e-12
1.2457970881750355e-11
6.276057846229066e-12
4.042615868516662e-12
3.553151575748805e-12
3.7772117358903764e-12
2.5718981752704757e-12
7.565385516106595e-13
1.3983858980753347e-13
2.7630519861980516e-11
5.558202822324021e-12
2.369042902133761e-12
1.5116817337444442e-12
1.2024973311631356e-12
1.0795141313840241e-12
1.0354162868410748e-12
1.0295819420948563e-12
1.0438899660835802e-12
1.0693103759426717e-12
1.1009923564809537e-12
1.1509411571514189e-12
1.0480858406178912e-12
9.74989386060214e-13
9.605297278119595e-13
9.792460608385896e-13
1.0100795424614039e-12
1.0508313373808782e-12
1.1190099435516655e-12
1.256877198460626e-12
1.557069507476267e-12
2.2693373583095246e-12
4.409663882725427e-12
1.2476623309725932e-11
6.263822810976968e-12
4.035855824575199e-12
3.547380452861851e-12
3.772691869554952e-12
2.5756373513211224e-12
7.571970023228944e-13
3.078185548377754e-11
5.961147026877856e-12
2.4769482112243975e-12
1.5562998255369328e-12
1.2264984263364952e-12
1.094891983872829e-12
1.0465884563601362e-12
1.0384972445466602e-12
1.0515158924234469e-12
1.0761628102260812e-12
1.107360808458586e-12
1.142240177865145e-12
1.189148070047916e-12
1.0853200817180309e-12
1.0145193387427769e-12
1.0028774873754538e-12
1.0223571371889571e-12
1.0502761132355754e-12
1.0839586641687842e-12
1.142214685807496e-12
1.2726879322810652e-12
1.5875232208345952e-12
2.4347218484272908e-12
5.83782569332059e-12
1.1305525757445788e-11
4.163770294515534e-12
2.8765176218172233e-12
2.5202763594354196e-12
2.6593595278554297e-12
3.1168827783119e-12
9.5117806883169e-13
3.3932600133340895e-11
6.21676892380587e-12
2.5269367619164833e-12
1.5709659078444078e-12
1.231285743323538e-12
1.095993242872352e-12
1.0460456354078866e-12
1.037136391654889e-12
1.049721895376714e-12
1.0741327905753414e-12
1.1052034351537698e-12
1.1545158562066369e-12
1.0512708359470242e-12
9.78182811376083e-13
9.63868462095083e-13
9.826433152199769e-13
1.0133250929399738e-12
1.0537039657696496e-12
1.1214320414543248e-12
1.259285563760816e-12
1.5615930755586088e-12
2.2856798943997287e-12
4.507151673390695e-12
1.2861016266452142e-11
6.045959179288035e-12
3.916727917383833e-12
3.44425632640107e-12
3.6872588695365205e-12
2.6473146971240063e-12
7.681219064181878e-13
1.3500715899661483e-13
2.7799028709710227e-11
5.572129570693132e-12
2.3717164912114894e-12
1.5124029012526763e-12
1.2026728101162385e-12
1.0794870774874244e-12
1.03529945106132e-12
1.029421161620498e-12
1.0437062378983622e-12
1.0691135568094418e-12
1.1007893526249141e-12
1.1507615097677743e-12
1.0479319331212676e-12
9.748490169331853e-13
9.603993072487437e-13
9.791303858690833e-13
1.0099955586982222e-12
1.0507943510441367e-12
1.1190321620867483e-12
1.2569535917752574e-12
1.5571312226578324e-12
2.268976970135951e-12
4.405764459642939e-12
1.2457970881750355e-11
6.276057846229066e-12
4.042615868516662e-12
3.553151575748805e-12
3.7772117358903764e-12
2.5718981752704757e-12
7.565385516106595e-13
1.3983858980753347e-13
2.7630519861980516e-11
5.558202822324021e-12
2.369042902133761e-12
1.5116817337444442e-12
1.2024973311631356e-12
1.0795141313840241e-12
1.0354162868410748e-12
1.0295819420948563e-12
1.0438899660835802e-12
1.0693103759426717e-12
1.1009923564809537e-12
1.1509411571514189e-12
1.0480858406178912e-12
9.74989386060214e-13
9.605297278119595e-13
9.792460608385896e-13
1.0100795424614039e-12
1.0508313373808782e-12
1.1190099435516655e-12
1.256877198460626e-12
1.557069507476267e-12
2.2693373583095246e-12
4.409663882725427e-12
1.2476623309725932e-11
6.263822810976968e-12
4.035855824575199e-12
3.547380452861851e-12
3.772691869554952e-12
2.5756373513211224e-12
7.571970023228944e-13
3.078185548377754e-11
5.961147026877856e-12
2.4769482112243975e-12
1.5562998255369328e-12
1.2264984263364952e-12
1.094891983872829e-12
1.0465884563601362e-12
1.0384972445466602e-12
1.0515158924234469e-12
1.0761628102260812e-12
1.107360808458586e-12
1.142240177865145e-12
1.189148070047916e-12
1.0853200817180309e-12
1.0145193387427769e-12
1.0028774873754538e-12
1.0223571371889571e-12
1.0502761132355754e-12
1.0839586641687842e-12
1.142214685807496e-12
1.2726879322810652e-12
1.5875232208345952e-12
2.4347218484272908e-12
5.83782569332059e-12
1.1305525757445788e-11
4.163770294515534e-12
2.8765176218172233e-12
2.5202763594354196e-12
2.6593595278554297e-12
3.1168827783119e-12
9.5117806883169e-13
3.3932600133340895e-11
6.21676892380587e-12
2.5269367619164833e-12
1.5709659078444078e-12
1.231285743323538e-12
1.095993242872352e-12
1.0460456354078866e-12
1.037136391654889e-12
1.049721895376714e-12
1.0741327905753414e-12
1.1052034351537698e-12
1.1545158562066369e-12
1.0512708359470242e-12
9.78182811376083e-13
9.63868462095083e-13
9.826433152199769e-13
1.0133250929399738e-12
1.0537039657696496e-12
1.1214320414543248e-12
1.259285563760816e-12
1.5615930755586088e-12
2.2856798943997287e-12
4.507151673390695e-12
1.2861016266452142e-11
6.045959179288035e-12
3.916727917383833e-12
3.44425632640107e-12
3.6872588695365205e-12
2.6473146971240063e-12
7.681219064181878e-13
1.3500715899661483e-13
2.7799028709710227e-11
5.572129570693132e-12
2.3717164912114894e-12
1.5124029012526763e-12
1.2026728101162385e-12
1.0794870774874244e-12
1.03529945106132e-12
1.029421161620498e-12
1.0437062378983622e-12
1.0691135568094418e-12
1.1007893526249141e-12
1.1507615097677743e-12
1.0479319331212676e-12
9.748490169331853e-13
9.603993072487437e-13
9.791303858690833e-13
1.0099955586982222e-12
1.0507943510441367e-12
1.1190321620867483e-12
1.2569535917752574e-12
1.5571312226578324e-12
2.268976970135951e-12
4.405764459642939e-12
1.2457970881750355e-11
6.276057846229066e-12
4.042615868516662e-12
3.553151575748805e-12
3.7772117358903764e-12
2.5718981752704757e-12
7.565385516106595e-13
1.3983858980753347e-13
2.7630519861980516e-11
5.558202822324021e-12
2.369042902133761e-12
1.5116817337444442e-12
1.2024973311631356e-12
1.0795141313840241e-12
1.0354162868410748e-12
1.0295819420948563e-12
1.0438899660835802e-12
1.0693103759426717e-12
1.1009923564809537e-12
1.1509411571514189e-12
1.0480858406178912e-12
9.74989386060214e-13
9.605297278119595e-13
9.792460608385896e-13
1.0100795424614039e-12
1.0508313373808782e-12
1.1190099435516655e-12
1.256877198460626e-12
1.557069507476267e-12
2.2693373583095246e-12
4.409663882725427e-12
1.2476623309725932e-11
6.263822810976968e-12
4.035855824575199e-12
3.547380452861851e-12
3.772691869554952e-12
2.5756373513211224e-12
7.571970023228944e-13
3.078185548377754e-11
5.961147026877856e-12
2.4769482112243975e-12
1.5562998255369328e-12
1.2264984263364952e-12
1.094891983872829e-12
1.0465884563601362e-12
1.0384972445466602e-12
1.0515158924234469e-12
1.0761628102260812e-12
1.107360808458586e-12
1.142240177865145e-12
1.189148070047916e-12
1.0853200817180309e-12
1.0145193387427769e-12
1.0028774873754538e-12
1.0223571371889571e-12
1.0502761132355754e-12
1.0839586641687842e-12
1.142214685807496e-12
1.2726879322810652e-12
1.5875232208345952e-12
2.4347218484272908e-12
5.83782569332059e-12
1.1305525757445788e-11
4.163770294515534e-12
2.8765176218172233e-12
2.5202763594354196e-12
2.6593595278554297e-12
3.1168827783119e-12
9.5117806883169e-13
3.3932600133340895e-11
6.21676892380587e-12
2.5269367619164833e-12
1.5709659078444078e-12
1.231285743323538e-12
1.095993242872352e-12
1.0460456354078866e-12
1.037136391654889e-12
1.049721895376714e-12
1.0741327905753414e-12
1.1052034351537698e-12
1.1545158562066369e-12
1.0512708359470242e-12
9.78182811376083e-13
9.63868462095083e-13
9.826433152199769e-13
1.0133250929399738e-12
1.0537039657696496e-12
1.1214320414543248e-12
1.259285563760816e-12
1.5615930755586088e-12
2.2856798943997287e-12
4.507151673390695e-12
1.2861016266452142e-11
6.045959179288035e-12
3.916727917383833e-12
3.44425632640107e-12
3.6872588695365205e-12
2.6473146971240063e-12
7.681219064181878e-13
1.3500715899661483e-13
2.7799028709710227e-11
5.572129570693132e-12
2.3717164912114894e-12
1.5124029012526763e-12
1.2026728101162385e-12
1.0794870774874244e-12
1.03529945106132e-12
1.029421161620498e-12
1.0437062378983622e-12
1.0691135568094418e-12
1.1007893526249141e-12
1.1507615097677743e-12
1.0479319331212676e-12
9.748490169331853e-13
9.603993072487437e-13
9.791303858690833e-13
1.0099955586982222e-12
1.0507943510441367e-12
1.1190321620867483e-12
1.2569535917752574e-12
1.5571312226578324e-12
2.268976970135951e-12
4.405764459642939e-12
1.2457970881750355e-11
6.276057846229066e-12
4.042615868516662e-12
3.553151575748805e-12
3.7772117358903764e-12
2.5718981752704757e-12
7.565385516106595e-13
1.3983858980753347e-13
2.7630519861980516e-11
5.558202822324021e-12
2.369042902133761e-12
1.5116817337444442e-12
1.2024973311631356e-12
1.0795141313840241e-12
1.0354162868410748e-12
1.0295819420948563e-12
1.0438899660835802e-12
1.0693103759426717e-12
1.1009923564809537e-12
1.1509411571514189e-12
1.0480858406178912e-12
9.74989386060214e-13
9.605297278119595e-13
9.792460608385896e-13
1.0100795424614039e-12
1.0508313373808782e-12
1.1190099435516655e-12
1.256877198460626e-12
1.557069507476267e-12
2.2693373583095246e-12
4.409663882725427e-12
1.2476623309725932e-11
6.263822810976968e-12
4.035855824575199e-12
3.547380452861851e-12
3.772691869554952e-12
2.5756373513211224e-12
7.571970023228944e-13
3.078185548377754e-11
5.961147026877856e-12
2.4769482112243975e-12
1.5562998255369328e-12
1.2264984263364952e-12
1.094891983872829e-12
1.0465884563601362e-12
1.0384972445466602e-12
1.0515158924234469e-12
1.0761628102260812e-12
1.107360808458586e-12
1.142240177865145e-12
1.189148070047916e-12
1.0853200817180309e-12
1.0145193387427769e-12
1.0028774873754538e-12
1.0223571371889571e-12
1.0502761132355754e-12
1.0839586641687842e-12
1.142214685807496e-12
1.2726879322810652e-12
1.5875232208345952e-12
2.4347218484272908e-12
5.83782569332059e-12
1.1305525757445788e-11
4.163770294515534e-12
2.8765176218172233e-12
2.5202763594354196e-12
2.6593595278554297e-12
3.1168827783119e-12
9.5117806883169e-13
3.3932600133340895e-11
6.21676892380587e-12
2.5269367619164833e-12
1.5709659078444078e-12
1.231285743323538e-12
1.095993242872352e-12
1.0460456354078866e-12
1.037136391654889e-12
1.049721895376714e-12
1.0741327905753414e-12
1.1052034351537698e-12
1.1545158562066369e-12
1.0512708359470242e-12
9.78182811376083e-13
9.63868462095083e-13
9.826433152199769e-13
1.0133250929399738e-12
1.0537039657696496e-12
1.1214320414543248e-12
1.259285563760816e-12
1.5615930755586088e-12
2.2856798943997287e-12
4.507151673390695e-12
1.2861016266452142e-11
6.045959179288035e-12
3.916727917383833e-12
3.44425632640107e-12
3.6872588695365205e-12
2.6473146971240063e-12
7.681219064181878e-13
1.3500715899661483e-13
2.7799028709710227e-11
5.572129570693132e-12
2.3717164912114894e-12
1.5124029012526763e-12
1.2026728101162385e-12
1.0794870774874244e-12
1.03529945106132e-12
1.029421161620498e-12
1.0437062378983622e-12
1.0691135568094418e-12
1.1007893526249141e-12
1.1507615097677743e-12
1.0479319331212676e-12
9.748490169331853e-13
9.603993072487437e-13
9.791303858690833e-13
1.0099955586982222e-12
1.0507943510441367e-12
1.1190321620867483e-12
1.2569535917752574e-12
1.5571312226578324e-12
2.268976970135951e-12
4.405764459642939e-12
1.2457970881750355e-11
6.276057846229066e-12
4.042615868516662e-12
3.553151575748805e-12
3.7772117358903764e-12
2.5718981752704757e-12
7.565385516106595e-13
1.3983858980753347e-13
2.7630519861980516e-11
5.558202822324021e-12
2.369042902133761e-12
1.5116817337444442e-12
1.2024973311631356e-12
1.0795141313840241e-12
1.0354162868410748e-12
1.0295819420948563e-12
1.0438899660835802e-12
1.0693103759426717e-12
1.1009923564809537e-12
1.1509411571514189e-12
1.0480858406178912e-12
9.74989386060214e-13
9.605297278119595e-13
9.792460608385896e-13
1.0100795424614039e-12
1.0508313373808782e-12
1.1190099435516655e-12
1.256877198460626e-12
1.557069507476267e-12
2.2693373583095246e-12
4.409663882725427e-12
1.2476623309725932e-11
6.263822810976968e-12
4.035855824575199e-12
3.547380452861851e-12
3.772691869554952e-12
2.5756373513211224e-12
7.571970023228944e-13
3.078185548377754e-11
5.961147026877856e-12
2.4769482112243975e-12
1.5562998255369328e-12
1.2264984263364952e-12
1.094891983872829e-12
1.0465884563601362e-12
1.0384972445466602e-12
1.0515158924234469e-12
1.0761628102260812e-12
1.107360808458586e-12
1.142240177865145e-12
1.189148070047916e-12
1.0853200817180309e-12
1.0145193387427769e-12
1.0028774873754538e-12
1.0223571371889571e-12
1.0502761132355754e-12
1.0839586641687842e-12
1.142214685807496e-12
1.2726879322810652e-12
1.5875232208345952e-12
2.4347218484272908e-12
5.83782569332059e-12
1.1305525757445788e-11
4.163770294515534e-12
2.8765176218172233e-12
2.5202763594354196e-12
2.6593595278554297e-12
3.1168827783119e-12
9.5117806883169e-13
3.3932600133340895e-11
6.21676892380587e-12
2.5269367619164833e-12
1.5709659078444078e-12
1.231285743323538e-12
1.095993242872352e-12
1.0460456354078866e-12
1.037136391654889e-12
1.049721895376714e-12
1.0741327905753414e-12
1.1052034351537698e-12
1.1545158562066369e-12
1.0512708359470242e-12
9.78182811376083e-13
9.63868462095083e-13
9.826433152199769e-13
1.0133250929399738e-12
1.0537039657696496e-12
1.1214320414543248e-12
1.259285563760816e-12
1.5615930755586088e-12
2.2856798943997287e-12
4.507151673390695e-12
1.2861016266452142e-11
6.045959179288035e-12
3.916727917383833e-12
3.44425632640107e-12
3.6872588695365205e-12
2.6473146971240063e-12
7.681219064181878e-13
1.3500715899661483e-13
2.7799028709710227e-11
5.572129570693132e-12
2.3717164912114894e-12
1.5124029012526763e-12
1.2026728101162385e-12
1.0794870774874244e-12
1.03529945106132e-12
1.029421161620498e-12
1.0437062378983622e-12
1.0691135568094418e-12
1.1007893526249141e-12
1.1507615097677743e-12
1.0479319331212676e-12
9.748490169331853e-13
9.603993072487437e-13
9.791303858690833e-13
1.0099955586982222e-12
1.0507943510441367e-12
1.1190321620867483e-12
1.2569535917752574e-12
1.5571312226578324e-12
2.268976970135951e-12
4.405764459642939e-12
1.2457970881750355e-11
6.276057846229066e-12
4.042615868516662e-12
3.553151575748805e-12
3.7772117358903764e-12
2.5718981752704757e-12
7.565385516106595e-13
1.3983858980753347e-13
2.7630519861980516e-11
5.558202822324021e-12
2.369042902133761e-12
1.5116817337444442e-12
1.2024973311631356e-12
1.0795141313840241e-12
1.0354162868410748e-12
1.0295819420948563e-12
1.0438899660835802e-12
1.0693103759426717e-12
1.1009923564809537e-12
1.1509411571514189e-12
1.0480858406178912e-12
9.74989386060214e-13
9.605297278119595e-13
9.792460608385896e-13
1.0100795424614039e-12
1.0508313373808782e-12
1.1190099435516655e-12
1.256877198460626e-12
1.557069507476267e-12
2.2693373583095246e-12
4.409663882725427e-12
1.2476623309725932e-11
6.263822810976968e-12
4.035855824575199e-12
3.547380452861851e-12
3.772691869554952e-12
2.5756373513211224e-12
7.571970023228944e-13
3.078185548377754e-11
5.961147026877856e-12
2.4769482112243975e-12
1.5562998255369328e-12
1.2264984263364952e-12
1.094891983872829e-12
1.0465884563601362e-12
1.0384972445466602e-12
1.0515158924234469e-12
1.0761628102260812e-12
1.107360808458586e-12
1.142240177865145e-12
1.189148070047916e-12
1.0853200817180309e-12
1.0145193387427769e-12
1.0028774873754538e-12
1.0223571371889571e-12
1.0502761132355754e-12
1.0839586641687842e-12
1.142214685807496e-12
1.2726879322810652e-12
1.5875232208345952e-12
2.4347218484272908e-12
5.83782569332059e-12
1.1305525757445788e-11
4.163770294515534e-12
2.8765176218172233e-12
2.5202763594354196e-12
2.6593595278554297e-12
3.1168827783119e-12
9.5117806883169e-13
3.3932600133340895e-11
6.21676892380587e-12
2.5269367619164833e-12
1.5709659078444078e-12
1.231285743323538e-12
1.095993242872352e-12
1.0460456354078866e-12
1.037136391654889e-12
1.049721895376714e-12
1.0741327905753414e-12
1.1052034351537698e-12
1.1545158562066369e-12
1.0512708359470242e-12
9.78182811376083e-13
9.63868462095083e-13
9.826433152199769e-13
1.0133250929399738e-12
1.0537039657696496e-12
1.1214320414543248e-12
1.259285563760816e-12
1.5615930755586088e-12
2.2856798943997287e-12
4.507151673390695e-12
1.2861016266452142e-11
6.045959179288035e-12
3.916727917383833e-12
3.44425632640107e-12
3.6872588695365205e-12
2.6473146971240063e-12
7.681219064181878e-13
1.3500715899661483e-13
2.7799028709710227e-11
5.572129570693132e-12
2.3717164912114894e-12
1.5124029012526763e-12
1.2026728101162385e-12
1.0794870774874244e-12
1.03529945106132e-12
1.029421161620498e-12
1.0437062378983622e-12
1.0691135568094418e-12
1.1007893526249141e-12
1.1507615097677743e-12
1.0479319331212676e-12
9.748490169331853e-13
9.603993072487437e-13
9.791303858690833e-13
1.0099955586982222e-12
1.0507943510441367e-12
1.1190321620867483e-12
1.2569535917752574e-12
1.5571312226578324e-12
2.268976970135951e-12
4.405764459642939e-12
1.2457970881750355e-11
6.276057846229066e-12
4.042615868516662e-12
3.553151575748805e-12
3.7772117358903764e-12
2.5718981752704757e-12
7.565385516106595e-13
1.3983858980753347e-13
2.7630519861980516e-11
5.558202822324021e-12
2.369042902133761e-12
1.5116817337444442e-12
1.2024973311631356e-12
1.0795141313840241e-12
1.0354162868410748e-12
1.0295819420948563e-12
1.0438899660835802e-12
1.0693103759426717e-12
1.1009923564809537e-12
1.1509411571514189e-12
1.0480858406178912e-12
9.74989386060214e-13
9.605297278119595e-13
9.792460608385896e-13
1.0100795424614039e-12
1.0508313373808782e-12
1.1190099435516655e-12
1.256877198460626e-12
1.557069507476267e-12
2.2693373583095246e-12
4.409663882725427e-12
1.2476623309725932e-11
6.263822810976968e-12
4.035855824575199e-12
3.547380452861851e-12
3.772691869554952e-12
2.5756373513211224e-12
7.571970023228944e-13
3.078185548377754e-11
5.961147026877856e-12
2.4769482112243975e-12
1.5562998255369328e-12
1.2264984263364952e-12
1.094891983872829e-12
1.0465884563601362e-12
1.0384972445466602e-12
1.0515158924234469e-12
1.0761628102260812e-12
1.107360808458586e-12
1.142240177865145e-12
1.189148070047916e-12
1.0853200817180309e-12
1.0145193387427769e-12
1.0028774873754538e-12
1.0223571371889571e-12
1.0502761132355754e-12
1.0839586641687842e-12
1.142214685807496e-12
1.2726879322810652e-12
1.5875232208345952e-12
2.4347218484272908e-12
5.83782569332059e-12
1.1305525757445788e-11
4.163770294515534e-12
2.8765176218172233e-12
2.5202763594354196e-12
2.6593595278554297e-12
3.1168827783119e-12
9.5117806883169e-13
3.3932600133340895e-11
6.21676892380587e-12
2.5269367619164833e-12
1.5709659078444078e-12
1.231285743323538e-12
1.095993242872352e-12
1.0460456354078866e-12
1.037136391654889e-12
1.049721895376714e-12
1.0741327905753414e-12
1.1052034351537698e-12
1.1545158562066369e-12
1.0512708359470242e-12
9.78182811376083e-13
9.63868462095083e-13
9.826433152199769e-13
1.0133250929399738e-12
1.0537039657696496e-12
1.1214320414543248e-12
1.259285563760816e-12
1.5615930755586088e-12
2.2856798943997287e-12
4.507151673390695e-12
1.2861016266452142e-11
6.045959179288035e-12
3.916727917383833e-12
3.44425632640107e-12
3.6872588695365205e-12
2.6473146971240063e-12
7.681219064181878e-13
1.3500715899661483e-13
2.7799028709710227e-11
5.572129570693132e-12
2.3717164912114894e-12
1.5124029012526763e-12
1.2026728101162385e-12
1.0794870774874244e-12
1.03529945106132e-12
1.029421161620498e-12
1.0437062378983622e-12
1.0691135568094418e-12
1.1007893526249141e-12
1.1507615097677743e-12
1.0479319331212676e-12
9.748490169331853e-13
9.603993072487437e-13
9.791303858690833e-13
1.0099955586982222e-12
1.0507943510441367e-12
1.1190321620867483e-12
1.2569535917752574e-12
1.5571312226578324e-12
2.268976970135951e-12
4.405764459642939e-12
1.2457970881750355e-11
6.276057846229066e-12
4.042615868516662e-12
3.553151575748805e-12
3.7772117358903764e-12
2.5718981752704757e-12
7.565385516106595e-13
1.3983858980753347e-13
2.7630519861980516e-11
5.558202822324021e-12
2.369042902133761e-12
1.5116817337444442e-12
1.2024973311631356e-12
1.0795141313840241e-12
1.0354162868410748e-12
1.0295819420948563e-12
1.0438899660835802e-12
1.0693103759426717e-12
1.1009923564809537e-12
1.1509411571514189e-12
1.0480858406178912e-12
9.74989386060214e-13
9.605297278119595e-13
9.792460608385896e-13
1.0100795424614039e-12
1.0508313373808782e-12
1.1190099435516655e-12
1.256877198460626e-12
1.557069507476267e-12
2.2693373583095246e-12
4.409663882725427e-12
1.2476623309725932e-11
6.263822810976968e-12
4.035855824575199e-12
3.547380452861851e-12
3.772691869554952e-12
2.5756373513211224e-12
7.571970023228944e-13
3.078185548377754e-11
5.961147026877856e-12
2.4769482112243975e-12
1.5562998255369328e-12
1.2264984263364952e-12
1.094891983872829e-12
1.0465884563601362e-12
1.0384972445466602e-12
1.0515158924234469e-12
1.0761628102260812e-12
1.107360808458586e-12
1.142240177865145e-12
1.189148070047916e-12
1.0853200817180309e-12
1.0145193387427769e-12
1.0028774873754538e-12
1.0223571371889571e-12
1.0502761132355754e-12
1.0839586641687842e-12
1.142214685807496e-12
1.2726879322810652e-12
1.5875232208345952e-12
2.4347218484272908e-12
5.83782569332059e-12
1.1305525757445788e-11
4.163770294515534e-12
2.8765176218172233e-12
2.5202763594354196e-12
2.6593595278554297e-12
3.1168827783119e-12
9.5117806883169e-13
3.3932600133340895e-11
6.21676892380587e-12
2.5269367619164833e-12
1.5709659078444078e-12
1.231285743323538e-12
1.095993242872352e-12
1.0460456354078866e-12
1.037136391654889e-12
1.049721895376714e-12
1.0741327905753414e-12
1.1052034351537698e-12
1.1545158562066369e-12
1.0512708359470242e-12
9.78182811376083e-13
9.63868462095083e-13
9.826433152199769e-13
1.0133250929399738e-12
1.0537039657696496e-12
1.1214320414543248e-12
1.259285563760816e-12
1.5615930755586088e-12
2.2856798943997287e-12
4.507151673390695e-12
1.2861016266452142e-11
6.045959179288035e-12
3.916727917383833e-12
3.44425632640107e-12
3.6872588695365205e-12
2.6473146971240063e-12
7.681219064181878e-13
1.3500715899661483e-13
2.7799028709710227e-11
5.572129570693132e-12
2.3717164912114894e-12
1.5124029012526763e-12
1.2026728101162385e-12
1.0794870774874244e-12
1.03529945106132e-12
1.029421161620498e-12
1.0437062378983622e-12
1.0691135568094418e-12
1.1007893526249141e-12
1.1507615097677743e-12
1.0479319331212676e-12
9.748490169331853e-13
9.603993072487437e-13
9.791303858690833e-13
1.0099955586982222e-12
1.0507943510441367e-12
1.1190321620867483e-12
1.2569535917752574e-12
1.5571312226578324e-12
2.268976970135951e-12
4.405764459642939e-12
1.2457970881750355e-11
6.276057846229066e-12
4.042615868516662e-12
3.553151575748805e-12
3.7772117358903764e-12
2.5718981752704757e-12
7.565385516106595e-13
1.3983858980753347e-13
2.7630519861980516e-11
5.558202822324021e-12
2.369042902133761e-12
1.5116817337444442e-12
1.2024973311631356e-12
1.0795141313840241e-12
1.0354162868410748e-12
1.0295819420948563e-12
1.0438899660835802e-12
1.0693103759426717e-12
1.1009923564809537e-12
1.1509411571514189e-12
1.0480858406178912e-12
9.74989386060214e-13
9.605297278119595e-13
9.792460608385896e-13
1.0100795424614039e-12
1.0508313373808782e-12
1.1190099435516655e-12
1.256877198460626e-12
1.557069507476267e-12
2.2693373583095246e-12
4.409663882725427e-12
1.2476623309725932e-11
6.263822810976968e-12
4.035855824575199e-12
3.547380452861851e-12
3.772691869554952e-12
2.5756373513211224e-12
7.571970023228944e-13
3.078185548377754e-11
5.961147026877856e-12
2.4769482112243975e-12
1.5562998255369328e-12
1.2264984263364952e-12
1.094891983872829e-12
1.0465884563601362e-12
1.0384972445466602e-12
1.0515158924234469e-12
1.0761628102260812e-12
1.107360808458586e-12
1.142240177865145e-12
1.189148070047916e-12
1.0853200817180309e-12
1.0145193387427769e-12
1.0028774873754538e-12
1.0223571371889571e-12
1.0502761132355754e-12
1.0839586641687842e-12
1.142214685807496e-12
1.2726879322810652e-12
1.5875232208345952e-12
2.4347218484272908e-12
5.83782569332059e-12
1.1305525757445788e-11
4.163770294515534e-12
2.8765176218172233e-12
2.5202763594354196e-12
2.6593595278554297e-12
3.1168827783119e-12
9.5117806883169e-13
3.3932600133340895e-11
6.21676892380587e-12
2.5269367619164833e-12
1.5709659078444078e-12
1.231285743323538e-12
1.095993242872352e-12
1.0460456354078866e-12
1.037136391654889e-12
1.049721895376714e-12
1.0741327905753414e-12
1.1052034351537698e-12
1.1545158562066369e-12
1.0512708359470242e-12
9.78182811376083e-13
9.63868462095083e-13
9.826433152199769e-13
1.0133250929399738e-12
1.0537039657696496e-12
1.1214320414543248e-12
1.259285563760816e-12
1.5615930755586088e-12
2.2856798943997287e-12
4.507151673390695e-12
1.2861016266452142e-11
6.045959179288035e-12
3.916727917383833e-12
3.44425632640107e-12
3.6872588695365205e-12
2.6473146971240063e-12
7.681219064181878e-13
1.3500715899661483e-13
2.7799028709710227e-11
5.572129570693132e-12
2.3717164912114894e-12
1.5124029012526763e-12
1.2026728101162385e-12
1.0794870774874244e-12
1.03529945106132e-12
1.029421161620498e-12
1.0437062378983622e-12
1.0691135568094418e-12
1.1007893526249141e-12
1.1507615097677743e-12
1.0479319331212676e-12
9.748490169331853e-13
9.603993072487437e-13
9.791303858690833e-13
1.0099955586982222e-12
1.0507943510441367e-12
1.1190321620867483e-12
1.2569535917752574e-12
1.5571312226578324e-12
2.268976970135951e-12
4.405764459642939e-12
1.2457970881750355e-11
6.276057846229066e-12
4.042615868516662e-12
3.553151575748805e-12
3.7772117358903764e-12
2.5718981752704757e-12
7.565385516106595e-13
1.3983858980753347e-13
2.7630519861980516e-11
5.558202822324021e-12
2.369042902133761e-12
1.5116817337444442e-12
1.2024973311631356e-12
1.0795141313840241e-12
1.0354162868410748e-12
1.0295819420948563e-12
1.0438899660835802e-12
1.0693103759426717e-12
1.1009923564809537e-12
1.1509411571514189e-12
1.0480858406178912e-12
9.74989386060214e-13
9.605297278119595e-13
9.792460608385896e-13
1.0100795424614039e-12
1.0508313373808782e-12
1.1190099435516655e-12
1.256877198460626e-12
1.557069507476267e-12
2.2693373583095246e-12
4.409663882725427e-12
1.2476623309725932e-11
6.263822810976968e-12
4.035855824575199e-12
3.547380452861851e-12
3.772691869554952e-12
2.5756373513211224e-12
7.571970023228944e-13
3.078185548377754e-11
5.961147026877856e-12
2.4769482112243975e-12
1.5562998255369328e-12
1.2264984263364952e-12
1.094891983872829e-12
1.0465884563601362e-12
1.0384972445466602e-12
1.0515158924234469e-12
1.0761628102260812e-12
1.107360808458586e-12
1.142240177865145e-12
1.189148070047916e-12
1.0853200817180309e-12
1.0145193387427769e-12
1.0028774873754538e-12
1.0223571371889571e-12
1.0502761132355754e-12
1.0839586641687842e-12
1.142214685807496e-12
1.2726879322810652e-12
1.5875232208345952e-12
2.4347218484272908e-12
5.83782569332059e-12
1.1305525757445788e-11
4.163770294515534e-12
2.8765176218172233e-12
2.5202763594354196e-12
2.6593595278554297e-12
3.1168827783119e-12
9.5117806883169e-13
3.3932600133340895e-11
6.21676892380587e-12
2.5269367619164833e-12
1.5709659078444078e-12
1.231285743323538e-12
1.095993242872352e-12
1.0460456354078866e-12
1.037136391654889e-12
1.049721895376714e-12
1.0741327905753414e-12
1.1052034351537698e-12
1.1545158562066369e-12
1.0512708359470242e-12
9.78182811376083e-13
9.63868462095083e-13
9.826433152199769e-13
1.0133250929399738e-12
1.0537039657696496e-12
1.1214320414543248e-12
1.259285563760816e-12
1.5615930755586088e-12
2.2856798943997287e-12
4.507151673390695e-12
1.2861016266452142e-11
6.045959179288035e-12
3.916727917383833e-12
3.44425632640107e-12
3.6872588695365205e-12
2.6473146971240063e-12
7.681219064181878e-13
1.3500715899661483e-13
2.7799028709710227e-11
5.572129570693132e-12
2.3717164912114894e-12
1.5124029012526763e-12
1.2026728101162385e-12
1.0794870774874244e-12
1.03529945106132e-12
1.029421161620498e-12
1.0437062378983622e-12
1.0691135568094418e-12
1.1007893526249141e-12
1.1507615097677743e-12
1.0479319331212676e-12
9.748490169331853e-13
9.603993072487437e-13
9.791303858690833e-13
1.0099955586982222e-12
1.0507943510441367e-12
1.1190321620867483e-12
1.2569535917752574e-12
1.5571312226578324e-12
2.268976970135951e-12
4.405764459642939e-12
1.2457970881750355e-11
6.276057846229066e-12
4.042615868516662e-12
3.553151575748805e-12
3.7772117358903764e-12
2.5718981752704757e-12
7.565385516106595e-13
1.3983858980753347e-13
2.7630519861980516e-11
5.558202822324021e-12
2.369042902133761e-12
1.5116817337444442e-12
1.2024973311631356e-12
1.0795141313840241e-12
1.0354162868410748e-12
1.0295819420948563e-12
1.0438899660835802e-12
1.0693103759426717e-12
1.1009923564809537e-12
1.1509411571514189e-12
1.0480858406178912e-12
9.74989386060214e-13
9.605297278119595e-13
9.792460608385896e-13
1.0100795424614039e-12
1.0508313373808782e-12
1.1190099435516655e-12
1.256877198460626e-12
1.557069507476267e-12
2.2693373583095246e-12
4.409663882725427e-12
1.2476623309725932e-11
6.263822810976968e-12
4.035855824575199e-12
3.547380452861851e-12
3.772691869554952e-12
2.5756373513211224e-12
7.571970023228944e-13
3.078185548377754e-11
5.961147026877856e-12
2.4769482112243975e-12
1.5562998255369328e-12
1.2264984263364952e-12
1.094891983872829e-12
1.0465884563601362e-12
1.0384972445466602e-12
1.0515158924234469e-12
1.0761628102260812e-12
1.107360808458586e-12
1.142240177865145e-12
1.189148070047916e-12
1.0853200817180309e-12
1.0145193387427769e-12
1.0028774873754538e-12
1.0223571371889571e-12
1.0502761132355754e-12
1.0839586641687842e-12
1.142214685807496e-12
1.2726879322810652e-12
1.5875232208345952e-12
2.4347218484272908e-12
5.83782569332059e-12
1.1305525757445788e-11
4.163770294515534e-12
2.8765176218172233e-12
2.5202763594354196e-12
2.6593595278554297e-12
3.1168827783119e-12
9.5117806883169e-13
3.3932600133340895e-11
6.21676892380587e-12
2.5269367619164833e-12
1.5709659078444078e-12
1.231285743323538e-12
1.095993242872352e-12
1.0460456354078866e-12
1.037136391654889e-12
1.049721895376714e-12
1.0741327905753414e-12
1.1052034351537698e-12
1.1545158562066369e-12
1.0512708359470242e-12
9.78182811376083e-13
9.63868462095083e-13
9.826433152199769e-13
1.0133250929399738e-12
1.0537039657696496e-12
1.1214320414543248e-12
1.259285563760816e-12
1.5615930755586088e-12
2.2856798943997287e-12
4.507151673390695e-12
1.2861016266452142e-11
6.045959179288035e-12
3.916727917383833e-12
3.44425632640107e-12
3.6872588695365205e-12
2.6473146971240063e-12
7.681219064181878e-13
1.3500715899661483e-13
2.7799028709710227e-11
5.572129570693132e-12
2.3717164912114894e-12
1.5124029012526763e-12
1.2026728101162385e-12
1.0794870774874244e-12
1.03529945106132e-12
1.029421161620498e-12
1.0437062378983622e-12
1.0691135568094418e-12
1.1007893526249141e-12
1.1507615097677743e-12
1.0479319331212676e-12
9.748490169331853e-13
9.603993072487437e-13
9.791303858690833e-13
1.0099955586982222e-12
1.0507943510441367e-12
1.1190321620867483e-12
1.2569535917752574e-12
1.5571312226578324e-12
2.268976970135951e-12
4.405764459642939e-12
1.2457970881750355e-11
6.276057846229066e-12
4.042615868516662e-12
3.553151575748805e-12
3.7772117358903764e-12
2.5718981752704757e-12
7.565385516106595e-13
1.3983858980753347e-13
2.7630519861980516e-11
5.558202822324021e-12
2.369042902133761e-12
1.5116817337444442e-12
1.2024973311631356e-12
1.0795141313840241e-12
1.0354162868410748e-12
1.0295819420948563e-12
1.0438899660835802e-12
1.0693103759426717e-12
1.1009923564809537e-12
1.1509411571514189e-12
1.0480858406178912e-12
9.74989386060214e-13
9.605297278119595e-13
9.792460608385896e-13
1.0100795424614039e-12
1.0508313373808782e-12
1.1190099435516655e-12
1.256877198460626e-12
1.557069507476267e-12
2.2693373583095246e-12
4.409663882725427e-12
1.2476623309725932e-11
6.263822810976968e-12
4.035855824575199e-12
3.547380452861851e-12
3.772691869554952e-12
2.5756373513211224e-12
7.571970023228944e-13
3.078185548377754e-11
5.961147026877856e-12
2.4769482112243975e-12
1.5562998255369328e-12
1.2264984263364952e-12
1.094891983872829e-12
1.0465884563601362e-12
1.0384972445466602e-12
1.0515158924234469e-12
1.0761628102260812e-12
1.107360808458586e-12
1.142240177865145e-12
1.189148070047916e-12
1.0853200817180309e-12
1.0145193387427769e-12
1.0028774873754538e-12
1.0223571371889571e-12
1.0502761132355754e-12
1.0839586641687842e-12
1.142214685807496e-12
1.2726879322810652e-12
1.5875232208345952e-12
2.4347218484272908e-12
5.83782569332059e-12
1.1305525757445788e-11
4.163770294515534e-12
2.8765176218172233e-12
2.5202763594354196e-12
2.6593595278554297e-12
3.1168827783119e-12
9.5117806883169e-13
3.3932600133340895e-11
6.21676892380587e-12
2.5269367619164833e-12
1.5709659078444078e-12
1.231285743323538e-12
1.095993242872352e-12
1.0460456354078866e-12
1.037136391654889e-12
1.049721895376714e-12
1.0741327905753414e-12
1.1052034351537698e-12
1.1545158562066369e-12
1.0512708359470242e-12
9.78182811376083e-13
9.63868462095083e-13
9.826433152199769e-13
1.0133250929399738e-12
1.0537039657696496e-12
1.1214320414543248e-12
1.259285563760816e-12
1.5615930755586088e-12
2.2856798943997287e-12
4.507151673390695e-12
1.2861016266452142e-11
6.045959179288035e-12
3.916727917383833e-12
3.44425632640107e-12
3.6872588695365205e-12
2.6473146971240063e-12
7.681219064181878e-13
1.3500715899661483e-13
2.7799028709710227e-11
5.572129570693132e-12
2.3717164912114894e-12
1.5124029012526763e-12
1.2026728101162385e-12
1.0794870774874244e-12
1.03529945106132e-12
1.029421161620498e-12
1.0437062378983622e-12
1.0691135568094418e-12
1.1007893526249141e-12
1.1507615097677743e-12
1.0479319331212676e-12
9.748490169331853e-13
9.603993072487437e-13
9.791303858690833e-13
1.0099955586982222e-12
1.0507943510441367e-12
1.1190321620867483e-12
1.2569535917752574e-12
1.5571312226578324e-12
2.268976970135951e-12
4.405764459642939e-12
1.2457970881750355e-11
6.276057846229066e-12
4.042615868516662e-12
3.553151575748805e-12
3.7772117358903764e-12
2.5718981752704757e-12
7.565385516106595e-13
1.3983858980753347e-13
2.7630519861980516e-11
5.558202822324021e-12
2.369042902133761e-12
1.5116817337444442e-12
1.2024973311631356e-12
1.0795141313840241e-12
1.0354162868410748e-12
1.0295819420948563e-12
1.0438899660835802e-12
1.0693103759426717e-12
1.1009923564809537e-12
1.1509411571514189e-12
1.0480858406178912e-12
9.74989386060214e-13
9.605297278119595e-13
9.792460608385896e-13
1.0100795424614039e-12
1.0508313373808782e-12
1.1190099435516655e-12
1.256877198460626e-12
1.557069507476267e-12
2.2693373583095246e-12
4.409663882725427e-12
1.2476623309725932e-11
6.263822810976968e-12
4.035855824575199e-12
3.547380452861851e-12
3.772691869554952e-12
2.5756373513211224e-12
7.571970023228944e-13
3.078185548377754e-11
5.961147026877856e-12
2.4769482112243975e-12
1.5562998255369328e-12
1.2264984263364952e-12
1.094891983872829e-12
1.0465884563601362e-12
1.0384972445466602e-12
1.0515158924234469e-12
1.0761628102260812e-12
1.107360808458586e-12
1.142240177865145e-12
1.189148070047916e-12
1.0853200817180309e-12
1.0145193387427769e-12
1.0028774873754538e-12
1.0223571371889571e-12
1.0502761132355754e-12
1.0839586641687842e-12
1.142214685807496e-12
1.2726879322810652e-12
1.5875232208345952e-12
2.4347218484272908e-12
5.83782569332059e-12
1.1305525757445788e-11
4.163770294515534e-12
2.8765176218172233e-12
2.5202763594354196e-12
2.6593595278554297e-12
3.1168827783119e-12
9.5117806883169e-13
3.3932600133340895e-11
6.21676892380587e-12
2.5269367619164833e-12
1.5709659078444078e-12
1.231285743323538e-12
1.095993242872352e-12
1.0460456354078866e-12
1.037136391654889e-12
1.049721895376714e-12
1.0741327905753414e-12
1.1052034351537698e-12
1.1545158562066369e-12
1.0512708359470242e-12
9.78182811376083e-13
9.63868462095083e-13
9.826433152199769e-13
1.0133250929399738e-12
1.0537039657696496e-12
1.1214320414543248e-12
1.259285563760816e-12
1.5615930755586088e-12
2.2856798943997287e-12
4.507151673390695e-12
1.2861016266452142e-11
6.045959179288035e-12
3.916727917383833e-12
3.44425632640107e-12
3.6872588695365205e-12
2.6473146971240063e-12
7.681219064181878e-13
1.3500715899661483e-13
2.7799028709710227e-11
5.572129570693132e-12
2.3717164912114894e-12
1.5124029012526763e-12
1.2026728101162385e-12
1.0794870774874244e-12
1.03529945106132e-12
1.029421161620498e-12
1.0437062378983622e-12
1.0691135568094418e-12
1.1007893526249141e-12
1.1507615097677743e-12
1.0479319331212676e-12
9.748490169331853e-13
9.603993072487437e-13
9.791303858690833e-13
1.0099955586982222e-12
1.0507943510441367e-12
1.1190321620867483e-12
1.2569535917752574e-12
1.5571312226578324e-12
2.268976970135951e-12
4.405764459642939e-12
1.2457970881750355e-11
6.276057846229066e-12
4.042615868516662e-12
3.553151575748805e-12
3.7772117358903764e-12
2.5718981752704757e-12
7.565385516106595e-13
1.3983858980753347e-13
2.7630519861980516e-11
5.558202822324021e-12
2.369042902133761e-12
1.5116817337444442e-12
1.2024973311631356e-12
1.0795141313840241e-12
1.0354162868410748e-12
1.0295819420948563e-12
1.0438899660835802e-12
1.0693103759426717e-12
1.1009923564809537e-12
1.1509411571514189e-12
1.0480858406178912e-12
9.74989386060214e-13
9.605297278119595e-13
9.792460608385896e-13
1.0100795424614039e-12
1.0508313373808782e-12
1.1190099435516655e-12
1.256877198460626e-12
1.557069507476267e-12
2.2693373583095246e-12
4.409663882725427e-12
1.2476623309725932e-11
6.263822810976968e-12
4.035855824575199e-12
3.547380452861851e-12
3.772691869554952e-12
2.5756373513211224e-12
7.571970023228944e-13
3.078185548377754e-11
5.961147026877856e-12
2.4769482112243975e-12
1.5562998255369328e-12
1.2264984263364952e-12
1.094891983872829e-12
1.0465884563601362e-12
1.0384972445466602e-12
1.0515158924234469e-12
1.0761628102260812e-12
1.107360808458586e-12
1.142240177865145e-12
1.189148070047916e-12
1.0853200817180309e-12
1.0145193387427769e-12
1.0028774873754538e-12
1.0223571371889571e-12
1.0502761132355754e-12
1.0839586641687842e-12
1.142214685807496e-12
1.2726879322810652e-12
1.5875232208345952e-12
2.4347218484272908e-12
5.83782569332059e-12
1.1305525757445788e-11
4.163770294515534e-12
2.8765176218172233e-12
2.5202763594354196e-12
2.6593595278554297e-12
3.1168827783119e-12
9.5117806883169e-13
3.3932600133340895e-11
6.21676892380587e-12
2.5269367619164833e-12
1.5709659078444078e-12
1.231285743323538e-12
1.095993242872352e-12
1.0460456354078866e-12
1.037136391654889e-12
1.049721895376714e-12
1.0741327905753414e-12
1.1052034351537698e-12
1.1545158562066369e-12
1.0512708359470242e-12
9.78182811376083e-13
9.63868462095083e-13
9.826433152199769e-13
1.0133250929399738e-12
1.0537039657696496e-12
1.1214320414543248e-12
1.259285563760816e-12
1.5615930755586088e-12
2.2856798943997287e-12
4.507151673390695e-12
1.2861016266452142e-11
6.045959179288035e-12
3.916727917383833e-12
3.44425632640107e-12
3.6872588695365205e-12
2.6473146971240063e-12
7.681219064181878e-13
1.3500715899661483e-13
2.7799028709710227e-11
5.572129570693132e-12
2.3717164912114894e-12
1.5124029012526763e-12
1.2026728101162385e-12
1.0794870774874244e-12
1.03529945106132e-12
1.029421161620498e-12
1.0437062378983622e-12
1.0691135568094418e-12
1.1007893526249141e-12
1.1507615097677743e-12
1.0479319331212676e-12
9.748490169331853e-13
9.603993072487437e-13
9.791303858690833e-13
1.0099955586982222e-12
1.0507943510441367e-12
1.1190321620867483e-12
1.2569535917752574e-12
1.5571312226578324e-12
2.268976970135951e-12
4.405764459642939e-12
1.2457970881750355e-11
6.276057846229066e-12
4.042615868516662e-12
3.553151575748805e-12
3.7772117358903764e-12
2.5718981752704757e-12
7.565385516106595e-13
1.3983858980753347e-13
2.7630519861980516e-11
5.558202822324021e-12
2.369042902133761e-12
1.5116817337444442e-12
1.2024973311631356e-12
1.0795141313840241e-12
1.0354162868410748e-12
1.0295819420948563e-12
1.0438899660835802e-12
1.0693103759426717e-12
1.1009923564809537e-12
1.1509411571514189e-12
1.0480858406178912e-12
9.74989386060214e-13
9.605297278119595e-13
9.792460608385896e-13
1.0100795424614039e-12
1.0508313373808782e-12
1.1190099435516655e-12
1.256877198460626e-12
1.557069507476267e-12
2.2693373583095246e-12
4.409663882725427e-12
1.2476623309725932e-11
6.263822810976968e-12
4.035855824575199e-12
3.547380452861851e-12
3.772691869554952e-12
2.5756373513211224e-12
7.571970023228944e-13
3.078185548377754e-11
5.961147026877856e-12
2.4769482112243975e-12
1.5562998255369328e-12
1.2264984263364952e-12
1.094891983872829e-12
1.0465884563601362e-12
1.0384972445466602e-12
1.0515158924234469e-12
1.0761628102260812e-12
1.107360808458586e-12
1.142240177865145e-12
1.189148070047916e-12
1.0853200817180309e-12
1.0145193387427769e-12
1.0028774873754538e-12
1.0223571371889571e-12
1.0502761132355754e-12
1.0839586641687842e-12
1.142214685807496e-12
1.2726879322810652e-12
1.5875232208345952e-12
2.4347218484272908e-12
5.83782569332059e-12
1.1305525757445788e-11
4.163770294515534e-12
2.8765176218172233e-12
2.5202763594354196e-12
2.6593595278554297e-12
3.1168827783119e-12
9.5117806883169e-13
3.3932600133340895e-11
6.21676892380587e-12
2.5269367619164833e-12
1.5709659078444078e-12
1.231285743323538e-12
1.095993242872352e-12
1.0460456354078866e-12
1.037136391654889e-12
1.049721895376714e-12
1.0741327905753414e-12
1.1052034351537698e-12
1.1545158562066369e-12
1.0512708359470242e-12
9.78182811376083e-13
9.63868462095083e-13
9.826433152199769e-13
1.0133250929399738e-12
1.0537039657696496e-12
1.1214320414543248e-12
1.259285563760816e-12
1.5615930755586088e-12
2.2856798943997287e-12
4.507151673390695e-12
1.2861016266452142e-11
6.045959179288035e-12
3.916727917383833e-12
3.44425632640107e-12
3.6872588695365205e-12
2.6473146971240063e-12
7.681219064181878e-13
1.3500715899661483e-13
2.7799028709710227e-11
5.572129570693132e-12
2.3717164912114894e-12
1.5124029012526763e-12
1.2026728101162385e-12
1.0794870774874244e-12
1.03529945106132e-12
1.029421161620498e-12
1.0437062378983622e-12
1.0691135568094418e-12
1.1007893526249141e-12
1.1507615097677743e-12
1.0479319331212676e-12
9.748490169331853e-13
9.603993072487437e-13
9.791303858690833e-13
1.0099955586982222e-12
1.0507943510441367e-12
1.1190321620867483e-12
1.2569535917752574e-12
1.5571312226578324e-12
2.268976970135951e-12
4.405764459642939e-12
1.2457970881750355e-11
6.276057846229066e-12
4.042615868516662e-12
3.553151575748805e-12
3.7772117358903764e-12
2.5718981752704757e-12
7.565385516106595e-13
1.3983858980753347e-13
2.7630519861980516e-11
5.558202822324021e-12
2.369042902133761e-12
1.5116817337444442e-12
1.2024973311631356e-12
1.0795141313840241e-12
1.0354162868410748e-12
1.0295819420948563e-12
1.0438899660835802e-12
1.0693103759426717e-12
1.1009923564809537e-12
1.1509411571514189e-12
1.0480858406178912e-12
9.74989386060214e-13
9.605297278119595e-13
9.792460608385896e-13
1.0100795424614039e-12
1.0508313373808782e-12
1.1190099435516655e-12
1.256877198460626e-12
1.557069507476267e-12
2.2693373583095246e-12
4.409663882725427e-12
1.2476623309725932e-11
6.263822810976968e-12
4.035855824575199e-12
3.547380452861851e-12
3.772691869554952e-12
2.5756373513211224e-12
7.571970023228944e-13
3.078185548377754e-11
5.961147026877856e-12
2.4769482112243975e-12
1.5562998255369328e-12
1.2264984263364952e-12
1.094891983872829e-12
1.0465884563601362e-12
1.0384972445466602e-12
1.0515158924234469e-12
1.0761628102260812e-12
1.107360808458586e-12
1.142240177865145e-12
1.189148070047916e-12
1.0853200817180309e-12
1.0145193387427769e-12
1.0028774873754538e-12
1.0223571371889571e-12
1.0502761132355754e-12
1.0839586641687842e-12
1.142214685807496e-12
1.2726879322810652e-12
1.5875232208345952e-12
2.4347218484272908e-12
5.83782569332059e-12
1.1305525757445788e-11
4.163770294515534e-12
2.8765176218172233e-12
2.5202763594354196e-12
2.6593595278554297e-12
3.1168827783119e-12
9.5117806883169e-13
3.3932600133340895e-11
6.21676892380587e-12
2.5269367619164833e-12
1.5709659078444078e-12
1.231285743323538e-12
1.095993242872352e-12
1.0460456354078866e-12
1.037136391654889e-12
1.049721895376714e-12
1.0741327905753414e-12
1.1052034351537698e-12
1.1545158562066369e-12
1.0512708359470242e-12
9.78182811376083e-13
9.63868462095083e-13
9.826433152199769e-13
1.0133250929399738e-12
1.0537039657696496e-12
1.1214320414543248e-12
1.259285563760816e-12
1.5615930755586088e-12
2.2856798943997287e-12
4.507151673390695e-12
1.2861016266452142e-11
6.045959179288035e-12
3.916727917383833e-12
3.44425632640107e-12
3.6872588695365205e-12
2.6473146971240063e-12
7.681219064181878e-13
1.3500715899661483e-13
2.7799028709710227e-11
5.572129570693132e-12
2.3717164912114894e-12
1.5124029012526763e-12
1.2026728101162385e-12
1.0794870774874244e-12
1.03529945106132e-12
1.029421161620498e-12
1.0437062378983622e-12
1.0691135568094418e-12
1.1007893526249141e-12
1.1507615097677743e-12
1.0479319331212676e-12
9.748490169331853e-13
9.603993072487437e-13
9.791303858690833e-13
1.0099955586982222e-12
1.0507943510441367e-12
1.1190321620867483e-12
1.2569535917752574e-12
1.5571312226578324e-12
2.268976970135951e-12
4.405764459642939e-12
1.2457970881750355e-11
6.276057846229066e-12
4.042615868516662e-12
3.553151575748805e-12
3.7772117358903764e-12
2.5718981752704757e-12
7.565385516106595e-13
1.3983858980753347e-13
2.7630519861980516e-11
5.558202822324021e-12
2.369042902133761e-12
1.5116817337444442e-12
1.2024973311631356e-12
1.0795141313840241e-12
1.0354162868410748e-12
1.0295819420948563e-12
1.0438899660835802e-12
1.0693103759426717e-12
1.1009923564809537e-12
1.1509411571514189e-12
1.0480858406178912e-12
9.74989386060214e-13
9.605297278119595e-13
9.792460608385896e-13
1.0100795424614039e-12
1.0508313373808782e-12
1.1190099435516655e-12
1.256877198460626e-12
1.557069507476267e-12
2.2693373583095246e-12
4.409663882725427e-12
1.2476623309725932e-11
6.263822810976968e-12
4.035855824575199e-12
3.547380452861851e-12
3.772691869554952e-12
2.5756373513211224e-12
7.571970023228944e-13
3.078185548377754e-11
5.961147026877856e-12
2.4769482112243975e-12
1.5562998255369328e-12
1.2264984263364952e-12
1.094891983872829e-12
1.0465884563601362e-12
1.0384972445466602e-12
1.0515158924234469e-12
1.0761628102260812e-12
1.107360808458586e-12
1.142240177865145e-12
1.189148070047916e-12
1.0853200817180309e-12
1.0145193387427769e-12
1.0028774873754538e-12
1.0223571371889571e-12
1.0502761132355754e-12
1.0839586641687842e-12
1.142214685807496e-12
1.2726879322810652e-12
1.5875232208345952e-12
2.4347218484272908e-12
5.83782569332059e-12
1.1305525757445788e-11
4.163770294515534e-12
2.8765176218172233e-12
2.5202763594354196e-12
2.6593595278554297e-12
3.1168827783119e-12
9.5117806883169e-13
3.3932600133340895e-11
6.21676892380587e-12
2.5269367619164833e-12
1.5709659078444078e-12
1.231285743323538e-12
1.095993242872352e-12
1.0460456354078866e-12
1.037136391654889e-12
1.049721895376714e-12
1.0741327905753414e-12
1.1052034351537698e-12
1.1545158562066369e-12
1.0512708359470242e-12
9.78182811376083e-13
9.63868462095083e-13
9.826433152199769e-13
1.0133250929399738e-12
1.0537039657696496e-12
1.1214320414543248e-12
1.259285563760816e-12
1.5615930755586088e-12
2.2856798943997287e-12
4.507151673390695e-12
1.2861016266452142e-11
6.045959179288035e-12
3.916727917383833e-12
3.44425632640107e-12
3.6872588695365205e-12
2.6473146971240063e-12
7.681219064181878e-13
1.3500715899661483e-13
2.7799028709710227e-11
5.572129570693132e-12
2.3717164912114894e-12
1.5124029012526763e-12
1.2026728101162385e-12
1.0794870774874244e-12
1.03529945106132e-12
1.029421161620498e-12
1.0437062378983622e-12
1.0691135568094418e-12
1.1007893526249141e-12
1.1507615097677743e-12
1.0479319331212676e-12
9.748490169331853e-13
9.603993072487437e-13
9.791303858690833e-13
1.0099955586982222e-12
1.0507943510441367e-12
1.1190321620867483e-12
1.2569535917752574e-12
1.5571312226578324e-12
2.268976970135951e-12
4.405764459642939e-12
1.2457970881750355e-11
6.276057846229066e-12
4.042615868516662e-12
3.553151575748805e-12
3.7772117358903764e-12
2.5718981752704757e-12
7.565385516106595e-13
1.3983858980753347e-13
2.7630519861980516e-11
5.558202822324021e-12
2.369042902133761e-12
1.5116817337444442e-12
1.2024973311631356e-12
1.0795141313840241e-12
1.0354162868410748e-12
1.0295819420948563e-12
1.0438899660835802e-12
1.0693103759426717e-12
1.1009923564809537e-12
1.1509411571514189e-12
1.0480858406178912e-12
9.74989386060214e-13
9.605297278119595e-13
9.792460608385896e-13
1.0100795424614039e-12
1.0508313373808782e-12
1.1190099435516655e-12
1.256877198460626e-12
1.557069507476267e-12
2.2693373583095246e-12
4.409663882725427e-12
1.2476623309725932e-11
6.263822810976968e-12
4.035855824575199e-12
3.547380452861851e-12
3.772691869554952e-12
2.5756373513211224e-12
7.571970023228944e-13
3.078185548377754e-11
5.961147026877856e-12
2.4769482112243975e-12
1.5562998255369328e-12
1.2264984263364952e-12
1.094891983872829e-12
1.0465884563601362e-12
1.0384972445466602e-12
1.0515158924234469e-12
1.0761628102260812e-12
1.107360808458586e-12
1.142240177865145e-12
1.189148070047916e-12
1.0853200817180309e-12
1.0145193387427769e-12
1.0028774873754538e-12
1.0223571371889571e-12
1.0502761132355754e-12
1.0839586641687842e-12
1.142214685807496e-12
1.2726879322810652e-12
1.5875232208345952e-12
2.4347218484272908e-12
5.83782569332059e-12
1.1305525757445788e-11
4.163770294515534e-12
2.8765176218172233e-12
2.5202763594354196e-12
2.6593595278554297e-12
3.1168827783119e-12
9.5117806883169e-13
3.3932600133340895e-11
6.21676892380587e-12
2.5269367619164833e-12
1.5709659078444078e-12
1.231285743323538e-12
1.095993242872352e-12
1.0460456354078866e-12
1.037136391654889e-12
1.049721895376714e-12
1.0741327905753414e-12
1.1052034351537698e-12
1.1545158562066369e-12
1.0512708359470242e-12
9.78182811376083e-13
9.63868462095083e-13
9.826433152199769e-13
1.0133250929399738e-12
1.0537039657696496e-12
1.1214320414543248e-12
1.259285563760816e-12
1.5615930755586088e-12
2.2856798943997287e-12
4.507151673390695e-12
1.2861016266452142e-11
6.045959179288035e-12
3.916727917383833e-12
3.44425632640107e-12
3.6872588695365205e-12
2.6473146971240063e-12
7.681219064181878e-13
1.3500715899661483e-13
2.7799028709710227e-11
5.572129570693132e-12
2.3717164912114894e-12
1.5124029012526763e-12
1.2026728101162385e-12
1.0794870774874244e-12
1.03529945106132e-12
1.029421161620498e-12
1.0437062378983622e-12
1.0691135568094418e-12
1.1007893526249141e-12
1.1507615097677743e-12
1.0479319331212676e-12
9.748490169331853e-13
9.603993072487437e-13
9.791303858690833e-13
1.0099955586982222e-12
1.0507943510441367e-12
1.1190321620867483e-12
1.2569535917752574e-12
1.5571312226578324e-12
2.268976970135951e-12
4.405764459642939e-12
1.2457970881750355e-11
6.276057846229066e-12
4.042615868516662e-12
3.553151575748805e-12
3.7772117358903764e-12
2.5718981752704757e-12
7.565385516106595e-13
1.3983858980753347e-13
2.7630519861980516e-11
5.558202822324021e-12
2.369042902133761e-12
1.5116817337444442e-12
1.2024973311631356e-12
1.0795141313840241e-12
1.0354162868410748e-12
1.0295819420948563e-12
1.0438899660835802e-12
1.0693103759426717e-12
1.1009923564809537e-12
1.1509411571514189e-12
1.0480858406178912e-12
9.74989386060214e-13
9.605297278119595e-13
9.792460608385896e-13
1.0100795424614039e-12
1.0508313373808782e-12
1.1190099435516655e-12
1.256877198460626e-12
1.557069507476267e-12
2.2693373583095246e-12
4.409663882725427e-12
1.2476623309725932e-11
6.263822810976968e-12
4.035855824575199e-12
3.547380452861851e-12
3.772691869554952e-12
2.5756373513211224e-12
7.571970023228944e-13
3.078185548377754e-11
5.961147026877856e-12
2.4769482112243975e-12
1.5562998255369328e-12
1.2264984263364952e-12
1.094891983872829e-12
1.0465884563601362e-12
1.0384972445466602e-12
1.0515158924234469e-12
1.0761628102260812e-12
1.107360808458586e-12
1.142240177865145e-12
1.189148070047916e-12
1.0853200817180309e-12
1.0145193387427769e-12
1.0028774873754538e-12
1.0223571371889571e-12
1.0502761132355754e-12
1.0839586641687842e-12
1.142214685807496e-12
1.2726879322810652e-12
1.5875232208345952e-12
2.4347218484272908e-12
5.83782569332059e-12
1.1305525757445788e-11
4.163770294515534e-12
2.8765176218172233e-12
2.5202763594354196e-12
2.6593595278554297e-12
3.1168827783119e-12
9.5117806883169e-13
3.3932600133340895e-11
6.21676892380587e-12
2.5269367619164833e-12
1.5709659078444078e-12
1.231285743323538e-12
1.095993242872352e-12
1.0460456354078866e-12
1.037136391654889e-12
1.049721895376714e-12
1.0741327905753414e-12
1.1052034351537698e-12
1.1545158562066369e-12
1.0512708359470242e-12
9.78182811376083e-13
9.63868462095083e-13
9.826433152199769e-13
1.0133250929399738e-12
1.0537039657696496e-12
1.1214320414543248e-12
1.259285563760816e-12
1.5615930755586088e-12
2.2856798943997287e-12
4.507151673390695e-12
1.2861016266452142e-11
6.045959179288035e-12
3.916727917383833e-12
3.44425632640107e-12
3.6872588695365205e-12
2.6473146971240063e-12
7.681219064181878e-13
1.3500715899661483e-13
2.7799028709710227e-11
5.572129570693132e-12
2.3717164912114894e-12
1.5124029012526763e-12
1.2026728101162385e-12
1.0794870774874244e-12
1.03529945106132e-12
1.029421161620498e-12
1.0437062378983622e-12
1.0691135568094418e-12
1.1007893526249141e-12
1.1507615097677743e-12
1.0479319331212676e-12
9.748490169331853e-13
9.603993072487437e-13
9.791303858690833e-13
1.0099955586982222e-12
1.0507943510441367e-12
1.1190321620867483e-12
1.2569535917752574e-12
1.5571312226578324e-12
2.268976970135951e-12
4.405764459642939e-12
1.2457970881750355e-11
6.276057846229066e-12
4.042615868516662e-12
3.553151575748805e-12
3.7772117358903764e-12
2.5718981752704757e-12
7.565385516106595e-13
1.3983858980753347e-13
2.7630519861980516e-11
5.558202822324021e-12
2.369042902133761e-12
1.5116817337444442e-12
1.2024973311631356e-12
1.0795141313840241e-12
1.0354162868410748e-12
1.0295819420948563e-12
1.0438899660835802e-12
1.0693103759426717e-12
1.1009923564809537e-12
1.1509411571514189e-12
1.0480858406178912e-12
9.74989386060214e-13
9.605297278119595e-13
9.792460608385896e-13
1.0100795424614039e-12
1.0508313373808782e-12
1.1190099435516655e-12
1.256877198460626e-12
1.557069507476267e-12
2.2693373583095246e-12
4.409663882725427e-12
1.2476623309725932e-11
6.263822810976968e-12
4.035855824575199e-12
3.547380452861851e-12
3.772691869554952e-12
2.5756373513211224e-12
7.571970023228944e-13
3.078185548377754e-11
5.961147026877856e-12
2.4769482112243975e-12
1.5562998255369328e-12
1.2264984263364952e-12
1.094891983872829e-12
1.0465884563601362e-12
1.0384972445466602e-12
1.0515158924234469e-12
1.0761628102260812e-12
1.107360808458586e-12
1.142240177865145e-12
1.189148070047916e-12
1.0853200817180309e-12
1.0145193387427769e-12
1.0028774873754538e-12
1.0223571371889571e-12
1.0502761132355754e-12
1.0839586641687842e-12
1.142214685807496e-12
1.2726879322810652e-12
1.5875232208345952e-12
2.4347218484272908e-12
5.83782569332059e-12
1.1305525757445788e-11
4.163770294515534e-12
2.8765176218172233e-12
2.5202763594354196e-12
2.6593595278554297e-12
3.1168827783119e-12
9.5117806883169e-13
3.3932600133340895e-11
6.21676892380587e-12
2.5269367619164833e-12
1.5709659078444078e-12
1.231285743323538e-12
1.095993242872352e-12
1.0460456354078866e-12
1.037136391654889e-12
1.049721895376714e-12
1.0741327905753414e-12
1.1052034351537698e-12
1.1545158562066369e-12
1.0512708359470242e-12
9.78182811376083e-13
9.63868462095083e-13
9.826433152199769e-13
1.0133250929399738e-12
1.0537039657696496e-12
1.1214320414543248e-12
1.259285563760816e-12
1.5615930755586088e-12
2.2856798943997287e-12
4.507151673390695e-12
1.2861016266452142e-11
6.045959179288035e-12
3.916727917383833e-12
3.44425632640107e-12
3.6872588695365205e-12
2.6473146971240063e-12
7.681219064181878e-13
1.3500715899661483e-13
2.7799028709710227e-11
5.572129570693132e-12
2.3717164912114894e-12
1.5124029012526763e-12
1.2026728101162385e-12
1.0794870774874244e-12
1.03529945106132e-12
1.029421161620498e-12
1.0437062378983622e-12
1.0691135568094418e-12
1.1007893526249141e-12
1.1507615097677743e-12
1.0479319331212676e-12
9.748490169331853e-13
9.603993072487437e-13
9.791303858690833e-13
1.0099955586982222e-12
1.0507943510441367e-12
1.1190321620867483e-12
1.2569535917752574e-12
1.5571312226578324e-12
2.268976970135951e-12
4.405764459642939e-12
1.2457970881750355e-11
6.276057846229066e-12
4.042615868516662e-12
3.553151575748805e-12
3.7772117358903764e-12
2.5718981752704757e-12
7.565385516106595e-13
1.3983858980753347e-13
2.7630519861980516e-11
5.558202822324021e-12
2.369042902133761e-12
1.5116817337444442e-12
1.2024973311631356e-12
1.0795141313840241e-12
1.0354162868410748e-12
1.0295819420948563e-12
1.0438899660835802e-12
1.0693103759426717e-12
1.1009923564809537e-12
1.1509411571514189e-12
1.0480858406178912e-12
9.74989386060214e-13
9.605297278119595e-13
9.792460608385896e-13
1.0100795424614039e-12
1.0508313373808782e-12
1.1190099435516655e-12
1.256877198460626e-12
1.557069507476267e-12
2.2693373583095246e-12
4.409663882725427e-12
1.2476623309725932e-11
6.263822810976968e-12
4.035855824575199e-12
3.547380452861851e-12
3.772691869554952e-12
2.5756373513211224e-12
7.571970023228944e-13
3.078185548377754e-11
5.961147026877856e-12
2.4769482112243975e-12
1.5562998255369328e-12
1.2264984263364952e-12
1.094891983872829e-12
1.0465884563601362e-12
1.0384972445466602e-12
1.0515158924234469e-12
1.0761628102260812e-12
1.107360808458586e-12
1.142240177865145e-12
1.189148070047916e-12
1.0853200817180309e-12
1.0145193387427769e-12
1.0028774873754538e-12
1.0223571371889571e-12
1.0502761132355754e-12
1.0839586641687842e-12
1.142214685807496e-12
1.2726879322810652e-12
1.5875232208345952e-12
2.4347218484272908e-12
5.83782569332059e-12
1.1305525757445788e-11
4.163770294515534e-12
2.8765176218172233e-12
2.5202763594354196e-12
2.6593595278554297e-12
3.1168827783119e-12
9.5117806883169e-13
3.3932600133340895e-11
6.21676892380587e-12
2.5269367619164833e-12
1.5709659078444078e-12
1.231285743323538e-12
1.095993242872352e-12
1.0460456354078866e-12
1.037136391654889e-12
1.049721895376714e-12
1.0741327905753414e-12
1.1052034351537698e-12
1.1545158562066369e-12
1.0512708359470242e-12
9.78182811376083e-13
9.63868462095083e-13
9.826433152199769e-13
1.0133250929399738e-12
1.0537039657696496e-12
1.1214320414543248e-12
1.259285563760816e-12
1.5615930755586088e-12
2.2856798943997287e-12
4.507151673390695e-12
1.2861016266452142e-11
6.045959179288035e-12
3.916727917383833e-12
3.44425632640107e-12
3.6872588695365205e-12
2.6473146971240063e-12
7.681219064181878e-13
1.3500715899661483e-13
2.7799028709710227e-11
5.572129570693132e-12
2.3717164912114894e-12
1.5124029012526763e-12
1.2026728101162385e-12
1.0794870774874244e-12
1.03529945106132e-12
1.029421161620498e-12
1.0437062378983622e-12
1.0691135568094418e-12
1.1007893526249141e-12
1.1507615097677743e-12
1.0479319331212676e-12
9.748490169331853e-13
9.603993072487437e-13
9.791303858690833e-13
1.0099955586982222e-12
1.0507943510441367e-12
1.1190321620867483e-12
1.2569535917752574e-12
1.5571312226578324e-12
2.268976970135951e-12
4.405764459642939e-12
1.2457970881750355e-11
6.276057846229066e-12
4.042615868516662e-12
3.553151575748805e-12
3.7772117358903764e-12
2.5718981752704757e-12
7.565385516106595e-13
1.3983858980753347e-13
2.7630519861980516e-11
5.558202822324021e-12
2.369042902133761e-12
1.5116817337444442e-12
1.2024973311631356e-12
1.0795141313840241e-12
1.0354162868410748e-12
1.0295819420948563e-12
1.0438899660835802e-12
1.0693103759426717e-12
1.1009923564809537e-12
1.1509411571514189e-12
1.0480858406178912e-12
9.74989386060214e-13
9.605297278119595e-13
9.792460608385896e-13
1.0100795424614039e-12
1.0508313373808782e-12
1.1190099435516655e-12
1.256877198460626e-12
1.557069507476267e-12
2.2693373583095246e-12
4.409663882725427e-12
1.2476623309725932e-11
6.263822810976968e-12
4.035855824575199e-12
3.547380452861851e-12
3.772691869554952e-12
2.5756373513211224e-12
7.571970023228944e-13
3.078185548377754e-11
5.961147026877856e-12
2.4769482112243975e-12
1.5562998255369328e-12
1.2264984263364952e-12
1.094891983872829e-12
1.0465884563601362e-12
1.0384972445466602e-12
1.0515158924234469e-12
1.0761628102260812e-12
1.107360808458586e-12
1.142240177865145e-12
1.189148070047916e-12
1.0853200817180309e-12
1.0145193387427769e-12
1.0028774873754538e-12
1.0223571371889571e-12
1.0502761132355754e-12
1.0839586641687842e-12
1.142214685807496e-12
1.2726879322810652e-12
1.5875232208345952e-12
2.4347218484272908e-12
5.83782569332059e-12
1.1305525757445788e-11
4.163770294515534e-12
2.8765176218172233e-12
2.5202763594354196e-12
2.6593595278554297e-12
3.1168827783119e-12
9.5117806883169e-13
3.3932600133340895e-11
6.21676892380587e-12
2.5269367619164833e-12
1.5709659078444078e-12
1.231285743323538e-12
1.095993242872352e-12
1.0460456354078866e-12
1.037136391654889e-12
1.049721895376714e-12
1.0741327905753414e-12
1.1052034351537698e-12
1.1545158562066369e-12
1.0512708359470242e-12
9.78182811376083e-13
9.63868462095083e-13
9.826433152199769e-13
1.0133250929399738e-12
1.0537039657696496e-12
1.1214320414543248e-12
1.259285563760816e-12
1.5615930755586088e-12
2.2856798943997287e-12
4.507151673390695e-12
1.2861016266452142e-11
6.045959179288035e-12
3.916727917383833e-12
3.44425632640107e-12
3.6872588695365205e-12
2.6473146971240063e-12
7.681219064181878e-13
1.3500715899661483e-13
2.7799028709710227e-11
5.572129570693132e-12
2.3717164912114894e-12
1.5124029012526763e-12
1.2026728101162385e-12
1.0794870774874244e-12
1.03529945106132e-12
1.029421161620498e-12
1.0437062378983622e-12
1.0691135568094418e-12
1.1007893526249141e-12
1.1507615097677743e-12
1.0479319331212676e-12
9.748490169331853e-13
9.603993072487437e-13
9.791303858690833e-13
1.0099955586982222e-12
1.0507943510441367e-12
1.1190321620867483e-12
1.2569535917752574e-12
1.5571312226578324e-12
2.268976970135951e-12
4.405764459642939e-12
1.2457970881750355e-11
6.276057846229066e-12
4.042615868516662e-12
3.553151575748805e-12
3.7772117358903764e-12
2.5718981752704757e-12
7.565385516106595e-13
1.3983858980753347e-13
2.7630519861980516e-11
5.558202822324021e-12
2.369042902133761e-12
1.5116817337444442e-12
1.2024973311631356e-12
1.0795141313840241e-12
1.0354162868410748e-12
1.0295819420948563e-12
1.0438899660835802e-12
1.0693103759426717e-12
1.1009923564809537e-12
1.1509411571514189e-12
1.0480858406178912e-12
9.74989386060214e-13
9.605297278119595e-13
9.792460608385896e-13
1.0100795424614039e-12
1.0508313373808782e-12
1.1190099435516655e-12
1.256877198460626e-12
1.557069507476267e-12
2.2693373583095246e-12
4.409663882725427e-12
1.2476623309725932e-11
6.263822810976968e-12
4.035855824575199e-12
3.547380452861851e-12
3.772691869554952e-12
2.5756373513211224e-12
7.571970023228944e-13
3.078185548377754e-11
5.961147026877856e-12
2.4769482112243975e-12
1.5562998255369328e-12
1.2264984263364952e-12
1.094891983872829e-12
1.0465884563601362e-12
1.0384972445466602e-12
1.0515158924234469e-12
1.0761628102260812e-12
1.107360808458586e-12
1.142240177865145e-12
1.189148070047916e-12
1.0853200817180309e-12
1.0145193387427769e-12
1.0028774873754538e-12
1.0223571371889571e-12
1.0502761132355754e-12
1.0839586641687842e-12
1.142214685807496e-12
1.2726879322810652e-12
1.5875232208345952e-12
2.4347218484272908e-12
5.83782569332059e-12
1.1305525757445788e-11
4.163770294515534e-12
2.8765176218172233e-12
2.5202763594354196e-12
2.6593595278554297e-12
3.1168827783119e-12
9.5117806883169e-13
3.3932600133340895e-11
6.21676892380587e-12
2.5269367619164833e-12
1.5709659078444078e-12
1.231285743323538e-12
1.095993242872352e-12
1.0460456354078866e-12
1.037136391654889e-12
1.049721895376714e-12
1.0741327905753414e-12
1.1052034351537698e-12
1.1545158562066369e-12
1.0512708359470242e-12
9.78182811376083e-13
9.63868462095083e-13
9.826433152199769e-13
1.0133250929399738e-12
1.0537039657696496e-12
1.1214320414543248e-12
1.259285563760816e-12
1.5615930755586088e-12
2.2856798943997287e-12
4.507151673390695e-12
1.2861016266452142e-11
6.045959179288035e-12
3.916727917383833e-12
3.44425632640107e-12
3.6872588695365205e-12
2.6473146971240063e-12
7.681219064181878e-13
1.3500715899661483e-13
2.7799028709710227e-11
5.572129570693132e-12
2.3717164912114894e-12
1.5124029012526763e-12
1.2026728101162385e-12
1.0794870774874244e-12
1.03529945106132e-12
1.029421161620498e-12
1.0437062378983622e-12
1.0691135568094418e-12
1.1007893526249141e-12
1.1507615097677743e-12
1.0479319331212676e-12
9.748490169331853e-13
9.603993072487437e-13
9.791303858690833e-13
1.0099955586982222e-12
1.0507943510441367e-12
1.1190321620867483e-12
1.2569535917752574e-12
1.5571312226578324e-12
2.268976970135951e-12
4.405764459642939e-12
1.2457970881750355e-11
6.276057846229066e-12
4.042615868516662e-12
3.553151575748805e-12
3.7772117358903764e-12
2.5718981752704757e-12
7.565385516106595e-13
1.3983858980753347e-13
2.7630519861980516e-11
5.558202822324021e-12
2.369042902133761e-12
1.5116817337444442e-12
1.2024973311631356e-12
1.0795141313840241e-12
1.0354162868410748e-12
1.0295819420948563e-12
1.0438899660835802e-12
1.0693103759426717e-12
1.1009923564809537e-12
1.1509411571514189e-12
1.0480858406178912e-12
9.74989386060214e-13
9.605297278119595e-13
9.792460608385896e-13
1.0100795424614039e-12
1.0508313373808782e-12
1.1190099435516655e-12
1.256877198460626e-12
1.557069507476267e-12
2.2693373583095246e-12
4.409663882725427e-12
1.2476623309725932e-11
6.263822810976968e-12
4.035855824575199e-12
3.547380452861851e-12
3.772691869554952e-12
2.5756373513211224e-12
7.571970023228944e-13
3.078185548377754e-11
5.961147026877856e-12
2.4769482112243975e-12
1.5562998255369328e-12
1.2264984263364952e-12
1.094891983872829e-12
1.0465884563601362e-12
1.0384972445466602e-12
1.0515158924234469e-12
1.0761628102260812e-12
1.107360808458586e-12
1.142240177865145e-12
1.189148070047916e-12
1.0853200817180309e-12
1.0145193387427769e-12
1.0028774873754538e-12
1.0223571371889571e-12
1.0502761132355754e-12
1.0839586641687842e-12
1.142214685807496e-12
1.2726879322810652e-12
1.5875232208345952e-12
2.4347218484272908e-12
5.83782569332059e-12
1.1305525757445788e-11
4.163770294515534e-12
2.8765176218172233e-12
2.5202763594354196e-12
2.6593595278554297e-12
3.1168827783119e-12
9.5117806883169e-13
3.3932600133340895e-11
6.21676892380587e-12
2.5269367619164833e-12
1.5709659078444078e-12
1.231285743323538e-12
1.095993242872352e-12
1.0460456354078866e-12
1.037136391654889e-12
1.049721895376714e-12
1.0741327905753414e-12
1.1052034351537698e-12
1.1545158562066369e-12
1.0512708359470242e-12
9.78182811376083e-13
9.63868462095083e-13
9.826433152199769e-13
1.0133250929399738e-12
1.0537039657696496e-12
1.1214320414543248e-12
1.259285563760816e-12
1.5615930755586088e-12
2.2856798943997287e-12
4.507151673390695e-12
1.2861016266452142e-11
6.045959179288035e-12
3.916727917383833e-12
3.44425632640107e-12
3.6872588695365205e-12
2.6473146971240063e-12
7.681219064181878e-13
1.3500715899661483e-13
2.7799028709710227e-11
5.572129570693132e-12
2.3717164912114894e-12
1.5124029012526763e-12
1.2026728101162385e-12
1.0794870774874244e-12
1.03529945106132e-12
1.029421161620498e-12
1.0437062378983622e-12
1.0691135568094418e-12
1.1007893526249141e-12
1.1507615097677743e-12
1.0479319331212676e-12
9.748490169331853e-13
9.603993072487437e-13
9.791303858690833e-13
1.0099955586982222e-12
1.0507943510441367e-12
1.1190321620867483e-12
1.2569535917752574e-12
1.5571312226578324e-12
2.268976970135951e-12
4.405764459642939e-12
1.2457970881750355e-11
6.276057846229066e-12
4.042615868516662e-12
3.553151575748805e-12
3.7772117358903764e-12
2.5718981752704757e-12
7.565385516106595e-13
1.3983858980753347e-13
2.7630519861980516e-11
5.558202822324021e-12
2.369042902133761e-12
1.5116817337444442e-12
1.2024973311631356e-12
1.0795141313840241e-12
1.0354162868410748e-12
1.0295819420948563e-12
1.0438899660835802e-12
1.0693103759426717e-12
1.1009923564809537e-12
1.1509411571514189e-12
1.0480858406178912e-12
9.74989386060214e-13
9.605297278119595e-13
9.792460608385896e-13
1.0100795424614039e-12
1.0508313373808782e-12
1.1190099435516655e-12
1.256877198460626e-12
1.557069507476267e-12
2.2693373583095246e-12
4.409663882725427e-12
1.2476623309725932e-11
6.263822810976968e-12
4.035855824575199e-12
3.547380452861851e-12
3.772691869554952e-12
2.5756373513211224e-12
7.571970023228944e-13
3.078185548377754e-11
5.961147026877856e-12
2.4769482112243975e-12
1.5562998255369328e-12
1.2264984263364952e-12
1.094891983872829e-12
1.0465884563601362e-12
1.0384972445466602e-12
1.0515158924234469e-12
1.0761628102260812e-12
1.107360808458586e-12
1.142240177865145e-12
1.189148070047916e-12
1.0853200817180309e-12
1.0145193387427769e-12
1.0028774873754538e-12
1.0223571371889571e-12
1.0502761132355754e-12
1.0839586641687842e-12
1.142214685807496e-12
1.2726879322810652e-12
1.5875232208345952e-12
2.4347218484272908e-12
5.83782569332059e-12
1.1305525757445788e-11
4.163770294515534e-12
2.8765176218172233e-12
2.5202763594354196e-12
2.6593595278554297e-12
3.1168827783119e-12
9.5117806883169e-13
3.3932600133340895e-11
6.21676892380587e-12
2.5269367619164833e-12
1.5709659078444078e-12
1.231285743323538e-12
1.095993242872352e-12
1.0460456354078866e-12
1.037136391654889e-12
1.049721895376714e-12
1.0741327905753414e-12
1.1052034351537698e-12
1.1545158562066369e-12
1.0512708359470242e-12
9.78182811376083e-13
9.63868462095083e-13
9.826433152199769e-13
1.0133250929399738e-12
1.0537039657696496e-12
1.1214320414543248e-12
1.259285563760816e-12
1.5615930755586088e-12
2.2856798943997287e-12
4.507151673390695e-12
1.2861016266452142e-11
6.045959179288035e-12
3.916727917383833e-12
3.44425632640107e-12
3.6872588695365205e-12
2.6473146971240063e-12
7.681219064181878e-13
1.3500715899661483e-13
2.7799028709710227e-11
5.572129570693132e-12
2.3717164912114894e-12
1.5124029012526763e-12
1.2026728101162385e-12
1.0794870774874244e-12
1.03529945106132e-12
1.029421161620498e-12
1.0437062378983622e-12
1.0691135568094418e-12
1.1007893526249141e-12
1.1507615097677743e-12
1.0479319331212676e-12
9.748490169331853e-13
9.603993072487437e-13
9.791303858690833e-13
1.0099955586982222e-12
1.0507943510441367e-12
1.1190321620867483e-12
1.2569535917752574e-12
1.5571312226578324e-12
2.268976970135951e-12
4.405764459642939e-12
1.2457970881750355e-11
6.276057846229066e-12
4.042615868516662e-12
3.553151575748805e-12
3.7772117358903764e-12
2.5718981752704757e-12
7.565385516106595e-13
1.3983858980753347e-13
2.7630519861980516e-11
5.558202822324021e-12
2.369042902133761e-12
1.5116817337444442e-12
1.2024973311631356e-12
1.0795141313840241e-12
1.0354162868410748e-12
1.0295819420948563e-12
1.0438899660835802e-12
1.0693103759426717e-12
1.1009923564809537e-12
1.1509411571514189e-12
1.0480858406178912e-12
9.74989386060214e-13
9.605297278119595e-13
9.792460608385896e-13
1.0100795424614039e-12
1.0508313373808782e-12
1.1190099435516655e-12
1.256877198460626e-12
1.557069507476267e-12
2.2693373583095246e-12
4.409663882725427e-12
1.2476623309725932e-11
6.263822810976968e-12
4.035855824575199e-12
3.547380452861851e-12
3.772691869554952e-12
2.5756373513211224e-12
7.571970023228944e-13
3.078185548377754e-11
5.961147026877856e-12
2.4769482112243975e-12
1.5562998255369328e-12
1.2264984263364952e-12
1.094891983872829e-12
1.0465884563601362e-12
1.0384972445466602e-12
1.0515158924234469e-12
1.0761628102260812e-12
1.107360808458586e-12
1.142240177865145e-12
1.189148070047916e-12
1.0853200817180309e-12
1.0145193387427769e-12
1.0028774873754538e-12
1.0223571371889571e-12
1.0502761132355754e-12
1.0839586641687842e-12
1.142214685807496e-12
1.2726879322810652e-12
1.5875232208345952e-12
2.4347218484272908e-12
5.83782569332059e-12
1.1305525757445788e-11
4.163770294515534e-12
2.8765176218172233e-12
2.5202763594354196e-12
2.6593595278554297e-12
3.1168827783119e-12
9.5117806883169e-13
3.3932600133340895e-11
6.21676892380587e-12
2.5269367619164833e-12
1.5709659078444078e-12
1.231285743323538e-12
1.095993242872352e-12
1.0460456354078866e-12
1.037136391654889e-12
1.049721895376714e-12
1.0741327905753414e-12
1.1052034351537698e-12
1.1545158562066369e-12
1.0512708359470242e-12
9.78182811376083e-13
9.63868462095083e-13
9.826433152199769e-13
1.0133250929399738e-12
1.0537039657696496e-12
1.1214320414543248e-12
1.259285563760816e-12
1.5615930755586088e-12
2.2856798943997287e-12
4.507151673390695e-12
1.2861016266452142e-11
6.045959179288035e-12
3.916727917383833e-12
3.44425632640107e-12
3.6872588695365205e-12
2.6473146971240063e-12
7.681219064181878e-13
1.3500715899661483e-13
2.7799028709710227e-11
5.572129570693132e-12
2.3717164912114894e-12
1.5124029012526763e-12
1.2026728101162385e-12
1.0794870774874244e-12
1.03529945106132e-12
1.029421161620498e-12
1.0437062378983622e-12
1.0691135568094418e-12
1.1007893526249141e-12
1.1507615097677743e-12
1.0479319331212676e-12
9.748490169331853e-13
9.603993072487437e-13
9.791303858690833e-13
1.0099955586982222e-12
1.0507943510441367e-12
1.1190321620867483e-12
1.2569535917752574e-12
1.5571312226578324e-12
2.268976970135951e-12
4.405764459642939e-12
1.2457970881750355e-11
6.276057846229066e-12
4.042615868516662e-12
3.553151575748805e-12
3.7772117358903764e-12
2.5718981752704757e-12
7.565385516106595e-13
1.3983858980753347e-13
2.7630519861980516e-11
5.558202822324021e-12
2.369042902133761e-12
1.5116817337444442e-12
1.2024973311631356e-12
1.0795141313840241e-12
1.0354162868410748e-12
1.0295819420948563e-12
1.0438899660835802e-12
1.0693103759426717e-12
1.1009923564809537e-12
1.1509411571514189e-12
1.0480858406178912e-12
9.74989386060214e-13
9.605297278119595e-13
9.792460608385896e-13
1.0100795424614039e-12
1.0508313373808782e-12
1.1190099435516655e-12
1.256877198460626e-12
1.557069507476267e-12
2.2693373583095246e-12
4.409663882725427e-12
1.2476623309725932e-11
6.263822810976968e-12
4.035855824575199e-12
3.547380452861851e-12
3.772691869554952e-12
2.5756373513211224e-12
7.571970023228944e-13
3.078185548377754e-11
5.961147026877856e-12
2.4769482112243975e-12
1.5562998255369328e-12
1.2264984263364952e-12
1.094891983872829e-12
1.0465884563601362e-12
1.0384972445466602e-12
1.0515158924234469e-12
1.0761628102260812e-12
1.107360808458586e-12
1.142240177865145e-12
1.189148070047916e-12
1.0853200817180309e-12
1.0145193387427769e-12
1.0028774873754538e-12
1.0223571371889571e-12
1.0502761132355754e-12
1.0839586641687842e-12
1.142214685807496e-12
1.2726879322810652e-12
1.5875232208345952e-12
2.4347218484272908e-12
5.83782569332059e-12
1.1305525757445788e-11
4.163770294515534e-12
2.8765176218172233e-12
2.5202763594354196e-12
2.6593595278554297e-12
3.1168827783119e-12
9.5117806883169e-13
3.3932600133340895e-11
6.21676892380587e-12
2.5269367619164833e-12
1.5709659078444078e-12
1.231285743323538e-12
1.095993242872352e-12
1.0460456354078866e-12
1.037136391654889e-12
1.049721895376714e-12
1.0741327905753414e-12
1.1052034351537698e-12
1.1545158562066369e-12
1.0512708359470242e-12
9.78182811376083e-13
9.63868462095083e-13
9.826433152199769e-13
1.0133250929399738e-12
1.0537039657696496e-12
1.1214320414543248e-12
1.259285563760816e-12
1.5615930755586088e-12
2.2856798943997287e-12
4.507151673390695e-12
1.2861016266452142e-11
6.045959179288035e-12
3.916727917383833e-12
3.44425632640107e-12
3.6872588695365205e-12
2.6473146971240063e-12
7.681219064181878e-13
1.3500715899661483e-13
2.7799028709710227e-11
5.572129570693132e-12
2.3717164912114894e-12
1.5124029012526763e-12
1.2026728101162385e-12
1.0794870774874244e-12
1.03529945106132e-12
1.029421161620498e-12
1.0437062378983622e-12
1.0691135568094418e-12
1.1007893526249141e-12
1.1507615097677743e-12
1.0479319331212676e-12
9.748490169331853e-13
9.603993072487437e-13
9.791303858690833e-13
1.0099955586982222e-12
1.0507943510441367e-12
1.1190321620867483e-12
1.2569535917752574e-12
1.5571312226578324e-12
2.268976970135951e-12
4.405764459642939e-12
1.2457970881750355e-11
6.276057846229066e-12
4.042615868516662e-12
3.553151575748805e-12
3.7772117358903764e-12
2.5718981752704757e-12
7.565385516106595e-13
1.3983858980753347e-13
2.7630519861980516e-11
5.558202822324021e-12
2.369042902133761e-12
1.5116817337444442e-12
1.2024973311631356e-12
1.0795141313840241e-12
1.0354162868410748e-12
1.0295819420948563e-12
1.0438899660835802e-12
1.0693103759426717e-12
1.1009923564809537e-12
1.1509411571514189e-12
1.0480858406178912e-12
9.74989386060214e-13
9.605297278119595e-13
9.792460608385896e-13
1.0100795424614039e-12
1.0508313373808782e-12
1.1190099435516655e-12
1.256877198460626e-12
1.557069507476267e-12
2.2693373583095246e-12
4.409663882725427e-12
1.2476623309725932e-11
6.263822810976968e-12
4.035855824575199e-12
3.547380452861851e-12
3.772691869554952e-12
2.5756373513211224e-12
7.571970023228944e-13
3.078185548377754e-11
5.961147026877856e-12
2.4769482112243975e-12
1.5562998255369328e-12
1.2264984263364952e-12
1.094891983872829e-12
1.0465884563601362e-12
1.0384972445466602e-12
1.0515158924234469e-12
1.0761628102260812e-12
1.107360808458586e-12
1.142240177865145e-12
1.189148070047916e-12
1.0853200817180309e-12
1.0145193387427769e-12
1.0028774873754538e-12
1.0223571371889571e-12
1.0502761132355754e-12
1.0839586641687842e-12
1.142214685807496e-12
1.2726879322810652e-12
1.5875232208345952e-12
2.4347218484272908e-12
5.83782569332059e-12
1.1305525757445788e-11
4.163770294515534e-12
2.8765176218172233e-12
2.5202763594354196e-12
2.6593595278554297e-12
3.1168827783119e-12
9.5117806883169e-13
3.3932600133340895e-11
6.21676892380587e-12
2.5269367619164833e-12
1.5709659078444078e-12
1.231285743323538e-12
1.095993242872352e-12
1.0460456354078866e-12
1.037136391654889e-12
1.049721895376714e-12
1.0741327905753414e-12
1.1052034351537698e-12
1.1545158562066369e-12
1.0512708359470242e-12
9.78182811376083e-13
9.63868462095083e-13
9.826433152199769e-13
1.0133250929399738e-12
1.0537039657696496e-12
1.1214320414543248e-12
1.259285563760816e-12
1.5615930755586088e-12
2.2856798943997287e-12
4.507151673390695e-12
1.2861016266452142e-11
6.045959179288035e-12
3.916727917383833e-12
3.44425632640107e-12
3.6872588695365205e-12
2.6473146971240063e-12
7.681219064181878e-13
1.3500715899661483e-13
2.7799028709710227e-11
5.572129570693132e-12
2.3717164912114894e-12
1.5124029012526763e-12
1.2026728101162385e-12
1.0794870774874244e-12
1.03529945106132e-12
1.029421161620498e-12
1.0437062378983622e-12
1.0691135568094418e-12
1.1007893526249141e-12
1.1507615097677743e-12
1.0479319331212676e-12
9.748490169331853e-13
9.603993072487437e-13
9.791303858690833e-13
1.0099955586982222e-12
1.0507943510441367e-12
1.1190321620867483e-12
1.2569535917752574e-12
1.5571312226578324e-12
2.268976970135951e-12
4.405764459642939e-12
1.2457970881750355e-11
6.276057846229066e-12
4.042615868516662e-12
3.553151575748805e-12
3.7772117358903764e-12
2.5718981752704757e-12
7.565385516106595e-13
1.3983858980753347e-13
2.7630519861980516e-11
5.558202822324021e-12
2.369042902133761e-12
1.5116817337444442e-12
1.2024973311631356e-12
1.0795141313840241e-12
1.0354162868410748e-12
1.0295819420948563e-12
1.0438899660835802e-12
1.0693103759426717e-12
1.1009923564809537e-12
1.1509411571514189e-12
1.0480858406178912e-12
9.74989386060214e-13
9.605297278119595e-13
9.792460608385896e-13
1.0100795424614039e-12
1.0508313373808782e-12
1.1190099435516655e-12
1.256877198460626e-12
1.557069507476267e-12
2.2693373583095246e-12
4.409663882725427e-12
1.2476623309725932e-11
6.263822810976968e-12
4.035855824575199e-12
3.547380452861851e-12
3.772691869554952e-12
2.5756373513211224e-12
7.571970023228944e-13
3.078185548377754e-11
5.961147026877856e-12
2.4769482112243975e-12
1.5562998255369328e-12
1.2264984263364952e-12
1.094891983872829e-12
1.0465884563601362e-12
1.0384972445466602e-12
1.0515158924234469e-12
1.0761628102260812e-12
1.107360808458586e-12
1.142240177865145e-12
1.189148070047916e-12
1.0853200817180309e-12
1.0145193387427769e-12
1.0028774873754538e-12
1.0223571371889571e-12
1.0502761132355754e-12
1.0839586641687842e-12
1.142214685807496e-12
1.2726879322810652e-12
1.5875232208345952e-12
2.4347218484272908e-12
5.83782569332059e-12
1.1305525757445788e-11
4.163770294515534e-12
2.8765176218172233e-12
2.5202763594354196e-12
2.6593595278554297e-12
3.1168827783119e-12
9.5117806883169e-13
3.3932600133340895e-11
6.21676892380587e-12
2.5269367619164833e-12
1.5709659078444078e-12
1.231285743323538e-12
1.095993242872352e-12
1.0460456354078866e-12
1.037136391654889e-12
1.049721895376714e-12
1.0741327905753414e-12
1.1052034351537698e-12
1.1545158562066369e-12
1.0512708359470242e-12
9.78182811376083e-13
9.63868462095083e-13
9.826433152199769e-13
1.0133250929399738e-12
1.0537039657696496e-12
1.1214320414543248e-12
1.259285563760816e-12
1.5615930755586088e-12
2.2856798943997287e-12
4.507151673390695e-12
1.2861016266452142e-11
6.045959179288035e-12
3.916727917383833e-12
3.44425632640107e-12
3.6872588695365205e-12
2.6473146971240063e-12
7.681219064181878e-13
1.3500715899661483e-13
2.7799028709710227e-11
5.572129570693132e-12
2.3717164912114894e-12
1.5124029012526763e-12
1.2026728101162385e-12
1.0794870774874244e-12
1.03529945106132e-12
1.029421161620498e-12
1.0437062378983622e-12
1.0691135568094418e-12
1.1007893526249141e-12
1.1507615097677743e-12
1.0479319331212676e-12
9.748490169331853e-13
9.603993072487437e-13
9.791303858690833e-13
1.0099955586982222e-12
1.0507943510441367e-12
1.1190321620867483e-12
1.2569535917752574e-12
1.5571312226578324e-12
2.268976970135951e-12
4.405764459642939e-12
1.2457970881750355e-11
6.276057846229066e-12
4.042615868516662e-12
3.553151575748805e-12
3.7772117358903764e-12
2.5718981752704757e-12
7.565385516106595e-13
1.3983858980753347e-13
2.7630519861980516e-11
5.558202822324021e-12
2.369042902133761e-12
1.5116817337444442e-12
1.2024973311631356e-12
1.0795141313840241e-12
1.0354162868410748e-12
1.0295819420948563e-12
1.0438899660835802e-12
1.0693103759426717e-12
1.1009923564809537e-12
1.1509411571514189e-12
1.0480858406178912e-12
9.74989386060214e-13
9.605297278119595e-13
9.792460608385896e-13
1.0100795424614039e-12
1.0508313373808782e-12
1.1190099435516655e-12
1.256877198460626e-12
1.557069507476267e-12
2.2693373583095246e-12
4.409663882725427e-12
1.2476623309725932e-11
6.263822810976968e-12
4.035855824575199e-12
3.547380452861851e-12
3.772691869554952e-12
2.5756373513211224e-12
7.571970023228944e-13
3.078185548377754e-11
5.961147026877856e-12
2.4769482112243975e-12
1.5562998255369328e-12
1.2264984263364952e-12
1.094891983872829e-12
1.0465884563601362e-12
1.0384972445466602e-12
1.0515158924234469e-12
1.0761628102260812e-12
1.107360808458586e-12
1.142240177865145e-12
1.189148070047916e-12
1.0853200817180309e-12
1.0145193387427769e-12
1.0028774873754538e-12
1.0223571371889571e-12
1.0502761132355754e-12
1.0839586641687842e-12
1.142214685807496e-12
1.2726879322810652e-12
1.5875232208345952e-12
2.4347218484272908e-12
5.83782569332059e-12
1.1305525757445788e-11
4.163770294515534e-12
2.8765176218172233e-12
2.5202763594354196e-12
2.6593595278554297e-12
3.1168827783119e-12
9.5117806883169e-13
3.3932600133340895e-11
6.21676892380587e-12
2.5269367619164833e-12
1.5709659078444078e-12
1.231285743323538e-12
1.095993242872352e-12
1.0460456354078866e-12
1.037136391654889e-12
1.049721895376714e-12
1.0741327905753414e-12
1.1052034351537698e-12
1.1545158562066369e-12
1.0512708359470242e-12
9.78182811376083e-13
9.63868462095083e-13
9.826433152199769e-13
1.0133250929399738e-12
1.0537039657696496e-12
1.1214320414543248e-12
1.259285563760816e-12
1.5615930755586088e-12
2.2856798943997287e-12
4.507151673390695e-12
1.2861016266452142e-11
6.045959179288035e-12
3.916727917383833e-12
3.44425632640107e-12
3.6872588695365205e-12
2.6473146971240063e-12
7.681219064181878e-13
1.3500715899661483e-13
2.7799028709710227e-11
5.572129570693132e-12
2.3717164912114894e-12
1.5124029012526763e-12
1.2026728101162385e-12
1.0794870774874244e-12
1.03529945106132e-12
1.029421161620498e-12
1.0437062378983622e-12
1.0691135568094418e-12
1.1007893526249141e-12
1.1507615097677743e-12
1.0479319331212676e-12
9.748490169331853e-13
9.603993072487437e-13
9.791303858690833e-13
1.0099955586982222e-12
1.0507943510441367e-12
1.1190321620867483e-12
1.2569535917752574e-12
1.5571312226578324e-12
2.268976970135951e-12
4.405764459642939e-12
1.2457970881750355e-11
6.276057846229066e-12
4.042615868516662e-12
3.553151575748805e-12
3.7772117358903764e-12
2.5718981752704757e-12
7.565385516106595e-13
1.3983858980753347e-13
2.7630519861980516e-11
5.558202822324021e-12
2.369042902133761e-12
1.5116817337444442e-12
1.2024973311631356e-12
1.0795141313840241e-12
1.0354162868410748e-12
1.0295819420948563e-12
1.0438899660835802e-12
1.0693103759426717e-12
1.1009923564809537e-12
1.1509411571514189e-12
1.0480858406178912e-12
9.74989386060214e-13
9.605297278119595e-13
9.792460608385896e-13
1.0100795424614039e-12
1.0508313373808782e-12
1.1190099435516655e-12
1.256877198460626e-12
1.557069507476267e-12
2.2693373583095246e-12
4.409663882725427e-12
1.2476623309725932e-11
6.263822810976968e-12
4.035855824575199e-12
3.547380452861851e-12
3.772691869554952e-12
2.5756373513211224e-12
7.571970023228944e-13
3.078185548377754e-11
5.961147026877856e-12
2.4769482112243975e-12
1.5562998255369328e-12
1.2264984263364952e-12
1.094891983872829e-12
1.0465884563601362e-12
1.0384972445466602e-12
1.0515158924234469e-12
1.0761628102260812e-12
1.107360808458586e-12
1.142240177865145e-12
1.189148070047916e-12
1.0853200817180309e-12
1.0145193387427769e-12
1.0028774873754538e-12
1.0223571371889571e-12
1.0502761132355754e-12
1.0839586641687842e-12
1.142214685807496e-12
1.2726879322810652e-12
1.5875232208345952e-12
2.4347218484272908e-12
5.83782569332059e-12
1.1305525757445788e-11
4.163770294515534e-12
2.8765176218172233e-12
2.5202763594354196e-12
2.6593595278554297e-12
3.1168827783119e-12
9.5117806883169e-13
3.3932600133340895e-11
6.21676892380587e-12
2.5269367619164833e-12
1.5709659078444078e-12
1.231285743323538e-12
1.095993242872352e-12
1.0460456354078866e-12
1.037136391654889e-12
1.049721895376714e-12
1.0741327905753414e-12
1.1052034351537698e-12
1.1545158562066369e-12
1.0512708359470242e-12
9.78182811376083e-13
9.63868462095083e-13
9.826433152199769e-13
1.0133250929399738e-12
1.0537039657696496e-12
1.1214320414543248e-12
1.259285563760816e-12
1.5615930755586088e-12
2.2856798943997287e-12
4.507151673390695e-12
1.2861016266452142e-11
6.045959179288035e-12
3.916727917383833e-12
3.44425632640107e-12
3.6872588695365205e-12
2.6473146971240063e-12
7.681219064181878e-13
1.3500715899661483e-13
2.7799028709710227e-11
5.572129570693132e-12
2.3717164912114894e-12
1.5124029012526763e-12
1.2026728101162385e-12
1.0794870774874244e-12
1.03529945106132e-12
1.029421161620498e-12
1.0437062378983622e-12
1.0691135568094418e-12
1.1007893526249141e-12
1.1507615097677743e-12
1.0479319331212676e-12
9.748490169331853e-13
9.603993072487437e-13
9.791303858690833e-13
1.0099955586982222e-12
1.0507943510441367e-12
1.1190321620867483e-12
1.2569535917752574e-12
1.5571312226578324e-12
2.268976970135951e-12
4.405764459642939e-12
1.2457970881750355e-11
6.276057846229066e-12
4.042615868516662e-12
3.553151575748805e-12
3.7772117358903764e-12
2.5718981752704757e-12
7.565385516106595e-13
1.3983858980753347e-13
2.7630519861980516e-11
5.558202822324021e-12
2.369042902133761e-12
1.5116817337444442e-12
1.2024973311631356e-12
1.0795141313840241e-12
1.0354162868410748e-12
1.0295819420948563e-12
1.0438899660835802e-12
1.0693103759426717e-12
1.1009923564809537e-12
1.1509411571514189e-12
1.0480858406178912e-12
9.74989386060214e-13
9.605297278119595e-13
9.792460608385896e-13
1.0100795424614039e-12
1.0508313373808782e-12
1.1190099435516655e-12
1.256877198460626e-12
1.557069507476267e-12
2.2693373583095246e-12
4.409663882725427e-12
1.2476623309725932e-11
6.263822810976968e-12
4.035855824575199e-12
3.547380452861851e-12
3.772691869554952e-12
2.5756373513211224e-12
7.571970023228944e-13
3.078185548377754e-11
5.961147026877856e-12
2.4769482112243975e-12
1.5562998255369328e-12
1.2264984263364952e-12
1.094891983872829e-12
1.0465884563601362e-12
1.0384972445466602e-12
1.0515158924234469e-12
1.0761628102260812e-12
1.107360808458586e-12
1.142240177865145e-12
1.189148070047916e-12
1.0853200817180309e-12
1.0145193387427769e-12
1.0028774873754538e-12
1.0223571371889571e-12
1.0502761132355754e-12
1.0839586641687842e-12
1.142214685807496e-12
1.2726879322810652e-12
1.5875232208345952e-12
2.4347218484272908e-12
5.83782569332059e-12
1.1305525757445788e-11
4.163770294515534e-12
2.8765176218172233e-12
2.5202763594354196e-12
2.6593595278554297e-12
3.1168827783119e-12
9.5117806883169e-13
3.3932600133340895e-11
6.21676892380587e-12
2.5269367619164833e-12
1.5709659078444078e-12
1.231285743323538e-12
1.095993242872352e-12
1.0460456354078866e-12
1.037136391654889e-12
1.049721895376714e-12
1.0741327905753414e-12
1.1052034351537698e-12
1.1545158562066369e-12
1.0512708359470242e-12
9.78182811376083e-13
9.63868462095083e-13
9.826433152199769e-13
1.0133250929399738e-12
1.0537039657696496e-12
1.1214320414543248e-12
1.259285563760816e-12
1.5615930755586088e-12
2.2856798943997287e-12
4.507151673390695e-12
1.2861016266452142e-11
6.045959179288035e-12
3.916727917383833e-12
3.44425632640107e-12
3.6872588695365205e-12
2.6473146971240063e-12
7.681219064181878e-13
1.3500715899661483e-13
2.7799028709710227e-11
5.572129570693132e-12
2.3717164912114894e-12
1.5124029012526763e-12
1.2026728101162385e-12
1.0794870774874244e-12
1.03529945106132e-12
1.029421161620498e-12
1.0437062378983622e-12
1.0691135568094418e-12
1.1007893526249141e-12
1.1507615097677743e-12
1.0479319331212676e-12
9.748490169331853e-13
9.603993072487437e-13
9.791303858690833e-13
1.0099955586982222e-12
1.0507943510441367e-12
1.1190321620867483e-12
1.2569535917752574e-12
1.5571312226578324e-12
2.268976970135951e-12
4.405764459642939e-12
1.2457970881750355e-11
6.276057846229066e-12
4.042615868516662e-12
3.553151575748805e-12
3.7772117358903764e-12
2.5718981752704757e-12
7.565385516106595e-13
1.3983858980753347e-13
2.7630519861980516e-11
5.558202822324021e-12
2.369042902133761e-12
1.5116817337444442e-12
1.2024973311631356e-12
1.0795141313840241e-12
1.0354162868410748e-12
1.0295819420948563e-12
1.0438899660835802e-12
1.0693103759426717e-12
1.1009923564809537e-12
1.1509411571514189e-12
1.0480858406178912e-12
9.74989386060214e-13
9.605297278119595e-13
9.792460608385896e-13
1.0100795424614039e-12
1.0508313373808782e-12
1.1190099435516655e-12
1.256877198460626e-12
1.557069507476267e-12
2.2693373583095246e-12
4.409663882725427e-12
1.2476623309725932e-11
6.263822810976968e-12
4.035855824575199e-12
3.547380452861851e-12
3.772691869554952e-12
2.5756373513211224e-12
7.571970023228944e-13
3.078185548377754e-11
5.961147026877856e-12
2.4769482112243975e-12
1.5562998255369328e-12
1.2264984263364952e-12
1.094891983872829e-12
1.0465884563601362e-12
1.0384972445466602e-12
1.0515158924234469e-12
1.0761628102260812e-12
1.107360808458586e-12
1.142240177865145e-12
1.189148070047916e-12
1.0853200817180309e-12
1.0145193387427769e-12
1.0028774873754538e-12
1.0223571371889571e-12
1.0502761132355754e-12
1.0839586641687842e-12
1.142214685807496e-12
1.2726879322810652e-12
1.5875232208345952e-12
2.4347218484272908e-12
5.83782569332059e-12
1.1305525757445788e-11
4.163770294515534e-12
2.8765176218172233e-12
2.5202763594354196e-12
2.6593595278554297e-12
3.1168827783119e-12
9.5117806883169e-13
3.3932600133340895e-11
6.21676892380587e-12
2.5269367619164833e-12
1.5709659078444078e-12
1.231285743323538e-12
1.095993242872352e-12
1.0460456354078866e-12
1.037136391654889e-12
1.049721895376714e-12
1.0741327905753414e-12
1.1052034351537698e-12
1.1545158562066369e-12
1.0512708359470242e-12
9.78182811376083e-13
9.63868462095083e-13
9.826433152199769e-13
1.0133250929399738e-12
1.0537039657696496e-12
1.1214320414543248e-12
1.259285563760816e-12
1.5615930755586088e-12
2.2856798943997287e-12
4.507151673390695e-12
1.2861016266452142e-11
6.045959179288035e-12
3.916727917383833e-12
3.44425632640107e-12
3.6872588695365205e-12
2.6473146971240063e-12
7.681219064181878e-13
1.3500715899661483e-13
2.7799028709710227e-11
5.572129570693132e-12
2.3717164912114894e-12
1.5124029012526763e-12
1.2026728101162385e-12
1.0794870774874244e-12
1.03529945106132e-12
1.029421161620498e-12
1.0437062378983622e-12
1.0691135568094418e-12
1.1007893526249141e-12
1.1507615097677743e-12
1.0479319331212676e-12
9.748490169331853e-13
9.603993072487437e-13
9.791303858690833e-13
1.0099955586982222e-12
1.0507943510441367e-12
1.1190321620867483e-12
1.2569535917752574e-12
1.5571312226578324e-12
2.268976970135951e-12
4.405764459642939e-12
1.2457970881750355e-11
6.276057846229066e-12
4.042615868516662e-12
3.553151575748805e-12
3.7772117358903764e-12
2.5718981752704757e-12
7.565385516106595e-13
1.3983858980753347e-13
2.7630519861980516e-11
5.558202822324021e-12
2.369042902133761e-12
1.5116817337444442e-12
1.2024973311631356e-12
1.0795141313840241e-12
1.0354162868410748e-12
1.0295819420948563e-12
1.0438899660835802e-12
1.0693103759426717e-12
1.1009923564809537e-12
1.1509411571514189e-12
1.0480858406178912e-12
9.74989386060214e-13
9.605297278119595e-13
9.792460608385896e-13
1.0100795424614039e-12
1.0508313373808782e-12
1.1190099435516655e-12
1.256877198460626e-12
1.557069507476267e-12
2.2693373583095246e-12
4.409663882725427e-12
1.2476623309725932e-11
6.263822810976968e-12
4.035855824575199e-12
3.547380452861851e-12
3.772691869554952e-12
2.5756373513211224e-12
7.571970023228944e-13
3.078185548377754e-11
5.961147026877856e-12
2.4769482112243975e-12
1.5562998255369328e-12
1.2264984263364952e-12
1.094891983872829e-12
1.0465884563601362e-12
1.0384972445466602e-12
1.0515158924234469e-12
1.0761628102260812e-12
1.107360808458586e-12
1.142240177865145e-12
1.189148070047916e-12
1.0853200817180309e-12
1.0145193387427769e-12
1.0028774873754538e-12
1.0223571371889571e-12
1.0502761132355754e-12
1.0839586641687842e-12
1.142214685807496e-12
1.2726879322810652e-12
1.5875232208345952e-12
2.4347218484272908e-12
5.83782569332059e-12
1.1305525757445788e-11
4.163770294515534e-12
2.8765176218172233e-12
2.5202763594354196e-12
2.6593595278554297e-12
3.1168827783119e-12
9.5117806883169e-13
3.3932600133340895e-11
6.21676892380587e-12
2.5269367619164833e-12
1.5709659078444078e-12
1.231285743323538e-12
1.095993242872352e-12
1.0460456354078866e-12
1.037136391654889e-12
1.049721895376714e-12
1.0741327905753414e-12
1.1052034351537698e-12
1.1545158562066369e-12
1.0512708359470242e-12
9.78182811376083e-13
9.63868462095083e-13
9.826433152199769e-13
1.0133250929399738e-12
1.0537039657696496e-12
1.1214320414543248e-12
1.259285563760816e-12
1.5615930755586088e-12
2.2856798943997287e-12
4.507151673390695e-12
1.2861016266452142e-11
6.045959179288035e-12
3.916727917383833e-12
3.44425632640107e-12
3.6872588695365205e-12
2.6473146971240063e-12
7.681219064181878e-13
1.3500715899661483e-13
2.7799028709710227e-11
5.572129570693132e-12
2.3717164912114894e-12
1.5124029012526763e-12
1.2026728101162385e-12
1.0794870774874244e-12
1.03529945106132e-12
1.029421161620498e-12
1.0437062378983622e-12
1.0691135568094418e-12
1.1007893526249141e-12
1.1507615097677743e-12
1.0479319331212676e-12
9.748490169331853e-13
9.603993072487437e-13
9.791303858690833e-13
1.0099955586982222e-12
1.0507943510441367e-12
1.1190321620867483e-12
1.2569535917752574e-12
1.5571312226578324e-12
2.268976970135951e-12
4.405764459642939e-12
1.2457970881750355e-11
6.276057846229066e-12
4.042615868516662e-12
3.553151575748805e-12
3.7772117358903764e-12
2.5718981752704757e-12
7.565385516106595e-13
1.3983858980753347e-13
2.7630519861980516e-11
5.558202822324021e-12
2.369042902133761e-12
1.5116817337444442e-12
1.2024973311631356e-12
1.0795141313840241e-12
1.0354162868410748e-12
1.0295819420948563e-12
1.0438899660835802e-12
1.0693103759426717e-12
1.1009923564809537e-12
1.1509411571514189e-12
1.0480858406178912e-12
9.74989386060214e-13
9.605297278119595e-13
9.792460608385896e-13
1.0100795424614039e-12
1.0508313373808782e-12
1.1190099435516655e-12
1.256877198460626e-12
1.557069507476267e-12
2.2693373583095246e-12
4.409663882725427e-12
1.2476623309725932e-11
6.263822810976968e-12
4.035855824575199e-12
3.547380452861851e-12
3.772691869554952e-12
2.5756373513211224e-12
7.571970023228944e-13
3.078185548377754e-11
5.961147026877856e-12
2.4769482112243975e-12
1.5562998255369328e-12
1.2264984263364952e-12
1.094891983872829e-12
1.0465884563601362e-12
1.0384972445466602e-12
1.0515158924234469e-12
1.0761628102260812e-12
1.107360808458586e-12
1.142240177865145e-12
1.189148070047916e-12
1.0853200817180309e-12
1.0145193387427769e-12
1.0028774873754538e-12
1.0223571371889571e-12
1.0502761132355754e-12
1.0839586641687842e-12
1.142214685807496e-12
1.2726879322810652e-12
1.5875232208345952e-12
2.4347218484272908e-12
5.83782569332059e-12
1.1305525757445788e-11
4.163770294515534e-12
2.8765176218172233e-12
2.5202763594354196e-12
2.6593595278554297e-12
3.1168827783119e-12
9.5117806883169e-13
3.3932600133340895e-11
6.21676892380587e-12
2.5269367619164833e-12
1.5709659078444078e-12
1.231285743323538e-12
1.095993242872352e-12
1.0460456354078866e-12
1.037136391654889e-12
1.049721895376714e-12
1.0741327905753414e-12
1.1052034351537698e-12
1.1545158562066369e-12
1.0512708359470242e-12
9.78182811376083e-13
9.63868462095083e-13
9.826433152199769e-13
1.0133250929399738e-12
1.0537039657696496e-12
1.1214320414543248e-12
1.259285563760816e-12
1.5615930755586088e-12
2.2856798943997287e-12
4.507151673390695e-12
1.2861016266452142e-11
6.045959179288035e-12
3.916727917383833e-12
3.44425632640107e-12
3.6872588695365205e-12
2.6473146971240063e-12
7.681219064181878e-13
1.3500715899661483e-13
2.7799028709710227e-11
5.572129570693132e-12
2.3717164912114894e-12
1.5124029012526763e-12
1.2026728101162385e-12
1.0794870774874244e-12
1.03529945106132e-12
1.029421161620498e-12
1.0437062378983622e-12
1.0691135568094418e-12
1.1007893526249141e-12
1.1507615097677743e-12
1.0479319331212676e-12
9.748490169331853e-13
9.603993072487437e-13
9.791303858690833e-13
1.0099955586982222e-12
1.0507943510441367e-12
1.1190321620867483e-12
1.2569535917752574e-12
1.5571312226578324e-12
2.268976970135951e-12
4.405764459642939e-12
1.2457970881750355e-11
6.276057846229066e-12
4.042615868516662e-12
3.553151575748805e-12
3.7772117358903764e-12
2.5718981752704757e-12
7.565385516106595e-13
1.3983858980753347e-13
2.7630519861980516e-11
5.558202822324021e-12
2.369042902133761e-12
1.5116817337444442e-12
1.2024973311631356e-12
1.0795141313840241e-12
1.0354162868410748e-12
1.0295819420948563e-12
1.0438899660835802e-12
1.0693103759426717e-12
1.1009923564809537e-12
1.1509411571514189e-12
1.0480858406178912e-12
9.74989386060214e-13
9.605297278119595e-13
9.792460608385896e-13
1.0100795424614039e-12
1.0508313373808782e-12
1.1190099435516655e-12
1.256877198460626e-12
1.557069507476267e-12
2.2693373583095246e-12
4.409663882725427e-12
1.2476623309725932e-11
6.263822810976968e-12
4.035855824575199e-12
3.547380452861851e-12
3.772691869554952e-12
2.5756373513211224e-12
7.571970023228944e-13
3.078185548377754e-11
5.961147026877856e-12
2.4769482112243975e-12
1.5562998255369328e-12
1.2264984263364952e-12
1.094891983872829e-12
1.0465884563601362e-12
1.0384972445466602e-12
1.0515158924234469e-12
1.0761628102260812e-12
1.107360808458586e-12
1.142240177865145e-12
1.189148070047916e-12
1.0853200817180309e-12
1.0145193387427769e-12
1.0028774873754538e-12
1.0223571371889571e-12
1.0502761132355754e-12
1.0839586641687842e-12
1.142214685807496e-12
1.2726879322810652e-12
1.5875232208345952e-12
2.4347218484272908e-12
5.83782569332059e-12
1.1305525757445788e-11
4.163770294515534e-12
2.8765176218172233e-12
2.5202763594354196e-12
2.6593595278554297e-12
3.1168827783119e-12
9.5117806883169e-13
3.3932600133340895e-11
6.21676892380587e-12
2.5269367619164833e-12
1.5709659078444078e-12
1.231285743323538e-12
1.095993242872352e-12
1.0460456354078866e-12
1.037136391654889e-12
1.049721895376714e-12
1.0741327905753414e-12
1.1052034351537698e-12
1.1545158562066369e-12
1.0512708359470242e-12
9.78182811376083e-13
9.63868462095083e-13
9.826433152199769e-13
1.0133250929399738e-12
1.0537039657696496e-12
1.1214320414543248e-12
1.259285563760816e-12
1.5615930755586088e-12
2.2856798943997287e-12
4.507151673390695e-12
1.2861016266452142e-11
6.045959179288035e-12
3.916727917383833e-12
3.44425632640107e-12
3.6872588695365205e-12
2.6473146971240063e-12
7.681219064181878e-13
1.3500715899661483e-13
2.7799028709710227e-11
5.572129570693132e-12
2.3717164912114894e-12
1.5124029012526763e-12
1.2026728101162385e-12
1.0794870774874244e-12
1.03529945106132e-12
1.029421161620498e-12
1.0437062378983622e-12
1.0691135568094418e-12
1.1007893526249141e-12
1.1507615097677743e-12
1.0479319331212676e-12
9.748490169331853e-13
9.603993072487437e-13
9.791303858690833e-13
1.0099955586982222e-12
1.0507943510441367e-12
1.1190321620867483e-12
1.2569535917752574e-12
1.5571312226578324e-12
2.268976970135951e-12
4.405764459642939e-12
1.2457970881750355e-11
6.276057846229066e-12
4.042615868516662e-12
3.553151575748805e-12
3.7772117358903764e-12
2.5718981752704757e-12
7.565385516106595e-13
1.3983858980753347e-13
2.7630519861980516e-11
5.558202822324021e-12
2.369042902133761e-12
1.5116817337444442e-12
1.2024973311631356e-12
1.0795141313840241e-12
1.0354162868410748e-12
1.0295819420948563e-12
1.0438899660835802e-12
1.0693103759426717e-12
1.1009923564809537e-12
1.1509411571514189e-12
1.0480858406178912e-12
9.74989386060214e-13
9.605297278119595e-13
9.792460608385896e-13
1.0100795424614039e-12
1.0508313373808782e-12
1.1190099435516655e-12
1.256877198460626e-12
1.557069507476267e-12
2.2693373583095246e-12
4.409663882725427e-12
1.2476623309725932e-11
6.263822810976968e-12
4.035855824575199e-12
3.547380452861851e-12
3.772691869554952e-12
2.5756373513211224e-12
7.571970023228944e-13
3.078185548377754e-11
5.961147026877856e-12
2.4769482112243975e-12
1.5562998255369328e-12
1.2264984263364952e-12
1.094891983872829e-12
1.0465884563601362e-12
1.0384972445466602e-12
1.0515158924234469e-12
1.0761628102260812e-12
1.107360808458586e-12
1.142240177865145e-12
1.189148070047916e-12
1.0853200817180309e-12
1.0145193387427769e-12
1.0028774873754538e-12
1.0223571371889571e-12
1.0502761132355754e-12
1.0839586641687842e-12
1.142214685807496e-12
1.2726879322810652e-12
1.5875232208345952e-12
2.4347218484272908e-12
5.83782569332059e-12
1.1305525757445788e-11
4.163770294515534e-12
2.8765176218172233e-12
2.5202763594354196e-12
2.6593595278554297e-12
3.1168827783119e-12
9.5117806883169e-13
3.3932600133340895e-11
6.21676892380587e-12
2.5269367619164833e-12
1.5709659078444078e-12
1.231285743323538e-12
1.095993242872352e-12
1.0460456354078866e-12
1.037136391654889e-12
1.049721895376714e-12
1.0741327905753414e-12
1.1052034351537698e-12
1.1545158562066369e-12
1.0512708359470242e-12
9.78182811376083e-13
9.63868462095083e-13
9.826433152199769e-13
1.0133250929399738e-12
1.0537039657696496e-12
1.1214320414543248e-12
1.259285563760816e-12
1.5615930755586088e-12
2.2856798943997287e-12
4.507151673390695e-12
1.2861016266452142e-11
6.045959179288035e-12
3.916727917383833e-12
3.44425632640107e-12
3.6872588695365205e-12
2.6473146971240063e-12
7.681219064181878e-13
1.3500715899661483e-13
2.7799028709710227e-11
5.572129570693132e-12
2.3717164912114894e-12
1.5124029012526763e-12
1.2026728101162385e-12
1.0794870774874244e-12
1.03529945106132e-12
1.029421161620498e-12
1.0437062378983622e-12
1.0691135568094418e-12
1.1007893526249141e-12
1.1507615097677743e-12
1.0479319331212676e-12
9.748490169331853e-13
9.603993072487437e-13
9.791303858690833e-13
1.0099955586982222e-12
1.0507943510441367e-12
1.1190321620867483e-12
1.2569535917752574e-12
1.5571312226578324e-12
2.268976970135951e-12
4.405764459642939e-12
1.2457970881750355e-11
6.276057846229066e-12
4.042615868516662e-12
3.553151575748805e-12
3.7772117358903764e-12
2.5718981752704757e-12
7.565385516106595e-13
1.3983858980753347e-13
2.7630519861980516e-11
5.558202822324021e-12
2.369042902133761e-12
1.5116817337444442e-12
1.2024973311631356e-12
1.0795141313840241e-12
1.0354162868410748e-12
1.0295819420948563e-12
1.0438899660835802e-12
1.0693103759426717e-12
1.1009923564809537e-12
1.1509411571514189e-12
1.0480858406178912e-12
9.74989386060214e-13
9.605297278119595e-13
9.792460608385896e-13
1.0100795424614039e-12
1.0508313373808782e-12
1.1190099435516655e-12
1.256877198460626e-12
1.557069507476267e-12
2.2693373583095246e-12
4.409663882725427e-12
1.2476623309725932e-11
6.263822810976968e-12
4.035855824575199e-12
3.547380452861851e-12
3.772691869554952e-12
2.5756373513211224e-12
7.571970023228944e-13
3.078185548377754e-11
5.961147026877856e-12
2.4769482112243975e-12
1.5562998255369328e-12
1.2264984263364952e-12
1.094891983872829e-12
1.0465884563601362e-12
1.0384972445466602e-12
1.0515158924234469e-12
1.0761628102260812e-12
1.107360808458586e-12
1.142240177865145e-12
1.189148070047916e-12
1.0853200817180309e-12
1.0145193387427769e-12
1.0028774873754538e-12
1.0223571371889571e-12
1.0502761132355754e-12
1.0839586641687842e-12
1.142214685807496e-12
1.2726879322810652e-12
1.5875232208345952e-12
2.4347218484272908e-12
5.83782569332059e-12
1.1305525757445788e-11
4.163770294515534e-12
2.8765176218172233e-12
2.5202763594354196e-12
2.6593595278554297e-12
3.1168827783119e-12
9.5117806883169e-13
3.3932600133340895e-11
6.21676892380587e-12
2.5269367619164833e-12
1.5709659078444078e-12
1.231285743323538e-12
1.095993242872352e-12
1.0460456354078866e-12
1.037136391654889e-12
1.049721895376714e-12
1.0741327905753414e-12
1.1052034351537698e-12
1.1545158562066369e-12
1.0512708359470242e-12
9.78182811376083e-13
9.63868462095083e-13
9.826433152199769e-13
1.0133250929399738e-12
1.0537039657696496e-12
1.1214320414543248e-12
1.259285563760816e-12
1.5615930755586088e-12
2.2856798943997287e-12
4.507151673390695e-12
1.2861016266452142e-11
6.045959179288035e-12
3.916727917383833e-12
3.44425632640107e-12
3.6872588695365205e-12
2.6473146971240063e-12
7.681219064181878e-13
1.3500715899661483e-13
2.7799028709710227e-11
5.572129570693132e-12
2.3717164912114894e-12
1.5124029012526763e-12
1.2026728101162385e-12
1.0794870774874244e-12
1.03529945106132e-12
1.029421161620498e-12
1.0437062378983622e-12
1.0691135568094418e-12
1.1007893526249141e-12
1.1507615097677743e-12
1.0479319331212676e-12
9.748490169331853e-13
9.603993072487437e-13
9.791303858690833e-13
1.0099955586982222e-12
1.0507943510441367e-12
1.1190321620867483e-12
1.2569535917752574e-12
1.5571312226578324e-12
2.268976970135951e-12
4.405764459642939e-12
1.2457970881750355e-11
6.276057846229066e-12
4.042615868516662e-12
3.553151575748805e-12
3.7772117358903764e-12
2.5718981752704757e-12
7.565385516106595e-13
1.3983858980753347e-13
2.7630519861980516e-11
5.558202822324021e-12
2.369042902133761e-12
1.5116817337444442e-12
1.2024973311631356e-12
1.0795141313840241e-12
1.0354162868410748e-12
1.0295819420948563e-12
1.0438899660835802e-12
1.0693103759426717e-12
1.1009923564809537e-12
1.1509411571514189e-12
1.0480858406178912e-12
9.74989386060214e-13
9.605297278119595e-13
9.792460608385896e-13
1.0100795424614039e-12
1.0508313373808782e-12
1.1190099435516655e-12
1.256877198460626e-12
1.557069507476267e-12
2.2693373583095246e-12
4.409663882725427e-12
1.2476623309725932e-11
6.263822810976968e-12
4.035855824575199e-12
3.547380452861851e-12
3.772691869554952e-12
2.5756373513211224e-12
7.571970023228944e-13
3.078185548377754e-11
5.961147026877856e-12
2.4769482112243975e-12
1.5562998255369328e-12
1.2264984263364952e-12
1.094891983872829e-12
1.0465884563601362e-12
1.0384972445466602e-12
1.0515158924234469e-12
1.0761628102260812e-12
1.107360808458586e-12
1.142240177865145e-12
1.189148070047916e-12
1.0853200817180309e-12
1.0145193387427769e-12
1.0028774873754538e-12
1.0223571371889571e-12
1.0502761132355754e-12
1.0839586641687842e-12
1.142214685807496e-12
1.2726879322810652e-12
1.5875232208345952e-12
2.4347218484272908e-12
5.83782569332059e-12
1.1305525757445788e-11
4.163770294515534e-12
2.8765176218172233e-12
2.5202763594354196e-12
2.6593595278554297e-12
3.1168827783119e-12
9.5117806883169e-13
3.3932600133340895e-11
6.21676892380587e-12
2.5269367619164833e-12
1.5709659078444078e-12
1.231285743323538e-12
1.095993242872352e-12
1.0460456354078866e-12
1.037136391654889e-12
1.049721895376714e-12
1.0741327905753414e-12
1.1052034351537698e-12
1.1545158562066369e-12
1.0512708359470242e-12
9.78182811376083e-13
9.63868462095083e-13
9.826433152199769e-13
1.0133250929399738e-12
1.0537039657696496e-12
1.1214320414543248e-12
1.259285563760816e-12
1.5615930755586088e-12
2.2856798943997287e-12
4.507151673390695e-12
1.2861016266452142e-11
6.045959179288035e-12
3.916727917383833e-12
3.44425632640107e-12
3.6872588695365205e-12
2.6473146971240063e-12
7.681219064181878e-13
1.3500715899661483e-13
2.7799028709710227e-11
5.572129570693132e-12
2.3717164912114894e-12
1.5124029012526763e-12
1.2026728101162385e-12
1.0794870774874244e-12
1.03529945106132e-12
1.029421161620498e-12
1.0437062378983622e-12
1.0691135568094418e-12
1.1007893526249141e-12
1.1507615097677743e-12
1.0479319331212676e-12
9.748490169331853e-13
9.603993072487437e-13
9.791303858690833e-13
1.0099955586982222e-12
1.0507943510441367e-12
1.1190321620867483e-12
1.2569535917752574e-12
1.5571312226578324e-12
2.268976970135951e-12
4.405764459642939e-12
1.2457970881750355e-11
6.276057846229066e-12
4.042615868516662e-12
3.553151575748805e-12
3.7772117358903764e-12
2.5718981752704757e-12
7.565385516106595e-13
1.3983858980753347e-13
2.7630519861980516e-11
5.558202822324021e-12
2.369042902133761e-12
1.5116817337444442e-12
1.2024973311631356e-12
1.0795141313840241e-12
1.0354162868410748e-12
1.0295819420948563e-12
1.0438899660835802e-12
1.0693103759426717e-12
1.1009923564809537e-12
1.1509411571514189e-12
1.0480858406178912e-12
9.74989386060214e-13
9.605297278119595e-13
9.792460608385896e-13
1.0100795424614039e-12
1.0508313373808782e-12
1.1190099435516655e-12
1.256877198460626e-12
1.557069507476267e-12
2.2693373583095246e-12
4.409663882725427e-12
1.2476623309725932e-11
6.263822810976968e-12
4.035855824575199e-12
3.547380452861851e-12
3.772691869554952e-12
2.5756373513211224e-12
7.571970023228944e-13
3.078185548377754e-11
5.961147026877856e-12
2.4769482112243975e-12
1.5562998255369328e-12
1.2264984263364952e-12
1.094891983872829e-12
1.0465884563601362e-12
1.0384972445466602e-12
1.0515158924234469e-12
1.0761628102260812e-12
1.107360808458586e-12
1.142240177865145e-12
1.189148070047916e-12
1.0853200817180309e-12
1.0145193387427769e-12
1.0028774873754538e-12
1.0223571371889571e-12
1.0502761132355754e-12
1.0839586641687842e-12
1.142214685807496e-12
1.2726879322810652e-12
1.5875232208345952e-12
2.4347218484272908e-12
5.83782569332059e-12
1.1305525757445788e-11
4.163770294515534e-12
2.8765176218172233e-12
2.5202763594354196e-12
2.6593595278554297e-12
3.1168827783119e-12
9.5117806883169e-13
3.3932600133340895e-11
6.21676892380587e-12
2.5269367619164833e-12
1.5709659078444078e-12
1.231285743323538e-12
1.095993242872352e-12
1.0460456354078866e-12
1.037136391654889e-12
1.049721895376714e-12
1.0741327905753414e-12
1.1052034351537698e-12
1.1545158562066369e-12
1.0512708359470242e-12
9.78182811376083e-13
9.63868462095083e-13
9.826433152199769e-13
1.0133250929399738e-12
1.0537039657696496e-12
1.1214320414543248e-12
1.259285563760816e-12
1.5615930755586088e-12
2.2856798943997287e-12
4.507151673390695e-12
1.2861016266452142e-11
6.045959179288035e-12
3.916727917383833e-12
3.44425632640107e-12
3.6872588695365205e-12
2.6473146971240063e-12
7.681219064181878e-13
1.3500715899661483e-13
2.7799028709710227e-11
5.572129570693132e-12
2.3717164912114894e-12
1.5124029012526763e-12
1.2026728101162385e-12
1.0794870774874244e-12
1.03529945106132e-12
1.029421161620498e-12
1.0437062378983622e-12
1.0691135568094418e-12
1.1007893526249141e-12
1.1507615097677743e-12
1.0479319331212676e-12
9.748490169331853e-13
9.603993072487437e-13
9.791303858690833e-13
1.0099955586982222e-12
1.0507943510441367e-12
1.1190321620867483e-12
1.2569535917752574e-12
1.5571312226578324e-12
2.268976970135951e-12
4.405764459642939e-12
1.2457970881750355e-11
6.276057846229066e-12
4.042615868516662e-12
3.553151575748805e-12
3.7772117358903764e-12
2.5718981752704757e-12
7.565385516106595e-13
1.3983858980753347e-13
2.7630519861980516e-11
5.558202822324021e-12
2.369042902133761e-12
1.5116817337444442e-12
1.2024973311631356e-12
1.0795141313840241e-12
1.0354162868410748e-12
1.0295819420948563e-12
1.0438899660835802e-12
1.0693103759426717e-12
1.1009923564809537e-12
1.1509411571514189e-12
1.0480858406178912e-12
9.74989386060214e-13
9.605297278119595e-13
9.792460608385896e-13
1.0100795424614039e-12
1.0508313373808782e-12
1.1190099435516655e-12
1.256877198460626e-12
1.557069507476267e-12
2.2693373583095246e-12
4.409663882725427e-12
1.2476623309725932e-11
6.263822810976968e-12
4.035855824575199e-12
3.547380452861851e-12
3.772691869554952e-12
2.5756373513211224e-12
7.571970023228944e-13
3.078185548377754e-11
5.961147026877856e-12
2.4769482112243975e-12
1.5562998255369328e-12
1.2264984263364952e-12
1.094891983872829e-12
1.0465884563601362e-12
1.0384972445466602e-12
1.0515158924234469e-12
1.0761628102260812e-12
1.107360808458586e-12
1.142240177865145e-12
1.189148070047916e-12
1.0853200817180309e-12
1.0145193387427769e-12
1.0028774873754538e-12
1.0223571371889571e-12
1.0502761132355754e-12
1.0839586641687842e-12
1.142214685807496e-12
1.2726879322810652e-12
1.5875232208345952e-12
2.4347218484272908e-12
5.83782569332059e-12
1.1305525757445788e-11
4.163770294515534e-12
2.8765176218172233e-12
2.5202763594354196e-12
2.6593595278554297e-12
3.1168827783119e-12
9.5117806883169e-13
3.3932600133340895e-11
6.21676892380587e-12
2.5269367619164833e-12
1.5709659078444078e-12
1.231285743323538e-12
1.095993242872352e-12
1.0460456354078866e-12
1.037136391654889e-12
1.049721895376714e-12
1.0741327905753414e-12
1.1052034351537698e-12
1.1545158562066369e-12
1.0512708359470242e-12
9.78182811376083e-13
9.63868462095083e-13
9.826433152199769e-13
1.0133250929399738e-12
1.0537039657696496e-12
1.1214320414543248e-12
1.259285563760816e-12
1.5615930755586088e-12
2.2856798943997287e-12
4.507151673390695e-12
1.2861016266452142e-11
6.045959179288035e-12
3.916727917383833e-12
3.44425632640107e-12
3.6872588695365205e-12
2.6473146971240063e-12
7.681219064181878e-13
1.3500715899661483e-13
2.7799028709710227e-11
5.572129570693132e-12
2.3717164912114894e-12
1.5124029012526763e-12
1.2026728101162385e-12
1.0794870774874244e-12
1.03529945106132e-12
1.029421161620498e-12
1.0437062378983622e-12
1.0691135568094418e-12
1.1007893526249141e-12
1.1507615097677743e-12
1.0479319331212676e-12
9.748490169331853e-13
9.603993072487437e-13
9.791303858690833e-13
1.0099955586982222e-12
1.0507943510441367e-12
1.1190321620867483e-12
1.2569535917752574e-12
1.5571312226578324e-12
2.268976970135951e-12
4.405764459642939e-12
1.2457970881750355e-11
6.276057846229066e-12
4.042615868516662e-12
3.553151575748805e-12
3.7772117358903764e-12
2.5718981752704757e-12
7.565385516106595e-13
1.3983858980753347e-13
2.7630519861980516e-11
5.558202822324021e-12
2.369042902133761e-12
1.5116817337444442e-12
1.2024973311631356e-12
1.0795141313840241e-12
1.0354162868410748e-12
1.0295819420948563e-12
1.0438899660835802e-12
1.0693103759426717e-12
1.1009923564809537e-12
1.1509411571514189e-12
1.0480858406178912e-12
9.74989386060214e-13
9.605297278119595e-13
9.792460608385896e-13
1.0100795424614039e-12
1.0508313373808782e-12
1.1190099435516655e-12
1.256877198460626e-12
1.557069507476267e-12
2.2693373583095246e-12
4.409663882725427e-12
1.2476623309725932e-11
6.263822810976968e-12
4.035855824575199e-12
3.547380452861851e-12
3.772691869554952e-12
2.5756373513211224e-12
7.571970023228944e-13
3.078185548377754e-11
5.961147026877856e-12
2.4769482112243975e-12
1.5562998255369328e-12
1.2264984263364952e-12
1.094891983872829e-12
1.0465884563601362e-12
1.0384972445466602e-12
1.0515158924234469e-12
1.0761628102260812e-12
1.107360808458586e-12
1.142240177865145e-12
1.189148070047916e-12
1.0853200817180309e-12
1.0145193387427769e-12
1.0028774873754538e-12
1.0223571371889571e-12
1.0502761132355754e-12
1.0839586641687842e-12
1.142214685807496e-12
1.2726879322810652e-12
1.5875232208345952e-12
2.4347218484272908e-12
5.83782569332059e-12
1.1305525757445788e-11
4.163770294515534e-12
2.8765176218172233e-12
2.5202763594354196e-12
2.6593595278554297e-12
3.1168827783119e-12
9.5117806883169e-13
3.3932600133340895e-11
6.21676892380587e-12
2.5269367619164833e-12
1.5709659078444078e-12
1.231285743323538e-12
1.095993242872352e-12
1.0460456354078866e-12
1.037136391654889e-12
1.049721895376714e-12
1.0741327905753414e-12
1.1052034351537698e-12
1.1545158562066369e-12
1.0512708359470242e-12
9.78182811376083e-13
9.63868462095083e-13
9.826433152199769e-13
1.0133250929399738e-12
1.0537039657696496e-12
1.1214320414543248e-12
1.259285563760816e-12
1.5615930755586088e-12
2.2856798943997287e-12
4.507151673390695e-12
1.2861016266452142e-11
6.045959179288035e-12
3.916727917383833e-12
3.44425632640107e-12
3.6872588695365205e-12
2.6473146971240063e-12
7.681219064181878e-13
1.3500715899661483e-13
2.7799028709710227e-11
5.572129570693132e-12
2.3717164912114894e-12
1.5124029012526763e-12
1.2026728101162385e-12
1.0794870774874244e-12
1.03529945106132e-12
1.029421161620498e-12
1.0437062378983622e-12
1.0691135568094418e-12
1.1007893526249141e-12
1.1507615097677743e-12
1.0479319331212676e-12
9.748490169331853e-13
9.603993072487437e-13
9.791303858690833e-13
1.0099955586982222e-12
1.0507943510441367e-12
1.1190321620867483e-12
1.2569535917752574e-12
1.5571312226578324e-12
2.268976970135951e-12
4.405764459642939e-12
1.2457970881750355e-11
6.276057846229066e-12
4.042615868516662e-12
3.553151575748805e-12
3.7772117358903764e-12
2.5718981752704757e-12
7.565385516106595e-13
1.3983858980753347e-13
2.7630519861980516e-11
5.558202822324021e-12
2.369042902133761e-12
1.5116817337444442e-12
1.2024973311631356e-12
1.0795141313840241e-12
1.0354162868410748e-12
1.0295819420948563e-12
1.0438899660835802e-12
1.0693103759426717e-12
1.1009923564809537e-12
1.1509411571514189e-12
1.0480858406178912e-12
9.74989386060214e-13
9.605297278119595e-13
9.792460608385896e-13
1.0100795424614039e-12
1.0508313373808782e-12
1.1190099435516655e-12
1.256877198460626e-12
1.557069507476267e-12
2.2693373583095246e-12
4.409663882725427e-12
1.2476623309725932e-11
6.263822810976968e-12
4.035855824575199e-12
3.547380452861851e-12
3.772691869554952e-12
2.5756373513211224e-12
7.571970023228944e-13
3.078185548377754e-11
5.961147026877856e-12
2.4769482112243975e-12
1.5562998255369328e-12
1.2264984263364952e-12
1.094891983872829e-12
1.0465884563601362e-12
1.0384972445466602e-12
1.0515158924234469e-12
1.0761628102260812e-12
1.107360808458586e-12
1.142240177865145e-12
1.189148070047916e-12
1.0853200817180309e-12
1.0145193387427769e-12
1.0028774873754538e-12
1.0223571371889571e-12
1.0502761132355754e-12
1.0839586641687842e-12
1.142214685807496e-12
1.2726879322810652e-12
1.5875232208345952e-12
2.4347218484272908e-12
5.83782569332059e-12
1.1305525757445788e-11
4.163770294515534e-12
2.8765176218172233e-12
2.5202763594354196e-12
2.6593595278554297e-12
3.1168827783119e-12
9.5117806883169e-13
3.3932600133340895e-11
6.21676892380587e-12
2.5269367619164833e-12
1.5709659078444078e-12
1.231285743323538e-12
1.095993242872352e-12
1.0460456354078866e-12
1.037136391654889e-12
1.049721895376714e-12
1.0741327905753414e-12
1.1052034351537698e-12
1.1545158562066369e-12
1.0512708359470242e-12
9.78182811376083e-13
9.63868462095083e-13
9.826433152199769e-13
1.0133250929399738e-12
1.0537039657696496e-12
1.1214320414543248e-12
1.259285563760816e-12
1.5615930755586088e-12
2.2856798943997287e-12
4.507151673390695e-12
1.2861016266452142e-11
6.045959179288035e-12
3.916727917383833e-12
3.44425632640107e-12
3.6872588695365205e-12
2.6473146971240063e-12
7.681219064181878e-13
1.3500715899661483e-13
2.7799028709710227e-11
5.572129570693132e-12
2.3717164912114894e-12
1.5124029012526763e-12
1.2026728101162385e-12
1.0794870774874244e-12
1.03529945106132e-12
1.029421161620498e-12
1.0437062378983622e-12
1.0691135568094418e-12
1.1007893526249141e-12
1.1507615097677743e-12
1.0479319331212676e-12
9.748490169331853e-13
9.603993072487437e-13
9.791303858690833e-13
1.0099955586982222e-12
1.0507943510441367e-12
1.1190321620867483e-12
1.2569535917752574e-12
1.5571312226578324e-12
2.268976970135951e-12
4.405764459642939e-12
1.2457970881750355e-11
6.276057846229066e-12
4.042615868516662e-12
3.553151575748805e-12
3.7772117358903764e-12
2.5718981752704757e-12
7.565385516106595e-13
1.3983858980753347e-13
2.7630519861980516e-11
5.558202822324021e-12
2.369042902133761e-12
1.5116817337444442e-12
1.2024973311631356e-12
1.0795141313840241e-12
1.0354162868410748e-12
1.0295819420948563e-12
1.0438899660835802e-12
1.0693103759426717e-12
1.1009923564809537e-12
1.1509411571514189e-12
1.0480858406178912e-12
9.74989386060214e-13
9.605297278119595e-13
9.792460608385896e-13
1.0100795424614039e-12
1.0508313373808782e-12
1.1190099435516655e-12
1.256877198460626e-12
1.557069507476267e-12
2.2693373583095246e-12
4.409663882725427e-12
1.2476623309725932e-11
6.263822810976968e-12
4.035855824575199e-12
3.547380452861851e-12
3.772691869554952e-12
2.5756373513211224e-12
7.571970023228944e-13
3.078185548377754e-11
5.961147026877856e-12
2.4769482112243975e-12
1.5562998255369328e-12
1.2264984263364952e-12
1.094891983872829e-12
1.0465884563601362e-12
1.0384972445466602e-12
1.0515158924234469e-12
1.0761628102260812e-12
1.107360808458586e-12
1.142240177865145e-12
1.189148070047916e-12
1.0853200817180309e-12
1.0145193387427769e-12
1.0028774873754538e-12
1.0223571371889571e-12
1.0502761132355754e-12
1.0839586641687842e-12
1.142214685807496e-12
1.2726879322810652e-12
1.5875232208345952e-12
2.4347218484272908e-12
5.83782569332059e-12
1.1305525757445788e-11
4.163770294515534e-12
2.8765176218172233e-12
2.5202763594354196e-12
2.6593595278554297e-12
3.1168827783119e-12
9.5117806883169e-13
3.3932600133340895e-11
6.21676892380587e-12
2.5269367619164833e-12
1.5709659078444078e-12
1.231285743323538e-12
1.095993242872352e-12
1.0460456354078866e-12
1.037136391654889e-12
1.049721895376714e-12
1.0741327905753414e-12
1.1052034351537698e-12
1.1545158562066369e-12
1.0512708359470242e-12
9.78182811376083e-13
9.63868462095083e-13
9.826433152199769e-13
1.0133250929399738e-12
1.0537039657696496e-12
1.1214320414543248e-12
1.259285563760816e-12
1.5615930755586088e-12
2.2856798943997287e-12
4.507151673390695e-12
1.2861016266452142e-11
6.045959179288035e-12
3.916727917383833e-12
3.44425632640107e-12
3.6872588695365205e-12
2.6473146971240063e-12
7.681219064181878e-13
1.3500715899661483e-13
2.7799028709710227e-11
5.572129570693132e-12
2.3717164912114894e-12
1.5124029012526763e-12
1.2026728101162385e-12
1.0794870774874244e-12
1.03529945106132e-12
1.029421161620498e-12
1.0437062378983622e-12
1.0691135568094418e-12
1.1007893526249141e-12
1.1507615097677743e-12
1.0479319331212676e-12
9.748490169331853e-13
9.603993072487437e-13
9.791303858690833e-13
1.0099955586982222e-12
1.0507943510441367e-12
1.1190321620867483e-12
1.2569535917752574e-12
1.5571312226578324e-12
2.268976970135951e-12
4.405764459642939e-12
1.2457970881750355e-11
6.276057846229066e-12
4.042615868516662e-12
3.553151575748805e-12
3.7772117358903764e-12
2.5718981752704757e-12
7.565385516106595e-13
1.3983858980753347e-13
2.7630519861980516e-11
5.558202822324021e-12
2.369042902133761e-12
1.5116817337444442e-12
1.2024973311631356e-12
1.0795141313840241e-12
1.0354162868410748e-12
1.0295819420948563e-12
1.0438899660835802e-12
1.0693103759426717e-12
1.1009923564809537e-12
1.1509411571514189e-12
1.0480858406178912e-12
9.74989386060214e-13
9.605297278119595e-13
9.792460608385896e-13
1.0100795424614039e-12
1.0508313373808782e-12
1.1190099435516655e-12
1.256877198460626e-12
1.557069507476267e-12
2.2693373583095246e-12
4.409663882725427e-12
1.2476623309725932e-11
6.263822810976968e-12
4.035855824575199e-12
3.547380452861851e-12
3.772691869554952e-12
2.5756373513211224e-12
7.571970023228944e-13
3.078185548377754e-11
5.961147026877856e-12
2.4769482112243975e-12
1.5562998255369328e-12
1.2264984263364952e-12
1.094891983872829e-12
1.0465884563601362e-12
1.0384972445466602e-12
1.0515158924234469e-12
1.0761628102260812e-12
1.107360808458586e-12
1.142240177865145e-12
1.189148070047916e-12
1.0853200817180309e-12
1.0145193387427769e-12
1.0028774873754538e-12
1.0223571371889571e-12
1.0502761132355754e-12
1.0839586641687842e-12
1.142214685807496e-12
1.2726879322810652e-12
1.5875232208345952e-12
2.4347218484272908e-12
5.83782569332059e-12
1.1305525757445788e-11
4.163770294515534e-12
2.8765176218172233e-12
2.5202763594354196e-12
2.6593595278554297e-12
3.1168827783119e-12
9.5117806883169e-13
3.3932600133340895e-11
6.21676892380587e-12
2.5269367619164833e-12
1.5709659078444078e-12
1.231285743323538e-12
1.095993242872352e-12
1.0460456354078866e-12
1.037136391654889e-12
1.049721895376714e-12
1.0741327905753414e-12
1.1052034351537698e-12
1.1545158562066369e-12
1.0512708359470242e-12
9.78182811376083e-13
9.63868462095083e-13
9.826433152199769e-13
1.0133250929399738e-12
1.0537039657696496e-12
1.1214320414543248e-12
1.259285563760816e-12
1.5615930755586088e-12
2.2856798943997287e-12
4.507151673390695e-12
1.2861016266452142e-11
6.045959179288035e-12
3.916727917383833e-12
3.44425632640107e-12
3.6872588695365205e-12
2.6473146971240063e-12
7.681219064181878e-13
1.3500715899661483e-13
2.7799028709710227e-11
5.572129570693132e-12
2.3717164912114894e-12
1.5124029012526763e-12
1.2026728101162385e-12
1.0794870774874244e-12
1.03529945106132e-12
1.029421161620498e-12
1.0437062378983622e-12
1.0691135568094418e-12
1.1007893526249141e-12
1.1507615097677743e-12
1.0479319331212676e-12
9.748490169331853e-13
9.603993072487437e-13
9.791303858690833e-13
1.0099955586982222e-12
1.0507943510441367e-12
1.1190321620867483e-12
1.2569535917752574e-12
1.5571312226578324e-12
2.268976970135951e-12
4.405764459642939e-12
1.2457970881750355e-11
6.276057846229066e-12
4.042615868516662e-12
3.553151575748805e-12
3.7772117358903764e-12
2.5718981752704757e-12
7.565385516106595e-13
1.3983858980753347e-13
2.7630519861980516e-11
5.558202822324021e-12
2.369042902133761e-12
1.5116817337444442e-12
1.2024973311631356e-12
1.0795141313840241e-12
1.0354162868410748e-12
1.0295819420948563e-12
1.0438899660835802e-12
1.0693103759426717e-12
1.1009923564809537e-12
1.1509411571514189e-12
1.0480858406178912e-12
9.74989386060214e-13
9.605297278119595e-13
9.792460608385896e-13
1.0100795424614039e-12
1.0508313373808782e-12
1.1190099435516655e-12
1.256877198460626e-12
1.557069507476267e-12
2.2693373583095246e-12
4.409663882725427e-12
1.2476623309725932e-11
6.263822810976968e-12
4.035855824575199e-12
3.547380452861851e-12
3.772691869554952e-12
2.5756373513211224e-12
7.571970023228944e-13
3.078185548377754e-11
5.961147026877856e-12
2.4769482112243975e-12
1.5562998255369328e-12
1.2264984263364952e-12
1.094891983872829e-12
1.0465884563601362e-12
1.0384972445466602e-12
1.0515158924234469e-12
1.0761628102260812e-12
1.107360808458586e-12
1.142240177865145e-12
1.189148070047916e-12
1.0853200817180309e-12
1.0145193387427769e-12
1.0028774873754538e-12
1.0223571371889571e-12
1.0502761132355754e-12
1.0839586641687842e-12
1.142214685807496e-12
1.2726879322810652e-12
1.5875232208345952e-12
2.4347218484272908e-12
5.83782569332059e-12
1.1305525757445788e-11
4.163770294515534e-12
2.8765176218172233e-12
2.5202763594354196e-12
2.6593595278554297e-12
3.1168827783119e-12
9.5117806883169e-13
3.3932600133340895e-11
6.21676892380587e-12
2.5269367619164833e-12
1.5709659078444078e-12
1.231285743323538e-12
1.095993242872352e-12
1.0460456354078866e-12
1.037136391654889e-12
1.049721895376714e-12
1.0741327905753414e-12
1.1052034351537698e-12
1.1545158562066369e-12
1.0512708359470242e-12
9.78182811376083e-13
9.63868462095083e-13
9.826433152199769e-13
1.0133250929399738e-12
1.0537039657696496e-12
1.1214320414543248e-12
1.259285563760816e-12
1.5615930755586088e-12
2.2856798943997287e-12
4.507151673390695e-12
1.2861016266452142e-11
6.045959179288035e-12
3.916727917383833e-12
3.44425632640107e-12
3.6872588695365205e-12
2.6473146971240063e-12
7.681219064181878e-13
1.3500715899661483e-13
2.7799028709710227e-11
5.572129570693132e-12
2.3717164912114894e-12
1.5124029012526763e-12
1.2026728101162385e-12
1.0794870774874244e-12
1.03529945106132e-12
1.029421161620498e-12
1.0437062378983622e-12
1.0691135568094418e-12
1.1007893526249141e-12
1.1507615097677743e-12
1.0479319331212676e-12
9.748490169331853e-13
9.603993072487437e-13
9.791303858690833e-13
1.0099955586982222e-12
1.0507943510441367e-12
1.1190321620867483e-12
1.2569535917752574e-12
1.5571312226578324e-12
2.268976970135951e-12
4.405764459642939e-12
1.2457970881750355e-11
6.276057846229066e-12
4.042615868516662e-12
3.553151575748805e-12
3.7772117358903764e-12
2.5718981752704757e-12
7.565385516106595e-13
1.3983858980753347e-13
2.7630519861980516e-11
5.558202822324021e-12
2.369042902133761e-12
1.5116817337444442e-12
1.2024973311631356e-12
1.0795141313840241e-12
1.0354162868410748e-12
1.0295819420948563e-12
1.0438899660835802e-12
1.0693103759426717e-12
1.1009923564809537e-12
1.1509411571514189e-12
1.0480858406178912e-12
9.74989386060214e-13
9.605297278119595e-13
9.792460608385896e-13
1.0100795424614039e-12
1.0508313373808782e-12
1.1190099435516655e-12
1.256877198460626e-12
1.557069507476267e-12
2.2693373583095246e-12
4.409663882725427e-12
1.2476623309725932e-11
6.263822810976968e-12
4.035855824575199e-12
3.547380452861851e-12
3.772691869554952e-12
2.5756373513211224e-12
7.571970023228944e-13
3.078185548377754e-11
5.961147026877856e-12
2.4769482112243975e-12
1.5562998255369328e-12
1.2264984263364952e-12
1.094891983872829e-12
1.0465884563601362e-12
1.0384972445466602e-12
1.0515158924234469e-12
1.0761628102260812e-12
1.107360808458586e-12
1.142240177865145e-12
1.189148070047916e-12
1.0853200817180309e-12
1.0145193387427769e-12
1.0028774873754538e-12
1.0223571371889571e-12
1.0502761132355754e-12
1.0839586641687842e-12
1.142214685807496e-12
1.2726879322810652e-12
1.5875232208345952e-12
2.4347218484272908e-12
5.83782569332059e-12
1.1305525757445788e-11
4.163770294515534e-12
2.8765176218172233e-12
2.5202763594354196e-12
2.6593595278554297e-12
3.1168827783119e-12
9.5117806883169e-13
3.3932600133340895e-11
6.21676892380587e-12
2.5269367619164833e-12
1.5709659078444078e-12
1.231285743323538e-12
1.095993242872352e-12
1.0460456354078866e-12
1.037136391654889e-12
1.049721895376714e-12
1.0741327905753414e-12
1.1052034351537698e-12
1.1545158562066369e-12
1.0512708359470242e-12
9.78182811376083e-13
9.63868462095083e-13
9.826433152199769e-13
1.0133250929399738e-12
1.0537039657696496e-12
1.1214320414543248e-12
1.259285563760816e-12
1.5615930755586088e-12
2.2856798943997287e-12
4.507151673390695e-12
1.2861016266452142e-11
6.045959179288035e-12
3.916727917383833e-12
3.44425632640107e-12
3.6872588695365205e-12
2.6473146971240063e-12
7.681219064181878e-13
1.3500715899661483e-13
2.7799028709710227e-11
5.572129570693132e-12
2.3717164912114894e-12
1.5124029012526763e-12
1.2026728101162385e-12
1.0794870774874244e-12
1.03529945106132e-12
1.029421161620498e-12
1.0437062378983622e-12
1.0691135568094418e-12
1.1007893526249141e-12
1.1507615097677743e-12
1.0479319331212676e-12
9.748490169331853e-13
9.603993072487437e-13
9.791303858690833e-13
1.0099955586982222e-12
1.0507943510441367e-12
1.1190321620867483e-12
1.2569535917752574e-12
1.5571312226578324e-12
2.268976970135951e-12
4.405764459642939e-12
1.2457970881750355e-11
6.276057846229066e-12
4.042615868516662e-12
3.553151575748805e-12
3.7772117358903764e-12
2.5718981752704757e-12
7.565385516106595e-13
1.3983858980753347e-13
2.7630519861980516e-11
5.558202822324021e-12
2.369042902133761e-12
1.5116817337444442e-12
1.2024973311631356e-12
1.0795141313840241e-12
1.0354162868410748e-12
1.0295819420948563e-12
1.0438899660835802e-12
1.0693103759426717e-12
1.1009923564809537e-12
1.1509411571514189e-12
1.0480858406178912e-12
9.74989386060214e-13
9.605297278119595e-13
9.792460608385896e-13
1.0100795424614039e-12
1.0508313373808782e-12
1.1190099435516655e-12
1.256877198460626e-12
1.557069507476267e-12
2.2693373583095246e-12
4.409663882725427e-12
1.2476623309725932e-11
6.263822810976968e-12
4.035855824575199e-12
3.547380452861851e-12
3.772691869554952e-12
2.5756373513211224e-12
7.571970023228944e-13
3.078185548377754e-11
5.961147026877856e-12
2.4769482112243975e-12
1.5562998255369328e-12
1.2264984263364952e-12
1.094891983872829e-12
1.0465884563601362e-12
1.0384972445466602e-12
1.0515158924234469e-12
1.0761628102260812e-12
1.107360808458586e-12
1.142240177865145e-12
1.189148070047916e-12
1.0853200817180309e-12
1.0145193387427769e-12
1.0028774873754538e-12
1.0223571371889571e-12
1.0502761132355754e-12
1.0839586641687842e-12
1.142214685807496e-12
1.2726879322810652e-12
1.5875232208345952e-12
2.4347218484272908e-12
5.83782569332059e-12
1.1305525757445788e-11
4.163770294515534e-12
2.8765176218172233e-12
2.5202763594354196e-12
2.6593595278554297e-12
3.1168827783119e-12
9.5117806883169e-13
3.3932600133340895e-11
6.21676892380587e-12
2.5269367619164833e-12
1.5709659078444078e-12
1.231285743323538e-12
1.095993242872352e-12
1.0460456354078866e-12
1.037136391654889e-12
1.049721895376714e-12
1.0741327905753414e-12
1.1052034351537698e-12
1.1545158562066369e-12
1.0512708359470242e-12
9.78182811376083e-13
9.63868462095083e-13
9.826433152199769e-13
1.0133250929399738e-12
1.0537039657696496e-12
1.1214320414543248e-12
1.259285563760816e-12
1.5615930755586088e-12
2.2856798943997287e-12
4.507151673390695e-12
1.2861016266452142e-11
6.045959179288035e-12
3.916727917383833e-12
3.44425632640107e-12
3.6872588695365205e-12
2.6473146971240063e-12
7.681219064181878e-13
1.3500715899661483e-13
2.7799028709710227e-11
5.572129570693132e-12
2.3717164912114894e-12
1.5124029012526763e-12
1.2026728101162385e-12
1.0794870774874244e-12
1.03529945106132e-12
1.029421161620498e-12
1.0437062378983622e-12
1.0691135568094418e-12
1.1007893526249141e-12
1.1507615097677743e-12
1.0479319331212676e-12
9.748490169331853e-13
9.603993072487437e-13
9.791303858690833e-13
1.0099955586982222e-12
1.0507943510441367e-12
1.1190321620867483e-12
1.2569535917752574e-12
1.5571312226578324e-12
2.268976970135951e-12
4.405764459642939e-12
1.2457970881750355e-11
6.276057846229066e-12
4.042615868516662e-12
3.553151575748805e-12
3.7772117358903764e-12
2.5718981752704757e-12
7.565385516106595e-13
1.3983858980753347e-13
2.7630519861980516e-11
5.558202822324021e-12
2.369042902133761e-12
1.5116817337444442e-12
1.2024973311631356e-12
1.0795141313840241e-12
1.0354162868410748e-12
1.0295819420948563e-12
1.0438899660835802e-12
1.0693103759426717e-12
1.1009923564809537e-12
1.1509411571514189e-12
1.0480858406178912e-12
9.74989386060214e-13
9.605297278119595e-13
9.792460608385896e-13
1.0100795424614039e-12
1.0508313373808782e-12
1.1190099435516655e-12
1.256877198460626e-12
1.557069507476267e-12
2.2693373583095246e-12
4.409663882725427e-12
1.2476623309725932e-11
6.263822810976968e-12
4.035855824575199e-12
3.547380452861851e-12
3.772691869554952e-12
2.5756373513211224e-12
7.571970023228944e-13
3.078185548377754e-11
5.961147026877856e-12
2.4769482112243975e-12
1.5562998255369328e-12
1.2264984263364952e-12
1.094891983872829e-12
1.0465884563601362e-12
1.0384972445466602e-12
1.0515158924234469e-12
1.0761628102260812e-12
1.107360808458586e-12
1.142240177865145e-12
1.189148070047916e-12
1.0853200817180309e-12
1.0145193387427769e-12
1.0028774873754538e-12
1.0223571371889571e-12
1.0502761132355754e-12
1.0839586641687842e-12
1.142214685807496e-12
1.2726879322810652e-12
1.5875232208345952e-12
2.4347218484272908e-12
5.83782569332059e-12
1.1305525757445788e-11
4.163770294515534e-12
2.8765176218172233e-12
2.5202763594354196e-12
2.6593595278554297e-12
3.1168827783119e-12
9.5117806883169e-13
3.3932600133340895e-11
6.21676892380587e-12
2.5269367619164833e-12
1.5709659078444078e-12
1.231285743323538e-12
1.095993242872352e-12
1.0460456354078866e-12
1.037136391654889e-12
1.049721895376714e-12
1.0741327905753414e-12
1.1052034351537698e-12
1.1545158562066369e-12
1.0512708359470242e-12
9.78182811376083e-13
9.63868462095083e-13
9.826433152199769e-13
1.0133250929399738e-12
1.0537039657696496e-12
1.1214320414543248e-12
1.259285563760816e-12
1.5615930755586088e-12
2.2856798943997287e-12
4.507151673390695e-12
1.2861016266452142e-11
6.045959179288035e-12
3.916727917383833e-12
3.44425632640107e-12
3.6872588695365205e-12
2.6473146971240063e-12
7.681219064181878e-13
1.3500715899661483e-13
2.7799028709710227e-11
5.572129570693132e-12
2.3717164912114894e-12
1.5124029012526763e-12
1.2026728101162385e-12
1.0794870774874244e-12
1.03529945106132e-12
1.029421161620498e-12
1.0437062378983622e-12
1.0691135568094418e-12
1.1007893526249141e-12
1.1507615097677743e-12
1.0479319331212676e-12
9.748490169331853e-13
9.603993072487437e-13
9.791303858690833e-13
1.0099955586982222e-12
1.0507943510441367e-12
1.1190321620867483e-12
1.2569535917752574e-12
1.5571312226578324e-12
2.268976970135951e-12
4.405764459642939e-12
1.2457970881750355e-11
6.276057846229066e-12
4.042615868516662e-12
3.553151575748805e-12
3.7772117358903764e-12
2.5718981752704757e-12
7.565385516106595e-13
1.3983858980753347e-13
2.7630519861980516e-11
5.558202822324021e-12
2.369042902133761e-12
1.5116817337444442e-12
1.2024973311631356e-12
1.0795141313840241e-12
1.0354162868410748e-12
1.0295819420948563e-12
1.0438899660835802e-12
1.0693103759426717e-12
1.1009923564809537e-12
1.1509411571514189e-12
1.0480858406178912e-12
9.74989386060214e-13
9.605297278119595e-13
9.792460608385896e-13
1.0100795424614039e-12
1.0508313373808782e-12
1.1190099435516655e-12
1.256877198460626e-12
1.557069507476267e-12
2.2693373583095246e-12
4.409663882725427e-12
1.2476623309725932e-11
6.263822810976968e-12
4.035855824575199e-12
3.547380452861851e-12
3.772691869554952e-12
2.5756373513211224e-12
7.571970023228944e-13
3.078185548377754e-11
5.961147026877856e-12
2.4769482112243975e-12
1.5562998255369328e-12
1.2264984263364952e-12
1.094891983872829e-12
1.0465884563601362e-12
1.0384972445466602e-12
1.0515158924234469e-12
1.0761628102260812e-12
1.107360808458586e-12
1.142240177865145e-12
1.189148070047916e-12
1.0853200817180309e-12
1.0145193387427769e-12
1.0028774873754538e-12
1.0223571371889571e-12
1.0502761132355754e-12
1.0839586641687842e-12
1.142214685807496e-12
1.2726879322810652e-12
1.5875232208345952e-12
2.4347218484272908e-12
5.83782569332059e-12
1.1305525757445788e-11
4.163770294515534e-12
2.8765176218172233e-12
2.5202763594354196e-12
2.6593595278554297e-12
3.1168827783119e-12
9.5117806883169e-13
3.3932600133340895e-11
6.21676892380587e-12
2.5269367619164833e-12
1.5709659078444078e-12
1.231285743323538e-12
1.095993242872352e-12
1.0460456354078866e-12
1.037136391654889e-12
1.049721895376714e-12
1.0741327905753414e-12
1.1052034351537698e-12
1.1545158562066369e-12
1.0512708359470242e-12
9.78182811376083e-13
9.63868462095083e-13
9.826433152199769e-13
1.0133250929399738e-12
1.0537039657696496e-12
1.1214320414543248e-12
1.259285563760816e-12
1.5615930755586088e-12
2.2856798943997287e-12
4.507151673390695e-12
1.2861016266452142e-11
6.045959179288035e-12
3.916727917383833e-12
3.44425632640107e-12
3.6872588695365205e-12
2.6473146971240063e-12
7.681219064181878e-13
1.3500715899661483e-13
2.7799028709710227e-11
5.572129570693132e-12
2.3717164912114894e-12
1.5124029012526763e-12
1.2026728101162385e-12
1.0794870774874244e-12
1.03529945106132e-12
1.029421161620498e-12
1.0437062378983622e-12
1.0691135568094418e-12
1.1007893526249141e-12
1.1507615097677743e-12
1.0479319331212676e-12
9.748490169331853e-13
9.603993072487437e-13
9.791303858690833e-13
1.0099955586982222e-12
1.0507943510441367e-12
1.1190321620867483e-12
1.2569535917752574e-12
1.5571312226578324e-12
2.268976970135951e-12
4.405764459642939e-12
1.2457970881750355e-11
6.276057846229066e-12
4.042615868516662e-12
3.553151575748805e-12
3.7772117358903764e-12
2.5718981752704757e-12
7.565385516106595e-13
1.3983858980753347e-13
2.7630519861980516e-11
5.558202822324021e-12
2.369042902133761e-12
1.5116817337444442e-12
1.2024973311631356e-12
1.0795141313840241e-12
1.0354162868410748e-12
1.0295819420948563e-12
1.0438899660835802e-12
1.0693103759426717e-12
1.1009923564809537e-12
1.1509411571514189e-12
1.0480858406178912e-12
9.74989386060214e-13
9.605297278119595e-13
9.792460608385896e-13
1.0100795424614039e-12
1.0508313373808782e-12
1.1190099435516655e-12
1.256877198460626e-12
1.557069507476267e-12
2.2693373583095246e-12
4.409663882725427e-12
1.2476623309725932e-11
6.263822810976968e-12
4.035855824575199e-12
3.547380452861851e-12
3.772691869554952e-12
2.5756373513211224e-12
7.571970023228944e-13
3.078185548377754e-11
5.961147026877856e-12
2.4769482112243975e-12
1.5562998255369328e-12
1.2264984263364952e-12
1.094891983872829e-12
1.0465884563601362e-12
1.0384972445466602e-12
1.0515158924234469e-12
1.0761628102260812e-12
1.107360808458586e-12
1.142240177865145e-12
1.189148070047916e-12
1.0853200817180309e-12
1.0145193387427769e-12
1.0028774873754538e-12
1.0223571371889571e-12
1.0502761132355754e-12
1.0839586641687842e-12
1.142214685807496e-12
1.2726879322810652e-12
1.5875232208345952e-12
2.4347218484272908e-12
5.83782569332059e-12
1.1305525757445788e-11
4.163770294515534e-12
2.8765176218172233e-12
2.5202763594354196e-12
2.6593595278554297e-12
3.1168827783119e-12
9.5117806883169e-13
3.3932600133340895e-11
6.21676892380587e-12
2.5269367619164833e-12
1.5709659078444078e-12
1.231285743323538e-12
1.095993242872352e-12
1.0460456354078866e-12
1.037136391654889e-12
1.049721895376714e-12
1.0741327905753414e-12
1.1052034351537698e-12
1.1545158562066369e-12
1.0512708359470242e-12
9.78182811376083e-13
9.63868462095083e-13
9.826433152199769e-13
1.0133250929399738e-12
1.0537039657696496e-12
1.1214320414543248e-12
1.259285563760816e-12
1.5615930755586088e-12
2.2856798943997287e-12
4.507151673390695e-12
1.2861016266452142e-11
6.045959179288035e-12
3.916727917383833e-12
3.44425632640107e-12
3.6872588695365205e-12
2.6473146971240063e-12
7.681219064181878e-13
1.3500715899661483e-13
2.7799028709710227e-11
5.572129570693132e-12
2.3717164912114894e-12
1.5124029012526763e-12
1.2026728101162385e-12
1.0794870774874244e-12
1.03529945106132e-12
1.029421161620498e-12
1.0437062378983622e-12
1.0691135568094418e-12
1.1007893526249141e-12
1.1507615097677743e-12
1.0479319331212676e-12
9.748490169331853e-13
9.603993072487437e-13
9.791303858690833e-13
1.0099955586982222e-12
1.0507943510441367e-12
1.1190321620867483e-12
1.2569535917752574e-12
1.5571312226578324e-12
2.268976970135951e-12
4.405764459642939e-12
1.2457970881750355e-11
6.276057846229066e-12
4.042615868516662e-12
3.553151575748805e-12
3.7772117358903764e-12
2.5718981752704757e-12
7.565385516106595e-13
1.3983858980753347e-13
2.7630519861980516e-11
5.558202822324021e-12
2.369042902133761e-12
1.5116817337444442e-12
1.2024973311631356e-12
1.0795141313840241e-12
1.0354162868410748e-12
1.0295819420948563e-12
1.0438899660835802e-12
1.0693103759426717e-12
1.1009923564809537e-12
1.1509411571514189e-12
1.0480858406178912e-12
9.74989386060214e-13
9.605297278119595e-13
9.792460608385896e-13
1.0100795424614039e-12
1.0508313373808782e-12
1.1190099435516655e-12
1.256877198460626e-12
1.557069507476267e-12
2.2693373583095246e-12
4.409663882725427e-12
1.2476623309725932e-11
6.263822810976968e-12
4.035855824575199e-12
3.547380452861851e-12
3.772691869554952e-12
2.5756373513211224e-12
7.571970023228944e-13
3.078185548377754e-11
5.961147026877856e-12
2.4769482112243975e-12
1.5562998255369328e-12
1.2264984263364952e-12
1.094891983872829e-12
1.0465884563601362e-12
1.0384972445466602e-12
1.0515158924234469e-12
1.0761628102260812e-12
1.107360808458586e-12
1.142240177865145e-12
1.189148070047916e-12
1.0853200817180309e-12
1.0145193387427769e-12
1.0028774873754538e-12
1.0223571371889571e-12
1.0502761132355754e-12
1.0839586641687842e-12
1.142214685807496e-12
1.2726879322810652e-12
1.5875232208345952e-12
2.4347218484272908e-12
5.83782569332059e-12
1.1305525757445788e-11
4.163770294515534e-12
2.8765176218172233e-12
2.5202763594354196e-12
2.6593595278554297e-12
3.1168827783119e-12
9.5117806883169e-13
3.3932600133340895e-11
6.21676892380587e-12
2.5269367619164833e-12
1.5709659078444078e-12
1.231285743323538e-12
1.095993242872352e-12
1.0460456354078866e-12
1.037136391654889e-12
1.049721895376714e-12
1.0741327905753414e-12
1.1052034351537698e-12
1.1545158562066369e-12
1.0512708359470242e-12
9.78182811376083e-13
9.63868462095083e-13
9.826433152199769e-13
1.0133250929399738e-12
1.0537039657696496e-12
1.1214320414543248e-12
1.259285563760816e-12
1.5615930755586088e-12
2.2856798943997287e-12
4.507151673390695e-12
1.2861016266452142e-11
6.045959179288035e-12
3.916727917383833e-12
3.44425632640107e-12
3.6872588695365205e-12
2.6473146971240063e-12
7.681219064181878e-13
1.3500715899661483e-13
2.7799028709710227e-11
5.572129570693132e-12
2.3717164912114894e-12
1.5124029012526763e-12
1.2026728101162385e-12
1.0794870774874244e-12
1.03529945106132e-12
1.029421161620498e-12
1.0437062378983622e-12
1.0691135568094418e-12
1.1007893526249141e-12
1.1507615097677743e-12
1.0479319331212676e-12
9.748490169331853e-13
9.603993072487437e-13
9.791303858690833e-13
1.0099955586982222e-12
1.0507943510441367e-12
1.1190321620867483e-12
1.2569535917752574e-12
1.5571312226578324e-12
2.268976970135951e-12
4.405764459642939e-12
1.2457970881750355e-11
6.276057846229066e-12
4.042615868516662e-12
3.553151575748805e-12
3.7772117358903764e-12
2.5718981752704757e-12
7.565385516106595e-13
1.3983858980753347e-13
2.7630519861980516e-11
5.558202822324021e-12
2.369042902133761e-12
1.5116817337444442e-12
1.2024973311631356e-12
1.0795141313840241e-12
1.0354162868410748e-12
1.0295819420948563e-12
1.0438899660835802e-12
1.0693103759426717e-12
1.1009923564809537e-12
1.1509411571514189e-12
1.0480858406178912e-12
9.74989386060214e-13
9.605297278119595e-13
9.792460608385896e-13
1.0100795424614039e-12
1.0508313373808782e-12
1.1190099435516655e-12
1.256877198460626e-12
1.557069507476267e-12
2.2693373583095246e-12
4.409663882725427e-12
1.2476623309725932e-11
6.263822810976968e-12
4.035855824575199e-12
3.547380452861851e-12
3.772691869554952e-12
2.5756373513211224e-12
7.571970023228944e-13
3.078185548377754e-11
5.961147026877856e-12
2.4769482112243975e-12
1.5562998255369328e-12
1.2264984263364952e-12
1.094891983872829e-12
1.0465884563601362e-12
1.0384972445466602e-12
1.0515158924234469e-12
1.0761628102260812e-12
1.107360808458586e-12
1.142240177865145e-12
1.189148070047916e-12
1.0853200817180309e-12
1.0145193387427769e-12
1.0028774873754538e-12
1.0223571371889571e-12
1.0502761132355754e-12
1.0839586641687842e-12
1.142214685807496e-12
1.2726879322810652e-12
1.5875232208345952e-12
2.4347218484272908e-12
5.83782569332059e-12
1.1305525757445788e-11
4.163770294515534e-12
2.8765176218172233e-12
2.5202763594354196e-12
2.6593595278554297e-12
3.1168827783119e-12
9.5117806883169e-13
3.3932600133340895e-11
6.21676892380587e-12
2.5269367619164833e-12
1.5709659078444078e-12
1.231285743323538e-12
1.095993242872352e-12
1.0460456354078866e-12
1.037136391654889e-12
1.049721895376714e-12
1.0741327905753414e-12
1.1052034351537698e-12
1.1545158562066369e-12
1.0512708359470242e-12
9.78182811376083e-13
9.63868462095083e-13
9.826433152199769e-13
1.0133250929399738e-12
1.0537039657696496e-12
1.1214320414543248e-12
1.259285563760816e-12
1.5615930755586088e-12
2.2856798943997287e-12
4.507151673390695e-12
1.2861016266452142e-11
6.045959179288035e-12
3.916727917383833e-12
3.44425632640107e-12
3.6872588695365205e-12
2.6473146971240063e-12
7.681219064181878e-13
1.3500715899661483e-13
2.7799028709710227e-11
5.572129570693132e-12
2.3717164912114894e-12
1.5124029012526763e-12
1.2026728101162385e-12
1.0794870774874244e-12
1.03529945106132e-12
1.029421161620498e-12
1.0437062378983622e-12
1.0691135568094418e-12
1.1007893526249141e-12
1.1507615097677743e-12
1.0479319331212676e-12
9.748490169331853e-13
9.603993072487437e-13
9.791303858690833e-13
1.0099955586982222e-12
1.0507943510441367e-12
1.1190321620867483e-12
1.2569535917752574e-12
1.5571312226578324e-12
2.268976970135951e-12
4.405764459642939e-12
1.2457970881750355e-11
6.276057846229066e-12
4.042615868516662e-12
3.553151575748805e-12
3.7772117358903764e-12
2.5718981752704757e-12
7.565385516106595e-13
1.3983858980753347e-13
2.7630519861980516e-11
5.558202822324021e-12
2.369042902133761e-12
1.5116817337444442e-12
1.2024973311631356e-12
1.0795141313840241e-12
1.0354162868410748e-12
1.0295819420948563e-12
1.0438899660835802e-12
1.0693103759426717e-12
1.1009923564809537e-12
1.1509411571514189e-12
1.0480858406178912e-12
9.74989386060214e-13
9.605297278119595e-13
9.792460608385896e-13
1.0100795424614039e-12
1.0508313373808782e-12
1.1190099435516655e-12
1.256877198460626e-12
1.557069507476267e-12
2.2693373583095246e-12
4.409663882725427e-12
1.2476623309725932e-11
6.263822810976968e-12
4.035855824575199e-12
3.547380452861851e-12
3.772691869554952e-12
2.5756373513211224e-12
7.571970023228944e-13
3.078185548377754e-11
5.961147026877856e-12
2.4769482112243975e-12
1.5562998255369328e-12
1.2264984263364952e-12
1.094891983872829e-12
1.0465884563601362e-12
1.0384972445466602e-12
1.0515158924234469e-12
1.0761628102260812e-12
1.107360808458586e-12
1.142240177865145e-12
1.189148070047916e-12
1.0853200817180309e-12
1.0145193387427769e-12
1.0028774873754538e-12
1.0223571371889571e-12
1.0502761132355754e-12
1.0839586641687842e-12
1.142214685807496e-12
1.2726879322810652e-12
1.5875232208345952e-12
2.4347218484272908e-12
5.83782569332059e-12
1.1305525757445788e-11
4.163770294515534e-12
2.8765176218172233e-12
2.5202763594354196e-12
2.6593595278554297e-12
3.1168827783119e-12
9.5117806883169e-13
3.3932600133340895e-11
6.21676892380587e-12
2.5269367619164833e-12
1.5709659078444078e-12
1.231285743323538e-12
1.095993242872352e-12
1.0460456354078866e-12
1.037136391654889e-12
1.049721895376714e-12
1.0741327905753414e-12
1.1052034351537698e-12
1.1545158562066369e-12
1.0512708359470242e-12
9.78182811376083e-13
9.63868462095083e-13
9.826433152199769e-13
1.0133250929399738e-12
1.0537039657696496e-12
1.1214320414543248e-12
1.259285563760816e-12
1.5615930755586088e-12
2.2856798943997287e-12
4.507151673390695e-12
1.2861016266452142e-11
6.045959179288035e-12
3.916727917383833e-12
3.44425632640107e-12
3.6872588695365205e-12
2.6473146971240063e-12
7.681219064181878e-13
1.3500715899661483e-13
2.7799028709710227e-11
5.572129570693132e-12
2.3717164912114894e-12
1.5124029012526763e-12
1.2026728101162385e-12
1.0794870774874244e-12
1.03529945106132e-12
1.029421161620498e-12
1.0437062378983622e-12
1.0691135568094418e-12
1.1007893526249141e-12
1.1507615097677743e-12
1.0479319331212676e-12
9.748490169331853e-13
9.603993072487437e-13
9.791303858690833e-13
1.0099955586982222e-12
1.0507943510441367e-12
1.1190321620867483e-12
1.2569535917752574e-12
1.5571312226578324e-12
2.268976970135951e-12
4.405764459642939e-12
1.2457970881750355e-11
6.276057846229066e-12
4.042615868516662e-12
3.553151575748805e-12
3.7772117358903764e-12
2.5718981752704757e-12
7.565385516106595e-13
1.3983858980753347e-13
2.7630519861980516e-11
5.558202822324021e-12
2.369042902133761e-12
1.5116817337444442e-12
1.2024973311631356e-12
1.0795141313840241e-12
1.0354162868410748e-12
1.0295819420948563e-12
1.0438899660835802e-12
1.0693103759426717e-12
1.1009923564809537e-12
1.1509411571514189e-12
1.0480858406178912e-12
9.74989386060214e-13
9.605297278119595e-13
9.792460608385896e-13
1.0100795424614039e-12
1.0508313373808782e-12
1.1190099435516655e-12
1.256877198460626e-12
1.557069507476267e-12
2.2693373583095246e-12
4.409663882725427e-12
1.2476623309725932e-11
6.263822810976968e-12
4.035855824575199e-12
3.547380452861851e-12
3.772691869554952e-12
2.5756373513211224e-12
7.571970023228944e-13
3.078185548377754e-11
5.961147026877856e-12
2.4769482112243975e-12
1.5562998255369328e-12
1.2264984263364952e-12
1.094891983872829e-12
1.0465884563601362e-12
1.0384972445466602e-12
1.0515158924234469e-12
1.0761628102260812e-12
1.107360808458586e-12
1.142240177865145e-12
1.189148070047916e-12
1.0853200817180309e-12
1.0145193387427769e-12
1.0028774873754538e-12
1.0223571371889571e-12
1.0502761132355754e-12
1.0839586641687842e-12
1.142214685807496e-12
1.2726879322810652e-12
1.5875232208345952e-12
2.4347218484272908e-12
5.83782569332059e-12
1.1305525757445788e-11
4.163770294515534e-12
2.8765176218172233e-12
2.5202763594354196e-12
2.6593595278554297e-12
3.1168827783119e-12
9.5117806883169e-13
3.3932600133340895e-11
6.21676892380587e-12
2.5269367619164833e-12
1.5709659078444078e-12
1.231285743323538e-12
1.095993242872352e-12
1.0460456354078866e-12
1.037136391654889e-12
1.049721895376714e-12
1.0741327905753414e-12
1.1052034351537698e-12
1.1545158562066369e-12
1.0512708359470242e-12
9.78182811376083e-13
9.63868462095083e-13
9.826433152199769e-13
1.0133250929399738e-12
1.0537039657696496e-12
1.1214320414543248e-12
1.259285563760816e-12
1.5615930755586088e-12
2.2856798943997287e-12
4.507151673390695e-12
1.2861016266452142e-11
6.045959179288035e-12
3.916727917383833e-12
3.44425632640107e-12
3.6872588695365205e-12
2.6473146971240063e-12
7.681219064181878e-13
1.3500715899661483e-13
2.7799028709710227e-11
5.572129570693132e-12
2.3717164912114894e-12
1.5124029012526763e-12
1.2026728101162385e-12
1.0794870774874244e-12
1.03529945106132e-12
1.029421161620498e-12
1.0437062378983622e-12
1.0691135568094418e-12
1.1007893526249141e-12
1.1507615097677743e-12
1.0479319331212676e-12
9.748490169331853e-13
9.603993072487437e-13
9.791303858690833e-13
1.0099955586982222e-12
1.0507943510441367e-12
1.1190321620867483e-12
1.2569535917752574e-12
1.5571312226578324e-12
2.268976970135951e-12
4.405764459642939e-12
1.2457970881750355e-11
6.276057846229066e-12
4.042615868516662e-12
3.553151575748805e-12
3.7772117358903764e-12
2.5718981752704757e-12
7.565385516106595e-13
1.3983858980753347e-13
2.7630519861980516e-11
5.558202822324021e-12
2.369042902133761e-12
1.5116817337444442e-12
1.2024973311631356e-12
1.0795141313840241e-12
1.0354162868410748e-12
1.0295819420948563e-12
1.0438899660835802e-12
1.0693103759426717e-12
1.1009923564809537e-12
1.1509411571514189e-12
1.0480858406178912e-12
9.74989386060214e-13
9.605297278119595e-13
9.792460608385896e-13
1.0100795424614039e-12
1.0508313373808782e-12
1.1190099435516655e-12
1.256877198460626e-12
1.557069507476267e-12
2.2693373583095246e-12
4.409663882725427e-12
1.2476623309725932e-11
6.263822810976968e-12
4.035855824575199e-12
3.547380452861851e-12
3.772691869554952e-12
2.5756373513211224e-12
7.571970023228944e-13
3.078185548377754e-11
5.961147026877856e-12
2.4769482112243975e-12
1.5562998255369328e-12
1.2264984263364952e-12
1.094891983872829e-12
1.0465884563601362e-12
1.0384972445466602e-12
1.0515158924234469e-12
1.0761628102260812e-12
1.107360808458586e-12
1.142240177865145e-12
1.189148070047916e-12
1.0853200817180309e-12
1.0145193387427769e-12
1.0028774873754538e-12
1.0223571371889571e-12
1.0502761132355754e-12
1.0839586641687842e-12
1.142214685807496e-12
1.2726879322810652e-12
1.5875232208345952e-12
2.4347218484272908e-12
5.83782569332059e-12
1.1305525757445788e-11
4.163770294515534e-12
2.8765176218172233e-12
2.5202763594354196e-12
2.6593595278554297e-12
3.1168827783119e-12
9.5117806883169e-13
3.3932600133340895e-11
6.21676892380587e-12
2.5269367619164833e-12
1.5709659078444078e-12
1.231285743323538e-12
1.095993242872352e-12
1.0460456354078866e-12
1.037136391654889e-12
1.049721895376714e-12
1.0741327905753414e-12
1.1052034351537698e-12
1.1545158562066369e-12
1.0512708359470242e-12
9.78182811376083e-13
9.63868462095083e-13
9.826433152199769e-13
1.0133250929399738e-12
1.0537039657696496e-12
1.1214320414543248e-12
1.259285563760816e-12
1.5615930755586088e-12
2.2856798943997287e-12
4.507151673390695e-12
1.2861016266452142e-11
6.045959179288035e-12
3.916727917383833e-12
3.44425632640107e-12
3.6872588695365205e-12
2.6473146971240063e-12
7.681219064181878e-13
1.3500715899661483e-13
2.7799028709710227e-11
5.572129570693132e-12
2.3717164912114894e-12
1.5124029012526763e-12
1.2026728101162385e-12
1.0794870774874244e-12
1.03529945106132e-12
1.029421161620498e-12
1.0437062378983622e-12
1.0691135568094418e-12
1.1007893526249141e-12
1.1507615097677743e-12
1.0479319331212676e-12
9.748490169331853e-13
9.603993072487437e-13
9.791303858690833e-13
1.0099955586982222e-12
1.0507943510441367e-12
1.1190321620867483e-12
1.2569535917752574e-12
1.5571312226578324e-12
2.268976970135951e-12
4.405764459642939e-12
1.2457970881750355e-11
6.276057846229066e-12
4.042615868516662e-12
3.553151575748805e-12
3.7772117358903764e-12
2.5718981752704757e-12
7.565385516106595e-13
1.3983858980753347e-13
2.7630519861980516e-11
5.558202822324021e-12
2.369042902133761e-12
1.5116817337444442e-12
1.2024973311631356e-12
1.0795141313840241e-12
1.0354162868410748e-12
1.0295819420948563e-12
1.0438899660835802e-12
1.0693103759426717e-12
1.1009923564809537e-12
1.1509411571514189e-12
1.0480858406178912e-12
9.74989386060214e-13
9.605297278119595e-13
9.792460608385896e-13
1.0100795424614039e-12
1.0508313373808782e-12
1.1190099435516655e-12
1.256877198460626e-12
1.557069507476267e-12
2.2693373583095246e-12
4.409663882725427e-12
1.2476623309725932e-11
6.263822810976968e-12
4.035855824575199e-12
3.547380452861851e-12
3.772691869554952e-12
2.5756373513211224e-12
7.571970023228944e-13
3.078185548377754e-11
5.961147026877856e-12
2.4769482112243975e-12
1.5562998255369328e-12
1.2264984263364952e-12
1.094891983872829e-12
1.0465884563601362e-12
1.0384972445466602e-12
1.0515158924234469e-12
1.0761628102260812e-12
1.107360808458586e-12
1.142240177865145e-12
1.189148070047916e-12
1.0853200817180309e-12
1.0145193387427769e-12
1.0028774873754538e-12
1.0223571371889571e-12
1.0502761132355754e-12
1.0839586641687842e-12
1.142214685807496e-12
1.2726879322810652e-12
1.5875232208345952e-12
2.4347218484272908e-12
5.83782569332059e-12
1.1305525757445788e-11
4.163770294515534e-12
2.8765176218172233e-12
2.5202763594354196e-12
2.6593595278554297e-12
3.1168827783119e-12
9.5117806883169e-13
3.3932600133340895e-11
6.21676892380587e-12
2.5269367619164833e-12
1.5709659078444078e-12
1.231285743323538e-12
1.095993242872352e-12
1.0460456354078866e-12
1.037136391654889e-12
1.049721895376714e-12
1.0741327905753414e-12
1.1052034351537698e-12
1.1545158562066369e-12
1.0512708359470242e-12
9.78182811376083e-13
9.63868462095083e-13
9.826433152199769e-13
1.0133250929399738e-12
1.0537039657696496e-12
1.1214320414543248e-12
1.259285563760816e-12
1.5615930755586088e-12
2.2856798943997287e-12
4.507151673390695e-12
1.2861016266452142e-11
6.045959179288035e-12
3.916727917383833e-12
3.44425632640107e-12
3.6872588695365205e-12
2.6473146971240063e-12
7.681219064181878e-13
1.3500715899661483e-13
2.7799028709710227e-11
5.572129570693132e-12
2.3717164912114894e-12
1.5124029012526763e-12
1.2026728101162385e-12
1.0794870774874244e-12
1.03529945106132e-12
1.029421161620498e-12
1.0437062378983622e-12
1.0691135568094418e-12
1.1007893526249141e-12
1.1507615097677743e-12
1.0479319331212676e-12
9.748490169331853e-13
9.603993072487437e-13
9.791303858690833e-13
1.0099955586982222e-12
1.0507943510441367e-12
1.1190321620867483e-12
1.2569535917752574e-12
1.5571312226578324e-12
2.268976970135951e-12
4.405764459642939e-12
1.2457970881750355e-11
6.276057846229066e-12
4.042615868516662e-12
3.553151575748805e-12
3.7772117358903764e-12
2.5718981752704757e-12
7.565385516106595e-13
1.3983858980753347e-13
2.7630519861980516e-11
5.558202822324021e-12
2.369042902133761e-12
1.5116817337444442e-12
1.2024973311631356e-12
1.0795141313840241e-12
1.0354162868410748e-12
1.0295819420948563e-12
1.0438899660835802e-12
1.0693103759426717e-12
1.1009923564809537e-12
1.1509411571514189e-12
1.0480858406178912e-12
9.74989386060214e-13
9.605297278119595e-13
9.792460608385896e-13
1.0100795424614039e-12
1.0508313373808782e-12
1.1190099435516655e-12
1.256877198460626e-12
1.557069507476267e-12
2.2693373583095246e-12
4.409663882725427e-12
1.2476623309725932e-11
6.263822810976968e-12
4.035855824575199e-12
3.547380452861851e-12
3.772691869554952e-12
2.5756373513211224e-12
7.571970023228944e-13
3.078185548377754e-11
5.961147026877856e-12
2.4769482112243975e-12
1.5562998255369328e-12
1.2264984263364952e-12
1.094891983872829e-12
1.0465884563601362e-12
1.0384972445466602e-12
1.0515158924234469e-12
1.0761628102260812e-12
1.107360808458586e-12
1.142240177865145e-12
1.189148070047916e-12
1.0853200817180309e-12
1.0145193387427769e-12
1.0028774873754538e-12
1.0223571371889571e-12
1.0502761132355754e-12
1.0839586641687842e-12
1.142214685807496e-12
1.2726879322810652e-12
1.5875232208345952e-12
2.4347218484272908e-12
5.83782569332059e-12
1.1305525757445788e-11
4.163770294515534e-12
2.8765176218172233e-12
2.5202763594354196e-12
2.6593595278554297e-12
3.1168827783119e-12
9.5117806883169e-13
3.3932600133340895e-11
6.21676892380587e-12
2.5269367619164833e-12
1.5709659078444078e-12
1.231285743323538e-12
1.095993242872352e-12
1.0460456354078866e-12
1.037136391654889e-12
1.049721895376714e-12
1.0741327905753414e-12
1.1052034351537698e-12
1.1545158562066369e-12
1.0512708359470242e-12
9.78182811376083e-13
9.63868462095083e-13
9.826433152199769e-13
1.0133250929399738e-12
1.0537039657696496e-12
1.1214320414543248e-12
1.259285563760816e-12
1.5615930755586088e-12
2.2856798943997287e-12
4.507151673390695e-12
1.2861016266452142e-11
6.045959179288035e-12
3.916727917383833e-12
3.44425632640107e-12
3.6872588695365205e-12
2.6473146971240063e-12
7.681219064181878e-13
1.3500715899661483e-13
2.7799028709710227e-11
5.572129570693132e-12
2.3717164912114894e-12
1.5124029012526763e-12
1.2026728101162385e-12
1.0794870774874244e-12
1.03529945106132e-12
1.029421161620498e-12
1.0437062378983622e-12
1.0691135568094418e-12
1.1007893526249141e-12
1.1507615097677743e-12
1.0479319331212676e-12
9.748490169331853e-13
9.603993072487437e-13
9.791303858690833e-13
1.0099955586982222e-12
1.0507943510441367e-12
1.1190321620867483e-12
1.2569535917752574e-12
1.5571312226578324e-12
2.268976970135951e-12
4.405764459642939e-12
1.2457970881750355e-11
6.276057846229066e-12
4.042615868516662e-12
3.553151575748805e-12
3.7772117358903764e-12
2.5718981752704757e-12
7.565385516106595e-13
1.3983858980753347e-13
2.7630519861980516e-11
5.558202822324021e-12
2.369042902133761e-12
1.5116817337444442e-12
1.2024973311631356e-12
1.0795141313840241e-12
1.0354162868410748e-12
1.0295819420948563e-12
1.0438899660835802e-12
1.0693103759426717e-12
1.1009923564809537e-12
1.1509411571514189e-12
1.0480858406178912e-12
9.74989386060214e-13
9.605297278119595e-13
9.792460608385896e-13
1.0100795424614039e-12
1.0508313373808782e-12
1.1190099435516655e-12
1.256877198460626e-12
1.557069507476267e-12
2.2693373583095246e-12
4.409663882725427e-12
1.2476623309725932e-11
6.263822810976968e-12
4.035855824575199e-12
3.547380452861851e-12
3.772691869554952e-12
2.5756373513211224e-12
7.571970023228944e-13
3.078185548377754e-11
5.961147026877856e-12
2.4769482112243975e-12
1.5562998255369328e-12
1.2264984263364952e-12
1.094891983872829e-12
1.0465884563601362e-12
1.0384972445466602e-12
1.0515158924234469e-12
1.0761628102260812e-12
1.107360808458586e-12
1.142240177865145e-12
1.189148070047916e-12
1.0853200817180309e-12
1.0145193387427769e-12
1.0028774873754538e-12
1.0223571371889571e-12
1.0502761132355754e-12
1.0839586641687842e-12
1.142214685807496e-12
1.2726879322810652e-12
1.5875232208345952e-12
2.4347218484272908e-12
5.83782569332059e-12
1.1305525757445788e-11
4.163770294515534e-12
2.8765176218172233e-12
2.5202763594354196e-12
2.6593595278554297e-12
3.1168827783119e-12
9.5117806883169e-13
3.3932600133340895e-11
6.21676892380587e-12
2.5269367619164833e-12
1.5709659078444078e-12
1.231285743323538e-12
1.095993242872352e-12
1.0460456354078866e-12
1.037136391654889e-12
1.049721895376714e-12
1.0741327905753414e-12
1.1052034351537698e-12
1.1545158562066369e-12
1.0512708359470242e-12
9.78182811376083e-13
9.63868462095083e-13
9.826433152199769e-13
1.0133250929399738e-12
1.0537039657696496e-12
1.1214320414543248e-12
1.259285563760816e-12
1.5615930755586088e-12
2.2856798943997287e-12
4.507151673390695e-12
1.2861016266452142e-11
6.045959179288035e-12
3.916727917383833e-12
3.44425632640107e-12
3.6872588695365205e-12
2.6473146971240063e-12
7.681219064181878e-13
1.3500715899661483e-13
2.7799028709710227e-11
5.572129570693132e-12
2.3717164912114894e-12
1.5124029012526763e-12
1.2026728101162385e-12
1.0794870774874244e-12
1.03529945106132e-12
1.029421161620498e-12
1.0437062378983622e-12
1.0691135568094418e-12
1.1007893526249141e-12
1.1507615097677743e-12
1.0479319331212676e-12
9.748490169331853e-13
9.603993072487437e-13
9.791303858690833e-13
1.0099955586982222e-12
1.0507943510441367e-12
1.1190321620867483e-12
1.2569535917752574e-12
1.5571312226578324e-12
2.268976970135951e-12
4.405764459642939e-12
1.2457970881750355e-11
6.276057846229066e-12
4.042615868516662e-12
3.553151575748805e-12
3.7772117358903764e-12
2.5718981752704757e-12
7.565385516106595e-13
1.3983858980753347e-13
2.7630519861980516e-11
5.558202822324021e-12
2.369042902133761e-12
1.5116817337444442e-12
1.2024973311631356e-12
1.0795141313840241e-12
1.0354162868410748e-12
1.0295819420948563e-12
1.0438899660835802e-12
1.0693103759426717e-12
1.1009923564809537e-12
1.1509411571514189e-12
1.0480858406178912e-12
9.74989386060214e-13
9.605297278119595e-13
9.792460608385896e-13
1.0100795424614039e-12
1.0508313373808782e-12
1.1190099435516655e-12
1.256877198460626e-12
1.557069507476267e-12
2.2693373583095246e-12
4.409663882725427e-12
1.2476623309725932e-11
6.263822810976968e-12
4.035855824575199e-12
3.547380452861851e-12
3.772691869554952e-12
2.5756373513211224e-12
7.571970023228944e-13
3.078185548377754e-11
5.961147026877856e-12
2.4769482112243975e-12
1.5562998255369328e-12
1.2264984263364952e-12
1.094891983872829e-12
1.0465884563601362e-12
1.0384972445466602e-12
1.0515158924234469e-12
1.0761628102260812e-12
1.107360808458586e-12
1.142240177865145e-12
1.189148070047916e-12
1.0853200817180309e-12
1.0145193387427769e-12
1.0028774873754538e-12
1.0223571371889571e-12
1.0502761132355754e-12
1.0839586641687842e-12
1.142214685807496e-12
1.2726879322810652e-12
1.5875232208345952e-12
2.4347218484272908e-12
5.83782569332059e-12
1.1305525757445788e-11
4.163770294515534e-12
2.8765176218172233e-12
2.5202763594354196e-12
2.6593595278554297e-12
3.1168827783119e-12
9.5117806883169e-13
3.3932600133340895e-11
6.21676892380587e-12
2.5269367619164833e-12
1.5709659078444078e-12
1.231285743323538e-12
1.095993242872352e-12
1.0460456354078866e-12
1.037136391654889e-12
1.049721895376714e-12
1.0741327905753414e-12
1.1052034351537698e-12
1.1545158562066369e-12
1.0512708359470242e-12
9.78182811376083e-13
9.63868462095083e-13
9.826433152199769e-13
1.0133250929399738e-12
1.0537039657696496e-12
1.1214320414543248e-12
1.259285563760816e-12
1.5615930755586088e-12
2.2856798943997287e-12
4.507151673390695e-12
1.2861016266452142e-11
6.045959179288035e-12
3.916727917383833e-12
3.44425632640107e-12
3.6872588695365205e-12
2.6473146971240063e-12
7.681219064181878e-13
1.3500715899661483e-13
2.7799028709710227e-11
5.572129570693132e-12
2.3717164912114894e-12
1.5124029012526763e-12
1.2026728101162385e-12
1.0794870774874244e-12
1.03529945106132e-12
1.029421161620498e-12
1.0437062378983622e-12
1.0691135568094418e-12
1.1007893526249141e-12
1.1507615097677743e-12
1.0479319331212676e-12
9.748490169331853e-13
9.603993072487437e-13
9.791303858690833e-13
1.0099955586982222e-12
1.0507943510441367e-12
1.1190321620867483e-12
1.2569535917752574e-12
1.5571312226578324e-12
2.268976970135951e-12
4.405764459642939e-12
1.2457970881750355e-11
6.276057846229066e-12
4.042615868516662e-12
3.553151575748805e-12
3.7772117358903764e-12
2.5718981752704757e-12
7.565385516106595e-13
1.3983858980753347e-13
2.7630519861980516e-11
5.558202822324021e-12
2.369042902133761e-12
1.5116817337444442e-12
1.2024973311631356e-12
1.0795141313840241e-12
1.0354162868410748e-12
1.0295819420948563e-12
1.0438899660835802e-12
1.0693103759426717e-12
1.1009923564809537e-12
1.1509411571514189e-12
1.0480858406178912e-12
9.74989386060214e-13
9.605297278119595e-13
9.792460608385896e-13
1.0100795424614039e-12
1.0508313373808782e-12
1.1190099435516655e-12
1.256877198460626e-12
1.557069507476267e-12
2.2693373583095246e-12
4.409663882725427e-12
1.2476623309725932e-11
6.263822810976968e-12
4.035855824575199e-12
3.547380452861851e-12
3.772691869554952e-12
2.5756373513211224e-12
7.571970023228944e-13
3.078185548377754e-11
5.961147026877856e-12
2.4769482112243975e-12
1.5562998255369328e-12
1.2264984263364952e-12
1.094891983872829e-12
1.0465884563601362e-12
1.0384972445466602e-12
1.0515158924234469e-12
1.0761628102260812e-12
1.107360808458586e-12
1.142240177865145e-12
1.189148070047916e-12
1.0853200817180309e-12
1.0145193387427769e-12
1.0028774873754538e-12
1.0223571371889571e-12
1.0502761132355754e-12
1.0839586641687842e-12
1.142214685807496e-12
1.2726879322810652e-12
1.5875232208345952e-12
2.4347218484272908e-12
5.83782569332059e-12
1.1305525757445788e-11
4.163770294515534e-12
2.8765176218172233e-12
2.5202763594354196e-12
2.6593595278554297e-12
3.1168827783119e-12
9.5117806883169e-13
3.3932600133340895e-11
6.21676892380587e-12
2.5269367619164833e-12
1.5709659078444078e-12
1.231285743323538e-12
1.095993242872352e-12
1.0460456354078866e-12
1.037136391654889e-12
1.049721895376714e-12
1.0741327905753414e-12
1.1052034351537698e-12
1.1545158562066369e-12
1.0512708359470242e-12
9.78182811376083e-13
9.63868462095083e-13
9.826433152199769e-13
1.0133250929399738e-12
1.0537039657696496e-12
1.1214320414543248e-12
1.259285563760816e-12
1.5615930755586088e-12
2.2856798943997287e-12
4.507151673390695e-12
1.2861016266452142e-11
6.045959179288035e-12
3.916727917383833e-12
3.44425632640107e-12
3.6872588695365205e-12
2.6473146971240063e-12
7.681219064181878e-13
1.3500715899661483e-13
2.7799028709710227e-11
5.572129570693132e-12
2.3717164912114894e-12
1.5124029012526763e-12
1.2026728101162385e-12
1.0794870774874244e-12
1.03529945106132e-12
1.029421161620498e-12
1.0437062378983622e-12
1.0691135568094418e-12
1.1007893526249141e-12
1.1507615097677743e-12
1.0479319331212676e-12
9.748490169331853e-13
9.603993072487437e-13
9.791303858690833e-13
1.0099955586982222e-12
1.0507943510441367e-12
1.1190321620867483e-12
1.2569535917752574e-12
1.5571312226578324e-12
2.268976970135951e-12
4.405764459642939e-12
1.2457970881750355e-11
6.276057846229066e-12
4.042615868516662e-12
3.553151575748805e-12
3.7772117358903764e-12
2.5718981752704757e-12
7.565385516106595e-13
1.3983858980753347e-13
2.7630519861980516e-11
5.558202822324021e-12
2.369042902133761e-12
1.5116817337444442e-12
1.2024973311631356e-12
1.0795141313840241e-12
1.0354162868410748e-12
1.0295819420948563e-12
1.0438899660835802e-12
1.0693103759426717e-12
1.1009923564809537e-12
1.1509411571514189e-12
1.0480858406178912e-12
9.74989386060214e-13
9.605297278119595e-13
9.792460608385896e-13
1.0100795424614039e-12
1.0508313373808782e-12
1.1190099435516655e-12
1.256877198460626e-12
1.557069507476267e-12
2.2693373583095246e-12
4.409663882725427e-12
1.2476623309725932e-11
6.263822810976968e-12
4.035855824575199e-12
3.547380452861851e-12
3.772691869554952e-12
2.5756373513211224e-12
7.571970023228944e-13
3.078185548377754e-11
5.961147026877856e-12
2.4769482112243975e-12
1.5562998255369328e-12
1.2264984263364952e-12
1.094891983872829e-12
1.0465884563601362e-12
1.0384972445466602e-12
1.0515158924234469e-12
1.0761628102260812e-12
1.107360808458586e-12
1.142240177865145e-12
1.189148070047916e-12
1.0853200817180309e-12
1.0145193387427769e-12
1.0028774873754538e-12
1.0223571371889571e-12
1.0502761132355754e-12
1.0839586641687842e-12
1.142214685807496e-12
1.2726879322810652e-12
1.5875232208345952e-12
2.4347218484272908e-12
5.83782569332059e-12
1.1305525757445788e-11
4.163770294515534e-12
2.8765176218172233e-12
2.5202763594354196e-12
2.6593595278554297e-12
3.1168827783119e-12
9.5117806883169e-13
3.3932600133340895e-11
6.21676892380587e-12
2.5269367619164833e-12
1.5709659078444078e-12
1.231285743323538e-12
1.095993242872352e-12
1.0460456354078866e-12
1.037136391654889e-12
1.049721895376714e-12
1.0741327905753414e-12
1.1052034351537698e-12
1.1545158562066369e-12
1.0512708359470242e-12
9.78182811376083e-13
9.63868462095083e-13
9.826433152199769e-13
1.0133250929399738e-12
1.0537039657696496e-12
1.1214320414543248e-12
1.259285563760816e-12
1.5615930755586088e-12
2.2856798943997287e-12
4.507151673390695e-12
1.2861016266452142e-11
6.045959179288035e-12
3.916727917383833e-12
3.44425632640107e-12
3.6872588695365205e-12
2.6473146971240063e-12
7.681219064181878e-13
1.3500715899661483e-13
2.7799028709710227e-11
5.572129570693132e-12
2.3717164912114894e-12
1.5124029012526763e-12
1.2026728101162385e-12
1.0794870774874244e-12
1.03529945106132e-12
1.029421161620498e-12
1.0437062378983622e-12
1.0691135568094418e-12
1.1007893526249141e-12
1.1507615097677743e-12
1.0479319331212676e-12
9.748490169331853e-13
9.603993072487437e-13
9.791303858690833e-13
1.0099955586982222e-12
1.0507943510441367e-12
1.1190321620867483e-12
1.2569535917752574e-12
1.5571312226578324e-12
2.268976970135951e-12
4.405764459642939e-12
1.2457970881750355e-11
6.276057846229066e-12
4.042615868516662e-12
3.553151575748805e-12
3.7772117358903764e-12
2.5718981752704757e-12
7.565385516106595e-13
1.3983858980753347e-13
2.7630519861980516e-11
5.558202822324021e-12
2.369042902133761e-12
1.5116817337444442e-12
1.2024973311631356e-12
1.0795141313840241e-12
1.0354162868410748e-12
1.0295819420948563e-12
1.0438899660835802e-12
1.0693103759426717e-12
1.1009923564809537e-12
1.1509411571514189e-12
1.0480858406178912e-12
9.74989386060214e-13
9.605297278119595e-13
9.792460608385896e-13
1.0100795424614039e-12
1.0508313373808782e-12
1.1190099435516655e-12
1.256877198460626e-12
1.557069507476267e-12
2.2693373583095246e-12
4.409663882725427e-12
1.2476623309725932e-11
6.263822810976968e-12
4.035855824575199e-12
3.547380452861851e-12
3.772691869554952e-12
2.5756373513211224e-12
7.571970023228944e-13
3.078185548377754e-11
5.961147026877856e-12
2.4769482112243975e-12
1.5562998255369328e-12
1.2264984263364952e-12
1.094891983872829e-12
1.0465884563601362e-12
1.0384972445466602e-12
1.0515158924234469e-12
1.0761628102260812e-12
1.107360808458586e-12
1.142240177865145e-12
1.189148070047916e-12
1.0853200817180309e-12
1.0145193387427769e-12
1.0028774873754538e-12
1.0223571371889571e-12
1.0502761132355754e-12
1.0839586641687842e-12
1.142214685807496e-12
1.2726879322810652e-12
1.5875232208345952e-12
2.4347218484272908e-12
5.83782569332059e-12
1.1305525757445788e-11
4.163770294515534e-12
2.8765176218172233e-12
2.5202763594354196e-12
2.6593595278554297e-12
3.1168827783119e-12
9.5117806883169e-13
3.3932600133340895e-11
6.21676892380587e-12
2.5269367619164833e-12
1.5709659078444078e-12
1.231285743323538e-12
1.095993242872352e-12
1.0460456354078866e-12
1.037136391654889e-12
1.049721895376714e-12
1.0741327905753414e-12
1.1052034351537698e-12
1.1545158562066369e-12
1.0512708359470242e-12
9.78182811376083e-13
9.63868462095083e-13
9.826433152199769e-13
1.0133250929399738e-12
1.0537039657696496e-12
1.1214320414543248e-12
1.259285563760816e-12
1.5615930755586088e-12
2.2856798943997287e-12
4.507151673390695e-12
1.2861016266452142e-11
6.045959179288035e-12
3.916727917383833e-12
3.44425632640107e-12
3.6872588695365205e-12
2.6473146971240063e-12
7.681219064181878e-13
1.3500715899661483e-13
2.7799028709710227e-11
5.572129570693132e-12
2.3717164912114894e-12
1.5124029012526763e-12
1.2026728101162385e-12
1.0794870774874244e-12
1.03529945106132e-12
1.029421161620498e-12
1.0437062378983622e-12
1.0691135568094418e-12
1.1007893526249141e-12
1.1507615097677743e-12
1.0479319331212676e-12
9.748490169331853e-13
9.603993072487437e-13
9.791303858690833e-13
1.0099955586982222e-12
1.0507943510441367e-12
1.1190321620867483e-12
1.2569535917752574e-12
1.5571312226578324e-12
2.268976970135951e-12
4.405764459642939e-12
1.2457970881750355e-11
6.276057846229066e-12
4.042615868516662e-12
3.553151575748805e-12
3.7772117358903764e-12
2.5718981752704757e-12
7.565385516106595e-13
1.3983858980753347e-13
2.7630519861980516e-11
5.558202822324021e-12
2.369042902133761e-12
1.5116817337444442e-12
1.2024973311631356e-12
1.0795141313840241e-12
1.0354162868410748e-12
1.0295819420948563e-12
1.0438899660835802e-12
1.0693103759426717e-12
1.1009923564809537e-12
1.1509411571514189e-12
1.0480858406178912e-12
9.74989386060214e-13
9.605297278119595e-13
9.792460608385896e-13
1.0100795424614039e-12
1.0508313373808782e-12
1.1190099435516655e-12
1.256877198460626e-12
1.557069507476267e-12
2.2693373583095246e-12
4.409663882725427e-12
1.2476623309725932e-11
6.263822810976968e-12
4.035855824575199e-12
3.547380452861851e-12
3.772691869554952e-12
2.5756373513211224e-12
7.571970023228944e-13
3.078185548377754e-11
5.961147026877856e-12
2.4769482112243975e-12
1.5562998255369328e-12
1.2264984263364952e-12
1.094891983872829e-12
1.0465884563601362e-12
1.0384972445466602e-12
1.0515158924234469e-12
1.0761628102260812e-12
1.107360808458586e-12
1.142240177865145e-12
1.189148070047916e-12
1.0853200817180309e-12
1.0145193387427769e-12
1.0028774873754538e-12
1.0223571371889571e-12
1.0502761132355754e-12
1.0839586641687842e-12
1.142214685807496e-12
1.2726879322810652e-12
1.5875232208345952e-12
2.4347218484272908e-12
5.83782569332059e-12
1.1305525757445788e-11
4.163770294515534e-12
2.8765176218172233e-12
2.5202763594354196e-12
2.6593595278554297e-12
3.1168827783119e-12
9.5117806883169e-13
3.3932600133340895e-11
6.21676892380587e-12
2.5269367619164833e-12
1.5709659078444078e-12
1.231285743323538e-12
1.095993242872352e-12
1.0460456354078866e-12
1.037136391654889e-12
1.049721895376714e-12
1.0741327905753414e-12
1.1052034351537698e-12
1.1545158562066369e-12
1.0512708359470242e-12
9.78182811376083e-13
9.63868462095083e-13
9.826433152199769e-13
1.0133250929399738e-12
1.0537039657696496e-12
1.1214320414543248e-12
1.259285563760816e-12
1.5615930755586088e-12
2.2856798943997287e-12
4.507151673390695e-12
1.2861016266452142e-11
6.045959179288035e-12
3.916727917383833e-12
3.44425632640107e-12
3.6872588695365205e-12
2.6473146971240063e-12
7.681219064181878e-13
1.3500715899661483e-13
2.7799028709710227e-11
5.572129570693132e-12
2.3717164912114894e-12
1.5124029012526763e-12
1.2026728101162385e-12
1.0794870774874244e-12
1.03529945106132e-12
