# Supplementary material for: Observability and Controllability of Nonlinear Networks: The Role of Symmetry
Source: Phys Rev X. Author manuscript; Available in PMC 2018 Nov 13. (PMC6234006; doi:10.1103/PhysRevX.5.011005)
Supplement: Code Archive [file NIHMS982008-supplement-Code_Archive.zip › MathematicaData/FNCtrlbDELTAHetN3M1ChaosK1IC1]

3.890828231176671e-11
1.1686595942736894e-10
1.4724242859466196e-10
1.3234152736022556e-10
2.6336653448869884e-10
2.8872453601944417e-10
2.941743991562034e-11
9.591795354185376e-12
1.0610673139571955e-10
2.3060485995230918e-11
2.1728345771302452e-11
5.509218027453928e-11
6.802694633741905e-10
9.191986771677097e-11
7.665136218377481e-11
1.1648387317248019e-10
3.2580478005833463e-10
2.9646223967122466e-9
9.52164395808138e-10
3.143365204998506e-10
1.4985608860591187e-9
1.6578276825605135e-10
9.38775853109696e-13
2.455253887943949e-14
0.
0.
0.
0.
0.
0.
0.
0.
0.
0.
0.
0.
0.
0.
0.
0.
0.
0.
0.
0.
0.
0.
0.
0.
0.
0.
0.
2.5857369341017003e-14
3.990047012362308e-14
6.300646260648743e-14
1.0186038252357656e-13
1.6903413832990187e-13
2.8950429904826785e-13
5.166854878081911e-13
9.773205186670214e-13
2.021971559904123e-12
4.859064117870568e-12
1.336935824041872e-11
1.3259788122621487e-10
3.4428438850930306e-10
1.4265610819803555e-10
1.346712874819513e-10
2.425189537759856e-10
2.921548510051933e-10
3.163007453653818e-10
3.064199345882714e-10
2.588227857897525e-10
1.9162698854880224e-10
1.2597432053435027e-10
1.7425771523275821e-10
1.46143497254683e-10
8.757250844894725e-11
3.217156923426625e-11
8.16721471013766e-11
5.2257919712788975e-11
4.7105056640482816e-11
5.002433741221172e-11
3.5528519329825077e-11
2.419370277563226e-11
7.277444567387584e-11
6.058958668640839e-11
5.1886739591893875e-11
4.492893066896345e-11
3.6738460932083616e-11
2.5412682639513158e-11
5.839845055418915e-12
4.638088627518598e-11
9.77986323107491e-11
7.278090054535937e-11
5.579544734865034e-10
6.326962600133288e-11
4.8435537917682686e-9
1.4161804239897371e-9
3.6639679385905354e-10
6.281321693263074e-11
4.931056669253279e-11
8.988086878942437e-11
6.849223062750619e-11
6.626694985672313e-11
1.3770917726170495e-11
1.9399803836975916e-11
1.2068438680853493e-11
2.9104081793225177e-11
3.7270946462177623e-11
2.331688028793471e-12
1.3576337556587261e-11
4.157047552993338e-11
1.0230983904351102e-10
9.896721520854048e-11
9.198542714791392e-11
1.0195067635675047e-10
3.860956527190682e-11
1.2783292361387628e-11
6.29796280871672e-12
1.3431667950303292e-12
4.297142002477784e-12
2.2939647542865254e-12
1.8626985715407106e-12
7.18156143269487e-14
2.996065868994452e-12
4.5382727506503516e-12
6.615235169656094e-12
8.727933731900808e-12
9.96393744283888e-12
9.303352754985131e-12
6.0271759903253164e-12
8.957001558175621e-14
8.849565249836315e-12
1.9809313841722443e-11
3.243434823599611e-11
4.619055916241147e-11
1.2372847647620049e-11
1.2465402867361378e-11
1.7915553005765785e-11
1.9541327670921766e-11
2.9930661650834754e-11
4.9029132417068285e-11
9.6627852837135e-11
1.559028320303068e-10
9.236222223729316e-11
5.837336243142108e-11
4.176697456198697e-11
3.4025912722635416e-11
3.3525056837278906e-11
4.2928262442468596e-11
7.530286974115371e-11
1.5688224104761986e-10
1.1081329220360864e-10
8.443448349911561e-11
7.615930911417487e-11
1.4189969229916444e-9
6.225273774569488e-10
1.0602597871929773e-8
2.635040683390508e-9
3.55520343589243e-10
1.2445260718170176e-10
4.5998017625950377e-10
6.888111706632666e-10
1.7297826953171522e-10
6.94027741485347e-10
1.4896365458258156e-9
1.894129865812955e-9
4.088510943439086e-9
1.8597537959837933e-8
1.5920131767374672e-8
9.403561759703579e-9
3.193765160169894e-9
5.76038874843712e-10
8.085907632381996e-11
5.636929971204536e-11
7.478689853941487e-11
5.3470429939639707e-11
1.973936494351624e-10
1.7870756278329847e-9
4.613779546849181e-10
4.269536219247209e-10
4.536961329993756e-10
3.873130570361087e-10
1.4028687015637119e-9
4.9295167899339986e-9
9.491176019156976e-10
3.257026544780636e-10
1.6016459126112338e-10
9.006805777385057e-11
6.18094223780247e-11
5.425601226975224e-11
6.538308537047095e-11
1.3295484767949644e-10
2.2722769410079604e-10
1.8964243077907995e-10
4.452489821144599e-10
1.3422197317807655e-10
3.8668842413433476e-10
9.31087993631559e-11
2.8520524087959274e-13
0.
0.
0.
0.
0.
0.
0.
0.
0.
0.
0.
0.
0.
0.
0.
0.
0.
0.
0.
0.
2.3375856198923595e-14
3.260304262086619e-14
4.555590274132364e-14
6.373453963938269e-14
8.914401182406852e-14
1.2438573388244676e-13
1.7267230988061976e-13
2.376386087071785e-13
1.7968728629161677e-13
2.070138659020457e-13
1.5815199702804212e-13
1.5753448317624815e-13
1.8199424824407574e-13
2.2560485064818622e-13
3.092301155913304e-13
4.702151837620287e-13
7.763973455441799e-13
1.3805783375348767e-12
2.679637546723517e-12
5.917028214882324e-12
1.5817198371641452e-11
2.945446533524378e-11
2.4411942387923954e-11
2.3945981192654612e-11
2.762018386366951e-11
3.566012926936121e-11
5.0756589213874814e-11
4.74855240693224e-10
1.637193173610995e-9
6.366282203949541e-9
3.068506794613004e-9
1.8076520199433517e-9
9.999625919099347e-10
3.9800541820286505e-10
1.3741495179759908e-11
4.466861924853797e-10
2.5283487777475336e-9
1.109856468395823e-9
2.9763975466901815e-11
1.4393424162382914e-10
3.0173994884698535e-9
1.6213936619947135e-9
6.076982531570749e-10
2.6833109651116216e-10
2.1193632850751162e-10
1.723927360214952e-10
5.234123879121489e-11
1.9556609443395768e-11
2.695211580734335e-11
1.9943207347637882e-11
1.652311466020107e-11
7.009310626253656e-12
6.575899540084294e-12
1.8003656077212647e-11
3.354440347956426e-11
5.663778532967845e-11
9.26526203425412e-11
1.1459217540712469e-10
8.74498165497395e-10
1.8794682497042724e-9
3.82757363038251e-10
7.234526987989255e-10
1.0730101481951705e-9
1.2231832175470836e-9
1.2561594669889388e-9
1.129315321622652e-9
8.824188547446136e-10
6.280489443027487e-10
4.409119491964744e-10
6.647598109174869e-10
5.851489749288053e-10
3.360091890033563e-10
1.120671525476645e-10
3.381939782216955e-10
2.1074233115425695e-10
1.7755448055674353e-10
1.8606740965102705e-10
1.6419054772676742e-10
1.836554598172306e-11
2.8071952610371034e-10
2.524925512625651e-10
2.117336720916766e-10
1.838295259199731e-10
1.540851582192554e-10
1.1569212001437657e-10
6.125026652904849e-11
3.57603033132468e-11
2.8304163419753997e-10
5.12025176569404e-10
2.643436825908012e-9
1.8079546100906282e-10
2.9624523260545838e-8
8.196488906217815e-9
2.231576520030531e-9
2.8916048497798986e-10
6.213967125942705e-10
2.2622763984803835e-9
1.6596435393787418e-9
3.252598640291056e-10
4.0745417834729914e-11
3.327546103298533e-10
5.654539705048624e-10
7.650096016056684e-12
1.7650625668481232e-9
1.2395611827736949e-9
1.839268588108561e-9
3.655438242333259e-9
1.7043554248188097e-9
5.972636436157615e-10
4.928551253156049e-10
2.5061698854957684e-10
8.543513698410005e-11
1.234788870236919e-11
1.3237704221619445e-11
1.2056851240177781e-11
8.144525800631695e-12
3.0971225945537054e-12
3.516720739103017e-12
7.782549209704778e-12
1.1573857297666571e-11
3.206782408557855e-11
8.077965081137544e-11
1.2252350549383937e-10
8.538089769623221e-11
9.815994358878859e-12
1.2003921407885586e-10
2.3030663934734419e-10
3.4027429242079027e-10
4.507737576584224e-10
5.599255770193364e-10
6.629079308868243e-10
3.1448577184861895e-10
3.0382585953894383e-11
3.1399127592468113e-10
3.30546990631967e-10
3.8684003347530097e-10
2.395073522205451e-10
4.33519174544501e-10
1.021177263080211e-9
7.858866629057117e-10
6.58901502399578e-10
5.89288262210516e-10
5.226253191672785e-10
4.36029413237492e-10
3.1564651213602767e-10
1.206768438555185e-10
3.2258161161610596e-10
1.2116571110190893e-9
8.842513614983381e-10
7.599849561799494e-10
8.432542203847922e-9
2.413771716156441e-9
5.283573025370765e-8
1.3371548506957652e-8
2.0071719660456317e-9
6.606289549227675e-10
2.5711363512175196e-9
2.9834267151837547e-9
3.797469983001021e-12
1.8992952723196957e-9
3.8449235302016805e-9
7.809909710036685e-9
2.2464950211494922e-8
5.845216945266069e-9
1.270299671888266e-9
1.4027822363171816e-10
7.014058185260969e-11
2.3036559172370526e-11
4.591186676678038e-11
1.6566129315172391e-10
5.42370882215789e-10
8.609392637473551e-10
4.1749617323039114e-10
3.958446189996317e-10
3.8468967283248745e-10
1.922922696657797e-10
3.2484335820911754e-9
4.890367055683027e-9
1.2702427697598518e-9
9.073211468134799e-10
1.0211903096630976e-9
3.2676747134765346e-10
1.944516570068699e-10
1.6252599500335843e-10
2.0335389695052415e-10
4.740636965887122e-10
3.877939194137895e-10
6.405448848064908e-10
3.5764801167151e-10
2.135139837075212e-10
3.459002385169163e-10
9.041906583447426e-10
1.878804888281883e-11
7.609753083977398e-14
0.
0.
0.
0.
0.
0.
0.
0.
0.
0.
0.
0.
0.
0.
0.
0.
0.
0.
3.092535442048514e-14
4.485169822528787e-14
6.325163633295884e-14
8.897939553850678e-14
1.2467492541215125e-13
1.7428301649253133e-13
2.4304117903648166e-13
3.375496998409829e-13
4.65577883164947e-13
6.351784637026126e-13
8.524478787677812e-13
6.267152265073884e-13
7.160568781103058e-13
6.074444332901684e-13
5.933116778127034e-13
6.909206848802909e-13
8.54365003339714e-13
1.1517256124594892e-12
1.75749488965714e-12
3.019269113201823e-12
5.81944229736359e-12
1.3002503095164814e-11
3.525992254076453e-11
5.6362068269084695e-11
4.6680445993863696e-11
4.6862166298445754e-11
5.483243287511133e-11
7.150936979482503e-11
1.0265296120470555e-10
1.6402894689346608e-10
3.0236097171317155e-10
1.5230780507946167e-9
2.0857152284534317e-9
2.5322457932896032e-8
8.50822424722364e-9
3.4389393144856075e-9
1.134626256344667e-9
8.512760682147503e-12
1.0603400531759133e-9
3.112855135023719e-9
1.7860244875620724e-9
5.721740088083826e-10
5.347777022546808e-10
1.640987667543669e-9
7.504187534748505e-9
2.9037760748719877e-9
1.0649643066177056e-9
4.901177271872732e-10
4.4111815968635e-10
2.807299867557503e-10
5.210342984174226e-11
3.419401160259237e-11
4.1644346389191457e-11
3.1103889046329614e-11
2.4931985281985816e-11
6.391088086175626e-12
1.3646831104042742e-11
3.198649884754768e-11
5.7088579581846404e-11
9.197631204799785e-11
1.421431089295479e-10
6.56959159005953e-10
1.597489095802674e-9
5.694723395782904e-10
6.879303163873144e-10
1.258010015435591e-9
1.567513489751886e-9
1.747151330836208e-9
1.7461694584762624e-9
1.5433394715535646e-9
1.237969070000977e-9
9.58071658549676e-10
7.888589442594437e-10
1.0187360108891893e-9
7.822014047304712e-10
4.007029936135404e-10
7.455688511736253e-11
5.233896649491996e-10
2.955128738196304e-10
2.552333157476074e-10
2.6771889031665513e-10
1.897836055936566e-10
9.586891001874462e-11
5.585071267394574e-10
5.241034730607962e-10
4.109081698801041e-10
3.3965428996448453e-10
2.7210985729951483e-10
1.941689605387836e-10
9.459986373359559e-11
6.05641219223666e-11
3.923656906471658e-10
3.919791481285389e-9
3.2461000727981985e-9
5.62952863101156e-8
1.614388340831206e-8
6.16505542426114e-9
1.750413390500155e-9
5.11445230352499e-10
4.022352663243429e-9
4.057201690075802e-9
1.7708128585229753e-9
1.2534268622443734e-9
1.0609904743193e-9
2.0770523850909995e-9
9.516143952397774e-9
1.2526255498454206e-8
4.059340388008622e-9
1.4546770619354346e-9
7.5714465890141e-10
7.72856036069469e-10
2.536982138539328e-10
4.3561802777820615e-11
3.837679900822157e-11
4.654966715404525e-11
3.379468245399203e-11
2.340998996061099e-11
1.036214607572694e-12
2.0763587201409836e-11
4.035745162623599e-11
6.344803620628676e-11
8.53731586915821e-11
1.0097761525384725e-10
6.785288559840555e-10
1.8722619408828613e-9
7.717331608054634e-10
8.473396255725364e-10
1.7392257756397368e-9
2.2951394106452295e-9
2.6809989215440115e-9
2.818012834253828e-9
2.6397019959171863e-9
2.252288708205382e-9
1.8435114685152802e-9
1.751546879844431e-9
9.783892905517356e-10
3.8131776255842857e-10
5.200759596826912e-10
8.636356684665324e-10
6.842339352986913e-10
7.423928449475197e-10
8.065948447602331e-10
1.3818376921549638e-10
8.448325279382944e-10
8.136355007794606e-10
7.319779396761296e-10
6.85315084774066e-10
6.35763530738097e-10
5.560423825030499e-10
4.260873464065364e-10
2.0484336562886748e-10
2.612001099274768e-10
1.517714846874866e-9
1.8184568965189694e-9
1.281863168277851e-8
6.642722692826813e-10
1.0636465248179195e-7
2.971036903702621e-8
7.1365325384810115e-9
4.1814738951381374e-10
6.607908102980561e-9
7.045484985889297e-9
3.647220521820669e-9
2.4338540927085786e-9
3.656969950261488e-9
1.8463257234488525e-8
6.366491145869468e-8
2.436468901746099e-7
4.613329303936067e-8
2.041259930376628e-9
1.1698763252624016e-8
2.1540468901895698e-8
1.470043057671995e-8
1.154962823332683e-9
5.2296132970250825e-9
3.669331172913101e-10
2.9533054673748626e-10
7.976702524198187e-11
3.739771857781637e-10
4.065948418932038e-9
1.6197620806892013e-9
9.093294930594062e-10
1.0761440911327541e-9
1.8103164587876202e-9
2.3569035791010057e-10
5.532051474173578e-10
4.11519060857877e-10
1.971834536512904e-10
1.701603502735351e-10
1.9432295872269818e-10
2.1937543790033044e-10
1.3572294527553997e-10
9.179368894011495e-11
3.4065317810296053e-10
1.4368085764903237e-9
1.993383601710454e-9
6.715674056162042e-10
2.1770476471139982e-10
9.33456095226512e-11
2.1047010115121897e-13
0.
0.
0.
0.
0.
0.
0.
0.
0.
0.
0.
0.
0.
4.7636009056664464e-14
1.0178850495841712e-13
0.
7.922537548353342e-14
1.9473334804194819e-13
3.577907081454304e-13
5.739147335400355e-13
9.524941655963768e-13
1.2145238546221772e-12
1.16278007652555e-12
7.110651802483537e-13
6.522338738219042e-14
7.132454843381988e-13
1.2575087509466772e-12
1.6892300662110498e-12
1.4016149449624018e-12
1.4924190276317584e-12
1.450891556455149e-12
2.706672475570683e-12
2.831636004108426e-12
3.5864239108004634e-11
1.0252302052559304e-10
1.891593607111532e-10
2.9544207646687087e-10
4.906097130960263e-10
9.216998548605198e-10
1.9171709719767357e-9
4.235827071178525e-9
3.1607688838137617e-9
2.3068189671411694e-9
2.2923446140375203e-9
2.809010942637186e-9
3.801208426747763e-9
8.98730631551151e-8
2.5693391430567155e-7
1.5673731602488412e-6
3.4266193759456875e-7
5.587833955720381e-8
1.549030966714365e-8
2.8499349424163506e-8
3.056774285911367e-8
3.087312975991504e-8
3.139552428898302e-8
3.146522283270179e-8
3.3434816420846105e-8
3.2277668414064783e-8
2.372822432927741e-8
3.218874412407119e-9
3.4127043806372257e-9
3.7227372705854953e-10
3.7548118453174167e-10
9.658022406338762e-11
8.052700459113752e-12
3.813546615183691e-11
4.654570013470346e-11
3.841610087327753e-11
5.009803734006987e-11
9.754457401788948e-11
1.8823253527038244e-10
1.1593191858019206e-10
7.312837775228699e-12
6.558671108675306e-11
1.0393053384972423e-10
1.383110316507163e-10
3.3214976594944615e-8
1.8274433972375177e-7
3.16811503450587e-7
5.519696907006901e-8
7.189703168476162e-8
6.910046126650206e-8
7.170570121086154e-8
8.193025583404158e-8
9.256866230051791e-8
7.275353793373208e-8
4.552205909301737e-8
2.566625420241387e-10
2.3964755610089385e-8
1.8870919712457836e-8
3.4519546968492e-9
7.94691845211692e-10
2.3640425964531993e-10
3.7578630945979787e-11
2.815548931464733e-10
3.3849840935004787e-10
2.939032457205331e-10
2.835142985152315e-10
8.092734292583453e-12
3.238007784583497e-10
8.460948133724174e-10
2.051451209549021e-9
1.7033549832403065e-9
1.0066023302285151e-9
6.122952250240869e-10
3.3606051216672405e-10
2.7934165506097357e-9
1.3511469581681932e-8
1.0975466503296635e-8
1.0862110507087544e-8
8.323024191672201e-9
6.147316159181418e-9
3.649602743900066e-9
1.554433159011777e-9
1.352769796779484e-10
3.271034679047694e-9
1.2440212057746993e-8
2.85074232937898e-9
3.747810126727564e-9
4.97755630771681e-9
3.1121382237796793e-9
2.22536979042093e-9
1.3784120236302669e-9
4.43036480598783e-10
5.6628221718309843e-11
2.055981861243037e-10
2.3832207476295516e-10
1.9490888014269434e-10
1.663691481382868e-10
4.8730123801067783e-11
9.027355270563514e-11
2.4975684851372674e-10
5.482858151212844e-10
1.1535017606888983e-9
8.85171901786279e-10
3.7654275356171763e-10
1.3574502930059585e-10
4.237597246144918e-9
2.317818845177021e-8
5.566473324375757e-9
1.2185683403124378e-8
1.1085678402492265e-8
9.420660676335777e-9
6.675806918904095e-9
3.736006587160226e-9
1.5070055472916074e-9
2.246566152371377e-10
2.5014970578185012e-9
1.1237640036108281e-9
1.9038321526695367e-9
1.737327398852845e-9
1.0389490159264632e-9
4.3511763900484214e-10
3.3799227346454996e-10
6.483133472424014e-10
4.4234548686241563e-10
4.092933499868534e-10
3.961634523154135e-10
9.196889071181085e-11
4.2178941405842685e-10
1.3618799861692102e-9
1.2128575530067878e-9
8.983181302974133e-10
7.045657678773766e-10
5.22443197592616e-10
2.961892263786088e-10
6.177641931799057e-11
8.08934377430605e-10
8.031501833272781e-9
9.893617903981582e-9
1.1899023149920574e-7
3.6184833527530855e-8
1.6536545998854026e-8
6.465863389871955e-9
8.476202883994458e-10
4.174660843627237e-9
1.4484929888701563e-8
5.771621751496643e-9
1.756024710382368e-9
2.3271573973433552e-9
7.390295562954789e-9
1.7035278226326005e-8
5.125399587641376e-9
2.225588894986462e-9
1.3529530038488527e-9
5.983758348028377e-10
1.8963526614305052e-10
4.819657258933333e-12
2.3241123475647195e-10
3.1981512351606376e-10
2.7033445363990986e-10
1.9871634095171208e-10
2.0757334093629226e-11
2.112748352688397e-10
4.390930386668294e-10
7.68876163442471e-10
1.2580119219748064e-9
1.7432021401384888e-9
7.316526359016267e-10
1.1752451710012685e-8
3.597864196948581e-8
4.410443340687125e-9
1.1187948062712135e-8
1.412272431919116e-8
1.4750273625963615e-8
1.4201530211687691e-8
1.1849888536598776e-8
8.096613841718732e-9
4.29890892416566e-9
1.1729885179535369e-9
3.756058789672903e-9
3.342347578197633e-9
1.7820515683108416e-9
7.403479202503732e-10
1.6321580197507917e-10
1.4561702247650127e-9
9.414531627907354e-10
9.000782911496708e-10
9.568276439286885e-10
3.3284499354387083e-10
1.245509190449621e-9
2.3034136437435218e-9
1.7803376009511683e-9
1.5202740302978044e-9
1.3721255527072949e-9
1.2097270479155634e-9
9.149538378890626e-10
2.2139483447597175e-10
1.3318267741671947e-9
1.608693555790926e-8
1.3078899693442367e-8
2.2075356283679702e-7
6.173077198943733e-8
2.708213231180447e-8
9.982227569065704e-9
6.240879154360691e-10
1.6377934889526838e-8
1.906290845219816e-8
5.153435577864002e-9
2.2653123742558272e-9
4.226943840345538e-9
1.3523235265527434e-8
8.373983168464276e-8
1.847187813980154e-7
4.5426572931894964e-8
1.4676464448192781e-8
3.2815130176018127e-9
2.5135848991743727e-9
3.986923240444609e-9
3.1781302044884108e-9
1.1538014662364868e-9
2.678119959001974e-10
2.152201433241516e-10
1.1502123439060889e-10
4.551718494567698e-11
1.2144131722396311e-11
1.3454547822310819e-12
6.00345018560337e-12
3.0781421182589878e-12
1.2839471406300293e-11
1.8609244558768182e-11
7.81373139450343e-11
1.7265183928493332e-10
1.492383309966776e-10
6.411589192846202e-11
1.1984603937526297e-10
3.408730344262725e-10
4.781698041060502e-10
6.105849034460658e-10
7.433252092803428e-10
2.8411173658540294e-10
1.908808188283392e-10
4.0394407830307907e-10
2.4385163435991086e-9
3.00972105369507e-9
2.185475870305402e-9
1.1561725069863665e-9
7.470867635343633e-10
7.952189033728589e-10
6.15532592363928e-10
3.6895997658534327e-10
2.7733545037525875e-10
2.327023280314969e-10
2.10156780340967e-10
2.0366369040249026e-10
2.1162036439070888e-10
2.3393742450261855e-10
2.716287710149035e-10
3.2685523389998086e-10
4.0300682962623806e-10
5.047699982046215e-10
8.079730307598888e-8
4.3458600802833076e-7
2.495161093077714e-7
1.740988978753049e-7
1.0211439378985626e-7
6.249565758995634e-8
2.1534342707001185e-8
2.4240116702916255e-8
2.0658353036795193e-8
3.68457597222122e-8
5.956924154039734e-8
4.757678338408029e-8
5.7971267001619764e-8
1.3008841700450386e-7
9.631866954213413e-8
1.1228053869427339e-8
2.3203211967785365e-9
3.3019383085164926e-10
1.865526618889875e-10
2.2094508179563266e-10
2.6350548523207717e-11
7.561322755130861e-11
2.3036258098098965e-9
4.3363249833096004e-10
3.4000105828847985e-10
4.681595712458217e-10
8.324044563361127e-10
1.5342531125708835e-9
3.2955181788446607e-9
8.301626052792582e-10
6.037770472066943e-11
3.620922464312202e-12
5.858026617104577e-11
5.679026765662816e-11
9.690416057987376e-12
2.6835655362076736e-12
2.5757488259651565e-11
3.4208863917113545e-10
5.425082437483273e-10
1.0119291905955969e-9
3.1928238843051723e-10
1.014998360605192e-11
3.692802641981668e-12
2.933073163876904e-12
0.
0.
0.
0.
0.
0.
2.6002345127902083e-14
3.391671053786391e-14
3.9999517826579215e-14
4.4210110397762185e-14
4.5754000252171537e-14
4.39693029556806e-14
3.927906953590408e-14
3.250293936188001e-14
2.4063813708751757e-14
0.
0.
3.446033677939804e-14
1.2643557787329744e-13
2.7879390056336326e-13
5.142519349515916e-13
8.399402371112933e-13
1.265750446350554e-12
1.8172916580221524e-12
2.5112254942594096e-12
3.3007652423749558e-12
4.025635353203758e-12
4.40629884617348e-12
4.0891271958995025e-12
7.746610566353148e-12
9.517990797822895e-12
1.2796222084740746e-11
1.8649492190269822e-11
2.639959515054976e-11
3.98148622548129e-11
6.125681775000648e-11
9.379470372690594e-11
1.453758254948691e-10
2.357478126786926e-10
4.111695308065416e-10
8.008308578928733e-10
1.7897379127347464e-9
2.045929763195334e-9
1.1793270249926317e-9
7.130261079965765e-10
3.678469568524927e-10
1.0790459199896406e-11
4.5631990432955473e-10
1.0088080001864562e-8
3.4438300280945843e-8
1.1718148263213135e-7
5.271460138666565e-8
3.19034520884046e-8
2.13390999533383e-8
1.1127226554168945e-8
5.058613140208776e-10
2.9715738180900984e-8
1.904662741674721e-8
1.2018849542631466e-8
1.21806355141535e-8
7.494350637770401e-10
1.3799439395862776e-9
2.0304914139688374e-9
1.6623960054909537e-9
7.185841964704575e-10
2.1731122581907233e-10
1.4267647297350509e-10
7.633116711866271e-10
8.319171546114952e-10
7.450692103642739e-10
4.773145308255775e-10
2.0195416677757865e-10
9.576027585353588e-10
2.315792168672603e-9
5.2036945330027884e-9
4.169341865394611e-9
1.8331669475949133e-9
8.154830872915456e-10
2.94820866533158e-10
1.3269786393805827e-8
5.23276620122899e-8
4.936910177126171e-8
4.850238830368191e-8
3.762981714339178e-8
2.990574809807482e-8
1.958932483792797e-8
8.664136896759311e-9
2.533660222594583e-10
1.0882655258689045e-8
5.11516299383815e-8
3.740455253018467e-9
9.471987731786629e-10
1.9586529883214044e-9
1.4195185700847934e-9
6.538774917722779e-10
2.4069675010094727e-10
1.1487490299046833e-10
8.393976156350418e-10
6.209294191370727e-10
5.984729264444654e-10
3.1876445172723813e-10
5.018634832822837e-10
1.6030960583659996e-9
4.125952611375209e-9
3.724583636538013e-9
2.8756950420752933e-9
2.563077017942695e-9
2.404503497204423e-9
2.160294552871326e-9
1.584035264468385e-9
2.168163396318063e-8
6.86224835187669e-8
2.227780210192661e-7
8.343577510093103e-8
5.100521772998492e-8
4.4308455862862377e-8
6.130704862851853e-8
3.969229223963455e-9
1.3347000268258433e-8
2.026474387836288e-8
2.9171939317700885e-8
2.4205074556920564e-8
9.136387546381188e-9
2.934495407565921e-9
3.6810642607633386e-10
9.151345289032287e-10
9.284699989686486e-10
4.1816306475223153e-10
3.422870930904358e-11
8.754825982866454e-10
1.1056381563488558e-9
9.644467656032817e-10
9.226225356948711e-10
4.5539190229913755e-10
5.435255522287148e-10
1.5405136921948696e-9
1.906358704311759e-9
8.601427708202812e-9
7.565115624956134e-9
6.588280301485196e-9
3.545798036702571e-8
3.598820115228836e-7
2.3643385877850835e-7
1.7669965527541295e-8
5.5058555295975656e-8
5.283635503420772e-8
4.013682462094944e-8
3.44305635703858e-8
3.222818664122639e-8
3.1729690575257087e-8
3.101486431945021e-8
2.354699305104978e-8
9.466887686780235e-9
1.5337831025427871e-9
5.663380438696708e-10
3.98901277784928e-9
1.7292022618669588e-9
7.060443789002826e-10
1.4102937581829332e-10
2.6458709193451702e-11
1.197733450225917e-10
2.3550728983078327e-10
3.7385494268773283e-10
5.600248820351233e-10
7.337703155494311e-10
1.735948507040486e-10
2.721395677085917e-10
3.6819118226779933e-10
4.255839314985474e-10
4.958515638945271e-10
5.94171144678834e-10
1.1073377777800421e-7
3.8847837750528526e-7
7.381677074062077e-7
1.9521300763335297e-7
1.1157534847952852e-7
9.040900856615003e-8
9.11487373310658e-8
9.970038707877477e-8
8.10731960430298e-8
5.9074209292834755e-8
4.796604817168919e-8
6.502016203682604e-8
3.024225728246693e-8
1.4254164513968162e-8
7.140651651675301e-9
2.170345236863669e-9
3.871063342974364e-11
3.536302495452723e-10
1.181798378831709e-10
4.7260433930188734e-11
7.421459903600334e-12
6.268072858077e-11
1.5970964453325732e-10
2.960759224129642e-10
5.318937394131328e-10
9.025124693501565e-10
1.3164216053838487e-9
4.633703901167733e-10
2.718744240533627e-11
2.4046140978312766e-10
3.7964029163937064e-10
1.7486409154754365e-8
1.1604123652418223e-7
1.494928072741688e-7
2.5743080936394973e-8
3.2858625885783314e-8
3.076673182015441e-8
3.039838333648909e-8
3.356343936133953e-8
4.5055842909801946e-8
2.4448508962755397e-8
9.572282188913717e-9
1.426310983505811e-9
7.741028299071622e-9
1.2253430612575985e-8
5.08038691415464e-9
1.38569887658723e-9
3.723229860616891e-10
2.3467379363560976e-10
1.1917290161358969e-9
1.0777071431978934e-9
9.530619948295118e-10
4.968177769086123e-10
4.0482316987619816e-10
1.68161044348113e-9
4.474334772645039e-9
4.054290752807186e-9
2.1031746721432798e-9
1.1065888118931692e-9
5.399587268449022e-10
1.6141760424731758e-10
1.700695560391331e-10
6.4626921151799215e-9
1.3798832558549245e-8
7.875979393639285e-8
3.1915670260980744e-8
1.7483212373966284e-8
8.27704498177328e-9
2.6476808639010824e-9
5.079972412491699e-10
4.728040034559093e-9
1.2408450366712675e-8
1.6742585072687596e-11
3.476878791851087e-9
6.418794735609065e-9
2.9814311229528037e-9
1.4637968791689623e-9
9.087426730202214e-10
4.794105964370936e-10
1.868293205206474e-10
6.573191494131549e-11
4.0811407019878157e-10
2.2620608545850313e-10
1.9968421817587338e-10
1.7511737959876407e-10
7.673879049076194e-12
1.9553499770597924e-10
4.740392957457051e-10
1.1487569484146657e-9
2.13156911990723e-9
1.3018766095213702e-9
7.320081155556683e-10
8.022948464154317e-9
5.1685600902026775e-8
5.344075669416878e-10
1.5461864875595457e-8
1.553522856239702e-8
1.4993646854331256e-8
1.3722042458423774e-8
1.0927006861292128e-8
6.824092492489938e-9
1.0999263547735491e-9
9.734563659379804e-9
1.0801856043374268e-8
4.580484857955615e-10
4.4003476803172296e-9
4.38672040775043e-9
2.009718833425596e-9
6.570197490693195e-10
5.72921011882287e-12
7.443403482571796e-10
9.435612352485188e-10
8.237094391433687e-10
7.029166105589528e-10
1.6593498533849398e-10
5.58028203248249e-10
1.7859747662602833e-9
4.16591542090645e-9
2.8249437178032072e-9
1.5126249503395475e-9
7.882308758267068e-10
3.2832813262208736e-10
2.2763805133398018e-11
1.0649575929233208e-8
2.6039214921538635e-8
9.967904393389606e-8
4.985242100452857e-8
3.137939864325938e-8
1.8093449038252712e-8
7.468649095733516e-9
9.983845582100062e-10
4.748876229672279e-9
3.13900298536786e-8
6.605105890112574e-9
4.478922741621477e-9
1.8790470486635883e-9
1.562971201553249e-9
1.2329572799405897e-9
7.613210175211514e-10
3.34157998311441e-10
1.0676057770786115e-10
1.569954013465369e-10
5.039277351576609e-10
3.6254690698856263e-10
3.437354233322036e-10
1.0398987014241648e-10
3.052102430570503e-10
8.040094204290462e-10
2.0501440778391305e-9
3.92754411031428e-9
2.832053806454957e-9
2.1968903775228475e-9
1.7985351861025613e-9
1.346349381253815e-9
1.515736329305152e-8
8.572433145529276e-8
5.1074114706913635e-8
5.164248704345452e-8
3.79607947555809e-8
3.3829343647643686e-8
3.549001606128275e-8
5.0259365091870485e-8
5.520697750320504e-9
1.2224417703191724e-8
1.819824698410488e-8
8.908942907383544e-9
2.456376568573923e-9
1.6003062369276432e-9
2.7754058497930956e-9
1.498209316806627e-9
5.18384766212689e-10
5.5450830016195015e-11
9.917251618700295e-10
1.4702737735283676e-9
1.3256399990283043e-9
1.057193902546759e-9
1.9074181242832652e-10
1.959676827250574e-9
5.54415559388672e-9
1.0310107625308261e-8
5.887898621138266e-9
3.012457237067674e-9
1.5070399658080626e-9
6.693363521398726e-10
1.3592525772873801e-10
1.9587696291744414e-8
3.9387722802624015e-8
1.9323309808861355e-7
8.62067477757987e-8
5.4735247708255555e-8
3.583596349887875e-8
1.6277807122622902e-8
6.588565351106492e-10
1.7451929142354875e-8
3.905429278490617e-8
1.2909741565587687e-8
2.6024189000864608e-8
1.786266560390883e-9
1.5786859779056148e-9
2.503612697104462e-9
2.2639348592709894e-9
1.4000380029480308e-9
3.1294734528908494e-10
8.436878428185615e-10
6.007468594733121e-10
4.934036561469149e-10
4.743122535672319e-10
4.1561280634515254e-10
4.676185572033412e-10
1.0273525321602906e-9
8.960726846760153e-10
1.5346941069003726e-9
2.3787367950289694e-9
2.26990991976427e-9
2.36377076392738e-9
3.029444763235364e-8
5.937173170995221e-7
1.808722648944615e-7
2.502444356238581e-8
1.5702924808673334e-8
1.650064479797517e-8
1.3883742300750866e-8
1.2188109959950588e-8
1.1424383287431454e-8
1.1490190096284766e-8
1.2333958871965143e-8
1.3206936594843662e-8
1.8512330939970573e-8
9.575273221005114e-9
1.9768748734551413e-9
2.34661087420194e-9
1.012580645138308e-9
4.888841190974026e-10
3.5174763575224483e-10
3.377765961830261e-10
3.340212832748697e-10
3.604677857138408e-10
2.9547440580419284e-10
2.9146812663470695e-10
4.4164560155113003e-10
4.836394642361819e-10
2.9361699280982226e-10
1.0124012255611305e-9
1.140230784090986e-9
1.2509543439256364e-9
1.4238481090966984e-9
5.109126902775633e-8
3.1238769012716685e-7
3.9486081374342225e-7
1.81185550501878e-7
1.3452836056966468e-7
1.3151294161348875e-7
1.5255457741174434e-7
1.963444386439193e-7
2.2630000630629665e-7
1.8722479079628018e-7
1.4022706443953992e-7
9.048335682844601e-8
5.776865883732302e-8
3.1320998164939575e-8
4.396460265663944e-9
2.7880011212026117e-9
3.947495293730123e-9
8.986913395057633e-10
2.2198906266571003e-10
5.923907410854766e-11
3.36409212261078e-11
1.368564440922041e-10
2.820910154861152e-10
5.151874981881091e-10
9.133562718482112e-10
6.40656129432185e-10
1.8738898789007922e-10
1.7704534528687937e-11
6.280470526850315e-11
1.157598363087611e-10
1.6267125414137833e-10
3.640153853960224e-8
2.0495752535324837e-7
4.030595849803937e-7
8.969470967601594e-8
8.772308254997903e-8
7.95876771407047e-8
8.07473236407143e-8
8.780883458384206e-8
8.065373557352156e-8
1.5150670871235976e-8
4.769030733598024e-8
5.940636359995263e-8
9.227231053701343e-9
3.261188007724394e-9
4.1621460302111114e-9
1.6725930822152736e-9
5.138892676891992e-10
1.6513434467883216e-10
2.2151457425363752e-11
4.090152134226213e-10
2.2291014818563741e-10
1.902201260189204e-10
1.2959912969747068e-10
7.28555604712182e-11
2.6515864980457204e-10
5.87099980401572e-10
1.3675295528423578e-9
1.8484078586801008e-9
9.66381759243517e-10
4.693533603997164e-10
1.0771562458790356e-10
4.2866477476096705e-9
1.735751020063739e-8
1.4929020996140763e-8
1.4881722849222132e-8
1.1912410782080071e-8
9.017119412863174e-9
5.516029231834148e-9
2.679510519987888e-9
6.848548860713775e-10
1.6636728797873396e-9
1.0567224070802036e-8
2.0928209622446096e-9
3.973008094663582e-9
3.0469507622595354e-9
1.4168135671037555e-9
5.457160508291153e-10
5.058279694941069e-11
5.742717140006662e-10
8.750856378738465e-10
7.890803721303118e-10
7.679252678150744e-10
4.10102249123289e-10
3.0128917723878097e-10
1.4545075380223201e-9
3.11432922094477e-9
2.100733133970408e-9
1.340678715634684e-9
8.395406540880073e-10
4.820125777580329e-10
2.0978860497032192e-10
8.000622857744311e-9
3.088136145302617e-8
7.166788022193031e-8
4.033199072892444e-8
2.5911527024691664e-8
1.6173084371249107e-8
7.0834137820925506e-9
1.0018668925206109e-10
9.811714552159523e-9
2.2856435952449396e-8
9.2264166637065e-9
3.902207301712608e-9
5.29397624565789e-9
1.920034027171537e-9
3.2350756469509455e-9
9.111590073404459e-10
5.877596148290595e-10
6.76408686874629e-10
4.893697016277631e-10
2.465540040200144e-10
1.2240724459546365e-10
1.509636995076426e-10
1.0616097351672812e-10
8.846443756298014e-11
4.2887203771882265e-11
4.55078397600792e-11
1.1977891106543797e-10
2.2806452082607722e-10
4.213492613606262e-10
7.894229314882568e-10
1.1919415635363111e-9
7.686831404186578e-9
1.4669476163550563e-8
8.321307726256688e-10
6.277530780749009e-9
8.409911240531331e-9
9.731912146407732e-9
1.0473763170497795e-8
1.004032107764438e-8
8.53116744869801e-9
6.846937279692592e-9
5.664430215926782e-9
8.43924065293717e-9
3.5132801891862515e-9
1.313653154708431e-9
3.6264512133262623e-10
6.906148211649036e-10
2.600500367047944e-9
3.0223115066779537e-9
3.164727843007271e-9
2.477021571240878e-9
1.1447609140753073e-9
5.954384372761155e-9
5.123293016225725e-9
4.307688109064886e-9
3.6277102096934386e-9
2.8034767828277195e-9
1.944083495085951e-9
1.2111324842876868e-9
6.163160320436958e-10
8.795066534274219e-11
4.724921755433871e-10
3.471051526730798e-8
2.3824031218981216e-8
3.6506042056233665e-7
1.1852486608936713e-7
4.646214839375889e-8
8.9445942462061e-9
2.0825496533292452e-8
2.5707230012773423e-8
1.3694193754234437e-8
5.514755771865782e-9
5.163316437307254e-9
3.0471100036755914e-9
1.9884748405433484e-9
6.318325001509956e-10
3.980690554069582e-9
1.886951560900272e-9
6.605713867257028e-10
2.69304376146555e-9
9.032795598239817e-10
6.562158383085479e-10
8.381123286095659e-10
8.37104702114165e-12
5.2009699220521444e-11
3.859299042443165e-11
1.544563369180973e-11
4.838570167759728e-11
3.238151652652652e-11
2.721067786900773e-11
4.71201720921538e-12
1.904845030405751e-11
1.1818294591801563e-11
1.9977440459016988e-10
6.37961746471148e-10
1.0525554065767e-9
1.3437362996531045e-9
2.104515989239141e-9
1.691685282903306e-10
1.51072309333237e-10
8.873619170411094e-11
8.532055232539513e-10
2.3683286641463727e-9
3.5289098805100605e-9
1.451133639958764e-9
7.84008334029829e-10
4.5016281101612907e-10
3.6613629391604234e-10
4.852484046259436e-10
1.9111621518237324e-9
3.1281935345051883e-9
3.4661593851018305e-9
4.611052836388981e-9
4.039539224559555e-9
2.093452918063326e-9
1.4715832208890503e-9
1.3730296903090118e-9
1.4340993291618331e-9
1.5387552658703064e-9
1.6302333900621573e-9
1.6671006568393704e-9
1.63758733646717e-9
1.5754465123312954e-9
1.9113826758634854e-8
1.534717904785778e-7
5.168289623174988e-7
5.86970792502259e-7
2.1323369955987095e-7
1.2016808002527347e-7
8.013103262994911e-8
5.2345801560979224e-8
3.3762235417972187e-8
1.1348795657051083e-8
3.293047154860279e-8
3.0620615147735304e-8
9.325731775101034e-9
5.2021675073038126e-9
1.6456024008506005e-9
1.5063310658351466e-10
4.0910100252481266e-11
9.719688841149458e-12
1.1546116170484629e-11
2.075685050532428e-11
4.985687945688224e-11
8.768028589158317e-11
5.2403447977818404e-11
8.332413700189462e-11
2.0438253840658352e-10
6.825768151228056e-10
2.949632277505071e-9
6.255942310477218e-9
1.8402239927308209e-9
1.215000577171693e-9
1.0432119755378026e-9
8.891110262459102e-11
3.9506165411152133e-10
1.0644734300531784e-10
1.235558999584473e-10
6.390878154910111e-10
8.999592956112736e-10
1.246855898026484e-9
1.1635640638353788e-9
2.2808358696119764e-10
1.2143092674395115e-11
3.745846165414821e-11
7.294534698128539e-13
0.
0.
0.
0.
0.
4.4722107745697217e-14
5.1515214246204014e-14
5.317492899932442e-14
5.624614994575629e-14
6.808255919421811e-14
8.391690124838478e-14
9.381744540197525e-14
1.1123289907321649e-13
1.2478590085354116e-13
1.6293998834623043e-13
2.4787930491260834e-13
4.2103007843772013e-13
7.481311440713176e-13
1.2825656659019907e-12
2.0206126470991229e-13
1.4230169600811437e-12
3.802499557902524e-12
8.073565453091886e-12
1.5337824691524265e-11
2.5799400858707387e-11
3.005352583286748e-11
3.350994387183418e-11
3.4764447662430274e-11
1.7612753904646927e-11
2.4492915825419134e-12
6.444977209240555e-11
7.881343915378445e-11
8.976702021634007e-11
2.0146171947669802e-10
3.2820621851119583e-10
2.689490579184894e-10
1.5302902950474663e-10
9.191812262257431e-11
8.077012888992475e-11
1.0758262425182574e-10
1.861401771295082e-10
3.9045007972468656e-10
4.5927573158912484e-10
2.806076159874784e-10
2.0731304926370795e-10
1.788902772573785e-10
1.7273376045594263e-10
1.815426026137035e-10
2.032117488976668e-10
2.380709932074628e-10
3.658452300853162e-8
2.0399236216959601e-7
8.206340065936e-7
9.320795356500976e-9
7.525806574613192e-8
7.086685910679964e-8
5.868469911744733e-8
3.168999983573475e-8
2.8762615381355197e-8
4.5980697407908706e-8
1.907066067980981e-8
2.822976020774178e-8
3.4454021321987255e-8
1.987313685715658e-8
1.669324012734447e-9
4.946266218374641e-10
4.802751713162251e-11
1.9639275833375294e-10
8.160495660190306e-11
2.407151769858665e-11
4.753209980340808e-12
9.201070279598251e-12
2.009336693933394e-11
1.9757257601821024e-11
9.191633870619492e-12
5.788194935147218e-12
1.7222541656032837e-11
3.11997928330638e-11
6.02118886516731e-11
1.4387944738038968e-10
4.2285576563032453e-10
2.3772526427932527e-10
1.0083445230337296e-10
1.2190939880829822e-10
2.2332462365755934e-10
1.6541951421289843e-10
7.854767407527122e-11
1.2891136692902476e-11
2.4475263490009182e-11
3.7749920701806e-11
3.884919703844868e-11
3.2508036271032826e-11
5.179129173093816e-11
7.132382414344372e-11
8.14951601737917e-11
8.314881587423937e-11
1.2890684409952506e-10
1.3410628864479248e-10
8.921812485593912e-11
7.746339372117143e-11
2.9075193342324046e-11
3.6825841549429454e-11
1.2862469614171048e-10
1.1935272289072449e-10
1.038037758117591e-10
9.727882885549736e-11
9.023550420555452e-11
7.898017016949544e-11
6.359518317618368e-11
4.584891387201795e-11
2.7000028284880238e-11
8.573236485813612e-10
4.327131282750079e-9
4.353968122316835e-9
5.7721563030802036e-9
3.4560298956111808e-9
2.5783551122604262e-9
1.1943971435720955e-9
1.0873944291735589e-9
9.078325949208734e-10
1.0509206049192453e-9
1.0552033572989244e-10
1.6049999861837699e-9
4.690538794484127e-9
3.6015798405704556e-9
1.2979367361197558e-9
5.734351949611249e-10
8.385539699531979e-11
4.33748372935252e-11
7.155366018691387e-11
1.48696049893417e-11
3.1516801578763434e-12
2.1717394174088654e-13
1.599328305827834e-12
1.3294639414299988e-12
7.455976903217437e-13
4.460798819288702e-13
1.6681847490772376e-12
3.1404427431248353e-12
5.4823413542303424e-12
9.247023180252675e-12
1.458097685912944e-11
5.783703105669535e-11
8.561528920873753e-11
1.3185469200312229e-11
8.152320490075024e-11
1.6532104299925072e-10
2.368752373570936e-10
2.2185352609725364e-10
1.0660283957993225e-10
3.5768573913814456e-11
7.086675815398077e-11
2.004454412691481e-11
3.638964864990886e-11
6.500364086853601e-11
8.894285102631546e-11
9.35589886320726e-11
3.4431621090696047e-11
7.418065538478609e-11
7.248145514956011e-11
2.530743484791751e-10
2.317016588815721e-9
3.5533573540598275e-9
1.187831848372157e-9
2.5783107771965716e-10
1.795234871336428e-9
2.577502540599831e-9
2.3037008182653205e-9
1.692626220790347e-9
1.307236723992324e-9
1.2523175697121006e-9
1.398430593189136e-9
1.6053166512135531e-9
5.364821587062503e-9
4.42541520416764e-8
3.8826741310943105e-7
1.8761060200126913e-7
6.645810456269401e-8
4.414996426591226e-8
3.038259586586253e-8
1.8348525254793544e-8
1.1018418902537071e-8
4.183069616180332e-9
1.3786804494834342e-8
1.133833206642088e-8
1.0499791640424546e-8
6.694615103099519e-9
1.6486327319090663e-8
9.008686720583614e-9
2.397146690207857e-9
2.162417539907859e-10
3.178274755069697e-10
4.820809611543051e-10
3.5988129240612945e-10
1.125950130917951e-10
8.717751163259455e-11
2.9390946392601624e-11
7.58854205366062e-11
1.1581431715028534e-11
5.903182432309421e-12
1.461715421055201e-11
4.178906811524821e-11
1.5264109337318693e-10
4.685282016047215e-11
1.4958557845527663e-10
5.890976068873616e-12
7.512940909613242e-12
1.0392751746179362e-11
1.8713350348107982e-11
3.9729432134503015e-11
5.5902141310146696e-11
7.826543092486266e-11
4.1536521719842975e-11
3.814349766961189e-10
4.027789717654788e-10
2.7144288873127234e-10
1.9264476623591506e-10
8.726215302139673e-11
1.296008133636489e-13
0.
0.
0.
0.
0.
0.
0.
0.
0.
0.
4.8792859229674084e-14
2.7554568608245324e-14
2.7503860035083243e-14
3.426669037280815e-14
4.9875432099148784e-14
5.533680549555815e-14
1.1599688380566579e-13
2.544804786397212e-13
4.2379325632222226e-13
6.932622752984027e-13
1.2610151720935917e-12
1.4674410982503723e-12
1.1136742688998066e-12
6.892007661037304e-13
3.854471557757988e-13
6.573796404477409e-13
1.8518317278196337e-12
5.219309635114895e-12
1.0403834124684571e-11
2.728360189805999e-12
3.3755667039269427e-12
3.808675731809361e-12
2.9437582752649125e-12
1.655409599459711e-12
7.865680925310849e-13
2.9905214931816326e-13
0.
3.4996041929568727e-13
9.081432317043856e-13
2.284511597670061e-12
5.896215500647397e-12
5.2589089446593084e-12
4.42267650973525e-12
4.359470769180241e-12
4.721580744044938e-12
5.4196613657349074e-12
3.9467888833358173e-10
2.193783590298907e-9
9.286197810587842e-9
5.2156855092968905e-9
4.759097089795802e-9
5.599188425243722e-9
5.468088522194603e-9
4.481822465952976e-9
3.6696815066224557e-9
2.8892598258968445e-9
2.145363598941433e-9
2.087959501947705e-9
1.2918859539498252e-9
8.271883156258439e-10
3.0656538160048313e-10
4.7465322565554176e-11
9.882488277047592e-12
2.2277507983245757e-12
6.569013123026994e-13
5.81093216953675e-13
7.216807906490141e-14
2.0885621768969325e-12
6.978916204947149e-12
1.5598196685574393e-11
3.5241608172948076e-11
8.487974895414992e-11
9.265793348502621e-11
3.7281240116989955e-11
3.004436977920733e-12
5.388905230345496e-11
1.6274208626911062e-10
6.64915996467856e-10
1.169036164411354e-9
5.271021881297579e-9
2.9262619975289675e-9
1.8458043676889996e-9
9.497944762187485e-10
3.9673390661996825e-10
1.2742639244533127e-10
9.089472215034108e-11
8.083907093983432e-11
4.017714480691445e-10
1.1751961658028936e-10
6.127039441706003e-11
1.3123276324676136e-10
1.732061700663968e-10
1.8028846553222214e-10
8.21547939839875e-11
7.02671066812769e-11
2.1030437883408413e-10
9.733848173963662e-11
7.258699289490941e-11
5.608834990335421e-11
1.4854117542618763e-11
8.851413152059937e-11
2.3910486612751143e-10
6.235528779233562e-10
5.496740193617421e-10
3.7670534368371145e-10
2.7146157299589544e-10
1.9002117865745846e-10
1.6958868874098012e-9
9.078784615370054e-9
1.4435727307603831e-8
5.280871093156288e-9
6.63379928002197e-9
6.448105751381438e-9
5.998102671149156e-9
4.909014732146859e-9
3.961319070886977e-9
4.372621671508215e-9
3.714266229346941e-9
4.377384139501974e-9
3.808579466997697e-9
1.2931891349068402e-9
3.2675974175028067e-10
9.233487941009095e-10
1.006037826838824e-9
3.558480090358531e-10
6.149516535209766e-11
2.161088335436479e-11
3.739083039652381e-11
2.8734728084024425e-11
2.0155931674208252e-11
2.33572575459079e-12
1.8704873462245874e-11
4.559649424315978e-11
1.0020141535049395e-10
2.3021030351501767e-10
2.2233252073430064e-10
8.096105523596991e-11
1.1068121453348793e-10
9.632246745852162e-10
2.0524164576723516e-9
2.192902272659872e-9
2.5278512755459625e-9
2.2427147163219835e-9
1.5349427794107304e-9
8.251753505393452e-10
3.973577868525538e-10
4.416678257031432e-11
4.180520998992323e-10
9.089317476512205e-11
7.018927620137717e-11
1.1634124859143809e-10
1.9462218110623941e-10
3.5905552725772576e-10
4.994847708211827e-10
3.36560865127894e-10
4.2684800166628825e-10
4.4898756393019137e-10
5.843396583737892e-10
9.658137429894222e-10
1.7991282325160838e-9
1.9678111139494363e-10
4.535949544599552e-9
3.2802802649388333e-9
2.24477782901962e-9
1.7268631719930917e-9
1.4831386047981607e-9
1.4417392609009139e-9
1.5432953580255828e-9
1.727978818199788e-9
9.45757593701496e-9
5.356969891437945e-8
5.278502639853899e-7
1.7878764283390004e-7
6.3209209345688e-8
3.869330251337969e-8
6.435848484764065e-8
5.986504840867658e-8
4.082610374128046e-8
3.157998762048891e-8
2.076114441043144e-8
3.1553494924950896e-8
5.106847736665756e-8
2.3080694998605323e-8
4.499949870713831e-9
1.1333269222822252e-9
3.0782341746858074e-10
1.2679454932142834e-10
4.042608143497181e-11
8.605086542255331e-12
5.147752745384241e-12
1.181065886305752e-11
1.0154709597614023e-11
7.612966330657218e-12
5.431837259055481e-12
6.173917059639279e-12
1.2190193094221533e-11
2.837638298093145e-11
7.435676935865754e-11
2.3760441864482393e-10
2.0659974047243777e-10
1.5714269124369244e-9
1.2813549495662394e-9
6.20636804226283e-10
1.512253063668622e-9
1.8983338250545765e-9
1.6607613580844513e-9
1.0644993318661926e-9
5.587616114120975e-10
7.85021429628969e-11
6.469226896488706e-10
1.4276301209089905e-10
3.8487277365867136e-10
6.135003761186531e-10
7.675095773208873e-10
5.114875678558332e-10
2.348248280689537e-11
7.654336504184393e-10
6.400892158365405e-10
1.6977438923844501e-10
4.0906908005005286e-9
8.46719845899205e-9
5.7901997514580945e-9
2.7328886103468847e-9
1.8453643771900846e-9
1.6903545309579355e-9
1.639476376053751e-9
1.4310095769189247e-9
8.75989801171441e-11
2.611155772388635e-9
2.378732622713697e-9
2.466795536043662e-8
9.469603521785429e-8
3.155786973283707e-7
2.4432060032737978e-8
8.379623909860275e-9
6.689578208171586e-9
1.288113926263249e-8
9.263535428484383e-9
7.458304315537368e-9
9.013533523023976e-9
5.000013870224664e-9
6.5291671730893774e-9
2.0776724270889656e-8
6.924951340584037e-8
1.6228196002437783e-7
5.055094780839844e-8
4.996649614141414e-10
1.5236377577527263e-9
9.299029751370633e-10
5.247774530482047e-10
3.206926016314492e-10
1.058707343344759e-9
3.9094853525674905e-12
5.182854011844613e-14
4.187683530180625e-13
5.752055302283473e-13
8.015122748295348e-13
6.21058568729364e-13
7.6777394939114e-13
1.3900131634356173e-12
3.781314613122593e-12
6.905231129614825e-12
7.913863786460841e-11
5.2273252598722686e-11
3.8765001294510105e-11
3.601183672005958e-11
3.5578239276982306e-11
3.742749536633613e-11
4.40556202176598e-11
6.430179386749296e-11
1.5338232429656887e-10
1.0756765763556565e-10
2.3531597549272247e-11
3.945614723236905e-12
2.5062285812300924e-12
8.34613664156514e-14
0.
0.
0.
0.
0.
0.
0.
0.
0.
0.
0.
0.
0.
0.
0.
0.
0.
0.
3.9791104599222174e-14
7.47208835016667e-14
1.2152707697846822e-13
1.9045857975203803e-13
2.994150625647995e-13
4.405274416245379e-13
5.204556795061564e-13
4.176148586940814e-13
5.88375915852544e-14
3.4245601316549e-13
9.747591894862761e-14
1.3983456257874865e-12
2.2005014193701035e-12
3.5356695772062177e-12
6.561296283208247e-12
1.1738045122780391e-11
1.795371646299671e-11
2.522110509236166e-11
3.621422618965436e-11
5.5170465943357004e-11
8.84513344078295e-11
1.508644068951591e-10
2.866911319938821e-10
3.5480669540653766e-10
1.7239523833374339e-10
8.441064581780252e-11
3.378063939264201e-11
6.548921638193103e-12
4.9389147218370656e-11
1.6370534985068949e-9
7.092101343226855e-9
1.7893439450842853e-8
1.0111654603726815e-8
6.2297519782548425e-9
3.760002121467123e-9
1.645807865208196e-9
1.2313033557189917e-10
1.968094787378273e-9
6.417101192194576e-9
2.525012913596052e-9
3.1844134813071513e-9
8.330934195946082e-10
7.66883826644316e-10
7.042170025497273e-10
6.526520808290494e-10
4.5075686374801504e-10
1.3796319204904782e-10
9.391274809692834e-11
9.455449273713172e-11
7.281120727081579e-11
6.293076251216101e-11
3.268002395701815e-11
2.3758445565826372e-11
8.683650321041469e-11
2.1689761376178258e-10
4.77457866254443e-10
3.235489583902139e-10
1.7002372525040721e-10
6.667730619431219e-11
1.7149012244296363e-9
6.3773115708581986e-9
4.565232584063682e-9
5.134490682260388e-9
4.334795889939818e-9
3.3411061034615174e-9
2.067492976982695e-9
1.054996820252897e-9
3.973189279341366e-10
1.7978422519500995e-10
1.8166026878822192e-9
2.182813396548516e-10
6.363001781866429e-10
4.85203869928886e-10
3.7835745130724976e-10
3.874999748929354e-10
2.599292046274469e-10
9.807587447250438e-11
1.4520637338455666e-10
3.019766791508074e-10
2.486656225223723e-10
2.383404073014219e-10
1.65471581896734e-10
4.1681774528325965e-11
2.6444681151876844e-10
7.030106437217705e-10
1.570863634114679e-9
1.0609824031493454e-9
5.734760286549402e-10
3.1456894422808336e-10
1.5424230380448954e-10
3.7251371701566004e-9
2.15299224887233e-8
4.405960177489661e-9
1.6864332328727833e-8
1.386793466409572e-8
1.1178232444903177e-8
7.536143360251295e-9
3.3107346700549195e-9
1.1363775679874254e-9
1.35564351271712e-8
1.3605901244644744e-8
3.0793953303216955e-9
5.791721928426171e-10
1.4265704585526936e-9
1.3986837482340206e-9
9.541154376638291e-10
4.6099487840726797e-10
1.99853275222802e-10
2.559533840681716e-10
1.9468518677523546e-10
1.6851430613406384e-10
1.1353065408104829e-10
3.8002473997299176e-11
2.3302897501498195e-10
6.702127575308751e-10
8.764387564695812e-10
5.693503883543945e-10
3.8169388884886357e-10
1.953905939967443e-10
1.7719878812460007e-10
8.893168832355174e-10
3.889181070601438e-9
4.169648719526935e-9
4.648999303845133e-8
1.796144914722664e-8
9.133649764100085e-9
3.849208124101333e-9
1.256336482154948e-9
1.4484258869766818e-11
1.2731844498421153e-9
1.512049915799211e-9
4.196848260447816e-10
1.752089041029984e-9
2.0495773416928497e-10
2.194434732424131e-10
3.789485938420263e-10
3.566472917006007e-10
1.809200014158851e-10
7.005688553827127e-11
6.171073002099726e-11
1.5029535452093465e-10
2.9881308700124124e-10
4.209075623453339e-10
4.5669868450894425e-10
3.1175582922455747e-10
6.722736908957076e-11
1.1124897512759622e-9
5.090374507893561e-9
7.400850820249252e-9
6.320990503408134e-9
5.8278100053327325e-9
5.292822277523294e-9
3.466636261897125e-8
8.928180553676124e-8
7.720853223827097e-8
1.4503190822556914e-7
5.1770637270947127e-8
5.2738594557153275e-8
7.393804996651988e-10
1.7032947048022805e-8
2.2980878085217162e-8
2.614389245160111e-8
2.8201752067175672e-8
2.3366841826888858e-8
1.2332596662061895e-8
2.823174642233671e-10
4.3485713849671906e-9
3.6541886492695116e-9
3.022944334730626e-9
2.805723180794756e-9
3.0844391424831917e-9
3.018761843342952e-9
2.876008411179618e-9
1.277669356057967e-9
1.3277517913374859e-10
4.236815229807102e-10
8.434477818187295e-10
3.648301403960637e-10
1.0176598915928617e-10
9.274278611681511e-12
7.012937248420959e-11
1.1501544586256822e-10
4.3727315550409516e-8
2.2883901687469496e-7
2.3735196049518854e-7
8.820961363272454e-8
8.283374026174306e-8
7.251003358295717e-8
6.997074481597697e-8
7.248518687840517e-8
7.235275366466006e-8
5.374998897171331e-8
6.623960767648721e-9
3.246110843682398e-8
5.0648454567968616e-8
2.6083539567156472e-8
6.219895269057337e-9
4.2746592510034255e-9
2.5105972514287357e-9
6.377355830345253e-10
1.6974146165556112e-10
4.7364533208766297e-11
3.926964927501397e-11
1.6837164751483792e-10
1.1614048639269219e-10
9.960183595816845e-11
2.2499964285340523e-11
1.380188191486806e-10
2.62305891082944e-10
4.94119693832617e-10
1.017757805720215e-9
2.3524003071795418e-9
2.5568661291563788e-9
1.3889686924422643e-8
3.2636659408319184e-8
1.4010000900712004e-8
6.602515063870507e-9
1.1919104687090135e-8
1.3800914881100986e-8
1.5364619569103375e-8
1.7175813071180524e-8
1.9456000171176305e-8
2.252778920246353e-8
1.1535179577010422e-8
1.667786879011024e-8
1.0970773548103052e-8
5.03657499230005e-9
1.5971538685403532e-9
4.3555811215384255e-10
2.2688775007088886e-9
2.1092862469421936e-9
2.0245945437747584e-9
1.700971648568349e-9
3.793390020838571e-11
3.4337931478652856e-9
3.966202895835712e-9
2.993758588724672e-9
2.2587626074566835e-9
1.576856758822133e-9
9.469845303576984e-10
3.4474943961369395e-10
3.6352126081768756e-10
1.5186075160877493e-9
3.78874229826545e-9
1.7488823164267335e-8
7.35796971302117e-10
2.1047775126266622e-7
5.9111275043504476e-8
1.584561690798798e-8
2.563286913774185e-9
2.2380671847657347e-9
7.692902031279251e-9
5.627249744575754e-9
3.2951751055119084e-9
1.2335252978209744e-11
1.1320758829003212e-9
3.2307763479342078e-9
1.8272350202700624e-8
1.4683116223220845e-8
1.4418273389097652e-8
3.3525676131165124e-8
3.398844444850678e-8
2.3971392203450113e-8
1.1956645094259353e-8
1.5992564163802559e-9
1.7859664213766637e-10
1.8760228708842216e-11
9.430904225993799e-11
1.6927924019999315e-11
1.928223221344966e-11
6.42683919367209e-11
8.745412490479666e-11
1.0163347641543721e-10
9.001405874736286e-11
2.919267069260557e-11
1.2433973356226644e-9
3.3338393049242694e-9
1.4108668560039235e-8
1.8942136991027373e-8
1.376310455624908e-8
1.1580966977619926e-8
9.506430023065525e-9
5.34022286616057e-9
1.676223389741288e-9
3.7281890800536207e-10
1.6518290242060125e-9
1.5188567899050908e-9
1.648140734248834e-9
7.058601634065646e-9
8.023765953077011e-9
1.0061920047169e-8
9.938532629952439e-9
5.611918226088013e-9
2.1855943401264023e-9
9.486736236691978e-10
5.914467794337184e-10
4.663297974526867e-10
4.064440863032804e-10
3.9097757105373516e-10
4.185376784120786e-10
4.862452042623596e-10
5.929245673148348e-10
7.415979177184094e-10
9.396286340989414e-10
1.1983609763732264e-9
3.734716275273024e-8
3.3422966357134923e-7
1.949421640850503e-8
8.137411081453671e-8
4.4201875751839266e-8
2.7689868236170176e-8
1.5600227738896804e-8
1.2820275900804112e-9
1.5845275715015857e-8
8.239075176495449e-9
3.551217696825596e-8
5.879749793880103e-8
1.0245950123588338e-7
3.041444776060733e-8
2.6524013788785036e-9
1.4219179715851577e-10
5.877375700766349e-11
3.594752309319401e-11
1.0483534919207099e-11
3.915610454525945e-11
6.752470759144309e-10
2.9906167951901246e-9
8.054343986382411e-10
1.0338679893249615e-9
1.6766999051717817e-9
2.940535574057071e-9
6.343165703650391e-9
3.7233123318968364e-8
7.844218830544879e-9
3.3811518349349923e-9
1.8414413797018408e-9
1.022948290930469e-9
8.094516699822107e-10
1.030467704224872e-9
1.9999801606644935e-9
3.0841894384666485e-9
4.7033405970111146e-9
3.5696960593443717e-9
3.3440554397078192e-9
1.216549158224688e-9
3.978055457161671e-10
2.2990715961183927e-10
3.5476568042063904e-11
3.2516480005495425e-14
0.
0.
0.
0.
0.
0.
2.6060895533776176e-14
3.4440903608868435e-14
4.32018810282054e-14
5.1841427052882835e-14
5.94865920035868e-14
6.381624672600479e-14
6.132028362733287e-14
4.769009824816052e-14
0.
3.8309217329904374e-14
1.3358608840523728e-13
2.864711468122892e-13
1.6619748036397486e-13
8.174766896934681e-13
1.7333141399024382e-12
2.4132565079298455e-12
3.483628186569205e-12
5.343284874063095e-12
6.838093465102451e-12
6.574797905057406e-12
4.8525830310191094e-12
2.34011691531739e-12
6.167105464036546e-13
3.1927970944961997e-12
6.1067408131436095e-12
6.702467103714133e-13
2.8247605999970106e-11
5.013370656091917e-11
8.033764917643727e-11
1.334680510128577e-10
2.0630003884574804e-10
3.570121938569383e-10
6.958000034731349e-10
1.4068484574211932e-9
2.8349960583153504e-9
4.28817003304208e-9
2.8349916292208273e-9
2.435086440538967e-9
2.7098265665785756e-9
3.53542971839448e-9
4.9359990056558855e-9
6.779303288432709e-9
8.824647013055878e-9
1.0509120844291507e-7
6.810629868180574e-7
2.4285096287892555e-6
2.2816111830681022e-8
7.382730689553108e-8
5.6184056178765986e-8
4.489817789702627e-8
3.897343281565379e-8
3.626945988446105e-8
3.230121730521045e-8
1.0319053793070022e-8
1.559463253658103e-8
1.3049478748907033e-8
1.6275220591683633e-7
6.940298487520256e-8
4.6787740366235306e-8
9.197906651200744e-9
5.460777626320055e-10
6.976460570285165e-11
2.7848152695250183e-11
3.4447925814804206e-11
4.042596831340791e-11
3.5755617246323023e-11
1.920092103012227e-11
1.2659773239832498e-11
3.3993918187619126e-11
6.018730034571457e-11
1.0188137310809638e-10
1.7533205914646764e-10
3.317424144897764e-10
7.288800718027382e-9
1.1176171563333627e-8
1.2673614481809969e-8
1.3891512845301405e-8
1.3729716785569191e-8
1.0153311510289503e-8
7.631188801821404e-10
1.3613240140445426e-8
2.6567361594769457e-8
3.2073049031767624e-8
3.247551360599596e-8
3.080465876291468e-8
2.2771273898493213e-8
5.023454971534514e-9
5.093173853954691e-10
2.1302716667769426e-10
2.829854082196636e-10
2.868310008279511e-10
2.531066764415718e-10
2.3626718081017766e-10
1.9272694097354922e-10
1.3967337975369558e-10
1.9277127236287502e-10
2.0320796357343214e-10
1.5746196354600033e-10
9.284702075056154e-11
1.0101840623037052e-11
1.6248630979963607e-10
3.987606539737356e-10
8.192358291997244e-10
1.7048970342676194e-9
1.2767599989797588e-8
5.559314463348439e-9
1.90392501790131e-7
5.480207373142112e-8
1.916745145144115e-8
4.879448525048763e-9
6.430489049046662e-10
5.251856448003654e-9
1.0467126291097445e-8
5.931250372221018e-10
4.057904092211182e-9
7.011320803464147e-9
1.4870168514058754e-8
4.8516022179009603e-8
1.305539537801013e-8
4.112866658988292e-9
2.237420502874492e-9
1.3005942554450287e-9
1.0345752537603797e-9
4.241159002903434e-10
9.073817752153165e-11
1.6364030574083325e-10
1.2555788182507083e-10
1.0187721140937268e-10
7.699283599212063e-11
2.1631843841645408e-10
2.2741936559059268e-10
1.7602285508586587e-10
6.814524125088719e-12
3.254029634989854e-10
1.0800367022107534e-9
1.3566682683531381e-8
2.952108911826628e-8
1.11832702251864e-7
7.151635777620137e-8
3.922705300212151e-8
1.5285128355885034e-8
1.485091966905739e-9
3.04488273325072e-9
4.643218113694279e-9
5.384679390433507e-9
5.9573488267837165e-9
2.8547231905677633e-9
2.425738738317783e-9
2.1458625549980406e-9
4.227038853266317e-9
4.482152861077875e-9
6.232579989425444e-9
5.890638190870424e-9
4.204033645165121e-9
1.675635671514266e-9
9.418886008569472e-10
6.126040579366658e-10
4.449347885456153e-10
3.5661082143066094e-10
3.227875507049029e-10
3.376706523321128e-10
3.9292771264944383e-10
4.830097226511905e-10
6.081871924468861e-10
7.73899278414176e-10
9.897413453060023e-10
3.3383972739591285e-8
2.5764992903092977e-7
9.739078714114639e-8
6.803368370003166e-8
4.259624953513211e-8
2.8206975181374478e-8
1.7512673251977212e-8
2.1907318217543055e-9
1.8350708325235237e-8
5.357202095386454e-9
2.6715585238114262e-8
3.59184966028348e-8
5.7843647598852137e-8
1.4640098177034767e-7
1.0437888096068208e-7
5.5661386713226076e-8
4.742416841100863e-8
5.191725538509086e-8
6.052375694235906e-8
5.217901785594901e-8
1.528918776110185e-8
4.801230698417185e-9
3.4907147775310003e-9
3.0277336474961232e-9
2.577898425415109e-9
1.191427449982383e-9
1.7177459606999117e-10
3.3645992488611104e-11
2.980103661509276e-12
1.961153307877688e-13
4.247964799887694e-13
3.17899210028301e-13
1.897881583332352e-13
7.700047930537174e-14
9.332463668222463e-14
4.1414465036806387e-13
9.515221999078756e-13
1.687904950417884e-12
2.50047388619981e-12
3.1163356115218903e-12
3.0605686841082887e-12
1.6886027404502938e-12
5.734911362756081e-12
9.249798504616919e-12
4.715584616936329e-12
1.7358493229044125e-11
2.7133491279246853e-11
4.41417523402963e-11
7.163806446787003e-11
1.123409059684882e-10
1.7710458351910803e-10
3.008886534743262e-10
5.834345252666006e-10
1.3409104972825014e-9
1.8582646800363386e-9
1.1617094200576241e-9
7.943410070206526e-10
5.578400595063304e-10
3.5328968280365315e-10
1.3577942466025668e-10
1.3870022484599757e-10
8.32228003118431e-9
3.692055940582443e-8
1.174430209507936e-7
5.023967751330391e-8
2.8284497210462296e-8
1.8126949815290478e-8
7.965890765515151e-9
1.849114023773244e-8
1.3866172881852207e-8
1.2336227155636704e-8
1.4420784615793817e-8
1.644850528367633e-8
6.120657375411788e-9
4.797975570599102e-10
1.2368323459891303e-9
2.1972714092313185e-9
1.9194102414682153e-9
7.884421341663578e-10
1.927981609479945e-10
1.5674928770832423e-10
2.751498838344928e-10
2.1628918974764379e-10
1.6112155686407186e-10
4.03001248290734e-11
9.852195812071864e-11
2.562409304538263e-10
5.246822172719709e-10
1.0442759640860888e-9
1.3352332189752393e-9
4.86274853210908e-10
4.187064409664712e-11
6.837414731189196e-9
2.3573360311490183e-8
1.0349178800944024e-8
1.55840545218106e-8
1.4583035329888759e-8
1.2019008002059815e-8
7.871708372175632e-9
4.332452667998694e-9
2.078578257180412e-9
4.516915365260469e-10
2.058644202594985e-9
4.471761550484114e-10
4.866566040513811e-10
3.358433428950198e-10
2.0683960828495497e-10
8.147118590055634e-11
1.0946106591215992e-10
6.621466051131446e-10
7.492792693749476e-10
8.232151281130331e-10
6.754263311060005e-10
5.140187388188637e-10
2.0218294284030935e-9
3.323715964544598e-9
2.446142081533689e-9
2.109395174619281e-9
2.0368644995481597e-9
2.0582866753597666e-9
2.0723833812784974e-9
1.9703694114284716e-9
1.6276467962692271e-9
2.022718455822143e-8
1.2002774154696677e-7
2.0394620208439557e-7
9.31107666875149e-8
5.4647799179764406e-8
5.232598687694322e-8
1.3092507133083127e-8
1.0014660059510316e-8
1.4543125499382535e-8
2.7096547639583516e-8
2.8491559841683232e-8
2.9556288207045692e-8
3.214315732713527e-8
1.0921196799561987e-8
2.2486390165202598e-10
2.2102312913524604e-10
7.338155333227225e-10
1.1784579175404896e-9
7.868011909850947e-10
2.696355136006646e-10
3.347505985752242e-11
1.9701059664710286e-10
1.624038659029136e-10
1.085529861100079e-10
1.8233247669973388e-11
8.127600244400604e-11
1.8748576302104278e-10
3.3150578884583447e-10
5.0845446434285e-10
7.004379934223146e-10
3.591452723243672e-9
5.951234139540722e-9
2.47106975264538e-10
4.6311736809096155e-9
6.937690324044147e-9
8.337879391481336e-9
8.653829407284294e-9
7.531461400487647e-9
5.5583985873691875e-9
3.4712756928310286e-9
1.5053247406233072e-9
2.352363578732393e-9
2.608483188293171e-9
1.1653529387609562e-9
3.534476985379704e-10
1.705221166778746e-9
2.581695129387957e-9
2.5633391681509616e-9
2.5717434189142287e-9
3.0591592915561426e-9
3.869781055686673e-9
1.7245489423412638e-9
9.419217420324808e-9
5.027732555301602e-9
8.408815762157483e-10
4.0761382598460744e-10
1.0264810939674953e-9
1.5167270250256718e-9
2.051203610385933e-9
2.730927473198669e-9
3.654850433319743e-9
5.522631178189373e-8
4.518621126048515e-7
2.071280085149703e-6
2.928547423611573e-8
1.938249158247529e-8
1.689127648739102e-8
1.3682528509900389e-8
1.1653454418781292e-8
9.814824410790858e-9
4.0893467552924545e-9
3.836543700857118e-9
2.123575972164979e-9
1.348022174205622e-9
2.6490359249549634e-8
6.866851480892886e-9
1.0415154883066545e-9
4.792221371210479e-9
5.762812581353515e-9
3.0319457711271687e-10
9.680468914535424e-11
5.5698319526689494e-11
8.527834055459816e-11
5.010924558593018e-11
3.2030729011194176e-11
2.568210711070494e-11
1.5124342418251822e-11
1.419478148971489e-11
2.1449385099499344e-11
2.808265940289243e-11
2.0950406157677344e-11
1.5310952970396864e-11
2.536887605001387e-9
6.0816272455270214e-9
8.89126179095688e-9
4.387185148903739e-9
1.2834854728364614e-9
4.737658459712634e-9
6.912103726007672e-9
8.6383652381717e-9
1.0374516378144343e-8
1.2487105295405167e-8
1.5524673213093723e-8
8.400132958902865e-9
4.538655578408883e-9
1.908450407629911e-9
6.030305885027778e-10
3.637430060267882e-11
8.334023734889981e-11
2.0221127078722212e-10
1.030084171918916e-9
3.2128876905127257e-9
2.869310293710893e-9
1.8774815446051364e-9
1.358656112631121e-9
1.0193997172159224e-9
7.747696083066236e-10
6.063994758841769e-10
5.106991935488934e-10
4.98911756160024e-10
6.322592453014889e-10
1.0163479667235318e-9
7.98333414604823e-10
8.564330401351607e-9
1.8023540110296682e-9
6.994228562119316e-8
1.8969497535861867e-8
3.915607928309166e-9
1.0031460660627268e-9
5.916588525100453e-9
3.856238420134584e-9
1.906960950593433e-9
1.5800530221684682e-9
6.400601897901126e-9
2.7107535516332717e-8
3.998680623564134e-8
6.447069189407284e-8
7.979277702355452e-9
1.6082549403828428e-8
3.109772377458489e-8
6.9310455275996006e-9
1.9724118602181125e-9
3.7010317111399696e-10
2.348238377895217e-10
5.6669131481059247e-11
7.048485633402014e-11
3.6706574596408223e-10
1.4654917304282994e-9
5.741884293239673e-10
5.569962148891162e-10
8.340104571089242e-10
1.7769360130322415e-9
2.5573215786103316e-9
6.457363232989764e-11
1.2859699930083016e-10
8.852815540235231e-11
9.759835824104256e-11
1.5138098893340164e-10
5.1460048734307485e-11
6.669801338079448e-12
2.0883299021822783e-12
2.0875967228844905e-10
6.835141039228615e-10
1.2031798315344654e-9
8.731855675988931e-10
1.86080004162102e-10
6.185832418135028e-10
1.1280372297384388e-12
3.4935544314077006e-14
0.
0.
0.
0.
0.
0.
0.
0.
0.
0.
0.
0.
0.
4.759438898419983e-14
1.0454549489578731e-13
0.
7.96401141317267e-14
1.909640097940358e-13
3.4000975048610966e-13
5.479892726567819e-13
9.102347532093386e-13
1.2002492624145094e-12
1.124467943219133e-12
6.238223475425308e-13
1.9480685038781228e-13
8.223878942933469e-13
1.655289694091407e-12
2.4146619888891982e-12
3.225732824027941e-12
5.022424992241477e-12
2.772421989760034e-12
2.1617565472118685e-12
2.6452871777461503e-12
1.1367282067921073e-11
9.437740961671297e-11
2.8444112873267655e-10
5.704602986993343e-10
1.018915349543181e-9
1.877960503900812e-9
4.158094472224742e-9
5.911714839496483e-9
2.5252655078853814e-9
3.0216473031000535e-9
2.5100861879742836e-9
2.554644369614483e-9
3.123943853803577e-9
5.1859808900355406e-8
1.0145985367606187e-7
2.1224696388365795e-6
3.6539086949043435e-7
8.425214282000097e-8
5.309765815281783e-9
2.457382768488906e-8
2.8413193251834965e-8
2.8910334028463228e-8
2.8384153317939154e-8
2.4499991215759407e-8
2.951456576167559e-8
3.050926083701048e-8
2.5280985349040392e-8
9.708006645826667e-9
5.10900108541123e-9
1.095850994882223e-9
6.948035378188893e-10
3.332911865755087e-10
7.634433617835347e-11
5.647400582982224e-12
2.3151561330110077e-11
3.971471157640862e-11
6.319100382257909e-11
1.1658601446589875e-10
2.0787005202931195e-10
2.9829149322151593e-10
8.935877595409328e-11
3.2120930925643464e-11
8.658341793680954e-11
1.240332962276214e-10
3.382282555691917e-8
1.9115907403160344e-7
1.866601158652102e-7
5.7986757495633296e-8
6.666688012942616e-8
6.29503788858385e-8
6.50653961739462e-8
7.613053512130035e-8
9.70432846752428e-8
1.0460414755192409e-7
4.249159822847489e-8
4.1910384038465876e-8
5.61954784395858e-8
1.3912625706663861e-8
2.0579126410035336e-9
5.359414947043816e-10
1.5453024959099094e-10
1.1227011300603665e-10
4.942909745659978e-10
3.818096184557009e-10
3.8481387759232586e-10
2.658503406246845e-10
2.449060226364011e-10
8.609180875987908e-10
2.2704543756163078e-9
2.338716352061758e-9
1.5441592382928526e-9
1.09343626682082e-9
7.536987642489875e-10
4.529434635392705e-10
4.916990547044958e-9
2.629203722335506e-8
2.9982122906144686e-8
2.3745183260155695e-8
1.660374934725768e-8
1.2109454631129404e-8
7.187694538383992e-9
1.9090670371245394e-9
9.048520799912911e-9
1.375556553998206e-8
1.039011694970765e-8
8.648196361124206e-9
9.623398372195241e-9
2.313791346619506e-9
2.635788296873561e-9
1.6555877262857546e-9
2.0017269624364605e-9
1.2408743146859881e-9
4.024608354357344e-10
4.9040525655567375e-11
1.5897475480296096e-10
1.7079850321086298e-10
1.3030944224544503e-10
8.719423534620994e-11
6.330397678948155e-12
9.160052484985086e-11
1.9711400837759887e-10
3.6579408859209657e-10
6.51492283923132e-10
8.552540008977915e-10
2.756251913796466e-10
6.887560871800324e-9
1.7984310003202457e-8
1.852989635375927e-9
7.829221417197814e-9
8.803118605479e-9
8.672070771188026e-9
7.185302897306388e-9
4.943704686058804e-9
3.039963973236246e-9
1.7269476494121657e-9
7.202063344044325e-10
1.9528498498963376e-9
1.55526731991039e-9
8.004733221668898e-10
3.1403560921173536e-10
1.4586136948151513e-10
1.4525360124738882e-9
8.886481823177028e-10
8.403625750409153e-10
9.413186530700215e-10
4.364586589522491e-10
8.316068924719295e-10
2.030358739642426e-9
1.6354597298908321e-9
1.422452937198876e-9
1.3168716234860816e-9
1.211192378164563e-9
1.0414160298370407e-9
7.635150904984573e-10
3.229000541348502e-10
4.05362366376212e-10
1.7179384038960995e-8
3.320039984994153e-8
2.385087892484438e-7
7.195946122708181e-8
3.410868296022127e-8
1.5895205878146853e-8
2.3057665647364984e-8
1.484912701045371e-8
1.2814672218942375e-8
1.630547232206628e-8
3.4609219699655495e-9
3.1441071296436622e-9
8.804549776030116e-9
2.0372565594851962e-8
5.023775427421514e-10
3.745343908255796e-9
1.334386965490013e-9
2.3210630845837963e-10
5.094655430160913e-10
5.623650828621279e-10
2.5053493181934726e-10
4.970987551420099e-11
5.6055987690577785e-11
6.704943036577371e-11
4.589322971358042e-11
1.9529938346830387e-11
1.8137573441438805e-11
4.961089134295963e-11
8.526905052609715e-11
1.18806620141828e-10
1.3372783311666074e-10
7.485191433132906e-10
2.0085198728073894e-9
8.80888665379504e-10
9.997741100668176e-10
2.373431616366098e-9
3.4115578075614307e-9
4.247372376688283e-9
4.701757606269994e-9
4.560621289179655e-9
3.835592670307638e-9
2.7075752071387354e-9
1.425153829966672e-9
5.633668412426987e-10
8.613004195922969e-11
6.733213602489533e-10
1.4319915807544137e-9
1.755163811782769e-9
2.5326860543149726e-9
8.367626535140865e-10
3.0030289957421285e-9
2.7254104469253e-9
2.2812905410195737e-9
2.171409718904588e-9
2.2423379710549152e-9
2.4164567893172717e-9
2.6457947668347555e-9
2.8743492772998333e-9
3.003658863543475e-9
2.8537879259595432e-9
2.1445665489564144e-9
3.6324962905471647e-8
9.121913257720538e-8
3.6710440172904843e-7
1.1951575505349938e-7
6.753985531481968e-8
2.2492362773532603e-8
1.2326355955525713e-8
1.527916129151093e-8
2.4753334649621944e-8
6.098148801755044e-9
2.7800997924038626e-8
1.4395970012110358e-8
2.8868937108157973e-8
9.570301734164157e-8
1.1279827353476851e-8
1.8259257297971583e-9
4.472707686441207e-10
2.1330264964579327e-10
1.3556193214981027e-10
8.076720752250458e-11
2.1097165255374946e-10
1.7003456798702313e-9
1.4971800062602059e-9
5.367446677417065e-10
1.0527837654235056e-10
3.866440291060198e-9
4.605301252813912e-9
1.0579501302681482e-8
1.8570784356271288e-8
7.865861981225538e-9
6.735167011771152e-9
7.460659849932791e-10
1.8740857503235927e-10
1.4609697588796584e-9
2.716618389177471e-9
3.4926867378094216e-9
5.292376848463207e-9
1.453843960861867e-9
3.8438223952052956e-9
4.0098139666224445e-9
3.6229383472833802e-9
1.3102732478722837e-9
8.142646621585898e-10
9.394528869549573e-14
3.781213556282891e-14
0.
0.
0.
0.
0.
0.
0.
0.
0.
0.
0.
0.
2.5519562722578724e-14
3.8530366219498267e-14
5.849858856441585e-14
8.896902218077742e-14
1.3534421082907927e-13
2.0188939057728897e-13
1.1083184681326446e-12
4.171875795608357e-12
1.2435578385205105e-11
9.29586053496685e-12
6.3661960499719876e-12
4.146149721379632e-12
1.3372249432396813e-12
3.388965188456288e-12
1.2349723674635041e-11
2.897362682373688e-11
2.8969961207953986e-11
2.8997922700941903e-11
7.535752964954529e-12
1.0435571087512162e-11
2.0982381199992416e-11
3.4736595072912346e-11
4.80372998424869e-11
4.3445397486031005e-11
1.4527836808828798e-11
2.296583759878584e-11
8.005862784356952e-11
2.1057558204628676e-10
5.606129871806047e-10
4.752767793443271e-10
4.0678883329460905e-10
4.0229939589651514e-10
4.3413571935637477e-10
4.948345935561513e-10
5.85126599522152e-10
7.101305065855578e-10
2.1361787544032283e-8
1.5390130952767834e-7
1.5265410939228738e-7
6.370512514467103e-8
4.6771139880254165e-8
3.60985397977629e-8
3.0789835122181125e-8
2.6452941024361405e-8
8.366899668752393e-9
3.593895461841568e-8
3.973010075489095e-8
9.896466000770992e-8
3.312227921357414e-8
4.547081072875448e-9
2.4997679782562834e-10
1.168839372414633e-9
1.653530244861746e-9
8.604990149604627e-10
2.974912882693274e-10
2.1997821601204938e-11
2.76678664773823e-10
2.757304852317738e-10
1.9921076605496167e-10
9.311280583930793e-11
6.119886385565869e-11
2.026999719638074e-10
3.8647148745399487e-10
6.438550040361659e-10
1.0287251125227513e-9
1.0412373519871823e-9
5.735039526969007e-9
9.89049685398768e-9
4.57794824439726e-12
4.79753429195427e-9
6.2088173044148325e-9
6.73625396576204e-9
6.291944280618097e-9
4.92870753910624e-9
3.414340770440313e-9
2.233463577535207e-9
1.3499335573498794e-9
2.206288392979775e-10
7.9860745564321e-10
5.188447553496837e-10
2.8898605362951005e-10
1.1922272907497782e-10
8.599508944631596e-11
7.868723105046112e-10
6.863854047252047e-10
6.439934523410346e-10
6.48953917997841e-10
2.8421558126672696e-11
8.849489840897484e-10
2.517675142867757e-9
2.162980801830838e-9
1.753839740380664e-9
1.5928543237706416e-9
1.4902066837955206e-9
1.3450638450370912e-9
1.093510147273191e-9
6.973851346819838e-10
1.4704888830904747e-8
7.537126769013677e-8
1.7719997282141597e-7
7.453034999580732e-8
4.3501638153213654e-8
3.559636041088999e-8
2.197885186790125e-8
1.1302604161436588e-8
1.2756182782241455e-8
1.8527702698829452e-8
2.239181795215837e-8
2.492063842353544e-8
2.0160026345280442e-8
2.761143917742392e-9
4.722116063790739e-10
6.886616872820177e-10
1.4983294772606627e-9
1.3351465156302295e-9
5.572470404197786e-10
1.1456457083761479e-10
1.3974139208064008e-10
1.8649301089930168e-10
1.366495723741242e-10
7.902455572179037e-11
2.0336396910252127e-11
1.1553053827246104e-10
2.385748875840176e-10
4.261695048085832e-10
7.065348938129576e-10
1.000453280528633e-9
2.694627291737872e-10
1.0591965656750222e-8
1.515320090234702e-8
3.393222620933943e-9
1.006548049068508e-8
1.1677016631360845e-8
1.1501981044820858e-8
9.085948349650111e-9
5.919194342841494e-9
3.3927678076686068e-9
1.3287899399570938e-9
1.4299940113294215e-9
4.323034438925158e-10
3.0992933802370333e-10
1.4201787723043197e-10
1.3522872792383577e-10
4.3800936885177287e-10
2.1002443039952665e-9
1.8413807161063058e-9
2.0998522707468944e-9
2.558196520100826e-9
1.7730516766771065e-9
3.783846221754456e-10
1.072148022959175e-9
1.241607303532424e-9
1.1236051365883164e-9
1.5868202196368421e-9
1.4780459080002882e-9
1.6202298904387863e-9
1.9403859646134265e-9
2.462516884052896e-9
3.234974426870535e-9
6.40920867983821e-8
7.065424180368007e-7
2.0990779327463537e-6
1.0047283545484376e-8
2.2923894671972165e-8
1.8003893174487797e-8
1.4163226346653946e-8
1.1899938725788114e-8
9.988606093535992e-9
3.0319974800735978e-9
1.3218122060546493e-9
1.0508696624445896e-8
2.0095824385901557e-8
2.677866091225463e-8
6.059692689519718e-8
2.633526998237311e-8
8.892834109628183e-9
1.5112822379737213e-11
1.5800774958814182e-10
6.337719850076915e-9
6.22576275748484e-10
6.566857668412662e-11
2.5306489560144632e-11
2.05915057979584e-11
1.0925621268985277e-11
9.057514012820652e-12
9.797390266546296e-12
1.222248590263351e-11
1.8818422335004186e-11
2.4927237803710625e-11
3.8080122497085056e-10
9.016793089924463e-10
1.523408745694319e-9
1.4012068644658175e-9
5.205947003829819e-10
4.71579305512171e-10
1.3353835754728306e-9
2.0840534053064843e-9
2.7703457835959364e-9
3.4366135464498137e-9
4.115498435342424e-9
4.836211382287181e-9
2.8267551803381468e-9
1.578006732837656e-9
4.5262742119543253e-10
4.661562252484517e-11
1.0845741276015689e-10
4.0680762109486475e-10
1.5798373837458745e-9
4.242997105979495e-9
3.9342562216411165e-9
2.6559622530334995e-9
1.9783032897185163e-9
1.4999524755736042e-9
1.1400374165328067e-9
8.95435988002261e-10
7.592972819123888e-10
7.284270891437137e-10
8.278942129512574e-10
1.1591465738072414e-9
2.0261300363626905e-9
1.3343326522249096e-8
2.8866910922111177e-9
1.151757473731147e-7
3.50040983749665e-8
1.0021586767648319e-8
2.826236419447073e-9
1.2137651502222483e-8
5.49205409806949e-9
5.859162752780722e-9
3.0569515965073593e-9
5.223775846225669e-9
9.054636652409739e-9
6.161833149956205e-10
3.808057380906801e-8
4.1146099111087496e-8
4.253326321418409e-8
3.888115464017516e-8
7.660426378447269e-9
3.1874977556444846e-9
5.215754213412834e-10
2.8110606935592594e-10
1.0322884472592408e-10
4.695909780213807e-11
1.9011451627039955e-10
4.323043915556683e-10
1.514912208301171e-10
1.2418263430109523e-10
1.613932894396828e-10
2.9511783241315247e-10
7.310340594278864e-10
4.548016828829688e-10
5.1076200469802796e-11
9.388821744836927e-11
1.6295737669412616e-10
1.7383942660130076e-11
1.0584550811085371e-11
2.5043982277301343e-11
3.310496043272788e-11
8.645317808482844e-11
7.509947443256904e-10
2.1599815528015572e-9
1.0054197391223396e-9
1.340430265132014e-10
3.855339406183463e-10
1.2246166483890025e-12
0.
0.
0.
0.
0.
0.
0.
0.
0.
0.
0.
0.
0.
0.
0.
4.36571896015135e-14
9.754266327332051e-14
4.353503393928853e-14
2.1056883481421485e-13
5.022102219683746e-13
8.520966564643146e-13
1.2812765856803479e-12
2.0231187791577665e-12
3.1747733963964532e-12
3.3595825154406884e-12
2.777413243877927e-12
1.4567651175812072e-12
3.1512294123513285e-13
2.64428162860491e-13
3.979472145588924e-13
3.501200745587008e-12
8.324724086646644e-12
1.1435605047363154e-11
1.697761950473428e-11
3.7041706579424514e-11
1.0906769490509379e-10
2.986322017800605e-10
6.510019626665855e-10
1.2460094969783681e-9
2.3781866360413216e-9
5.076345000341177e-9
1.0239925694316088e-8
7.313860181937029e-9
4.8414799238651046e-9
3.3510998436807716e-9
2.239877117303321e-9
1.4218114700719517e-9
1.8350641129241533e-8
1.0546431489033365e-7
1.4734669066190794e-8
8.831414367640469e-8
6.794488171413313e-8
6.112949881541834e-8
5.9581555113090927e-8
3.171023690649778e-8
1.7294634746156944e-8
3.269448114234411e-8
3.1528138021468064e-8
2.2941429559707448e-8
3.519453500212946e-8
1.9097215556078048e-8
3.006112172341158e-9
5.335201699580083e-10
6.716571799696343e-10
8.15795665576381e-10
5.276008476885681e-10
2.255792931369873e-10
3.344237988211827e-10
2.093542412258043e-10
1.5891099616327646e-10
1.3227634725675058e-10
1.528691738926912e-11
1.3887708047548498e-10
2.999502741707075e-10
5.891218972099537e-10
1.2363927268150844e-9
2.6380225376124574e-9
1.7405651251614158e-9
1.9115691243857117e-8
2.853692649205203e-8
3.567491032071941e-9
1.343425065572406e-8
1.5300868479626107e-8
1.6664651461879296e-8
1.7006148025688284e-8
1.52424447886395e-8
1.2067558835236601e-8
8.64972602095351e-9
2.6775814866783785e-9
4.366137783052097e-9
2.354500584712601e-9
1.0268379907582919e-9
3.789477514277623e-10
2.2473672090328566e-10
1.9284341829553874e-9
4.822496094516347e-9
4.9270688614013e-9
5.200631082114841e-9
2.7460147902454528e-9
4.195776440465179e-9
7.7205597233179e-9
6.188218450407678e-9
4.1384729069173076e-9
4.852480128545879e-9
4.572308668130384e-9
5.074949243867452e-9
6.475652134507332e-9
8.992679864107279e-9
1.2593543808528514e-8
8.29748817392835e-8
4.934303270783489e-7
3.5940257617035056e-8
2.2621717307969528e-7
1.0090486730479088e-7
6.281935131202978e-8
4.750844114784966e-8
4.0811596027393593e-8
3.754989992344211e-8
2.6311112525968992e-8
7.051806352909378e-9
3.1945298858740234e-9
4.282964057705287e-9
1.2986643376085828e-9
6.21573015198743e-8
1.4220312424883048e-8
2.031560437522047e-9
3.035302993619998e-9
8.056508306688883e-9
1.0776414088892328e-9
3.4641133690082155e-10
1.42381921370249e-10
4.0280217397526095e-11
1.4276271254324495e-11
8.886637481370497e-12
1.4207985576222065e-11
2.6599491798005636e-11
3.491608572966255e-11
4.055911758737345e-11
2.094121759996722e-11
1.9092500260360417e-11
1.1164712555435396e-9
1.0743688926481061e-8
1.9540642294389267e-8
1.056375174107403e-8
8.79014101642397e-9
8.620342986421571e-9
8.938098204170704e-9
9.4376094984008e-9
1.000298952144515e-8
1.05917646559121e-8
1.1251558131925646e-8
4.8152978068008e-9
3.9016550072602685e-9
2.5656952281924195e-10
1.106677517247242e-9
1.1493643298778197e-9
1.1956408421788794e-9
6.543400268645395e-10
1.0198489096086055e-9
1.6255930325861767e-9
1.2814351560100497e-9
7.267103094863788e-10
3.105730220007243e-10
4.38372884678272e-11
1.4154493245904343e-10
2.9548338420096956e-10
4.477175667672781e-10
6.177275600757118e-10
8.212211954343575e-10
1.0735224113079903e-9
3.133025663942738e-8
2.7189212574932925e-7
1.6742370183757493e-7
4.958743458694667e-8
3.5495812558297007e-8
2.2172699458170768e-8
1.0303459830991419e-8
6.696334068271219e-9
2.0946257706732336e-8
5.771337586842741e-9
4.024908106414786e-8
7.215535921801386e-8
1.100863677202238e-7
3.5909847696170506e-8
3.1935648786864253e-9
4.223239621829984e-10
8.507804021964324e-11
5.324092802295941e-11
2.539401331114752e-11
7.57195407717928e-11
4.6516144395957104e-10
2.9634506137755325e-9
5.563419946317295e-10
5.741598514226589e-10
9.175396182385731e-10
1.954788640336624e-9
3.585657677287785e-9
1.0069695994460341e-8
1.618290720876957e-9
4.26073075315403e-10
6.91205464944383e-11
5.2471394463183136e-11
2.5279434826327263e-10
4.800319025421261e-10
1.1530351090302323e-10
2.359558534958467e-10
1.072554219071675e-9
1.4727493260764737e-9
2.3514303193999084e-9
8.962713769522089e-10
2.261960795467716e-10
9.083430956454339e-11
1.8757941685300493e-11
2.329715854149315e-14
0.
0.
0.
0.
0.
0.
0.
2.284250117793595e-14
2.7780372693025174e-14
3.25626152952837e-14
3.624088937902624e-14
3.749191096112125e-14
3.494275128976514e-14
2.7153089712994936e-14
0.
0.
6.17948900070848e-14
1.4729637789735533e-13
9.638916610864333e-14
4.593674653476529e-13
1.0292758845292011e-12
1.6120866512984907e-12
2.4041980353340307e-12
3.8613174228634075e-12
6.317365630932499e-12
6.4795460793558e-12
5.271533015144844e-12
2.9813456700142726e-12
1.574180375521635e-13
2.2910382182181825e-12
3.7075095585770685e-12
1.1545365704858146e-12
1.0291644186991074e-11
1.8961682207892218e-11
3.63275539969855e-11
9.22753698328628e-11
2.5971385186090146e-10
6.295484520668759e-10
1.3105187076734887e-9
2.670900723184715e-9
6.0507946634153084e-9
1.040049475933006e-8
6.923056675902856e-9
4.908494726462853e-9
3.6483176047093557e-9
2.6083438459377116e-9
1.7585510229500742e-9
1.1078201897788423e-9
6.095208160341926e-10
2.5899893360532827e-8
1.1770431628274102e-7
2.674831886776612e-7
1.4965888206132841e-7
8.972927441563943e-8
7.283559877765735e-8
3.380850693656636e-8
2.4553195173533576e-8
2.8822179106560962e-8
2.4065539905858476e-8
1.5124010596310467e-8
2.2123379129276604e-8
3.579317041364091e-8
1.269632742275145e-8
1.4346992115994515e-9
1.2761056478948028e-10
7.807947169672916e-10
8.952784107197324e-10
6.647248038575183e-10
3.1075546965049334e-10
2.0946913107742113e-10
1.7694418034883064e-10
1.3671915808384182e-10
1.0734029160181641e-10
4.899422799986815e-12
1.2973299974698517e-10
2.6732881102587324e-10
5.133334712865965e-10
1.0398636820843998e-9
2.175870779107088e-9
9.119500098995906e-9
1.2210592219138976e-8
2.849204142610058e-10
7.53396050702733e-9
1.016253973356747e-8
1.2340192708065498e-8
1.4128038301286558e-8
1.4517515992482119e-8
1.3312897893735035e-8
1.1324404038946397e-8
5.428561871474076e-9
1.9521450992086857e-9
2.2595403825678745e-9
1.3336725984436642e-9
1.8176819250937904e-10
1.371225919276699e-9
3.7288531064761155e-9
4.4243866122690675e-9
4.060583149163655e-9
4.067759954624396e-9
3.764631560092015e-9
1.1318916691846157e-9
6.823184803504865e-9
1.4561976480025253e-8
1.5478287016484767e-9
1.4212681506397622e-9
3.149254311944205e-9
4.830223409296354e-9
6.616404466575252e-9
8.443757482319014e-9
1.0507568738927792e-8
1.1983276583365645e-7
7.860663914485734e-7
2.5959975412725956e-6
2.1028052026603672e-8
7.084584738348225e-8
5.477394622758731e-8
4.39108516072635e-8
3.801477111094615e-8
3.4697856054563485e-8
2.7153620647253316e-8
3.5073052394354602e-9
7.830881468043817e-9
5.798514154087315e-10
5.436552655239051e-8
4.853148333585812e-8
3.9530430753952935e-8
2.4244319428028728e-8
8.24913040707759e-10
8.543155600909954e-11
2.93112250040125e-11
3.2681962115760307e-11
3.736060187556487e-11
3.129004925097754e-11
2.613495969042752e-11
3.202056430544859e-12
1.5464518974381252e-11
2.98721557964503e-11
4.765003742359216e-11
7.181514692279828e-11
1.1274614952813256e-10
2.1359426346872422e-10
7.750578057977052e-9
1.2679573358725662e-8
1.4295631024962403e-8
1.4038648506018761e-8
9.26008432793524e-9
5.787745132969631e-10
1.2121259074477504e-8
2.346357848218354e-8
3.6049034503996255e-8
5.3187906491203554e-8
7.846379909952472e-8
2.2546079744458535e-8
3.809058723165521e-9
8.189446572158585e-10
3.9929737239893837e-10
4.259344775330371e-10
4.3475498096264827e-10
4.2299229197458876e-10
4.1404038691787637e-10
2.7567134226621893e-10
1.3522493891324734e-11
1.2481264520267034e-10
7.117099997629549e-11
3.052364625810925e-11
3.1667176387139685e-11
8.840346155477115e-11
2.1823136181251644e-10
4.708677954411229e-10
9.990821579543697e-10
2.2571785913325263e-9
3.33858809945828e-9
1.7897695372068054e-8
2.2742028967044963e-9
1.8284512286058673e-7
5.0564653439332916e-8
1.1187615869149448e-8
6.073802280632249e-10
3.78906084725653e-9
9.466914162580082e-9
2.7081827063156713e-9
4.0132951846275935e-9
2.4842151473776646e-9
1.7823111043570484e-8
2.0190395380597322e-8
2.75776667678303e-8
2.445578140010725e-8
2.2930451716373465e-8
1.2660667967474406e-8
3.0336027890921227e-9
5.543442503436345e-9
2.44088371672874e-8
1.5038919732432325e-8
4.263044282063842e-9
5.291807069345532e-10
3.73076239326198e-10
1.3666704663257422e-10
4.7828791189443144e-11
8.166943500049971e-12
3.653121319882517e-12
5.055469344681689e-12
9.29688252758911e-13
2.7574319631341987e-11
7.251563907599305e-11
1.19698530439856e-10
1.5448876251999416e-10
1.6181278687914146e-10
3.507437191968437e-11
2.650383742045082e-10
3.218456619920441e-10
3.7150350158392213e-10
4.335861050004149e-10
5.138681478630459e-10
6.05598195398058e-10
9.24041303241403e-10
1.0485570921033148e-9
1.1429167135738269e-9
1.7416016258128573e-9
1.831332748380048e-9
1.4864711765112355e-9
1.1060183235721861e-9
8.856049401158117e-10
6.922021197421704e-10
5.23561151480797e-10
4.537482027857305e-10
4.2305274376168656e-10
4.2372821702852495e-10
4.544315011023134e-10
5.154675902377349e-10
6.09422530060162e-10
7.416051048334304e-10
9.202578378909794e-10
1.1567651181760453e-9
3.385804234708992e-8
3.0616668078580694e-7
4.212039707887137e-9
8.760940873134189e-8
4.7069156781114805e-8
3.00143600573008e-8
1.8662340085550994e-8
3.763213072682825e-9
1.3554152353668036e-8
3.4349905478990242e-9
3.0701915834645966e-8
3.8767860912001124e-8
5.5427793285371715e-8
1.0500946826709686e-7
6.63546003199779e-8
3.744323234075753e-8
3.6065737252788366e-8
6.364504843228892e-8
1.3555638986905704e-8
3.209730502928165e-9
1.0626501542655323e-9
7.112254251892373e-10
4.874216559666419e-10
7.213630983433367e-12
3.1336730798418363e-10
7.428288523084031e-10
1.082537207401362e-10
5.900072804421277e-11
5.543066236968531e-11
6.207596168056874e-11
1.013554794476472e-11
1.420296694222373e-10
2.1144211564099103e-10
2.3516663694875747e-10
1.5557981330487464e-11
9.192477106179176e-12
2.1186874429641715e-11
3.319486512856188e-11
4.0160012170880555e-11
8.960360036085864e-11
1.0159555959841584e-9
1.8937531841402603e-9
3.0317664941567724e-10
9.915202886138952e-11
4.897584872398345e-11
9.100525503518706e-14
0.
0.
0.
0.
0.
0.
0.
2.7170925278380598e-14
3.3393717073937026e-14
3.912836038329299e-14
4.276227717503688e-14
4.2100851485465105e-14
3.492077353116052e-14
0.
0.
5.576858851024276e-14
6.873825544539158e-14
3.1244586541245864e-13
7.672945030502522e-13
1.2720822294808812e-12
1.622340307625714e-12
2.1942132563180205e-12
3.0528817760704513e-12
3.943583035997634e-12
4.278292206174888e-12
3.771276747020216e-12
2.5853999911823337e-12
5.106035990737163e-12
3.648030664611264e-12
3.3233310371749555e-12
8.669417653039112e-12
1.223503380361615e-11
1.73009734770128e-11
3.258048295341628e-11
8.586148947336748e-11
2.4387454085546405e-10
5.962855986097861e-10
1.2318388807348155e-9
2.4017818591518263e-9
4.931622850144219e-9
1.1297875227151457e-8
1.204625453490051e-8
7.606032088676835e-9
5.212735736695268e-9
3.500257276603172e-9
2.2213800215732683e-9
2.4817294296548926e-8
1.1682178633234639e-7
6.626098411208588e-8
9.631343620507614e-8
6.948491413778556e-8
6.229784609410031e-8
6.582629113969112e-8
6.004361662961342e-8
5.158307342621992e-9
2.9774077095682516e-8
3.58443075051368e-8
2.664391221626735e-8
4.7074032064713356e-8
1.3412997203066977e-8
2.1065732632353343e-9
9.276485514653396e-10
1.6427821374480798e-9
1.128451947397673e-9
5.676698699746769e-10
6.272539810574526e-10
3.9738116723751125e-10
2.9326597670536334e-10
2.5792976435791914e-10
2.3539128949958624e-10
1.5455240101708152e-10
3.8227154905484817e-10
3.0586514199165297e-10
6.010091308613335e-10
2.806226504256641e-9
3.750729777283439e-9
3.054859632707322e-9
3.760408761098143e-8
3.122639811635458e-7
5.4044651143739734e-8
8.554429250490214e-9
1.513302772086778e-8
1.634740830477732e-8
1.3360146794318691e-8
1.1493171019403666e-8
1.0512245924540133e-8
1.0143496333698236e-8
1.0111429276737514e-8
7.653351392754624e-9
8.366070409492304e-9
4.2450785635003465e-9
1.069802167519482e-9
1.0973517359423032e-9
7.892822951331865e-10
1.7916032185811867e-10
1.862623445192998e-10
3.222494033541126e-10
1.884006876317551e-11
6.00513775034429e-10
1.5114894734002775e-9
1.1504096884370952e-9
7.99953207995709e-10
7.217802491552243e-10
8.25284960299016e-10
1.019419088523241e-9
1.2793411083991613e-9
1.6175093184590688e-9
2.0634286224648347e-9
8.626342734854525e-8
4.3588231260377533e-7
8.354640059369936e-7
3.860934503019955e-7
2.3779675623904377e-7
2.2386183712894582e-7
2.3782585545524588e-7
1.647859317380703e-7
9.900472751767506e-8
6.919064348157372e-8
5.4314170457004147e-8
3.4179409486204256e-8
5.5395817369222654e-8
2.7887061618114633e-7
1.2381321130579917e-7
9.293849571027223e-8
5.972220328408013e-8
3.5398802595377097e-9
2.0383699677549999e-10
1.3377109703257042e-11
1.3355873458674358e-11
1.234622989132724e-11
6.0036954822659934e-12
1.8030011309446673e-13
1.1814242338454281e-11
2.8117175137294136e-11
4.751820418243726e-11
6.372276576180982e-11
6.70792238970266e-11
5.15418014922174e-11
1.3246954289344709e-11
6.922177884207016e-9
1.5648734582649207e-8
1.2628012899904007e-8
9.401705392527788e-10
9.8323759115794e-9
1.3447071827605566e-8
1.5318902530975902e-8
1.7093900917776416e-8
1.9570719756120656e-8
2.358466360342239e-8
3.083166307405045e-8
7.693772881061595e-9
2.2256640872166193e-9
7.891818031487795e-10
1.4239097892361294e-10
6.973002515350162e-10
9.52311072973606e-10
1.2041893025350209e-9
1.507899569294172e-9
6.610469121462898e-10
2.8954582784350876e-9
2.2631388983010903e-9
1.8876970460866564e-9
1.741576056895369e-9
1.6682673552214666e-9
1.5797797709009824e-9
1.4234274148626742e-9
1.1770963455116939e-9
8.320045745654121e-10
3.521682810362261e-10
1.2379960046556768e-8
3.85931566928985e-8
1.6371629213184445e-7
5.473864281031898e-8
2.567005691468075e-8
1.094998353247786e-8
1.3413755565648723e-8
8.419870263747298e-9
8.246338183958088e-9
1.060919717838434e-8
7.505617549787e-9
5.475729680031149e-9
1.1936746927655914e-8
5.973317213403342e-8
1.1177954394205512e-7
1.480708125133041e-8
3.4472103075091285e-9
5.845028418871557e-10
1.8232161885787673e-10
1.1690668321765127e-10
3.746709025973634e-11
9.811648644545495e-11
9.798050217575813e-10
7.043782383913171e-10
3.944131136319772e-10
4.687350720747564e-10
8.365139468564401e-10
1.9123658843092767e-9
2.9337566172186174e-9
1.475678362637314e-9
1.419385243703944e-10
4.657842168187646e-11
1.662031603705113e-10
2.5085097184278454e-10
1.4741600771202168e-11
2.1580800851199803e-11
2.027348796521776e-11
3.355857076736023e-10
1.1767654509414244e-9
2.9660143568698867e-9
1.3912728617456355e-9
2.222167808176015e-10
9.567850435730558e-11
1.4170077601326202e-11
0.
0.
0.
0.
0.
0.
0.
0.
2.780655438878379e-14
3.411272764300859e-14
4.030528824720508e-14
4.5041692268875895e-14
4.628350906620825e-14
4.1787313812233127e-14
2.923037087405578e-14
0.
3.589700643649928e-14
1.0635901937213037e-13
9.522781418733884e-14
4.450114563370715e-13
1.04764036109911e-12
1.6386018947273983e-12
2.266784222619994e-12
3.31685810232635e-12
4.843687843976726e-12
5.720849200198967e-12
5.370885266306604e-12
3.958683528633894e-12
1.9362826508924506e-12
4.726795266382329e-12
5.073240207836339e-12
1.846292812195964e-12
9.29284819624401e-12
1.3510054959309796e-11
1.694056028356379e-11
2.5096679395335685e-11
5.836071223152362e-11
1.8642945991712167e-10
6.04683844582957e-10
1.7007778312661853e-9
4.3013602875645114e-9
1.1220221952077414e-8
1.4626579677846346e-8
9.885481907840284e-9
7.776333007190489e-9
6.658674615192846e-9
5.55587427920951e-9
4.177107929098098e-9
2.819162043475038e-9
3.639420766396076e-8
1.5586582957269172e-7
2.430938336358823e-7
1.621035536760325e-7
1.0094195841762709e-7
9.337182878814692e-8
1.4406262680980016e-7
1.035705221958351e-8
2.5720679208102118e-8
3.4774419044365166e-8
2.6474364078975297e-8
3.6289076064281045e-8
3.9634283720983854e-8
9.975594790730708e-9
2.6404484057558662e-9
2.159303014155962e-11
5.977646106546194e-10
3.808167763060494e-10
1.502792425169977e-10
4.828825282621681e-11
4.1395781030449315e-10
2.467423507436593e-10
2.102557390980257e-10
5.994623560631491e-11
2.2487540788212106e-10
5.032137992045852e-10
1.0293468560043765e-9
2.3919736638998788e-9
5.265273472057764e-9
3.941816077869034e-9
2.827380798494654e-8
6.497581699697466e-8
1.4583992478577604e-9
1.86675504960257e-8
1.951891777288362e-8
2.019456931569455e-8
2.193482505547246e-8
2.5125487129578923e-8
3.181763059079851e-8
2.8570080499743284e-8
9.32397967177937e-10
3.655764801191013e-9
4.4774099652109376e-9
7.3979820307020065e-9
4.670765200081986e-9
1.232542664214428e-9
2.1348234963379715e-9
3.4644108902561394e-9
2.6687002488703366e-9
2.215600010660408e-9
1.956895717664863e-9
8.748601092525243e-10
1.973707137136972e-9
6.14351218565772e-9
2.55643307371297e-9
3.0632019231012306e-9
4.986105007119778e-9
6.34007190749833e-9
7.723090811077101e-9
9.110954198282373e-9
1.0682043619225893e-8
7.887236177024198e-8
4.106205888963781e-7
6.98535537704837e-7
1.1192280228047667e-7
8.712211308454807e-8
6.02199100383272e-8
4.713833342968659e-8
4.090140114001983e-8
3.8880739951726645e-8
3.8588632389297875e-8
2.9476246867303486e-8
3.936315232848822e-8
3.7426075384311e-8
6.757945879619148e-8
3.8236070200789605e-8
1.0261397008205171e-8
9.688629766547322e-10
2.0329997580744605e-10
1.3789831069533682e-10
1.096022371691803e-10
8.414648558141022e-11
7.703662119906792e-11
8.377644171210683e-11
9.535582364961485e-11
1.3264275046867143e-10
1.581691666268027e-10
8.473528059222864e-11
1.707442056821081e-10
6.333838752060583e-10
5.929045280386327e-10
5.653111932101775e-10
5.52798662900809e-8
4.55205448130183e-7
2.0275848849836188e-7
9.252799673574185e-8
6.398511936126353e-8
5.543460023450196e-8
5.5849970603563065e-8
6.423740111605353e-8
8.213499860806332e-8
8.677839965850106e-8
6.128570475411258e-8
5.244160253887307e-8
3.37263136649722e-8
2.074402007284352e-9
3.261758553693434e-9
1.833385967553532e-9
9.987644655340782e-10
6.251985705248024e-10
3.623757614358789e-10
1.6806756343772223e-11
4.0358416928086544e-10
9.317229752581013e-10
1.992722834523824e-9
2.61225065920493e-9
1.253230596389889e-9
5.084804632648663e-10
1.0029135754290682e-10
1.461818363318713e-10
3.2670805224794903e-10
4.911233147243589e-10
6.67602722556836e-10
2.4581149946118856e-8
1.853344334622807e-7
6.398479765735772e-8
7.634152333433236e-8
4.928987841831403e-8
3.667883627026619e-8
3.0364132744295966e-8
2.443072105186035e-8
5.548911111087631e-9
2.9333204262062667e-8
1.9916926716861257e-8
7.714657001124942e-8
5.536550209881736e-8
1.4202408544725045e-8
2.401188806644321e-10
3.888419340704239e-10
9.796185705545589e-10
1.0070751023431825e-9
4.447499656031979e-10
1.319641243268749e-10
9.684714434835677e-11
2.6760869544095695e-10
1.9814171309325502e-10
1.3440817645414641e-10
7.516585879400526e-12
1.14420918695041e-10
2.388809400347914e-10
3.8796293159942226e-10
5.490907589216399e-10
7.37604641372695e-10
2.8176964253956128e-9
6.369554335309011e-9
1.2183496547702318e-9
3.263324025719683e-9
5.177613722823179e-9
6.231226442060502e-9
6.676952341622797e-9
6.255361122508317e-9
5.119380707363445e-9
3.816606544961193e-9
2.69354635161606e-9
1.7484049619460018e-9
1.8512827789291035e-9
1.0374432516047658e-9
4.5415352080122735e-10
1.0306600765828941e-10
5.467516286805029e-10
1.0332296472983728e-9
8.584151462224309e-10
9.319927123486088e-10
6.020037969249766e-10
6.01491374559437e-10
2.4904218927989804e-9
2.3256282712510692e-9
1.8978597847596077e-9
1.7460482716453542e-9
1.6808027223285682e-9
1.5942711141118103e-9
1.4013775116635967e-9
1.024069499810153e-9
3.7886691043375655e-10
1.9669327120504347e-8
6.073186659359655e-8
2.775934505565387e-7
8.72001402104723e-8
4.6493863775443435e-8
3.464723061245352e-8
8.283850823276105e-9
1.4090253419402723e-8
1.5006160734085895e-8
2.7256581909798832e-8
2.5334609394037187e-9
1.0432284006084588e-8
1.695560995202296e-8
2.4695799147599445e-8
1.1796819970232e-9
9.915149793094587e-10
1.65284621612142e-10
4.907374520042114e-10
7.05323874825036e-10
4.200207487246114e-10
1.2226760282968307e-10
7.657150542878946e-11
1.5236033375730924e-10
1.1295936909592081e-10
6.90214835524484e-11
8.843663515320765e-12
7.785118344646746e-11
1.5219998717654237e-10
2.3542625292853047e-10
3.0330602857411796e-10
3.317321611991968e-10
2.5083352403110637e-9
5.302059309461819e-9
9.72300740768409e-10
3.5469265204581746e-9
5.83085092514503e-9
7.261096477051244e-9
8.02437041138348e-9
7.737691186800645e-9
6.425352669782921e-9
4.6300343655815716e-9
2.7981951192714548e-9
2.044288219221998e-9
9.444854010404949e-10
3.975158173451229e-10
3.536277555917274e-11
5.925637986213877e-10
1.1419513243938342e-9
1.6776174193539342e-9
3.2959952401065563e-9
8.217984980307054e-9
1.737411077427007e-9
2.1041896043185853e-9
2.1770345803990857e-9
2.5306792739522347e-9
2.9578427914559545e-9
3.2164888001193646e-9
3.3116479768889253e-9
3.151856231563859e-9
6.525180923034571e-9
5.045691106512616e-9
5.4518904206045285e-9
3.839686194087407e-8
3.391706669540094e-7
2.5263557034912473e-6
1.3197600159703405e-7
3.968827889854553e-8
2.2401830053282985e-8
1.6289325938482107e-8
1.3802166658733543e-8
1.1774663886899386e-8
1.0345874659114575e-9
4.018646171114508e-8
7.315283461964982e-8
2.504988681825431e-7
1.564321654084239e-7
4.103881763378525e-7
1.272838711435366e-7
3.681103523622869e-8
1.7387845087854496e-8
1.2980436050611075e-8
1.0372175086349925e-9
2.845939631868566e-10
5.545738737755269e-11
4.6599723506092946e-11
1.399490750292974e-10
3.93372867156371e-10
2.2873849695524672e-10
2.3078512455218022e-10
5.567668855406556e-10
9.84729351027695e-10
1.3351538965303482e-9
7.944967817397811e-9
2.747862876198607e-9
1.1259655911924013e-9
7.543591167008519e-10
6.560573713380036e-10
6.840097523390996e-10
8.405900695015775e-10
1.2728817660969432e-9
2.8861913714323278e-9
3.045996332963837e-9
9.868325591691116e-10
1.048268917245764e-9
9.90857283822173e-10
1.198150513431864e-9
2.492931264695546e-11
1.4565126715277782e-13
0.
0.
0.
0.
0.
0.
0.
0.
0.
0.
0.
0.
0.
0.
0.
1.437253944036858e-13
2.6901654322303367e-13
4.3190316206021473e-13
6.647865457074283e-13
1.004316133109097e-12
1.4970100881628069e-12
2.1893327437324387e-12
3.10275030298372e-12
4.20718495172879e-12
5.437536795704926e-12
6.754227740888211e-12
9.072277260758714e-12
6.20817663786034e-12
4.510172352111049e-13
2.162507212136811e-12
8.716961929482508e-13
3.474512337327803e-12
1.0506392348912336e-11
2.009248866892557e-11
3.282635075213018e-11
5.052018480411342e-11
7.665792995336741e-11
1.1839929873737301e-10
1.9463812224375806e-10
3.658554280437216e-10
5.553420767160753e-10
3.157030670725599e-10
1.9483479980241066e-10
1.4145950985228553e-10
1.176345201879928e-10
1.165808453910457e-10
8.406907918358549e-10
1.685383143043764e-9
1.076802717829052e-8
4.878797835820645e-9
2.8687493607641847e-9
1.5276187357618085e-9
6.076231174124832e-10
1.027606898094082e-10
3.657605281550931e-10
1.5339183636818675e-10
7.767056779824607e-10
5.072977502505745e-9
1.511812543007631e-9
1.025924867229536e-9
5.476082151455121e-10
3.3975311201349093e-10
1.7227650890709239e-10
2.781314166915752e-11
8.446177113122213e-11
6.561206080630387e-11
5.232719780954893e-11
4.873097515286385e-11
2.5676188192203818e-11
1.6710535115657658e-11
6.500423820054151e-11
1.693138564878364e-10
3.186625422068931e-10
1.9048322929837123e-10
1.0442408609758669e-10
5.04351699098153e-11
6.265543182878846e-12
1.1085919267999791e-9
4.782393903010038e-9
6.443823165355418e-9
5.052328174922673e-9
3.6465248330301906e-9
2.541302722675888e-9
1.3920963827012697e-9
4.950718781913331e-10
2.598958178752382e-10
2.240063840271682e-9
4.043005786914333e-9
5.65234741375824e-10
5.841713176521036e-10
7.308439261204236e-10
7.782339222684896e-10
5.702585540138374e-10
1.8284920768323315e-10
7.126418467763408e-11
1.2529136410165902e-10
1.0011345018226673e-10
8.819290324209427e-11
6.821402951532137e-11
1.3121307505933959e-12
8.437967648528227e-11
2.5172049564171185e-10
4.399991665698786e-10
2.7181655630470506e-10
1.6393187346407284e-10
8.964351044212491e-11
2.37246667114413e-11
1.3785727812392327e-9
4.254809322047052e-9
8.839629973500547e-9
5.787683564610648e-9
4.002550089619325e-9
2.522684706840189e-9
1.2233134965515224e-9
4.0346598401925274e-10
1.8432617026315846e-10
1.4037215509495019e-9
5.340618554849697e-10
1.4582714309065177e-9
6.936451785846531e-9
4.782869995714315e-9
2.195301413865671e-9
8.419592008727145e-10
3.9649095183508663e-10
2.0488002894319992e-10
7.882178410276466e-11
1.0335992874291785e-10
1.0267653682914096e-10
7.065527883744938e-11
6.432382525273454e-11
4.3189594623434615e-11
1.5010145564673645e-11
6.54975180765217e-11
1.422492739614333e-10
3.018603179954178e-10
5.968854860870067e-10
3.720992280144434e-10
1.59661062903201e-10
2.5637882293573283e-9
1.603971443953026e-8
1.1378468018536884e-9
4.674148333093369e-9
5.168066284165039e-9
5.073168224177929e-9
4.5259774163129824e-9
3.401208337788526e-9
2.0325878057422304e-9
6.96150653788547e-10
9.454942899226477e-10
1.2984195869359578e-9
1.9943355010448774e-9
1.9539527851660703e-9
1.2002166831785092e-9
2.968953082156102e-10
3.972702936327899e-10
4.1021885930232e-10
3.4587676199233904e-10
3.2811594170705e-10
2.1696797415577502e-10
9.367213550753388e-11
6.421778253392637e-10
7.802589301543746e-10
5.671209334923955e-10
4.298096916499183e-10
3.090922295318758e-10
1.7912854903752682e-10
3.915478184613624e-12
3.39208635610425e-10
1.2442408057299358e-9
4.307380917139464e-9
1.8290151549843903e-9
6.161473608102346e-8
1.7510847872246102e-8
5.9459286117174794e-9
1.5395854495086357e-9
1.0830452429144238e-10
1.3330080235913258e-9
1.988461956061687e-9
6.138592915394849e-10
1.2579759580161573e-9
2.3336379610883706e-9
4.670447842461765e-9
1.4595521058551533e-8
4.349764302807378e-9
1.203900432486583e-9
7.684555301561384e-10
2.0014329874677498e-10
9.523678720320099e-11
4.43078846763516e-11
1.3554590433018399e-11
3.729749239526123e-11
7.044088789673702e-11
5.739024601863648e-11
1.7035791836011648e-11
5.092501451980636e-11
9.261765281048952e-11
1.6062254283969432e-10
2.9250825057174974e-10
5.687498643247384e-10
1.229603983762387e-9
4.027678506128881e-9
8.11736831248247e-9
9.363540798906748e-9
2.136696168299872e-9
4.076440005079856e-9
7.30168923369245e-9
9.38107107809831e-9
1.1256491966708859e-8
1.336605591303734e-8
1.611814144081896e-8
2.0305999052037422e-8
1.0118939305328765e-8
5.428532007508034e-9
2.646305546531821e-9
7.468093018101475e-10
1.5257034966701577e-9
1.8753524921300665e-9
1.7644573245428194e-9
1.734839075261377e-9
6.624302339516163e-10
1.720889188745864e-9
2.3594386795385968e-9
1.9432049860533205e-9
1.5771055629847874e-9
1.186501474448349e-9
7.809790413349918e-10
3.4851916915943584e-10
2.449037106828848e-10
1.1504639531595702e-9
1.1776537680412322e-9
6.301292335418131e-9
2.6675237849334525e-10
7.090889319723833e-8
1.888045503197398e-8
4.793032385683381e-9
7.760856154501983e-10
6.229735321618875e-10
1.8916635646142304e-9
8.677003913359614e-10
1.046044188012543e-9
8.529940578570584e-12
4.732898769640573e-8
1.1243168149261716e-7
3.322194187507528e-7
4.823229298719302e-7
2.8446261503240436e-7
7.784331142095229e-8
1.8598254807015045e-8
3.34384733875266e-9
3.5403931416232856e-10
4.8213331370020427e-11
6.713698520124978e-11
1.832347697764516e-10
1.3666993108500001e-9
2.0536622031511849e-10
9.942865804767666e-11
2.8813813282979517e-12
4.5880859737499864e-10
1.3642123951119653e-9
5.0645714944870225e-9
2.0853133010939678e-9
3.2466895755772396e-10
1.1804564001418944e-10
5.837806029680724e-11
3.731195675067107e-11
3.203454684352446e-11
4.049292490379034e-11
8.758377266376722e-11
3.1668679179132666e-10
2.2595017510583593e-10
3.7454271081839245e-10
1.0817740948289964e-9
3.489930113763039e-9
1.239010971986292e-9
3.3780088460376476e-12
4.823756999004993e-14
0.
0.
0.
0.
0.
0.
0.
0.
0.
0.
0.
0.
0.
0.
0.
0.
0.
0.
2.7711621239916883e-14
3.867327761533006e-14
5.3929644982607104e-14
7.525299267064677e-14
1.050558940368062e-13
1.4652749304572283e-13
2.037383152873771e-13
2.815862238971448e-13
3.8535919256887133e-13
3.033840170730645e-13
3.65244123903377e-13
2.8785189491314056e-13
2.926759162868321e-13
3.407023781224306e-13
4.174096872598479e-13
5.567734606100166e-13
8.242064266770691e-13
1.3343241819963442e-12
2.3385095432220534e-12
4.478931676272753e-12
9.722338966152824e-12
2.552954646466316e-11
5.431765198119844e-11
4.625019460810311e-11
4.491201567844106e-11
5.2040293077297046e-11
6.842531104401047e-11
1.0094061705770056e-10
1.7057885333934715e-10
9.279442434724494e-10
1.8903932109195086e-9
1.4604220439228025e-8
5.491939477287756e-9
2.7129207518634928e-9
1.1604755523139517e-9
3.249933613661236e-10
1.4206490526261525e-10
8.539379173248364e-10
2.834053890246581e-10
5.613932677823409e-10
1.2929796702739064e-9
5.409030517117342e-9
1.9122556238571627e-9
9.090607800230091e-10
3.891507477160761e-10
2.2569128124285703e-10
1.1230754851951375e-10
1.257039511480826e-11
7.424649897065926e-11
4.841886365893392e-11
3.923137222539922e-11
3.5400129291937214e-11
9.074687620811904e-12
2.1228560575399516e-11
5.549028016895802e-11
1.2072659332287992e-10
2.6510427743766457e-10
2.490708020043036e-10
1.11848656067369e-10
1.3842404288334146e-9
7.272524201082954e-9
4.000733342599665e-10
2.0741750775936046e-9
2.368978116223753e-9
2.3645302663416387e-9
2.1217524112302784e-9
1.601920152014997e-9
9.879512647960169e-10
4.3457044802946736e-10
1.0228056895979944e-10
9.124979755387061e-10
4.957245372719645e-10
7.944801090037926e-10
8.589431989243621e-10
6.207339442737234e-10
2.0798030998598914e-10
1.079612561571064e-10
1.5386727942391918e-10
1.2283571727252888e-10
1.102000746732188e-10
8.207335582555304e-11
8.833599436722217e-12
1.2757974121246616e-10
3.858206381329021e-10
4.2500770063261636e-10
2.6891276469684623e-10
1.7294344986083796e-10
9.748658928800915e-11
2.2014175751361922e-11
8.159412525995515e-11
1.7280885791983764e-9
3.071135391363325e-9
2.1029074323649274e-8
8.284725041290834e-9
4.4591492142244435e-9
2.0549402753700236e-9
6.693891962323215e-10
7.862230833653528e-11
9.90866612387148e-10
1.4005636135354284e-9
7.901215070200615e-10
3.3475097538932133e-9
3.6068255711156987e-9
2.0234911229784305e-9
1.012121506947028e-9
4.905880026285321e-10
2.6160916275280426e-10
1.0824337772635129e-10
7.279227223873533e-11
1.3249682524624487e-10
8.758240068353058e-11
7.824827930209115e-11
6.526077410654666e-11
1.645793372831258e-12
6.595534629387508e-11
1.6214962949170779e-10
3.845391235500865e-10
6.301690875065569e-10
3.4016038624308796e-10
1.705340427041462e-10
6.85746587607724e-11
2.1201934892603578e-9
1.2716667233379701e-8
3.2752967864915073e-9
7.567664621724765e-9
6.528584972170084e-9
5.493391068619932e-9
3.980033469340041e-9
2.207062280396578e-9
5.522721651499283e-10
1.7345815588779334e-9
1.9429990850398056e-8
1.454329858307512e-11
1.3814123215052885e-9
1.8007594208874353e-9
1.6673397151287993e-9
7.60476431539922e-10
5.543099009883695e-11
2.825210284763983e-10
2.6165260675437015e-10
2.2039589269245012e-10
1.9695745529542117e-10
7.955650722646714e-11
1.1679237719364258e-10
4.6511456812858105e-10
7.97313844122093e-10
5.295703658065067e-10
3.5625736984831517e-10
2.2490906494685406e-10
9.710678724552335e-11
6.978461463840681e-11
3.948080569031862e-10
3.242899970389799e-9
3.4424074323149913e-9
4.619993376842545e-8
1.5337498742064505e-8
6.9421779036740044e-9
2.5697556997774106e-9
5.851860031778014e-10
4.80967693411048e-10
1.9928397625110983e-9
4.823590631659275e-10
1.347072569594179e-9
2.6036416927062593e-9
2.2810832097304267e-8
2.503194598005803e-9
1.0746012223450625e-9
5.327425219316974e-10
2.548306084503731e-10
1.2654279395492544e-10
4.424333011411888e-11
8.824123880533432e-11
1.5636825160697552e-10
1.1029373881287543e-10
1.0838254976827187e-10
4.9403316485735326e-11
5.513919770574647e-11
1.557305667680902e-10
3.3438710210565735e-10
7.500469827280628e-10
1.447150574814368e-9
8.661914660943589e-10
6.685297398079017e-9
2.0875810670233904e-8
8.250005314242276e-9
4.629077505621129e-9
7.925030340216232e-9
8.971462466944662e-9
9.492454421287103e-9
9.399341281498956e-9
8.252897945575622e-9
5.7638048392015444e-9
1.1399648409898042e-9
6.275178677546166e-9
3.1358677948531916e-9
4.620730875573344e-9
3.827223224852929e-9
1.8286809014364442e-9
3.9933448431734266e-10
4.5346008201220405e-10
5.686772883889176e-10
4.663886833687558e-10
4.021880032266263e-10
1.9301782321770808e-10
1.8594404593412742e-10
8.204925452938315e-10
1.7033771316980947e-9
1.1523473130678318e-9
7.506941621475529e-10
4.5927863601936885e-10
1.8159564158456524e-10
1.9119318730455156e-10
9.545295079071906e-10
5.433380241954074e-9
4.7027993448239245e-9
7.594579052250758e-8
2.56102571235523e-8
1.1346739656148352e-8
4.069455658754229e-9
9.912955486578528e-10
5.212948965601766e-10
2.223250004306941e-9
4.720875567893006e-10
1.4179087811899995e-9
2.9525263758407795e-9
7.866411137851232e-9
7.823092111395779e-10
9.503509107889546e-11
5.400436728858355e-10
3.2790154927350506e-10
4.541714914460078e-11
1.476264336612088e-11
7.356664406077583e-11
2.482318051395117e-10
1.9653214284305685e-10
2.0931057564402507e-10
7.441954894062696e-11
7.128857603435883e-11
1.9752356886490653e-10
3.71108233209875e-10
4.076746978198477e-9
2.757590438239277e-9
1.5455033998814145e-9
1.2098715992169528e-9
2.755168084698075e-8
3.8208410794973414e-8
5.592681918895445e-7
2.3578889496990535e-7
9.992388261301718e-8
2.218358203209515e-8
1.6105829313886295e-9
4.48821640767458e-9
6.746006083144884e-9
7.93660787050761e-9
8.982346134506114e-9
6.090922484118405e-9
2.203150538432101e-9
2.0778787163210744e-10
1.3694527406372052e-9
2.2233809602124886e-9
2.153734524307142e-9
1.9394811442363324e-9
1.551438952577659e-9
1.287480222719613e-9
6.984987830862182e-10
4.2438876783448654e-11
5.540256748082633e-10
1.0560215444760202e-9
6.367410385683505e-10
2.684506265310852e-10
1.4484527831997743e-11
1.6586037965707819e-10
3.1223073747381766e-10
4.527645315298404e-10
6.068645685083665e-10
2.6243649600624605e-8
1.9829774047613522e-7
8.323005913113052e-9
7.870815060697952e-8
5.0157852684159275e-8
3.683811959733794e-8
3.017663734520411e-8
2.4966523971152968e-8
1.400759661043249e-8
1.0790027147847053e-8
1.9103209325975574e-8
7.709709144782106e-8
5.319558820265549e-8
8.625189976317995e-9
3.069986383357067e-10
5.597571270956628e-10
1.21898958039349e-9
7.799305935328218e-10
2.589719239723754e-10
4.956280496150227e-11
1.6758889154523186e-10
3.85384298360101e-10
3.024206353118311e-10
2.2564572024180289e-10
4.06535265392053e-11
2.957722455810964e-10
5.7880084427755e-10
9.363987096711536e-10
1.3394129058967395e-9
1.864870393898719e-9
6.1620284686479175e-9
1.334533766333733e-8
4.512494141487565e-9
5.135965817990024e-9
8.725438514295477e-9
1.0232790705058829e-8
1.0959296677677326e-8
1.071680013844909e-8
9.197825613765863e-9
6.7849296764387834e-9
4.284350814408255e-9
2.2230335024241353e-9
3.4322295118414566e-9
2.3689710177716746e-9
1.0906226663167597e-9
3.729021557591683e-10
5.937766255888654e-10
1.054082445690006e-9
7.968232961621594e-10
8.144458041119085e-10
7.283173540032999e-10
2.1220645120924824e-10
1.8825040217807033e-9
2.696866434956156e-9
2.0327247517098355e-9
1.731895280390229e-9
1.5542514658492474e-9
1.3477859550335288e-9
9.85174716306708e-10
2.718111630433088e-10
1.0393437467363816e-9
1.9042103343250526e-8
2.2080636752802256e-8
2.657938662558203e-7
7.549757275990341e-8
3.5866176554326605e-8
1.6070385907910166e-8
1.7545601502090464e-9
3.256984652881188e-8
1.8710746570981717e-8
1.1771987948210317e-8
8.485785941292631e-10
1.4207560509620821e-9
2.5645423851036285e-9
1.8994622787369016e-9
2.3246570205172465e-9
3.4907846374577254e-10
5.5316604678425615e-11
3.448549141823676e-10
2.6897098311440503e-10
1.041463904844517e-10
2.3208628621026055e-11
3.09301244226863e-10
4.128473164228602e-10
3.6497020736492924e-10
3.006417510331215e-10
7.632745656987953e-12
2.4926563527432675e-10
2.401695540957522e-10
1.1084837214532487e-9
2.16248551766758e-9
5.583674598812165e-9
1.5940774068499294e-8
2.7233321215881517e-8
9.54017816630407e-8
2.4599852648613254e-8
1.0023573108919312e-8
1.3673870748827486e-8
2.328016359206621e-8
2.295113676503638e-8
2.2437121426873556e-8
2.259923898544245e-8
2.3185963051845346e-8
1.4042879512970366e-8
9.193688857051143e-9
9.502740979870321e-9
7.085931999590768e-9
3.846929803060773e-9
8.415620300403948e-10
7.528348262029046e-10
2.002923875884269e-9
1.4918899705688672e-9
1.3422199733858087e-9
9.756268650674217e-10
6.158660134856958e-10
5.087508168068326e-10
4.764545326952518e-10
4.703194402719966e-10
4.694651895803842e-10
4.6131309638785575e-10
4.419790834214942e-10
4.185116507165849e-10
4.039717422391661e-10
2.699837615839328e-8
1.623415049637367e-7
9.293219996377381e-7
5.310329925902495e-7
3.130812066717581e-7
1.717827354461729e-7
1.3181172360820662e-7
8.82959613701861e-8
5.3056134035681864e-8
2.975256308161475e-8
3.701106059195806e-8
2.3892664871048766e-8
1.2244551636663395e-8
4.0371198167150467e-10
3.7738725642185223e-10
1.2788816286118825e-10
1.1328349235761486e-11
1.3876324637396352e-11
1.566491023722167e-11
8.492407336746035e-11
5.5722411007055946e-11
7.149970483431845e-12
3.3007451427845074e-13
6.31826534855263e-13
5.022862173098607e-13
1.5756569900754767e-13
1.3823593239893898e-13
4.777816710383859e-13
3.457723804097176e-13
4.672013087830753e-13
6.249400967152513e-12
1.4532780805169585e-11
1.8138692647614315e-11
1.839403278652044e-11
1.4480074906512643e-11
5.189844661719121e-12
1.176071683860276e-11
3.696680476266637e-11
6.037059818365144e-11
6.130303314119483e-11
2.0545920288784174e-11
1.340611858170275e-11
1.7386757973923572e-10
2.7776431823857683e-10
4.413875647655345e-10
9.8570990661281e-10
2.249216237204115e-9
3.81768802409998e-9
6.897597935498081e-9
9.828906861333717e-9
4.421254118407793e-9
4.955701913671884e-10
2.7602438959077853e-9
1.5818093538853475e-9
8.671885239521975e-10
2.495244528502491e-10
3.442774814085814e-10
9.727451893380374e-10
1.7056348131519175e-9
2.6293406644072423e-9
3.8584777632735785e-9
9.184591899616127e-8
7.286121738878015e-7
4.872903176678762e-6
2.5038134805097843e-7
1.7231784198333336e-8
4.25377521841076e-9
5.426181111427174e-9
8.180618297280572e-10
1.8361997839222058e-8
2.514530455432881e-8
9.069513342260533e-8
5.6181706697494355e-8
1.0480894566853535e-7
2.6992035627235464e-8
1.1990238369727183e-10
6.30490729533889e-9
5.571886063451565e-9
2.1201967354623508e-9
1.8104242589287452e-10
1.0337538303447013e-10
5.301236736402794e-12
7.520759326176038e-12
1.399692309175136e-11
2.8951470443041096e-11
2.553369411440213e-11
4.337129376500857e-11
1.1769807744853472e-10
4.649154756346511e-10
1.063365311415617e-9
2.6049607750416774e-9
7.939816894597175e-10
4.4300946348816106e-10
1.516129878316593e-9
1.2710782464175114e-9
8.054710987152803e-10
5.415583294299436e-10
4.764628208105928e-10
8.117296659845264e-10
1.1855517213320138e-9
9.836789289746108e-10
1.448228414294789e-9
2.4261565497147587e-9
5.909633362748974e-10
5.065200575376445e-11
8.003330010111402e-14
0.
0.
0.
0.
2.3810441139012347e-14
4.1249448666964344e-14
6.090783360498722e-14
7.912091779763811e-14
9.097149042313644e-14
9.605886996375802e-14
9.338137997184167e-14
8.353476231844315e-14
6.94088973696054e-14
5.341133554567145e-14
3.6181671611190325e-14
0.
0.
6.681239778601853e-14
2.3977115298941877e-13
5.15680917508781e-13
9.225437682195246e-13
1.4610641646268512e-12
2.1352275143170276e-12
2.9579668435394585e-12
3.907507717530072e-12
4.865254474056776e-12
5.583065196418768e-12
5.719704624133476e-12
1.0252416668478515e-11
1.1478342370483932e-11
1.6902335743120766e-11
2.321196871955672e-11
3.113539913651374e-11
4.559749547762229e-11
7.054655660755723e-11
1.1093611213938323e-10
1.7539697694979108e-10
2.8457069361792215e-10
4.910715166289897e-10
9.452896520784723e-10
2.135214036879348e-9
3.00394507570496e-9
1.8460208505175678e-9
1.2069222383205236e-9
7.385966892223063e-10
2.3508840568462295e-10
4.194574157367262e-10
1.3027096435652613e-8
3.6952296494911975e-8
1.399228272913035e-7
6.114999611348631e-8
3.762764390730895e-8
2.647682746845979e-8
1.5340428829516138e-8
9.311908982336219e-10
2.6948044039658776e-8
2.2467834228213625e-8
1.1766617093262999e-8
2.1058640779693804e-9
3.819467314743681e-9
4.331627383368016e-9
1.045434444699125e-8
6.69223532815836e-9
6.189067620201132e-9
5.17365193911396e-9
2.9092250092419806e-9
8.137760993709848e-10
7.211784204767922e-11
2.1813995348364767e-10
1.3462791719456956e-10
3.622858451256253e-11
7.524035625325278e-10
7.969853681455866e-10
7.351734993944431e-10
5.561591980841775e-10
5.211838904069639e-10
3.850528955730513e-9
1.124963348896894e-8
7.567422150612401e-8
1.1188404836519373e-7
1.4661507564542214e-7
6.986212379173279e-8
2.07993405781581e-8
1.2162211529259813e-8
2.141810744708977e-8
2.316334169912741e-8
2.3667660946494906e-8
2.404793841538744e-8
2.518399910974468e-8
2.096314655141916e-8
1.7162442217682677e-8
2.28027410362607e-9
3.947298605437082e-9
3.0236836622178203e-9
3.085578252486376e-10
4.4119318047193524e-10
2.8963625159208485e-10
2.664572853400805e-10
5.165510554790173e-10
9.01708627354531e-10
6.275696733316771e-10
5.032407570645332e-10
4.4827948232481245e-10
4.138411224105193e-10
3.814610103216866e-10
3.4913392834885816e-10
3.243581206767018e-10
3.1573624970570747e-10
3.2854309769625437e-10
3.223186544793323e-8
1.7951445054793137e-7
1.1559724721938832e-6
4.96467967384975e-7
2.0356781911327662e-7
1.0628714919947057e-7
1.2850437874297682e-7
9.70525790292184e-8
6.079088263083779e-8
3.023211870592723e-8
8.975246438385963e-8
1.2799909154016534e-7
3.174749864288991e-8
5.883870476921585e-9
1.0268831452435895e-9
1.5177343912494332e-10
7.169704638909277e-10
1.0931538602130339e-9
7.814740862919584e-10
9.820048693576941e-11
1.2108272082681777e-10
7.661735462490435e-12
4.494911113752673e-12
1.0262134521229026e-12
2.2001121628640512e-13
8.39189763003597e-14
3.07638980747653e-14
5.717700039283181e-13
2.170389486268377e-12
4.14777435783648e-12
7.378473077802169e-12
2.7281067509142867e-11
6.79697154428196e-11
6.408072575652357e-11
2.2478300681862912e-11
5.277346882640051e-11
1.6433399193939795e-10
3.0900399013609247e-10
3.899904447325372e-10
3.210259323027454e-10
9.41133360306257e-11
2.2075866663440828e-10
2.2324455021496377e-10
1.8149024484008527e-10
1.007361355165461e-10
2.4953507222114947e-10
1.0232606571758167e-9
5.120924526285509e-9
7.632940968063479e-9
2.110242213712134e-9
6.215008073386429e-10
1.9329103622591454e-10
9.267965176395225e-11
9.087826223795419e-11
3.419087136060571e-10
4.882098832727185e-10
9.739332296287776e-10
1.0858996508189798e-9
1.381628400392948e-9
1.899657670468128e-9
2.7003324782789914e-9
2.587280891987238e-7
5.444073420435772e-7
6.185467590802857e-6
3.537417864195062e-7
3.484460110371431e-8
1.4419281544305494e-9
1.9770330347393737e-9
3.3444471775821732e-9
3.178861278167953e-8
1.661949294133707e-8
1.0577229379701693e-7
1.5153354636001847e-7
1.0163574364842957e-7
2.372082835814132e-8
7.302763032333653e-9
7.060997388393456e-10
2.791842698499796e-10
7.852016257146368e-11
4.587466328966924e-11
8.740238217809638e-11
2.0790339504848362e-10
2.2136414919915894e-10
2.510360759415849e-10
2.95616294605847e-10
2.603026366159626e-10
3.2165112672260364e-10
6.295384895869082e-10
7.19614240790851e-10
4.2406981063676286e-10
3.718465673304753e-10
4.479386488692739e-10
2.3502248138111205e-10
1.4397846261831414e-9
3.3832431780023316e-9
5.6697985536133375e-9
7.641236146098423e-9
2.5816660393032947e-9
1.6369283565859621e-9
1.5763885245847333e-9
1.6932849427368396e-9
1.3924603694122995e-9
1.137736295389606e-9
3.436110376313641e-12
0.
0.
0.
0.
0.
2.4217046576575443e-14
4.1339959344583144e-14
5.855239586611704e-14
7.094012969967218e-14
7.770631424591286e-14
7.930515563699857e-14
7.578995081990644e-14
6.840346851612323e-14
5.885202140113598e-14
4.8167301453293895e-14
3.6415909170271356e-14
2.2785068124063203e-14
0.
0.
6.142748012225678e-14
2.403269950031761e-13
5.293656434068255e-13
9.059240273482736e-13
1.363472165816012e-12
1.959298991384835e-12
2.752330700932192e-12
3.728502900505323e-12
4.712398699227353e-12
5.3143299864988445e-12
4.970825687331873e-12
1.1438721290749904e-11
1.6100547736093284e-11
7.303947398227647e-12
1.8287249809850123e-11
2.831504142172963e-11
4.405272513296261e-11
6.841987163638124e-11
1.0678867310103174e-10
1.7380757512816338e-10
3.0661668111880254e-10
6.122738807539807e-10
1.3743766612717238e-9
1.324635107642554e-9
7.926814381971034e-10
5.183670176910006e-10
3.246697365808731e-10
1.3685001768591797e-10
1.0281131376944176e-10
4.941720238280495e-10
1.2644092615652354e-9
9.271397151921624e-9
1.3488664207475406e-8
1.370006192569688e-7
4.655130369437073e-8
1.9956524564555008e-8
7.392881790544233e-9
3.662702100538501e-10
1.2663480242325151e-8
1.2471316409422328e-8
6.922147420756362e-9
1.6574976684159244e-9
8.052023523441264e-10
1.7200229377007362e-9
1.5276347875892685e-8
7.33752675877043e-9
2.030703589271534e-9
9.056083779533633e-10
8.72539059168606e-10
4.3437010138543974e-10
1.349141637674658e-10
3.9393321247325986e-11
2.144759387290274e-10
1.9383591247806887e-10
1.54247680773018e-10
6.726737198652229e-11
5.504587505408196e-11
1.5678802140211932e-10
2.776628103792642e-10
4.1261636539429255e-10
5.552567969093133e-10
2.404865367099074e-9
5.956354419048042e-9
2.45274456399891e-9
2.610816473944918e-9
5.140372890427286e-9
6.487846793705329e-9
7.332161613976739e-9
7.59164967023942e-9
7.061221090725258e-9
5.866106296708303e-9
4.438405016443625e-9
3.143233595206478e-9
3.0005867074816514e-9
1.618421264001606e-9
6.775544456154821e-10
5.652894721698097e-11
1.4434644589096965e-9
9.99147855862374e-10
9.314395023967059e-10
1.0228568811798688e-9
4.6236187950176585e-10
1.1228316953628253e-9
2.690864851951325e-9
2.10559651899551e-9
1.7980070355532924e-9
1.6651827861792828e-9
1.5574904691244456e-9
1.3739209680849327e-9
1.0066881445450811e-9
2.826511010650198e-10
1.045811952134614e-9
2.2073022185166344e-8
2.4220440909459344e-8
2.8835095189418734e-7
8.237447877867861e-8
3.780421077495338e-8
1.5892555912686477e-8
1.737835171516723e-8
1.9764094648596485e-8
1.6666757592605338e-8
1.0523615951371553e-8
2.5962080201552005e-9
1.3528017386208701e-9
4.537395998689732e-9
1.122845236574178e-8
5.244199342684756e-10
1.394900599061472e-9
6.806375190424449e-11
4.6533838931099105e-10
4.076419998939421e-11
1.0384778114981846e-10
5.707885702812387e-11
1.87050860520482e-11
6.89994964806048e-12
5.735735865116543e-11
1.1191468029267434e-10
8.75145088184248e-11
1.246489434208077e-10
3.3405397433694063e-10
5.874619266682538e-10
9.75313496496902e-10
1.5357260913691438e-9
3.102251250717142e-9
7.812147497999341e-9
3.142620576597275e-8
2.7676140495962372e-8
3.345972843645051e-8
3.3421022791064304e-9
4.641917855605146e-9
1.7095639282258067e-8
2.065253202792834e-8
1.7431544912271875e-8
1.5479381822759827e-8
1.1024785656606807e-8
9.673166084857746e-9
6.452236990798767e-9
4.941759258223813e-9
6.256255772245825e-9
7.491746901214145e-9
1.100812297202894e-8
8.973847912141352e-10
3.371901806634499e-9
1.8450677468912262e-9
1.0501385278232725e-9
2.9080037646256424e-10
1.0265484525298383e-9
9.096578953612099e-10
1.0298148856655885e-9
1.3274606575722714e-9
1.2641052490558863e-9
1.2361441653759239e-9
1.376072094633896e-9
1.5809561267007153e-9
9.576358788002383e-9
2.5129636406080738e-8
5.376109699561692e-8
4.108553346577683e-8
3.296856747503193e-8
2.189216563604863e-8
9.56869911472562e-9
4.2124264557380926e-9
2.0176963316502437e-9
1.3100842962520635e-9
4.2505769989195436e-10
2.2679827016087272e-9
1.7454699379602964e-9
9.906230534744115e-10
3.320193966674078e-10
8.303698029317241e-11
6.251524693901443e-12
3.384399804592082e-11
3.235272433520142e-11
5.5546463114494324e-12
4.7688990862764535e-12
4.740617757049607e-12
8.709933705728779e-12
2.1368391283938144e-11
2.914907476037275e-13
2.088562757183638e-12
6.623191800938791e-12
2.4442899905792693e-11
1.2141352856572484e-10
1.2784313412336337e-9
5.160363226505478e-11
4.2620536722449255e-11
2.2865666149260305e-11
2.7439068113769795e-12
8.209105813398123e-12
1.3657588708460778e-11
2.2072428811063435e-11
2.948800488954587e-11
1.4918061496630484e-10
6.073489223754466e-10
3.6141031379493625e-10
5.731665471961841e-11
3.014171576089469e-11
1.1211990541254343e-11
0.
0.
0.
0.
0.
0.
0.
0.
0.
0.
0.
0.
0.
0.
0.
0.
0.
2.40340057176041e-14
9.412367084770921e-14
2.2503706799481375e-13
4.396476410241389e-13
7.206105930307678e-13
1.0667121169781115e-12
1.574743854054979e-12
2.4422541162756994e-12
4.074962929296006e-12
5.164979649976128e-12
5.299809230081577e-12
5.66654254978419e-12
1.254285285174158e-12
6.414780390271454e-12
1.1343536608249665e-11
1.806955163266074e-11
2.7623314336388846e-11
4.058153909174707e-11
5.8037794928999716e-11
8.141426482386253e-11
1.1186644461475904e-10
1.5119108332607313e-10
2.0522168494091819e-10
2.9216952940163e-10
4.5080277976218796e-10
3.470772008008581e-10
5.96930301688966e-11
9.892217582561072e-11
2.546948268135466e-10
4.959857340085221e-10
9.953355357444477e-10
4.571303412446089e-9
6.93835058455366e-9
6.057774431161487e-8
2.5985597522773216e-8
1.3685928225598358e-8
5.985242623953069e-9
2.050793975888632e-9
2.1911260856874596e-10
1.2940485968634153e-9
2.134748885752209e-9
1.3048829049764274e-9
1.325755670531236e-8
6.943162519315774e-10
2.702669246925769e-10
8.238955925265757e-10
5.748874669716833e-10
9.149360799778163e-11
1.4604654880566453e-11
3.521847235488517e-11
1.494233536220702e-10
2.0848756186824504e-10
2.5655285724039616e-10
4.2087312709203136e-10
7.983014925733383e-11
6.188421359002884e-10
1.6265461396817734e-9
3.282988400673486e-9
2.5712815938967222e-9
1.882795250275962e-9
1.1821209620938483e-9
4.61976501776679e-9
2.8688058964030988e-8
3.505462898419622e-8
3.3639654252476415e-7
1.9901611634613007e-7
1.0715285633700565e-7
7.44200461219323e-9
5.606080780815508e-9
8.329716530797696e-9
9.102182135804944e-9
9.568914975619333e-9
1.0162446773598036e-8
9.228981788889582e-9
5.964440934067152e-9
1.9718584903201346e-9
3.609472588416161e-10
4.4552660818154574e-11
1.6184722587015637e-9
1.3849636477479334e-9
1.2092717928365632e-9
9.79501432725643e-10
8.548523649638191e-10
5.404348700917716e-10
2.602031285914191e-12
3.3494361610625166e-10
7.529061451455214e-10
7.324831709180662e-10
2.357624057268185e-10
3.078809187104146e-11
1.9281480910114504e-10
3.163373936010048e-10
2.0402864905349303e-8
1.2090673508616732e-7
9.276372676620989e-8
2.990445345378013e-8
3.4867216174216386e-8
3.077471500169559e-8
2.809799697701934e-8
2.6977155632570383e-8
2.650312104083667e-8
2.3097315933700292e-8
3.204754045553456e-9
3.932823482849166e-8
6.851591014143545e-8
7.403562586689016e-10
3.8984595480024346e-9
4.051689439872591e-9
2.4862283115477593e-9
6.704587783368555e-10
1.7621044608838204e-10
2.1786535114202222e-11
3.62798785703885e-10
4.4941331817874744e-10
3.817539951957827e-10
2.1058202862335612e-10
1.8950745866923047e-10
5.58381796490364e-10
1.0826896642491495e-9
1.9228042588340744e-9
3.1722685493239405e-9
2.0369272477443925e-9
7.419646310654983e-10
8.343994828166211e-9
4.6603121102953744e-8
5.774644460612244e-9
1.2779758633275158e-8
1.510190860324681e-8
1.5100676762159766e-8
1.3745788189393218e-8
1.0471390664366676e-8
6.178446562673289e-9
2.2124618047140384e-9
1.2199589250515082e-9
2.496617781110304e-9
3.1476879827754387e-9
2.073006354698998e-9
9.864905479275525e-10
2.4224897082684713e-10
1.6033142516618524e-9
7.827396593574595e-10
6.581951101956314e-10
6.71490016791308e-10
4.4714262350702676e-10
3.7297562168883353e-10
1.7475581310809752e-9
1.6592152778665294e-9
1.2837651930048244e-9
1.0854449176799841e-9
9.127453892174221e-10
6.566817992661831e-10
7.140809400289263e-11
1.3732753438649815e-9
1.6311890783794656e-9
1.3310609480326681e-8
4.791612453058353e-9
1.7909029123221643e-7
4.932965527512273e-8
1.7648833278493585e-8
4.782536568448553e-9
9.307868651230038e-10
6.718621485976637e-9
8.403022410614729e-9
2.0753534992129294e-10
1.954986349781229e-9
2.581468929185921e-9
5.0190390027172405e-9
1.4594378354941875e-8
1.2981610133085568e-8
3.8458313129889385e-9
2.886507626137173e-9
2.0501120406860488e-9
1.118493251254476e-9
4.210384261216827e-10
4.579160266193812e-11
1.5084199455375923e-10
1.3685853901719287e-10
8.352236792221799e-11
1.2395842492901926e-11
4.49536899014958e-10
3.429715256993835e-10
3.201674132218269e-10
1.3451114411296296e-10
5.270722076031491e-10
2.134073702932716e-9
1.4818829024903452e-8
1.2687644400915907e-8
5.0216904838424745e-8
6.069310415028598e-8
7.93158298445834e-8
3.8941198744118876e-8
8.741397737543038e-9
4.950209629365448e-9
1.090762898480814e-8
1.3947598535240408e-8
1.583920246983826e-8
7.2753981098494564e-9
7.517077381363078e-9
1.1900666524978467e-8
8.75582597007583e-9
9.204861976141067e-9
6.324708561457576e-9
3.6116721878413967e-9
1.5592804374803414e-9
7.01786634644923e-10
5.126633398830409e-10
2.4953203923293857e-10
1.668310670888663e-10
1.3132819461707023e-10
1.2014556096337131e-10
1.2731656780170644e-10
1.4872594677947218e-10
1.8234557565082887e-10
2.2845973426994297e-10
2.891645423109297e-10
6.557247373967666e-8
3.3418162077112783e-7
5.237604367130664e-7
1.2537003940716845e-7
9.971753311524587e-8
7.454307992844976e-8
5.0945967810109806e-8
1.3582945852811398e-8
2.8118673240313137e-8
1.8637586200152597e-8
6.051622628020176e-8
5.86679118801656e-8
5.7558781900453845e-8
9.874812407231272e-8
1.1834369950464207e-7
2.0008136700415468e-8
3.6948316710560147e-9
6.449961554661991e-10
1.7832512945117958e-10
1.2169776521306787e-10
1.4658589387057965e-11
5.031432502010303e-11
5.65007583107688e-10
6.094098490789406e-10
2.944934042472573e-10
3.865300661461068e-10
6.286365821894603e-10
1.0675849002133072e-9
2.2702144020749556e-9
3.2523849239870667e-9
6.120594416737595e-10
1.9241149226150007e-11
6.443432698438967e-11
1.1638583832364934e-10
3.326132502217616e-11
8.8223317944685e-12
1.3433145939208706e-11
1.6936669438916139e-10
5.202588806506041e-10
7.842230646185954e-10
1.1838615399351827e-9
2.512637640492403e-10
1.3050504265158598e-10
2.2801385225690375e-11
4.030182474099138e-14
0.
0.
0.
0.
0.
0.
0.
2.344774220974963e-14
2.3407384237942886e-14
0.
0.
0.
0.
0.
0.
0.
4.5958076546327286e-14
3.576500336050534e-14
1.557687898166411e-13
3.525394265892015e-13
6.203892925788267e-13
9.653320466378015e-13
1.420422389127069e-12
1.9797202697061024e-12
2.502573882137913e-12
2.6418299659558098e-12
1.7952552710502742e-12
8.52690596506262e-13
1.7811379970312328e-13
6.857526908615635e-13
9.994266054961201e-12
1.9697761449195414e-11
2.4435540079410378e-11
3.447658880439974e-11
5.724882888232193e-11
9.968919215122427e-11
1.686051616290001e-10
2.786346077885971e-10
4.744151138392992e-10
9.085083913039493e-10
2.1076010075207356e-9
2.9053895451391318e-9
1.988783463141838e-9
1.5613847671131926e-9
1.3118567936088854e-9
1.076411972297352e-9
7.821151841948924e-10
3.895618200165304e-10
1.3547368954923235e-8
7.998733774051192e-8
1.3982269321366368e-7
7.572857151645013e-8
4.517637412750285e-8
3.7586903782314055e-8
5.091794876328185e-8
8.401547163599792e-9
1.2642150952516605e-8
1.717226427031139e-8
3.152303072974191e-8
2.571512198167814e-8
1.0396188850994763e-8
2.208450567083957e-9
8.22044529953212e-11
1.5116841189920248e-9
1.7933622857163333e-9
9.479162094953777e-10
2.8454761938071724e-10
1.7257651206137141e-10
4.09712696094467e-10
3.31661284542056e-10
2.413671300298909e-10
6.184696325398259e-11
1.4917357939089644e-10
3.924076341305275e-10
7.920190097597353e-10
1.5195210155899516e-9
2.0123845356672705e-9
7.160050562598268e-10
1.2350574523291043e-8
2.5462870376428313e-8
5.448139350958389e-9
1.3824267797126897e-8
1.4944113140517053e-8
1.4261230226882554e-8
1.1230375481247266e-8
7.293374515503595e-9
4.157887273561481e-9
1.8775699709683694e-9
2.23966986280158e-10
2.0145846470162228e-9
3.929069832319835e-9
3.544546637766816e-9
1.7607000641686315e-9
6.414163352807984e-11
8.846927283808095e-10
1.4120382781565225e-9
1.372491647291143e-9
1.2599382893380013e-9
1.321089160480325e-9
1.45049200254373e-9
3.9873999401466627e-10
5.827200885790243e-9
5.643470235872369e-9
7.480811809546059e-10
6.117113857331423e-10
1.1435925305186876e-9
1.5343868824090253e-9
1.970476740486064e-9
2.5430223917104282e-9
4.173356419500122e-8
3.845940808280368e-7
1.945959901617667e-6
9.231760635487599e-8
9.12581100176364e-9
1.454870237007585e-8
1.3150404463437841e-8
1.1832743419221292e-8
1.1140028728103943e-8
1.0378041070257611e-8
5.335506909566497e-9
9.05499732290164e-9
1.582738050345287e-9
2.6842344410377742e-8
1.0837581953585114e-8
5.758162177602346e-9
2.3243209498098e-9
5.524532331723106e-10
2.690458308637917e-10
2.1911951409875705e-10
1.5789144901453466e-10
1.3085751534808168e-10
9.791474384863653e-11
2.8878005417176053e-11
1.0822855598260722e-13
5.813475329346793e-12
8.833897829389848e-12
7.360250443911722e-11
2.9154729824062324e-10
3.237213607028544e-10
3.5237973495502054e-10
1.7633645799860756e-8
9.860228643852525e-8
1.0665247004568842e-7
8.095336378350837e-9
1.573824316426262e-8
2.066639684283013e-8
2.263022093798148e-8
2.5189029971133843e-8
3.0795831142475636e-8
4.6852865262127755e-8
2.2421535107403944e-8
3.81184103835959e-8
4.338492301086204e-8
1.006089374937472e-8
2.139065450227538e-9
6.25391663733281e-10
1.9272624716531525e-10
5.973546230489049e-11
2.2592872544683392e-10
2.8407423935662885e-10
3.30673288959137e-10
4.6223360409751374e-10
7.718129593597307e-10
9.076842867089117e-10
4.5422178661726135e-10
2.5591131532863877e-10
1.5419622807768933e-10
8.787435109844079e-11
3.37361494470714e-11
2.7663721163930276e-11
1.1019268633183134e-10
1.4643736950313909e-9
4.225390771841235e-10
2.297489642607744e-8
6.3578883461881075e-9
2.3527305157384807e-9
6.595590473508019e-10
5.718630663918796e-11
6.795467369332109e-10
1.7220297881098724e-9
3.837194458299327e-10
5.211705117146893e-10
8.357801709542611e-10
1.99073032102596e-9
6.714715823200655e-9
2.605652056337439e-9
1.0213077030157727e-9
4.1588749884860385e-10
3.0396845312218915e-10
1.9963783597523195e-10
4.2501304132723086e-11
3.4320284622458904e-11
3.650334060112978e-11
2.7569985818600384e-11
2.2950426611669705e-11
6.0960878806876605e-12
1.2028579430022485e-11
2.84003343779609e-11
5.0702731357010024e-11
8.180587695825556e-11
1.2759881612418077e-10
5.662425427225078e-10
1.3484308095384081e-9
6.334744493000289e-10
5.242863401136781e-10
1.0708620392236432e-9
1.3543236389432867e-9
1.5237889336220648e-9
1.552984176632524e-9
1.406517556051084e-9
1.1409447184320286e-9
8.65213936161541e-10
6.611486863606374e-10
8.636618179188303e-10
6.838231791007073e-10
3.677560900060673e-10
9.01082554018599e-11
3.8543533587320527e-10
2.2976357300510402e-10
1.9693322572034422e-10
2.01795353151189e-10
1.3674112279838144e-10
8.12605505932301e-11
4.3763856646028415e-10
4.075971517667979e-10
3.158625993191382e-10
2.5759105854864234e-10
2.0236560672908511e-10
1.3766169661926795e-10
4.847282537298948e-11
1.1613976952989741e-10
5.463417227901784e-10
2.9363052143103697e-9
1.624221786554549e-9
4.1697060852304416e-8
1.1733411326586384e-8
4.180023623079276e-9
1.0951714864326414e-9
2.798695079665623e-10
1.911439860647197e-9
3.344486515112121e-9
6.203971568652149e-10
1.0878791448333175e-9
1.3824954246658024e-9
3.113751184624184e-9
1.0649394306565096e-8
9.764333647245949e-9
3.507442575503311e-9
1.634895912517497e-9
6.87182312954947e-10
5.505173170790392e-10
2.3066663920867823e-10
3.753008069658387e-11
5.10412548192754e-11
5.647163280371498e-11
4.270734477422526e-11
3.2097991993001065e-11
2.3945446248801614e-13
2.4751046458277393e-11
4.850227480852352e-11
7.574009305408387e-11
1.0170209001660437e-10
1.2423306226568787e-10
7.052975769400496e-10
1.8586734425884959e-9
1.1944325076597402e-9
6.463152716765579e-10
1.7377871559551464e-9
2.3593072753142833e-9
2.780403958617312e-9
2.994582633787036e-9
2.9166050611414433e-9
2.560366999167963e-9
2.07694608310697e-9
1.8218132902611764e-9
1.0319721181072627e-9
4.5522607604070093e-10
3.2854566430200054e-10
7.248226646450581e-10
5.820894699590873e-10
6.214185319490799e-10
6.490546296293728e-10
6.304367767442882e-11
7.856732294172542e-10
7.274775897417135e-10
6.388892779770975e-10
5.84127542241362e-10
5.262597589961082e-10
4.3953457038617927e-10
2.9197748411117243e-10
3.26552393349234e-11
1.0200048494534905e-9
1.0901992995794723e-9
9.092132342241937e-10
9.721051491273105e-9
2.063126538838988e-9
8.044121816922691e-8
2.107148808417832e-8
4.2344312398329074e-9
1.8635043818873414e-10
2.587421383515046e-9
4.7557672383834005e-9
9.892050852295737e-10
1.8736122855829653e-9
3.249526677426749e-11
3.971719339898176e-9
1.4314313686389247e-8
6.887016355357259e-8
5.5394832566467465e-8
1.348853171869286e-8
2.198597424235864e-8
3.839556613089576e-8
3.6932420900417196e-8
1.6584114345367848e-9
1.3429481109183007e-8
5.143875932522919e-10
4.538367573172655e-10
1.7197958413533895e-10
1.7763330220223164e-10
6.86227566749926e-9
6.657710804992217e-10
3.66597696780227e-10
2.840472925198086e-10
1.274721399098975e-10
6.710783759635346e-10
1.1464120280606814e-9
1.1844058752356881e-9
6.062116775036168e-10
6.227479320428332e-10
8.564895240838137e-10
1.3422066385851071e-9
2.0944249604056035e-9
3.366582894053672e-9
7.412287321852212e-9
9.583590500836809e-9
1.6967517300320212e-9
2.084203556159706e-9
1.4671267537307195e-9
7.485091073709795e-10
3.599612804017379e-12
3.224568171310085e-14
0.
0.
0.
0.
0.
0.
0.
0.
0.
0.
0.
0.
0.
0.
1.2132837079373097e-13
2.3881247432145667e-13
3.952377809564284e-13
6.239702213488521e-13
9.645673790168903e-13
1.462369518073497e-12
2.14419391994188e-12
2.978823542125615e-12
3.888090647224923e-12
4.835413272886322e-12
5.841467709655996e-12
7.012925080738994e-12
5.759427110310193e-12
1.1516616912431747e-11
1.604875638753298e-11
1.9838415311536186e-11
2.5450365340664526e-11
3.671527279077835e-11
5.7441812755471766e-11
9.132374026669764e-11
1.4655721473065623e-10
2.384308376461954e-10
3.9801070925041633e-10
7.063188298690632e-10
1.4352042024494126e-9
3.3035107249478716e-9
3.1183498296705215e-9
2.183914249983977e-9
1.7577344615714902e-9
1.4611117260210294e-9
1.131706419821034e-9
1.149223415372469e-8
8.00457576554094e-8
1.9770917747157634e-8
5.181396176376131e-8
3.9162490646600356e-8
3.516014237675295e-8
4.002479595270756e-8
3.1737782107156404e-8
5.734460258903034e-9
1.136189580331797e-8
1.8026139682180867e-8
9.571778246590616e-9
3.1660575586252382e-9
1.3772428596574242e-9
3.863275546391957e-9
2.7339176282307814e-9
1.078279747546905e-9
1.602150969540698e-10
6.931910959126586e-10
8.920410981077901e-10
7.239994901143566e-10
5.349558354756913e-10
6.733124237274549e-11
5.187902290458422e-10
1.4965070894337087e-9
3.6805374844820204e-9
3.098485509107783e-9
1.5034382523221534e-9
6.491660202267622e-10
6.29021510574954e-11
5.015084877217157e-10
1.0372181863259271e-8
1.5356686838305936e-8
9.425763206157013e-8
4.69980014407683e-8
2.868917103420641e-8
1.4523676250117303e-8
5.665688272484654e-9
1.2909366950672133e-9
1.7208697758668338e-9
6.5210565069382685e-9
1.0062226378833247e-10
8.812144135490336e-9
6.17219168297249e-9
5.0408369686325895e-9
3.6529944201417474e-9
1.2830906794781835e-9
5.98817587085245e-12
6.020252050552454e-10
8.30376578562101e-10
7.40343373474394e-10
6.59174032139532e-10
6.645428792033998e-10
3.427982220061804e-10
1.6271382069302475e-9
2.628525820016636e-9
2.3074318714060565e-9
2.219237438305555e-10
1.0863904788840205e-9
1.396030826383873e-9
1.6834059192972273e-9
3.403643762458658e-8
4.868650890279258e-7
8.722807585330914e-7
1.7409651339578288e-7
1.8357470681154003e-8
6.265932077216528e-9
9.859150163581774e-9
1.0206261893746789e-8
1.0249822886291436e-8
1.0671712918036729e-8
1.1642531419378289e-8
1.1992469154316709e-8
2.0392334700630762e-8
8.20256656337106e-9
1.0962496149087867e-8
4.522041507686989e-9
1.7418610252364665e-9
6.609493375336319e-10
2.5699035022290653e-10
2.1086770938727878e-10
1.7986227460381708e-10
1.64573850997454e-10
1.0885041399132277e-10
5.982028952138874e-12
5.173845125807838e-11
1.0029050818241211e-10
1.7764753170529977e-10
3.898462095377233e-10
3.606863151363287e-10
3.253497192589979e-10
3.4381743898564e-10
1.647767063672273e-8
8.362589851223567e-8
1.4076097611461414e-7
2.108985015993192e-8
1.2454934866692762e-8
1.963880765927581e-8
2.1871580702100535e-8
2.3778847465737845e-8
2.7124547145419253e-8
3.3659718199629765e-8
8.766460759624484e-9
2.5769680445978198e-8
4.132936833804856e-8
1.4226250115601389e-8
2.2961122178996695e-9
5.889833040625781e-10
3.3745020695976297e-10
4.698413253598981e-10
6.245257900475883e-10
5.67191830269175e-10
3.763880982620137e-10
2.8580885423807735e-12
4.549525041183488e-10
1.237707652352012e-9
1.0697441612142463e-9
6.135972666689963e-10
4.0597476103847765e-10
3.2318166681421045e-10
3.3866304110045823e-10
4.986598516572591e-10
9.666713171035235e-10
4.705576733119121e-9
4.4198329113568355e-9
7.315758682934803e-8
2.232885094840371e-8
9.80013838573014e-9
3.5540310946452814e-9
5.355397056452865e-10
1.5437545076147484e-9
5.5661782155621324e-9
1.96083567376219e-9
1.5576563571548522e-9
2.545574049919705e-9
8.579320753976195e-9
1.1199055481843787e-8
4.160678110061203e-9
2.2673100536775943e-9
1.241587279886343e-9
4.857298732791607e-10
1.4844357353813007e-10
3.444570820847687e-11
2.360015092948427e-10
2.260637992606419e-10
1.9708577054893984e-10
1.2842205390770452e-10
3.550479425884474e-11
1.7331823647254318e-10
3.5523137817579726e-10
6.44287667072737e-10
1.1374663815341533e-9
1.157618731332398e-9
4.261295073979948e-10
7.255428011325121e-9
3.211480545525671e-8
4.768311831442173e-9
9.099979163739916e-9
1.1429312998006392e-8
1.1751851475352384e-8
1.0994117081342074e-8
8.74313483565921e-9
5.576100278053551e-9
2.560582368056352e-9
3.9179796421594616e-11
2.6109143825425143e-9
2.8460296478044784e-9
1.7827279971153097e-9
8.348563049128622e-10
8.254596007330172e-11
1.2105653999727695e-9
6.988101035632722e-10
6.198431946641649e-10
6.364040140777004e-10
3.321657212668781e-10
5.093004867358836e-10
1.6197418343695093e-9
1.292699425946025e-9
1.0396193576731341e-9
8.8816428061858e-10
7.338139980995071e-10
4.86599006831561e-10
1.148249643187575e-10
1.5245994093894524e-9
9.4302329447206e-9
6.362439544496025e-9
1.3299898005668172e-7
3.803951960071072e-8
1.56137578567407e-8
5.195204809545739e-9
3.241249395194155e-10
3.5919016803524302e-9
8.928940245007758e-9
1.4312789777284976e-9
2.385125493382199e-9
4.2116225045821263e-10
7.58477114328377e-10
9.214550368458682e-10
4.297445321599494e-9
5.861256157498623e-9
1.4637196379479792e-9
1.0513903419809824e-8
1.7588747327902447e-8
1.602011856666982e-8
1.517565480287012e-9
1.6641787329859213e-9
4.502762223804407e-11
1.7557455661579735e-11
8.419705880780143e-12
2.1209828586692426e-11
7.832314373258893e-12
3.3380987311781213e-12
4.418832197144062e-11
1.1276845367485366e-10
1.424711763067841e-10
1.0763945533177946e-10
1.2800206470764704e-10
2.0135289440771447e-11
8.609173590391704e-10
2.691233364917266e-9
7.968855857106679e-9
1.0986716973572802e-8
8.394113752486875e-9
7.301112542467386e-9
5.791187714608525e-9
3.349313900427403e-9
3.633441980110466e-9
1.9066975856005314e-9
9.919416770989254e-9
1.448113366799217e-8
1.2935860276901977e-8
5.520444034647683e-9
2.4976745662626404e-9
7.308756565788672e-10
1.711335028530336e-10
1.0793311396529318e-10
1.0582018148494034e-10
1.1515317212065581e-10
1.322194237807605e-10
1.5783244298739357e-10
1.9330532070953722e-10
2.405997860042637e-10
3.025395106487464e-10
3.8291641869564426e-10
4.865708165767988e-10
6.194490211148015e-10
1.1028186269886494e-7
3.919517582829819e-7
5.09628731183786e-7
2.631893079771061e-7
1.2506019235715718e-7
7.807600335077875e-8
3.7513926503745625e-8
7.728378478484114e-9
4.507295876838004e-9
4.420171786018541e-8
4.927158757830244e-8
4.5489112709542566e-8
7.538156998497311e-8
1.3187783996488489e-7
8.433347253123162e-9
6.725771264394749e-10
3.71620233751279e-11
4.691806529337332e-11
3.558610850604898e-11
4.198846128110553e-11
1.4758125052777138e-10
6.069348659136116e-10
3.472153160319558e-10
3.2955781859629394e-10
5.154061079033643e-10
8.611536664491464e-10
1.5820230146945338e-9
4.891468406208854e-9
3.300922170141697e-9
3.115705734301248e-9
1.9690621135625167e-9
1.806205371681489e-10
1.5556324735631642e-10
2.0412010033150082e-10
6.252219954532296e-10
1.4001480845091864e-9
1.8957030247609317e-9
7.098391360578483e-10
1.2837477458424241e-9
1.524816826173553e-9
2.8227526058914272e-9
2.0383252740492966e-9
3.2562049603305133e-10
5.656874778900683e-13
0.
0.
0.
0.
0.
3.5306590879136694e-14
3.682920857544435e-14
3.22329223687537e-14
2.930094323853301e-14
3.1050804903756235e-14
3.454024157089612e-14
3.769552549176458e-14
4.0268746751710877e-14
4.320010166066875e-14
4.794699618683227e-14
5.6165636916985326e-14
6.980056385478497e-14
4.4933627576648053e-13
8.839489041253377e-13
1.5377112760686435e-12
2.501726270224636e-12
3.875806607653641e-12
5.768172656453866e-12
8.283653049463003e-12
1.1513648286338329e-11
1.5131760928342112e-11
1.830481512731446e-11
2.219729941261226e-11
2.6407055101298204e-11
2.2619149356843194e-11
3.507773944317447e-11
3.076414492349424e-11
3.416866700669321e-11
4.8158126060785234e-11
7.092798699042738e-11
1.0068927807327347e-10
1.3410564850873398e-10
1.7208616247944605e-10
2.255199782152625e-10
3.2410151197752885e-10
5.605689558081143e-10
1.0570244976017434e-9
7.900157988706907e-10
5.917697927058056e-10
5.785773969517133e-10
6.904119355008389e-10
9.660499415694343e-10
1.5042078585466218e-9
7.1597689101424156e-9
1.4631055920121984e-8
1.0528563832108976e-7
3.981694143028144e-8
2.1275879392825455e-8
1.0673789415424396e-8
3.6160600517633886e-9
1.1174814420820229e-9
9.782769212322569e-9
1.1378713634902577e-8
2.7251663815800384e-10
2.2285891496073644e-9
8.919316468012213e-9
4.140616932987904e-9
2.365979520843229e-9
1.4771142963088054e-9
6.444188604700739e-10
2.2263959288386083e-10
5.716712058208995e-14
3.5937013295246975e-10
6.409928180509663e-10
5.680223455144875e-10
4.6183424093180455e-10
8.898523399642049e-12
5.038758912498879e-10
1.2182070960897925e-9
2.7141547138503043e-9
4.818180360800478e-9
2.484718042429961e-9
1.0902972998119914e-9
4.748483086644962e-10
1.1119458140373588e-8
6.459633956700588e-8
7.870595654011496e-9
3.4501236310032185e-8
3.0990520043097965e-8
2.749976634047633e-8
2.192003721009327e-8
1.3106136263403404e-8
3.792022841182792e-9
5.272330221632029e-9
2.0118570674494627e-8
1.3857325360634877e-9
2.3153144191644977e-9
2.7043733958059425e-9
1.6107056247789637e-9
7.040635114925955e-10
1.671545924999393e-11
1.273370835171199e-9
6.884352131920599e-10
5.994325075442376e-10
5.929963874400555e-10
2.155054779496102e-10
5.986816807282075e-10
2.097013552986648e-9
2.7376492840670685e-9
1.973803532223546e-9
1.5934934415947677e-9
1.297074831285573e-9
8.583142932675256e-10
4.427653507249095e-11
1.4048874333489247e-9
1.6299472962338924e-8
1.737719611797769e-8
2.176727011909053e-7
6.644335013440446e-8
3.336016017662423e-8
1.5553108180800938e-8
3.594857073730541e-9
7.804654254392585e-9
2.682014599587034e-8
8.961822679449546e-9
8.164917933786126e-10
8.820312937195248e-10
7.034189962262739e-9
7.05376576951368e-9
3.2088696497155287e-9
2.185878110455159e-9
1.6242362909718278e-9
8.072479266764256e-10
1.2179786138885712e-10
5.152562896471189e-10
7.039480952250401e-10
5.341920773761164e-10
4.1694820162843737e-10
2.0529059455562574e-10
5.244033247665198e-10
1.1487179223118705e-9
6.779159918008468e-10
5.30828507081009e-10
4.7041322210320525e-9
7.807596371666041e-9
8.356163925695494e-8
5.4923139570287196e-8
1.7727925453305165e-7
1.4143732826755753e-7
3.872317234771578e-8
8.341192712037928e-9
2.0694867949536813e-8
2.350092506272895e-8
2.4704496643490076e-8
2.5960089046548534e-8
2.7811614455074113e-8
3.112578939839484e-8
2.178844940965739e-8
1.8640385830334964e-8
1.9421841433297056e-8
2.9428951364215485e-9
2.1934017404796363e-9
7.950907082046281e-10
5.720909278516448e-11
6.890869736931871e-11
5.104940323637783e-11
1.14010546357592e-10
2.5401519986898523e-10
6.261490823080345e-10
7.787624181025652e-10
5.345528057822618e-10
4.185095136172139e-10
3.4747519861607415e-10
2.9464880629745607e-10
2.5790304171473895e-10
2.399877840202863e-10
2.1304073051452967e-8
1.0598093489920348e-7
7.192494122069836e-7
2.7801190710379676e-7
1.9738127829972458e-7
1.0220218237037429e-7
7.809469243955121e-8
1.3584195832112484e-7
1.0052921655686684e-7
6.581483024141833e-8
3.8304745224107196e-8
3.5732101196510785e-8
2.997799018511494e-8
1.130226001888567e-8
3.4588486388590376e-9
1.7085369139733547e-9
8.778554160105948e-10
2.277107595825322e-10
5.084138600753208e-11
2.3292771457050677e-12
2.1632429875877572e-11
1.9025563417283544e-11
1.684870157459997e-11
2.1472191850846495e-11
3.375491924339992e-11
6.44152494028491e-11
1.3251052378128296e-10
2.7028267858009497e-10
4.790252985146779e-10
1.4019230451467172e-10
3.254312682302564e-10
6.345704965282487e-9
1.5041484144356607e-8
6.992533153719483e-9
1.1495215251484405e-8
1.1721355510602477e-8
9.567647209645204e-9
5.972693373898869e-9
3.205055258683907e-9
1.337762306100282e-9
1.303182874316665e-9
1.6909580008497909e-9
6.7159136194553e-10
7.319205614380934e-10
7.51399951512206e-10
6.137550113249108e-10
9.684394066674873e-10
2.572164232323126e-9
2.8522589110621704e-9
2.676937532756478e-9
3.2128037326354787e-9
4.111653178631773e-9
4.24468689434244e-9
2.9097630613869925e-9
1.079608176099412e-9
1.240223171735875e-9
2.9124877973844313e-11
4.4431800563855896e-10
8.323320234844297e-10
1.2436990286246207e-9
1.7412355483495645e-9
2.3893205375678393e-9
7.564485307749863e-8
5.310855258118404e-7
3.4697458774891923e-6
1.93905017467772e-7
7.482868098657644e-9
9.384468450727477e-9
1.0479761317322458e-8
9.443519483530423e-9
7.3291853879682e-9
2.971125788807629e-10
2.9283990921565632e-8
4.5532840811775476e-8
7.477667101766496e-8
1.466061832209009e-7
2.316988899222252e-8
1.0549559853811487e-9
1.2065707654295895e-8
9.24740929511448e-9
1.634109071987963e-10
9.53941828854345e-11
2.055123529924597e-11
2.9895732167296936e-11
1.6485089508718227e-11
1.3383999052739822e-11
2.183014369675262e-11
3.494503988994673e-11
5.719196835704352e-11
8.91801459908383e-11
1.1109444955583145e-10
9.698483590715647e-11
2.7528057168280172e-9
7.991607191230511e-9
7.828773186736158e-9
1.1429681138409465e-9
3.3547583779955403e-9
5.611240792335514e-9
7.053550858236576e-9
8.291540362874585e-9
9.598760401627452e-9
1.118164224072711e-8
1.3319630995116024e-8
1.6581280239026085e-8
8.992827459716299e-9
4.263759010283599e-9
1.3539644589891273e-9
8.488707706259734e-11
1.530525233670396e-9
2.384443852003541e-9
2.7357969863790413e-9
1.4396731007351131e-9
3.6022723659317692e-9
8.865420860698486e-9
6.68878516702252e-9
5.450712575226443e-9
4.71201743335886e-9
3.788928786591463e-9
2.6902432991251724e-9
1.7656798228004223e-9
1.094413018805638e-9
5.964228627070831e-10
1.7791069549522003e-10
1.7450374049766088e-8
5.3231566073960035e-8
2.1227480185887646e-7
8.272917921186831e-8
3.807512011472687e-8
1.1613772511966462e-8
2.7111796350277726e-8
1.3817830643900835e-8
9.932598396394915e-9
7.595130280077712e-9
7.4093063988891035e-9
8.011828803496267e-9
7.296702106008468e-9
2.536900364310871e-9
8.975920219475134e-9
6.559569452006201e-9
3.7240054824051992e-9
5.734294574940238e-9
4.23134240026049e-9
4.605775368293914e-10
7.966760720970083e-10
2.324114345123453e-11
4.037034043020185e-11
8.585818980465496e-12
4.07497317882789e-13
3.1946031358878387e-12
2.7483913882015313e-12
9.246113110862942e-13
3.110096030688528e-12
6.728126632658284e-12
1.1425685382288738e-11
3.844018826967339e-11
1.0101811180915914e-10
9.441073176830258e-11
4.038798502777155e-11
6.100873549140413e-11
2.160091559662927e-10
4.79974585223737e-10
7.291238998958815e-10
5.96273919873137e-10
3.4617986195279836e-10
6.775292083450623e-11
4.5213438946259684e-11
1.9252456880019206e-10
3.8621319093272896e-10
6.279118158583332e-10
1.1077601152855205e-9
1.7328778650705629e-9
1.5737127407530614e-9
2.293591136341183e-9
4.376230003953734e-9
4.994479325173416e-9
5.269018980754513e-9
5.524210509963683e-9
5.880170831536228e-9
6.375571364787293e-9
6.877697623133687e-9
7.016063466846827e-9
6.395515835638706e-9
5.115442865763678e-9
3.664550650208475e-9
2.3478053357560385e-9
6.918307380104433e-8
2.2392598464259579e-7
3.195884094610545e-7
2.1670053917741912e-7
1.4450532451753593e-7
1.9212949685753167e-8
3.043403624329927e-8
2.4804541048265246e-8
9.175575758108787e-9
4.358931681799868e-8
4.3324933770049624e-8
4.560163009394373e-8
9.215972478983648e-8
1.340127862274993e-7
1.5955169335494283e-8
2.404403648774763e-9
6.772770705145407e-10
3.367171546654207e-10
5.297243078706009e-11
2.3812037644200205e-11
7.73311414804911e-11
8.599852123446369e-10
2.8111332494742145e-10
2.305180013290388e-10
3.393138516118275e-10
5.984989503848278e-10
1.2440154490349013e-9
3.931457554527493e-9
2.8629804750603627e-10
8.191269048678313e-10
5.51314165274587e-11
1.444206875349276e-10
2.500795560035226e-11
7.995487175273e-12
1.9177215016752912e-11
1.7052020414287068e-12
4.729348675073978e-10
1.0021034002277891e-9
1.316892641929002e-9
1.9681561012303542e-10
1.625480098341882e-11
1.2492317147214185e-11
2.144651662717947e-11
1.164352338479575e-13
0.
0.
0.
0.
0.
0.
0.
0.
0.
0.
0.
4.94117519054598e-14
1.083375932834836e-13
2.1213804032590729e-13
3.657326028391348e-13
5.663272827756831e-13
8.416634282166996e-13
1.5282671145047356e-13
1.2355536765346065e-12
3.4576607965448747e-12
7.29824120345295e-12
9.26595715628423e-12
9.550171349470282e-12
9.991234314888281e-12
9.618303008485355e-12
2.671978563200084e-12
3.811224114709301e-11
9.956939610793616e-12
1.3328825398285277e-11
4.1721649997080506e-11
1.039452252464915e-10
9.553115171713757e-11
5.770927026841213e-11
3.3495810958049024e-11
2.4245746419545435e-11
2.4821010342648304e-11
3.225148955419461e-11
4.635279185841847e-11
7.085056551737853e-11
1.1922157465958678e-10
2.3892830071223895e-10
3.7005078808536736e-10
2.401511881378098e-10
1.8480102846885522e-10
1.6992744450855315e-10
1.7461572640124842e-10
1.9288639003481778e-10
2.237506481930418e-10
3.3178491573774674e-8
1.9482553790459565e-7
5.542390639497978e-7
9.209731525750523e-8
9.224991657804188e-8
8.362975081298685e-8
8.422744287056431e-8
8.723222424447589e-8
4.715613033017183e-8
4.855938349304186e-8
3.996167722060838e-8
5.137116331355489e-8
2.2346080930514697e-8
1.8518479545381218e-9
1.4762166263359017e-9
1.7980683619323281e-9
8.294601584312093e-10
3.0387015206810596e-10
8.797368759189338e-11
2.7066673156205554e-10
2.1267154518593266e-10
1.492733104326889e-10
1.206057337542785e-10
7.261821109965047e-12
1.2096010206752235e-10
2.709716731297711e-10
5.62843587711285e-10
1.2362787783800124e-9
1.3146333081552914e-9
5.62377435983959e-10
8.917677023886714e-11
4.253437036522788e-9
1.602680266108e-8
7.616699386113601e-9
1.0490252178969844e-8
9.569938305600876e-9
7.88692149637411e-9
5.2396391918726255e-9
2.9507169503070716e-9
1.4507863362484052e-9
1.9391104835415546e-10
4.090224893887133e-9
5.204562677530222e-10
6.215876712037076e-10
4.6103278248976695e-10
2.932546587395891e-10
1.0702708580078244e-10
2.2441059952024053e-10
1.006991803701688e-9
1.2640758846816945e-9
1.218429798145693e-9
1.0695496640822993e-9
6.168286053681997e-11
1.538900408357128e-9
4.187632026162297e-9
3.2737859002104447e-9
2.3942128759881308e-9
1.7355648358845755e-9
1.1800770330211065e-9
7.403024780080353e-10
4.004452137452092e-10
1.1167447329998451e-8
5.086261603861883e-8
1.088471620942498e-7
6.323249432812455e-8
3.928783520125892e-8
2.524342897523314e-8
9.889117223717306e-9
9.667284162389751e-9
2.8206774437725044e-8
1.475458635463798e-8
1.2490691688632502e-8
4.3650314165276135e-9
1.2483235010317967e-8
2.643923558716442e-8
4.115085049905156e-9
5.509175569762157e-9
2.0516881933906563e-9
5.205226260007338e-10
7.785918808938058e-10
1.090994893469506e-9
4.1241640885095053e-10
4.6491969582637846e-11
3.623243989174007e-11
4.0387889910420093e-11
2.928619849148473e-11
1.279034729975384e-11
1.7181919021734353e-11
4.1715129758228735e-11
7.3899764426932e-11
1.217431508610848e-10
1.832254881172045e-10
8.415663584422226e-10
1.8871304029130844e-9
6.121741486575582e-10
1.1556000912749035e-9
2.4677998935780932e-9
3.81368814975822e-9
5.3858178404419595e-9
6.868733158063522e-9
7.681342597244295e-9
6.6499453813920625e-9
2.186582917923936e-9
6.226571486082092e-10
1.738104283482873e-10
8.820374963584911e-11
5.913847561797959e-10
1.5875481578846453e-9
2.971750397113268e-9
4.8061245046959045e-9
2.9637066671807345e-9
5.7322282270770075e-9
7.163143442895e-9
5.970351826757078e-9
5.557211127281497e-9
5.578420781649324e-9
5.6847189434456e-9
5.481964604800071e-9
4.694193938234936e-9
3.537347549026541e-9
2.4101373010320365e-9
1.4626984411034207e-9
6.592026438410528e-10
6.413745704847836e-8
1.1015286136955235e-7
4.774968166427664e-7
1.97993848242998e-7
1.1394536860501813e-7
6.156138700755805e-9
2.7788808844839463e-8
2.2887841370480828e-8
1.7607924996792694e-8
8.782424655874045e-9
6.683982843543576e-8
5.8660593775676706e-8
7.520153806468389e-8
1.914236912619017e-7
9.749666639350335e-8
8.313052757947511e-8
2.156843706412372e-8
8.33193922857856e-9
2.0968804666792236e-9
1.1431362144865368e-9
5.386282000301971e-10
1.6415041313684886e-11
8.164806349519093e-11
1.4454350613641179e-9
5.78554048985434e-10
3.215571169077757e-10
4.1407029362744853e-10
7.101182504518165e-10
1.569481557171636e-9
6.9020261601655696e-9
1.8475880723254352e-9
2.006456120759371e-11
1.5478751038995493e-10
6.450656713665306e-11
3.526796677919137e-12
1.6280007926836326e-11
2.715720789453103e-11
8.549713932803555e-12
6.978947406452573e-10
1.1170785493369053e-9
1.6306149889314449e-9
2.9407237374575874e-10
7.540694787691626e-11
9.06447340530596e-11
2.7004759029876057e-13
0.
0.
0.
0.
3.3221811001145147e-14
3.669289175296443e-14
4.1276452208889254e-14
4.504205650847656e-14
3.6924265286906254e-14
7.320945114407301e-14
7.764117735248763e-14
9.64332638476006e-14
1.4107719627445778e-13
2.319902895355377e-13
4.047975920232971e-13
6.890828596623912e-13
4.861607101704158e-14
5.103956325186944e-13
1.2900454577676193e-12
2.616612046080449e-12
4.796555944577551e-12
7.92968089817217e-12
1.1187828283908171e-11
1.3759615105274081e-11
1.4709852116386385e-11
1.1365333537401939e-11
7.080396957472425e-12
5.13877823663685e-12
1.060242307929102e-12
3.7315799242736945e-13
9.837583312393989e-12
4.6563528911877244e-11
6.816097576274543e-11
4.272771905140832e-11
2.6864354031572503e-11
2.6584737767952566e-11
3.6173873951512944e-11
5.436594958775043e-11
8.397949768274808e-11
1.3956843556171129e-10
2.8811657450415866e-10
5.277649836477537e-10
4.0637929546845964e-10
3.6068895556524107e-10
3.740367807064392e-10
4.2312233780354427e-10
5.046503471509688e-10
9.03795545192609e-8
3.6397546915835216e-7
8.441103522722515e-7
2.032911938868917e-7
1.1486285887601695e-7
9.492085020560483e-8
9.863295331981654e-8
1.0783303563896264e-7
7.994271050268517e-8
4.951141847379074e-8
3.539237325175164e-8
2.8910017795221604e-8
1.840171662397028e-8
3.1287733099517523e-8
5.634203427701621e-9
1.6221190140761996e-9
4.2635441174149617e-11
8.266932069997336e-10
2.4558643806111154e-10
8.853536406311256e-11
1.580180313583621e-11
8.267762399349459e-11
2.061347911000429e-10
3.8621127819401995e-10
6.979459305895866e-10
1.1851525207677204e-9
1.4431817698919547e-9
3.7628811869588623e-10
4.706404594899322e-11
2.4696170008325983e-10
3.8408534897504255e-10
1.8534898471971527e-8
1.2594458018513847e-7
1.3040459418020477e-7
3.286105601888667e-8
3.561005374887032e-8
3.1857489531662066e-8
3.038978037703638e-8
3.18153791382438e-8
3.7603026769538853e-8
3.672858199374835e-8
1.1677917349422596e-8
3.4923869073748268e-9
9.327785483226316e-9
1.3756568916786799e-8
5.975660424043754e-9
1.4922617822465972e-9
4.0715665666956476e-10
9.562336905072243e-11
9.106063017110944e-10
1.0385866954199198e-9
9.235314053522324e-10
6.060739164382391e-10
2.666704907994384e-10
1.3742789226508151e-9
3.6947934893683192e-9
5.267644238485549e-9
2.693567147630649e-9
1.3684591075949581e-9
6.890955121867221e-10
2.893849029800307e-10
1.1835122588668234e-12
6.3318577850951105e-9
1.9562847841787288e-8
6.72423096397083e-8
3.221905104360143e-8
1.9346311471695003e-8
1.0613556082564979e-8
4.034406823527493e-9
8.959497770819463e-11
5.1754592996649315e-9
1.9673282997826164e-8
5.1840302564011595e-9
5.042807021091347e-9
2.1060293290243435e-9
1.7148803316675213e-9
1.349981045632278e-9
1.0523357902570982e-9
5.871072449761809e-10
2.1730591370540692e-10
4.199299931825754e-10
3.1003660560322066e-10
2.2067982067328498e-10
2.000887128769659e-10
1.3843437512521406e-10
5.485921453528783e-11
2.5281040305090985e-10
6.194883468790254e-10
1.5314881031289348e-9
1.463809274546781e-9
8.24928647239257e-10
4.2907388033503877e-10
6.584084748696262e-9
3.299695486327573e-8
1.0267041326798705e-8
1.6720491575918646e-8
1.493763469159172e-8
1.3085213131086162e-8
9.972486583576815e-9
6.161531606974895e-9
2.7755073859088505e-9
7.816929934791687e-10
1.0239679379826656e-8
8.080767520564198e-9
2.7652515431531752e-9
3.4928923769361976e-9
2.8082645366754796e-9
1.4155543918569386e-9
5.260587776132193e-10
1.2781485649223808e-10
2.783376827397597e-10
9.09548926654794e-10
8.732615058419306e-10
8.151350313485664e-10
4.221896304932211e-10
3.5430028384192536e-10
1.3447887922770951e-9
3.5659565550482027e-9
5.466208071799485e-9
2.9068179573887613e-9
1.5026192947761945e-9
7.645749664040522e-10
3.2930544488741555e-10
1.1816649137455383e-8
5.364403167088295e-8
5.788199681593106e-8
5.2199069957456935e-8
3.834691366874545e-8
2.9058595991773327e-8
1.749247169192669e-8
5.793525547447117e-9
5.068279005784003e-9
2.934271324212723e-8
2.3847035309054694e-8
9.091127307181083e-9
3.189359518228078e-10
1.616397096077049e-9
1.7994909330066501e-9
1.0771866189721773e-9
4.56735624145407e-10
1.3965618741497174e-10
7.783076305985e-10
4.695376528609576e-10
4.150137288716701e-10
3.773595597759755e-10
1.571887481916572e-11
4.933305198562477e-10
1.412746411894893e-9
3.1430046860849802e-9
2.329565274480172e-9
1.6673525369362599e-9
1.1954801664171838e-9
6.053727888383059e-10
3.154232435765416e-10
1.366651008207457e-8
2.7934002866620476e-8
1.250499330212349e-7
5.401262701100398e-8
3.407122384192675e-8
2.2358696342751383e-8
1.1303728696252825e-8
1.3860918349021775e-9
1.6586293091386942e-8
2.632828834045554e-8
5.25713526811732e-9
5.641857475777509e-9
1.558612400425891e-9
1.7128965052117975e-9
1.5157304161699057e-9
9.52653136497766e-10
3.981828374984715e-10
7.832895872021076e-11
3.702945401414133e-10
1.4015484401292956e-9
1.3030389877062614e-9
1.2965423233046097e-9
1.1274721042708794e-9
8.854611053656139e-11
1.2625009651300708e-9
3.145030367029855e-9
8.015523206619643e-9
5.399481427234465e-9
4.4104418801572785e-9
4.6710437999635635e-9
5.744448201243033e-9
6.370170967200517e-8
2.387204169730301e-7
8.005429307970976e-7
3.730406967462732e-8
5.780368947852595e-8
5.068073832768373e-8
4.216246984146774e-8
3.78261040121465e-8
3.651624209747431e-8
3.7705286023560404e-8
4.117926289940243e-8
3.8370549145179315e-8
3.233594588767734e-8
2.3118917261318707e-8
5.851568478742512e-9
4.012305970587284e-9
2.206334796126572e-9
9.775468401380444e-10
1.7475424325502313e-10
3.7354549974701665e-11
7.643406923662585e-11
9.933188317097166e-11
1.4372223001267218e-10
2.6551530695447073e-10
6.124114649342232e-10
1.0710321152000931e-9
7.475254371147175e-10
5.999853499226428e-10
5.434243138713025e-10
5.162056828430206e-10
9.338734335516609e-9
3.988588950548921e-8
1.3588340222006589e-7
7.26178068470593e-8
7.317489847736966e-8
9.795049135381542e-8
9.05883854854949e-8
7.572675170154233e-8
7.18801724875131e-8
5.8185761433653693e-8
4.318745104403004e-8
3.046550617926034e-8
2.960536358658176e-8
1.4928611456938497e-8
4.9701531387824375e-9
2.5612805331530356e-9
7.92058149151007e-10
1.5439090805326284e-10
3.360791531433709e-11
3.336332237419642e-12
3.795539843146191e-12
3.171478628521103e-12
6.7222385125654795e-12
2.1933012947519804e-11
4.908134581274045e-11
9.937518395261401e-11
2.0023417038143793e-10
3.92415714619472e-10
6.141027242616245e-10
1.373365605500976e-10
2.813403180820586e-10
6.581511160359599e-9
1.7908005887895817e-8
8.313237780420684e-9
1.2966822516588274e-8
1.2799359184757134e-8
1.0417519796936735e-8
6.5540755331660296e-9
3.5469103378837167e-9
1.6146480598818452e-9
4.3030801792694875e-10
2.9688872775632868e-9
1.2324097139338345e-9
1.3680457767828784e-9
1.020233656737151e-9
4.5385288777961913e-10
3.463735099321514e-10
8.950667394504866e-10
1.8732801647922298e-9
1.514982944784829e-9
1.8143870601053395e-9
1.902189489719897e-9
1.3201422333329263e-9
3.9948470250660763e-10
7.552873800208042e-10
8.552919409127776e-10
1.3457596719953394e-9
1.1034236333538685e-9
1.1833770117595493e-9
1.4078678605491321e-9
1.7851729023062108e-9
2.344107868493417e-9
6.428968527384979e-8
6.931964623919763e-7
3.496641546960734e-6
1.2784863678403937e-7
5.418249148386169e-9
1.3374302956578719e-8
1.2356642372177154e-8
1.0862282123346608e-8
9.302304879396267e-9
4.7975639384730985e-9
1.936894366720497e-8
2.7299771394789102e-8
5.360227085167748e-8
6.383591523522309e-8
6.571827962054716e-8
2.2468089978162596e-8
2.9155066205530847e-8
1.921913719759196e-8
1.2255309591365568e-9
2.059772563826908e-11
6.496518804458525e-11
4.710258531770549e-11
2.6701218111764105e-11
2.208942087236816e-11
2.6379143934303775e-11
3.3897437015452736e-11
5.363828091499655e-11
8.094958757287632e-11
9.506695680207851e-11
7.204352037882284e-11
2.1698063425087503e-11
6.269900761885531e-9
1.6652348731292818e-8
1.5758432930139704e-8
1.449637405252161e-9
5.9760405931882e-9
9.005095471759324e-9
1.076155011875974e-8
1.2337476690588282e-8
1.4238410047497508e-8
1.698932113880593e-8
2.1702176600152864e-8
1.205748416443947e-8
6.374124264234376e-9
2.3047301072719774e-9
4.831348858182824e-10
8.835786579483136e-10
2.1475238641554054e-9
3.4698393323464767e-9
3.734602653976766e-9
1.4970364228708668e-9
4.489176312163997e-9
5.086082172943324e-9
4.556477206156007e-9
4.0417818336251895e-9
3.272057358218926e-9
2.3121610352196005e-9
1.531478451590291e-9
9.925412793426212e-10
6.15233616083736e-10
3.126143041272921e-10
3.969093103852209e-9
1.012507093531328e-8
4.3465395230967603e-8
1.5040584977632066e-8
6.1795908770806575e-9
1.5317620392266542e-9
5.525922268456679e-9
3.0194234518551223e-9
2.0460485770939808e-9
1.719872145749248e-9
1.6235595105598158e-9
2.778397008993898e-9
2.3904717287376645e-9
9.753591125466732e-9
3.5662082096377895e-8
9.10389767990291e-9
2.40593153561445e-9
6.208795978485746e-10
1.5994706394663854e-10
1.0108033243769958e-10
4.669810838293195e-12
1.4421338942330901e-11
1.85524747640836e-10
1.7790773013595644e-10
1.1019570511313334e-10
1.6870810963008363e-10
2.561724529777147e-10
3.459705530140217e-10
6.388058130299476e-10
7.032477949265947e-10
1.6125678411383437e-10
1.2519975517664965e-11
1.4834403827486997e-11
2.4578491762743025e-11
3.181304774656114e-11
1.596143904965135e-11
2.2373832325085966e-11
1.0481003418417288e-10
1.994602187636217e-10
2.9418127431221473e-10
2.6732771055572504e-10
7.172499884677434e-11
3.601057821868041e-11
8.47694244502343e-12
0.
0.
0.
0.
0.
0.
0.
0.
0.
0.
0.
0.
0.
0.
0.
0.
0.
0.
0.
3.8197062207441094e-14
8.739410269667843e-14
1.5155967030505679e-13
2.385271939686375e-13
3.6701223559540523e-13
5.307085311944825e-13
6.355147771578867e-13
5.007335849252248e-13
0.
7.761062655435142e-13
1.7042062523662252e-12
2.553875092408558e-12
5.389595600995246e-12
4.585952539207197e-12
5.543592900741038e-12
8.58752721210381e-12
1.943190299725609e-11
4.370614235391219e-11
7.70132809011792e-11
1.1550047021829742e-10
1.7739261905614118e-10
3.2441286503782383e-10
7.390999584436793e-10
9.53790457264278e-10
6.079987834650449e-10
4.292196231093854e-10
3.150904033262293e-10
2.2294369705692537e-10
1.3822923321845503e-10
5.217173724608809e-11
3.547041570690053e-9
2.0550565629719323e-8
2.136934713258625e-8
2.5674402073637353e-8
1.594032352479571e-8
1.1601500585573647e-8
7.2207586443259684e-9
9.312222663251327e-9
5.860225762558208e-9
5.4358715217300895e-9
9.016388959513117e-9
8.787675258975787e-9
4.693462490917148e-9
2.2588225001785797e-10
8.241648625428778e-10
1.8345734383559645e-9
1.8216105203736974e-9
5.28455662272467e-10
1.0658908408026332e-10
2.0743532794670338e-11
5.797871860107331e-11
4.633143488235244e-11
3.2694322606112697e-11
6.050120996525134e-12
2.6566637292000038e-11
6.478764502295828e-11
1.3454456203013503e-10
2.88772125698409e-10
4.745996145154962e-10
1.8663239898486247e-10
2.678506979535833e-9
4.276396478589315e-9
1.341213136847586e-9
2.9922409892249955e-9
3.409873839763019e-9
3.148579104023837e-9
2.2348457300884945e-9
1.35397827152954e-9
7.192417036363841e-10
3.2901089464523944e-10
7.276027647880982e-10
1.6078213774089712e-10
2.574098267063165e-10
2.8693432370044104e-10
3.332091573628057e-10
3.025393051111029e-10
1.5795787453232698e-10
9.498354189577511e-11
4.302512417614018e-10
4.919996544083331e-10
6.927986825921968e-10
1.1590245714447424e-9
1.6146327660689337e-9
9.200355243443809e-9
1.1459079026844824e-8
7.119492445835655e-9
4.682971772695697e-9
2.7480977793140465e-9
1.3044080997689197e-9
3.4905116767140085e-10
3.287560556817631e-10
8.711457472873888e-8
5.347745279071979e-7
1.7760954339249876e-6
3.7494728265346336e-7
2.1396035077473897e-7
1.254590790576841e-7
6.360579809754598e-8
3.4527395429457595e-8
2.6213553045716428e-8
3.9883387279252186e-8
9.738880247355247e-8
5.282328969107049e-8
4.5077138728311894e-8
1.1879339046804673e-7
2.07520129253983e-8
7.342991402563279e-9
3.22611422100378e-9
1.7009886513657297e-9
1.9488883725743955e-11
8.499317993877083e-11
3.389558106831098e-11
2.1565670104370716e-12
5.2341574956815164e-11
1.376919896030062e-10
2.6185231382773324e-10
4.5608761063759736e-10
6.890917910337039e-10
8.981473589569349e-10
7.137178827971255e-10
5.1616560772571315e-11
3.127625750909591e-10
2.8342237244357487e-8
1.2466442709725746e-7
5.500681141204622e-9
3.258277506419782e-8
2.9282898250575767e-8
2.640455854290802e-8
2.5694182007213366e-8
2.7094535072272656e-8
3.159425201997949e-8
4.339185346596485e-8
5.414772539495235e-8
5.1674447993612075e-8
3.2513647488224436e-8
9.012395451163393e-9
2.1769306146328255e-9
1.8529823437041913e-10
2.3045013241270664e-9
2.190313862174239e-9
1.892337638037792e-9
1.9730794726963423e-9
1.9182329890918833e-9
1.4957731182837374e-11
3.5894421225538282e-9
3.837720499270189e-9
4.801039298604671e-9
3.76030930402868e-9
3.793482955042243e-9
4.502426534851235e-9
5.759330693876274e-9
7.389508615837066e-9
9.261339428237623e-9
1.3056152611725062e-7
7.296803673669587e-7
3.397351828873731e-6
1.1593471113035497e-7
4.817276037923834e-8
4.841440217349905e-8
4.108999170530893e-8
3.588703480963678e-8
3.202248124005041e-8
2.2622231120367097e-8
1.714268123713393e-8
2.313898653603405e-8
3.2890135214732426e-8
1.6744531295931044e-7
4.099122850868417e-8
3.4888977363037644e-8
3.174554897789291e-8
1.4736355925253304e-9
6.607324356010952e-11
4.5395168784565135e-11
4.6377110149835455e-11
3.0073676181827063e-11
2.084059297951999e-11
1.7892134190073868e-11
1.1047660690903884e-11
7.991398230432738e-12
1.1455125980576529e-11
1.635741844905508e-11
1.4204908335282852e-11
6.630829375251363e-12
5.587414349063652e-9
1.0694649246561361e-8
1.2234548303112874e-8
7.355601394489711e-9
1.9319953589531694e-9
9.169756981168992e-9
1.378439950141156e-8
1.739197963374092e-8
2.1369960176819494e-8
2.710606731819876e-8
3.706196192232712e-8
5.7940696849966307e-8
1.0532341420423572e-8
2.311316757745805e-9
6.791190655458504e-10
2.524728556455127e-10
9.482477206284011e-11
4.3542118950492356e-11
5.110800845164939e-11
4.100583063639306e-12
2.5936480422488004e-10
8.613876521332025e-10
1.204235376535782e-9
7.961420390692327e-10
5.898047809181329e-10
4.6424535136439584e-10
3.726769420790705e-10
3.0763417897367153e-10
2.7316041966104307e-10
2.820536306872026e-10
3.7700531788276485e-10
3.796491759444617e-9
2.1445422545689896e-9
5.506567073192044e-8
1.578599361831324e-8
5.5697606769217405e-9
1.2263108868946384e-9
1.108423243619052e-9
5.6310224323905984e-9
2.6362998349830518e-9
3.8518348931310415e-10
1.9390542365104548e-10
1.6982906969870157e-10
4.544553389583508e-10
1.8171194238864942e-9
6.776418662132983e-9
3.611994267668841e-9
1.3768607310574887e-9
3.536659525923027e-10
2.6749129207272926e-10
4.543399263544712e-10
1.7022752104745104e-10
2.0119852714990858e-11
1.1212964496018649e-11
1.2444863731719185e-11
8.757080944503075e-12
4.637254555298355e-12
3.20675081578061e-12
9.19874905692813e-12
1.6116305819629485e-11
2.4372855212756594e-11
3.105312393002592e-11
1.605354256177025e-10
4.924023140528114e-10
2.631791514154696e-10
1.8329788349553446e-10
5.380507468379236e-10
8.447142042605902e-10
1.1591895094728147e-9
1.4586025941859908e-9
1.6760721138932143e-9
1.7797429625242672e-9
1.819485061258278e-9
1.2773793931266837e-9
5.067346657018012e-10
1.6652866586902116e-10
1.0879771116696582e-9
8.76204217102752e-10
8.770886423860201e-10
9.69284969230195e-10
4.094136783820734e-10
7.418385235758129e-10
8.515763446532949e-10
7.908413961817649e-10
7.50294037987594e-10
6.958742415329505e-10
6.055737355988396e-10
4.820318345456802e-10
3.3537361801404843e-10
1.6176325297169941e-10
7.30773133729511e-11
4.72811340294219e-10
1.3720842248598346e-9
1.3822510628907845e-8
8.817670156596128e-11
9.265050138391714e-8
2.7103336738261485e-8
5.686957183096387e-9
2.037067811730381e-9
1.1122063915666993e-8
4.2824026789432515e-9
2.395249480950378e-9
2.2404098041958977e-9
1.744909861109149e-8
1.9275509749865396e-8
2.274028974498462e-8
2.6308165479318583e-8
1.5459663941500225e-8
1.4105310172927197e-8
3.892940514889701e-9
1.2350617837453852e-9
2.310429962389168e-10
1.5012416490687912e-10
9.410585430439775e-12
3.0696333393464567e-11
1.988715363660697e-10
4.98520080838234e-10
1.681837537268757e-10
2.1027554835432358e-10
3.417208422465938e-10
5.891847503386996e-10
1.276981101026987e-9
3.255433833496023e-9
2.0782421690731018e-11
6.295187989458572e-11
7.09397090581215e-11
1.0716374838454249e-10
5.121517716481651e-11
2.2643185411552365e-11
2.2954887187138107e-11
1.3897236411026217e-10
4.3077488936298937e-10
5.675787418650681e-10
8.582353437074123e-10
4.996197640055365e-10
2.330520576223726e-10
3.147870772069364e-11
5.13395604060107e-14
0.
0.
0.
0.
0.
0.
0.
0.
0.
0.
0.
0.
0.
0.
0.
3.817951438062384e-14
0.
6.607976700954017e-14
1.53506152840405e-13
2.773765909510858e-13
4.4471176918890165e-13
6.762896942311258e-13
9.587287176988206e-13
1.1651050720881373e-12
1.0065336719678764e-12
4.8322392369381993e-14
1.651474436053519e-12
3.1253842182422924e-12
3.886993527300241e-12
9.660139586477972e-12
1.0329279571981214e-11
1.3231316965695348e-11
1.637698857809748e-11
2.6992440987300363e-11
5.725497101576145e-11
1.1048683045916631e-10
1.8896471088070903e-10
3.0583256832343413e-10
5.077438479470245e-10
9.662653969807755e-10
2.2224890950661158e-9
2.448102115791883e-9
1.7190872086779638e-9
1.4031646633098375e-9
1.212118604038929e-9
1.0203201027154028e-9
7.742933424357667e-10
1.0210919088354702e-8
6.310037925842957e-8
5.5090748525979785e-8
5.245745161140994e-8
3.8867047845091864e-8
3.4770907519779916e-8
4.4817567697249e-8
2.3330959712615114e-9
9.148649889227467e-9
1.2418682338238976e-8
2.2130552302496844e-8
1.2951401071400938e-8
4.929144317535267e-9
5.108988396588773e-10
2.3460962443995617e-9
3.4006842657490337e-9
1.8612742020238132e-9
6.00635920182487e-10
6.8931841803457035e-12
3.3774636951268185e-10
3.10391898630799e-10
2.3056600216541063e-10
1.1151327809086342e-10
7.354383529601263e-11
2.845670718044411e-10
6.677176533788828e-10
1.5532308414849965e-9
1.6794334485057184e-9
7.174994913712366e-10
9.737553787294666e-11
6.182114745537959e-10
6.011169889591737e-9
1.0410004095623091e-8
2.8427780760705143e-8
2.2228007059690664e-8
1.6309800992499508e-8
9.376919449378814e-9
4.333123407737959e-9
1.7144781506511186e-9
2.3992908305482955e-11
3.790654097333939e-9
3.5765998324619415e-9
6.806110308843499e-10
8.849613807088051e-10
8.250158647833484e-10
5.655322875249792e-10
1.5986707127650283e-10
2.697779487476016e-10
9.556034593164583e-10
1.687421450929287e-9
1.8840710021053054e-9
2.0429807318357355e-9
2.2235922963617347e-9
2.898699377152106e-10
1.1162217902689997e-8
7.582794230875173e-9
2.146056199738924e-9
3.1350425371948236e-10
4.432815479791465e-10
9.079590211604264e-10
1.325908723379747e-9
4.6572443371800434e-8
4.3745219070829006e-7
1.3329534916940467e-6
3.0709894932623844e-7
5.9149079617175904e-8
7.119239094879997e-9
4.419375673622673e-9
7.326860267295443e-9
7.998964289473651e-9
7.536931614924939e-9
3.5785334715570997e-9
2.0257127497997114e-8
3.848714294271634e-8
3.906491800249036e-8
7.5141967314478e-8
3.602158836244528e-8
2.4691387016584042e-8
1.0759002683363937e-8
6.314476671523229e-10
8.806060294995602e-11
7.371043369160408e-11
4.381267030207949e-11
3.111766765279832e-11
3.643433884035956e-11
4.9895328557597974e-11
7.705307620260048e-11
1.2766826716551949e-10
1.8478584415770004e-10
2.076438040804691e-10
1.417542074403529e-10
1.9697526331194745e-10
2.0793050636017395e-8
4.990144606936849e-8
2.5357510366947885e-8
4.0886814054908386e-9
1.250679413674555e-8
1.4780238340626141e-8
1.611445594461166e-8
1.776911984870174e-8
2.0452597615364528e-8
2.547249858405826e-8
3.7236327452846735e-8
2.0580158089109375e-8
1.0529562668262768e-8
3.4344559580789722e-9
9.637920483910707e-10
2.714886748412265e-10
1.7830581966982464e-9
2.545654467455498e-9
2.9142218136623975e-9
1.993359311577683e-9
2.673304581662039e-9
7.964340023863153e-9
6.1883107713880935e-9
4.974262542763743e-9
4.0250961218349515e-9
2.9249167324861753e-9
1.9316475945583552e-9
1.2100773307770025e-9
7.019123249061677e-10
3.064741889288954e-10
6.607896970536649e-11
1.3606089036582013e-8
2.7833339581990932e-8
1.6391406103755562e-7
5.6530896307533514e-8
2.301228521455809e-8
5.070992439383711e-9
1.936271722209846e-8
1.087197294540499e-8
7.090337032831355e-9
5.155809506257302e-9
4.519467391154292e-9
4.44907449765715e-9
3.81377065590247e-9
4.2687873703871135e-10
6.637241138543799e-9
4.522054843484284e-9
3.6583440192720456e-9
5.705808571935928e-9
4.109514621217359e-9
3.999836465372102e-10
8.243522142254984e-10
6.330129806078136e-11
4.655179563144994e-11
9.381968972879006e-12
4.589880243931071e-13
3.071077409993289e-12
2.5451615145003094e-12
9.470267406359857e-13
2.515789632178694e-12
5.583365751794213e-12
9.49351982111645e-12
3.207340387977354e-11
9.25936766338895e-11
8.69662810391392e-11
3.944447521507616e-11
4.6107542490578596e-11
1.6707223853662506e-10
3.626806443381966e-10
6.450950894338409e-10
7.146159786607478e-10
4.825495008581086e-10
1.9608346888421536e-10
9.297349048905227e-12
2.963517071500399e-10
7.252787217481092e-10
1.271547504713066e-9
1.944584679878042e-9
1.1482547774264935e-9
2.240791895250686e-9
5.049407688962898e-9
3.758545925562714e-9
3.141072199395292e-9
2.988908362745651e-9
3.019160843049357e-9
3.016131142057221e-9
2.8302181985166534e-9
2.4379417471055574e-9
1.928396309748781e-9
1.395924882695841e-9
8.763217139577893e-10
3.5291463069744475e-10
3.852934512109579e-8
8.474801394447124e-8
2.991671290488864e-7
1.3051875224701686e-7
6.216098171704282e-8
1.8697605090183895e-8
1.950765192834845e-8
1.369878327879914e-8
1.0669235570926833e-8
1.078737737998996e-8
4.3770010195041496e-8
1.5307960002475766e-8
2.5157882827895546e-8
3.92934521534107e-9
4.908606725752983e-10
8.793686480245564e-11
4.5322800377741874e-11
4.7121169382861126e-11
2.4814565289930732e-11
1.211678702938886e-10
1.8313940143385068e-10
2.7162346800179446e-10
2.0309040668534114e-10
3.0125817674931783e-10
5.08919627676648e-10
9.588760371433134e-10
2.6497700202445904e-9
5.296581581598319e-9
1.7176453602836119e-9
1.03568478459228e-9
6.653402569778731e-10
5.125595561193958e-11
5.845822569922443e-10
7.18418544260209e-10
5.139365360930287e-10
1.3963618321190614e-9
1.1943216815002026e-9
1.2582121446316967e-9
1.6212360335507294e-9
9.97437973300302e-10
2.7993388646097107e-10
2.6640652128817563e-10
2.5469496832754654e-12
0.
0.
0.
0.
0.
2.653247720566901e-14
4.941408216574606e-14
7.837784999039015e-14
1.0850126317886603e-13
1.3208054590232427e-13
1.5013068679743925e-13
1.6141279365393998e-13
1.6057900793588556e-13
1.461920578467746e-13
1.224358888529284e-13
9.3844842588286e-14
6.194269357279794e-14
2.5164718537830566e-14
0.
1.5764074665997353e-13
5.70299659449447e-13
1.2028863105929095e-12
2.0312482592842038e-12
3.0091597576157706e-12
4.140924696688666e-12
5.406827157132302e-12
6.662093591981311e-12
7.589512999821511e-12
7.766263367507169e-12
7.086370800180857e-12
1.469892950804188e-11
1.8172267161225515e-11
1.1550920645774868e-11
2.6242114228508968e-11
4.3139046309835133e-11
5.024629465864652e-11
4.587614219476984e-11
2.487123984731537e-11
1.1622008656422517e-11
4.865915543586815e-11
1.712474079855011e-12
6.956218467025537e-10
2.149588458092516e-9
2.6006837051572086e-9
2.8882115349572763e-9
3.1275300452524426e-9
3.437716972639283e-9
3.9204404838730414e-9
4.65814926517124e-9
5.570892639413795e-9
3.192134638858767e-8
2.9382887635114684e-8
8.894243099606435e-7
4.220856271492144e-7
2.859200048035427e-7
5.47641250690037e-8
2.259588665377459e-8
1.6787939160450356e-8
1.625886301338238e-8
1.9281892746723238e-8
9.703138458653622e-9
2.0998117802023007e-8
3.375110560513601e-8
3.322427730582949e-8
8.285241072366252e-9
1.5103646236457816e-9
8.039112417614716e-11
9.536935005934071e-11
1.3286214810743617e-9
3.109473720883031e-10
1.7772027283685918e-10
5.278889054298638e-11
3.3838179850030766e-12
3.6391287749059216e-11
1.0475342020354124e-10
1.8829225416513565e-10
2.3886308494776037e-10
1.9000245591367935e-10
2.1302565163472183e-11
3.166450282452787e-10
6.877620405111735e-9
1.8005588297315086e-8
2.9931875197156834e-8
2.2628099099034312e-8
2.3331712289777658e-8
2.714029250250245e-8
3.344066073622146e-8
4.2268653679467e-8
5.274240391237091e-8
6.17590053236726e-8
6.701594290491182e-8
7.306213438091569e-8
2.3523815422835525e-8
9.203003355895189e-9
4.262701400399579e-9
3.2161259703386057e-9
2.489411582975435e-9
2.0820304919510957e-9
1.2736663620255973e-9
1.1201161908321049e-10
5.589755048273799e-10
1.3364657245822377e-9
9.55366778240472e-10
4.148180661990526e-10
1.6629096643162336e-10
4.09136161073989e-11
3.202779328729719e-11
8.458512376566495e-11
1.3186324205654084e-10
1.8205361809531873e-10
2.4081722026149937e-10
4.542162363402688e-8
2.413886079182454e-7
1.0405631460447403e-6
4.6239250782057905e-8
5.690253165419623e-8
5.1738654534926724e-8
2.8698797630907166e-8
1.5052671584133733e-8
4.974457968003492e-8
3.207821015473118e-8
2.5901304411658458e-8
4.6857515157780855e-9
9.001041278867149e-9
2.2662617996249354e-8
7.601605328445804e-9
1.3435607965980749e-9
3.622510760185031e-10
2.8891449022379416e-10
1.8892432838637624e-10
5.611405873973587e-11
2.6013245921051642e-11
8.266164658001559e-12
7.614712164082351e-13
3.745280716395061e-12
4.529255581861949e-12
3.1964837575413837e-12
1.2039018013204694e-12
3.8762957706747967e-13
6.130088207341714e-13
1.85479933065558e-13
1.9227654275626347e-12
5.0865947052851595e-11
1.198264927466888e-10
6.961732783383722e-11
5.4509814447602884e-11
1.923578209721034e-10
3.559947729312118e-10
5.322822890181116e-10
6.146498909173685e-10
4.894212160111839e-10
1.454300043016677e-10
2.9102274130544e-10
3.132979873789065e-10
3.4404538168336126e-10
5.763898725970668e-10
1.022675886831084e-9
1.019679203036671e-9
1.218025703874021e-9
1.0035055383056592e-9
7.105622732169546e-10
1.0981822506865497e-9
7.411266154532916e-10
6.054367935479252e-10
5.925209061286447e-10
6.322321154712835e-10
6.80618421496446e-10
7.066235015726106e-10
6.888041434944852e-10
6.17593540830036e-10
4.941961778173947e-10
3.2140476690738593e-10
9.087121132275484e-11
1.1341887718194612e-8
4.543681980451188e-8
9.616120603469008e-8
4.260382254677401e-8
2.402386377360799e-8
6.1289552143744804e-9
5.562228960520202e-9
4.758151304444946e-9
4.7828606722823225e-9
5.550245155686422e-9
1.4682332187391028e-8
2.297066531751053e-8
5.2710363807351816e-8
2.5531357966626673e-7
3.815256173374475e-8
6.8453003920555705e-9
1.4107870177623352e-9
1.2988225474442157e-10
6.000527973187678e-11
1.9984423677806275e-11
1.4686186160368147e-11
4.0041782090390264e-11
4.737596577887955e-10
6.864292476079098e-11
4.25386459761874e-11
4.021529408948482e-11
2.507358452059283e-11
1.680931796529816e-10
3.3136781891127554e-9
2.229195351784131e-9
8.065258136899883e-11
1.5337542814820547e-10
2.056648546937224e-12
1.3240479244896421e-11
2.2111607254366164e-11
3.634887441388424e-11
5.3160342300528705e-11
2.2443304683967423e-10
9.256004408451586e-10
1.9367848675582275e-10
1.0894414370948273e-10
1.5423736477958498e-11
3.172086940275185e-11
7.510730421540963e-13
0.
0.
0.
0.
0.
0.
0.
0.
4.710244701232622e-14
4.825363900311034e-14
4.490979688914977e-14
3.4744169745157644e-14
0.
0.
3.805769082264282e-14
8.377508800066329e-14
1.5076155880941126e-13
1.1424996327571525e-13
7.370923649559509e-13
1.8462327907165555e-12
3.3618022449849394e-12
5.334530102280828e-12
7.725141477873682e-12
1.0359642677299646e-11
1.2778070913409867e-11
1.284957227023558e-11
1.6219466725324862e-12
3.078124969190629e-11
4.454641886965361e-11
1.5418001399464403e-10
1.0649976120057202e-11
2.706687807118776e-11
2.3174834741096364e-11
9.968033745134735e-12
3.043076424512947e-12
5.736871493949636e-12
9.526100277056405e-12
3.435565658342822e-11
7.037567902729859e-11
1.3761976626249896e-10
3.0070742596756815e-10
7.420790768634705e-10
6.355496337580979e-10
5.193094924222727e-10
4.982944742511899e-10
5.266046725433879e-10
5.908636865332478e-10
6.89846917852711e-10
2.3831639320305322e-8
1.2686404530807742e-7
4.692425490868292e-8
8.709769823295646e-8
5.230852838241386e-8
3.9751608838900695e-8
3.530566698221282e-8
3.5170220366085265e-8
3.46211230390264e-8
5.285236937649195e-9
5.227772142914525e-8
2.8168211723025933e-8
4.37335249574223e-9
7.910364560665028e-10
2.8011841796097437e-9
3.265142652100691e-9
1.348851570279861e-9
3.5717530378984487e-10
2.5227629727907363e-10
1.0823179661202072e-9
8.039450158071152e-10
7.284782733386726e-10
7.06759511419386e-10
2.604650327800217e-10
4.0960789037171186e-10
2.8497112909663514e-10
3.425820663076593e-9
7.069812130697995e-9
5.7525428452218674e-9
5.4589404515767455e-9
6.0300813454244e-9
8.013916547623529e-8
3.4803753248592764e-7
7.360708955438426e-7
1.5159640460057334e-7
1.1448622653046973e-8
3.581735728200436e-8
3.5626426274097533e-8
3.395098311686256e-8
3.3455695648693013e-8
3.462072904187733e-8
3.8171515147690227e-8
3.1711395066489e-8
2.8328897280088655e-8
1.8619413900972084e-8
3.222535166926868e-9
2.9612002050802188e-9
1.1245427579693463e-9
2.8250308672588776e-11
1.6682833187085218e-11
4.8685089729402886e-11
3.1816013044036936e-11
5.81307598205452e-11
1.776784621850465e-10
4.493355372556802e-10
6.576347103836347e-10
4.1558562046621966e-10
2.915709129958182e-10
2.2534088321027988e-10
1.9234423249888994e-10
1.8329422451775047e-10
2.351820472227371e-8
1.1100496130475938e-7
5.735905223358059e-7
1.7529079743640327e-7
5.153658653664736e-8
4.125703195385974e-9
1.4663543714648798e-8
1.2533703918489822e-9
5.713582454309122e-8
8.191383323483223e-8
5.93652330150476e-8
3.204441482231886e-8
3.549927282955994e-8
4.081150376397176e-8
1.056854329704909e-8
2.4607622435969355e-9
9.457359406852443e-10
4.748683549579979e-10
1.9257187759303856e-10
5.1196756096108716e-11
4.9128488196404534e-12
1.6880915786175278e-11
1.9074014677126807e-11
1.4587861252862364e-11
1.0849627806754069e-11
7.35286996860742e-12
9.997926884219825e-12
2.0814842346788803e-11
4.1581375514040605e-11
6.704649669198945e-11
3.541224908355926e-11
2.044471102650643e-9
2.864661573517002e-9
2.523712874425347e-10
2.4883785365558505e-9
3.6206620526600706e-9
4.257731868387064e-9
4.0176280632349904e-9
3.072048452352017e-9
2.0270356895317154e-9
8.473954269448507e-10
1.4841115284058895e-9
1.3400758694598194e-9
1.0781643746642028e-9
5.925456668221644e-10
4.770140142139997e-10
7.999508006782224e-10
1.1743823060950513e-9
1.1528548529114238e-9
1.4618379320090148e-9
5.423924972788294e-10
1.9517927960573346e-9
2.467739992977029e-9
1.7456903181052921e-9
1.5124794377267591e-9
1.5046664821325907e-9
1.594224847915445e-9
1.7142601358995946e-9
1.8074800847387866e-9
1.806100659630843e-9
1.6376716484311081e-9
1.2483063715319986e-9
2.085567718053118e-8
1.1839425803582322e-7
1.3823887831474416e-7
9.071074865982424e-8
5.2817131548309045e-8
3.714166461872041e-8
1.0157429015314978e-8
1.2202198032459682e-8
1.5982434162723814e-8
1.5002521434263828e-8
2.626347139128866e-8
3.5282934560821895e-8
5.3364302377327136e-8
8.996183795000993e-8
1.9255886883198144e-8
1.3024824201942802e-9
3.0809479908037e-11
4.22138919766503e-11
4.189081435009705e-10
1.161161053446582e-9
1.2057554885307495e-9
3.455285662750022e-10
1.5103343891840002e-10
4.1361761381553745e-11
6.669646435668692e-12
1.8858646905058747e-12
1.9985788365778373e-13
7.235287156436883e-13
7.720526201838903e-13
1.1262401485190184e-13
1.6133781193591229e-12
6.883789686358689e-12
1.7407126409618883e-11
2.1365261478635748e-11
2.113096156352599e-11
1.5037756931212767e-11
1.5639197211702466e-12
2.248026127940416e-11
5.6353584480412656e-11
8.20231597692265e-11
7.317560894958896e-11
1.4048407793883547e-11
7.965691604316881e-12
4.566559493796017e-11
2.1975922926321429e-10
8.673195124888461e-10
1.6278385046391498e-9
1.863854375241106e-9
2.5665089534617994e-9
2.236611163097529e-9
1.4388852996459397e-9
7.056545179782285e-10
1.7225937650320536e-10
2.413075528090085e-10
3.6019707423077234e-10
3.6045989270848147e-10
6.561573180447718e-10
1.0492698321726642e-9
1.6043072898133377e-9
2.374271625236581e-9
3.4352680569000893e-9
1.3013904829094508e-7
7.449174505474969e-7
4.237409554657026e-6
1.5626018875009709e-7
1.6093669838476831e-9
9.060924715756184e-9
8.034204896501076e-9
3.8688928913460476e-9
1.0900732574146015e-8
2.07963543212614e-8
1.7922872340566988e-7
2.1453337796287968e-7
1.9877088599608423e-7
1.3925116447768965e-7
2.6312873847693247e-8
2.467708377071694e-10
2.446874390693298e-10
1.1736937267748372e-10
4.946464956577972e-11
1.4039361751882956e-10
1.776434793856849e-10
2.4565917114648006e-10
2.5286055190789877e-10
2.941126043560217e-10
3.080293871734576e-10
3.689097892524249e-10
6.534806752776386e-10
1.037657780684947e-9
4.929048483150976e-10
3.7748819084319535e-10
4.076487530439453e-10
9.598915504727236e-11
1.1482654748704002e-9
2.5827691947164793e-9
4.3175835076297094e-9
8.345757048970318e-9
3.37439186300928e-9
1.728582006796469e-9
1.4275411781594527e-9
1.4236662923304827e-9
1.241071290943457e-9
1.3702388562099574e-9
1.300261829684768e-11
0.
0.
0.
0.
0.
0.
0.
2.9114390628582286e-14
3.679686332878349e-14
3.9722871035633403e-14
3.83123938174199e-14
3.4812866135160594e-14
3.069399367687312e-14
2.658607286087182e-14
2.261636034870827e-14
0.
0.
0.
0.
0.
2.7916612393210713e-14
5.742893942275829e-14
9.518347301936656e-14
1.4336047536942793e-13
2.1338103061560135e-13
3.1757163690163683e-13
4.5111676666490477e-13
5.453120342718236e-13
4.2569192055009645e-13
5.2328555623998036e-14
4.3130805619307034e-13
1.0306528663721204e-12
6.850932816870372e-13
2.1192732562200484e-12
3.715267200771277e-12
7.054549766390265e-12
1.3120651251598244e-11
2.165604332082261e-11
3.361915094691565e-11
5.5359091847430035e-11
1.0546912972216397e-10
2.3788895570422e-10
2.828346812837619e-10
1.701551101298363e-10
1.1336110642106798e-10
7.833924448411817e-11
5.1300709634063384e-11
2.6592576284089465e-11
4.512498351483653e-14
3.377870195459219e-11
1.354510003534193e-9
4.947552295363769e-9
2.1783222294498796e-8
8.712605276705962e-9
4.22450891151397e-9
1.96638106510729e-9
1.5477836031275976e-11
6.614017723992444e-9
1.8186266926294294e-9
1.6137071085021384e-9
1.4011450351029366e-9
3.603061891572131e-9
5.235195255299444e-9
5.997675122441634e-11
1.7458601272028788e-9
5.880710843466542e-10
4.667388955063487e-10
5.601000434686778e-10
1.7169783356874462e-10
3.0466325623155846e-11
3.658676849777797e-12
1.260572882715561e-11
9.778181468511552e-12
6.8402179318447585e-12
9.29129899152328e-13
5.7526129586898285e-12
1.2656118868433888e-11
2.3152237719113063e-11
3.95695623485861e-11
6.374009076439514e-11
3.05719954961652e-10
5.677097528632712e-10
4.63445411162819e-11
3.8565205188437864e-10
6.150492416064611e-10
7.826023221252666e-10
8.5224053890706e-10
7.788599798779147e-10
6.298986032838165e-10
4.749407207271425e-10
2.0006289062436665e-13
2.3256359050880894e-10
2.8375755791835263e-10
3.1698149692643263e-10
2.501372956993828e-10
2.3593969325378145e-10
5.253060145508126e-10
3.8908385967861737e-10
2.6709725649586666e-10
2.37166153608721e-10
5.146396411535975e-11
2.3507479563001566e-10
6.566951075418558e-10
5.602981004879335e-10
4.739114499114626e-10
4.377343965652715e-10
4.0499031332706306e-10
3.565861317994612e-10
2.898538252088869e-10
2.1009604258400216e-10
1.2110684497908938e-10
3.733398003026881e-9
1.8722066115165834e-8
3.375347450743038e-8
2.3357520611748148e-8
1.3287874560522944e-8
9.538071415214616e-9
4.7390499237990405e-9
4.138225171365251e-9
3.5459059603140346e-9
4.54619438460034e-9
5.877854992550685e-10
8.642622545111725e-9
1.826067226945877e-8
1.2869862437425745e-8
4.504291435323918e-9
2.154540739254971e-9
4.008039593009633e-10
1.450007578062348e-10
2.956918082128672e-10
7.103404570111123e-11
1.532410362555109e-11
1.9984286371428897e-13
6.623090187886547e-12
5.658722751866533e-12
3.3196598295956522e-12
1.387043765146704e-12
6.36075928642656e-12
1.2179751913393986e-11
2.1212164276928278e-11
3.488768195469928e-11
5.155257185198532e-11
2.3156376307575292e-10
3.606385835631469e-10
4.302449997592355e-11
3.682890945469844e-10
7.168673766084365e-10
1.0409533941211009e-9
1.16810123614936e-9
9.964441714948451e-10
5.703875744019525e-10
2.5682828437739205e-10
2.7904439276285843e-10
3.588692757417101e-10
5.623059850123406e-10
6.505161304318072e-10
5.892565401883819e-10
5.529325082264356e-10
5.626871964954367e-10
1.0355241991498106e-9
2.426248709253876e-9
6.410393659347357e-9
4.3512850077757925e-9
1.9365286135067395e-9
2.3009659832673436e-9
2.13986094314307e-9
1.9429468863196483e-9
1.795148126521804e-9
1.7780894959903128e-9
1.9249221636167803e-9
2.204811820214319e-9
2.559585215843138e-9
2.909775102329713e-9
1.5619444721621648e-8
1.1598646313050663e-7
1.0544073204555634e-6
1.7096218707135253e-7
4.8865120176720924e-8
7.213240918024466e-8
4.80278944161175e-8
3.06078174266291e-8
2.2536492671343046e-8
1.2674260704267757e-9
6.05429467906209e-8
8.147650368600588e-8
1.046394267666786e-7
2.01509044400287e-7
8.658863621769022e-8
2.9778642230741205e-8
1.096935153233192e-8
3.4162552951237774e-9
1.1155733120242925e-9
5.247550287109505e-10
1.0092525892082888e-10
5.6088720610874176e-11
2.6120851568396605e-11
3.9350899049512305e-11
1.952556114544493e-10
1.8477847607868764e-11
6.1078604599595386e-12
2.6895378801747342e-11
9.264510155531344e-11
3.687407184238128e-10
1.3795092298772944e-10
1.7720689838772394e-10
3.963781614568354e-12
9.388739147590714e-12
1.425142940619365e-11
2.5705441973852585e-11
5.418835322910428e-11
9.689569366330842e-11
1.7965193700418437e-10
2.199595204654941e-10
6.367837530992287e-10
7.300480166148488e-10
3.8817728865865015e-10
4.053182944392054e-10
7.284939112820721e-11
1.4406633477130818e-13
0.
0.
0.
0.
0.
0.
0.
0.
0.
0.
8.32100405582613e-14
1.323261371185397e-13
9.804044248843658e-14
1.0443579263588743e-13
1.3486037421931816e-13
1.0102526133138643e-13
1.416708710714294e-13
3.6307136884337106e-13
6.667768717662168e-13
1.0649251631685142e-12
1.5425110604498707e-12
1.962275384309482e-12
1.9612381697007736e-12
1.4081142656891114e-12
7.535917802740415e-13
1.9926550616764234e-13
3.916188559476273e-12
6.867576999161385e-12
2.555252105895437e-11
9.056876470608656e-12
8.95376370946064e-12
1.1395494191752067e-11
1.0420313557395124e-11
6.321260274582548e-12
3.108849774401072e-12
1.3327766718825362e-12
2.8460892774314424e-13
6.224345098732332e-13
2.002748963884157e-12
5.334852098321079e-12
1.3263287693106271e-11
1.1065008028182177e-11
9.492565393893294e-12
9.466301283578718e-12
1.0318686305531617e-11
1.1888344798032937e-11
9.045176954642948e-10
5.091365747401561e-9
2.1551904674899477e-8
1.2026680382913559e-8
1.0756490009233443e-8
1.2462238936981024e-8
1.2224175493251176e-8
9.98674629878375e-9
8.082277522512053e-9
6.322171786169762e-9
4.686306211289055e-9
4.512601041565832e-9
2.950257663911986e-9
1.8764734327360877e-9
7.091535503177041e-10
1.0797664574279362e-10
2.209858191057869e-11
5.155543447314787e-12
1.7565404649896323e-12
1.5435506844993381e-12
4.392062346618948e-13
4.058247711834162e-12
1.4505624148839114e-11
3.263790907888139e-11
7.270617510811662e-11
1.7223269125062856e-10
2.1964141995005545e-10
8.793952542955776e-11
1.8786100465291686e-12
9.879483370494037e-11
2.7550004420712445e-10
1.5527654428975386e-9
2.9124405524855815e-9
1.1936277907085088e-8
6.889178472810826e-9
4.431059671503903e-9
2.339048283128964e-9
9.893667925455512e-10
3.189527563990779e-10
1.4185388532032907e-10
1.1215460205498503e-9
5.602437914631878e-10
1.0644780742752029e-10
1.8389193885859258e-10
3.429875134193788e-10
4.476882849555382e-10
2.5361183425128525e-10
7.166272684599836e-11
9.152574429981649e-11
3.500133531324729e-10
1.905874116753607e-10
1.6058373774956003e-10
1.3687607037692975e-10
2.238220728876691e-11
1.9527000139421472e-10
5.543801168542931e-10
1.328303324370721e-9
1.0352559856267426e-9
7.427871734152809e-10
5.573907555562365e-10
4.016414002949974e-10
3.819455726685246e-9
2.1092804142340882e-8
2.5018778939681453e-8
1.3776283075526227e-8
1.4339007078092675e-8
1.3387881763142514e-8
1.2437469838683153e-8
1.0839368404315962e-8
5.8555671623614026e-9
7.211799697917395e-9
7.075312354845462e-9
1.0070980034287136e-8
6.740250172808462e-9
1.778700716584128e-9
5.228149499352597e-10
2.1575963040407042e-9
2.235002771471433e-9
7.72902506655981e-10
1.6065524956187027e-10
3.244014739926574e-11
8.709816135433133e-11
6.907712458932822e-11
4.9430551141758807e-11
1.1771240479030815e-11
3.5716769144097664e-11
9.163798841320465e-11
1.962213751913736e-10
4.361144860074908e-10
5.830844769309415e-10
2.235324489088301e-10
1.0376292609302703e-10
2.4300903993208235e-9
5.72653654865415e-9
4.4786522647778976e-9
5.743776544286608e-9
5.319922937703897e-9
3.875192245763101e-9
2.1935163649763537e-9
1.1052728134547655e-9
3.72496194953614e-10
1.6462150654433746e-9
7.177219507989014e-10
4.226130235483182e-10
5.551009704189809e-10
8.643068409562625e-10
1.067482647681794e-9
5.384933734652249e-10
4.3723061929874835e-10
6.317421919264494e-10
6.028531161967329e-10
6.565245539294136e-10
9.225134387969332e-10
1.6019991226560813e-9
3.3850901266139617e-9
4.046155635175355e-9
1.3917828921598172e-9
1.4095546285037737e-10
9.198686087409584e-10
1.817113311326997e-9
2.346899552979442e-9
2.779324008718671e-9
3.438039423985177e-9
3.121363168726979e-9
7.001076571418974e-8
8.666155116442911e-7
1.898938706641524e-7
3.0415552741846327e-8
2.1623183188989866e-9
7.469784288915528e-11
7.874783053886758e-9
2.5563306489241115e-8
4.85866612532716e-8
3.1826569145226554e-8
6.941732754412737e-8
9.228283245030043e-8
9.45109209226475e-8
2.395871590264491e-8
8.523205474507077e-9
4.863549850699677e-9
1.575773253981573e-9
3.0822904619207073e-10
5.7004830967493134e-11
1.7180192060664408e-11
3.263252068678954e-11
2.3813178717503577e-11
2.1160216892122326e-11
2.4308675887040348e-11
3.5743250844766646e-11
6.51783714919114e-11
1.2212782631871013e-10
2.1178759422070173e-10
2.8531847471476055e-10
2.1427878766972987e-10
8.188912267477177e-9
1.0217251544385748e-8
1.226900808085391e-9
6.811244725471794e-9
8.941025182138554e-9
1.0383728855154875e-8
1.0331080813734055e-8
8.610845093037735e-9
6.623063477107478e-9
5.0566516805152876e-9
3.092651107056562e-11
2.563688421472382e-10
9.326014919000116e-11
4.336577846306054e-11
1.4527772518786314e-11
1.8107737244018434e-10
6.105974445726723e-10
1.1479636238854948e-9
1.8478944758493229e-9
2.740574275127329e-9
3.6249906524695425e-9
3.080080692483251e-9
3.3278460738103433e-10
1.2551166662434105e-9
3.297796834765903e-9
6.256436996018964e-9
9.322729266709858e-9
1.200966422630274e-8
1.4265477294611203e-8
1.608547001126358e-8
6.596551851854592e-8
5.032820657329507e-7
6.451937194913015e-7
1.671273323225768e-7
1.1557476878690833e-7
9.19031331614967e-8
7.90053248138558e-8
4.456473642745579e-8
3.455283803542344e-8
3.2678121402653925e-8
5.428604483371617e-9
9.402728934036958e-8
1.0343656002021825e-7
1.6360834749324487e-7
1.5895026421858562e-7
5.794797926713745e-8
4.1910611754871854e-8
5.7356693942686724e-8
3.152391474882918e-8
1.1752764695811725e-8
8.064547935094044e-9
2.4737879780743307e-9
1.179977036774744e-9
6.511385759427079e-11
1.0152016490563968e-10
1.3077834881418668e-9
6.913308465620474e-10
3.5752344752772696e-10
3.5073217518597963e-10
4.948234136321982e-10
9.308400320180476e-10
3.1318322062284085e-11
2.0823043354668137e-10
1.5031461952277621e-10
2.81392117359473e-11
1.7436823676811504e-12
9.34628453469845e-12
1.7887258113142988e-11
1.8420341277629443e-11
8.907054393609272e-11
9.527015760260645e-10
1.4096224867601334e-9
5.173387459497899e-10
1.6548844283779288e-10
9.193563513662272e-11
2.0835779537009078e-13
0.
0.
0.
0.
2.7057970091937258e-14
4.069892173109658e-14
5.484271548627429e-14
6.447082537417278e-14
6.742369213686813e-14
6.424013686248716e-14
5.629638107923347e-14
4.5593422062680244e-14
3.341906371170603e-14
0.
0.
0.
4.932254544670485e-14
1.841354586770745e-13
3.9728290017625143e-13
7.140404024767316e-13
1.1400386605879618e-12
1.6719321266059055e-12
2.2934312501225105e-12
2.941697794102705e-12
3.470557603511434e-12
3.660522016720549e-12
3.4271241933892768e-12
5.8918906732954944e-12
5.881444423617537e-12
1.047677119183465e-11
1.9786047388470466e-11
2.4390677698365688e-11
3.2049309892359334e-11
4.9831218889530104e-11
8.646112815480705e-11
1.4864081698698105e-10
2.5089156853580213e-10
4.5394856431360903e-10
8.346648896687719e-10
1.6211836864411068e-9
3.6988440433864595e-9
3.644993232969125e-9
2.5546219991375313e-9
2.0192215960193514e-9
1.895540592611116e-9
1.9675184372270713e-9
2.242379170072123e-9
2.0568090805958452e-8
1.8274302176436932e-7
2.2602537079500115e-7
6.948416341859076e-8
3.819683190089696e-8
2.312731435173494e-8
1.702262442615256e-8
1.4272440829442164e-8
1.33072131176697e-8
1.3635465838523827e-8
1.4254191947785962e-8
1.4746220851741634e-8
1.5004241473116255e-8
1.5332208645096793e-8
6.390005529760682e-9
1.8654495673417297e-9
1.0872034231938794e-9
5.211321379072027e-10
2.8541852721338687e-10
2.3062501838617895e-10
2.473949597332497e-10
2.712496340536242e-10
1.8736714705078606e-10
6.618776484507815e-11
4.8411112576219165e-11
5.149698504152098e-11
2.610676175187773e-10
1.0925311341391082e-9
1.1306267812505765e-9
1.1717950085155581e-9
4.36574942491206e-8
1.918031462804985e-7
2.6994452033441706e-7
1.1583741910775223e-7
8.46277803378051e-8
7.992670219891325e-8
8.77577392734428e-8
1.0792975385751521e-7
1.445244130168856e-7
1.8736660201620549e-7
1.8798384676672194e-7
1.5905770810761804e-7
8.221295647571825e-8
4.372490542975466e-8
1.8629208509191822e-8
2.979875676376439e-10
6.470993485595368e-9
2.5740347223886846e-9
8.40938997205555e-10
2.453025397424068e-10
6.222780060378114e-11
4.693067789026587e-11
1.4705698499088911e-10
2.773726008921827e-10
4.713503052320397e-10
7.486450610144936e-10
3.8167924070149025e-10
8.36091708020185e-11
2.6886343828947777e-11
8.407222572137739e-11
1.2654613267991536e-10
3.164215550876184e-8
1.7093082014093902e-7
4.1161531065616536e-7
3.1913166284893724e-8
6.757701792137575e-8
6.853104950656231e-8
7.111905050580997e-8
7.78643315878361e-8
7.966214649242259e-8
4.585340266198115e-8
5.186620624573583e-8
1.8116761524134107e-8
1.573672996645033e-8
1.5219409960320385e-8
3.599847075775982e-9
7.826162857339318e-10
2.204979582241419e-10
6.289208024354899e-11
4.984318873576326e-11
2.1785862517401754e-10
2.711612942442861e-10
3.8746750590054885e-10
1.8686908627960437e-10
2.5127959103501767e-10
7.591130551405574e-10
1.9449168267142782e-9
2.0553452609325207e-9
1.106588419845868e-9
6.212485781972083e-10
3.536157211983691e-10
1.8681639897212862e-10
7.319747557092976e-10
3.0941423582000906e-9
3.689400895836271e-9
2.774779823481455e-9
1.8870907603492055e-9
1.1714161803553032e-9
5.553883153253303e-10
1.571925824436123e-10
1.6625966713220264e-10
1.0640222067883041e-9
1.8414557133397885e-9
1.1319193753854188e-9
2.4226465408587987e-10
3.679900078859798e-10
3.635111473858567e-10
2.79449405484401e-10
1.3655892864787626e-10
5.242739283838883e-12
8.56311882978334e-11
6.382771785861992e-11
5.527713037651826e-11
5.045663039578142e-11
1.2555810665201048e-11
3.5570374835664806e-11
1.0923528921508658e-10
2.8120859775039084e-10
2.522747112296317e-10
1.437332633630525e-10
8.225327828118421e-11
3.96893876466774e-11
3.3062394362075787e-12
9.445294113547284e-10
3.780423700500635e-9
7.320290706034136e-9
4.616812112154471e-9
3.0741905007903966e-9
1.9633187609077824e-9
9.440237531315062e-10
2.153577565013787e-10
5.094229802583536e-10
4.398317234588379e-9
1.2904460126232617e-9
1.6180478417053907e-10
6.345758513229804e-10
5.02889987080495e-10
4.521633853452121e-10
3.820385039871627e-10
2.0497555484841207e-10
1.3998751647681174e-11
7.280740916920354e-11
5.825183163814492e-11
4.7461580010896105e-11
4.139703234719065e-11
1.2546124055896365e-11
2.6589459371852924e-11
8.162491677092825e-11
2.1428170528288773e-10
2.5274331903275615e-10
1.4343118982492522e-10
7.886226092767941e-11
2.8238896528020033e-11
9.679166235910685e-10
3.371922726291395e-9
4.0518678322598624e-9
3.5405826429501545e-9
2.732804004726678e-9
1.9355579180752327e-9
1.0853821093547457e-9
4.7548515317765e-10
6.953255686776865e-11
4.059983077141593e-10
2.3167453772780182e-9
3.792031805016426e-11
1.322973298344673e-9
1.117269118848411e-9
9.571749900999576e-10
6.796417020037314e-10
3.8196153176042753e-10
1.6824596937393522e-10
5.768958592365876e-12
1.4029486817137461e-10
1.0858601249072271e-10
9.47997438316335e-11
8.524963688515044e-11
1.4444021198210544e-11
6.062216443751042e-11
1.6167129470728299e-10
3.8164262119877566e-10
6.827966775875233e-10
3.744742954714477e-10
1.8509187964775876e-10
8.4849673948409e-11
1.895611235906246e-9
1.160199567031608e-8
7.420024297452537e-10
6.531665628079452e-9
5.945128950101067e-9
5.1172655694588224e-9
3.793988207041111e-9
2.136007747765922e-9
5.895309694244808e-10
1.1707476451761103e-9
8.678465966674984e-9
4.8534858232263436e-12
8.581436344626247e-10
1.0300656647382149e-9
8.147101217762828e-10
4.5931860418637415e-10
4.964563019517725e-11
2.3337148191660697e-10
1.7455901905893897e-10
1.4633189132122596e-10
1.320646846889969e-10
4.74599095340409e-11
9.72143630706345e-11
3.627744595962738e-10
5.438723874726168e-10
3.714926354333968e-10
2.6763272085855697e-10
1.8122070948570635e-10
7.094399465918395e-11
1.595438179034537e-10
6.96280416652295e-10
2.629906506095232e-9
2.091677894510649e-9
3.832842782019156e-8
1.2160204550564935e-8
5.211700116213329e-9
1.838973398407972e-9
3.8589433743063655e-10
4.101936656386009e-10
1.5075880185407773e-9
7.203060904563172e-10
5.748195855688197e-10
1.016434642585313e-9
5.31123676406318e-9
3.535952633215691e-10
5.1981153707415294e-11
1.8382296764818504e-10
1.1945223068171529e-10
7.89008913258455e-12
2.0300464863024975e-11
4.403088867855475e-11
2.3196834361409434e-10
2.179643578118846e-10
1.7485623345957482e-10
1.24626791675188e-11
1.766658102734538e-10
3.8037936344617017e-10
7.701786107830649e-10
1.62182465195252e-9
3.2027856769397453e-9
2.0147751471436048e-9
9.216810624624365e-10
7.407300600696271e-9
3.819266768749404e-8
2.409084471038455e-8
5.0825670240646536e-9
1.509561922868085e-8
1.7992329583043683e-8
1.8967995091170686e-8
1.774695989248679e-8
1.256986765771258e-8
4.010723646260785e-9
5.114792495500577e-9
2.6205207938680396e-9
3.382246431998187e-9
2.0186674694106443e-9
9.4049162758963e-10
3.509412052729e-10
6.767831241172125e-10
5.773329955285148e-10
4.405786749574481e-10
4.1249993326800657e-10
2.5320959524099427e-10
1.8541044378872536e-10
9.520375211191136e-10
1.0796946674290616e-9
7.920015236629163e-10
6.318492692569773e-10
4.901110928401201e-10
2.0883309583810012e-10
7.999324419464457e-10
6.488848576067069e-10
4.65746349366878e-9
1.996218334987886e-9
6.613622408198553e-8
1.9659054191710206e-8
7.407107730014676e-9
2.3020141716329887e-9
3.939531861218442e-10
6.319316071592187e-10
1.6084473954680238e-9
2.2572269020163115e-10
3.701776062331507e-11
8.69946590965132e-11
5.393899912962763e-9
3.358376778805433e-8
6.444173956708588e-8
3.1288996640530166e-9
5.1207399917987793e-8
7.261753407713793e-8
2.235857132240377e-8
1.1428394635327967e-8
1.0293141224557503e-9
1.5045285840952615e-10
2.978913671696096e-11
4.9219509446551386e-11
2.184680297617567e-11
9.80384396894728e-12
1.6447634795970106e-11
5.052405365100164e-11
4.899533098112427e-11
8.862976482147495e-12
1.9097555385110286e-10
4.736604694907036e-11
5.535987515577048e-10
4.785346078086249e-10
1.0795323954774402e-10
2.253195453746363e-10
1.8187156367419802e-10
1.3473458924506062e-10
9.79432487125842e-10
1.0781942186185573e-9
1.4864386491982778e-9
5.510417836324416e-9
4.541797331971446e-9
5.006814467576209e-9
4.034214735149989e-9
7.68294852388223e-9
2.0888634241679735e-10
3.334177300865285e-10
8.186928414584445e-11
1.4868212678960205e-10
1.853937200429099e-10
1.1190773422442399e-10
4.782310199285678e-11
1.7319686155452215e-11
4.80387451558453e-12
9.735278042428801e-13
4.555878301722555e-12
7.64456997953073e-12
1.0970680615602163e-11
1.496196523124443e-11
1.9975374993044003e-11
2.6384992204295865e-11
1.2541109701573175e-9
1.2435772444896177e-8
3.898914063451056e-8
3.44120585955813e-8
1.4840893042699453e-8
6.531689259241562e-9
3.513502544275208e-9
2.1669254359484495e-9
1.557723009037107e-9
1.5866485026754802e-9
1.5305651030049798e-9
7.225231078647552e-11
7.825419945943858e-10
5.903031470576519e-10
1.7003010499075063e-10
7.588074558487847e-11
7.705171556874973e-11
4.439414234819875e-12
1.693865068936526e-12
3.0347498556107266e-13
2.0907078890879608e-13
2.395199924457089e-12
1.3696225132458859e-11
3.7139274305256794e-12
4.207618298746477e-12
8.338610523882867e-12
2.4978981932749658e-11
5.047061487366013e-11
1.6519109893701415e-10
2.6484555357864665e-11
1.6584254993423917e-11
8.937452858070383e-12
9.069228103479551e-12
9.99774400029256e-12
1.2769577467237803e-11
2.019024758972073e-11
4.6946629068514255e-11
8.24112038870164e-11
5.254244110183709e-11
2.109055065114764e-11
7.947681492429e-12
3.4541988549658937e-12
1.3525879588494779e-11
1.4555999359471467e-13
0.
0.
0.
0.
0.
0.
0.
0.
0.
0.
0.
0.
0.
0.
0.
0.
0.
0.
2.437271166459523e-14
5.235233754531249e-14
9.825479171531791e-14
1.6563860437211855e-13
2.556476527942687e-13
3.7471456330327753e-13
5.410392958194937e-13
7.855789836209802e-13
1.1521398141104422e-12
1.6914349517341054e-12
2.4367131584614617e-12
2.189406413915194e-12
1.2000326838021788e-12
2.077067312958652e-12
3.232416397557603e-12
4.676258245920913e-12
6.814086461912337e-12
1.0042109827809915e-11
1.4880194596352195e-11
2.1940703112722483e-11
3.217095300453432e-11
4.78702182985856e-11
7.58834757223204e-11
1.256632599161855e-10
7.547386481572295e-11
1.370795491799013e-11
2.8103726619441692e-11
8.220152274337267e-11
1.9417098969354375e-10
4.1054795841534617e-10
9.710381862336945e-10
1.2907627620830198e-9
1.4070292545431966e-8
5.5335738379782516e-9
2.7358070375886547e-9
1.1400590150135504e-9
3.655371300497632e-10
7.1592924742183584e-12
3.6621319916831995e-10
7.229688441950246e-10
1.2212439004750875e-11
1.2661994140026878e-10
6.44845680093049e-11
1.3318799352257094e-10
1.7709451371291977e-10
1.7614197490276782e-10
1.0262100956271731e-10
4.5629445896223185e-11
8.861654563314228e-11
2.5074403688698606e-10
1.3877209570357515e-10
1.080133587226978e-10
4.9426028236626716e-11
6.95472697699017e-11
1.9165561346724308e-10
4.443596256662751e-10
1.1041813841360124e-9
1.4958347763417354e-9
8.278357228067848e-10
4.724864451208213e-10
2.7152222928028423e-10
3.0151838986941944e-9
1.6418407041549268e-8
2.3273239461138272e-8
7.901258178774941e-9
1.1853855892474146e-8
1.1969361335471957e-8
1.0938997430729375e-8
7.939518951687189e-9
1.6381329777100126e-9
1.501159075753378e-8
1.2371063894286193e-8
3.140843090358395e-9
7.835129935430571e-10
1.39781798637644e-9
1.066075597009787e-9
6.282197594164638e-10
2.4921339928390846e-10
2.0537385727074312e-10
1.8139089498026509e-10
1.3981156769655792e-10
1.1631698003126831e-10
4.5296907499280595e-11
7.359225533459823e-11
2.715155485202348e-10
5.875123668706867e-10
4.177505732182322e-10
2.9342745710507827e-10
1.9436205371373709e-10
4.9962665923950406e-11
3.2978485647279626e-10
2.732818599367004e-10
2.144259849668118e-9
1.0178249866509552e-9
3.0546662082118653e-8
1.008912880001283e-8
3.960110354285939e-9
1.297390747841182e-9
3.200328843354053e-10
1.4970279862766926e-10
6.272905994277956e-10
3.782140364923898e-10
4.335897328445041e-10
4.5133329399438813e-10
2.0635805754433066e-9
1.8836932537002315e-9
1.687211677663453e-9
1.6010159148515319e-9
1.2402864746470714e-9
6.263240695530807e-10
3.41590463988535e-10
3.1258397979753557e-10
1.672681613119896e-10
6.737363893381112e-11
1.3754665250846106e-10
2.383321299924929e-10
3.771228370150585e-10
7.150479981945709e-10
1.5677622534300647e-9
3.899540055786698e-9
3.886079736495068e-9
2.6534596301119157e-9
2.17242009643906e-8
9.352544286781709e-8
7.496938088030523e-8
1.9642392863294634e-8
6.710978178256194e-9
3.366909057028807e-9
2.8153162869712736e-9
5.45033993842678e-9
1.3014984577651874e-8
8.097978773821405e-9
9.074930179699755e-9
1.3532915881944086e-8
7.006035644289746e-9
9.580381467778823e-9
6.605779304383033e-9
2.4371141325913712e-9
2.0772320189045285e-9
1.0513176351621221e-10
1.5993725931751495e-10
1.4619469856993432e-10
1.1632827379565247e-10
2.5967558106287346e-11
8.130584466565335e-12
2.1025318773861167e-11
2.91953680912153e-11
1.7829298400125e-11
5.5338960717561695e-12
5.407023648410998e-13
2.129138933409928e-12
4.093056169884651e-12
5.967953194250456e-12
6.472024457715821e-10
3.1993927180411103e-9
7.881722044693152e-9
6.961137499069227e-9
6.105047681267521e-9
6.462917611204902e-9
6.378439393896323e-9
5.158180790399807e-9
3.871674335953279e-9
2.866318671234025e-9
2.1453602995449405e-9
1.876940994504753e-9
1.776340510877946e-9
1.4148614655547946e-9
6.209052215661654e-10
7.865640869605551e-11
1.276465681248343e-11
3.403564199009519e-12
2.7349197966045533e-12
2.7274826289860468e-12
1.7199107368948872e-12
3.889060420550547e-13
5.725377776591918e-12
1.4043960103064251e-11
2.8765210250595247e-11
5.883917596421693e-11
1.1886240022576453e-10
1.1091406931825362e-10
1.9139372400014758e-11
3.68414018925067e-11
9.336672082331565e-11
1.2242968628006607e-9
4.4628591923662055e-9
5.039926353507521e-9
4.64542484597245e-9
3.6498006425780137e-9
2.6003180356511185e-9
1.4653748742736715e-9
6.655859381415084e-10
1.5581030792876015e-10
3.813610435872663e-10
2.2025275613619154e-9
6.222880510666829e-10
1.276480035820802e-9
1.0962659485844172e-9
6.474604367655621e-10
2.9517553434497875e-10
2.220954951652101e-11
2.6370669709848476e-10
2.350678666738221e-10
2.0307066921000213e-10
2.033206919974482e-10
1.1813171492728956e-10
6.678295933623594e-11
3.5161792462383107e-10
7.943673448124778e-10
5.595484549589847e-10
3.7535922215763675e-10
2.503440387597461e-10
1.523091873125988e-10
6.829964746425608e-11
1.5370562304467828e-11
2.7847635147577588e-9
9.129227996670395e-9
3.773304579081138e-8
1.5269877317183217e-8
8.422857380443834e-9
4.339887338007166e-9
1.2867710171443114e-9
1.293360275814849e-9
1.2700265015616465e-8
3.760997001981054e-9
2.7885517308238776e-9
3.526658008986851e-9
5.6631678012666e-10
1.305947508906938e-9
7.394071110984796e-10
6.96732407848936e-10
6.838888039288276e-10
4.71593650174263e-10
8.559108004921656e-11
6.796497298720101e-11
6.632327343394847e-11
5.0835296462710147e-11
4.033934887301116e-11
7.909784732800833e-12
2.992146187394716e-11
7.35195601532042e-11
1.5589990926164285e-10
3.424348943780807e-10
4.0624113072907953e-10
1.6393016879390708e-10
2.5234268778836816e-9
7.98083529115524e-9
1.2514975019944676e-9
3.385501994276238e-9
3.6488458115225715e-9
3.501669165665385e-9
2.7928945011372563e-9
1.8691067400335007e-9
1.1503762855781771e-9
6.708457383891975e-10
1.9144727196549884e-10
5.212568847192995e-10
5.0235677245340695e-11
5.269901359155364e-11
4.126831487752777e-11
8.792402964986968e-11
1.2694137968000369e-11
2.554254987907319e-10
5.877448447209148e-10
4.991022546504548e-10
4.879873769787442e-10
3.654126007887107e-10
7.204093009502771e-11
6.812288722222475e-10
2.031333643075184e-9
1.839579143363617e-9
1.2279658187923379e-9
8.365039626092575e-10
5.479199393632255e-10
3.3017924058128677e-10
1.5922010003600373e-10
5.880479383522906e-9
2.987082916464757e-8
4.684138505143113e-8
3.603029160356157e-8
2.3135046940480034e-8
1.5335308972456646e-8
6.882494303942059e-9
4.152565599741284e-9
2.2728806288023478e-8
9.694557082845443e-9
8.786140887387928e-9
1.3006302506905786e-8
5.235688716991888e-9
1.5169773914615924e-10
1.0061246110567182e-9
1.3620329790231677e-9
1.2942500762123196e-9
7.909426279615431e-10
8.588360835295428e-11
1.137869426988184e-10
1.0533439159297147e-10
8.189156870099707e-11
5.655266586271154e-11
8.793182250030657e-12
7.737771411979632e-11
1.77004105162042e-10
4.014279166000291e-10
8.733236692916134e-10
5.944313112764027e-10
2.1650082029899744e-10
3.4159040512910516e-10
3.5766175613246283e-9
7.904095107784371e-9
1.0500250456691728e-8
1.040905765990923e-8
8.750485239959653e-9
6.044422485543963e-9
3.3046948223721324e-9
1.6179868381992149e-9
5.476861935827725e-10
1.807687806717191e-9
2.2681884585782126e-9
6.085510981730507e-10
6.035341622878323e-10
6.264346146893713e-10
4.632346443809775e-10
2.7270046696186236e-10
2.2207086341198333e-10
3.55313843862227e-10
6.359424385667587e-10
9.189168355641614e-10
1.2237151150785464e-9
1.2785867343584899e-9
7.542756071002405e-10
1.867528093691881e-9
5.37457040255488e-9
6.166268905449833e-9
6.586332013935701e-9
6.94178124387344e-9
7.3032148747739005e-9
7.753088823971201e-9
8.359422693193752e-9
4.2044730114341504e-8
1.9972607761287007e-7
1.0758886727684246e-6
1.8459078339758724e-8
6.803142096872036e-8
7.324784588814616e-8
6.782807490500614e-8
2.1109958497091643e-8
6.617383763731225e-8
5.5863504109607344e-8
2.984406911363463e-8
3.786494929405687e-8
3.384436223682123e-8
6.125896763287367e-9
9.426872092577247e-10
2.138420523280835e-10
6.232848349174035e-10
3.9728491400382114e-10
1.6274633884406825e-10
3.027072978541526e-11
1.843636350502907e-10
9.040253891895897e-11
6.442136762418192e-11
3.180417459680861e-11
2.273690508185325e-11
7.054103099082294e-11
1.3947645712362316e-10
2.6700961069455586e-10
5.273991801394057e-10
5.376430128494001e-10
1.930653169609258e-9
2.215738026300692e-9
3.9757080342069655e-10
1.5348940103893452e-9
1.9715647059416028e-9
2.0745914595100405e-9
1.703617772563148e-9
1.1630149501576344e-9
7.207117634484894e-10
2.911043297464387e-10
1.2642418944088461e-9
3.055052425123263e-10
4.9125734707033296e-11
1.4383711618634806e-11
9.937195663250227e-12
1.6167480126437556e-12
2.8755194904186682e-11
2.4054243450674483e-10
5.796233974966153e-10
1.0244642968232314e-9
2.2114641403630727e-9
4.192093242062568e-9
7.083321274191431e-9
1.2463080264299531e-8
3.185601834566585e-9
2.649203800676248e-9
2.0798792435160735e-9
1.8434033489086234e-9
1.4977473706687799e-9
6.2937179822242e-10
8.789911804033649e-10
1.1703530393184537e-7
3.8565549900279325e-7
2.8181625698164043e-6
4.758110906928515e-7
2.989127544059471e-7
2.899529316582445e-7
1.6634660705604762e-7
7.65865679334376e-8
6.502900162991914e-8
1.3839349479035687e-7
2.3031222248179087e-7
9.717327155260523e-8
5.627470443488364e-8
7.097207942887356e-8
1.754077500254362e-7
4.579904089355124e-8
1.6513545482554288e-8
3.6307449970914685e-9
2.952191958075806e-10
1.6590615696193494e-11
1.979385503203027e-11
7.811767916944315e-12
2.5867964438514068e-12
2.3030908447682204e-11
5.339859703991734e-11
9.504491318132717e-11
1.394145603549759e-10
1.7143678178100447e-10
1.7264322109976936e-10
9.410658965377273e-11
8.827833459834018e-11
4.87746060278429e-8
9.879118918950874e-8
1.3742270885633815e-8
2.8718060632555773e-8
3.3081763583081055e-8
3.1831269047332934e-8
3.211717395270653e-8
3.529245646522778e-8
4.3590001392201525e-8
6.551169218170125e-8
1.405375840255222e-7
3.115225209131058e-8
5.714614708732832e-9
1.6091993078663892e-9
5.663498851806887e-10
1.8638031758837667e-10
1.1105876302397252e-9
8.762351849092443e-10
8.584290237575422e-10
7.964206589309831e-10
3.9044804533657184e-11
2.158752254143497e-9
2.0353977552550784e-9
9.835703268842905e-11
2.0919937942030727e-9
1.6244230026461632e-9
1.588148025370308e-9
1.7624950910973127e-9
2.1185391754045184e-9
2.676181004383437e-9
3.4919422626727363e-9
6.519443498231775e-8
5.383767039090836e-7
2.768361029268068e-6
5.282453045536959e-8
1.6361447372899906e-8
1.6036681509104558e-8
1.3168919118688196e-8
1.1015291980221657e-8
8.516226344413244e-9
6.383365024795119e-10
3.3680685560643426e-9
9.219842104414374e-9
8.834024371993563e-9
1.5422173412610206e-7
5.675492137200879e-8
3.06234110182092e-8
1.3258811914585619e-8
5.1789672312240174e-9
8.417752321248103e-9
3.4062635175801945e-9
4.0406716482490243e-10
4.5278572152446305e-11
1.4901803182437882e-11
1.268632884725567e-11
7.06645736827257e-12
7.631510562342863e-12
1.197797597189423e-11
1.799225213155049e-11
2.83450442704041e-11
3.716851321862766e-11
4.708375012584893e-10
1.2065973583283722e-9
1.897914459425447e-9
1.297311578461487e-9
9.046706770106817e-11
9.801948831827097e-10
1.8332524962548209e-9
2.5661218791635346e-9
3.2545505593784963e-9
3.947072254785964e-9
4.681116948759408e-9
5.4941305277676166e-9
3.3005713195442102e-9
1.8224245807207373e-9
1.5050019527393894e-10
1.0734782560222574e-9
1.863361413202277e-9
2.380864504937192e-9
2.570916059543134e-9
2.0465219287111238e-9
2.673779176699959e-10
1.1012177326111107e-9
1.2422570118521332e-9
1.2292217670384893e-9
1.2384201590306393e-9
1.316702884338394e-9
1.461268275678551e-9
1.5001185811245362e-9
1.0796854681188402e-9
7.238805901507489e-10
4.712767361977625e-10
1.376566369583243e-9
3.3101582646132394e-9
3.259455034757004e-9
1.332187088492271e-9
5.269105400946644e-10
2.4240433412399307e-10
9.581994658971932e-11
5.6730983450507286e-11
3.940293940595604e-11
2.6218528211521477e-11
5.494285005069222e-11
1.1247690741225555e-10
3.033351829313024e-10
8.238223969448504e-10
3.3115940022309887e-10
1.611589098259102e-10
6.815541760657281e-11
3.642751484533002e-11
1.4824753929515985e-10
2.9950382939069345e-11
7.1013723193950135e-12
2.299786638199374e-12
3.4074261843780426e-12
1.0091544205013994e-11
5.131443867484314e-11
1.4067222283773434e-11
9.336907971400124e-12
8.840803975866855e-12
5.003992567506395e-12
5.5558005270846364e-11
1.337015472839497e-9
2.7041803889130135e-11
2.418637545087369e-11
3.923013468939365e-12
4.371118847843384e-12
7.4680161852204e-12
1.1761813609886636e-11
1.9604303007328537e-11
2.9567948496984264e-11
8.587390227525783e-11
3.97048335606418e-10
1.5152006625297125e-10
3.7840567838120554e-11
8.940768945895366e-11
1.0210375213152182e-12
0.
0.
0.
0.
0.
0.
0.
0.
0.
0.
0.
0.
0.
0.
0.
0.
0.
0.
3.8083771723011135e-14
9.089859743705288e-14
1.652264591087205e-13
2.6181304255009653e-13
4.05386972462439e-13
6.37541871820338e-13
9.574233004814553e-13
1.1689259109140692e-12
1.0239929116573486e-12
4.1656954794934414e-13
1.366859699511392e-12
1.0165338749300787e-12
2.2003358244255165e-12
4.200221348323771e-12
7.2633225052095985e-12
1.3114005943945501e-11
2.1916360606672636e-11
3.27633648066716e-11
4.737588104936505e-11
7.109192835407713e-11
1.1234377466704521e-10
1.8759698880074314e-10
3.449212392811068e-10
6.020362233288124e-10
3.554358375219532e-10
1.7660173995878442e-10
8.566629659167542e-11
2.1730031012971576e-11
3.8946582891072486e-11
2.222754652589037e-9
9.855676049553277e-9
2.032038480560963e-8
1.3069131916717284e-8
8.471555462818829e-9
5.367561304359194e-9
2.549530778225336e-9
5.276589420644142e-10
1.5301894100622651e-9
1.4038679660844972e-8
3.899594865987195e-9
3.9773504101403156e-11
1.9125064104398735e-9
5.610141361603969e-9
2.337548056268802e-9
8.858511209286888e-10
6.243625277235199e-10
5.28700208081226e-10
3.3558920537298096e-10
6.736080261142294e-11
9.443920928531493e-11
7.232185700435193e-11
5.553050419799278e-11
4.406496033293596e-11
3.163563028475128e-12
3.7272806263538414e-11
8.247532367675776e-11
1.590715165836709e-10
3.0586433604835764e-10
5.170355292411334e-10
2.3684420506972e-10
4.01291711210416e-9
1.0614375436492544e-8
2.6915120716834085e-10
3.929974773263523e-9
4.642862824409996e-9
4.837036728328479e-9
4.4266707349380765e-9
3.4207498539862356e-9
2.3398960910521286e-9
1.5251621598467466e-9
1.0114646514265625e-9
2.769069879869229e-9
3.1906590470891704e-9
1.542343114771886e-9
5.496790071865152e-10
2.660374706674507e-10
9.143587815814266e-10
8.27749089984475e-10
8.042507499478348e-10
8.188548676692439e-10
3.207532006445428e-10
7.250307286896743e-10
1.4644637329848417e-9
1.156116257811869e-9
9.367097853144113e-10
7.414981358029864e-10
5.420066073564206e-10
3.4379914390904225e-10
1.40887906167651e-10
1.0155973763377643e-10
4.717991618880856e-10
9.469242038123755e-9
7.326992168556175e-9
1.226563473793067e-7
3.659039620992273e-8
1.3076435030736272e-8
2.9749985659859086e-9
2.350522716478524e-9
1.3704130149339752e-8
6.038823820284342e-9
2.13381985863036e-9
9.962268058905748e-10
2.436178336373528e-10
1.4243469632272533e-10
3.2669152714249643e-10
4.782506606030982e-9
5.2652531872862646e-9
1.8503600700427128e-9
4.354282553259041e-10
2.0063812873073435e-10
4.2139630400739577e-10
4.285719293914951e-10
9.384021763402092e-11
2.5152689350923927e-11
3.1708476657511806e-11
2.2687371525242773e-11
1.479312923150565e-11
4.9517421405192966e-12
2.031592390621444e-11
3.645165519982403e-11
5.67891791738929e-11
7.623991755865886e-11
3.5584969790421785e-10
1.123734779255472e-9
6.779359060770786e-10
3.118073200359037e-10
1.117417706690348e-9
1.807585372929446e-9
2.5504963268327563e-9
3.3803078022133666e-9
4.224763201817566e-9
4.971897396668954e-9
5.5065536388307085e-9
2.8604873282406053e-9
1.0094896647636853e-9
2.3705331560862544e-10
2.0292999580687337e-9
2.3183721694881597e-9
2.4017213555609205e-9
2.4475290191279857e-9
4.0414762649469827e-10
2.6260539887668654e-9
2.5816831785201088e-9
2.3590424660544008e-9
2.189851595116482e-9
1.9458207192442594e-9
1.5898156437095194e-9
1.1763690796644643e-9
7.570271754569275e-10
3.254670333798576e-10
1.8730432591912336e-10
9.437182482506091e-10
2.6801398250410452e-8
5.981415862570019e-9
2.206285663780327e-7
6.80360520939016e-8
1.871501974286691e-8
9.027702544656795e-10
2.0044863678351614e-8
1.1753019175023093e-8
7.446910308406147e-9
2.8740227729282765e-9
1.5007013157525332e-8
1.2337238608730433e-8
2.6782735139808797e-8
2.2448433838895617e-8
1.5340316845190103e-9
1.482362337844719e-9
3.709746934509979e-10
1.8749695591500623e-10
4.1800326983108134e-11
5.958624663910576e-12
1.1081403516326908e-10
1.4010206327900086e-9
3.2037390989442254e-10
2.1621715259508837e-11
3.8967016352256797e-10
4.1168601724119626e-11
1.9313882149827807e-10
1.2614608147414415e-9
1.6123366990546804e-9
1.0059421186379304e-9
1.0093243076863212e-9
2.1753446475053288e-10
3.563361389961223e-10
5.639893923258564e-10
1.0687907206299453e-9
2.6136717322672133e-9
9.05666964957857e-9
2.557847902212376e-9
1.3301379446981955e-9
1.479422514612344e-9
2.01705599828596e-9
3.153916812804888e-9
5.296296998256647e-10
1.4095494868087497e-12
3.810331299416123e-14
0.
0.
0.
0.
0.
0.
0.
0.
0.
0.
0.
2.3043135105859e-14
3.0915798201071066e-14
4.248762396704211e-14
5.9420315408232e-14
8.412395744730108e-14
1.2012591507458217e-13
8.231529530714412e-13
1.9844122841571322e-12
3.5665618198606997e-12
4.948778768587074e-12
5.8182890075924155e-12
6.922015725477257e-12
8.54882967452926e-12
1.0957798318229145e-11
1.455455924720352e-11
1.9949475677453574e-11
2.7157456340030383e-11
1.9954590514362964e-11
1.817017828572005e-11
1.0051693002810797e-13
1.9931757689841343e-11
4.3877845489754006e-11
9.418894033174101e-11
1.9269423994497866e-10
3.5171533499064873e-10
5.948719392464891e-10
9.93594122607387e-10
1.7310585271042465e-9
3.3361743585888614e-9
5.579658500109305e-9
3.121470092678724e-9
1.6464419105428604e-9
9.549781824311396e-10
5.607186812003741e-10
2.9508359020765066e-10
8.197744091906458e-11
1.2560508470841668e-10
1.006455234520575e-8
3.812553552797247e-8
1.5659758820986528e-7
6.532622194564154e-8
3.3635758835495306e-8
1.6368587940876608e-8
2.7563787283298573e-9
1.449423931703753e-8
1.8953903327213484e-8
1.0318479465852667e-8
7.261322330122637e-9
1.0385809535715197e-8
1.492069429077953e-8
8.250573375250323e-10
1.1260894294139567e-9
7.836017028644732e-10
1.0541425680834032e-9
9.85582808434781e-10
6.93290227812242e-10
9.842445951900615e-11
1.3349093662665737e-10
1.1177221090367622e-10
8.680811974819775e-11
5.921720844594622e-11
1.7244025252991762e-11
8.704950695141068e-11
1.7752236993629027e-10
3.439452556953589e-10
6.908827177263544e-10
1.1560528965959777e-9
6.258151187719902e-9
9.353603848138992e-9
3.936704436167309e-10
5.281304183852572e-9
7.0134100171389255e-9
8.137396331420758e-9
8.330832883340903e-9
7.259257785163319e-9
5.714131197437717e-9
4.547889461991486e-9
3.218747375366733e-9
4.527920185401216e-10
1.3214233051415824e-10
7.06514631160943e-11
1.3681615568672994e-11
1.8882190617406408e-11
5.604122647315054e-11
2.9404488547398834e-10
6.655890675464514e-10
1.0618398692704647e-9
1.4981535864440479e-9
1.7547045950327494e-9
1.8732160749026366e-9
1.0576594794213158e-9
2.6361882642170665e-10
1.1068513997150005e-9
2.3154099806318596e-9
4.25050273350547e-9
6.786799662499402e-9
9.487642746039097e-9
1.2096430014360687e-8
6.65726911302866e-8
3.3955557472844504e-7
3.3523694473180644e-6
5.558943419162039e-7
1.2434288174556204e-7
9.018470113497652e-8
6.331586513595223e-8
4.7109278380595115e-8
4.403943435678983e-8
4.750451359387827e-8
3.690153040137599e-8
6.788313158274814e-8
8.572031502218866e-8
8.361413436344906e-8
3.3400209699600065e-8
1.471885789934329e-8
6.131586027988694e-9
3.0612227644427103e-9
1.9735864918974096e-10
1.428954954351504e-10
2.9264584845848233e-10
1.229564771014045e-10
4.3465212917969683e-11
1.6259714254228343e-11
3.297492960598292e-12
4.742172025705782e-13
1.3009869652244124e-12
2.0638286392085914e-12
4.542784981051162e-12
3.408598039711764e-11
1.325508302609261e-10
1.9554048443211405e-8
3.154629298901316e-8
2.967575620651322e-8
1.857415100471023e-8
9.053491756110234e-10
1.2760670514059172e-8
2.131696014467696e-8
2.8188082032902552e-8
3.655054685448368e-8
5.017720724404227e-8
7.484499383375637e-8
2.2214581210617564e-8
3.881372331484579e-9
9.292424472295682e-10
4.310814447327135e-10
4.373344250192581e-10
4.74484743736062e-10
4.694095872303583e-10
4.59941171929496e-10
2.484322328230217e-10
2.6984466268760545e-10
7.220692613562682e-10
5.128006458960112e-10
3.683458111141753e-10
2.85235957546731e-10
2.538692034925725e-10
2.75157939630733e-10
3.526179775647384e-10
5.010793847639147e-10
7.603195329406168e-10
1.223452799515905e-9
2.367441413615906e-8
1.0569800146224215e-8
2.605747095100702e-7
8.073884415193576e-8
2.655989673739755e-8
3.3495749034912874e-9
1.2083225218843102e-8
2.0255429200809356e-8
9.584070707729708e-9
1.5933199864776246e-9
1.5824797984661104e-9
2.9539845264741326e-9
2.9374253772653483e-9
1.8048259608598394e-9
1.2071412272981962e-9
9.96378560418337e-10
2.536539394227689e-11
1.8382649415116313e-9
2.5049408130997633e-9
7.156774057793534e-10
4.2203900203112e-9
3.4689734427888066e-10
1.249534195604573e-10
1.8646384011135318e-10
2.7358412633897375e-11
2.1272698266458454e-11
2.0373297646249542e-11
1.5005033818244836e-11
3.80457572056597e-12
1.2249700812663471e-11
6.254025948740098e-11
1.6894036433483035e-10
2.09969680930691e-10
1.5977657610328601e-10
5.190931265761914e-11
8.873164649589491e-11
2.5196154601597237e-10
4.5639919979210816e-10
7.389719043345692e-10
1.1485991098578574e-9
1.6473710870053328e-9
1.7966452470009036e-9
5.01170387942534e-10
4.557185439337477e-10
1.3362348119426037e-9
1.695067501383781e-9
1.2752785385778936e-9
1.3269963537511755e-9
5.901152281785234e-9
1.0911912327914231e-8
7.9664240337565e-9
6.618559043933172e-9
6.080124364846639e-9
5.584251624593737e-9
4.722810618398956e-9
3.583187633787303e-9
2.491145595849356e-9
1.5797744035079313e-9
8.098199302122237e-10
8.6809886134295e-11
7.027709159368809e-10
7.72090450387084e-8
1.7174498073626118e-8
4.5167894828176495e-7
1.712995145075071e-7
6.287591692865053e-8
1.4080267952579248e-8
3.229974447008081e-8
1.94354262085926e-8
1.2427874104769464e-8
1.0620423556626157e-8
3.1715850520226556e-8
2.3351556337380373e-8
3.832310220681602e-8
1.3846277676324796e-7
1.007828167835383e-7
3.558768835841389e-8
1.101940629916889e-8
5.849176367545916e-9
2.0850085004263607e-9
7.011686579892338e-10
3.5127888736319174e-12
4.3723664661281677e-11
2.5669542474331463e-10
1.2718670466923198e-9
5.982007211314486e-11
2.3801532496927203e-10
1.2107606953134785e-9
2.091858051725084e-9
3.776559493313476e-9
8.795215787574001e-9
2.8994000381828326e-9
9.972029305698268e-11
8.813339516904e-11
3.070919104047585e-10
6.340937143682111e-10
8.02510196081029e-10
1.1136304056151122e-9
1.9373970650169543e-9
5.329827437952845e-11
1.1189881853545165e-9
1.228112723771879e-9
1.4283353502853893e-9
1.122501076867306e-9
1.1403214822451085e-10
3.4832714024764656e-13
0.
0.
0.
0.
0.
0.
0.
3.1422893395014535e-14
4.262811914925788e-14
5.449756828134484e-14
6.815779957443948e-14
8.282932699456529e-14
9.539887302853827e-14
1.0523834045752572e-13
1.2118978967431994e-13
1.5734932697227482e-13
2.2621702445682955e-13
7.014399818612949e-14
5.141300199831217e-13
1.1278154719392081e-12
2.091870055621821e-12
3.873835767420225e-12
7.930246181661413e-12
2.1170962998238273e-11
1.602849654039866e-11
7.663814010959462e-12
2.2971834525545507e-12
4.464643923709521e-12
1.4968525374884625e-11
7.537423538163933e-11
8.160518430539286e-11
8.449129303003709e-11
7.965584128870141e-11
9.965127430960151e-11
1.480059209054619e-10
2.058885784848847e-10
1.729041922864495e-10
8.732262616951377e-11
3.105051935359817e-11
1.6348479131263377e-11
1.0229500123311472e-10
1.9107139079380603e-10
1.5073633870297984e-10
1.3635443549470894e-10
1.3895504040825596e-10
1.5220333161065747e-10
1.7468814666426416e-10
3.23840377809328e-8
1.878045595981538e-7
5.21843252463042e-7
4.961183471197593e-8
7.751431284504436e-8
7.318346182539808e-8
7.196130602418482e-8
7.28721396881866e-8
6.525664585426168e-8
2.2303561093601655e-8
4.185232574124659e-8
3.064505691229167e-8
4.381766803304905e-8
4.106136449159183e-8
1.5957877453497116e-10
1.1259462892209605e-9
1.171572930697853e-9
7.897423565483847e-10
2.8289558433632456e-10
9.35303274566195e-11
1.2925203354055076e-11
1.7918574955755887e-10
8.937641009592792e-11
7.106436207121987e-11
2.8418085061080577e-11
4.356299262569368e-11
1.0216559508852679e-10
1.8442534267077698e-10
3.165598817928452e-10
5.382206971028082e-10
8.005555372717228e-10
3.1134873166032534e-9
6.76425013420087e-9
7.598403587796242e-10
2.8447148331687614e-9
4.0408805815988184e-9
4.693055546088171e-9
4.904512109221096e-9
4.452001321205257e-9
3.561053320259566e-9
2.704236454970132e-9
2.161516490511839e-9
4.136212398831124e-9
3.155372016668601e-9
1.2663465711551746e-9
2.534804404280289e-10
9.12945675302383e-10
1.3319563597691518e-9
1.2293292742119894e-9
1.3107529151966946e-9
1.0715201083481537e-9
2.2986754939076144e-10
1.8383486654799214e-9
1.6241896623897576e-9
1.3752282549136705e-9
1.1594911003108768e-9
9.166489436475613e-10
6.553255637703654e-10
3.924330277155853e-10
1.136494122501429e-10
2.4044352534946554e-10
8.189348118755207e-10
1.4422705659815453e-8
6.0529485190917006e-9
1.554000959627139e-7
4.674322615462804e-8
1.4491550521126998e-8
1.897402318663485e-9
5.584725084061918e-9
1.432528762079177e-8
6.315681889653695e-9
1.1496469093073792e-11
2.6268659708321355e-9
4.141598921909144e-9
6.418536631759046e-9
6.239870781778711e-9
2.001086471200102e-9
9.755319117113307e-10
6.838502636238148e-10
4.501074452627935e-9
3.2079313853575856e-9
6.524166157497159e-10
3.1729152772997573e-9
2.4103443645038518e-11
4.783970460508999e-10
6.604717332560079e-11
4.21961692803276e-12
1.0594979078719823e-11
8.43610235943123e-12
5.1057405523990975e-12
2.3331468768569464e-12
8.523726516537341e-12
1.464173256711011e-11
5.108071629670649e-11
1.6236030860050455e-10
1.8817595472063982e-10
1.1145189111525158e-10
2.391580116603577e-11
1.8526995354511499e-10
3.84019825768046e-10
6.62182392360769e-10
1.082901228080874e-9
1.64204000407546e-9
1.798071320530736e-9
5.315788800914462e-10
5.942607979381402e-10
1.6820948987382558e-9
1.5995596322432092e-9
1.4071610311813814e-9
2.632108596766774e-10
3.339611114136225e-9
5.426231758363778e-9
4.071704625849405e-9
3.46986824203059e-9
3.1155809327528508e-9
2.703957538024921e-9
2.177161060420035e-9
1.6149455951521779e-9
1.0800188358517541e-9
5.62931085375785e-10
4.5799003969546265e-12
7.588645408627397e-10
1.990073649469087e-9
4.459151227673401e-8
1.3624836083654206e-9
2.626099019722639e-7
8.400105003646079e-8
1.7392468750138544e-8
7.038387518744421e-9
2.8406238647775576e-8
1.1536841055396896e-8
5.625124540088405e-9
6.497813912541309e-9
1.9098123413962835e-8
6.72789992088788e-10
1.3543368566597053e-8
5.863854056021849e-9
2.1804403698804515e-9
2.1837794243443444e-10
1.0928834225407308e-10
9.20944597409032e-11
6.075401831533352e-11
2.787939652754864e-10
1.900715460344166e-9
9.706262288422372e-10
3.668617656575112e-10
1.6137862659025691e-9
6.719613481197272e-10
3.7790000369001715e-10
3.859905916520893e-12
1.3682270502903075e-9
8.549950974887672e-10
8.757903112444244e-10
1.1015772071428925e-9
2.6494241268815475e-10
5.728638769827668e-10
1.006383161622136e-9
2.1747209861703876e-9
6.565497531583929e-9
3.546459680194086e-9
1.6542881013591366e-9
1.6410454300919895e-9
1.9076755674364454e-9
4.053094670375963e-9
2.976765046631922e-9
2.283973496417998e-11
1.410575163229874e-13
0.
0.
0.
0.
0.
0.
0.
0.
0.
0.
0.
0.
2.8262006966100532e-14
3.8140902722494994e-14
5.2688173656971574e-14
7.400457116954039e-14
1.0515854705948064e-13
1.5066316155513908e-13
1.0180169792240069e-12
2.5320328930726666e-12
4.598457860498794e-12
6.2002277426543026e-12
7.191048072696917e-12
8.58829029473321e-12
1.0692541033436924e-11
1.384611561316039e-11
1.861188279391767e-11
2.5752610059522326e-11
3.2547383281297406e-11
2.5734485155392074e-11
2.3795414005170173e-11
4.050110352315975e-12
2.2315006594389977e-11
5.2129268123969936e-11
1.1504186470027765e-10
2.4253777049627064e-10
4.581405817619144e-10
8.072619438802641e-10
1.423885292546812e-9
2.701539683064099e-9
5.748933547755292e-9
6.1246388820139594e-9
3.2433567224804948e-9
1.8818742024129317e-9
1.149138090553597e-9
6.946410704822778e-10
3.7522367135907267e-10
1.1531960370037978e-10
1.3615759453746925e-10
1.4411466080800186e-8
5.005104104715001e-8
2.1091917356790076e-7
8.935115402417791e-8
4.4974237197465365e-8
2.115423057049416e-8
8.843750120283513e-10
3.0815428237941176e-8
1.8223322907391837e-8
1.2136219974812497e-8
6.084022421397816e-9
1.1420201905403639e-8
1.692153335284854e-8
6.209521065184163e-9
1.8557244706895557e-9
6.383155170098282e-10
7.520735974375029e-10
9.5860360663973e-10
8.685311821063604e-10
4.3616109571366335e-10
5.340448861258699e-11
1.148245558758575e-10
8.763887965437637e-11
6.827812412949206e-11
1.735007361212796e-11
5.257545400293956e-11
1.1757374840552422e-10
2.1846806403127297e-10
3.9891819388754845e-10
7.315053155641906e-10
3.251920464955631e-9
5.996125349701652e-9
5.583070703073528e-10
3.7008228874587385e-9
5.74091974067451e-9
7.421633510369769e-9
8.792001947272503e-9
9.212921455286811e-9
8.626224006973011e-9
7.819445144251253e-9
5.4137763404785485e-9
3.2122295100411544e-10
3.0016023512621653e-10
1.6599917303934531e-10
8.506577861522378e-11
2.8245962293973584e-11
3.5873244497891025e-10
1.3288233301662417e-9
3.0179009931583966e-9
4.705915920326058e-9
2.646861729246723e-9
2.471502242620068e-9
8.42209010917395e-9
6.954970131191075e-9
5.5722078966526675e-9
4.5822116391675816e-9
5.2827465540535964e-9
4.484041171091622e-9
4.6180315254168636e-9
5.574805866400203e-9
7.59562206094918e-9
1.1701218445029886e-7
5.645211388979086e-7
2.875262520884766e-6
5.900582111568945e-8
7.89669024287869e-8
5.6783239603084725e-8
4.474029065449357e-8
3.870430762899064e-8
3.557691303033693e-8
2.7674517421806228e-8
1.9380044887804378e-8
3.2116987678377936e-8
4.2586034142404905e-8
1.1281317769976471e-7
1.0532735092825513e-7
6.205326479351494e-8
3.887870251751268e-8
3.4010481954713826e-8
1.4927055249276682e-9
7.755075327882614e-11
2.9836617449770885e-11
3.152174278442808e-11
2.165714047338475e-11
1.5453227960331744e-11
1.2567940628389558e-11
4.052034178433185e-12
1.3941757189056905e-13
9.061743052755081e-13
1.2798979560586035e-12
5.081128729573746e-12
1.7665105574021718e-11
2.731380070931665e-9
5.313033931993716e-9
6.889655528572008e-9
6.445767033835539e-9
2.412260053439118e-9
3.1933283694584934e-9
8.005364894974702e-9
1.1829288335224256e-8
1.535720238220864e-8
1.9406011280072138e-8
2.4974608467525898e-8
6.234669672743844e-9
1.6567047691547854e-9
6.066244114862822e-10
4.3623027089503213e-10
4.709300861031281e-10
4.990007796805429e-10
5.011590140735321e-10
2.23010079584898e-10
5.343531152852685e-10
7.288228876340562e-10
5.38668957438981e-10
4.1438179493217083e-10
3.3121368671611317e-10
2.889808319266696e-10
2.986965886618998e-10
3.7382109585671517e-10
5.418462768649964e-10
8.720894329759766e-10
1.547995872757654e-9
3.0816757029531087e-9
2.7934258938020515e-8
2.9786097921272137e-9
2.1429031689040535e-7
6.218948261285007e-8
1.2858875372341596e-8
2.305278027977661e-9
1.4708421753143051e-8
1.1226413584414652e-8
4.833184831946333e-9
4.168049312384271e-9
2.227361097809766e-8
5.371186536178255e-8
6.343625704726021e-8
8.858397652233348e-8
6.88934734693338e-9
1.6754194935226658e-8
2.246992261922259e-8
6.611350584518607e-9
4.316010436202655e-9
1.697137339390352e-9
1.3837268488470053e-9
8.136006990888878e-11
3.1405071294208294e-11
1.4275324073621851e-10
8.265033605437217e-10
1.1053548693964091e-10
1.6371260508749182e-10
9.273507783440944e-10
1.5130049811780989e-9
2.6659619466520584e-9
9.407580568750392e-10
2.1569467234563151e-10
1.8469469953077687e-10
2.7461161658083e-10
5.060009001610886e-10
9.218543062139859e-10
1.5527157777280279e-9
2.8957862004655096e-9
7.1454627878973806e-9
1.838968011887066e-9
8.382269834820942e-10
1.2052705443122956e-9
3.802125060219307e-9
3.2435985631565374e-9
9.387038940368234e-12
8.392235418547245e-14
0.
0.
0.
0.
0.
0.
0.
0.
0.
0.
0.
0.
2.7131318481679166e-14
3.724241720141214e-14
5.209452937273616e-14
3.220051326120376e-13
7.149246054030349e-13
1.2847416026859917e-12
2.015759559476497e-12
2.732995776361382e-12
3.3531385732159204e-12
4.077711317412616e-12
5.069856986176925e-12
6.47876859842071e-12
8.509378488979282e-12
1.1459765119556781e-11
8.457051319666518e-12
8.143586794915287e-12
1.1582408967363757e-12
1.278871634965102e-12
9.368045202200956e-13
1.001158322476965e-11
3.08642857761317e-11
6.52230185279354e-11
1.0690617246040845e-10
1.4985560832167732e-10
1.978631269697874e-10
2.651750320048476e-10
3.8654144299481795e-10
6.635781385666017e-10
8.513435572372305e-10
4.5065923960779045e-10
2.769517671756245e-10
2.0471687303176846e-10
1.7753625130273335e-10
1.8572408613239897e-10
1.1589731384757711e-9
2.5783210265339537e-9
1.5910714996942474e-8
7.016840920524201e-9
4.059557880656733e-9
2.1664479413370134e-9
8.414993201058572e-10
5.523802129893264e-11
7.946392728421705e-10
3.543377657758803e-9
7.110175940214116e-10
1.0559647886906707e-9
1.9006438569584044e-9
1.265634846655767e-9
8.815663655912006e-10
7.247828454575744e-10
3.458994139220788e-10
6.202707837297086e-11
1.001433977995162e-10
1.0542392008036227e-10
8.459202275826717e-11
7.638191071879012e-11
4.070968199420461e-11
2.3673573398455136e-11
9.506617240370582e-11
2.414900344622869e-10
4.946687904699731e-10
3.0376936648065825e-10
1.562323403694166e-10
7.098521393778265e-11
6.5718297744191425e-12
1.5901366016324236e-9
6.6102094125458706e-9
8.351324989878882e-9
6.904950367788284e-9
5.059830528743418e-9
3.507129334318592e-9
1.899394133989625e-9
7.171301917248205e-10
1.4820699056029578e-10
1.67737885629486e-9
4.577458874156928e-9
5.23639426616725e-10
9.425768616541304e-10
8.701133887703992e-10
7.439507489632227e-10
4.706577024304956e-10
1.803304171925331e-10
1.7488532089509293e-10
1.6904418335324713e-10
1.2769929586144047e-10
1.1648811510534655e-10
9.180995990179503e-11
7.072996417598762e-12
1.2777186764994754e-10
3.835836524944649e-10
5.615813299784421e-10
3.556059793875543e-10
2.300777290910657e-10
1.3550638383244003e-10
4.286164235311593e-11
2.030513748043723e-9
6.542654685802926e-9
1.4450888053237912e-8
8.882732788687455e-9
6.036337184599045e-9
3.84326473109622e-9
1.8790139982107977e-9
5.467563234151857e-10
5.83641657156067e-10
4.074528156990554e-9
5.016337461127697e-9
7.921146539266953e-10
4.507218008860302e-9
8.010151670625484e-9
4.067773029003073e-9
1.992622922072246e-9
1.252386017625624e-9
6.307222942135823e-10
1.798493067210225e-10
4.455181255782583e-11
1.5708162285312108e-10
1.2976571054102092e-10
1.1064815602909499e-10
7.489170503521102e-11
1.4613022988066862e-11
9.09960905944757e-11
1.9455198077481397e-10
3.76773145888449e-10
7.116100377653448e-10
5.545580697835214e-10
2.0362549269125093e-10
3.833115388447729e-9
2.034495938658607e-8
8.968999197518976e-10
6.008987222289327e-9
6.790086963316317e-9
6.681756756541319e-9
5.826554287443585e-9
4.212811337791583e-9
2.487002985613852e-9
1.0884768112602051e-9
2.7104899934065608e-11
1.5136202011651092e-9
1.8603200945662351e-9
1.3662410147759055e-9
7.002358742459584e-10
1.2581974995119767e-10
8.222264982011796e-10
4.780468119664477e-10
4.0989098239989683e-10
4.17422612043276e-10
2.6858775912007923e-10
2.0000625504326892e-10
9.663775565352626e-10
8.887489901762319e-10
6.900208503456172e-10
5.701173600772424e-10
4.561877945608958e-10
3.0724255958873526e-10
5.1747475802272116e-11
5.770604152774257e-10
1.3808931855304802e-9
7.037248543217295e-9
3.059146061837403e-9
9.744268459855913e-8
2.711582215126529e-8
9.470982961203867e-9
2.456295712753547e-9
5.704239535364415e-10
3.778734868600068e-9
5.75849438715935e-9
9.461853221535316e-11
1.7323867677716118e-9
2.657713475568649e-9
5.839397670931545e-9
1.6902844371824633e-8
1.7877882545963247e-8
3.7222386423367e-9
2.0928373886797537e-9
9.890125180979531e-10
4.2605800355397463e-10
1.393074570689105e-10
4.0235081460626586e-11
1.829914227472518e-11
1.4938849663585596e-10
1.7613469580210395e-10
1.2649117740442431e-10
5.59701812238138e-11
1.886086525793412e-10
3.414841679031552e-10
5.791085711971799e-10
9.022418786770099e-10
1.2530119205748997e-9
3.2218133345306533e-9
6.688727223230338e-9
6.633314829819736e-9
3.218904801467012e-10
5.175238256832938e-9
8.153121004078766e-9
9.970912880993878e-9
1.1337121298251156e-8
1.2303553177870201e-8
1.2441226062761344e-8
1.1094591020866051e-8
5.4105527424923625e-9
2.1544352708322108e-9
8.53783531974404e-10
4.376867118893805e-11
1.203840827175856e-9
1.076173326273486e-9
1.1875130923530049e-9
1.262148087109185e-9
1.580295981491581e-10
2.011503327831423e-9
1.7118870329284483e-9
1.4594956399970449e-9
1.3229954165370691e-9
1.2001249312711099e-9
1.0184215784284057e-9
6.610092676323564e-10
3.428816755452049e-10
2.018280513593159e-9
1.6932195006428026e-9
1.4318186807177059e-8
8.888123682024745e-12
1.4573163061747127e-7
3.901219537846983e-8
1.0432954841726612e-8
1.2707817322087622e-9
3.062226646003781e-9
8.785141215008315e-9
4.034522986877455e-9
2.001476035332346e-9
1.2208209080682004e-9
3.366224723936979e-8
6.040632041071622e-8
2.445451762843609e-7
3.469959131070272e-7
6.840244325965203e-8
1.0673346455112753e-8
9.012904001612291e-10
1.3262155032263097e-10
8.881300672911651e-11
3.952443830592654e-11
1.3274247285065476e-10
8.637375615190166e-10
5.348448775945901e-10
5.432461116995396e-10
1.001121867920832e-9
2.368749497690393e-9
7.58755743305323e-9
4.928435707158627e-8
4.10132310051481e-8
8.244076997422883e-9
2.4298506793256683e-9
1.3912094490999136e-9
1.1410800826014782e-9
1.20240982648996e-9
1.5709815600770333e-9
2.673066896520728e-9
7.1656915320661134e-9
3.2050982005044076e-9
2.170036060066097e-11
1.3341123484290035e-9
1.4187409854568092e-9
1.9835481890614145e-9
1.7565372029638464e-10
5.369224949657491e-13
0.
0.
0.
0.
0.
0.
0.
0.
0.
0.
0.
0.
0.
0.
0.
2.6717419065545824e-14
3.8105582598575464e-14
2.6935751157221567e-13
5.754750344783049e-13
9.95723312274839e-13
1.6020855014410554e-12
2.449216031991901e-12
3.5357016829078133e-12
4.763367454645932e-12
6.020266881135113e-12
7.292461773158746e-12
8.601660315747386e-12
9.916172792311331e-12
1.2640691113424973e-11
1.4427920220699843e-11
9.722879794537811e-12
2.1909214568912802e-11
2.982746965493206e-11
4.573159712344651e-11
7.383462436198792e-11
1.2063508835460653e-10
2.047157120317802e-10
3.3437639946717045e-10
5.714122093592239e-10
1.1445340328919915e-9
2.634094423846395e-9
2.2286652143084842e-9
1.742061242906396e-9
1.4308848231506607e-9
1.3859385776658704e-9
1.5199492245194208e-9
1.8175635734614476e-9
2.298864100466764e-9
3.358516798974788e-8
4.4554861530167155e-7
1.7509952543402046e-6
4.698484694928819e-8
2.007836081519219e-8
1.8169190635921708e-8
1.4812346080012262e-8
1.2836322935454793e-8
1.1999249615426208e-8
1.1726996343832564e-8
8.10296610304581e-9
1.0404599126738007e-8
1.9842729477474395e-8
6.981451682878555e-9
1.988213939921536e-8
7.378607371065753e-9
2.8140227231677844e-9
1.0245050880724538e-9
2.881003804596592e-10
1.944711822332423e-10
1.5724718861498292e-10
1.2872748316183515e-10
1.0822184263274084e-10
2.552730492211404e-11
3.1255881974037364e-11
6.886350454761356e-11
1.1023334353410268e-10
1.8843753031783555e-10
4.2006312748123465e-10
4.666079833724766e-10
2.293098733041313e-8
4.1480160037445384e-8
4.302020558491195e-8
2.2458657683507158e-8
1.6612950465351378e-9
8.246856983147709e-9
1.2993826724091418e-8
1.6162134146394345e-8
1.9494544774719376e-8
2.4778102296350932e-8
3.748312641191695e-8
3.80179144689456e-8
5.083400841262082e-8
2.2676646727965233e-8
4.1664375222646345e-9
8.569541829286286e-10
4.371196442880522e-10
5.892233215300286e-10
7.05735073803072e-10
6.202406632437093e-10
4.5946927488208297e-10
1.1366282097929093e-10
2.954062697162659e-10
9.42484650782781e-10
1.0189773821921701e-9
5.775219663589647e-10
3.854400406939016e-10
3.2828598742302565e-10
3.8023739198523836e-10
5.885440800754329e-10
1.1271814819444994e-9
6.4260996862974275e-9
7.822682377982242e-9
9.700058856163372e-8
3.042249978503681e-8
1.4283560437662851e-8
5.728983466993453e-9
1.0841564699472055e-9
2.320156538270429e-9
9.925722106163868e-9
4.673685490212709e-9
1.5833425537322664e-9
2.6457815766505604e-9
1.251725855058712e-8
1.0576975846939193e-8
4.231120180286549e-9
2.244572640760689e-9
1.2347480715920094e-9
4.515630357361253e-10
1.269492810031021e-10
7.822042059987148e-11
3.234063302943117e-10
3.012188185376394e-10
2.631986796802931e-10
1.4344122719744935e-10
7.565172856760382e-11
2.7162504374168864e-10
5.49664215958969e-10
1.0090196008511074e-9
1.7622101793851091e-9
1.1962949191731683e-9
4.248337042571883e-10
8.602916696388664e-9
4.7013123898328854e-8
2.899950192340252e-9
1.3630929059029237e-8
1.5357190004811873e-8
1.5140518290392572e-8
1.3516169674528746e-8
1.0034269482158767e-8
5.839192359339632e-9
2.179640025948422e-9
8.684878607026853e-10
2.5696597406495445e-9
3.1441881915672865e-9
2.050295200373329e-9
9.58941456427157e-10
2.037816923694973e-10
1.6986508897043201e-9
8.402474285728957e-10
7.12476365949476e-10
7.380812359334491e-10
5.061592031220448e-10
4.062765389844921e-10
1.9223340300969992e-9
1.8063071142626957e-9
1.4104844199993816e-9
1.205752415129748e-9
1.0298926232134175e-9
7.746019817249352e-10
2.485906399248085e-10
1.0210909237453948e-9
1.9309844382317048e-9
1.5204275394556298e-8
7.129724747637282e-9
2.0367300169634735e-7
5.6409909520112085e-8
2.1414222288366048e-8
6.205652586515758e-9
1.440975391210678e-9
1.0971991264629177e-8
1.3065791443016268e-8
7.781415262307475e-10
2.2341153371003954e-9
2.6399886042670402e-9
5.071469820538299e-9
1.4930816079372606e-8
1.2932384967448496e-8
3.4344369160769122e-9
1.9829328825861627e-9
1.407405505287691e-9
9.130208983170513e-10
3.9968559329564735e-10
4.134391045159865e-11
2.0821311948707023e-10
2.0725897658123823e-10
1.4125214539450828e-10
8.03191644654011e-11
4.6457221236611235e-10
4.104951461372919e-10
2.803677693800496e-10
5.0209543746368416e-11
5.868510764454994e-10
3.6744252195954064e-9
1.2011453400390206e-9
1.0531754309538167e-8
3.505910289583002e-8
5.268946019597061e-8
3.114516958150763e-8
9.416948035130755e-9
3.1508589106704786e-9
8.690350894581957e-9
1.1498564393089604e-8
1.3262746499305988e-8
1.4498911837887203e-8
7.152900699574571e-9
6.5486547217423584e-9
6.910646097141247e-9
7.173064862094199e-9
7.173772753757552e-9
5.819465102644374e-9
3.371533606433242e-9
1.3244049150078075e-9
6.873663043045496e-10
7.518491301251695e-10
4.3285939066565024e-10
2.998226032024945e-10
2.3493309798497814e-10
1.9656659837153385e-10
1.7825597178317235e-10
1.7833056642542576e-10
1.9492705019265342e-10
2.2703188882431546e-10
2.752268559106146e-10
5.2084389134292614e-8
2.6707568362216173e-7
9.637989615725368e-7
2.4853497566805488e-8
6.076486782273136e-8
5.1936564797602127e-8
2.8335012571107904e-8
1.2479303033427883e-8
4.516933655443665e-8
2.7066066087066318e-8
4.9486901805999994e-8
2.7671359554995252e-8
4.028221787770707e-9
1.1086149442893754e-8
5.8948097445559585e-9
1.2657072091562184e-9
4.540093949389025e-10
3.5339802747508097e-10
2.2054154040720267e-10
4.969844338136117e-11
3.647358115141846e-11
1.8880920864535376e-11
5.314479951186059e-12
2.783079263807511e-13
2.3722302549230826e-12
2.3594031410575633e-12
1.6105722160808571e-12
5.750916195382466e-13
1.0863122164610437e-13
4.839087057217043e-13
1.5770440543316707e-12
2.3173102665525516e-11
6.297650939892244e-11
4.991543422910436e-11
8.563733023364303e-13
7.087570104955935e-11
1.598946661993351e-10
2.7380174860957196e-10
3.6486762229088467e-10
3.362492676395826e-10
1.6719885126987472e-10
1.31218920728817e-10
1.7606106456405976e-10
2.9622013848903947e-10
6.757788726394843e-10
8.539296487458134e-10
1.020375787229113e-9
1.296464045698628e-9
3.4069674630032005e-11
1.1753090543935951e-9
8.827186435942453e-10
6.5880401048588e-10
5.964342050911256e-10
6.146727213680568e-10
6.628463976511117e-10
7.055102968426485e-10
7.163955513137849e-10
6.788048808667166e-10
5.870096627905143e-10
4.41509509756164e-10
2.3766838475647995e-10
4.867032133081404e-11
1.3616531397529216e-8
4.141622245398449e-8
1.1022957553364272e-7
4.3251752527219726e-8
2.39264028105338e-8
7.0752300415049306e-9
5.499846272659596e-9
4.723096285522042e-9
3.9444489417275284e-9
4.1896961210398035e-9
1.2737498429745822e-8
2.0806436745180446e-8
5.870193129326308e-8
1.498725125810213e-7
1.4804988505090523e-8
2.736868165603679e-9
3.6358428642877016e-10
8.130819860367897e-11
4.404407873506656e-11
1.1750234256502125e-11
2.6540509756094623e-11
1.713990003643291e-10
2.6637766521291495e-10
1.1089544519114717e-10
1.0804661852978207e-10
1.516761623400904e-10
2.2971869159524815e-10
8.726998165082143e-12
2.107654935353549e-9
1.7590107645522561e-9
6.869577429462812e-11
1.4749676502220018e-10
6.434117378783684e-13
1.6165739891536857e-11
2.6988649426335777e-11
3.897946185344155e-11
2.6428594430053106e-11
5.548004095150852e-10
1.4466232301929887e-9
3.1248630355932605e-10
4.784028119444287e-11
1.9652800237620554e-11
4.27631879100618e-11
1.0484992681957635e-13
0.
0.
0.
0.
0.
0.
0.
0.
0.
0.
0.
0.
0.
3.7639777663807974e-14
6.559278142636321e-14
1.1026686597271977e-13
1.8023763751104455e-13
1.2008445853713642e-13
8.352933145234665e-13
1.9213782822006693e-12
3.2500052736618903e-12
4.8336732651414985e-12
6.656151375491228e-12
8.68203214794517e-12
1.0840877765128679e-11
1.2843745923552367e-11
1.2795148224751778e-11
1.6250033784000684e-11
4.47481686874365e-11
7.947698093878043e-11
1.4130129174864467e-10
1.204706521880237e-11
4.775768591318037e-11
4.1940385188208594e-11
2.6547388961869142e-11
1.2395905483924522e-11
1.564978495459035e-11
4.301013081554542e-11
9.004600959321964e-11
1.7626977749041077e-10
3.831903906854608e-10
7.892018688471678e-10
5.609423224353706e-10
4.736858290886e-10
4.6290089379617606e-10
4.945400651005276e-10
5.592116982478179e-10
6.569782380746374e-10
2.3014105466631004e-8
1.7935276752723768e-7
1.824828073124713e-8
7.72373720592079e-8
5.007825352402716e-8
3.818887940073437e-8
3.322846209384441e-8
