# Supplementary material for: Observability and Controllability of Nonlinear Networks: The Role of Symmetry
Source: Phys Rev X. Author manuscript; Available in PMC 2018 Nov 13. (PMC6234006; doi:10.1103/PhysRevX.5.011005)
Supplement: Code Archive [file NIHMS982008-supplement-Code_Archive.zip › MathematicaData/FNCtrlbDELTAHetN3M1ChaosK2IC1]

3.018454214508732e-9
2.4994898082868926e-8
8.411398048340398e-9
8.533437943001459e-9
6.455606163209143e-9
1.1931025312005532e-9
6.188751405477147e-10
6.094563243660245e-10
7.378030576013461e-9
8.69488603453549e-10
6.028746387994203e-10
7.832739025367105e-10
5.354794313966224e-9
2.3923087411386895e-8
9.348658378468489e-9
7.190221896600798e-9
9.421332184570665e-9
2.0428290920647564e-8
6.076888669181317e-8
4.203049175848648e-8
1.800666481036745e-8
5.243936590034364e-8
2.5427859222489985e-10
5.954554934445663e-12
7.531940023163533e-14
2.619031359424559e-14
0.
0.
0.
0.
0.
0.
0.
0.
2.2386296378685052e-14
3.0477742889706204e-14
4.19245683641346e-14
5.802004050368339e-14
8.061931817982214e-14
1.1236789298285578e-13
1.5703023349370365e-13
2.1995810919879695e-13
2.2562822173785723e-13
1.0682325049148943e-13
8.240220902581703e-14
9.438723659393866e-14
1.326917005596896e-13
1.896779801838621e-13
2.6828925016296375e-13
3.8376270759820546e-13
5.612470629093595e-13
8.398942611499895e-13
1.2831498253506575e-12
1.9976170452280092e-12
3.1681021350349463e-12
5.125865796314266e-12
8.489264556558075e-12
1.4474641557801755e-11
2.5649566681428695e-11
4.799942382941794e-11
9.766379481919304e-11
2.2837271607784162e-10
2.9440712021811186e-9
8.18366527420001e-9
7.140960573889441e-9
2.0669454980825916e-9
8.028774549762255e-9
1.1328323576819765e-8
1.3569089693903394e-8
1.4927507533906193e-8
1.4977998639658728e-8
1.34890782586687e-8
1.0877819103831529e-8
9.657189651842949e-9
6.0441123351679845e-9
3.2026695558015705e-9
2.9270431958147726e-10
3.2661182421677144e-9
2.6307083892851286e-9
2.705968848822218e-9
2.6469931871045574e-9
2.1830740137969228e-10
3.598992357745053e-9
3.3444437405462434e-9
2.865856634092262e-9
2.5234309553780377e-9
2.148514041792241e-9
1.626466594508665e-9
6.855268459758485e-10
2.059889717552548e-9
3.5901731607603943e-9
2.914886766720165e-9
2.659582785234586e-9
2.4842592777157763e-8
4.718173355286927e-9
1.613747649407723e-7
5.172462872872216e-8
6.6112766003970484e-9
1.6562651108725231e-10
7.658646368382451e-10
1.33415262178477e-9
4.969702558423931e-10
1.1881055795633128e-9
2.7619267195624443e-8
4.1506385626080394e-8
7.208722987183231e-8
1.860064678538467e-7
9.244830589377309e-8
4.4443031231575886e-8
2.928866123101974e-8
3.091131700514565e-8
6.900627352445199e-8
7.989365052486381e-8
4.6477678118617386e-8
2.8875606776197216e-8
2.3697931502332892e-8
4.743170579220005e-8
1.2201097399372198e-7
9.322885449366891e-8
1.3273503012148555e-7
1.1235729146673519e-7
9.851077702163273e-8
1.0755630023741123e-7
2.149071854492243e-8
6.4472141121700116e-9
1.1474622281270452e-9
4.295145749594082e-9
4.780117116451919e-9
6.613752828075758e-9
1.36227845013737e-9
1.4924659702540052e-9
3.3834983881202137e-9
1.1224777213914387e-8
5.0271388222409135e-9
1.8302245705808167e-9
2.1266660303514343e-9
5.2042786437528674e-9
2.2201454577120946e-8
5.7345782647546384e-8
2.9694440021106565e-8
4.217536410449998e-8
3.608396706725166e-8
2.532574488152135e-10
1.2657855360848584e-12
3.1872956142468287e-13
0.
0.
0.
0.
0.
0.
0.
0.
0.
3.3181417817842034e-14
4.3636399622153495e-14
5.79338239976684e-14
7.859189898987639e-14
1.0800117154605592e-13
1.4972148367406416e-13
2.088212371415246e-13
2.925059498292361e-13
4.11013412049805e-13
5.788489845739799e-13
8.164579582636629e-13
8.201665783261916e-13
5.761836779479863e-13
4.444758705774683e-13
4.647677039793984e-13
5.743726863346686e-13
7.892645485505849e-13
1.1284402006742838e-12
1.6485973280391358e-12
2.468195060595088e-12
3.798946092615372e-12
6.019137895687823e-12
9.83140926432159e-12
1.6611743510756443e-11
2.924743077979313e-11
5.440145574233008e-11
1.0972521121244712e-10
2.5247624289903963e-10
6.964123183685003e-10
1.0851129744344547e-9
9.15093572333656e-10
1.3971117286170391e-8
8.126280991725195e-8
1.4705407746063826e-9
2.629200215747056e-8
2.9503508272941967e-8
2.9248907386787384e-8
2.5811327915915824e-8
1.9192423752136772e-8
1.1971832940887393e-8
5.822217912035823e-9
2.944316212778334e-10
8.070788371848548e-9
1.1105297477829548e-8
9.751151015937262e-9
5.722518279614343e-9
3.966340479708795e-10
3.967904724938715e-9
3.025766278905475e-9
2.750258276082916e-9
2.7653594143910268e-9
1.3693294557488836e-9
1.9232685231131763e-9
6.147225741433026e-9
4.903210053478933e-9
3.877871053290171e-9
3.1149056504234902e-9
2.3317123265908113e-9
1.4054093608126351e-9
7.794993494027668e-11
2.6362007189278804e-9
1.0260824504635377e-8
3.420285067453047e-8
2.0789119507056567e-8
3.926716868587327e-7
1.1124403598477207e-7
4.1498173376231936e-8
1.2398498694363383e-8
7.637614896082096e-11
1.008838171323341e-8
1.0298988572952305e-8
9.279278241662686e-9
1.0383248899476807e-10
1.5997806839904033e-8
4.272266418812469e-8
1.0197767110296809e-7
6.067307887149913e-8
2.229673701427385e-8
9.862484622717225e-9
3.743590911404709e-9
2.563861511548725e-9
1.6420904311286827e-9
3.209697511091064e-10
3.177514764814508e-10
2.602543738473685e-10
1.9160639939388575e-10
1.4414656438203938e-10
3.911174180987262e-12
1.2150807314907797e-10
2.36450874509924e-10
3.7953987786202065e-10
5.328639393825264e-10
2.3068418378287847e-9
6.433461659570001e-9
4.787990524963479e-9
1.9684583297295056e-9
6.913483369309019e-9
1.0306578748231023e-8
1.3071885105444216e-8
1.5241849681508548e-8
1.638926561374364e-8
1.6190979204986274e-8
1.4870765875184311e-8
1.3073491641433778e-8
1.2789299516015652e-8
8.268801547736877e-9
3.744752357466318e-9
6.271070318807625e-9
4.632004303466772e-9
4.026575858817433e-9
4.25221165613259e-9
3.4186557062764924e-9
1.1851427559845994e-9
7.62374522707783e-9
6.593434399199408e-9
5.436558224179286e-9
4.614161652567835e-9
3.751354900318764e-9
2.730283020540532e-9
1.4468032938049371e-9
5.322942650849431e-10
4.905748806923215e-9
1.4268871347968184e-8
5.095600319156499e-8
1.6747551909248614e-8
5.043459773539412e-7
1.390356188272141e-7
4.338609022803981e-8
8.407673229088539e-9
8.016125903824437e-9
1.7062493161834648e-9
8.451777885095088e-9
1.075784368023506e-8
9.535565749527475e-9
1.1347400524222731e-8
4.316596172021367e-9
6.806306477444451e-8
5.8651598016003714e-8
4.6405202909865496e-8
2.8805640108371415e-8
1.2243796247757314e-8
1.8518479959179294e-9
6.105466920142577e-10
3.2125670296684606e-9
1.3586271950361396e-9
1.5832713366151927e-10
8.706850705844973e-11
8.779588688487574e-11
5.980173472614212e-11
2.74130452262452e-11
2.6140395343115954e-11
6.388492646382711e-11
1.0438950064076143e-10
1.40753031161649e-10
5.733775751635525e-10
1.7909050570384083e-9
1.8171437621673168e-9
1.9990973134259532e-10
1.67700091704519e-9
3.4123824615194125e-9
5.179086843497943e-9
7.088305718516866e-9
9.102170205959655e-9
1.10593772799207e-8
1.2763356101904813e-8
7.789723388415872e-9
3.349444755624926e-9
6.459493329230128e-9
5.563319682036995e-9
5.6317104389797795e-9
6.286293556423895e-9
2.1557017717213717e-9
7.868460353380654e-9
8.662373950980041e-9
7.462926921012509e-9
6.847640272686026e-9
6.315646243248206e-9
5.560469905551318e-9
4.4941140350803215e-9
3.0797055148496093e-9
1.0384917070124351e-9
2.8030455633391017e-9
1.2934083239838312e-8
1.687932186609261e-8
1.2669470827101365e-8
1.1996965737140056e-7
2.0232976749033593e-8
6.11958347465611e-7
1.4688592434920897e-7
2.1856154671134648e-8
1.0045777896179262e-8
1.707797006577543e-8
2.3632574037812402e-9
7.031641228961269e-9
9.819035628113422e-9
5.014828577407888e-8
2.875423612525058e-7
4.180108352854517e-7
4.496541299645937e-7
2.384721458687583e-7
3.4415842907558056e-9
3.692558636901885e-9
2.4311890264681524e-9
6.680020744131276e-10
4.869997063429736e-10
5.433292273053179e-10
1.5917982857483664e-9
1.4831580264127281e-8
2.1886619625827873e-9
2.590610102550294e-9
4.5979041380208e-9
8.432292282979134e-9
1.7492603538175352e-8
6.518093946025854e-8
3.5678460909746305e-8
5.559852993612736e-9
1.5558351923701261e-9
2.4337919132559725e-9
3.6761727122716716e-9
6.420367252911108e-9
9.714758019688353e-9
1.3187645895388625e-8
2.2692995220002903e-8
1.3671991909127571e-8
1.170736232892648e-8
9.501507502872423e-9
4.957344694794736e-9
4.694139980175216e-9
3.1452828839481334e-11
1.2587064310297206e-13
0.
0.
0.
0.
2.6305618991559176e-14
0.
0.
0.
0.
0.
0.
0.
0.
3.3444780144055397e-14
4.671420934320634e-14
3.5430424601291e-14
2.5178520842440093e-14
1.1338598715113301e-13
2.1329925315869058e-13
3.2534851537179774e-13
4.882774838337794e-13
7.443959906495007e-13
1.1488539886722238e-12
1.7656309649279683e-12
2.6290611280235886e-12
3.634358568068703e-12
4.196012676910703e-12
1.1626072749503547e-11
1.4716550146096818e-11
1.0381384169794128e-11
1.852037674821984e-11
2.9146874663587244e-11
5.6030101406711866e-11
1.0958137282109613e-10
1.7467675768049357e-10
2.3583517447853526e-10
3.152252491617009e-10
4.68304244020763e-10
7.985539256078797e-10
1.5757940304265588e-9
3.16158785062179e-9
2.1991960139644565e-9
1.2481838976640268e-9
7.612040917422566e-10
4.413902477342828e-10
1.8280221154101187e-10
7.122846022310382e-11
9.212335902163264e-9
5.010031917817934e-8
5.6769371952598524e-8
5.1303068781355026e-8
3.1848786511408636e-8
2.1462519931503778e-8
1.1616227161624624e-8
3.4783865747051166e-10
8.47642215183452e-9
4.060192480219161e-9
3.5005759360028247e-9
9.40193211643606e-9
2.763772810479883e-8
1.2607054327875779e-8
7.499219635241827e-9
5.6273275491415394e-9
2.7857559969402888e-9
6.374798237545906e-10
2.51643968565733e-11
1.7705007678974153e-10
1.6078049702206945e-10
1.2593892050046981e-10
7.892381381233332e-11
1.8515681554099747e-11
1.182362496174383e-10
2.812829169760242e-10
6.681092401509732e-10
1.03313107950694e-9
5.253237749565494e-10
1.7664451951466118e-10
1.881595519380858e-10
5.875048283771838e-9
9.080562211972743e-9
3.3221961516512296e-8
2.454799269025694e-8
1.80378537293455e-8
1.1395777228494865e-8
5.996946831220997e-9
2.7757091332872966e-9
8.098624220222223e-10
1.188092142733272e-9
6.527774376074013e-9
1.112455748894808e-9
2.071974468167155e-9
3.945895943234781e-9
1.9307041331883015e-9
5.671751668242745e-10
4.4990375333796946e-10
3.881475988965287e-9
2.2885013751334235e-9
1.7739516062424704e-9
1.4086932222411291e-9
3.7328964151059916e-10
2.6230166634149485e-9
7.803356479266895e-9
1.0461597399063397e-8
7.64897031058154e-9
6.015729713581282e-9
4.688315281662537e-9
3.4505133831803213e-9
2.3320676704331523e-9
2.8630635322074838e-8
1.4525646335747522e-7
1.8235721602780734e-7
1.5059911824395697e-7
1.2428126770980425e-7
1.0179525345129396e-7
7.518640555160258e-8
3.238164498180537e-8
6.301381442562918e-8
4.644883668157539e-8
5.1856710612217255e-8
9.021975335989591e-8
1.4915064524744722e-7
5.783001376800225e-8
4.5441354630824436e-8
1.3792008687812197e-8
3.317028969932556e-9
6.725149954098787e-9
3.3915757271607243e-9
6.401359104475326e-10
1.0508911946439261e-10
8.14929609916086e-11
1.1033013110915213e-10
7.959522521064619e-11
3.4014874542628314e-11
4.316558594026729e-11
1.158370372559101e-10
2.1815842526867009e-10
3.914289295383216e-10
6.896862615250947e-10
1.098209776169602e-9
6.303149449743065e-9
7.026642456505888e-9
2.053793420610481e-9
9.041644731194692e-9
1.3169864792759375e-8
1.5323205702507253e-8
1.3993777820236489e-8
1.0592578531826855e-8
7.183027032753265e-9
3.959278366139003e-9
7.333197322040232e-10
7.62685456853018e-10
1.7441813963867207e-9
3.053699938285865e-9
4.9838261977228365e-9
1.0652943840930868e-8
1.8601206406474172e-8
2.457144886375379e-8
2.6960554738273794e-8
3.5236534263077967e-9
6.88066907772053e-8
4.759358392461916e-8
2.8141815190223935e-8
2.1115522495883513e-8
1.958769143164957e-8
2.021185537763976e-8
2.0913542919063406e-8
2.0354329149049295e-8
1.8035641665076997e-8
1.4412750412769834e-8
1.0308846083676383e-8
1.495069285579221e-7
7.601881760804798e-7
2.618986391275614e-6
6.111527374578954e-7
5.08916623376298e-7
2.1147879792589577e-8
1.9775779591218118e-7
1.5384052877438117e-7
1.291063146156849e-7
4.3592226331725925e-8
3.406240320657141e-7
4.832126802920558e-7
7.754860726537936e-7
1.9103917789188114e-6
1.1444878070306496e-6
5.956396331896226e-7
4.522286741847283e-7
3.062917254135944e-7
1.6515484475269808e-7
7.177039502396695e-8
1.6844002990482016e-8
7.4091192093585505e-9
6.057619455590449e-9
5.914262792943062e-9
5.0552885655574365e-9
1.444439101362571e-9
3.084817680722632e-10
7.810404941781682e-11
1.4702410439552966e-11
5.263021563164878e-13
5.704531197163293e-13
6.513158453596243e-13
3.1950777823611635e-13
3.4130178693037153e-13
1.7269173877596063e-12
4.2778487356059394e-12
8.003430265274245e-12
1.164458678866951e-11
1.0504982742357266e-11
1.1873806328369e-12
1.1042708009495247e-11
1.2995526985883722e-11
7.455248171213122e-11
1.7663439759173568e-10
2.205441745551608e-10
4.835061285240928e-10
1.7448529019756069e-9
1.1855546202339136e-8
6.233107420454218e-10
6.7008940097983705e-9
4.303651679998894e-9
4.095913109870847e-9
4.555761391791635e-9
1.3857956903197655e-8
9.635091547556959e-9
1.3557855755792077e-8
3.479068196214399e-8
6.274045523160084e-8
6.91071477232309e-8
1.2529143710954874e-8
9.545712916126461e-8
1.2275764807014307e-6
9.436302161718824e-7
7.041164375345758e-7
5.032743259804397e-7
2.932139897949592e-7
1.260880363237983e-7
5.733063056887936e-8
1.4619290457411311e-8
3.881240650891724e-8
2.0498180741946007e-8
2.968204436346565e-9
1.953337307554742e-9
7.710745034010623e-10
4.734270661254854e-11
2.7385672899036265e-9
1.2075727798111435e-8
7.270810172202312e-9
3.84584416097812e-9
6.476873431046277e-10
2.320941833266778e-10
2.2957270246446704e-10
2.736026650357772e-10
3.088318571872458e-10
2.692068298684183e-10
1.5601965746976584e-10
6.094276450191782e-11
4.839466821879402e-12
3.329832739743677e-11
7.501526010840668e-11
1.6472984751763384e-10
4.010865470467837e-10
2.1497533102404517e-10
5.506327379641701e-10
5.810442771096319e-10
4.629271997404298e-10
1.302446430565755e-10
1.3505560119551527e-11
9.049972968806334e-14
0.
0.
0.
0.
0.
0.
0.
0.
0.
0.
2.6737399591229255e-14
3.475794947585045e-14
4.625276904419593e-14
6.347977191181208e-14
8.969266881882128e-14
1.2982161929472617e-13
1.9159128851921804e-13
2.8738328323161987e-13
4.3744744542460156e-13
6.756293220257141e-13
1.0599634084891553e-12
1.6931153203787688e-12
2.7639218855692208e-12
4.6374047757508594e-12
7.873120822629692e-12
3.427247079614625e-11
5.6123793604005456e-11
6.820985808635671e-11
7.562097994612378e-11
7.307552280885582e-11
5.4685806398796585e-11
1.135582352704652e-11
7.210614211271971e-11
1.9353772587457585e-10
2.727809055085972e-10
8.323792773109599e-10
1.597378715733432e-9
1.860603643878481e-9
4.840819001294534e-10
1.2927541550183282e-9
2.9581345177475718e-9
6.064143866862247e-9
1.4119189084683291e-8
1.7898190600468307e-8
1.2422401724223656e-8
1.010851066742443e-8
8.807633127376933e-9
7.66297679344623e-9
6.433390477619345e-9
5.081226810079919e-9
3.585438264653216e-9
1.8413998858879636e-9
4.230426023527136e-10
3.8263283817307015e-9
9.88997312055966e-9
1.8750435192972362e-7
8.511514979283682e-8
1.2497874220944603e-6
4.125371942869846e-7
1.1452050455252679e-7
6.081190018901955e-8
9.994577027553021e-8
5.355240879142807e-8
4.645175061949849e-8
5.066564357474678e-9
1.883405182185314e-7
1.2355191169008726e-7
4.509228098423556e-8
8.53737082341688e-7
5.996249480929188e-7
2.580684758881958e-7
4.921267699447201e-8
2.990115569431025e-9
1.7734060215732384e-9
3.660752823390308e-10
1.3960470876764866e-11
1.517456177853591e-10
2.4530717134870864e-10
4.965711344811549e-11
7.56803879386484e-10
3.8323181260727854e-10
3.42105463548292e-10
3.1817879626161573e-9
1.4583535217975458e-8
3.110044750316441e-8
6.6062603069169935e-9
2.5957079085634704e-11
4.676102427555416e-10
7.63098814144908e-10
1.4364976487570549e-9
2.505171110485541e-9
3.1708293646841165e-9
6.115695290971443e-9
7.0298973871273776e-9
8.811417136591244e-9
2.1716171379637492e-8
1.2344258416016737e-8
4.085203742367011e-9
3.2342334412617655e-10
4.2656641112940435e-12
3.621333857023246e-14
0.
2.931895388006518e-14
0.
4.9453108836915196e-14
6.288515616703539e-14
5.0984460673393996e-14
2.2610571652838215e-14
0.
9.063625053915364e-14
3.652395667048254e-13
1.302834278728225e-12
6.902679017471909e-13
6.557342532499386e-13
7.908479699773162e-13
1.1260109529610312e-12
2.0967553171770688e-12
2.188423536235901e-12
5.072314839634129e-12
8.763587407979964e-12
1.4127032197601501e-11
1.8026225675488477e-11
1.4952224385783595e-11
1.5125215820627252e-12
1.1262841082504806e-11
1.2293295936267188e-10
7.540025808460027e-11
6.966727739741168e-11
2.2178489755576653e-10
3.657445632447173e-11
3.7445675297092006e-11
5.039531419553752e-11
4.76429277635878e-11
3.002435019760898e-11
1.49439532050216e-11
6.414723825006036e-12
1.615985171448122e-12
1.871482208617453e-12
5.570479732931357e-12
1.0482591953866007e-11
1.675044098361726e-11
2.3196269626293865e-11
2.9020781215553334e-11
3.492211113658088e-11
4.1935853740570934e-11
5.0944433400477627e-11
6.281595844347168e-11
3.411862688710201e-9
1.1849896750382797e-8
1.9830889877944583e-8
3.450673855505007e-8
5.651180037582254e-8
8.12110385822954e-8
8.134340687204998e-8
6.719583493758213e-8
5.472782723155111e-8
4.223861761759623e-8
3.046667954928931e-8
3.120463511375945e-8
2.0688742045309782e-8
1.2803233340322799e-8
5.2056216590195896e-9
8.100799153627847e-10
1.6422900789985434e-10
4.3609889241912575e-11
2.3915123474543723e-11
2.1929799625374178e-11
1.192827689686765e-11
2.0681794967044968e-11
9.623736612205616e-11
2.2148212339676177e-10
4.889094799244085e-10
1.1602513839907537e-9
1.72959202750166e-9
7.627893249842105e-10
9.754356523681547e-12
1.0386237361031534e-9
3.5626839757743874e-9
8.585123966590814e-9
1.796537460381542e-8
3.8461944988233154e-8
2.8147465314075654e-8
2.1491288412224968e-8
7.286707018991717e-9
3.244903467535905e-10
6.987387600311648e-10
2.9598527808571096e-10
2.363428788386924e-10
2.533789594951337e-9
4.174739172709951e-11
6.062362601905263e-10
1.0191515122170858e-9
1.3206032549836602e-9
1.4657484653087602e-9
1.1916258596728198e-9
1.4611034001064516e-9
1.6759606197178507e-9
9.268784875035963e-10
8.057046345900491e-10
5.677482538433789e-10
1.2776575082482046e-10
9.113894815181314e-10
2.779567142691195e-9
4.32399940352678e-9
2.983438951272915e-9
2.177816154014069e-9
1.5783924762521684e-9
1.0749817174463943e-9
1.2790207399138873e-8
6.834872846512676e-8
8.431154222079464e-8
5.846738807448697e-8
5.8645513516734985e-8
5.362524082873841e-8
4.672628906530891e-8
3.107737555044342e-8
6.026274487457253e-8
3.6660773743261806e-8
3.2164452106256956e-8
4.179844905929614e-8
4.761594816934514e-8
2.6276799586796656e-8
2.771478231384325e-9
4.163768650360577e-9
6.703223729847149e-9
5.184661973255683e-9
9.02310314858169e-10
3.553917804504209e-11
2.2682732785160487e-10
2.0285457043189356e-10
1.4732796996499814e-10
5.832905994465141e-11
8.130548056190447e-11
2.2613605542325758e-10
4.638944610971735e-10
9.679388842248976e-10
2.050832602163963e-9
1.4235446956415188e-9
6.050624056516292e-10
8.57208816020464e-9
2.160066817835525e-8
3.0757494206145114e-9
9.880852108992568e-9
1.0017915534672237e-8
2.623723388856391e-9
1.0677548144454412e-9
1.5035434457305189e-9
1.215477848829303e-9
9.38939695732752e-10
6.280491890911412e-10
7.689941162003267e-10
1.115193822926224e-9
1.7971602826274834e-9
3.055390978281627e-9
4.012115026071918e-9
5.113387742680922e-9
6.0193365852323526e-9
4.232289295613004e-9
4.034001302142242e-9
7.049703821893096e-10
6.973486754714907e-9
1.1937663206766317e-8
6.536516596031713e-9
4.6788478154926e-9
4.315576190134014e-9
4.317564433079025e-9
4.24594887453357e-9
3.918895652438841e-9
3.3194083070235613e-9
2.538009154485802e-9
3.066607190798931e-8
1.5834418302407094e-7
7.460362211202491e-7
9.766602014120437e-8
1.360017738062661e-7
1.3421414844054794e-7
5.181754695309247e-8
5.3637808238645185e-8
4.725584070115628e-8
4.6905974782743744e-8
8.119577943285543e-10
4.0783164478344726e-8
1.1527150796100521e-7
2.1720248089741088e-7
3.47999292016661e-8
1.3872031977620164e-8
1.219606301911132e-9
3.1055813238592995e-10
1.8761460288291753e-9
3.6109452679586633e-10
7.979023419448329e-11
2.647446593704929e-12
4.1931111734386424e-11
3.687133140649101e-11
2.0467416299666723e-11
1.34537114665181e-11
4.927589185819653e-11
9.1318663669487e-11
1.5829741429152759e-10
2.740099589594815e-10
4.958697269420965e-10
1.300924671491339e-9
1.8802868030325104e-9
9.00170425642033e-10
7.544235526702378e-10
7.719339639940229e-10
2.3221440478952621e-10
1.0355229273748282e-9
1.4033532765043224e-9
1.2891985397371404e-9
7.703476195149576e-10
7.810486322894461e-10
1.6023818840245982e-9
3.463937773537889e-9
6.189084623908533e-9
1.1301166882562847e-8
5.467264145219115e-10
3.592746573492347e-10
2.5958491768266514e-10
2.1986648488892303e-9
6.604228794622017e-9
3.0645611018656144e-9
3.330963193875208e-9
6.1475782294258115e-9
1.1894148743465436e-8
1.7573844126477235e-8
2.0322289271602227e-8
1.9477936030581218e-8
2.0992461999231138e-8
4.866136837353055e-8
5.5829041206321516e-8
1.7779851481986074e-7
1.112628109265569e-7
6.754444092598966e-8
3.690853959447406e-8
1.8671511064492546e-8
1.0698598412040886e-8
6.202621773660876e-9
5.431004810388631e-9
3.569365685280036e-9
3.639182135277571e-9
2.058891019627288e-10
2.0494195516491445e-10
1.1078630090861752e-10
2.5962565762566476e-10
1.491765184817795e-9
1.2472384015497038e-8
3.9663442019259913e-10
2.0689654432206923e-10
1.1622541214636281e-10
7.664629824441973e-11
8.453481576397568e-11
9.131683696728904e-11
7.563763645942178e-11
4.4129035260172426e-11
2.4911209922166852e-11
4.871765145095109e-11
4.67483372344873e-11
7.72607104546321e-11
1.3578173550275823e-10
2.9005865850579977e-10
3.5936983364401767e-10
8.804623473261798e-11
3.0805440597738074e-11
2.5152930246864706e-11
8.044237480655104e-12
5.720170256852001e-13
2.6106600569051562e-14
0.
0.
0.
0.
0.
0.
0.
0.
0.
0.
0.
0.
0.
2.5489913324836147e-14
3.5028012797879114e-14
4.959394754734709e-14
7.197609744780515e-14
1.065718040214487e-13
1.6047074549679265e-13
2.453357696653048e-13
3.8077702127243347e-13
6.006253593868502e-13
9.65097682302928e-13
1.5856258377932787e-12
2.6788704754217375e-12
5.850568156177454e-12
2.501268530997147e-11
3.652169266896528e-11
3.899364247987975e-11
3.29104653087209e-11
1.502251405718837e-11
1.783812581530444e-11
7.464737824582115e-11
1.727673110244656e-10
3.314364329118378e-10
5.287692398869403e-10
2.5050640262805903e-10
8.770845223364035e-10
9.317924075887639e-10
6.805827165917434e-10
7.125520795857206e-10
1.8054851261378951e-9
3.870037652298952e-9
7.878659090885033e-9
5.787148019652099e-9
4.4086292016485785e-9
3.900977730028683e-9
3.607249204928744e-9
3.2894200590437356e-9
2.87366680696713e-9
2.351855241630368e-9
1.7193522963296658e-9
9.285150583591272e-10
1.6349430477876912e-10
1.919412614736261e-9
5.3623064174061e-9
8.063838820452471e-8
3.7452785524869245e-8
4.543761485045053e-7
1.4606059814626986e-7
3.833553249908254e-8
4.232155001805274e-8
2.8660377171245026e-8
1.7556282264188652e-8
3.923975199443495e-9
8.31004876426527e-9
9.173068850552012e-8
1.2664225819290605e-7
1.00695023960778e-7
5.686758887687543e-8
2.8893535164072338e-8
2.6523806508569925e-8
3.2200450094652593e-9
2.310015040460228e-10
9.354635175348757e-11
9.858093137983268e-11
1.525542546198682e-10
5.872667502793619e-10
1.2358775058936653e-8
2.1018383886518394e-9
9.454079230208694e-10
2.38143734382612e-10
5.333109999333454e-9
3.4533685181135394e-8
8.484431650374439e-8
3.660622320749574e-8
6.796637158764563e-9
1.2039663239347132e-10
4.864564723746216e-10
8.769317461022776e-10
1.640131773133718e-9
3.477762414649776e-9
7.488198633226471e-9
1.2608546315837413e-8
1.3424303838350845e-8
1.2051243218919822e-8
1.166368485168667e-8
7.377000863184488e-9
1.0186364073107387e-8
4.999143869367867e-11
8.785481549803861e-13
5.847277549124908e-14
0.
4.381238242442535e-14
1.9871860511596442e-13
2.439318704638787e-13
3.302962793946988e-13
3.5308661327051155e-13
2.5928337843803724e-13
1.1071000562883927e-13
8.972049073053905e-14
4.705404053708865e-13
1.5489754527405834e-12
4.196416467922505e-12
3.913705907202379e-12
3.8968701110538805e-12
4.723423037715187e-12
4.289372578314206e-12
2.990141327041008e-12
7.579568161558712e-12
1.298580832180433e-11
1.959364534982026e-11
2.7159415047346307e-11
3.2496560724916224e-11
1.625195856457537e-11
4.311229840531199e-11
1.1130497903268415e-10
5.968718219176105e-11
2.2292815420790027e-10
1.0561141581257221e-10
3.0897643473828594e-10
8.80070125657366e-11
1.0337441502937821e-10
1.416205713209956e-10
1.4965758915283387e-10
1.0020258396917972e-10
4.97844753665056e-11
2.0618997753158813e-11
3.867492445072916e-12
8.473418706459673e-12
2.050389602838461e-11
3.3034073304598217e-11
4.5037372907787614e-11
5.6578144965227087e-11
6.912437388935372e-11
8.434421394220535e-11
1.0383135364414703e-10
1.2932451554698298e-10
7.23625426640059e-9
2.5576888255102146e-8
4.143395002837935e-8
7.199060842712836e-8
1.201269270812199e-7
1.744066182643054e-7
1.7956941477258143e-7
1.473873770003974e-7
1.1724077278861795e-7
8.948699723267979e-8
6.485879542685161e-8
6.407170005070883e-8
4.880651262903824e-8
3.0203400485791816e-8
1.2590968222428036e-8
1.905525588017594e-9
3.67441914263644e-10
9.486156540977567e-11
4.9755888668067765e-11
4.6709599781941815e-11
2.8564806301221043e-11
2.764955336820003e-11
1.6847118661569378e-10
3.9829329114079534e-10
8.543718005673274e-10
1.915496646268018e-9
3.788342035925593e-9
2.0000811132665025e-9
2.466864369721682e-10
1.379293916322332e-9
4.160169125756594e-9
2.2399546040344037e-8
4.938081783704939e-8
1.1422471561195067e-7
8.212478577075295e-8
6.000675893048741e-8
3.7537437926325214e-8
1.95766599476824e-8
1.0946130156582432e-8
1.5539200908253862e-9
2.501060624779625e-9
1.912421027466859e-8
8.615673082707825e-10
2.9323753025959024e-9
4.851890087004834e-9
4.820216599217471e-9
1.6756477617287835e-9
8.943029520203753e-10
3.5112532269096987e-9
4.0180726373123505e-9
2.8213391436668416e-9
2.8546476399704987e-9
1.8885828141164015e-9
8.736793291626075e-10
4.599229550086772e-9
1.3436921303761392e-8
1.2590741827289948e-8
9.064603731199851e-9
6.859769147030598e-9
5.0197224853169325e-9
3.341132937208364e-9
4.653846289218454e-8
2.5543358629984023e-7
3.769246326275729e-8
2.3463227302311883e-7
1.8795615429678705e-7
1.56872032477251e-7
1.2222889518366016e-7
5.1945947657603194e-8
1.2641479676309139e-7
9.23905174452698e-8
9.163804138351326e-8
1.607851145926638e-7
1.503118575343979e-7
3.6975942814328424e-8
6.983764196295808e-9
1.0849265570681209e-8
2.036234626939011e-8
1.6749982263575668e-8
4.200954973954389e-9
6.79995268434684e-10
5.075131662076328e-10
6.588913352630283e-10
4.876042215643013e-10
2.9122574958788076e-10
9.244721612512558e-11
4.720683305816954e-10
9.80121385132161e-10
1.8936320726364927e-9
3.699202439485246e-9
5.8052244476932606e-9
1.206834430124915e-9
4.073554991995441e-8
6.106611237708932e-8
1.4552395232308831e-8
3.95224949794399e-8
4.7011335661192047e-8
4.628235248135674e-8
3.5936280386587506e-8
2.4158837973512485e-8
1.0869523355880432e-8
6.568466943739411e-9
5.270658146456431e-9
8.104150205582221e-9
1.1552435952889946e-8
1.2081870761304951e-8
7.3540913261665064e-9
6.839119023499566e-9
1.282082971774173e-8
1.1593270186215811e-8
1.0184747563752238e-8
7.605260477529671e-9
7.643479973620319e-9
2.3252287364625874e-8
2.2628007525806923e-8
1.6639430563218768e-8
1.521452045408111e-8
1.5247491133125335e-8
1.54720741746632e-8
1.512638691243012e-8
1.370515756383388e-8
1.1104134434363226e-8
7.570668727347338e-9
1.554690141614261e-7
8.143574431872807e-7
2.4474413577786574e-7
8.394159546984778e-7
5.199855634750711e-7
5.741168577465506e-7
9.7670416575005e-8
1.2793971236095508e-7
1.3722405164579477e-7
1.888726943710298e-7
1.0181448168204571e-7
9.660005471381045e-9
3.51338502292767e-7
7.688550105879355e-7
3.180108442644662e-8
1.171264052128415e-7
5.2974601776652065e-8
3.751157856762126e-9
6.5190524613424045e-9
3.756563977466811e-9
9.385185847270804e-10
2.091152678292442e-10
3.650336681699029e-12
1.0394862778299609e-10
8.941083905384363e-11
4.2173411351351647e-11
5.621429646412013e-11
1.5568323190853683e-10
2.8026537179596013e-10
4.69475760905216e-10
7.377932263414917e-10
2.356757127249059e-9
4.3100264047848895e-9
2.0717523771459194e-9
2.946071057516402e-9
8.706508978877757e-9
1.5269852800461176e-8
1.8249408704497133e-8
1.3509105801423916e-8
3.1140346600386727e-9
8.387651719480123e-9
3.491685325950346e-9
4.815273919636123e-9
5.7595844155549054e-9
7.0232880108958e-9
2.0756973321245864e-8
6.211518998162685e-9
4.7282465976104285e-9
7.07609668970037e-9
9.39773354060078e-9
1.3056823431401593e-8
2.0745118031172747e-8
1.691606841049422e-8
1.93729750812033e-8
5.704037706237719e-10
1.6317057839216615e-7
2.133659535575994e-8
1.8363911741831524e-8
8.040496725758143e-8
1.6289070532015883e-7
2.496725860505662e-7
1.0366249483913818e-6
1.4579076294891633e-6
5.232117840138957e-7
3.785443810058214e-8
7.630818261871257e-8
2.6131297942391718e-8
1.7460207663464854e-7
4.6295969552698744e-7
6.062124872435347e-7
7.277249570684622e-7
2.2615282262494963e-7
3.128895538373001e-9
3.303053012136352e-10
2.3053699894828264e-9
3.00180512081e-9
1.1412889319785763e-10
5.6817895810618e-9
4.326526480372797e-9
2.5691800063790188e-9
1.5769501115033396e-9
9.485735902171928e-10
6.737444327307489e-10
6.707473408329773e-10
7.954381042599085e-10
9.672223577808668e-10
1.1400795644058892e-9
1.2912015647026572e-9
1.456085221103812e-9
1.775170665597301e-9
3.2473538699942458e-9
7.992241152882401e-9
2.273427394879052e-8
4.103221041713935e-8
3.521204513988307e-8
2.5520329795597466e-8
1.4145485108935845e-8
6.362228367230406e-9
3.4130533544762574e-9
7.271765048055622e-11
9.765520194444796e-13
0.
0.
2.5240064021266355e-14
0.
8.588264873472307e-14
7.325683450469653e-14
6.613299599199246e-14
3.4817752780322167e-13
5.811346501297462e-13
7.121170936601457e-13
7.929393292421292e-13
8.390113385996307e-13
8.550939211148868e-13
8.503790750693521e-13
8.375453293102086e-13
8.301363081956853e-13
8.4266199190516e-13
8.935892712979714e-13
1.0116591126912405e-12
1.248485168959375e-12
1.7063575065943664e-12
2.6076364989208924e-12
2.2027813744489232e-12
1.0453554728035221e-11
1.8083679139018945e-11
2.4627778215716105e-11
3.267510909696056e-11
4.146323651030485e-11
4.851739586931468e-11
4.918370281512478e-11
3.401648025211341e-11
7.608847728748558e-12
6.41488341132519e-11
1.7840796373750077e-10
4.155502244736985e-10
5.981275685652994e-10
7.146165183901119e-13
5.994042091830921e-10
1.465513664043892e-9
3.035995417072319e-9
6.147899832112229e-9
1.384325004158055e-8
1.8351642886825387e-8
1.2391840122548255e-8
9.806191575808125e-9
8.356019827953689e-9
7.1286679902415854e-9
5.8746005889643855e-9
4.555167892698688e-9
3.1587676552863826e-9
1.6168562478712722e-9
2.438484603887373e-10
2.775742580088155e-9
1.2881396368201553e-7
2.758654172267088e-7
1.2200746491827101e-6
4.818778609388426e-7
1.9322689841414417e-7
5.070479947315603e-9
1.139842037275431e-7
6.276069542958488e-8
6.034352112085785e-8
2.5607658656602868e-8
1.4520162116261906e-7
2.4728761771629905e-7
4.484315812788717e-7
1.2803898451076655e-6
6.945520458245758e-7
3.592180796420797e-7
2.8096770275389155e-7
3.3007981421659396e-7
1.874299811936237e-7
3.3621038609911936e-8
1.0257521138286324e-8
4.302684507474833e-9
2.225038897058746e-9
1.425854869580086e-9
2.179712171377318e-9
4.520105333903189e-9
5.641010169734857e-9
1.2490642787028752e-9
1.7651418606358467e-9
3.6142960435770015e-9
2.979492115636519e-9
9.101365159366602e-10
1.233962052102319e-9
2.6121976797201513e-9
1.2723022691585942e-9
4.988581223208262e-10
8.128710420512051e-10
4.3393821949790316e-10
1.002987355842222e-9
3.4734355129137445e-9
6.2864508313908555e-9
9.260559195522214e-9
1.3698182379256553e-8
2.075010321355523e-9
4.623290893541702e-9
9.913232281836838e-10
3.313782940936039e-11
6.576907300318907e-14
0.
0.
0.
0.
5.267139242143655e-14
6.867453674329426e-14
2.6689451661815636e-13
2.2427742320824044e-13
2.6875533716864883e-13
3.7715071888418004e-13
6.129356101827353e-13
1.0866040073454441e-12
1.6119043407426574e-12
1.1970826810202517e-12
1.1647409336144074e-12
3.873707749584455e-12
2.2173286869133426e-12
1.603216859090671e-12
2.5644105578316946e-12
1.5070166264183046e-11
7.554580877386146e-13
1.2847461136761352e-11
1.1896737202955465e-11
8.303444969389465e-12
5.6352831783716056e-12
4.318184095185424e-13
8.961559205696593e-13
1.0260518685440354e-12
6.456387093775893e-13
1.102214805910129e-13
4.875526352010161e-13
1.2449322014405004e-12
2.3491116408510185e-12
4.1034585536928755e-12
7.049938738633867e-12
1.2245518758580389e-11
2.1933015659440948e-11
4.136168416830912e-11
8.41607499758541e-11
1.849268555931235e-10
2.774266985337607e-10
2.530764108984674e-10
2.5073387218300284e-10
2.703169539349133e-10
1.4476571396406347e-8
5.70935694835746e-8
1.2057336492868825e-7
1.409983922364335e-7
1.8375272386619105e-7
2.85747039164472e-7
1.3218750947040823e-7
1.5414473001454134e-7
3.684558372513147e-7
2.1816717799235077e-7
1.5842450928285234e-7
5.230261975071713e-8
1.7302066901503776e-8
8.096371702726172e-9
3.731098945137765e-9
9.176890838001552e-10
8.846495520103314e-11
2.5264194779870113e-10
3.115348884462004e-10
2.554781808994304e-10
2.337971975091541e-10
2.5852843560053974e-10
4.0686158737876383e-10
9.781604069590153e-10
1.741392128812966e-9
1.261734381305344e-9
9.347299172562363e-10
4.305101205793354e-10
1.5793536023938111e-9
1.2893141542904217e-9
1.2044647597393398e-9
1.232081404706332e-8
1.1752329375422863e-8
1.1980296311901213e-7
4.276819763331375e-8
7.49734651106024e-9
7.612102772743317e-12
6.716603590198716e-10
6.432904681177112e-10
1.003008020159823e-9
3.432928901942401e-9
2.7854798761610743e-9
4.6219877544398715e-9
6.34607981428682e-11
2.1471987394713215e-9
2.300847038867282e-9
3.4344127420586794e-9
7.068407729185956e-9
3.3710335838832907e-9
1.2835236958068466e-9
6.717990511548439e-9
1.3736589523545378e-8
7.484360679937522e-9
8.343942404406087e-9
4.633789334972841e-9
4.104200708432126e-9
4.230907725990651e-9
4.404372186492427e-9
6.084471402914433e-9
1.7099044087962678e-8
6.722564957129883e-8
2.272400293030254e-7
1.4196565440199554e-7
9.210400792711985e-8
4.408582733144349e-8
3.371419368359118e-8
4.529314824359086e-8
6.596122718977579e-8
3.008668012840298e-8
2.3085377958093094e-8
1.7059378183225997e-8
8.00336328371627e-9
1.6909937614358635e-8
3.644856336481391e-8
2.8229120396708823e-8
8.677879609187138e-10
1.0874877405239385e-9
2.0192222817374815e-9
4.368832032235523e-11
3.788408079914784e-11
9.141027418306874e-12
7.893632328771826e-12
7.190097195025387e-12
5.33885234516537e-12
6.37882225787458e-12
1.02047990697147e-11
1.8846666046888047e-11
4.0713443453383295e-11
6.279916387203834e-11
5.34945174202551e-11
5.354186705491235e-11
6.044637852868696e-11
7.21814064168691e-11
2.6793487097230077e-10
4.452249148883628e-10
7.007250504679073e-10
1.2138464343986457e-9
2.817232110442985e-9
1.2357630113770592e-8
1.2997640971419948e-9
5.33686018015176e-11
3.52690008667282e-10
2.7170402121385795e-10
8.77574396489514e-11
5.530222717831045e-12
2.689104830707133e-14
0.
0.
0.
0.
0.
0.
0.
0.
0.
0.
0.
0.
0.
3.0002894731997465e-14
4.6686426826992435e-14
7.369740497816302e-14
1.186297949792977e-13
9.135109028081594e-14
4.0208578764338007e-13
9.449123684017447e-13
1.6670323622559728e-12
2.560668065320035e-12
3.81547713495855e-12
5.720525103885795e-12
8.576503846155459e-12
1.2441931200653538e-11
1.6581090437958037e-11
1.868915197333989e-11
3.6861271253541746e-11
3.257942157649756e-11
2.5910234376276858e-11
5.0404839683429996e-11
8.217125162592688e-11
1.307634824162475e-10
1.9680350193404987e-10
2.866041738071609e-10
4.263259826401694e-10
6.662196139418849e-10
1.1011471061521051e-9
1.9825973340759913e-9
3.896266973851636e-9
3.2773812381290087e-9
1.640297506412726e-9
8.389172600794499e-10
2.951401556280518e-10
2.25845930123391e-10
9.077726149184921e-10
2.084874458658217e-9
1.9727195511548503e-8
4.4102352468250063e-8
2.67253920352677e-7
9.787670949267285e-8
4.9517404327978505e-8
2.3274614742380357e-8
7.762006998149874e-9
2.405530644446077e-9
1.7627437298098853e-8
1.3649098274901463e-8
1.3745760332347592e-8
2.3465358161173767e-8
7.48356154704388e-8
5.394321893735331e-8
1.961686362224376e-8
8.19980574180888e-9
5.449371215219904e-9
2.686635204042943e-9
4.845841396354233e-10
5.08129294576018e-10
5.055832800044299e-10
3.8547190254417766e-10
3.232617882645479e-10
1.1432569648944812e-10
1.584665538218492e-10
4.337100267746633e-10
9.007135050845861e-10
1.864840847011088e-9
2.837647890487479e-9
1.248225049699653e-9
1.9161939258166358e-8
6.076659457147806e-8
4.097488819562872e-9
2.3600103324168663e-8
2.657510856657107e-8
2.655638027481012e-8
2.3197935007455206e-8
1.7099792111091277e-8
1.0958529929484993e-8
6.121966388867714e-9
2.263818547954308e-9
1.7826217348749898e-9
7.049338658837464e-9
1.0475010554330774e-8
1.026654188368989e-8
5.9863351139749384e-9
1.4434825099914998e-9
3.5470149946570974e-9
2.852080549937237e-9
2.4260039721754947e-9
2.4050190579882918e-9
1.4618966915350504e-9
8.218437983117269e-10
4.380067118252974e-9
9.245982024138285e-9
6.458890732664476e-9
4.471209648010301e-9
3.056387461612595e-9
1.8644329854134723e-9
7.399332496020358e-10
5.400258630614519e-10
3.2214054698279506e-8
8.411848078441917e-8
3.946280332961605e-7
1.4952286279222863e-7
8.13464656562896e-8
4.102149185909578e-8
1.3102333756487586e-8
7.94568086755727e-9
6.1096935980652e-8
2.4145145773831855e-9
1.9102167488985938e-8
4.4848991878971516e-8
7.336990283127136e-8
3.241840087978107e-8
1.3579083811362651e-8
9.524007540752134e-9
8.123139763164604e-9
3.96824239204632e-9
4.4155633411580584e-10
8.476278772332082e-10
7.497643229552535e-10
5.839866359931565e-10
4.6217806481430396e-10
6.507740194012843e-11
3.6089478959173593e-10
8.769257085023553e-10
1.8734514757172914e-9
4.061298459234985e-9
3.81179065159699e-9
1.5022087995427891e-9
1.3191262100553251e-10
2.312267926205037e-8
8.946423225051139e-8
4.83809971984037e-8
6.344350535829314e-8
5.642828254456758e-8
4.5714907762853936e-8
3.0321307771262905e-8
1.6944338152693095e-8
7.988376255376706e-9
1.3566802138101922e-9
7.920286627545516e-9
9.116966302681748e-9
1.758163097328585e-8
1.8378015505979077e-8
1.005053767426886e-8
3.541459820239312e-9
3.715685512917937e-9
6.084374511188962e-9
4.906845164540187e-9
4.866888422243339e-9
4.444700092499618e-9
4.436753426609378e-10
5.814603144518812e-9
1.464608634811772e-8
1.103165916150894e-8
8.194168332063608e-9
6.084864336803754e-9
4.206658028194473e-9
2.4770633248693844e-9
7.674270897748148e-10
1.2309456381566828e-9
6.297173194712056e-8
1.4807936745289067e-7
9.004887812166051e-7
2.9614578335235275e-7
1.4467701227662e-7
6.26331378200731e-8
6.54660796434408e-9
7.49349664645062e-8
7.900514941635937e-8
4.42565000238339e-8
4.890394603840183e-9
1.3744204879676375e-8
1.987914421789052e-8
8.018815072910933e-8
2.8215159319476025e-8
1.1855257086150153e-8
1.1121462242463352e-8
1.1055834160826445e-8
4.7680754113529845e-9
5.577704856052135e-10
6.153658722694184e-10
6.032738219995375e-10
4.531307176745805e-10
3.010305055724737e-10
5.9001522808814e-11
3.84477482118242e-10
7.870011826565133e-10
1.4577646343380717e-9
2.635479986264726e-9
4.34584457896298e-9
2.4795768391683028e-8
4.174713291096983e-8
8.846869484781061e-10
2.587670224344562e-8
3.557821873119668e-8
4.110609238782e-8
4.1217873785052113e-8
3.513457760737059e-8
2.6917758625674756e-8
2.014700390151043e-8
1.5549001181249426e-8
1.0143222815578484e-8
1.4453073699156725e-8
6.776029878084231e-9
3.3004158761766346e-9
6.821544057086056e-10
4.649055287609829e-9
1.3573651915594237e-8
1.0403778621016312e-8
1.0482611734535852e-8
8.25210600009902e-9
2.1317036479592055e-9
1.9637224904220543e-8
2.9368935388322627e-8
2.2655230166323383e-8
1.8681918090540177e-8
1.5194827403846833e-8
1.1503952966833561e-8
7.904754682081345e-9
4.640673574513608e-9
1.594147175462895e-9
1.3142445406929109e-7
5.258438908273838e-7
1.7193172410490974e-6
7.128444373319971e-7
3.82940112497937e-7
2.0755013091791457e-7
2.795885109108656e-9
2.3645095821357063e-7
1.3332608941924355e-7
1.2201223472145412e-7
9.891786009969731e-8
1.7924757438566128e-7
2.846702757196541e-7
5.3955544562961616e-9
5.642413822321515e-8
1.8676611498009485e-8
1.4309669938207705e-8
1.8738040367156878e-8
1.0389462394713326e-8
1.8447119406251052e-9
3.19342600200177e-11
5.811351119356786e-10
4.847676501578096e-10
3.3805999633123263e-10
4.028928828399581e-11
3.2250454332320063e-10
6.936219566817771e-10
1.2759565008538956e-9
2.2730975734119944e-9
3.943310253158713e-9
4.674689159982145e-9
4.0974412948988264e-8
4.707022066104753e-8
8.413591750741824e-9
4.224763434856809e-8
5.8662488348873385e-8
6.761517294651088e-8
6.265240206201763e-8
4.8101079288534465e-8
3.376096333239777e-8
2.061210002098348e-8
1.3024346607303197e-8
6.618577265758421e-9
5.799983522144936e-9
4.34919966797441e-9
4.250489274050386e-9
7.45945546823275e-9
1.4782471596051514e-8
2.249595663767095e-8
3.76064379551157e-8
3.71427601578925e-8
4.8858227520386354e-8
7.872433653697742e-8
5.93589709045513e-8
4.846775357435394e-8
4.5650993827123614e-8
4.7073398135808586e-8
5.0215628643848926e-8
5.2457057765626225e-8
5.012535546030632e-8
4.137564799011991e-8
2.936725085397108e-8
4.368150298563939e-7
2.1031034353326096e-6
2.6423800100771995e-7
1.8304195587442754e-6
1.1640968906272147e-6
1.179818214375478e-6
2.1799182678907018e-7
3.0774171087629384e-7
3.205641049026173e-7
1.7051471504497789e-7
4.750782679217685e-7
2.31154574851767e-8
1.9713664806605835e-7
3.2782732729746265e-7
5.0188049724766664e-8
3.32455664586205e-8
8.664040967849823e-9
2.3031951101918675e-8
1.6886682567502098e-8
4.124713235014434e-9
5.270705517853708e-9
3.839961244082128e-9
1.3686466405631985e-9
1.8319300446785614e-10
4.448420405253277e-11
8.208031102738762e-13
2.408295402329309e-11
2.1337055543385653e-11
1.2300429149807901e-12
4.3123656356490177e-11
1.9858752409221024e-10
4.399327504771619e-10
4.903108031293706e-10
4.158391427347616e-10
1.4559821390219624e-10
3.801751106935136e-10
1.320215737189891e-9
2.1606217585928735e-9
2.0072762509264164e-9
1.345318594726295e-9
4.189350044089156e-10
7.030339775748011e-10
3.831205678660831e-9
1.974494077232026e-8
1.2550216606547112e-8
2.1848132132308575e-8
5.461440446443915e-8
2.3831711986745127e-7
1.857491040483219e-7
6.051289366408512e-8
3.363764282900255e-8
1.7300561140578666e-9
1.5523973243460492e-7
1.1757665057219807e-7
9.345650832935431e-8
7.618416551740704e-8
4.7647944399336025e-8
7.2319261015397846e-9
1.2146977758712303e-7
4.885356946986517e-7
7.937626215490476e-7
5.1527400254353415e-6
9.91834226258063e-6
1.9496802218858002e-6
2.0511785982424698e-8
1.92398393424935e-7
1.4860221703009557e-7
4.9404968815462283e-8
2.2054231137258074e-7
6.725688825330719e-7
9.556335650105112e-7
8.660350602912981e-7
4.5288867449222353e-7
3.5093200978027327e-7
1.28389668891507e-8
5.007917370900509e-9
1.047375699502945e-10
1.3179018505672592e-10
2.7965047001752775e-11
1.1061090579031884e-11
7.440841200410028e-12
2.4971529648807462e-11
6.480462105783238e-11
1.6612504787344494e-10
5.285673327082332e-10
1.648327637024361e-9
2.1544044762455583e-9
2.807224126906486e-9
2.831235353328406e-9
2.4190936623024307e-9
2.4169808624076868e-9
3.5896389333318885e-9
1.5630932529059506e-8
4.684333886508338e-8
7.931029531456837e-8
7.860051517721735e-8
4.678252347565382e-8
3.643413544706805e-8
3.177822047676829e-8
1.629064650333448e-8
6.61632315103163e-9
5.099657685694849e-9
1.2187166337553377e-10
1.0644345497407335e-12
0.
0.
2.641857459717616e-14
6.261348355813147e-14
2.1876739851544064e-13
2.8403421089086326e-13
4.470186513971115e-13
6.669246243477942e-13
9.119172537504307e-13
1.18901580594718e-12
1.6343409414167255e-12
1.3195466408606452e-12
1.8007518955070842e-12
2.3565476518328133e-12
3.230810929347479e-12
4.633253121842668e-12
6.828263424543593e-12
1.0166017279484785e-11
1.51075766771217e-11
8.260222517663169e-12
4.447820449906687e-11
8.578066287948741e-11
1.1592627241149136e-10
1.4114571289978327e-10
1.6839385814614076e-10
2.106212198901006e-10
3.3523542216292964e-10
1.5456279709990474e-10
1.6363535458766046e-11
8.221079983040442e-12
6.653282136170943e-10
1.1349442511960462e-10
1.5213755993939161e-10
5.898584753615208e-11
3.043927804560849e-10
2.1574112240950974e-9
2.0670888063367136e-9
1.8804482639423856e-9
2.748267420484288e-9
3.7051724997559167e-9
4.39789108901305e-9
4.728686048564177e-9
4.849090097991609e-9
4.969036647772182e-9
5.3891826240014195e-9
6.394517129368193e-9
8.142224385898532e-9
1.0763557502784082e-8
1.4458558711237408e-8
8.074049140861623e-7
2.291983459181209e-6
2.6883072828280993e-6
2.167559825579164e-6
2.2080652634797645e-6
2.0847531702410276e-6
1.0014008702741882e-6
5.915796326528289e-7
4.073428960904464e-7
3.165911766779448e-7
3.74402548649602e-7
2.530461695965472e-7
2.2163590877587307e-7
5.805474075958657e-7
1.7654455256957882e-7
5.677568064997758e-8
3.787274810544963e-9
9.409396375197567e-10
7.250240395893442e-11
5.757383034705957e-10
1.218845515948918e-10
1.9006214721262855e-11
3.122212250982898e-11
1.1174941845745738e-10
3.415591000565996e-10
1.329691392842028e-9
4.002531233575906e-9
4.240595850729962e-9
4.656552074858863e-9
4.306057471352289e-9
4.258822357977908e-9
3.624525627583914e-8
1.0424838131217874e-8
1.3635138685881376e-9
1.6616824714338016e-9
1.973152067592425e-9
3.749481829192082e-9
1.2797793437025556e-8
1.9569677093759366e-8
1.7067601055181218e-8
7.69233427074837e-9
3.412811423342503e-9
4.978650175314883e-10
7.061940265882679e-12
3.6101883368381496e-13
4.395712300640899e-14
4.5704340272008175e-14
0.
8.601645517197642e-14
1.3551304890141245e-13
6.019335006120307e-14
1.7222527397874154e-13
2.6448993035369526e-13
3.9109901990234803e-13
5.839824955197239e-13
8.799489032089063e-13
1.3292923835579648e-12
2.0021226113684022e-12
2.994065518051965e-12
4.423750010322053e-12
6.380401561910568e-12
8.583873241025705e-12
2.906405009344201e-12
2.661957665581531e-11
3.7263477775055076e-11
1.5810855781594767e-11
2.1880941912067128e-11
1.7239721802693616e-10
3.936909775275245e-11
1.764611702376496e-10
2.181707773171397e-10
2.016065962623684e-10
1.4461494966722478e-10
2.8819966237299965e-10
2.7289934389684075e-10
1.6398000699210748e-10
1.758878819307128e-10
2.4606956645476015e-10
3.693043749880324e-10
5.568547285978591e-10
8.255661319804607e-10
1.2036568636828172e-9
1.742135695566931e-9
2.527468968827178e-9
3.621599031457955e-9
4.5309737756800555e-9
4.397250908652541e-9
4.039016826195501e-9
3.950588881982336e-9
4.164947253331359e-9
4.674360916005341e-9
5.501830191569347e-9
6.707793639980101e-9
2.3134885481561858e-7
1.2666832566750257e-6
4.169076352928682e-7
7.493621920728521e-7
6.739125769352545e-7
5.888892295828354e-7
6.545908778445317e-7
2.0175883847797497e-7
1.6451357100759272e-7
3.877801981725045e-7
7.064404511851166e-7
7.439089544619945e-7
2.5066931556266473e-7
4.566048257081213e-8
2.3908340079193653e-9
1.46100917852604e-8
2.2088511287189283e-8
1.3843898489052872e-8
5.477371613056319e-9
1.1947027166130092e-10
3.675855311283543e-9
2.941293851441941e-9
2.1453871009589133e-9
7.921904457262771e-10
1.1547112643511792e-9
3.162556620102861e-9
6.223922922827778e-9
1.1466729671129062e-8
1.995682562295981e-8
1.276686497638616e-8
1.3757197593857847e-7
1.7140623962742286e-7
2.9744488130166777e-8
1.0844461365866537e-7
1.302516842544198e-7
1.3428815178149386e-7
1.1405761860420856e-7
8.055008801048282e-8
5.0926349287340844e-8
2.6023555634120283e-8
8.63810195064338e-9
8.986211223317018e-9
1.0611227564399104e-8
1.0844024815359778e-8
1.5852825847817502e-8
1.4962276918138078e-8
6.717264089107634e-8
1.0734722470755557e-7
1.5483168177002222e-7
7.511532228863984e-8
1.1700096506569808e-7
2.786988197350339e-8
9.08222589036679e-9
3.809034611497612e-8
3.577298841182088e-8
1.1983176828034055e-8
3.0920774178946043e-8
5.185877876821296e-8
8.520091709188682e-8
1.5548054139046069e-7
4.184410368945261e-7
7.504081405515919e-7
6.266939219094711e-7
4.960954440707539e-7
3.167410505643992e-7
2.054487928746845e-7
1.5128511761020677e-7
1.2299330739388382e-7
1.025500915124998e-7
4.945059289241448e-8
1.6436982354926905e-7
3.257369852449638e-7
4.4306550442806033e-7
1.244355941033396e-7
2.194233533766163e-7
4.691220256763673e-8
2.5415648773450864e-9
1.8602069780987044e-9
3.3688416936723812e-9
8.942113602220794e-9
3.4612754146644784e-9
2.155792147276486e-9
2.6767449126209104e-9
2.821312622973873e-9
5.476955682299868e-10
1.7748064936319551e-10
3.0859506265642914e-10
3.4738175741507343e-10
3.7514616986533116e-10
5.549815899364099e-10
1.1603032649997975e-9
3.65517501131416e-9
7.271823064111137e-9
1.8205783910155703e-8
7.552152800603069e-9
5.676248402045577e-9
4.919523977393134e-9
4.140656954405528e-9
3.5905350668968704e-9
3.778399772246394e-9
6.710919931782598e-9
1.2646827349359621e-8
1.1584724618192083e-8
1.5518699864211664e-8
2.1025926787808704e-9
8.11714932833024e-11
7.055503757056496e-13
3.588363228305209e-14
0.
0.
0.
4.976891911431125e-14
7.153630231624943e-14
8.435773635079181e-14
8.288127031721116e-14
7.643963893317212e-14
7.127355731538078e-14
6.861003910491092e-14
6.892248896412056e-14
7.342777305369957e-14
8.464369264835388e-14
1.0754409852758508e-13
1.5248207206840598e-13
5.991138903868955e-14
2.931057665761817e-13
7.074436894676182e-13
1.2739174344887035e-12
2.002326097765778e-12
3.0711835699824495e-12
4.749613886444491e-12
7.1942584658187855e-12
9.909478216728919e-12
1.122606184810083e-11
7.70870025454451e-12
2.0004829107396847e-11
1.4122939398202772e-11
2.5019949995943504e-11
4.1996050570398875e-11
6.935177203376175e-11
1.23552335357102e-10
2.0614121106199606e-10
3.030118070908435e-10
4.23085735343915e-10
6.130901038881627e-10
9.46137069806021e-10
1.5444987168454333e-9
2.7197748643261494e-9
5.273946841821549e-9
4.857083574975318e-9
2.3567280802429745e-9
1.1717810006479427e-9
4.2342541628486983e-10
2.2434328858527814e-10
2.1436443025581205e-8
1.1045309614061977e-7
1.1704364761146697e-7
1.0881787717672327e-7
7.675055908779863e-8
5.461338758770596e-8
3.130793351394573e-8
1.1892107693332272e-8
5.273993295313734e-9
8.799004539352873e-8
2.0995026022789323e-9
2.8209719828646048e-8
8.730373974123196e-8
4.829884235744288e-8
1.8800142987318036e-8
1.0373247877160065e-8
8.926546650013077e-9
6.522627784137907e-9
1.9899888266701865e-9
5.00951839100605e-10
8.635752336343739e-10
6.531297294073094e-10
5.322631811717859e-10
2.7850757287428475e-10
1.8034547426588616e-10
6.112058088320056e-10
1.2979108066091267e-9
2.7225072119537656e-9
5.0460869711490385e-9
2.6979692053558812e-9
7.442209663139661e-10
2.678829738675771e-8
1.1268132190066406e-7
2.849901965634051e-8
5.368339095045581e-8
5.263943086965406e-8
4.6782975790944693e-8
3.462614525298446e-8
2.1595553178600252e-8
1.2017758849645646e-8
5.385748823004725e-9
9.691460362773217e-10
1.2833744987422728e-8
2.0660813089245898e-8
1.8023675575356886e-8
8.61830989468593e-9
1.7911245227458635e-9
7.108830978857431e-9
6.507913565671593e-9
5.674551925511855e-9
5.936940060067296e-9
4.364542399174057e-9
1.3645719080935495e-9
1.1229004620444863e-8
1.3040153294714656e-8
9.85121122625859e-9
7.745605334343303e-9
5.867075705824184e-9
4.036172232171905e-9
2.2375388007494514e-9
3.0747275225016295e-10
2.197471699949227e-9
7.339342507152674e-8
1.2941772529513572e-7
1.034890081436605e-6
3.1611009999716766e-7
1.4161024212342124e-7
5.204626258964987e-8
5.60740052347533e-9
1.203128743856679e-7
6.303687339609632e-8
3.268155457053436e-8
1.0369551983494753e-9
5.765842919743172e-9
4.6717185195274695e-9
1.6158311217752064e-7
5.757023374799034e-8
1.85848156624106e-8
9.191565174573827e-9
1.0141382975815367e-8
9.062574720121182e-9
2.0261742097145546e-9
2.699360356745349e-12
4.772078015545093e-10
3.8185313664367714e-10
2.818337372767061e-10
1.0064188845356568e-10
1.5735979706674682e-10
3.841265959061154e-10
6.999993269453907e-10
1.1674351313290266e-9
1.7936714697501017e-9
2.295832971916581e-9
2.002126956397573e-8
3.630514662797968e-8
4.659877867691141e-10
2.3754808234777934e-8
3.427384431756041e-8
4.094731104901888e-8
4.242479234697107e-8
3.732193627749912e-8
2.9405875158500883e-8
2.2561392309880117e-8
1.7680831658498065e-8
2.9677408740164504e-8
1.4338391224891651e-8
5.557434731522939e-9
1.1348247107588535e-9
1.5135027675417724e-8
1.5343203364068117e-8
1.4288093333353575e-8
1.586273828917334e-8
9.335556493594101e-9
9.972832740548085e-9
1.929096162977522e-8
1.7064189324659418e-8
1.5620815325854467e-8
1.4217900297272777e-8
1.2188669966033032e-8
9.542133692259411e-9
6.606731105364719e-9
3.522089169590569e-9
4.531903942150816e-11
1.4509157364409375e-7
3.055579778094976e-7
1.8670555569152424e-6
5.92360424935509e-7
2.640705094161022e-7
8.782752301228674e-8
1.2562257679462901e-7
1.4272095312664327e-7
8.653000941725306e-8
8.84562809498424e-8
5.876498318137772e-9
1.7263564732581136e-7
2.8303025746148273e-8
6.307434760224282e-7
8.866842212140132e-7
7.010098127674987e-7
6.96840438732153e-7
1.534427155771884e-7
9.263103944703067e-9
1.488995118045935e-9
2.4687747450258877e-9
1.495611412466764e-9
1.9268667988356094e-11
4.994771768855038e-10
4.239870035431922e-9
1.6760077284236439e-9
9.28963119883298e-10
8.921948060732372e-10
1.548474253236897e-9
5.6686172538314805e-9
2.491472423700096e-8
1.8221217207903524e-9
7.41886147390442e-10
3.9720489738736905e-10
4.0608883994372566e-10
5.495420269235528e-10
9.196483340618745e-10
2.0570418877976483e-9
7.247143723599673e-9
4.135713799423403e-9
1.5608894960760206e-9
2.831896996214005e-9
1.0727819254157431e-9
2.145729003860306e-9
1.3060727901881149e-11
2.944873176389795e-13
2.712531148942955e-14
3.90789578512508e-14
0.
3.97930820879866e-14
5.493903987452206e-14
6.721163284010355e-14
5.3189840064049847e-14
0.
6.114548972951168e-14
2.7383552665094437e-13
1.3591265674955553e-12
1.0579598311675343e-12
9.188589897324549e-13
1.077608292526311e-12
1.5284561041514132e-12
2.628948596438542e-12
2.1783283047608896e-12
6.087539376991991e-12
1.0518116411876455e-11
1.665612593203676e-11
2.682737610804179e-11
3.7879463029830423e-11
4.5618119407699035e-11
3.6532030775536254e-11
2.472335066042663e-11
3.147324584002537e-11
6.281823376942318e-11
5.763271341409038e-11
3.436702794564059e-10
2.8900926900379634e-11
1.796577382686631e-11
2.6380891448237895e-11
3.006271209784092e-11
2.312466440408801e-11
1.2580837013779246e-11
5.2442896702597024e-12
7.598626306190555e-13
2.685970171994516e-12
6.382881673276195e-12
1.096795123907206e-11
1.6236986897899943e-11
2.1562456869171755e-11
2.6941370092093186e-11
3.2981854632287706e-11
4.041269707978509e-11
4.99781657092288e-11
6.252734388638934e-11
3.20736395314314e-9
1.1460715406334198e-8
1.921950135599022e-8
3.47049378946036e-8
6.058491226817576e-8
8.970937006942227e-8
8.88987810371248e-8
7.273379153667592e-8
5.869377518096242e-8
4.5173086740287755e-8
3.309028736972677e-8
3.270409643315459e-8
2.1946367159379064e-8
1.125851341751733e-8
5.255687678519037e-9
9.030934253285702e-10
1.8177377706190838e-10
4.072921175880217e-11
2.7349313419966914e-12
2.4399449449006184e-12
3.1496556050209447e-12
1.77709515843744e-11
6.188793072639553e-11
1.3785513485927398e-10
2.9233264838068686e-10
6.588657524123953e-10
1.4018583201771105e-9
8.576666017342431e-10
1.424101342663545e-10
5.350892127362308e-10
1.0999163942751739e-8
2.6550322265451063e-8
3.792944551904757e-8
3.569545798673633e-8
2.9073493907413132e-8
2.0333885889107626e-8
1.1564210132357505e-8
5.799998631302561e-9
2.349525060902576e-9
5.100931847721181e-10
6.369166654899379e-9
3.0903363949965386e-8
3.575929942988953e-8
6.056034850509669e-9
3.678827691357674e-9
3.2624120762316313e-9
2.1846462812724555e-9
1.6772317573800812e-9
3.0703977060736086e-9
5.921809156728352e-9
3.332651551328978e-9
1.524776795989497e-9
4.2215786703830755e-9
6.834746543134416e-9
1.1130005395819783e-8
2.476456739728058e-8
3.47063618910042e-8
2.3966946356303478e-8
1.806315731975487e-8
1.3471980282070617e-8
9.421233847944242e-9
7.040867162620441e-8
3.375102303867237e-7
1.0437368858680346e-6
8.022608396920103e-8
3.002386947024213e-7
3.376301130137088e-7
3.5189467942507813e-7
2.639831275953356e-7
1.3527569950103478e-7
1.8057413821901097e-7
1.7506880878251996e-7
1.446594692882687e-7
2.5123087711552387e-8
1.4040018670993416e-8
1.9892091087857595e-8
1.41813989922429e-8
7.2920885641886036e-9
1.3494606756268964e-9
2.360995085944925e-9
1.8931761387907935e-9
1.4451923050370563e-9
9.732746208893581e-10
8.20461841018683e-11
1.3288020471359449e-9
3.631426919082446e-9
8.49324564633795e-9
6.4097467603807746e-9
3.977846490879514e-9
1.0996573562335345e-9
4.5464923884253e-9
3.645151806745717e-9
2.5774211416346016e-8
1.6102958792998256e-8
2.8300387307910075e-7
1.2151370203815784e-7
6.007211116458956e-8
2.4677114764693804e-8
9.030308492514774e-9
1.895456613259383e-9
4.168093519373687e-9
1.6899083386468604e-8
2.6062072303425133e-8
3.528234308664054e-8
7.365164564212196e-9
1.6927900219389172e-8
2.899334327003107e-8
3.959868184021964e-8
2.4923604228209345e-8
9.582255396153302e-9
2.753908888928273e-9
2.287204115337323e-9
2.4776438910025854e-9
8.781159748714902e-9
8.175173526009433e-9
2.695989909477061e-8
2.1412742737001913e-8
5.0757625209770495e-8
5.845156531230485e-8
7.785706379978864e-8
7.229164416899917e-8
1.3919524386979469e-7
5.368030016198017e-7
1.2486854396805887e-6
9.032671174713378e-7
9.210011857006053e-7
4.62917334606399e-7
3.456639749539114e-7
2.429545966866488e-7
1.0828183991007797e-7
6.364240034152281e-8
2.9839542892885244e-8
5.136467858321012e-8
6.460065573956416e-8
9.480897475754439e-8
2.3525115785515456e-8
2.884186482451039e-8
6.837541786329115e-10
2.1282769096375077e-10
3.4648522957011337e-10
1.0583679347220194e-10
2.3550631759268e-10
5.433585729341564e-10
5.572312538271937e-10
4.947614103594221e-10
2.365384650031115e-10
8.252814522529331e-11
2.2220548879545334e-11
5.284240700526682e-12
2.4285103937434477e-11
4.370347372185302e-11
7.027435119185129e-11
1.175358950075076e-10
4.3866484910000015e-11
1.7202202944116346e-10
2.832853344362993e-10
3.8289755738360857e-10
2.7719027890881214e-10
1.7290026418018707e-10
1.3439272707943368e-10
1.508056775931734e-10
2.1836932297304518e-10
9.580589594489113e-11
6.434140703379717e-12
2.9683215060659066e-13
0.
0.
0.
0.
0.
0.
0.
0.
0.
0.
0.
0.
3.1838064041788867e-14
4.75347476306861e-14
7.18128850986105e-14
1.0990814861491255e-13
1.7069293768658616e-13
2.697297081813495e-13
4.354983931382441e-13
4.0003101325913036e-13
1.750284054986499e-12
3.929522515636448e-12
6.420229824636228e-12
9.435188746051087e-12
1.3771773482965767e-11
2.0254320597560797e-11
2.934110051135109e-11
3.991348935809335e-11
4.766290955607891e-11
4.496895113214773e-11
1.298841236705826e-10
1.3929969895858665e-10
3.303607629743445e-11
1.4110323897290947e-10
2.4639915505979095e-10
4.0336297837038526e-10
6.336765927521312e-10
9.880799486930056e-10
1.6131949358714758e-9
2.8717738175348102e-9
5.813928074451284e-9
1.0963494882953987e-8
7.011547774744584e-9
4.0806421326405945e-9
2.537107300609502e-9
1.468049974188842e-9
5.218881993507575e-10
5.420423113534561e-10
2.0554807304387467e-9
4.7547797596344e-9
5.330408938208663e-8
7.839026740995181e-8
7.252048580823954e-7
2.4434222156378787e-7
1.0057058820408594e-7
3.343893792519894e-8
3.1918980314468686e-9
5.641560723907652e-8
3.446116332063663e-8
6.6467064866862904e-9
7.945079039116739e-9
2.7205692931055605e-8
6.429293789596316e-8
2.294600603705517e-7
6.168640326502936e-8
1.966154893448022e-8
7.981366707236884e-9
7.320394685006451e-9
7.06533248860108e-9
2.2533117457738905e-9
6.741444709718043e-11
4.4275417290869306e-10
3.5345705079664103e-10
2.645505119406526e-10
1.2779966102761118e-10
1.035348064648066e-10
2.9146520758240087e-10
5.340620473385492e-10
8.744651890878559e-10
1.2987390160141163e-9
1.6900811940902567e-9
1.3891784164303332e-8
3.0505137510801255e-8
3.292877692395901e-9
1.7558244352839223e-8
2.671404904318522e-8
3.254254862387882e-8
3.516393478601538e-8
3.292906946148572e-8
2.733218664245566e-8
2.1566838810996872e-8
1.7401082004124317e-8
2.780227774868972e-8
2.0235087551855968e-8
8.678293814889482e-9
9.405053848126636e-10
1.4188333778947286e-8
1.101146630169235e-8
1.0822734616745178e-8
1.2140941653035179e-8
6.623083629774616e-9
8.74601127729529e-9
1.3644076148592494e-8
1.2031417334164306e-8
1.0894851999941105e-8
9.698582267724482e-9
8.07745635285617e-9
6.06978468895492e-9
3.787691846788812e-9
1.0888363783542803e-9
2.67343706055213e-9
1.1119459014992975e-7
1.2465282430208794e-7
1.340965587098219e-6
3.877255668845768e-7
1.519118074465781e-7
3.811440060269368e-8
5.151645665054184e-8
1.1505440291005836e-7
5.720721875314281e-8
2.758353465277128e-8
2.4419601562736796e-8
3.108080341301941e-7
4.018625023645543e-7
3.24201779483312e-7
2.1766287050353738e-7
3.7707405305812177e-7
2.499665312547688e-7
3.757447214860589e-8
6.805857633606808e-10
2.4804051579525142e-9
2.0744591459731094e-9
9.768284187364684e-10
5.45955221382811e-10
2.882593471345043e-9
1.9018820898824766e-8
3.835729542302076e-9
3.4910926776463214e-9
5.227205653284978e-9
1.1158325945246958e-8
3.846401673166542e-8
4.345099594545949e-8
1.1771493308328879e-9
1.5388256288794165e-9
5.11479758529838e-10
3.3850386544454803e-10
4.003989396713625e-10
6.576507355703234e-10
1.5116161002150752e-9
5.4700192880703225e-9
3.484760676521228e-9
6.018453042672992e-9
7.934084223028816e-9
1.987158538623765e-9
2.2413482752041844e-9
1.835844269555123e-12
2.049120872387318e-13
0.
0.
0.
1.2561040759084237e-13
1.9568266058761492e-13
2.719799080665474e-13
3.6687743263686355e-13
6.085533742348064e-13
1.135055349060158e-12
1.915404691100494e-12
2.807319808347441e-12
3.602721783896492e-12
4.352048432379161e-12
5.27768429196165e-12
6.459414689963011e-12
7.588664281678173e-12
3.2527454342978506e-12
5.6403344908177276e-12
8.669203146516739e-12
1.3099417694730697e-11
1.953460070444337e-11
2.8628506465431724e-11
4.0885787307767376e-11
5.639854916426126e-11
7.482054468293463e-11
9.576648659661933e-11
1.1913449200516387e-10
1.8239465302905218e-10
1.4003548228656491e-10
1.1517308015572572e-10
4.2522411072001147e-10
6.109586445333196e-10
8.021404160663833e-10
1.0412781064197894e-9
1.359713298099042e-9
1.7813842761669484e-9
2.344271833350738e-9
3.1443593333950195e-9
4.453029577690741e-9
7.083600369798043e-9
9.99397512881275e-9
4.596058118755263e-9
1.51696673945291e-9
4.307249864664214e-10
2.5927185882857627e-9
6.318611063411263e-9
1.326721039493547e-8
2.8337174981726032e-8
3.301443311565912e-8
4.301305891772744e-7
1.5243870653144885e-7
7.068140775111135e-8
2.8402600814524817e-8
8.633025136077898e-9
1.265125178330681e-9
1.2462586662712949e-8
3.996444387169469e-8
1.8153380286266953e-8
3.372074056729718e-8
1.5286239289859094e-8
4.235241582873532e-9
3.719778400105351e-9
2.9767172390300697e-9
6.291424377909232e-10
1.0715790247438661e-10
4.153541153316408e-10
2.6733018889414042e-9
3.826785879112169e-9
2.8785764659104554e-9
5.161982521403685e-10
3.37535517375996e-9
6.331632348398487e-9
1.2637216015387664e-8
3.016022801798931e-8
5.288595167759872e-8
3.341457946442468e-8
2.1179395476876142e-8
1.145105679044347e-7
5.566319390394769e-7
5.032702073621419e-7
2.5193806641392715e-8
2.296187103994699e-7
2.938999812996217e-7
3.297235267740017e-7
3.497064759984716e-7
2.745169428230162e-7
3.419610407942517e-8
1.26487953296821e-7
2.0162629956401143e-7
4.0278357372091214e-8
2.002773829531339e-8
2.8684895369005246e-8
1.7753078354869508e-8
8.579119482844882e-9
2.447194020790779e-9
5.306062840656813e-9
3.546918395834089e-9
2.738141116739019e-9
2.1275914044924995e-9
2.3116376901322293e-10
2.2158546384503656e-9
6.33390153939006e-9
1.5505902005487277e-8
1.2464401353907576e-8
7.799968418965953e-9
4.0514635814765664e-9
3.6603391548459404e-9
9.167571338986502e-9
4.903191074697649e-8
4.753933324360215e-8
4.7670136159824893e-7
2.1456852703845087e-7
1.1725102864243475e-7
5.293434270752049e-8
2.0340174702365138e-8
5.047927091461357e-9
6.78997791633386e-9
2.901280814819344e-8
2.235610411018247e-8
2.272097006795253e-8
3.1617736002525976e-9
1.5889132817227895e-9
2.1650368928025725e-9
2.3086446794469236e-9
2.090217219399597e-9
6.226500056431942e-9
5.248161482191067e-8
1.9231600567870728e-7
1.8412997349561137e-7
7.140705518957591e-8
4.1568871000557376e-8
1.4751903085441748e-8
1.4688545510271547e-8
4.409659489738842e-8
5.6223139438593145e-9
1.4149521106364623e-8
2.8032468780977893e-8
4.708929088283061e-8
7.713566433515489e-8
3.916992345310842e-6
8.723829455002264e-6
1.5671949216794868e-6
1.3040503581740758e-7
2.47309411032167e-7
2.2586950122082177e-7
2.01097276681531e-7
1.8367716601688338e-7
1.6665628008482838e-7
1.0418792258916348e-7
2.921064480683969e-7
3.8407509149721264e-7
5.487501988240387e-7
1.0879232064672077e-7
4.12046646116672e-7
9.859142916798553e-8
1.0137342802590962e-7
7.011377043336805e-8
1.1722624047672408e-9
4.43802688944354e-10
2.8243594600438063e-10
1.5590372051760677e-10
1.2079972153450527e-10
1.4166273783207993e-10
1.7690545774458704e-10
2.685014945921956e-10
3.801259581387482e-10
4.072019793433012e-10
2.8429511743220904e-10
3.2463656020747985e-11
7.394257936023919e-10
1.0258103921332811e-7
2.0673548811859936e-7
2.194751342814284e-7
7.283524881456632e-8
8.082208750701328e-8
1.6349494000044622e-7
2.1104996827382692e-7
2.5200237420562685e-7
3.0402564123380144e-7
3.884276647819492e-7
5.581037004270932e-7
1.5857525343534933e-7
4.00112219591592e-8
1.2502490045725263e-8
4.6977695990482215e-9
1.384887124134761e-9
7.966852790906277e-11
2.072873971993165e-10
1.3440602841327323e-9
6.855762652263253e-9
1.9646779196603378e-8
1.64067280433405e-8
1.177216321920847e-8
9.42902210077625e-9
7.829159726153846e-9
6.5135672790192485e-9
5.465315095086537e-9
4.803569904884627e-9
4.722966379689012e-9
5.707358590507805e-9
5.896679700199085e-8
4.1151837401960406e-8
7.5842883712797e-7
2.0911583193398535e-7
7.841971780587562e-8
1.7478714454890626e-8
2.900958156780497e-8
4.872415585523263e-8
1.454639032963545e-8
3.575258270676171e-9
1.6604654097332325e-8
1.4730385489773124e-7
3.424340926003344e-7
5.352156526064398e-7
2.8027999027805062e-8
1.9396222069638356e-7
1.5077821064716837e-7
2.1796200423013713e-8
6.052097179670496e-9
7.048299341862215e-10
2.3422335007676697e-11
4.693955386300065e-11
1.404582028600913e-10
3.8307008274528966e-10
9.842584544645886e-10
4.005527905026645e-11
3.8988589169215395e-10
1.0511820762328038e-9
3.0913262662876755e-9
5.54541886163972e-9
6.216487659889103e-10
3.2841471498789868e-9
1.7240720814635186e-11
3.4133862037290965e-10
4.737691146227185e-10
7.307071218877274e-10
1.3659218073040734e-9
3.190963945377522e-9
7.565195962772847e-9
1.766225322864723e-9
2.193704051535541e-9
3.1504034237814596e-9
4.969138897169471e-10
1.253501480944565e-9
1.526387200119439e-12
1.6009176500498583e-13
0.
0.
0.
1.1659174663099763e-13
1.3304665573808267e-13
1.7205286495259465e-13
2.066747010543191e-13
2.381487985133493e-13
2.895794232005476e-13
3.526715282525483e-13
4.0160536509212594e-13
4.098061608036426e-13
3.657096415963724e-13
2.765778475843454e-13
1.5405794724155098e-13
0.
6.581636938507318e-13
2.0087897419987742e-12
4.306155891787401e-12
8.150097332568434e-12
1.3960637755630182e-11
2.171104384549034e-11
3.133466336936906e-11
4.387425221341252e-11
6.181049816296281e-11
8.891636439764207e-11
1.2910066091307039e-10
8.383279122092266e-11
2.836323163356332e-11
1.205125967627637e-10
1.8264008347843259e-10
2.680742004049875e-10
3.9287909840298055e-10
5.621316445637327e-10
7.689159269505314e-10
1.0011182759605242e-9
1.2581534973054704e-9
1.5612865769627571e-9
1.9542215294080752e-9
2.4292492178156744e-9
1.4280805203654167e-9
1.7923712475437336e-9
4.317452220209491e-9
8.490827645207147e-9
1.4704548945375942e-8
1.0566931988551416e-8
7.889976435894309e-9
3.9440289842314825e-8
3.365597818162414e-8
5.41982084611195e-7
2.0349236981059414e-7
8.997275114191257e-8
3.3346796043664974e-8
1.1122797120904281e-8
1.6643233047143295e-9
1.55024122442085e-9
2.636470707567147e-8
3.741644783495124e-9
3.797702503204708e-8
1.9797918145071783e-8
1.3712814948264201e-8
1.2087369503879583e-8
1.535450286160733e-8
1.809903976344459e-8
1.091085407564229e-8
4.982316435833961e-9
1.8852154033956166e-8
8.504463859193384e-9
8.790346287881972e-9
8.109918093817505e-9
1.4031157788626467e-7
1.3065926244300067e-7
1.1426225205451735e-7
1.1892814935498403e-7
1.364962816500326e-7
1.4011773932678168e-7
1.0849668108634475e-7
8.763172362944722e-6
4.223359201516978e-6
2.310925284055458e-6
1.3755630399686682e-6
1.274602711854277e-6
1.3345236684765873e-6
9.703562860213618e-7
5.520978057278294e-7
3.656609514788629e-7
3.109412694944345e-7
3.445433875439703e-7
3.7470392014342673e-7
1.0531719632956759e-6
5.850614094537793e-8
3.9798791109875035e-7
7.594554224102134e-8
3.342521070465804e-8
2.2269407897186893e-8
7.584999633166809e-9
4.317895868523598e-10
2.0780247048750876e-10
1.2546244107562331e-10
3.994925240041016e-11
1.1015129834725607e-10
3.675831598317348e-10
6.786569285817866e-10
1.0282334084874502e-9
1.2006068628307363e-9
1.0186915264080328e-9
4.863892112143228e-10
3.9223357599326545e-10
7.151525319231484e-8
1.9417013367652514e-7
8.654103083722475e-8
3.8586786917742124e-8
9.704911555585839e-8
1.2327405071087215e-7
1.4266064921361396e-7
1.6242836926837727e-7
1.8649300852579348e-7
2.1983298527315127e-7
2.7447965422885355e-7
1.3245716304511847e-7
5.0577215982436043e-8
1.8153067622311657e-8
4.7073926514181555e-9
8.389662722472366e-9
1.9410653758089094e-8
3.057576202461267e-8
5.993170273209463e-8
1.573920352258633e-8
7.401338239754439e-8
7.234297758082444e-8
6.2866154492402e-8
5.819040593284973e-8
5.8559810342644887e-8
6.179350588482001e-8
6.609425878183243e-8
6.850235323754617e-8
6.395841930292088e-8
5.0799032648491244e-8
3.453998375214997e-8
5.366679841697872e-7
2.5734941229612702e-6
2.095377845096461e-6
2.1265022912725865e-6
1.2884684024391264e-6
8.682336506877896e-7
2.5678174126861163e-7
3.20268354174157e-7
3.206802012212968e-7
3.574511952830004e-8
6.971185957308709e-7
9.654241541825782e-7
1.648188353536689e-6
4.338190157521396e-6
2.710215069427906e-6
1.4425435874470907e-6
1.04190169084396e-6
1.0207086096532278e-6
4.99787285316157e-7
1.0001860160219224e-7
1.736075053577008e-8
1.4010119445233839e-9
9.300345288578215e-10
3.2222827689730428e-9
2.183529001567848e-9
7.546586065675591e-10
2.0334807162577578e-9
3.5172064321039084e-9
9.776705486960651e-10
1.1488603782411002e-9
2.4810670538411876e-9
3.463672549454883e-10
1.486665772472251e-9
3.650664445015468e-9
4.2579105439556587e-10
7.604630081540733e-11
2.7587837970616115e-10
1.4468066138629633e-9
1.149866811616658e-9
1.9982701465831402e-9
1.002580245804903e-8
4.879228874894337e-9
2.3072202766851165e-9
8.63104431525747e-10
2.3966780913665007e-9
1.0050093343044671e-10
3.1895993614533844e-12
0.
0.
0.
0.
0.
0.
0.
3.331962432046028e-14
4.362011428712898e-14
6.740960015100862e-14
1.3607526214580991e-13
5.299278750919594e-13
3.867446716322355e-13
2.3813424927303516e-13
1.1110686112978866e-13
1.1260656671670515e-13
7.927723071989545e-14
0.
1.8747833311325617e-12
7.586151118232389e-13
1.9456647681925098e-13
3.297584079413339e-12
1.9405167174163956e-12
1.146360430133602e-12
1.288924198248117e-12
7.315510606478069e-13
6.029904872033277e-13
6.753791461399982e-14
9.811281085805825e-14
1.1902182209150412e-13
8.708246027405624e-14
5.117460924514067e-14
2.7512566565264204e-14
0.
0.
0.
0.
0.
3.7355404857851366e-14
6.305774518312779e-14
1.0597361989432309e-13
1.3727298940815352e-13
9.630095693467317e-14
6.107684035682787e-14
3.9941386762973e-14
8.987798834609752e-11
6.972674298339956e-10
3.4470313489465996e-10
8.088466606160784e-11
8.735534898573339e-10
1.6679451912401213e-9
2.019613251295859e-9
1.1464226628875307e-9
8.273283695697147e-9
8.559288634008853e-9
9.461699387534286e-9
1.06164734362211e-9
3.1437142713140043e-10
5.250032558829099e-10
3.2335198880953764e-10
1.399643290879225e-10
6.965448002330982e-11
9.205537955248204e-11
5.4679494659793666e-11
3.796742683043683e-11
1.7952399306666454e-11
1.98651558301859e-11
7.759145521208383e-11
2.0861465412144325e-10
2.390367663761585e-10
1.5659617254553608e-10
1.2392934128740608e-11
9.601123695324519e-11
8.683349145456077e-11
8.374187273227493e-11
8.59145592814798e-11
2.793978027054213e-9
3.608589768335764e-9
8.747666912199149e-8
2.3646472588712688e-8
9.216688673896454e-9
3.034704569204281e-9
3.3503739919184585e-10
1.3772819213166493e-9
4.952736498749095e-9
1.478524319410834e-8
1.1845519579685982e-8
2.0712567458948046e-8
3.786071812914761e-8
2.213812179488139e-8
5.442617255622804e-10
4.2419609011044854e-9
7.545574168044609e-9
1.1200856688752092e-8
4.663478421215194e-9
2.289762505919819e-9
9.892896048302923e-10
1.2475833010686775e-8
2.7064957124159543e-8
1.3283713967509523e-8
1.205433662251087e-8
1.1974114647945503e-8
1.3751252934730271e-8
1.2710402887669439e-8
4.057432337474187e-9
3.3666344925035704e-8
1.5399217335199781e-7
7.109768809671587e-7
4.679357463586344e-7
2.830372711642874e-7
1.1098949137365895e-7
6.992454970833389e-8
7.75303009617101e-8
1.1585075177129966e-7
5.928774208198986e-8
4.413201212828575e-8
1.578145289122737e-8
2.6805491362217455e-8
5.968653434271975e-8
1.2104295652729e-7
1.463265273573976e-7
1.1680994086663001e-7
1.7098627872285137e-8
3.5929362183330366e-9
1.9605442856052157e-9
1.3510145139069282e-9
7.338042026742064e-10
3.5907610079857243e-10
2.443610639879371e-10
1.6118413605748155e-10
2.6871392281005082e-11
4.0515214987689164e-11
1.400667715875431e-11
4.077048508155505e-11
2.439971427798402e-11
2.0837246367529955e-11
2.8683239666848043e-11
3.4819373385479745e-11
3.284873437203521e-10
4.5848576490932234e-9
7.647485010805081e-9
2.006334372301086e-9
1.251899095098319e-9
1.0743359245049491e-9
1.06004549586697e-9
1.0661501935297086e-9
9.07534163383887e-10
1.1743656831008917e-10
1.3734133643758328e-9
5.020589507623505e-10
2.418445747443105e-10
9.786884936909664e-11
5.341732981335925e-12
3.710369622543205e-14
0.
0.
0.
0.
0.
0.
0.
0.
0.
0.
0.
2.6913209219151137e-14
4.2311614020465486e-14
6.707284109052395e-14
4.248989379201128e-14
1.825530052766628e-13
4.4408124351776043e-13
8.86366274896925e-13
1.5168119766213293e-12
2.3626674864063467e-12
3.6019707837226954e-12
5.5654552582090075e-12
8.59622013742452e-12
1.2378146393402086e-11
1.5260932056031708e-11
1.949005078445985e-11
0.
2.102252108415428e-11
3.249018889221761e-11
5.030905912441862e-11
7.621854179283778e-11
1.0907557101936308e-10
1.509305308412438e-10
2.0928391278997295e-10
2.922286933109816e-10
4.059017009642417e-10
5.584182417075798e-10
7.711652823320979e-10
1.1062581351770124e-9
1.68310114443612e-9
1.2405219327544402e-9
3.252872173392763e-11
7.165570026140925e-10
1.5876831255916227e-9
3.184584729610549e-9
1.7066972587445034e-8
4.516649821953912e-8
1.1641129172673323e-7
7.581021174916762e-8
5.235660829928875e-8
3.2905148948715974e-8
1.730018722770744e-8
1.0114833409776623e-8
3.325968397034242e-9
6.2689526694071316e-9
6.554153690085135e-8
5.989628955116399e-9
4.690596381962884e-10
1.6038484474500387e-9
6.905106843556408e-10
9.369776562877622e-10
2.847846276313156e-10
2.5889752703456574e-9
2.7650617630413057e-9
1.949495833111128e-9
1.8897228644298784e-9
1.6684717737451412e-9
5.370299355954462e-11
1.85747133118299e-9
5.827999754183762e-9
9.117167698905583e-9
5.929184308681733e-9
3.987184181109859e-9
2.6133703189754824e-9
1.4988337199548571e-9
4.951568174308301e-10
3.315093809405265e-8
1.6427805235429148e-7
2.976239932686261e-7
1.9015078547151982e-7
1.235284254258325e-7
8.403800343019492e-8
4.3529081909603895e-8
3.2995845018005043e-9
2.4143098845673975e-7
7.261586873929735e-8
6.52129104805301e-8
8.916862389554454e-8
3.801912611581828e-8
4.434297638405512e-9
1.5902341505265204e-8
1.8267059625771983e-8
1.1824548861160914e-8
2.6714249971558625e-9
7.582710067770939e-10
1.4371782893448074e-9
1.1366709140464824e-9
9.042403477440286e-10
4.1179487274595375e-10
3.8892172633695824e-10
1.3016753968341027e-9
3.1101552189312166e-9
7.253312011850256e-9
5.847686753991812e-9
2.805059824423832e-9
6.060490334738041e-10
2.6128623796341524e-8
7.411065397703493e-8
5.504981819309886e-8
6.443977755131548e-8
5.683318266230889e-8
4.3767495758442876e-8
2.7265111023651025e-8
1.5954280285825688e-8
1.114155274826633e-8
1.7575426906971397e-10
2.004232687346023e-9
1.5524574096068013e-8
5.417044528275241e-10
4.3145096590090095e-9
6.3954060016882664e-9
7.841437880042864e-9
3.5160666171444026e-9
1.6115077880195648e-9
2.460615625461579e-9
4.3813805087673e-9
3.0200658105662767e-9
2.1007457755539166e-9
2.0379021284953505e-9
4.549818066010863e-9
8.605453654263499e-9
2.0457127189982002e-8
2.5999258529714284e-8
1.905095443920637e-8
1.5886365778609478e-8
1.3567701961576177e-8
1.0975325321306015e-8
8.875081468073849e-8
4.4003972422676387e-7
1.040607253509955e-6
1.9610943325447997e-7
3.2623547322422543e-7
3.377040745581454e-7
3.868234817653051e-7
3.823349111251667e-7
8.007920615381027e-8
1.294357875763427e-7
1.6347931264117533e-7
1.1151937060258308e-7
3.692088600510089e-8
2.613207923133512e-8
4.267704697886593e-8
2.8755835316974608e-8
1.1455645130901614e-8
1.7559949588120266e-9
3.2805421156844646e-9
3.2322057596619673e-9
2.455940860557629e-9
1.612884038014465e-9
1.0642805695816927e-10
2.159778491117728e-9
5.873369220750262e-9
1.434267242295572e-8
1.162640696856443e-8
6.666185043085543e-9
1.8658784789543958e-9
9.250470170727452e-9
7.2196197118694105e-9
3.893202477823329e-8
3.9130371137785496e-8
3.364001771391959e-7
1.6696310539757434e-7
9.272642303801376e-8
4.08450137955062e-8
1.631284740873217e-8
2.655460560737859e-9
4.463008999234346e-9
3.361537820572482e-9
1.653912115480365e-8
1.837585285874187e-8
1.398285277192473e-8
1.3730497320154745e-8
1.778492232380877e-8
2.688515877245825e-8
2.7146473298950037e-8
4.447077321894223e-9
5.3997719038974505e-8
1.484321752983787e-8
9.721436103968791e-9
1.4993510934575372e-8
2.0132478380838495e-8
5.0615242240907795e-8
7.065639900890197e-8
1.0498981924739066e-7
1.4568555340080267e-7
2.0351655390166679e-7
2.6867987659843473e-7
2.7250635874347297e-7
2.3111006882182397e-7
6.993494059032149e-6
5.7364044578408464e-6
4.16818420978726e-6
3.0620818808543083e-6
3.2466619402466397e-6
1.1587203968390208e-6
5.573002292025084e-7
3.4395473727953944e-7
2.748582123668376e-7
2.8099410423224483e-7
2.9009798075140125e-7
4.282177009005467e-7
1.192635142444213e-8
2.1878029167904304e-6
6.974833226664908e-8
5.370580849192788e-8
4.967852989374532e-8
2.207383008235723e-8
2.0996121874908613e-9
1.4866968001854537e-10
1.201173249482407e-10
1.2890768033859176e-10
6.423287357777876e-11
2.895548200145362e-11
2.3273073972325025e-10
4.810193399386319e-10
7.817261291337574e-10
9.921627871743389e-10
9.28789222275673e-10
5.567663747064775e-10
3.157565119851776e-8
8.801316435692237e-8
5.308263198584074e-8
7.3014570874698545e-9
4.7342429267739156e-8
6.768339322209009e-8
8.2118490379594e-8
9.537473250669294e-8
1.0928565504847306e-7
1.25108244278338e-7
1.4505189276856741e-7
1.8040512349506482e-7
8.183173452119535e-8
3.281069120977417e-8
1.3375106600479975e-8
5.0009078026873655e-8
2.4186410202566094e-8
1.6234716121706103e-8
7.437520516515105e-9
4.888494798415379e-8
3.1177685942048626e-7
3.1448554857776456e-7
1.5897442852784025e-7
1.4400450061909192e-7
6.931377341872285e-8
1.569623026471852e-7
1.7785662196800548e-7
2.2110442646027355e-7
3.12685463845423e-7
5.023113169249555e-7
9.351680889734902e-7
0.000014157906934117448
0.00002638123958578183
3.995214664212218e-6
1.0299022813040865e-6
5.027587134152944e-7
3.38555147304856e-7
2.725076782589209e-7
2.1560587896777428e-7
1.2132714815170087e-8
6.361721906296506e-7
1.9028297018724711e-6
1.3017737195472521e-6
3.3794207994239593e-7
1.2242083346716184e-7
2.0738434722587994e-8
4.870108671232471e-9
3.6790806984453643e-10
4.1791137191198717e-11
1.1337760141096726e-11
1.823919994594202e-11
7.931451599465363e-11
2.858915014849704e-10
1.1866019323770738e-9
1.2326459898010575e-9
1.211454495931726e-9
1.671235881728901e-9
2.7752495618176277e-9
4.178665743614603e-9
4.2847363854055995e-9
4.227149581360687e-9
4.848785319589843e-9
1.4948488795491068e-8
1.4577207695473408e-8
1.4766864990565005e-8
1.7371873360253132e-8
1.9617309033622393e-8
1.223005499335258e-8
2.0961014376500357e-9
3.3540261275206313e-8
2.719476630409543e-8
2.548908196327157e-8
7.347777350047701e-9
6.7805347765817e-11
2.6709666138343844e-12
5.789529165450441e-14
0.
0.
0.
2.381470543831063e-14
0.
0.
2.5980760600786178e-14
4.654717494700272e-14
7.043879804699102e-14
1.0217875448563051e-13
1.4664525589422348e-13
2.100883899733378e-13
3.0122853086360505e-13
4.3262602500753396e-13
6.226039739318786e-13
8.980821254394808e-13
1.2988380875305264e-12
9.347426996858382e-12
2.1491292705726786e-11
3.846783872494009e-11
6.104531032190466e-11
8.957490739397535e-11
1.2444908194970708e-10
1.6646017311677069e-10
2.1411819624534805e-10
2.5621344839391593e-10
2.952794807649349e-10
3.229961300037373e-10
3.607507150159781e-10
3.374516188041406e-10
4.080086382525053e-12
4.701953362508809e-10
9.196605583986075e-10
1.5839388250481492e-9
2.5982164551567778e-9
4.189994416279549e-9
6.797282442124687e-9
1.13765036137648e-8
2.0525921651852822e-8
4.048194552048329e-8
3.547187217409485e-8
1.8063138796226808e-8
1.0233830471185125e-8
5.875675216587558e-9
2.8372275918637735e-9
1.7892117370647396e-10
2.7774025866834256e-9
8.442248101069925e-8
2.496959124695865e-7
1.2294137202597006e-6
4.73181248489294e-7
2.442994909351119e-7
1.1745175976788288e-7
3.182816774846297e-8
3.560343094371424e-8
2.87431399871389e-7
8.966816387668077e-8
1.8961418116454597e-8
1.1306785310324438e-10
1.8414222373492786e-8
4.73393011710067e-8
1.1045968657428877e-7
6.918321804151943e-8
2.1436781163152126e-8
4.217860650621343e-9
3.8728888605930655e-9
5.417619070585437e-9
3.8106715918543295e-9
1.1243557481378034e-9
7.677647947370423e-10
6.898408728057702e-10
5.058543522026154e-10
3.385656037813817e-10
1.1261215852574624e-10
4.5915411924823263e-10
8.307664088415932e-10
1.3065301884920117e-9
1.7817458982750796e-9
8.210282060073912e-9
2.4930605188114566e-8
1.3882382686191382e-8
8.165231451050255e-9
2.40413204672095e-8
3.6301442262142024e-8
4.8248051672871594e-8
5.999399864513643e-8
6.963345687873112e-8
7.483583047022805e-8
7.483479544713376e-8
4.962331329891557e-8
2.0067847288065538e-8
2.4729749808166513e-9
2.594143168587207e-8
2.879381999671924e-8
2.922048169506381e-8
3.272812481386476e-8
1.1312401904850658e-8
3.5877009610886234e-8
3.7312976515445056e-8
3.330456714643721e-8
3.1150887201432196e-8
2.878282655852965e-8
2.4662281867298118e-8
1.879995495731256e-8
1.2116353957781955e-8
4.882787643128187e-9
3.833373108283023e-9
1.6461809542491546e-8
3.7618231148501225e-8
5.045806582962677e-7
4.015862028109029e-8
3.3484725540809217e-6
9.183473975956291e-7
2.1097409516247378e-7
5.0176050230556004e-8
3.213747472428464e-7
1.4548577790457684e-7
7.096278093655604e-8
1.9182112247374095e-8
4.03084017063883e-7
6.149927154063656e-7
4.89907655968108e-7
2.35414927629203e-7
2.0353145831311022e-7
3.5481662953016575e-7
1.5518975672633275e-7
2.0064094527856408e-8
4.1436783376886947e-10
4.420680267573348e-9
4.370372927609948e-9
1.389574502912118e-11
1.1814682523752927e-9
7.51025614433652e-9
5.212784847930883e-8
3.828284742422502e-8
3.0418841595712635e-8
2.4146085865283824e-8
5.853513086274439e-9
1.356187216825968e-7
3.0391612329781864e-7
3.750152135059864e-8
1.4051417610592728e-8
4.553449075774162e-9
2.4810942605099623e-9
2.0880593358340536e-9
2.554293303895476e-9
3.694089209233096e-9
1.4211105904417668e-9
2.0495704017400972e-7
7.810663292424831e-8
3.6489762955366034e-8
2.6430203594928276e-8
1.1940152123259853e-8
2.464949859347756e-10
1.734492463005282e-12
2.5093924726606982e-14
0.
8.047886299465802e-14
8.841581909200874e-14
2.1840596023225107e-13
3.554320957437407e-13
1.8568277917166796e-13
2.5580248151173138e-14
1.4944887594378974e-13
2.630029521390415e-13
4.0301850914003666e-13
5.926434862587321e-13
8.493268240272603e-13
1.1756132707318389e-12
1.5020066974935213e-12
1.0195469852227695e-12
1.449581880619843e-12
2.058745484751783e-12
1.9559659315337872e-12
1.6149921061017224e-12
1.9530926402247218e-11
3.4111646427018445e-11
3.507289461388306e-11
3.0844049157362806e-11
3.142746049732471e-11
3.7942233254541585e-11
5.006437276576917e-11
2.72716154244946e-11
1.1518987433959388e-11
4.362756007708624e-12
3.076522222233362e-12
4.435260899729175e-12
9.302181478328248e-12
1.838144666925423e-11
3.338480469179019e-11
5.85356551270385e-11
1.0266192870230209e-10
1.8485802225667774e-10
3.513029808073458e-10
7.337224647910176e-10
1.7828578944692933e-9
3.4615337605177157e-9
2.652317199908387e-9
2.414401421424259e-9
2.4966379248211796e-9
2.7916072930460667e-9
1.6116904328045857e-7
8.969881262526026e-7
1.6992580812297207e-6
4.0216889719291094e-7
6.244718599745026e-7
6.468460294421272e-7
7.409561656271364e-7
1.2608397451656288e-6
9.552276914522439e-8
1.9658189513339215e-7
3.360756601022508e-7
1.3946460371839728e-7
6.92647340613827e-9
4.1880785165334284e-8
3.276472959243063e-8
1.5721614205024192e-8
6.5564377449615526e-9
1.4001706493023053e-9
7.923614744398979e-9
5.100620379451304e-9
4.30403890726032e-9
2.8613412217170533e-9
1.1912436103386834e-9
6.295178142016602e-9
1.7409535447051922e-8
2.5868490999641773e-8
1.672239921751858e-8
1.1000333200343797e-8
4.33622915075425e-9
9.933732584532502e-9
1.3608629630140714e-8
8.77381342203099e-8
7.357807960565595e-8
9.916292186290648e-7
3.8306775624271016e-7
1.939926585621238e-7
8.227680409421273e-8
2.8769121957264386e-8
3.232955114552329e-9
2.0078498393397944e-8
4.6716057908229795e-8
1.0152967313145225e-8
1.4724011589967416e-9
1.4098647174563559e-8
1.467727444288867e-8
1.4442374889399452e-8
1.4298214448284715e-8
3.376226978699503e-9
1.2578170568263002e-8
3.6253714363373855e-8
3.9176671397850255e-8
3.8239344809420105e-8
4.968508176571743e-8
4.317743118302264e-8
1.131623949147571e-8
2.1827198622948596e-7
1.9688027411766838e-7
4.249897532536274e-8
3.456757831145352e-9
3.288945014574336e-8
6.284186871416352e-8
1.0544692189105322e-7
5.1102975949440804e-6
7.246055252521723e-6
1.5577482969429154e-6
5.300475728164285e-8
2.151181063932088e-7
2.0691118755290519e-7
1.8815177249834754e-7
1.7566862022020578e-7
1.7000230299894756e-7
1.634758540724814e-7
9.726171999146641e-8
1.3549957130113765e-7
6.731230758061052e-8
8.315939382997896e-8
7.626816205207143e-8
3.375711922932715e-8
7.893169039628593e-9
1.1471744430639312e-9
8.161451416683687e-10
6.29476257544418e-10
5.135129623026569e-10
4.671332644298281e-10
2.4527789976007736e-10
1.1234198395626885e-10
1.2086820286761532e-10
1.732667269448059e-10
1.0747961975233242e-10
2.6320349765833974e-10
7.884612679175991e-10
1.1396960514463004e-9
1.4950112226463435e-7
3.5021445033551447e-7
4.457594205465701e-7
2.500221866695776e-7
7.05831321158431e-8
2.5917848053904066e-7
3.639697628363214e-7
4.531205659735927e-7
5.700293205518925e-7
7.594656380335806e-7
1.0150924120482875e-6
2.3104203619752036e-7
5.172141778568701e-7
2.2921064855113675e-7
3.381228817523691e-8
6.882355333710778e-9
2.1653217128960533e-9
1.5013775683024155e-9
2.07265891782277e-9
2.4562263760342686e-9
2.224591699686194e-9
1.1490371613541782e-9
1.0256490993556348e-9
3.9504098084544804e-9
9.727522993463006e-9
8.278444122880108e-9
4.931321257503861e-9
3.3933145939349587e-9
2.7809288785530512e-9
2.929956549490178e-9
4.200726980748984e-9
3.861490306937913e-8
6.23199283078206e-8
4.7541204286528623e-7
1.8043525923475063e-7
9.822207153159203e-8
4.673408604189246e-8
1.6367166638662677e-8
4.471795593603538e-11
2.461658485688623e-8
3.7814945909303544e-8
3.059224783861039e-8
1.0191389289881317e-7
1.0056113444461198e-7
4.445120879062159e-8
1.868135291008707e-8
9.59130744186851e-9
5.12624266826679e-9
1.869938723484996e-9
1.8140577466556068e-9
2.2489969303982264e-9
1.5961922855822665e-9
1.4218889554899802e-9
1.085872687540159e-9
1.3921215678820563e-10
1.3094416780500607e-9
3.1730880203898334e-9
7.550402616908683e-9
1.0430666481235097e-8
5.376555088674073e-9
2.6007189521552135e-9
7.991428863767276e-10
4.018107603881523e-8
2.1134017200690554e-7
1.0838572078109137e-7
1.471185999594688e-7
1.2128684768082816e-7
9.803942250808012e-8
6.703124834256837e-8
3.512768008391562e-8
7.873084602665858e-9
2.6757234976313466e-8
2.014634494668349e-7
1.6003154319534205e-9
2.2569791771786298e-8
3.0026361596808105e-8
2.5097457943203764e-8
1.1010959518349864e-8
7.241066110432146e-10
5.941122591476032e-9
5.331246029386185e-9
4.529882289257423e-9
4.151982329731764e-9
1.7449494211161214e-9
2.4137868860592675e-9
9.627509417900438e-9
1.7218489253652985e-8
1.1471832768818388e-8
7.682100080628281e-9
4.868980936048395e-9
2.3011628887570054e-9
6.294986913870134e-10
5.2232884027758105e-9
6.670063505407126e-8
8.867521295942699e-8
8.786187457116887e-7
2.954969894419389e-7
1.4472017342553522e-7
6.015720388692765e-8
1.6336938021174923e-8
8.774642190980609e-9
5.2421508793498096e-8
1.3848427877081962e-8
4.157838688104986e-8
8.885756802390762e-8
2.603111166559542e-7
8.788528368091445e-8
2.9384523071618642e-8
1.2476624267880688e-8
6.710328543480907e-9
2.8967599366490557e-9
3.799141359255565e-10
4.51542314617047e-9
2.3140903737001998e-9
1.857540590350245e-9
1.7271079834864026e-9
4.375358823823099e-10
1.143652529746692e-9
2.9070233998893117e-9
6.294682588770646e-9
1.4166809829641924e-8
1.5676949786317165e-8
7.402171488666365e-9
8.299524965677598e-8
4.1181853074662953e-7
3.162337559965937e-8
1.089849715310522e-7
1.269791019720898e-7
1.2972442893783702e-7
1.2361072603679997e-7
1.031254110056634e-7
7.123570264398915e-8
3.56924663716018e-8
4.315250503442866e-9
5.6831144664949227e-8
2.6089593781769072e-8
4.6673737645425034e-8
4.019419639262821e-8
1.8656397477389512e-8
5.148847539049116e-9
5.695215171418446e-9
9.143771142327132e-9
7.428350113922322e-9
6.7770828553266345e-9
4.586648006863281e-9
1.468083027157243e-9
9.951707897079334e-9
2.80495445935807e-8
2.455746257232159e-8
1.55270531045851e-8
9.702060508573137e-9
5.1255796108319804e-9
8.741594679902416e-10
4.188173672179829e-9
1.0126738581114209e-7
1.58614832316356e-7
1.2187896187893696e-6
4.544615644413972e-7
2.4341747926933324e-7
1.1302455809543993e-7
3.677064011371039e-8
5.3616973416479216e-9
6.325073798356426e-8
5.4349754987980846e-8
5.469878142601671e-8
1.7110980392824014e-7
1.6077739441340895e-7
5.210967027244864e-8
2.0864442638850658e-8
1.1406023489185804e-8
5.5320574482825824e-9
2.0546286159290253e-9
7.174925034064609e-10
6.25304823018116e-9
3.4606665493159104e-9
3.1310656903764686e-9
2.6172977509409946e-9
4.906434951143796e-10
3.5538835939040065e-9
8.444128955181555e-9
2.0624505375260162e-8
3.518501528154807e-8
2.1082432401255877e-8
1.2232067714458937e-8
6.197213282410338e-9
1.2115428473604156e-7
7.262512803225258e-7
1.4146193235058148e-7
3.725081425342403e-7
3.2001248316570386e-7
2.8735978105399073e-7
2.504571055333031e-7
1.8332952537655097e-7
5.870305301155022e-8
1.24099632721025e-7
1.789495615732442e-7
3.51455634538121e-8
4.863306748692958e-8
6.376746292399943e-8
3.66584581099612e-8
1.4037847280773617e-8
1.188617913934577e-9
1.3995954603908067e-8
1.3928730864745296e-8
1.1929841726987217e-8
1.1001503738014229e-8
4.027852009879524e-9
8.659778406267144e-9
3.210145090208725e-8
5.09104728023608e-8
3.3198537178234314e-8
2.1480593436412783e-8
1.2696374398079957e-8
5.488262529754116e-9
1.2424908331844633e-9
9.133609769493173e-9
1.7947654397855246e-7
1.859205906407662e-7
2.407926565440659e-6
7.815093765090114e-7
3.8224401960496425e-7
1.5715813563618532e-7
3.874019889302559e-8
3.0096268954310206e-8
1.6995049859047897e-7
5.731718203867593e-8
5.829658653157872e-8
1.0620829579555725e-7
2.9675900151040257e-7
7.981019878613839e-8
2.726572502942783e-8
1.3690824383375721e-8
9.192162368102223e-9
5.32938839840111e-9
3.379543318191043e-10
5.0599091043688644e-8
5.61792860092614e-8
3.307511382995282e-8
9.423160879249906e-9
1.4412224608156414e-8
6.349267754204977e-8
5.858720396442366e-8
3.5283494782632646e-8
4.813931073220534e-8
4.9263184432883025e-8
5.652502783625737e-8
4.1125235087047017e-7
2.0310367617073025e-6
1.950170774681047e-6
8.345888182917929e-7
2.4149929117314837e-7
1.4916489573927131e-7
1.1803298956059443e-7
1.0584477782604152e-7
1.0368715813085751e-7
1.0832611639263875e-7
1.0711624213641239e-7
1.0166931775725249e-7
2.488466606448414e-7
5.5757930295229e-7
1.3267650163761403e-6
1.633337063341307e-7
2.3997595284934873e-8
3.3261935241041264e-8
2.1680239711729307e-8
4.400255291880649e-9
6.544399000448166e-10
1.0964837798406274e-10
3.4490870893729283e-10
1.2858554747736562e-9
2.0397892297708632e-9
2.434925235144105e-9
2.99284902430938e-9
2.1237581656428224e-9
1.108919795696572e-9
3.0742701799960663e-9
4.361901079427788e-9
1.8743896554432314e-7
1.8131412275680774e-7
2.1512445148955596e-7
2.7048389377672584e-7
2.6402529130885763e-7
2.2809866357797418e-7
2.0780971634114335e-7
2.7023963038547305e-7
1.147838374769353e-7
4.261580802285767e-7
3.826440965038572e-7
9.375813588352907e-8
5.422304834806784e-8
2.8073854819098324e-8
1.3799661942192664e-8
5.135695753543736e-9
1.516227470442577e-9
3.6583190677282266e-10
1.8425126874813755e-9
3.181021077018163e-9
4.123735001345146e-9
3.964504769738587e-9
2.821697783698188e-9
1.4686702840800484e-9
3.9713638713604614e-10
3.9026116832292377e-10
1.0330079707841918e-9
1.64739812947841e-9
2.317144820180071e-9
3.111213784979122e-9
4.098072169852293e-9
4.1545891834221315e-7
1.9806226294287287e-6
1.5483393729642248e-6
7.147130627335058e-7
8.463914223750049e-7
6.326614303518247e-7
3.274738754574048e-7
4.1917401777386463e-7
6.092159907126701e-7
2.4721333520835986e-7
8.00596312841651e-7
8.361378206264792e-7
4.405008988381933e-7
1.7239144420708698e-7
5.3394251661388464e-8
3.5154523730346796e-8
2.0983133495055648e-8
1.0117688716441568e-7
3.097555696429349e-8
3.81038552213322e-9
6.691802437526678e-9
1.2188197828160435e-9
6.421646273979939e-10
1.2783359592022447e-10
1.5286879771099468e-11
3.091627806694056e-11
3.074272119391806e-11
1.49642249110568e-11
2.092903787070361e-11
5.4418064926849606e-11
9.23924925276624e-11
2.409468459854979e-10
6.297968842010792e-10
5.892720571565731e-10
2.5026837155377837e-10
3.8719965622515926e-10
1.3708678449601053e-9
3.020507249883707e-9
5.201732850434099e-9
5.658961998027445e-9
4.145520569299484e-9
1.7105480468406784e-9
1.5103538287132596e-10
1.5435196506609818e-9
3.60863778746068e-9
6.840741016614436e-9
1.3375677584138755e-8
2.110485668412962e-8
8.021666006639221e-9
3.44871808779245e-8
4.340078946147933e-8
4.1851208622277124e-8
3.834573329715254e-8
3.668819027040338e-8
3.793245320773191e-8
4.1332608726998477e-8
4.5149192518917766e-8
4.692680385841132e-8
4.4343415001225225e-8
3.721004564202673e-8
2.7593298641909672e-8
4.1266481073425863e-7
1.9662783157944516e-6
4.987037970595096e-7
1.526345420164374e-6
9.422526900344251e-7
2.1298680849468746e-7
2.8470220402726896e-7
2.4145954879151295e-7
1.7702939054139363e-7
2.1215383492037199e-7
6.988883787410753e-7
4.7417869229855576e-7
2.84936965434644e-7
3.955100321390628e-8
2.2637502367282637e-9
4.844115160603463e-10
5.244139537780073e-10
2.5408486184101045e-10
3.728930624876687e-10
1.2299182604827674e-9
6.019992687576739e-9
5.067933556963754e-9
1.0578844086323212e-9
2.9910533924378537e-10
2.719407984581114e-9
1.031595067086922e-8
5.242934627928834e-8
6.095211748203593e-8
1.782626832031153e-9
4.879603178880936e-9
6.971994184029067e-9
3.6378047517365928e-9
2.043908374655159e-9
1.7297151137028178e-9
2.7368358145517764e-9
6.8309539116921685e-9
6.739286964927493e-9
1.476286301980685e-9
2.777686892132997e-9
1.2936269309000525e-9
3.171108348785563e-10
2.0703340270242845e-9
8.661665283325368e-12
2.659710898224921e-13
4.098232939722792e-14
0.
7.094046382460588e-14
1.7102439451873397e-13
2.0338307550152562e-13
2.651974185403964e-13
3.531846608109944e-13
4.804108905678683e-13
6.116064864727119e-13
6.379541511835048e-13
3.995450056536435e-13
2.821171378007521e-13
1.7933148389926883e-12
4.117167802655907e-12
5.822161569310997e-12
7.53663903688307e-12
1.0603678783299946e-11
1.6804820032344914e-11
1.5668807615839558e-11
1.4858463157534773e-11
3.19731045765116e-11
4.9836556099011485e-11
7.078784427102068e-11
9.465613945340297e-11
1.1579740967755986e-10
6.762109343788539e-11
3.3886809640549e-10
1.411632687619451e-10
5.719329235402653e-10
2.1008524671152542e-9
3.49214554975554e-10
4.217073350245904e-10
8.211391107871302e-11
9.74017396670498e-11
1.4215415454345575e-10
1.7410460416282654e-10
1.4936201792342252e-10
8.53576371690637e-11
3.463721340808477e-11
3.986102026956031e-12
1.5337590832573126e-11
2.9425696390778305e-11
4.165392330321009e-11
5.4211432780611454e-11
6.875749530910982e-11
8.677182787333154e-11
1.098286295622667e-10
1.3982546813217125e-10
1.7919921111189324e-10
8.119627109281499e-9
3.303875811665426e-8
5.477244079416113e-8
1.0296419890744928e-7
1.8863362009831751e-7
2.482177578731996e-7
2.0429091533050042e-7
1.5020757160773835e-7
1.0888758380833246e-7
7.692952732783915e-8
5.678281281650809e-8
5.006577183637436e-8
5.617800397227766e-8
5.527289301586206e-8
3.5221155065544695e-8
1.2426168252218803e-8
1.2156084044476348e-9
1.794289470234764e-10
4.0941154197655735e-11
2.5902535913513888e-11
3.38998617217084e-11
2.6444417000697774e-11
3.240720954871808e-13
7.400116018182274e-11
1.8879970188769263e-10
3.718272112026727e-10
7.175276662439844e-10
1.353506870307689e-9
2.352915828759019e-9
9.528064985970327e-10
3.460343041225624e-8
4.1193127253906386e-8
1.025206133217289e-8
3.1248781465199875e-8
3.827513658721038e-8
3.9497446693353976e-8
3.2880524147558164e-8
2.3177148406879152e-8
1.535348916289006e-8
9.596613733476333e-9
1.4125637659460194e-9
2.2122042254443802e-8
7.90970659324105e-9
7.096815858346349e-9
5.960472602598567e-9
4.144775524090398e-9
3.963706798592197e-9
6.891681656533776e-9
1.1751621899530492e-8
1.507880936353413e-8
1.8498658725675234e-8
2.3642252446064655e-9
4.393082627573015e-8
8.808208659105886e-8
6.346616036864109e-8
4.457817672820034e-8
3.928639530257245e-8
3.89519617829752e-8
4.001189856952566e-8
3.9585616883614545e-8
3.4963605270637195e-8
2.2732612501020096e-7
1.066570899738864e-6
3.6521932633296624e-6
3.221068183649982e-7
7.386618559342113e-7
7.421794844094873e-7
5.508914411484073e-7
2.912383272184312e-7
3.6102753851721416e-7
3.695671954347769e-7
2.5665250681925053e-7
3.74876090586915e-7
4.848257761878521e-7
5.389699196752699e-8
2.5570615727273328e-9
1.7311923970140294e-9
1.1799314117793159e-8
1.4440355654596703e-8
5.63497760070286e-9
9.62920253632824e-10
5.381494175522415e-10
7.168250194950943e-10
5.218332516543388e-10
2.788156022727495e-10
1.7217782181193743e-10
6.017372431100143e-10
1.1820439266953553e-9
2.247030232604351e-9
4.525017779763885e-9
8.366153581165504e-9
4.710577908036922e-9
5.14675176585415e-8
4.9418113441157866e-8
2.4659944050719224e-8
5.2550794654848853e-8
6.224208523377019e-8
5.549355423043699e-8
3.747149027824528e-8
2.1849342017881907e-8
1.0144166048225725e-8
6.776646023550872e-9
2.7950827822891348e-8
2.239505050303346e-9
8.777995630031498e-9
1.4511506050476966e-8
2.2156868788808093e-8
1.870366495047374e-9
2.8630718648232114e-8
3.6257617558697585e-8
9.689865700837312e-8
1.575014561508129e-7
2.4656118710619953e-7
8.53169023975179e-8
1.6763957915070452e-8
1.0160024883681534e-7
9.341643431640252e-8
1.061529686848423e-7
1.2999350605726094e-7
1.521023516698689e-7
1.4443035850583538e-7
9.385090172646372e-8
2.092268613421066e-9
9.138557623513272e-6
0.00001932543022278372
6.183224184126313e-6
2.516061663008189e-6
9.491860706276293e-7
3.7172498954956047e-7
2.836057487193685e-7
5.439181597253462e-7
1.2475489886337278e-6
1.5314171088526583e-7
1.1424655289102355e-6
7.931989928554402e-7
4.528720906880219e-7
1.66168209329368e-7
1.2141838464697207e-8
4.101105685800956e-8
1.4751316021379605e-9
1.7528678995063845e-10
1.61518001396879e-10
2.88187189914535e-10
1.0037573669139451e-10
1.5216693105082066e-12
6.420805063511474e-11
1.8187553563545598e-10
5.282456021446425e-10
2.074329808550284e-9
1.0207898247759958e-8
1.0908708305730072e-8
1.170262817770144e-8
1.0355880817983775e-8
1.7453006500679543e-8
6.839903022924592e-9
4.009541094223304e-9
3.4882892930421243e-9
3.859818951779372e-9
4.98904173249505e-9
4.766997875232033e-9
4.400211366340608e-9
5.996769791120135e-9
2.2353181182018275e-8
9.790471214968928e-9
6.502599211201782e-9
5.498490496256102e-9
7.301416540800429e-12
2.156371377889777e-13
0.
0.
0.
2.875269576270512e-13
2.1082373335500423e-13
6.942982179930041e-14
1.0258772225002322e-13
2.502944561281372e-13
4.2146769944256156e-13
6.568086031517921e-13
9.960074336592005e-13
1.4845322589471294e-12
2.162746940955252e-12
2.972469652923148e-12
3.2340666677526872e-12
6.702575822034802e-13
1.0518861329938863e-11
1.1658245886605407e-11
4.009064538239425e-12
8.743231699154828e-11
9.830078364289609e-11
1.0997436294216856e-10
1.2340138758990338e-10
1.4021606848846213e-10
1.5426661280030508e-10
1.610252564450541e-10
1.6150304655152334e-10
2.151356138873024e-10
1.471504535793292e-10
1.1019561842438616e-10
1.3480062841008944e-10
1.955534019191678e-10
2.937617689822886e-10
4.3506873292358303e-10
6.252638320956525e-10
8.775827682270577e-10
1.2265615569773099e-9
1.7591840962931696e-9
2.7003383066412616e-9
4.6398618545224e-9
8.046701679561583e-9
6.500235828314052e-9
5.4653947178285725e-9
5.275009601368808e-9
5.626552475748825e-9
6.431556007156499e-9
7.717820051094272e-9
2.3085793591650356e-7
1.4511980174877604e-6
1.5569928023983966e-7
9.778623658456806e-7
6.946448278681433e-7
6.18673864105066e-7
8.100840188943498e-7
1.3824877813818254e-7
1.1864434286500209e-7
2.2912682673390467e-7
5.700729306392882e-7
2.857548544215396e-7
1.1186268008341087e-7
3.1183328758217394e-8
7.795424647918253e-9
2.496564556670162e-8
1.833828181716473e-8
7.867755898815047e-9
3.663957627826801e-10
8.066535511414816e-9
6.806222265350787e-9
5.5239365976069375e-9
3.767928180160968e-9
1.0706378306736244e-9
6.440707487980378e-9
1.4761197652541337e-8
3.234314505416292e-8
5.074650142748206e-8
2.2592898968634224e-8
7.255691748652548e-9
1.021766872969799e-9
1.557673312460392e-7
3.7284407958904987e-7
4.910391446613339e-7
4.495269648618484e-7
3.639274911750866e-7
2.737652164945584e-7
1.637515739774364e-7
7.96433690307377e-8
2.6945852866989944e-8
1.4031346086804781e-8
3.54768453638185e-8
3.583151438077736e-8
3.9150674940786464e-8
3.907891557439523e-8
4.582419477586051e-8
3.0023339808704366e-9
9.967294508477481e-8
8.16895828844642e-8
1.1555095360245671e-7
3.97214171369338e-8
3.468068880858576e-8
3.011382255604577e-8
4.428544297612567e-8
4.6468785562303085e-8
1.4691971795949466e-8
5.666677584091248e-8
7.089765927779709e-8
9.31877876100754e-8
1.3471726972226092e-7
2.268235778583547e-7
0.000019140214244735596
5.551608022132896e-6
1.3997579598465459e-6
4.2760535271114406e-7
2.3038372807856172e-7
1.6200524482189397e-7
1.335726205937785e-7
1.2297505290502996e-7
1.1167729309384694e-7
8.540960451545656e-10
9.044505740268838e-8
8.224864185731706e-7
1.8493389920994745e-7
1.20578977131996e-7
4.1353543189727774e-8
3.487637048529763e-8
8.692088928311196e-9
6.66652037244563e-10
9.58270111077448e-11
4.219639081417615e-11
4.7045774895756844e-11
7.501295637083465e-11
1.712641334646594e-10
4.701936679436901e-10
1.822479285091641e-9
4.333530246058833e-9
3.817227020662825e-9
5.3203242085383475e-9
8.859492851572001e-9
1.021840434700992e-8
8.926234983218309e-9
1.4628417751040332e-8
1.1348011678158637e-8
9.885735718356276e-9
1.0360501100155269e-8
1.3251217294416766e-8
2.1501497060036065e-8
3.015532475133886e-8
1.3238664501386738e-8
2.255103714124788e-9
1.588466753847712e-8
2.0050074111756413e-8
2.243188976413937e-8
1.3975837283935245e-10
1.4590740076938951e-12
5.340554059342227e-14
0.
0.
0.
0.
0.
0.
0.
2.526389811066859e-14
3.844540659920218e-14
5.575361396308202e-14
7.983851385344411e-14
1.140362956884765e-13
1.6296595535787432e-13
2.332536262312619e-13
3.34539275627343e-13
4.809557588747024e-13
3.734246267828079e-12
7.59831588230204e-12
1.2752000339293002e-11
2.0042827332808374e-11
3.027063917473525e-11
4.4139030537157924e-11
6.175306363669193e-11
8.222136339118525e-11
1.041567514116136e-10
1.2669702937556742e-10
1.4935382372773282e-10
2.294705202612632e-10
2.167702125917069e-10
4.414100584297056e-11
4.822765396375911e-10
7.294308712276308e-10
9.674298230432792e-10
1.3013395582533201e-9
1.8200101626732018e-9
2.6317195975835572e-9
3.931020112905865e-9
6.168753249891839e-9
1.0657520751071226e-8
2.0162287862813493e-8
1.5726738517203908e-8
8.083907270511493e-9
4.542298414656705e-9
2.343275900426074e-9
4.684007047049609e-10
1.744736462751371e-9
5.314446854619607e-9
4.308555915100412e-8
8.312759302168965e-8
7.015090930509604e-7
2.3839401164999326e-7
1.1267504011217357e-7
4.766367230958114e-8
1.1218759347200088e-8
1.4606010011438667e-8
9.947895502481032e-8
6.547048036432442e-8
4.7548965301553546e-8
7.969450758640209e-8
2.086644457150763e-9
4.402584012656073e-8
2.3274410648331117e-8
1.6498734095404093e-8
1.3505395717346056e-8
6.066111674886383e-9
1.3413702481191637e-9
1.863773537406723e-9
2.267615303665614e-9
1.7639105351184954e-9
1.5167237549412956e-9
5.695672278192425e-10
7.084844140290319e-10
1.9699155272541958e-9
4.015796873824773e-9
7.966413718299963e-9
1.2398265826309877e-8
5.6232783091331215e-9
6.783580465764237e-8
2.1774528679791727e-7
1.2831401105073065e-8
6.791984167842794e-8
8.203140378380393e-8
8.453198766634175e-8
7.832137458171102e-8
6.194245887233933e-8
4.186687294314895e-8
2.503256060610126e-8
1.3833561099775802e-8
1.3195170382924565e-8
2.497763339123413e-8
2.4750498219483128e-8
1.6962569278432772e-8
8.055565922146012e-9
1.2314478773761558e-9
1.0079615455676496e-8
5.971967499999373e-9
4.932372252622107e-9
4.882764936507805e-9
2.954487087284621e-9
2.077334060296024e-9
1.0064187019943601e-8
1.9602403102328772e-8
1.3857981218161822e-8
1.0161538702948099e-8
7.3862460469132934e-9
4.613126531588292e-9
1.3096035817701931e-9
3.5689558527878497e-9
9.020948539057576e-8
1.5499823336102246e-7
1.2530867934920151e-6
4.2064871527414644e-7
2.177620655254509e-7
1.0293498760699651e-7
2.8915637021766463e-8
2.7494431897418745e-8
2.1379361868056551e-7
1.3270663229374043e-7
5.774197459239411e-8
7.465983161475072e-8
4.070734188103368e-8
4.892471138177651e-8
2.8473846945846644e-8
2.358569010397786e-8
1.4326116058009688e-8
5.208700031213586e-9
6.808532845943855e-10
3.6980807347728485e-9
3.99432481572978e-9
3.2194537182671767e-9
2.725898074374007e-9
5.591519047697001e-10
1.8841274097075073e-9
4.712200881965442e-9
9.810161973434094e-9
2.0089078846733452e-8
1.927046133802942e-8
7.616252830992977e-9
2.334217107570076e-9
9.274486272787863e-8
4.85895836511199e-7
9.822969426411317e-8
2.2774936766052436e-7
2.115203410945596e-7
1.8630928191955426e-7
1.4092273995806057e-7
8.580339579261622e-8
4.0721634955115656e-8
7.378433791671001e-9
2.0729059237591764e-8
2.7516281652714143e-8
3.6784462323562796e-8
2.7821611059298448e-8
1.387830714752556e-8
4.682223870093969e-9
8.296530358499152e-9
1.270684976037875e-8
9.219948483642891e-9
9.059769024983978e-9
8.458278150346774e-9
9.320985759662995e-12
1.4174858550723386e-8
3.190061681606863e-8
2.3950732073461663e-8
1.9027464265986555e-8
1.5646357599987167e-8
1.1903727544421542e-8
6.952782375793669e-9
3.97746373786434e-11
1.0110582238970182e-8
1.918842455770797e-7
2.2669648921960595e-7
2.7238932836598007e-6
7.903161213336589e-7
3.752506781867989e-7
1.6105090314745636e-7
1.3538013145285714e-8
1.9415869083086984e-7
2.3582326065612104e-7
2.0755801814400084e-7
1.3748294631794056e-8
4.056671417363753e-8
3.3900482656040015e-8
5.815217759369751e-8
1.9011659109032872e-8
5.336286014927533e-9
7.875437168243524e-9
6.046971985790455e-9
2.4173805269192637e-9
5.117071829868532e-10
1.8619456375487145e-9
4.327049258462482e-9
3.3986798555387307e-9
2.7215687391786865e-9
5.796516580311934e-10
3.7013610770645606e-9
7.468947567517119e-9
1.4127996364907387e-8
2.6348791052449944e-8
4.494429476262967e-8
1.4846255533544715e-7
2.9785771694447797e-7
8.354721693288329e-8
1.0217597728652394e-7
1.596950470696767e-7
1.8196682731021916e-7
1.9745224436060138e-7
2.0655754622166186e-7
1.9910978861055137e-7
1.6340607429155565e-7
1.0363357442658987e-7
4.172852286073693e-8
6.297188336820196e-8
3.748972045859694e-8
1.5698991920190287e-8
5.877202451327555e-9
1.6195367429426941e-9
1.5930171608835645e-8
1.2625780300367158e-8
1.261305302132199e-8
8.88292228118079e-9
1.0563889809762216e-8
4.24794896735894e-8
5.438005022558064e-8
4.0858753521746275e-8
3.5970242359477846e-8
3.433247064470213e-8
3.284755811048363e-8
2.8568010471221433e-8
1.9516390832417327e-8
7.02990066419089e-9
3.7158702278362634e-7
6.483347567695268e-7
4.1202726070269945e-6
1.376329046096088e-6
7.638749721459273e-7
6.287424279775297e-7
6.122398865392991e-8
1.9599045993034615e-7
2.4227457893984007e-7
4.161580518442408e-7
1.200041990261918e-7
1.9267458478361577e-7
2.857297631950125e-7
1.5925338101278208e-7
1.085040571728306e-8
4.144039084013115e-9
8.637768737888042e-9
2.5171912379503954e-8
2.777130739353485e-8
8.966823814073964e-9
1.2249149833877803e-8
1.2200947021910556e-8
9.050538846630991e-9
5.135120593470618e-9
4.937952030104129e-9
2.0767587928153847e-8
1.4415635922496273e-8
2.3766880961765223e-8
1.780805761046377e-7
5.353759320107796e-7
5.879114261820458e-7
9.32492274124149e-7
9.748015467745166e-7
7.651792694894075e-7
5.220805519443827e-7
5.532802187375225e-7
2.7173145434692574e-7
1.8020354494101965e-7
2.106668870192689e-7
3.1644206346961445e-7
6.284427193426124e-7
2.7814069058609435e-6
2.055289786622044e-6
1.9965193664424376e-7
5.936400603405202e-7
6.744296663379876e-8
2.0943988036279882e-8
1.1656758881037534e-8
7.820882926206316e-9
3.059547125706707e-9
4.092177594908568e-9
5.516050249982203e-9
5.442192594800013e-9
5.66920574081037e-9
5.972935774174716e-9
2.4302141877557183e-9
2.2203202261304574e-9
3.82257295414598e-9
3.8447863503042945e-9
2.9266203141530124e-9
1.7862270316978992e-9
3.2076734818047707e-10
4.92111264052752e-8
6.211195668541613e-9
2.1033404319413243e-8
5.369308457625891e-8
2.2064812220782995e-8
3.074100642910566e-8
4.1857114409554054e-8
5.5818731966623e-8
6.649833192404186e-8
6.709314072864324e-8
6.0360645639409e-8
3.9396934599940795e-8
3.3227203090066514e-8
4.289621072631172e-8
7.285337385135903e-9
1.2047981477313162e-9
8.701453658530203e-10
6.12290762209648e-10
3.2779340749647724e-10
9.976077048991675e-11
1.0951944836039214e-9
2.644269145569878e-9
5.166267006862094e-9
9.567183848544214e-9
1.4196045034689453e-8
8.524689066760097e-9
2.9071155333991146e-9
3.598338598065413e-10
2.4858790595156668e-9
4.236726325637728e-9
1.8688822513442171e-7
1.0330323190848273e-6
5.405031018995024e-7
6.044732437723444e-7
5.59074080894969e-7
5.23252637230163e-7
6.18270271108729e-7
5.512707189793739e-7
4.027211447959049e-8
1.5670495950986924e-7
2.922854231357142e-7
7.247772909506411e-7
4.1856120778296485e-7
1.1381838170592987e-7
1.8205272938880175e-8
2.199065415335796e-9
1.716372711220866e-8
1.671277846007004e-8
8.404390312774725e-9
2.1233138910770453e-9
2.9559317864364e-9
3.491943764318525e-9
2.612870774359012e-9
1.6764402400462482e-9
3.2296567442962184e-10
2.3301992565861426e-9
4.888224213963047e-9
8.967255343686107e-9
1.547601866532229e-8
2.0961263966424444e-8
5.757661023998143e-9
1.6610577289823184e-7
2.702304418445725e-7
5.768672976255576e-8
1.589162962697998e-7
1.7798727776424947e-7
1.752748937338264e-7
1.42723492381377e-7
9.646079396313064e-8
5.7834606718952144e-8
2.7454082989301013e-8
2.4090720534043314e-9
5.992725738691846e-9
4.421967223711108e-9
2.9838013254241153e-9
1.129245085564909e-9
5.600267651700027e-9
3.2760339487210707e-8
1.3769924293920711e-8
1.3429877711975267e-8
9.993055854189747e-9
1.0407583683635984e-8
6.312789331231058e-8
1.0564310952251967e-7
8.319326092989429e-8
8.748099078930334e-8
3.821036794351403e-8
1.0619809189402805e-7
1.5225119360465443e-7
2.2294673950282006e-7
3.5848175998915194e-7
6.88126002493341e-7
0.000011614950942607572
5.618325907803019e-6
1.3135223796054034e-6
4.5299361397123996e-7
2.4158967361692206e-7
1.680612149007629e-7
1.3470160746007946e-7
8.575322020922224e-8
4.212961506032377e-8
7.731197632702893e-7
1.3341158932915928e-6
3.774059282889029e-7
3.01306560602681e-8
3.3291910869989726e-8
5.053250248175361e-9
1.0848008891158397e-9
2.361600744692935e-10
1.1718624546022345e-10
1.0434258597180713e-10
1.150065548335251e-10
2.6290924582344917e-10
9.10909115535877e-10
1.7924126070025705e-9
1.6101003676329572e-9
2.0066503293253113e-9
3.0039550334845633e-9
4.61232478269766e-9
5.856363773870347e-9
6.375220219196381e-9
7.271186803052524e-9
9.731969420807345e-9
3.260228860125206e-8
3.863072659750215e-8
4.7453073501046605e-8
4.966618151102472e-8
2.6233945648702652e-8
5.4538904337893025e-9
2.4583116980835046e-8
2.006229644258383e-8
1.2110447927896846e-8
1.360844079951602e-8
2.1358719993346575e-10
3.1490070867317573e-12
3.242336224495494e-13
2.623100940866602e-14
0.
0.
0.
0.
0.
0.
0.
3.537271423631884e-14
5.1810521881774164e-14
7.428830216939359e-14
1.0605267753845015e-13
1.5145444678501722e-13
2.166678115758727e-13
3.106424800098469e-13
4.464781925107082e-13
6.43476414932395e-13
5.823793563778198e-12
1.1634080325219591e-11
1.9380715252691177e-11
3.017503302001073e-11
4.486945284886835e-11
6.390367586765969e-11
8.660222938293286e-11
1.1103566578053073e-10
1.3509700321657712e-10
1.5740833748561291e-10
1.7663796642618625e-10
1.9014179632993312e-10
3.6339222314963617e-10
4.180889387034376e-10
5.5174767741357484e-11
6.960824415604605e-10
9.205259398253203e-10
1.2836227045771384e-9
1.9161097125267655e-9
3.02073111698606e-9
5.00435763485287e-9
8.909787800029838e-9
1.801003808008022e-8
3.218317264779688e-8
1.9776021129840994e-8
1.1788392305565788e-8
7.523004031432078e-9
4.546183109678658e-9
1.9199512359621757e-9
1.0097983860863275e-9
5.1443590885468985e-9
8.152063017139095e-8
2.0661779557616158e-7
1.3385915191299544e-6
4.5912405553012054e-7
2.2266624839421643e-7
1.0178097892932514e-7
1.8623702604732975e-8
8.192014964383204e-8
1.629173654963961e-7
1.0193890169683862e-7
7.877180561764604e-8
1.2932254414027394e-7
1.0041016790412802e-7
4.2514055845050646e-8
2.213343951722416e-8
1.6432694317185884e-8
1.893085869062008e-8
1.1258483256428264e-8
3.6771252989158783e-9
3.036025427682485e-10
2.2764457067297795e-9
1.870995255159484e-9
1.4671070715350682e-9
8.308665893832107e-10
3.698159584555984e-10
1.4322291708373882e-9
2.8919666262457977e-9
5.307060846518121e-9
9.466327812693697e-9
9.707014444333758e-9
2.4872897495743133e-9
8.515727450909505e-8
2.720616943521895e-7
2.6585298435897334e-8
1.0632403403330284e-7
1.163230563900084e-7
1.1352768424720324e-7
9.464939984194254e-8
6.616924477141379e-8
4.177622680755781e-8
2.5717681315517096e-8
1.7969550117330316e-8
3.0700366795240067e-8
2.3429804413670284e-8
1.2466049823929409e-8
5.0794380136312245e-9
1.9790367156457677e-9
2.0839163724699633e-8
1.1908444625729846e-8
1.1206785794101481e-8
1.2438058566669317e-8
6.1711893444169795e-9
9.948493890684894e-9
2.6691197601845136e-8
2.1458400102508256e-8
1.8374606013113355e-8
1.6508592420959455e-8
1.4413291298758339e-8
1.1387720956353181e-8
7.184949055599264e-9
1.478117885624972e-9
6.765832757434256e-9
2.1599231269236543e-7
3.095214519657944e-7
2.939668030755519e-6
8.57692445249197e-7
3.9207207266656754e-7
1.5636825852608965e-7
1.1287416616546503e-7
2.2286878835340537e-7
1.5538970277413784e-7
2.0993399793380837e-7
1.4334969311086208e-8
6.983935734416576e-8
1.4902000254097752e-7
2.5706448753330044e-7
5.017731373042816e-8
3.051712005698732e-8
7.288957458783765e-9
3.8462141844925016e-9
8.941704064114073e-9
6.352098802889849e-9
2.169603748546041e-9
2.3528603189837813e-10
1.2112805611039796e-9
9.375245349830074e-10
6.46885912669248e-10
7.168897833621643e-11
5.192936398224591e-10
1.0811968000655979e-9
1.756262743620762e-9
2.376211531449093e-9
9.588874304964991e-9
2.568054413198901e-8
1.2220619457497063e-8
1.0918781793621395e-8
2.7791581236095955e-8
4.050031577033347e-8
5.129370184857577e-8
5.871796583470462e-8
5.999677991929461e-8
5.3929746988455354e-8
4.15538059503422e-8
2.4352544745080177e-8
1.1915215101982329e-8
5.045784309804517e-9
1.3329370851699625e-9
4.03136347412451e-9
1.3294548999691089e-8
1.8233424004886812e-8
2.8061424609065667e-8
1.755670385191318e-8
3.806133904152716e-8
5.3929722744505285e-8
3.8966668821601426e-8
3.363837771382201e-8
3.317922863902497e-8
3.495533635938533e-8
3.793610357330113e-8
4.121088013988774e-8
4.3022708202894573e-8
4.030663936413567e-8
3.0595805547849335e-8
4.651146587281382e-7
1.6465952405270698e-6
3.198453550080304e-6
1.656346647831334e-6
9.382452857848382e-7
8.420387295793865e-7
1.1432194321412248e-7
2.0367725094087367e-7
3.2008603870349446e-7
2.960523071248807e-7
4.3460626418896437e-7
4.868475956523048e-9
2.8475417987210896e-7
3.5741786502476917e-7
3.867892498490399e-8
1.1902197004395715e-8
3.0497014564969404e-9
1.9511972857684814e-8
3.9563348516279254e-8
2.4525010783710166e-8
2.8755998136717754e-8
3.086029870534345e-8
2.066153542205216e-9
1.4013315859692266e-9
2.939298123910314e-10
7.2385544475650855e-12
1.122843719091442e-10
7.875653015675036e-11
1.8372049236187592e-11
8.406350355968757e-11
1.81085799451941e-10
5.779115265283092e-10
1.6202941391960917e-9
1.7872013652076386e-9
1.2345671801931405e-9
1.485058394000008e-10
1.2059072955816054e-9
2.6844123208175086e-9
4.136825137377768e-9
5.202993925597171e-9
5.446056737434338e-9
4.853770714739162e-9
2.3027213311571983e-10
1.6474003879343813e-8
2.1265838356383075e-8
5.8420205707008105e-9
8.574908842621796e-9
1.9870960015784218e-9
1.1834972952767672e-8
3.7686997584762113e-8
6.850847639070841e-8
8.789199268974776e-8
1.0036544720472731e-7
1.0813088888610795e-7
1.1117412107825473e-7
2.0012969060583798e-7
3.089071404019907e-7
4.7415307480247036e-7
7.613221776679042e-7
1.1119337931345014e-6
1.0001403815868393e-6
7.051397444033363e-7
0.000011715308861127516
5.4534786616355965e-6
1.2749447237244105e-6
4.5059498899697647e-7
2.400163347883804e-7
1.614075934146509e-7
1.0755334939882798e-7
8.595519878841966e-9
2.6808868894043905e-7
1.4382859177409168e-6
1.9520121300843518e-7
2.9995876933345194e-8
6.801650684400588e-8
2.1139295112807594e-9
7.306042803973978e-10
2.497020543505725e-10
1.7616691317751453e-10
2.8290367260239384e-10
3.8902910078108915e-10
6.278507281847028e-10
1.5754016481820227e-9
1.7553540565459937e-9
1.6037937162426619e-9
2.025372233497946e-9
3.1095600319618272e-9
5.0185486459209195e-9
6.488341387785316e-9
6.814295191211142e-9
7.514516658811582e-9
9.796064517455782e-9
3.041169424476921e-8
3.4359293319117037e-8
4.1170732814928565e-8
5.018874372956413e-8
3.041287793659327e-8
1.0702996777720761e-8
2.554795217722581e-8
2.109987086196317e-8
1.3435903605548249e-8
1.0325764153762075e-8
2.995613605736388e-10
1.0238566247646868e-11
1.139386552335792e-13
3.423639310258004e-14
4.0597414033246976e-14
0.
0.
2.2738428513015124e-14
0.
0.
0.
3.04923909072963e-14
4.5370751816099733e-14
6.510573287722003e-14
9.27276247362936e-14
1.3207984523408585e-13
1.885052865410335e-13
2.696861873851598e-13
3.868176235529902e-13
5.563363408254122e-13
8.025233646116713e-13
7.55232797872919e-12
1.5268687193823246e-11
2.560523596142701e-11
3.9866033198775855e-11
5.87635211697306e-11
8.208510282000732e-11
1.0797967249584073e-10
1.3362704522691563e-10
1.569058110766788e-10
1.7646031851467526e-10
1.9016379969089358e-10
3.525750107948891e-10
3.948419224347497e-10
1.1798163520794688e-10
6.984701968210898e-10
1.063527605394727e-9
1.4411886230922312e-9
2.0405205422352284e-9
3.0586291090312737e-9
4.841460317937949e-9
8.220199183250766e-9
1.5734588949315156e-8
3.044371797023812e-8
2.076310632301024e-8
1.1997470913131108e-8
7.686193896030305e-9
4.95171983878881e-9
2.7726444033003433e-9
5.756325096266504e-10
2.293969579193509e-9
7.159006250138988e-9
6.677029339174973e-8
1.028866225551745e-7
1.0068018941434123e-6
3.302410104800621e-7
1.3655768021231577e-7
4.705266382615836e-8
4.394906167380711e-9
9.014273613761694e-8
8.205798113314846e-8
6.551627720596779e-8
1.0173516211891013e-9
5.11224897763837e-8
8.60304094713867e-8
6.628441749141132e-8
6.800677536642539e-8
1.980886677531538e-8
9.36243407394023e-9
1.2265181167990682e-8
7.52339098956845e-9
2.1766465095754217e-9
2.3783559280674627e-10
1.0983070516738802e-9
8.47757022222578e-10
6.411685455768506e-10
2.540235511715085e-10
2.8169971918740347e-10
7.336289826982927e-10
1.3148990282589845e-9
2.0616914516109837e-9
2.9203122404107505e-9
3.677025753287206e-9
3.017798554038035e-8
6.596247830444866e-8
9.714118290361403e-9
3.190122146887387e-8
4.803112007138929e-8
5.6822550080808056e-8
6.001226919397208e-8
5.530174510749444e-8
4.5062690647853175e-8
3.4700806184802365e-8
2.7523459525007387e-8
2.9498701530669773e-8
1.7273790423365826e-8
7.403898911611275e-9
1.0201499847987594e-9
2.248369769889585e-8
1.2738346628704262e-8
1.1949310869239302e-8
1.37620935831536e-8
9.540003943138532e-9
7.80593487727464e-9
1.700679745477872e-8
1.4778258111973494e-8
1.347043281268869e-8
1.2552203695272823e-8
1.1297284926147973e-8
9.288903420267512e-9
6.2726778546188095e-9
1.6881872313627608e-9
6.21576775195018e-9
1.6795730723736804e-7
1.514259982937255e-7
2.1829037468372774e-6
6.044000064524204e-7
2.451036166119177e-7
7.062097907269398e-8
8.408516709925688e-8
1.8747790164583596e-7
1.0740612683264093e-7
1.3065882996508233e-7
5.1288438193638425e-8
2.726542098401418e-7
2.6511853523241177e-7
9.600323933303568e-8
2.716527700274337e-7
2.8996116466164054e-7
4.6094767798073964e-7
9.423271522263318e-8
1.2242497228349234e-8
4.133441271244677e-9
2.6367079083686527e-9
1.8175781556810283e-9
5.446284669872761e-11
2.2057221554625866e-9
7.532436416184727e-8
3.1806797935584306e-8
2.532980771332564e-8
4.027893839232005e-8
8.615846392149672e-8
2.3055484555219058e-7
9.630799563288617e-7
2.3122076967970893e-8
2.1354839061939555e-9
8.711713172126498e-10
8.084245851986761e-10
8.946111861962956e-10
1.0625239326192909e-9
1.3437128217862982e-9
1.67205213043041e-9
4.114274056871501e-9
7.791832495816836e-9
1.391735532733637e-8
1.0268260372647071e-8
7.466256125800785e-9
1.8743347000459855e-10
1.279952564831369e-12
0.
0.
0.
6.669991397801717e-14
4.820476057545619e-13
3.1155337169878024e-13
0.
2.1143475107377013e-13
4.1207777684733733e-13
6.614109055779544e-13
1.0091723898551593e-12
1.5054300281794367e-12
2.2020809319262353e-12
3.1079764390266533e-12
3.902525251007656e-12
2.8053177538117564e-12
3.893117694644128e-12
1.949912373914776e-12
2.0835273670317717e-11
1.9676026899342476e-11
5.2081608840977785e-11
6.960136363389565e-11
8.032642573798338e-11
9.004230034995926e-11
9.874648080063861e-11
1.0167684992815316e-10
9.547821623248855e-11
1.3439719005341112e-10
1.2204052718399056e-10
8.332971919060844e-11
1.0781126075303534e-10
1.7019419044213255e-10
2.718161694067351e-10
4.2296960057511926e-10
6.378433765981521e-10
9.420949385976126e-10
1.3826762020561312e-9
2.043152729098595e-9
3.0955869256368843e-9
4.9492085540635286e-9
8.281466423570273e-9
8.08985661109161e-9
5.996150995295725e-9
5.097582617867631e-9
4.9187231266129425e-9
5.230413997842426e-9
5.974913762519627e-9
1.7443397631058994e-7
9.414299072564503e-7
9.307322113055954e-7
5.81300242030307e-7
5.749839617759647e-7
5.367639189891142e-7
6.529234690442749e-7
2.620506071989908e-7
9.815750663708162e-8
1.9572075274799045e-7
3.906086200541313e-7
1.9821774582994354e-7
7.210475940029232e-8
6.147397209779114e-9
3.089399880963222e-8
3.6013687145204665e-8
1.92988122131501e-8
7.15439507810003e-9
1.0392917392574244e-9
5.715786186990556e-9
4.523257066449669e-9
3.425968791082922e-9
1.4787697592020983e-9
1.5467235497889888e-9
5.091260527045696e-9
1.18632829533721e-8
2.7325606752174816e-8
2.379801238286799e-8
9.909921678403041e-9
4.209734142655353e-10
8.53205813013372e-8
1.943501837036036e-7
1.9027787745201946e-7
2.1009277446637062e-7
1.8302724074735036e-7
1.323324647965081e-7
7.567777117459363e-8
3.876037837811364e-8
1.6070504232023417e-8
1.9603984429005895e-8
6.955695322622415e-9
6.879694772977164e-8
6.251647790520341e-8
8.573911222554304e-8
1.0430942017582825e-7
3.368040696365525e-8
8.329354933834999e-10
1.5377579682774186e-8
3.797569607496065e-8
8.82506851730072e-8
1.240272464791539e-7
1.2664899445351517e-7
5.2420986894368046e-8
6.441603457973901e-7
3.420023058392948e-7
1.6641146426094855e-7
7.645526415207261e-8
2.5032480704603695e-8
9.414437869345371e-9
5.0115339318301834e-8
1.945924603075919e-7
3.161293744721545e-6
4.344655121174807e-6
2.298976195540827e-6
3.8979208973196173e-7
6.859697047995213e-10
7.150855913967479e-8
8.219638613485444e-8
7.865530483549262e-8
6.311267841866752e-8
5.736122852269145e-9
4.579379145557237e-7
2.0134980394437272e-7
7.163396821429696e-8
8.189172731269918e-8
6.389314387074698e-8
6.355461761066798e-8
3.817753181750212e-8
1.4026425478459793e-9
6.580703316317935e-10
4.857836205497132e-10
2.876246354006648e-10
2.446996343377923e-10
3.375756048800863e-10
4.915712912721028e-10
7.914786136003386e-10
1.1832825127130125e-9
1.3667939773248255e-9
1.0665045598850844e-9
2.0514922992355527e-10
1.0093852738876167e-9
2.0313113700901525e-9
1.186910205507907e-7
3.803601128221985e-7
2.0401852746915053e-7
9.064650757816327e-8
1.9598346482946414e-7
2.3609294424272158e-7
2.6483351523800293e-7
3.0184623702153007e-7
3.675091969630206e-7
5.188140548170429e-7
8.536187292377796e-7
5.067522484490213e-7
1.6104913866905732e-7
4.3784167896881254e-8
1.3517187158246167e-8
1.8228112698387392e-9
1.3801751292751589e-8
1.9501071571109867e-8
1.994066722572256e-8
2.0467607280984697e-8
3.753934880217242e-9
5.000160446989086e-8
7.499425233023368e-8
5.4848964121200726e-8
4.487943663372054e-8
3.6855664190749624e-8
2.717540148777585e-8
1.775208482672451e-8
1.0160283426543644e-8
3.999074816105889e-9
1.7925713812523761e-9
2.2283987821616094e-7
4.739559968024194e-7
2.9289731679547323e-6
9.45427460349697e-7
4.3390418121440936e-7
1.560966390641607e-7
1.1732800522183888e-7
2.5538409790886687e-7
1.4417372236488017e-7
1.2700810732141977e-7
4.397859688120094e-9
7.508860628697677e-8
1.7312270633710003e-7
3.7641926942478186e-7
8.100645978584332e-8
6.760043772074664e-8
2.5061341865525084e-8
6.016520462026925e-9
1.1163099196777247e-8
1.216005149106604e-8
2.7008241623605457e-9
2.933536645524694e-10
4.0538326413139027e-10
4.044177580159464e-10
2.826977714129721e-10
7.200833892749084e-11
2.275310540800017e-10
4.891642734730365e-10
8.460556935924954e-10
1.3324945439215547e-9
5.3180374233391735e-9
1.3256239761848389e-8
6.168468657288255e-9
6.201236375271023e-9
1.69271757361787e-8
2.7804755608680455e-8
4.060091863874009e-8
5.390718437029101e-8
6.274181083720511e-8
5.951431445370137e-8
3.6340577409175294e-8
7.1550820803434795e-9
1.4913765849740016e-9
2.5414323330335025e-10
1.9638890892922686e-9
6.372353441622801e-9
1.2528401234117412e-8
1.8897015370234804e-8
3.096594407473633e-8
4.509703295274146e-8
5.718738532413013e-9
3.6681004872537014e-8
5.0639628467817484e-8
6.428257223987894e-8
7.021645638388699e-8
7.127982396814174e-8
7.541275714222139e-8
8.272347135983758e-8
9.106383033950428e-8
9.540767544732394e-8
8.742371859996794e-8
6.817601080277467e-7
3.3844985911798493e-6
1.303968713626631e-6
2.1957792070539033e-6
1.3010756825540712e-6
1.1941908289743942e-6
3.697197157153384e-8
3.7249394301831977e-7
4.3931227221942983e-7
1.2198686610948789e-7
6.136948031648642e-7
8.487862746767187e-7
1.4273405890125764e-6
3.828715658185329e-6
2.2598741128018355e-6
1.0509301464027435e-6
6.691428607552835e-7
4.114530665928606e-7
1.497615463766178e-7
7.066115277582329e-8
7.344303434926285e-8
7.771665378017851e-8
5.2572199490952714e-8
1.1167709977325424e-8
2.2943867799260365e-9
5.560064257470041e-10
2.390966070777546e-10
2.0849183301292057e-11
4.2926337864457206e-12
3.221169132671621e-12
6.856843457245754e-12
3.172355682821769e-11
6.211870716503942e-11
9.490145343946345e-11
1.3258839474767715e-10
1.7708675252554738e-10
2.1808568714349735e-10
2.2091862287017435e-10
1.4558781666563047e-10
2.078503955273464e-11
8.089914904695985e-11
6.223217467587403e-11
2.2349287503003168e-10
5.793573823548082e-10
1.87675905570674e-9
1.0760752881443063e-8
2.1219356962599716e-9
1.731343904519111e-10
7.687958262893115e-9
5.351544230548116e-8
1.876954541217521e-7
8.747371939781684e-8
6.097858151506918e-8
3.592530438978554e-8
4.42999125887627e-8
1.0471898634031674e-7
1.3143654661938597e-7
1.7935447372382113e-7
2.7362163511656247e-7
4.6421320384656324e-7
9.075853259199041e-7
2.6411100832878606e-6
0.00003582022486685229
0.000025316364699051408
3.191707659259955e-6
9.37577551764137e-7
4.785135718622018e-7
3.239849518496145e-7
2.558344696703146e-7
1.8558856552829336e-7
2.6012192931422704e-8
6.237754434288163e-7
7.439070055212455e-7
2.466844947968725e-7
7.435836442824091e-7
2.2988210081248346e-7
1.491774043914898e-10
1.0691167844668744e-9
1.1107499787747856e-10
4.492474537712691e-11
5.057691257315382e-11
7.092068258325435e-11
1.4669472366920432e-10
4.0478051393107393e-10
1.464394548284414e-9
1.3752533171178768e-9
1.3545417468420886e-9
1.903771300284961e-9
3.3006965420572535e-9
4.993197936872847e-9
4.737088114968582e-9
4.529784618024286e-9
1.1288664122891696e-8
9.168784582853388e-9
8.11635647708025e-9
8.528703354430049e-9
1.072024462806296e-8
1.4420905838070323e-8
1.1233345875528429e-8
3.549147079785431e-9
2.8725979774328094e-8
2.081102216977312e-8
2.550290283312283e-8
9.277563439720216e-9
5.735361817728465e-11
1.930499788902403e-12
7.990541032265715e-14
2.4802376404834503e-14
0.
0.
2.4028240106159894e-14
0.
0.
2.3711331555614622e-14
4.366311651005393e-14
6.63939367389802e-14
9.63223627877171e-14
1.3808911831682266e-13
1.9754529333760226e-13
2.8279556131380395e-13
4.054675416557088e-13
5.824727089527128e-13
8.385862027554755e-13
6.113739375774369e-12
1.3348888339159582e-11
2.3289093995348817e-11
3.668475707520625e-11
5.403943589359335e-11
7.578274523052346e-11
1.0242869133860769e-10
1.356467243127366e-10
1.7965249974323398e-10
2.2624027591048051e-10
2.62204385616602e-10
2.2918862931959657e-10
2.0964303186998045e-10
2.256086773860664e-11
2.592105753364287e-10
5.248767156224945e-10
9.741870012834522e-10
1.6805486476380153e-9
2.675804460226112e-9
4.081012076828268e-9
6.174109794387734e-9
9.541917326414051e-9
1.5856209568545055e-8
2.8425656377245994e-8
2.095845729645912e-8
1.0286028433821231e-8
5.661360310252041e-9
3.071940487432454e-9
1.1762620966064288e-9
6.641452918944216e-10
3.054551375529375e-9
4.28644122211647e-8
1.1190244676778523e-7
6.030252099116986e-7
2.2407487567966265e-7
1.114055116008856e-7
5.0079186473953e-8
1.3158730658327621e-8
1.3258487596135368e-8
8.140179593657749e-8
1.2286464021576393e-8
2.597428248729738e-8
5.372220624959506e-8
1.1379483903709592e-7
5.2590981176508175e-8
1.9169998681938862e-8
1.0808024533139765e-8
8.670369990582254e-9
5.3884772696217895e-9
1.5456089230294398e-9
1.2198860596648277e-9
1.1772611312818183e-9
8.83933093703304e-10
7.428756670623924e-10
2.819429537432279e-10
3.7123895116756024e-10
1.0148447572467331e-9
2.094941965543484e-9
4.329960688486401e-9
7.290675055167879e-9
3.464809715854433e-9
9.014841915756945e-10
3.7720899996985786e-8
1.8394171770817397e-7
3.640762669237353e-8
7.906639126110326e-8
7.729354925158166e-8
6.969689138926668e-8
5.33060870330146e-8
3.3983863226026455e-8
1.8723424830239607e-8
7.635653794532687e-9
3.1103015361309187e-9
1.8985095115370465e-8
2.9680243480506296e-8
2.6315195810312617e-8
1.2317511954422345e-8
2.6638559659745334e-9
7.907239996240161e-9
8.427116192920033e-9
7.251230394885188e-9
7.3813621262622355e-9
5.567870965252367e-9
1.3813163435750357e-9
1.33021397883508e-8
1.7360043362062518e-8
1.2828689247155478e-8
9.869966784918622e-9
7.30938483860079e-9
4.851959296103354e-9
2.417420738565605e-9
3.0773338818232017e-10
7.636348027141695e-8
1.6262803226480095e-7
1.0258782689320608e-6
3.4669454323369295e-7
1.7723735646999794e-7
8.070558878348279e-8
1.7861382299129248e-8
3.731087508640089e-8
1.7767675562013738e-7
5.6484413383218425e-8
4.648905272637475e-9
1.7698109456519636e-8
3.989675843109852e-9
3.7266439258097367e-8
6.067938048685311e-8
9.367897948402324e-8
3.49549862379687e-8
1.0739642049543212e-8
1.5727100897897318e-9
5.657385866959774e-9
5.7143961514734656e-9
1.8316212653469972e-9
6.04319659163575e-11
4.0710604709038655e-10
2.985377749079207e-10
2.107809022951159e-10
1.2109600080550676e-11
1.8749175899562848e-10
3.642438105907445e-10
5.823068135370127e-10
7.956843486175953e-10
3.4562812993268416e-9
1.0805697213035564e-8
7.167788355220169e-9
2.554590825820363e-9
1.1040178774506175e-8
1.8328658210523834e-8
2.5896075261871402e-8
3.3962323691431007e-8
4.165132100914301e-8
4.7521958132256016e-8
5.04093492280729e-8
3.00521798991586e-8
1.1504456620010053e-8
5.135891202504508e-9
2.6070351335203638e-8
2.156366935777973e-8
2.3529603201455357e-8
2.2174811163093015e-8
4.708833385249192e-9
2.8273002126409855e-8
2.5568103928857287e-8
2.352503142963207e-8
2.22556384983682e-8
2.040391564182431e-8
1.729894270968878e-8
1.313075747952441e-8
8.284681878840304e-9
2.562435736503199e-9
5.286807264651946e-9
1.8518001076561036e-8
4.3617890435324595e-8
4.1329379489015303e-7
4.372408395020121e-8
2.5112610693697893e-6
6.678098655099563e-7
1.3430869948721497e-7
5.531989063027039e-8
2.502838476956355e-7
1.0254483571978677e-7
3.7531929949525465e-8
1.594957452324846e-9
3.7909924662986134e-7
4.996288288255496e-7
4.773477245531725e-7
3.0501973783561443e-7
1.823396182347077e-7
1.763007404335405e-7
1.739581922283884e-8
2.842955801352112e-9
1.0868689482237645e-9
9.563964291247895e-10
5.75164771569137e-10
7.987369742082494e-10
4.013793158228308e-9
9.354969339292631e-9
3.027555236633037e-9
4.553169164720671e-9
9.688849381932862e-9
2.253798238903235e-8
6.471250809389121e-8
1.9279138094038431e-7
6.991990418308526e-8
4.464447483641422e-9
6.237048438415433e-9
6.332023680599838e-9
2.5226967699517504e-9
1.3045899906259124e-9
1.0963786297382445e-9
3.5918094604151503e-9
1.0045950292362731e-8
1.3605709734165497e-8
2.7095109900205216e-8
1.0045827944710625e-8
2.0428358534810633e-9
4.17831642496593e-11
7.062135654563295e-13
0.
0.
0.
3.730876209948876e-14
3.113436219801623e-13
4.682501647937907e-13
8.054104324588783e-13
1.4228869904634756e-12
2.092543549715238e-12
2.599559295579555e-12
2.637433707590827e-12
1.224815888779105e-12
4.055536242338837e-12
5.940421526946313e-12
7.514359165799673e-12
1.049599796748422e-11
1.894023588432948e-12
1.3251977072866218e-11
2.7371170256242393e-11
4.214006083595577e-11
5.50312300896581e-11
6.685218802740548e-11
8.212357731572343e-11
1.0787860028108373e-10
1.5198122388725715e-10
5.400187281985533e-11
4.578757614878327e-11
2.0299474341832966e-10
3.915727223477621e-10
1.7650906110794682e-9
8.268524364303472e-9
1.3870521903434794e-9
1.3757586878096282e-9
2.145739509703519e-9
3.3962365932969618e-9
3.2890271955305476e-9
1.2579631971598192e-9
9.020239422464006e-11
9.528648238112768e-10
1.6420448324487595e-9
2.304245729786865e-9
3.009630270249305e-9
3.7065750767180578e-9
4.0660153575530405e-9
3.6529624452086714e-9
2.6791707967236776e-9
1.650156825926915e-9
1.2055621956478422e-7
3.991035216102672e-7
1.567471345597677e-8
3.7135584196092723e-7
6.20563176911313e-8
1.1492418256488029e-8
3.0542779850769934e-8
4.070380892465452e-8
4.954956221754458e-8
5.280187188904337e-8
4.971920768542608e-8
3.000341131402746e-8
2.234343388431102e-8
2.759893081157415e-8
1.8794206282786308e-9
3.363483239714868e-10
6.955141045903818e-10
4.766255011911039e-10
1.8922380215916274e-10
4.068735340121831e-10
1.622114055489915e-9
3.359198164015746e-9
6.204047693196476e-9
1.0001474985710864e-8
9.949221847028776e-9
5.213149270428391e-9
1.498856182488709e-9
8.805667782874193e-10
2.5986266137401697e-9
4.138008549940052e-9
5.800658120762793e-9
2.162294368681468e-7
1.2041620218127904e-6
5.342607721987055e-7
7.951322251185169e-7
6.606584693347982e-7
5.9833318254792e-7
7.622241671304689e-7
7.442346922407122e-8
1.4864768872426593e-7
2.770062334383827e-7
7.042199467103262e-7
4.147476451135874e-7
1.427190081896358e-7
2.9772247940540454e-8
4.685565996435312e-9
2.4609956615382164e-8
2.401177844453618e-8
1.2093220984997566e-8
3.719057001802047e-9
2.3562520655005547e-9
3.956212187911103e-9
2.970456132123712e-9
2.04232037314459e-9
1.1934009108272698e-10
2.0556953626332727e-9
4.8005830531365735e-9
9.776789810502621e-9
1.9843217301537814e-8
2.2903391112392615e-8
6.550608150138769e-9
3.664508622949698e-9
1.0073680940431981e-7
2.431732309433068e-7
1.74023590767364e-7
2.231888414878822e-7
2.0626605674502754e-7
1.5886783548400514e-7
9.594947043416532e-8
5.09587493843966e-8
2.2230045395408214e-8
1.6347859156717725e-8
6.198019596189737e-9
2.6631229321333135e-9
5.669973163115546e-9
6.308311209114726e-9
5.312854705809727e-9
1.9440816490285357e-8
4.315420877687292e-8
4.220424241419707e-8
4.069358621834089e-8
1.2623179944763764e-7
3.441754750585914e-8
9.151982635505481e-9
2.033574805503811e-8
3.016495348318666e-8
3.947304230919724e-8
2.8326564911348082e-8
4.39102297001124e-8
6.487725150967663e-8
1.0146654037341788e-7
1.7900624886856009e-7
8.400259681349989e-7
1.6361700491431528e-6
7.930501158004353e-7
3.4840073003550526e-7
2.0954937082603154e-7
1.5190325115053604e-7
1.233985779759793e-7
1.0152127799850879e-7
2.7623412477701404e-8
6.416616483077569e-8
9.963054420238306e-7
1.468322140118392e-6
1.7671318270561958e-7
3.9480892415334085e-7
1.24207154258469e-7
1.9277031017744728e-10
2.693524280279014e-10
3.219654653483556e-10
2.421340367648215e-10
1.5071012851749042e-9
8.954100890859961e-10
1.2720127170564705e-9
1.7177316579332278e-9
2.1499778212056115e-9
2.6850709696863183e-9
3.3532183409985614e-9
4.427714651762048e-9
6.139677478453378e-9
6.82245820238772e-9
6.707887727023002e-9
7.463247324354348e-9
2.4972832114148788e-8
2.1828980899886394e-8
2.072750375940266e-8
2.472513979847956e-8
3.748874751152552e-8
3.1398907373837325e-8
1.3217485395286154e-8
1.958111697108853e-8
2.4062820544502786e-8
1.4250144062958781e-8
9.03115045707904e-9
1.8528677035293085e-10
1.4803233611779762e-12
8.542760695779851e-14
5.544750256724147e-14
9.130456218838029e-14
0.
7.336545782711691e-14
8.35969180210706e-14
5.0788309292390915e-14
0.
0.
2.6842395227380024e-14
4.3458052074596217e-14
6.399321295023673e-14
9.199088287408045e-14
1.3147636272455728e-13
1.8782421163634022e-13
2.686548211377179e-13
3.8500819921056497e-13
5.530362327521142e-13
5.752088271386632e-12
1.0872981688187579e-11
1.7614889505460035e-11
2.7011488758598934e-11
3.9949295983699303e-11
5.708806053723729e-11
7.815511151519646e-11
1.0143027962327717e-10
1.2447880303820006e-10
1.45543011643769e-10
1.634218194623246e-10
2.7389402099874427e-10
2.6539629814961216e-10
1.143706015034154e-10
2.0466661591517586e-11
5.3433400112893844e-11
3.925466173094381e-12
1.4668443860557608e-10
3.7452171902153614e-10
7.061928200873033e-10
1.2182027556656146e-9
2.139990363112626e-9
4.190690751769644e-9
6.204711454679406e-9
3.4048599681730346e-9
1.9428697427129626e-9
1.1326129482101141e-9
4.989861513783865e-10
2.4448712382023377e-10
1.549427669743122e-9
2.0127215002837227e-9
1.2165493393435602e-8
1.519844546890385e-8
9.287544759501347e-8
4.2256240924217946e-8
1.0715598326468847e-8
3.3513382777728984e-9
1.5462256147606106e-9
7.106693005122041e-10
1.4764695549076843e-9
1.1898446070241042e-9
1.75600321918303e-9
2.9127117165882346e-9
5.45455092242253e-9
1.255358897151763e-8
6.583705735615785e-10
9.489739259881228e-11
3.086194547209275e-10
1.7634271515212255e-10
6.331444913318245e-11
2.313714180235839e-11
4.681254459310648e-12
1.4765461025231162e-11
1.369070176476018e-11
7.973879282765913e-12
8.909197131980675e-12
2.200876425003397e-11
3.982712170156614e-11
7.103837296725156e-11
1.4042419792364076e-10
1.679543187289865e-10
5.908843823903816e-10
2.3225254256620692e-10
1.219834059431101e-9
1.978273747509337e-9
2.358859563500332e-9
2.610442620229281e-9
2.5916689107812033e-9
2.2460974113871564e-9
1.7313263647494707e-9
1.2258424096622205e-9
7.965193614887907e-10
4.179008482680476e-10
1.2807090220945752e-9
1.5658180657554254e-9
1.2549415925729737e-9
7.560574824957012e-10
3.448833237750238e-10
5.181846208236066e-10
4.450197063813772e-10
4.672026050853971e-10
4.3868468447863335e-10
3.458971463765997e-12
7.466957799992628e-10
1.6984463268921832e-9
1.265392647321879e-9
9.671806723018743e-10
7.488855170165333e-10
5.444047892641759e-10
3.375387996926346e-10
1.0458902134495018e-10
2.245208174115253e-10
4.824080849896447e-9
1.4070936451709613e-8
1.5390695135768917e-8
4.6368141269897295e-9
5.434200336923791e-10
9.736273892355168e-11
9.36452766395167e-11
1.819005734408228e-9
2.836199046408908e-9
2.2780243281397473e-9
3.12910049761609e-9
5.787552181144229e-9
1.0243829326292145e-8
5.135106016681741e-8
3.7644494561950956e-9
1.0934731962703379e-9
3.0482348151279107e-11
1.5903297542400447e-10
1.2620380890786726e-10
6.190096975878155e-11
3.607764053128834e-11
2.735955481773459e-11
1.999118260511563e-11
1.2276532024231972e-11
5.745088689566736e-12
2.2244515988613757e-11
4.294519768916075e-11
7.667646731032204e-11
1.340016502243638e-10
2.213672290553755e-10
8.526912201965195e-11
5.59839055520082e-11
6.762692972713606e-10
6.264801105002926e-10
1.0024064779707246e-9
1.3887281429245378e-9
1.6156378587002869e-9
1.553423675395564e-9
1.2580531897999225e-9
9.126535315026307e-10
6.170318778360139e-10
3.4680657212990497e-10
9.982318517605348e-10
1.3115272289418662e-9
1.1602873462878946e-9
7.596044168777356e-10
5.455840125091087e-10
3.178533042894024e-12
2.558882698686956e-10
3.435164429846474e-10
3.2593843180123433e-10
1.729987468291561e-10
1.1175005503972722e-9
1.1086181726261338e-9
9.040904389552187e-10
7.902985682216871e-10
6.848581549491635e-10
5.588717171420687e-10
4.123755471095348e-10
2.456253782253009e-10
3.716389129735018e-11
2.860457211832561e-10
4.394220752830967e-9
1.1650975077294425e-8
4.076970596240066e-9
2.1104874139352576e-9
1.2613054570891608e-9
1.1300384836899948e-9
3.3155987756319218e-9
4.358592158379466e-9
3.208075259614435e-9
3.925249366754827e-9
3.952926409906511e-9
2.3058159353794306e-9
4.709338912947779e-9
3.5616207598031336e-8
1.8553525084471482e-8
8.947493353553338e-10
1.4129146191745963e-9
1.1198330425417141e-10
3.5944829218211075e-10
2.1736034777971023e-10
2.4529037188766476e-10
3.6455020024325356e-11
2.4669159437496087e-12
8.961940610059372e-12
7.710198867027988e-12
4.651514865905894e-12
1.5493110852999423e-12
8.127391576796112e-12
1.483100424496001e-11
2.3920365832884666e-11
4.062263897820854e-11
1.1729380739705416e-10
1.3369091312980406e-10
2.063579354417613e-10
2.4787414820459065e-10
1.7660944240865822e-10
1.390799330756248e-10
1.0972376017564226e-10
7.821478596064413e-11
4.3550892974618596e-11
1.1536459390557266e-11
1.7059708679960757e-12
3.204478436850471e-11
3.0253311568764747e-11
2.0291202158166175e-11
3.1777500177588903e-12
5.395650050198575e-11
1.820137835813875e-10
4.748947161589977e-10
9.242803733589765e-10
5.495607818251387e-10
1.6326906701741474e-10
3.532655832605478e-11
1.4532192649650849e-11
3.495794196688942e-11
4.031500948225378e-11
3.6301312883860593e-11
2.6587259961442462e-11
1.3756715342045539e-11
1.0386588249724018e-12
1.8039663986735477e-11
6.311155063081844e-9
1.4782926204175161e-8
1.0725185784802687e-7
4.148772679959851e-8
2.2445053934772098e-8
6.564442365623207e-10
8.56638625236411e-9
7.081800895789009e-9
7.205389597918639e-9
2.421739822272739e-9
3.620321102609007e-8
7.265751195671573e-8
1.7517324658264172e-7
4.2367633215841774e-7
1.9803112978786828e-7
8.584717201779916e-8
3.132215794533558e-8
1.0724376769130692e-8
5.253461811621651e-9
6.0846139589159215e-9
1.3179104133875164e-9
8.916392149483526e-10
7.33603189503335e-10
1.4281154324576476e-9
3.944736425916827e-9
6.02619703030907e-10
1.6254974649259864e-9
3.2137778387989184e-9
8.302744282816394e-9
2.8211712291759773e-8
1.553051161801246e-7
2.829748070806614e-8
8.877996739021133e-10
1.3074301515583952e-9
1.7141350487593818e-9
1.5835940760898237e-9
3.488320691554458e-11
1.3300698552316416e-9
3.4338082850920957e-9
1.7377378850981532e-8
3.7047045978021497e-9
3.5051482663268623e-9
4.060979929323608e-9
5.3126948994678785e-9
5.413864537502796e-9
1.1711628115876868e-10
4.04266033222041e-13
2.2555717589467475e-14
0.
0.
2.3385656286217336e-14
5.274749507760576e-14
5.424245791195228e-14
9.132383189237155e-14
7.660348020996942e-13
6.403566875172741e-13
6.237564679931033e-13
7.563884732534841e-13
1.0733161568483768e-12
1.7214926341653729e-12
2.7576687075644035e-12
2.7500499615125563e-12
6.289624110049003e-12
4.6372932964297716e-12
5.005817588022257e-12
1.838161804446901e-12
2.4501037957946748e-12
1.4056956784261246e-11
3.2238426970940744e-11
4.948801132522498e-12
2.977586973733333e-11
2.960678644254357e-11
2.1658027592037606e-11
1.43713891776956e-11
2.107925087574756e-12
1.803446658548333e-12
2.4822235062956344e-12
1.853216012344981e-12
6.350889861781624e-13
8.878517080480182e-13
2.9244587746954896e-12
6.01992621378936e-12
1.1177066929116375e-11
2.0378100996744072e-11
3.7936375440771825e-11
7.412452893403813e-11
1.5380105005199122e-10
2.922681859111007e-10
3.112018898792597e-10
3.0520094145908574e-10
3.2192112382262726e-10
3.613363561125924e-10
2.0318762525693693e-8
8.075091682308054e-8
1.7810478480498618e-7
2.339540370415603e-7
3.242219142389994e-7
4.3252826478453655e-7
2.5440773999954733e-7
3.120097590815949e-7
4.663028020959072e-7
2.8067510089314374e-7
2.1200006806583492e-7
1.5427016306145314e-7
1.1266870339462715e-7
3.376703081829697e-8
1.0283265548803506e-8
4.825443339948247e-9
2.072300882147348e-9
5.528752478697164e-10
1.1146172155227754e-10
5.7135293773055845e-11
1.0224470873976769e-10
8.320947321592557e-11
8.0647708481016e-11
1.0596163183998503e-10
1.7494591722437705e-10
3.560879080563934e-10
8.378603102780411e-10
2.0602864026990298e-9
1.738810486532124e-9
2.867326445142913e-10
1.6754351290388831e-9
1.1125577515171342e-8
2.297562011895928e-8
1.96318864722438e-8
2.707938694674857e-8
2.2077361020093758e-8
6.717953776902453e-9
9.679817459353841e-10
1.7872536485923925e-9
1.3938290082606754e-9
9.334866721872197e-10
6.525200894572089e-10
6.617504108950469e-10
5.632799088691244e-10
5.67332828235025e-10
8.905864112363773e-10
1.5448034289185317e-9
1.5983934470569577e-9
1.1605357333982633e-9
1.561144300341032e-8
2.6411992353466072e-9
2.159264668323927e-9
6.307180091545709e-9
5.949948192210217e-9
2.806673477687393e-9
2.9175316654745804e-8
7.990141963348135e-8
5.369224429872294e-8
6.12728239503802e-8
1.3040931368699582e-7
5.406746059041943e-7
1.971257964465418e-6
8.696609998900056e-6
9.80997700079904e-6
7.142385719376981e-6
3.5019291518146537e-6
1.8748730182344979e-6
8.101226750292709e-7
4.020257927997829e-7
2.2772878007843346e-7
1.4885284837254e-7
1.4672092800662254e-7
1.1828152126273088e-7
2.4006198807228416e-7
3.493478105156337e-8
1.934058062283399e-8
4.487228311050943e-8
1.0253749998170091e-8
9.632070016754724e-11
1.9370024459809348e-10
4.1102686295777887e-10
6.025307882018922e-10
4.2732179462694347e-10
3.171578706464431e-10
1.8032944993564547e-10
3.424678892473247e-10
7.65471446689135e-10
9.70111134059029e-10
1.2381938679915446e-9
1.5005993439469313e-9
1.722948429097087e-9
2.0394037088390367e-9
3.1570904232222747e-9
5.650817028511637e-9
4.621157026728744e-8
9.378546184728528e-8
6.548726864886361e-8
3.5406977178694455e-8
2.660718221658979e-8
2.3970945573978872e-8
1.4572099647576952e-8
5.895742159479352e-9
1.088481686664176e-9
1.912079405110862e-11
2.4981480604317256e-13
0.
0.
0.
1.494456836916768e-13
3.2454627030958733e-13
4.954633897687875e-13
6.752825601350674e-13
8.616050549960551e-13
1.0353843686720668e-12
1.1935183100557297e-12
1.3036987445560296e-12
1.3185166247248518e-12
1.2256743821074081e-12
1.05601094846208e-12
8.443568593782564e-13
6.036097402507995e-13
3.2286367215346164e-13
3.046814754185426e-14
1.2251716441016536e-12
4.370448618979421e-12
9.474214303146489e-12
1.6455776829857474e-11
2.4935185519871308e-11
3.547989464328655e-11
4.9228604776482716e-11
6.690755837964623e-11
8.775888401448447e-11
1.088424471549938e-10
1.2597231383111087e-10
1.363526963234044e-10
2.9750658682603034e-10
3.7837741286500993e-10
9.274844134014987e-11
3.948469109529223e-10
6.150788114982222e-10
9.430476136767323e-10
1.4778673247313321e-9
2.4172477957582623e-9
4.231368085926449e-9
8.204143886410893e-9
1.8323701018084497e-8
2.462684812249435e-8
1.4552460337917825e-8
9.260383742982129e-9
5.845907638058126e-9
2.879636302779129e-9
4.108425570215669e-10
4.91995212440621e-9
1.2113413932528851e-8
1.3917458049703384e-7
2.1569595511996154e-7
2.161484503834403e-6
6.912184115603515e-7
3.171605712602029e-7
1.331762384453571e-7
1.25449375274059e-8
1.506665124777822e-7
2.0177553438610202e-7
1.6186498074454078e-7
1.9094679296113395e-8
5.0450800042299e-8
4.336952214826951e-8
7.597986709150238e-8
2.9029165962792663e-8
1.0496323289153745e-8
1.2311132691398342e-8
9.1071898048721e-9
3.672803690272869e-9
5.542024334847325e-10
2.9993691646547522e-9
3.3898727680035683e-9
2.6933075781650967e-9
2.119367934661955e-9
7.520425083032757e-12
2.033589801932108e-9
4.3057684686078535e-9
7.67314651620222e-9
1.2565129969219875e-8
1.9094055225197996e-8
1.0235245551504056e-8
1.7490200918277427e-7
3.797752588322995e-7
1.4939568407971862e-8
1.395780894889209e-7
1.6944748612773454e-7
1.782758333754903e-7
1.7286184267702662e-7
1.4586087063556237e-7
1.0431024122876406e-7
6.391819749606801e-8
3.2322447314661454e-8
5.3797881548497556e-8
3.940614636438471e-8
1.8773905781335298e-8
7.038727328903187e-9
4.575749140566449e-9
2.163101377231342e-8
1.5677581221562298e-8
1.6105249690468622e-8
1.654838856881323e-8
4.122457888740828e-12
3.278454602147616e-8
3.602153395744389e-8
2.9345377929383853e-8
2.664404884535891e-8
2.5211769109705243e-8
2.309724444005796e-8
1.860268013129248e-8
1.0632169928648295e-8
1.0283657451635382e-9
1.5900020237354312e-8
3.8228072041732273e-7
2.3694030392977276e-7
4.305004274856672e-6
1.2136758645808762e-6
5.438918032087333e-7
1.9880574642029231e-7
2.502940139285199e-7
2.5222578412413187e-7
2.2880429018112533e-7
1.437170819712032e-7
5.489662838375714e-8
1.4275534944718412e-8
7.290511094742551e-8
2.2578798290054637e-7
4.7909783590682625e-8
4.098432009543945e-8
1.9175460839904353e-8
5.7309756276109975e-9
8.781350460945907e-9
1.843066411749832e-8
2.1563201908840876e-8
9.33072769100256e-9
1.3323213200842211e-9
4.191529264471817e-9
3.2325515998945436e-9
1.7286639700133778e-9
2.1177769164158984e-9
4.666930374757074e-9
3.0661427231917132e-9
3.03843169073565e-9
2.8149579960196855e-8
6.164398548423938e-8
9.359953612445794e-8
8.479313737275975e-8
5.913401456460608e-8
9.542689529477983e-8
1.538344142626269e-7
1.212739331308989e-7
9.64520577012494e-8
6.318255963294693e-7
6.390582581566963e-7
1.045477538183165e-6
8.106382880675653e-7
3.014389990924746e-7
9.854391576683659e-9
9.11192711641548e-9
1.895784432587471e-8
4.1479949293119815e-9
4.006169655745447e-9
1.600414121987349e-8
1.3620914313417458e-8
9.446212638978306e-9
6.505704851867072e-9
1.3761885710509258e-9
1.4958003918878262e-9
2.9771467274795152e-9
3.998570051839016e-9
4.383232620243916e-9
3.726060107870403e-9
2.476193307695198e-9
1.054092478774547e-9
3.221060496240501e-7
1.4047729350933923e-8
2.1180297822681463e-7
5.558634248805719e-8
4.841015514099621e-9
2.6843387787862483e-8
3.77363801242527e-8
4.549055035079126e-8
4.5083588523924986e-8
3.886441200579898e-8
3.205024108361312e-8
1.8806264575516243e-8
1.8451715927664337e-8
3.1849038315912454e-8
1.516213213903477e-8
2.540427259186618e-9
1.0497336457946696e-9
9.762148399469311e-10
5.644574385025562e-10
2.816485502009316e-10
1.5957831309606004e-11
5.55727760965834e-10
1.386268910522298e-9
2.604406495040295e-9
4.570025169276789e-9
7.160876259451382e-9
9.053367053660156e-9
2.729148119468361e-9
8.216091222998841e-10
2.70274457839258e-9
4.126042525012433e-9
1.6706577476874074e-7
9.469460703405012e-7
5.411299146402263e-7
4.6290012892892095e-7
4.701421708513466e-7
4.5227809303676064e-7
5.054684556155396e-7
8.498432263877175e-7
9.255844867541312e-8
9.575276883237895e-8
1.7856553684377552e-7
8.056751034617724e-8
3.106579082723601e-9
6.1173120203053e-8
4.956772574831561e-8
2.1671100427879386e-8
7.10036474085438e-9
5.851307879732493e-9
1.3589504643544054e-8
1.0375933591393212e-8
9.017957996248115e-9
4.9191248375436825e-9
4.048941109752965e-9
1.7002217797181907e-8
4.6512158190340444e-8
4.529935561218198e-8
2.620725144838478e-8
1.4227176666448208e-8
5.1405484877946344e-9
3.5313607631740556e-9
1.4434902027418903e-8
1.4311391774278843e-7
1.4569586167337593e-7
1.7041019819026123e-6
6.323567080134581e-7
3.259274552302294e-7
1.3952648463068073e-7
4.536408109103325e-8
6.953336537515418e-11
4.336483307219114e-8
1.3981621455233593e-8
4.240165326507215e-8
2.1381029735988733e-7
1.0199353506258479e-7
5.861563121582174e-8
4.002222426847801e-8
3.828147447972483e-8
4.927984204859005e-9
2.7457091873964868e-8
4.138557943015704e-8
2.5999418446244658e-8
2.245695446351507e-8
3.074662167468188e-8
3.669507292189357e-8
2.0336085308235364e-8
7.482236071879002e-8
4.492427373498395e-8
1.091193097958128e-8
3.0369683499021535e-8
4.5264440609122855e-8
6.76382822573943e-8
3.604185201140655e-6
2.5570656092129836e-6
1.7855885749922967e-7
1.7944491647742524e-7
1.5302300163090136e-7
1.2421609191646134e-7
1.0750662403668522e-7
9.967853476572954e-8
9.899974379893539e-8
1.0442027038661505e-7
1.0444246354462681e-7
2.0482125321253747e-8
5.642194481354318e-8
7.914174761091163e-9
1.0505309159573985e-7
3.877186127320905e-8
2.609472453071345e-8
1.5116879578571605e-8
2.7186089021451693e-9
5.15475817716922e-10
1.4676871540390535e-10
1.1698026281827175e-10
3.182751026150129e-10
4.479419835679931e-10
1.280502497498492e-9
2.0740179648045386e-9
3.3828240664360438e-9
5.185680645197008e-9
6.701843393424608e-9
7.32558569709108e-9
7.967289426673298e-9
2.4235834672757154e-7
2.751195611633802e-7
9.313152980871672e-7
5.512385584554987e-7
4.322727542839014e-7
4.4864638461201973e-7
5.355361247100431e-7
7.137404170967035e-7
1.0425053309115324e-6
1.2881114335524542e-6
9.308328513470951e-7
5.073191135320014e-7
1.9691777178891985e-7
3.216059837372274e-8
1.0536099158604032e-8
1.685666431622947e-8
1.3534962546962099e-8
9.3915007252927e-9
7.803279545037948e-9
4.000184693048075e-9
8.631013864539814e-10
2.566663377673103e-9
2.7792703990692375e-9
2.137019108987963e-9
1.190818909929963e-9
3.9126020510239714e-10
1.8891006945228608e-10
6.410311794118013e-10
1.0516325862362465e-9
1.4811012557797607e-9
1.9755331717687557e-9
2.525136045674934e-7
9.285095161810669e-7
7.608498422313182e-7
2.3573426518683047e-7
6.060230265517067e-7
6.334917341815817e-7
5.629778210236306e-7
4.172048762319649e-7
4.933847981282492e-8
4.7344054689867756e-7
3.4801058939451986e-7
4.921776759067877e-7
5.351830492889432e-7
1.1544972208750094e-7
7.733610584381642e-9
2.991022100780421e-9
7.379637300900709e-9
3.3410208548364117e-9
1.0167288627724294e-9
2.8414862720152825e-10
1.1815795736647882e-10
6.778750895733677e-10
1.0035616468798116e-9
9.74686897538814e-10
7.12306271139891e-11
8.353022512024383e-10
1.6366682492580618e-9
2.8159592833619833e-9
5.66844740515712e-9
1.2286245718349285e-8
6.227418494851706e-9
7.462535438231164e-9
1.8835062094302682e-8
1.7447482264056715e-9
3.496007540296862e-9
4.567715475634485e-9
4.734423824647269e-9
4.098174289433566e-9
3.010860773387404e-9
2.0059488887661033e-9
1.2480047024331775e-9
6.106938063263753e-10
1.8302915970929666e-9
2.5018977719645275e-9
2.2569584032268592e-9
1.3732347656433609e-9
7.467706664061917e-10
6.061548428553783e-10
7.232236662193818e-10
8.151569459546596e-10
8.374933365511968e-10
5.5524931852443144e-11
1.8242929479396528e-9
2.3540347878319278e-9
1.8756954421131065e-9
1.612392400313454e-9
1.3873232294955011e-9
1.1305204110618717e-9
8.420972988453787e-10
5.310240329476289e-10
1.7585637573104807e-10
9.04606315138448e-9
3.171837623111845e-8
7.789428271970858e-8
3.002937858686573e-8
1.5301446686514667e-8
9.985269877226341e-9
2.009990914144792e-9
6.470613753505743e-9
1.093675215491392e-9
7.851453559826602e-13
1.127438347670961e-9
3.4182011427639466e-10
5.846816459114324e-9
4.146625416854766e-8
1.9508967490558004e-7
3.308568879474004e-8
4.99927165364703e-9
8.504027448973242e-10
3.722385654713152e-10
6.207099800726697e-10
7.372585678207082e-10
4.898600201739224e-10
1.3926492777233445e-10
6.04756854869586e-11
3.8885737068937286e-11
5.507161699576124e-12
3.679411901238898e-12
1.4879644483968234e-12
4.5361881897971303e-13
4.773030145993334e-13
2.493052019557249e-13
6.733110148074404e-14
8.225150720124811e-13
1.085309519886722e-12
5.97131096020375e-13
6.041063805412868e-13
1.1782152525261057e-12
2.6639615875098284e-12
5.7925111674065e-12
1.21301353617086e-11
2.526073742945672e-11
5.3859901998282667e-11
2.4687954711508725e-12
3.438597138436436e-11
2.7900317040672882e-11
5.5352497480544756e-11
3.464540363814674e-10
3.805501753084653e-10
5.546854155694211e-10
1.0273849134470219e-9
1.2187636115412104e-9
7.674622188067411e-10
5.999584271091185e-10
5.261162499513117e-10
4.726646856180874e-10
4.1539151557042373e-10
3.46761416048751e-10
2.6302505442387694e-10
1.555267077668706e-10
4.278084881999533e-13
2.7660057899228133e-10
9.348230836277505e-10
3.351133149866651e-9
5.5046086175602954e-9
1.7470338096995234e-8
1.2717221230547304e-8
6.287390730028268e-9
4.080675525373256e-9
6.329232857950362e-9
4.310267437812736e-9
4.2727044903224125e-9
4.951269267249335e-9
3.015316904479751e-8
8.881117983309551e-8
2.558418747773125e-7
6.017682545422709e-7
2.598770694399692e-7
5.1866059336251505e-8
2.9710742078875153e-8
6.148439821771587e-9
1.137648899267424e-9
5.514965485977784e-10
3.3372426565892457e-11
4.5858749311960606e-10
1.3844122233589666e-9
3.116552549161611e-9
1.1609843030251797e-10
8.105053970132471e-10
3.233940548866176e-9
1.356853537775209e-8
8.01525082278178e-8
3.335757527520199e-7
1.0660014435000133e-7
5.642044912626316e-9
1.6907653461226449e-10
7.424012284807282e-10
1.5390029349439106e-9
3.0435968185868848e-9
5.422990286526599e-9
1.0620747056892602e-8
7.817989380315271e-9
1.3535097796958534e-8
1.466716067370249e-8
1.5072348480449994e-8
1.0075534276468499e-8
1.9528690067605784e-9
7.641029235885657e-12
2.235079238048413e-13
0.
8.956952363192544e-14
3.774647135934455e-14
1.9870149601887082e-13
2.7635834201808024e-13
3.024174290482988e-13
2.0449904725637572e-13
5.971721433812938e-14
1.3127027627298922e-13
4.971270608136077e-13
1.5000522406927533e-12
3.884259683849507e-12
3.935472798023596e-12
3.9559165212971744e-12
4.780261635351908e-12
3.3417455617227005e-12
3.228352267403203e-12
7.453031019632536e-12
1.2372016795905347e-11
1.8251559867251542e-11
2.4450658718062515e-11
2.556790907474442e-11
4.010295474946069e-12
1.5043062074150894e-11
2.1570815950248694e-11
1.0889505129988705e-10
4.5720199871645004e-10
1.723207310901039e-10
3.629752454099368e-10
6.335854322664822e-11
7.928672387734583e-11
1.1994019635561879e-10
1.4317257240876424e-10
1.0794991126597521e-10
5.5932535193613814e-11
2.378360080675038e-11
5.36906617829497e-12
8.276288768951014e-12
2.276065106947398e-11
4.07403625565702e-11
6.061938168659412e-11
7.897589639579051e-11
9.636631586871499e-11
1.1579693992758663e-10
1.4005944342206705e-10
1.716788858432113e-10
1.0080322642851471e-8
3.341457365267418e-8
5.377874627888875e-8
9.087470260859062e-8
1.4819798382047289e-7
2.2323033975061816e-7
2.542107527458132e-7
2.2174220322350547e-7
1.8595397677242826e-7
1.4984706608172156e-7
1.1400023676665141e-7
1.0327902912862136e-7
6.368334400198561e-8
4.8636055694193436e-8
1.346241915692083e-8
1.969983804233456e-9
4.117720809680247e-10
8.794294227373481e-11
3.5679561169957154e-11
3.157760880850483e-11
9.554362240838485e-12
1.5951752220040385e-10
4.632683329414121e-10
1.0345672393133888e-9
2.411992521462964e-9
5.439470489640444e-9
3.735900124942917e-9
1.3425198247990445e-9
4.5709221791026315e-10
2.6685322230023886e-9
6.882663082784284e-9
3.498957134194878e-8
6.130024526012914e-8
2.988958248421882e-7
1.5022234553065295e-7
9.222019917704412e-8
4.7913793391490983e-8
2.0401172562647803e-8
7.153168993606962e-9
1.266851385949346e-10
2.0921205617049263e-8
3.549876318426173e-8
1.8175784209228544e-8
1.5902701113146719e-9
3.4863098619741177e-9
4.535078973775429e-9
3.7124596991582876e-10
5.192797269314202e-10
4.719698359494478e-10
5.9968871070034846e-9
3.1903875498425646e-9
2.783277144987509e-9
2.7842306919695567e-9
5.610902427531475e-10
2.2102777691575353e-9
6.644698059992106e-9
1.7915379748020715e-8
1.773156732461022e-8
1.1700644578849678e-8
8.053891911398224e-9
5.273670292362409e-9
2.9289750535814584e-9
6.557517318177837e-8
3.7574699185432236e-7
7.787553143731602e-8
3.313624819182257e-7
2.551635038406024e-7
2.1023816773604935e-7
1.6152363966934735e-7
7.157134054449254e-8
1.49874222360325e-7
1.2766596248569565e-7
1.285272976916548e-7
1.0707736485726619e-7
2.7079599535452218e-8
2.4884272682719577e-8
3.897233084807999e-8
2.998619077768242e-8
1.2122303599778063e-8
1.6234982662249536e-9
3.1387163191568654e-9
3.184086616939339e-9
2.5076308691348447e-9
1.8423420439302706e-9
1.6376689276241385e-10
1.8966923980690365e-9
5.270930675333926e-9
1.348484075712914e-8
1.3477724651876612e-8
7.524682268413606e-9
3.439976935468293e-9
1.6360076287767763e-9
4.7797890066998665e-8
8.951680896813747e-8
2.1296133733906644e-7
1.5982034202592065e-7
1.1802346486463454e-7
7.214172319947969e-8
3.5927611011869474e-8
1.6486971610255407e-8
4.333519508372103e-9
3.777594811205399e-9
1.4182977302994848e-8
3.3422062587452064e-8
2.6674941101914078e-8
1.6284842952761736e-8
1.3027636802089626e-8
1.5040039348195343e-8
1.6625486118754053e-8
6.055951821712222e-9
1.2936267613773699e-8
4.358515477676233e-8
3.7681511332957785e-8
6.934175173165033e-8
1.0547895950699371e-7
8.38325435384427e-8
4.096161571857784e-7
1.4319065358441773e-7
7.850807182153446e-8
4.190904819914906e-8
1.663560205386702e-8
3.26104197616037e-9
2.5843757048706438e-8
0.000014913730024934693
4.782724536066653e-6
2.721822271668113e-6
1.1068274901811036e-6
2.9435507959806274e-7
4.418888790786496e-8
3.042219556987482e-8
5.269937082417495e-8
5.158829213287025e-8
1.1180632642573459e-8
2.337268545135e-7
8.745527934426954e-7
2.5592311129615445e-8
4.8743640470919336e-8
6.990704653567363e-8
3.4136739904595496e-8
2.41853397919599e-8
3.882280452217023e-9
1.969707856493423e-10
9.908484850995616e-12
7.395040278125644e-11
1.8702294009928412e-10
4.4364516697740615e-10
7.877301740596947e-10
1.2906783552339769e-9
1.7474890489327664e-9
1.7535832817524564e-9
1.1229285042377198e-9
5.17964035021633e-11
1.0299688688603867e-9
1.887224250950713e-9
1.172229588412306e-7
4.053121568495767e-7
1.25846357220835e-7
1.355602272395014e-7
2.2201172773766266e-7
2.5884735443214615e-7
2.8774367466923903e-7
3.257323862266841e-7
3.933052413111838e-7
5.453192272887361e-7
8.415611156699872e-7
6.221623992609262e-7
2.1563332754229416e-7
5.286796888339748e-8
1.5893318421510575e-8
4.905988965613038e-9
3.587495661192469e-9
1.63610923447803e-8
1.840389174775734e-8
1.9283481492033352e-8
2.1398413810558765e-9
4.095302651106587e-8
9.754793915176043e-8
7.336217284338006e-8
5.8285210841200566e-8
5.252655260438721e-8
4.8169337946989715e-8
4.013076954750876e-8
2.86890441183276e-8
1.792253475271261e-8
9.318345136541554e-9
3.234188705920417e-7
1.4142722685261364e-6
3.241010374399158e-6
1.6142687447566192e-6
9.40425329970703e-7
7.366214965680864e-7
3.601669120316426e-8
2.6516478924070583e-7
2.626562370342554e-7
2.614262828579609e-7
6.692933133932716e-8
2.085341873360822e-7
3.663221698123646e-7
4.784653975613103e-7
7.925165926940477e-8
3.637586931330429e-8
9.890898773113098e-9
1.2706839040045164e-8
1.7089934972422085e-8
8.362630091432936e-9
1.3951104409108523e-9
4.1370767780927736e-10
7.933012347931792e-10
5.993896108644179e-10
3.4417888880774794e-10
2.0743749044348257e-10
7.102025714103062e-10
1.3217880784756513e-9
2.292284912523847e-9
3.7885172119193525e-9
1.543257697334879e-8
2.7448672523661614e-8
6.2486837502854595e-9
2.1735060731261892e-8
4.255622822965938e-8
6.409551479452218e-8
8.578496916923056e-8
9.778399148201076e-8
9.127839812748987e-8
6.10211738423713e-8
1.5277679303321218e-8
4.6641780292265535e-9
5.2408406676643875e-9
1.9328767093439015e-9
2.469118343026004e-8
8.52155988084662e-8
1.8934710652148753e-7
6.493081807323817e-7
1.8432525365754585e-7
2.0571318156759729e-7
6.806139962833309e-9
3.542963600865366e-8
6.380855737072756e-8
8.378129960917526e-8
3.9188996768469754e-8
7.420614111878644e-8
1.115679282362315e-7
1.6887031478839643e-7
2.67558472504201e-7
4.6802904863094423e-7
1.1501743339216174e-6
0.00003333670639772531
0.000013828880487962292
2.0320324659333334e-6
7.567397663423139e-7
4.25095645581727e-7
2.963781737669996e-7
2.3458027437676562e-7
1.8519746997493582e-7
4.017128785643396e-8
1.9838734907982395e-8
5.491448968129819e-7
4.9683261101041266e-8
1.0488530632036815e-6
2.1590564604003675e-7
1.2788145988335357e-8
2.2434641885568652e-8
4.223006005320836e-9
6.597946583984176e-10
2.956992846453135e-10
6.478256560230996e-11
1.3448631392361033e-10
3.61585869059984e-10
6.17789651101315e-10
8.782208790718501e-10
1.7486527296954692e-9
2.798208187733728e-9
2.285169691915692e-9
3.0354650125631275e-9
5.552442015606663e-9
6.9272088222139065e-9
5.488168603716079e-9
9.98326641179328e-9
7.054338808515049e-9
5.7588944635191735e-9
5.66417586146279e-9
6.647664083537042e-9
9.245496603142054e-9
1.2920612844331798e-8
9.312736348152446e-9
1.2932007182908911e-9
2.8074922713372323e-8
1.6615212248204336e-8
1.6536200176491597e-8
9.343586930967859e-11
3.5590410816714426e-12
2.420480627259697e-13
3.5598332843756604e-14
2.8211928819760067e-14
0.
3.203274583878754e-14
3.298775713121161e-14
0.
0.
3.734628727321812e-14
6.016727369832828e-14
8.864617683617006e-14
1.275474999162031e-13
1.8241482245138637e-13
2.606682864193752e-13
3.728050196176965e-13
5.33978538291025e-13
7.662641580689925e-13
5.858443248255197e-12
1.2511728655288901e-11
2.1441817879036453e-11
3.326222540406279e-11
4.8336082167781914e-11
6.691858666428349e-11
8.94616943140579e-11
1.1771907445950124e-10
1.555816273893491e-10
2.09259021072485e-10
2.435893265924816e-10
2.0218224125928133e-10
1.8222432552318404e-10
3.1060184887081637e-11
2.3056538451318397e-10
4.6427791681774397e-10
8.711412950470319e-10
1.508886209168733e-9
2.4075854670861076e-9
3.700079973007625e-9
5.676160267519442e-9
8.913807972186832e-9
1.4879924133901927e-8
2.7605011655441418e-8
2.8208520649199165e-8
1.374516227744633e-8
7.481527786327856e-9
4.213660702384613e-9
2.0307751886088338e-9
1.6438062196994324e-10
4.113648367397899e-8
1.941024599364358e-7
3.857166559666019e-7
2.3374452981283515e-7
1.4487137192191232e-7
8.909704682167665e-8
4.0355747701212867e-8
4.041399369489206e-9
4.9365949476030366e-8
1.1843801093327292e-7
3.7904677394249004e-8
1.6055620813159302e-8
3.8797252955312723e-8
1.3711146211704502e-7
5.0828173239718076e-8
1.6185912961685555e-8
9.541231395886674e-9
9.187862616600332e-9
6.802835808065982e-9
2.3029235773261837e-9
6.392859155294005e-10
9.49153618653106e-10
6.990772020792769e-10
5.513858703801991e-10
1.777400756201584e-10
3.163239548103326e-10
7.697084247659723e-10
1.442217903265655e-9
2.5461618450880646e-9
4.387125999661074e-9
4.824136954402887e-9
4.735154127103657e-8
8.549433133834685e-8
2.594117765100461e-11
4.189560222177022e-8
5.466124085653887e-8
6.083986784464748e-8
5.97947959744966e-8
5.02937535630969e-8
3.771682500345684e-8
2.7297302849931716e-8
2.052300271000491e-8
3.898962525270562e-8
3.3353410185842926e-8
1.4664463139606027e-8
3.7702839717188855e-9
1.060281812907245e-8
1.5616119350771766e-8
1.3609967213304529e-8
1.46227556916023e-8
1.2913159730768827e-8
1.3284605772616094e-9
2.1626661613407725e-8
1.9759814282719057e-8
1.6833288437765575e-8
1.4585530301854099e-8
1.2017535399813168e-8
9.001694226104667e-9
5.7689255713823215e-9
2.295321938115097e-9
1.9603549293049416e-9
8.3977035718967e-9
1.7835222304085687e-7
1.2468886854040708e-7
2.0036892773336293e-6
5.751398265129433e-7
2.0543308595875895e-7
3.925753928399946e-8
8.179114743028608e-8
1.5861881024652272e-7
7.893577048339879e-8
2.392172776364377e-8
3.8337187750631067e-8
5.262325570824269e-8
5.890973773227064e-8
1.4406102538627772e-7
6.698177176690793e-8
3.568448209890875e-8
9.364391605413291e-8
4.084278227503464e-8
7.625395185155116e-9
3.908285654820024e-9
8.284137283051904e-9
2.507157743289872e-9
4.0189805207154457e-10
5.0860894530061846e-11
1.5477555992883316e-10
1.093504842959542e-10
5.166237129397006e-11
5.936764798585813e-11
1.4877646152076137e-10
2.5424205656223476e-10
3.78387576367583e-10
1.4321355142765085e-9
4.461969058108035e-9
3.4117361959536976e-9
7.807365504115975e-11
4.175718004371984e-9
8.52195089256458e-9
1.3942585464208623e-8
2.0953530864615686e-8
2.8801493160789226e-8
3.321530624659429e-8
2.704785951011892e-8
9.275808671023102e-9
1.3896358525513685e-10
1.4336065169930697e-8
2.714386914872312e-8
2.6339457184079353e-8
2.5588870551723457e-8
1.0840107128200737e-9
3.8581748608735276e-8
3.398592077846436e-8
2.9324550191332866e-8
2.8115183355054066e-8
2.781724285240723e-8
2.6688527289511666e-8
2.3754524736424265e-8
1.9166415299008415e-8
1.3686334537988372e-8
7.70107576632571e-9
8.435390541773642e-10
8.10055483543839e-9
4.5920375445237917e-7
2.2165085471339246e-7
3.3812844343738306e-6
1.0586544477007878e-6
3.5132811391184817e-7
9.718021408160344e-8
2.5365965557239514e-7
1.3960711558883225e-7
1.1913849018641793e-7
3.3502029241530324e-8
2.528100488830494e-8
1.5667786292498406e-7
1.2172969299479828e-7
2.77618822307958e-8
3.795154752629598e-9
6.784499488853392e-9
9.651814041682808e-10
6.589941185130943e-10
5.519663278268399e-10
1.1002318006116984e-9
8.380962668309584e-10
2.6578154511274683e-9
2.5759008001360532e-8
3.3344776969296085e-8
4.676352365484009e-8
6.21660142916577e-8
9.800714627501673e-8
2.2282647901160383e-8
1.774197358598774e-7
9.585541838713998e-8
7.189136404522436e-8
2.98700120786802e-8
1.8385665736367946e-8
8.455354159873188e-9
5.619527105543071e-9
6.0878200764442646e-9
1.2662148554427388e-8
2.1055157396568682e-8
2.0206060660066844e-8
2.108532538788877e-8
3.127609706554849e-8
4.3559873137922464e-8
1.674836391075971e-8
4.005474654817893e-11
9.824132565718857e-13
5.1662648616070656e-14
1.5358675245406322e-13
0.
1.1572098644277286e-13
1.7271039403054588e-13
2.5525317740786805e-13
1.874159701661612e-13
0.
1.314484457825681e-13
2.495812362913415e-13
3.9331186105105874e-13
5.919448462207291e-13
8.750207524170378e-13
1.275216702608315e-12
1.822347851019162e-12
2.5135094950071107e-12
3.1778666788641506e-12
3.5979290659507007e-12
1.7056171508108841e-12
1.958147536664213e-12
4.302178589093697e-12
1.2102562667317946e-12
5.0686104149531606e-11
9.10590780706375e-11
9.730083619831678e-11
8.652029004513263e-11
8.762042447402858e-11
1.0501500464286064e-10
5.071466482291351e-11
2.1025295788433872e-11
5.754528672228174e-12
2.3739863489932343e-12
3.199745804331133e-12
1.0397395735339909e-11
2.5924191915748826e-11
5.3061152658038425e-11
1.0064987272433166e-10
1.893697996800658e-10
3.70157057460439e-10
7.880732314368371e-10
1.913835419606025e-9
2.8919873485600424e-9
2.355439918213002e-9
2.2392203900839852e-9
2.3639207486568817e-9
2.6684848301736034e-9
3.151966951001704e-9
3.846587417601308e-9
2.4753489453906486e-7
1.4164599346269929e-6
1.684629641784524e-6
1.1303215778436635e-6
9.746175384165296e-7
9.129910112061014e-7
1.2289111861776528e-6
1.0671915261486e-7
2.5941308757226355e-7
4.1339393050984447e-7
4.3064474248201013e-7
6.029810763943725e-7
1.9736165768611174e-7
2.991613651849557e-8
7.106992448847004e-9
2.2304036481311742e-8
1.9421587602822222e-8
1.1607917755071328e-8
4.910326967705726e-9
2.268458997757888e-9
2.573323026400911e-9
1.9096598535018006e-9
1.4060495451427545e-9
7.793558088897544e-11
1.5094977461996493e-9
3.4151045855081093e-9
7.1414668379529324e-9
1.6214582528169948e-8
2.202183812442684e-8
7.944402352674657e-9
1.1060415122462154e-7
1.9832954920224374e-7
7.259624129391655e-8
1.335958002269452e-7
1.4460828294521975e-7
1.334145054681111e-7
9.759622807767564e-8
6.179821354644696e-8
3.677358110956393e-8
1.2546440828245849e-8
2.715649128325986e-8
1.3430710694304999e-8
3.7476073905579545e-8
6.730644326918571e-8
7.803472144235432e-8
9.334949987799903e-9
3.270054851085071e-8
7.237371585530974e-8
9.50809657872793e-8
1.2877300749229754e-7
1.822572595760398e-7
1.4883006999300801e-7
5.4370790324235315e-8
5.207759258580245e-7
2.5730591646059357e-7
1.2087275439281164e-7
6.330332083391849e-8
1.6085998497604075e-8
3.0082761192457736e-8
8.755912583086736e-8
2.045652432610307e-7
0.00001947616488194081
0.000011124528109483064
2.0395826946623578e-6
6.384011560686793e-8
1.8069662518042989e-7
1.9182776236671121e-7
1.731643485368938e-7
1.5030457043366488e-7
1.0876759235842947e-7
5.124889597705465e-8
6.743627167074841e-7
8.445748623923686e-7
2.8647391598601693e-7
1.5795555075021785e-7
6.794666280089828e-8
9.262851626244777e-9
3.065812810096849e-9
3.108626358154685e-8
1.7956968431172453e-9
2.336838819891808e-10
2.678111102211661e-10
1.3698265294469905e-10
9.381076513137199e-11
1.201380068711262e-10
1.7884196522886613e-10
2.828703028331765e-10
4.200267336336937e-10
4.831751087556595e-10
3.886040088785102e-10
1.0215991838115078e-10
5.504921830155917e-10
8.979844110395285e-8
1.9233056754045088e-7
1.9022474425285857e-7
3.2698484125943835e-8
9.6962904624628e-8
1.5943480486532182e-7
1.950882970494452e-7
2.2720874342580278e-7
2.68955473017964e-7
3.356439833362156e-7
4.629135985937002e-7
1.282141784733208e-7
3.5893622073014606e-8
1.210540195848697e-8
3.3278708948981533e-9
5.39065088501454e-9
1.1702693521896452e-8
1.6639501328501613e-8
2.9315127234765672e-8
2.467073192468333e-8
3.4281244731937964e-8
3.466113532956586e-8
2.900193679375201e-8
2.5581060925736226e-8
2.2333225514692438e-8
1.8351117911873777e-8
1.4001758726936043e-8
9.922847663238254e-9
6.195948961795593e-9
2.2925970745366573e-9
3.1272039100442736e-9
7.170284575525579e-8
4.69824686516718e-8
6.914491770916445e-7
1.9830883113800298e-7
6.456888454935103e-8
4.446047270216687e-9
8.594306718911408e-8
4.058750157902021e-8
3.030245663033416e-8
2.70031882931883e-9
1.7260052209960124e-7
2.2513662651268623e-7
3.8568878567934456e-7
1.0581125138307225e-6
5.495910177944618e-7
2.639627076428105e-7
1.7659549572176476e-7
1.4149012465773435e-7
1.2238909759501466e-7
9.365703305557945e-8
4.795131156426068e-8
3.2163513906458466e-8
2.8035597160707344e-8
2.339554610622591e-8
1.3734735955450147e-8
2.3876253623778584e-9
3.91903520137384e-10
5.3368433869353724e-11
1.0162678502132966e-11
2.1076853180325135e-12
2.6432798415322114e-12
1.704603268404746e-12
6.888639517628732e-13
8.388168455041532e-13
3.640272554039606e-12
8.501305781824217e-12
1.594487259355449e-11
2.6177495319004237e-11
3.889234094125329e-11
5.2235425114758444e-11
6.269157361225447e-11
6.799787639168089e-11
1.6576311740689305e-10
2.3551035033937587e-10
2.5782805277093732e-11
1.9102452037193882e-10
3.204402512506983e-10
5.051676472342034e-10
7.875533144626382e-10
1.2575595333476753e-9
2.136687080355754e-9
3.98435315839196e-9
8.504888610129298e-9
1.4158435702032313e-8
8.450162349293422e-9
5.132667648256791e-9
3.2095591227631704e-9
1.7155940660040073e-9
2.1790955368669026e-10
1.689062200133568e-9
4.723740552253555e-9
7.051969620569059e-8
1.4499384612584356e-7
1.1788159085577699e-6
3.8990436963530524e-7
1.8324242653894962e-7
7.92442093607755e-8
1.1321033470502943e-8
7.1735148728172e-8
1.3559748593019968e-7
8.40869565661e-8
5.975975246375162e-8
1.0885955243927455e-7
9.761824794299384e-8
5.310441940625656e-8
2.6024076597468146e-8
1.5275287933823713e-8
1.7972148952903173e-8
1.2056523044241873e-8
3.979224497840826e-9
8.894448323781634e-11
1.7447863874984077e-9
1.4965980775720013e-9
1.154268824974004e-9
7.098996054913259e-10
2.1136062879274517e-10
1.0135749417298898e-9
2.059564140551205e-9
3.739518997389704e-9
6.546035347970015e-9
8.448387419774932e-9
2.4302787951739086e-9
7.49929455039676e-8
2.0098242386662635e-7
1.492635753216179e-8
8.068580701540135e-8
9.169642069007556e-8
9.188557850581724e-8
7.897980805439404e-8
5.713897439087071e-8
3.75347108592775e-8
2.4630861890064543e-8
1.9369477487659257e-8
2.844319079232645e-8
2.0671266140046984e-8
1.0820834996462443e-8
4.098483549189219e-9
3.8628410160930265e-9
1.721835265738686e-8
1.0802061808053405e-8
1.0544958686686877e-8
1.1623385370569476e-8
4.772910994787699e-9
1.0857934537473842e-8
2.183730350640771e-8
1.763925744198778e-8
1.5337258299351922e-8
1.3714788555297159e-8
1.1747235783291944e-8
9.005447882527839e-9
5.31953292896845e-9
2.4619191917242175e-10
7.55086514132063e-9
1.8897903342919864e-7
2.354371417173883e-7
2.55220402701295e-6
7.35050657150446e-7
3.187470790304864e-7
1.0985293396421949e-7
1.0482705659717544e-7
2.0497345378525806e-7
1.3058328008798256e-7
1.7191736558438197e-7
3.4284312464440505e-8
4.9490508692130525e-8
1.2896534569119116e-7
2.736060705564935e-7
4.100854786020664e-8
5.0188326176389884e-8
1.6013178201363144e-8
3.0438044827871357e-9
8.584597137302521e-9
7.523206094023084e-9
2.744126814580624e-9
3.1966296560510804e-10
7.212396233614071e-10
6.630176152517002e-10
4.572157135782012e-10
1.425213313554887e-10
2.6832345077669036e-10
6.219665991666522e-10
1.0478856391135457e-9
1.4739669132862607e-9
5.627049910681221e-9
1.56954304283457e-8
8.773410247560027e-9
5.3820980326394605e-9
1.711984472510462e-8
2.6714467595813203e-8
3.548786234597475e-8
4.242903187376678e-8
4.521445610597475e-8
4.210370765935656e-8
3.285255318439701e-8
1.774422966169562e-8
7.706521654968008e-9
2.7618489917023085e-9
1.095879137673809e-9
1.040766488537696e-8
1.740630751518323e-8
1.9481867828634342e-8
2.3083229128398518e-8
1.6496815470235408e-9
3.853953083558892e-8
3.638139226848116e-8
2.914511548648041e-8
2.7356299004605645e-8
2.7920024416222083e-8
2.9443014780511872e-8
3.086500842163386e-8
3.078674968934485e-8
2.7493227244984536e-8
1.997740649015062e-8
8.655987284085358e-9
4.393950944245765e-7
1.112985804140377e-6
3.998018865365908e-6
1.5225030382280152e-6
8.457693819651006e-7
4.239471827612144e-7
1.667108097606228e-7
1.9507004198886036e-7
2.7153351409728336e-7
1.7898036977826197e-7
4.412836215821406e-7
5.614952857334386e-7
8.553853370607828e-7
2.019462239325227e-6
9.281951875331651e-7
2.718337340669646e-7
8.063922060422581e-8
2.4776633287267048e-8
2.4265973453282996e-8
7.219480498290857e-8
1.2693721834898426e-7
9.525306332855609e-8
2.5604690258210407e-8
6.037009632904183e-9
1.4203860750531657e-9
2.2159938479674838e-10
5.896586228346683e-11
8.969218967492507e-12
9.855018764025846e-12
1.2457460001931626e-11
3.498582822342261e-12
7.424992320037824e-11
1.7276453288127304e-10
2.454651538708397e-10
2.842538373280341e-10
2.9328337878505263e-10
2.6387520354655124e-10
1.8535768885851044e-10
5.240118732948459e-11
1.1902245696799223e-10
2.674959296711913e-10
2.3265441227492416e-10
1.155524237294755e-9
2.2028126741151423e-9
4.6671184403848445e-9
2.7389469209771764e-8
1.1716389531619336e-9
2.831979099922152e-10
2.860720245913208e-10
5.797884999922669e-9
5.954581805036641e-8
6.2355836521151e-8
9.650712900366618e-8
9.498153409735341e-8
1.046266994894502e-7
9.046724748688803e-8
1.7625712712919537e-7
2.829126410569189e-7
4.502512040061498e-7
7.346286562693867e-7
9.877950418314768e-7
8.735244733575693e-7
0.000025440604211790078
7.197107904834164e-6
1.3411580814719105e-6
4.562455588525755e-7
2.419833657175409e-7
1.6497299225137246e-7
1.1689554465234207e-7
1.5315100276536518e-8
2.9833686799310095e-7
1.9080781532069723e-6
3.583375741144747e-7
1.6338001727891438e-8
3.74604189575455e-8
3.358066221040347e-9
7.618163325943182e-10
2.0980745987470566e-10
1.3170463429845586e-10
1.1289938147454442e-10
8.171518855691297e-11
2.408500519834014e-10
9.93343381452109e-10
1.2965551994150537e-9
1.312846559899006e-9
1.7118459308664662e-9
2.5921191101013535e-9
4.0471076787892075e-9
5.376311379451921e-9
6.020046232363188e-9
6.872564764640508e-9
9.045483398363567e-9
3.101632223008656e-8
3.51974355158521e-8
4.201499765274084e-8
4.9471441863861134e-8
2.951386108400286e-8
1.0405081397517339e-8
2.4094551798949114e-8
2.0479894207081634e-8
1.286023344148391e-8
1.0444454826998353e-8
2.571775289972928e-10
9.619292017606512e-12
2.1243273472154177e-13
2.4067517735203717e-14
3.5024013862213984e-14
0.
0.
0.
0.
0.
0.
3.05827315101991e-14
4.534326039297484e-14
6.505722675901236e-14
9.271965941477443e-14
1.3217369770699796e-13
1.8878724828231924e-13
2.7029461329749444e-13
3.8798092182674514e-13
5.584323068270246e-13
8.061752500027155e-13
7.580684229700255e-12
1.5326126652828494e-11
2.5700138208022225e-11
4.000413221360629e-11
5.894984846028712e-11
8.235782013967612e-11
1.0844931415344937e-10
1.3441780071278852e-10
1.580072140835598e-10
1.7769868570662455e-10
1.913473395348958e-10
3.614977155500802e-10
4.0305132879584485e-10
1.356778623773269e-10
6.69928834068157e-10
1.1511914032586431e-9
1.5801660827651135e-9
2.2114441255293497e-9
3.2582580617657224e-9
5.07344581105142e-9
8.488466455600011e-9
1.6040535155356644e-8
2.991668591449891e-8
1.944901112723849e-8
1.1131826792659031e-8
7.073099551198563e-9
4.524823887583096e-9
2.512250967159096e-9
4.846948430870769e-10
2.196024762861882e-9
6.8637772918907824e-9
5.7039606508602144e-8
7.968025032953219e-8
8.490402699533288e-7
2.7626208296004694e-7
1.1141930247950318e-7
3.6898304393851396e-8
3.7905506680595155e-9
6.649632437920405e-8
7.134260403794034e-8
5.4469583587319695e-8
7.396390824929539e-9
4.142430510491333e-8
7.406233430947216e-8
7.117438942512205e-8
6.896926468841202e-8
2.0826411833640664e-8
8.673883566251499e-9
1.097655983999649e-8
7.241458671350349e-9
2.1057060422445243e-9
1.978354154064938e-10
1.0170291084191908e-9
7.835248788723732e-10
5.972119267285956e-10
2.574070281631013e-10
2.389828752031076e-10
6.459134733677654e-10
1.1593441164998816e-9
1.81297565004593e-9
2.5565547268740737e-9
3.2647166742235194e-9
2.5491368738032405e-8
5.829908473524534e-8
1.0800494654842451e-8
2.7115086019616753e-8
4.2128608530009804e-8
5.029734765431271e-8
5.3822239641635555e-8
5.0647296290076774e-8
4.2157901438179035e-8
3.296001242806465e-8
2.6506952808406182e-8
2.903365081118503e-8
1.754694949466639e-8
7.6054614878202e-9
1.2217576295161323e-9
1.9199136608142798e-8
1.1376264444207209e-8
1.0796677222745565e-8
1.2363474191359867e-8
8.172966328204533e-9
7.629406541754033e-9
1.4976126444257487e-8
1.2980950962385333e-8
1.1788449949198205e-8
1.0876074215027086e-8
9.629466927145017e-9
7.714804624388216e-9
4.868768949837313e-9
3.566974154564787e-10
8.172859033540734e-9
1.4806342655081444e-7
1.0151211506399989e-7
1.901610646309681e-6
5.166469034836162e-7
1.9840803739068062e-7
5.127453486217677e-8
5.9627048372075e-8
1.882231653077673e-7
9.358044093597228e-8
1.0282113067628284e-7
5.276138182625273e-8
4.0218602905339635e-7
4.538616487742931e-7
4.560375916081279e-7
5.92935476419765e-8
2.235220606967009e-7
4.4247685788209933e-7
8.630042465435901e-8
8.280258238628145e-9
2.0832046911174184e-9
2.3633200796142236e-9
1.5440045025935924e-9
9.268673637343241e-11
1.3327080656250146e-9
5.59922504969304e-8
2.271134246414076e-8
2.211691669785151e-8
5.914128670293841e-8
1.525878207215354e-7
2.1176460280441944e-7
4.038279361126704e-7
4.0035806139014974e-8
9.106271994357683e-9
8.647796715476447e-9
7.414677032323762e-9
5.7485548052194876e-9
1.0080593302671068e-9
7.250592812428741e-9
6.267381026766317e-8
9.649724519003562e-8
4.0809427906262387e-8
3.177596017705079e-9
5.1145543565052916e-8
4.867842256742771e-9
2.5975100144218093e-9
5.364735670801104e-11
5.263861257014308e-13
4.660212857393376e-14
4.4235295763336785e-14
3.993141621138687e-14
1.0810225446125454e-12
1.7492601852496288e-12
1.4621096318149756e-12
3.7509796415400804e-13
4.133181368824707e-14
9.802298458110442e-14
1.907958003615179e-13
2.661355777107e-13
2.8148764977962044e-13
1.3502285385824011e-12
9.394008270469203e-13
1.302877009711231e-12
1.2357480232861126e-12
3.5192135244235088e-12
4.031118816332149e-12
4.13224413501322e-12
4.7152893926687134e-12
6.011803164709233e-12
8.11544097919414e-12
1.121867984240389e-11
1.56554755491029e-11
2.1926231539236244e-11
3.073892018372351e-11
1.979925544677461e-11
1.1212219511509662e-11
5.610324004689689e-12
4.8381258833378305e-12
6.450411473426594e-12
1.112060486839547e-11
1.9608164648619293e-11
3.36750791428684e-11
5.7358764204032066e-11
9.885998242539011e-11
1.7539945167397362e-10
3.2678030759105093e-10
6.59195682673725e-10
1.516222148386541e-9
4.0278464845984095e-9
4.0390131006279375e-9
3.457260362767013e-9
3.4879904612859177e-9
3.8973313514631285e-9
4.652166642834734e-9
1.0785785425182312e-7
6.553496063793507e-7
6.49834135399862e-7
5.158082428770733e-7
4.526265095175188e-7
4.1488784937214584e-7
4.514121019882106e-7
3.5291609940811884e-7
8.613402033757039e-8
1.442995420736448e-7
2.0011573270804193e-7
1.1715123500203007e-7
3.43047370394854e-8
2.6680764080115758e-8
5.046786179291144e-8
3.4079507435963e-8
1.4412259977480261e-8
2.5130025388981008e-9
5.577341574558871e-9
5.7290557409027205e-9
4.4804103779573386e-9
3.1900634125968357e-9
1.2765699301058677e-10
3.656182851311857e-9
1.0136510998253343e-8
2.5499946088987656e-8
2.2715052388210422e-8
1.2359735619554295e-8
5.032863412493963e-9
3.8032427436401555e-9
7.639086366345459e-8
1.268036499552918e-7
3.70527666763978e-7
2.63309774669018e-7
1.8859576436926695e-7
1.1004952595703097e-7
5.24119277906137e-8
2.229790209424712e-8
2.570120989109754e-9
2.3085880125244357e-8
2.3795298214748562e-8
2.5845366676398972e-8
1.0075694792057576e-7
1.1829318719332024e-7
1.4616253011640625e-7
6.890178416950261e-8
1.8734568413286172e-8
8.775720858102035e-9
4.275822409164531e-9
5.494770742305745e-9
3.278927082414294e-8
3.044740194386222e-8
1.5697859846979085e-8
1.341428655833217e-7
2.3265609537221435e-7
3.89442916928552e-7
2.840595362106819e-7
1.304333988601202e-7
4.6422738922673334e-8
3.783572670198958e-9
9.193907770585185e-8
2.002312269823229e-6
2.4764634335548275e-6
1.6898937435117697e-6
9.017977536243158e-7
2.662409373356809e-7
4.4273386129769596e-8
2.6296919606622277e-8
4.865897891081697e-8
4.925170772073377e-8
1.5550843821635794e-8
2.9144234162813665e-7
5.215083861070327e-8
2.6348450781255025e-8
1.2279366658929023e-7
5.651099940616633e-8
2.4424143227324466e-8
5.692011820051413e-10
2.646115701386023e-10
2.4512233642031113e-10
3.3872135026085054e-10
4.911440412947109e-10
7.838759089879442e-10
1.2274346928923017e-9
1.933552470625045e-9
2.509405083325909e-9
2.299609070320446e-9
1.2611807914633143e-9
3.3277968562341017e-11
9.91171160487957e-10
1.8367880221041005e-9
2.6319988338331115e-9
1.421365438156014e-7
5.998422136437921e-7
8.65144667092105e-8
2.6724496676082243e-7
3.628265241654842e-7
3.922366008538203e-7
4.1355615250152384e-7
4.613841127425789e-7
5.835197584403897e-7
6.58003178286705e-7
2.1662735043000387e-8
1.0695586324679012e-7
1.662891590774745e-7
1.8375366437956207e-7
4.8036850047227964e-8
1.3167396848366212e-8
4.086295142043872e-9
8.044148840966399e-10
1.0236998032012089e-8
1.0927264005068232e-8
1.0253523628615065e-8
2.948169248760393e-9
1.3509391863024234e-8
3.5188734201434705e-8
8.869759193336756e-8
8.577629189675767e-8
6.159004162377735e-8
4.6616252480900705e-8
3.167837906358811e-8
1.8867670257247673e-8
9.781836436881774e-9
2.469572330884524e-7
1.1749710974798266e-6
1.7158411350263698e-6
1.1734966093047457e-6
7.76489965478852e-7
6.31826464136324e-7
4.5121009454377747e-7
2.6885549832274403e-8
2.7989562038396803e-7
3.234397239553812e-7
2.9253210617478647e-7
4.2787198180647406e-7
1.0736172641496784e-7
1.9090020742361437e-8
1.1644517694049845e-8
1.980059678199162e-8
1.3761983604089529e-8
6.6493055564852055e-9
9.864163558834791e-10
6.087113604893245e-9
4.161150516320788e-9
3.520760635456485e-9
2.605449746157476e-9
8.97222720116824e-10
4.647657933770668e-9
1.066224383380744e-8
2.5710933512221975e-8
4.224372042659494e-8
2.3792034916175264e-8
1.0148173083004625e-8
1.7185054834352273e-7
5.094302606070069e-7
2.335583950044718e-7
3.0861954452069043e-7
2.8421683505446924e-7
2.569788971884616e-7
2.0141786339922713e-7
1.3119958849018882e-7
7.137983024979577e-8
1.844973663761322e-8
4.459288482599689e-8
9.097380294532497e-9
8.210383785897537e-8
1.280521345834498e-7
1.4384253707662322e-7
4.703387602499459e-9
4.0175741097428346e-8
6.091033986067141e-8
5.955626608454904e-8
5.891692930592467e-8
5.801333216656047e-8
4.548268873842552e-8
5.308613919357605e-8
2.0737799014501006e-7
1.0669806362916724e-7
1.0158191683121951e-8
8.305938445596983e-8
1.3986626133713477e-7
1.8324843756846665e-7
2.4992106959394603e-7
4.0292026261434554e-7
5.430703923456738e-7
1.4392125075722433e-6
1.2635072005410884e-6
6.494841522789158e-7
3.7408924517720644e-7
2.6941229391478053e-7
2.2092463862005695e-7
1.9804255538877735e-7
1.8845056379221065e-7
1.7145895270015194e-7
9.821029272144666e-8
9.911730671143748e-8
2.205959328475321e-8
6.280434018802963e-8
4.617016604037434e-8
3.733623508816279e-8
6.0233449075484014e-9
8.784890922225202e-9
6.968242811683287e-9
2.9400731424489626e-9
1.3232468553701543e-9
1.1666211739834786e-9
1.9312706426312595e-9
2.7197502504577695e-9
3.292119039457301e-9
4.073601708039865e-9
3.912821663121645e-9
5.313569202559421e-10
3.525941855287433e-9
4.748280177359766e-9
4.598499423762674e-9
2.863690927435643e-7
3.8797967157998885e-7
2.9000152316411385e-7
2.2429817699231595e-7
1.980758175323888e-7
2.009707844258622e-7
2.770518815289813e-7
1.1243232517962711e-7
1.1350393302409748e-8
2.7471181110594027e-7
9.841182462823091e-8
2.7409051069054613e-8
1.8195402445123934e-8
2.3417888963456523e-8
8.429569076954859e-9
2.2257507116475893e-9
5.822307657074109e-10
1.3330847409757072e-10
1.1200752811759096e-9
2.378989502171856e-9
3.770594420334302e-9
4.935266601727065e-9
4.918031871171923e-9
3.610940788232504e-9
1.8448712143042489e-9
2.9946717556826613e-10
9.353969270371384e-10
2.0150989222806953e-9
3.100248376279658e-9
4.322154443570629e-9
5.800755691218655e-9
2.2496141096105568e-7
1.2251194397615458e-6
1.44360634131981e-7
6.186558601804012e-7
6.357447965400252e-7
5.337695810386417e-7
4.7275844948838913e-7
2.1268546204733748e-7
3.7543053048737565e-7
6.068443920546571e-7
1.3509277315043626e-8
4.119068546080204e-7
5.329681755301961e-7
6.39710884686156e-7
2.6969922346578775e-8
2.5989096789774562e-8
6.694423587437023e-9
7.543571836729589e-9
1.0697055642594082e-8
6.036440467589728e-9
1.836498211309743e-9
4.97244004806533e-10
1.1646027989956807e-9
8.280933359781849e-10
4.805341716336542e-10
1.4996816493600902e-10
7.356154169575433e-10
1.390886816645182e-9
2.2055922965583206e-9
2.961029001159583e-9
1.0326723513991583e-8
2.4370272615251877e-8
8.395522077142514e-9
1.4033577205230779e-8
3.003081963859495e-8
4.323113298649946e-8
5.395509167739579e-8
5.823136607341516e-8
5.3199850236241054e-8
3.986877775170273e-8
1.9090601878249497e-8
5.643872113885255e-9
4.170950021908231e-9
2.350114095296772e-9
2.3512653995269835e-9
6.099290940519211e-9
2.3052660958877072e-8
3.53158591522276e-8
9.028164029168848e-9
7.093565125634546e-9
2.550646428381296e-9
3.087710629354746e-9
2.4892044013057367e-8
5.329150804414781e-8
9.37386089158667e-8
2.0591429613647126e-7
2.474385927299744e-7
1.650877215844578e-7
3.5212884168887993e-7
5.280153562007438e-7
6.796772222704048e-7
3.9475671375561625e-6
3.691035784146609e-6
1.10773801439705e-6
4.2792715699261134e-7
2.3164797441601462e-7
1.6037158151911213e-7
1.1658166271952792e-7
2.6425002681942498e-8
4.3278223556874387e-7
1.2167888069683617e-6
1.341662925056784e-7
1.0715942957980836e-8
1.0141820424013627e-8
2.8274771507820934e-10
1.1879242301807797e-9
5.249816644097609e-10
7.74816854909586e-12
1.4482588999337475e-10
5.612976779835942e-10
9.940706766223813e-10
1.0649150774026598e-9
1.7842513700635389e-10
5.174325936447391e-10
1.0266384435910849e-9
1.6595075170475609e-9
2.5381815423034125e-9
3.5013858820947053e-9
4.352152586944957e-9
5.3878130322123296e-9
7.371361839478912e-9
1.2160249102260232e-8
5.578302316118432e-8
6.406421604757525e-8
4.296885999965319e-8
2.0449457783116936e-8
2.8977810242719867e-8
2.696567962928387e-8
1.6058471247127013e-8
8.84318064783446e-9
1.0023956278786882e-9
1.9309301561644636e-11
1.4888756819999498e-12
2.0362367889114991e-13
1.0074168845470236e-13
6.068795171176195e-14
0.
4.0571075594573116e-14
3.7922168944871634e-14
0.
0.
2.3392333699705008e-14
3.868581509926494e-14
5.705807037423212e-14
8.191428501719214e-14
1.1698811791339354e-13
1.6717816034260149e-13
2.3940118098346447e-13
3.436862445820287e-13
4.947410232223805e-13
7.142893062362866e-13
1.0346234149344346e-12
1.5040680638081649e-12
1.621611357766792e-11
3.364683602161606e-11
5.707113062452805e-11
8.770874608433035e-11
1.2356902868989513e-10
1.5975692297273133e-10
1.9018779678269498e-10
2.1038549070664466e-10
2.1714977829992849e-10
2.066588159858953e-10
1.7407550352433677e-10
5.929681076321482e-10
7.046480227521836e-10
6.187151374332123e-10
1.0697390477643363e-9
1.637374049677765e-9
2.334064139877438e-9
3.5768688342759073e-9
5.956753141306507e-9
1.0975006721063785e-8
2.3429930709115648e-8
3.80315425421282e-8
2.3198880893874756e-8
1.5071477375223975e-8
1.0614329061512592e-8
7.503638213723758e-9
4.888237753220031e-9
2.2416751561275345e-9
1.083676019713258e-9
6.381488560795183e-9
8.53587360554007e-8
1.4142744824860237e-7
1.206448699500115e-6
4.0623646230352504e-7
1.677457502586043e-7
5.669772509944067e-8
1.594174012183576e-8
2.0945077656022131e-7
8.12388443946076e-8
8.105590604278715e-8
1.3562567587271606e-8
1.1786486765484067e-9
4.5095280554595695e-7
6.346950686758226e-7
5.648148868737299e-7
3.9548625787323e-7
2.931393293977546e-7
2.420467489906776e-7
2.265104167075498e-7
2.625524656671115e-7
4.923782221750154e-7
3.276188579147201e-8
1.3860555669590424e-7
9.76544025175517e-8
4.949678599968083e-9
1.5440888524011295e-8
1.044793559857877e-8
1.660627485776794e-8
1.2409775143892249e-8
1.6361395391629665e-9
6.026696958037872e-11
1.7381767099706217e-10
4.858164793652537e-10
3.8039086694410005e-10
2.868970685372656e-10
5.138047841274926e-10
7.155761147783885e-10
9.419085455805436e-10
7.984628526541541e-10
1.5986168803493109e-9
2.6409254737175034e-8
1.601205238751348e-8
4.086973582188257e-8
3.481071921468569e-8
1.9260068060557463e-8
4.3534930116162844e-9
5.494144718009939e-11
1.7164282209217656e-13
0.
0.
3.7458168714942784e-14
1.0418350313423921e-13
3.797238616679453e-13
5.391065904866021e-13
2.370626998169936e-13
1.4197390953692142e-13
4.190785601006795e-13
7.149979863165449e-13
1.0867673685396844e-12
1.4992283236357628e-12
1.5190239732898667e-12
0.
4.412731244094175e-12
4.635688917377667e-12
2.5529417409372994e-12
4.2575988041427985e-11
4.4516221631808386e-11
4.89077860020899e-11
5.2424808721361886e-11
5.7606491419801236e-11
6.982277515194012e-11
8.688347115457166e-11
9.900774538933524e-11
9.866041833929488e-11
6.955359197258422e-11
5.573001608549176e-11
7.269715527104166e-11
1.0766468048717101e-10
1.6081580979034179e-10
2.3249457889253908e-10
3.2259498329010817e-10
4.33829453243581e-10
5.741760344707147e-10
7.628130392866434e-10
1.0463636507351597e-9
1.540220287591319e-9
2.5551967869681713e-9
5.032798075955814e-9
9.03017236250439e-9
6.608902899552394e-9
5.83436231787648e-9
5.914692819168587e-9
6.557714928514843e-9
1.874523529852382e-7
1.1734382633032016e-6
1.8146131077339704e-7
6.221076907585024e-7
5.272719681422561e-7
4.858410614686724e-7
5.407148962980391e-7
8.800280444601815e-7
4.871026749946401e-8
1.1427395214400874e-7
2.048641012650391e-7
9.95518062469814e-8
1.6848231255218343e-8
4.206282187126943e-8
4.562318295095615e-8
2.140666056073461e-8
7.184017342531184e-9
4.237415355460244e-9
1.6178973047601558e-8
1.2170416536724958e-8
1.0974255276243596e-8
7.65763914848523e-9
3.947048638194663e-9
2.014561161008437e-8
5.628073951511985e-8
7.095447163113411e-8
4.076687465835956e-8
2.213761782525271e-8
1.0135445798038203e-8
1.5797185650754514e-9
1.8088407291131654e-7
3.5255391304238984e-7
1.2498527259964244e-6
6.772941582720301e-7
4.545251708624063e-7
2.877559091931891e-7
1.3761531201664994e-7
4.029135148071731e-8
2.9969378304521033e-8
1.7570742849457922e-7
5.797866874715383e-8
1.0463434998581597e-8
1.805105251417373e-7
4.2076436047476155e-7
5.914543220226631e-7
1.4932354542625793e-7
8.210542898827378e-8
4.7512002948809875e-8
1.1410646130275558e-8
1.2666492610712416e-8
1.87451469900713e-8
1.3128996866860483e-8
7.1060017586440695e-9
2.3576433752180717e-8
2.8773112672594663e-8
3.5352206455492746e-8
4.590471785619024e-8
2.772910795328083e-8
6.638485812679186e-8
1.5329131702726597e-7
1.9396370945399587e-7
4.018680253384502e-7
7.814763791781626e-7
1.8009975427593354e-7
8.422804429662494e-8
1.0795681580565049e-7
9.180637338991273e-8
7.846444843474318e-8
6.913358463790528e-8
6.295151918248455e-8
6.317475951653943e-8
1.4364245868029025e-7
6.819993739398741e-8
6.3634059880219375e-9
2.026848768501391e-8
1.0426506403601225e-8
6.956631684149357e-9
4.951096023375348e-9
1.6470529508794145e-10
1.0624077808414417e-9
1.4869643064607183e-9
1.939196411790408e-9
2.2380731570312797e-9
2.747266551621405e-9
3.821978972768539e-9
5.035395100659519e-9
6.071229593865401e-9
6.930112414054779e-9
7.803701193298772e-9
8.767364164856512e-9
9.77571757021779e-9
1.060161513783294e-8
4.031052276673543e-8
9.90914005977889e-8
1.6531768128423448e-7
3.1596147288107094e-7
5.875005652794455e-7
7.550981417163806e-7
6.063999600458926e-7
4.774710798643437e-7
3.6699502133859876e-7
2.616802889995439e-7
1.8147305500552693e-7
1.944625087240593e-7
1.9967609662134954e-7
9.585529536871997e-8
4.5638613891170784e-8
1.4294215416301703e-8
2.4340961344236234e-9
5.229788488636228e-10
1.2828639501744138e-10
3.6400542314537904e-11
2.8435291923287862e-11
6.610684478344579e-12
9.943507199360683e-11
3.4405498105760937e-10
7.17969489280254e-10
1.4501329451445182e-9
3.0614975588762666e-9
6.684831763572743e-9
6.0691006246824245e-9
8.949663390360917e-10
1.0184324889663635e-8
5.53803091180133e-8
1.1600986547227629e-7
1.24796197426365e-7
1.40266334885439e-7
1.2435943201197314e-7
8.871248328749608e-8
5.04943589519358e-8
2.6335216144364047e-8
1.143595879681642e-8
1.0178793283221705e-8
4.738386064022891e-8
9.91639033082389e-9
7.539207399618645e-9
7.262011535210247e-9
5.3774747382238506e-9
4.1513037376584656e-9
7.720274283697402e-9
7.505073727504213e-8
4.137544168667311e-8
2.994301133162682e-8
1.171293281502367e-8
1.7686040798162352e-8
1.4966059172878194e-7
1.01539529762564e-7
7.222616981229652e-8
7.262483723215813e-8
5.515831096944277e-8
8.112975654172737e-8
1.0363903207436301e-7
1.4591309476856327e-7
7.000456301302873e-6
8.728486671388795e-6
4.8565901506161464e-6
1.180405509535039e-6
4.953558271568651e-7
3.235408968849952e-7
2.604785633632545e-7
2.3519771921533936e-7
1.8699001597814045e-7
8.124613314498622e-8
8.982909174733519e-7
3.820227349147551e-6
1.9438453486754216e-6
1.87017981492703e-7
2.0973565510197857e-7
3.4879066375257094e-8
3.4086056844962143e-9
6.736291853053932e-10
1.5815529442679147e-10
1.2237559605116323e-10
1.4087499470599237e-10
2.0208883079284378e-10
4.5775482959093825e-10
1.293905567880896e-9
1.1007133540548977e-9
1.1425590805842768e-9
1.5901714314027317e-9
2.5188969721109885e-9
3.447338067938761e-9
3.651965591008521e-9
3.901174019431631e-9
1.3014654366657423e-8
1.0749172885981077e-8
9.59343961177542e-9
1.0173231643009865e-8
1.2808450525248991e-8
1.5265426907906844e-8
9.933310616183001e-9
2.1900487051272467e-9
3.117594696937538e-8
1.6870931500000115e-8
1.8932233722439852e-8
3.4928713610162244e-10
1.0440599051022578e-11
5.028014091887371e-13
0.
3.4938743403325553e-14
0.
2.6600477681584586e-14
3.380577133005549e-14
0.
0.
2.7564042587270627e-14
4.792781174654146e-14
7.212165008253742e-14
1.0459806144992528e-13
1.502267873799625e-13
2.1534633677765604e-13
3.088543544274793e-13
4.435866995709288e-13
6.382690720709395e-13
9.204002233008308e-13
7.231828560159517e-12
1.557405066924647e-11
2.708634724285064e-11
4.268609124059662e-11
6.31019181087079e-11
8.914036614723001e-11
1.2175749869532243e-10
1.6260993688415163e-10
2.0751632711174396e-10
2.462348714298551e-10
2.8235024609457783e-10
2.675803000002158e-10
2.605300670313053e-10
4.104597310864019e-11
1.9591092216957593e-10
4.2472896482019547e-10
8.297184225038349e-10
1.6278595558958595e-9
2.981330233485449e-9
4.8894828475583655e-9
7.566118184726209e-9
1.1841289691141911e-8
2.0268781359081616e-8
3.207107378910097e-8
1.762245582359804e-8
9.216435710268476e-9
5.439026280145379e-9
3.2786141280170468e-9
1.72473331415066e-9
2.7246144111843076e-10
1.5727098370532575e-9
2.1586879558055535e-8
6.001115647093907e-8
2.489476625628772e-7
9.459550662716713e-8
4.6287425944714986e-8
2.069831871625601e-8
5.642789853370627e-9
6.426892771449999e-9
4.563843671703023e-9
1.0563581582025357e-8
1.2910997536454619e-8
2.1123626981897733e-8
5.145422050624293e-8
6.209360145353414e-8
2.1465861110513104e-8
8.064717147615713e-9
5.087415920024403e-9
3.467929086363977e-9
1.0275063676773363e-9
2.0418876984540152e-10
4.2852437735371667e-10
3.2110875579915447e-10
2.603850064865223e-10
1.4708960263968392e-10
7.124018602916173e-11
2.5962646996515487e-10
5.28619094852413e-10
1.0099832284225122e-9
1.918754614417218e-9
1.7073325726467528e-9
1.7674732221430233e-8
3.452274983409762e-8
4.487057505411297e-10
1.593420092516197e-8
1.98980073664515e-8
2.128282315168214e-8
2.010133705463996e-8
1.6228537958270175e-8
1.1517810981336177e-8
7.536835206861722e-9
4.548873852383236e-9
2.20490700494582e-9
7.969725904770582e-9
1.0430770279658104e-8
8.555318075827986e-9
4.226266193323438e-9
6.248306613294724e-10
3.7514824027896475e-9
2.8315215410873686e-9
2.6487222877812543e-9
2.6246490214987547e-9
8.638287128761122e-10
2.1350119742827933e-9
7.693668255263815e-9
7.153926916249464e-9
5.153333875282e-9
3.8242197409145176e-9
2.6894626086985035e-9
1.6299026364994888e-9
5.45298093135078e-10
7.970774704174693e-10
3.3906704379169196e-8
7.684982769927003e-8
4.52437342452637e-7
1.5213452289530408e-7
7.629851870788417e-8
3.439414172002469e-8
7.122415448966032e-9
2.0905464230781598e-8
3.532724138150001e-8
2.843577535897451e-9
1.5044730572965293e-8
2.780440260168232e-8
8.56089010336832e-8
5.618143271279592e-8
1.9648021394939625e-8
9.316238126910637e-9
7.962068234053048e-9
6.4254486376890225e-9
1.6767425622142924e-9
1.0988589180459064e-10
5.131013750098516e-10
4.027317718489053e-10
3.151423475179934e-10
1.6802681770307853e-10
9.9734518556646e-11
3.3797241983490876e-10
6.836992847421927e-10
1.3086963557660944e-9
2.5033612536703955e-9
2.4325623949333654e-9
5.216439859389041e-10
2.3915528982809935e-8
7.378370388324422e-8
1.4688238069687796e-8
3.5235838015434985e-8
3.7402231279913754e-8
3.523710727779465e-8
2.7682390858261988e-8
1.8431609164338087e-8
1.1276565549834457e-8
6.43835989813668e-9
2.44254473721895e-9
1.1801943419355388e-8
1.7641494077762268e-8
1.2352799512649905e-8
5.458977885623844e-9
4.1477424718399597e-10
7.955818108998326e-9
5.928976501879369e-9
5.599060850435812e-9
6.045489597287571e-9
3.156956824437097e-9
3.7058335361212854e-9
1.2222625907013801e-8
9.975397971873404e-9
8.130596725947268e-9
6.6909734205014704e-9
5.205872842546475e-9
3.66111371800958e-9
2.0922026920825526e-9
3.812350820129051e-10
1.8334566856517493e-9
7.133111530224563e-8
1.309963574905444e-7
9.657203896762602e-7
2.959002443637642e-7
1.2876178601676132e-7
4.374267716761349e-8
2.1472558807496498e-8
1.2286531212338663e-7
4.867591044010057e-8
3.2391426329334945e-8
1.2873375734883108e-8
2.421299747974485e-8
5.55536981507509e-8
5.4061636001790324e-8
1.213448029825654e-7
4.4376108700841117e-8
1.499066227193451e-8
8.03151944144898e-9
1.070732863632899e-8
3.195367579453882e-9
5.304031639816125e-10
5.450290735326694e-11
1.9984076715561962e-10
1.5119808911918696e-10
9.772114050212906e-11
1.4460821000465365e-11
1.228052212246652e-10
2.3859376051374296e-10
4.029622120079068e-10
6.093613498140014e-10
2.72521019341076e-9
6.790463841601949e-9
2.3514992698549364e-9
4.138608606807933e-9
9.137285057655606e-9
1.3769188684468225e-8
1.8287951372254972e-8
2.1538463905873166e-8
2.2431680118834966e-8
2.135711250594512e-8
1.9316350572031854e-8
1.360907262690628e-8
4.704783715038643e-9
8.502504451491623e-10
1.9205098566322675e-9
8.980349623787364e-9
1.6732311417239437e-8
1.3028799416334164e-8
1.2656325890403677e-8
4.773543431101342e-9
1.1729409712107567e-8
2.3380612703802903e-8
1.8981336380749076e-8
1.7177947416476442e-8
1.627257529592207e-8
1.497453807754834e-8
1.2819669077590882e-8
1.0023294296596446e-8
7.007585138558868e-9
3.955570787797759e-9
7.221504635666237e-10
1.6548084016489807e-7
5.346233470547425e-7
1.914725457382693e-6
7.408979797173229e-7
3.5317311528664855e-7
1.293635646380711e-7
1.9444537296242125e-7
1.1289650236415676e-7
9.48378220028169e-8
9.400272478999477e-8
7.751776379576317e-8
8.877106675001085e-8
9.253909235070888e-8
3.622082511231146e-8
1.2262566072727042e-7
5.0565462623439144e-8
2.1019295256636738e-8
3.874605325319392e-8
2.9071689494809696e-8
3.0248712281594603e-9
4.662577378906051e-9
7.640380819425298e-10
2.459393024766355e-10
5.541778127510226e-11
3.8295557040152e-12
2.0239950743242754e-11
1.8567268605308202e-11
5.956269571693316e-12
2.329638772174604e-11
5.105165296762571e-11
8.745636905379279e-11
2.912700130480852e-10
7.319618834495993e-10
6.799832035482338e-10
2.5465192585681543e-10
5.303359824431299e-10
1.7380279768437794e-9
3.719589160952172e-9
5.967313181591262e-9
5.90122483398564e-9
4.053369248612992e-9
1.2682889988444085e-9
1.7150111436283012e-10
1.7082473002420514e-9
3.6039265560079978e-9
6.521683939120165e-9
1.272792784862625e-8
2.1783046338845722e-8
1.813003055421509e-8
2.5122691112586488e-8
4.07181237523292e-8
4.379088218915247e-8
4.2231738793454255e-8
4.060372940432299e-8
4.153868555625557e-8
4.510463716146475e-8
4.993701423114621e-8
5.361251757268752e-8
5.2969729949895556e-8
4.635071417042685e-8
3.5603705037528444e-8
2.3683292229845753e-8
5.466316736346463e-7
2.4735836164065104e-6
8.527163403782131e-7
1.735294254847554e-6
1.0124919777230015e-6
2.978102810767428e-7
2.96833934518607e-7
2.496668716670734e-7
1.0752632761850883e-7
4.08417880921999e-7
5.289866132180087e-7
5.50095770603061e-7
8.718294305837512e-7
5.696503895492821e-7
6.576845598681437e-8
5.100420596406275e-9
8.501188613351711e-10
6.671861509500873e-10
4.0796693510590795e-10
9.191875647680651e-11
2.018339865198742e-10
2.703651157837886e-9
1.02936969052623e-9
4.242421416721677e-10
1.8909175827918923e-10
4.790593416528933e-10
4.906306963748433e-9
3.725464337577896e-8
2.7057160655213353e-8
1.0722416664602504e-8
2.20474011302886e-9
6.293467221316556e-10
9.149307834451749e-11
2.522975684072467e-11
1.3553110756769819e-10
5.923744295613505e-10
4.545369095767883e-9
2.559122232561247e-9
1.300400293308163e-9
1.1345761657151981e-9
7.575358987034229e-10
2.28598330473199e-9
2.45877305947035e-10
1.4095508096759443e-12
0.
0.
0.
0.
0.
0.
0.
0.
9.483964250262823e-14
3.6086110470840274e-13
1.752648808164691e-13
1.7528746354960284e-13
2.290349641352106e-13
3.715047197764403e-13
8.175517441098776e-13
3.3728465995186885e-12
2.080183590814416e-12
6.220708140967932e-13
2.0836174122676944e-12
3.75776067806845e-12
8.700208304898669e-13
8.210520024784428e-13
1.6813120551488613e-11
1.0078203122781926e-13
4.806299289369265e-12
3.3653012825491432e-12
3.3258630346204776e-13
7.172602079787317e-13
1.4081923063711985e-12
4.450698328790382e-13
1.7948573193236214e-13
2.841668386829646e-13
2.1348571701888863e-13
1.5568269457188872e-13
1.870629679844035e-13
3.223915257547121e-13
5.950887539834443e-13
1.095866890233664e-12
2.0216569433092785e-12
3.7648570453975906e-12
6.907138166987791e-12
1.105651778242585e-11
1.3727625921617834e-11
1.5343553725327545e-11
1.72896863204281e-11
2.0098036787290875e-11
2.4078748256665116e-11
2.9585662627797904e-11
1.5894210734272712e-9
7.213771501846653e-9
1.705634904485767e-8
3.259494981316785e-8
5.083952735035771e-8
4.4702732232500016e-8
3.588960471085395e-8
3.801293132085164e-8
3.0751926612602755e-8
2.2026034042362066e-8
1.4980445005171496e-8
1.534936599185936e-8
4.7022412297090855e-9
8.886055564428775e-10
1.3311106248646978e-10
4.762344064108534e-11
1.5939798504463637e-11
2.904899765524184e-12
2.0576323859019623e-12
6.9688299889385655e-12
9.360890652374961e-12
7.590785993397025e-12
3.691278917152534e-12
2.072071081299762e-12
7.321130238469364e-12
1.3826266836864407e-11
2.5628479384887227e-11
3.365793885273837e-11
2.0432717727828245e-11
1.9239877196272827e-11
2.482644703391208e-11
2.2810522598231023e-9
3.1709322513269454e-10
2.0245509395825753e-8
1.3725913037703134e-8
9.585422318603939e-9
5.613150467686722e-9
2.808782254849262e-9
1.204046059650738e-9
3.530210997124774e-11
1.8059752488088007e-9
7.3695991500403064e-9
4.995769487586978e-9
3.4031450106696686e-9
2.3550171390674027e-9
2.716655486979912e-9
2.139336112650859e-9
9.95262518192433e-10
7.782754899533797e-9
2.313384824620133e-9
1.8041347323514187e-9
1.4304342999503761e-9
3.078074535382744e-9
1.6227159594843162e-8
1.62718550580486e-8
7.607659920874727e-9
1.4926381978883042e-8
3.635810864461369e-8
6.137137624451e-8
6.577181868604987e-8
1.7939605016526685e-8
9.654429145078163e-7
8.126862407433943e-7
5.684405896815919e-7
3.7002273493354587e-7
3.457708680357708e-7
1.0880278918680987e-7
4.469411650785722e-8
5.105871109310269e-9
3.817084310800998e-8
1.650542898053385e-8
4.843949108880868e-9
1.0718459145045607e-9
4.0193641713068503e-10
2.1334256282661599e-10
7.614999844028517e-11
6.767912907598497e-10
1.7796380496613635e-8
3.0668887329900034e-9
3.574760722437837e-9
3.5230825270502263e-10
1.9401373676697372e-10
2.176444965841201e-10
2.5396089650554495e-10
2.4492247675999636e-10
1.6148739718256023e-10
7.124404049033246e-11
1.4269895522938695e-11
2.3164021691068617e-11
6.140786179412159e-11
1.330331912650699e-10
4.332234083329319e-10
4.3527296269117784e-11
2.046699843415916e-10
2.344120126563714e-10
2.551743896094908e-10
2.7724793875815713e-10
6.4236386519047376e-12
1.0967804960677546e-13
0.
0.
0.
0.
0.
0.
0.
0.
0.
0.
0.
0.
2.952211008888665e-14
4.052778371317586e-14
5.724576126346809e-14
8.276131509629767e-14
1.2187685169892874e-13
1.8223026506653212e-13
2.761947256243319e-13
4.242096324729333e-13
6.608157564399787e-13
1.04600883994219e-12
1.6875917041458483e-12
2.787716801400893e-12
5.424764175814701e-12
2.3169612625187005e-11
3.919557176651745e-11
4.771121182710274e-11
5.2596210077901435e-11
5.0683928004154656e-11
3.807497328680962e-11
9.179839115319314e-12
4.6057324225782186e-11
1.3621063045791724e-10
2.3302702387744203e-10
7.151720572701812e-10
1.0210151142612987e-9
1.02169007603055e-9
9.992950734538593e-11
9.86395244648186e-10
1.985366633161651e-9
3.9032863349674115e-9
9.004021488933507e-9
1.2162004391790859e-8
8.392055769751753e-9
6.6949082831423415e-9
5.704157884723892e-9
4.854819775104659e-9
3.9873916096795214e-9
3.0566736601283335e-9
2.0107077059280904e-9
7.195356641090237e-10
1.122992870675286e-9
4.280401901627268e-9
1.1021006083050729e-8
1.2402187471714888e-7
3.639823407680415e-8
7.827205733324118e-7
2.4970821094189444e-7
6.332986860292018e-8
2.6831061323357647e-8
6.978026208205341e-8
3.494227139302234e-8
1.2576329531648301e-8
1.220371766551143e-8
1.1363746977622195e-7
2.0890685173452743e-7
1.6276200676203254e-7
1.6785631760946557e-7
2.960804599788998e-7
2.0829056342119335e-7
3.456810252713276e-8
4.99956720220375e-9
2.402002126112444e-9
7.033611257911545e-10
1.8146569300519628e-10
1.0448267672369492e-11
1.1161391725509516e-10
1.7037874816107923e-9
9.12782730108716e-10
5.249970879823504e-10
5.166587425914723e-10
5.9575062983164055e-9
2.255199685433943e-8
4.931536244878814e-8
8.737562128911944e-9
2.5747678254139073e-10
3.5025454164168883e-10
5.990276463877539e-10
1.061846676072713e-9
2.1718675473137983e-9
4.0461692492759106e-9
7.686632655687772e-9
1.1113469314324453e-8
4.480251091255531e-9
1.9939465431380387e-8
1.3080251968574412e-8
4.79653762763129e-9
4.0965500129067314e-10
5.890598588334114e-12
6.451405135742826e-14
0.
6.965589162901652e-14
9.338393218469415e-14
1.667666432280407e-13
2.2557304160322166e-13
2.43788496541938e-13
1.797025201322772e-13
7.991922658636025e-14
5.3973768164762107e-14
3.1713468242003053e-13
1.1492381102578958e-12
3.131852474956017e-12
2.4166165401971685e-12
2.397371856487046e-12
2.93710136517169e-12
3.2363551544425473e-12
1.679471436488189e-12
5.1149247185899e-12
9.4419516186076e-12
1.4854122054008335e-11
2.1203416154513884e-11
2.7052513470099427e-11
2.5410322323691805e-11
1.0443970941027534e-11
3.1842155252379306e-11
8.805871185725418e-11
1.255483594468374e-10
6.692935455808034e-11
2.801421681501489e-10
7.743177482696175e-11
7.9277564125762e-11
1.0518742106354075e-10
1.0607043918004825e-10
6.944288439159193e-11
3.4637768906309505e-11
1.4734444564063184e-11
3.5887647168631104e-12
4.290047073498207e-12
1.1884623965048298e-11
2.01576716962208e-11
2.8478095067430093e-11
3.6406681202452226e-11
4.468097609359363e-11
5.4438703524944e-11
6.678047770772224e-11
8.285320541446553e-11
4.602185957051319e-9
1.5508568243223494e-8
2.469450578037156e-8
4.218866087298852e-8
7.02178340221654e-8
1.0526864320420795e-7
1.1725501838857255e-7
1.0036155638682634e-7
8.168339031759518e-8
6.402932025710185e-8
4.7519198594400686e-8
4.6004980392116626e-8
3.27498571503793e-8
2.246822845068041e-8
7.237191602896303e-9
1.060318977730734e-9
2.180835065389036e-10
6.068247079232084e-11
3.884042844752796e-11
3.40266955621991e-11
1.4656839112074978e-11
4.586571010021284e-11
1.7662713400912055e-10
3.983514079509671e-10
8.839817204057268e-10
2.0704311897417116e-9
2.4755318036868476e-9
9.638585521502008e-10
6.729896966633266e-11
1.2136647045135972e-9
3.3812896506800532e-9
1.6063402344575444e-8
3.4294071737533016e-8
1.0006834375967432e-7
6.151652874474177e-8
4.259534273028947e-8
2.624229412745326e-8
1.4792432299635183e-8
6.639982088895144e-9
9.926854076284027e-10
4.2790104189152795e-9
3.765468650714772e-8
3.604925330467952e-9
5.605561328834176e-10
2.252074235817799e-9
2.566654918926133e-9
1.0837636916751817e-9
3.354769220887307e-10
1.7126574034795031e-9
2.6536495798394046e-9
1.661010665852623e-9
1.5789125802467912e-9
1.4389124238567128e-9
9.101821356767557e-11
1.4660252509002634e-9
4.588247661892223e-9
8.908108773572803e-9
5.956557646926826e-9
4.019444707896348e-9
2.7040147771663984e-9
1.6708600940123714e-9
2.5681028324516678e-8
1.455993633726896e-7
7.720432679013453e-9
1.2070756587916174e-7
1.0002250433283722e-7
8.353420564607237e-8
6.236527027229341e-8
3.0732576402366284e-8
4.476524792562603e-8
1.0092313432158612e-7
6.251459146088227e-8
7.507905186024014e-8
8.178409249416158e-8
2.5051247249126154e-8
2.282078908316773e-9
1.2609258142893785e-8
1.5341066791451386e-8
8.744806875156725e-9
1.6801143378597055e-9
2.591459239121866e-10
7.154771227646586e-10
5.657554864980725e-10
4.2143022734806237e-10
1.3725330307191807e-10
2.5560347381963865e-10
6.82161347228888e-10
1.4345733632237326e-9
3.092147025651159e-9
5.178155538361538e-9
2.2950323262519958e-9
2.3282589297958987e-10
2.1527684444699144e-8
6.158692726314558e-8
2.4651101269496124e-8
3.9839061681946345e-8
3.994946190971774e-8
3.426032826947207e-8
2.389556556077302e-8
1.600465945809975e-8
1.9877214130376617e-10
2.4767521038807497e-9
1.4155804021108492e-9
3.791526263780494e-9
5.784632187784209e-9
7.15439396875841e-9
5.5148015751975e-9
3.6344417242573066e-9
6.292037310253845e-9
7.1537110361052405e-9
4.70798794648743e-9
4.464496785632908e-9
2.222517347975226e-9
2.521157411416528e-9
1.0341523341844787e-8
1.2336607567654628e-8
9.935124554173472e-9
8.828087286838338e-9
7.942930250085025e-9
6.8186242919684624e-9
5.387550353374385e-9
3.761193919099031e-9
2.0140104676866583e-9
7.2480706991414e-8
3.686625974994213e-7
5.838796176799203e-7
4.5459006840158693e-7
2.6801080754451173e-7
1.9893073692537057e-7
2.7919034846315498e-8
8.69939984218223e-8
7.55808771123219e-8
9.078611962167383e-8
7.824143060741519e-8
2.3445894287848592e-7
2.928735461410966e-7
4.555716702770901e-8
4.9361249962510317e-8
1.5392421527237072e-8
6.794598395372301e-9
1.2239401402665239e-8
4.264172427783027e-9
9.104169575795754e-10
1.0452952530133973e-10
2.2328233332497623e-10
2.349947860764729e-10
1.6068880704777263e-10
3.241380081643667e-11
1.4626355066644674e-10
3.271821424765657e-10
6.012257808539655e-10
1.0586317276185509e-9
1.8014323761452464e-9
2.325765683651777e-9
1.4399531113234505e-8
1.6813779132425958e-8
1.2507717072820193e-9
1.590924610604308e-8
2.529714947140631e-8
3.1014766544566126e-8
2.8690515403019315e-8
1.777569249325968e-8
1.900132841067378e-9
7.225639670519219e-9
3.4821031665506867e-9
5.740331029928897e-9
9.89627485112175e-9
1.2996323821128578e-8
9.882858938732882e-9
1.1116456814475237e-8
1.1469366984666465e-8
1.294016868910478e-8
1.966003178296712e-8
3.5534387969765414e-8
7.117368086699483e-8
5.7081452176107825e-9
1.9076514533676106e-8
1.9545361522210185e-8
2.4746560959776416e-8
3.433520947650397e-8
3.5180874749098146e-8
3.2970391576490735e-8
3.452289567845755e-8
3.823395586478378e-8
1.6684969235150465e-7
8.926822371973625e-7
2.320765083302056e-6
1.5830999840542189e-6
4.1818063225120193e-7
3.1397158244919763e-7
8.004744495449327e-7
8.202651924000343e-7
5.981583920216159e-7
3.4936713587722834e-7
3.2171905552707955e-7
7.692303036046448e-7
4.081322342494901e-7
2.1435240239500822e-7
2.1286231779292827e-7
2.601057472514396e-7
2.736292859961601e-8
1.769428567353627e-8
2.8298094271353283e-9
1.9517737160670773e-9
1.2471527332367438e-9
1.4284990130140056e-9
2.1614033246324243e-9
1.38290348819579e-9
1.630209058449717e-9
2.964165124739101e-9
7.549774217083583e-9
2.491319921158598e-8
1.1348129315219963e-7
8.004006710815133e-7
2.427745129487846e-7
6.301890759773366e-9
1.298084908731865e-10
1.7850305926432998e-9
2.78693946913262e-9
3.3444389928525277e-9
2.7072550993566157e-9
4.665528326345956e-9
8.021970678258395e-11
5.606513602736175e-9
8.720837225374852e-9
9.472700048938025e-9
1.2311214006093554e-8
9.445497577484416e-9
1.2612899833429102e-10
1.0183596034624448e-12
7.010845041031013e-14
0.
0.
2.534726351096269e-14
4.8410279070644216e-14
4.303531249669128e-14
3.30197769077726e-14
2.308285177595569e-13
9.46468962411688e-13
1.0755364307007596e-12
9.379434432407436e-13
1.0598326781859785e-12
1.4222438486610202e-12
2.191031598148325e-12
3.5905995311876917e-12
4.797105697136385e-12
7.1002893272583976e-12
2.6113447925536886e-12
1.3259979405975972e-11
3.420406776546862e-12
8.1108121181964e-13
2.040423987126138e-11
5.0936613148218685e-11
6.116925411465736e-11
2.1080790963342943e-11
5.845140348272541e-11
5.37626029562144e-11
4.0837194908716937e-11
8.987475980659111e-12
3.995669439735706e-12
6.304244162931391e-12
4.993443622419167e-12
2.5141846154511683e-12
1.7160755015522959e-13
3.3739837915953655e-12
8.029614181304202e-12
1.580297323319425e-11
2.9994773621179753e-11
5.7798434587359444e-11
1.14512698849361e-10
2.1119587693451676e-10
2.614559730793433e-10
2.7004980318963517e-10
2.883530927335531e-10
3.240034619018548e-10
3.7957043306459143e-10
4.591287146635753e-10
2.5094329898095917e-8
1.138285109111229e-7
2.932445375092603e-7
4.6985990821639636e-7
6.401596915154366e-7
4.80952870950044e-7
3.8949514404405614e-7
4.345644029095109e-7
3.2155667372352917e-7
2.1526445036101794e-7
1.342504253347975e-7
1.4810979807794495e-7
5.890357009910151e-8
1.9213454032777823e-8
8.450640070727109e-9
4.464654861405457e-9
1.2559308640634467e-9
3.083495020680443e-10
3.069960887219661e-11
7.451778278564803e-11
7.600593850961673e-11
6.946078069778069e-11
1.0786515931914716e-10
1.9897730501838467e-10
3.9243958661994643e-10
8.753214322092519e-10
2.2254975122996445e-9
3.1264165490944752e-9
1.7061318855495223e-9
1.8391620258265411e-9
1.5380596972309756e-8
3.177743653751687e-8
2.322976025968365e-8
3.328681289043367e-8
3.2866486676047066e-8
2.1794167251629907e-8
3.5754068918687343e-9
2.3261075149566914e-9
2.1913314988255638e-9
1.350369604342769e-9
1.2915793510698522e-9
1.6991972178189228e-8
2.040565897153822e-8
2.934542314760563e-8
2.1970903470155445e-8
1.2764439588369355e-8
2.6924815182525995e-10
6.817096281943309e-9
7.196317973829529e-9
6.538687458456031e-10
1.8068847630727185e-8
1.5486538980591286e-8
1.5941713531358024e-8
1.7977615787073576e-8
1.7318602282086876e-8
1.4912854989020924e-8
1.749700661824595e-8
2.2159652612029763e-8
1.0360660761264717e-8
1.8432273280939703e-8
1.3303378768839362e-8
7.397280153440969e-8
1.0237624945008408e-7
1.518816939021583e-7
1.1117989889626422e-7
4.044496923585734e-8
2.0167888826242305e-8
1.3714723261340027e-8
1.1944146584734438e-8
9.989100297604455e-9
2.412121501996018e-9
2.922515278564415e-9
2.758280147498566e-9
6.805378933156858e-9
2.2268436080894192e-8
8.290299803590835e-9
1.363521753466102e-9
1.3567357052949451e-9
1.629221472847252e-11
3.470880360494031e-11
1.0631111444831249e-11
1.2733608991315667e-11
8.171761986643583e-12
6.947874285173295e-12
9.746613237268233e-12
1.6615993767986547e-11
3.270811730485394e-11
7.13037723107111e-11
7.921542794800606e-11
6.975692573267775e-11
6.97792604946883e-11
7.426169828368243e-11
1.0121313442895046e-10
4.0521697101061956e-10
7.249944517633025e-10
1.2598060901300625e-9
2.5209687841917607e-9
7.545751812439502e-9
2.8551347061633433e-8
1.9717249993113e-9
1.122838917710703e-9
8.214968336312371e-10
2.7240765788331457e-10
3.893545395128722e-10
2.628849871837152e-12
0.
0.
0.
0.
0.
0.
0.
0.
0.
0.
0.
0.
0.
2.251877095080926e-14
3.5229917328749295e-14
5.581944481964303e-14
9.015191685681675e-14
1.4957678077946713e-13
9.315236904923384e-14
4.2625483871588314e-13
9.863179888387426e-13
1.6839461669290745e-12
2.5610786613654954e-12
3.839236956018134e-12
5.785771073095341e-12
8.587806954971848e-12
1.1999660979644546e-11
1.4687238518122737e-11
1.2773901102048844e-11
3.541032214806319e-11
4.951626048248834e-11
2.2757481334784012e-11
5.188673151728269e-11
8.948529844158457e-11
1.5565518621723366e-10
2.5185975433163123e-10
3.738612752443462e-10
5.495588684326383e-10
8.613225847346709e-10
1.4807607876908432e-9
2.8681193676377195e-9
5.745440567853785e-9
4.1326995887925935e-9
2.285520629319343e-9
1.354871074842954e-9
7.366788563468484e-10
2.074975024476908e-10
3.6799477370087067e-10
1.9091389080458217e-8
8.168261961547902e-8
2.0293582278880944e-7
1.0649502863394622e-7
6.29828212542016e-8
3.783703404492269e-8
1.6478073489899263e-8
7.637774225565843e-10
5.378316828892931e-8
8.625172981718e-9
1.1306155645268287e-8
1.2195098992847448e-8
2.815161952212582e-8
1.0045116627481273e-7
6.701933099077762e-8
2.1438591766878444e-8
8.447839547828482e-9
6.444389234002892e-9
6.292995142092867e-9
1.5240670763505347e-9
1.5742228031633096e-10
2.0981790248040628e-10
1.99475891667256e-10
1.4642287024625514e-10
8.506412622032557e-11
3.6701308941850437e-11
1.380412640982662e-10
2.6366250942290515e-10
4.475505520723613e-10
6.951192331729209e-10
9.666429240233408e-10
7.245642061668804e-9
1.4706258886674662e-8
7.057052047834401e-10
9.861577760540645e-9
1.4692781828154971e-8
1.7770368382855025e-8
1.878605560666682e-8
1.7023562413728363e-8
1.3730098417045699e-8
1.0595461976296266e-8
8.24608548435787e-9
1.372375614379686e-8
1.185809620224084e-8
5.607629984573718e-9
1.9235401487207606e-10
8.824757310270915e-9
6.1576861305768485e-9
6.089429390415868e-9
6.8887971926847004e-9
3.6032002036970976e-9
5.153519810979103e-9
7.721918101196985e-9
6.8696368035260125e-9
6.29613610040941e-9
5.69571217906944e-9
4.850693572819612e-9
3.763008827728234e-9
2.495577076592511e-9
9.932432216972934e-10
1.0571310637322962e-9
4.563333993994648e-9
8.197335771318186e-8
6.190320197911631e-8
7.924932275560976e-7
2.3127608890317383e-7
7.876914951889844e-8
7.640715891363944e-9
7.409399436890531e-8
4.180993228841843e-8
2.391039132645315e-8
3.822240071858411e-9
1.4982312816551928e-7
2.6869236328966997e-7
4.126498517874153e-7
1.4031564719342502e-7
1.558374519757145e-7
3.320256047295423e-8
6.687622291441836e-9
1.6585816850042499e-9
4.908920842303264e-9
1.1158746696932e-8
1.3599044294410394e-8
4.253352255907471e-9
1.1214654835838648e-9
3.6858172059285176e-10
4.231956246979061e-11
1.4708627727328024e-11
2.473465608557239e-12
1.5432679783707468e-12
2.379384267566137e-12
9.797482191522086e-13
3.2534559450131384e-12
2.0679293021802302e-11
5.725796168100817e-11
7.578600604184983e-11
7.861349627223997e-11
6.520850773163764e-11
3.0818550634825396e-11
3.2825480126421884e-11
1.448147875500991e-10
3.301729782238663e-10
5.594078069856686e-10
6.526613178499961e-10
7.343610260204959e-10
2.134769276898162e-9
2.4576994527398175e-9
1.7827522917526253e-9
1.0552267596125514e-9
3.4330167578512232e-9
7.733646127096149e-9
1.661162275232257e-8
1.2741931669049986e-8
9.680296523025715e-9
8.527236934275774e-9
7.835433703738376e-9
7.0829683803263465e-9
6.121794218489477e-9
4.9547037008252154e-9
3.593180552933541e-9
1.963291883152881e-9
1.759125154276553e-10
3.4022933358968415e-9
1.3220445447816867e-7
1.477150603679372e-7
1.0590191454505023e-6
3.701942620309771e-7
1.2799299618482964e-7
3.4043241779081976e-8
8.742392286836245e-8
4.7907744687044344e-8
4.9548754617047094e-8
8.529230675500074e-9
1.4586495905385838e-7
1.2660955088694535e-7
1.35605329398977e-7
1.7054532761656602e-9
2.133844844277111e-9
2.448148604450457e-9
4.455341614635842e-10
2.4531332619690654e-10
1.5759997536316708e-10
6.137675502828809e-10
2.9667228156925223e-9
1.3092621233882615e-8
2.0846241656002714e-9
2.1207731071355516e-9
3.5920665889742153e-9
7.418464200579124e-9
1.7810176665904883e-8
5.891890617233016e-8
3.243748896182593e-8
1.817515776005026e-8
1.3684057592121367e-8
1.1854489807524666e-9
1.0923633497491382e-9
2.905174575672279e-9
2.4800315106512336e-9
3.6732099375608873e-9
6.913589216844032e-9
6.831629533061095e-9
4.518808442416233e-9
1.3866864203003527e-9
3.2028283432726183e-10
5.700695488850867e-11
2.593003582339266e-11
8.610459405513841e-13
0.
0.
2.2336381614887068e-14
4.761615626019416e-14
1.5524801964416787e-13
2.132695659222268e-13
2.755943479096359e-13
3.268896619827051e-13
3.6282485751654917e-13
3.7650191465148784e-13
3.6270129763255643e-13
3.249230750410711e-13
2.701623702539819e-13
2.0230702493364574e-13
1.1950302894310566e-13
0.
1.3272625740747268e-13
3.4816800728674723e-13
5.589955638884021e-13
2.234471226853959e-12
5.031687339142934e-12
8.857594966200762e-12
1.364708044212266e-11
2.0031846631070866e-11
2.8897908266105812e-11
4.0430009625208906e-11
5.26957418654954e-11
6.125123627024345e-11
6.113259443241509e-11
1.2721179621220455e-10
1.828100730270483e-10
9.214003673668222e-11
1.87827095777093e-10
2.898275226937643e-10
4.4546752550260523e-10
6.815881752918181e-10
1.0498477712001566e-9
1.6719394275803375e-9
2.8101073013720394e-9
5.1115936737821135e-9
1.0542512900337952e-8
1.596633663461129e-8
8.904004366463229e-9
5.006599710959562e-9
2.610313449456599e-9
5.087045736029369e-10
2.0176542833913437e-9
5.974249137695619e-9
1.3342284704792858e-8
9.486190893350439e-8
1.227322219357924e-7
1.5465799033206068e-6
4.836767950891371e-7
2.1296128514911125e-7
8.228422593601014e-8
1.0623806157404878e-8
5.528092547461402e-8
2.0639728298177152e-7
1.1625205512908503e-7
5.217997878416527e-10
1.209444316733052e-8
4.30970133402958e-8
1.2431586719089738e-7
4.5159023265394194e-8
2.048853390989996e-8
1.591441057529552e-8
8.28253082430412e-9
2.7588466416897e-9
1.4085123077495766e-10
3.42564566032343e-9
2.972341723173817e-9
2.461267165728438e-9
1.7865290638711895e-9
3.2124194197087504e-10
2.1382901226396808e-9
4.398187872886916e-9
7.94458695252052e-9
1.3689247781987883e-8
1.8330819468110878e-8
1.0088025494907034e-7
2.0365243433290998e-7
4.143804709166161e-8
7.660725781374073e-8
1.1191585946127228e-7
1.2606732913903296e-7
1.3070932466828517e-7
1.2155826011788615e-7
9.791896063448495e-8
6.84911114318359e-8
4.22605320876683e-8
2.3710510633784603e-8
4.0866436306645895e-8
3.211874484449686e-8
1.5886065393794433e-8
5.83918328895834e-9
4.845639440030601e-9
1.4625852556767398e-8
1.0059607903023594e-8
9.80696298313088e-9
9.54607219828685e-9
5.181065035483159e-10
1.5445032023520077e-8
3.559249531582095e-8
2.6887641643694327e-8
2.1619515721602868e-8
1.8246852126290816e-8
1.4512414940811155e-8
9.353049461131596e-9
2.0902169846937285e-9
8.232996300509057e-9
2.0888980792618405e-7
2.630963913361463e-7
2.9225665128610584e-6
8.514396274313597e-7
4.1392178732573225e-7
1.8711559757574212e-7
1.751935174197544e-8
2.423723482566192e-7
2.3832332023335464e-7
2.2565852462789702e-7
2.498667054192491e-8
5.665993583583566e-8
6.187898981358569e-8
3.3264849507747444e-8
1.1840997369669103e-8
2.5073355442772336e-9
6.628201956520699e-9
5.572962557678121e-9
2.2904126650422093e-9
5.387925959600163e-10
1.4798251932081389e-9
4.541941567747123e-9
3.5172497053249354e-9
2.71205226083797e-9
9.399653329114047e-10
4.219008170321362e-9
8.310898056975977e-9
1.587908439904498e-8
3.095840786582285e-8
5.590881150449313e-8
3.4172001999017724e-8
3.0887339376321714e-7
6.85406766747824e-7
7.991888476159605e-8
2.0269650622411813e-7
2.488164688252633e-7
2.6133789631802167e-7
2.7220993869949417e-7
2.744086480888625e-7
2.444483567446519e-7
1.624659036455485e-7
5.5388926376292637e-8
9.166850562520778e-8
5.5965809697346445e-8
2.394520822139914e-8
9.3792565880174e-9
3.99190396431592e-10
2.014466093909357e-8
1.6341790826768022e-8
1.640845477179362e-8
1.52582853209968e-8
7.4041769461790714e-9
4.922823286342224e-8
4.962566429768513e-8
3.9197442942001334e-8
3.56096671773222e-8
3.469658608460993e-8
3.3934653174886824e-8
3.048873832516463e-8
2.1611689778929846e-8
7.784371413920614e-9
8.198704381992565e-9
4.900257243788853e-7
3.290287192923859e-7
5.03081265411121e-6
1.4957589570675505e-6
7.620550299177624e-7
4.823741966995761e-7
1.9861276030364126e-7
2.3809034301801672e-7
2.8213755673252747e-7
2.1426851711317204e-7
8.648736524331434e-8
3.0543167972640047e-8
1.4464070365478044e-7
4.421675622031367e-7
1.1736987914061902e-8
3.085737666654412e-7
2.348022820950598e-7
1.7258078136732894e-7
1.9607194774524434e-7
1.6802059819801528e-7
4.3251254953302815e-8
6.749556616857475e-9
1.1067419458597373e-9
6.22794879469913e-10
1.5305430055241536e-9
8.696466129152922e-10
7.705054772679092e-9
6.031621591604271e-9
6.138229966370802e-9
5.2014229273478315e-9
5.523651007534581e-9
4.3460456371141415e-8
9.980620190448187e-8
3.476144644189615e-8
3.882403627776515e-8
7.262616087645776e-8
9.579218359834809e-8
6.800227602528713e-8
5.471332880178324e-8
4.6754501005422565e-7
1.4035508146807e-7
2.1135433323507405e-7
8.55551956728315e-8
3.2892670004163634e-7
2.4517803817878697e-8
1.56058814771702e-8
7.833960460275645e-9
7.014083454199303e-10
9.353745106697725e-9
9.739760643075122e-9
7.663051759667382e-9
5.902098324254372e-9
2.049756902786907e-9
1.0234316797146298e-9
2.8112328425161414e-9
4.26033926754957e-9
5.607348144606078e-9
6.391382538206106e-9
5.742880929924985e-9
4.034187072470543e-9
2.2270069384924883e-9
1.8131705244220542e-7
1.884332231619333e-7
1.4510974720468927e-8
5.861073239983809e-8
1.2653153009300726e-7
1.860617450103351e-8
4.167041602892514e-8
4.485209616234618e-8
3.874510832989311e-8
3.186045175783701e-8
2.739848329082345e-8
1.456855524499725e-8
1.2624585481115587e-8
2.1801048897766684e-8
2.7737825861596442e-8
4.448652351464337e-9
7.374581847500872e-10
5.495878184911872e-10
6.406462669836501e-10
3.833266854141905e-10
1.8113758491553372e-10
8.981214170976121e-11
6.504532752046245e-10
1.372490496823076e-9
2.4564913148637843e-9
3.9375782909896505e-9
5.3551404694273664e-9
5.765020057676755e-9
1.0572807735641908e-9
2.257341605561456e-9
3.875355720447143e-9
1.8339361439833454e-7
1.0325613582159556e-6
3.490206355748194e-7
3.2298412137381784e-7
3.668817794971567e-7
3.675634615108376e-7
3.980887023816264e-7
5.161868591971643e-7
7.358378177675883e-7
5.4123291855377186e-8
8.719023569962929e-8
1.4783980785161467e-8
1.1224293667155086e-7
8.153509999837458e-8
3.163524808198859e-8
1.0428781384850882e-8
3.790147473076957e-9
2.3654837747335846e-8
1.724535628105246e-8
1.614830077236999e-8
1.3495262284354733e-8
3.2961989959410917e-9
3.224235798594276e-8
7.778893059908142e-8
5.743561966015714e-8
3.973677151025894e-8
2.5874406320842198e-8
1.4368694025222166e-8
5.054552925156466e-9
3.461282525167724e-9
1.326955558721642e-8
2.4018114607523463e-7
1.7688842945812495e-7
3.3219294650858798e-6
9.785294118848425e-7
4.3510458191784614e-7
1.5566407019285418e-7
1.8578428848931138e-8
8.012882117557596e-8
3.1309331958592014e-7
4.642157445510682e-8
4.842816405516488e-8
6.352645627247072e-8
1.7592675710155004e-7
1.7859075142385149e-7
5.737436564336796e-8
4.343254735081109e-8
7.306094925960786e-8
4.0590844221696586e-8
3.935902150960329e-9
1.4460673758951896e-8
1.2336517061485605e-8
1.0539442144663165e-8
9.899426628344525e-9
8.01762043566087e-9
1.0767020382806872e-8
2.1911289277497185e-8
2.3554565208019746e-8
3.006925081646533e-8
8.2625629124001e-8
9.827574841365355e-8
4.7101841453073677e-7
1.1324983148996949e-6
2.484046748698595e-7
2.0615413692868486e-7
1.613016236612308e-7
1.1432294867424112e-7
9.315161439645035e-8
8.24023848434492e-8
7.689156072358327e-8
7.427716573655522e-8
7.293420595253234e-8
6.677464968543281e-8
2.0190483976063543e-8
3.153215266519378e-8
5.741811008296498e-9
3.238320558745806e-9
5.725582639796055e-9
3.2988658337268817e-9
6.62628688188008e-10
2.081269686883349e-9
3.0262506546152106e-9
4.138374823819842e-9
5.354000564279893e-9
5.778342920683531e-9
4.119177899842936e-9
4.076686581640791e-10
2.4901491159418183e-9
4.605748803490984e-9
6.63505936318654e-9
8.968552867227828e-9
1.1725750130502528e-8
4.640452291823251e-7
9.87117060024623e-7
9.045679016427991e-7
9.6893641555727e-7
1.098784258615478e-6
1.3123049938784347e-6
1.6422067021702944e-6
1.629515262375389e-6
1.6959638826126335e-6
2.102391297783629e-6
1.0505106486563936e-6
4.1109369196262436e-7
2.09640049297637e-7
7.673924426071241e-8
3.470540693473159e-8
6.2965165755569906e-9
4.665873682812331e-9
1.455440619899742e-9
4.518470598467445e-10
1.3248822342693145e-10
2.253164341157804e-10
7.880078175448627e-10
1.5239136493453419e-9
2.4360123707977087e-9
3.2249474819219484e-9
3.249989066159983e-9
1.7971183657064598e-9
1.8717999166027032e-10
7.598619796305134e-10
1.3759814235774926e-9
1.9025475128564574e-9
2.4905890056428076e-7
9.764564036912683e-7
8.240502333848871e-7
3.4890113908305027e-7
6.355583440720202e-7
6.616351202972326e-7
6.99688485453817e-7
8.25412231513895e-7
1.0872061419525198e-6
2.996301546728902e-7
4.4142313064859406e-7
5.982631700203921e-8
9.724890971676242e-8
1.1064870082608916e-7
3.536884453920343e-8
1.044171134633048e-8
3.3573382204319544e-9
4.785497502556198e-10
8.215599067746921e-9
5.271862128790157e-9
4.733078385255811e-9
3.729338146527591e-9
1.2091334203391725e-9
6.919695826843358e-9
1.8507232657105432e-8
3.2210745010611646e-8
2.0194184830795694e-8
1.2564013790615158e-8
7.257044384776953e-9
2.475961597356141e-9
3.361985110184074e-9
6.657871071320087e-8
1.402677360359609e-7
7.073487633143385e-7
3.063174861845615e-7
1.7941045507529522e-7
9.55633994936707e-8
3.807948327413419e-8
3.729599564026313e-9
3.316467805774166e-8
1.751164497215975e-7
7.708796756076868e-8
5.837566145290989e-8
4.607103803991301e-8
4.1049057281829396e-8
2.993169308481428e-8
1.6317294842571053e-8
6.190557031050412e-9
1.4136666016566307e-9
3.869096969422173e-9
6.596838586993262e-9
5.358455156826032e-9
5.093126312335017e-9
2.5405848908715245e-9
2.2309831414274817e-9
7.785003166907547e-9
1.9593047422663178e-8
3.8816877597076026e-8
2.299622346803236e-8
1.1926819505060051e-8
5.9589609808677895e-9
9.674265747238472e-8
5.52149210584778e-7
8.230177330336183e-8
2.9281367602419405e-7
2.617549267416959e-7
2.2772035206202294e-7
1.7414121747082947e-7
1.0164664530333652e-7
3.1595244327652896e-8
3.751977163507091e-8
1.4831674879014775e-7
2.4425942508735945e-7
9.860188024841998e-9
1.5513946189560566e-8
2.2398491391276746e-8
1.963822408005526e-8
1.095418933041464e-8
4.1260547033877315e-9
5.357159910270695e-9
5.338912337001961e-9
3.894572871105404e-9
3.480502700887335e-9
2.2997625920971242e-9
1.1372142965490837e-9
4.928836630940509e-9
1.2487969298204e-8
2.877323312644668e-8
2.1072632218911478e-8
1.2233932178951812e-8
5.959320175361711e-9
2.9952930571398193e-10
1.0770703266897267e-7
2.904886006772465e-7
5.629014870960744e-7
3.8702244124646054e-7
2.8194207472265627e-7
1.9880205474064147e-7
1.129864001626714e-7
4.830174505410663e-8
6.748727325639377e-10
7.883031939641545e-8
2.1151810739742732e-7
6.289678707222312e-9
3.8360022954431035e-8
3.378410259662954e-8
1.838483050387762e-8
7.556162166813235e-9
2.5137026853375505e-9
2.04428223465264e-9
1.3323484780072953e-8
1.236508192015459e-8
1.1851386956652775e-8
7.139544152620514e-9
6.778562752738947e-9
2.5290143710753405e-8
6.969465528078025e-8
7.124509338660842e-8
4.978140915775224e-8
3.53404267294371e-8
2.2820080000937508e-8
1.3127192619398682e-8
6.167524887360198e-9
2.427707253127916e-7
9.62551896465044e-7
2.06251810759814e-6
1.1191631374589276e-6
7.222048798171322e-7
5.516717763483964e-7
3.2900486991562057e-7
3.86853714103693e-8
3.0504369623354604e-7
3.227063102485888e-7
2.4981523496324795e-7
4.132421489031544e-7
9.23620144922459e-8
1.5963282842515895e-8
1.0575605234776994e-8
1.759362619502296e-8
1.1795114266121176e-8
5.2908725295781e-9
1.629565765891701e-9
6.691103179925285e-9
4.42443883920223e-9
3.823522663676822e-9
2.920629809581921e-9
9.960764153294534e-10
5.2211251552745025e-9
1.2087264925770348e-8
2.9539175377885307e-8
4.571411576805374e-8
2.612463898830077e-8
1.2432311282929962e-8
1.5027233005589238e-9
1.812327425580479e-7
4.5712996074029386e-7
5.796146330606861e-7
4.836812682978159e-7
3.844245617239379e-7
3.164064109683773e-7
2.2483835279545782e-7
1.252732919428178e-7
3.643686193475822e-8
7.031652366990245e-8
2.1093314200876797e-7
3.2940918305317297e-9
3.734847780425091e-8
3.6922457229554453e-8
2.3645940808937177e-8
1.3363622005236695e-8
3.047984186092699e-8
1.7338733681417253e-7
1.345678796879661e-7
1.2516067705561058e-7
7.6442661442693e-9
3.0364779478470724e-7
3.6868204996991653e-7
2.1607997900225702e-7
7.459056552338263e-8
2.2260811643935506e-7
2.2297337291224707e-7
2.3526607431062807e-7
2.8691664183971556e-7
3.9762937910295793e-7
5.021604579726056e-6
0.000012165083889995219
7.1373253498816256e-6
1.3421957764803998e-6
5.396381944034836e-7
3.380030483253951e-7
2.5912448603947065e-7
2.164985635961051e-7
4.2119363845320195e-8
1.1414440069947015e-6
8.222125367136102e-7
5.577282956219955e-7
1.6458621926976683e-7
1.319174453280801e-7
3.0633739081493795e-7
6.859694052793054e-8
9.821472307975999e-9
1.163632963355208e-9
1.0140145130465975e-9
1.484987147515408e-10
8.757102236848758e-11
7.840077176743588e-12
7.137066053230386e-11
2.889809127328695e-10
1.3939370778138072e-9
1.9853156832394735e-9
1.841053651222099e-9
2.626900317366482e-9
4.51503317797641e-9
5.519581086030052e-9
4.677444554324969e-9
9.40305952015247e-9
7.120072154416862e-9
5.976006221208537e-9
6.0002141530704005e-9
7.383318643991302e-9
1.195607539275578e-8
2.193666825304636e-8
2.406804374248307e-9
2.910084307472036e-8
2.1817302404011974e-9
4.248140999574164e-9
2.3094584971555984e-9
2.7352428420910836e-11
9.287262988445137e-14
0.
0.
0.
0.
0.
0.
0.
2.5681793524291236e-14
4.634506491075019e-14
7.063560380247472e-14
1.0309956478084685e-13
1.487834084175116e-13
2.1425269232398368e-13
3.087571520540287e-13
4.457256611008199e-13
6.448992894867626e-13
9.355127978204747e-13
4.81743097125126e-12
1.1837055150306405e-11
2.2056499590670057e-11
3.626471712712768e-11
5.471669574831541e-11
7.717873180467925e-11
1.0350976742564512e-10
1.3650790350578216e-10
1.7987756863529942e-10
2.2392341282519527e-10
2.59954020575412e-10
2.38945664762693e-10
1.8975950465070923e-10
1.4226813174184016e-10
4.383751082018383e-10
7.465589827137152e-10
1.193836082463315e-9
1.859811059403874e-9
2.8526078736387766e-9
4.3235396842031375e-9
6.526038282650975e-9
1.0019787513556e-8
1.649816643878416e-8
2.8254913055502157e-8
1.8114625911549045e-8
8.146784981413203e-9
3.5227396819313484e-9
4.908565194734083e-10
2.3297751988351745e-9
5.902017760999656e-9
1.1646306675742847e-8
9.976307627104832e-8
1.4771108152735575e-7
1.5216580003035091e-6
5.1173058466972e-7
2.3487298032790927e-7
9.209514505581516e-8
2.0768604623924007e-8
2.240759059069538e-8
1.1643284839753707e-7
1.8314736789787434e-8
5.811594144211271e-8
1.0828252550334577e-7
2.9609466996560956e-7
1.0857092792043764e-7
3.442667974729729e-8
1.4241471657686414e-8
7.83780760051251e-9
3.4664835741903706e-9
1.0751305538860585e-9
1.797374242533121e-9
3.421702870947389e-9
2.34465593832022e-9
2.2019492827027485e-9
1.0449653539424612e-9
1.2261612747714883e-9
3.356987329535247e-9
7.0685013575345435e-9
1.5642861206305428e-8
3.20790419626079e-8
1.9727208198118702e-8
1.6347760284872608e-7
5.105247959854251e-7
8.976929277852581e-8
1.2872850578918324e-7
1.6930941241751634e-7
1.8318414938061827e-7
1.9219960747010148e-7
1.911673857026496e-7
1.694088219104849e-7
1.1791968988998445e-7
3.2385477118624613e-8
4.95224221240633e-8
5.197232875451775e-8
7.132758880280335e-8
4.1803108463900154e-8
1.5963823650011644e-8
2.870273910325376e-9
1.2451608874328262e-8
1.5013360172648683e-8
1.2647340613319405e-8
1.2061368339366552e-8
5.963963253784371e-9
7.671231143949142e-9
3.146890057855594e-8
5.5081787179578514e-8
3.676313147943397e-8
2.4337665872136554e-8
1.501834787957512e-8
7.543834736575599e-9
1.0540761344245466e-9
5.792656495530798e-9
1.8001555303142673e-7
2.2741019858503827e-7
2.3615179133242394e-6
7.844758155837268e-7
3.988141702869942e-7
1.7442893056527614e-7
4.50225873017729e-8
3.4886202921437986e-8
2.2351500854414988e-7
1.0001121524616388e-7
4.110458037932009e-8
7.616777328626538e-8
1.7790810732261952e-7
5.2644035906603404e-8
1.7865358509967717e-8
9.804857751055993e-9
5.758315671388735e-9
2.4535095945409872e-9
9.297741530431354e-10
4.811957240804207e-11
1.424680968494918e-9
2.3548328121087677e-9
3.188837770844207e-9
4.351983825779234e-9
3.6913206972947863e-9
1.6534448646238979e-10
8.006985870059932e-9
3.2064591537430634e-8
4.036876673362763e-8
2.489979349018908e-8
5.1525000237571605e-8
1.2415917984157677e-7
8.253301342765161e-7
7.448669210686922e-7
2.5907597897768424e-8
1.763490907859713e-7
2.2843004800834952e-7
2.605345149620798e-7
2.9767683598465326e-7
3.489264732356238e-7
4.2634718956015657e-7
5.429912592128813e-7
6.168918790021348e-7
3.6236752697757275e-7
8.436835361019633e-8
1.9481305052129665e-8
5.7952639836218765e-9
4.641412057618993e-11
8.014025070861497e-9
1.214874543876956e-8
1.4091890871689601e-8
1.470676206083703e-8
4.341147048029961e-9
3.147487469046827e-8
6.691038268132808e-8
4.7442542005692786e-8
3.4611208675939146e-8
2.4895037111955168e-8
1.672364682609706e-8
1.0713045123613405e-8
6.517536019439476e-9
3.3861025453347676e-9
5.6235712782964794e-8
2.6424291923454505e-7
6.719279800598048e-7
3.195026151989988e-7
1.7549683027531971e-7
9.737371489072892e-8
1.5423171626512734e-8
1.9316353286556051e-7
6.877285764420587e-8
5.918366304552477e-8
7.010729285960278e-8
1.1377170512114392e-7
1.407142761783161e-7
4.125722083100545e-8
2.6429380072519106e-8
1.1378345077159717e-8
1.3106682908271647e-8
1.3521944380579233e-8
3.0675882258876273e-9
4.727546380091064e-10
2.589567828198251e-10
3.632317680489525e-10
2.715393794442073e-10
1.6663826837674095e-10
5.1944874499056054e-11
2.616720045490472e-10
5.298530149990301e-10
9.952618725751514e-10
1.86649163105869e-9
3.306249414912737e-9
1.6796379666186177e-8
2.1036816196145533e-8
3.530041247699715e-9
1.896307407350326e-8
2.6332329991077037e-8
3.0321630822189815e-8
2.8524842848129847e-8
2.2377620178768366e-8
1.6058044539738498e-8
1.0868694543697803e-8
4.0493339895471925e-9
1.8867817071861033e-8
7.336960025011362e-9
6.706848694089539e-9
5.619943249655123e-9
4.609238566125062e-9
5.885312277141609e-9
1.0645785868199661e-8
1.5411265796927878e-8
2.0946249737296223e-8
2.2811872924409144e-8
2.292209862980246e-8
8.364096415307132e-8
7.707087254712338e-8
5.035023049319592e-8
3.9989596940269027e-8
3.7740820915691316e-8
3.889078964073192e-8
4.077513097895818e-8
4.0621588978370394e-8
3.5877511413615775e-8
2.372007645514697e-7
1.1309411407925717e-6
4.197559382665955e-6
2.118916494840075e-7
6.992587251810455e-7
6.608793733293503e-7
7.051127786202236e-8
3.737370498808662e-7
3.76213640410659e-7
3.2927558129154684e-7
1.0491385209521155e-7
2.605918153141331e-7
4.3112583235150337e-7
3.077136724907128e-7
4.164388951738974e-8
7.1316801889632835e-9
2.5040330904892087e-9
7.071999599834075e-9
8.56650237209021e-9
1.7147899006342335e-9
2.810570737931857e-10
2.4036706522586536e-10
3.127754956108324e-10
2.2073324939260078e-10
7.380571568609655e-11
1.564439725899008e-10
3.69751001364434e-10
6.702494417662653e-10
1.181447427737451e-9
2.116740566303148e-9
3.329206966939983e-9
1.4375186521729364e-8
1.4591813137916574e-8
3.728742313272623e-9
2.0224568568889054e-8
3.220151597296455e-8
3.8617419222826256e-8
3.413124755663266e-8
2.4047815541097966e-8
1.3316340689547477e-8
4.811149832060334e-10
1.7430780867571407e-8
5.2756287489484735e-9
1.0423688163545572e-8
1.2579167959337833e-8
1.3296866686181887e-8
9.602976378327045e-9
1.6164960732643894e-8
2.355513002087157e-8
6.587706998788877e-8
1.4341369689532028e-7
1.066975022030637e-7
2.2329635200893274e-8
7.543151125878524e-8
8.725059808053918e-8
1.0682051328590845e-7
1.4202602341950006e-7
2.0224880070081533e-7
2.958682990698832e-7
3.899972855299733e-7
3.8950384831721767e-7
3.0583759122143155e-7
7.476285938597998e-6
0.000018776851135240966
7.200506031474384e-6
3.475303676972199e-6
1.872223091647226e-6
1.1361712619753198e-6
9.25567429529779e-7
8.87012774262772e-7
6.8695283609732e-7
7.806202498871494e-7
9.620101377559452e-7
8.610893783357345e-7
4.824046226074669e-7
1.823688711538049e-7
1.1951883617832675e-8
2.8194559390468995e-10
1.031066962079488e-9
2.5581289822523334e-10
2.1196305576535183e-10
5.658214308357891e-11
3.626655256057804e-12
7.324947905784192e-11
2.3804885001481596e-10
8.446260297783287e-10
4.140062933699665e-9
5.368632927866255e-9
6.314004500926856e-9
7.382586654137549e-9
7.616579275454368e-9
9.592925916441288e-9
3.317794919603931e-8
1.0692123580386726e-8
5.46709453570081e-9
5.045529649691856e-9
5.163386598021001e-9
3.3915163226563065e-9
1.2780324065639493e-8
1.8778567613038405e-8
1.3031975466837027e-8
6.001689145642785e-9
5.855628376923032e-9
9.146323704238858e-9
2.7791843639340257e-11
8.990929341799919e-13
2.9206461297110585e-14
0.
0.
7.275727800374229e-14
2.9847565997073435e-13
5.813212354536401e-14
1.0150630530004393e-13
2.2334217950266167e-13
3.7038821725249455e-13
5.78675537681867e-13
8.861326572148338e-13
1.3415440462085059e-12
2.0093385084977237e-12
2.9657256848880165e-12
4.24805571066079e-12
5.532858332640321e-12
4.669265916764089e-12
8.026536693048563e-12
1.6532560791167916e-12
3.201275743135042e-11
3.0218729075410777e-11
1.0109039180893996e-10
1.5090182557222005e-10
1.7426888844491182e-10
1.938111937942939e-10
2.032434275712465e-10
1.9408891356588016e-10
1.696651348255577e-10
3.1128034587456924e-10
2.0379244526019983e-10
1.4796026222453413e-10
1.7616822571378969e-10
2.542017807683133e-10
3.8459904785970936e-10
5.795984691943146e-10
8.546874810268642e-10
1.2386377153938031e-9
1.797537583939291e-9
2.6885998736904494e-9
4.255154408032302e-9
6.516645304189296e-9
6.097862428953069e-9
5.135020722092661e-9
4.8170919921495636e-9
4.9881085412941925e-9
5.562002261537284e-9
6.543038685756265e-9
8.000956320910184e-9
2.5273099273211187e-7
1.5674624038606868e-6
6.556101403656368e-8
1.048468446894526e-6
7.415861886642568e-7
6.548831448343564e-7
8.451392614785297e-7
3.6919608346071077e-8
1.6185850008986766e-7
3.2381911926433694e-7
6.865124880165259e-7
5.986929855849099e-7
2.2501140739800392e-7
5.357797020592545e-8
8.14359022234911e-9
1.2401471123933062e-8
2.0455057310628318e-8
1.3486768157887137e-8
5.351404236843213e-9
9.703694937114887e-10
4.809715934680763e-9
3.794949764227027e-9
2.8814804797489403e-9
1.0320104182412641e-9
1.68432188707761e-9
4.566627970718454e-9
9.057173337606605e-9
1.6806023990626782e-8
2.816987458607518e-8
1.4333121517011226e-8
1.0539962357836485e-9
1.532926152403385e-7
4.064711683896358e-7
1.404091242522687e-7
2.412552441153857e-7
2.404997209048868e-7
2.1429958965244245e-7
1.5470660638086086e-7
9.318346869166467e-8
4.927970222317733e-8
1.5972973617304177e-8
4.478538993396178e-9
1.4529845763475404e-8
1.3697244448030064e-8
1.1762529794429928e-8
1.2622690140623059e-8
1.5253654354374717e-8
5.0813788958720005e-8
3.457767659577708e-8
4.8859180712818266e-8
4.3589400122485625e-8
2.170134378002785e-8
4.331290279489857e-8
4.496022038819054e-8
5.356062803905273e-8
3.554687989713671e-8
6.399696636440862e-8
8.431592678859962e-8
1.1737914504788454e-7
1.800427451048089e-7
3.277178986513505e-7
0.000015045699614226089
5.150318236730498e-6
1.27848505223828e-6
4.311561903147317e-7
2.342040457000889e-7
1.6442573044599225e-7
1.3486558285882121e-7
1.1736287576579817e-7
4.994223978517966e-8
4.1643964028463696e-8
1.1889019247063784e-6
1.0559505442265964e-6
1.111387210054975e-7
2.0146935990462065e-7
3.415343208427273e-8
2.157662012048258e-9
6.21126067366094e-10
1.436611316116527e-10
1.0980995138866282e-10
1.3395443614962215e-10
1.9595211168372394e-10
4.356235744644854e-10
1.5134682484712435e-9
2.0444644741057615e-9
1.957417448010754e-9
2.606256744522196e-9
4.064663796287317e-9
5.9312435936519134e-9
6.6821314424644256e-9
7.048042140847567e-9
8.313967097813888e-9
2.384385515821269e-8
2.4139782755442967e-8
2.6074120374545076e-8
3.439671291704888e-8
4.030869026094972e-8
2.054288484379997e-8
1.7158413804457909e-9
2.159186700240095e-8
1.760061897009346e-8
1.0385294394010737e-8
5.092138936784553e-9
2.521244190848854e-11
2.9107108325177473e-12
9.045457104289774e-14
2.8932317960373985e-14
0.
0.
0.
0.
0.
0.
2.6069661713614875e-14
3.9702013235007805e-14
5.753510950838526e-14
8.233623070796086e-14
1.1756142540790636e-13
1.6798391696233148e-13
2.404474955300883e-13
3.449092608029842e-13
4.95969566431805e-13
7.151698064540257e-13
6.344438715221937e-12
1.2900276074451139e-11
2.1688217825214407e-11
3.390432837432416e-11
5.035365458735019e-11
7.119753030814802e-11
9.523513249635161e-11
1.2017104282352453e-10
1.4405801575476265e-10
1.6575614068490911e-10
1.8368015321935228e-10
3.215196483078993e-10
3.5163700838194896e-10
5.772101995600114e-11
6.572148391442674e-10
9.691334573026563e-10
1.3030862494675922e-9
1.8266381930401336e-9
2.697830228879277e-9
4.1767579931751385e-9
6.850152732323713e-9
1.2412500245429025e-8
2.509864847327246e-8
2.2379587110952856e-8
1.2222568640831942e-8
7.481166482656523e-9
4.656208484251774e-9
2.484514768783272e-9
3.231692235431817e-10
2.5147345404499093e-9
7.403606363060493e-9
6.167994832338694e-8
9.565944786152023e-8
9.69528389853007e-7
3.1274497667860514e-7
1.3192738327735099e-7
4.732008267618461e-8
6.64488035630836e-10
5.693671878506634e-8
9.696814926570008e-8
6.391170351545422e-8
7.988278125128165e-9
5.034025417972269e-8
6.373484005035323e-8
1.1144510431111155e-7
5.184761704223981e-8
1.691702504568179e-8
1.2457481689659162e-8
1.1884240891635796e-8
5.318179777412885e-9
1.1942173078517938e-9
1.0494439926423774e-9
1.3761026571035366e-9
1.0288063936005172e-9
7.92375253225647e-10
1.3970463877058137e-10
5.25548171396828e-10
1.1746520172609386e-9
2.0755021578668375e-9
3.3083991535575293e-9
5.007552738056349e-9
2.4075317118716575e-8
5.6591175101431924e-8
1.442751809841296e-8
2.5706216375662416e-8
4.2840806789020545e-8
5.225466594678394e-8
5.7344186704216575e-8
5.617589952446986e-8
4.8762718134178834e-8
3.8964007400231786e-8
3.074853387653691e-8
2.6702324101694667e-8
2.7600187438619537e-8
1.6990331908826828e-8
7.626898212229458e-9
7.670075711635918e-10
1.8483867054037244e-8
9.8700633727766e-9
8.531187403801708e-9
9.221583450132192e-9
6.621277496122068e-9
3.747962171289242e-9
2.02344419861261e-8
1.851777166865059e-8
1.4921006518955382e-8
1.2820656164924289e-8
1.0805556934732052e-8
8.28674062027922e-9
5.020523319086862e-9
5.265482791160267e-10
6.6117584258112725e-9
1.5078428127584485e-7
1.8671070095209744e-7
2.16853076439963e-6
6.179429088092396e-7
2.710486827855418e-7
9.870058414896879e-8
2.8894500377500748e-8
3.1220613750325047e-7
1.2938223814187138e-7
1.4155308235703188e-7
3.0780445189445824e-10
5.993534206809283e-8
1.0985556681241256e-7
4.77890802652449e-8
6.844641473832113e-8
2.0229734361350867e-8
5.33653624225503e-9
1.0268991682077127e-8
9.121821816335864e-9
3.845238606258962e-9
5.931716354444677e-10
1.2976942297101174e-9
1.283296050411357e-9
9.42954197503994e-10
5.29223715047711e-10
2.36343845673952e-10
8.604536153342093e-10
1.589264379113746e-9
2.475032397338597e-9
3.323988418574823e-9
3.8783150717933475e-9
3.0577021158341546e-8
7.002452051552128e-8
1.3412490774828433e-8
3.8309602080195414e-8
6.222012193710806e-8
7.689702707701443e-8
8.49215885605134e-8
8.24505801720655e-8
7.021086315909746e-8
5.432541645502876e-8
3.866094168266501e-8
3.106174041100107e-8
1.5009389273061602e-8
5.716283845782222e-9
2.989204298575315e-9
2.408240958778396e-8
1.8815326237956127e-8
1.9576079406797596e-8
2.2291317161583813e-8
5.073660327727594e-9
2.693984437905427e-8
2.6687241934798488e-8
2.376474302028086e-8
2.2912263227639166e-8
2.283614150368476e-8
2.2406147066404434e-8
2.0528687259221358e-8
1.6291587392076862e-8
9.127887429500217e-9
1.5990292881165124e-9
1.6951182170209824e-8
4.255580869588013e-7
2.3780508188802996e-7
3.998090748488151e-6
1.1799577163946596e-6
5.003323205368971e-7
6.334106009057894e-8
2.561815173043862e-7
1.827395163322352e-7
2.0734060061106207e-7
4.081299056024592e-8
6.970590520299425e-7
7.23177969860298e-7
8.378804650178615e-7
1.9907277730432145e-6
1.0390678255056628e-6
5.156650664456082e-7
3.623284847211316e-7
3.106608617116665e-7
3.053103062044918e-7
3.102967999978711e-7
2.649377902668567e-7
5.466321362059958e-8
4.322776743326632e-7
5.153919509727111e-7
2.1359819623773486e-7
1.3225058800069989e-7
1.513626836854684e-7
1.178012453021631e-7
7.301071590193114e-8
9.45243905115699e-9
9.513270733853595e-9
6.305321614022589e-9
3.1773117861687955e-9
9.65295275928636e-10
2.557655848187417e-10
6.527641258149656e-11
1.4201483862354922e-11
6.560924661832469e-12
4.4630206617353774e-12
1.5842145245829561e-12
8.4171811213217e-13
4.063213569487726e-12
1.4624152769972727e-11
7.246961768148546e-12
2.8837392578280578e-11
4.5627004132229026e-11
5.815617466913049e-11
7.709192676884098e-11
1.159306995287509e-10
1.8705364744733895e-10
3.0125352675778626e-10
4.742300539548201e-10
7.043022602233653e-10
9.935629110236986e-10
1.3980393741513481e-9
2.012724742706797e-9
2.9970919551978605e-9
4.634424428066636e-9
7.389599702443296e-9
1.19295714345376e-8
1.904903269583923e-8
9.641970943454569e-8
1.9435115242083968e-7
4.533194515220558e-8
8.180145416100777e-8
1.2228924693539318e-7
1.4448876963363388e-7
1.673050108786589e-7
1.9376975468689518e-7
2.222574453533709e-7
2.438755522856807e-7
2.2573336620717137e-7
1.3750693259853307e-7
5.4651538931986306e-8
2.199324485290984e-8
4.0004105649866826e-9
7.545182214096464e-8
3.2591036631594096e-8
2.1391173298349308e-8
9.720577629197953e-9
6.96276864800304e-8
6.583298135349016e-7
8.941453414374884e-7
4.6205782083670823e-7
2.84619843225776e-7
4.6052266457871276e-8
4.037759489176333e-7
5.187764040632133e-7
5.748271810407974e-7
7.766922544049396e-7
1.2537997047079685e-6
2.447824220281982e-6
0.000010168353994019524
0.000025499678933461088
3.909404722475698e-6
1.0545674989685922e-6
5.168606968356565e-7
3.476956935102844e-7
2.688917687960504e-7
7.849716416256952e-8
2.1281626866888388e-7
1.670815470074595e-6
2.558248423255418e-7
1.3386217873479745e-7
5.0188785826956256e-8
1.9968478785921797e-8
6.092871498387588e-9
4.6301176765759574e-10
1.0918267386935779e-10
2.4924751671452113e-10
2.2539596140233264e-10
1.5215211596699657e-10
6.979285124631604e-12
7.405335793688879e-10
9.219448361818884e-10
9.680535349096166e-10
1.3263138939956717e-9
2.1208055733185243e-9
3.3381640506884087e-9
3.8724352941571515e-9
3.8615699916955016e-9
4.202547898514201e-9
5.374781823424339e-9
1.945550581930058e-8
2.4384869572114975e-8
3.137826951801489e-8
3.43460067803023e-8
1.3991573141293222e-8
9.711133585217015e-9
2.994282213094738e-8
7.073313930479303e-9
4.042045777286043e-9
2.136160527471997e-9
2.5739320351355054e-11
1.9440841872719808e-13
0.
0.
0.
0.
0.
0.
0.
3.098910446085983e-14
5.208023458042274e-14
7.751472426643865e-14
1.1199679461885137e-13
1.6092921059059608e-13
2.3145754386925113e-13
3.337324342487247e-13
4.82574907649814e-13
6.998828351501838e-13
1.0182475454521752e-12
1.4864865120372398e-12
7.886849947260827e-12
2.0172604589522237e-11
3.8524761218228665e-11
6.386313192592528e-11
9.629184683562598e-11
1.3570082722348699e-10
1.800003982261495e-10
2.2498609095925822e-10
2.7145804015348545e-10
3.1238864711996724e-10
3.396950287930461e-10
3.446286803158868e-10
5.942996356789046e-10
5.211870111595809e-10
2.2028699255814615e-11
8.60027051877935e-10
1.5080427849551345e-9
2.4592507794561018e-9
4.0490460542278535e-9
6.8383351549456855e-9
1.199602600196112e-8
2.2635200354631186e-8
4.781183118292395e-8
5.717933317011794e-8
3.0082230224309814e-8
1.6976916366229783e-8
9.747720180817873e-9
4.894103248780915e-9
9.56295286911919e-10
2.967208360189194e-9
7.739410988618082e-9
2.04309429625395e-7
3.4245268988842937e-7
3.0125880598031403e-6
1.014568366996772e-6
4.751949317033597e-7
1.9396041489836681e-7
1.749618765293125e-8
1.6808934439821983e-7
2.81144810913279e-7
1.1996640366498858e-7
8.149969385857285e-9
2.670631609356361e-8
1.1871232488768883e-8
5.603672877648316e-8
1.6219569745975667e-8
4.23966305824092e-9
6.502460409706505e-9
5.763116048748849e-9
2.792835804923537e-9
6.220486098943326e-10
4.53379781668483e-9
2.59588642737866e-9
2.0137704974696114e-9
1.730281961015962e-9
5.790594975962177e-11
1.9473302391967187e-9
4.057183211870639e-9
7.863203533445234e-9
1.5964814577709787e-8
3.303975804987558e-8
2.440316538049158e-8
2.5117845148212204e-7
5.448199478838666e-7
2.673383761495362e-8
1.6516359472539742e-7
1.9617699299420047e-7
2.1129737884619564e-7
2.2524665547533204e-7
