# Supplementary material for: Observability and Controllability of Nonlinear Networks: The Role of Symmetry
Source: Phys Rev X. Author manuscript; Available in PMC 2018 Nov 13. (PMC6234006; doi:10.1103/PhysRevX.5.011005)
Supplement: Code Archive [file NIHMS982008-supplement-Code_Archive.zip › MathematicaData/FNCtrlbDELTAHetN3M1ChaosK3IC1]

6.808511873943385e-9
4.059831756421072e-8
1.7111182321861755e-8
1.805688763320333e-8
2.3565609293654356e-9
5.126593045200182e-10
2.2738819534417708e-10
3.239337320597212e-10
5.60548554471853e-9
9.928699875819251e-10
7.931032094413366e-10
8.409503680423862e-10
2.5128219690292096e-9
7.493196361941232e-9
2.5169708955100007e-8
3.408420063101231e-8
2.2725380735043537e-8
2.3463261015441e-8
3.466271601789281e-8
6.16919239850144e-8
8.889551128480279e-8
4.962221341485014e-8
8.527694907644356e-8
3.205998792942709e-10
5.529688111792912e-12
2.2002688722516724e-13
4.3335403554939024e-14
2.8452701905123984e-14
0.
0.
0.
0.
0.
0.
2.5409907500395907e-14
3.4446572466281235e-14
4.722158532296998e-14
6.511873815339918e-14
9.014009915892321e-14
1.2514229195147407e-13
1.74185381728348e-13
2.4303626862889535e-13
2.362175428088855e-13
9.995918917529618e-14
7.862032939796095e-14
9.761330812606516e-14
1.4204094598505523e-13
2.009296096758985e-13
2.8015721407024063e-13
3.9664037002010834e-13
5.749877449094689e-13
8.517152530049286e-13
1.2841820040351955e-12
1.9656404650225725e-12
3.0514261069649874e-12
4.806508760322791e-12
7.695502174847583e-12
1.2561298243264336e-11
2.100100965669656e-11
3.621927085531384e-11
6.516951192841939e-11
1.247149464106594e-10
2.014497337167996e-9
5.645065275118968e-9
7.638125196486036e-9
1.6998023095413048e-9
5.848853054317606e-9
1.142709787709813e-8
1.568763689863265e-8
1.918308851807083e-8
2.184166910043523e-8
2.321944109275155e-8
2.2891937378173705e-8
1.3826678128387522e-8
7.356050318451268e-9
3.267795125677856e-9
5.342429566329476e-9
4.9302634024658764e-9
5.105507723679242e-9
5.535747606286467e-9
1.7265676074063957e-9
6.6489281259331825e-9
6.816206316274902e-9
5.859966263444919e-9
5.192979802462509e-9
4.497961362757671e-9
3.560566116223398e-9
1.9369362644016642e-9
2.657313849437459e-9
5.355835925004849e-9
4.570107729274886e-9
4.208861051347419e-9
4.083160797676958e-9
3.531665009486872e-8
2.005753823956062e-8
1.6168017953984987e-7
3.14891503599413e-8
7.042871746087244e-9
2.200953887268025e-9
1.2874491568550657e-8
1.8439877154715493e-8
1.1116512208494733e-8
1.0640520116548248e-8
6.278389917413571e-8
8.031629359609631e-8
1.2883134940004103e-7
2.6516219533039414e-7
1.7212299402686224e-7
1.7309064778390317e-7
1.6879894724246005e-7
1.7383758834505813e-7
1.696901921282383e-7
6.937907720515454e-9
4.295860656001608e-8
1.0480969949537493e-8
6.499325863224853e-9
2.50635363731212e-9
1.7698868389305973e-9
2.2055519391263654e-9
7.475001798126368e-9
2.905429225260522e-9
2.572111778665882e-9
3.6145992205387706e-9
2.034638671264374e-10
1.8349992536023938e-9
2.609146464301352e-9
4.009413690419971e-9
5.892411148810947e-9
6.1941573359366256e-9
5.999696183490943e-9
6.689847461120828e-9
8.763203219683008e-9
1.1752310615821865e-8
1.178737326868242e-8
1.0675737300610393e-8
1.6969360091903856e-8
2.299537314468012e-8
1.7702407255569695e-8
1.1240785435482487e-8
3.083534438606201e-11
1.0533180841827369e-12
1.6261860708691798e-13
0.
0.
2.9027139901903854e-14
3.982671232768617e-14
4.453192039037579e-14
3.336919888908529e-14
0.
0.
0.
0.
0.
0.
1.036900609894105e-13
1.3518150130664226e-13
1.7858593091590913e-13
2.419425185193986e-13
3.3254069510995835e-13
4.614042215875754e-13
6.442516413303158e-13
9.034017287640098e-13
1.2704765146260695e-12
1.790071994394525e-12
2.524605526205034e-12
2.2489324789808943e-12
1.633186741127839e-12
1.1637635100107273e-12
1.1818981258399704e-12
1.4548248429495037e-12
2.03112695105702e-12
2.9799264540038613e-12
4.473526246338608e-12
6.876172069427128e-12
1.086272321964463e-11
1.769273384720858e-11
2.983800319641333e-11
5.2510074152432215e-11
9.784872736758722e-11
1.985287855170057e-10
4.625576098754923e-10
1.2612094298767374e-9
1.568515781099754e-9
1.3355140995531253e-9
1.3766924020865011e-9
2.3931855968086915e-8
1.6463257065644785e-7
1.4539340548104965e-8
8.667015301046023e-8
8.252503985603982e-8
7.41737548138144e-8
5.92497810310699e-8
3.862214868727696e-8
1.7995748803059507e-8
2.5717808850932382e-9
3.68957803323335e-8
5.1628081236387685e-9
1.8311275074911553e-8
2.0158264126033016e-8
1.5018052500483164e-8
7.14823927060519e-9
4.3664918841706736e-9
5.084328033295104e-9
4.058097673852049e-9
3.7415340120805006e-9
2.9150426341173997e-9
3.0607436624323505e-10
5.466271662587318e-9
1.2038781393948915e-8
8.772770637831064e-9
6.504584438157985e-9
4.788045660002935e-9
2.9788903694388064e-9
3.473928807074578e-10
5.7371718769754125e-9
1.409993017827806e-8
4.916204118629742e-8
4.4122082093321176e-8
5.259178290943127e-7
1.622751921427757e-7
8.167721814899993e-8
4.491663279628541e-8
3.1830662454047572e-9
4.788437830086195e-9
3.415471475049737e-8
1.4425821084454426e-8
1.502570516098927e-8
2.3144908760388197e-8
6.103427134278159e-8
3.9295557627150914e-8
8.800602819056641e-9
2.924674640053955e-9
2.441933116050359e-9
2.0737551927178164e-9
7.057660167940526e-10
1.0366982227132908e-9
1.0918154599640136e-9
7.787057836516591e-10
6.948221765961958e-10
4.364339071487554e-10
1.5308131146075575e-10
6.309056180561044e-10
1.2938013631968013e-9
2.450258204106223e-9
4.628285360612097e-9
4.524370247828789e-9
3.7765164776720346e-8
7.699710878721999e-8
2.2538403186378763e-8
2.8346651883324405e-8
4.397281860399444e-8
5.0062708642328625e-8
5.2027377837004584e-8
4.850256768461431e-8
3.9104496906825417e-8
2.64707267277198e-8
1.3154373732497201e-8
7.910122130424021e-10
1.6514213155501495e-8
1.974515799668845e-8
1.5074393065773094e-8
8.365801223440402e-9
1.1774456311821657e-9
5.17335645365284e-9
3.929594674508911e-9
3.485168851254416e-9
3.0203106572156968e-9
4.671381153408754e-10
3.6151663949986887e-9
1.1265168362584685e-8
9.763194871492925e-9
6.962960812214609e-9
5.0891318866686485e-9
3.316167241655419e-9
1.0150265941849423e-9
3.6696866610771794e-9
1.481377675692561e-8
4.305549772542931e-8
4.563674247092049e-8
4.42117543368751e-7
1.4360499585313794e-7
7.715810830288729e-8
4.0353498913305874e-8
2.3037322230533518e-9
3.2557820843626534e-9
1.955792480166764e-8
1.4825031365627135e-8
1.2957002847597146e-8
2.1538273594825732e-8
1.2650156312664284e-7
1.611781572431145e-8
4.11329198596443e-9
7.17398765161337e-10
1.119075545391764e-9
1.1775493195655368e-9
8.93633062040718e-11
1.3215551023752603e-9
9.936229885678623e-10
7.658972764324506e-10
7.067178979991857e-10
2.9646864890005926e-10
2.7632134977064494e-10
8.147815513863299e-10
1.6849540568235536e-9
3.400921553598295e-9
5.838934272492977e-9
2.9260835040958586e-9
1.152323111223589e-9
2.8392409342190966e-8
1.8061290739742763e-7
7.941897308389259e-9
6.273829721083254e-8
6.826382505135795e-8
6.637651332152602e-8
5.8642628363744785e-8
4.3731269992482897e-8
2.5432270621185584e-8
6.469020103719347e-9
1.8134762725248962e-8
1.0985420502054719e-8
1.9705945969208947e-8
1.7896555175396256e-8
1.170079253048497e-8
4.3425139248347266e-9
5.7461611708773115e-9
4.609388989468331e-9
3.838421705497884e-9
3.6202614573101856e-9
2.1825780548137287e-9
1.5508212381839725e-9
8.171298968423375e-9
9.494612481249843e-9
6.957942945783459e-9
5.386720550689314e-9
3.9715400592036265e-9
2.1703062575555527e-9
1.4215687774791071e-9
1.2158028685625338e-8
8.611058962051646e-9
4.4968776025457514e-8
3.2911287897946256e-8
4.4145110017104464e-7
1.3825553932395716e-7
6.74998054213302e-8
7.273965041025507e-9
4.4258376979741683e-10
2.7880893362945365e-9
1.6251463787559703e-8
6.432229662231228e-9
7.689870708105389e-9
1.1302711283490877e-8
2.144358826874192e-8
1.2414908693640223e-7
5.088607893433845e-9
1.2995901410152323e-9
3.1370730736236474e-10
2.390017492220772e-11
2.8907745264518573e-10
2.3291170205695654e-10
8.090036412107928e-10
5.156984818087689e-10
4.248320003234093e-10
3.694410290832316e-10
2.7812831891337763e-11
2.5562391836632846e-10
5.614075185949148e-10
1.026282493150495e-9
1.7796719685961291e-9
3.045382954237035e-9
1.3582268214487675e-8
2.8199266187528673e-8
1.809881036411026e-8
9.217883814657905e-9
2.2826353630709228e-8
2.9419674821075924e-8
3.339574101504523e-8
3.4828607818502546e-8
3.258893882059704e-8
2.6531640895941817e-8
1.7995342340755852e-8
8.318078208963101e-9
1.545432150950183e-8
1.2887159698095016e-8
7.829023732895558e-9
3.6688284178855874e-9
4.602783046010127e-9
3.3982216350020293e-9
2.7288622037353556e-9
2.558239795403222e-9
1.6918107925458905e-9
8.930535646607851e-10
5.423294878823551e-9
7.25618242711028e-9
5.247017632213952e-9
4.03228262406192e-9
2.991178331173445e-9
1.678056139130783e-9
1.145049188283465e-9
7.2700982844637e-9
5.190384074733656e-9
2.5836021171993154e-8
2.7400839226345375e-8
1.699564911951777e-7
4.734418363737704e-8
4.918608468162342e-9
2.344693405023821e-10
6.949392417726727e-10
1.8292412976801221e-9
8.723971297668418e-9
3.540772603490552e-9
3.255741501436608e-9
4.950004008710049e-9
8.319336466490116e-9
7.711278661997658e-9
7.62854165700912e-10
8.30572456942778e-10
7.606286915685754e-10
6.334927790092516e-10
3.583446393382066e-10
1.8418970276265143e-10
9.608018424720303e-11
7.586830781926217e-11
8.199202138669535e-11
5.784781291901324e-11
4.86985829825814e-11
1.383771273043305e-10
2.610453838974933e-10
4.6553084769737413e-10
8.256426482023718e-10
1.4158980570264541e-9
8.00832808651123e-10
3.214729532256007e-9
5.503689580247112e-9
2.659082538508452e-9
2.7132551942482363e-9
7.20722524024318e-9
4.196166705047713e-9
1.8337151974895654e-9
2.099419604157683e-10
7.545046091414317e-10
8.706219614117427e-10
1.3073474747707735e-10
1.0897144172436053e-9
9.013815451790066e-10
4.616955452888336e-10
2.6318749195723365e-10
3.733795479640649e-10
1.2065631812375494e-10
1.7639595290206924e-11
1.0397989754987298e-12
4.1444416008556167e-11
1.8194196413431368e-10
4.949579509651059e-10
5.344108498849091e-10
3.876798839138081e-10
3.225697519383003e-10
2.8893157934873306e-10
2.0936889037782588e-10
2.4719937875767715e-10
2.492092931957066e-10
2.6013275415526944e-10
2.826277191653504e-10
1.3166057593336237e-8
1.9931419516148155e-8
3.26197793833622e-7
7.2627009637191e-8
2.2727189395143497e-8
4.624278775826861e-9
4.100184610669566e-9
1.822137703792745e-8
3.347029495615932e-8
2.2177737927107697e-8
2.4422820659597968e-8
3.0485807561389516e-8
6.784403723176944e-8
7.329905770949969e-8
2.719277218675647e-8
6.3053578695908596e-9
1.6241243856265144e-9
1.6333901677230948e-9
3.377446743982624e-9
1.8105648793541041e-9
7.394603705237962e-10
3.208433346446577e-10
1.5940496967076857e-9
9.415891895062623e-10
2.356359596130456e-10
1.6393908563998618e-9
2.3043831522483204e-9
3.6290015710507017e-9
6.148295610715508e-9
1.0545933411871778e-8
2.390927981206591e-8
4.228303052231419e-8
5.826377649864982e-8
5.326475811030378e-8
1.2054054729364383e-8
4.2368855550830526e-8
8.927141597212745e-8
1.2651577782907572e-7
1.5665254985384235e-7
1.7953075706718005e-7
1.900369084059789e-7
1.7937492245972786e-7
7.453746984333918e-8
2.672389839128951e-8
9.82558526377799e-9
2.320993284945921e-9
4.821581698525401e-9
1.0695358202555024e-8
1.6686109228674818e-8
1.647632985393147e-8
2.9106283998048857e-9
2.1840200147307192e-8
1.928005035740993e-8
1.3795037754162432e-8
1.1247894613698091e-8
1.0169897057846325e-8
8.51790748094263e-9
5.189308263266586e-9
2.429315814869541e-9
3.3135850796694413e-10
1.6107523126440264e-9
3.6826250677036434e-8
1.0608811299762439e-8
4.6978437552468154e-7
1.0684112904033345e-7
3.1666867555659035e-8
5.861963807575042e-9
6.302398262494039e-9
3.008770905062282e-8
3.468295151331141e-8
2.785881385886059e-8
2.8737463334721e-8
4.096289442721309e-8
3.449393267541555e-8
5.445960186239133e-8
3.624825550486822e-8
1.090330023420581e-8
5.081660581259978e-9
1.0732307569813925e-8
8.4572578227315e-9
3.541397917261408e-9
1.4269238299297717e-9
4.1651848838352325e-10
8.261362972872821e-10
1.359330963945782e-9
8.267548883885039e-10
1.1335250425564351e-9
1.8824484309647206e-9
2.717466050377913e-9
4.312733500932355e-9
7.196057280089428e-9
1.2094848312772572e-8
2.9525076990876144e-8
5.39654963490987e-8
7.443824412262453e-8
6.609768445810743e-8
1.1858884033942802e-8
5.517632539728452e-8
1.1081544148016182e-7
1.5470276991825684e-7
1.9132344620530906e-7
2.2199865620840226e-7
2.4216666803951953e-7
9.107910497274527e-8
3.304406765060847e-8
1.2624367671532658e-8
3.5782068635181822e-9
1.4745941572637466e-9
3.1311498778058354e-9
3.605436158299139e-9
5.711271064855975e-9
1.0158079034654845e-8
5.960187987782664e-9
2.816625232815652e-9
1.1221730744509936e-9
1.7637999670800484e-10
1.5406571561183808e-9
3.616044506584279e-9
8.140602188406836e-9
4.744542360248396e-9
1.98990283760885e-9
6.552813000745011e-10
2.5081929151285395e-10
6.76241762506285e-8
4.0110108839953665e-8
2.7027105164697303e-7
4.935712053722962e-8
1.2130190814958087e-8
4.247993181565536e-12
9.481258389637591e-9
1.9201966835500618e-8
1.0380186104641508e-8
7.978964045596283e-9
1.1590408002362237e-7
1.5592385140856619e-7
2.4603551477194097e-7
4.820763170133473e-7
2.7537523193070925e-7
1.9634752396890878e-7
6.684646667927517e-8
5.656590205145865e-8
8.063729599121e-8
1.3513235807447706e-7
1.464970809169611e-7
2.899210389382298e-7
2.2289538642840609e-7
1.9077653490999337e-7
1.992330171702658e-8
2.0145231308970524e-8
1.0103007894664249e-8
2.5522480549463754e-10
3.954764311581833e-9
1.3715052718874075e-8
2.644831161477283e-8
6.9686995108547e-9
4.217278671731881e-9
4.1439525109060905e-9
1.7042003240905338e-9
9.533509332206426e-9
1.3508794499514793e-8
3.263972174517977e-8
2.0384388680113237e-8
4.098437217805012e-9
6.828902240078097e-9
1.1804468380665733e-8
1.6739691965290754e-8
4.1275085614744393e-8
1.4139212377805828e-7
5.1512231477949606e-8
2.2025068104839623e-8
9.026985288943852e-9
3.861072275861903e-11
3.3494801902826284e-12
3.9234355202938843e-13
1.0782028057523669e-13
6.669232371516146e-14
1.4554624881100532e-13
1.4181347627103815e-13
3.1631833621601097e-13
3.0571265575117246e-13
2.440452796174141e-13
3.1051797462794287e-13
3.912913920456964e-13
4.4043643926765074e-13
3.0207320499113307e-13
3.435411427015685e-13
4.267846079224466e-13
5.633317518822788e-13
7.647235829061399e-13
1.0528395874452433e-12
1.460622121029321e-12
2.035656028979656e-12
2.8457913484017066e-12
3.987180270465054e-12
5.5954521602957535e-12
5.078776276856118e-12
2.7441940041659765e-12
1.893416959857363e-12
1.982521814674451e-12
2.695381905731671e-12
3.997705644846316e-12
5.95413447061594e-12
8.918393395716506e-12
1.3576143190712642e-11
2.1098900211793995e-11
3.353227279352877e-11
5.4602868720567286e-11
9.14487071794005e-11
1.586404329872049e-10
2.8861195220804765e-10
5.630685364350659e-10
1.2281317765048303e-9
3.178457437346314e-9
5.9871606134376045e-9
4.8455290652352644e-9
1.0060235013645918e-7
4.805744704693219e-7
1.5717911282764732e-7
1.2292148996716638e-7
1.8398906531337915e-7
2.0019405929794117e-7
2.0347819072775805e-7
1.8824415494534357e-7
1.4836748267873094e-7
8.86681729693505e-8
1.2800215504091488e-8
8.119995187447805e-8
8.191896931256487e-8
5.4494213990472646e-8
2.6853299581099193e-8
2.407805659510306e-10
2.1031010246539337e-8
1.60685618687287e-8
1.4403001798070812e-8
1.3279699020353772e-8
4.031025638446659e-9
1.4520340919327957e-8
3.2287653137839316e-8
2.459583529782246e-8
1.945914432885734e-8
1.5336743412767875e-8
1.0628917732091025e-8
3.402336599646016e-9
1.2960622394091702e-8
2.8114637563580648e-8
2.2427242607157466e-8
1.6037885361539898e-7
2.8091011993922288e-8
1.9109508896752755e-6
4.81236181263927e-7
1.5387390881627544e-7
3.989225666419701e-8
9.369307249895746e-10
2.649430359255521e-9
4.997185252858167e-8
4.03692350456629e-8
2.2712230446735803e-8
6.516272514209636e-8
1.1742646500497137e-7
1.875213636328748e-7
6.256968562626084e-8
1.8540534254564953e-8
1.076621552596995e-8
4.608859627383316e-9
2.567815947521975e-9
1.1270667045923286e-9
3.4347249099482725e-10
7.554606220202975e-10
1.931411624763372e-9
1.6895339111462365e-9
3.9256536773470806e-10
2.1607181502536965e-9
3.2343184948284383e-9
5.357648168759233e-9
9.578618673618036e-9
1.8196653367950566e-8
6.251846836320504e-8
1.2538276320781045e-7
1.7134025168150673e-7
1.0357179504098756e-7
2.3616297374411416e-8
1.1787213786351228e-7
1.8262876723217566e-7
2.3620096175119234e-7
2.911480514454786e-7
3.580317605929549e-7
4.509556450585694e-7
5.76166789280817e-7
2.1175597437163737e-7
7.89664805939909e-8
2.856739146914336e-8
6.959001505310107e-9
1.703091948008503e-8
2.881065773086643e-8
2.980711558542794e-8
3.040597164272313e-8
5.993777508856062e-9
3.824208787115309e-8
6.377749856410913e-8
4.8791116396900515e-8
3.765804954350672e-8
2.7192222477295543e-8
1.7458347968837018e-8
8.422395103201385e-9
2.1493390295097792e-9
1.6365405714219357e-8
1.8908091035891217e-8
7.320975021051339e-8
3.9970835061928397e-8
6.314287408770162e-7
1.7315538133790328e-7
6.80888527332171e-8
3.162138944219511e-8
2.5074530087848465e-9
1.3273287745044137e-8
1.5763682652261764e-8
1.1795281684369462e-8
1.8746445136661254e-9
2.2096576178858537e-8
4.7068018249005274e-8
6.888338605134582e-8
1.1691143042046725e-7
2.3452242861897867e-8
1.8084771012279727e-8
7.700200746986394e-9
2.7881359756288213e-9
1.2838080589509244e-9
1.983027444031111e-10
9.337541015910044e-10
5.463984094606834e-10
4.3386709581998844e-10
3.409690426103118e-10
3.5028761111445026e-11
3.067826702263184e-10
5.855681626682946e-10
9.380392849648227e-10
1.337511987280371e-9
1.7794376396169747e-9
9.608760676819325e-9
2.383080437744853e-8
1.9476088830970294e-8
6.334716743246876e-9
2.3011407700078856e-8
3.248292360850215e-8
3.9044147209831256e-8
4.322781642350446e-8
4.390640515178872e-8
4.031139837100233e-8
3.334892878524632e-8
2.8339852507691435e-8
1.728244247228789e-8
8.966441118934021e-9
2.0431347485293788e-9
9.334440198234921e-9
7.625991644075011e-9
7.863689295482562e-9
7.377785189370182e-9
1.3955271613161386e-10
1.1083741223545304e-8
1.0016793156264307e-8
8.554078980601295e-9
7.485509812194135e-9
6.3039524227658884e-9
4.66486713000241e-9
1.6991663986750444e-9
6.757723140977058e-9
1.044823593691809e-8
8.549267750182174e-9
7.811369870441877e-9
7.263837207208922e-8
1.1509269756899034e-8
4.920117844330529e-7
1.4586133544295907e-7
2.2575857938793797e-8
1.0782226484918353e-9
2.9099075446522833e-11
1.0302895792654375e-9
7.589773634243901e-10
2.484714372852501e-9
4.791547600673491e-9
2.4184174517393793e-9
9.288052834376609e-10
1.9046576843501703e-10
7.120129541322951e-11
1.5886192933440315e-10
1.3451723399285258e-10
3.233102478775529e-11
3.8491971143141367e-10
7.20065138782262e-10
7.758532644143825e-10
4.5352914120858483e-10
9.502173779205041e-11
3.4766306539382157e-11
7.474724288079015e-12
7.654732579356831e-13
2.050398249367479e-12
1.380242775073036e-12
1.3068145377742083e-12
8.457153435297408e-13
8.956993682854033e-12
2.0674628435295278e-11
3.5259980661956614e-11
4.0167003175337414e-11
2.5922411201621273e-11
7.179639690140879e-12
5.597456267880142e-11
1.1828102221333504e-10
1.9324759487408987e-10
2.805752099699056e-10
3.7970911821708517e-10
4.892870723439264e-10
3.0468059525140985e-10
9.032846967470076e-11
8.503563193490821e-11
1.073198467341338e-10
5.790433909748513e-11
3.785425666954536e-10
9.422142219078302e-10
1.6822159979260597e-9
1.1258980289678998e-9
8.075850668116146e-10
6.177042880037094e-10
4.1460302804273645e-10
3.1831383994682165e-10
3.3193714676692494e-10
3.086074018663372e-10
2.97494442411924e-10
3.011834727841582e-10
3.2067292923244025e-10
3.582682132777513e-10
2.841885130783153e-8
3.8704947938494176e-8
3.8218218393197937e-7
8.360111110655149e-8
1.6831019154273495e-8
4.477986037891183e-9
2.8362870168470008e-8
3.402675089032739e-8
2.252576164373583e-8
2.1684227348273234e-8
8.998200016334085e-8
1.2519722808585734e-7
1.9396588907620456e-7
5.795791010623891e-8
6.061093003313445e-7
4.262126837941148e-7
2.2082679933129495e-7
1.0094041506755265e-7
2.2785545784157323e-7
3.7768555106090625e-8
4.9513927774548496e-8
7.134780373964548e-9
6.2958682126380334e-9
1.0700660110861796e-9
4.321258811576863e-9
1.7619170008094788e-8
1.6058271602786797e-7
2.2066160266261363e-7
1.4792082238429544e-7
1.4806722132086397e-7
1.9010615738185848e-7
8.572573142566047e-9
2.3456597245051006e-8
2.3439328223781156e-8
9.70709615161032e-9
8.156872226533887e-9
1.886248926869407e-8
6.674445536680414e-8
2.0200293468054164e-8
6.727296783654235e-9
8.329435856005385e-9
2.1159277249586517e-8
4.323671432225061e-8
5.0661742906739894e-8
3.055493265830306e-8
8.101471083125835e-9
2.4953611381458143e-9
1.0580490822834892e-11
2.913648559967028e-12
1.5763142709913354e-13
3.2550181439156987e-13
1.2251830583197935e-13
5.754847951285968e-13
6.743107783395123e-13
7.850506835828196e-13
7.04979661936403e-14
7.790917093500559e-13
1.9345427737644617e-13
4.5046104329444737e-13
5.364725664330679e-13
6.88111178618095e-13
8.551403061979934e-13
7.792038831959e-13
8.315838809559702e-13
1.0000209587894703e-12
1.303796539436289e-12
1.7633472630269597e-12
2.426964528546283e-12
3.3701617652646748e-12
4.703013525223661e-12
6.582536833985173e-12
9.230448670972189e-12
1.29574327469906e-11
1.0340401879628914e-11
5.9160443912733835e-12
3.681412072019861e-12
3.635692647887564e-12
4.883799024608339e-12
7.513903295248837e-12
1.1727998895024057e-11
1.830942361726405e-11
2.8890804538765166e-11
4.6438316320322235e-11
7.645271233083816e-11
1.297120025317163e-10
2.2895517403676593e-10
4.2729449622823013e-10
8.68184862650288e-10
2.022301402158423e-9
5.394121857666412e-9
5.395292316496316e-9
4.70567225872179e-9
1.0808434328941098e-7
6.494581318942606e-7
2.9917884725080223e-7
1.6184470246828903e-7
2.5649839906388896e-7
2.7803066482118736e-7
2.8488821658193894e-7
2.7190026416458146e-7
2.2075163102124962e-7
1.0999776524033346e-7
7.785074807312777e-8
2.0639949555664193e-7
6.9116088042543995e-9
7.815820634628712e-8
7.126084426962077e-8
4.119847549576632e-8
1.551341558670639e-8
5.291313057796761e-9
1.1450404005516884e-8
8.958564744246484e-9
7.580733661511304e-9
4.845285721904417e-9
1.65324284074634e-9
1.049412132071671e-8
3.0188719677006376e-8
3.2844272074940506e-8
2.0809330558562173e-8
1.30549471073914e-8
5.68893697920069e-9
5.462568209974888e-9
2.8377872487737086e-8
1.1631034088148996e-7
1.2230020030117036e-7
1.2261163822823658e-6
4.6644098618382173e-7
2.4550795746742775e-7
1.0918638349750632e-7
4.1502495480288565e-8
1.1258480652409538e-8
1.587216012887991e-8
1.6570896404605556e-7
6.107788619645547e-8
1.6520144008009478e-7
1.0845916396693461e-8
7.160801731054093e-9
1.3959558888355837e-8
6.244994759472729e-9
1.8611248599602733e-10
2.3407169319399393e-10
2.0378806606102885e-9
7.496117334787057e-9
5.6109059131069865e-9
5.107165168352502e-9
4.5544518040505814e-10
6.036329104269047e-9
1.3299443036380505e-8
3.0687618101081776e-8
6.671423843549024e-8
4.655386091374678e-8
3.6174493965240404e-8
2.8322023160516818e-8
2.041659550305969e-8
2.08217172169562e-7
1.055611257668811e-6
8.5388468231916e-7
6.647212736977989e-7
7.191794635586525e-7
6.982521962286607e-7
7.469818274682371e-7
9.935059221519105e-7
3.575458099794868e-8
2.3500065781984367e-7
3.1712254073689423e-7
1.6886210961427337e-7
5.136380227076419e-9
9.764511568169131e-8
8.871513166457152e-8
4.6193018568688016e-8
1.7099390208696006e-8
4.80425235914351e-9
1.3832574885768084e-8
1.0840235873852947e-8
8.785342715506707e-9
4.787561830272755e-9
2.900617366429597e-9
1.3232814378349428e-8
3.6790701786046174e-8
4.8096416910147407e-8
2.9320794432016183e-8
1.6924294371164055e-8
3.763952356381126e-9
1.9186944106295088e-8
3.097921723699659e-8
1.5083212542899327e-7
1.3031078106258627e-7
1.5898990446641703e-6
6.241651408574295e-7
3.2048352996351783e-7
1.3641558089448708e-7
5.142516493013403e-8
1.3461783904006751e-8
9.768079938194204e-9
9.61046663705437e-8
5.2230451833920315e-8
7.07788673611319e-8
1.668977508036628e-8
4.48716677130212e-9
4.356435559144826e-9
1.344291755943297e-8
8.119451280226547e-9
9.030481625262217e-9
1.9729717520985115e-8
2.1707202470591923e-8
4.864825392897274e-8
1.4763259581397902e-8
1.83787386049615e-8
7.276572423172424e-8
1.1132875344811456e-7
2.686065211575744e-7
1.705186353993839e-7
4.7101196646999287e-7
4.151360911375507e-7
3.432053719788067e-7
1.0476605405902294e-6
1.442354051726727e-6
8.314432963537211e-7
4.128401850209858e-7
2.5496696781827144e-7
1.8696160274134255e-7
1.350009502804548e-7
3.23280674300691e-8
2.106555956355663e-7
2.357435571204272e-6
6.875533798247908e-7
7.451862212360365e-9
3.149924257809598e-9
2.4383770693237252e-9
1.0011003713163318e-9
3.278825015436959e-10
1.0208115690454293e-9
4.081937370011671e-9
3.604729740007843e-9
2.3779915758697817e-9
2.097865670027197e-9
2.3679731499484214e-9
2.904315422110016e-9
3.4981292613133165e-9
4.3558585024560786e-9
5.982248238420533e-9
8.06783103320262e-9
9.362886193707263e-9
1.042981644327203e-8
1.2710115450345165e-8
1.815374849112485e-8
7.321930063202415e-8
8.503373918325069e-8
7.62340597663248e-8
5.0954189176652346e-8
2.4336014661583638e-8
8.999901656595757e-8
5.457211004321328e-8
2.5664178518219652e-8
1.315614720689624e-8
8.473473708293461e-10
1.47290766951471e-11
1.7471012023779132e-12
1.2886402645807662e-13
2.250283838423097e-13
1.0533149027790428e-13
1.2261718253899905e-13
1.9077133956070357e-13
1.7587669551241085e-13
8.696077728455785e-14
0.
2.6203107069579984e-14
5.753126785379997e-14
8.999232075502914e-14
1.3138459198358124e-13
1.886241480482798e-13
2.6992720632927943e-13
3.8649688730533093e-13
5.543745893403729e-13
7.969404015879621e-13
1.1485678433028897e-12
1.6601218311321155e-12
1.9639573748940492e-11
3.724912786064185e-11
6.03942144798887e-11
9.174421101654128e-11
1.3257384891239163e-10
1.8241005508713614e-10
2.3726720419865436e-10
2.8981554835439336e-10
3.322059448517543e-10
3.5781539664172994e-10
3.5997787260167054e-10
8.216676988603456e-10
8.673036214683684e-10
5.714389481500099e-10
3.685067603098256e-10
4.731936695682982e-10
8.582917109286311e-10
1.584332296721278e-9
2.82378013251567e-9
4.9642979370318574e-9
9.070647154142888e-9
1.8518019241766672e-8
2.6287271545839542e-8
1.5131210941647575e-8
9.86181824597327e-9
7.359750938092299e-9
6.102983755813798e-9
5.687248146015246e-9
6.2480475431802096e-9
8.814741403261211e-9
1.6474941504306752e-8
7.096747685869303e-8
5.8678165631151745e-8
9.104980600226277e-7
2.7678558437290064e-7
1.1461922084851942e-7
4.224154373638546e-8
1.4486738281253773e-8
2.901501677772647e-8
2.953897839141973e-8
2.233711051121994e-8
9.934932593685375e-9
4.342174588853029e-8
9.224975672881417e-8
1.853614411624895e-7
9.728581570811813e-8
3.8367499056808686e-8
1.7748313729157128e-8
1.195583417031657e-8
8.23257755442075e-9
1.684071927279505e-9
6.165058977551103e-12
4.374208833108226e-10
3.452506814426057e-10
2.5938591351325113e-10
1.199152523032309e-10
9.86491462929492e-11
2.7570189232635503e-10
5.026490813836501e-10
8.085853069918397e-10
1.1668286150643393e-9
6.717135049224053e-9
1.7495050772031933e-8
4.576780654532693e-9
1.0371067179938548e-8
1.8722299930603253e-8
2.45295661215413e-8
2.8696206857882814e-8
3.0081369821581075e-8
2.8231599040120677e-8
2.4502359245086553e-8
2.0685484372241816e-8
1.7836136610664528e-8
2.4039183035697886e-8
1.922467023304561e-8
9.570337411017213e-9
2.4532947920280636e-9
1.1052322837137785e-8
8.59220631055422e-9
8.79524110939372e-9
8.920579896447925e-9
1.8307947724449784e-9
1.1796641128802837e-8
1.624807859223021e-8
1.3227331869501247e-8
1.1315338542839523e-8
9.533279347810923e-9
7.493157286028901e-9
5.207217278960107e-9
2.6305003236673124e-9
6.63114871702338e-10
5.970502011629012e-9
1.104582107852068e-7
1.3338633663424993e-7
1.2684370378368948e-6
3.565557349081204e-7
1.4684040026018113e-7
4.4420344319154584e-8
3.057874841250155e-8
8.207711730041326e-8
9.088334499582008e-9
1.6004512199873647e-8
1.9867551323103532e-8
7.042333244286801e-9
7.835725031441527e-9
5.540184391563275e-8
1.777283717629552e-7
8.783581565904546e-8
3.298185249379848e-8
1.1514021562196312e-8
1.4410927561465407e-8
4.979022794364848e-9
8.548011731218306e-10
5.0728478394965394e-11
1.923488647064703e-10
1.6266565555787327e-10
1.098511722555023e-10
1.3543915570580977e-11
9.838131317891446e-11
2.034019313630353e-10
3.4543412914882004e-10
5.166213847181008e-10
6.44023452743277e-10
4.2621677669512635e-9
1.0213996412827659e-8
2.535304279738584e-9
7.587943068471025e-9
1.4857421971290684e-8
2.124778168366609e-8
2.6675912222013306e-8
2.9340951857532697e-8
2.8552052867471197e-8
2.5707960155368826e-8
2.2322395431478517e-8
2.7777135586939316e-8
1.406430340792558e-8
3.0474951142796245e-9
1.9812336963595156e-8
1.7288160663364335e-8
1.6061208785298513e-8
1.7659580832857724e-8
7.8955715896909e-9
1.4830761027977768e-8
1.7548779761369133e-8
1.6295898370525454e-8
1.5881132294308927e-8
1.55160322875894e-8
1.4501812511316373e-8
1.2585560769477156e-8
9.919277052055318e-9
6.700444534982156e-9
2.8184372703433053e-9
2.409433376811373e-9
1.0836011311418956e-8
2.564355075302446e-7
1.8912037410629149e-7
2.0629655458174374e-6
5.792244423568694e-7
1.971034945028828e-7
4.553304546304287e-8
1.5626357822971447e-7
8.363611099265284e-8
7.706015152172404e-8
3.253994139405522e-8
2.0685475260565914e-7
3.7160421438467764e-7
2.858216430979204e-7
1.6813739958074097e-6
7.032978512944018e-7
5.160144244752781e-7
7.513934200495293e-7
1.5358560637011902e-7
1.3512723501864663e-8
8.637407493146821e-10
2.806114993189553e-10
1.541770355654212e-10
1.706947512020548e-10
2.982406591672477e-9
3.983595013971733e-9
7.245233448403123e-9
7.080858601052782e-9
1.157519274076378e-8
2.680031849719949e-8
8.714701342248509e-8
1.1016068012424386e-8
9.085732839589574e-10
1.2771215480800314e-9
1.673177179201694e-9
3.0032222364884433e-9
4.4058003372763375e-9
7.943961695080033e-9
1.2341933096334664e-8
7.115581872493235e-9
7.061698112535734e-9
1.8980714506941256e-9
6.0651698950395695e-9
1.4043753891772088e-8
1.8049459158008268e-8
9.3289091169348e-9
1.909863886137269e-10
1.0358042479344585e-10
8.060194963121466e-12
1.681032503743602e-13
0.
0.
0.
5.634086782947139e-14
1.4654918557159948e-13
1.9187582790726417e-13
2.6942582836039156e-13
4.3767277085697253e-13
7.659886485406734e-13
1.3737269237924038e-12
5.279020817440476e-13
2.867099901064503e-12
2.6423099845810406e-12
9.027607858188365e-13
5.43860808330331e-14
8.433051769972215e-13
2.078090778666609e-12
2.2678337313863285e-12
1.4860803532938187e-12
9.801429757207122e-13
8.149175014736849e-13
8.718140956834741e-13
1.0878451059102475e-12
6.432828790976095e-13
9.998101604040811e-14
0.
0.
7.600148466696577e-14
2.2131813850768466e-13
4.3389814505222193e-13
7.502997413988978e-13
1.237987412726352e-12
2.0112188940986235e-12
3.268657240814374e-12
5.36957356598853e-12
8.9953023907661e-12
1.5518896295202615e-11
2.7936882269713295e-11
5.349025849105731e-11
1.1162105734190171e-10
2.503371469399352e-10
3.1802613120328673e-10
2.9151015514549407e-10
1.1188639868752972e-8
3.304904455082766e-8
4.334148957808228e-8
4.0097125883182085e-8
2.0454348398015234e-8
1.3876390153821292e-8
4.815684612114991e-8
7.632872582398786e-8
8.439665469828402e-8
1.055495699561102e-8
3.703005242689194e-8
5.045947546306739e-9
8.038543594731794e-9
2.820787657102573e-9
5.764453236720213e-10
3.032111747191365e-10
4.4903118407701513e-10
5.243479922991408e-10
4.70001204475853e-10
4.147311731025265e-10
3.385366353220885e-10
3.244801999182511e-10
5.393245389351861e-10
4.793575591927615e-10
4.685233728433403e-10
5.466104641621267e-10
9.63321265654531e-10
8.003024804034441e-11
2.6266552103251247e-10
3.4426139221177787e-10
4.1409636460530915e-10
1.4077241052833017e-8
1.31266430791934e-8
2.6952231838250344e-7
6.086311924015669e-8
1.9628678095768503e-8
4.706471765390308e-9
1.6195404997323925e-9
7.713261285826502e-9
3.194144619449466e-8
2.3450703518826064e-8
1.8513452441361456e-8
3.326871660935504e-8
4.925867951385637e-8
1.6171039760863093e-8
3.4363226680594215e-9
6.358076610072952e-9
1.420561642342581e-8
1.1462325162621994e-8
1.971421773262251e-9
9.759391014255923e-11
1.5562199507598362e-8
5.173528111518345e-9
5.223776257594283e-9
1.071786176684449e-8
1.9554261225714224e-8
3.304563386663281e-8
4.368834180940125e-8
2.7198196017643603e-8
3.687258164343844e-8
1.255687815597905e-7
5.265321850406548e-7
2.7814613818721075e-7
2.0499037843253696e-7
2.1382773332471965e-7
1.675345030872351e-7
6.79513838228196e-8
1.5835931804027875e-8
2.2576157117278468e-8
3.251408905190485e-8
2.8455093755067115e-8
1.0499075242876674e-9
1.4994780395391196e-9
3.724208664902842e-10
4.948138070328006e-10
1.6453440620101404e-9
8.15951966221762e-8
1.839517540102426e-8
1.5789861070798468e-8
3.193148426804996e-9
2.4597741690619435e-9
3.638832640736034e-10
2.898613069200717e-10
3.3862096561897457e-10
3.8120059427856326e-10
3.3724314478859824e-10
1.9501167870138984e-10
6.333908102220567e-11
2.729675130116968e-11
1.4341148310673454e-10
3.062185663695799e-10
6.872641954198329e-11
1.7988818148624025e-10
1.4346911786069867e-10
9.19897769074095e-12
4.437357286772303e-13
5.653172642540743e-14
0.
0.
0.
0.
0.
2.401838408433054e-14
3.871818683505628e-14
3.269989950428575e-14
3.505740116775678e-14
4.0690342995617394e-14
5.324086431440682e-14
6.959709689384565e-14
8.9337742035858e-14
1.1598903433052586e-13
1.551584328589134e-13
2.145542884634712e-13
3.053553652574878e-13
4.446009706615984e-13
6.590249451552113e-13
9.913851892722893e-13
1.5112472371467966e-12
2.333884036819394e-12
3.65438670315284e-12
5.811316743503486e-12
9.410255624720252e-12
1.5575283302983764e-11
5.181674688295543e-11
2.0885874351756047e-10
3.072570138096891e-10
2.9293611875976924e-10
1.8763187330872768e-10
9.547260788872333e-12
3.0347775304771923e-10
7.38273406786278e-10
1.3864853247106386e-9
2.2913302160998897e-9
3.265091254772509e-9
8.805180849987203e-10
4.901315216563389e-9
4.2655453288029035e-9
3.498946919161924e-9
2.1007887031303175e-9
7.451640945872584e-9
1.7623105664290958e-8
2.714594874829883e-8
1.9063059447059925e-8
1.572332389125941e-8
1.4111331315041228e-8
1.271608853157676e-8
1.1045559824725077e-8
9.010211631527194e-9
6.578456577951498e-9
3.5258024370199438e-9
8.558098936453213e-10
8.556243361004031e-9
2.593102442528316e-8
6.752477214604392e-8
3.326945246038576e-7
8.248921611926493e-9
1.64681665989647e-6
4.166940099033131e-7
7.979804406878484e-8
6.69224030003269e-8
9.908927138448331e-8
2.969733307429883e-8
9.308172665437573e-10
3.107443020250962e-8
2.3762741513823113e-7
5.623055775922609e-7
5.641763671783491e-7
1.4000716103291704e-7
8.084451984102679e-8
2.32896323526621e-8
1.120073992540975e-10
6.092500313356998e-10
6.772723914458463e-11
1.5954244966035006e-11
5.383428123071006e-10
2.013966422934171e-9
4.014904869301937e-8
6.783712569560352e-9
1.2610780345628239e-9
3.5731933621604235e-9
1.7422980440567204e-8
7.766136586156759e-8
3.511663490134305e-7
1.8584436563342787e-7
1.166917887436172e-8
9.859659937393762e-10
1.4745888902917633e-9
2.2075376868596248e-9
2.7468881292383937e-9
4.096438886063692e-9
8.231848779010835e-9
1.0365142722108064e-8
2.2071293863803594e-8
8.44586259036407e-9
1.8589540712741722e-8
3.711504835564382e-8
1.2148638623401303e-8
2.2487350758204646e-9
2.4759708457998266e-11
2.0462424316159438e-12
7.249204196323732e-14
0.
0.
3.438906443420275e-14
5.840514188288734e-14
4.205813386865091e-14
4.2291261697673585e-14
2.3464665814559025e-13
1.0043385856309407e-12
2.2631966699582938e-12
1.3617522348032282e-12
1.3457601125063296e-12
1.6659158206807089e-12
2.4624835266587712e-12
4.300372864255136e-12
2.7934137456077223e-12
9.09915451212387e-12
1.4262038557155547e-11
8.531993712794701e-12
5.142724629653819e-12
7.497573488623765e-11
4.0946932776500674e-12
4.9623048944662885e-11
1.3651174836082296e-10
8.313818147634311e-11
5.4618003673728197e-11
7.368026074384539e-11
1.7290794156442157e-11
1.2204229437000294e-11
1.6641232322619332e-11
1.189397635023937e-11
6.2073227120782855e-12
2.3178330361617835e-12
4.1399295932930784e-13
3.0069601593130375e-12
6.35684599359819e-12
1.1477419544393028e-11
1.977255636161761e-11
3.301198186776967e-11
5.218457941455133e-11
7.513868790212693e-11
9.806919148746572e-11
1.2095235922011964e-10
1.4688326587142085e-10
1.7931354520529002e-10
2.2168663525781618e-10
1.0761454327720151e-8
3.4656473002058037e-8
6.221338339362066e-8
1.175150346661097e-7
2.2217276467290267e-7
3.450037693478928e-7
2.9555810794043066e-7
2.8161770096948095e-7
2.617547658236404e-7
1.9570424622326013e-7
1.4113893080676216e-7
1.0692591769001013e-7
4.405352231788883e-8
2.546341150286095e-8
1.4067515313313593e-8
2.643010994339676e-9
5.644794589777399e-10
8.175712182978453e-11
4.631532414894386e-11
4.2075746707947146e-11
5.1151918692550126e-11
1.4964114210338663e-10
3.730580085956062e-10
8.115331713577491e-10
1.9385586259110492e-9
4.580720746353196e-9
3.454227638869736e-9
1.7043117683373387e-9
8.893425829817504e-10
5.2091938260188796e-9
3.6015365885241273e-9
2.0435483093561445e-8
3.3023378975120084e-8
9.355099529225193e-8
5.587235312813299e-8
9.970328995639711e-9
8.742951138896952e-10
1.7627104761793449e-9
1.4115574297947721e-9
1.3604679891610992e-9
2.748886797917564e-9
1.7080074362704394e-8
3.5054928485551344e-9
1.3918548859862078e-9
8.379632811877762e-10
8.233613715836735e-10
1.2226646485578419e-9
2.3354855871578055e-9
3.1322072876431006e-9
4.356960817858798e-9
2.7999099423913864e-9
2.019509798223619e-9
1.3682518632927187e-9
2.533054366358261e-9
4.848608910224017e-9
8.09474631847818e-9
1.0173184167995625e-8
6.9978853548618e-9
6.035175996633556e-9
5.509125834137058e-9
4.866833543964071e-9
2.453611908680931e-8
9.21991992445391e-8
2.2534260316602968e-7
1.6027331613225557e-7
2.6010845151521055e-9
9.674339679925725e-8
1.4418574304737705e-7
1.6513809047991018e-8
1.366241182229826e-7
1.404879847897253e-7
1.298952031775174e-7
1.213234357221083e-7
2.2551930325923704e-7
4.2925005194823375e-8
5.362706653654314e-9
2.498226494749612e-9
4.836409937783678e-9
4.186211604234226e-9
1.1026646339905308e-9
4.54800712169425e-11
3.6347538666930914e-10
2.6821589046941463e-10
1.8366044981668205e-10
4.614805104254903e-11
1.2631812423890407e-10
3.136043530552502e-10
6.369915997852071e-10
1.3654895259428654e-9
2.574126914189617e-9
1.266315449117913e-10
1.331182313532618e-9
2.6132065457624125e-9
1.258739108870734e-8
4.4974114153795955e-9
6.88109989304346e-9
6.958505131916574e-9
5.6453981643714134e-9
3.6876398697131225e-9
2.0732086230307072e-9
7.333733180628638e-10
1.157187989601033e-9
5.426407743199499e-9
2.9672638553017706e-9
1.6429552407224337e-9
1.2176884004590092e-9
1.5684405147814933e-9
7.20932906594847e-10
3.1521192742255723e-9
3.9852023781677694e-8
8.239193127125966e-9
1.7461267852325503e-9
1.1479763973227111e-9
2.3666143838264544e-9
2.240214670969019e-9
6.555257327917102e-9
9.6043871070548e-9
3.4385690149036842e-9
2.6440210806681026e-9
5.175327398947156e-9
1.859945415787727e-8
2.556745002230374e-8
1.4759063169860378e-8
6.076589962079117e-8
1.9637994343949498e-7
4.179464537975884e-8
8.599496732554688e-11
1.0043619143787088e-9
3.0331941446629136e-10
3.67770741850302e-10
7.999134366839374e-11
7.642999796698703e-11
3.421585719492264e-10
6.285339814145622e-10
2.067513992219479e-9
7.075111758747083e-9
1.367927691096102e-7
2.5261507070446043e-8
1.995910911078839e-8
9.463942440290903e-9
1.187537931590424e-7
2.2667376677161086e-7
6.85884265990348e-9
9.289806035169379e-9
7.2337259322382815e-9
5.534703308360068e-10
3.6962998038741615e-10
4.0792522501895426e-10
4.816228415671628e-10
5.818971538230682e-10
2.1604914517593313e-11
1.692254521102988e-11
5.325104716203405e-13
0.
0.
0.
0.
0.
0.
2.910783471502151e-14
4.1058461386932686e-14
5.735438476764167e-14
8.000315310295278e-14
1.1175455934219826e-13
1.5648200133558773e-13
2.1141494509160795e-13
1.3335038785100835e-13
1.2880896485300433e-13
1.513399789663455e-13
2.0230783979422083e-13
2.6984663395075175e-13
3.5507538800899805e-13
4.740265820610585e-13
6.518464135424258e-13
9.24479880510205e-13
1.3459327129034824e-12
2.000839315828359e-12
3.0253565013312086e-12
4.642937953179049e-12
7.227529198222541e-12
1.1418706797729191e-11
1.8338707213851315e-11
3.0018087770634395e-11
5.027141979706031e-11
3.722890943691067e-10
1.309682783430611e-9
1.8428543679452068e-9
1.0395409430507603e-9
4.312526701044864e-10
2.0930701430963727e-9
3.917495815420059e-9
6.0421869085886275e-9
8.577063269499128e-9
1.155805764360802e-8
1.491195375835509e-8
1.8403037671427345e-8
9.324480299087334e-9
1.136945703586404e-9
1.0959324817707667e-8
9.425592756946866e-9
9.988022810341259e-9
6.046838627919931e-9
7.910199711490151e-9
2.5788081012773315e-8
2.0862515562093112e-8
1.7541744450510378e-8
1.5766811602838468e-8
1.4040315358377267e-8
1.1812354011278095e-8
9.037306469150865e-9
5.657466417053197e-9
1.079707823597431e-9
6.7800157218302205e-9
2.502604497826909e-8
5.352852307325108e-8
2.4241481186140746e-7
7.410407685485263e-9
1.5911315603483044e-6
3.968896096725224e-7
9.576886905813103e-8
1.2635016177682003e-8
8.258152275679845e-8
1.726106378262843e-8
1.497976562241623e-8
1.442747790625489e-8
1.2881296025182958e-7
2.8141452179403946e-7
6.946081468403086e-7
1.3864698521867823e-6
2.2715498979154846e-7
4.1741896013012107e-7
5.557536455197694e-7
6.980048495460067e-7
6.936153839881968e-8
8.959074459411261e-9
9.533313329121885e-9
6.262449625256192e-9
2.155711730507539e-9
2.9720109628248686e-10
1.4961546473866e-9
3.778278992778232e-10
2.2091099079807357e-9
5.387372080959269e-9
1.4916344864075525e-8
5.285946468508596e-8
3.016487311620504e-7
3.360120729413092e-8
1.017649681717683e-9
2.594020137446344e-9
3.1591195775106495e-9
2.994795691551008e-9
9.37910703861643e-10
4.041937671550111e-9
2.602937623463231e-8
1.513476188564535e-8
6.951319520515088e-9
9.333800331944197e-9
2.1200106745307373e-8
9.530306806164972e-9
9.351255230765644e-9
1.384819477520931e-9
3.8585527546329584e-11
4.74423512748516e-13
0.
0.
0.
0.
7.073912196890193e-14
1.1129782199065934e-13
8.396519062383628e-14
6.816060915124321e-13
5.584425024152352e-13
6.377431773254711e-13
8.770202198223371e-13
1.4343965860569167e-12
2.7070356383349205e-12
4.999059000143302e-12
5.039226034022e-12
2.2833237932203544e-12
1.1755032203208865e-11
1.0288741408389937e-12
6.441075698886863e-13
1.672207065764427e-11
4.4841573835492625e-12
1.4602945837324135e-11
1.4181043812126429e-11
9.516873541541813e-12
6.925377389539731e-12
4.273179871740392e-12
3.180296786180767e-13
6.79365378156017e-13
8.041391695872431e-13
4.951785547583781e-13
3.1974130483747187e-14
7.117425737749926e-13
1.6461976520943953e-12
3.054848656905209e-12
5.316090014430329e-12
9.1121470357092e-12
1.574268019600943e-11
2.7799062795241067e-11
5.052777598589682e-11
9.325088894768714e-11
1.5919925180816804e-10
2.0904556687825005e-10
2.3253863518026284e-10
2.579078279295796e-10
1.1899915840903474e-8
3.393101427793245e-8
5.787846681945773e-8
8.610165939131458e-8
1.2812366675626627e-7
2.374820989244366e-7
1.5021713829250943e-7
1.2185399238704305e-7
2.504149119853453e-7
3.662787113150309e-7
1.7548933922820058e-7
1.5358916903308732e-7
5.143804063624826e-8
1.708604025677619e-8
8.721899748533088e-9
3.764106125177036e-9
9.009926508454535e-10
1.2850807779480603e-10
1.537576849825052e-10
1.9678258424296407e-10
1.5649588704710076e-10
1.5060163813766098e-10
1.8994357321114396e-10
3.144697329685868e-10
6.930303652312005e-10
1.8147444223309895e-9
2.0154554309956373e-9
1.2806294905544132e-9
2.903136862893046e-10
1.6906964011486818e-9
1.3794607493103865e-9
8.965726407409594e-9
2.482774338178e-8
8.203504995481703e-9
7.650125687737173e-9
5.399762350062272e-9
2.983897474139259e-9
1.0580707735100292e-9
1.9827774915482321e-10
1.496273905468451e-9
4.993675864483589e-9
2.615178995607162e-8
7.853783281021405e-9
2.7907076804724754e-9
6.198284821577408e-10
2.926392923681789e-10
7.927912082734565e-10
1.285028894573641e-10
1.0916092368768938e-9
5.03787640821157e-9
8.114582649914753e-9
9.06548327755721e-9
8.062161549568662e-9
1.1121805907261426e-8
4.3815836135136564e-8
7.229729456428124e-8
5.564184686651664e-8
2.790979018624565e-8
2.0606996710053088e-8
1.915814735838908e-8
1.8800082851142936e-8
1.761074742187984e-8
6.024326792255182e-8
2.3166896645027357e-7
5.9863630628581e-7
8.924820941864595e-7
8.915259973291144e-7
4.4885090764001895e-7
6.462883241421641e-7
7.908516264992268e-7
5.701468737420163e-7
3.605045892835335e-7
2.2568164307189994e-7
3.378736222537262e-7
1.0801553859455453e-7
2.8784923250860842e-8
7.2732335846943736e-9
2.392228247811958e-9
1.084819033140235e-9
3.439443484092621e-10
1.0204963885879001e-11
1.8834453265939302e-10
2.3038023353359238e-10
1.8691197360822975e-10
1.5390579139320436e-10
1.394358710649382e-10
2.0817374873694845e-10
4.657619264566826e-10
1.3098912110389338e-9
2.557814268923145e-9
2.6637537498051646e-9
3.131229467912685e-10
4.213953746742139e-10
9.579314668489433e-9
3.251248057181449e-8
6.420179285481997e-9
1.0141993370133936e-8
7.888217035839899e-9
4.903157783791931e-9
2.3883203567679086e-9
7.681186138246747e-10
6.936962141453305e-10
3.449880345293761e-9
1.1191929790373404e-8
7.250475615900742e-9
5.377321185782415e-9
5.744807557978866e-9
1.1115227990505251e-8
1.2524340508630513e-9
6.665547006344041e-10
4.810639202986759e-10
9.253245342894449e-11
1.4118755182200155e-8
1.0338718749894301e-9
6.069362368996973e-10
1.5475284874782386e-9
3.824285169552498e-9
5.176083858174716e-9
3.426736098571192e-9
4.557058133261498e-9
1.597223754809526e-8
3.477838289719789e-8
9.483981766785138e-8
8.857840950040568e-7
3.491133889056191e-7
1.2892535091606864e-7
1.570184658698736e-8
2.109363964408808e-9
7.345279821944126e-9
9.41127010920026e-10
3.275443239071659e-10
1.9379061739237266e-10
9.346898624445491e-11
2.7448134587628894e-10
2.4399277064402165e-9
6.515594064526324e-9
6.620777133413423e-8
2.4358278372442162e-8
1.1990562802722247e-8
6.413150537390347e-9
6.175629544488979e-8
1.9945608397121285e-8
4.4023107936068874e-9
2.173105401346952e-9
3.465484879641176e-10
2.928802121600337e-10
3.382245261786995e-10
3.5737497743516876e-10
2.824840722485846e-10
1.7685414173768018e-10
1.4818047847061027e-10
1.1806190470863439e-11
6.453185739024809e-12
2.1338572501660063e-13
0.
0.
0.
0.
0.
0.
2.5517984729752222e-14
3.6104025913468e-14
5.062985144006103e-14
7.092698632364504e-14
9.953188033206496e-14
1.4126315557819686e-13
9.57340579786134e-14
9.545867942993414e-14
1.1110399328609578e-13
1.4671878462007796e-13
1.9457300312587753e-13
2.546073955395114e-13
3.3754007442212926e-13
4.607478982206159e-13
6.490643689672294e-13
9.395867111615078e-13
1.3901566048342203e-12
2.093428661979466e-12
3.200827184244706e-12
4.964605693717326e-12
7.813941261524504e-12
1.249716869012905e-11
2.035785758140706e-11
3.389525991982677e-11
5.7965634671752944e-11
3.4108796605676934e-10
1.296795559430962e-9
1.5345557341347377e-9
6.862966900933828e-10
6.800835768602612e-10
2.2115475855515655e-9
3.986010588747246e-9
6.181636788556174e-9
8.90976478171782e-9
1.2138118708195223e-8
1.557987646844773e-8
7.821584651666906e-9
2.1042886996838052e-9
9.688987867088966e-9
8.79246190777692e-9
9.15443140265471e-9
2.7412957309035073e-9
1.2522772192393716e-8
2.2107938743702593e-8
1.7192570015904194e-8
1.511867616771784e-8
1.416177734224655e-8
1.3170688437484159e-8
1.1649238761631243e-8
9.506220297969447e-9
6.7175217153703905e-9
2.8970080773469346e-9
3.4370793432295115e-9
1.749847363606508e-8
5.3185371539104004e-8
4.086943106324389e-8
3.050374306412297e-7
3.6595759025468724e-8
1.4266356871286772e-6
3.2551522730308963e-7
5.294790799310341e-8
3.9124784159498725e-8
4.6159571271838816e-8
3.4708053346848867e-9
9.368745327524795e-9
2.3399586093947797e-8
1.59154550060251e-7
5.857801248655481e-7
7.971554176891159e-7
3.8272443271993683e-7
5.0958385224264234e-8
8.618813978798424e-9
2.5227949480579653e-9
2.023382579333808e-9
8.717756409970583e-10
4.0533486789853697e-10
1.1331697531621413e-9
4.0592157717312526e-9
6.729068168281613e-8
7.70073982686134e-9
3.832697511077294e-9
2.979346139838432e-9
4.089922400231972e-9
1.7730491027422253e-8
1.4010127340915831e-7
1.7969378630428355e-7
6.230606380265921e-9
2.858139265781962e-9
1.1121700559880718e-9
2.5289585306047707e-10
7.176582563238065e-11
1.079058797645267e-10
4.0953844004730314e-10
1.1347981560710233e-9
1.4475015082584404e-9
6.535907571754168e-10
3.0992476512253776e-9
4.006934310456833e-9
1.2143472603102817e-9
2.6783588734738466e-12
6.572007441314222e-14
0.
0.
0.
3.145467830759454e-14
3.4128247485172645e-14
4.4560378332281867e-14
5.4909054449981024e-14
5.667989145415632e-14
5.6202142075063304e-14
7.134233535903758e-14
1.370548311344802e-13
3.9905906190443226e-13
3.6746939710193846e-12
1.3868035059733246e-12
1.170048091038789e-12
1.4676408547577972e-12
3.048763415251583e-13
4.671777046887971e-12
6.770200797672539e-12
9.48887786379354e-12
1.3928699607729893e-11
2.2277448230029858e-11
4.12354912655328e-11
1.0928927393633094e-10
2.255699946161393e-10
8.45492236519127e-11
2.8496695831875497e-12
3.651100096056805e-12
3.224163795042822e-11
2.873808926173821e-11
5.7217558323891574e-11
2.5697072750756302e-11
1.8619864213732955e-11
2.1726048443003478e-11
2.092374788876712e-11
1.4112412279322071e-11
7.674661934914503e-12
4.211603506599095e-12
2.8503876229383813e-12
2.6301681191291664e-12
3.029356285191374e-12
3.805955143926481e-12
4.874609804182864e-12
6.2442865687068974e-12
7.985557756502078e-12
1.0216620633099465e-11
1.3103189716463209e-11
6.822178477270777e-10
2.065733020132196e-9
3.134169092859329e-9
5.3961584747637e-9
1.0033524236836488e-8
1.903394063562624e-8
3.0998986890543416e-8
3.604307571584461e-8
3.435585217568203e-8
3.03684344561025e-8
2.5332851074237238e-8
1.856757486564104e-8
1.0567343599555051e-8
7.460285038471408e-9
1.288581802247496e-9
2.142058045971212e-10
2.741200206896102e-11
3.3183661281441704e-11
3.639137656418903e-11
2.6033163169078312e-11
2.7398942595678047e-11
4.5710817654195836e-11
8.722418197915075e-11
1.8868362865187376e-10
4.5098764997003216e-10
6.409110036918552e-10
2.7775611325285123e-10
5.295862711332936e-11
1.1406527733120717e-10
2.7839060564788137e-10
4.854346107183763e-10
1.2671033277509694e-8
1.7276341876620796e-8
2.0538923777325429e-7
8.041786889082255e-8
4.609325860740135e-8
2.4698791580307928e-8
9.84240741173453e-9
3.671914067744435e-11
1.1321377246436446e-8
8.381004515729093e-8
4.216250617260049e-8
1.261271258655771e-7
4.991083146378722e-9
4.491640010806957e-9
7.467413812488587e-9
7.41661696600344e-9
4.9539867488399156e-9
1.3064543661480534e-9
2.3527762492678474e-9
1.756398980911354e-9
1.4489679624772114e-9
1.315930159872274e-9
4.5199677770693283e-10
7.674405242205373e-10
2.3304795227567915e-9
5.863878247932876e-9
9.14032991376947e-9
5.086401391131922e-9
2.745665810731365e-9
1.2399496081993208e-9
2.4150674144450005e-8
1.215816485296701e-7
3.254869345701408e-8
6.385878952266028e-8
5.4240037644600004e-8
4.554501796928273e-8
3.484305989177049e-8
2.76882507836815e-8
1.9392148956882152e-8
1.4257169553590498e-8
4.2284914137101266e-8
8.659163315060413e-8
5.3535054551696646e-8
2.4532005322964355e-8
1.7835432395288842e-8
1.1407025007007693e-8
5.068174871242788e-9
1.2279378228725532e-9
1.1428504257672222e-9
1.4183323145214928e-9
1.0981396055526885e-9
9.596315061115398e-10
6.160541753304706e-10
1.8069854260408698e-10
1.0130231470370195e-9
2.5825810570076615e-9
5.96675484038351e-9
4.355985107534624e-9
2.3063092276622666e-9
1.0663982751563856e-9
4.985751976276715e-11
2.601798938854192e-8
8.05984399482385e-8
1.5790972171182702e-7
1.1381336863405932e-7
8.264898251670973e-8
5.66988764957029e-8
3.1627651436541896e-8
1.330434759094707e-8
1.1047253974875008e-10
1.7669919539508956e-8
1.247843482815922e-7
6.517559850229003e-9
1.0115598069731632e-8
1.6206563256020943e-8
1.655961558932547e-8
1.0737038663361278e-8
2.8000017146146556e-9
5.303771324995793e-9
4.2766725038168966e-9
3.5715372000964776e-9
3.422635368698748e-9
1.91798341115544e-9
1.3046797953850188e-9
5.963337203683375e-9
1.5244128975806213e-8
1.157386409554541e-8
7.577400100813147e-9
4.9310275323745225e-9
2.7778048262461066e-9
6.936977921414544e-10
1.8969343421772182e-9
5.191372033764703e-8
1.270355734834074e-7
5.364648617646581e-7
2.1437194319056512e-7
1.2235932119579846e-7
6.664154517893212e-8
2.8147593102557387e-8
7.046179548240892e-9
3.08959662792718e-8
6.85093110401329e-8
4.1376631102114426e-8
1.0568778643409847e-7
1.7305994560150788e-7
6.446278886135503e-8
2.8136997449948598e-8
1.8211552305993445e-8
1.0513335547746287e-8
3.119452288884089e-9
9.504142625752353e-10
1.7855963416668671e-9
1.3704706905105155e-9
1.1487185275188244e-9
7.806701941268955e-10
1.5838784512993904e-10
1.0646124358346985e-9
2.5117415122694045e-9
5.813491835948975e-9
8.371770267492331e-9
4.136383565888557e-9
1.6962262154911162e-9
7.309772802684892e-11
3.809874804861154e-8
1.3266162659081522e-7
1.4780746790439147e-7
1.381708961733402e-7
1.0950504459664302e-7
8.111926419794141e-8
4.942243165064328e-8
2.4665678221404914e-8
7.780014610146325e-9
7.653538589139511e-9
4.226347662755923e-8
6.1291123180489396e-9
2.1655166102356978e-8
2.7797218684391647e-8
2.3077381686636662e-8
1.0923100185741977e-8
1.3672142651356375e-9
8.898523551765639e-9
6.852753457801654e-9
6.236781444273606e-9
6.014792613317221e-9
1.950981314935998e-9
4.53222007341383e-9
1.678761816238433e-8
2.0692775455002478e-8
1.4142646393591897e-8
9.993802003505446e-9
6.7091199338365964e-9
3.777481106579742e-9
8.163168293138174e-10
7.364204447508829e-8
2.2898021262489933e-7
6.790288836129322e-7
3.162705562689079e-7
1.9164253746510048e-7
1.125690776912759e-7
4.8598067799106454e-8
3.014805545885248e-9
8.395253007600902e-8
2.3580804566455915e-8
5.39738450206911e-8
7.323489072101838e-8
1.569295781834208e-7
3.104719956424586e-7
9.966473742144991e-8
3.35532604994153e-8
1.7575907858920662e-8
1.61133569329051e-8
1.217046510936728e-8
3.364347805618069e-9
5.446606692736856e-10
1.1989836950350908e-9
8.927171776132724e-10
6.911063504809148e-10
2.5346422688903053e-10
3.5013360093259415e-10
8.815865913162263e-10
1.6313866272357824e-9
2.775852889094943e-9
4.483125962172932e-9
5.761116752698236e-9
5.0841355659191045e-8
9.539169058737617e-8
1.5723718356841065e-9
5.1412342471498204e-8
6.950618977719218e-8
7.87903637911929e-8
7.911084940482317e-8
6.863462833206739e-8
5.325556535831919e-8
3.9694065201392375e-8
3.037909844331454e-8
5.095796943023412e-8
4.8306083387905534e-8
2.4284428611824377e-8
5.12339720059426e-9
2.4921748841914654e-8
2.0566408087842145e-8
1.8960974027920752e-8
2.099969631561851e-8
1.5336655381426787e-8
8.407653326775618e-9
2.8626528622879886e-8
2.4763360054358446e-8
2.1775677500663912e-8
1.9170916665730544e-8
1.5938987167162697e-8
1.1969126755152853e-8
7.415221125941078e-9
1.9538993004209628e-9
5.839195539399299e-9
2.0049730523282222e-8
2.550822861380803e-7
1.3921052846156998e-7
2.642583210361998e-6
6.983167705938911e-7
2.4443637195546354e-7
4.413668473556041e-8
1.0685104885108813e-7
1.7266961822404047e-7
7.643793533354239e-8
1.0963993004070048e-9
6.862795003049851e-8
8.689888979958395e-8
1.0183244218838051e-7
2.443446233232778e-7
7.781127361840526e-8
9.300658044101786e-8
1.7222918063923797e-7
7.779296954310804e-8
1.035529016776987e-8
3.4793237503464703e-9
1.1306590652950098e-8
2.108613152616105e-9
3.550773921307532e-10
7.734580750022273e-11
1.6578802591422423e-10
1.1351043927269643e-10
4.23736069578686e-11
8.07784912606903e-11
1.8269014683039967e-10
3.087312320805613e-10
4.526018654166222e-10
1.7717434829270951e-9
5.418575348097675e-9
3.935396357372056e-9
5.329899793066193e-10
5.6865328109927885e-9
1.1201086210530464e-8
1.797703827496638e-8
2.6338822068623716e-8
3.5371677577203806e-8
4.221807690472823e-8
4.1027975120548085e-8
1.6571959578295586e-8
1.109344356285734e-9
2.5822312419009158e-8
3.267752276841213e-8
3.1238828388548774e-8
2.9767817923355615e-8
2.476891340318904e-9
4.416636221141518e-8
3.80524169555063e-8
3.3481191962701694e-8
3.2433700740858864e-8
3.218732409107018e-8
3.094287910611965e-8
2.779425654767745e-8
2.2824276833543122e-8
1.654831592356434e-8
9.074008577894419e-9
4.3762534080859856e-10
1.4414549895259194e-8
5.389368212860071e-7
3.1208476682681634e-7
4.1860227620303174e-6
1.189796725997149e-6
4.0184612480932774e-7
1.0269816802026911e-7
3.137845844211346e-7
1.668389855343529e-7
1.6224226788070433e-7
3.499512562794709e-8
4.738593067675703e-7
3.3544528882283375e-7
1.3821490984638625e-7
5.8999934834521004e-8
9.545941974569452e-9
3.639529234090549e-9
1.5005863820253285e-9
1.100804764512859e-9
6.17865026696013e-11
1.084310930221484e-9
4.4217723294908955e-9
3.4121388863352774e-8
3.648944565799992e-10
5.205132045073138e-9
1.4125872167872364e-8
3.3195753549077804e-8
6.631722391360884e-8
1.0522121194953505e-7
5.302456143743913e-7
3.1669827430930304e-7
1.6934260064726111e-7
4.2132016810697697e-7
2.154765938206599e-7
9.7509631980204e-8
4.909136095173662e-10
2.8719993481994447e-8
3.615508418548447e-8
3.5722657749145473e-9
5.735154589751699e-7
2.060281759056475e-8
2.9905234798244396e-8
4.096142804174386e-8
2.3268590004514014e-8
3.1813532061327884e-9
1.0079677638982224e-9
4.239812854124153e-11
1.2521699358505567e-12
0.
0.
5.61079688337979e-14
3.765786357405992e-13
1.8399868727317713e-12
4.7712259528371755e-12
3.878035204618509e-12
3.2879919854775773e-12
3.621592487250043e-12
4.034355991496341e-12
3.829267500020943e-12
1.5663543772147323e-12
5.2892211097144644e-14
4.667258611395827e-12
6.1090758496282915e-12
3.05834841478588e-12
4.302275132662705e-12
5.808904673542194e-12
4.821041139737295e-12
4.114684106273135e-12
4.325745162797434e-12
5.333593143824354e-12
7.0985764454191455e-12
9.742475242141073e-12
1.3532222089449095e-11
1.8885948697778264e-11
1.1447651471524302e-11
4.2437785939335615e-12
1.5741695019195337e-12
1.2391077172249646e-12
2.304430776003816e-12
4.927162673650558e-12
9.2931314121777e-12
1.6216290919499537e-11
2.748818361966871e-11
4.6503229985430226e-11
7.987806573428278e-11
1.414755802756637e-10
2.634269146624317e-10
5.312409382544971e-10
1.2129180179100885e-9
3.1586674712296022e-9
2.5890455113829735e-9
2.3239252509682252e-9
2.3894023270027444e-9
2.6795940412372943e-9
9.768119703611673e-8
4.995536222150608e-7
1.1554982498720773e-6
1.028327825836765e-7
4.686676968457599e-7
5.385501151214491e-7
5.648118367726848e-7
5.322666285803916e-7
1.2974143426555494e-8
2.880046307954404e-7
3.157696406419649e-7
1.605756561410404e-7
8.143812671224274e-9
4.779064319176557e-8
3.808006943800603e-8
2.1195998384562467e-8
8.81846329178663e-9
3.4099673646660334e-9
6.057153447776419e-9
4.385549981095839e-9
3.5341726264755757e-9
1.7191203701647282e-9
1.400917680017808e-9
5.821531864380063e-9
1.5775553650221247e-8
1.4812052914765236e-8
9.77730338685658e-9
6.226636870046246e-9
1.559262384101911e-9
8.723631454745027e-9
5.145215261614662e-8
3.548345423048525e-8
4.975253814210331e-7
2.2084145043194633e-7
1.1874023304534015e-7
5.402827664633592e-8
2.1834491130843247e-8
6.773993297363894e-9
3.89945994798986e-9
2.488905363840102e-8
6.827728403756368e-8
8.427597155398776e-8
5.712723172222352e-8
8.048509450871742e-8
1.1133040454305344e-7
1.2574182527031062e-7
3.351974114132826e-8
2.1520501791080205e-8
6.641858237403621e-8
1.4833984626471862e-8
4.5138464835558155e-9
1.386308161291879e-8
2.3764228405558442e-8
4.2134228203677025e-8
7.213348858678521e-8
8.976195256010443e-8
4.153927345356587e-8
1.8204671262835702e-7
5.001010098173468e-7
7.145689774679874e-7
4.498684923519328e-7
7.189006342096696e-7
5.150635840406026e-7
3.9810223698950443e-7
2.2541780513884336e-7
1.0004707563367147e-7
5.677782132856345e-8
2.0056991372525827e-8
3.834207450743524e-8
3.966351164814986e-8
3.9023878963991574e-8
1.8333622586330002e-9
1.509032966677512e-9
1.6608284598458035e-9
8.1960421541368e-10
4.531993429022247e-9
2.567793093953028e-9
2.1575242415530904e-9
5.455621935004313e-10
2.5112195029355333e-10
2.64852610654481e-10
3.085144578515289e-10
3.08164422329553e-10
2.130837794498705e-10
9.839445874289649e-11
2.2076866306810643e-11
2.9619498299345753e-11
8.021747346901101e-11
1.5372963231643506e-10
3.1647199974752443e-10
8.431150323731991e-10
2.599293726682282e-10
4.929876189219721e-10
1.4476946598150108e-10
1.5964233414397088e-10
1.0940384596240797e-11
2.206744572930372e-13
0.
0.
0.
0.
0.
0.
2.7061752204943435e-14
2.5760456745579524e-14
2.9605734076236267e-14
3.3064305896437155e-14
4.116668839424812e-14
5.3360502227760095e-14
6.871209670976122e-14
8.921460904211066e-14
1.1888956583048437e-13
1.6360824237145657e-13
2.320311697200494e-13
3.374854139441418e-13
5.011220763671742e-13
7.572905664918779e-13
1.1629862893185135e-12
1.8150431512590193e-12
2.882646171447091e-12
4.671687917650616e-12
7.759480787076663e-12
1.3297161586836892e-11
2.7725515385898875e-11
1.1784935324760925e-10
1.638903996733584e-10
1.6834288407965816e-10
1.2942134056570632e-10
3.6178678552333347e-11
1.2368359492594549e-10
3.905122047133784e-10
8.272493658866765e-10
1.4339843230559791e-9
1.901269332362983e-9
1.0262054678954567e-9
4.0026488045429074e-9
4.2551511019627996e-9
3.6015231179547463e-9
2.2880376496631435e-9
7.282289526599441e-9
1.662795313513975e-8
2.905148253503394e-8
1.9726311323222916e-8
1.57919473629544e-8
1.4396696150952437e-8
1.3556977507677197e-8
1.2501386594619407e-8
1.0989963554386754e-8
9.02590296561618e-9
6.631061949454025e-9
3.6714452839488273e-9
3.122484592670532e-10
6.4635244720175e-9
2.3147864305997944e-7
2.6034680060565816e-7
1.7881617689074e-6
5.744851198269545e-7
2.0747771776649095e-7
7.671534942877937e-8
1.2536354937275317e-7
7.715141311916264e-8
8.492374823681826e-8
3.432873173034789e-8
2.1351923547347763e-7
2.4671367854988253e-7
1.647209134007268e-7
1.2869958432271094e-8
5.436826597705001e-10
1.3289658920683092e-9
6.399461371954175e-10
3.8638453398903614e-10
4.148598637785119e-10
1.2536975245624965e-9
5.1629677264671336e-9
4.78976457426328e-8
3.787753324251596e-9
1.6934630107374837e-9
1.0518626541789978e-8
4.197524059445832e-8
1.3836646175776794e-7
1.957681932954558e-7
3.1119701141127545e-8
3.43316037874831e-8
7.864001325933077e-8
1.1851133818114528e-8
8.103478377056768e-9
3.7060758270234815e-9
2.906667945859032e-9
4.2071638194255436e-9
7.980587633297447e-9
1.270934459656091e-8
3.9483963106410045e-8
2.1784677263826982e-8
4.238740611941603e-9
2.274952926443387e-9
3.9751102328194327e-11
4.1019173754383793e-13
0.
0.
3.5058579317345793e-14
1.9779973723647994e-13
3.8126391834298723e-13
4.4589362245988864e-13
4.6247350570751e-13
5.521104674706907e-13
7.485559727468553e-13
5.795316503240089e-13
9.61297448830027e-13
1.5574077871611797e-12
2.5353802830559308e-12
4.220367019251902e-12
6.96291267262625e-12
1.1113162819959795e-11
1.6967647806572082e-11
2.471865969555732e-11
1.8026133527450934e-11
7.85181870044818e-11
2.350531404643962e-10
3.1165042764403416e-10
3.1029231007601037e-10
3.005386150560578e-10
2.430195074967162e-10
1.1730014068573216e-11
5.765546667655505e-10
1.1030900841672068e-9
1.5981353225992067e-9
2.2981756722892657e-9
8.016897313932175e-10
2.5522340900250307e-9
2.107222430250583e-9
1.1395693343327989e-9
5.66422436636789e-10
3.808988189874983e-10
4.0650506374794775e-10
5.220166981438636e-10
6.717552789095482e-10
8.377405505048912e-10
1.0102925293385148e-9
1.178863491040033e-9
1.3491401591283634e-9
1.5462500009029951e-9
1.7988645485199091e-9
2.133192748821297e-9
2.5765410580811623e-9
3.1621224181859332e-9
3.933266039539521e-9
3.3348556134610385e-7
1.2592690857788942e-6
8.658791997075548e-7
4.779779028110711e-7
1.0335666018984542e-6
1.1723979005725657e-6
1.1764266983316006e-6
1.1108698339507756e-6
4.477368418683398e-7
1.1926494776414168e-6
1.0900030845508625e-6
1.3703342730414876e-6
4.1134057465228064e-7
3.713820650487089e-8
2.8141098299080185e-8
4.1463423580887993e-8
2.0528821275678503e-8
7.426858765262111e-9
2.1920583065162293e-9
3.815542066081242e-9
5.43045380210314e-9
3.6392959644935245e-9
2.845577492920144e-9
2.3081778105036854e-10
2.559333725909809e-9
5.7716693248775115e-9
1.1646619139906398e-8
2.419246235724249e-8
2.8366740469950653e-8
1.1332730704818413e-8
9.141729122206418e-8
2.6302995605716884e-7
4.730721303127647e-8
1.175558004028615e-7
1.2546731381920275e-7
1.1875323422166125e-7
9.4250916945142e-8
6.404659859412559e-8
4.063826224777472e-8
2.5112819147868692e-8
1.3388888982281011e-8
1.4321153637815406e-8
3.313400670405281e-8
2.4759194809508305e-8
1.3487786301985488e-8
6.751461679279683e-9
1.6827927018240881e-9
8.166449315083699e-9
1.94752164391105e-8
1.5517873700744275e-8
1.554323578594188e-8
6.015988616222004e-9
1.1628121491592428e-8
4.130222327285695e-8
7.94319360099963e-8
5.734529914103526e-8
4.4298893455115204e-8
3.387449034689175e-8
2.3974052296025614e-8
1.5255557606059276e-8
7.957986422301826e-9
2.4953664421366417e-7
1.2350636074422465e-6
1.5812687275891599e-6
1.366602074816477e-6
8.819759370889546e-7
6.376137283455773e-7
3.340122793615339e-7
2.4833339079109734e-7
4.042882647454471e-7
3.371180900827396e-7
3.6750154399078096e-7
5.040166958276798e-7
1.4545247079086567e-7
9.010934571040961e-10
2.9436334085421394e-8
4.53894289941527e-8
4.106509690903081e-8
2.3298963421762752e-8
4.21475314060091e-9
3.080926580908964e-9
3.4158254541579453e-9
2.6250326984257016e-9
1.8308122338811763e-9
1.4418732987487995e-10
2.280535203781325e-9
5.143637194177678e-9
1.1089622702437345e-8
2.5301609429190633e-8
2.4530275169817818e-8
8.239120050363722e-9
1.0905538537504387e-8
1.309592327129341e-7
2.6724879971701905e-7
3.007975724660439e-7
3.217838844592394e-7
2.801378401529607e-7
2.0495638627111465e-7
1.216466841664102e-7
6.650659891269297e-8
3.380394484715487e-8
3.7812174469992395e-10
9.338550385473851e-8
1.9619274214664436e-8
1.5310523746584297e-8
1.12805930403972e-8
5.616807060071949e-9
3.7873899994744025e-9
8.287750035046886e-9
6.923956464690557e-8
2.6173370226704412e-8
1.4782380044857004e-8
7.53215352061983e-9
1.4144902263758694e-9
2.3031242500367903e-8
1.2979474453954075e-7
9.513862535283514e-8
1.7543462417757042e-7
2.456231984228631e-7
9.337733947974963e-8
6.750084648142706e-7
1.3481660490822571e-6
1.1538943878833551e-6
4.5850610939284546e-6
2.144641903613827e-6
1.0854948560472869e-6
6.20820795310552e-7
4.2148863274367985e-7
3.462094711722546e-7
3.3855296842705737e-8
4.486560917512382e-7
1.5774754683897423e-7
6.437119374840896e-8
1.1463515240257605e-9
4.725688347556837e-10
1.650043655131333e-10
1.904011778874419e-10
1.857945141752939e-11
2.6933258385432634e-10
1.225473610883169e-9
2.0730822860445176e-8
9.48226486318614e-8
2.6503550894533628e-8
1.3881486635672331e-8
1.3912048165724883e-8
1.2882108786884683e-8
5.400724432892318e-9
1.4464143260671923e-9
3.292316180354018e-10
1.294813361637312e-9
1.979262775064587e-9
2.615534183912003e-9
3.4945146050490724e-9
2.5289015920917104e-8
3.038309922811088e-8
2.1662299961272997e-8
9.544325071639112e-9
5.3810891832539545e-8
1.3362108015239872e-8
3.8190800016083644e-8
9.750089994600386e-10
1.3010492949609497e-11
3.0438829162229654e-13
3.682615378214094e-14
0.
0.
0.
0.
0.
3.3649231476392463e-14
5.3126332956295623e-14
7.344747504027657e-14
9.959052520925324e-14
1.371126480834141e-13
1.9228837872945376e-13
2.734564520490688e-13
3.925947538354703e-13
5.673605351114036e-13
8.240340005922865e-13
1.201959373501753e-12
1.7603726044413084e-12
2.5890179440530603e-12
3.824829139714005e-12
5.6784259171229425e-12
4.4942634980451575e-11
1.0758442326410147e-10
2.0089102280050737e-10
3.1934146858177794e-10
4.4096213013921767e-10
5.423832439812634e-10
6.098105881378064e-10
6.31512120226844e-10
5.895781866703782e-10
4.625146074598919e-10
2.318924136370101e-10
2.134837694545882e-9
2.1688448030555423e-9
2.006759181546575e-9
1.3906765582895555e-9
4.175365094821205e-9
7.705770470187762e-9
1.3840290779507262e-8
2.5375353790049088e-8
4.994510932008921e-8
8.843646422857875e-8
5.144468751286776e-8
2.759283106059386e-8
1.6345714458630328e-8
9.703420950305605e-9
4.736799032358085e-9
2.4360000800893254e-10
7.3214064072746965e-9
2.128808159337279e-8
4.518413310649804e-8
3.206362603098027e-8
1.346902625928311e-7
3.028390231739871e-8
9.912367325722599e-7
2.8479288349131604e-7
7.895064197965902e-8
1.4636039565910217e-8
1.361242559986659e-8
2.673728590102759e-8
1.914764150504934e-8
2.1191950362475808e-8
1.1818580459684312e-8
1.882874284184609e-8
2.8409684209656784e-8
8.895596822241614e-10
6.286884380724719e-8
4.2071194558927147e-8
4.825102603303521e-8
4.569276832149521e-8
1.6108267797329547e-8
1.6277896800892338e-8
3.102070172687939e-9
3.56576656647186e-9
2.269813213598681e-9
2.242549093640152e-10
2.5185169875841947e-10
1.8686648345543532e-10
1.288026667645769e-10
3.375792272990624e-11
7.798742220526459e-11
1.5538810885816554e-10
2.3109516989255218e-10
7.462391795794418e-10
2.0440246997639537e-9
2.9784863478310884e-9
1.7474915733408306e-9
6.695222957256771e-10
3.3178835653789527e-9
6.0291219814924895e-9
8.914761760511765e-9
1.206428248152881e-8
1.5487920354703468e-8
1.9114707107613946e-8
1.022925667093366e-8
2.032625450227419e-9
9.0163229949948e-9
9.095657324589285e-9
1.0182789617585023e-8
5.566284527760053e-9
1.2016815466293148e-8
2.847489593275752e-8
2.2116299320775755e-8
1.8561016828401334e-8
1.6322782592964197e-8
1.3981591795416167e-8
1.1102245350377112e-8
7.536022069291488e-9
2.5004181590906014e-9
7.399039152611652e-9
3.3002921375547296e-8
2.5013634108157773e-8
2.0498636889917987e-8
1.7879926776347034e-7
1.4172666163194554e-8
1.0535889152981335e-6
2.499440269438341e-7
5.400853452938502e-8
8.699642890419821e-10
4.475796284561907e-9
1.4858240757207218e-8
1.4557309431729883e-8
7.872545472871235e-9
4.175469626925568e-8
1.1522150085952409e-7
1.248437833265112e-7
1.520222804464256e-7
5.318121531597241e-9
5.131762871705222e-9
2.2153079007810073e-10
3.370291057122474e-10
1.2048781615107502e-10
5.537088521684119e-10
2.0158612297331457e-9
1.1047596385350797e-9
7.664731853749612e-10
1.074248849133577e-9
1.5236053783266088e-9
1.6384573788951721e-9
1.5247750923071124e-9
1.6999564190561426e-9
2.662302808262072e-9
5.26998135375325e-9
1.1296838043449332e-8
1.4544618405759006e-8
1.009932011861774e-8
1.2117623269110304e-8
1.2390479897852685e-8
5.693899268681596e-9
3.851670440699473e-9
3.503849689203993e-9
3.821379037360769e-9
4.171900997767378e-9
4.390125192288344e-9
7.80204830536354e-9
4.180241966937689e-9
2.1654616474495393e-9
2.350768079041308e-12
3.807799904294117e-13
0.
0.
0.
0.
0.
0.
0.
0.
0.
0.
0.
0.
0.
0.
0.
0.
1.8677858695142608e-13
2.529368991311612e-13
3.420767463852189e-13
4.701885768295295e-13
6.523044284262101e-13
9.11235343314097e-13
1.2792077718658188e-12
1.8012986430855458e-12
2.5400061064643858e-12
3.58064437242382e-12
5.036761190919626e-12
3.876437296739436e-12
3.730809722493005e-12
2.584241865170516e-12
2.5549035841350345e-12
2.9620334074735813e-12
3.8718776506437865e-12
5.601417998613736e-12
8.624092083288953e-12
1.3868873947757488e-11
2.326916585782612e-11
4.104398342965584e-11
7.737583947185817e-11
1.610770377909748e-10
3.9319692085390974e-10
1.0108594461370173e-9
9.50484598378303e-10
8.524854446494577e-10
9.123580496212559e-10
1.0949041516257049e-9
1.4288539058394793e-9
2.1539743359857544e-8
9.488950956661307e-8
2.4272112434904184e-7
1.441991830056756e-7
9.378705688511381e-8
6.137876203261213e-8
3.152196019942439e-8
7.434311402157906e-9
1.996169303049661e-8
2.194310427023778e-7
7.867090121387675e-8
1.21642529906121e-7
7.529204862552424e-9
8.532490406455659e-9
1.3701602295004446e-8
1.3215324842635045e-8
7.368467938516334e-9
2.959985188123153e-10
2.627716830047919e-9
2.1027790607622668e-9
1.7508005516740959e-9
1.3965680973697814e-9
1.1693441953311698e-10
1.4243246667296033e-9
4.026765079071789e-9
9.901076179127017e-9
7.93980008990251e-9
4.582161811487047e-9
2.41674305145722e-9
3.922297838283026e-10
2.9129386811021288e-8
8.791729387804658e-8
9.685653067234146e-8
8.377483649639588e-8
6.5389528349916e-8
5.043659270776429e-8
3.7679007460214337e-8
9.237135687501488e-9
2.3694481916698687e-9
6.8230173803888686e-9
3.0699722403210613e-8
4.536380798215891e-8
3.105645959196252e-8
6.279437350514325e-9
2.219768726504118e-10
3.963075446520729e-10
1.7841584285446311e-9
9.712597549976647e-10
1.5645454040984995e-9
2.7547000280177257e-9
1.8400596262673565e-9
1.6446855074126987e-9
1.443726786440587e-9
1.0447563365194428e-10
1.2113494053087676e-9
3.1320974519328737e-9
7.509679831091816e-9
1.1588764091283877e-8
6.23612671037377e-9
3.3166176649127067e-9
1.5698047048382319e-9
3.920473220739511e-8
2.3386703706492477e-7
3.527774383851095e-8
1.470919308632481e-7
1.315002098436914e-7
1.1406345585911736e-7
8.796300356111391e-8
5.277687556362505e-8
1.3642399204445004e-8
4.802068596819747e-8
3.564868511172953e-7
1.884177109460606e-8
1.844030818466729e-8
2.709994128816531e-8
2.3534440632396263e-8
1.3909251518541577e-8
1.078491565919464e-9
5.179286174694212e-9
4.276990231973327e-9
3.5741773877006247e-9
3.0448549418531976e-9
8.155069902368337e-10
2.6441971483256768e-9
9.201005435939845e-9
1.3646136536608869e-8
9.16244890227526e-9
6.37947299101777e-9
4.008792106902281e-9
8.217443767086211e-10
6.67153184345444e-9
1.3296097018145892e-8
5.167248704251348e-8
5.078601384638138e-8
5.556326451820653e-7
1.8894672902831269e-7
9.844940672283272e-8
5.184476045333388e-8
1.0850928939598992e-8
2.5757731248976656e-9
1.237904580015555e-8
3.188638929894996e-8
1.6698572641372877e-8
3.667859221852207e-8
3.170611779826119e-8
3.4415558296460433e-9
1.7407633004394934e-9
3.1445695669297537e-9
2.9716562459197173e-10
6.990439426777701e-10
4.949907806933779e-10
4.027676525553678e-9
1.9899963951063776e-9
1.7570384636299021e-9
1.585671308734952e-9
4.323042318810725e-11
1.4046609673776248e-9
3.419800229629838e-9
7.674677830116456e-9
1.680527434667782e-8
1.1386936986184315e-8
5.966909616296951e-9
3.074741004648116e-9
5.198637184199146e-8
3.048495921897509e-7
1.1714403092946262e-7
1.50259137833292e-7
1.674674364609131e-7
1.6166715665184834e-7
1.4598805360329914e-7
1.117862760658893e-7
5.494061967770844e-8
5.455606759668271e-8
2.6786361253972536e-7
1.2079130972846864e-8
3.532786907967782e-8
3.7533827398249294e-8
2.7132786449827038e-8
1.43026730316899e-8
1.027288815202524e-9
6.541514700819655e-9
5.161676332244827e-9
4.371424784764954e-9
3.3689052780200652e-9
9.231958453858577e-11
4.824929766449919e-9
1.4661906172750986e-8
1.3349415159679648e-8
9.348235972528137e-9
6.72208970526005e-9
3.82952829044949e-9
2.698649467935832e-9
1.202310302725603e-8
4.9677365484596995e-8
5.240940458318345e-8
4.638157597146442e-7
1.7843950924456048e-7
1.0060001090654868e-7
5.522694258047948e-8
1.226809542214441e-8
5.263305443253505e-10
5.138138198483629e-9
4.2254676520023655e-8
1.5970038066126958e-8
3.758014162512277e-9
4.7347805138785424e-9
3.441364336530254e-8
1.4715584304764609e-8
9.175919380770267e-9
9.740015488107583e-9
2.314095594621647e-8
3.001988420466077e-8
9.404434652972177e-9
1.0145637371656629e-8
5.677800046408936e-9
1.8561628092858402e-9
1.490358190659249e-10
9.307252534074147e-9
3.385699279665829e-8
7.584713509093964e-9
1.000574389573805e-8
2.2245595772997714e-8
3.949769114851376e-8
4.210407933479169e-8
1.4924069089625826e-7
9.950645245655694e-8
7.029343010350076e-8
6.104325783432493e-8
5.964215451180701e-8
6.143572711771816e-9
1.5669222508711427e-9
1.1405504678670798e-9
3.2470538619228935e-9
6.763961122215819e-10
2.9548003908087704e-10
8.049910465157357e-11
2.659928820374438e-10
3.602253878560814e-10
1.6242346307238842e-9
2.4823064845697803e-9
1.5072508659486388e-9
6.491956442482199e-10
5.084548567614013e-9
3.478653895088069e-10
2.605708260038009e-11
3.190270755434572e-11
3.369457978980422e-11
3.489795883478492e-11
3.8057760846849993e-11
4.090744771986676e-11
5.205611188356567e-11
9.03379253033214e-11
3.976778613025243e-10
5.3836825870339964e-11
1.6013654513729874e-11
9.588289934321329e-12
7.087073938297866e-13
5.4737287731404346e-14
0.
0.
0.
0.
0.
0.
0.
0.
3.046892414379728e-14
2.2440586157156427e-14
2.297652533677345e-14
2.7242993089689853e-14
3.621689740947707e-14
4.7477498294381596e-14
6.115020876705247e-14
7.993274935561583e-14
1.0784665776896088e-13
1.504002175886012e-13
2.1563168414185671e-13
3.158552655368165e-13
4.704490007786569e-13
7.104548288012897e-13
1.0864024848634207e-12
1.6819709932631547e-12
2.638499957017646e-12
4.20032330595966e-12
6.801649041279387e-12
1.1240244642411076e-11
6.016888032911265e-11
2.299498180137061e-10
3.204402092853758e-10
2.3263595756351053e-10
2.075849552836355e-11
2.734590226017236e-10
6.481747248821938e-10
1.1425331834648686e-9
1.8069848284691066e-9
2.685354336115209e-9
3.788036081767902e-9
1.6330133893543904e-9
2.026463739227527e-9
2.2994107843657048e-9
2.2297126726742016e-9
5.719574917138832e-10
3.385691378974854e-9
9.444200858136122e-9
1.177630114756335e-8
8.579142050586273e-9
7.326938751296438e-9
6.668826330174706e-9
6.020011524994413e-9
5.1831380371989864e-9
4.113059330405256e-9
2.7314426490185947e-9
7.110972297559132e-10
3.087369370718778e-9
1.3193993275093438e-8
2.5887379457357525e-8
1.0332838314063938e-7
2.147983181530443e-8
5.087943746409635e-7
1.443842279542713e-7
5.340533219269981e-8
6.9848830942293806e-9
1.0093479801140535e-8
3.739715323123428e-9
2.315899927137409e-9
2.329978697712903e-9
9.141364277524021e-9
4.040370017946983e-8
4.038964959647427e-8
5.276678160831348e-8
2.829308244291743e-10
2.2613514276063906e-9
1.1285378170565557e-9
1.1014916068028692e-9
7.651039968837895e-12
4.2831814080103055e-10
4.903643061587021e-10
3.2552864095065485e-9
9.875406498675543e-8
1.0843891941918472e-8
9.32221774192354e-8
1.879763683088347e-8
1.784337620678566e-8
2.797142595572661e-8
6.53920931734503e-9
1.2392826481653727e-7
1.050480243115742e-8
1.420108414836339e-7
1.8262389780894916e-7
7.07791394169256e-8
3.717854972507675e-8
2.1003046009715843e-8
2.962229287151819e-10
1.2053450414337843e-8
2.0166821036189817e-8
3.5627016356235896e-8
7.441491640841076e-8
5.516400752312504e-8
7.459877118180663e-9
3.964467417859186e-9
1.380057292177243e-9
6.4332516962507025e-12
1.6124662071768637e-12
7.319779238230081e-14
1.5080657268986275e-13
3.667127704146455e-14
4.775135775849193e-13
1.0402467846850516e-12
2.653064087214105e-14
2.8369758103711965e-13
2.767615301527083e-13
3.397720148049254e-13
3.9683001358051396e-13
3.4625424228959656e-13
1.9674376971996558e-13
8.875014643051136e-14
3.577350384745923e-14
0.
2.29052370653078e-13
2.929137794121403e-13
3.810396580160552e-13
5.115915774420515e-13
6.985911013602104e-13
9.637424831002955e-13
1.3377590720006684e-12
1.8636146859168856e-12
2.6010546170305372e-12
3.632395988104818e-12
5.069607034886376e-12
3.906026976038527e-12
2.9213757247245094e-12
1.858079699455348e-12
1.7783562398406224e-12
2.1851795653759837e-12
3.200006485515244e-12
4.988938718354658e-12
7.907024755661991e-12
1.274201165992616e-11
2.1050089436086027e-11
3.596770236354496e-11
6.432175996350328e-11
1.2280387009669548e-10
2.5976141183576055e-10
6.47641780454153e-10
1.4882985560094356e-9
1.2419309956393751e-9
1.140147459998518e-9
1.2268712681941371e-9
1.4610251149879622e-9
2.3479108975508773e-8
1.4744096243508988e-7
3.363102402992889e-9
1.0774380621375473e-7
8.788366377067816e-8
7.15030578191737e-8
5.175062310290755e-8
2.889472267894899e-8
7.627358186387505e-9
1.0225340756758634e-8
5.794951900225232e-8
3.746773643226559e-8
2.5809358437310784e-8
2.1434278002290845e-8
1.7408312317782843e-8
9.905094128131114e-9
2.686034529309939e-9
1.2854351906320369e-9
1.7659971170450293e-9
1.4042990653263712e-9
1.2065978235394998e-9
7.139735190378409e-10
3.2854315875934566e-10
1.7383314772426057e-9
4.913218879009778e-9
4.896820903543625e-9
3.178729316348484e-9
2.0567887654501166e-9
9.344276984628608e-10
8.928114414410192e-10
2.5839863033513753e-8
2.6462041274628455e-8
2.698272628405363e-7
1.2151901285510799e-7
7.101237628389257e-8
3.668300164532349e-8
1.5626347071293792e-8
4.30581092087332e-9
3.961826659361212e-9
2.0042935602087253e-8
8.73601294942933e-8
6.20565026283133e-8
8.238689288578657e-8
3.094372618806509e-8
9.121289221230213e-9
6.274547259487521e-9
5.286284428110213e-9
2.2305339697737883e-9
7.25829617424459e-10
1.5510825169675441e-9
5.317275487660279e-9
5.225817604502531e-9
3.903316642519179e-9
4.617293700638824e-9
9.716814442963598e-9
1.356038977934682e-8
2.3410840460368864e-8
4.9419176036381836e-8
9.593058528530894e-8
6.518413694718619e-8
4.9433976203657614e-8
2.1312586410784213e-7
6.803497503409466e-7
8.746486135077192e-7
3.6621303848111726e-7
2.1269402547460653e-7
5.163828029859302e-7
6.996901856825868e-7
9.08322159258554e-7
1.1944474993201604e-6
1.834854265068503e-7
2.4482189247840667e-7
7.756010526109677e-8
1.252957676503484e-7
5.941188720412682e-8
2.0800732260427284e-8
6.882935109964649e-9
3.463828255829165e-10
1.0720870862571947e-8
1.3667469110652164e-8
1.4329642616431983e-8
1.0067949817322816e-8
1.8829341258360673e-9
2.0405940076961074e-8
3.510678349650621e-8
2.5232941949347936e-8
1.775402816799888e-8
1.0952222758705247e-8
5.063215822476233e-9
6.482188814241495e-10
6.312396799781603e-9
8.10745773265586e-9
4.199424326269563e-8
4.991366130301223e-9
7.056176742624126e-7
1.6999474576298254e-7
5.7655304609963215e-8
1.687453296815593e-8
1.2271928570179013e-9
9.199120849188792e-9
3.6966813532500444e-8
5.06116421644627e-8
2.9162641334000175e-8
5.290003324516649e-8
6.614544816929384e-8
9.516219178920977e-9
3.812688095797176e-9
7.859750236890337e-9
1.403397360321353e-8
2.8602254789733784e-8
2.4431122325281746e-8
6.9463382806089385e-9
4.5858171234402714e-8
8.251958576720334e-8
3.8631174200286254e-8
4.3648201312918696e-8
7.177443938732726e-8
5.638763330363171e-8
7.607116988792575e-8
1.3866973044736795e-7
2.997970288930736e-7
7.199348820880292e-7
1.8147389414438545e-6
6.984017863996105e-6
4.568510726131404e-6
3.092563066197885e-6
1.849802014346328e-6
1.627867436436567e-6
1.688262666711152e-6
1.8328009457816854e-6
1.5223698738001168e-6
1.097380892100005e-6
8.879144773831901e-7
6.582378650406282e-7
1.4939056553941425e-7
2.9757988052713453e-7
1.2462443448389494e-7
2.5626523335329576e-6
1.9092635348566792e-7
7.812789425879748e-8
2.1312180226579206e-8
2.0665939713400335e-9
1.973284752472474e-10
1.8220423682566133e-10
7.33309023984182e-11
1.6875663345760043e-11
1.9865414756610954e-10
4.098088558858761e-10
6.386757188424272e-10
7.651717225433486e-10
6.711747646447946e-10
3.707162587544592e-10
9.492728837427976e-11
6.312040701489288e-8
1.4194247307185384e-7
1.553370912752654e-7
4.2699910914824815e-8
7.676988573975957e-8
1.497469320589502e-7
1.9609941407902964e-7
2.331035923058513e-7
2.6983778189212124e-7
3.125830889887414e-7
3.6802226562599323e-7
4.460957293160482e-7
1.2238989601016767e-7
3.6580131100025405e-8
1.2614771982765501e-8
1.5271897357793902e-9
1.6868414860595615e-8
2.1107077530025622e-8
2.879799109586916e-8
2.4363748600748223e-8
3.344355684457153e-8
7.477414151004322e-8
5.5988798992162124e-8
4.726728313612125e-8
4.3063564183499697e-8
3.953814959848322e-8
3.474275369463029e-8
2.8327459722098906e-8
2.0972929444588214e-8
1.31639077201836e-8
4.496800154655224e-9
2.3461139731479981e-7
7.48839766924631e-7
2.9801966923781504e-6
1.0483449671340145e-6
5.028169100035747e-7
2.181144692883811e-7
2.93274503037424e-7
1.7518442068221956e-7
1.5533499350900934e-7
2.064879847041667e-7
1.6498119010456957e-7
1.2773064956914845e-7
1.0983521026427997e-7
1.0250304701040505e-6
2.4934053988545e-7
7.301790586289198e-8
1.72349282177982e-7
9.02607997349961e-8
1.7451498376993334e-9
1.0466645880122359e-8
4.50281159836356e-9
9.991507726724823e-10
2.0244681779950837e-10
3.346204796367181e-11
1.1927437947728972e-10
8.684386674404338e-11
2.2590762552404878e-11
9.4842883190071e-11
2.0444751204279472e-10
3.5144073647459347e-10
5.488911818875034e-10
1.6787196254086579e-9
4.140463278041885e-9
3.010081048654026e-9
4.114958969268321e-10
4.7715220074200495e-9
1.0088717925373103e-8
1.5607424302068587e-8
1.613806614385337e-8
9.000253904403709e-9
2.8574638787249227e-9
1.5011493616928565e-8
1.2806128946918222e-8
1.2692074672649843e-8
2.04010152116526e-8
2.727796704788116e-8
4.015605430712085e-8
8.485963312262315e-8
4.662877153418123e-8
5.559985491310219e-8
5.130289223226054e-8
3.980992322088851e-8
3.4522026194919935e-8
3.418233158517754e-8
3.6908174942534845e-8
4.1143365769914826e-8
4.54072505394434e-8
4.7984747018285924e-8
4.7008413846237486e-8
4.121500523278074e-8
3.056797052957055e-8
1.5626648614655872e-8
7.277442087710449e-7
3.3195231989116114e-6
3.7500956912585433e-6
2.282590930272266e-6
1.4613819806467263e-6
2.634141536150741e-7
3.0014516032298617e-7
2.957031592406617e-7
2.5140735446408404e-7
3.8109029542646626e-7
7.994584692198917e-7
8.503932079255881e-7
9.000036356127262e-7
3.673230028004637e-6
1.2105194968061452e-7
8.237162963901306e-8
1.1759142829065172e-8
5.856610732629416e-9
3.44860857959884e-9
1.5969143962355378e-9
4.2661395777188684e-9
5.136242706891878e-9
9.006257706650927e-9
9.03888432440275e-9
1.7419432236093838e-8
4.399057678293824e-8
1.2962883651652378e-7
3.981751884722858e-7
7.670764557845806e-7
1.5901028431048323e-7
6.396272800790058e-10
7.612453607800649e-10
7.0027193910046414e-9
1.1684718624845556e-8
5.0078853124895846e-8
4.301875467384555e-8
4.521442640034599e-8
2.4074310609418183e-8
1.950705360306077e-9
3.262794442168142e-8
1.3747082222911766e-9
1.2996783209889183e-8
1.9003463888057344e-8
1.0216548836523427e-9
4.796295813957906e-10
6.805472599048238e-11
1.1881706359799913e-12
1.9140590342494475e-13
0.
0.
0.
3.108961408931531e-13
6.251483841830546e-13
2.615980675422445e-13
9.913580379115302e-13
1.3226087603905952e-12
1.838880398550131e-12
1.2490415557045436e-12
1.2637292249694229e-12
1.168454103226649e-12
2.8098281555711437e-11
9.949404141595378e-13
9.230633531215747e-13
1.1675164713518363e-12
1.0763568068105833e-12
5.995896637149545e-12
6.3875600647102895e-12
4.5751914803783954e-12
3.4443333489725076e-12
3.2997114660480417e-12
3.880127958527831e-12
5.06797102633565e-12
2.8313961805612e-12
4.905905386122306e-13
5.495583114518592e-14
9.701462199113049e-14
2.1230107219060222e-13
8.472983753812625e-13
1.827091088772819e-12
3.3186966728901612e-12
5.663418780231911e-12
9.470315277642011e-12
1.58505618973984e-11
2.6934330812419112e-11
4.707666955893846e-11
8.595004207413015e-11
1.6730156959560465e-10
3.5397320289399783e-10
7.459411767396941e-10
7.884992553759778e-10
7.497258397365811e-10
7.825912449698172e-10
3.2924138443247956e-8
1.261088516245679e-7
2.3551938384485593e-7
2.0373720061623513e-7
6.64047074066889e-8
1.0262409878177208e-7
2.2487613714945108e-7
3.184053698630677e-7
4.0829367257241017e-8
2.1094801841201816e-7
2.4615441864004706e-7
5.043894489300124e-8
9.552590280339022e-9
1.3797883576370299e-8
5.198054526051142e-9
1.3591995842804028e-9
5.135302076321965e-10
4.683711776551926e-10
5.529455778881585e-10
5.161732670143363e-10
4.200637401198952e-10
2.894130820241468e-10
3.0083185342951424e-10
7.815184918434742e-10
9.473049939793545e-10
1.0121657560049252e-9
1.3657034212591524e-9
1.8930850580289726e-9
4.788055439779812e-10
3.27280744625171e-11
1.789997372650941e-10
1.5264427663748567e-8
3.2964081655765343e-9
2.0164876383738905e-7
5.2019054703648515e-8
2.016170025294726e-8
6.571472839264625e-9
6.752125954850971e-10
3.1080439293105386e-9
1.1247023158689674e-8
3.599346286056785e-8
2.8674823498370565e-8
5.2643996227746483e-8
9.335665812933629e-8
5.296836974650335e-8
2.9958698917350077e-9
1.1575098968585576e-8
9.369511530053973e-9
3.0882983063917847e-9
2.8811378412702696e-9
6.001373634761755e-10
8.424511042142459e-9
4.104268635008644e-9
3.2292786089886067e-9
8.957480098157425e-9
1.6291276909595226e-8
2.088590711472146e-8
1.6208290606350092e-8
5.881066021219833e-9
5.2661612324022045e-8
1.5450336081666e-7
6.725062912197883e-7
3.249517043585536e-7
2.6163661370276794e-7
1.6757690740566412e-7
6.620176261388072e-8
7.57862145043302e-9
1.1566980541290294e-8
2.1766856528455494e-8
5.652905232691796e-9
1.4775041839031577e-9
4.932210391343539e-10
6.502155116850612e-11
1.8086013109184335e-9
1.8265328104445951e-9
4.152920266003548e-8
2.8449381486788992e-9
3.548795455831435e-8
2.0831558352356315e-8
1.0812976930785373e-8
5.183839179130431e-9
8.496657132940616e-10
3.151288598227593e-10
3.270740911004916e-10
3.8288636763712686e-10
3.9537905252127054e-10
2.885220966268422e-10
1.2495899843724183e-10
1.1601176212321394e-11
1.8755603490079048e-10
4.1617601235642145e-11
1.7336684836184716e-11
1.3334041515030073e-11
8.196876915832672e-13
1.9991641983162733e-13
0.
0.
0.
0.
0.
2.5962089624020736e-14
3.706014129213787e-14
5.235735837857229e-14
7.831964835548404e-14
5.965930313590214e-14
6.197898365746642e-14
7.229490267329464e-14
9.508589880093011e-14
1.2495616062984501e-13
1.6156955038312498e-13
2.1152901080518278e-13
2.8534235296874326e-13
3.9767423980039406e-13
5.70051552252915e-13
8.355883573394015e-13
1.2466609504687208e-12
1.8877241907935666e-12
2.8973742356267096e-12
4.5074208965998974e-12
7.1141692397345486e-12
1.1412936404870103e-11
1.8662202630188753e-11
3.122766229347242e-11
1.3730087767811369e-10
5.375852815646159e-10
7.198092256027655e-10
5.34351525735964e-10
8.642701837431247e-11
5.381108991092757e-10
1.3470996405083075e-9
2.4474504261350833e-9
3.969334949946093e-9
5.96486960762349e-9
8.119637337168467e-9
2.2591550754236537e-9
7.918789406300842e-9
7.055207928339101e-9
6.744050040460826e-9
3.057809792621961e-9
6.7538875205038645e-9
2.095118627099956e-8
2.6072535587056277e-8
1.9208048058294102e-8
1.6628171169755415e-8
1.536820445051253e-8
1.409483869149343e-8
1.2334874144316951e-8
1.0029370721859074e-8
7.1632773776993076e-9
3.420384108000693e-9
2.295794136104076e-9
1.3376834463597488e-8
4.110453213977255e-8
6.29571016735794e-8
3.6621850829897435e-7
3.592528024910653e-8
1.708073047034631e-6
4.051711955180283e-7
6.70276601654581e-8
6.405489040505455e-8
9.121476305146042e-8
1.823954594038647e-8
4.233770815418196e-9
3.044292179916961e-8
2.60566232285267e-7
6.377809235898845e-7
6.424686464381563e-7
2.1395281904943765e-7
3.1383769306841286e-8
7.490686265367908e-9
2.0293114976702e-9
1.0800703259335842e-9
6.349427850691312e-10
6.130707523765809e-11
1.1127377621250377e-9
4.888473207808234e-9
5.160905348828867e-8
8.000143677300649e-9
3.1203873918224687e-9
8.76450772489226e-10
1.0951545433425571e-8
4.837303868462742e-8
6.893274478915363e-8
4.097216355885471e-8
9.666898101928681e-9
3.338860369644556e-9
6.461719149352544e-10
2.8582677838112923e-11
2.149499376502501e-10
3.503718795385525e-10
7.698792791584039e-10
2.707487119684338e-9
8.275720983487584e-10
3.6912650021746143e-9
1.628167939556964e-8
1.41313690598183e-8
5.7834862259136635e-9
5.899222231929058e-12
4.4538665119262785e-13
7.926607084540974e-14
2.8257358156987555e-14
3.644355851039407e-14
5.2712300740010706e-14
1.1605450735163668e-13
7.835626048776855e-14
5.624181013041095e-14
4.688698980395309e-14
1.3240655708900047e-13
3.970331026672512e-14
4.0457616394815125e-14
7.31164183809082e-14
1.6207730039272528e-13
4.491444288578286e-13
2.3961874523973502e-12
2.123109815829138e-12
1.2778401114587181e-12
4.202349784722051e-13
2.395670276789903e-14
4.321144043228303e-13
2.2272340664558025e-13
6.757252288099902e-12
1.9279888180164642e-11
1.7919417411307066e-11
1.660963437909022e-11
1.1574385057822072e-10
1.4668361025166072e-11
2.5513718137006767e-11
5.128304631717062e-11
4.4732953867018434e-11
2.7786329395141935e-11
3.7030473197607395e-11
3.5941742868329906e-11
2.3456560172784495e-11
1.1980212438220782e-11
5.562018895436716e-12
2.3940563801190152e-12
7.648622896864212e-13
2.1352989726499636e-13
9.477326622559516e-13
1.61085826364708e-12
2.276864034311478e-12
2.996277589883504e-12
3.826139175546251e-12
4.8351786056312824e-12
6.105872410989905e-12
7.74040437308782e-12
3.4895011495387456e-10
9.068006640799632e-10
1.204432392395911e-9
1.7709496564376283e-9
2.666873286304898e-9
3.680562718057924e-9
3.8309786678538195e-9
2.8556760347821604e-9
1.746270993968337e-9
1.0044660150963652e-9
1.6307908284741288e-9
2.5328585366316395e-9
2.7668420207533054e-9
2.0192202155387198e-9
8.170735207439913e-10
5.592886487857243e-11
1.632440597922393e-11
5.324114474832046e-11
6.403267440719724e-11
4.563284742620418e-11
2.69546515712592e-11
6.077171425556478e-12
6.229273689649014e-11
1.4935543107306625e-10
3.4084447140704657e-10
7.798419466922964e-10
5.985208250239617e-10
2.2485117029728155e-10
2.68138078122333e-10
8.61999889916999e-10
5.633148200276108e-10
1.0041434647138674e-10
3.745760321189123e-9
6.781386033422242e-8
2.915986592389105e-8
1.8103449529579065e-8
1.0236431311734457e-8
4.506306227314496e-9
8.595001643261147e-10
2.2423947402062424e-9
9.104191720014384e-9
4.711410568751169e-8
7.779437147412544e-9
1.6444132626260842e-9
4.5011085729056634e-9
5.504835924133356e-9
4.518118019818592e-9
2.4477253715829532e-9
8.963070972409629e-10
2.073008493320301e-9
1.484259436554135e-9
1.4787397408334902e-9
1.2958186464420724e-9
1.366765136258868e-10
1.81203626042589e-9
5.126250132707339e-9
1.0905310469770874e-8
7.154774589640997e-9
4.604080733220215e-9
2.9641136791755663e-9
1.7649930681926713e-9
2.2499254995657765e-8
1.2129135130744276e-7
2.80116779031832e-8
7.973575781800276e-8
6.840138426692287e-8
5.695517255633418e-8
4.2926182973478206e-8
2.509322334159744e-8
5.852986142241394e-9
2.943324367315606e-9
2.7414490201044822e-8
1.4199537580786111e-8
8.37031905652154e-8
4.485953462271905e-8
2.163939213131067e-8
1.533266298324222e-8
1.1582923608138983e-8
3.6099508083737873e-9
6.531336229723813e-10
2.529655435044392e-10
4.1187789014244886e-10
3.2014180652348473e-10
2.4004761648057315e-10
5.6607088401092956e-11
1.6373253979497192e-10
4.23508648252039e-10
9.25340435460529e-10
2.087833560829365e-9
2.277875704635137e-9
9.233803233414037e-10
8.343780939199628e-11
1.5966203136255782e-8
3.096981745887902e-8
4.9180693937454416e-8
4.8356279008918733e-8
4.072891059966256e-8
2.980579147284195e-8
1.8244169145730217e-8
1.0184897595061388e-8
5.275227136150513e-9
1.625582450609584e-9
4.088779941134391e-9
4.404676083388161e-9
1.0397213661593386e-8
1.3065845341912684e-8
6.6833269842632216e-9
2.4679153298631016e-9
3.2987788983584304e-9
7.267647106132992e-9
5.453011229512226e-9
5.387740590967621e-9
2.8983052730959e-9
3.517431508405707e-9
1.4673629370898063e-8
2.0083737660865536e-8
1.5685130216810838e-8
1.3179093369103514e-8
1.0968929407181067e-8
8.59911764448587e-9
6.190267501672299e-9
3.892315814562274e-9
1.6670447680930174e-9
8.620633607851347e-8
4.0575053744633383e-7
6.98999949032864e-7
4.837741921909677e-7
2.7661677939513993e-7
1.7448268803624946e-7
1.6419973210031933e-8
1.3197203325192406e-7
8.668969732391708e-8
9.631154162500368e-8
1.239381075480721e-7
2.1294448919765848e-7
1.928950312575383e-7
6.750685576427758e-8
4.978681124538981e-8
1.3141800207193375e-8
1.5136964779055827e-8
1.487718075360368e-8
3.197360507980058e-9
6.289392410933825e-10
6.526415524622114e-11
2.959639427263491e-10
2.4077678012727326e-10
1.5499755972806597e-10
1.7222028594777328e-11
2.0320454448158483e-10
4.186913895321789e-10
7.770173332100165e-10
1.4242612191666853e-9
2.596200910804671e-9
2.152718745908267e-9
2.9372252274143766e-8
2.5129798109335717e-8
1.2026057249042319e-8
3.145900401964233e-8
3.984928743424381e-8
4.077643611954487e-8
3.311090199395866e-8
2.3230135195235916e-8
1.5235751546308006e-8
8.351258564879138e-9
1.9522304192172673e-9
2.8010598788154514e-9
2.743485707846951e-9
6.124068188884572e-9
9.19498685946313e-9
1.8919466006379983e-8
3.677798099210941e-8
4.021287984018633e-8
4.213847494573846e-8
2.9060057297212577e-9
1.1104715248820237e-7
1.0309987739472592e-7
5.797757073655047e-8
4.330878080453941e-8
4.0225074495142475e-8
4.145490250145402e-8
4.306185436056681e-8
4.230895528077834e-8
3.78018834825603e-8
3.024805040738813e-8
2.716807258257322e-7
1.293540371320612e-6
3.8378425672294975e-6
8.498868656239245e-7
9.985188766126794e-7
9.07210359131835e-7
3.890774362226596e-7
3.752885499092745e-7
3.2568361568244394e-7
2.9268039529208957e-7
1.4731512883392298e-7
1.2716977999239262e-6
1.7957803850107062e-6
1.643302994942894e-6
1.011470131743319e-6
6.413681201102186e-7
3.325501165720945e-7
1.7370520612625625e-8
1.125225368479985e-9
5.549246673541779e-10
9.887722855326808e-11
3.6117335300292416e-10
2.0841266326607377e-9
3.0319294808759967e-9
4.0770398262833855e-8
8.426507451635663e-9
9.340667452882766e-9
1.814620219404927e-8
5.205612732469377e-8
1.6919004980084362e-7
5.522036346653506e-7
2.2759304313269566e-9
3.5798489194849487e-10
4.0296834062731206e-9
2.1828539140446923e-9
8.824407217096841e-9
1.0260258512349226e-8
1.4401603928754605e-8
7.356404629264175e-9
9.438906672955255e-9
2.474978234528245e-9
6.3451495376919136e-9
1.7311701412034314e-8
1.755068501597347e-8
2.5771479941317236e-9
1.7327603801666355e-10
1.4892580413554976e-10
1.0996530913196185e-11
1.2348635146948356e-13
0.
0.
0.
8.55247551009718e-14
1.7929255339241837e-13
2.1329060669750735e-13
3.5054482794748893e-13
5.52734732631e-13
9.55590617838475e-13
1.336491227175205e-12
1.243359220817046e-13
4.592422484648364e-12
2.4706375426637992e-12
6.214146025481367e-13
7.031683835688918e-13
5.51411096334524e-13
2.1296435264506355e-12
1.6584464132547623e-12
1.0344767863346576e-12
7.333247936244456e-13
6.767274331753699e-13
7.774014015583441e-13
1.0024078398690628e-12
1.3566581645209225e-12
7.996625363891931e-13
1.656437039927981e-13
0.
0.
1.0544060092472125e-13
2.930705227130475e-13
5.810501135767535e-13
1.019887051247066e-12
1.709139471214812e-12
2.82393875628186e-12
4.679928893026333e-12
7.873482358696458e-12
1.3601968274618335e-11
2.4469033165309782e-11
4.675805900362344e-11
9.753503839439824e-11
2.2336443417490998e-10
3.085964347717956e-10
2.760748283387858e-10
2.7635898808984084e-10
1.0129367135009778e-8
3.814965262843418e-8
6.201944432609492e-8
4.4599074149097034e-8
4.865891698295039e-9
3.298466878446265e-8
5.7782347136471204e-8
7.274744566529426e-8
5.03652369423321e-8
2.5985462577259693e-8
4.0893645774279704e-8
5.422029522754567e-9
4.574346939089559e-9
3.4099300693981605e-9
1.0365176914331577e-9
2.8596035201562416e-10
2.1986463567248716e-10
3.026560189231352e-10
3.143825623144944e-10
2.7192178321345626e-10
2.2625281399982692e-10
1.7824310431486142e-10
2.4598705727546903e-10
4.869476253522865e-10
4.5368463673311724e-10
5.132280906373166e-10
7.98286765677849e-10
1.5552349465915912e-10
5.6296823110582884e-11
1.4265119211656987e-10
8.021291263247389e-9
7.373329249183122e-9
1.9222679121276327e-7
5.3817935335738954e-8
2.325828916463815e-8
8.779975311895324e-9
2.0651050370201223e-9
1.781804177853857e-9
7.472970322705169e-9
3.4033580212712404e-8
3.3249402618338754e-8
3.9770338122322754e-8
7.811210409573242e-8
6.636315808723643e-9
1.8304835510601343e-7
2.610704651215304e-7
1.9290415611552583e-8
1.6634417376275107e-7
6.356640106071575e-8
5.346045178183638e-9
6.078961678518449e-10
5.729636529225089e-9
2.192826974883971e-8
5.4166163764848264e-8
8.13237153475407e-8
3.283946282343214e-8
6.717329855163466e-8
5.1600801664724914e-8
3.649512336877803e-8
2.9501887650116933e-8
2.816613218176798e-8
1.4891274320071208e-7
8.116868424581867e-8
3.9739257083548447e-8
2.7652617915064536e-8
3.074192656797092e-8
6.517326932335935e-8
4.914880773445969e-8
2.6668674847067977e-8
2.234845031445954e-8
2.3327902834248352e-8
2.788628911834617e-8
2.5269432937940254e-8
1.2258631364427558e-9
9.883512182714465e-10
2.5713371344760358e-9
1.7413860778442993e-9
2.1448959528369633e-10
1.2846613090013456e-10
8.385206546939484e-11
1.8906742764861923e-11
2.8259722729201574e-12
7.0320685213720205e-12
6.6087461387883684e-12
4.442547871483462e-12
1.7684147831416688e-12
1.099749343215995e-12
4.18194949095153e-12
7.529977373708305e-12
1.123145058049054e-11
1.5465583287036053e-11
2.0514174978680614e-11
1.2055137135280784e-9
2.879507424352364e-9
4.139029300601018e-9
6.611269595366039e-9
1.1261546900742045e-8
2.0070692113721144e-8
3.57295467122245e-8
5.512309254825524e-8
6.58648250894992e-8
6.829219823638936e-8
6.642554832313974e-8
4.210706581645791e-8
1.0911895556942642e-8
6.019050343640229e-9
1.621848336572398e-9
6.514194887916798e-11
1.7766672081319434e-10
1.0646668334389234e-10
7.68078319201707e-11
1.150956247867566e-10
2.485908701577662e-10
5.490251260933164e-10
1.363740605055255e-9
2.1106394680988606e-9
1.176974589073524e-9
5.715302322584457e-10
1.2555672807622273e-10
2.616026862272255e-10
6.700187213998549e-10
1.202768455381164e-9
2.0352515975158865e-9
3.349702063059419e-8
4.6399101954658515e-8
6.420236725626909e-7
1.8410520472094412e-7
8.54703859602199e-8
3.492037687921255e-8
1.5730628940563767e-9
4.848681571831813e-8
7.938405170930788e-8
4.5666333377881836e-8
6.142614259209997e-8
9.334111048260465e-8
1.5632108421549447e-7
4.202467031174467e-8
2.369932338005096e-9
2.793008721066741e-9
1.0060399390436055e-8
1.2182202575660392e-8
4.072128616447815e-9
2.081137331664673e-10
8.037914274157313e-10
6.839247262154647e-10
5.157255376492121e-10
3.040670151166327e-10
1.2424334019742076e-10
5.000619110761894e-10
9.968022724192116e-10
1.8147403049490332e-9
3.2135606291078525e-9
4.666962948866748e-9
2.5236158565177883e-8
4.4451402593351544e-8
3.844446652667201e-9
1.8457579401951306e-8
2.6109474405145227e-8
3.055383136189397e-8
3.2427663486785453e-8
3.088550919155225e-8
1.8577935769744925e-8
5.545267661911862e-10
3.5153840053073574e-9
3.17754595759416e-9
5.956058316309652e-9
5.270754784165551e-9
2.13509466225566e-9
2.272603563403936e-9
8.737292363102968e-9
7.766383601155028e-9
5.9203465566122145e-9
6.056820116801298e-9
5.395576649930137e-9
2.190570117506506e-10
7.955286432806667e-9
1.3246296764257776e-8
1.0352094298379789e-8
8.567129766092838e-9
7.031676358787018e-9
5.405333607268759e-9
3.6885624957257252e-9
1.8763335745785306e-9
2.09022505276314e-10
8.294831671988752e-8
2.507408112337574e-7
1.294362533315671e-6
4.409312899867733e-7
2.254066606593675e-7
1.1211764962000352e-7
3.4122705168160864e-9
3.1119333193755846e-7
1.0302043144119968e-7
9.32017133096005e-8
1.2957142278139373e-7
2.3133167504369325e-7
2.839213230080986e-7
3.78503088781373e-8
2.5445019215362633e-8
1.24490927665428e-8
2.3315167634857018e-8
2.5176808876227185e-8
6.435918796064764e-9
1.0784170949250885e-9
4.765958968740636e-10
7.393943875664434e-10
5.481543712733399e-10
3.471599860660022e-10
6.773709019488686e-11
4.733261389376405e-10
9.628774157514149e-10
1.7556835305350116e-9
3.067463007461267e-9
5.0419327678277785e-9
2.5949930208818847e-9
5.205567215312101e-8
6.412172075195661e-8
5.3728559830714865e-9
3.798528241376645e-8
5.0551459529037586e-8
5.689869180214975e-8
5.3411551699867274e-8
3.879857261773147e-8
1.9982578757946412e-9
8.654741973443773e-9
8.463842241832537e-9
1.2867885795863589e-8
1.5349741239717413e-8
1.198617040663973e-8
9.373889386401713e-9
1.7840426155878123e-8
2.1151282873741967e-8
1.5126486464109034e-8
1.5616193423779224e-8
1.0204133242034966e-8
5.7886412618867595e-9
2.0878426601935133e-8
1.8166214428205692e-8
1.695032208746283e-8
1.6517588335420154e-8
1.58473264977306e-8
1.4355586712430331e-8
1.1931805316867248e-8
8.786840984267215e-9
5.087883650683079e-9
6.76859222483064e-10
2.0495048614921103e-7
7.658894946138748e-7
2.375289197666436e-6
9.810892702006738e-7
5.002505798862526e-7
2.903083549552497e-7
2.0640441849680286e-7
1.50959843551742e-7
1.4109025493289741e-7
1.7966436110165833e-7
1.5436027764803395e-7
1.391004585451051e-7
2.6759532879682384e-8
9.820319548500054e-7
2.5672480587421815e-7
4.588379463327685e-8
1.2905140518643528e-7
8.907573718764699e-8
4.4935367586962324e-10
9.05725017861066e-9
3.0772449045697956e-9
7.160415127319131e-10
1.5270797200953196e-10
7.618743602394383e-12
7.930908840992885e-11
6.360160160763842e-11
2.1091205212448454e-11
6.602273083035944e-11
1.4899058105375636e-10
2.5813283875160005e-10
7.827383471438751e-10
1.893959298621574e-9
1.599357533745583e-9
3.5345120407866514e-10
1.500346028618548e-9
3.928907845523339e-9
6.550715991244662e-9
6.5629083585624074e-9
2.9682533097452677e-9
3.0871404083463995e-9
1.0408137975769128e-8
1.044425130594511e-8
1.3318096901840225e-8
1.1409962557847293e-8
9.59891808332311e-9
8.450541413978216e-9
1.953100694613831e-8
4.707462126357208e-8
1.678392612758496e-8
5.852099578740256e-9
8.813360358065715e-10
1.7915885040349779e-9
1.1431522729150927e-9
4.591998693851607e-9
3.769724913650054e-8
1.3853045131924532e-8
1.6461537198488956e-8
3.248623468647254e-8
7.55545330241857e-8
6.361444946026462e-8
1.810932275277164e-7
5.625647876355735e-7
1.8502060669229803e-6
6.617782686668453e-7
2.7021494652374755e-7
1.1205164528456425e-7
2.154796246047412e-7
3.01499837035619e-7
1.0540802271625865e-8
3.013701321555255e-10
1.2763925704460353e-9
1.6712192290262341e-9
4.570955282525851e-10
1.1801641183599148e-10
2.9809774958828378e-9
8.585147986272661e-9
1.5779470089633208e-8
2.921632194780092e-8
4.4366643418323306e-8
2.369692921102331e-9
1.151623642582557e-8
2.5194111638265103e-8
4.444004740972439e-8
1.6211050273856485e-10
1.0164060741533749e-7
3.6344324729422505e-7
1.4956642368817536e-7
6.448921256358897e-8
2.7228618035515515e-8
1.495944887999127e-8
5.698416573429006e-9
2.165478407631947e-8
5.576166054656259e-9
3.6637144423310143e-9
2.0062850865480925e-10
9.732946521256099e-12
4.430787175560993e-13
1.3062574850426688e-13
1.0067863147530973e-13
1.8624827718191232e-13
2.0267469137378343e-13
3.0422077273629846e-13
2.898414056065185e-13
6.59140939087208e-14
5.88983533401246e-14
7.238918136181571e-14
2.6055024137844533e-14
2.4697290409346617e-14
6.26743672321308e-14
9.776678041588837e-14
1.4097593462545816e-13
2.0160438153344532e-13
2.898311122315851e-13
4.1932151289811166e-13
6.099592688845568e-13
8.914544788101063e-13
1.3087062149051934e-12
1.9301253930003154e-12
2.860815590819332e-12
4.263757863231706e-12
6.3943782642797294e-12
9.657912787440556e-12
1.4706488588248428e-11
2.819591071612466e-10
5.74826098881397e-10
9.554198113181067e-10
1.347243003523116e-9
1.5303205159039435e-9
1.3094089088686566e-9
6.218224644936233e-10
4.87510371517812e-10
1.9314139778118314e-9
3.6201372137327907e-9
5.475383628552212e-9
3.8052780765303936e-10
3.733108066588553e-9
4.981630160397506e-9
5.162443395819094e-9
5.7642867256297e-9
8.017579003823061e-9
1.512507032116992e-8
2.63820289467726e-8
1.657096584265119e-8
1.0983802231935581e-8
8.052777655209667e-9
6.318156292639053e-9
5.444595653135618e-9
5.5795530995023905e-9
7.737406270712584e-9
1.4791907829472422e-8
1.2396152447012987e-8
9.145226932406782e-9
8.347505103522849e-9
1.6351004256428483e-7
1.7716638692911808e-8
1.1188452129485148e-6
2.8800718749184764e-7
6.414125092945729e-8
5.713944714882181e-9
2.771530987920868e-8
1.6889760870646513e-8
1.4338690648380061e-8
4.938287773221991e-9
4.070237415745263e-8
1.8064194796824583e-7
1.5975406844947075e-7
1.7672979362130688e-7
1.0404341088933215e-8
3.465835013770194e-9
2.2723514712289007e-10
3.49997351757244e-10
3.0134364106337087e-10
5.47529688862733e-10
1.3717367890148645e-9
1.1519870534794616e-9
7.536568787302279e-10
1.045735524093588e-9
1.4963502905530087e-9
1.6073948574173342e-9
1.4835747917496803e-9
1.6303075116757165e-9
2.508171600123091e-9
4.991160155723691e-9
1.1095964780793769e-8
1.3373549679270182e-8
9.273868826858284e-9
1.0894914463369432e-8
1.2938960209791302e-8
5.8648817736011365e-9
3.8228428135849486e-9
3.3927069984491144e-9
3.6657602356271968e-9
4.0975891754913815e-9
4.357246610480336e-9
7.048719649301781e-9
4.470808309947265e-9
3.6892137328076716e-9
4.584729715303002e-12
1.8585310794007952e-13
0.
0.
0.
0.
0.
0.
0.
0.
0.
0.
0.
0.
0.
0.
0.
0.
1.848791684440101e-13
2.502524806971229e-13
3.3834817367340235e-13
4.649605086063784e-13
6.449495281349784e-13
9.008575974450158e-13
1.2645367391039605e-12
1.7805571166064998e-12
2.51075125533431e-12
3.5396020235142462e-12
4.9797107395514346e-12
3.846481787155474e-12
3.691443086586228e-12
2.55937118645693e-12
2.5327629002497208e-12
2.9378453186283955e-12
3.842694730268473e-12
5.5587484049744116e-12
8.551202440053817e-12
1.3733825670243298e-11
2.3003693732150162e-11
4.048402655137625e-11
7.606868066921118e-11
1.5751575204796939e-10
3.8129454605993204e-10
9.982759007077313e-10
9.741423444678018e-10
8.65815903107057e-10
9.211036321786978e-10
1.1013209881314657e-9
1.4335058021807918e-9
2.156245513447955e-8
9.584176347954673e-8
2.3699592656501712e-7
1.4346178413112097e-7
9.390301721108425e-8
6.18301881809731e-8
3.205667188522511e-8
7.990417334073354e-9
1.8758705947930868e-8
1.9394570184370425e-7
8.126331164209799e-8
1.0758583945653805e-7
6.544975670903285e-9
8.954771802564002e-9
1.3899306688626785e-8
1.3214573184625861e-8
7.188079491003309e-9
4.890534464249976e-10
2.6808266719385135e-9
2.1324555752958615e-9
1.785045643515616e-9
1.4116644329724656e-9
8.252927833613757e-11
1.5099580154373703e-9
4.268900408109464e-9
1.026922667021746e-8
7.796765707971379e-9
4.532907288358975e-9
2.3919769194116576e-9
3.565758894686179e-10
2.940339546900592e-8
8.771986063514494e-8
1.0179439954991842e-7
8.567955618482639e-8
6.631924081427265e-8
5.0738874655250124e-8
3.7687241506667666e-8
9.349952043368322e-9
2.558037684515949e-9
7.3189346192107055e-9
3.493352444355253e-8
4.272727286610083e-8
3.61914473763519e-8
7.16075622968241e-9
6.076210705842015e-10
2.3088521637510412e-10
1.937958976805136e-9
1.0908976761654771e-9
1.3554440583086437e-9
2.7708415069016e-9
1.828006769518328e-9
1.615600012720287e-9
1.4415063284101869e-9
1.511068842990253e-10
1.1339740312780293e-9
2.9439604891293934e-9
6.989815116434447e-9
1.1862180350535576e-8
6.459791332818154e-9
3.396213245386537e-9
1.6031958144708384e-9
3.929255555646114e-8
2.357326258511467e-7
2.994284057237832e-8
1.431830969084736e-7
1.2959221002315416e-7
1.1326345569490098e-7
8.820611838531568e-8
5.388467808464372e-8
1.582031780662059e-8
4.066185920074157e-8
3.2585118036825294e-7
1.4823590958045101e-8
1.9627517280185963e-8
2.7371419384524816e-8
2.3265391717715156e-8
1.3406081169847308e-8
4.490779294260182e-10
5.3567247087909376e-9
4.353422562469817e-9
3.6700846064559085e-9
3.1074878717042384e-9
7.171665093124835e-10
2.9439371599123543e-9
1.0079094729043646e-8
1.3342925489986992e-8
9.003437606266223e-9
6.3168424274569186e-9
3.955499037158798e-9
7.008653365969125e-10
7.086118560059646e-9
1.3286455442349432e-8
5.269508674629062e-8
5.023967357575699e-8
5.73375939383265e-7
1.9175841222246378e-7
9.85257606706864e-8
5.126533351026201e-8
1.0701958628725836e-8
2.85336615421231e-9
1.3903277787365428e-8
2.9472463377758476e-8
1.682665122881834e-8
3.4440174057259777e-8
4.31901671419643e-8
4.597894715666844e-9
1.2344823071269174e-9
2.9140508681611653e-9
1.732835785139307e-10
8.26749447922979e-10
3.0089037016924e-10
4.261720205482017e-9
1.9697823594159017e-9
1.7011142943674588e-9
1.5798459615376422e-9
1.371804342566976e-10
1.2585846524731253e-9
3.093553815437611e-9
6.834181554910047e-9
1.5222442162342296e-8
1.2079486237495735e-8
6.179616484277848e-9
3.139528441404311e-9
5.215359204428259e-8
3.074084053998544e-7
1.1443018273638826e-7
1.4143338189351073e-7
1.6134370419659587e-7
1.5736028395628733e-7
1.4351037823715034e-7
1.1175053927633698e-7
5.894798065378529e-8
3.402294541297942e-8
2.609462566433994e-7
2.96949818446976e-9
3.7038471912163314e-8
3.7156471626327495e-8
2.607823999085904e-8
1.3242127200989394e-8
2.324638763560454e-9
6.769273151329222e-9
5.297496158336664e-9
4.547856508568901e-9
3.407546118793986e-9
1.845999789004597e-10
5.6710703268447605e-9
1.5829328590233844e-8
1.281129511124787e-8
9.137729354119461e-9
6.6054754070557195e-9
3.658187052401193e-9
3.263570378669513e-9
1.2012282602221535e-8
5.082930808207857e-8
5.147969597128558e-8
4.902755575242138e-7
1.8222573109345718e-7
1.0054435399389388e-7
5.435105683303914e-8
1.1632317291796583e-8
8.43315718226377e-10
6.159783690316364e-9
4.769048493982212e-8
1.554401535440701e-8
4.681022744449076e-9
6.811300268907264e-9
8.670573920806711e-9
1.619789437139225e-8
9.203401674236605e-9
8.77271337843857e-9
2.016260771170457e-8
3.280912759449485e-8
1.1499773135680888e-8
7.2456666557002e-9
6.009257236131579e-9
1.809685037847766e-9
3.3523370328204446e-10
9.709697375060154e-9
3.0246496264085237e-8
7.580907671709347e-9
1.104901756870856e-8
2.4942352744136975e-8
4.184996245843622e-8
4.1441486636471717e-8
1.4436854382202657e-7
9.561851293006953e-8
6.859013686334193e-8
6.004657141507508e-8
5.938345206415205e-8
2.2521472858881296e-8
1.87731981109424e-9
1.0875506147897042e-9
2.4718177241254984e-9
5.170092309327229e-10
2.9872121662004146e-10
2.6340479376091446e-10
3.3857186971524784e-10
3.710541950107722e-10
1.319607684877383e-9
2.2273067821050117e-9
1.358654453467776e-9
4.182143596394195e-9
1.3522329463707675e-9
2.5910450632807743e-10
3.078356708292899e-10
8.170023414002796e-11
3.3207026342700705e-11
3.525686579217737e-11
3.766821072306135e-11
4.0545713857662876e-11
5.2751997216809856e-11
8.873960876979823e-11
3.1804467480493733e-10
1.0574265244284764e-10
1.5264913394962302e-11
2.102035412949184e-11
3.490448464520919e-12
5.1526104707307244e-14
0.
0.
0.
0.
0.
0.
0.
0.
2.755554647217757e-14
0.
0.
2.5177358947461064e-14
3.3410143086403625e-14
4.3758978097053755e-14
5.630036830711276e-14
7.349084904569326e-14
9.900799309140196e-14
1.3788370444376332e-13
1.9744973273715836e-13
2.889243473869173e-13
4.2994333347728476e-13
6.487309234324765e-13
9.911847739248756e-13
1.5332323812419391e-12
2.4029704756412266e-12
3.821553022982224e-12
6.18142661826758e-12
1.0202457039641074e-11
5.230720206468189e-11
2.0122371968014234e-10
2.8208836501579425e-10
2.1245172438764727e-10
3.464257644544595e-11
2.1958378357498599e-10
5.490333490894387e-10
9.896190299966342e-10
1.590097432490059e-9
2.3955667120016847e-9
3.420267532008808e-9
1.384080311191819e-9
2.0047214984560212e-9
2.1466760157853757e-9
2.040371263761708e-9
1.4748229866915276e-10
3.5448815799535624e-9
9.370404631324303e-9
1.1744631509436467e-8
8.501310407539719e-9
7.2339875460652456e-9
6.57311168583372e-9
5.931450033512536e-9
5.112393613470309e-9
4.071114166493746e-9
2.7358897989525392e-9
8.101501028724141e-10
2.7174490327806077e-9
1.1784467767170795e-8
2.786120356830448e-8
1.0245045410000525e-7
2.317396070164126e-8
5.075389436643767e-7
1.4448074890720386e-7
5.306618709506751e-8
6.770087683214059e-9
9.61974181469887e-9
3.760171991299931e-9
2.2877367521134035e-9
2.4299346021479042e-9
9.618434932855419e-9
4.455445897131538e-8
4.36599514722711e-8
5.675102907837104e-8
2.811841278536577e-10
2.503287467718797e-9
1.6081200224540812e-9
1.6011959871773716e-9
8.737684951101288e-11
7.319051453813735e-11
1.6053314467108204e-9
2.607075748609921e-9
3.746590832572794e-8
2.514903658533999e-7
1.0998479918004193e-8
2.4780132713672444e-8
6.779188101257316e-9
6.308671785668343e-10
5.694580549216801e-8
2.80686170267685e-7
6.883599038593218e-9
2.6078041893874154e-8
1.1406557975352237e-8
6.8201828641966324e-9
4.425056403273416e-9
2.7591703048479106e-9
1.2630463288658048e-9
1.1780994586779827e-9
1.491074142232834e-8
3.4500929123231217e-8
4.9529945227354224e-8
7.208885714526838e-8
2.8243364055727966e-8
4.2929171731843895e-10
2.3570810523527776e-12
8.986161399073371e-14
6.177952307156962e-14
1.8743563512369578e-13
0.
4.275135340331538e-14
5.731998503634269e-13
5.705175620451974e-13
3.8450529022652053e-13
3.2415900895257373e-13
3.9631398608587636e-13
5.664543678505874e-13
8.081483243057966e-13
1.0637673197218208e-12
1.1902868978236852e-12
9.68539852093243e-13
4.300169676030141e-13
3.208464737889416e-13
5.4052286505616395e-12
2.339924647120121e-11
5.7004491271775164e-11
1.2874731192753688e-10
3.0402662178537373e-10
3.794646972427042e-10
2.509046269392708e-10
1.5423480398693688e-10
5.891569868993906e-11
6.861809060298575e-11
2.730160579823276e-10
3.254308599877208e-10
9.453021810148427e-10
4.650667338580933e-9
2.2047333051581878e-9
4.675825411073055e-10
6.303814341008343e-10
9.428802826489512e-10
1.2918651087596753e-9
1.1425799432159553e-9
5.367139684890574e-10
1.1072757550163885e-10
1.691112011114888e-10
4.0099724343759013e-10
6.226674550914162e-10
8.407911907895143e-10
1.0637553830214103e-9
1.3103538280630125e-9
1.6039761466663965e-9
1.9698446439335655e-9
2.4365315574790616e-9
2.031746346746963e-7
6.212644317145695e-7
7.927031896719178e-7
1.5414213308934642e-7
4.261801297567681e-7
7.315056174507971e-7
8.7675152860198e-7
9.248277063180073e-7
8.206450881265083e-7
2.3709286874963266e-8
1.5800921486212474e-6
6.363389848472791e-7
7.568265144535469e-9
1.4519542715032454e-7
6.112535212011243e-8
1.2537745158656864e-8
3.0130420515238735e-9
1.5941392308657255e-9
2.340891118212915e-9
3.3495489493148624e-9
3.2012611623888595e-9
2.3405391517097637e-9
2.1171141185416356e-10
2.1674312521031127e-9
5.289491904074948e-9
1.1617595755972833e-8
1.0674109862867775e-8
5.9923696124615325e-9
4.378331188380544e-9
4.554793765014146e-9
5.2347245711885804e-8
1.395047845013415e-7
2.0827298568547777e-7
1.7096085402352943e-7
1.3299836921060127e-7
9.614920672981672e-8
5.843537576105852e-8
3.706161911213353e-8
2.8911439097075876e-8
1.539775018907457e-8
4.558885879102289e-8
1.6096864504202586e-7
4.2458279337445626e-8
1.1126278620468962e-8
1.8566710383924202e-9
4.947069585863627e-9
4.607971238087661e-9
1.7975189224785904e-9
2.9014328030430457e-9
6.074313274249875e-9
4.007385584888477e-9
3.791968945274442e-9
3.0798288961565704e-9
3.539481502118455e-10
3.727296619467464e-9
9.510167215129774e-9
2.3645307855106898e-8
2.4317828599395633e-8
1.3899467971190746e-8
8.036313946308399e-9
4.091365815533455e-9
8.99975172338495e-8
5.268336535183775e-7
6.454814616527891e-8
3.487074102485388e-7
3.0282591861500736e-7
2.6119722351522417e-7
2.0445848092914367e-7
1.2289039783443968e-7
1.4389076858384195e-8
2.2712395286354202e-7
2.860407658372089e-7
7.795544779086822e-8
3.640759397893789e-8
6.218637296059486e-8
5.3355167042699004e-8
2.8642255435971194e-8
6.030581391727523e-9
8.579114050391497e-9
8.576989842905861e-9
6.939092867526834e-9
5.935842694328231e-9
2.4302232107989613e-9
3.4952639655360155e-9
1.3173388654079472e-8
2.990519331719311e-8
2.128172393277883e-8
1.4059521459187394e-8
8.680829033278151e-9
2.53465460374527e-9
8.822677798501793e-9
2.7829445598653582e-8
1.0541031677837801e-7
9.677637552973175e-8
1.2280232767532673e-6
4.2153970316678675e-7
2.0686223808874725e-7
8.61855158155149e-8
3.085565382362329e-8
7.51993797340628e-9
2.4862744475277013e-8
1.3532704676033178e-7
4.666491218026936e-8
2.1357880360626178e-7
2.7859246292327637e-8
4.881157128981938e-12
8.79297482115137e-9
6.745082051356663e-9
8.418843128276218e-10
9.599716790247081e-10
6.646318171836604e-10
6.775819057991308e-9
4.526130464914809e-9
4.24429033649943e-9
2.189139670426907e-9
2.4543718937930706e-9
6.813822911360712e-9
1.5346894796105056e-8
3.7096412156036064e-8
4.9744322652311927e-8
3.251075699168398e-8
2.206194173518937e-8
1.4153720919409413e-8
1.6236580523027273e-7
8.579647681453962e-7
6.171412067953844e-7
4.687242376592076e-7
5.351422175089699e-7
5.253397123083675e-7
5.268162252710991e-7
5.287547880413475e-7
1.6755655848139284e-7
1.9458322670322689e-7
2.616726332043706e-7
1.0858480582655406e-7
6.655804528218395e-8
1.0927828587951658e-7
7.318055424456431e-8
3.44612502061051e-8
8.482773718773734e-9
1.3120699940193832e-8
1.3317770176026777e-8
1.0595152990500003e-8
8.643201434838337e-9
2.710151614195091e-9
6.492873159775389e-9
2.2794663458570024e-8
4.542965132223987e-8
3.083344967846509e-8
2.0431853875999773e-8
1.1750258340275557e-8
9.819898850952226e-10
2.7552213303611697e-8
1.2561669809473182e-7
1.3264692470776924e-7
1.1391681940667899e-6
4.861386124655019e-7
2.7058284981601517e-7
1.2550563375791675e-7
5.071415045090984e-8
1.7267404105958847e-8
1.373788613491145e-9
5.318500297953101e-8
7.354410182613053e-8
1.7812523368447214e-8
3.224697683585656e-8
1.203311904715146e-7
6.772528266963485e-8
9.97137920045382e-8
2.1190475083998736e-7
3.5156450246681476e-8
6.771487878185357e-9
9.793526550170757e-9
3.8800646069911313e-10
5.0853782926544476e-8
1.0566426611300626e-7
7.540023513114424e-8
4.4864375648143277e-7
7.279641654375281e-7
1.0176427643400432e-6
1.6755690772108755e-6
2.465359774956391e-6
8.926159220415178e-7
2.2665831135204662e-7
1.625145078065305e-6
2.317924027171199e-6
2.4697543039045753e-6
1.2881574041460849e-6
5.539020630310217e-7
1.9686730110620826e-7
3.958934977192163e-8
2.7360818572550386e-8
3.980311953557353e-8
4.0234281750634386e-8
4.0588055694561613e-7
3.119984404480226e-7
3.128061657153475e-8
2.3542860102069947e-7
3.3986596594084744e-8
2.044333166119931e-8
8.966685628953597e-9
1.0245655032977043e-9
4.422890138540069e-10
9.961421568118949e-11
1.2626254283256085e-10
5.214923443296981e-10
9.790527304993909e-10
1.535016119233965e-9
1.8961375567767153e-9
1.6889227517894397e-9
9.408612752083978e-10
2.5882039829408213e-11
9.887651817941342e-10
1.8814526202055586e-9
2.7375077336604235e-9
1.4348475783457781e-7
4.902803456055277e-7
1.5294761353340034e-7
1.8455675457852566e-7
3.2495487506203374e-7
4.156679552954458e-7
5.015448591794103e-7
6.047821854940626e-7
7.685793038789753e-7
1.1274403816125777e-6
1.566234931925443e-6
1.2833337831978037e-6
3.9201833693072386e-7
9.042280316371869e-8
2.7319334071753225e-8
8.421573454215645e-9
7.031746266509878e-9
3.04707054249248e-8
3.04406065772658e-8
3.05196930409604e-8
3.6850774684981162e-9
6.45317800467398e-8
1.6486181685768963e-7
1.244947976646216e-7
9.905724660407272e-8
8.901417923920437e-8
8.096249642791855e-8
6.662613067976337e-8
4.697913216095433e-8
2.854685977283688e-8
1.3448943022872237e-8
5.831031186289199e-7
2.344252648163788e-6
5.1104531423351134e-6
2.733356741588251e-6
1.5828666494811958e-6
1.1896121697793002e-6
2.5039948320501903e-9
4.653888042039782e-7
4.716608118838497e-7
4.954682510324513e-7
2.447520982532868e-7
4.632628841332949e-7
7.208594999478919e-7
2.748306326021792e-7
8.252125069018776e-8
3.151027363214803e-8
1.8044801182131274e-8
3.061936051400998e-8
2.997228360438144e-8
1.0432586332917954e-8
9.698413652560037e-10
1.8869764628586865e-9
1.8177362986148305e-9
1.3224586080842235e-9
4.612144500428222e-10
9.092259732950013e-10
2.1513846858960688e-9
3.929970097341284e-9
6.845246003865168e-9
1.1290247562902786e-8
4.9057741767396215e-8
7.892323159003884e-8
7.660559162488898e-9
6.60679091880317e-8
1.1201992623412626e-7
1.5374377057500267e-7
1.8636288301831337e-7
1.9238271074250208e-7
1.6937276533444422e-7
1.236503644552495e-7
4.5082510657941627e-8
1.4012771943791524e-8
2.1658106122468032e-8
1.0345478220540001e-8
4.468540401325353e-9
2.7440627652955985e-8
6.12557139537319e-8
1.0871774491549033e-7
1.3267201721818603e-8
1.7953578764665007e-7
1.006837201136905e-6
1.0942814011167974e-6
8.634414844515886e-7
6.914791318114481e-7
5.3820502358918136e-6
6.146421437927511e-6
5.414812564076909e-6
3.962492129995901e-6
3.0413261340728602e-6
2.2171878762889257e-6
1.435352908745411e-6
4.694958164068387e-6
4.03426035155455e-6
1.4915395831468575e-6
7.038768447287123e-7
4.465468293077422e-7
3.416285013724819e-7
2.6269581046070004e-7
4.250593333777074e-9
5.762726000245008e-7
1.8085563204653077e-6
2.2293615135480784e-6
4.280671344957578e-8
3.937489827890775e-9
1.877720182295831e-9
1.9964019361034584e-10
2.991165972254455e-11
1.5775019968772718e-10
3.26372374213516e-10
3.0572305853104313e-10
1.6152525710273997e-10
8.152993045734317e-10
1.0773931582584324e-9
1.2852077316553979e-9
1.744905822555782e-9
2.647117312195188e-9
4.316119914408325e-9
6.487677489609372e-9
7.404934502272592e-9
7.503217435820043e-9
8.05229708655189e-9
9.73061501735261e-9
3.494463062408586e-8
4.1670330262385576e-8
3.915914446931279e-8
2.6293264950210696e-8
3.167775269513426e-9
8.064445272910968e-8
7.263791882989855e-8
1.6522734223256365e-8
2.523906605541677e-9
6.744859754026169e-11
2.779820551101052e-12
1.0918150383389927e-13
0.
0.
0.
0.
0.
0.
4.816602253791584e-14
7.91727348056879e-14
1.1593209073372453e-13
1.654581715611098e-13
2.3551598854530704e-13
3.361352177720054e-13
4.813791344258765e-13
6.915894527109415e-13
9.965566459386454e-13
1.4402129012101649e-12
2.087718038582202e-12
3.036284142584601e-12
4.431873942229402e-12
3.30668107611304e-11
8.033359857965647e-11
1.4764408437795234e-10
2.342946593889993e-10
3.337409577195926e-10
4.298695926737481e-10
5.120927036563593e-10
5.829583406468472e-10
6.334213439646494e-10
6.447456494958675e-10
5.953518052616732e-10
1.4098685595635286e-9
1.3753359313267479e-9
5.111202183374274e-10
1.7466560331703862e-9
3.276969108102874e-9
5.378469926133566e-9
8.940321306014552e-9
1.5500783497621283e-8
2.8708345842563157e-8
5.956721485889452e-8
1.1532274854722702e-7
7.430939886731419e-8
4.399787098656233e-8
2.7992244447494572e-8
1.7656085319113886e-8
9.84105288487963e-9
2.8514424870964728e-9
4.7537548751955595e-9
1.4854042473735638e-8
3.0196294293297743e-7
4.881266367593698e-7
4.106789642224727e-6
1.3213065165694633e-6
5.835288522725668e-7
2.1603853522560458e-7
9.353917912836795e-9
3.7551621762861037e-7
2.792774769254581e-7
1.4263116312430228e-7
6.450250616419178e-9
3.741984987806616e-8
1.5973585742216704e-8
9.300069309302466e-8
9.570355099459065e-9
5.189992597149936e-9
4.918052627825521e-9
1.1195953427711748e-8
3.0286186041544826e-8
2.5736314373055866e-8
3.9374404497148375e-8
5.890384920829681e-8
8.776743667995278e-9
5.8564603428135086e-9
1.894517157642897e-9
1.7176962282980447e-10
2.769639856481355e-10
2.340569967959168e-10
1.4165811498871067e-10
5.798821359064177e-11
2.2610514753562835e-10
8.649762574603322e-10
2.4058451747864936e-9
3.241928489205502e-9
2.6232276936444446e-9
1.0615042145827775e-9
1.110916907782123e-9
3.731631259320808e-9
6.9243155945455315e-9
1.0823197106141608e-8
1.509061601564086e-8
1.8231791768558703e-8
2.968757595382044e-9
1.578004157978974e-8
2.060033344357017e-8
2.195476040668294e-8
2.675987678829003e-9
3.496137463427054e-8
9.3093708894632e-8
1.3458468896905592e-7
9.613972807159966e-8
8.135265862320929e-8
7.53186203284627e-8
6.987787192854479e-8
6.083296702855684e-8
4.781415346880328e-8
3.2871608686614826e-8
1.7112880859801046e-8
4.2380303334119237e-10
2.261244669328787e-8
5.452891724615181e-8
1.0272288265356575e-7
1.7114050006833436e-6
2.991898175893307e-7
8.120140112691542e-6
2.13789343381737e-6
4.2605663576191166e-7
3.533680223416468e-7
5.529814922741115e-7
2.936414443417326e-7
1.2050442940766923e-7
5.831072540446784e-9
7.930299689232624e-7
4.948599756996687e-7
1.7986266581980238e-7
3.963702417434399e-7
4.924906201549739e-7
5.81807785099302e-8
1.5860774555543505e-8
1.292233065608517e-8
8.37597616767291e-9
1.3067711395309657e-10
2.9206456094346286e-9
6.141324232211849e-9
6.629317291590793e-9
6.725106930563303e-9
6.043950217423162e-9
1.6759171441280104e-8
7.876612295315447e-8
9.58453602152529e-8
1.4314802885752695e-7
2.1485249577947648e-7
2.6005588275587315e-7
3.290731368141397e-8
1.2112067735159295e-8
8.526754679580473e-9
3.251250174541537e-8
8.731293007899644e-8
8.440872907207727e-8
2.8960852913113898e-8
1.5806056253975323e-9
2.0875992915377152e-8
4.404948211866666e-8
4.8434678456704164e-8
6.613359325337847e-8
7.832777909031868e-9
6.2860856407675154e-9
1.0152149307790625e-10
9.828070546804565e-13
1.8490109759168453e-13
5.949894436448036e-14
3.929236842067205e-13
4.5180076389310644e-13
6.598759177183144e-13
1.1659274407750702e-12
9.821956778445603e-14
9.635053404985554e-14
5.819960230816242e-13
8.506180759507094e-13
1.0925271433664596e-12
9.332384065135778e-13
1.1805118294651694e-12
1.485526147757136e-12
9.697738414961463e-13
9.224721316313194e-13
1.0412586674275381e-12
1.320621176172113e-12
1.7643382367099447e-12
2.4132667931168258e-12
3.337922461366852e-12
4.643303762889594e-12
6.479710713839979e-12
9.058953475398969e-12
1.267664627099066e-11
1.7741468932999275e-11
1.2937660855535984e-11
7.897861392239787e-12
4.629551939374183e-12
4.3515740664034654e-12
5.645100929171935e-12
8.775525791714746e-12
1.4093501404253888e-11
2.2611828191459375e-11
3.6564666845490145e-11
6.023597283256423e-11
1.0203056422318995e-10
1.7968017397275283e-10
3.347625012851519e-10
6.808020356159342e-10
1.5977801490797637e-9
4.1669125312252265e-9
3.965812332563039e-9
3.421835158290232e-9
3.491938215317079e-9
9.338948956249006e-8
5.791004137209054e-7
3.9863036842999413e-7
2.701555212217185e-7
3.360284190381006e-7
3.30418703036633e-7
3.0377346996838144e-7
2.3639410900547481e-7
1.2148272312017452e-7
3.285640421013432e-8
2.2243075915615305e-7
1.2472070058991667e-8
6.101049525621902e-8
5.4497064947389334e-8
3.258412695684677e-8
1.5551630905760634e-8
2.736976173910703e-9
1.1785150934088096e-8
8.555353669614893e-9
7.409920942379006e-9
5.915191704529491e-9
7.848541391866168e-11
8.909073694505363e-9
2.535088018467815e-8
2.0834672073227443e-8
1.5204063492058517e-8
1.148293398550864e-8
7.0504679782407805e-9
3.955607902242963e-9
1.8186913869659684e-8
1.4966737236818517e-8
1.2377764190049728e-7
2.2877504189361444e-8
1.891732850832723e-6
5.006630598892899e-7
1.8757668491879387e-7
6.07250116266093e-8
1.152651114472185e-8
1.6172723895772123e-8
6.551047228604823e-8
8.869326358468156e-8
6.176702691520637e-9
6.324146256285481e-9
2.4484293708389227e-9
4.144608529734842e-9
3.946544659545081e-9
5.74672898642629e-10
2.5371322888381065e-9
2.2639125896418817e-9
1.3484509217748087e-8
2.626564803972804e-8
3.021802512853976e-8
5.0123214166265686e-8
3.435572505436537e-8
1.3753634704178195e-7
1.9069932272431165e-7
1.722185220777529e-7
1.8620618665074718e-7
1.8213724417831004e-7
2.6457238694022496e-7
4.1676530957891496e-7
8.657842085221816e-7
5.949659090237311e-6
2.5511071843265e-6
2.3792473824758273e-6
9.149953965823333e-7
4.6331657761104154e-7
3.28388578812508e-7
2.798072896806333e-7
2.6617815179312373e-7
2.5495067082122527e-7
1.9815054229366597e-7
7.223483268044082e-7
1.1728336880411675e-6
8.172550928683211e-7
1.6827225398416984e-7
9.207296651793051e-8
4.1512490416343414e-8
3.6565559553887214e-9
7.44960100832129e-9
4.308277241791337e-9
7.362034480562187e-11
1.8910143036401433e-10
4.961449469134068e-11
4.484111184634167e-11
9.712669037779958e-11
2.666883679234433e-10
7.405958480487527e-10
2.4537663242776918e-9
7.2923443901481646e-9
5.454815342352114e-9
7.121148027776266e-9
1.3074565628911825e-8
2.344458948024009e-8
1.0360301433554146e-8
6.24218656180878e-9
5.15588823172614e-9
5.127807985493974e-9
5.831455535592043e-9
7.4398763983785385e-9
1.0565187561671801e-8
1.5645195247683384e-8
1.63443663605897e-8
4.749026297107626e-9
4.2741440932290896e-8
5.5640712866035466e-8
2.275576412042523e-10
2.1410271430090412e-12
6.546680258695047e-14
0.
0.
0.
3.478366246863743e-14
2.582954054213015e-14
0.
3.6387454914479767e-14
6.583968018963114e-14
9.99691111215986e-14
1.452191191437397e-13
2.0846111859546653e-13
2.9845883927574575e-13
4.27402722598113e-13
6.127971994115816e-13
4.4561439671833786e-12
8.852677212257062e-12
1.4722519306706967e-11
2.290966466119484e-11
3.4293760681487544e-11
4.995892272859149e-11
7.120713272724045e-11
9.961891797268779e-11
1.3715516305645715e-10
1.8598454966568264e-10
2.457524576601174e-10
2.0305055523622865e-10
1.9039063453524553e-10
1.0534693648568271e-10
1.3588040762675672e-10
2.565459705682485e-10
4.6007219741312304e-10
7.449925359206974e-10
1.099968540405739e-9
1.5171265451436938e-9
2.0103363261473545e-9
2.635054850770708e-9
3.5389008942008817e-9
5.123179541068249e-9
8.659633912242758e-9
1.6443782221640496e-8
1.2675296429201664e-8
9.010784573876139e-9
8.474084217697252e-9
1.004469851706721e-8
1.4612857284659054e-8
8.115708495255789e-8
1.7273244835060668e-7
8.638992552604664e-7
4.281081104676314e-7
2.6373096611643855e-7
1.5050202435439886e-7
6.838756128833956e-8
2.0513964108776566e-8
1.5432531437665063e-8
9.634479770239024e-8
2.473334523645576e-7
1.2562230253226547e-8
5.699316281765363e-8
5.785298659205937e-8
4.589369949686974e-8
2.1840735020760422e-8
7.421825331404398e-9
3.1240478606382598e-9
1.3787781597809575e-8
1.0713686896670572e-8
9.896314210052634e-9
8.667650802219861e-9
4.977442946281824e-10
9.219055649604507e-9
2.7189330434785945e-8
5.768784466877267e-8
3.736480328224704e-8
2.2473616297243892e-8
1.3128636961130372e-8
6.5271093111978066e-9
1.2360706124539627e-9
1.648338190496459e-7
6.832676266795077e-7
1.2220493992576588e-6
7.749620247571167e-7
5.130343747466449e-7
3.447738935029226e-7
1.7700972088836502e-7
3.430706884522369e-8
1.4330575487409923e-7
5.681127650979232e-7
2.1464081277863972e-7
9.112081593284637e-8
2.4735520300940853e-8
3.991495759441457e-8
4.527173147666195e-8
3.461602381573615e-8
1.8043402156584007e-8
3.246596583830163e-9
8.866380370268906e-9
6.8941176336733356e-9
5.5299425065565375e-9
4.7500584002250625e-9
1.3069513072254437e-9
3.54062021575269e-9
1.0210250082338144e-8
2.6224114010888708e-8
3.639418438078826e-8
2.128505344477933e-8
1.1656214938191562e-8
3.021138858129295e-9
1.408418652437985e-7
3.7527633010515494e-7
5.278151434941456e-7
4.413094122547534e-7
3.433081107132501e-7
2.4821540811727865e-7
1.4673681082908556e-7
7.282364432297958e-8
2.4978921975599935e-8
1.93105971622626e-8
1.342536629452131e-7
3.0299445148012905e-8
5.0548002056182125e-8
3.764145503419332e-8
2.291857607737606e-8
1.3699366698128524e-8
6.548134308697913e-9
2.827538840700053e-9
5.549705839522172e-10
3.088497458122494e-9
7.726865335533868e-9
1.2519666412034709e-8
1.4090724405694394e-8
1.1056268454983997e-8
4.0965464690593564e-8
7.645058951587524e-8
1.818703267306983e-7
1.4562675368749272e-7
1.083083776952658e-7
9.779187508549073e-8
9.346882610096702e-8
4.92584416549453e-7
1.9724299593657856e-6
1.2551470176688918e-6
8.66820712454683e-7
1.1533222952173996e-6
1.1706449539839029e-6
1.3135409579136233e-6
2.0048731586139226e-6
9.535285509048425e-7
1.4224509384590174e-7
5.231352994716545e-7
1.7283822433514785e-7
5.09863388277092e-8
1.1463232938808046e-7
5.934708451185657e-8
2.3293586727257847e-8
7.928306464521783e-9
1.0049286126442896e-8
1.666709799614187e-8
1.1793236756803432e-8
1.0745213668448494e-8
6.392092526764045e-9
5.977302783650445e-9
2.2409348896066464e-8
5.997757065707465e-8
6.294595245423509e-8
4.140207390687262e-8
2.7382086834456372e-8
1.3025636200034325e-8
6.165166363784249e-9
2.996557759811283e-8
2.494249921840023e-7
2.7642145784030716e-7
2.8011044614710093e-6
1.0183497837518657e-6
5.49434378688173e-7
2.649416955514522e-7
9.770245476457969e-8
4.727460930230352e-9
9.71062207636442e-8
3.36567539078288e-7
2.421972086078392e-8
1.0385114448280105e-7
7.786464960121127e-8
4.729731374116857e-8
2.9155634504111363e-8
1.7727198312934354e-8
9.358224598012309e-9
4.935183988074124e-9
1.3459678868356735e-8
1.9801145962166347e-8
1.3711364691522452e-8
5.694256897917154e-9
7.150461540515914e-8
3.4464945091324866e-7
8.251930349268123e-7
1.0206990056010022e-6
3.267883896167781e-7
3.349101193100759e-7
2.652051063179504e-6
2.612972663986429e-6
3.4337246991634377e-6
4.031233422881256e-6
2.0105754641145093e-6
1.5401871650786222e-6
7.893033882227051e-7
4.786764171032009e-7
4.7306066596495365e-7
8.347705678359496e-7
5.765240498371831e-7
3.3033196540219226e-7
2.132565952862133e-8
2.2606671908879994e-8
4.126755724781358e-9
5.493989203565818e-10
4.299721161192979e-10
1.4528960867521265e-10
3.7334737636468425e-11
4.8980086308167636e-11
4.013972786974099e-9
6.5976379187618395e-9
7.464680776316003e-9
8.55918040297726e-9
8.194643535044303e-9
3.2504450644302904e-9
7.100225712133509e-10
5.102357963670195e-10
1.3487903865395502e-9
2.081606544069925e-9
2.712195821556933e-9
3.221513512268012e-9
3.593980495601764e-9
2.5089161687730434e-8
3.057533114845817e-8
3.320630634695811e-8
3.135276696419389e-8
9.913866612765224e-9
3.837866172687443e-8
5.554088113771306e-9
9.108107864659594e-9
9.627476837138248e-9
1.3308976908480542e-10
1.7574211669011282e-12
9.619069495202369e-14
0.
0.
0.
0.
0.
0.
3.047987797252192e-14
5.351658378030061e-14
7.947731164172538e-14
1.1381014323891002e-13
1.62401715705224e-13
2.3260816712441476e-13
3.346654751519655e-13
4.834343402977608e-13
7.008355949266126e-13
1.019464381133797e-12
1.4880886435396314e-12
2.180125841013337e-12
3.2068465177547042e-12
2.074912603260838e-11
5.0115654215175064e-11
9.404530932964773e-11
1.5461270650262262e-10
2.2940614542226888e-10
3.1197036220893977e-10
3.944254952483038e-10
4.72589259033403e-10
5.420672873025e-10
5.928007092659179e-10
6.100185927529417e-10
1.148221575037547e-9
1.1022816419204784e-9
2.7438991282981257e-10
1.4688294482093335e-9
2.6979905940811198e-9
4.4402110716675725e-9
7.184167966888317e-9
1.1561804595445792e-8
1.8789758841681536e-8
3.22776942009612e-8
5.8180205322176755e-8
4.100429074738021e-8
2.0128147010179437e-8
1.0741428737206838e-8
5.060921854730246e-9
2.5660722686381163e-10
5.577152611085797e-9
1.556737761418057e-8
3.673951281081769e-8
4.173667175477654e-8
1.3520688213622836e-7
6.362566877256132e-8
1.4449326029347276e-6
4.2235888052120313e-7
1.39001407434523e-7
3.586107039946605e-8
4.4447527506134115e-9
1.6950575696596747e-8
3.6248685877969176e-8
3.787653817889099e-8
6.36783597990362e-9
7.133707057807024e-8
1.7270582988202115e-7
2.72150747477636e-7
1.618577580441232e-7
6.19073586130821e-8
2.8855611399535302e-8
1.1136670931007611e-8
6.261769735891626e-9
2.7497052109586374e-9
6.404373830317951e-10
2.7826981142643584e-9
1.4600594265817596e-9
1.1154022531250848e-9
9.242556506905271e-10
5.1706017273191386e-11
8.214827289362153e-10
1.5868027228816469e-9
2.606818855780024e-9
3.84979451373602e-9
5.231909322437163e-9
2.602485568506068e-8
6.682635444842663e-8
5.196383896601309e-8
1.699992776550964e-8
5.94865280408219e-8
8.366612851695004e-8
1.0125076128557622e-7
1.1401439679607597e-7
1.1917004071292515e-7
1.1388963477212705e-7
9.92371357769295e-8
8.283567216871206e-8
4.9368097066750594e-8
2.3412910393277123e-8
1.1438832303306139e-8
2.832527687386416e-8
2.3758369012999433e-8
2.496097508540231e-8
2.3032309861166734e-8
2.5150418488398285e-9
3.451170075598163e-8
3.0650855237080655e-8
2.6457784340380784e-8
2.3155201572913236e-8
1.9243774667194595e-8
1.4000072952645658e-8
6.318731598116875e-9
8.386938628781362e-9
4.2523957752694666e-8
3.374444386556515e-8
2.1679687458530493e-7
1.3071255932535166e-8
2.1527582641802446e-6
5.170891376445174e-7
1.4797790156208848e-7
2.673729565146629e-8
2.409235337317143e-8
3.21729106914817e-8
3.40275478781487e-8
5.0441948876721425e-8
3.0426023243306046e-8
7.16815689472796e-8
7.60619144198764e-7
4.078029058551177e-6
1.861967559217985e-6
1.3250546968104337e-6
5.407595265395717e-7
9.08976764358169e-9
6.939071904844721e-9
4.663763405425131e-9
1.8357952436563843e-9
4.993001378272682e-10
7.302417401856907e-10
1.854304118506704e-9
6.946109232784985e-11
1.2159670937328253e-9
2.637403557685023e-9
5.575621458642487e-9
9.625442458883663e-9
1.3976548011442876e-8
1.502110849504807e-8
6.794192537338361e-9
5.3794198141311015e-9
4.278656487727828e-9
3.5272572741685094e-9
3.1877930231674032e-9
3.2833638974798426e-9
3.923759904578083e-9
5.608733661865892e-9
1.0335575529248811e-8
2.306306815095481e-8
1.1122655844163268e-8
3.4005792796267405e-9
9.989081193890178e-9
6.5206986158589904e-9
5.10620198410951e-11
8.768162608854511e-13
1.5856568215009838e-13
0.
6.294869963774416e-14
5.0497255301335533e-14
5.67389194235719e-14
6.219263204376126e-14
4.649139902127156e-14
2.425849627152897e-14
0.
0.
0.
0.
0.
0.
0.
6.783564982095447e-14
9.074482455529917e-14
1.2195067550950848e-13
1.6726080353106119e-13
2.32149538156911e-13
3.2495018312164966e-13
4.575854218568462e-13
6.470163085718785e-13
9.17268590900123e-13
1.3020791006157052e-12
1.8481315020655348e-12
1.4728372397373505e-12
1.2524889708861663e-12
8.595940703479064e-13
8.565047531858304e-13
1.01046798692981e-12
1.3530590162294895e-12
1.96851562375832e-12
2.9964816992640447e-12
4.7214968269504586e-12
7.7082236516544e-12
1.3105556132123573e-11
2.3432588803492862e-11
4.4891897167405694e-11
9.561139314473478e-11
2.41045214242206e-10
5.530860100243091e-10
4.684286367658945e-10
4.325393697729807e-10
4.694251927298343e-10
5.647634570762676e-10
1.1521804234280746e-8
6.179400106237127e-8
8.539085522205522e-8
7.464987230781407e-8
5.52399830285787e-8
4.1304373167504835e-8
2.5770743585650677e-8
1.099090312342239e-8
3.376139646503614e-9
3.422553966155639e-8
1.467365125541409e-7
2.251469282128052e-8
8.412712134283278e-10
7.814675253859879e-9
8.780201277199059e-9
6.754886373926071e-9
2.7958283177503403e-9
2.0090039155106866e-9
1.9037050573821725e-9
1.5176781781814869e-9
1.350571083259303e-9
7.652737336975468e-10
5.066632448999831e-10
2.2783476753408474e-9
6.244155266922493e-9
5.744017466741867e-9
3.6926261653693937e-9
2.363772388040034e-9
1.123438834937349e-9
6.744463232351854e-10
1.8193891574835378e-8
4.470352740705483e-8
7.155234198039119e-8
4.6305503663146616e-8
3.1097419161729475e-8
4.137588257123175e-9
1.4020368651617778e-9
6.27926694605988e-10
6.313547533515142e-10
3.6822263586527407e-9
1.0443792602382114e-8
5.00991731859048e-9
1.7104661751850324e-8
6.4931593166000675e-9
1.1656580919740389e-9
2.854590193595294e-10
6.399530299436124e-10
3.912549968059485e-10
2.3875975340697965e-10
5.051116191779574e-10
5.685912301099105e-10
4.229361429903089e-10
3.8715820649753895e-10
2.587056180830982e-10
4.931579377050182e-11
3.044792511562405e-10
6.768132215646916e-10
1.3982475804188005e-9
2.7404726850843795e-9
1.7150948539309079e-9
7.405691333104367e-10
1.4864194309906642e-8
9.122205085113803e-8
1.2386493588843603e-8
3.047804207318826e-8
3.661739011646671e-8
3.740027958725853e-8
3.5253511125919e-8
2.8736789702146565e-8
1.8389784293076945e-8
5.428652350090998e-9
1.3702209799885975e-8
6.490820857014609e-9
1.0855787104622821e-8
8.730708487811901e-9
5.406285281459577e-9
2.1414143525527345e-9
3.1712503013147307e-9
2.310177111216086e-9
1.9333130177458088e-9
1.787463538402912e-9
8.92347402552565e-10
1.1449172780951564e-9
4.794817877040943e-9
4.716267515845519e-9
3.499211246236306e-9
2.746516737717149e-9
2.0221370770569592e-9
7.943228664493286e-10
3.5990943139629224e-9
3.679253736312611e-9
3.0834573041972104e-9
1.833829995934649e-8
2.4572616739793293e-8
6.590319488573245e-8
1.5212378530821574e-8
5.598512135810715e-9
1.4838979826746012e-9
1.1207536514214838e-9
4.507506251680572e-9
2.060857322623972e-8
9.162591899314006e-9
8.379214387520765e-9
1.3143987510246266e-8
2.1737296177702943e-8
1.093366598199909e-7
9.4955433320821e-10
2.239819698688424e-9
2.583763031396102e-9
2.2251411290570653e-9
1.2786708370009166e-9
5.962263552816053e-10
2.1618604507161637e-11
4.888604756558039e-10
4.133580454967281e-10
3.310378907713941e-10
1.5215078022170097e-10
5.628488159139266e-10
1.1062034132537413e-9
2.0157955845136936e-9
3.5756117699849557e-9
6.425631780935996e-9
6.188124614040517e-9
3.3271696076611414e-8
5.530524392414444e-8
4.5582951048455856e-8
4.211630417049828e-10
2.8681072267345472e-8
4.091628193616037e-8
4.6849164596818e-8
4.895629723232867e-8
4.571259235105482e-8
3.595662908042231e-8
2.2280754819410035e-8
2.3052874233968305e-8
1.4697554909534075e-8
7.399211032542433e-9
3.147975730284046e-9
1.2279887285670969e-9
4.313973178263097e-9
3.1129843638182497e-9
2.968060866121821e-9
2.437063368299877e-9
5.106854929039362e-11
4.262841526922235e-9
4.431773242597556e-9
3.5322789752021516e-9
2.8891879119959033e-9
2.222598430230765e-9
1.3743300545620822e-9
5.733160049531875e-11
2.4206595872134236e-9
3.916612978176016e-9
2.930271088462642e-8
1.7223307191796552e-8
5.719852163584576e-7
1.2872658461870538e-7
4.1914178045486613e-8
1.098894286103993e-8
1.7728431455574392e-9
1.3630920245960032e-8
5.841502690302876e-8
3.485497221039806e-8
1.1994805646322366e-8
2.7029043962312884e-8
3.8499697190811363e-8
5.387363594602318e-8
9.876826711732012e-8
8.916262303865185e-8
1.3557033308149005e-7
1.6293444862540154e-7
3.2292045782587777e-7
6.617885571114447e-8
5.714908390839852e-8
4.197617961365998e-9
1.3365512111001673e-9
3.8340852087151454e-10
2.637185525049859e-10
2.815676753626411e-10
8.452481553306988e-11
1.1596495804911046e-10
1.2144989942153654e-10
9.623175613785706e-11
1.1127118644321482e-10
3.775245680493117e-9
1.2396112028331172e-9
1.0840974640874132e-9
1.4819876758919218e-9
2.8754683855826573e-9
7.370067206413115e-9
1.117484452084431e-8
5.8254242106228036e-9
2.987073406788882e-9
2.1495487823821956e-9
2.069590623984587e-9
7.471882922502275e-9
2.7762824363321044e-8
3.461287399095102e-8
3.219608723691838e-8
2.564605502987777e-8
5.17756371619468e-11
1.9920674165825492e-12
1.2454521636717824e-13
0.
0.
0.
0.
0.
0.
0.
0.
0.
0.
0.
0.
1.426612467313546e-13
1.90770459262802e-13
2.5588027417524577e-13
3.494345884462792e-13
4.824318546822008e-13
6.713554800783141e-13
9.395750148380747e-13
1.3200883273536244e-12
1.8593327363412697e-12
2.6221649709403012e-12
3.698017248562889e-12
3.254893857426014e-12
2.7765747141751006e-12
2.026776120896674e-12
2.066102358435258e-12
2.446499952986057e-12
3.2645624744689034e-12
4.694453459576235e-12
7.026987820828253e-12
1.0857607252274046e-11
1.7335726531507756e-11
2.8700754929592882e-11
4.957057540415161e-11
9.033989920519494e-11
1.7757729855000064e-10
3.930730524119072e-10
1.0418595204268249e-9
1.983378055199495e-9
1.6486664517457382e-9
1.6198501173885367e-9
1.8617608877057794e-9
2.6082693196615654e-8
1.5082674477374403e-7
8.471877863579395e-8
1.1922482911218954e-7
9.849055970944954e-8
7.924130305542638e-8
5.41324337228097e-8
2.9086867495437272e-8
8.589128342566252e-9
1.2982714641752884e-8
7.230180718349069e-8
1.2833077031331164e-9
1.5878191142560886e-8
2.1669665799481048e-8
1.912833034547166e-8
1.0496446871308324e-8
1.073659488655055e-9
5.823643112308184e-9
4.572692600884066e-9
4.027966080245096e-9
3.643712758902083e-9
9.876156215251815e-10
3.202072141785289e-9
1.1300625449789825e-8
1.309324636662319e-8
8.96261533425698e-9
6.351333667257794e-9
4.154986974614656e-9
1.831313661988393e-9
1.450632669840473e-9
4.8069168961182554e-8
9.440294143010965e-8
4.302056824499848e-7
1.7803416709336123e-7
1.0522597947516285e-7
5.870708854224046e-8
2.9697142853892396e-8
2.6891186827915485e-8
1.784536236957389e-8
1.152512791874495e-7
3.708509721330799e-8
4.562960526611811e-8
7.95538101019617e-8
1.8272479601475943e-7
1.3881760129232984e-7
5.4393763625029123e-8
1.8346215566701596e-8
7.920771658793735e-9
4.178847723885085e-9
1.3585050661215603e-9
1.547795491408542e-9
1.3443652099768647e-9
9.684162993902354e-10
8.411341967310933e-10
3.429707473197792e-10
3.6210251554723344e-10
9.497375322236952e-10
1.7596285146834299e-9
2.9854582506700118e-9
4.914600949683753e-9
6.559712926654949e-9
4.766403402501494e-8
1.0285061590848223e-7
2.845188996711084e-8
4.036392088310335e-8
6.340628211145389e-8
7.354633967320646e-8
7.775829745895545e-8
7.389852409177182e-8
6.158873540505093e-8
4.515921782955588e-8
2.90898765970612e-8
4.234688498810294e-8
3.706646906632156e-8
2.2752955573162897e-8
8.669985678108951e-9
1.707729825936463e-8
1.230445085448681e-8
1.077777802448857e-8
1.1114244716403049e-8
8.114807817500482e-9
4.2139290486783724e-9
1.8635977609948126e-8
1.5570321604327653e-8
1.2985681606032937e-8
1.1008324667822788e-8
8.807154271523528e-9
5.93161933880626e-9
1.3644972838135101e-9
9.193079341945474e-9
2.4772644414253416e-8
1.8169842301445042e-8
1.2516020617419709e-7
1.859958973215898e-8
1.1993602845042108e-6
3.0225863399811025e-7
9.259652281238658e-8
2.1788699460891863e-8
9.751393154363508e-9
5.2509719969403524e-8
2.361346648966021e-8
2.583469010597118e-8
1.5226061838940722e-8
7.013759400409103e-9
6.023458703020904e-8
2.6608440014140515e-7
1.6625353279714485e-7
7.448549532883871e-8
3.00491597370026e-8
1.2283632877089916e-8
3.46976731316838e-9
4.164686946874632e-9
2.83147043978696e-9
9.640854707056608e-10
6.711162762433572e-10
5.608941605996463e-10
3.9312766267748907e-10
2.9153218261468025e-10
2.4203372490231423e-11
2.568627553933399e-10
4.65969836133274e-10
6.880365232843581e-10
8.509973079465933e-10
3.68238841335922e-9
1.044692130144575e-8
1.1527614211419592e-8
6.567468116377657e-10
1.0581349604603829e-8
1.9342781064496516e-8
2.6905237446236846e-8
3.3901838820796726e-8
4.0071983832530824e-8
4.4640452866144796e-8
4.688456983710882e-8
2.9847244071176345e-8
1.599536812225734e-8
8.25957606670886e-11
1.6656249204061838e-8
1.492655454859999e-8
1.6594289891519405e-8
1.5495805095096845e-8
4.60702366795542e-9
2.3108833624572365e-8
2.025339577569478e-8
1.796120616659078e-8
1.6210852621676915e-8
1.405350004779317e-8
1.107966949261107e-8
6.918139557825641e-9
1.7040529352628899e-10
1.737554084600083e-8
2.8828621652872513e-8
2.2448600174186608e-8
1.7368791798656675e-7
4.9634584945185504e-9
1.2786647978083208e-6
3.0406365815110106e-7
7.487690300899399e-8
6.352634176418867e-9
2.051089372207206e-8
2.012765565822956e-8
2.0098763301401683e-8
8.859249138069955e-9
1.2527663629131755e-7
3.5011721346958386e-7
2.0443608167090692e-7
2.449570453422354e-7
1.653352619788987e-7
7.744121892704499e-9
7.796750281283879e-9
4.4194286428766056e-10
9.014426016283764e-10
1.944930219248903e-11
5.907717501399886e-11
1.1280102324635237e-9
1.3757746714906217e-9
1.1410021801463997e-9
1.7022650309022366e-9
2.6448595791428842e-9
3.156267672151853e-9
2.762883385275243e-9
2.355572403337121e-9
2.6566770555157816e-9
4.241344798027144e-9
4.360335645096972e-9
3.526798109265258e-9
4.668423851000932e-9
1.2074660066112473e-8
4.583304364766678e-9
2.6832587029494395e-9
2.32997110624081e-9
2.5551100468500746e-9
3.121610321923942e-9
3.5006744003722907e-9
4.148618790700943e-9
3.823327371247368e-9
4.12028049614032e-9
1.8287646979384172e-11
0.
2.2787212266454094e-14
0.
0.
0.
0.
0.
0.
0.
0.
0.
0.
0.
0.
0.
0.
0.
1.5441437450346605e-13
2.080632699788691e-13
2.805422689703149e-13
3.8495808680496746e-13
5.336133702845911e-13
7.451756456263192e-13
1.0460861549154986e-12
1.4734802986394954e-12
2.079138180341025e-12
2.9343173012769056e-12
4.135000121805448e-12
3.2303448873417623e-12
3.008668422991801e-12
2.0798488563219617e-12
2.0615839032356693e-12
2.4010988887209805e-12
3.1655115235532365e-12
4.5954301888454105e-12
7.055795299220546e-12
1.1273318215540916e-11
1.8738105898226757e-11
3.262343560776516e-11
6.032877969059919e-11
1.2176519224550291e-10
2.827388483923592e-10
7.681789625843661e-10
9.470889334338367e-10
8.039514655605807e-10
8.2548217460346e-10
9.633197938898491e-10
1.2289927443138992e-9
1.9459406419294047e-8
9.249629702073616e-8
1.8868507962593945e-7
1.276030880122689e-7
8.658205602314006e-8
5.923608115067122e-8
3.2489116991078237e-8
1.0047951742199194e-8
1.3226431801366761e-8
1.1261324377939984e-7
9.060224154241125e-8
6.550580519291476e-8
3.3456731425817105e-9
9.5820024213098e-9
1.3314655210953266e-8
1.187351424096656e-8
5.9109964258146266e-9
1.2607408277824104e-9
2.618410661161014e-9
2.051014228125926e-9
1.7555327909412764e-9
1.3046610108282734e-9
1.1266208079902041e-10
1.8108895950059903e-9
5.137889391949381e-9
1.0149650073313229e-8
6.51726265987969e-9
3.9276351123413015e-9
2.052597864932645e-9
6.204389609025105e-11
2.7484781148162005e-8
7.621643406507252e-8
1.0888299106555579e-7
8.17915807683977e-8
6.158354807369646e-8
4.698215218914415e-8
3.217617139443928e-8
2.6373645953231997e-9
2.1350292418637564e-9
7.659302403376917e-9
5.307976183272159e-8
2.7867514354091283e-8
6.544995721261844e-8
8.452597346950171e-9
1.117732991432986e-9
8.601650042218182e-10
9.12020747855561e-10
1.0195740652184144e-9
5.580775961604968e-10
2.4978907838383795e-9
1.5685419017846166e-9
1.3120533160888408e-9
1.2358770043117374e-9
3.205079380025865e-10
7.090022801129193e-10
1.934888635958776e-9
4.395737434767818e-9
9.62880412946942e-9
6.850126161041255e-9
3.4173725558311483e-9
1.6178882844611963e-9
3.4893183024090896e-8
2.1522080741185037e-7
1.939972905865701e-9
1.0982635384728591e-7
1.0731917326075502e-7
9.814402302891527e-8
8.116620280111093e-8
5.4534478676536826e-8
2.324538528533965e-8
1.6700754878020188e-8
1.3610246615930623e-7
2.0403339403418505e-9
2.1158389514792226e-8
2.4405787639219844e-8
1.87376945627118e-8
9.912063169783294e-9
2.1712855833126623e-9
5.14289730722217e-9
4.040445397035125e-9
3.5334925581824205e-9
2.808772661139473e-9
6.030685004749906e-11
4.117993520828408e-9
1.2110265360528452e-8
1.0255067239571743e-8
7.265893800691253e-9
5.248521800727347e-9
3.1741604028708075e-9
3.039161128144941e-10
1.0233761767594876e-8
1.0022952822988709e-8
4.812159692622576e-8
4.071241187590466e-8
5.144743446187815e-7
1.667918090430027e-7
8.652647250705766e-8
4.012102428465627e-8
1.4332779624150533e-9
2.3599448442142806e-9
1.4503999963560344e-8
1.5237580790044672e-8
1.1233848507871156e-8
1.893477856677785e-8
2.118378420255678e-7
6.471075753924348e-9
9.694035421519528e-11
2.0138781342289557e-9
1.7174820251928065e-9
3.634177288899096e-10
8.163101482082265e-11
2.451088458548246e-9
1.53806880996521e-9
1.1614017993670855e-9
1.1319897239505362e-9
3.800769551435416e-10
5.851210251603327e-10
1.5866009386803803e-9
3.343119487498134e-9
7.062035906851386e-9
1.2218834401971446e-8
6.230506809367865e-9
2.996992811121608e-9
4.2455319510028314e-8
2.4614822922618464e-7
9.942993371636162e-8
7.773508867535717e-8
1.0817643479925287e-7
1.1329538795059473e-7
1.1039862373784825e-7
9.514430398747999e-8
6.401716171290991e-8
1.4371008921062854e-8
9.165305124660094e-8
1.832865358583566e-8
3.2782807891009956e-8
2.6195960255446812e-8
1.6166490889515075e-8
6.9309055930103865e-9
6.0009091222881825e-9
5.629612435116253e-9
4.478038963622211e-9
4.004021948995131e-9
2.3681790216388278e-9
1.5436508327955817e-9
8.443658933333666e-9
1.1686305166608035e-8
8.371604773683578e-9
6.3887768424138896e-9
4.647725064164517e-9
1.8423211451131074e-9
7.242750981505965e-9
7.610947108562121e-9
3.937161517655165e-8
3.6211182560810824e-8
3.704225024099687e-7
1.3152399141090323e-7
7.11566238985005e-8
1.0421795050419657e-8
8.412846776441235e-10
2.407814567560833e-10
4.086135322657494e-9
1.0804714829738187e-8
5.01623302015193e-9
7.972169018831848e-9
2.2415236794983112e-8
3.1487528623627556e-8
4.938653810185025e-10
8.894047904769833e-9
4.97085989237827e-9
8.716844825042734e-9
9.806246823705151e-9
2.287350030114906e-9
9.58503006976791e-9
5.96223411214051e-10
7.750983740823765e-9
1.4768619473469195e-8
1.5188205930262612e-8
2.15008931235457e-8
3.6662798651137385e-8
6.222344111059685e-8
1.5808629571386594e-7
1.131000709309073e-7
1.1494023073574151e-7
2.4716959450009034e-7
1.8029782231162917e-7
1.2650952127824884e-7
1.4622139511841523e-7
9.515574434969012e-8
3.450205431652542e-8
2.0697878124141836e-8
1.0026756056539477e-8
1.4155273867003748e-8
1.0678624738506652e-8
1.8600190167271764e-8
4.941930791961323e-10
1.215970533733068e-9
5.152625868949904e-10
1.5620425994238527e-9
3.660724623675549e-11
2.1898095243619374e-9
7.673518903843874e-10
1.361852986086633e-10
6.691414033667792e-11
6.682060940528928e-11
6.96934663118012e-11
4.981212710905866e-11
1.968052560078563e-11
3.555053907717624e-12
2.270375133590658e-11
4.3571651953618505e-11
6.666325520288959e-11
4.805555938514532e-11
7.860801126234666e-10
5.625272228220135e-10
2.98510134172046e-10
4.682654221207517e-10
3.375190346260601e-10
5.393955957747852e-10
2.5414145941966748e-11
1.580167275260136e-11
1.2982894761514692e-12
5.2608874493119385e-14
0.
0.
0.
0.
0.
0.
0.
0.
0.
0.
0.
2.336244772632493e-14
3.206355152649001e-14
4.5220859302135625e-14
6.52506857429378e-14
9.589445951196156e-14
1.4307940214036537e-13
2.1637238125657953e-13
3.315157314460975e-13
5.149965997654124e-13
8.125925605356725e-13
1.3060853943383273e-12
2.1478069812063024e-12
4.15451143359174e-12
1.7844996012488367e-11
3.057377412445399e-11
3.7841151922640946e-11
4.2636484680000535e-11
4.2549797922344424e-11
3.414145966767275e-11
1.2579271515493403e-11
3.1279929672270724e-11
1.1352793930841608e-10
2.530538719403386e-10
6.000850538459176e-10
7.083547943692304e-10
6.751303126289472e-10
3.6912840069622603e-10
1.2039550372912255e-9
2.0821572932997276e-9
3.790396486325252e-9
8.157785733441192e-9
1.4847860212826895e-8
1.0269371236684077e-8
7.810091046866944e-9
6.492613141245838e-9
5.467880742040463e-9
4.479011755696668e-9
3.437432129652159e-9
2.262836857013538e-9
7.896603737351123e-10
1.3678648011320402e-9
5.2177383951289726e-9
8.68887040522103e-8
1.0558864129291127e-7
7.11784162905048e-7
2.3063758227563788e-7
8.749580987481859e-8
1.2788009537680143e-8
5.292610100045506e-8
6.937135233751612e-9
4.7577548617638954e-9
2.5438798065743563e-9
8.458840337753597e-8
3.888217173790034e-7
3.8724938819587624e-7
2.776525455896826e-7
1.518101056291814e-7
1.659690644746388e-8
7.553040891646137e-10
1.076223606139702e-9
3.286127592038918e-10
1.398839738140396e-10
9.092100637153962e-10
3.213049487868626e-9
4.776171568827514e-8
5.2841367714955605e-9
9.251940564834435e-11
7.100591136641246e-9
3.304924645579273e-8
1.4737434718665562e-7
3.3642989977490116e-7
1.5389042642408763e-7
6.117794600370501e-8
6.221887372530265e-9
8.140554660054487e-11
2.343319299588097e-9
4.015172278481271e-9
5.480648668851883e-9
9.579619391790494e-9
2.2326171526217156e-8
1.4125185863488462e-8
3.190496162692077e-8
4.8496876365646105e-8
2.6807751930394367e-8
2.3493421172139044e-8
3.901889707940424e-10
3.0259186482083835e-12
9.064276002160455e-14
0.
1.7781209492160806e-13
1.5303002577149225e-13
3.198144339969292e-13
4.1044522132129936e-13
3.262013188704108e-13
1.4127005608409603e-13
8.137536473749635e-14
4.431859035331799e-13
1.326928833565516e-12
4.675635053992706e-12
8.371976776250378e-12
6.174188626384045e-12
6.342317867220144e-12
7.962669589587785e-12
1.1644762072120447e-11
9.814359526103784e-12
1.5651363384593765e-11
2.7064337450150107e-11
3.892564757983744e-11
4.547637976918667e-11
4.157116278408402e-11
6.504274394426068e-11
2.016884533047002e-10
1.7483857567420837e-10
8.224288630935713e-10
4.712233708865094e-10
2.5014688034785433e-10
3.5154290773705607e-11
4.031741383312355e-11
9.978181087793982e-11
1.224083617145893e-10
9.130724808014877e-11
4.76950384354513e-11
2.0432935188465595e-11
5.139453539326221e-12
5.344303372213765e-12
1.529644960944342e-11
2.6975685273327536e-11
4.113137159961803e-11
5.742898541750436e-11
7.559826239789947e-11
9.634199631451616e-11
1.212415902664198e-10
1.5243296821122658e-10
1.9257545788334967e-10
2.450562334707648e-10
1.2094624302662968e-8
4.129751626240258e-8
6.964424884229357e-8
1.3303509413545298e-7
2.6252123785311717e-7
4.17719633082291e-7
3.9987963379356346e-7
3.3671283989687716e-7
2.7433816261579667e-7
2.0519047410836098e-7
1.4246553352315285e-7
1.4815151090314246e-7
9.213030062201366e-8
4.4973239701751406e-8
2.3566632098100468e-8
4.713799970197751e-9
9.308573160778279e-10
2.2561449373253917e-10
7.342865665523985e-11
5.86044656443753e-11
4.139822508202497e-11
3.573495326132799e-11
2.5512095771084014e-10
6.199781905415538e-10
1.317238602957328e-9
2.9482371449364706e-9
6.615715518399599e-9
4.911444357460619e-9
1.0339334317604065e-9
3.8009263778126876e-9
3.576277024685519e-8
9.2183166642166e-8
6.304480275789099e-8
7.926993422348552e-8
7.433391281651955e-8
6.198829588755426e-8
3.9223012900228155e-8
7.617726635140034e-10
3.678915164874168e-9
2.4798170900054584e-9
7.324025103539727e-10
5.362975173903388e-9
4.932061391830678e-10
3.012540647289551e-9
4.803442451286512e-9
7.784821453554569e-9
1.0255260021835977e-8
5.976884200369739e-9
7.836471615000078e-9
1.0609371175620312e-8
1.009157291030128e-8
1.3222274754984992e-8
2.5083330773664735e-9
4.073535708784514e-8
5.2463758853563645e-8
8.372256174786586e-8
5.144992836050132e-8
3.4082348501420673e-8
3.036486057292426e-8
3.0561368451332986e-8
3.1957178791635705e-8
1.5393051791773317e-7
5.243613349203603e-7
1.142041136773828e-6
1.1393738093459353e-6
2.309138226130527e-7
1.799756675411795e-7
1.734085842717711e-7
6.601851825940937e-7
7.027145559178786e-7
6.80804715569478e-7
7.389752118645909e-7
6.361046342381358e-7
2.4431714819629696e-7
4.7196092594484017e-8
1.1548361633227048e-8
1.5182772585195033e-8
5.672437419839727e-9
1.5102693831214675e-9
3.769885670098268e-11
1.0387128561211952e-9
1.725682180197797e-9
1.5949108944478894e-9
6.439671980635791e-10
9.190819559115847e-10
2.3147971863567376e-9
4.5094263048076865e-9
7.936952176757331e-9
5.032284882260717e-9
3.1580342151294475e-9
1.9070809060463014e-9
6.520522031585618e-10
1.316694348119496e-8
9.360489375999482e-9
1.0030898473464697e-7
4.7349441780186425e-8
2.7039578089898416e-8
1.374555571368926e-8
6.2974069388447266e-9
2.3903821569285534e-9
5.835261717076035e-10
6.1887358554379385e-9
2.7399908182248904e-8
1.9149306507813877e-8
1.4802715125082095e-8
1.5657362580498842e-8
9.56971838721442e-9
1.4171475657586494e-8
1.570747104194937e-8
2.4761213255792724e-9
8.00249525009001e-10
1.637123603354394e-9
1.2421230256302403e-9
2.530729924906933e-9
9.33417339454726e-9
2.543021798877201e-9
2.4184787604121183e-9
6.079276566875681e-9
1.651243557557872e-8
2.636285724724985e-8
2.06654452724712e-8
1.3954351726249051e-9
3.0223382033267796e-8
4.363044938637857e-7
2.625852461940762e-7
1.6639070863843348e-7
5.252332355235756e-9
1.3122346451829585e-9
2.16061451881516e-9
8.378749458703777e-10
5.009257827304548e-10
1.342282098010206e-10
2.0205393389371928e-10
4.022984296156973e-10
1.1770036648922186e-9
8.228674530426953e-9
2.1754346324193237e-7
2.5308856367422043e-8
2.6261394056335107e-9
4.4443832577379324e-8
1.1698317845002133e-7
7.675762499603821e-9
8.010738094131685e-9
5.029743976347291e-9
4.876751474738064e-10
3.5246784929142733e-10
3.9783503238138157e-10
4.445116115232143e-10
4.233700830917453e-10
4.622187937185565e-10
5.4768730727312744e-11
1.2302742553229861e-11
3.750853658313545e-12
4.009936205605022e-13
0.
0.
0.
0.
0.
0.
3.209983406385523e-14
4.538431521233411e-14
6.363620093791626e-14
8.914857931414417e-14
1.2510188246657623e-13
1.7798713008804016e-13
1.2046491640920701e-13
1.2004559795051782e-13
1.3951468882123817e-13
1.8403355925095273e-13
2.4413655226172054e-13
3.1970628765011514e-13
4.2414439995559646e-13
5.793027075772903e-13
8.164953573780267e-13
1.182570365425091e-12
1.750655790720922e-12
2.638029585323548e-12
4.036611667772286e-12
6.266612974431314e-12
9.873831772811605e-12
1.5812032680450344e-11
2.579812904721501e-11
4.3036104156250955e-11
2.6521853066785586e-10
9.728373940145833e-10
1.3476984604287144e-9
8.515230758450729e-10
1.3721386068260825e-10
1.3408970911845376e-9
2.744708907407548e-9
4.477574826003299e-9
6.670751339383931e-9
9.395713302029732e-9
1.2559605676708475e-8
5.658620173433958e-9
5.913126347374716e-9
8.15227598627064e-9
7.890757891225417e-9
7.2078834071241046e-9
2.297831341433733e-9
1.8226930679767524e-8
2.590777735825365e-8
1.958862254357074e-8
1.693578184729617e-8
1.546269303746195e-8
1.389705071628194e-8
1.1803088343408897e-8
9.123474795473826e-9
5.702606101011331e-9
7.180698504309671e-10
8.729859863635416e-9
3.281328881600273e-8
4.59396183919208e-8
3.420680386885863e-8
3.204958761783221e-7
5.141395213299424e-8
1.4800290366331848e-6
3.257456180102176e-7
4.818968628631898e-8
3.2974419551898676e-8
3.629874418664406e-8
7.976295148016228e-9
1.2576669390273325e-8
2.3557412876057364e-8
1.4744984040904493e-7
6.28920685734511e-7
9.346871696598713e-7
5.192757705348569e-7
1.2166833964033673e-7
8.949601179045933e-9
4.338667164538949e-9
2.6993388936313197e-9
1.4231491153101986e-9
7.760777238625335e-10
1.3195040272901363e-9
4.7474465791339475e-9
4.450952298222053e-8
4.6298849317293484e-9
2.9808678382656733e-9
4.712868559130677e-9
1.2073770585680801e-8
3.797177466124312e-8
1.4205569109826459e-7
1.1132513427970248e-7
8.31266371534583e-8
2.9493487416682758e-9
7.501475365392758e-9
8.149930309492082e-9
3.856995422104047e-9
3.059075332699021e-9
4.717391957736125e-9
1.0866609511735273e-8
1.6222778218434942e-8
2.590742443583337e-8
1.691017006362761e-8
4.676854000701388e-9
6.928940513753867e-9
2.3510497204323192e-11
3.9982792423704936e-13
2.7707588589953848e-14
0.
3.3672193836585443e-14
2.7761543316896514e-13
3.4285719573947016e-13
4.3586511412162347e-13
5.072128349487161e-13
5.303766387731688e-13
5.027000862480694e-13
4.3931488165744175e-13
3.5730590593622953e-13
2.6537274110828585e-13
1.6280537231978603e-13
4.111358598477038e-14
1.1601912298747736e-13
3.3576608640910615e-13
5.653948420175946e-13
2.1490980072967765e-12
4.8586833144246695e-12
9.120296506072874e-12
1.503912941782352e-11
2.2917538901429902e-11
3.3756238853127984e-11
4.8798302569743773e-11
6.788031669005227e-11
8.754805115239003e-11
1.0246442282162997e-10
1.088511659615644e-10
2.0519931474589117e-10
1.9680529592832562e-10
1.861529959545162e-10
3.190382983042313e-10
4.800053312646424e-10
7.217447707334209e-10
1.0814740680022264e-9
1.633477410048366e-9
2.528351502003606e-9
4.034460798449722e-9
6.693485671553466e-9
1.1945783261873367e-8
2.319530053268989e-8
1.9760334151134296e-8
9.232545427508091e-9
3.72620228494879e-9
5.028656037472854e-10
5.221336550823637e-9
1.2201071279870173e-8
1.3972134815035142e-7
3.274461289316151e-7
1.7514413302924077e-6
7.362259199420792e-7
4.2231402042700757e-7
2.340100892212489e-7
9.730073519846785e-8
7.821385905880273e-9
1.0496328835923482e-7
4.960175036502067e-7
2.767529180068252e-7
1.8485101091388667e-7
5.3584775725357343e-8
6.236775032063028e-8
5.91234056198907e-8
3.81188549907235e-8
1.4686425075437472e-8
2.9345404017297987e-9
9.357732419337603e-9
1.196659137294477e-8
9.622962731012506e-9
8.884886896378322e-9
4.188232347560892e-9
4.171868140086376e-9
1.3989199692204851e-8
3.469627235474951e-8
6.745899518697615e-8
3.900375438777219e-8
1.9793814796066146e-8
9.019160314588178e-9
1.698649613403808e-9
1.9330508514494694e-7
7.636537466504466e-7
8.79847865959232e-7
7.469806447448945e-7
5.529129933368685e-7
4.0823118241711184e-7
2.4448336312807376e-7
1.0363631447030595e-7
4.84852172259299e-9
1.47880555964958e-7
3.8060977230524774e-7
1.8093618174334465e-8
5.269069883279444e-8
5.788204705172243e-8
4.2206098278967766e-8
2.0426017857308667e-8
5.7640658592103135e-9
1.8768001955444343e-8
1.5400552794539546e-8
1.1775339655105332e-8
1.1259179234751094e-8
7.976891682414606e-9
3.5837749116456147e-9
1.8845587988043422e-8
5.3165552058406744e-8
5.3297381617388865e-8
3.649862454155002e-8
2.5629872080982985e-8
1.558758426898217e-8
4.560444852067103e-9
8.993219507764065e-9
2.7779224264965763e-7
5.044767194024057e-7
3.0450130180667077e-6
1.1689157124354556e-6
6.763960843396029e-7
3.8398895498047283e-7
1.5696710855710482e-7
1.3074380294463428e-8
3.0872962728764377e-7
5.030572308332608e-7
2.500806981222139e-7
2.1860277224953893e-7
2.9645260010979246e-8
4.492433954293894e-8
4.641608968312377e-8
3.19821616988462e-8
1.3121039359559107e-8
4.0605999930156656e-9
2.987667367673403e-9
1.7330246678976048e-8
1.277600695521678e-8
1.1783513594219553e-8
6.379875654834001e-9
7.094228575756087e-9
2.1607364673052184e-8
5.065081977632799e-8
1.2323613343769293e-7
1.0629630349421919e-7
5.648680589082336e-8
2.877121994113913e-8
3.600663790939141e-7
1.8465583582043208e-6
2.0523394581818034e-7
8.050147722786962e-7
7.365397347155915e-7
6.834348225142344e-7
6.186070018343475e-7
4.6886717985051047e-7
2.2140389286817255e-7
4.084152379117024e-8
2.509590552966549e-7
4.035412944311399e-7
6.058072837037471e-8
1.9371039397102735e-8
4.132256660623428e-8
2.6977389411182376e-8
1.1334938851277982e-8
3.1025834192230224e-9
9.19899733895133e-9
1.53552552695599e-8
1.1920597227853235e-8
1.1041942390472554e-8
8.48333656720341e-10
1.4954554805502486e-8
3.8060503492825854e-8
9.624934940501858e-8
9.95688317168426e-8
7.50253133384363e-8
6.076537221132828e-8
4.487659207069108e-8
2.561483347613317e-8
4.75992593658714e-7
1.3864320177829417e-6
1.9064708054911006e-6
1.522222164329704e-6
1.0775986697988224e-6
9.309338338620465e-7
8.970198684124409e-7
5.33242643950598e-7
2.036689463633005e-7
3.7191057686258767e-7
5.536123060089891e-7
2.514718689928978e-7
7.293228848015184e-8
1.5724314604684685e-8
4.47326349837992e-8
2.8690321951043366e-8
1.2696197153296948e-8
3.9892435265005044e-9
5.0230227983428085e-8
2.2406406830482452e-8
1.1804061357358827e-8
6.740803091912402e-9
2.151391384185434e-8
2.4892951029750943e-7
4.228912755985895e-7
5.261191893465711e-7
6.839544839548145e-7
3.4062850496635006e-7
2.453128572662816e-6
6.2258717094048374e-6
2.2050185789617787e-6
3.4891241435534486e-6
1.6811100095986116e-6
1.3320240247387398e-6
2.0955174307838168e-6
1.219429693541109e-6
4.0223263989447545e-8
4.277115742752179e-7
4.8564970170502315e-8
5.053224417919591e-9
3.9121813978809135e-9
8.148170495883983e-10
2.5298001128137244e-10
1.0430544688976053e-10
8.351012656938303e-11
1.3263502752926696e-10
5.283130776316618e-10
3.5474977664468434e-9
9.190298107372484e-8
5.8887659773343355e-8
1.3209877818907232e-7
3.8246505597455427e-8
2.947791328874517e-8
2.0516384030812266e-8
7.789552634253242e-9
2.3007747572811365e-9
7.027688864037109e-11
9.529048234684333e-10
1.5000974500239974e-9
1.7099290760658014e-9
1.1554983474572204e-9
6.7828633506013865e-9
5.3812175168050243e-8
2.5134519747724504e-8
1.4534344699541954e-8
1.477583018994523e-8
3.61388499488612e-10
7.253518330724128e-12
9.396075480807744e-13
4.295730447934252e-14
0.
2.8956212853056415e-14
5.062410155167984e-14
7.032570277413692e-14
4.324472855516361e-14
4.1513597736113273e-14
5.730499372977445e-14
8.07384346738117e-14
1.0406343576911387e-13
1.324066075782638e-13
1.737006862767978e-13
2.363561170529597e-13
3.3088738218732106e-13
4.72195424020292e-13
6.823977102014182e-13
9.948264659382318e-13
1.4600923312417856e-12
2.15555246284313e-12
3.2003304025763293e-12
4.779451786404267e-12
7.183157624327088e-12
1.0871901466201125e-11
8.170917280348482e-11
2.1399142874099436e-10
4.1165920213041546e-10
6.134366163077528e-10
7.365043805699655e-10
7.579561375794091e-10
6.687425912551739e-10
4.5045227546092725e-10
8.434096896719466e-11
4.451962103557035e-10
1.1502280194254219e-9
2.027713506213135e-9
4.00308829112773e-9
4.436660130963841e-9
4.1326850162501155e-9
1.4410929515943174e-9
7.725123425405732e-9
1.4325831856641545e-8
2.8725617044245284e-8
6.74559079124986e-8
9.555624126771355e-8
5.891078989606128e-8
3.8711612806076136e-8
2.5966133731061393e-8
1.6674977531555597e-8
8.97982927109386e-9
1.2301612641176675e-9
8.916292629517948e-9
2.621533582734373e-8
5.892758187048665e-8
7.281142666411983e-8
3.8301184538126e-7
4.302864288664204e-9
3.0438734712105154e-6
8.135367969488572e-7
2.0080966444885335e-7
1.1958388581543273e-8
9.23451078968163e-8
1.3149140828628922e-7
8.766974681165248e-9
3.9962979063231064e-8
1.496543671190405e-7
1.9766454987341032e-7
3.0531133390651175e-7
5.734442092109155e-7
9.354485257937297e-8
7.897083958030606e-10
1.4276759524577465e-10
1.3860504968302471e-9
1.8217456997721607e-8
8.994224279443534e-8
6.210421016785515e-8
3.9088576002993015e-8
4.832389180997517e-8
2.077489940079885e-9
3.2190659833173793e-9
4.808188839320358e-10
1.9292491462633504e-11
1.222132758717472e-10
7.955676848724076e-11
2.2109427543394652e-11
7.077745645125557e-11
3.213084845454848e-10
8.418724715773762e-10
1.3298091249230312e-9
1.3683543504018213e-9
1.0214487489548375e-9
3.559466287934836e-10
5.913724168982036e-10
1.834861180814124e-9
3.441104603927225e-9
5.459144507294531e-9
7.73795478860039e-9
2.4329776434112062e-9
1.0038407653266115e-8
9.471885622884005e-9
6.993492325296417e-9
8.24011912562505e-9
2.2884875615406927e-8
5.360286647743667e-8
1.0592261041944971e-7
7.598590796827936e-8
5.798349027588925e-8
4.733690085205966e-8
3.783838095343429e-8
2.8262095463583682e-8
1.866299599034887e-8
8.481492108129898e-9
4.163970672998034e-9
2.3500351351393744e-8
5.752793473808748e-8
9.742387431768572e-8
9.581071370583895e-8
8.498629342268201e-7
1.9856201794906197e-7
4.5440022634315526e-6
1.0413979222750324e-6
1.631071172289479e-7
8.107968996500045e-8
2.95583658923034e-7
1.4837420162522034e-7
1.3013793875264205e-8
5.9232573136355355e-8
4.973121170829035e-7
1.4945292938740036e-6
1.8892031177048985e-6
1.1219318628144812e-6
9.417302008235013e-8
1.9155641960979676e-7
2.4349255874997105e-8
2.5786446151038167e-8
9.435327182190517e-9
5.0037236553938025e-9
1.158203080089834e-9
2.9480505732126068e-9
6.786676659947204e-9
8.74793368840283e-9
9.716646302849644e-9
8.924204155236842e-9
1.2667824313369733e-8
8.291677949485743e-8
1.1346196813728227e-7
1.563941206335708e-7
3.94879798654102e-8
1.5502940702046176e-8
7.696131320776435e-9
4.788876311840003e-9
2.8271830685426136e-9
3.541199327986791e-8
7.640161671105141e-8
9.556058379990282e-8
3.641671090386354e-8
4.605031140286282e-9
2.741110623938209e-8
5.0067008653513094e-8
3.94086591822872e-8
8.604602757262407e-9
5.356238925588916e-9
1.198859401000445e-10
1.9924690131713683e-12
9.487845025187993e-14
0.
3.6127929864297875e-13
4.191431566705332e-13
8.855850749427775e-13
1.2811772058227614e-12
2.336971497277182e-13
1.1307554894652786e-13
1.7734776050272505e-13
7.574810912080371e-13
1.1330781516186038e-12
1.4749748823762705e-12
1.24409620757924e-12
1.5774523111342247e-12
1.6714832030535959e-12
1.3899547631016673e-12
1.3343231434067424e-12
1.5557205628262956e-12
2.008010509802287e-12
2.7107322029685385e-12
3.73032234389868e-12
5.17799211949451e-12
7.2182687945083174e-12
1.0085575176370596e-11
1.4108654106150925e-11
1.0525143428216557e-11
5.3681810680125615e-12
3.0983291598858662e-12
2.990552686094507e-12
4.156604396843125e-12
6.657820570006214e-12
1.0665820553261497e-11
1.6918912005619045e-11
2.695866754845556e-11
4.3586833951068844e-11
7.201825272587962e-11
1.2254655532293277e-10
2.1717442900807238e-10
4.08456776313614e-10
8.436456525729575e-10
2.0270953665382425e-9
4.922303148973318e-9
4.084018374437539e-9
3.6359841311112432e-9
3.773109287159129e-9
1.0938028678302838e-7
6.601423645438418e-7
5.62091848072952e-7
3.228842026829982e-7
4.1533690081335094e-7
4.1159613589881315e-7
3.847091307394137e-7
3.0602349837252945e-7
1.4883463633734178e-7
7.874214977384906e-8
2.8558546819361625e-7
5.358292742635686e-9
6.491182525350184e-8
6.136337879059639e-8
3.680729149774858e-8
1.7879902742234835e-8
3.91587489328208e-10
1.3159134371473939e-8
9.299283561307607e-9
7.872629080005964e-9
6.442571008331456e-9
6.322925310909229e-10
8.247300348861684e-9
2.5799601493467437e-8
2.4767417377143084e-8
1.7641302080946382e-8
1.323296093289739e-8
8.27005951964924e-9
4.264994306316801e-9
1.8804057100619728e-8
1.5809241078559272e-8
1.3176684411751394e-7
2.9718609468407053e-8
1.981700488843346e-6
5.387749125560992e-7
2.0665215626099068e-7
6.874086943556914e-8
1.5074911775600196e-8
1.3642264041103707e-8
5.819403951191183e-8
8.265230694316206e-8
1.042208016776141e-8
1.2144644498272737e-8
1.8400392416380123e-9
9.950273105920864e-9
9.417692481973223e-9
6.086396173387746e-9
6.26932669132631e-9
2.0709142087670474e-9
2.2443046273404586e-8
5.3215128549668497e-8
1.2920607479667642e-7
1.1547838371341978e-7
7.61897170593864e-8
6.660018222812187e-8
1.078472132183169e-7
1.54082098735396e-7
1.1184640851499266e-7
1.340017523376036e-7
2.4503733392179784e-7
4.606928413175189e-7
6.378584576019428e-6
2.2309742628994833e-6
2.384741640549232e-6
9.162811160195873e-7
4.383849114147695e-7
3.0848904410278544e-7
2.637464147156395e-7
2.5396290287506314e-7
2.611360897813108e-7
2.065646102516263e-7
4.015960203879342e-7
1.3546323778491295e-6
1.9688526103065545e-6
3.386956140244768e-7
1.8501861959016138e-7
1.6141344932321298e-7
1.3519972254143824e-8
4.250351672782949e-9
9.535604689890732e-10
2.992798856270477e-10
2.650821772303756e-11
3.029552626648451e-11
8.858894648582834e-11
2.61983455686238e-10
8.413531416920426e-10
3.5679149150302297e-9
3.4548474392173673e-9
3.377129835266585e-9
4.767607721109443e-9
8.415129207232394e-9
1.2023290999770882e-8
1.889500534331317e-8
1.1447668599815434e-8
8.260815630653847e-9
7.253510696259912e-9
7.459732980790095e-9
8.743558015229596e-9
1.1380398762816329e-8
1.49790847638709e-8
1.4080716367811328e-8
2.2741356852800162e-9
4.3601977016534796e-8
1.3794236027668143e-8
1.030414490608302e-9
2.363533069156099e-11
4.1069200682059775e-13
0.
0.
0.
2.947762434770518e-14
3.479286442035018e-14
0.
0.
4.8069737989034367e-14
7.776561527858019e-14
1.148828576625326e-13
1.6568312581718822e-13
2.3748619096498567e-13
3.4011319171501006e-13
4.874894857601504e-13
6.997597215225623e-13
1.0063267617112366e-12
7.549238353938768e-12
1.5567202091253542e-11
2.6449569413482928e-11
4.154596004237448e-11
6.218915169425505e-11
8.996694176610297e-11
1.2669422699093756e-10
1.7435421867885406e-10
2.34047780269584e-10
3.0042426193980185e-10
3.6524730121784284e-10
3.3154528915155895e-10
3.151294354210546e-10
9.565411400833252e-11
4.506285987990834e-12
6.338449034793481e-11
2.750184738564174e-10
6.665115587472883e-10
1.2346336698567622e-9
1.972497911488986e-9
2.9287003837439614e-9
4.277244001229409e-9
6.517501877301844e-9
1.1215035860073737e-8
1.8616224513033134e-8
1.107969522216254e-8
6.549432322503198e-9
4.642273310618758e-9
3.821051741553412e-9
3.747911352658249e-9
4.7324496460375e-9
3.579213731589314e-8
3.533803753598878e-8
6.495665360366624e-7
2.1833591491079066e-7
1.0881694982509609e-7
4.9789090917971764e-8
1.5868610011611812e-8
4.724833673490583e-9
3.625749259023287e-8
1.4087359165375447e-7
6.77802999711046e-8
1.78943347933711e-7
5.589776509654292e-9
1.3993804851799426e-8
1.6482589246903825e-8
1.7259520502123463e-8
1.2318360367994025e-8
4.116245412014658e-9
2.7698311300192444e-9
3.5388324419810835e-9
2.730060104186137e-9
2.433076677428164e-9
1.5486087659423323e-9
5.370209885551023e-10
2.601592581734983e-9
6.192430154665878e-9
1.4392219259136748e-8
1.4341723156107674e-8
7.00114049977872e-9
3.1856870225552932e-9
5.452584576103233e-8
3.0652670795817966e-7
3.4047597462675305e-8
1.259652232629986e-7
1.19136341469464e-7
1.0601374563157209e-7
8.263759517840948e-8
5.3587311511684906e-8
2.987249957660737e-8
1.649484829611448e-8
3.958745032127778e-8
1.8843712587367376e-7
7.487350175047745e-8
3.931361959036658e-8
2.9056399755080133e-8
1.970718764424848e-8
8.892408137789485e-9
3.2183300869045784e-10
5.387624203778211e-9
4.034433561611473e-9
3.3571090858207544e-9
3.0094385064055897e-9
9.207438842078691e-10
2.0009492065582113e-9
6.367216436940478e-9
1.6495149416157264e-8
1.4505347667154099e-8
8.76577439216756e-9
5.166125914141551e-9
2.1793621193001458e-9
1.127393626386635e-9
7.026546154377832e-8
1.7214630190568814e-7
6.186002877947709e-7
3.187684624199566e-7
2.0322005585032174e-7
1.21448491013126e-7
5.6767122332495134e-8
1.5077124168357953e-8
2.0903659168884817e-8
1.349464391111191e-7
1.944540460869746e-7
5.874736906451376e-8
2.3610553312419955e-8
3.559021607457973e-8
3.8267311093499677e-8
2.5746609669823348e-8
9.281495903393518e-9
2.4415742949270113e-9
8.649104367413965e-9
6.817337402232234e-9
6.009612375472118e-9
5.116590653824579e-9
5.3858965961628e-10
4.845325365010851e-9
1.407146948321289e-8
3.3355954575734015e-8
2.399866712106712e-8
1.3787301419266128e-8
7.638101833971689e-9
3.134014388219504e-9
9.631561084192908e-10
1.045133158492506e-7
3.414444450012273e-7
7.998860414104228e-7
4.546249395296953e-7
2.967703306943806e-7
1.869587401512051e-7
9.093442206562991e-8
2.5500256477096776e-8
3.2354983654680016e-8
3.046903100482715e-7
4.9172522342377275e-8
1.3423299136028128e-7
6.643564186132816e-8
4.3465975696146775e-8
3.59111110710062e-8
2.3879723179443907e-8
1.0584482182065056e-8
1.3059019292404008e-9
7.828030786026443e-9
5.6664104873825735e-9
4.764833821534774e-9
4.165902286928863e-9
8.227897148083606e-10
3.415331003643575e-9
9.929529692584277e-9
2.5506288656831232e-8
2.3962813324316638e-8
1.4132460902537294e-8
7.999733705634294e-9
2.8403594668462215e-9
3.065524821735858e-9
1.146199559489488e-7
2.7950722893543025e-7
9.406553981055717e-7
4.976923116093033e-7
3.2190953013502064e-7
1.9653550558420493e-7
9.447280515486851e-8
2.813704742469709e-8
2.720963186244082e-8
1.825525639636119e-7
3.122268766063589e-7
3.911771073398924e-8
5.2536099820020607e-8
6.165576841755832e-8
5.401374670681207e-8
2.6559611651683945e-8
8.710387127489195e-9
3.435401853485402e-9
1.4290611593255688e-8
1.1296758071966976e-8
1.0187117552728132e-8
8.729133157535735e-9
5.094495980939655e-10
9.291598285212892e-9
2.6962875524670876e-8
5.996992724291444e-8
3.988173220928036e-8
2.3192871791928385e-8
1.2962734803614898e-8
5.726747879918976e-9
1.6040979519735917e-7
6.9369183287259e-7
6.341675277908712e-7
6.035995102970727e-7
4.5504812476273783e-7
3.4130821542039475e-7
2.0925225304843032e-7
9.061413069969116e-8
4.777738182266577e-9
1.396113156454475e-7
3.874905978168501e-7
1.5646127975424495e-8
1.084047079907271e-7
6.143719057538937e-8
3.6921328964418706e-8
3.325318921864888e-8
2.289744961207733e-8
1.0619067317400627e-8
1.2201239887119254e-9
9.649972886657688e-9
6.294253280056831e-9
5.0626872704769396e-9
4.420258349044153e-9
8.083625855551352e-10
3.644874402100689e-9
9.128389034551262e-9
2.067639522706532e-8
4.602253260477101e-8
3.3120296331991496e-8
1.5634353662311244e-8
4.738335335275065e-9
1.8684315248416686e-7
7.669173061270511e-7
3.719312275144129e-7
4.898231242071285e-7
4.247445488456447e-7
3.613301818709046e-7
2.6571636414591876e-7
1.6063099867304465e-7
7.4931043399446e-8
1.3151740900810606e-10
1.0690883265632654e-7
6.444437958868152e-8
1.0810278333210316e-7
7.981958859485506e-8
3.399611439000906e-8
1.1235932325922866e-8
6.761975365720222e-9
3.5190067081830944e-8
2.747373082325891e-8
2.6493198306302544e-8
2.4434494544951866e-8
4.509656886291282e-10
3.8460186871025e-8
1.0535533880025471e-7
8.203869985548175e-8
6.082918920841424e-8
4.465280239558387e-8
2.9584766643530967e-8
1.6498413725060583e-8
5.27565270824386e-9
5.5816980579318395e-9
4.3617350064662825e-7
7.34369286389781e-7
5.6455214532947024e-6
1.7975694501386272e-6
9.359512860935161e-7
4.526636351528935e-7
8.570805251545955e-8
2.9971826887277206e-7
6.070683183332316e-7
2.91474644766198e-7
9.827135290255833e-8
1.3223297753912383e-7
5.820832511419233e-8
3.418698144813304e-8
1.2168782112418811e-8
1.5589338362241356e-8
1.9736648612534338e-8
1.251617909050211e-8
5.038142959110403e-9
3.517427623198364e-9
7.362747179227704e-9
5.0318976895406085e-9
4.3713612271102085e-9
2.5871826426610863e-9
2.0683868304327154e-9
6.240403113369973e-9
1.2645264445615381e-8
2.5826757115033035e-8
5.4561035615383196e-8
4.7475407492613716e-8
1.6401635952221482e-8
3.5396251378798034e-7
1.3248248859527905e-6
1.4295020091717053e-7
4.425732524954202e-7
4.5255025704387593e-7
4.512777336318242e-7
4.269330846629203e-7
3.5504423563561876e-7
2.4881946681737583e-7
1.3562102671300034e-7
1.910807621290591e-8
1.380987545627707e-7
1.1618061271983488e-7
5.1741086762241827e-8
2.0172322650480914e-8
5.767171039075683e-9
1.179438696719857e-8
4.8283926517097045e-8
4.7283322000287314e-8
4.46402243932636e-8
4.829310034730602e-9
9.406389282998043e-8
1.9019604460371508e-7
1.3677651401355345e-7
1.1587124637335171e-7
1.0902182342729677e-7
1.0273458293235736e-7
8.636002233238716e-8
6.076172396620556e-8
3.596461544672416e-8
8.606710460259717e-7
1.9252951759748824e-6
5.885937446764494e-6
3.0483983772556225e-6
1.8280684366008589e-6
1.5542659745964521e-6
6.379891199093514e-7
4.0374753335618386e-7
5.752322062518431e-7
6.339822453963726e-7
3.914587491818159e-7
1.881749391932143e-7
1.8557775820685184e-8
3.929266779647242e-7
3.5713827107503246e-7
3.0401999614557614e-8
9.286288943237161e-7
1.4681661898116569e-6
1.0883736087294514e-6
8.348650266333732e-7
4.805986119823153e-7
3.9758565946381156e-7
5.579572877520077e-7
4.86247197665187e-8
8.054186985594443e-9
2.4204615333647324e-10
5.864145277335556e-9
1.1159408608936722e-8
7.167041112369725e-9
1.1604495642117188e-8
1.1690072070518908e-8
3.0814947281820376e-8
4.036406334728666e-8
9.592872426787092e-8
3.8552164200770703e-8
4.872147044808109e-8
6.059973838935152e-8
3.914459955036434e-8
3.1338418872425215e-8
5.279582056754795e-7
2.568343570751234e-7
5.142711176208698e-7
3.4368539108667284e-7
1.1300338573508591e-7
1.9293937782616187e-9
6.913702220705043e-9
3.939716770674214e-9
1.9160218720024045e-9
8.51045711330252e-9
1.847965890646332e-8
2.5129444787612612e-8
1.4949693940703505e-8
4.192330706121175e-9
6.273999113655323e-10
2.7516917441095064e-9
4.12338421344693e-9
5.188229539859834e-9
5.79833967688247e-9
5.418326252115632e-9
3.7130134238690336e-9
9.96323024256588e-10
8.31928859837168e-9
1.7122434187557912e-8
7.946578128688722e-9
2.8980501749362822e-8
2.5160610865443844e-8
5.5319442243776435e-8
7.17548918679008e-8
8.447087955548703e-8
9.93977265304805e-8
1.143498349504084e-7
1.1687114554766015e-7
1.0547885132195209e-7
5.476385638820822e-8
4.105816334913276e-8
4.732397651572332e-8
1.080366987331017e-8
1.9843050765086768e-9
1.378196962879483e-9
8.879491495767237e-10
4.661280059329627e-10
6.910700211654678e-11
1.2540714042342588e-9
3.1571838987251493e-9
6.133278301688276e-9
1.0615696566786415e-8
1.5401779215973328e-8
1.0755990154595483e-8
3.410046419775646e-9
4.922731729817105e-10
2.8075861202208166e-9
4.614862649599955e-9
6.434127623019955e-9
4.296664865560653e-7
2.242381016243909e-6
7.334785079329399e-7
1.8098733260636296e-6
1.536930121603225e-6
1.4424419738911592e-6
1.8450664144696773e-6
5.647465134267303e-7
3.0074934026385026e-7
5.510414607985264e-7
8.567233787079095e-7
5.389198671895154e-7
1.5206597947066332e-7
6.7076455731041305e-9
5.018012626981092e-8
4.779210345037101e-8
2.6933385841920892e-8
1.2069091075360359e-8
6.208190322539299e-9
9.444795805797539e-9
6.870437506591299e-9
5.668186834632945e-9
2.597180744684489e-9
3.38309612567836e-9
1.0086905150118355e-8
2.3399963448631784e-8
5.6143145814127866e-8
5.032546630143117e-8
2.5852962784329716e-8
3.380538019494854e-9
2.2014791670556368e-7
4.747029906364802e-7
5.069046226851691e-7
5.134441890744623e-7
4.4105463265524676e-7
3.385365193999232e-7
2.116182228643384e-7
1.1739440352464438e-7
5.882981117762762e-8
6.535931694477006e-9
7.889896630084855e-8
8.692429172751099e-8
2.160362402113092e-7
1.4992179599888698e-7
1.1209705600191192e-7
3.037090267000867e-8
2.1936865833898538e-7
2.6450736662408155e-7
1.9707173526623574e-7
2.660734115322685e-7
1.5290780498806527e-7
5.3410762934641814e-8
2.4305909225033174e-7
3.5577955890414373e-7
3.1779980119004303e-7
2.4640033421653103e-7
6.093629622054035e-8
5.446526859957009e-7
2.1335739512709415e-6
6.9502109939465e-7
2.5965381528509297e-7
2.102581064336269e-6
1.930057090416406e-6
8.278124078435413e-7
4.7378745883158667e-7
3.3308095186837164e-7
2.662858866243642e-7
2.33316185348722e-7
2.1712511316629747e-7
1.9208670912976184e-7
2.9326722528055483e-8
4.965797350723669e-7
3.7797947995310695e-7
1.7579710964670105e-7
1.3993812371290122e-7
8.848504733136548e-8
8.558046741177255e-8
4.6029835998661076e-8
3.031473498035594e-8
3.561328782083564e-8
5.381409768978393e-8
1.4780628722413952e-8
5.207192785178708e-9
1.6878508863008549e-9
1.1019027470531684e-9
1.7268272571583474e-10
1.5833657514067875e-9
2.032227651343767e-9
2.053711313107889e-9
2.081660689131751e-9
1.6797984872468098e-9
4.768517984469248e-10
4.444505629378684e-8
1.017597803309751e-7
1.1309781253245677e-7
8.788802713424697e-8
7.011549019690183e-8
5.909953320109327e-8
5.1619545327477865e-8
9.339648526101807e-8
5.3284112923701905e-9
3.221222594226181e-8
4.746884966631943e-8
3.166021119272403e-8
1.2485578620779483e-8
6.985856979646454e-9
4.262158623916982e-9
1.9329033884125732e-9
5.508350503474394e-10
1.743522760163011e-9
2.3401257143298165e-9
2.4062619189094374e-9
1.8837811046482648e-9
1.0615329981791355e-9
2.43151876156228e-10
4.868143541224151e-10
1.174929300043483e-9
1.892690610752062e-9
2.70895705681407e-9
3.692745455773957e-9
4.9213259304405505e-9
6.488767618038088e-9
8.515193697238538e-9
2.9887944159633854e-7
1.8852985195721293e-6
1.9573612513226338e-7
7.175268184699237e-7
9.232316453534553e-7
7.727525714362455e-7
4.111006918187712e-7
5.244666136111897e-7
8.473585744575921e-7
5.243973240297455e-8
8.00122147115215e-7
9.019694970781955e-7
9.107747621559264e-7
7.99563677944035e-7
6.962344052690386e-7
7.04607468293932e-7
9.17933221185258e-7
1.6226715919824391e-6
6.05231957374641e-7
1.6184488886127787e-7
1.6831615044297568e-8
7.0778502596666676e-9
7.184581591914235e-10
7.734038798170883e-9
9.539882461189632e-9
4.387007554728723e-10
4.8368308799638085e-8
8.973067651828233e-9
9.122056013970748e-9
1.3837983410102748e-8
1.2583905223474777e-8
3.751164613234732e-9
8.305029264568051e-9
6.55812786261706e-9
4.715951295521507e-9
1.86990550983214e-8
1.396102502173524e-8
1.1040307669433587e-8
8.404800135814445e-10
1.7790831998653393e-8
6.622681728811401e-10
4.903626726947942e-9
1.077717930073883e-8
1.9208685888490094e-8
1.1669661951146575e-8
4.3947710069380914e-10
3.1253433955198373e-10
2.0005365575289087e-10
1.1240750449490531e-11
2.999420107852754e-13
0.
0.
0.
1.4729142143188634e-13
2.561729675718133e-13
2.1601169031464432e-13
8.866130425972465e-13
1.0862557410557783e-12
1.0345615781098698e-13
1.1400743078303062e-12
3.942529945403514e-12
3.184256638426606e-13
7.396795770116199e-13
1.5789420973869946e-13
3.2662107267600854e-13
2.1566282709023287e-12
2.0107712394220764e-12
1.3306111228562738e-12
9.540101310399589e-13
8.813133920778667e-13
1.0134593208596012e-12
1.3084209754687787e-12
8.137877810938339e-13
1.5005669660624335e-13
0.
4.1057678442755004e-14
1.5557113124214227e-13
3.416527267975418e-13
6.105229211609935e-13
1.0102037122586648e-12
1.6237209508549839e-12
2.5879744386432243e-12
4.135541415115148e-12
6.675458986914844e-12
1.0956251149286042e-11
1.841808176589051e-11
3.202127377463061e-11
5.841861679225859e-11
1.1444678436296747e-10
2.4884366370836154e-10
5.995401750748376e-10
6.304672002858878e-10
2.264445796481162e-8
4.813782777137418e-8
5.556862740025356e-8
4.8326248186422103e-8
1.508157914422999e-8
3.102545241865011e-8
7.055015781825759e-8
1.0098378900547836e-7
1.1798344602733405e-7
9.418684021060868e-8
1.88147250977574e-8
3.409271018113089e-8
1.7677241414059673e-8
5.776426993499668e-9
1.7476053593374241e-9
8.023861745695445e-10
7.655994498198369e-10
8.395546970826031e-10
7.867911751968177e-10
6.561431123659985e-10
3.8923141868216503e-10
1.9320937693722466e-10
2.0793278763338314e-10
3.287630133455738e-10
4.941122886555655e-10
7.908294276869954e-10
1.7033828491813195e-9
2.7047395324405137e-10
7.471685363865772e-11
2.397717172534973e-10
3.657473696966443e-10
1.9857786980935138e-8
1.5073994708136393e-8
2.911932888894869e-7
6.391177880222763e-8
1.8728711218869197e-8
3.3899739902890283e-9
3.3921131409555724e-9
1.286079104313374e-8
3.30147735390732e-8
2.1016678650815855e-8
1.3410901673414756e-8
2.3713302845878775e-8
4.4121455627554546e-8
2.2473011492654118e-8
1.4381837293222385e-8
1.0697769988436606e-8
1.5408624828596807e-8
2.2550414044426947e-8
9.705976312026387e-9
5.38724242986745e-9
6.293120792344917e-8
5.246185902735433e-9
1.6573537312208478e-9
1.8987027173127993e-9
1.7402054198454066e-8
3.606388141170154e-8
6.253463376628803e-8
8.035455049078079e-8
1.608050586970639e-8
2.1363907812549094e-7
5.273167193441663e-7
2.5456466207404534e-7
1.641673209418763e-7
1.2128022060557833e-7
1.3380000240981265e-7
1.9286414435038025e-7
7.459013201500402e-8
3.286380926608896e-8
3.96475197202243e-8
4.234484675275011e-8
2.9178768010858593e-8
2.1198851359502127e-9
1.6758766806145324e-9
1.2573330982962147e-9
3.571182964338295e-10
1.045813365378e-10
2.27619123372282e-8
1.3146981139393675e-9
2.177111632917757e-9
3.7701792537374664e-10
2.3896593224233797e-10
2.6939112904580814e-10
3.0505573862114366e-10
2.7295764854510545e-10
1.6213976804205447e-10
6.082196044095628e-11
5.547908873386814e-12
5.903700238720437e-11
1.254939294940728e-10
2.57737149164016e-10
7.907325694387687e-10
1.028165701238057e-10
1.9755304317316617e-11
7.00962541662798e-11
1.1917027727281498e-10
3.527212543270765e-10
7.452302846292398e-12
2.2446552954189647e-13
0.
0.
0.
0.
0.
0.
0.
0.
0.
0.
2.84995030678241e-14
3.69897029059645e-14
4.920750598573929e-14
6.753772813719233e-14
9.535614849845414e-14
1.3772200711106148e-13
2.0247307412506892e-13
3.020018405562576e-13
4.56239236549298e-13
6.978176000918149e-13
1.0812768926125657e-12
1.7000485377827249e-12
2.7190812411236392e-12
4.440695490641243e-12
9.824098809657039e-12
4.1064998239413484e-11
7.062031257385503e-11
8.547277744087938e-11
9.255210830641609e-11
8.681341532404614e-11
6.178606999746682e-11
8.794354698986083e-12
8.758402122316941e-11
2.466426091213678e-10
4.5921215446551683e-10
1.313716300497415e-9
1.4762942569529787e-9
1.3699711950036913e-9
2.894629604380147e-10
1.937033428824778e-9
3.536193148130107e-9
6.808438799052905e-9
1.5679891856118958e-8
2.1017974398980363e-8
1.4457820304418475e-8
1.1417051042956196e-8
9.55960966584653e-9
7.973217927822347e-9
6.389484005232265e-9
4.695045874058641e-9
2.7265899202297116e-9
1.1326275924970622e-10
4.0536260814267986e-9
1.2380487931794421e-8
3.3706885490108574e-8
2.0463565113958442e-7
4.3408130934323996e-8
1.2573498579429646e-6
3.545512694750584e-7
9.220997850027383e-8
2.5152798262676076e-8
8.367455855820241e-8
1.9402743680952255e-8
5.579745778655935e-9
1.8207630938076056e-8
1.1366393255378912e-7
2.662673459428176e-7
6.385035653233908e-7
2.977780076608118e-7
2.757930016209596e-7
3.6295741355703714e-7
1.895835815686878e-7
3.0861885450513976e-8
6.024752842510199e-9
2.054521107721988e-9
1.2482307725552884e-9
7.929721315943298e-10
1.036246172298328e-9
3.856273964157014e-9
5.254424579462807e-10
2.8256356898463477e-9
6.906977267463894e-9
1.9026207843993023e-8
6.798396308060565e-8
3.6546999841394516e-7
3.686375106556977e-8
6.144330479992973e-10
2.792904315683559e-9
3.0793402791052774e-9
1.329254632191022e-9
2.9054459937210536e-9
4.1438185813296425e-9
7.26085288700688e-9
3.475229588119819e-9
1.266735110532984e-8
1.2669932908885621e-8
5.0790858013634836e-9
8.194808777463415e-9
1.1660390709900588e-8
1.672475802025466e-9
3.893697256951478e-10
1.4259499636475944e-11
2.38531149950325e-13
0.
0.
0.
3.950251741664646e-14
1.3414280201244329e-13
2.3538776020155264e-13
4.3089510035010663e-13
4.567086486251202e-13
5.905607251366534e-13
8.909374187279625e-13
1.5489310445046857e-12
2.7626278904614386e-12
9.812227938480057e-13
7.890689367429416e-13
5.2250589798404616e-12
8.201246047799032e-13
1.4145096964921431e-12
4.113117710941068e-12
3.3594075289307323e-12
7.526577229024442e-12
8.48629778656995e-12
5.8520666585293535e-12
4.120224265563064e-12
3.695541166692015e-12
2.1276146492387676e-12
1.4984358856591534e-13
2.9078834859121673e-13
3.2200558139968544e-13
1.0982813176138473e-13
2.5732907070204133e-13
7.645470091859373e-13
1.4924963667463128e-12
2.602165904171623e-12
4.370016514237822e-12
7.286634991398218e-12
1.2265937796055805e-11
2.1105534686869926e-11
3.756764004803165e-11
7.001488963462242e-11
1.3690755005969255e-10
2.591415449336653e-10
3.358833927547943e-10
3.462495453862747e-10
3.6832909979112023e-10
1.63573121487849e-8
5.150722739886353e-8
8.988989514366069e-8
1.149759586607771e-7
1.3324650379388541e-7
1.3133368293805091e-7
5.0711738852818156e-8
4.716515761153076e-8
2.697090164308256e-7
2.657995260822591e-7
1.9026267596158987e-7
4.740768546373694e-8
7.726277835147311e-9
1.3622087175311112e-9
1.4003475430594551e-9
3.416924391417448e-10
3.192365898529152e-10
6.278019514916832e-10
5.856415801166347e-10
4.946521308941166e-10
4.5173530270142075e-10
4.693595273981611e-10
8.237508979095929e-10
1.7279960009412505e-9
1.3968429861290007e-9
1.1614699561308757e-9
1.0081966435851592e-9
1.5661615120872223e-10
1.1022692429224757e-9
1.1247082906471137e-9
1.171254596423431e-9
1.3370297961970164e-8
2.664431318924964e-8
9.962832278038941e-8
2.7955608897710723e-8
1.1356666130190163e-8
3.4658028527367658e-9
3.1728478967034904e-10
3.1823352905225514e-9
1.1372386604018784e-8
2.3599230385060078e-8
1.7877978865483134e-8
2.9145562413546318e-8
7.908561100963434e-8
7.836179154349139e-8
4.8821543907367324e-8
1.2416190756391734e-9
1.3268681362342845e-8
5.28555131800481e-9
1.2432662982576934e-9
2.3230368312532494e-9
2.1683116857690527e-10
1.5744534349041525e-8
2.2231202700197235e-9
2.198458659662566e-9
6.039389325843084e-9
1.1655530310606766e-8
1.3823073749585267e-8
8.848815170570304e-9
7.410537349158805e-9
4.390107043555051e-8
3.7797354691080255e-7
1.9297365988603212e-7
1.6690617966201097e-7
1.9142777881022211e-7
6.904225669479081e-8
2.5722440189197864e-9
8.598319786768538e-9
5.279614028375519e-9
5.033555112349278e-10
9.66913626072856e-10
2.2221546010911662e-10
3.869805336099073e-10
5.455758138436206e-10
1.4987377866090182e-9
3.249035959327546e-8
1.0733968149444243e-8
5.20680820174864e-9
2.028034511364593e-8
1.1868919535079189e-8
6.9290659131703745e-9
7.179165850681634e-9
5.259279162685917e-10
3.1504147186939356e-10
3.538604971988622e-10
4.0348168966903017e-10
3.781076825276126e-10
2.3336257748123723e-10
7.310598463142614e-11
1.6855631189087818e-10
2.2041513599869377e-11
8.273578396227087e-11
9.079099892733843e-12
2.5511612545935844e-13
0.
0.
0.
0.
0.
0.
3.015200514362802e-14
4.270336984783822e-14
6.009605566224448e-14
8.674160038924535e-14
6.315616236534512e-14
6.444350508336549e-14
7.60528224789547e-14
1.0100210595524961e-13
1.3288777739555853e-13
1.7189259331141416e-13
2.2548135405701772e-13
3.050493828621991e-13
4.2637415434823847e-13
6.126109816890431e-13
8.993872867246179e-13
1.343024662140302e-12
2.0342254766289575e-12
3.1215618676154858e-12
4.852914495067048e-12
7.650709222874133e-12
1.2253043775965363e-11
1.9988722716080333e-11
3.33382924809167e-11
1.6770075741377577e-10
6.410653742076731e-10
8.736939202487005e-10
6.166452232609916e-10
3.950481339742813e-11
7.2698872299757e-10
1.681928706076233e-9
2.934111635123578e-9
4.6119103645671665e-9
6.786218914731116e-9
9.279011301669386e-9
3.293038877159154e-9
7.422405278574557e-9
7.087349347813924e-9
6.833733042569739e-9
4.3289608780510124e-9
5.461403759887684e-9
1.9781969564545568e-8
2.5297360652557316e-8
1.8813688085083313e-8
1.627622854545873e-8
1.495063232543835e-8
1.357600596983491e-8
1.1719195934369796e-8
9.329281726688805e-9
6.3408158928387165e-9
2.277112695701485e-9
4.468189694324509e-9
1.9281410042762535e-8
5.632746406792777e-8
4.604630928384207e-8
3.402380674703317e-7
4.3299371049946084e-8
1.5638313017644518e-6
3.593886181114121e-7
5.61206419584821e-8
4.694877998638593e-8
6.208106375678523e-8
1.580729180953947e-9
8.707556708322413e-9
2.6511692888775135e-8
2.0191927186194745e-7
6.675584959616815e-7
7.653726404270306e-7
3.443557889435534e-7
1.1994014866863434e-8
7.571942190560163e-9
3.2219121802811764e-9
1.701573960194536e-9
9.32361630886716e-10
2.8876095382697704e-10
1.3087273779420096e-9
5.355503596870985e-9
4.6935140608902923e-8
5.884545672622284e-9
3.264092883768515e-9
3.3056854746337635e-9
6.91050473332334e-9
2.9571947409237263e-8
1.6788511678429096e-7
1.746228402339518e-7
6.07492317435739e-9
4.431762353582999e-9
1.9038237965793663e-9
8.229695677588778e-10
6.215923511728655e-10
7.866323306313509e-10
1.764564521286139e-9
4.823932394904923e-9
1.1669247387818521e-8
1.2181794675348924e-8
4.707596016083409e-9
8.883620465386092e-10
4.782268322918204e-10
5.377755729001938e-13
1.602626736651662e-13
0.
2.5356307684000403e-14
5.0253697611059064e-14
4.619338198195217e-13
5.484783587136682e-13
8.121121187297736e-13
2.2177145580647667e-12
2.4668086130304357e-12
2.8644319575128966e-12
3.456283553510689e-12
4.144764033842529e-12
4.422483237246071e-12
3.5097148225869114e-12
1.2665655614478147e-12
1.9036955938242566e-12
5.871139521778158e-12
8.930864799545434e-12
3.4024425712474e-11
1.1513861666492692e-10
2.578344108258524e-10
2.0487143519693513e-10
1.657974814190816e-10
1.2256578998080306e-10
5.241271263005663e-11
8.44343372040977e-11
3.893335572694183e-10
1.0880278244076394e-9
7.750766281486738e-11
1.3981155149313265e-9
3.016629407753377e-10
3.487885857987703e-10
8.840286912389541e-13
2.553972359160539e-10
2.471088352888144e-10
9.261787886864169e-11
5.638572754658337e-11
1.9163061113562328e-10
3.4619342066576625e-10
5.523723772923591e-10
8.226518096979843e-10
1.1315296739898216e-9
1.4410822220077803e-9
1.7525501993981448e-9
2.0998148932645234e-9
2.5223658002294596e-9
3.059312241811063e-9
3.753840591921752e-9
3.4355487990350484e-7
1.3053560236001305e-6
3.001291102217469e-7
6.915255909180624e-7
1.0370878654702751e-6
1.160293878452271e-6
1.2479098609038478e-6
1.413229469287558e-6
1.6317237495876857e-6
5.18540122243108e-7
1.3606023724822864e-6
3.3061805862342824e-7
4.6510498414897494e-8
1.7226081681622186e-7
1.0687728646579397e-7
3.0849873504658336e-8
9.59368385170247e-9
2.064486257091629e-9
1.0272919041408267e-8
9.97864314632948e-9
7.822363463249365e-9
7.246501021441393e-9
1.2070067240658973e-9
8.426394479902592e-9
2.0777388993500464e-8
5.020531012379426e-8
8.110147567496635e-8
4.9265380366172906e-8
2.9581301155178582e-8
1.5456161045016702e-8
3.821377027012999e-9
2.2349636332565344e-7
9.045836804086322e-7
1.1676100304253554e-6
8.889996015706985e-7
6.417221489764214e-7
4.885622663489334e-7
3.1650723767012906e-7
1.365698900281163e-7
6.378672605606136e-8
4.035711374417291e-7
4.420240360721467e-7
1.1627508499647878e-7
3.75095382737953e-8
8.219301704708629e-8
6.514528925466623e-8
2.8631718721301485e-8
8.690285111612977e-9
8.308323437903156e-9
2.3839616801283127e-8
1.852802446444351e-8
1.7156608884050263e-8
1.2952443847860272e-8
3.6242996630178747e-9
2.5066938500416953e-8
7.148015124263531e-8
9.979091457403002e-8
6.067915852992682e-8
3.60196170358448e-8
1.9146325008522547e-8
6.756791281493374e-9
2.9325394991543953e-7
8.266081862386818e-7
1.7081473875392824e-6
1.080318975223164e-6
7.537699647526989e-7
5.271759238600612e-7
2.900499291769031e-7
1.0140625840236615e-7
4.812872305448774e-8
3.141385011882492e-7
2.936305985176972e-7
4.561562944225479e-8
2.1220005871301672e-7
7.883835150557623e-8
2.8528374676327892e-8
2.0078225685039837e-8
1.619655080170279e-8
8.701497595351992e-9
4.403977606117531e-9
2.5337300230024458e-9
1.531611340415983e-8
7.439963756440701e-9
6.19932333599148e-9
3.947018827761185e-9
5.2336518089355933e-8
7.70775526246018e-8
1.6582735936839996e-7
5.706206513737871e-7
5.068726571241159e-7
9.656059166201744e-7
9.747107654172964e-7
2.3328962985216178e-6
8.823519598933231e-7
5.25682501516838e-7
3.4753282695831134e-7
2.4022012228997906e-7
1.922977955865496e-7
1.6105231229544117e-7
1.3438480658582356e-7
6.897579958435685e-7
3.698598421510377e-7
3.5755918926189506e-8
3.2663740447045727e-9
4.071507888000407e-10
3.3907465692188736e-10
2.8381568173130897e-10
3.466644460880647e-10
1.1796267716593851e-12
2.7479596100341244e-10
4.142162302955232e-9
6.5570100329685955e-9
2.5103950845076005e-8
1.606041612182037e-7
1.779951752372438e-7
1.3028742120454332e-7
5.7899036823044186e-8
2.8869855912948724e-8
1.6156996638128502e-8
6.6728735209050955e-9
1.578055024687177e-9
4.5990001983806975e-10
1.3139503584081018e-9
1.5310314099330297e-8
1.6375271594235838e-8
6.753370562733276e-9
3.564932524954639e-8
2.569928347369273e-8
7.605273383302488e-9
8.228483949464026e-9
4.0132654562280684e-10
1.3255046442245953e-12
1.1077402786682851e-13
0.
0.
0.
0.
0.
0.
0.
2.900214945563361e-14
4.1678343908583126e-14
5.881619167569898e-14
8.338850015547683e-14
1.1910488115321132e-13
1.7115486546007924e-13
2.471054905033848e-13
3.581506717652529e-13
5.209696231033902e-13
7.605632015277261e-13
1.1146404032161946e-12
1.64047572141502e-12
2.4257456933095295e-12
3.6058606845125703e-12
3.293416776520931e-11
7.321313796002011e-11
1.2978166800049884e-10
2.016094496896788e-10
2.7756754864673257e-10
3.424896540328664e-10
3.8193933310147363e-10
3.8362564662949347e-10
3.362538019200889e-10
2.2971999983989046e-10
5.725240389147918e-11
1.50337068769912e-9
1.9241461426084388e-9
2.3406730856761336e-9
2.4457171916616935e-10
3.9456903793547225e-9
8.256617945349887e-9
1.4898802849793348e-8
2.705587929519061e-8
5.257133044021358e-8
6.637627319803987e-8
3.216068494785449e-8
1.7095367095558028e-8
1.00272083962695e-8
5.930180165520495e-9
2.9773629841195404e-9
2.0386539003199507e-10
3.324288270593159e-9
9.216666594339536e-9
2.0424228658635573e-8
6.853904315335521e-8
1.0913582254707629e-9
7.919865424392322e-7
2.0889275302435566e-7
6.028587629368452e-8
1.1322225168238406e-8
1.1301031906499939e-8
6.067383691754514e-8
4.988330814540373e-8
4.624950553663964e-8
5.017116774329501e-8
1.952189491692446e-7
6.37130492025872e-7
2.488886876795371e-6
2.9457350203779436e-6
2.0828612430845056e-6
1.2665405034430653e-6
1.0034968420321207e-7
4.146736453160933e-8
1.5889511718464212e-9
1.7208338877524647e-10
1.179054999051585e-10
4.083409426908901e-11
1.4392042710562295e-10
6.44684461137535e-10
1.0093935859875378e-9
1.4529001496773558e-9
6.831175254284118e-10
1.6563742263894873e-9
3.929107996923358e-9
8.187201837971756e-9
8.524367718741425e-9
7.325365909879009e-9
7.643146245589684e-9
8.295281927670144e-9
9.940727191306355e-9
1.0107063049025477e-8
6.8015697376063426e-9
5.036479005776034e-9
4.6493076144913685e-9
5.209233579597873e-9
6.487856772058867e-9
1.926481460613254e-8
1.265867177433743e-8
1.4433410077124518e-8
2.58418736545978e-11
1.503612223263457e-12
6.762688252095533e-14
5.817612528767371e-14
0.
0.
0.
0.
0.
0.
0.
0.
0.
0.
0.
0.
0.
1.8795871852594612e-13
2.5271104374464997e-13
3.401461822960275e-13
4.65814561687634e-13
6.444379339308656e-13
8.98239524375843e-13
1.2586469191282824e-12
1.7697841472664364e-12
2.4932202900885227e-12
3.5138718502484794e-12
4.946647269336231e-12
4.016782293334855e-12
3.6945037844145685e-12
2.6019387319200264e-12
2.604485794577842e-12
3.0443613445422576e-12
4.022831395033769e-12
5.821645402710024e-12
8.870054083497971e-12
1.4027464072751716e-11
2.30251023273998e-11
3.94483385581955e-11
7.132944689703292e-11
1.3903626531754104e-10
3.0459890984637634e-10
7.977521721189256e-10
1.5573440218724729e-9
1.2848754707032961e-9
1.2432340819670947e-9
1.4042598894766037e-9
1.7602334633674681e-9
2.5092292177500765e-8
1.262246417134544e-7
1.8163693022612104e-7
1.481149246256313e-7
1.0601050473978059e-7
7.581787559017061e-8
4.430951031838568e-8
1.7404180284944308e-8
6.759911592546451e-9
6.029662782171968e-8
1.8850421635593793e-7
3.355348110992373e-8
4.697637693997568e-9
1.5863577543127796e-8
1.8334592806264236e-8
1.4113315835543647e-8
4.998489843855115e-9
3.22433867495712e-9
3.6320498260273348e-9
2.881557898100248e-9
2.5678646490745566e-9
1.6549429959997572e-9
6.158411910154926e-10
3.5567132892079603e-9
1.0151729229508363e-8
1.1497137549504843e-8
7.186233323042021e-9
4.517099717600157e-9
2.3176522350611074e-9
2.003728312014756e-10
3.7914863354042565e-8
9.520660685494175e-8
2.149951494066716e-7
1.2907877137482053e-7
8.89564449863336e-8
5.9123846209515735e-8
3.640094100513861e-8
2.4859762729944942e-8
7.348462270085033e-9
2.1815670422620586e-8
8.617472136107085e-8
3.768130832038473e-8
1.584800194086875e-7
4.3325392361460635e-8
1.4007689904161078e-8
7.335891615936905e-9
6.694008530468034e-9
3.4421672127571995e-9
9.436285859387342e-10
2.815177150195066e-9
2.0919932992438e-9
1.5531732591993528e-9
1.4454264260492016e-9
7.761224630244449e-10
4.73257953115977e-10
1.6105706704648925e-9
3.4534163662859065e-9
7.289175699793468e-9
1.2588561567586225e-8
6.401832472662226e-9
2.77562496448606e-9
5.164780312173017e-8
3.26347259393575e-7
2.1300738349697267e-8
1.0954414851759212e-7
1.1926093979385856e-7
1.1587140081166196e-7
1.0279315643356018e-7
7.716565698273202e-8
4.516858467353246e-8
1.164540424413355e-8
3.274814065759975e-8
2.0807386657079035e-8
3.620139250133584e-8
3.314920247488148e-8
2.119482852784399e-8
7.2003437502109306e-9
8.984190186879442e-9
7.949471582013314e-9
6.5697732896261286e-9
6.1592635349310154e-9
3.873004857893347e-9
2.2332917848547788e-9
1.2967075553692742e-8
1.6471225357818945e-8
1.1962236847431965e-8
9.162522352327964e-9
6.691554889439921e-9
3.6912010516662244e-9
1.6576247870386801e-9
1.616522574332099e-8
1.5776597844732813e-8
8.07652601367469e-8
4.470932372767934e-8
9.511165882420628e-7
2.6702071216747663e-7
1.0898334750296498e-7
4.076824551664334e-8
2.553924913433878e-8
1.1235829826664504e-8
6.708398010131058e-8
2.4175215669957112e-8
2.6629789684607706e-8
4.098287189768942e-8
8.043824575159446e-8
2.414686088181886e-7
2.4595984995651276e-8
1.1907642829015347e-8
8.913578257595412e-9
4.246469289740533e-9
1.8379653390656792e-9
1.7198229950659338e-10
3.22344589933491e-9
1.575524044440265e-9
1.3418359454518294e-9
1.1444218252685132e-9
6.835132498282061e-11
1.0571065706824113e-9
2.221751653790468e-9
4.119806782957218e-9
7.463310538150402e-9
1.320476996425548e-8
8.081984155401936e-9
9.318375610360039e-8
2.1874840526109712e-7
8.888901876691488e-8
6.265346202958294e-8
1.085650551501966e-7
1.2467878335812437e-7
1.3120480886963145e-7
1.2600163758543556e-7
1.050684575375883e-7
7.133168414568045e-8
3.029154214179122e-8
5.996012793161656e-8
5.253170357577563e-8
3.2842869603565066e-8
1.5952223679910267e-8
6.7869657007381665e-9
1.4384624808908802e-8
1.116196221946101e-8
1.0487923820322362e-8
8.98779934900856e-9
3.3429222077363737e-10
1.585391403260405e-8
2.0010706984352812e-8
1.546368748376506e-8
1.2597049390488478e-8
9.974061805485487e-9
6.620911349356078e-9
3.310888805151901e-10
1.710035089467422e-8
1.6390250863547115e-8
9.178746442577365e-8
4.159555549604883e-8
1.062933098373883e-6
2.890330471127677e-7
1.127829377422888e-7
3.91345781439758e-8
1.772839940278692e-8
1.2890303283278708e-8
6.527261208149631e-8
2.568408822098511e-8
2.7327020271438958e-8
6.161498303889051e-9
9.561756002161678e-9
4.4842932017955934e-10
4.152496793157343e-8
4.3820881965199434e-8
4.1653862334997493e-8
2.523800292995919e-7
3.75224827915256e-7
3.644431953746495e-7
2.927459759811468e-7
1.387692721846822e-7
8.374921174382119e-8
5.982736167244984e-8
1.690519169888447e-8
6.713993120833346e-8
3.51786993173576e-8
3.5386009814094294e-8
2.3891097414212495e-8
2.4481208750967135e-8
7.390934128814659e-8
5.2463435142228374e-8
5.147698569872729e-8
8.961635235886072e-8
7.911593741783733e-8
3.389882777746185e-8
1.6329597947445694e-8
8.884345313572973e-9
4.9141577333868814e-9
2.3204667657704368e-9
4.077106327682053e-10
3.3091592165922097e-10
1.5364841424067245e-8
3.1703297988245152e-9
1.0917065973174377e-9
1.5219612016379767e-10
3.783503643974483e-9
8.857905728815378e-10
1.4675486725734294e-9
4.66733413833727e-11
2.710698791094549e-10
8.761129876971536e-11
1.6847110495865606e-10
1.3432187661965462e-10
7.10654214915642e-11
3.1090275353771864e-11
1.260510953601373e-11
4.840525854132742e-12
1.591514690527585e-12
1.358598445918326e-13
6.355981037462016e-13
1.1734735028097046e-12
8.007653472741102e-11
1.6101584327121212e-10
1.7483905080679032e-10
2.0348747645290543e-10
2.330522597901364e-10
2.381595826374158e-10
1.7062255295178263e-10
1.6289017506604418e-11
2.864474990962691e-10
4.95680369788713e-10
3.711031786231539e-10
1.8018613861778538e-10
3.1601879031421386e-10
2.846543125199434e-10
6.280024228360657e-13
1.6427227098076003e-10
1.2167757341355828e-10
6.761991967104317e-11
4.0359878533758243e-11
2.0296991444198084e-11
1.5198222818988414e-11
7.164588572147947e-11
1.7522207908392686e-10
4.203404413452837e-10
3.93105913770099e-10
1.9507968967224067e-10
7.893827852902776e-11
1.2523172135593153e-11
1.2245228673819554e-10
3.4892187784502464e-10
1.1243676183737926e-9
1.4993121999265666e-9
9.929487785127748e-9
1.428910840797508e-7
4.383271563147711e-8
2.5013596025137217e-8
1.4101666411658476e-8
3.761651251711574e-9
1.2261248450848651e-8
5.334161084434362e-8
2.1674018509962878e-8
2.621463336989977e-8
3.801388575716266e-8
1.0529727999433899e-7
2.8495095582680577e-8
5.180206365002703e-9
1.6432449855431991e-9
3.301244247330315e-9
3.339719524308578e-9
6.535431684740664e-10
3.1211304969637127e-10
3.5268772213627487e-10
2.65217549995294e-10
1.9713519090045212e-10
2.3872335742093727e-11
1.7613177372013866e-10
4.0830218129467623e-10
8.281319354447616e-10
1.7234446549363108e-9
2.5817418576982383e-9
1.0101404223397474e-9
1.0010969746997391e-8
2.6555024251333075e-8
5.674372953552102e-9
1.4237523084345306e-9
4.027895826643006e-9
3.0169133312336855e-9
1.8625832855504856e-9
1.0647091463379642e-9
6.123912101296118e-10
3.822432412413637e-10
3.1332062763418505e-10
6.005581737749265e-10
6.147188734661497e-11
1.3610656560532031e-10
1.034511544776111e-10
7.768691645815047e-11
3.256132353661886e-11
8.233435582976806e-11
3.72644735566312e-10
6.684403988055548e-10
7.060247755448515e-10
5.246693877810947e-10
2.838188512153551e-10
6.672499143904587e-11
1.8709988428629128e-10
2.0103149610998402e-10
1.7074488292826977e-10
1.2896652104489308e-10
8.366179107047971e-11
3.970416158013089e-11
2.3953652438785874e-12
7.574557456799705e-9
3.035172462062708e-8
1.4830579861105255e-7
6.765147356264666e-8
4.235761156840155e-8
2.985274267159736e-8
1.4323621520064276e-8
1.0879747587648477e-7
3.041479974911767e-8
2.4038360938961978e-8
3.105636777844779e-8
4.17102589297188e-8
7.339889879331541e-8
3.341570467916287e-8
4.354679381569509e-9
2.717130643028533e-9
4.823454861803734e-9
3.3317392983117724e-9
4.4159874471642687e-10
1.7121502297135492e-10
2.582399205702198e-10
1.962851161626692e-10
1.3377742586894324e-10
3.5354516544718975e-12
1.6175960024751864e-10
3.5983666903751856e-10
7.376956257633439e-10
1.607338465420037e-9
2.4693662477201647e-9
8.21876922775563e-10
2.7285392477950847e-9
6.322072361032145e-9
2.451741459556218e-8
1.6333509393169928e-8
1.8561919156779278e-9
7.734818979612108e-10
1.3851901507240472e-9
1.1580803562588872e-9
6.817458747053662e-10
2.0867241960818286e-10
4.733036074132314e-10
2.223397540439737e-9
1.1172297575251938e-10
1.00257738483259e-9
1.8096839257741996e-9
2.279941472956954e-9
1.4575918091525275e-9
4.4467157008534135e-10
4.0525948634111913e-10
1.520588585673675e-10
8.298520645964858e-10
4.546286562177541e-9
5.081282783657207e-9
7.529043945002932e-9
4.546221625032668e-9
3.505676257184996e-9
3.163228675998354e-9
2.9153418169887944e-9
2.5714755907350384e-9
2.1128951243032626e-9
1.594963839262565e-9
1.067664839492102e-9
1.4213238548512554e-8
6.344128603619882e-8
1.2452986926027217e-7
5.421739593254646e-8
3.7735328566898405e-8
2.5229155169933044e-8
1.6663348411008e-8
6.620360217427893e-9
5.125251499629578e-9
8.977301276991948e-9
9.06733575968892e-9
1.7368509101518984e-8
2.992060544029501e-8
3.644724042555106e-8
3.3952648848886167e-9
2.1869151816975837e-9
1.6922081244900346e-9
4.565199340703636e-10
4.2436472675569576e-11
4.184919396235043e-11
2.9050298482196938e-12
1.3501260142043292e-11
1.1828131161698413e-11
7.787226946463995e-12
2.7031401469324554e-13
1.319124031885664e-11
2.588750229789189e-11
4.435508016806952e-11
7.585330389599107e-11
1.3966041876287935e-10
6.475691618166721e-11
8.525594535465811e-11
7.768539574879704e-10
1.9512091934970585e-9
3.1061572295208484e-9
4.1871969437402954e-9
4.717259760378046e-9
4.448489871181941e-9
3.5695627589878268e-9
2.170370973640545e-9
1.0896646567744624e-11
3.979843553913959e-9
4.698884949203353e-9
1.444471880669382e-8
4.0480164661545466e-9
2.4719727168783177e-10
2.5598007565094374e-10
3.980384067096705e-10
1.2504389225920466e-10
7.867391863384724e-9
9.329505176318142e-10
7.768093342106271e-10
2.154224907765615e-9
5.044967976431354e-9
5.682548872382011e-9
2.8373168681126143e-9
2.0470235058349793e-9
8.334277344204899e-9
2.0143785671571143e-8
5.674827258960481e-8
2.2094156008258776e-7
1.07403759207149e-6
2.0625476070613976e-7
4.7131143083618275e-8
1.963771678319187e-9
7.517278362514216e-9
2.2647756449697054e-9
1.7609417066922512e-10
3.4677861047377724e-10
1.2949478916259155e-10
4.0620174416772873e-10
4.040018165080019e-10
1.926657080679648e-9
2.0908899914487488e-8
3.5464421355655944e-8
1.5455231246747155e-8
6.464589166326047e-9
4.788807765317579e-8
1.704355687341629e-8
4.701352573312843e-9
2.7763060547587927e-9
3.7522528009432167e-10
2.985919846438446e-10
3.448768383465585e-10
3.735813231435402e-10
3.062061022310912e-10
1.6915576434818937e-10
1.0621224226520737e-10
2.368329533867197e-11
2.989457069219779e-11
9.234356262088612e-12
0.
0.
0.
0.
0.
0.
2.2983281885126873e-14
3.276298058238168e-14
4.6048854842700335e-14
6.454010301235315e-14
9.056512830997551e-14
1.2741325043302016e-13
1.872325543848808e-13
1.2951966515812881e-13
1.3071272760911931e-13
1.4907599113507101e-13
1.9295051956583285e-13
2.5585489743856533e-13
3.3657425077172935e-13
4.4784120756705266e-13
6.123586817596867e-13
8.636449029884783e-13
1.2524262131455426e-12
1.858506855814258e-12
2.8109607035683517e-12
4.323157957230993e-12
6.755420866356442e-12
1.0730817429687228e-11
1.735706972410617e-11
2.8670284706607298e-11
4.856869822239636e-11
8.490423006220478e-11
4.5462978410215845e-10
1.7579710108489446e-9
1.8245854598047722e-9
5.714537269883904e-10
1.2515931644488605e-9
3.2342618610410266e-9
5.566794965387763e-9
8.48103731135339e-9
1.2047998723014114e-8
1.605248704056792e-8
1.9840923975785017e-8
1.018584720152836e-8
5.742329925395401e-10
1.3393801432846783e-8
1.1275850178301285e-8
1.1807141969110123e-8
6.777971122270686e-9
1.0355891116353103e-8
2.333770970808255e-8
1.8555976001809927e-8
1.6470602865207344e-8
1.5682906705652744e-8
1.4930364217533912e-8
1.3581708935161314e-8
1.1479593288870049e-8
8.672333747243405e-9
5.008028668995507e-9
3.571637315750601e-10
1.0189280427486672e-8
3.388291213012615e-8
2.671749312290096e-7
3.761101303633146e-8
1.719423209556516e-6
4.424468818885105e-7
1.1477577191329521e-7
3.225999486637132e-8
1.3303363638667015e-7
5.44619079515775e-8
2.7924616572760343e-9
2.37872300725712e-8
1.6484886261703505e-7
2.903357368961804e-7
2.66721678140606e-7
1.2763630398513524e-7
9.241722624407474e-10
6.628348315166233e-9
1.5556843517075348e-9
1.1700035361562296e-9
5.061890181674368e-10
1.986516941718517e-9
9.952830641569673e-9
2.0526065145529464e-8
1.1195647976486271e-8
1.7898848358284053e-7
3.8198520932841166e-8
9.821654841350931e-8
7.8714867695292e-8
9.000042160077039e-8
1.5669329049492263e-7
4.48629599290533e-7
3.7719102606648316e-7
8.59259846832603e-8
3.3154595301744094e-8
1.7299656089972424e-8
1.1569782381798222e-8
1.0474013908707793e-8
1.281697231417012e-8
8.666071337787855e-9
1.3145064213051147e-7
1.240213458187741e-7
1.3650224690931936e-7
9.837344003770147e-8
1.688717174571545e-8
3.788717926529872e-9
1.5384217642095966e-10
2.767066864300556e-12
5.1413306953264854e-14
0.
1.77253902787468e-13
6.513036449236649e-13
1.2628421057963293e-12
2.8944378496502305e-12
6.318456985025002e-12
2.270740179302365e-12
6.831222560948866e-13
6.353192497715285e-14
4.4508892855559427e-13
6.643934424402674e-13
6.499593456271308e-13
1.4644853645115537e-12
5.665630305469003e-12
7.2075922386692635e-12
8.623467625821771e-13
7.942465392162173e-12
9.020742384626786e-12
7.726147063575154e-12
7.442442460198342e-12
8.629755799453875e-12
1.1171059183335354e-11
1.516549280797566e-11
2.0974862701085974e-11
2.9217490670111973e-11
4.080236243429486e-11
2.4563753664641417e-11
1.1471923262383592e-11
5.000938063462281e-12
4.020552664400861e-12
5.886624564068269e-12
1.1268866602297166e-11
2.0787275275127077e-11
3.62704437988564e-11
6.19756639561117e-11
1.0639514748823826e-10
1.869887851122869e-10
3.430256642199468e-10
6.750708310491671e-10
1.4879442927171361e-9
3.8045153809946025e-9
4.331151020445301e-9
3.673305517537226e-9
3.6408704573185646e-9
3.988345650223244e-9
4.662004922518444e-9
1.7175666523409957e-7
9.473796490478042e-7
1.6923576238821406e-6
7.325705720702023e-7
8.72018748658595e-7
8.413034475100063e-7
8.340586891464114e-7
5.834973728915423e-7
1.9680698603622095e-7
3.7688322072796167e-7
4.4034420502768765e-7
2.5798985259895043e-7
3.673051107066077e-8
4.8707255433542074e-8
5.789204985744548e-8
3.8210624045410406e-8
1.9728664894912818e-8
2.9761179305432955e-9
8.015193747349398e-9
6.2441036301759295e-9
4.9331745066257e-9
3.4319038910330943e-9
4.2862559337003716e-10
5.1051672225699435e-9
1.37942232807548e-8
3.1958515168336174e-8
2.4047869039438426e-8
1.5299441367395824e-8
6.106272023763153e-9
1.7237345684603135e-8
1.0239874050971221e-7
1.2267121586441423e-7
6.048350562960839e-7
3.6934957087006413e-7
2.426108088828801e-7
1.3175524414950702e-7
6.143675263397417e-8
2.609885471800707e-8
4.300466087406919e-9
3.1277490316814344e-8
1.454606422681003e-7
8.395766272282418e-8
8.54231553792064e-8
1.3591327988884163e-7
1.894274434558378e-7
5.822603064492704e-7
8.04577094822689e-8
4.589554594687959e-8
7.775582663422335e-8
1.4300842087726892e-7
2.5996829749483157e-8
7.04045416505716e-9
1.0086203260170481e-8
3.7554840239805876e-10
5.426050857457241e-9
6.904545749741618e-9
5.026947946835743e-9
1.0998528556960898e-8
3.513027398268546e-8
6.781549655075547e-8
4.897962156064809e-8
1.163658830922825e-6
3.6908129996712085e-7
2.265244595414906e-7
1.769399720665442e-7
5.917233938479599e-8
1.441064881051692e-9
1.626240475107764e-8
3.9283758636363375e-9
2.608966614413167e-9
4.3512359666559287e-10
4.2305935130574233e-11
1.0903594963405767e-9
2.3605837436711887e-9
8.440531654515142e-9
4.7104005789170897e-7
6.277375757125058e-8
7.364858447172341e-8
3.9556817964485255e-8
1.1180829395380237e-8
7.211797846485421e-10
1.3470231250691266e-8
7.114457859887823e-10
5.060620107472902e-10
4.943988573354827e-10
5.625748145632703e-10
6.312967251200598e-10
6.122968955449964e-10
7.584699087357629e-10
1.729450235882731e-10
1.587774887300343e-11
6.936980189056841e-12
1.8828866486137224e-12
2.0048589248659747e-13
2.6571506020132586e-14
0.
0.
0.
3.420888499669189e-14
5.063906232459512e-14
7.223900783425139e-14
1.0182167220308472e-13
1.4322519492157675e-13
2.1231561524519722e-13
1.5584996985704735e-13
1.60284595614766e-13
1.8576385751065762e-13
2.432926389028673e-13
3.2065551220859645e-13
4.168733106870111e-13
5.486867862851465e-13
7.435480418351e-13
1.0404055046691408e-12
1.496958024015823e-12
2.202538101878815e-12
3.2993167896109394e-12
5.0180816822650265e-12
7.740448855132917e-12
1.2110220800339527e-11
1.923897700173274e-11
3.1099263835290836e-11
5.130838348499071e-11
8.677001598976657e-11
4.0327027334176465e-10
1.5707887998884964e-9
1.962897224785957e-9
1.2560351697445455e-9
1.5565644226297675e-10
1.937507743153346e-9
4.151493144752591e-9
7.100797827244525e-9
1.105071676068686e-8
1.5727580257368574e-8
1.9036092651169114e-8
5.9133203883970384e-9
1.3296525325773802e-8
1.7982079197986352e-8
1.687289838727319e-8
1.3955091475386732e-8
6.858132365357299e-9
3.735926421776241e-8
4.883334791563774e-8
3.678994441926066e-8
3.232733347342404e-8
3.034388216885996e-8
2.824701584244165e-8
2.4958569942668033e-8
2.037873791045106e-8
1.4720047290013873e-8
7.757426538702464e-9
1.822005767930675e-9
1.771243199943953e-8
4.963523521728965e-8
5.564002482355132e-7
3.1719700267389494e-8
3.5427784473693877e-6
9.233672495450873e-7
2.2947803028355536e-7
8.074192954982109e-8
3.159820106713169e-7
1.3817923089548307e-7
7.892737584572084e-8
3.767967286401186e-8
4.3584939813104745e-7
4.0584496711662315e-7
3.6725096093886143e-7
6.002429110363831e-8
3.885923996810662e-9
1.3345239678308783e-8
2.4154321633165653e-9
1.9374397109010475e-9
2.584969401110651e-9
1.4010757196943033e-9
6.6016404011746474e-9
1.6523700990073102e-8
2.8137634274620055e-8
3.0997481635068915e-8
3.655527226768919e-8
4.853653896986594e-8
4.675439082758061e-8
1.4486789924993306e-7
2.792692917197108e-7
2.135094130139368e-7
1.5229751889618423e-7
3.737148979472644e-8
1.652002252273925e-8
1.0308899666480762e-8
9.032803564650173e-9
1.0031418877342588e-8
6.739782105999771e-10
2.250441127249748e-7
1.3106025647038176e-7
1.2523850026395017e-7
1.0308994365486671e-7
3.238654589639048e-8
1.130278260809918e-8
3.459734408785215e-9
1.0027001477598638e-10
1.7322554156071795e-12
0.
2.4513566347395788e-14
1.2669218239562355e-13
9.36738309016346e-13
1.836198982889043e-12
3.952992297307892e-12
1.1718978340377627e-12
1.83226119723165e-13
1.9591031108467564e-13
4.1027641481296475e-13
5.54293304769531e-13
5.376963970790807e-13
1.1274499817152947e-12
4.63067018158472e-12
6.008153008106374e-12
3.3825283190576762e-12
5.2962920336868705e-12
6.8822838395757655e-12
5.855047148433196e-12
5.727914277806761e-12
6.713698705417351e-12
8.718369884765496e-12
1.183683891923916e-11
1.636183077412889e-11
2.278152803858028e-11
3.1810794202628584e-11
4.4451020630306495e-11
2.7436970934255233e-11
1.453629283747231e-11
6.9697210663225225e-12
5.8498479963430206e-12
7.881939800368347e-12
1.389716918686356e-11
2.475291351563853e-11
4.2598086956422285e-11
7.244526676606136e-11
1.2444687897541245e-10
2.198312060763026e-10
4.0745143474339995e-10
8.167496073401491e-10
1.8589833427017267e-9
4.867094202482495e-9
4.580689603032086e-9
3.96259816534879e-9
3.996645157297838e-9
4.437432647420037e-9
5.245599787920549e-9
1.8010823251401748e-7
1.0352279911022856e-6
1.2916982996210686e-6
9.35548764097806e-7
8.978253874568004e-7
8.183235897221268e-7
7.516832268291211e-7
4.200620571052726e-7
2.3984992658962733e-7
3.919910794701977e-7
4.431374325137097e-7
2.7013859167785805e-7
4.1757487618263094e-8
4.496971151329112e-8
5.971175609007936e-8
4.1774531218945326e-8
2.2526222222057407e-8
4.641257625898634e-9
8.0094444688913e-9
6.5579049836241816e-9
5.177156828907934e-9
3.803403111349845e-9
6.87753798754736e-11
4.840274100071483e-9
1.3019422040229795e-8
3.253098380602436e-8
2.8852348699085584e-8
1.8047792769778328e-8
8.537993799531751e-9
1.3587082073855584e-8
1.1866070798254128e-7
1.5993745725324274e-7
6.214899174815255e-7
4.073462412144612e-7
2.806460316471605e-7
1.6110057311874504e-7
7.818704387600459e-8
3.4780743099363066e-8
8.63437679511647e-9
3.0538541810055594e-8
1.8796704349168166e-7
7.290240376086879e-8
8.715165416563131e-8
1.2650463386147991e-7
1.4822312536474257e-7
3.396920840564194e-7
5.833207395700575e-8
5.947231333908395e-9
5.516360403265528e-9
9.615396229412052e-9
1.5534149141953054e-8
8.537481553194378e-8
2.229741970854508e-7
6.704334181497715e-8
9.82551777274212e-8
2.4304511627363814e-7
4.94227995804588e-7
1.1783857835905933e-6
4.094522774710378e-6
4.01515198242861e-6
1.1707255004855068e-6
2.9316782900352154e-6
5.408318051028219e-6
2.676528299848239e-6
1.5622361725656513e-6
8.373084289696131e-7
4.4889761135002426e-7
2.7933340575643257e-7
2.53692491746307e-7
3.7734969087974977e-7
7.699528871410166e-7
7.032071362009411e-7
6.441385335853459e-8
4.2537726158160615e-7
2.975938665613184e-7
1.1388359903456506e-7
8.222468213017378e-8
2.847670131403963e-8
2.311669670897394e-9
3.207435796701511e-11
1.4738883348142208e-10
7.637800761496553e-11
4.869909876017997e-12
1.714163209514985e-10
4.461202362916915e-10
7.759076217435513e-10
1.0796989135406904e-9
1.1459095965288916e-9
8.642616516657088e-10
2.8376593492870446e-10
6.42655823635302e-10
1.962626835324157e-9
1.9069261394516094e-7
4.607038473171741e-7
3.0160635413289536e-7
9.37803186864111e-8
2.9429779140743234e-7
3.776230051550223e-7
4.332416301093835e-7
4.955221021512341e-7
5.8884327540255e-7
7.557127229120347e-7
1.1366272673882072e-6
3.068932068589057e-7
8.156527593283068e-8
2.6969207942726056e-8
8.302280448720401e-9
1.1986337704106208e-8
2.4804584945939323e-8
2.711709946297471e-8
3.2944966795837744e-8
4.1570377994574035e-9
6.528207403262393e-8
7.384816460032023e-8
5.785660564176526e-8
5.150481389293263e-8
4.8821120029382874e-8
4.6337440734875423e-8
4.1656123643572605e-8
3.369555861776148e-8
2.2862490512775708e-8
9.602993979303532e-9
7.091130736837623e-9
4.916832285104707e-7
9.833230982008744e-7
5.548112938560962e-6
1.7915654275522068e-6
8.472733705585676e-7
3.1902311081310463e-7
3.6782446989609075e-7
2.7367388886831847e-7
2.790463757669963e-7
3.312606943301736e-7
2.7150657004557463e-7
3.6799432546279304e-7
3.6167243793791893e-7
6.248341729823159e-8
1.6668977777547505e-7
6.342704098505678e-8
6.789977513048824e-8
1.6474260993660347e-7
1.605059571977522e-7
1.6204904733244782e-8
2.0141938457044787e-8
4.4063515863080485e-9
1.3777685211678933e-9
2.8325639983905227e-10
5.00107393785496e-13
1.1297299749257384e-10
8.754996924829749e-11
2.4085600745295927e-11
1.0292940556632068e-10
2.2368703409302691e-10
7.628183451233859e-10
2.0890387491227403e-9
2.1241418978264926e-9
1.2673922754492747e-9
2.912192058759087e-10
2.3216146685096014e-9
4.8478004483484585e-9
7.416249804345232e-9
8.403085142058134e-9
6.3337866414933975e-9
1.6828456807489964e-9
4.1531588635273596e-9
4.4030889134513464e-9
8.170450738588332e-9
1.3363736345710477e-8
2.693537387914174e-8
4.4264280658718526e-8
1.5906416789983327e-8
3.6352710398072097e-10
1.1179639948102535e-9
7.870441018853692e-10
2.2662734123989747e-9
4.390443376564221e-8
1.6992515948479277e-8
2.44140044809323e-8
5.660492080458924e-8
1.1381409064737877e-7
2.8659399805216314e-8
2.3455068320020435e-7
4.887486962472044e-7
7.658932513096158e-7
2.0568676646923857e-6
1.7222291607625462e-6
4.5700370366486736e-7
2.1790010304505084e-7
1.2332347733484463e-7
3.8897816742523113e-7
6.172842866726843e-7
4.5834660225863245e-8
2.4622064975722688e-9
2.338619956856311e-9
1.165032926706131e-9
3.4726380110895955e-10
3.9309324768775705e-10
6.195030985089562e-10
7.984146174691292e-10
1.39349220260325e-9
1.099461757034369e-9
1.6576178747020855e-8
1.8105593390252927e-8
2.5693232599183535e-8
4.028888265213425e-8
1.2743571899786654e-8
7.600578354999872e-8
7.086841308515966e-8
1.5812191123098963e-7
4.1807798155091e-8
2.0909043400932447e-8
1.3651066669382713e-8
5.9864195165820575e-9
2.4865294001070425e-9
3.365297281167545e-8
7.6648239603791e-9
4.221429383998049e-9
1.1003567812907536e-10
5.35018716810394e-12
6.028940247961304e-14
1.0156735485838435e-13
1.8620819165763628e-13
1.0132102458148973e-13
7.53877202376261e-14
7.613910210295782e-14
9.235564069971928e-14
6.354792062797686e-14
2.689055275968074e-14
2.5954081943579538e-14
4.305997860728869e-14
6.243732497839077e-14
8.165386368224634e-14
1.0688831934778386e-13
1.446602860402176e-13
2.0185352088454533e-13
2.8752796971317556e-13
4.1489271278819986e-13
6.03775180095987e-13
8.84210770527369e-13
1.3019791380640414e-12
1.9273420094971115e-12
2.869035201626938e-12
4.29698826454194e-12
6.47979141856771e-12
9.847593356358447e-12
1.5099905465959814e-11
2.2670998692685217e-10
5.023390136900216e-10
8.694034534204428e-10
1.2015267533769486e-9
1.253532501440426e-9
9.036905880143861e-10
1.7907612736314409e-10
8.420095121821042e-10
2.083985848574864e-9
3.4880632391365194e-9
5.008347979953056e-9
5.251617895730104e-10
4.21892268194259e-9
6.673308580481055e-9
9.127642598632122e-9
7.817461866824457e-9
5.875412319153105e-10
1.2824709982154881e-8
3.219574767680894e-8
2.4757184490060587e-8
2.102924413128185e-8
2.1255278771555344e-8
2.4002403272788623e-8
1.6755861385204254e-8
9.82745963584661e-9
5.836334743236266e-9
3.2249125052223206e-9
1.159030300871899e-9
8.817536572420059e-10
3.383641166743209e-9
8.526711809224285e-8
1.574683122042948e-8
4.920289398730451e-7
1.1904265579582289e-7
2.6764207485933872e-8
3.113994803373815e-9
3.4050811749872254e-8
3.897034195975362e-8
2.6261845530121017e-8
2.3714334991137045e-8
1.0614119680449136e-7
6.5354766029881e-8
1.4701872783468095e-7
2.1742226328518366e-7
8.940600364273014e-9
4.545705362655824e-10
1.9753174608365055e-10
6.127919916719141e-10
3.8389687188232026e-10
9.009276658693498e-11
9.51108943070844e-12
1.355167761962866e-10
4.514307415450826e-10
6.734840937965288e-10
4.3010369875582346e-10
1.676242330814718e-10
9.677768679238625e-10
2.2814932289401888e-9
5.1045030333591465e-9
1.2104837812518546e-8
2.8301343448126754e-8
2.481477329780369e-8
1.6381519596707368e-8
1.5168268561641087e-8
1.3702777710433728e-8
8.38759292820977e-9
5.768926657361542e-9
5.023189908136795e-9
5.2353587403908716e-9
5.691738545057583e-9
6.348608809783726e-9
1.2059032589615971e-8
7.457936463789157e-9
3.6502326149106404e-9
5.547668289715761e-12
1.4214236711017006e-12
3.967131091366857e-14
2.2333747515343892e-14
0.
0.
0.
0.
0.
0.
0.
0.
0.
0.
0.
0.
0.
0.
2.2723401525333196e-13
3.085116112975581e-13
4.1781384607104786e-13
5.745219885874277e-13
7.969316793577894e-13
1.1127576509516665e-12
1.5610631796270089e-12
2.1963307590432444e-12
3.093826726423394e-12
4.355808762556994e-12
6.117484368069462e-12
4.7247374415003756e-12
4.629718917573027e-12
3.2316123081318946e-12
3.201429789826834e-12
3.70578015396716e-12
4.820741405335524e-12
6.948990728622135e-12
1.0687008906805103e-11
1.7194893371278588e-11
2.889426690023798e-11
5.109936408161151e-11
9.67328132046862e-11
2.027489429757384e-10
5.001831817875774e-10
1.2565972238422227e-9
1.1441748903327295e-9
1.0391522968437172e-9
1.1236234333561396e-9
1.3613249474666375e-9
1.7956917356258788e-9
2.5148043518994466e-8
1.0740941138623003e-7
2.8540025853856026e-7
1.6514624549995723e-7
1.0633026363946158e-7
6.858664235357168e-8
3.4523303854438045e-8
7.734884669350085e-9
2.2514252422770545e-8
2.4632263266395135e-7
8.542464493325945e-8
1.350522186833833e-7
7.168934749378405e-9
1.0030572658854202e-8
1.574609921532556e-8
1.525871479455292e-8
8.293634699045967e-9
1.9340870479097816e-10
2.9773758647452114e-9
2.401359714268766e-9
1.994462376686171e-9
1.6130636902489422e-9
1.8840696532724873e-10
1.537673682480062e-9
4.370081093930474e-9
1.0918955852886506e-8
9.255584162007522e-9
5.292372348982434e-9
2.798330051214129e-9
5.714607436540502e-10
3.37037243600226e-8
1.043632480147758e-7
1.141093234641081e-7
9.965338295135311e-8
7.750314304364527e-8
5.828165126161656e-8
3.959381034735213e-8
3.1251618362084176e-8
5.2549672271452214e-9
9.20030880309543e-9
3.79272462429919e-8
6.332634217141134e-8
3.9817645768758383e-8
9.618450826419375e-9
2.033318423170806e-9
2.4733960487590336e-9
3.5389081158703447e-9
1.4967555374916715e-9
1.903766753073634e-9
3.249933699999577e-9
2.1936528863952846e-9
1.973195370197641e-9
1.697698289368738e-9
6.264686509695514e-11
1.5389508761676883e-9
3.945484916004812e-9
9.514158973071214e-9
1.351471822676752e-8
7.239345700076008e-9
3.857770149325221e-9
1.7830382392916543e-9
4.693356894775366e-8
2.763418447898404e-7
6.038877399158462e-8
1.772433252350728e-7
1.5496927889896442e-7
1.3244182483682383e-7
9.992331072302129e-8
5.820851695254252e-8
1.3640162619663159e-8
5.5701124750381806e-8
3.6894322187968485e-7
2.0746076489235587e-8
2.1804142704701025e-8
3.24436370623301e-8
2.8603925192900804e-8
1.643652398344313e-8
1.5075956235324835e-9
6.117148617802689e-9
5.142315459447099e-9
4.2881596694868264e-9
3.6955126961191256e-9
1.1249413552535023e-9
2.9300914155294857e-9
1.0407687725297624e-8
1.6728433978369302e-8
1.1206634923701218e-8
7.72614856081309e-9
4.865508806992724e-9
1.3322560167673998e-9
5.873266125248681e-9
1.8726645394232406e-8
6.328109943222789e-8
6.259543759241955e-8
7.111894028855412e-7
2.3813719940841977e-7
1.1933567486844746e-7
5.421782009773089e-8
3.049563328542505e-8
5.4535844853364405e-9
1.866786758743347e-8
4.895178335004691e-8
2.5561100688713025e-8
5.917648267871554e-8
4.655781560546144e-8
7.157623725317055e-9
7.877088834393397e-10
1.752355566819372e-9
2.2364175726927005e-9
1.427698878178583e-9
5.418375564467152e-10
4.827447466001409e-9
2.5576435724934754e-9
2.2936176669969927e-9
2.043191651826422e-9
7.450575691261949e-12
1.8986236935724486e-9
4.592024685484677e-9
1.0373359060843599e-8
2.2095488796826727e-8
1.393763426606348e-8
7.312211382932086e-9
3.692191086594165e-9
6.757638834773737e-8
4.034816733221722e-7
1.0568772637732027e-7
2.045170238362609e-7
2.137224284852659e-7
2.0169509047187953e-7
1.7767308362883804e-7
1.3107924132606693e-7
5.996246089637954e-8
6.657771632361402e-8
2.8609786723648916e-7
1.4036903859681297e-8
4.4943345471585026e-8
4.9599742120291144e-8
3.614995266888811e-8
1.8143591470519105e-8
9.63264827648007e-10
8.585976644712896e-9
6.875804016315817e-9
5.8316795518474146e-9
4.612902106685687e-9
3.728494614130704e-10
5.979137965299207e-9
1.883110050535818e-8
1.830129391748444e-8
1.2674493495205188e-8
9.019179519190788e-9
5.276629237049576e-9
1.5227010324852674e-9
1.994527203935899e-8
6.911501944088757e-8
7.25628312969742e-8
6.85902550193429e-7
2.576353524098259e-7
1.3804578616577944e-7
6.454708194940461e-8
3.069632179461611e-8
7.82768874121167e-9
1.0241346667660393e-8
8.995518946604971e-8
3.0803154181771686e-8
5.591250983540181e-9
1.0659019241465382e-8
1.016104563618395e-7
1.4673651216288747e-8
8.169296055170163e-9
7.293854944524191e-9
1.3010625769076635e-8
2.167485523376044e-8
6.436908183488614e-9
1.041226107346833e-8
2.2746585201398744e-8
9.517774994587156e-8
1.065664745339514e-7
1.536452146802069e-7
2.3440332411472906e-9
2.0898293046882548e-7
2.0549079933728548e-7
2.1672138759167425e-7
2.224565109086571e-7
2.2016177462491768e-7
1.6625845509420032e-6
7.237843977216154e-7
9.987430276590818e-7
8.551906779266855e-7
4.225729614421875e-7
1.558438660689503e-7
4.101514198584613e-8
2.375397408508841e-8
1.4169165662772184e-7
6.486170247878744e-7
5.133752646699794e-7
2.100654329190674e-7
9.877807646176261e-7
6.007670694492934e-7
7.34376222991597e-7
1.1861408750611963e-7
5.985274880079131e-8
3.7033712684566304e-8
5.605245164920712e-9
3.6260940863560033e-10
8.745010436942487e-11
7.09073696544046e-11
2.3301719558090374e-11
7.565874934049379e-11
2.526234741470045e-10
4.490560358445999e-10
6.464456308612157e-10
6.841102193421256e-10
4.875011039600661e-10
1.240457395070038e-10
3.9002137910045097e-10
4.557149729338894e-8
1.2593067596813153e-7
9.42658739364462e-8
1.870941652305315e-9
6.666416126817682e-8
1.0470872700257537e-7
1.3249030491036603e-7
1.5790524502336599e-7
1.837666544553054e-7
2.1144234680409434e-7
2.424417577197364e-7
1.118772922306148e-7
4.6368542240382156e-8
1.4627470099510516e-8
1.6772183268715483e-8
3.9545596630195907e-8
5.7055122938966915e-8
7.922094361140565e-8
3.930299417023993e-8
1.3229264406200724e-7
9.969993595066575e-8
8.52055662994067e-8
8.15487332584719e-8
8.265370676263579e-8
8.470634957771858e-8
8.327360331930916e-8
7.414217685234344e-8
5.819826486895138e-8
4.0310324821651405e-8
2.3264555769780287e-8
6.875421129559607e-9
8.130925552563098e-7
2.363543198330748e-6
6.470722551854108e-6
2.7044833323812235e-6
1.476207738490043e-6
2.3271144888558598e-7
3.856318735833458e-7
3.2147606949265297e-7
3.1752050142690727e-7
1.4031306142593372e-7
8.532014893457984e-7
1.117537612643961e-6
1.6733250455866286e-6
1.6669449793375798e-6
1.9188522398516133e-6
1.7928709698212368e-6
1.271861172278188e-7
1.871801455754343e-8
6.2572755751935205e-9
3.641847224350102e-10
9.142230322078757e-11
1.805903036387089e-9
2.986547016063757e-9
2.1953128048456878e-8
5.0734214136671716e-9
4.4386613616514135e-9
7.981713772444152e-9
2.4755757147775805e-8
1.396255331776072e-7
2.4992580366143875e-7
3.591286463521413e-9
1.3003982668237418e-9
1.1401262155331837e-9
1.5516736840776585e-9
3.68324672734507e-9
2.314738051576209e-9
1.5246762790749505e-8
2.1543091746556105e-8
6.994733840570397e-10
4.077392920245736e-9
3.108180941038944e-9
4.720602501359421e-9
1.420125375115697e-8
2.047638297611658e-9
9.079224811032599e-11
4.1641070961171984e-10
3.387925065391609e-11
2.578414614620443e-13
0.
0.
0.
0.
2.9321592268377774e-14
6.121557590779925e-14
5.78721246972145e-14
1.0525818818100452e-13
1.6083207740519108e-13
3.2225209130931047e-13
1.1489243930881017e-12
9.58814557462349e-14
3.0690699310298715e-12
1.0921466489193907e-12
7.882163621869238e-13
3.997389692710771e-13
2.590256278563882e-13
1.2687750626354219e-12
9.358928871379179e-13
5.40160529609136e-13
3.3479940175131494e-13
2.6227957244868694e-13
2.662187559887438e-13
3.208435107456917e-13
1.8947852775321973e-13
2.8012932271523306e-14
0.
0.
0.
5.878811697587306e-14
1.238904373572097e-13
2.2060758067394413e-13
3.6990256235700583e-13
6.078498871247086e-13
9.98124053964319e-13
1.6582107070494003e-12
2.817010048682534e-12
4.9527327413502576e-12
9.158753131928756e-12
1.821461619408765e-11
3.956673515185458e-11
7.457058770817961e-11
6.94250860235507e-11
6.734778499842011e-11
2.0039812666310456e-9
5.562541861045093e-9
6.586722284693282e-9
4.701624854314525e-9
2.3142657834255157e-9
1.8580067005769603e-10
1.022920885741795e-9
1.0296965578987992e-9
2.2141251436990487e-9
6.629235921100349e-9
5.7374689991112715e-9
2.306348639068238e-9
1.5482252537511318e-9
1.1364825846195046e-9
1.0553874253706456e-9
2.0740782699787991e-10
8.79146556838725e-12
1.1317259609692034e-11
1.4855654906818686e-11
2.3527823163837302e-12
7.26211298365285e-11
2.2269161121057481e-10
5.905854462553652e-10
7.335041096767844e-10
5.271724361186361e-10
4.475192921144239e-10
5.667060808578469e-11
2.8645165859660137e-10
2.997994449381692e-10
3.127995481454867e-10
3.367911019124118e-10
9.770298465947686e-9
1.441508338159689e-8
2.8027429409149943e-7
6.43893713542678e-8
2.1808176405896665e-8
5.988400508560659e-9
5.67144979867521e-10
5.687773462266724e-9
2.2331577523740124e-8
2.905734134655483e-8
2.5867810745976473e-8
4.1340800688285065e-8
5.893939794289745e-8
1.8644876517166646e-8
1.6959651305092998e-9
9.16835936706923e-9
1.4500696071052402e-8
6.9818975241868576e-9
3.047262716748414e-10
9.361680317461847e-10
1.1381698153408372e-8
8.133546167714646e-9
4.504359889883774e-9
1.1440956416589722e-8
2.07499553738026e-8
3.1202998054229085e-8
3.2052438560021883e-8
6.339551714357316e-9
4.89141301276341e-8
1.4413188065553505e-7
5.958687497658063e-7
3.124026891943916e-7
2.4068648106964523e-7
2.4870600025259185e-7
1.063177114923781e-7
4.4293117011714306e-8
4.513556598780557e-9
4.251748952484035e-8
1.7921070196062526e-8
1.0632817745797902e-9
1.949639667255815e-9
5.489336440982389e-10
1.0969763914780361e-10
3.2271589690078837e-9
4.388531084352675e-9
3.2047355721718337e-7
1.3243026266474487e-8
1.2609610996132175e-8
4.863776924599425e-9
5.344211204730464e-9
4.675932883172077e-10
2.9829374854161e-10
3.392469845160489e-10
3.9095488246739245e-10
3.7202371434331246e-10
2.367704737007096e-10
8.74534993149306e-11
1.9354211119656756e-11
2.2948015035520445e-10
3.171023718592879e-10
2.305407955375229e-11
8.680866158810668e-11
1.3486821884941367e-11
7.478571810095472e-13
2.0903135113596785e-13
0.
0.
0.
0.
0.
2.469874753664027e-14
3.535648239779882e-14
5.4832029036848146e-14
4.436030212135349e-14
4.696540391819874e-14
5.4614888583202984e-14
7.156332884871395e-14
9.373908321365103e-14
1.2070465478531892e-13
1.5727341698863331e-13
2.1112900919657987e-13
2.929183161754194e-13
4.1817123355218266e-13
6.106605377505355e-13
9.078272839038044e-13
1.3697876046037157e-12
2.0947550968059494e-12
3.2462067463158392e-12
5.102170077300098e-12
8.147695958448174e-12
1.3255359144581385e-11
2.2054748075061993e-11
8.270503704909315e-11
3.295099630353118e-10
4.6265325174801415e-10
3.9820929866730905e-10
1.7801495854682164e-10
1.7442477044101468e-10
6.633189338112098e-10
1.3590940887112999e-9
2.363128527006288e-9
3.722004861988083e-9
5.154795608262296e-9
2.395210610849893e-10
6.576301485092285e-9
5.5898453738929294e-9
5.139320748599842e-9
4.235125997834038e-10
7.922923465740544e-9
2.0347039143404613e-8
2.6992248808917425e-8
1.9347417125418724e-8
1.6416486095830865e-8
1.4994409912259298e-8
1.3660446232693294e-8
1.193369883095054e-8
9.743575949242808e-9
7.073710028592095e-9
3.6704069559100903e-9
1.3152924487419584e-9
1.0356423020497171e-8
3.15248731815023e-8
7.197619256746736e-8
3.611621215457717e-7
2.2397069626152064e-8
1.729492711739762e-6
4.2503015648709124e-7
7.568027442795333e-8
7.136018346405685e-8
1.012044261543043e-7
2.9197701091865294e-8
1.2197986002074683e-9
3.2099534835814254e-8
2.6897533663835705e-7
5.944783589223387e-7
5.77764435226219e-7
1.483668555906323e-7
5.403984350401247e-8
1.0467971581861293e-8
7.509266628712344e-10
4.928080504129195e-10
3.7715527586392766e-10
3.0955546696435666e-11
8.030255441805827e-10
3.4194954023605673e-9
6.169111431598183e-8
8.046739755685933e-9
2.002286916057634e-9
3.9259196114860355e-9
2.0674336964874237e-8
8.912766278713916e-8
2.7899946333054106e-7
9.596449602505491e-8
1.147434185210414e-8
2.0051472170014693e-9
4.798375931977598e-10
1.0985743221854884e-9
1.4402468218003857e-9
2.2231936215243434e-9
5.413972895415687e-9
1.722885094131814e-8
1.3699695644793097e-8
2.9479895020396358e-8
4.611214844389906e-8
1.2427180955779838e-8
1.6610014905173605e-8
3.237349873006661e-10
5.9715246728661505e-12
2.05675040232773e-13
0.
3.349744023156671e-14
0.
4.9901241624726995e-14
6.258992696245872e-14
3.7235775722787485e-14
0.
9.777733116138354e-14
3.097699761673134e-13
1.323090241708092e-12
2.126427030709499e-12
1.3548920697934912e-12
1.373541510570725e-12
1.737881419602365e-12
2.656532119000388e-12
4.8831271798965635e-12
6.514914401141505e-12
1.3266403380882754e-11
2.0148138817042125e-11
2.654539171849289e-11
9.586117692210039e-12
1.2418187733450628e-11
1.9865394719844907e-10
7.772407136201248e-11
1.364841420673795e-10
3.718996820615194e-10
2.4198387931529486e-11
2.9117101360194175e-11
2.1124677677610165e-11
3.682828906271463e-11
3.155511512859555e-11
1.8263305757956324e-11
8.622343470518166e-12
3.2155294810256766e-12
1.1424103863625525e-13
2.9300952551376215e-12
6.258842198016483e-12
1.0916939342121266e-11
1.7500838254033635e-11
2.6010031532003555e-11
3.575440578152247e-11
4.6268663540710967e-11
5.802043375655679e-11
7.210218877012464e-11
8.987387272473999e-11
1.1295095568244459e-10
5.450419474658942e-9
1.7183208705853005e-8
2.9019997805751192e-8
5.406545422900589e-8
1.0372209591895995e-7
1.7278805729501744e-7
1.7380632821910843e-7
1.5299506064405723e-7
1.326383840515548e-7
1.0284874660391399e-7
7.401612060094783e-8
6.935555538379386e-8
3.592948697583332e-8
2.293190903910827e-8
9.964029161531048e-9
1.6122441603100566e-9
3.3983862433772375e-10
7.90099079413425e-11
2.862202429619296e-11
2.59087993928421e-11
5.527518369254222e-12
7.602864391394065e-11
2.508545960624011e-10
5.615180206337162e-10
1.296774947936151e-9
3.1641791823622816e-9
2.8722635795826994e-9
1.2833012020830415e-9
4.0297458882293743e-10
4.670512122659058e-9
3.745198263724914e-9
1.4395651759019358e-8
2.945496076886641e-8
3.343790643446774e-8
2.2488679372596093e-8
2.2077548063444784e-9
7.275492228395128e-10
9.182979238708776e-10
9.063252225387408e-10
1.156531684129993e-9
2.674655495209563e-9
1.7477728087038616e-8
3.1005806363628885e-9
7.276405330425449e-10
5.999423775663819e-11
7.035111194130399e-11
7.778132221056534e-11
6.470977910418066e-11
5.2573791573843874e-11
1.906936862893226e-13
1.5173567170512453e-10
3.469746492260996e-10
5.055357811334729e-10
4.3806475930306693e-10
3.250456267730217e-10
2.4681812345345386e-10
7.627790517443646e-11
2.3344269094884853e-11
3.2722508637870414e-11
1.8872446946329807e-11
1.5577792992655816e-12
3.975210692933457e-9
2.1288622738213842e-8
1.628646217246118e-8
2.4759966794033014e-8
2.727024477354562e-8
2.8248952466890098e-8
3.012113268721485e-8
3.398643135315436e-8
2.3428123392668142e-8
2.5510592602478546e-8
2.669165846697224e-8
3.3333821261042265e-8
5.669927966595368e-8
3.255787197456532e-8
4.553569756918423e-9
7.194178390434151e-10
2.4029113156539517e-9
3.373909598137521e-9
4.796770135736731e-10
2.998508967368488e-11
1.5192685171192614e-10
1.2363851426997046e-10
8.609008106048308e-11
1.61508579160995e-11
8.231416493097337e-11
1.9379841230267855e-10
3.9185557204659553e-10
8.419153882453862e-10
1.751898394397873e-9
9.106493041463816e-10
1.1595887346882732e-9
2.5762155322791714e-9
1.4173115975973698e-8
3.1844472326808253e-9
6.135471415902231e-9
6.520694471151246e-9
5.5905830948612584e-9
3.8597305454337046e-9
2.321067987237208e-9
1.1131088970812262e-9
3.5814120553694595e-10
3.5758094734817233e-9
1.0012754687320572e-9
5.533486758103116e-10
1.890942511101367e-9
3.141903419277198e-9
8.379314917011264e-10
3.991905131095451e-9
1.2698583036637984e-8
1.4758919330079922e-8
1.5169015424154355e-8
8.835658822267937e-10
6.110352665187346e-8
9.246974767721405e-8
3.9190375240418e-8
2.2157729466794416e-8
1.6905782991920867e-8
1.6120429001201433e-8
1.6543606695465278e-8
1.646818746487215e-8
1.5164574592946817e-8
1.2703142167908102e-8
7.689051085419774e-8
3.740146170751362e-7
1.5002597924350597e-6
1.0821387276334042e-6
1.719360496019209e-7
4.193361048954183e-7
3.800878033039791e-7
2.4041084314430075e-7
1.6200458098384667e-7
1.1850108924156554e-7
1.7450922463147656e-8
6.649569614076396e-8
1.952708156636848e-7
4.552304322571641e-7
7.727830249817643e-9
8.355091188983826e-9
5.418564633001335e-9
4.0186126146160416e-9
1.609296039164493e-10
4.1654156910386293e-10
1.107001626826764e-10
2.063347340338026e-11
2.2028592846685087e-11
2.927025901683349e-11
2.0216699402915392e-11
4.346568048768108e-12
1.4906111436733056e-11
3.2740454645912303e-11
5.7171079628463845e-11
9.134756271199858e-11
1.2840069188174492e-10
8.194021110505556e-10
8.054412507217171e-10
6.7852286229507e-10
2.7017154022621634e-9
4.746699836466565e-9
6.6847434398917115e-9
7.46461314491779e-9
6.643615286835394e-9
4.472089428196428e-9
1.1226853293824731e-9
4.104438198633328e-9
6.927029576042914e-9
9.78356746349775e-9
7.776757461814404e-9
2.2821249558232753e-9
3.4825323058862594e-10
1.9102271483543097e-10
1.2961579405662044e-9
1.4080749513239343e-8
1.5831453216490337e-9
8.855911471529248e-10
1.96964042803371e-9
5.615526316372853e-9
6.6014476787734895e-9
4.215930860142741e-9
3.7110699610265495e-10
4.361819621911461e-9
1.2170471555454379e-8
3.207729730881874e-8
1.1531771435239565e-7
1.0392490231802408e-6
2.1865581847701714e-7
1.5242400297303062e-8
1.4712732746134267e-9
4.832399747163475e-9
7.306184735374042e-10
7.269726351026309e-10
1.428871855585729e-10
1.1663419945802902e-10
2.5831700856127986e-10
7.825812551562245e-10
2.1358834766614674e-10
3.292195870552498e-9
1.2464020893313983e-8
1.3271304159115951e-8
3.2233073241429392e-9
3.302153994123225e-8
4.637241534204712e-7
1.7359485538954097e-8
4.649752440706242e-9
1.2348816605151746e-9
3.0884603786721117e-10
2.975878679211214e-10
3.4031669508028453e-10
3.4465960767620057e-10
3.7178078045730555e-10
1.198333417804541e-10
1.0892365200026372e-11
5.30393591341788e-12
1.5882123334590144e-13
0.
0.
0.
0.
0.
0.
2.6834635797031232e-14
3.7721009996253356e-14
5.2703410759078084e-14
7.363473372975792e-14
1.0308753664217475e-13
1.4471377740129404e-13
2.030953770024991e-13
1.3217282512848807e-13
1.294312365166525e-13
1.4914443892118833e-13
1.9603631326056565e-13
2.613602528110486e-13
3.448821270700534e-13
4.608697137241213e-13
6.334125863888697e-13
8.977271959364259e-13
1.30713682866095e-12
1.9456604188743942e-12
2.94931591357925e-12
4.543050666137954e-12
7.106800975743859e-12
1.1297579132937951e-11
1.8283481484089136e-11
3.021186409911515e-11
5.1195795681258576e-11
8.952969758555123e-11
5.757826186653397e-10
2.175660089272446e-9
2.299998360536033e-9
5.665764534917655e-10
1.765031125412476e-9
4.1401016672060105e-9
6.770501959098797e-9
9.8655161034583e-9
1.3439350390107758e-8
1.7275901431628406e-8
2.0966622809694117e-8
1.1896212689248018e-8
2.8145932065186784e-9
1.2408995239121858e-8
1.040765167104356e-8
1.1063147538841505e-8
9.490533382900874e-9
4.7448862879708035e-9
2.0429964558277298e-8
1.7085952445012674e-8
1.5049767218010284e-8
1.416134019567546e-8
1.331871666041979e-8
1.1951338797326593e-8
9.91102204499405e-9
7.188564502003673e-9
3.4657838569865424e-9
2.6174059724557127e-9
1.5956047381973252e-8
5.055682318759196e-8
3.941494584397476e-8
2.8830454784053354e-7
3.2352091201066745e-8
1.410937107519505e-6
3.228492686939145e-7
5.587971130803887e-8
3.3947668294076585e-8
4.48662266606578e-8
4.16301605282469e-9
1.0907403457515187e-8
2.3070270229495465e-8
1.3834418845439578e-7
4.846045826402244e-7
8.796523562009093e-7
4.591606501807755e-7
7.760430246123261e-8
2.774283537261305e-8
2.4087278862479734e-9
2.905454727095231e-9
8.769014982691741e-10
5.290512844993595e-10
7.305082586150824e-10
2.3168371117849865e-9
2.734078170111121e-8
1.3885382183142452e-8
5.950220738070789e-9
3.4417305099084918e-9
7.275495735510895e-10
3.825928422710491e-9
2.089831770318076e-8
8.926308435317496e-8
8.234319487834291e-9
1.989308638843397e-9
6.441315108921853e-12
7.293928374544516e-10
8.797722721037831e-10
1.062064054106935e-9
1.7795351473722392e-9
5.7656083265735885e-9
2.0808115988742162e-8
2.4256144872878574e-9
2.1896280904264793e-8
1.9659565528204322e-8
8.246559516015937e-9
5.327016049053803e-11
7.870499881726413e-13
1.0128333424400531e-13
0.
9.097985112325639e-14
1.3949006193904548e-13
2.029339411839094e-13
2.5899581548639415e-13
2.3018097376347054e-13
1.4627224617448044e-13
5.136236753170115e-14
7.167816950007405e-14
3.122307042035317e-13
1.0717991404319702e-12
6.337631311643836e-12
3.237743635141791e-12
2.6820472969447405e-12
3.00850314351785e-12
7.77661901344632e-12
3.366273300469138e-12
1.9133673150458998e-13
3.987915578508526e-12
7.921472448895207e-12
9.82071387640991e-12
6.206263040886095e-12
1.1685847703312853e-11
9.360768861592642e-12
7.7337069776209e-11
6.112968253681361e-10
7.052481403192822e-11
5.348225070196675e-11
2.9555127857338196e-10
5.346610372961793e-11
5.961157671964808e-11
7.195026162376525e-11
6.08268421144143e-11
3.535887083501348e-11
1.682944698319235e-11
7.133508652506189e-12
2.2129487942844682e-12
6.399684184689477e-13
2.7264906485062738e-12
4.613019600506763e-12
6.544443819753774e-12
8.672549023266034e-12
1.1157342898453291e-11
1.4194700606382194e-11
1.802664240174487e-11
2.2958614337782885e-11
1.1347968497643057e-9
3.2649469261228024e-9
4.8373209796375905e-9
8.118602031495594e-9
1.4553540492711123e-8
2.5653837941405676e-8
3.601671093039478e-8
3.614152949482542e-8
3.1309604076062626e-8
2.537032120061266e-8
1.9112611056944138e-8
1.9482860272506703e-8
1.6217100839899736e-8
1.2706182016748086e-8
2.5829694331854688e-9
3.5745669844001435e-10
8.788176150861044e-11
6.228200157333111e-11
6.186799324243908e-11
4.424234775537314e-11
1.5224851728090055e-11
5.480335958214532e-11
1.7561918531629833e-10
3.988682435416487e-10
9.410145255151669e-10
1.7860792042669407e-9
9.612473153591435e-10
3.1641923222480753e-10
2.6718615490615943e-10
1.2426340367522026e-9
3.7025404901936933e-9
4.791525511918633e-9
1.7416481537235583e-8
4.056932282807146e-8
3.2934328689128163e-9
5.152192810271881e-9
3.835417861439927e-9
1.7235572631365948e-9
1.9090763656570794e-10
2.462302775305929e-9
1.0583879732709413e-8
1.953907478566498e-8
1.0596779381912336e-8
1.3628079899087237e-10
1.9685329158466002e-9
2.609300579962533e-9
2.2799567565525206e-9
1.370208482628706e-9
7.086183782122272e-10
8.163311624870679e-10
5.963796532432833e-10
5.669057366656098e-10
5.382293713865006e-10
5.445541707069662e-11
5.482404733275473e-10
1.5058091488650405e-9
3.8205128515704315e-9
3.6674641331061873e-9
2.145197091911277e-9
1.284484883902946e-9
7.02790303543942e-10
7.778377148385812e-9
4.165320621270197e-8
1.3701219428130841e-8
1.0495854486585208e-8
5.77087475140607e-9
4.8620351243012996e-9
4.847607034768714e-9
1.3837719384053066e-9
7.412980302476454e-10
2.1754739030260233e-9
9.438067957947348e-10
3.681127179629106e-9
9.099492697416108e-8
4.266454023344731e-10
7.908401282687916e-10
8.106845516534182e-10
4.100001767580476e-10
1.536602963265224e-10
5.66681442937911e-11
8.685139870628555e-12
2.8094322074083957e-11
3.748109785415687e-11
3.4402966540528485e-11
2.5666177016272313e-11
1.954160925101889e-11
2.3730405554429292e-11
4.164496778866152e-11
6.172196397925681e-11
3.974356310528837e-11
3.295903648715112e-11
3.4482042495071684e-11
4.785240582669123e-9
2.9689971185443404e-9
3.938301751830596e-8
2.725613906547931e-8
2.079128566467332e-8
1.465997685555097e-8
8.670684682106519e-9
4.322758643667018e-9
1.3819058346259162e-9
1.2997774987974019e-9
6.766359625176059e-9
1.4034246747718313e-9
4.971748404475914e-9
6.664168641232386e-9
5.971722393313267e-9
3.487263610094594e-9
1.4350047650785655e-9
2.918983189597185e-9
2.1013545408836745e-9
2.1038618981310905e-9
2.1250245094180588e-9
3.78976482109422e-10
2.310843918666303e-9
7.813808138578855e-9
7.858643085166099e-9
5.677826210359265e-9
4.263472462344713e-9
3.0861186974541892e-9
2.033638101885073e-9
1.0585625887508043e-9
5.219415046229161e-11
2.897963311804225e-8
1.1966257936577735e-7
2.591086413873332e-7
1.2361700040111988e-7
6.961076432440742e-8
4.244198469699493e-8
2.0904352720487823e-8
3.376851020235597e-10
1.7686160105315357e-8
9.325364704940746e-9
5.653438278100643e-9
9.13253699509824e-9
4.0386528939098915e-8
4.93620721621242e-8
1.7284814658831738e-8
1.246845731535805e-8
8.280417391151511e-9
2.2532742440764737e-9
4.711366775234361e-10
4.6225856231054703e-11
2.0487896179644427e-10
1.6867214644266127e-10
1.2618362725427525e-10
4.386657760133767e-11
6.425005975020095e-11
1.757642085549038e-10
3.629863017873898e-10
7.453988490865064e-10
1.414988657145702e-9
7.582142077561553e-10
1.79950383462174e-12
1.3444983845953685e-8
2.6680744085961632e-8
2.629803347279269e-8
3.179761690293808e-8
2.961253462251794e-8
2.3987937359636848e-8
1.623390388824019e-8
9.946865549727863e-9
5.862784412649923e-9
2.9809784137255937e-9
6.347430020245741e-10
5.319362969842041e-9
9.97358148823636e-9
1.115196516527003e-8
5.458823603007403e-9
1.4924188636935554e-9
6.5383992248130835e-9
5.6458932152169134e-9
4.87718338237525e-9
4.6855224475725605e-9
5.043156455056568e-10
6.624555584556533e-9
1.746933400948915e-8
1.3837802405607675e-8
1.1784519844790785e-8
1.0393597397970955e-8
8.846126936371586e-9
7.012225521936095e-9
5.061637777849754e-9
3.121776170913293e-9
6.531875053100805e-8
3.121550591750066e-7
3.2002529473230336e-7
3.585462975872094e-7
2.193476338611338e-7
1.4924516719332575e-7
5.8721427096638545e-8
1.1128317616283816e-7
7.160442749430657e-8
7.531840592684026e-8
1.1431109246267782e-7
2.5962974347254167e-8
5.475672007648074e-8
2.6884030961407784e-7
1.6756042701567476e-7
7.413131416846411e-9
3.864737718979707e-8
3.978840385256483e-8
1.0431162592482799e-8
7.1768255768399216e-9
8.952740249555336e-10
3.4730665627233825e-10
8.171540353292882e-11
1.2766439708354422e-11
1.4253198394474108e-11
1.7789836092907046e-11
1.0124973319030272e-11
7.74309854338978e-12
2.8677311953925585e-11
5.2290103447940664e-11
8.746539081913596e-11
3.5434638017257043e-10
7.840278423675546e-10
5.136272840542539e-10
2.9158622034406106e-10
1.3834546586873654e-9
2.872543674483264e-9
5.027420101287833e-9
7.781230297940869e-9
1.0382230564268664e-8
1.154984969212802e-8
9.857105919366137e-9
5.908509690878434e-9
7.707840733217871e-10
9.247143705473748e-9
1.990754498748927e-8
3.292428959679205e-8
4.0520752784690975e-8
1.4859810277836828e-8
5.4929306668269436e-8
3.780741923118325e-8
2.691466973476457e-8
2.2180209218655234e-8
2.133909614874319e-8
2.250688525830211e-8
2.3951085335775733e-8
2.4342212357162052e-8
2.2990913943852184e-8
1.993116899554132e-8
1.563714205411475e-8
1.054076514779286e-8
4.7238316161962476e-9
3.1149138946074506e-7
1.2751002920822277e-6
1.5343037587274227e-6
1.0894977568975396e-6
6.736724665220336e-7
1.8612478203127048e-7
1.4564393767854683e-7
