# Supplementary material for: Observability and Controllability of Nonlinear Networks: The Role of Symmetry
Source: Phys Rev X. Author manuscript; Available in PMC 2018 Nov 13. (PMC6234006; doi:10.1103/PhysRevX.5.011005)
Supplement: Code Archive [file NIHMS982008-supplement-Code_Archive.zip › MathematicaData/FNCtrlbDELTAHetN3M1ChaosK4IC1]

9.382049674726674e-9
4.621176234798513e-8
2.14759687729754e-8
2.0147576776130092e-8
8.181906351346801e-10
1.925940760805865e-10
7.86461877602736e-11
1.8508546430173178e-10
9.374385706500646e-10
3.3370535314042004e-10
4.081185312079106e-10
6.46004501871898e-10
1.7673054060956926e-9
3.379623488583339e-9
6.3273442684763254e-9
1.4515577676058357e-8
4.427953600135531e-8
5.111578616025679e-8
4.148624452393731e-8
4.4825042893467525e-8
5.4865946828452524e-8
7.481702292510031e-8
1.0408534283021202e-7
7.81113823166179e-8
6.284616835692218e-9
7.584302201343711e-12
1.620259220622011e-12
7.936297434957322e-14
4.8178262387811645e-14
0.
0.
0.
0.
0.
0.
2.3806587924417486e-14
3.2452463236906846e-14
4.4547570091630384e-14
6.138664062902451e-14
8.482923636496424e-14
1.1751533678062703e-13
1.631848612276724e-13
1.4204380577133338e-13
5.639756926414785e-14
4.6246648298474e-14
6.33600150230806e-14
9.336832697446331e-14
1.2944611127823696e-13
1.7778991486080923e-13
2.4948446987016165e-13
3.5895478033430085e-13
5.268442926362961e-13
7.848171226346497e-13
1.1829602457010715e-12
1.8019293203901016e-12
2.7737382845877637e-12
4.318464473573109e-12
6.811156759617394e-12
1.0908384748579467e-11
1.7798759431223257e-11
2.972812125742345e-11
5.1185067619328506e-11
9.335729924410966e-10
2.4443920115278077e-9
4.044234748646693e-9
3.0436636968215293e-9
7.391058766773399e-10
4.954378286883986e-9
8.754181003676209e-9
1.2160398313772803e-8
1.524255292163127e-8
1.793040669273784e-8
2.002289011944997e-8
1.0189935288464215e-8
5.32014566214636e-9
3.88175393502347e-11
4.843825236479301e-9
5.566409575893528e-9
6.604604018422452e-9
2.6796953837345234e-9
8.59918692837582e-9
1.0352051924196102e-8
8.664277691379107e-9
7.54873348101749e-9
6.475864700962856e-9
5.168475692366913e-9
3.190548695809403e-9
1.3988737462629257e-9
4.348161151841094e-9
4.077558655288356e-9
3.792501223396433e-9
3.6471761607019844e-9
3.6261636920910434e-9
2.380698338166884e-8
5.6253256363648367e-8
4.823621178522822e-7
9.022147006396514e-8
1.7437653319341426e-8
7.826067218652987e-9
4.2582780221972416e-8
4.303532868174269e-8
3.068700515217598e-8
2.7994230812806374e-8
1.2377391897196615e-7
1.7161430825391122e-7
2.7803757975691317e-7
1.1475682381794515e-7
5.896861499536871e-7
5.89398524621636e-7
3.6351485349852884e-7
7.662873065453505e-8
1.5465901849857505e-7
2.4931715294707567e-8
4.0570497541780916e-8
1.1986484973336784e-8
7.745028317463399e-9
2.3085596474863123e-9
6.829646600893804e-9
1.8362948290234275e-8
2.0992732708694605e-8
2.450238360399244e-8
2.378853454175273e-8
3.425135500625311e-8
6.960101763599836e-9
2.4784819618507773e-9
1.2313948298201437e-9
4.5070527939156704e-10
1.741612034932038e-9
3.173632579158987e-9
5.8721978268251246e-9
1.0571293184384066e-8
1.2262484414427798e-8
1.1561813823287582e-8
1.2170770756752238e-8
1.4765488622486176e-8
3.630707875834973e-8
9.343223779452455e-8
5.497354420465442e-8
3.481733393954284e-8
2.5214111163787805e-8
1.9863297143971888e-10
1.488577077005909e-12
2.2932784522478585e-13
0.
1.366898294548758e-13
9.500768799560211e-14
9.393677273694694e-14
1.076700690602729e-13
1.2961856459466043e-13
1.2518126693243333e-13
8.157186991953774e-14
3.8667970025457873e-14
0.
0.
8.955661642675353e-14
1.13962668210448e-13
1.484719874373344e-13
1.9965319793026033e-13
2.7312574166272845e-13
3.7748440698283415e-13
5.250856949457802e-13
7.335750977410375e-13
1.0280920779681992e-12
1.4443662814478435e-12
2.0330189533126943e-12
1.9428611637275432e-12
1.1131471081749292e-12
8.077735455299501e-13
8.502290713561445e-13
1.1233835894685506e-12
1.6191535110388123e-12
2.3608798477293406e-12
3.4786374705876675e-12
5.227026556229892e-12
8.039503436511671e-12
1.266658782826125e-11
2.0460476793724116e-11
3.39735433514581e-11
5.831062048520468e-11
1.0450169045073075e-10
1.991107088721029e-10
4.1696410880847097e-10
1.0161478621969905e-9
2.5990313797900597e-9
2.340605100108305e-9
4.841968975352083e-8
1.6783388422523987e-7
4.142042270897271e-8
5.68749579636483e-8
8.049209476578568e-8
8.77139448956836e-8
8.782462852145207e-8
7.829347107250389e-8
5.968324155622387e-8
3.709953553335684e-8
1.3685370275962339e-8
3.502378429321704e-8
3.456606856191094e-8
2.3348277260382147e-8
1.2262071212478726e-8
6.4745794905150955e-9
1.038745330463591e-8
8.143994327538727e-9
7.747083225376948e-9
6.8155454694870975e-9
3.825616911824156e-10
1.172251145554964e-8
1.5193793466381447e-8
1.184179219639779e-8
9.763703433000836e-9
7.900035391993695e-9
5.5423973217031515e-9
1.1879439258048384e-9
1.2239879674284423e-8
1.4128055866540804e-8
1.1539180412494176e-8
8.093396755745468e-8
4.237701987229725e-8
6.419179592157366e-7
1.8715512843951216e-7
3.12982149829926e-8
1.2944248952615658e-9
1.7572219118558696e-10
2.213987657255789e-9
4.469070783713876e-9
2.8099216580617464e-9
5.1305835942562516e-9
6.650772527565633e-9
1.0245518002807477e-8
1.5548031908799365e-8
7.363375231280747e-9
1.8858665689146783e-9
6.560469178794323e-10
9.525366618200914e-11
4.26746094087376e-11
4.177549492006495e-12
1.0964974141930796e-10
2.0711523373947903e-10
1.6522735394411533e-10
1.4075143159974982e-10
8.319062858082782e-11
1.5662252522977577e-11
8.314656100620657e-11
1.593028958378438e-10
2.5245904699071185e-10
3.557177015828615e-10
2.918095420517821e-9
7.492395951586441e-9
5.131794219077375e-9
3.6306511388598397e-9
9.384067326423834e-9
1.3037688004116409e-8
1.5795147919642538e-8
1.7676014625853818e-8
1.8213979395960477e-8
1.7092062674833242e-8
1.453013263992296e-8
1.110267101914898e-8
1.0857539741700144e-8
6.966635328778695e-9
3.822362627853924e-9
7.532131182461092e-10
3.0311389523598044e-9
2.3759918816887065e-9
2.304469224531348e-9
2.040230732770885e-9
6.522531522858774e-11
4.080855271147348e-9
5.810333542023076e-9
4.40806024886865e-9
3.579385019166136e-9
2.889095004185024e-9
2.059700030246948e-9
4.970887120681608e-10
5.067363711321963e-9
4.488481324483979e-9
3.7188894192170194e-9
1.4910159410949956e-8
3.169845036379614e-8
1.7419380863544906e-7
4.9568903501829564e-8
2.0813235605578703e-8
5.74886207167717e-9
4.004408565443049e-9
2.2346984835560485e-8
3.863069189618305e-8
2.475597796214146e-8
9.737430030511051e-9
5.510182558412877e-8
9.143583139862237e-8
1.313822275758452e-7
1.0593710804005512e-8
5.1285044884719155e-9
3.758606660828087e-9
5.334260397446062e-9
4.311504803458935e-9
2.1615707549690558e-9
7.873782265059761e-10
1.104201321989364e-9
7.784303265578105e-10
6.506905682267531e-10
2.482228101799879e-10
3.069306583333546e-10
7.48466996945626e-10
1.3041324993840415e-9
2.006610642251789e-9
2.846824547567908e-9
3.903513648548029e-9
2.1194637869655228e-8
4.8828739719435275e-8
2.3625364270486636e-8
1.4118094626613459e-8
2.989590208607377e-8
3.7001501519455415e-8
4.118443283909124e-8
4.277988744951624e-8
4.148928517706116e-8
3.9347015018126495e-8
4.199069494160048e-8
3.2902959226531514e-8
1.9301296480292444e-8
8.538605434352274e-9
2.6584835907413955e-9
1.1554879428263148e-8
8.12074993675602e-9
7.61406454613814e-9
8.063296898375744e-9
4.220612037488191e-9
6.108752626768893e-9
9.833645382933926e-9
8.384964045330855e-9
7.374809622268508e-9
6.406359749314688e-9
5.1576340033108414e-9
3.4194303376068572e-9
6.320320571517902e-10
5.356639808077388e-9
1.8695458831281016e-8
1.344127317922237e-8
1.238999819234497e-7
6.57484744386557e-8
1.5975860786322771e-6
3.2585562256183567e-7
9.0591692388381e-8
1.2043461993872419e-8
3.1909847705709973e-8
1.7941225262051286e-7
7.631891622939454e-8
8.302003048306234e-8
7.771945069015443e-8
7.015778680494628e-8
5.150016012933411e-8
1.1151188030776603e-7
7.734529869162493e-8
1.765911917732991e-7
7.139637780578197e-8
8.932276417534031e-9
8.78870430268145e-9
1.0655464086937446e-8
6.6997019699790056e-9
1.7932540692339906e-9
9.75657015386582e-10
1.2821762884479309e-9
8.917915262334768e-10
6.151324538188707e-10
7.722596932304204e-11
5.931739073632164e-10
1.059495815781765e-9
1.5146348267166008e-9
4.447077640015391e-9
1.1849325255411994e-8
1.4183089473337883e-8
3.869182686447185e-9
9.085723643671524e-9
2.020114913114791e-8
2.995074672845919e-8
3.9041121129849126e-8
4.748620777083264e-8
5.476641170760658e-8
6.013503212952739e-8
6.299782892285941e-8
3.1634416082147496e-8
1.1578810368383296e-8
2.2592346519930107e-8
2.5701446849012893e-8
2.318286721539475e-8
2.577078393893374e-8
1.789713359280957e-8
1.7161126050681533e-8
4.590648490519136e-8
3.770989007060943e-8
3.290670039023357e-8
2.9750270842655393e-8
2.6153730645410645e-8
2.1096728483778146e-8
1.3870219729336986e-8
2.414234977772976e-9
2.048315839241982e-8
6.595458363210799e-8
6.090952816040622e-8
4.892904985008062e-7
1.0834366267053379e-7
4.599124386549315e-6
9.872309550150984e-7
2.6919342440406036e-7
1.4927877923319822e-8
1.8782641840581895e-7
2.9840961522766966e-7
1.79862397748081e-7
9.673469589096952e-8
6.52269550681527e-8
2.5804969079468782e-8
4.211684493676059e-8
7.264937659755498e-8
6.792940795651918e-8
3.538192645189436e-8
3.8549218214986875e-8
1.326077531770949e-7
1.3806595225314718e-7
1.0022306061345112e-7
1.2066481670504367e-7
3.6348822163798516e-9
7.140993496994173e-9
1.705075162429982e-9
6.138108099954763e-11
3.9781506926949544e-10
2.8369196279787574e-10
1.488431558945163e-10
1.0449315332971721e-10
3.0853556679548743e-10
5.158277496558813e-10
1.5295840474526492e-9
4.506231181160542e-9
5.629197236916961e-9
3.4225734723107237e-9
4.74021313171032e-10
4.934227945999893e-9
9.709375175120159e-9
1.4832739586119563e-8
1.9962443240867377e-8
2.4020440963735864e-8
2.52591907463261e-8
7.129539920031034e-9
1.812261533555878e-8
2.8431691215385824e-8
2.9602917760921692e-8
2.9210369605439044e-8
1.1849817107463225e-8
6.944806224066907e-8
9.056193833071234e-8
6.826161788007641e-8
6.059798216547471e-8
5.8540860257854964e-8
5.765691299768641e-8
5.517985976285957e-8
4.905083146912787e-8
3.773805784842049e-8
1.9318480792897926e-8
1.054631689123408e-8
5.891721246948413e-8
1.167317043915985e-7
1.4186141905396409e-7
1.8065672405137244e-6
5.139248252608404e-7
9.737664812001782e-6
2.1076540677614556e-6
4.587539080501012e-7
4.1690072640041436e-7
5.825972843588754e-7
3.5225011211021463e-7
3.7588972505945506e-7
3.31889589167197e-7
8.75164960233933e-9
3.766014927893966e-8
3.961164806407334e-7
9.588735647285418e-7
1.0378102014345303e-6
1.8519360807005343e-7
3.6945851505002275e-8
1.0972621817047399e-8
2.4679264829033587e-8
1.4401071555911097e-8
4.061620543444629e-9
8.743782157760825e-9
2.4341515952379694e-8
2.944159268698823e-8
5.229449376906301e-8
2.6505899649423486e-8
1.027573057418562e-8
1.6575171354186042e-8
1.1013948416202474e-9
1.409622103769116e-9
1.213486969427609e-9
1.3438042177345637e-9
1.981920286982917e-9
2.7340347314929486e-9
4.201018691606603e-9
7.150294010488057e-9
1.1430048332893951e-8
1.3175218789561969e-8
1.3480443852907034e-8
1.5135779246190695e-8
1.941415008438973e-8
2.8537574764721972e-8
7.351999485014851e-8
4.460310518131958e-8
2.5025273435930742e-8
1.8013500020478568e-8
1.624530890810217e-10
1.023205097350323e-12
2.0236134321136272e-13
4.456224589773638e-14
1.2151764363344425e-13
6.457322054820298e-14
9.639179598249702e-14
1.044948458125529e-13
1.2793460147900597e-13
1.3529411961694597e-13
1.0028215906669768e-13
5.16010299942508e-14
0.
0.
0.
1.0777350191706089e-13
1.381255639440183e-13
1.806688028806427e-13
2.434854914469701e-13
3.3360759066988167e-13
4.617482885651903e-13
6.432703521107686e-13
9.00083591230384e-13
1.2633709336649276e-12
1.777383356772682e-12
2.504645143025985e-12
2.325861403114612e-12
1.4402369807888947e-12
1.0324606354027894e-12
1.0678336736608534e-12
1.3765382020633595e-12
1.9714701546589534e-12
2.890114709221986e-12
4.2926242534347624e-12
6.505016913747638e-12
1.0098982960086752e-11
1.608893470284659e-11
2.6352806791362428e-11
4.4559161158309754e-11
7.839113110491649e-11
1.455551584715634e-10
2.928593517084632e-10
6.702826730155415e-10
1.8060759218525124e-9
2.365010431290586e-9
2.0102372096430055e-9
4.050073570313783e-8
2.579062455103793e-7
3.146415360416197e-8
7.89968633413151e-8
9.524389861122574e-8
9.711815961599758e-8
9.098354299914634e-8
7.410071850764208e-8
4.9961675290031374e-8
2.4228559746974202e-8
3.362503974562135e-9
2.700806940991959e-8
3.375859345140999e-8
2.6153908301177286e-8
1.5273387526781008e-8
1.5284009970741384e-9
1.0285569099687326e-8
7.666460861964747e-9
6.835811895015722e-9
6.448184932994384e-9
2.375639914058165e-9
5.999788687101206e-9
1.6798678851436672e-8
1.3043882454528522e-8
1.0269626118509528e-8
8.226778957750009e-9
6.010344781618204e-9
2.6212133801906987e-9
6.0426237291851785e-9
1.655354704003959e-8
1.2370124726267833e-8
7.582486829675989e-8
4.8619045657131904e-8
6.445520738658992e-7
1.9372214402667096e-7
5.032712982410269e-8
2.172458031564378e-9
3.0435059812842246e-10
3.140154645365614e-9
1.2812440275844264e-8
5.684641423461576e-9
7.9587785032832e-9
1.1268958517762066e-8
1.939867901100027e-8
3.269196599234424e-7
5.585843479819107e-9
1.89437835900919e-9
1.0178513917300288e-10
8.871510398507731e-11
3.321227002804981e-11
1.5685159669912563e-10
4.802967188664251e-10
4.120540384754909e-10
3.271319267486493e-10
2.8130454779672844e-10
5.076516485743216e-11
1.4546162979599873e-10
3.3635575720926715e-10
6.041058660684101e-10
9.906086326475099e-10
1.5729648382091754e-9
9.878209358240362e-9
2.2613281696862568e-8
1.0963905469491375e-8
1.0726953709449459e-8
2.1119315094878854e-8
2.6622058233619052e-8
3.009264783173528e-8
3.121598492813147e-8
2.913851836732727e-8
2.4078947369257998e-8
1.7291724844731388e-8
9.8432747905104e-9
1.524655686827204e-8
1.2250013198627755e-8
7.3236632439513155e-9
3.2710718912482717e-9
5.614968241459778e-9
3.549695114503883e-9
3.0379668081057366e-9
2.927209731561829e-9
1.564379498536455e-9
1.854628534698119e-9
7.879131313231268e-9
7.572133584118001e-9
5.681952627100162e-9
4.474226871247484e-9
3.3384425603821013e-9
1.8237139420581512e-9
1.5826940759208225e-9
9.094500323224994e-9
6.316807242465629e-9
2.6519330828483756e-8
4.248986737163061e-8
1.2373491516181632e-8
1.6102726096327234e-8
9.01968111995664e-9
3.5301069412160526e-9
1.1122403360403411e-9
7.617538651711829e-9
4.1447055655017554e-8
1.6344366209904043e-8
1.9258174488539853e-8
2.9168430396056385e-8
5.2229983243679345e-8
1.501256267614893e-8
8.659725633753804e-10
2.354298192137299e-9
3.5207100884803134e-9
2.8695606684341604e-9
1.5664612162765516e-9
3.6763579814725195e-10
9.5230671604917e-10
6.267599565994256e-10
5.375474201272876e-10
3.567263945057903e-10
1.3764008694673252e-10
5.338518304212606e-10
1.0422904392472222e-9
1.8433463984654986e-9
3.1742070216521037e-9
4.804264010595173e-9
2.0681954631487197e-9
2.492635897842911e-8
7.152611357677502e-8
1.9307524336173345e-8
1.2761843057112321e-8
1.8697197977373234e-8
1.8943066136571662e-8
1.7254624145604832e-8
9.122246450281758e-9
1.3448923996875057e-9
2.43280063278519e-10
3.027702265526831e-9
1.6163005436307666e-9
2.7758169057938223e-9
2.839704398996869e-9
1.0355543840611895e-9
1.94272396113074e-9
3.1263067989707585e-9
2.498762279291225e-9
2.3438902561638798e-9
2.2416792602202274e-9
7.097308051785918e-10
2.148638428483787e-9
3.4560095166942147e-9
2.7837729450339475e-9
2.3173284923377605e-9
1.8733882092863917e-9
1.3607427417137472e-9
7.451678419526312e-10
6.944940733538604e-11
1.3757440433145796e-9
3.900876612429476e-9
4.942892721902622e-8
3.416480101784444e-8
9.188096128176407e-7
1.9749731150618988e-7
6.644090588293484e-8
1.649723068831679e-8
8.17624604078031e-9
4.918370349928994e-8
7.918618514812947e-8
5.305909569020571e-8
7.865044370155842e-10
1.1343924645791271e-7
1.863381585414871e-7
3.670314958764844e-8
4.700391890028315e-8
2.0587435649839188e-8
1.072101270235756e-8
1.2147588475001284e-8
9.416755596345237e-9
3.6911989755465306e-9
9.641420025163487e-10
2.336523854765698e-9
1.6563547995973335e-9
1.3773039412891337e-9
6.132820159753933e-10
5.60996494098742e-10
1.4631849715039716e-9
2.5673091491568122e-9
3.9310950421848094e-9
5.475558633164378e-9
2.074738986421696e-8
5.1435383975679607e-8
3.748930541456553e-8
1.2957171941498895e-8
4.414602025130945e-8
6.170822331269721e-8
7.383425646241068e-8
8.17485998886965e-8
8.38239933440699e-8
7.921799390755253e-8
7.014236258604732e-8
6.093076153488996e-8
5.489886464803054e-8
3.190705190659352e-8
1.3448274858673356e-8
9.744194257109066e-9
1.895929179367102e-8
1.3988289305480019e-8
1.3567017193703702e-8
1.3071498797271514e-8
2.2230152756738397e-9
1.8497023968170985e-8
2.6596366005555004e-8
2.095102892046727e-8
1.750988936041242e-8
1.4495735372208544e-8
1.0956272584672861e-8
6.19547023851785e-9
1.7748795283875524e-9
2.0078254326646088e-8
3.827033963606551e-8
2.0918319802664536e-7
2.951913499527546e-9
2.856606989407211e-6
6.499890854405965e-7
2.2397176424148788e-7
5.737733363775037e-8
2.2437622204211045e-8
1.6258569943443011e-7
1.8072066627410306e-7
1.4201074924153092e-7
4.162384060246019e-8
1.0096154112082696e-7
1.4775647810677001e-7
2.6293592104053764e-7
1.439833928520055e-7
4.632398697359974e-8
1.586129110973257e-8
2.3336680179121005e-8
1.526199827478687e-8
5.0908553759237636e-9
7.170498736900349e-10
3.9733903554206764e-9
2.92384172963517e-9
2.3298626875368975e-9
1.1566410088164549e-9
8.575834952052501e-10
2.4038538726256535e-9
4.256507503282703e-9
6.4924352651874175e-9
8.788021271302955e-9
1.1020990297155094e-8
7.52022782692966e-8
1.858583486686817e-7
6.405505359606572e-8
7.48337799560204e-8
1.3466874039033243e-7
1.657901826854092e-7
1.8471990151507117e-7
1.881062224719603e-7
1.7254104919256508e-7
1.446582219435423e-7
1.1632963120799447e-7
1.102294185033839e-7
6.190292504086827e-8
2.5703721965699302e-8
1.1118280115374147e-8
5.003096164741365e-8
3.6034957006083286e-8
3.647248098571217e-8
3.9799343339431405e-8
1.3288984403027234e-8
4.5484104340480966e-8
4.8508040167855433e-8
4.238194145136e-8
3.875865946656867e-8
3.5315735189845986e-8
3.015274587219684e-8
2.1844298483296316e-8
7.874225913761831e-9
1.9128453039302858e-8
6.570573623700732e-8
7.270873508278537e-8
6.369545688458396e-7
9.744661659881323e-8
6.30217281837459e-6
1.3812007276000305e-6
4.093881840630538e-7
4.9505013386778676e-8
1.9674766641373088e-7
4.7575198746042283e-7
2.570294274631504e-7
1.5741781724753276e-7
1.3371436843213709e-7
2.4336973493677708e-8
9.484999272104556e-8
1.8592623046762757e-7
6.699230868726382e-8
6.874749727941516e-8
1.489120570569426e-7
4.5808927126850235e-8
1.4432156628507633e-8
1.3719847785697904e-8
6.442745994796121e-9
4.832640167497749e-9
1.5160308687881969e-9
1.4913871588037801e-9
1.8764548760616218e-9
1.3517405921360559e-9
7.787611872704586e-10
4.4802415785110284e-10
1.3154381843723118e-9
2.1544197336681803e-9
5.773472623081612e-9
1.494998780567421e-8
1.7625316307519254e-8
7.132917820247976e-9
7.59727346518955e-9
2.133902228568945e-8
3.3740716863489705e-8
4.533476366093532e-8
5.595024071894381e-8
6.457966779459201e-8
6.951049003505366e-8
6.878015581228646e-8
2.8359671505619988e-8
5.02843576306816e-9
3.5111940992872345e-8
3.886668973938306e-8
4.250555643596822e-8
3.683721818593371e-8
3.130289847304131e-8
1.2491994155847845e-7
9.833291426154203e-8
8.195923531869006e-8
7.705169906917884e-8
7.630682522037616e-8
7.537087469861605e-8
7.02480717630098e-8
5.748216189766702e-8
3.5510188378046255e-8
3.82621154539137e-9
3.892508190290893e-8
9.165424220006566e-8
1.6220074271828145e-6
3.503439939238545e-8
0.000011942328849438396
3.119392005677219e-6
1.1950166048394252e-6
5.6808792431514016e-8
7.277443515067331e-7
5.076728944782288e-7
5.788796309675515e-7
8.957003667031351e-8
1.619152951665795e-6
1.6259554062499581e-6
2.323762142887856e-6
4.251324958760738e-6
1.6488006124895885e-6
9.294799169236563e-7
6.262316157640187e-7
4.6584286520622225e-7
3.781579301532156e-7
3.3992767844668234e-7
3.024285144353689e-7
6.091066396553681e-9
1.468905970567071e-7
1.9001384015667658e-7
1.1921849574241683e-7
5.642663863834199e-9
2.7708170082507025e-7
8.826895471130728e-9
2.3601029429817425e-7
2.58017090740031e-7
8.193841654916656e-8
1.8832958452980618e-7
2.3636668538891367e-9
5.030897858943842e-10
4.056780571881887e-8
1.8044094490632279e-9
2.6646732627359863e-8
6.93704818665173e-9
2.335562371115734e-10
5.718600814029801e-9
1.2237857963075542e-8
1.0793198380508677e-8
1.1742154220902271e-8
1.3959084148800498e-7
3.9109619545439743e-10
1.534387696950344e-8
2.863420259802257e-8
3.505970040842292e-8
7.274573883950684e-9
1.7597144214893901e-9
2.3750509653975986e-10
4.804791843841298e-12
5.765617462357443e-13
4.945386662874964e-14
3.5764080604529016e-14
2.525263095495493e-14
9.706157031997264e-13
1.0035908674163561e-12
2.6622196573101825e-14
2.810311037110992e-12
4.441840724488902e-12
4.5212692515867725e-12
6.261559545279128e-12
8.988934387725199e-13
9.9772604894316e-13
4.615975172660928e-13
2.6326033127235155e-12
1.667097918796102e-13
1.546926045321924e-12
6.001722903197154e-12
7.01769025811109e-12
5.366058819424855e-12
4.235553844970011e-12
2.4304043079465083e-12
0.
4.167120313590544e-13
2.9372369012280236e-13
7.092826858447814e-14
5.034021521836763e-13
1.0203196831651887e-12
1.719960865979197e-12
2.7427467016814477e-12
4.2967141181744616e-12
6.712852488256023e-12
1.054000864735079e-11
1.6717024222499894e-11
2.6902427641010175e-11
4.414050807017222e-11
7.429081706500582e-11
1.2931507280599455e-10
2.3536487004172034e-10
4.5295971583129095e-10
1.535467956331263e-8
3.015263996986914e-8
4.390709157186224e-8
5.779336628506749e-8
6.20129383768378e-8
4.147993623497972e-8
1.5246513327625877e-8
1.0252559038278273e-7
2.0347745835233475e-7
3.0081635392450943e-7
3.570147730606452e-7
2.98463590087936e-7
1.1702798637326868e-7
2.8591496606052458e-8
6.9832204050300815e-9
3.974235059202311e-9
4.257921085414818e-9
4.076331620044086e-9
3.741701782544591e-9
3.1572836000473255e-9
1.8195871551968838e-9
7.911849453487455e-10
5.34652601494448e-10
8.240136737531363e-10
9.679855155335316e-10
6.435760400145686e-10
7.859885896549239e-10
6.482070225191181e-9
1.0608056434680501e-8
7.825158124815243e-9
7.074211768292408e-9
7.727597744673913e-8
4.1020787188956284e-8
6.532549000002097e-7
1.5301075476640404e-7
1.8499143727077854e-8
1.510292106518704e-9
4.750318632322195e-10
1.4022778787047928e-9
2.41405607715602e-9
1.2468459835070462e-9
3.491293738707395e-9
1.1139794688935798e-9
1.9225519476019326e-9
5.553589040986801e-10
2.257817422161364e-9
1.402313753006279e-9
7.477265544117436e-10
3.613920479631211e-10
2.52049304345705e-10
1.2430280975298423e-10
5.40529903002011e-11
1.1355587091387521e-12
6.680157212532406e-11
8.315843394924384e-11
6.686678167639022e-11
5.315732556543988e-11
6.021208187934385e-11
8.586233580794986e-11
1.318621085375018e-10
2.1031255785015348e-10
3.6623984934291866e-10
2.7415482885254512e-9
6.224377090443226e-9
1.2748659286683888e-9
5.00770168893577e-9
8.223557712418447e-9
1.04248166344181e-8
1.2299588003790428e-8
1.3628537265254797e-8
1.3794435183061362e-8
1.2221481215716935e-8
8.724809332892285e-9
8.10667799320642e-9
4.7840954588539906e-9
2.513475181247874e-9
1.283367984694973e-9
1.5120013119149603e-9
1.1975986992071663e-9
1.1285396225752207e-9
1.0685270276352722e-9
2.530719464040553e-10
1.7283510632139944e-9
2.7519193997786224e-9
2.1166070251108154e-9
1.7578949623482044e-9
1.4993014755329205e-9
1.159866814601837e-9
1.4642339053111026e-9
1.4297648988528382e-9
1.3203642217746949e-9
1.2923623634818688e-9
1.3192840655900795e-9
2.4150181236654497e-8
3.999262514029756e-8
5.12858781105756e-7
1.0396019793692493e-7
3.0228180145622105e-8
4.083566105357214e-9
1.006638932013526e-8
4.714646801336191e-8
4.0608042497358545e-8
3.508418360590889e-8
3.2153183525358235e-8
3.008668159085539e-8
1.0515938909264128e-7
1.1302855510257246e-7
5.481343867777412e-8
3.085933994300384e-9
3.315761547342603e-8
3.09431371977141e-8
1.0905887576097406e-8
6.090447993196885e-9
2.547087359305065e-9
8.218491479049131e-10
1.386807828839523e-9
1.4684161113117335e-9
1.0658623901370636e-9
6.644536617380147e-10
1.7766553432434892e-9
2.9406204753635242e-9
4.85759190179478e-9
7.817228926687728e-9
1.8002254696300598e-8
3.3309737047513616e-8
4.840333587808377e-8
4.513532114556049e-8
1.0626837839465109e-8
3.5818671722357634e-8
7.732056878336465e-8
1.1110598103150503e-7
1.386891318076573e-7
1.6075941434725453e-7
1.7593901667857967e-7
1.809324204037424e-7
7.203342667335022e-8
2.8051833097275403e-8
1.0295087389259538e-8
4.017939544613852e-9
1.811868181798207e-8
2.7235143006597323e-8
4.94119086268219e-8
2.390177923432263e-8
3.249997316803039e-8
5.648926190212246e-8
4.5690603285736425e-8
3.818900393730829e-8
3.284255423575853e-8
2.0914483246304508e-8
1.2425355587902018e-8
6.045298061777374e-9
5.381367246576241e-10
5.56756886320175e-9
1.3841634673911283e-8
8.762519128733161e-8
3.907133897489129e-8
1.068584060359339e-6
2.2016657232734398e-7
6.233778975073793e-8
9.414161033255833e-9
1.830238182896253e-8
1.0084443684625244e-7
5.9364593891831926e-8
5.891811009004364e-8
5.486415929600829e-8
6.185756857472425e-8
2.5677277566199373e-8
3.771179900926146e-8
9.157039307759003e-8
8.716760405609115e-8
4.3582530189235455e-8
1.3699494097221377e-8
9.07724721363769e-9
9.516811863511352e-9
3.8846541510100466e-9
7.509152196412918e-10
2.215025767282721e-9
1.7631930932636503e-9
1.3826326861129842e-9
8.97753707334456e-10
4.012616934421633e-10
1.252336733923348e-9
2.123075916022621e-9
2.998953845616177e-9
3.5748953032221504e-9
1.2326781282825517e-8
3.062188028113926e-8
3.8200608252958766e-8
9.002692798248593e-9
2.640119530023557e-8
5.259918786093831e-8
7.232479721260376e-8
8.836719705225715e-8
1.01073999130666e-7
1.0922380476181326e-7
1.1125787230382621e-7
5.8231511600000435e-8
2.7175564140229224e-8
4.479853712291871e-9
3.060420789662814e-8
2.709129535330318e-8
2.9510949764235985e-8
3.163737303512009e-8
1.7595604680071446e-9
4.142633501318141e-8
3.7710154451790375e-8
3.3071653246722855e-8
2.996715975098077e-8
2.652653980345427e-8
2.1546143332349734e-8
1.3734302118779253e-8
1.4550861663021067e-9
3.79360067525351e-8
4.083683509730276e-8
3.490746613344312e-8
3.233111872083907e-8
4.2278631323533763e-7
2.104103269435711e-7
3.4817555562771255e-6
6.281310306136601e-7
1.2309794060224474e-7
1.4815325492788982e-8
1.2721014175387618e-7
1.9873133611471471e-7
1.2982524794491325e-7
1.130410472624916e-7
4.1772853536228637e-7
8.707495694746923e-8
1.2441009318972308e-6
2.6166538991811147e-6
1.5615088059330903e-6
2.6248798328258396e-7
5.375312688687208e-7
4.767647184760683e-7
3.964950908622484e-7
3.05805610464054e-7
5.174664725036827e-7
6.845407868632e-7
4.124290130120588e-7
1.6666562726569223e-7
1.4945836393030653e-9
6.9095844403994e-9
4.906564294123407e-9
5.039518655726422e-9
1.1906683385946713e-9
3.1954992482531464e-8
1.6750071862260162e-8
8.162452987877168e-9
1.2577598604950717e-9
1.8833614054130886e-9
4.374806342406478e-10
5.777451127748656e-10
1.272517630088324e-9
2.141874213735947e-9
3.754332410732222e-9
7.32391233910717e-9
1.3716228885288873e-8
1.4868743450450899e-8
1.6955816412998863e-8
3.087040249529714e-8
1.0609183124846566e-7
2.0800013140640777e-7
6.613352894003987e-8
3.6321099863212686e-8
8.651304117985181e-10
1.4484540195135802e-11
6.074166586866233e-13
1.3665099910374577e-13
1.529978728065389e-13
3.177209785764531e-14
1.234921226595128e-13
1.3032281625435432e-13
1.589262853667744e-13
1.981560284734823e-13
2.1580737019257061e-13
1.686093130707144e-13
9.025573976861038e-14
1.0809884312733995e-13
1.342210271223709e-13
1.7289133727742652e-13
2.3124309019062153e-13
3.152736413768027e-13
4.344489288125152e-13
6.024987305585895e-13
8.390664734387858e-13
1.172127661099301e-12
1.6414208549195494e-12
2.3032664056966294e-12
2.2727130082220816e-12
1.1734210055312918e-12
8.65576539313863e-13
9.410569967797095e-13
1.2891927530521424e-12
1.868371267971175e-12
2.7015698766117296e-12
3.9398267796492154e-12
5.858570179800847e-12
8.908022726292786e-12
1.3843782573327876e-11
2.198231694621383e-11
3.5707609555584455e-11
5.953603768356429e-11
1.0253230364143891e-10
1.8436676331954357e-10
3.5268712334601154e-10
7.427481991200188e-10
1.8239753359461843e-9
4.561478920225772e-9
5.375777769066022e-8
1.260521166787914e-7
6.531750270740644e-8
4.265129165422533e-8
8.503698314165628e-8
1.0307219210090005e-7
1.1257066481983604e-7
1.1263172496252943e-7
1.0019917885756077e-7
7.75209906459597e-8
5.0616514065546976e-8
6.264570849408066e-8
4.74189175214315e-8
2.732776281454372e-8
1.0562068333744387e-8
2.3585410949360368e-8
1.5239592226638804e-8
1.3377749473309871e-8
1.3569462943714736e-8
8.729008032284849e-9
7.368457605725345e-9
2.3182529479420114e-8
1.8952759410813448e-8
1.5873211891994343e-8
1.3459289149846593e-8
1.0678474320638339e-8
6.510986769941024e-9
2.971032525016527e-9
2.4695070071967363e-8
1.844589772229021e-8
1.6079573174307716e-8
1.3444967594405155e-7
2.7312347593419538e-8
1.1328584290209944e-6
2.9893557396679873e-7
1.2825957244653152e-7
1.1033473800696254e-8
4.0816213853472025e-9
2.4572297614252076e-8
1.6523680946951343e-8
1.5035652845171567e-8
2.2960552839808477e-9
1.605310966051315e-8
6.189045755287555e-8
7.135333676655155e-8
5.776389508979504e-8
4.097371581727018e-8
2.527600288029263e-8
1.8283376787044615e-8
4.701234113030621e-9
2.4911496174232823e-9
8.802600601073695e-10
7.268217813258843e-10
6.703158770113119e-10
4.668876595510327e-10
3.9560068753654414e-10
1.0412543867218706e-10
2.021172489149878e-10
4.3864168651768845e-10
7.102068907375694e-10
9.838260130850877e-10
3.6164270888087604e-9
9.07340069529728e-9
1.1091115374651016e-8
1.6107280785986659e-9
9.391316394612028e-9
1.7799604010256265e-8
2.4542233047125304e-8
3.0290411372069986e-8
3.4899951405582783e-8
3.774064408005382e-8
3.819189524990396e-8
3.61705867898995e-8
2.3870954878836888e-8
1.2843598404088906e-8
5.077479885260641e-9
1.1305655249730283e-8
8.139945733506242e-9
7.850576002401589e-9
8.009735444885735e-9
2.5689145302942882e-9
1.0211603643123428e-8
1.5847850335420027e-8
1.2565023263267503e-8
1.0527632163061732e-8
8.774562276009142e-9
6.746201310849783e-9
3.926423463048266e-9
1.7662047425492575e-9
1.6625961458608056e-8
1.2818392712437003e-8
1.0770664837692668e-8
7.349262616459764e-8
3.905664749616494e-8
4.157401177799937e-7
8.127474487573426e-8
9.011072167059162e-9
8.712794262219216e-10
2.41784056795135e-9
1.5820882862606305e-8
6.746490601523252e-9
6.856865727001926e-9
8.022569545848893e-9
2.6475001402439194e-9
2.7598627329935782e-8
5.7129345363723553e-8
2.5993651029762467e-8
1.0380559267822762e-8
3.4279223007997647e-9
1.7844084871701435e-9
1.749502688717346e-10
1.0986849734433947e-9
7.778294785218004e-10
2.7931087628928714e-10
2.2957001670998085e-10
1.510280496382637e-10
1.0962796327171634e-10
5.964880433270516e-11
3.8508325018319886e-11
1.049239375143145e-10
1.7394137139281757e-10
2.420408055999874e-10
2.8572652720015266e-10
8.004416515742755e-10
2.0976432901412314e-9
2.2812335935520455e-9
8.411893052954143e-10
1.3827764702990954e-10
9.538185618432827e-11
1.430933256728379e-9
4.63176613821742e-9
4.631686314009713e-9
3.611598788985701e-9
2.7109151068459334e-9
1.8860238026276877e-9
1.5053407226010535e-9
2.353736589294382e-9
3.4542785944984595e-9
2.765399062919066e-9
2.76805280164407e-9
3.1228475008552087e-9
1.4785618016564793e-9
1.5408088616334684e-9
1.9151274252248734e-9
1.8399864351783911e-9
1.7323388930364887e-9
1.543127738672179e-9
1.253011228617403e-9
9.020327871407772e-10
5.27992842875204e-10
1.278229874690902e-10
3.4474518610891603e-10
9.842942815361221e-10
1.9660504545257305e-9
7.766165585514271e-8
8.075181092771949e-8
9.09363280785374e-7
1.738449974109418e-7
3.89931648000151e-8
7.413411054256161e-9
6.562523401505673e-8
6.474257574233116e-8
4.500816509195181e-8
1.9300591983281205e-8
2.8337049773566625e-7
4.272834379271792e-7
8.780864704389428e-7
1.8443584150623451e-6
1.0991051791698477e-6
7.8321053983073e-7
6.184937064087622e-7
5.166952148479801e-7
4.5778035955148853e-7
5.241506663195934e-7
1.5436585963615153e-7
1.4508267548178738e-7
1.771393228323028e-7
3.152172718804888e-8
1.1584271612043341e-8
2.307550280693617e-8
1.7030781102522065e-9
1.1516259404165441e-7
6.160942422268924e-9
9.23502080829053e-9
9.54018993964564e-8
7.120608019277823e-9
4.837661367943039e-9
2.2149738491082167e-8
1.5182658789771653e-9
5.238189450973082e-9
4.418754874513418e-9
1.5782517826222888e-8
6.696130150314915e-9
1.1322039609060717e-9
3.493197133212299e-9
1.4760322307302147e-9
3.4981218859143306e-9
5.3128054795655975e-9
5.7845820971600335e-9
5.6782489618939196e-9
4.576807468965517e-9
9.621622905978185e-10
2.7917277842667145e-9
2.817414597458185e-10
5.753340081641236e-10
1.74890824277931e-11
4.0467053909869873e-13
0.
0.
3.973755047100473e-14
2.5610947759350153e-13
1.6904044459835324e-13
0.
1.4947116922563244e-12
1.2577307189460502e-12
1.3575032463988283e-12
4.980336516952856e-13
4.594597318544402e-13
4.083800814822122e-14
6.758694013497531e-13
7.487109614840941e-13
4.776316211343637e-13
2.948703128735089e-13
2.257437749753184e-13
2.267543932596127e-13
2.7341289868911396e-13
1.7147520673254963e-13
3.040214918335071e-14
0.
2.416201124001531e-14
5.671895284283939e-14
9.915077302504694e-14
1.566203553506013e-13
2.4009811897628987e-13
3.6531220482470484e-13
5.560583462197563e-13
8.500092135412046e-13
1.3083362472818317e-12
2.032480747382359e-12
3.1946172771092775e-12
5.095308808368687e-12
8.278024747928618e-12
1.3770728446571865e-11
2.363594869842317e-11
4.235078482734491e-11
8.070742110288263e-11
1.9980451404678285e-9
4.0531189940438255e-9
5.943185576983182e-9
6.736934510447123e-9
4.235831317521547e-9
1.4958080949724687e-9
7.962793156249714e-9
1.3460464626961732e-8
1.7581365253344323e-8
2.0174103060038584e-8
2.0788106973588465e-8
8.131859294657424e-9
2.978236342245764e-9
1.3372619873786927e-9
1.0612587660334762e-9
1.1031694091541155e-9
1.0991810739936554e-9
1.0758575325780653e-9
8.013376227513839e-10
2.5562132737815357e-10
4.385975201641615e-11
5.804043118500144e-11
1.9575001385014606e-10
3.1862504740777756e-10
4.1052439521130745e-10
2.0067918235747265e-10
5.228656098177762e-10
6.256373840480213e-10
7.262348934570933e-10
8.452296170826172e-10
9.945504247995892e-10
4.924944488731019e-8
5.652580086714277e-8
6.089863962334465e-7
1.1489116629901946e-7
2.6321220633106166e-8
1.8717509186899906e-9
2.252352247085624e-8
7.597652681891317e-8
3.527848601093767e-8
1.0616014766299895e-8
2.0349007062137084e-8
1.4016589143906704e-8
1.2786903134671457e-9
1.3380575669836294e-8
1.095363059632139e-9
1.5376081216962955e-9
2.034198486675563e-9
2.705588791769255e-8
3.474640117343951e-8
1.3383513974649842e-8
1.1131218449647987e-8
2.115070231883331e-8
2.0012367843814327e-8
3.768012637567325e-9
2.6034990451919234e-9
8.820619875069807e-9
8.35970626465307e-9
5.934396899295943e-9
1.02925863993549e-9
1.5907862101925193e-8
2.4684503404839036e-8
9.792710774632931e-8
1.0158780964286346e-7
1.5011919036677199e-7
6.26149491171746e-8
7.344102452816169e-8
1.5820133901976428e-7
1.0296429725624376e-7
7.440810006546725e-8
2.026827091315549e-7
3.5209231269933676e-7
6.844166868415367e-7
9.846680242726932e-8
7.872770713160406e-8
5.377515838743399e-7
2.0625562905107886e-7
3.339308356755385e-9
1.0306405771965823e-8
1.3161074595474076e-7
6.905555174764335e-8
8.5870021494907e-8
1.1069529854217525e-7
7.439207557504898e-8
3.0332865921635656e-8
6.781956718804431e-9
6.584956538165607e-11
2.052745748372206e-9
2.2958623286647326e-9
1.5514480676688966e-9
3.061822399229781e-10
1.9582115102282033e-9
4.3388380643886316e-8
3.316848525138172e-8
7.742948956384575e-10
1.505702957144753e-8
4.835529259576149e-8
1.926207308440575e-8
2.2270760265470797e-8
2.6273446946891418e-8
3.260768235267169e-8
4.393878164213845e-8
6.301327082122409e-8
2.4689786908785473e-8
2.587598268851753e-9
4.646816171722139e-9
2.345515490124172e-9
1.3674015671063642e-9
1.5639788509353496e-9
2.624490633356238e-9
3.938219310988438e-9
5.4073063082910696e-9
6.348248619062364e-9
5.857595169155239e-9
4.08559116611269e-9
1.8765177430681187e-9
2.184102964815418e-10
2.155673626497138e-9
4.1120940324013735e-9
6.307660794083429e-9
8.976567961121942e-9
1.2388534425038046e-8
1.6882442867350668e-8
5.523303757250842e-7
2.8220270559919787e-6
2.2996503853156296e-6
1.2259754983895831e-6
1.5138811229054616e-6
1.084528384129238e-6
6.493397593227112e-7
8.791503315406636e-7
1.076658438265446e-6
6.662985270753194e-7
1.6191489506186284e-6
1.6508964443145766e-6
1.518636039760416e-6
5.515741505317872e-7
1.3952670659642104e-7
1.3029014842803795e-7
4.3560140303270776e-8
1.0627388817207852e-7
5.331950236086047e-8
7.021431484409267e-9
9.05021609472475e-9
3.4682582598032264e-9
9.328088802384927e-10
2.309019239097133e-10
3.575110438547114e-11
5.856348584686184e-11
7.75204213910396e-11
3.827449647049922e-11
6.69791180608708e-11
1.8413727202148602e-10
3.189365285467415e-10
8.03474795263546e-10
1.8319792765164068e-9
1.8722489218732462e-9
1.0705626592496274e-9
6.245877321243825e-10
3.107055911095085e-9
4.847431889044641e-9
3.582982466688428e-9
4.5289320946759045e-11
5.554265007021282e-9
2.8140467600904537e-9
3.2048997227786725e-9
1.0874704666587419e-8
5.911248560627115e-9
1.355761758614186e-9
1.0774299061539775e-9
2.6550663099170234e-9
4.741804275945057e-9
7.625741424778176e-9
5.200957267436353e-9
8.473785936885163e-9
2.2365993427960592e-8
5.7788765832971204e-8
8.622739346497531e-8
1.0157743843119786e-7
1.5311626572344127e-7
1.5985529192390057e-7
1.8404726436407857e-7
2.374852020100671e-7
3.357065015062763e-7
1.5181191000991242e-6
1.5394104647236532e-6
4.053918548829266e-7
1.6525375258345708e-7
2.7810467596626125e-7
1.9956860555937715e-7
2.3295768966527982e-8
7.167652189591153e-11
3.970352688905721e-10
4.832782618096314e-10
1.968818822439738e-9
6.572904051685369e-9
7.417576114723689e-9
1.0071844796741705e-8
5.4687131646949236e-9
1.5558152557330445e-9
4.413531603941094e-9
2.7905674823373847e-9
9.462951962925712e-10
6.123079024361156e-9
1.516000281771572e-8
3.8580696862350435e-8
1.1668383576213593e-7
2.802746208640139e-7
2.2818335303025658e-7
8.961407702508168e-9
8.16345620556598e-8
1.7826079025809776e-7
8.712432945457655e-8
3.36685984279273e-8
8.30417460348034e-9
2.796353025407325e-9
1.9375358249870566e-10
9.065014423769053e-12
3.2256687321943396e-14
1.0488289583119377e-13
6.071755682628708e-14
1.812170204362491e-13
1.8934628937958412e-13
2.1127142399565227e-13
1.6679033276546943e-13
1.3621640638206404e-13
4.1099349343446063e-14
0.
0.
0.
3.21588765700659e-14
5.1653324776863045e-14
7.420382715703734e-14
1.05559817605249e-13
1.5138998834628916e-13
2.189114613865672e-13
3.1850082976447125e-13
4.656331757916173e-13
6.836702042651408e-13
1.0081413131028433e-12
1.4934821497601966e-12
2.2237952573316095e-12
3.330272524161427e-12
5.019831665430556e-12
7.623014526172436e-12
1.1675740760359769e-11
2.298927518071351e-10
4.467189090394048e-10
7.344512488516128e-10
1.0626816135295652e-9
1.296029805947791e-9
1.2672659833898395e-9
8.568234167514446e-10
3.539283540049777e-11
1.151877181612198e-9
2.622083829741328e-9
4.283369979643237e-9
2.0299704675383307e-10
1.909226849411382e-9
1.976121074538693e-9
2.483116682836799e-9
3.809545873069307e-9
6.077720260096977e-9
1.1787179750180264e-8
2.0114666243164052e-8
1.1980315218122867e-8
7.688304534504807e-9
5.714246267365484e-9
5.053025845198695e-9
5.619989443784888e-9
8.149730140653983e-9
1.5731757949373754e-8
3.146728980358914e-8
2.1226746983973932e-8
1.6461723852251884e-8
1.4909645309633782e-8
1.4727539687692065e-8
2.486515842544171e-7
2.5177456228938478e-8
1.4012490517329088e-6
3.491378534050441e-7
9.286605383295045e-8
7.304718899500829e-9
2.2137603151083082e-8
9.22999604130689e-9
8.205610144979803e-9
3.380139789559733e-9
3.833417910560073e-9
1.8525186405387826e-8
1.0309729656978931e-7
3.2927051414040576e-7
4.0120030893427795e-7
2.657601642741279e-7
1.0969685229185276e-7
1.82001920019166e-8
7.102290851894719e-9
1.578682205462016e-8
5.611360147935321e-9
4.272273535897784e-9
2.0768711993325695e-9
9.332815358088405e-9
4.062472901489216e-8
1.4976830252437028e-8
6.117935647463205e-9
6.149247449602661e-10
1.7493646900276708e-8
1.117779061701658e-7
5.05442088237438e-8
9.319337062020353e-9
2.772261842144628e-8
1.255120593583879e-7
1.5542121970022284e-7
7.833801247307338e-8
1.9646741794731747e-8
1.230473311455883e-8
3.256933083484928e-9
8.906160496247267e-8
5.41816607279617e-8
6.967585447104549e-9
1.3833233905919366e-8
2.2473923200707718e-8
2.8137971365626388e-8
1.3008069797259055e-8
3.210833627259654e-9
1.0219926706922213e-9
1.0463401915153149e-10
1.9973297340087584e-12
3.773029840212357e-13
3.8515778605316644e-14
8.394686911288129e-14
6.339134182447766e-14
7.666638745885463e-13
1.299004320687626e-12
2.484644658651122e-12
2.9069061724570364e-12
4.929989406768524e-12
1.0323471274029933e-11
2.4434121254091357e-12
6.473314281995708e-13
2.699609427154999e-13
7.761589879668323e-13
1.9583909109715813e-12
1.937390123435376e-12
1.3846522405261193e-12
1.0822146673208641e-12
1.0779962111771775e-12
1.2930336712356512e-12
1.6981477696177344e-12
2.313550570140599e-12
1.6259664784887356e-12
4.2087594112388174e-13
1.99453529885644e-13
2.683751201726262e-13
5.174409711601419e-13
8.945964104876463e-13
1.4331971508873101e-12
2.235780730840469e-12
3.4670197028142524e-12
5.389379223843672e-12
8.436876455131414e-12
1.3349836559410826e-11
2.1431554006782628e-11
3.506502041792908e-11
5.882396993723511e-11
1.020669933940067e-10
1.856621427011323e-10
3.617694310984992e-10
7.78989537693355e-10
1.862617814305491e-9
3.762915849026885e-8
7.241287833884078e-8
9.001978798103013e-8
6.327098567807475e-8
1.2977357243226388e-8
8.278915131447961e-8
1.3062657517710563e-7
1.643020992174682e-7
1.8536985316770722e-7
1.8364602318954128e-7
1.4424905866606077e-7
8.269327349012386e-8
3.498857707009187e-8
1.332998032310058e-8
4.745816023948401e-9
3.813956740100871e-10
5.7404186379661275e-9
9.983251413292678e-9
1.2747417598855616e-8
8.588248468957287e-9
4.0468008795490976e-9
1.454735847503306e-8
1.0684485362868867e-8
8.165259446070525e-9
7.016057219794349e-9
5.7358932732813606e-9
3.4863682089099905e-9
1.6788134673566938e-9
4.441028503293299e-10
5.181550395862928e-10
1.47833933731999e-9
4.600132030821463e-8
4.9019725828614414e-8
7.85619306445354e-7
1.5220536571197286e-7
4.114437035484797e-8
6.173061812811038e-9
1.0095568636872024e-8
4.2713105110406924e-8
5.4829881863164664e-8
4.2882738762277166e-8
3.856014217565649e-8
1.7952128948627163e-8
4.513293530021515e-8
3.5914014754597596e-8
4.15410056788974e-12
4.431557656425316e-9
3.557333272805554e-9
5.449808885960568e-9
1.8658929667116054e-8
2.781392243650143e-8
3.1174000255721025e-9
1.9868595366770362e-8
5.452989716595019e-8
9.119669076582898e-8
1.1467040272147876e-7
6.494509408421783e-8
1.2094768951213943e-7
2.149591086385705e-7
4.653144462728646e-7
1.2372997436490517e-6
8.870085177247567e-7
2.811115074193505e-7
6.137415568367097e-8
3.939891223662698e-8
8.850568483199587e-9
1.7132980827837204e-8
2.857298565754859e-8
2.226045178381373e-8
2.3270485444848176e-8
2.0897052457595405e-7
1.0879744121555916e-6
2.834604532795192e-7
1.3002769659146295e-7
1.8522125802491245e-7
1.972474521489225e-7
7.145855455363502e-9
9.162157381193043e-8
3.067240218675141e-7
6.721295316946822e-8
4.3577647773553496e-9
2.845497196302689e-10
4.540101557979217e-11
3.5754686566340525e-11
1.2627800901386435e-11
2.7122361934388912e-11
9.973398578376442e-11
1.693331121474158e-10
2.273858592727487e-10
2.1573346903102294e-10
1.2846618162189978e-10
9.121930851199345e-13
1.2342316484069602e-8
2.5546150351972545e-8
3.7581003769275596e-8
3.79811360548613e-8
1.733104969728097e-8
1.400455895348464e-8
4.445277125227663e-8
7.067894388002859e-8
9.317869121341517e-8
1.1301712340240358e-7
1.3096769015618607e-7
5.0048762378666824e-8
1.7856003929572727e-8
4.118565680491375e-9
1.8338388269482124e-9
1.0857741890603304e-9
8.498923583812713e-9
3.194081127955098e-8
6.044207938995471e-8
4.385460549440467e-8
3.539388652931674e-8
3.037670700215536e-8
2.6359637606284044e-8
2.290426262854092e-8
2.0508850057295635e-8
1.9818047938063946e-8
2.1491149197233946e-8
2.6582778797324034e-8
3.732445850539487e-8
5.878433921516877e-8
1.0170566154014419e-7
1.167264177677236e-6
4.227095563425584e-8
7.1030245757524705e-6
1.6728682486617296e-6
4.153547033420519e-7
3.3283516441733e-7
4.350393119124816e-7
2.4381521070389635e-7
1.8857283314258067e-7
9.197416794384638e-8
8.274072620270389e-7
4.765751418174246e-7
4.24178917691693e-7
1.3638918618718787e-6
1.2478519273121237e-6
5.920456264638459e-7
1.2366056034597307e-7
1.7377951544383532e-9
4.413497016491607e-9
2.256684948988693e-9
1.4096650119794712e-9
2.9808833696212967e-10
5.063726236054216e-9
1.2887365194577995e-8
1.248206930789618e-9
9.658781903412796e-10
4.91270177332984e-9
1.865035827493592e-8
7.051729565117102e-8
6.039670095165519e-8
1.3231303875129886e-8
5.847928704767775e-9
4.951078124955889e-9
3.6211056602617603e-9
4.928473197312338e-9
2.6957636072742775e-8
3.733014106736392e-8
5.468479650192425e-8
7.120997180452468e-9
2.8211112605406153e-9
2.186016208219976e-9
2.710972527411206e-9
7.7465927675539e-9
9.90577596151217e-9
1.171136784368324e-8
3.983403729210728e-9
5.1924943549835e-10
9.917477361026613e-10
7.553231677653434e-10
2.6089281697522413e-11
1.2411356308315476e-13
0.
0.
0.
1.0366125661704098e-13
1.0481308203709658e-13
0.
8.254358825994763e-13
6.571398191782088e-13
7.290518197515455e-14
4.999192568342411e-12
1.4141982181740312e-13
6.436427665083679e-13
7.89182088556915e-14
4.030000234841686e-13
7.134692157653554e-13
4.71895009301164e-13
2.590167575890771e-13
1.5486539584768855e-13
1.175738650622924e-13
1.166150710857922e-13
1.385675458098788e-13
1.7964796809450726e-13
1.2050219432631938e-13
2.52101572062567e-14
0.
0.
3.063432740102867e-14
6.087002540875767e-14
1.0373661966707433e-13
1.6689825851911374e-13
2.6305912790301115e-13
4.1262608478103455e-13
6.494962650972939e-13
1.031813386543769e-12
1.662738202679495e-12
2.732957885427004e-12
4.6138430512086734e-12
8.079632260731792e-12
1.489350979901033e-11
2.9514788606973264e-11
6.39329734445317e-11
1.010157458849112e-9
1.4457055499438123e-9
1.2722199754720296e-9
5.927402747075354e-10
5.249808197428985e-10
1.4182785970591497e-9
1.3899386085109788e-9
1.9517375229562205e-9
1.3753476280353877e-9
2.4436978697497746e-11
1.841283594856087e-9
9.720512239883393e-11
2.410667816565482e-10
6.982671631186274e-11
3.668033484025402e-10
1.7564267755708281e-10
9.593090284553266e-11
8.339644865920083e-11
1.6665579728434023e-10
4.3222803105120447e-10
1.0356908315642117e-9
8.731469452733865e-10
6.760541666969395e-10
5.939984505349023e-10
5.688493494897312e-10
3.9439692909971226e-10
4.628221011240769e-10
4.804002267308903e-10
5.109640431696689e-10
5.622622452387714e-10
6.403628217822224e-10
3.294759420703202e-8
5.240678003684809e-8
6.442813721737149e-7
1.2327861635510312e-7
3.1943851880543e-8
2.884229021779821e-9
1.2398391503150501e-8
5.4896048395486796e-8
4.2869841574117335e-8
3.9113877408474326e-8
2.6541981115977913e-8
5.348456892962478e-8
1.2569113036538071e-8
2.885293061035008e-8
8.381277406739785e-9
4.0198429642470985e-9
3.062662277988079e-9
2.298768167051005e-9
5.365014636546659e-9
2.214898493302704e-8
1.621302254503091e-8
3.859637053471427e-9
3.6642118353701036e-8
1.079649072014692e-7
8.902121601181967e-8
1.2861299188011875e-7
5.5069715490830005e-8
2.6772351463060545e-7
6.358331760888546e-7
9.208214319989014e-7
1.8676467722615796e-6
1.6828930459703375e-6
7.213511478841255e-7
2.854506708173172e-7
6.769554220239493e-8
7.452616967186409e-8
9.2393332820197e-8
1.0434154942362196e-7
1.1200545908740737e-7
1.1468299345844229e-7
1.0443484049846556e-7
4.683447196615678e-8
3.545231526915883e-8
2.13697066473834e-7
3.6612105568382296e-8
9.739666012485465e-9
9.162587438443508e-9
1.6513182151879783e-8
6.170376205640984e-9
1.95173362382485e-9
6.819845411810115e-10
1.0447553441669787e-10
2.985723016766588e-10
5.5029159215229e-10
7.309568758300056e-10
7.016058316664458e-10
4.39117770310517e-10
4.364498772281201e-11
4.1135140078934125e-10
8.896905896804894e-10
1.37435841374051e-9
1.1766012749020025e-7
2.5594194329892556e-7
3.3805331617055257e-7
2.0473706424112096e-7
7.147783180212394e-8
3.0268342686413713e-7
4.936948317188058e-7
6.837320604353617e-7
9.141615823718058e-7
1.2555535572382884e-6
1.8820679579811908e-6
3.061891981047466e-6
1.935935313004702e-6
2.5050813145829483e-7
4.656322024400895e-8
1.3281703485328224e-8
6.9825384909374205e-9
7.928847395128916e-9
9.946963672442463e-9
9.845506962708729e-9
6.9193503176119e-9
2.38818178424451e-9
1.641071568482393e-8
4.2567197031004595e-8
3.198943497358393e-8
2.107838417087836e-8
1.5148246881347642e-8
1.1918277658140655e-8
1.0838181276056997e-8
1.2039695005406692e-8
1.6664799097558677e-8
1.7382592237963405e-7
2.7894928092932614e-7
2.277072575474328e-6
7.085137843725258e-7
3.586441922271513e-7
1.6406138903715127e-7
4.2968438544277834e-8
5.918358908818445e-8
1.3157580264368565e-7
6.216124781124541e-8
1.0651861378096196e-7
2.213392125766769e-7
3.1857823393326713e-7
1.226591529628261e-7
5.214068751668065e-8
3.922133089085316e-8
3.314931674269051e-8
1.7084428908562397e-8
3.0030251651925536e-9
3.195561476342925e-9
3.1491103259909105e-9
2.411159807902741e-9
1.919949823911631e-9
3.98315401257163e-10
1.3377535315102383e-9
3.2621887105396776e-9
6.679688982990733e-9
1.381586869298243e-8
1.966241677493864e-8
7.950188609922158e-9
7.250926758740585e-10
1.1228644077049463e-7
4.274330603623626e-7
1.5844592422980274e-7
2.4471024914022924e-7
2.2904646094138291e-7
1.9713656624990284e-7
1.4330235438557735e-7
8.985041232789785e-8
5.169914711587859e-8
2.6318507219750516e-8
6.732201030470061e-9
5.6594660535000994e-8
8.335177119202039e-8
6.683794657388156e-8
2.9785486987495816e-8
5.182955444760584e-9
2.9785170422545717e-8
2.666361389997365e-8
2.365319135653487e-8
2.487975212396428e-8
1.586999274748681e-8
1.0081311802789757e-8
5.48206176438027e-8
5.388749753095965e-8
4.2013514925958305e-8
3.367370506069967e-8
2.5668010570914148e-8
1.7563951680837068e-8
9.50380228730978e-9
8.795445502413166e-10
1.0117486069315786e-8
3.2602102467847547e-7
5.416845807824118e-7
4.195075941021946e-6
1.229474819626769e-6
5.816780289829569e-7
2.3779807182747174e-7
1.6628258052499528e-9
4.6329077193841717e-7
2.816395565512344e-7
1.558916023792605e-7
3.60305239141105e-8
6.916893382422097e-8
2.960502247427819e-8
2.2373648117075232e-7
7.848615243051144e-8
3.505466303495825e-8
3.9060641896990894e-8
3.7809242890692747e-8
1.887616634178058e-8
3.067916728791601e-9
2.0227739808292543e-9
2.298465524718502e-9
1.7124534582924497e-9
1.1645058210888043e-9
1.5003164134241072e-10
1.3772996776300926e-9
2.8084322522920065e-9
5.0953751601868185e-9
8.828450104444887e-9
1.4392132402210822e-8
7.870767071897607e-8
1.3483962785633732e-7
1.481446999269591e-10
8.975172297613958e-8
1.2798954514423014e-7
1.5217671448148817e-7
1.5966667460310522e-7
1.4523242229269036e-7
1.1931896460548264e-7
9.548142234743866e-8
7.938054419530276e-8
6.792048655380578e-8
6.388600149232772e-8
2.8863198134149447e-8
1.2629416853672457e-8
1.3508955377119406e-9
2.2771212286728445e-8
4.575929325258343e-8
3.9405895453826746e-8
4.0324052041411925e-8
1.0074347457228245e-8
4.518275117649566e-8
1.1815875344676893e-7
9.184582189824465e-8
7.968402131505049e-8
7.25639400373158e-8
6.364413045049048e-8
5.065796958483837e-8
3.565471827239371e-8
2.1068315038126215e-8
7.221086164613544e-9
6.324758352570192e-7
2.2098974384980397e-6
5.946101939365129e-6
2.823035827227407e-6
1.5549281219227073e-6
9.388189394332494e-7
1.3674510722439453e-7
6.145148346009864e-7
5.051351950907654e-7
5.36482557203199e-7
3.5411058772332336e-7
6.403563728691697e-7
1.0200047382932022e-6
4.966482257870945e-8
1.6305358775028422e-7
5.8499406633157635e-8
3.2896787797660795e-8
5.211231447276807e-8
3.872804689587778e-8
8.41465957972826e-9
7.072406038523103e-10
1.8082797621225614e-9
1.7293905525085401e-9
1.2185962018926278e-9
3.086046602423671e-10
9.834651087494167e-10
2.2115068953762194e-9
4.0235322932739214e-9
6.9838912521483485e-9
1.1502813666030537e-8
1.4397430312882762e-8
1.076145524809431e-7
1.303642639739797e-7
1.6916938726677846e-8
1.26616461666676e-7
1.8600166365337617e-7
2.2734021193527151e-7
2.3095906308291996e-7
1.9596220026284113e-7
1.4941512571764853e-7
1.0131878981451816e-7
5.0744027365650556e-9
3.3860190773903356e-9
5.411491615908524e-9
5.122573586313587e-9
8.573143536454828e-9
2.1859091246421118e-8
3.961548872955984e-8
6.874569230846401e-8
1.916875160410337e-7
8.370677131228502e-8
2.263268331777788e-8
5.204625346007653e-9
9.26906309108935e-10
4.21815597501952e-9
6.804428088812427e-9
9.803466570223439e-9
2.3370607155406496e-8
1.802269519306546e-7
7.710644415934292e-8
7.585164797497856e-8
8.702231921446418e-8
6.588165005250403e-7
3.554827327945219e-7
1.457488488036722e-6
4.6370763719685905e-7
1.1631514304983788e-7
1.6201325135093374e-7
1.9215832089734704e-8
2.9497270872536234e-9
3.608956694936031e-10
3.6451280151708165e-11
8.911881774375684e-11
5.4990420104614856e-11
9.525131736877454e-11
5.065910883651246e-10
9.105453362173399e-10
1.3431903383708242e-9
2.943376066540302e-9
7.8576812828356e-9
2.000357864947166e-8
3.668305875562538e-8
6.647690471606509e-8
9.604958134708958e-8
1.1256895489202273e-7
3.648268508092809e-8
1.0792264274522755e-7
2.2892550738171863e-7
9.029059176242289e-8
3.593177085543656e-8
1.860661506378581e-8
8.6958105829839e-9
4.833374896684459e-8
9.043250433289322e-9
8.531672939497587e-10
1.5599228996094374e-11
3.5852134457268203e-12
3.539272750631182e-13
5.1104687117640416e-14
3.330114550946636e-14
3.4406533819245613e-14
4.7420111907820354e-14
6.646106102027237e-14
9.210650257304834e-14
6.829948679572744e-14
3.1998413755212123e-14
3.241631471341151e-14
5.0844652172599026e-14
7.078683845784632e-14
9.104269833323492e-14
1.1883228570271128e-13
1.6133385125755895e-13
2.2624907172189466e-13
3.239644368323252e-13
4.698319159726842e-13
6.870781804082041e-13
1.0111024913350424e-12
1.4961701325508384e-12
2.2260527681262085e-12
3.3311786315036223e-12
5.016661170766371e-12
7.608825944167069e-12
1.163383532587492e-11
1.5651216025161998e-10
3.3527379538359857e-10
5.891534849262218e-10
8.681288881772149e-10
1.0380690147269871e-9
9.792223941008682e-10
6.384849537298694e-10
1.1287387727794432e-11
8.863391823290952e-10
2.033570461575036e-9
3.4119715912201456e-9
7.53610387356018e-10
4.800935693072095e-9
6.431575947005428e-9
6.1899371073828055e-9
5.8540139390922465e-9
6.958109902421683e-9
1.130719626755517e-8
2.1431286237891308e-8
1.4642870688144933e-8
8.70439014543283e-9
5.855939374164715e-9
4.2469506009255124e-9
3.327695666864331e-9
3.0106271472311017e-9
3.653589790661245e-9
4.566809725285064e-9
3.308712385451419e-9
2.9534826326942885e-9
3.105962247062467e-9
3.490937555800066e-9
1.5837478262668274e-7
1.424992691852174e-7
1.5258665093559127e-6
2.5891951109435504e-7
4.175808734386825e-8
1.6607484159811092e-8
8.410919468419877e-8
8.812496862027408e-8
6.436958134819079e-8
6.474505150651796e-8
2.587321369141401e-7
3.294875160748309e-7
3.348033712434885e-7
3.0275455973492918e-6
1.7050686790462361e-6
7.247787231991471e-7
6.870092746361683e-8
6.866461958766414e-7
2.4060607176072794e-7
2.4013014397859067e-8
3.857390490710818e-8
1.9905212023920287e-8
6.075393545552216e-9
7.564441131335379e-9
1.166902265143152e-8
1.1123419157589941e-8
7.838258564244807e-9
2.9553023287165587e-8
5.2654073846424655e-8
5.451145477672615e-8
2.0806661106330959e-10
2.8394193920661624e-9
1.8058342584911795e-9
9.919887362680912e-11
1.6564770080307631e-9
2.888439365595484e-9
4.986760088586828e-9
9.16986454215618e-9
1.3433464415283688e-8
1.334436778631601e-8
1.3402707933647906e-8
1.5393656573107182e-8
3.331687716745968e-8
1.0715883945965581e-7
6.790764823758244e-8
3.369368800781191e-8
2.60170943363375e-8
1.7928543815655561e-10
2.0279823037189387e-12
3.003888198678289e-13
0.
1.3845312073655524e-13
6.873949073491194e-14
1.0381330211937774e-13
1.1611090581260981e-13
1.4372918719825323e-13
1.5612583663783461e-13
1.2098440582263956e-13
6.427978365730346e-14
2.73196921840067e-14
0.
1.0241067461476567e-13
1.3016915725707955e-13
1.6948397861433072e-13
2.278214429153857e-13
3.1156328008289083e-13
4.304793508511331e-13
5.986133478772358e-13
8.360108688500606e-13
1.1712136134886013e-12
1.6447585461873435e-12
2.314033082928021e-12
3.259899451067906e-12
3.005233112725224e-12
1.9078636285844095e-12
1.3636132621639786e-12
1.4041001649089579e-12
1.7983688193708472e-12
2.5717450489893075e-12
3.777595726141658e-12
5.6261951980733995e-12
8.549910303816206e-12
1.3313567100134577e-11
2.1284493946341598e-11
3.5015490709419335e-11
5.954793128476554e-11
1.0559696630055412e-10
1.9837753558561662e-10
4.06585019626414e-10
9.586408159863568e-10
2.5816827685285953e-9
2.7499776738323913e-9
5.558852060464039e-8
1.6019676439165586e-7
4.660438450664542e-8
5.516576929823591e-8
8.235262549851903e-8
9.148862899712788e-8
9.322883358050511e-8
8.511227482254615e-8
6.698227220018487e-8
4.385348887068072e-8
1.9768788679194734e-8
4.010615564650447e-8
3.7435158917856186e-8
2.4453237533502226e-8
1.232386881272973e-8
1.0048709290190164e-8
1.1277111543996779e-8
9.03291661247727e-9
8.737616062523957e-9
7.409288465247813e-9
4.160949996910381e-10
1.4639374673769769e-8
1.5865699550407284e-8
1.2563266885761423e-8
1.0452128585872587e-8
8.449155808680384e-9
5.8221290142166545e-9
7.83708142902909e-10
1.483595517284852e-8
1.50655335823483e-8
1.246371403168426e-8
9.078283833069205e-8
4.0433563700210704e-8
7.407514827695317e-7
2.1485195212995442e-7
4.853361948505422e-8
2.2460276856615123e-9
7.954138061416499e-10
5.113330413449721e-9
7.745686503029001e-9
5.346812211077476e-9
5.270940554213142e-9
1.208298246397552e-8
1.9881885499762064e-8
2.387313218123791e-8
1.849399271816186e-8
3.3680537209828008e-9
1.6039539091960924e-9
2.2916324488729656e-10
1.4791619703486415e-10
9.357601375410357e-11
1.7631611937199538e-10
3.4558050965420005e-10
2.586411920420713e-10
2.148640893307112e-10
1.400292527318248e-10
2.971333637681141e-11
1.4555560750298637e-10
2.7338325570823883e-10
4.298175029844185e-10
6.001746640887929e-10
7.830985338463571e-10
6.996133704480572e-9
1.745450835215432e-8
9.938454970145141e-9
8.170613746118525e-9
1.7882009578276954e-8
2.3323715887063552e-8
2.698880513210922e-8
2.8717825342577605e-8
2.7719620369661805e-8
2.398165297334521e-8
1.8509258464872076e-8
1.7619263291252333e-8
1.1377179733350203e-8
6.306907805547249e-9
1.4458747128334249e-9
5.386171126154184e-9
4.304777522214751e-9
4.328773179870012e-9
4.200306111552474e-9
4.746489782613564e-10
6.78909711564337e-9
6.697291667559699e-9
5.583222889509731e-9
4.860545757948653e-9
4.155424805238951e-9
3.191004285870278e-9
1.2069800846008539e-9
6.199647797042454e-9
5.894079497687242e-9
5.0327934141224635e-9
2.5846470792796104e-8
4.045288466363861e-8
1.1512290983269065e-7
3.767494442558988e-8
1.572827783973405e-8
3.553616035659865e-9
5.162002711731889e-9
2.850289225718938e-8
2.684538316282656e-8
2.1665879890841304e-8
1.0557045797023574e-8
2.2226692864841668e-7
3.2197332716104147e-7
5.280081227061252e-7
3.9310134270278757e-7
3.274129252448361e-8
1.2397086931451397e-7
1.6785433570156013e-7
2.2687621090514443e-7
2.8411824483464616e-7
2.5485464982938953e-7
2.1043777915593108e-7
1.1092908181678231e-7
5.8943613313564e-8
6.827250298391801e-8
2.037524949756113e-8
4.505697982522762e-9
1.0146560658399997e-8
1.687377692976954e-8
1.0807915531142703e-8
1.1150212263602056e-10
6.491467951487919e-8
6.162828271388163e-9
1.1991187809360192e-8
2.78292918290757e-9
3.4731581038159966e-9
9.746602261833548e-10
1.1415108824388057e-9
2.9506324059250485e-9
5.650820618668848e-9
1.0637353841023246e-8
1.432425739748703e-8
1.622252586081892e-8
2.5727174576107618e-8
6.765053289333264e-8
3.06772578044841e-7
7.848467308708142e-8
3.570719242334353e-8
1.4056261755350388e-8
3.5176490145551836e-11
2.5438580631676423e-12
3.941279363068997e-13
8.243405013120464e-14
9.0064607570688e-14
4.1476200137428304e-14
1.3283853969431648e-13
1.4676352696006917e-13
1.832108703853001e-13
2.175587724627696e-13
2.0375790983793772e-13
1.289303581992288e-13
6.008609755687754e-14
1.2483806000951626e-13
1.5642107399607246e-13
2.0224452941580814e-13
2.709644180054341e-13
3.698307757919392e-13
5.101383361245425e-13
7.082015986020168e-13
9.873305903828173e-13
1.3807039880479137e-12
1.935420184287421e-12
2.7181496075223363e-12
2.6135236320757135e-12
1.4040832786519665e-12
1.0159182313306557e-12
1.084383754788934e-12
1.4679085291373927e-12
2.1355555087169073e-12
3.115192863629402e-12
4.581968522048502e-12
6.866784624639271e-12
1.0521978324281833e-11
1.6490250547539678e-11
2.644432283163158e-11
4.34823911879913e-11
7.364888874305826e-11
1.2956772333010334e-10
2.4020691051003417e-10
4.816389084706329e-10
1.095162730350908e-9
2.9367977106167843e-9
3.963904372620623e-9
7.652509462830338e-8
1.8288768878370736e-7
7.151040380672448e-8
6.060902894919628e-8
1.0142958505924783e-7
1.1630216047465456e-7
1.2186313746082113e-7
1.1577755239739179e-7
9.590258302461718e-8
6.698802721366205e-8
3.5224569667127905e-8
5.7771113267631555e-8
4.96206538871972e-8
3.074650374828497e-8
1.4448809731362771e-8
1.607986872627389e-8
1.4745305609685832e-8
1.202932025800155e-8
1.1766623555098877e-8
9.434915988552635e-9
1.8554433733399225e-9
2.0939034216706683e-8
1.9760647422896367e-8
1.587556116494658e-8
1.327261265505262e-8
1.065657119217069e-8
7.071780014288785e-9
2.559120445520999e-10
2.2244694524527717e-8
1.8177242506608386e-8
1.0081876928242698e-7
5.6786497290731545e-8
9.759579859075105e-7
2.6960470658827815e-7
1.3299081802299118e-7
3.734111608869058e-8
2.759327384782061e-9
9.88476283507704e-9
5.144711879651049e-8
1.994450991108579e-8
2.4202622552081686e-8
2.7315362825842605e-9
3.047188106139898e-9
9.206342748514818e-9
2.6247949493044066e-8
2.2394828665331222e-8
1.8529183759782895e-8
1.182767776532845e-8
3.2037391521466037e-9
5.8617709466370604e-9
3.955382961986026e-9
2.2493472367652883e-9
9.197662719717312e-10
2.8734952495789475e-10
5.991365659439465e-10
4.579076058698436e-10
2.574459512175076e-10
3.859379906374052e-10
6.746838776064697e-10
1.0717646370497958e-9
1.6897003657349398e-9
4.5200873535731545e-9
8.297730465306795e-9
1.314234828896831e-8
1.628233491562074e-8
1.2871958755438399e-8
2.0717081559082073e-9
1.2615069427245035e-8
2.7957335722290744e-8
4.2471710858969585e-8
5.567495173990184e-8
6.735024510792818e-8
2.957455216766284e-8
1.1940482304771e-8
3.4639478715758523e-9
2.044155149539018e-9
2.4059916543550724e-9
2.2390075408691446e-10
9.542774643522177e-9
2.432321242586846e-8
1.631764887303794e-8
1.1027873694027963e-8
7.962369591417203e-9
6.031715420446402e-9
5.098925805270198e-9
5.520185837072153e-9
8.713272911834545e-9
1.8843546774379094e-8
1.8028992956842603e-8
1.3919214819910487e-8
1.2676576465345782e-8
1.2641167780881994e-8
3.155871784558629e-7
2.0928139431251009e-7
2.5002849852136925e-6
4.0294195116463395e-7
6.087163479771881e-8
2.9651384488526585e-8
1.4424539337030118e-7
1.1694732960850591e-7
9.500975176666348e-8
1.0336124620860967e-7
3.104004337382605e-7
1.4126207328940192e-7
2.0206996697931506e-6
3.0005302364396257e-6
9.914029439061117e-7
1.4410497141619703e-7
5.911086997754053e-7
2.5078843299634126e-7
2.927729105560431e-8
3.4737517829922655e-8
1.6577968678839452e-8
6.354465006671347e-9
6.155887046450313e-9
9.637111584059043e-9
9.577918846653301e-9
5.980239936833178e-9
1.3670538254173033e-8
1.59900421627536e-8
3.117604148193954e-8
2.1476741634371966e-9
1.9708296149505676e-9
1.7572607491377002e-9
8.377625263558351e-10
2.0279740041147128e-9
3.0387328680258053e-9
5.005563658859571e-9
9.143045977123438e-9
1.3355939384712557e-8
1.290419417917725e-8
1.2725632811069233e-8
1.4443836351905199e-8
1.883307965684768e-8
5.188217838518973e-8
8.841565054941667e-8
4.178519086859277e-8
2.2112494473103045e-8
1.3994295464766608e-9
5.097016336656048e-12
1.0624604198099966e-12
1.3135577847514539e-13
2.2990247666777774e-13
4.701924997043237e-14
9.28769628422594e-14
9.584823221306037e-14
1.1817243379365498e-13
1.3239621110017943e-13
1.0802739858487706e-13
5.960469096090453e-14
2.589849490398239e-14
0.
0.
1.01011577733648e-13
1.2918623381270093e-13
1.6878067310231747e-13
2.2729051061405302e-13
3.112230825339129e-13
4.304931387743641e-13
5.993271595282446e-13
8.380222111311747e-13
1.175477139760986e-12
1.6527290246507329e-12
2.3278313842065224e-12
3.2824484859525498e-12
2.981781234649477e-12
1.992182227561586e-12
1.4208063120237721e-12
1.4533046013998957e-12
1.831195915850208e-12
2.5957551423390997e-12
3.812351280803411e-12
5.69479067410512e-12
8.68925666576835e-12
1.3598779855130863e-11
2.188078203290677e-11
3.630285212950441e-11
6.245132721894806e-11
1.1256082005708903e-10
2.1668292884037464e-10
4.6190622060585523e-10
1.1566284594562685e-9
2.6846879070240707e-9
2.2560364315430136e-9
4.5985670592481236e-8
1.8498819515853803e-7
3.701658781893574e-8
6.167279776355568e-8
8.290049328368854e-8
8.868688253815419e-8
8.720361026899918e-8
7.582631128652125e-8
5.6034725122526645e-8
3.3288901654079457e-8
1.0066245561403626e-8
3.279444798231517e-8
3.421925540842599e-8
2.3932417076810158e-8
1.2898447505154723e-8
4.578547354610177e-9
1.0386998232679888e-8
8.04003972122698e-9
7.562512769348612e-9
6.830757691277182e-9
9.405406364025035e-10
1.0334954033186413e-8
1.5629046956093388e-8
1.2068306396263552e-8
9.87762412888779e-9
7.990249087035088e-9
5.688244711025586e-9
1.7082152791743052e-9
9.847620356046548e-9
1.5182332936071287e-8
1.2018827040866024e-8
8.073448822845365e-8
4.415117849731446e-8
6.538958014002403e-7
1.9278853336685782e-7
3.861352429549716e-8
1.67010188776008e-9
3.9905553162139157e-10
3.127158163644354e-9
6.718097732371039e-9
3.961527455304875e-9
5.999471836201183e-9
8.879942270244074e-9
1.4111257142054419e-8
2.406022056028152e-8
7.631745898432458e-9
2.2004189789872916e-9
7.101416426325811e-10
8.506083073822893e-11
6.460032939196557e-11
2.0941773535454705e-12
1.861162875842716e-10
2.715783138152271e-10
2.0716845753213348e-10
1.786074577831832e-10
8.806578363179302e-11
3.9341585565754226e-11
1.3293142942035914e-10
2.4557782518534747e-10
3.877594647891253e-10
5.564207826424213e-10
7.463380465925496e-10
8.780809925312585e-9
2.0772983245484837e-8
7.608654046972595e-9
1.1053864398690296e-8
1.922971520982674e-8
2.353858034299838e-8
2.611789167067633e-8
2.6482586601817508e-8
2.4030156286226536e-8
1.927909890483233e-8
1.3414793499890116e-8
1.527398983163643e-8
1.0863385804403628e-8
6.266247018623348e-9
2.682693561902768e-9
5.0746795258786e-9
3.67876393199418e-9
3.5113339858442213e-9
3.5741450203050285e-9
1.4202701098396649e-9
4.133673345236042e-9
6.359720310873636e-9
5.143181570801963e-9
4.397072891472625e-9
3.7699840290871824e-9
2.9915738479457398e-9
1.5889045397724512e-9
3.3886560459962495e-9
5.615646620694749e-9
4.5954607927425e-9
2.0856591516032947e-8
3.859638562149097e-8
1.1092885488543827e-7
3.859343896105486e-8
1.700147961127365e-8
4.604151304486457e-9
4.026908917746492e-9
2.2160765893605294e-8
3.247187000338137e-8
2.2242635270656364e-8
3.90396331634888e-9
7.946211313140496e-8
1.0430800712604432e-7
1.5730435497455614e-7
1.327809800877626e-7
3.071356786697234e-8
2.1538815373894308e-8
1.0549640279932017e-8
4.01175083826045e-9
5.918196817793567e-8
2.4692321777948383e-7
1.447029345769744e-7
5.592713487221534e-8
2.387056277555834e-8
9.088593501292235e-9
1.040345653584821e-9
4.3501274003123675e-10
6.117892149322954e-11
3.6042077118259443e-10
2.2802051309255087e-10
1.364926677454293e-10
2.6221780089593677e-10
3.7865155160387163e-10
5.288406145633999e-10
6.89309157689494e-10
8.178979888296439e-10
8.597108806082001e-10
7.596821520170841e-10
4.743280047935059e-10
2.2292254132886653e-11
7.375036826307515e-10
1.6620288516765859e-9
1.5268235781486113e-9
3.017930461223608e-9
3.066909692769902e-9
3.3315617256945994e-9
3.835525373150034e-9
5.502425820652747e-9
9.607414931163271e-9
1.982614645373123e-8
2.357697401645406e-8
1.3387331356160155e-8
8.967139318397539e-9
7.178171835192502e-9
7.0377415740954844e-9
8.824783676713317e-9
1.4729905553758481e-8
2.9917401197554945e-8
2.443228966161233e-8
1.8104370990616996e-8
1.5972718161674264e-8
1.5604657223883414e-8
2.6405152686659974e-7
2.942158315821574e-8
1.7465287656974115e-6
4.1830155181716465e-7
1.176356480817087e-7
2.021634039295852e-8
2.7987037949097333e-8
2.6769120505350337e-8
1.8938525551087695e-8
5.405084952733877e-10
4.610057961873016e-8
1.5324610603231146e-7
4.445911830444731e-7
9.421035323406493e-7
6.439544723688782e-7
4.0809360836667607e-7
9.95077705738208e-8
4.450575843292103e-7
4.5071159873794714e-7
4.157889776269387e-7
2.8338226319783354e-7
2.922705002675615e-7
3.279607645019992e-7
1.987169656483484e-7
9.538615602366556e-8
9.901109717519506e-9
6.5854033788661056e-9
2.0428621332419085e-8
5.364631659675268e-8
1.0652623948464364e-8
7.733412024114336e-9
6.504745167155352e-8
4.4952127740382415e-9
1.0819529303647569e-9
2.3861746476726215e-9
5.32192742170507e-10
5.251067489132162e-9
3.460142147078668e-9
1.9142225644960932e-8
1.3128721788038039e-8
4.6306776216275925e-9
2.631772698728508e-9
2.78506121345565e-9
2.3564687941715335e-9
3.6302033150303858e-9
5.582924389742038e-9
8.020496164725464e-9
1.7481881562927733e-8
1.5437889152925664e-8
7.553548799057611e-10
4.786185422674062e-10
1.6376300270399003e-9
2.6921296161730467e-11
1.9820251867878047e-13
0.
0.
0.
6.734934540349293e-14
7.483982691129852e-14
0.
1.519235778641628e-12
6.491719835550268e-14
2.999730777135772e-13
4.185514427799426e-13
1.7700328481571687e-12
3.713945390061748e-13
7.21237577020278e-13
4.592201466827158e-13
7.685297475859056e-13
1.2435274821796072e-12
8.349552492628061e-13
5.054083057696531e-13
3.691544617593466e-13
1.8561990323078096e-13
0.
4.9913465885326e-14
3.1330124651497156e-14
0.
4.7066141732468914e-14
9.28842300677025e-14
1.5329021171762479e-13
2.401331349141578e-13
3.701012193508214e-13
5.688590669183546e-13
8.776319350116522e-13
1.3644738913987952e-12
2.1445946958957577e-12
3.418678108900989e-12
5.548623335917983e-12
9.216061121788025e-12
1.5777667571628846e-11
2.8127634500977116e-11
8.931390023483883e-10
1.7091438339346635e-9
2.5341184781765384e-9
3.4079967619800577e-9
3.879764772585732e-9
3.3030104298706556e-9
1.0554063116626168e-9
3.0124224492824673e-9
8.318421150313025e-9
1.3741869495438372e-8
1.7730559738725422e-8
5.1073761997439965e-9
1.4116965245597868e-9
8.65547123753283e-10
8.176886283375828e-10
7.735427745385365e-10
7.94022731486092e-10
8.587034188370197e-10
9.224520004143663e-10
1.057655201868514e-9
7.122357803028671e-10
6.117113124182563e-10
5.188056980089341e-10
3.0893054248678675e-10
2.34147293877653e-10
2.2547325137156754e-9
3.054554188621722e-9
2.207284377982567e-9
1.9696941965801327e-9
1.9344187016863686e-9
2.008967710204114e-9
3.393985985324435e-8
4.6143532532274435e-8
5.027088060921103e-7
9.946796558622833e-8
2.3223898784778954e-8
4.0061780194427844e-9
3.232254868349528e-8
5.3587753815322516e-8
3.133599584222914e-8
1.0158476943544327e-8
2.5587596511094026e-7
4.3275211620171815e-7
9.204654747021798e-7
1.2501482721021383e-6
1.986789482636599e-8
4.760399757653363e-7
1.0433073362173867e-6
8.786192930760479e-7
7.260108081066295e-7
5.872954343273759e-7
8.188969193500814e-7
1.041631374447157e-6
9.762039990120343e-7
6.016218644588295e-7
1.4799179735526933e-7
3.1819454599371255e-8
4.284789039459039e-9
4.103328361120781e-10
1.2703792559532728e-10
1.743416081044636e-11
6.609243243279316e-12
1.4863638233407344e-11
2.58772849916215e-11
4.154489287575116e-11
6.357510845924802e-11
9.260913533558878e-11
1.2777865218495629e-10
1.6716584237682142e-10
2.0875707279053408e-10
2.5084658365520094e-10
2.9203265279854866e-10
3.318205160684457e-10
8.058003952127739e-10
7.723246589303038e-10
1.5821495874841091e-13
1.0964621456311916e-9
1.681986465423575e-9
2.6086828578500675e-9
4.155711918763536e-9
6.703210442852227e-9
1.1060090746961672e-8
1.9710960370132547e-8
2.7820236021825117e-8
1.3490681068386812e-8
5.957193985763127e-9
1.3796819142093025e-9
3.1941561868315304e-9
1.0456873806341013e-8
2.5224182149692017e-8
2.5152489395893233e-8
1.904872077045004e-8
1.16283717676819e-7
7.629627304399441e-9
1.9416076512654005e-6
4.557751734303406e-7
1.5078369370671676e-7
4.288304942349387e-8
4.998701958153518e-10
3.332629792625156e-8
1.5831065717033925e-7
1.048912707565981e-7
1.1894492063714315e-8
3.042045074024672e-8
4.833807539414344e-8
2.3740532714164556e-7
2.908583511983841e-7
1.3026394063784205e-8
1.2468837161336803e-6
9.160232824214929e-7
8.446875650588122e-7
8.132767691959757e-7
5.811505457990489e-7
4.2507980373697787e-7
7.710557518830204e-8
1.1801265230502063e-8
5.777632792974075e-9
6.403103860773863e-8
1.1898707262800506e-8
4.301320501216326e-9
3.1762276173267744e-9
5.1093427404264065e-9
5.2931739428654455e-9
2.2889618506035868e-9
2.6222215777639475e-10
7.142628435638827e-10
2.7317788235021637e-10
6.502784653293579e-10
1.2385755850271106e-9
1.0993355422587203e-9
4.548202412407328e-9
1.6745017727960295e-9
1.6592547818427487e-9
2.4102985373816875e-9
7.914973908724917e-9
2.0737772359809352e-8
1.1055883043046102e-7
8.241852956174238e-8
4.26623722858776e-8
1.3620528809206027e-9
2.4131045246806535e-8
5.612946215086397e-9
1.283967937734604e-8
1.449415733496435e-9
3.6377045705911216e-10
8.181627475221671e-13
2.7631327043872744e-14
0.
0.
0.
0.
0.
0.
0.
6.452588577827961e-14
8.345678780021246e-14
1.09750962316101e-13
1.4807334189880645e-13
2.0269465533613595e-13
2.799919087302601e-13
3.8908698390700776e-13
5.429897692528298e-13
7.602443866567442e-13
1.0672569156321455e-12
1.501563574456575e-12
1.632621481655825e-12
9.48224668890252e-13
7.566037655932142e-13
8.189628779296382e-13
1.0704394354120943e-12
1.4978352255768212e-12
2.1146611324306774e-12
3.023973758979149e-12
4.423138798787533e-12
6.637255634068096e-12
1.0209377078996674e-11
1.6078443502190223e-11
2.5928426056370026e-11
4.290827946031201e-11
7.322166342014218e-11
1.2996394015097146e-10
2.4355507581069073e-10
4.951241688696615e-10
1.1481437171479263e-9
3.1539903451178744e-9
2.8590128797733427e-8
7.638476568551245e-8
2.732001299532235e-8
3.288923200841516e-8
5.683329082135165e-8
6.853940820925829e-8
7.475239748074411e-8
7.377254645690016e-8
6.474461811349817e-8
5.1013360790710256e-8
3.691677952228418e-8
4.578208109994902e-8
3.618580427746888e-8
2.1052898368930352e-8
4.9331593397033126e-9
1.8890801971687603e-8
1.3638594468356858e-8
1.3033691142435697e-8
1.3744478002967733e-8
6.761866620079967e-9
1.2378040267638864e-8
1.9390379809554574e-8
1.6275851180979447e-8
1.4193949782073678e-8
1.226517584601664e-8
9.834641365546905e-9
6.393067504489783e-9
2.591588696454301e-10
1.6163381268687083e-8
2.6352498804426677e-8
1.1965638828107288e-7
5.869505819557164e-8
1.0814358570682254e-6
2.8170550819719976e-7
1.259155975884935e-7
6.427404628735025e-8
7.4257143361894816e-9
3.318972368605304e-8
2.8517179208547116e-8
2.1509596335936465e-8
7.955089242212836e-9
1.728943721673077e-7
6.034054631665416e-7
1.9695094583231077e-6
1.8527432731034047e-6
1.1288801447577646e-6
7.001372712918355e-8
4.648058213385079e-7
4.1323877173464147e-7
3.928370101492997e-7
4.971446939431618e-7
5.307269163065302e-7
4.718611948491142e-7
4.187099348433023e-7
1.7777137331652418e-7
2.063068288859732e-8
4.401971598847339e-9
3.067247056435705e-10
9.940665940319655e-11
1.1331313751063115e-11
1.0443489673687092e-12
4.9529959429530363e-14
3.647584927082898e-12
9.057188974129592e-12
1.706653483712104e-11
2.8482148864313804e-11
4.3517594932211634e-11
6.176787098303528e-11
8.275533341502604e-11
1.0615336020895013e-10
1.3137645247440988e-10
1.5713432390180466e-10
2.7017820243213727e-10
2.1782645697604183e-10
1.9618444003706813e-10
4.44981936350342e-10
6.585389688880911e-10
1.0036428389757795e-9
1.5531658474051305e-9
2.3846895959571715e-9
3.638868201873865e-9
5.779535383463728e-9
9.890451726174562e-9
7.74395245662699e-9
2.7237791202261368e-9
1.8932017881612406e-10
3.5188596611267033e-9
1.0564949717629748e-8
1.4239308436240138e-8
9.415762137333996e-9
7.544720555035532e-9
6.762393163427912e-9
4.442327765711392e-8
4.407390018940548e-8
2.485780209285452e-7
3.411798413586099e-8
7.51941546836933e-9
1.0053413318257906e-9
2.1959584297874904e-9
6.719381951801994e-9
2.5832449237670646e-8
1.2105300343931863e-8
9.090969146227422e-9
1.61724252260641e-8
2.3333965049921407e-8
5.423361823760585e-8
7.716512445029622e-9
2.330615357108716e-10
1.6581822615311598e-9
1.0084781018029678e-9
2.9822896541738536e-10
2.7871236694326694e-11
6.804067586307467e-10
1.20291800665625e-9
5.411961437362412e-10
1.1229713213077246e-9
2.8246338704593608e-9
2.708463872968698e-9
3.567841010056809e-9
5.92013968798793e-9
1.079025401352703e-8
1.9698302716493413e-8
2.2212703171880974e-8
5.901220685506984e-8
1.0131253008959896e-7
1.1853846877994369e-7
8.552808100860702e-8
6.7136558444866246e-9
9.532397368339493e-8
1.5818788578188126e-7
2.036284911361828e-7
2.2983480156614124e-7
2.1063642495597826e-7
1.146490983113744e-7
8.724264264910686e-8
4.0150436301502786e-8
1.4556673348490113e-8
5.053055496540058e-9
1.388160966276667e-9
8.024480272909354e-10
2.1025777217886136e-9
2.377423620294717e-9
1.8706065357290716e-9
1.7906423610083576e-10
3.4655431448815083e-9
3.7037117385981275e-9
3.167517813487812e-9
3.2182190024381523e-9
3.847615126188475e-9
3.563738562455565e-9
1.7118514733306394e-9
7.249131568640064e-10
1.6588218844825537e-10
2.8747487492689527e-8
2.148345224055647e-8
5.500001258443822e-7
1.1959922738309968e-7
4.2462043587274336e-8
1.2280880200689522e-8
1.0548224096139307e-9
1.2615835460232388e-8
6.134400803907534e-8
4.223179511626427e-8
4.090110227633083e-8
1.87971830302198e-8
1.503278148100772e-7
1.8970533374613463e-7
1.6055242809538532e-7
1.2010117883042995e-7
2.966847348892553e-7
6.950978866012513e-8
1.851627041493021e-7
3.130013348927665e-8
7.433264601638884e-9
7.473898741158658e-9
9.17757074211814e-10
2.8606418369813303e-10
1.7387959628129944e-10
8.777689164950365e-11
5.922270684546512e-12
2.5891523940365388e-11
3.3483805647524515e-11
3.7004074037964974e-11
4.353394954495431e-11
5.093946004970757e-10
9.07931220704268e-10
1.3588933274023973e-9
1.0112921247411623e-9
1.080245944182313e-9
1.5185656192882491e-9
2.755707453734186e-9
6.6659304836488265e-9
1.4035284967893814e-8
1.000423158324561e-8
5.231179614648975e-9
6.328998748971772e-9
1.409004775556906e-8
3.824434538989636e-8
5.840731551495486e-8
2.7428124095627186e-8
1.2451310857955419e-8
1.3439402047536003e-11
5.934614821155509e-13
3.7164534210625427e-14
0.
0.
0.
0.
0.
0.
0.
0.
0.
0.
0.
1.2703103819979688e-13
1.6603085856779627e-13
2.1970632650017674e-13
2.978426896763167e-13
4.094775539513667e-13
5.682157864402571e-13
7.934665986373433e-13
1.1128330321505512e-12
1.565512671121066e-12
2.2069553732914458e-12
3.1150921779906075e-12
2.8877986228749834e-12
2.0586242793358255e-12
1.5076089732800858e-12
1.5483269831659547e-12
1.9094525990837206e-12
2.648262848580841e-12
3.842957252647411e-12
5.70278095184944e-12
8.666947317872444e-12
1.3535214509449733e-11
2.1769044538749716e-11
3.615963477063888e-11
6.237759602430945e-11
1.1294468236064774e-10
2.189632898395312e-10
4.720211847654956e-10
1.2018349148576847e-9
2.6742103165352756e-9
2.2448889034174638e-9
2.1445765732600034e-9
3.733517109685924e-8
2.5419023332295945e-7
8.422751433308216e-9
1.0508980199995547e-7
1.0771825782524532e-7
1.0139521112736902e-7
8.586870923552203e-8
6.130349403476674e-8
3.521118866200801e-8
1.1130766292143305e-8
1.582578874708549e-8
1.8727812565555015e-8
3.138898150074064e-8
2.9054319441047676e-8
1.882288054924768e-8
5.966987056248408e-9
1.0486930189139363e-8
8.070650938414626e-9
6.876481491251565e-9
6.634496353861931e-9
3.907942484769207e-9
3.1107441593507772e-9
1.5423627806186203e-8
1.60745194273962e-8
1.2039982812295858e-8
9.432560985834436e-9
7.008463928511992e-9
4.065077469102543e-9
8.888951783703892e-10
1.4027562307395978e-8
6.869212119713323e-8
8.377418137324298e-8
6.306444179745968e-7
2.0388742230776182e-7
1.1683531761602323e-7
5.9243126511982736e-8
3.5116652897961856e-9
5.425467412814124e-9
2.669326501770944e-8
3.181940325757429e-8
2.3457655405289956e-8
2.3061202266308706e-8
6.161126382200837e-8
8.48052118641261e-8
8.752917861171199e-8
5.01690518842839e-8
3.01703035999124e-8
1.7548917977438918e-8
5.687029456656058e-9
2.8857687760819126e-9
8.191912481892636e-10
1.0056882510923037e-9
7.91064415079334e-10
5.736632295856713e-10
4.84428643201646e-10
9.409588172379862e-11
2.7752397181623767e-10
5.91109910833184e-10
9.73402433669653e-10
1.3965366259139915e-9
1.80384426157845e-9
9.70267584472044e-9
2.517908727323014e-8
2.0344563435903905e-8
7.295279536671735e-9
2.6185015054676097e-8
3.77017086913536e-8
4.6120010909845663e-8
5.195872473590523e-8
5.3985147489259764e-8
5.125794648581158e-8
4.4548403124861685e-8
3.571020923179567e-8
2.118565215385965e-8
1.0692820013382435e-8
9.806647399430668e-9
1.1957566364527097e-8
1.0658741546027122e-8
1.1438656263614155e-8
9.1908189997653e-9
4.548524792962491e-9
1.604682065096366e-8
1.3768301207457946e-8
1.2014564587333295e-8
1.0595031932682447e-8
8.88641142430176e-9
6.4172542048862324e-9
1.7125215241646368e-9
1.2291991748146508e-8
1.5396496421038257e-8
1.2674542893341697e-8
1.1631658595185207e-8
1.0550678581355374e-7
2.664502248358348e-8
6.119677591921938e-7
1.2172641785632648e-7
1.2616407520136623e-8
7.477490474004753e-10
3.0414280252948544e-9
1.0038764761148448e-8
4.324917978176568e-9
2.453486903336864e-9
3.98741184021175e-10
4.291569195227425e-9
8.123226120923299e-9
2.7239404635291057e-9
8.906492086480544e-9
6.135671205574093e-9
1.7485176212423228e-8
2.5232476127835136e-8
7.141134173672082e-9
1.5109968798098078e-8
7.61729867330573e-9
6.691264278476525e-10
1.1370049483592858e-9
1.9191295600695407e-10
7.528576491001608e-11
6.323876928281918e-11
4.1383845710822305e-11
1.5437136809836588e-11
2.1614507130676957e-11
4.5458583804420105e-11
6.78323345294574e-11
1.3489715190182238e-10
3.3085111513883224e-10
5.043698055373565e-10
4.240048823881199e-10
1.8228302692138828e-10
6.177702810541003e-11
2.3139907020086925e-10
2.7513359865637343e-10
8.678866675902692e-11
5.727039672445831e-10
1.6081352279145704e-9
1.4646422965641034e-9
3.960107103734983e-9
2.6469876713936016e-9
2.2719613314037445e-9
2.5483481513839125e-9
1.4520244194923824e-9
1.9277766409570075e-9
4.787130477650027e-9
3.8827236557416256e-9
3.352120456039472e-9
2.9565389099192313e-9
2.489533888047753e-9
1.933220844116964e-9
1.342104015065452e-9
7.351455931857685e-10
6.24084209006855e-11
8.058747395540178e-10
2.1326040911554754e-9
4.437364937388112e-9
8.693027438142735e-8
8.130571436639374e-8
9.655242719596769e-7
1.8684761050770133e-7
4.167364144353198e-8
8.044165596450856e-9
7.226048158220576e-8
6.574868974746711e-8
4.687551817970799e-8
2.214123461799742e-8
2.5719604091609047e-7
1.051618613286492e-7
1.3657111253887828e-7
2.1491769842221187e-7
2.753106401210718e-8
3.9038883480976365e-9
3.3070362354251337e-9
9.017097190356424e-11
3.082174912627621e-10
3.1109916548129317e-10
4.770468002502326e-10
1.0611595853762799e-11
3.715740773735642e-11
2.18552885483201e-10
3.2368894695450485e-10
2.5798606146619044e-10
3.5983175081514273e-11
2.339105575168209e-10
6.773319862090794e-10
1.6992165653023096e-9
4.287690902210077e-9
1.4500155329501362e-8
8.570079979408497e-9
6.5244383547009635e-9
6.298312713076253e-9
7.468795783250575e-9
1.095954425121078e-8
1.754129913018255e-8
1.4877317676237889e-8
1.0578497036401737e-8
8.681471680641744e-9
7.549625406607804e-9
1.300107522523369e-8
1.736789425316296e-8
6.977088934402048e-9
5.862801637060517e-12
7.804295686456297e-13
5.6119800599671224e-14
2.7200356194345324e-14
0.
0.
0.
0.
0.
0.
0.
0.
0.
0.
0.
0.
0.
1.6623665079890528e-13
2.200133892170485e-13
2.93398125062674e-13
3.998638909439033e-13
5.51922336653005e-13
7.685079144407476e-13
1.0765798835747555e-12
1.5143364867933735e-12
2.1357203697974075e-12
3.0163706061232266e-12
4.261109052048404e-12
3.5802857303187797e-12
2.917994489885474e-12
2.046761943622095e-12
2.0557480260647883e-12
2.454341208932707e-12
3.3364828724966812e-12
4.87362212999266e-12
7.376686263628821e-12
1.1493518495270126e-11
1.847535778042277e-11
3.0768131744692366e-11
5.345050617948208e-11
9.807859707360603e-11
1.946568192445976e-10
4.3718448167470194e-10
1.1657946282974335e-9
1.7870321553831757e-9
1.4884357017881126e-9
1.4961064384772639e-9
1.7218017311109685e-9
2.9754504286730865e-8
1.770313072665411e-7
9.832198201810255e-8
1.4698684038825107e-7
1.2121794013615257e-7
9.8755770720028e-8
6.971618027138322e-8
3.8472414571033695e-8
1.0059179925886834e-8
2.4150146359239013e-8
1.3986204453195327e-7
9.67423233237687e-9
1.6429121436581798e-8
2.423860890689589e-8
2.1224103600608043e-8
1.280157365235949e-8
4.811618748245483e-10
6.196629790881404e-9
4.837045544243596e-9
4.178157407804994e-9
3.64939457174471e-9
8.4664586946047e-10
3.470998249140897e-9
1.1807058794455582e-8
1.4873890283170083e-8
1.01393612579803e-8
7.179089672602177e-9
4.626434825446181e-9
1.531333755750488e-9
4.356979281529815e-9
4.908760322202897e-8
8.96830494282222e-8
3.2523455267943033e-7
1.4558218601532076e-7
9.620788470772207e-8
4.823005971328585e-8
1.5931710893029768e-9
9.472378488625279e-10
6.482646742078184e-9
3.95420688789477e-8
2.713461019521343e-8
2.4330141963475627e-8
4.472068887198963e-8
1.4670196825199678e-7
1.2243650942715914e-8
3.942414647457194e-9
7.165062922244816e-10
1.9227605437728667e-9
1.1462637220712253e-9
5.5937608403596e-10
1.7368337287835182e-9
1.1509139842306097e-9
9.614702907708153e-10
8.125983463163568e-10
3.3233759009512554e-11
6.189287726806571e-10
1.3615258418244252e-9
2.5546266965533945e-9
4.640739020456499e-9
7.684017879139779e-9
3.6626967702232123e-9
5.469913934525767e-8
1.545669968400891e-7
3.6971672604323375e-8
5.367204905905123e-8
7.659288722181656e-8
8.40581730392317e-8
8.478652940828338e-8
7.634051363507067e-8
5.86789791266e-8
3.618240939900788e-8
1.1701669607730557e-8
3.323107881767607e-8
3.231792381012397e-8
2.153005583916971e-8
1.1382453910275206e-8
4.813745108720892e-9
9.381103192408588e-9
7.253365160609113e-9
6.807929859295198e-9
5.938383140975445e-9
3.735272601091563e-10
1.0048319058139864e-8
1.4325449784865219e-8
1.1001545569022103e-8
8.971772242173697e-9
7.213506788499285e-9
4.995989269552476e-9
6.255967314741104e-10
1.3517258202900477e-8
1.1680834981050846e-8
9.840822823315712e-9
6.994788236710092e-8
4.226817355323168e-8
5.185837495304073e-7
1.3501795318480114e-7
1.4418753986079727e-8
5.153545469567998e-10
7.465831315710089e-10
1.6579344349173614e-9
2.5911392049411534e-9
1.4743714314715428e-9
2.7861664669409685e-9
2.0026009603846537e-9
3.5053863457411995e-9
1.4551580192513013e-9
2.611136803343664e-9
1.1721876797988794e-9
6.30454304865271e-10
5.466094566269656e-10
3.67705517235041e-10
1.6630758235131654e-10
8.170227151190316e-11
4.9614371713100315e-11
1.2646517570638855e-11
1.678663314169671e-11
1.9078590414981883e-11
5.367928653358314e-11
8.93041055337469e-11
1.439314321937267e-10
2.235135349428635e-10
3.4334666006863585e-10
5.584077667028099e-10
1.6388122998965993e-9
2.835138226402193e-9
3.779568987985238e-9
5.0842792170973045e-9
6.3428458560286484e-9
7.720424591695582e-9
9.021894203051683e-9
9.81868521586915e-9
9.638832763123452e-9
8.281867507162453e-9
5.8768732287735376e-9
6.2895782429234334e-9
4.070985548479427e-9
2.275230404689535e-9
1.3483041509870096e-9
1.019739320562328e-9
1.0003246775564724e-9
9.962182619009473e-10
9.66222308957671e-10
1.7022815082181554e-10
1.793229357577353e-9
2.560901382635865e-9
1.990344933362021e-9
1.6744063824042083e-9
1.4386459620674833e-9
1.1390285370327586e-9
2.31788240814923e-10
1.6244677958483369e-9
1.4171304938571345e-9
1.3584410239190681e-9
8.387809366645736e-9
2.7887930011262907e-8
4.222622892456267e-7
9.265272582956435e-8
3.330481326094064e-8
8.34362047465746e-9
5.227409086225484e-9
2.7947970012259786e-8
5.3424966495905106e-8
3.326613582398267e-8
5.7876562477163776e-9
6.203996539923655e-8
8.378090090292547e-8
2.7786837482870095e-7
4.314807900007097e-8
1.0821706039660724e-8
3.9838291208748974e-9
2.6864585925854857e-9
1.9666932017329353e-8
1.2376227007533696e-7
3.619729027409383e-7
7.14242554456635e-7
6.683270317120231e-7
2.1411334404419798e-7
6.666259555402345e-8
6.662529394564655e-8
3.0193415407348498e-9
4.741397976257758e-9
1.4542933320941296e-9
4.0815394081629496e-11
1.7487037392880557e-9
2.2965611946593338e-9
3.282010344981684e-9
7.877925721229546e-9
6.252863904600573e-9
1.604104434856429e-8
1.5501609019060958e-8
5.385835106695822e-8
8.454936959773802e-8
1.3668251349168578e-6
3.808745427362734e-7
2.330477145169909e-7
4.480343497708401e-7
3.872074093466154e-7
1.8276801023927664e-7
8.738970616503743e-8
1.26669673137821e-7
2.3057995972651154e-9
6.0405720457245054e-9
6.177379808432118e-8
3.2140892772930913e-8
2.466935533369629e-8
1.0831757155566787e-8
2.2143502677639886e-9
1.8385906274132247e-9
2.033340796538015e-10
1.0082130926752856e-9
1.0167736719533883e-9
9.84640335126068e-10
1.063833457823203e-9
1.1079443326210707e-9
9.030221517383866e-10
2.8113972520938514e-9
4.912946816446292e-9
6.1566912475415995e-9
8.50759845763014e-9
1.2419592712261557e-8
1.883793779326057e-8
2.945791415321716e-8
4.709315866497331e-8
7.554902114519948e-8
1.1708148746254825e-7
1.672296784904967e-7
8.561987143710117e-8
2.2877497236558726e-8
2.2052621648580487e-8
6.674298099379805e-9
2.155137924364545e-9
9.923314254480305e-10
1.1455183192720022e-9
2.4799662577007265e-9
4.945751392781553e-9
8.907151426466893e-9
1.213446111756197e-8
1.0337708300882991e-8
6.60355095432584e-9
3.099417927616425e-9
2.560631899316732e-10
2.1278180717663136e-9
4.42882847637566e-9
7.0324317063445845e-9
1.0350374400476607e-8
1.491091122840549e-8
3.7302552811058765e-7
1.846379638607867e-6
1.6975545360006123e-6
2.0988039132831723e-6
1.244887557186854e-6
1.4085326207278958e-6
2.9211140533153246e-7
3.110251278717164e-7
3.210959497687066e-7
4.1346508775665186e-7
2.9418719111943884e-7
1.4743168977899132e-7
5.843985062471039e-7
2.421797293987216e-6
2.2263680301276983e-7
2.311669062682829e-7
1.909798611982618e-7
5.5543768782216024e-8
2.0613619011941328e-8
3.825389205517084e-9
2.775179253620375e-9
6.278478867945558e-10
9.559058262859157e-11
1.4382403269556535e-10
1.8207346996499495e-10
1.1025004433253724e-10
5.239255609962759e-11
2.570636302226171e-10
4.761066972263174e-10
8.022326710535005e-10
2.343944015959532e-9
4.798480007462442e-9
3.54375790501766e-9
5.399376439939596e-10
6.0181208157668195e-9
1.2679062754229991e-8
1.5586783530816847e-8
9.632558731914077e-9
1.2295226998398667e-9
1.4319616495520301e-8
1.8668255541970737e-8
9.681799269222409e-9
1.924675635891244e-8
1.7649604335915772e-8
4.815619192575775e-10
7.43506054934957e-11
1.200414547606045e-9
5.261872961287981e-9
1.8079148697727767e-8
2.6011912541429897e-9
4.065580948289634e-9
1.0547679579396297e-8
2.8656161567216143e-8
1.0361818069711553e-7
6.485806479370786e-7
6.726803423269422e-7
5.075170732225747e-7
4.234138524426817e-7
3.8354658010345486e-7
3.5503189074940557e-7
3.1887074418292184e-7
6.362232018109586e-8
2.530728406667255e-7
9.197467671136182e-8
1.084027269318379e-7
2.503172246209683e-7
3.1480749854778693e-7
8.966353236877625e-8
3.8733547933562805e-9
3.4361852506812933e-9
7.1936166451129e-10
2.73265727831865e-10
1.345284832804308e-9
6.070302542385174e-10
3.2980905364893343e-9
2.4270837626098062e-8
6.362199779106845e-8
7.600817319247386e-8
9.971714584608872e-8
4.743339419343721e-8
1.7251212249033465e-8
8.011535480339929e-9
3.150875245768661e-9
1.4248987215124691e-9
1.3929841709600377e-9
2.7946360294939322e-9
4.877378473138515e-9
6.873029386951989e-9
8.977555439184361e-9
1.2012751696947811e-8
3.032679964164575e-8
3.393422514163155e-8
2.434222212382786e-8
1.3216134813525876e-8
1.2397023862786628e-8
5.469632018839491e-10
1.8417839971294448e-11
7.684742760881289e-12
4.106332011272031e-13
0.
5.981959869725478e-13
5.25465999702984e-13
3.7937279233280704e-13
8.615196382497514e-13
3.118828813421705e-12
1.26360217544998e-12
1.4291958652553766e-12
1.88350143853246e-12
2.1978282283045287e-12
1.5791205225499586e-12
6.258336387819576e-13
7.249241210079274e-14
2.435282821009952e-13
4.929378606521097e-13
7.688043169986048e-13
1.1342829281765522e-12
1.6522440985010023e-12
2.403745063488512e-12
3.505014408464848e-12
5.129188982129567e-12
7.538567577053492e-12
1.1135143761123096e-11
1.6541849836061808e-11
3.787405088823645e-10
7.318981994453265e-10
1.1662621417214314e-9
1.62106459223714e-9
1.899591002508938e-9
1.810007615054336e-9
1.2641772949597994e-9
2.618698198220686e-10
1.1530680828626659e-9
2.9130641156477723e-9
4.941667345569082e-9
2.337605755823239e-9
6.249198150533139e-9
7.007569554494103e-9
6.554916355859055e-9
7.157726244270119e-9
1.0725847496358536e-8
2.0594389321094726e-8
4.7763616080952554e-8
5.2676068355749745e-8
3.495154778364005e-8
2.6096438344285956e-8
2.0775362012792102e-8
1.7331848762139703e-8
1.5325207766027474e-8
1.4759635661728271e-8
1.6055191394773273e-8
2.0491277298734763e-8
3.174795688991937e-8
5.964930846606299e-8
4.001346892531124e-7
8.098984676764097e-8
3.5352235593044898e-6
9.017238055579582e-7
2.7754193272664564e-7
7.765399397677768e-9
2.6343514042932763e-7
1.38272457740498e-7
2.322260847322844e-8
9.317362158457906e-9
1.6701627076465872e-7
1.1615408336087082e-6
1.1751086117015247e-6
3.314151730062642e-7
1.4282105630872829e-7
3.66656938145432e-8
4.534505743867119e-9
3.653206526674645e-9
3.0024871859807932e-9
1.5466709036011838e-9
1.8671892914623656e-9
6.251826208639078e-9
7.391562744901199e-8
2.9631442043799195e-9
1.7823860784963713e-8
5.5519008242611344e-8
1.5266732166986624e-7
4.4396610343294636e-7
1.0499438718808754e-6
7.334467993774126e-8
2.2818932545358688e-7
1.0479495110541292e-7
2.006301756870976e-8
2.1601863513662008e-8
4.573085078635396e-9
2.72598168466945e-8
1.1646555483129516e-7
3.3182993491134777e-9
7.387638008123448e-9
7.930174918126482e-9
1.4294692396572128e-8
2.0709821533462853e-8
1.922301327711011e-8
2.8301790490572406e-8
4.594546756322923e-8
5.046315817060809e-9
1.8738034319697785e-9
1.2841877397168174e-10
1.825022529206751e-12
2.1308677608541107e-13
5.073215408327442e-14
1.390668325741973e-13
2.2567425314207077e-13
5.886745895374024e-13
9.809778750713675e-13
2.6410354021930493e-12
4.804484997430902e-12
4.920655791074833e-13
4.7939550994289165e-14
6.810304395968977e-13
7.877749600569571e-13
9.878119706692185e-13
4.2925727318477246e-13
3.2499471938695645e-13
3.016309420158978e-13
3.4673991451249695e-13
4.445102818031081e-13
5.97393882933432e-13
8.189019265861054e-13
1.1324730209599203e-12
1.5731189047532325e-12
2.191008677881146e-12
3.0569778652072807e-12
2.4861904314685643e-12
1.0338899638854146e-12
6.23827754928441e-13
6.688441492354507e-13
1.0198501573343312e-12
1.628184830225311e-12
2.5260113628552345e-12
3.883139354720652e-12
6.007623574955855e-12
9.413574430874117e-12
1.4986985634139572e-11
2.4319774419553266e-11
4.040935251678152e-11
6.924149393451818e-11
1.2375265381632026e-10
2.351544322669275e-10
4.911858638096694e-10
1.1846101981815077e-9
2.622899715737006e-9
2.0751407549464372e-9
5.4303678667705965e-8
1.7954880623676037e-7
1.3243205554434505e-7
1.6046244002307608e-8
8.729112496145004e-8
1.1158468108149578e-7
1.2151458309869274e-7
1.2117644594457565e-7
1.0537051745370499e-7
7.285310850411438e-8
3.137203046359473e-8
5.026748128235171e-8
3.746086073516289e-8
2.0548856134455242e-8
9.581204381941339e-9
5.668817726198474e-10
9.864948420238346e-9
6.493744131696706e-9
5.73553350832463e-9
5.112852406742006e-9
1.2831227284398827e-9
5.6961417334716475e-9
1.1074136416453311e-8
8.484654290906522e-9
6.798731801410365e-9
5.375724724357662e-9
3.606353047480054e-9
3.65644600232659e-10
6.983094321182587e-9
7.570108414901486e-9
5.951976013287728e-8
2.1365965453519075e-8
1.0881563048859043e-6
2.4605521584010483e-7
8.938572990320072e-8
2.827255266561473e-8
2.8914751784944524e-9
1.4698210218644718e-8
6.793256074895108e-8
7.936323654448975e-8
6.864971140135284e-8
3.6919927807646295e-8
1.1310793174313696e-7
1.5854815048146447e-7
7.1727389313759246e-9
1.5323645858286482e-7
2.7648383662691025e-7
3.0797459849491577e-7
1.0855633707326408e-7
2.3365558346001884e-7
3.313349527841606e-8
1.7994044912559985e-8
1.999318030343062e-8
1.3075360798064325e-8
2.3884108286672787e-8
5.329277882739147e-8
8.758512796166209e-8
7.743470505457021e-8
3.2860205488874476e-8
4.1986828905275734e-7
1.4839397394638369e-6
1.958784423630932e-7
1.0775484815272373e-7
1.0948561825231564e-7
1.2431705703268653e-7
3.575729026643819e-9
9.364999581696622e-9
7.989133903927539e-9
1.2597137000236395e-9
1.3145901286216822e-9
3.3408222658191373e-10
3.278369395204194e-10
9.974693577665651e-10
1.8884659058645316e-9
1.6995800149672444e-8
3.6495643857084376e-8
2.685414781134809e-8
1.4571235214181318e-8
7.969108613733909e-8
7.372257128931716e-8
4.532071946446115e-9
1.3179731051970348e-8
8.998645756061856e-9
5.866520390196107e-10
3.7053915911028756e-10
4.0153493487459934e-10
4.787852053557146e-10
2.588798485550074e-10
1.8848576712087378e-11
8.755875686544028e-12
2.9925157338550794e-13
0.
0.
0.
0.
0.
3.3281080985887965e-14
4.801729922336206e-14
6.744376665822149e-14
9.399549242194574e-14
1.3089290443930908e-13
1.825569628683538e-13
2.552136903640298e-13
3.317111363439888e-13
2.0117964959984884e-13
1.912251847505465e-13
2.276773934189725e-13
3.075947994668917e-13
4.1082726092231763e-13
5.408724839814158e-13
7.235365396700237e-13
9.9765744934255e-13
1.4182346808438894e-12
2.0677440231357212e-12
3.0752300363619627e-12
4.647779423057401e-12
7.12412113634716e-12
1.1068803605490123e-11
1.744273155886574e-11
2.7922374276765708e-11
4.5520818837107e-11
7.585374228134878e-11
1.2987233398643347e-10
1.023497448998005e-9
3.626376264842461e-9
4.5484012164669766e-9
1.7053606034721582e-9
2.444618960503627e-9
6.6310714598840006e-9
1.1004633178612887e-8
1.589360588710135e-8
2.140546654664448e-8
2.7395656886174554e-8
3.3496184753452016e-8
1.856184460770869e-8
4.5299766785492495e-9
1.7280492941092043e-8
1.5794091650692664e-8
1.7287270235398593e-8
1.3162542281733102e-8
1.2003231075907945e-8
3.716310307355142e-8
3.019457915848156e-8
2.630925313023594e-8
2.4236174279756214e-8
2.208860238250212e-8
1.901270630017697e-8
1.4798403569364834e-8
9.107398509752376e-9
1.7578059174728528e-10
1.888651935873793e-8
6.659221717487592e-8
5.0846772132300934e-8
3.368448830377482e-7
7.646158254471966e-9
2.0794846700577874e-6
4.654259589269597e-7
1.171086219203136e-7
6.611661874763079e-9
4.7465745508837227e-8
2.3153899234064695e-8
2.873494888070731e-8
8.60256173386779e-9
1.530269853649332e-7
7.155426758354708e-7
3.08073739047055e-7
1.5344895604025179e-7
6.88251565212483e-9
6.2224151864497975e-9
2.890425466412433e-9
1.9758395292352267e-9
2.388821396825931e-9
1.0208624810094366e-9
2.1382503103736123e-9
5.389445395191319e-9
1.0686297451389283e-8
5.56288781285305e-9
2.7018957552966528e-9
3.0794704815164578e-9
2.7719180688619594e-10
1.1277010891585843e-9
2.468633537268488e-9
4.0882545808161886e-9
5.71708890816642e-9
1.806805701471531e-8
1.2898250702276733e-8
4.863403595734188e-9
2.5372888514501474e-9
1.885312222402786e-9
1.7101981258079205e-9
1.7780295772674536e-9
2.0722160677145374e-9
2.7017308473767222e-9
3.919350018659132e-9
5.67398988766362e-9
1.67848371379264e-8
2.0778333390639612e-9
5.139846566267065e-9
1.0377261545532756e-10
1.321531008090559e-12
1.5621853777004913e-13
2.4386624842158156e-14
8.863737163921706e-14
1.032087789327321e-13
5.781470152458542e-14
6.096078538260467e-14
6.151943967293853e-14
4.264760340257428e-14
0.
0.
0.
0.
0.
0.
0.
1.0762767634379827e-13
1.4066483323157827e-13
1.8620435771450603e-13
2.52858300315296e-13
3.4841905747192394e-13
4.847310230731173e-13
6.78745343615639e-13
9.54615363145434e-13
1.346680001740243e-12
1.9035232738195214e-12
2.693332121909672e-12
2.3042761814829515e-12
1.6908819020891852e-12
1.1783706747930457e-12
1.1871003100200492e-12
1.452157562530604e-12
2.0220637607536167e-12
2.9743153184592526e-12
4.487764892642355e-12
6.939482898896126e-12
1.1035491769380606e-11
1.8110477043052948e-11
3.082590064990062e-11
5.4915149860614504e-11
1.0414287964476149e-10
2.1714142233262907e-10
5.267584810111369e-10
1.3538596415741288e-9
1.2336944838004391e-9
1.1187188617619817e-9
1.1993636712136122e-9
2.3978585709661805e-8
1.5676766447528624e-7
3.427466342479917e-8
1.024514568123186e-7
9.349416317527719e-8
8.2193615920454e-8
6.440338061350426e-8
4.100528604460652e-8
1.7237973942968693e-8
8.813187670162106e-9
6.1645864089024e-8
1.1540920124348991e-10
1.7569110901896722e-8
2.0446020636985598e-8
1.5587385532482087e-8
8.51000068299472e-9
3.843909959512613e-9
5.229864837894083e-9
4.100531242430674e-9
3.6997836890874055e-9
2.9155889590221933e-9
1.847464463744672e-10
4.954049914442546e-9
1.3129171116797088e-8
1.0103164858402365e-8
7.348380333385371e-9
5.38945705108113e-9
3.3405550528397482e-9
6.530664861290224e-11
9.03278603122552e-9
3.932755504419618e-8
6.408735955151158e-8
2.3270100663617382e-7
9.69831121144644e-8
3.435235462274428e-8
2.930612217147408e-10
1.599575478586469e-9
9.056328546382262e-11
2.155721391304343e-9
1.5686130304453523e-8
5.0662195880121985e-9
5.270879539499558e-9
8.545214955490877e-9
2.205914704589315e-8
5.23504387523972e-9
1.663413907954672e-9
8.25352148705566e-11
4.1304653220479237e-10
2.611994064816195e-10
1.8554544385230608e-10
3.7716579036164017e-10
4.2183073989887564e-10
3.2142069208928083e-10
2.9394126712618036e-10
1.3230593668965554e-10
7.564713902874523e-11
2.426001608651168e-10
4.65723929552949e-10
7.954325924008608e-10
1.301583610518251e-9
1.8047875242380947e-9
1.5270745619809358e-8
3.132681405280831e-8
1.5978674240031067e-8
1.2784305454669652e-8
2.512252474439778e-8
3.093115051397472e-8
3.43250901761416e-8
3.499385222944651e-8
3.174603002755158e-8
2.4553522350258353e-8
1.4542533982509926e-8
1.7945761754868745e-8
1.257233881295028e-8
7.018035138110205e-9
3.3022312910286436e-9
6.31065050593509e-9
3.6344840750209166e-9
3.1390867133948412e-9
3.0959203718328358e-9
1.8736907697635826e-9
1.9533238583747728e-9
6.572129891071118e-9
5.267244757282734e-9
4.29616252781056e-9
3.6199285508188694e-9
2.883744871498265e-9
1.4120844068843144e-9
4.670818058994858e-9
3.936496923088537e-9
3.4992566258033842e-9
3.3519259652633732e-9
2.06567561907979e-8
2.2593222197065475e-8
2.6229292164263464e-7
6.091025447376014e-8
2.068142866219414e-8
3.5290235968609073e-9
6.49367242197759e-9
3.004816355445709e-8
3.297332601151161e-8
2.5569180454553025e-8
2.2613758966527633e-8
2.0071528742188044e-8
8.591018824935017e-8
8.202102172732483e-8
2.9238528453980017e-8
1.649489029298987e-8
1.3475553944476654e-8
9.13261546337886e-9
6.816778316842561e-9
4.0731125964973275e-9
1.6482341651866397e-9
4.843455167615391e-10
1.5332658806524526e-9
1.200993233669488e-9
1.0182555296392462e-9
1.6770766113672313e-10
1.074087817034625e-9
2.0177718572454056e-9
3.2470160559896994e-9
4.648625273866365e-9
6.1056771057685465e-9
2.0199548219651615e-8
4.3886994082587445e-8
5.344326096025895e-8
1.4049022272924952e-8
3.3834063577698805e-8
6.528233366872612e-8
8.60019237473066e-8
1.0083053557570524e-7
1.1004044601514892e-7
1.1123212425504094e-7
1.0233099677191962e-7
5.9537866855164983e-8
2.8269782176125415e-8
1.2108049305234388e-8
5.110603618516598e-9
1.8566063825402243e-8
1.6067251928242984e-8
1.74848155093176e-8
1.4884438873374372e-8
4.469854949863741e-9
2.213882283838984e-8
1.933647852600517e-8
1.6821540992787745e-8
1.460386740038534e-8
1.1847901789270359e-8
7.999887880263167e-9
1.5265047269355655e-9
1.1507980566017793e-8
1.6534095041716182e-8
1.4332850465408167e-8
1.338679225919685e-7
6.795223055397309e-8
1.7487095819030542e-6
3.4838421200526535e-7
9.535908106596689e-8
1.5626725231882446e-8
2.1500938446341188e-8
1.080123362936447e-7
9.142319062027411e-8
8.455809409711632e-8
1.073259124139877e-7
9.359642080781026e-7
3.4711519416146985e-6
5.781386639453968e-6
4.599942906381516e-6
3.6928301507037704e-6
1.0187771061837279e-6
5.078747902613113e-7
3.459948866691104e-8
2.669593602153485e-9
5.029339141751216e-10
3.2284009508819175e-11
2.3679649345499762e-12
3.73358607098028e-11
2.1651764152529874e-10
3.027241303760372e-10
3.764479648534418e-10
1.0406876319821717e-10
3.622942950730291e-10
9.997320467793717e-10
2.3663494881482208e-9
5.055142353364062e-9
4.042972226940811e-9
3.942892401740257e-9
4.503743344923776e-9
5.663211668146834e-9
7.616621607497528e-9
1.1145514814633527e-8
1.4960698240440368e-8
1.1523483881551641e-8
8.182022915145792e-9
6.861389829885758e-9
1.1684363086967358e-8
3.139002247122691e-8
2.648408557496795e-8
2.905604459695561e-9
8.316596578418457e-12
8.333103731509708e-13
4.138839850000661e-14
3.333354744514149e-14
0.
0.
0.
0.
0.
0.
0.
0.
0.
0.
0.
0.
1.529751765635522e-13
2.0155437215256692e-13
2.6802982961770004e-13
3.6458399807513444e-13
5.025132525914216e-13
6.988809160532895e-13
9.779983672340794e-13
1.374361110152156e-12
1.936789615926677e-12
2.733977601679176e-12
3.861644216319227e-12
3.3495342028022425e-12
2.6157132318599427e-12
1.8590790099446303e-12
1.880000675528904e-12
2.266742714161385e-12
3.1045295006457732e-12
4.5289876791163835e-12
6.812231470961336e-12
1.0525364196558647e-11
1.6750416570064558e-11
2.7553202301830084e-11
4.709590024562981e-11
8.446317040562575e-11
1.6186353732407423e-10
3.4325112203523034e-10
8.545170007805475e-10
2.0599924096902364e-9
1.7758244334152582e-9
1.6563002289821135e-9
1.819383862450724e-9
3.139019864592485e-8
1.9736272049707915e-7
6.183712555663653e-8
1.3409395342683385e-7
1.1820347937187329e-7
1.0101280215850954e-7
7.586635506782185e-8
4.6000318760051945e-8
1.8228130150134245e-8
1.058132492912548e-8
6.77256970322545e-8
1.0871086391122457e-9
2.187655318329613e-8
2.6488964621888528e-8
2.0916993918353855e-8
1.1113751481354756e-8
4.347368550947013e-9
6.841884010512706e-9
5.363957619902735e-9
4.842061240812402e-9
3.977188250035253e-9
9.527376603424423e-11
5.7976910868140545e-9
1.6643807503264323e-8
1.3457723350479243e-8
9.677333173528478e-9
7.04796055111658e-9
4.469031387943756e-9
9.703799787140795e-10
6.545873198332779e-9
5.4514703509773693e-8
8.805846743080976e-8
4.1609911027772106e-7
1.6396632490853496e-7
1.034802607558965e-7
5.126323525135744e-8
2.1231657636015303e-9
2.13445491754813e-9
9.950272234821044e-9
6.936234773070047e-8
2.3533467001361853e-8
2.7432139042021237e-8
4.462908108266464e-8
1.0645306901981511e-7
2.7282678335007152e-8
9.953653620862947e-9
4.128158783126668e-9
3.888740762270623e-9
2.245236891334485e-9
4.905013815656078e-10
1.5242578628530754e-9
1.143277256182304e-9
8.516904874396787e-10
7.661554385990369e-10
2.659203845604028e-10
3.4240047645837636e-10
8.676500992539203e-10
1.5993505800772313e-9
2.6975002680010333e-9
4.419342918334578e-9
5.656819972438749e-9
4.243224879045101e-8
8.767965490110476e-8
3.412740371260309e-8
3.3822748961121407e-8
5.856640621143463e-8
6.922901937459695e-8
7.428865640641224e-8
7.245266290342888e-8
6.226320369885827e-8
4.6127314555699096e-8
2.7904447014764502e-8
3.823471579603894e-8
3.0254812688895464e-8
1.7981243891335452e-8
7.885160090247472e-9
1.528425484883795e-8
9.488482754506757e-9
8.170603526058554e-9
8.209641890218825e-9
5.605490013688461e-9
3.7039784329114538e-9
1.5391756030717638e-8
1.2686315484815035e-8
1.044726057139374e-8
8.817340643648542e-9
7.038617812487443e-9
4.410084491032444e-9
1.802457544017001e-9
1.5825134769605742e-8
1.1721719209945898e-8
1.0246252130192619e-8
7.95176219684611e-8
3.7638850282577486e-8
5.503439827151755e-7
1.303621438301741e-7
1.3304775800120868e-8
7.624325149173852e-10
1.023258051110078e-9
4.217306354514559e-9
3.1995315571122504e-9
2.5122973649075392e-9
5.594652846435931e-9
9.226717086329929e-10
1.1154183182270795e-8
1.2042371045402596e-8
3.996161151489376e-9
2.151114050508998e-9
5.592642107590039e-10
5.128627998711059e-10
7.717223946141846e-10
4.646384569948455e-10
1.9634371335958783e-10
5.3480831432843685e-11
1.0577152076683649e-10
8.110368378685044e-11
6.505119534638544e-11
1.397927238466632e-11
7.737129759860607e-11
1.3901480702745093e-10
2.1443486597333998e-10
2.935242744877458e-10
3.705003026617749e-10
4.892314741299743e-10
7.035585657045671e-10
3.2230326326926005e-10
7.498416309996236e-10
2.906835558196358e-9
2.083979405055321e-9
1.0668597415382127e-9
5.75525564077836e-11
8.740314216230663e-10
1.5998123356398923e-9
2.0072766328209558e-9
1.4580231646714933e-9
8.190523571150639e-10
6.040861093698071e-10
1.1410374374711695e-9
5.946034915738703e-10
2.886271884511565e-10
2.6817397595445046e-10
4.3239873648312913e-10
8.400014849869432e-10
8.233543115364984e-10
5.816008129108971e-10
4.90018142246514e-10
4.468202004569474e-10
4.143992925221142e-10
3.8700977757478926e-10
4.072909147662763e-10
4.1706773484291424e-10
4.429236009228621e-10
4.887065504812149e-10
3.056508611825829e-8
4.504665218547592e-8
6.064801930964942e-7
1.255357073764565e-7
3.843097309147724e-8
5.637223054941126e-9
1.444227790851399e-8
8.598474562371426e-8
4.1801791775702346e-8
4.223759796314836e-8
3.6867050023684045e-8
1.3030921685732018e-7
2.3071601050637707e-7
5.599500321334998e-7
5.596311122108803e-7
5.155674331174327e-7
5.708711305901048e-7
1.9223342110479589e-7
1.783523617072649e-8
2.2811376001972117e-8
1.695757333649424e-9
3.0453296707460465e-10
4.813920867779295e-10
4.0139598275617176e-10
7.758795289707291e-11
3.140127199332515e-10
6.691346656434521e-10
9.620897326201518e-10
8.66183517628442e-10
2.618033417676702e-10
4.1023768750973794e-10
3.6831284375821006e-9
3.628499065701728e-9
4.157885572327246e-9
4.633721115175152e-9
5.023291586031431e-9
5.66565817341686e-9
7.016371748875505e-9
9.934840033783626e-9
1.5297917020274934e-8
1.5975076417344982e-8
1.201928535556926e-8
1.3738839891640144e-8
2.1605617872774416e-8
3.070247833522697e-8
2.828576374671578e-8
9.524890147428702e-11
9.433269781374363e-13
1.237413328407663e-13
0.
0.
0.
2.646664105234277e-14
2.6556549030281463e-14
0.
0.
0.
0.
0.
0.
0.
0.
1.2933615625446203e-13
1.693244159117795e-13
2.2431547982518873e-13
3.0449214652435855e-13
4.191848660065231e-13
5.825059295787908e-13
8.146001600878589e-13
1.1441109910869546e-12
1.611681277077108e-12
2.2747057019030106e-12
3.213589995262424e-12
2.8328700401678678e-12
2.0972652273382866e-12
1.4929636834320421e-12
1.514606111303528e-12
1.850197971038214e-12
2.563018528898785e-12
3.747145125352496e-12
5.620189319537977e-12
8.640671843728495e-12
1.3662272075576522e-11
2.2284893644816494e-11
3.766121943236138e-11
6.64708836750529e-11
1.2436715402919726e-10
2.5375780332102814e-10
5.949623503145309e-10
1.6096329959224455e-9
1.8167275126872816e-9
1.5843323987183118e-9
1.6596504229048813e-9
3.017370855946669e-8
1.987857615625262e-7
3.170711541318338e-8
1.1420094682442644e-7
1.0696783127531793e-7
9.5335148641087e-8
7.57050002413572e-8
4.9439508487796474e-8
2.3354554925869814e-8
2.6488644247746368e-9
4.35963162357825e-8
6.563663184832002e-9
2.3502739998955796e-8
2.5343561566492304e-8
1.853279388225169e-8
8.980779325384258e-9
6.468234372453905e-9
6.589763875714498e-9
5.274271861392027e-9
4.88342472028089e-9
3.6627443628895806e-9
7.064227140149567e-10
7.677234188619145e-9
1.6032821885846205e-8
1.1593679151008211e-8
8.656154150155148e-9
6.3876041519768014e-9
3.9249289016287485e-9
1.0359366026341141e-10
9.645744650032958e-9
5.2513168009498504e-8
7.720743355324409e-8
4.0543710702155556e-7
1.5087874851007471e-7
9.248653750610368e-8
1.9170000459859946e-8
2.710597168442998e-10
1.790558996329597e-9
9.200816112258191e-9
3.731619232462169e-8
1.578741326619535e-8
2.0205868953979433e-8
3.240698836986146e-8
4.9933509191576136e-8
3.4034150466488335e-8
7.550848095158815e-9
3.2396586260068537e-9
1.3188174048782625e-9
1.6106337003101576e-9
6.21626608132086e-10
7.403495581838904e-10
9.337736689016104e-10
6.424098811481749e-10
5.619719138109102e-10
3.322785567505144e-10
1.4061322871369967e-10
4.879052166799057e-10
9.160182026550523e-10
1.5103020651050532e-9
2.3204346702513524e-9
3.4890708252694132e-9
2.0485182146668744e-8
4.556191481832436e-8
2.645945448938036e-8
1.704015090715284e-8
3.790657975934675e-8
4.820763667928097e-8
5.446195431130038e-8
5.6524402950544866e-8
5.276069229311169e-8
4.338100412322444e-8
3.076389930495645e-8
3.236179363305011e-8
2.1962229712617476e-8
1.2136160418400831e-8
4.037094372706122e-9
1.0993301670601619e-8
7.496979960835578e-9
6.965121451148317e-9
7.030802298352891e-9
3.080278498609386e-9
7.0646813305939616e-9
1.1755333514037246e-8
9.519709476406802e-9
8.095280109453519e-9
6.876034699601975e-9
5.362969810686893e-9
2.6901991678509197e-9
5.765410798912659e-9
1.0033072944405088e-8
8.259200158821085e-9
7.601258545936042e-9
6.041711188714619e-8
3.9408610940825164e-8
3.0671133528612826e-7
3.904358604276177e-8
9.145227290723785e-9
8.697197266942224e-10
4.59274049870552e-9
2.4750823667975745e-8
1.3521969672314715e-8
1.2558604273825906e-8
1.2742932138197733e-8
6.29154907917418e-9
3.8561665907479906e-8
6.643436245361529e-8
3.1241751725156605e-8
1.4343807029300402e-8
7.424946111033068e-9
1.8216768068589234e-9
2.3740230637919647e-9
2.5206023540563213e-9
1.4485332399979853e-9
4.255053836134164e-10
7.60670985862846e-10
4.532183335967508e-10
3.6483948141668614e-10
1.9929662469800996e-10
1.3173040436710712e-10
3.4845786901881627e-10
5.760391755526902e-10
8.004234498474114e-10
9.570426215896378e-10
3.139801875136774e-9
7.681985629002608e-9
9.669843343541465e-9
2.657592997081245e-9
5.760915700411198e-9
1.1763695372965444e-8
1.608581382411182e-8
1.9484498945114106e-8
2.2165658985456684e-8
2.404585952477472e-8
2.508690352225135e-8
1.3787858234773545e-8
6.5420736760152756e-9
5.075976159126576e-10
9.425602273202488e-9
7.237546425423142e-9
7.504840251170683e-9
8.26913816178748e-9
2.48805526095215e-9
8.4385665880428e-9
8.600491208674652e-9
7.622651903268098e-9
6.85492027480946e-9
5.92873016828383e-9
4.663663120406713e-9
2.98630750404386e-9
5.386047039812768e-10
3.991190674213972e-9
1.2575821872815031e-8
1.0110901368990917e-8
9.788658760707903e-8
7.266104951731138e-8
1.2472483901299438e-6
2.439800733017279e-7
6.277078127525315e-8
4.466080592341664e-9
3.198581223969746e-8
1.4277743563036112e-7
5.917095641466537e-8
6.161361555770942e-8
4.4343967940973225e-8
1.7030342686398266e-7
4.1850937675738586e-7
7.787969168637846e-7
8.212440683808054e-7
6.903459005139484e-7
3.683261829697115e-8
2.3775557236896297e-8
8.162160121775815e-10
8.022360911731098e-10
5.18910741714574e-10
1.4910173746764968e-10
1.3793224219006366e-11
2.050814859017365e-10
5.078211371887607e-10
6.846782274457623e-10
4.626667769143334e-10
5.459788342430245e-11
3.5038947211329973e-10
1.0120233675416119e-9
2.4954059444330184e-9
8.159387088100123e-9
6.1714967534372835e-9
5.419224606485585e-9
5.46730153127043e-9
6.227047231126009e-9
8.110302810710571e-9
1.2306961985133521e-8
1.6488899425081384e-8
1.2389520876343041e-8
9.278841064897605e-9
7.988486830738288e-9
1.1801428425797868e-8
3.0324894702536195e-8
1.9270439374958048e-8
1.3093509682552416e-10
1.1285195061518074e-11
3.0679753398492526e-14
0.
0.
0.
0.
0.
0.
0.
0.
0.
0.
0.
0.
0.
0.
1.54295780548041e-13
2.0352832912027133e-13
2.7085594726328764e-13
3.6864703913903804e-13
5.083632511562282e-13
7.073348052781292e-13
9.902537094638288e-13
1.3921471633691607e-12
1.9625649820739247e-12
2.7711684039316202e-12
3.914886327844112e-12
3.353980404884217e-12
2.6520380239031074e-12
1.8736499585059784e-12
1.8894923300129136e-12
2.2713656356252506e-12
3.105442987480018e-12
4.534994303230992e-12
6.8381611115973556e-12
1.0597759480597246e-11
1.6925095133865303e-11
2.7958581778691277e-11
4.8050078253459615e-11
8.683046738733029e-11
1.6831901703947661e-10
3.636874366295225e-10
9.294065556022603e-10
1.961364021691947e-9
1.619896380802744e-9
1.5529956199230923e-9
1.7349264269964052e-9
3.0196872574958594e-8
1.867561275645414e-7
7.221241917470224e-8
1.366020548419471e-7
1.1767367111130535e-7
9.898346904107367e-8
7.28697343657514e-8
4.2869116816001216e-8
1.5170655392802837e-8
1.49920684628157e-8
8.556908764344147e-8
2.6548838057927237e-9
1.9655179767948046e-8
2.5312347320159204e-8
2.0705972196366637e-8
1.1576020334976519e-8
2.895496877965484e-9
6.511040269201629e-9
5.072828507048406e-9
4.508028820462534e-9
3.801526402273941e-9
3.862041309818877e-10
4.766501425075512e-9
1.4912673738758497e-8
1.367576465708044e-8
9.642633854920824e-9
6.965640805028557e-9
4.4475757529487044e-9
1.141094396146109e-9
5.754677618210448e-9
5.140979374541847e-8
8.688305274482629e-8
3.701935796396746e-7
1.5281180321187082e-7
9.834221610865963e-8
4.341239843280264e-8
1.1938172601420758e-9
1.496629313687259e-9
8.021316008746516e-9
6.023230735585362e-8
2.3032921320192403e-8
2.4613918791705167e-8
4.107042994609316e-8
1.7534984720315976e-7
1.7973322909443633e-8
6.652401250030939e-9
1.890706376795768e-9
2.4097079754605983e-9
1.6106166814294368e-9
8.578801672879265e-11
1.604337915749939e-9
1.0957069310327446e-9
8.525560517355847e-10
7.66003585388789e-10
1.7927029002603426e-10
4.141671221462235e-10
9.803710527132917e-10
1.8120009159581434e-9
3.1253612704630492e-9
5.307845379919819e-9
4.787446452394567e-9
5.136549342959212e-8
1.0364386664900833e-7
3.486196742697541e-8
3.886116023207602e-8
6.27595283737006e-8
7.226799073692581e-8
7.594995994754644e-8
7.216355099381296e-8
5.98017058771418e-8
4.1876898780923414e-8
2.2050850874168156e-8
3.56874509541973e-8
3.008709505731621e-8
1.8508067887192693e-8
8.880200726247773e-9
1.2185770472191847e-8
9.057686817529243e-9
7.479764437876502e-9
7.356611737656183e-9
5.646462043960954e-9
1.8017337391654307e-9
1.3979939897245115e-8
1.2667615335055583e-8
1.0173609016105471e-8
8.507108355192413e-9
6.826908189460232e-9
4.457602762387529e-9
9.242700680641808e-10
1.498533964208564e-8
1.1013599342400105e-8
9.568678736790851e-9
7.189480191793351e-8
3.967101408561157e-8
4.933703207791622e-7
1.0873867512540388e-7
1.0985505085407322e-8
6.526995364448422e-10
1.2441493797630665e-9
4.738910681997862e-9
5.119429494171744e-9
3.686129979032097e-9
5.310430941338585e-9
5.0771234555411045e-9
1.3667801891675706e-8
1.323735295581344e-8
2.8361907938926964e-10
1.6715416609915879e-9
6.749842367603235e-10
9.591707542817904e-10
9.088334909252182e-10
4.870193444302505e-10
2.111772592270875e-10
1.5171279202513445e-10
1.3732838161126434e-10
1.1740951963002397e-10
7.742874855618705e-11
4.7722383426315165e-11
1.3759210196414927e-10
2.4041082944849416e-10
3.7026062501601496e-10
5.156766792421354e-10
6.873315292090879e-10
1.3875155377979558e-9
2.554198599209259e-9
2.2882227852657997e-9
1.5888679143040926e-9
4.054854973414258e-9
8.399143417464771e-9
5.5831526949598315e-9
3.2715773319515e-9
1.5558144222232446e-9
2.4812891965323027e-10
6.022238632646403e-10
4.61504119805051e-10
2.140078235687477e-10
1.5986004985220893e-10
3.906027518687567e-10
1.115558701506176e-9
6.275662773788665e-10
5.474604762796404e-10
5.448098359906463e-10
4.99485850087077e-10
4.142766982448988e-10
2.339271629403656e-10
2.1236110793707854e-10
2.560051813237378e-10
5.485565040083651e-10
2.2517642101818197e-11
1.2373099770349234e-10
1.7374542653967153e-10
2.2146796117129064e-10
2.796368712677761e-10
3.0055063640869294e-8
4.2018842956048116e-8
6.274203373989436e-7
1.3041671301147117e-7
4.141848404289438e-8
7.772589959111802e-9
1.0946257946087981e-8
6.064391473075077e-8
4.782764543186053e-8
4.172961209650647e-8
3.354612047884778e-8
2.1259314358667513e-7
3.8935923560969735e-7
1.444460827745491e-6
2.561908452656826e-6
2.099053972365638e-6
1.5078114067094209e-6
1.0853912474177299e-6
8.182730665824805e-7
1.995641520951493e-7
7.760826911252193e-8
4.818601951331707e-9
7.295051068816521e-11
1.982056439451153e-10
2.4053375464575517e-10
4.638341786400901e-11
2.397664363224541e-10
9.41336852531876e-10
1.3877698232453266e-9
1.457485289309909e-9
5.346332539556059e-10
2.0299480418793994e-9
2.0967845522466425e-9
2.702629965245989e-9
3.5987134353514678e-9
4.508795126335505e-9
5.328901884733824e-9
6.2837272347444016e-9
7.88006984817759e-9
1.097184250722262e-8
1.55025781847466e-8
1.4946359318873758e-8
1.6123338143497473e-8
2.285789940077753e-8
4.181818544499912e-8
3.252129760918973e-8
1.0987039190317973e-9
6.8833635363319005e-12
6.297521409757479e-13
5.595785732155819e-14
4.0476218299347925e-14
0.
2.663951047695381e-14
3.3773244455255775e-14
2.7370701616975675e-14
0.
0.
0.
0.
0.
0.
0.
1.2034821786221823e-13
1.5691172113761028e-13
2.073539679807805e-13
2.8102918524461466e-13
3.8645857769339503e-13
5.36527211829808e-13
7.496414613565488e-13
1.0519956781859856e-12
1.4808011724215286e-12
2.088703895806406e-12
2.9496803610629213e-12
2.6557808119532266e-12
1.8901446544334636e-12
1.356096925798698e-12
1.3829917279855415e-12
1.7072827627390826e-12
2.3806192387081275e-12
3.4775631114550743e-12
5.194137594169695e-12
7.942554726775782e-12
1.24785205324754e-11
2.0195736108726526e-11
3.378816662803017e-11
5.881909567170077e-11
1.0786245143518368e-10
2.1323700191651289e-10
4.747892116005333e-10
1.2559795153499498e-9
2.1020555734820838e-9
1.7387049673336803e-9
1.7301859925346918e-9
3.187811658359154e-8
2.1596916049982926e-7
1.2822557338884071e-8
1.0356242956166356e-7
1.0282017355930474e-7
9.500810654525033e-8
7.895089568147929e-8
5.4818037987045075e-8
2.9359878855128528e-8
4.711930862824015e-9
2.7468646446208475e-8
1.2414730656195632e-8
2.647258350621932e-8
2.585282460493702e-8
1.764378081165348e-8
7.313516153757907e-9
8.338741883123672e-9
6.8777946000806976e-9
5.674031179201311e-9
5.3689253352955355e-9
3.5567636121569162e-9
1.7290609322611332e-9
1.0777859870399778e-8
1.5140873299165554e-8
1.1009828024881385e-8
8.467946784293461e-9
6.284914827955024e-9
3.7039028162508466e-9
7.32317539251876e-10
1.3134031294710624e-8
5.589757000941911e-8
7.42507186437455e-8
4.5578593175203856e-7
1.590751333799968e-7
9.420469447524859e-8
1.619361243936957e-8
9.206862722250162e-11
2.3692143037784192e-9
1.1928990794653987e-8
2.5618930872096987e-8
1.4709427616637405e-8
1.902573050142247e-8
3.3648727607513895e-8
4.4160747075766326e-8
1.8334918016901775e-7
1.0011063285266183e-8
5.790549706286249e-9
2.441958473998788e-9
2.2695521245548355e-9
1.0694053113003829e-9
1.0147731151628886e-10
9.320973931557164e-10
6.055715048507052e-10
4.889428797843744e-10
3.8889720929181175e-10
2.2788387505979885e-11
3.2301621284959803e-10
6.348144269966633e-10
1.0404352701363882e-9
1.5299269989718633e-9
2.129175912536462e-9
1.183868590619114e-8
2.8318628024736602e-8
2.1597292845062244e-8
8.894002510184305e-9
2.7498529842700492e-8
3.780959758487059e-8
4.478925597934491e-8
4.8891740828206735e-8
4.8812162332404156e-8
4.3841268414541e-8
3.5125134263350896e-8
3.036389910596756e-8
1.850870554031358e-8
9.760293317355846e-9
3.5548125666479177e-10
9.353461382199513e-9
7.387067982243198e-9
7.421032723917463e-9
7.050670609611606e-9
5.007672697551306e-10
1.1155650662272096e-8
1.0589766690235913e-8
8.885979947667966e-9
7.72177012213542e-9
6.528557651210495e-9
4.870624657007284e-9
1.4513950448266566e-9
9.677177176146597e-9
9.072250572884732e-9
7.808885475657779e-9
7.33196071054229e-9
6.017626045363568e-8
3.9180964475003365e-8
2.7468282886360923e-7
3.830274667452927e-8
1.0428500414670366e-8
4.329018129222643e-10
7.135534932783547e-9
3.7456491185627326e-8
1.4980234651381883e-8
1.495666188602876e-8
1.226862803965548e-8
1.6058714050561554e-8
2.6299075869554243e-9
6.095220235494534e-8
3.994211258291046e-8
2.6134690715274976e-8
2.4220320024015e-8
1.0134820627262258e-8
1.9076685231475566e-9
1.6924126120009997e-9
2.7648961011895133e-9
1.5448183707208176e-9
1.0408161989797003e-10
6.242946706867535e-10
4.028427971490233e-10
3.143141802030305e-10
9.440978326135655e-11
1.6366812461181671e-10
3.3859477052635975e-10
5.103194871761149e-10
6.325938166508468e-10
1.7630833902518952e-9
4.3043558380397196e-9
6.218168495141565e-9
3.3351216092444692e-9
2.0695653911973694e-9
7.0470021159781996e-9
1.1200239401498014e-8
1.4801233998456832e-8
1.800804711503702e-8
2.0813334532219256e-8
2.312883355545509e-8
1.154290128401764e-8
4.877413856447889e-9
5.996854203203504e-9
9.044644856836773e-9
9.164890319660392e-9
1.0795565160512801e-8
6.0133272230023906e-9
1.0552804400146182e-8
1.4498878068057463e-8
1.2420978573671426e-8
1.1077565163905635e-8
9.765988150513687e-9
8.045354627610117e-9
5.8331235826108434e-9
2.934752263975973e-9
1.7016607495900244e-9
1.1128280766270336e-8
1.6002449850023226e-8
1.296645378941313e-8
1.3848112833559527e-7
9.374189835666188e-8
1.4649008119877086e-6
2.7848779676704667e-7
6.377535027814088e-8
2.401835513066351e-9
5.480841326296786e-8
1.172595358108177e-7
6.296113798771281e-8
7.600494876740953e-9
6.382133762830792e-8
1.664940687850978e-7
3.582015164902068e-7
5.158278769487284e-7
6.217786204139904e-7
2.2290384948450352e-8
2.3349323741143674e-8
1.030343021872334e-9
6.829072331596564e-10
4.504983256261259e-10
1.9000976087963176e-10
1.3866397565205262e-11
1.304861973382701e-10
3.6320349850100395e-10
5.025379792161855e-10
3.6264037999435546e-10
5.675030050388011e-11
2.537420625135148e-10
7.434685977788699e-10
1.8329560725787042e-9
4.415682246186062e-9
1.1652774165516638e-8
7.678514067955611e-9
6.3490934787734e-9
6.386791799546681e-9
7.617511736973715e-9
1.0888361730070458e-8
1.652808699070435e-8
1.4124038404402841e-8
9.991348395896192e-9
8.207507879308469e-9
7.427476526137592e-9
1.3309871949028502e-8
2.1222450735026076e-8
1.974118934075988e-8
2.9866423493932446e-11
6.939437916565362e-13
7.607311536375305e-14
3.8767139982391475e-14
0.
0.
0.
0.
0.
0.
0.
0.
0.
0.
0.
0.
0.
1.677082285412744e-13
2.219648595281535e-13
2.959956317200285e-13
4.0336295286429785e-13
5.566790914421197e-13
7.75019590967662e-13
1.0855400334144653e-12
1.5267141832068265e-12
2.1528736377302886e-12
3.040209027699723e-12
4.294328450644855e-12
3.6245548570483457e-12
2.9503904864671267e-12
2.075209987030995e-12
2.0867210533447638e-12
2.492197678718001e-12
3.387245933367134e-12
4.944014684236002e-12
7.475790239824862e-12
1.1635381155642904e-11
1.86815589733422e-11
3.1069469580726575e-11
5.3881501902858164e-11
9.863269385161912e-11
1.9503350871120897e-10
4.3537645521755013e-10
1.1550470889723949e-9
1.8673989614625747e-9
1.547747738106086e-9
1.5457241518553984e-9
1.772596676813803e-9
3.035189656061316e-8
1.8115378157674082e-7
9.620983377200585e-8
1.4755546833796364e-7
1.2238355830352952e-7
1.0008293274436263e-7
7.098134785801992e-8
3.951843671686916e-8
1.101339536819772e-8
2.2485782002400978e-8
1.2703754990619784e-7
8.21897383820756e-9
1.731483818298518e-8
2.4855937241791194e-8
2.15392877646645e-8
1.2792413167275784e-8
9.106500211223474e-10
6.371913623337685e-9
4.966524970890237e-9
4.3127114393773666e-9
3.754914137183191e-9
8.014806495235798e-10
3.7203566058895656e-9
1.2543796160529994e-8
1.4927574325013698e-8
1.0225233483191555e-8
7.265305191146777e-9
4.679423457829405e-9
1.5246159450159105e-9
4.479519601739312e-9
5.054701225832069e-8
9.126587396505683e-8
3.4439717192126887e-7
1.5142696207887498e-7
9.927049257371909e-8
5.4484391171222194e-8
2.4727895714991127e-9
1.2443819670763772e-9
7.2138482186705464e-9
4.593089180702066e-8
2.7902032745485252e-8
2.6040096262268526e-8
4.6808921008456946e-8
2.4174274274150777e-7
1.4500733130277062e-8
5.10938345970955e-9
1.426604700986433e-9
2.5185210997737165e-9
1.3953204644131023e-9
4.1631741016149177e-10
1.7899299992106512e-9
1.1823799421331408e-9
9.751805293022558e-10
8.361645945732862e-10
6.055097515651622e-11
6.033522976511254e-10
1.337047873506112e-9
2.497386996066845e-9
4.4885431411893805e-9
7.61478669166751e-9
3.968992953518496e-9
5.790933432203914e-8
1.501798617408312e-7
3.710200188154553e-8
5.293967330842255e-8
7.655091500334144e-8
8.453316115925783e-8
8.572074020495943e-8
7.771756867704633e-8
6.04010612130162e-8
3.819978516486862e-8
1.4319344654177663e-8
3.4865561716562184e-8
3.318324606551101e-8
2.1861859617827938e-8
1.1368293513100834e-8
6.403334845297691e-9
9.710915215739993e-9
7.60025345169428e-9
7.207079449951168e-9
6.198455656139732e-9
7.354902515221043e-11
1.1304267586460029e-8
1.4553886604285427e-8
1.1268814811641535e-8
9.242911777181677e-9
7.433856953494754e-9
5.116560999525677e-9
5.468083290236839e-10
1.409575827356382e-8
1.2333870382698609e-8
1.0364543446473062e-8
7.431771754631576e-8
4.178462349292967e-8
5.634532531294292e-7
1.5438708490617245e-7
1.8173612378748797e-8
6.619886694515934e-10
4.943534694008414e-10
6.173890486574168e-10
3.421598825502851e-10
1.7684042336890066e-10
3.90022629210973e-9
6.091358302627489e-10
3.045920325624027e-10
3.116334425707889e-9
3.749882219524621e-9
1.274779052580691e-9
5.264954526233564e-10
3.45363745840388e-10
2.2825938932067132e-10
9.442028247083282e-11
2.5840551404439494e-11
2.9779998648590236e-11
5.756075675164212e-11
5.0666347964732434e-11
4.2134982423025976e-11
2.6715159584200456e-11
2.4238324365291324e-11
2.9860180802828785e-11
4.2681749469084377e-11
6.869303745447058e-11
1.3405442376881712e-10
3.0178491585754087e-9
7.2456217447103944e-9
1.2365213057503359e-9
5.740653921690408e-9
9.129104814932093e-9
1.133626806982808e-8
1.3014025511441671e-8
1.3845597752028919e-8
1.3337597705892768e-8
1.1374053927569245e-8
8.284640594950427e-9
8.439737007423165e-9
5.461502100768061e-9
3.070288708371998e-9
1.6027516266665026e-9
1.9129186794876956e-9
1.6027087533008388e-9
1.5820687804608736e-9
1.5421142242278938e-9
2.8410419871372125e-10
2.6646451066012094e-9
3.3211110119139488e-9
2.644538414223859e-9
2.253283125774301e-9
1.9336242925069773e-9
1.5128610367390627e-9
1.665863700401499e-10
2.525570983558993e-9
2.070899231292508e-9
1.9298736283674175e-9
6.329489387840743e-9
2.126889192477906e-8
3.6527186596323007e-7
8.186575458336688e-8
2.9740057841212612e-8
7.177176781258818e-9
5.669375247840025e-9
2.997155105482224e-8
4.609199102491011e-8
3.126902803862572e-8
3.448664797188571e-9
1.2708212878517896e-7
1.8531978279768515e-7
4.3606291658424954e-7
3.970519923344421e-7
1.0182655594829211e-7
6.88760458881582e-8
6.033484868909775e-8
6.032576302481525e-8
7.195922157167389e-9
9.601832754960955e-8
2.5038786415799942e-8
3.0936588933034204e-7
2.474525392990002e-7
1.7284559538319945e-7
1.9290744159112122e-7
3.597120475671352e-7
1.8889888347828218e-7
4.89367565812788e-8
2.3532662426498507e-8
2.2067388998474305e-8
2.286691699216064e-8
9.188283582512332e-9
1.2226706931346717e-9
4.485311817732879e-10
1.4888302191071618e-9
2.2463872805442394e-9
1.0540043742261887e-9
6.694674182042913e-10
5.433603492578425e-10
5.854299615897348e-10
8.627075504546208e-10
2.42424925153837e-10
5.730326182493761e-10
1.6181207301232976e-9
8.674777303497775e-10
9.34777274693946e-10
2.3315989237278137e-10
3.665339647607448e-10
6.439562300521476e-10
8.040966298035986e-10
5.353467263116111e-10
1.7942423793559917e-10
6.120164803377514e-11
2.429488261869503e-10
4.2074123271158416e-10
6.207284735936152e-10
8.485718668030103e-10
1.1037603314541e-9
1.3927980027990143e-9
1.7324256248757972e-9
2.147030200825329e-9
1.581802031771177e-7
4.1099155339077513e-7
5.24265085482651e-7
1.6474434991886428e-7
2.568411646709792e-7
5.590025690617534e-7
8.160158910662232e-7
1.0777617858662378e-6
1.3891892256065482e-6
1.806672976295093e-6
2.1503011797721626e-6
2.5028529799282884e-6
1.2358961509894398e-6
1.3496856644078714e-7
2.7556377321042186e-8
9.252268765684522e-9
6.997500159996881e-9
9.534904129912919e-9
1.0946097011358803e-8
1.0271781263371164e-8
6.435171357710064e-9
3.2311441402616032e-9
1.7468217716417103e-8
3.767686939403916e-8
2.4436013373373548e-8
1.6202780535257645e-8
1.1891932468244465e-8
1.0041497810562523e-8
1.0469679459945697e-8
1.3923577689232971e-8
2.3275602983321063e-8
1.9751223953368554e-7
2.2969149327138703e-7
2.615860781514733e-6
7.601190412570251e-7
3.6326958623810936e-7
1.509759762109801e-7
3.441306785474338e-8
6.015200096655284e-8
4.869746055677492e-8
1.004319072507941e-7
1.2982054614521176e-7
2.414916979665281e-7
4.1074067053701913e-7
1.6185570064096538e-7
6.005870251693657e-8
3.710462935203972e-8
2.9616401520081728e-8
1.6450673612059064e-8
4.042580284937303e-9
3.897452625807815e-9
3.8281999977282085e-9
2.8917264103963674e-9
2.402461494499345e-9
7.87944453976631e-10
1.3206094913460814e-9
3.425088187574555e-9
6.9085233098604605e-9
1.377545332356827e-8
2.3957840567284663e-8
1.1579236790796438e-8
1.6758373125939476e-7
4.1095871153177735e-7
2.404494916852104e-8
1.6549047456728418e-7
1.9073828705992767e-7
1.9525782568017253e-7
1.7806346451396349e-7
1.4002611893513651e-7
9.819491488155726e-8
6.464543226060049e-8
4.107828563132053e-8
2.8326980871193695e-8
7.56026765184421e-8
8.978373505450548e-8
5.670699043725128e-8
2.1888111572261838e-8
1.7148646114858909e-9
2.966641382650586e-8
2.3126826402825408e-8
2.1182842826124962e-8
2.0984338742225868e-8
7.139261189134308e-9
1.6551015475076142e-8
6.10694713812042e-8
6.66848821001628e-8
4.766494339428143e-8
3.496006501442985e-8
2.4165393210301444e-8
1.4464926567976042e-8
5.337605048469712e-9
4.576360441878522e-9
2.976087469879085e-7
6.758556589022038e-7
3.5932267452489266e-6
1.2541312856143558e-6
6.746873250594176e-7
3.4248389614366354e-7
1.013592748167017e-7
1.1116803190313866e-7
8.386133039138776e-7
2.449963133096216e-7
5.360718029551584e-8
9.306162624766662e-9
1.4496435048427041e-7
7.35971277764426e-8
4.632280267482758e-8
4.930849705228857e-8
4.0060059156155465e-8
2.103588915598824e-8
3.5069668527329607e-9
6.369386088505556e-9
5.454894454769675e-9
4.250840693395738e-9
3.3096815548802736e-9
2.424157998730885e-10
3.046507757079345e-9
7.0897877159762394e-9
1.4889765687303576e-8
3.214037988914891e-8
3.323801017966899e-8
1.2764206872165767e-8
3.8525697012803326e-10
1.9248638569450274e-7
6.318186785064078e-7
3.433731900737497e-7
4.456225640886156e-7
4.0034151123336337e-7
3.333077208236416e-7
2.3292715000997974e-7
1.412666182392849e-7
7.92174714969798e-8
3.844022843766101e-8
3.5724293246488474e-9
9.914551130425457e-8
1.1870649110561037e-7
6.670300356960451e-8
2.7570621304044055e-8
7.2466253486981e-9
2.129474601076052e-8
4.42606783208355e-8
3.66041379809558e-8
3.8441175757410065e-8
2.6242011229680787e-8
1.6462630174980468e-8
8.856992149922138e-8
1.0713796260808564e-7
8.346187603840815e-8
6.87335107591608e-8
5.428074896965567e-8
3.858794787007179e-8
2.3536283261437987e-8
9.772999460408086e-9
3.901109042993724e-9
5.898236960297694e-7
1.362037905012233e-6
7.001396848441388e-6
2.415148561391028e-6
1.2662974463284263e-6
6.422035450957308e-7
5.4978369482254827e-8
7.986000411516316e-7
5.687541488628997e-7
4.425534127134505e-7
2.8185453009877666e-7
4.168507417105466e-7
4.3526484635725414e-7
6.83638495571065e-8
4.0231432364509614e-8
2.797082589261768e-8
4.469913594964397e-8
4.1330674957852905e-8
2.3340254123112266e-8
3.8603299086151345e-9
4.368546678362506e-9
4.2057597492971844e-9
3.1991653781508658e-9
2.068755426887909e-9
6.720916698488912e-10
3.184465798870715e-9
6.3692617042403285e-9
1.1808860981033184e-8
2.154847148779573e-8
3.551855452055496e-8
1.915914304308963e-7
2.7091989023909656e-7
1.6705204077920445e-8
1.823861846957685e-7
2.461629576962824e-7
2.8641059007992e-7
2.9535739389351736e-7
2.631273873318591e-7
2.1116370959324494e-7
1.6333016101354538e-7
1.203796785430995e-7
3.153216330881591e-8
2.507462934221978e-8
1.3731034031113117e-8
7.23293331648229e-9
2.3510780628605342e-9
8.401679428102947e-9
9.298551905173554e-8
4.178349735908544e-8
1.8875010064873905e-8
6.655196094411537e-9
1.8124545117534274e-9
4.96508391243637e-9
8.987993611108189e-8
5.497435740902052e-8
6.146827083130906e-8
6.723681781978693e-8
5.806900329696559e-8
1.6539715896448217e-8
4.6227330697657853e-7
2.803322704595406e-6
1.851482617016863e-6
1.4459854256696282e-6
7.937790988999705e-7
2.0531342042491773e-7
6.468556863617805e-8
3.0970525122875004e-8
6.82033775981832e-9
7.800815431623276e-10
9.071059124048485e-11
5.7572585551793834e-11
1.3705511646133022e-10
1.0463191896503039e-10
2.121738472672102e-10
1.2912529369253973e-9
2.006047495740317e-9
3.4732825132358247e-9
9.800981485536198e-9
2.996884902868454e-8
4.558862318577157e-8
5.948310911866686e-8
6.714662105515613e-8
9.99703811252896e-9
1.4356753164689296e-7
3.4806809565565627e-7
8.409253226737583e-8
3.5786000931063936e-8
1.9677576298764574e-8
6.2847955667212376e-9
5.728670846552176e-10
2.1968060843259562e-8
9.189948910463036e-9
1.3142383235540915e-10
2.594657978512695e-11
2.3487176248483173e-12
6.140376230664392e-14
3.226547701585944e-14
2.7662400656383176e-14
3.8613156414109634e-14
5.699643140777093e-14
8.090311092787326e-14
1.1256658094124432e-13
1.5569508617925159e-13
1.3206979674395008e-13
6.62270945562925e-14
6.43650232221193e-14
9.432808946669099e-14
1.3141217707590568e-13
1.697970910277806e-13
2.208030698997848e-13
2.9788728016548463e-13
4.159580109464777e-13
5.94995544947373e-13
8.644994543553728e-13
1.2693812033945233e-12
1.8787954043769856e-12
2.8000995294564686e-12
4.2014573857666825e-12
6.349069749956706e-12
9.669566553502322e-12
1.4856614452945183e-11
2.3057234117127946e-11
3.620617755310115e-11
4.51374525721132e-10
1.1131548963348735e-9
2.0144927356369973e-9
2.525842272002409e-9
2.009795713245973e-9
5.794530837512734e-10
1.4445824481703194e-9
3.858188324585739e-9
6.5873805748810115e-9
9.62378375781901e-9
1.2973459802862396e-8
5.334452179104151e-9
6.386033111348223e-9
1.0282295465376149e-8
1.353507898490142e-8
1.0058906467238391e-8
1.3896179800201419e-8
4.959464714064978e-8
8.235954995802842e-8
5.8651188297781e-8
4.434740791737961e-8
3.3165481590073926e-8
2.3415238382936328e-8
1.5208875875625273e-8
7.733919590202571e-9
1.409763359010274e-9
1.7248990079151918e-8
2.599444331296935e-8
2.1125434273629098e-8
1.8366833018870416e-8
1.0296172216816525e-7
3.453804794202416e-8
3.164225655273872e-7
4.4988337018129354e-8
5.1155190575848035e-9
2.4775285844986517e-9
1.4318854569436868e-8
1.4633263848821086e-8
9.812962720574757e-9
5.172180916792352e-9
9.864052886692885e-8
8.326789516435432e-8
8.529608700165489e-8
8.935475801296537e-8
5.051230048324145e-10
1.0775191962772832e-10
4.798290567807309e-10
8.702192582662774e-11
1.1838241681683838e-10
2.3882322764565278e-11
7.584346468716949e-11
1.127290924250059e-10
5.328230128934505e-11
3.291942087489823e-11
6.534637518610152e-11
1.2225885044643984e-10
2.2215725535448157e-10
4.5095130073564256e-10
1.0202081853070466e-9
2.4037683891916385e-9
5.0693079894994876e-9
9.535081500232721e-9
5.994769620334338e-9
5.185293404537099e-9
5.7236267232482004e-9
7.948176233198991e-9
1.4106975396472754e-8
1.4426438160802578e-8
8.756500010324153e-9
6.687755936541693e-9
5.9451727789035535e-9
5.719026088223128e-9
1.4417816415072293e-8
1.3092425551036856e-8
3.1490285857760787e-9
2.8877923767342636e-12
1.1881696270942949e-12
2.516392423380847e-14
0.
0.
0.
0.
0.
0.
0.
0.
0.
0.
0.
0.
0.
0.
1.7698440180019057e-13
2.346841406127253e-13
3.133172989105397e-13
4.2727687269410877e-13
5.899614788966331e-13
8.21644332252462e-13
1.1511711093769746e-12
1.6193757123810622e-12
2.283854536401298e-12
3.2252361044903082e-12
4.554987491502719e-12
3.805176768386682e-12
3.150342220338754e-12
2.2081054129703654e-12
2.2157011027378715e-12
2.6366631810076266e-12
3.5718099837891433e-12
5.2132865278542266e-12
7.899126592665053e-12
1.2330981051933944e-11
1.9871421884691406e-11
3.320202232820352e-11
5.7938443016038245e-11
1.0701054734783327e-10
2.1456808375364152e-10
4.90049219883788e-10
1.3212730940341502e-9
1.7780802583292662e-9
1.5064417637660506e-9
1.5410641332216622e-9
1.7945243763938354e-9
3.049663785196871e-8
1.778879717818235e-7
1.1301412122987644e-7
1.5467622646700368e-7
1.253196263604804e-7
1.0066658273095771e-7
6.972142036425105e-8
3.738499007520011e-8
8.231456264920873e-9
2.8318783930497715e-8
1.7452704756332625e-7
1.2478989023876837e-8
1.5607260526899434e-8
2.4411116731784284e-8
2.19821243497239e-8
1.3575726024059813e-8
3.768250701010239e-10
6.219959744876426e-9
4.889286947202218e-9
4.179415892367474e-9
3.6872512985270193e-9
1.0325077994185668e-9
3.140081151350091e-9
1.0924703148194156e-8
1.5760930121354522e-8
1.0647840397449186e-8
7.465998910164207e-9
4.821383195348413e-9
1.7377211843392918e-9
3.826088949621721e-9
4.983383909860649e-8
9.372361079837403e-8
3.2475784451777887e-7
1.4944867827431996e-7
9.928460220839442e-8
5.946164210060976e-8
3.4058142273776926e-9
1.028865531070046e-9
6.587061971374137e-9
3.647581840646981e-8
3.194205568417884e-8
2.6696022236639297e-8
5.190046297573051e-8
9.423535878973845e-8
1.2336655941289562e-8
3.83239513528368e-9
1.1391834253336311e-9
2.408770648576581e-9
1.192691810406896e-9
8.451110084167218e-10
1.8620270719448954e-9
1.2453573895155696e-9
1.0644740678369716e-9
8.590669730794971e-10
3.097348093897339e-11
7.552047842089779e-10
1.6322938855587162e-9
3.089547451516494e-9
5.735042381790899e-9
8.4214509929878e-9
3.55099107239521e-9
5.565580490209941e-8
1.891313509138624e-7
3.797075806525962e-8
6.326433504970765e-8
8.606824719499487e-8
9.266099610096074e-8
9.181398348343862e-8
8.070094182440772e-8
6.001726253930295e-8
3.4889351903051814e-8
7.6410554501988e-9
3.344992310493414e-8
3.4724130429638175e-8
2.4032848012515413e-8
1.305276139777576e-8
2.7121255316171166e-9
1.0048675858745138e-8
7.632121002743461e-9
7.0349135433241e-9
6.3194454668212785e-9
1.0585610201877149e-9
8.934986496526565e-9
1.5846904698164804e-8
1.2045087154892855e-8
9.705334928948164e-9
7.787645980995748e-9
5.4839982881254575e-9
1.2847527898731582e-9
1.1812381600466873e-8
1.3084274828044728e-8
1.076011478113786e-8
7.465487286158029e-8
4.362097713620661e-8
5.960499322554946e-7
1.7314290528708737e-7
2.5257043561502124e-8
7.959365942691701e-10
2.6509455733595044e-10
7.78348629975031e-10
3.2234020037683963e-9
1.7273327410533629e-9
4.4512102360337945e-9
4.13056346068263e-9
6.691847247031727e-9
1.908619350983787e-8
3.9979427403393556e-9
1.4075035333747564e-9
2.7436922783289023e-10
1.7682458093705144e-11
1.4493742296068595e-11
4.024966465912459e-11
1.452544410335519e-10
2.140395821626598e-10
1.713489499765529e-10
1.5312377285308746e-10
6.87425036255963e-11
2.5417586496399687e-11
9.650313693548713e-11
1.8389756775550642e-10
2.976566181056006e-10
4.431552054427864e-10
5.837884960736395e-10
8.95128102788334e-9
1.9902227696957904e-8
7.4352942579782906e-9
1.0399027734689884e-8
1.7855048948770593e-8
2.166982507483366e-8
2.3977449246693192e-8
2.4337367466046613e-8
2.2028662537284933e-8
1.7262128043037146e-8
1.0926805672255598e-8
1.319025458477632e-8
9.314104111144983e-9
5.289660616807641e-9
2.556450021430914e-9
4.241955814377899e-9
2.800912745313652e-9
2.5441675565790844e-9
2.5509061444813697e-9
1.309229642416527e-9
2.281837199380046e-9
5.329740462433985e-9
4.209611433287924e-9
3.5022961171638374e-9
2.979977316499274e-9
2.3782979207997867e-9
1.155049738321452e-9
4.222871301596068e-9
3.4782432341337775e-9
3.0648800842470875e-9
1.1938054306921128e-8
1.9654465732507764e-8
2.2158674939916181e-7
5.646962718133132e-8
2.287042169428233e-8
6.36039208909497e-9
3.466877188395871e-9
1.8718773789385226e-8
4.802811583739615e-8
2.6118450252530906e-8
2.0047412990434043e-8
1.355951025275812e-8
6.907310862425149e-9
1.3480239980264085e-8
4.493421511673765e-9
4.690113379962437e-10
2.5382080028408996e-10
3.284699066953471e-9
8.37291052370585e-9
7.654939174629335e-9
6.072052001006957e-9
1.0272643940147062e-8
1.4508798581569828e-8
7.619842489336501e-9
2.5399992565481587e-9
5.941100866041161e-10
5.384354521854265e-9
6.3792114548979324e-9
3.2182170035328056e-9
2.9927145675237365e-8
4.393335575878568e-8
5.110825303041766e-9
2.2399308803073302e-7
2.943517510751018e-7
1.0324693091481153e-7
7.181118956077733e-8
9.500037396866994e-8
2.2538010455334535e-8
8.92159854303534e-9
2.0843026774908103e-8
2.5522855048754998e-8
2.6270670647350553e-8
7.055954118183993e-9
1.4947621541230357e-8
1.2316028522912521e-8
8.53037915847892e-10
5.148258039460598e-9
1.7528834158001553e-8
1.4530894406117549e-8
5.117461417535324e-9
1.5171056719277536e-10
1.0610828300557507e-9
7.694613799035174e-10
2.212351486962521e-10
1.605838344269912e-10
4.1561206396083685e-10
6.304321742807826e-10
8.55951046631093e-10
1.121231189945159e-9
1.4484999171008614e-9
1.8607499988931747e-9
2.385732808453131e-9
1.9142124322846415e-7
6.160686475396429e-7
9.130783269560846e-7
4.855010705951412e-7
1.0421361702860376e-7
4.3461291434972787e-7
4.958543087900742e-7
1.5942431680693567e-7
8.871247116169257e-7
1.9562513610969555e-6
1.3334266116786236e-6
1.5147279064535572e-6
1.5088942885450497e-6
4.1919835763268297e-7
1.1872549534645287e-7
4.8899872473035634e-8
2.7376702278960575e-8
9.625492671629973e-9
2.3059005803677605e-9
4.3166248965099654e-10
1.68872401882571e-9
1.53134538737324e-9
1.1792929369264399e-9
7.964000364717105e-10
4.484925832068251e-10
5.604144606888164e-10
1.260283669401677e-9
2.8101294714902974e-9
4.924111518263706e-9
6.328909003712949e-11
9.270723934733885e-9
1.773124610864238e-7
4.0854559636207413e-7
1.0799298119630267e-7
2.287433138661336e-7
2.46609516593371e-7
2.3186977340768733e-7
1.7981008047783687e-7
1.246459180293591e-7
8.561231452292961e-8
5.661237809409479e-9
1.895982981816879e-8
3.252868747997791e-8
3.1674009889452327e-8
1.2243739954090593e-8
5.1225801450430134e-9
1.085136585032763e-8
4.155497736075533e-8
3.354700120662415e-8
3.291672423981271e-8
3.1562824634163575e-8
3.6376441059441843e-9
5.320949498535731e-8
6.2012923173574e-8
5.3760273673415496e-8
5.1235633759350236e-8
5.0279690315615333e-8
4.800431925284666e-8
4.2430458234657975e-8
3.313405981512635e-8
2.0997955424873416e-8
4.878067829954928e-7
2.23791308720787e-6
2.7581058079370974e-6
2.395202081031623e-6
1.4498242261577157e-6
1.1736658736200475e-6
1.6517587084036574e-7
3.987426813543035e-7
4.219058917534092e-7
5.677659468341769e-7
7.583996871661753e-7
5.408477889851019e-7
7.747974170524129e-7
7.915456262586917e-7
1.0305144486385752e-7
1.3726287651055928e-7
7.848833592434674e-9
1.452699981048283e-7
1.5028268476706741e-7
1.2792943402441474e-8
2.0834078989836156e-8
9.613306370236323e-9
2.8195405157775182e-9
6.349148845985671e-10
1.1624742523646907e-10
6.556240862488502e-11
1.1621421922522813e-10
6.946715941815916e-11
4.664098098745654e-11
2.030693494986181e-10
3.7054925590848954e-10
1.0878585512095913e-9
2.920557523898102e-9
2.9148933807320067e-9
1.7208103113671719e-9
5.505438369703143e-10
3.612134624146228e-9
7.326324955068114e-9
9.826179374910797e-9
8.23053820784501e-9
2.7916111998871883e-9
4.494083856747699e-9
5.343312697180603e-9
9.442778334905582e-9
1.1692930410105614e-8
1.5707382356934257e-8
2.5113773811879048e-8
4.193497363087347e-8
5.893705854640729e-8
1.6171635427420194e-8
2.31004837129808e-8
2.816359757264425e-8
3.8364571356581864e-8
7.477137844740353e-8
1.6687104146844062e-7
1.9074338844516508e-7
1.5179882641903188e-7
1.449365964744269e-7
1.5118725900980886e-7
1.6375403642879e-7
1.7994096119577428e-7
1.9015419438193672e-7
9.568772598206899e-7
7.663719696000154e-6
1.190003638926878e-6
3.0246476638313713e-6
1.997097440253223e-6
5.32276338107103e-7
8.399786756939263e-7
1.0460845265252818e-6
3.3420993356698294e-7
8.975625955332478e-7
6.852828820984449e-7
3.729036916976925e-7
4.7036927166892897e-7
3.4783887664725204e-7
3.1424676282312436e-8
1.0353761103878965e-8
1.2133665851137878e-8
1.0754279548837795e-8
1.4037498475334773e-9
3.86299493066978e-9
2.0897346616252937e-8
1.966373836862794e-8
6.417266992203974e-9
1.499571642047574e-8
5.397974985447864e-8
1.8498083580623673e-7
3.481607837037703e-7
6.429433389014482e-7
2.389306538327663e-7
3.429599050456167e-7
8.165606338012106e-7
1.548916020171921e-7
6.906601364666243e-8
1.7660725149057463e-8
1.3535488210905247e-8
5.9655981473377585e-9
2.9789055321362802e-8
4.1726656191108497e-8
1.1911397476123835e-9
7.089117833082417e-9
3.754588025646064e-9
6.6423910897838204e-9
2.8655514045747815e-8
1.1438014958870913e-8
2.1057817792724322e-8
2.254070266499288e-9
6.903817186615277e-10
8.172447290391662e-11
1.413306497955733e-12
2.2857544237298174e-13
2.776163068901359e-14
7.098337862938827e-14
8.517050568712971e-14
4.4286122982612777e-13
7.316038587137974e-13
1.5948987715590649e-12
2.0313900128930327e-12
9.411836513994495e-12
1.1889720407279428e-12
1.556247901615722e-13
1.2348567236746777e-12
2.44500328976874e-13
9.251473483200112e-13
6.775738513363087e-13
4.487958840015093e-13
3.651770319175586e-13
3.830586332304331e-13
4.720811973721756e-13
6.25887785687774e-13
8.544025000866645e-13
1.1802290134252517e-12
1.639020756560786e-12
2.282577210616237e-12
1.7346149326003035e-12
6.087437417726987e-13
3.3067832106497566e-13
3.669846928470038e-13
6.131149044879424e-13
1.02927315804741e-12
1.6414053900560282e-12
2.5664123952701513e-12
4.0101633961410505e-12
6.3136989435089544e-12
1.0061522623350551e-11
1.629583318048562e-11
2.6958601706026473e-11
4.587362002597537e-11
8.114358025547528e-11
1.5175414891336441e-10
3.086767869120826e-10
7.111292064112753e-10
1.8117671602723118e-9
2.9324253966284297e-8
5.530248593847145e-8
6.149228941168593e-8
2.4787488029326705e-8
2.6350375927969617e-8
5.776345026899709e-8
7.559465636326111e-8
8.640474660127535e-8
8.973716532967571e-8
8.102467196605242e-8
5.8471622858952866e-8
4.202406284248133e-8
2.1166932165262668e-8
9.19625171394689e-9
3.4738208224957754e-9
1.4631229309022673e-9
6.938005472111874e-9
5.789902532871862e-9
6.080087994646337e-9
4.351007397757295e-9
1.2812617136019672e-9
8.20202618758779e-9
7.272397439440689e-9
6.015900090662499e-9
4.6901041801726605e-9
3.223631974639335e-9
1.8081659942023181e-9
4.4696248676391694e-10
1.0742133752292074e-9
3.159073241376201e-9
6.3669432828743745e-9
4.810178454939729e-8
5.402815504060086e-8
8.934481790479288e-7
1.722152940851383e-7
4.716105108648045e-8
8.108156030120769e-9
9.225004103446204e-9
3.887566573049084e-8
6.482622471955397e-8
4.6553168618090934e-8
4.666672120771953e-8
1.3367339200875758e-8
5.1464550498481695e-8
3.779659150453607e-8
3.2924763305687075e-9
1.4117427549720532e-9
2.4166819276070286e-9
4.9404537620216745e-9
1.6731491332951407e-8
1.2592771665377582e-8
8.394257483212177e-10
1.8723636926425143e-8
3.4858061219490135e-8
2.1180972672947396e-7
1.2330611477933045e-7
3.1437989401994114e-9
7.834715890655894e-8
3.296172775895202e-7
9.904014912108937e-7
1.4001642772234505e-6
1.554473617399617e-6
2.3001835510504819e-7
1.4317468566996517e-6
7.183953859723117e-7
3.702969775367076e-7
2.469913749708768e-7
2.0444403725802858e-7
1.8551517153662808e-7
1.6579420558240271e-7
7.806902836540926e-8
5.178919642815792e-7
3.994232132385757e-7
1.0201774144474327e-7
4.181505985900667e-9
4.188688954212029e-9
3.719435705524016e-8
1.304806140058343e-7
8.766224404138612e-9
6.067171670348649e-8
5.547182218637724e-8
1.7604702265719359e-9
2.3379306879176615e-11
1.6696867096040928e-11
2.1916168535306264e-11
1.3305168564242221e-11
9.89307312842302e-13
4.6690883383066135e-11
9.968065745905957e-11
1.5480411640592795e-10
1.7920948940917213e-10
1.377486727656994e-10
4.215973210810169e-9
8.191215761911932e-9
1.2400862174153662e-8
1.4537583843650437e-8
1.101085434634825e-8
1.9527009895397742e-9
9.765639534617397e-9
2.1884333925016468e-8
3.342960915941574e-8
4.41427464593899e-8
5.399212776072387e-8
6.29605114805403e-8
2.5187129955337482e-8
6.0950860932563764e-9
4.3158076478145775e-9
6.67857006283419e-9
9.473522255457898e-9
1.870315802184501e-8
3.993528060111458e-8
6.668080045519961e-8
4.61784342708634e-8
3.671894853120161e-8
3.117155547404628e-8
2.6773620611893064e-8
2.303581852426119e-8
2.030585657828933e-8
1.9050338337189126e-8
1.9788993589625184e-8
2.3450196997961868e-8
3.2180256701172216e-8
5.144583637954633e-8
6.101024678497141e-7
1.9163165009738767e-7
4.878878945975841e-6
1.2490518258567843e-6
3.9923293305247746e-7
9.206981637207502e-8
3.885240238433532e-7
1.9034607428091292e-7
1.7091408714741308e-7
7.797486572279977e-8
4.677728576158659e-7
8.273578702242113e-7
9.691256612388857e-7
3.6954026326768433e-6
1.3737084469351367e-6
8.589989584657701e-7
7.934903970291325e-7
1.6086575191911126e-6
2.0115407318284572e-7
2.8348743873882875e-8
4.384367915938905e-9
1.897422278221827e-9
1.2117462880424284e-9
4.26615733532657e-9
1.4531064259645003e-9
6.901197516531563e-8
1.3302931119741858e-8
1.0223656595463658e-8
1.5545624392606483e-8
3.6784630733796086e-8
1.2159927392822546e-7
2.679489019681228e-8
2.5592891269244015e-8
7.938962683005735e-9
1.7985616706069926e-8
4.796595726925905e-9
2.741384209008274e-9
2.0212187592333826e-10
1.1268423370926203e-9
1.0864502042088161e-9
1.2093345323285925e-9
4.219972963619915e-10
2.587798587413647e-9
1.4365185528591288e-9
1.5658851663874616e-9
6.513549088285587e-9
3.090569408682007e-9
7.925688159327493e-10
1.355981230690606e-9
2.2700480841078852e-10
3.603966120579547e-12
1.119115054075231e-13
0.
0.
0.
7.96639629260676e-14
4.995427130598171e-14
9.824962168370288e-14
3.325652675620769e-13
9.023017381607851e-13
1.2363785563639516e-12
4.102265161660965e-13
2.3871075669506723e-13
1.9072049253494405e-13
1.7338195794329284e-13
7.39724612614933e-14
2.710981699166502e-14
3.4880536450292126e-14
0.
0.
0.
0.
0.
0.
0.
0.
0.
0.
0.
0.
0.
0.
2.3305416296656762e-14
3.819726234543426e-14
6.384597837926498e-14
1.0862216634573453e-13
1.8832219795059064e-13
3.3394290711915377e-13
6.096135999613792e-13
1.1579874552100178e-12
2.3298384651091995e-12
5.1091163498405055e-12
5.083580792734134e-10
1.385791996815881e-9
1.5809972518234551e-9
2.423486101428058e-10
2.3539481476428313e-9
4.1956406408467035e-9
5.975011648838968e-9
7.851829994649864e-9
9.818806552244816e-9
1.1602554980464299e-8
1.249907773802508e-8
1.136903638954749e-8
5.84532248787017e-9
2.4609101566442865e-9
1.087869012579581e-9
3.371657445047982e-10
6.256875950808256e-10
5.052647884562156e-10
4.5872937779823805e-10
2.9875223653048856e-10
2.401744961703719e-10
1.260364746655378e-9
1.6799970245379748e-9
1.1997696550610795e-9
9.417006845045738e-10
7.547668404698928e-10
7.200711380401913e-10
6.465883663816161e-10
6.094895072110438e-10
6.034950363670235e-10
6.263849550807408e-10
2.1286612556009307e-8
3.468485896097125e-8
5.494022313619545e-7
1.1457616184411876e-7
3.7565741365734586e-8
8.944593891352528e-9
4.370262981338313e-9
2.1208236366907465e-8
6.953137882206212e-8
3.6542477959044777e-8
1.886079860770249e-8
5.975602773292726e-8
8.265444930455219e-8
6.720365383781789e-8
2.2522043409210834e-8
6.369463043379504e-9
8.089978464698211e-9
8.374919111361014e-9
4.282906666870139e-9
1.937326520683787e-9
1.479567980763646e-10
3.09926924500921e-9
1.9258680310056128e-9
6.657651080126074e-10
2.3994547644161727e-9
3.749134878409949e-9
6.035976718118094e-9
1.057200292804213e-8
1.9168904356360294e-8
3.499887031420027e-8
6.01551688970722e-8
1.4602511816126543e-7
2.4787327000074e-7
2.7056084386462497e-7
1.0785929282742551e-7
1.1465523011623734e-7
2.5535976579280873e-7
3.419597174605195e-7
4.049842685468994e-7
4.4378594292651426e-7
4.2351390303807316e-7
2.9767846674183945e-7
1.9562304893157493e-7
8.640445715124786e-8
3.383812447046153e-8
1.211197293058106e-8
5.590174536990781e-9
2.505056782113162e-8
2.2089795134299743e-8
2.361294238668923e-8
1.6493135248787726e-8
7.213217782693566e-9
3.569550106545461e-8
3.041110227437901e-8
2.50119515259715e-8
2.0249377160343816e-8
1.4658691252570347e-8
7.451229038653045e-9
2.8048480133154403e-9
1.3495595159221978e-8
1.4113237482657798e-8
1.2995581808699958e-8
1.1553568596251086e-7
6.507000710480427e-8
1.6261322797976737e-6
3.1814581497522867e-7
8.542086895502682e-8
1.575679057235149e-8
1.3086232785949502e-8
5.87715288048872e-8
9.865878386561605e-8
7.349524746489646e-8
7.812336150244461e-8
9.122645121311845e-9
1.1749834719409872e-8
1.3780704614783555e-8
8.451496418967847e-9
2.415942139743945e-10
4.609982652318319e-9
5.677758391687909e-9
8.658710953781342e-9
1.090274047339268e-9
9.439134768833695e-9
2.7410349074264273e-8
7.10018097707107e-8
1.1786739481964044e-7
9.895252756593995e-9
1.5197081495039965e-7
2.1720670946013164e-7
3.714410079990611e-7
8.455162903589814e-8
7.079068802231387e-7
2.529662098500919e-6
9.466512425920109e-7
8.886806657840103e-7
7.076124273658752e-7
3.852946934012338e-7
2.7042431445825254e-7
2.3223700816040715e-7
2.3117200642385658e-7
2.5787691280273164e-7
4.0990060149521193e-7
1.3730818110933026e-6
1.4576705036191273e-7
7.07828452607245e-8
2.913622913972557e-8
4.123528970395567e-9
6.84471141151276e-10
9.806068096861628e-10
5.682233437210927e-10
3.016207370255775e-10
2.8778865553412942e-9
3.515862057726692e-9
4.96869053746843e-9
7.870616933696769e-9
3.6756412885263042e-9
3.969043897809388e-10
1.0016896015884053e-9
2.106658182282778e-9
3.5236623282032173e-9
5.496885224413646e-9
7.2443152394891605e-9
7.557769852921365e-9
2.5821652668509414e-8
2.1863731298537788e-8
1.8424241664514686e-8
1.729049926993334e-8
1.7936939062608937e-8
1.9583992848684502e-8
1.96564889603429e-8
9.526807403513984e-9
5.764671426002992e-8
5.1170572353288493e-8
1.0992795593559667e-8
4.879985261407909e-10
6.449186384943511e-12
3.1073873432234153e-13
2.704912686951894e-14
0.
0.
3.623674847329813e-14
3.178294970123828e-14
0.
3.157009825251574e-14
6.140034644050086e-14
9.47442931239068e-14
1.383744913980933e-13
1.9922895516309543e-13
2.8595062173157965e-13
4.104821692994121e-13
5.899652601028662e-13
8.493546282952522e-13
1.225238084620349e-12
1.7715476134532549e-12
1.4429694053946364e-11
2.9405429315464936e-11
4.996968410035389e-11
7.873468776901135e-11
1.1823959984850257e-10
1.7125332867242601e-10
2.3988617780511246e-10
3.23657333311825e-10
4.1709552135945e-10
5.120532956588694e-10
6.027349873693842e-10
7.559964852366003e-10
7.637570855586048e-10
4.740400061595918e-10
4.387067518947682e-10
6.926120724454118e-10
1.195006598380886e-9
1.970436028009694e-9
3.0402898613621794e-9
4.444651862240732e-9
6.36853357344366e-9
9.42784205645833e-9
1.558281622366392e-8
2.871094041479997e-8
2.1544330898514373e-8
1.3382378262332233e-8
1.0644292004722726e-8
1.0571655073062512e-8
1.3162739356471104e-8
2.0671798807474163e-8
3.071404601236237e-8
1.3516635363103072e-7
1.0181888749359423e-7
2.321210615217772e-6
6.800722410023853e-7
3.0527639014459046e-7
1.226683940854442e-7
3.168495768002877e-8
2.4259058233710652e-8
1.4731146272466315e-7
2.4426682522672274e-7
1.9483836357659003e-7
2.968633318861127e-7
8.288120127143612e-8
7.598690472163497e-8
5.388708329143855e-8
4.684388417879662e-8
2.738573032793454e-8
9.398478622976311e-9
1.241556769287901e-9
1.0815093254061649e-8
8.11737255287006e-9
7.038118498452549e-9
5.678245505727686e-9
2.533542769086513e-10
5.915526163691964e-9
1.3761444185182758e-8
2.9638859047135342e-8
5.7887771189077644e-8
3.314521765084235e-8
1.4771193079003968e-8
1.9902054223270075e-7
1.1665764136434957e-6
4.474933626417223e-8
3.3218376262540184e-7
3.604786734453856e-7
3.49950216018392e-7
3.105487895514705e-7
2.3452576321517385e-7
1.4552810019171225e-7
6.828524881011178e-8
1.0853087913194434e-8
2.354571277819564e-9
6.330008850904688e-8
7.985509161621198e-8
6.645387179872683e-8
3.5863103688079265e-8
1.266424782449395e-8
1.6039596325123426e-8
1.752105593704316e-8
1.3110154176325407e-8
1.196446923650408e-8
8.988249770930523e-9
1.9599116547951493e-9
1.6067981750936136e-8
4.6542184002656765e-8
5.348586361965227e-8
3.557980931772596e-8
2.4231922109408162e-8
1.4214015842483681e-8
2.6355968010814573e-9
1.4623528825754873e-8
2.5268183728538875e-7
3.776682987692296e-7
2.7159352525964366e-6
1.046124070070948e-6
5.920842761885988e-7
3.108097587390994e-7
1.2500088803612353e-7
1.2494679060689825e-8
1.129705976854994e-7
8.374460168190751e-7
4.229468324298489e-7
9.667115168893873e-8
9.940080477147443e-8
9.444145230937482e-8
8.217032597202372e-8
4.522611658079731e-8
1.648413496337068e-8
2.6742717464863442e-9
1.6239297435608815e-8
1.868261679350315e-8
1.544031315967032e-8
1.4627958518517019e-8
4.8049851453731695e-9
1.0143750434065866e-8
2.935264478380285e-8
7.259594007837686e-8
1.1950978062578089e-7
6.68191012387723e-8
3.6216543110092554e-8
1.791358516995845e-8
5.5816465837144125e-9
3.4072237955529426e-7
1.4755467872265793e-6
1.3460803175910587e-6
1.3105694594964332e-6
9.768238542965285e-7
7.567339311775662e-7
4.948691786832341e-7
2.2022933955698414e-7
2.975478711549525e-8
3.56097961849691e-7
7.127762716253651e-7
4.425269208306335e-8
6.186681638608077e-8
9.277146695756698e-8
7.171876580013337e-8
3.563627004513354e-8
1.0970452833648505e-8
2.7088811446997317e-8
2.3156430491703043e-8
1.7721355579032713e-8
1.6566334938223216e-8
1.1064085489709471e-8
6.188135155764075e-9
2.8813808455956804e-8
7.984080324970492e-8
8.396193374508458e-8
5.699160505769623e-8
3.908721042551144e-8
2.1797680782308157e-8
1.7961767961407375e-9
2.312624212056089e-8
4.3066367869190873e-7
5.885662556330484e-7
4.360322524503193e-6
1.6680211090059544e-6
9.592752183324303e-7
5.277920557347505e-7
2.2012675870208824e-7
1.9605684026402112e-8
2.2405781168610623e-7
9.006529977944472e-7
2.951502059688146e-7
8.783981722939663e-8
7.778696467390781e-8
7.152879739609251e-8
5.923388573007884e-8
3.0466284893178377e-8
1.1467887309653133e-8
3.8288391595599264e-9
2.1154623928687275e-9
1.668562798623739e-8
2.223667683200817e-8
1.8120601655471618e-8
7.283128811616838e-9
3.0028613572209914e-8
6.283250568115193e-8
1.4584148344653416e-7
2.2118546754721473e-7
1.6189775093130542e-7
1.3150648617650208e-7
1.0060008021567656e-7
6.681628425305051e-7
2.8012404874963003e-6
2.0120287972736208e-7
1.473115769927995e-6
1.4454130218832551e-6
1.3948545355261567e-6
1.4894052854667936e-6
1.8326261775448053e-6
9.948547649145879e-7
1.4253538527466154e-7
5.224753500765098e-7
8.285306867615089e-7
2.680330970070702e-7
4.566625616850955e-8
4.9391870712945575e-8
4.834593959543484e-8
2.2118262342742953e-8
7.45843861483777e-9
7.325440086636304e-9
2.1793763764665634e-8
1.5308389424414827e-8
1.4078002140696652e-8
5.395433686619615e-9
1.4721673735639283e-8
3.786267066558831e-8
8.687924303556604e-8
1.8174466008190687e-7
1.2596089402761813e-7
9.199576699520192e-8
5.921403223487269e-8
2.7553942204980433e-8
6.655506427594049e-7
1.635152410201857e-6
2.00042234053478e-6
1.850961598788375e-6
1.3960457273179427e-6
1.2092892147633087e-6
1.0727461880573958e-6
7.593962051580072e-7
6.349438184912777e-9
4.3965537793481173e-7
6.276351602105534e-7
2.1335040488020188e-7
2.458205359302345e-9
1.109450940715612e-7
1.2766151674514318e-7
1.2372918685748943e-7
8.121848241528223e-9
1.1519716599950322e-8
1.5822954873372146e-8
1.4757337539174904e-8
1.2992985473577668e-7
1.7342465030938416e-7
2.632220227885044e-7
2.8827884710312116e-7
1.571875074285778e-7
1.1631023974082423e-7
6.943483811626473e-7
1.3842519285367554e-6
1.2315342283080814e-6
1.2594336295966882e-6
1.8654132914095442e-6
4.6242408119377876e-7
6.85734980163969e-8
7.902087343465402e-8
9.523132005428988e-9
1.6652018061223096e-8
2.660316132053605e-9
1.0635428263240197e-9
7.807686026067173e-10
3.5608795137781877e-12
9.938103670454247e-11
1.732874272352791e-10
1.3459320966656303e-10
3.015562355775107e-10
1.976768613907592e-9
5.1574930880145776e-9
1.133422552768723e-8
5.3447275569702264e-8
6.024136071184212e-8
4.935372044091453e-8
4.347834980544748e-8
1.2368741824578114e-7
2.7820086153702163e-7
1.719445879247562e-7
4.505053020583206e-8
2.5507998562883194e-8
1.1151261914953431e-8
2.9331623582209376e-9
3.0755555450484847e-10
1.4466178727421622e-8
4.593120137638872e-9
2.7872875681216188e-9
2.730915448874691e-10
2.668919641129133e-12
1.985294711745522e-13
0.
0.
3.075645066621665e-14
4.9500462732166793e-14
7.329706713567092e-14
1.0359604763166194e-13
1.4407763806575708e-13
1.995715966631244e-13
1.870056045305793e-13
9.890227877031829e-14
9.478395125780577e-14
1.330860592311317e-13
1.8528566965278836e-13
2.4020631727803946e-13
3.1139872232000513e-13
4.1766078815566797e-13
5.803916140127838e-13
8.281390739576267e-13
1.2029424590141532e-12
1.768968914554137e-12
2.625567105834062e-12
3.928077221493243e-12
5.9218779426980315e-12
8.999174020791929e-12
1.3795557856780684e-11
2.1357808197683722e-11
3.3442967958811844e-11
3.896623365710616e-10
9.759553809707402e-10
1.7788634088497496e-9
2.2420009964556827e-9
1.8340915404109992e-9
6.483578465123629e-10
1.0682662219934705e-9
3.1590050425585652e-9
5.571795740094404e-9
8.31167283978286e-9
1.139837536195949e-8
1.4842747245963649e-8
6.309888930545174e-9
7.797551334128427e-9
1.0248268700786832e-8
1.1557482743550908e-8
5.845651952741866e-9
1.3601833279358522e-8
4.330979247941988e-8
7.886923980206931e-8
5.535498584472744e-8
4.159599731045612e-8
3.172495252137721e-8
2.3054355091426963e-8
1.5155134317974142e-8
7.1813401768736985e-9
3.5125047161223617e-9
2.4654324161943307e-8
4.8212529560039763e-8
3.559868452671977e-8
3.0006087912773175e-8
2.332710101151311e-7
5.869723217829765e-10
1.3455399459867057e-6
3.1634926997238196e-7
9.437286762896309e-8
2.529098501298234e-8
2.658679574960132e-8
2.2222266244605054e-8
1.5900748056138386e-8
1.3059399971969487e-9
6.344814169185277e-8
1.796140091409349e-7
4.47611563051089e-7
8.675937061322654e-7
4.857344628190947e-7
3.0471116583976273e-7
2.2254450045842095e-7
1.8584416590017013e-7
1.507494602327066e-7
1.163420627553669e-7
4.761218917729723e-8
1.4697758126523473e-7
1.1964985188613607e-7
1.5503868651114914e-7
1.381348070885306e-7
7.199412393473283e-8
1.3112635651608235e-8
1.0301391337793664e-8
4.1160289827814586e-8
5.6518207310923494e-8
1.2712726313884332e-8
1.3558978522478994e-8
7.47534009077371e-8
3.2150434986568688e-9
4.127216901033327e-9
2.3207368382067206e-8
2.0501482831988317e-9
8.165893606746744e-9
1.7040467633143888e-10
1.5356387347417051e-9
2.234399182474983e-9
6.644963233456557e-10
1.234262286902187e-9
1.924145366001496e-9
2.3953405198499564e-9
2.3994470540585876e-9
2.435208833890605e-9
4.2257087987085005e-9
9.033286098348617e-9
3.921318464052439e-9
9.950414072472238e-10
2.805348917790009e-9
2.8564277831567885e-10
2.116336946682998e-12
1.329149077016916e-13
0.
0.
0.
5.397899784072767e-14
2.454988185532972e-14
0.
1.8910102821119302e-13
7.284335570614904e-13
1.6008593837207571e-13
4.174900483759038e-13
1.283005409603276e-13
2.524104821313682e-13
3.5193884399029e-13
2.2124001239177104e-13
1.1739607575664258e-13
6.68264478399143e-14
4.721498482671993e-14
4.36664924323446e-14
2.510103076017924e-14
0.
0.
0.
0.
0.
0.
3.302695125406553e-14
5.0265030585423095e-14
7.613399359493901e-14
1.1552277063906116e-13
1.7622849508594196e-13
2.709775852934035e-13
4.210093983140469e-13
6.627096316630821e-13
1.0604440021869017e-12
1.7327837854312083e-12
2.909913027522867e-12
5.0707450976888e-12
7.499527521705428e-11
7.977673503617374e-11
4.308977149167947e-12
1.921168044622642e-10
5.928685787108002e-10
1.5246381155812017e-9
1.6006823796533362e-9
7.483758720596922e-10
6.501189684896325e-10
8.811545395722577e-10
1.319452608788842e-9
1.867345466695799e-9
8.082392125915407e-10
6.313121928297453e-10
7.241427073751767e-10
1.290158759309379e-10
4.072209809244828e-11
3.200922712448379e-11
1.1630325900052706e-10
3.6334404897228667e-10
9.001001662733204e-10
7.448098701644747e-10
5.623665337013608e-10
4.656347341354824e-10
3.6134184307410445e-10
4.844553662010682e-10
4.194368033925221e-10
4.096350789885913e-10
4.2369039804487553e-10
4.597273347498994e-10
5.20535893024913e-10
3.422995132396485e-8
5.0029384390895416e-8
6.429957989421638e-7
1.284479210412268e-7
3.5497254603448e-8
3.4840541060098243e-9
1.5406250866598246e-8
8.077075667168883e-8
4.126810924807232e-8
4.179559669802693e-8
3.3987704564585494e-8
4.492063893474342e-8
4.324373839978423e-9
6.572612324992984e-8
9.966150313446297e-9
7.292953267565723e-8
4.0378105579709524e-8
1.7297038719262426e-8
5.235494221753009e-9
8.039734881810375e-9
4.719450828905687e-9
1.375458947853911e-9
8.627522860492712e-10
1.5927591227323901e-9
1.1507406470985611e-9
9.244320823825157e-10
9.568088441648308e-11
8.332095036569566e-10
1.4920429759599717e-9
2.1776936095978354e-9
2.6647506621733533e-9
7.899990337745151e-9
1.873215054018051e-8
2.6158684918696548e-8
1.1918293436989562e-8
1.2409633966013611e-8
3.3129067545250504e-8
4.937871540365256e-8
6.276366878045718e-8
7.389667843609602e-8
8.235624917250401e-8
8.716993478405354e-8
4.295188701718284e-8
1.9980359901425793e-8
5.3741927826556e-10
2.318221225490719e-8
2.2737624106198553e-8
2.6421474279513393e-8
2.4614638716764054e-8
1.0018102661682324e-8
3.7359997379539146e-8
3.2275001295002775e-8
2.8492938697232314e-8
2.5491902949733283e-8
2.1765156272813457e-8
1.6604003545328045e-8
9.017286709793274e-9
5.113069789325679e-9
3.3495065731148226e-8
3.020974751896264e-8
2.6140266121641015e-8
2.423477593411357e-8
3.203478789716878e-7
1.8105172719905797e-7
2.6245319442876523e-6
4.569197454321262e-7
8.416831852503471e-8
1.579793143411683e-8
1.055899204476809e-7
1.4684172294084403e-7
9.955036804423996e-8
1.0297542655563346e-7
1.0272653300407983e-6
3.4650180808239845e-7
9.683886580173956e-7
2.3199505592307328e-6
1.699343756489786e-6
8.9847341719401e-7
1.3726205733697151e-7
3.31463250510276e-7
4.185506223560846e-7
3.0559367077579377e-7
2.418280821769625e-7
1.0878597356106578e-7
3.003396223489626e-8
1.5059038687360194e-8
8.859454163629576e-9
1.0402377562312467e-8
5.117401428582068e-9
2.4860858423827894e-9
6.11313453637761e-8
4.73734678846008e-8
2.135326199995038e-8
1.926953531542894e-9
2.270818378796536e-9
6.843314698668277e-10
6.553374275347006e-10
1.565200278170733e-9
2.689449168572264e-9
4.818537134995442e-9
9.309108798610316e-9
1.4254087332902481e-8
1.4007056933966798e-8
1.3908917556608721e-8
2.2711642738837435e-8
6.618837658049345e-8
2.0444280343143591e-7
5.516595341647395e-8
2.709325795771589e-8
1.4137671362759622e-9
1.0877086281826707e-11
1.1202574406805446e-12
1.6615753758955072e-13
1.747096457335439e-13
6.311601638104421e-14
1.0991876536482718e-13
1.1665348928507331e-13
1.4137469502935822e-13
1.7389350455305072e-13
1.803951263812672e-13
1.3014670639155595e-13
6.586312099743448e-14
2.6917472416392395e-14
1.0984515975675303e-13
1.38803099242611e-13
1.802035069838602e-13
2.418640947206484e-13
3.3041843875362476e-13
4.56080228909483e-13
6.335572985358275e-13
8.838497687490992e-13
1.2368528524336293e-12
1.7350199359815547e-12
2.4384658280509913e-12
2.3642669786222924e-12
1.3071272936810326e-12
9.544167523437743e-13
1.0148471372883214e-12
1.3586096605378416e-12
1.9643141975903887e-12
2.8574560254611883e-12
4.195770683866717e-12
6.2812348862752685e-12
9.620673041789758e-12
1.508173092785967e-11
2.4208482758616877e-11
3.987108252175461e-11
6.769479085815044e-11
1.1949978075237076e-10
2.2263960059437166e-10
4.4982933481399833e-10
1.0355796864970499e-9
2.7971686988378826e-9
3.511915450395541e-9
6.791825781471239e-8
1.721303628374379e-7
5.791932453603294e-8
5.8810223442469276e-8
9.261654849835295e-8
1.0463393057895695e-7
1.082504447735189e-7
1.0093569141642265e-7
8.167865956773985e-8
5.56776001166491e-8
2.821948616849655e-8
4.964526335760787e-8
4.432291957965069e-8
2.8140858915846425e-8
1.3537309630495967e-8
1.4170346325877077e-8
1.33458050459106e-8
1.0861677650660668e-8
1.0621469679253454e-8
8.701869898750796e-9
1.3058163708530508e-9
1.8640713718688886e-8
1.8165208475219564e-8
1.4557545183152718e-8
1.2170963732579607e-8
9.807730815071935e-9
6.634846020773771e-9
4.4806352942852083e-10
1.833387383475419e-8
1.758235042878342e-8
1.4652539044285294e-8
1.1094236149577936e-7
3.7582398724002053e-8
9.634213627485022e-7
2.6606700799306947e-7
1.1084688066332339e-7
7.50695566923261e-9
2.4288178895723487e-9
1.2893424728128402e-8
1.6052538242615134e-8
1.1783847741674472e-8
5.067208629629843e-9
2.482920983085213e-8
4.539976260755543e-8
4.9661600953430407e-8
9.860966685938803e-8
1.1871060066919008e-8
8.223412672666661e-9
4.852771201910227e-9
2.8437758917530964e-9
1.1450863499991766e-9
1.9659503781086416e-10
7.734074115025847e-10
5.22630445341956e-10
4.2594756941327794e-10
2.9942787702403725e-10
6.254561698881109e-11
3.1257831515231994e-10
5.822130911613462e-10
9.145948649510781e-10
1.2757443572211214e-9
5.610134282046679e-9
1.4102932932386044e-8
1.3574310876938082e-8
2.500114935915825e-9
1.5604912298829615e-8
2.4136546955705875e-8
3.053479900661301e-8
3.5397739489873164e-8
3.80929065880056e-8
3.776884205582054e-8
3.434466604392037e-8
2.876578177283044e-8
2.4067257311240283e-8
1.4373806122095089e-8
7.213702903378393e-9
5.647809992829352e-9
7.236215027747587e-9
6.00523944890783e-9
6.040025715099981e-9
4.712374002284774e-9
1.73886425845412e-9
1.2604842634696639e-8
1.1621661255048419e-8
9.224927140737935e-9
7.641742817972414e-9
6.099385944071772e-9
4.157389578623188e-9
7.929228828888391e-10
8.7918118963233e-9
1.1675001480142081e-8
9.258788120047353e-9
5.503518010268435e-8
4.33713283067204e-8
2.8660529326995376e-7
4.9329739575052585e-8
7.0461981795046235e-9
1.166391553452361e-9
2.066794738831915e-9
1.110804975603649e-8
1.0982332098810081e-8
8.782270480382694e-9
4.539255895541473e-9
1.750488163520361e-8
4.137541639422287e-8
4.416160522290643e-8
9.770503025058135e-10
1.875272262935761e-9
3.440710525809971e-10
1.2311920129286063e-9
1.5569562787439047e-9
9.287664253642956e-10
3.468717866606179e-10
4.371032964140705e-10
2.63521598988903e-10
2.0296940457200655e-10
1.3429371288932e-10
4.841322547530834e-11
1.809254370183553e-10
3.240097431722812e-10
4.971963184035294e-10
6.761141455268682e-10
8.512010514201053e-10
3.127108991983055e-9
7.56697692281019e-9
5.755437131585228e-9
3.8707411440015325e-10
1.7097201928860478e-9
1.0638934528089294e-9
3.1277379782170232e-9
7.27679505261568e-9
5.577909732861444e-9
3.729031557696135e-9
2.2185665254663527e-9
1.7699308797408543e-9
9.842708761799943e-10
9.287715331808974e-10
2.1110922992470865e-9
2.868649405683374e-9
2.363798007376247e-9
2.4009250563947976e-9
2.5244389094348482e-9
9.211266141593592e-10
1.5585110374651273e-9
1.7615666722660466e-9
1.6394380153783791e-9
1.4921180848938825e-9
1.2717823095954686e-9
9.75743630288254e-10
6.40451198634977e-10
2.8435320361482016e-10
1.1471555782560867e-10
6.216553504922701e-10
1.3603847595814045e-9
5.9186917483356866e-8
6.229754803367269e-8
8.703248045330221e-7
1.7430505662307316e-7
4.6742868595386e-8
2.1764762387533004e-9
3.108594955503345e-8
1.04760166194158e-7
4.564622648836717e-8
4.381877248203052e-8
2.999115015923591e-8
5.2434722682582814e-8
5.711928777346953e-8
5.7599905239187836e-8
6.199502501069133e-8
1.3058509407087635e-8
1.7443848936050235e-7
1.0269445229830665e-7
1.566126368049883e-8
5.203898291570463e-8
1.89024221737078e-9
8.271319627069743e-9
2.1557730587905154e-9
1.541251570520921e-10
3.4630829032906015e-10
2.549212541049255e-10
1.6469920634701047e-10
2.0154613440044442e-12
1.487715521738179e-10
2.718225675863927e-10
7.753304006437054e-10
2.032630327887183e-9
2.8730798363988575e-9
1.920393830757096e-9
5.750841210117271e-11
2.329043879833344e-9
4.697946481223708e-9
7.210468897956901e-9
9.909893674850076e-9
1.2749584672147729e-8
1.5534866203371923e-8
1.783485946567671e-8
6.706967444256539e-9
9.055029776219522e-9
1.4720832804194154e-8
1.2939414990538223e-8
1.3906656517905259e-8
6.737821730321279e-9
1.3147411213665426e-8
3.7913406706831154e-8
2.972043643769644e-8
2.4817293990492063e-8
2.2127517038089096e-8
1.9571438253685128e-8
1.6322205937695977e-8
1.211071955490624e-8
6.4238584175678964e-9
2.714293588479275e-9
2.205144012143833e-8
6.241684803336284e-8
5.003337013917746e-8
4.1593031842509326e-7
1.327123569748606e-7
3.4487666215942244e-6
7.199818246808502e-7
1.7285648097985427e-7
1.8284132097869736e-8
2.539595347023342e-7
1.7247659981933263e-7
1.3326050667545303e-7
2.472914098041595e-8
7.623812798796418e-7
9.70115805172673e-7
1.4933144081556818e-6
3.3784183863067717e-6
1.524945542312917e-6
9.53453829954134e-7
7.155073677283347e-7
6.076555746927931e-7
5.8719266922071e-7
7.078003829354107e-7
1.831835291030402e-7
2.19787536425903e-7
1.8349763763609736e-7
1.6807400549926768e-7
3.33248669372669e-8
9.090830011685925e-9
2.4840949153040468e-8
5.060349326984e-8
3.3486101746620787e-8
1.9271090080571243e-8
2.057731565437972e-8
8.484645746492289e-8
1.0979358844190773e-8
1.6557887220768353e-8
4.347423035790406e-9
1.4776085776776024e-9
3.621269914783149e-9
1.2424803416027699e-8
4.3909719976271e-9
7.679874139309438e-10
3.5171970710295253e-9
1.2130635739854868e-9
2.6880211670412862e-9
3.74790620577469e-9
3.633809718880424e-9
3.050268480640271e-9
2.374612574012174e-9
6.650375727600094e-10
2.0386496607849753e-9
9.92723138483488e-10
1.9809283726334684e-10
7.186677173756471e-11
1.6873403111244773e-12
3.418242104784691e-13
0.
0.
0.
1.6952464600136384e-13
1.1668255384092346e-13
2.324146192955692e-13
5.349180652108359e-13
1.1811423543395449e-12
2.716739507293888e-13
4.2606295180906843e-13
7.685442399100775e-14
4.709725183619763e-13
5.446504320666322e-13
3.410476718395411e-13
1.9890171795094645e-13
1.3898908856609717e-13
1.2819741591170328e-13
1.4696345272267073e-13
1.8850683631470364e-13
1.2650980715167286e-13
2.748554756218476e-14
0.
0.
4.535427323823827e-14
7.668142267135782e-14
1.1975166979303575e-13
1.8283146938868174e-13
2.779916428026296e-13
4.2364382121619677e-13
6.491293534053297e-13
1.002440058000769e-12
1.5638519255418055e-12
2.471062856637032e-12
3.967654033982594e-12
6.501603567676583e-12
1.0939349315845072e-11
1.9072289728029728e-11
3.495259986205011e-11
8.198368324280259e-10
1.6248492206467914e-9
2.365385299851516e-9
2.7168621391302056e-9
1.9111990733324588e-9
9.594588135028967e-11
2.424657853232812e-9
4.28627295123934e-9
5.3589335781289274e-9
5.488354422464502e-9
4.438914059309627e-9
1.9050691909913063e-9
1.5984037443266293e-9
7.576819481344585e-10
5.128001073562105e-10
5.569832348751956e-10
5.738278964655028e-10
5.367210254368192e-10
5.107474998446891e-10
4.0022749257199017e-10
2.689601943239376e-10
1.993288941634454e-10
2.0031641219560051e-10
2.5375740471492133e-10
3.21345144326607e-10
4.3561393203113754e-10
2.0487212518220588e-10
3.253124465826247e-10
3.9115699449117776e-10
4.5944688217548073e-10
5.438446830756708e-10
3.0811932778765437e-8
4.2223613156375266e-8
5.959125705903777e-7
1.209080657777383e-7
3.550133843837676e-8
5.435271945843129e-9
1.0402724825363907e-8
4.966239677933199e-8
4.529388663655433e-8
3.834877583770319e-8
3.659285095834216e-8
1.6603968658861538e-8
1.2529018501913555e-7
1.3473472443680878e-7
1.542411277193102e-8
3.354045877542666e-8
2.6638557908436727e-8
1.6725401172998755e-8
1.0415656240752137e-8
6.376988676865755e-9
2.468101798033693e-9
4.6283611433782355e-10
2.5505201416890757e-9
1.6288715893800935e-9
1.4381416409801733e-9
1.4999858424495657e-11
1.317921055182392e-9
2.5410968450410705e-9
4.201967986324316e-9
6.246600831891525e-9
8.287481978258325e-9
2.4239087822647746e-8
5.223055393723589e-8
6.888838472258326e-8
2.943441061754029e-8
3.451255340159053e-8
8.273842213011116e-8
1.1625459277872924e-7
1.4138285970687304e-7
1.5987835532835207e-7
1.6945299680184217e-7
1.6597704820474355e-7
8.295548668183779e-8
3.677016405398627e-8
1.4702214945881625e-8
1.0806695241449573e-8
2.5911912827215175e-8
2.566093085025856e-8
2.99897166346329e-8
2.026827078141425e-8
1.9727251295840795e-8
3.556576966582966e-8
3.0724363272273405e-8
2.7073070563967304e-8
2.336962999500988e-8
1.8503423879748423e-8
1.1769510564495918e-8
8.160776561269724e-10
1.8539471331656342e-8
2.3283586262413777e-8
2.056411863786119e-8
1.8997916248893977e-8
2.2059037085600155e-7
1.31094353952417e-7
2.1950492311447513e-6
3.966834967934655e-7
8.406740528992835e-8
4.4425707795747263e-10
5.200209029457803e-8
1.7385087041655523e-7
8.691607153428373e-8
2.0419524257796027e-8
3.746025062133401e-8
6.172569651629495e-8
1.5588598182220817e-8
1.9533092300330354e-8
1.676881964947349e-9
1.0267668149229627e-8
2.6010954483716046e-9
3.4430116938399026e-9
1.5135266188026327e-8
1.599180260313347e-7
1.60621056592081e-7
2.3571354054508769e-7
1.135855144735442e-7
6.856653559612125e-7
1.9303570227087758e-7
2.6888669085042072e-8
7.886086791798622e-10
9.45410644448386e-9
8.489435011240437e-9
2.080720153169992e-9
3.550968711385788e-8
3.607039234790811e-8
5.559666760716621e-8
4.744960437136197e-8
3.196812396412713e-8
4.588458692623621e-8
1.2313890919542775e-7
3.658156812990002e-8
1.843202188889206e-7
3.1401360338994576e-8
5.213483001795085e-7
3.0373083492662354e-7
3.317278359081983e-7
1.1827740248078469e-8
1.014579810477064e-6
3.469727640123755e-7
1.0623627286429695e-7
2.0294998913364866e-7
7.738722021413576e-8
1.406571237347099e-7
9.589683298129844e-8
8.68023576747947e-8
7.914735231627488e-8
3.0745684330519206e-8
7.255925134605826e-9
3.563336250718407e-9
2.558434844580759e-9
2.0775306742907375e-9
2.181556641953089e-9
2.189135958993208e-9
4.890060055654982e-10
1.0300396985495507e-8
4.725522483568415e-9
6.64808066325946e-9
7.350745982251777e-9
7.99980058870217e-9
9.536896189538014e-9
1.2558699459416389e-8
1.7551382626727234e-8
2.5411741962373612e-8
3.78387710159609e-8
5.7950776290286286e-8
1.470042879252792e-8
1.8694871714513698e-9
3.99573492350257e-9
3.1873428524178203e-9
2.8701532564648436e-9
3.3985601401373274e-9
4.389426176188813e-9
5.8087335659813e-9
6.966560292800074e-9
6.760232956215857e-9
5.084200355387551e-9
2.7532613388014135e-9
4.45306673139478e-10
1.6930679037340053e-9
3.819587051253024e-9
6.176966957631353e-9
9.03544136286615e-9
1.2710473422628592e-8
1.7603628186198853e-8
2.4255982263538357e-8
6.755072860568726e-7
3.997077103065938e-6
3.047908889114807e-6
1.925552414813794e-6
1.356264463101143e-6
4.900598781107927e-7
7.114488267442549e-7
6.778344677134292e-7
6.672716245967064e-7
3.1440945141096746e-7
1.5571788078596546e-6
1.6217104394136461e-6
1.2012684512675517e-6
9.082865373086164e-7
8.582110765394441e-7
1.1022073305589654e-6
7.293062997321869e-8
3.451896554957069e-8
8.201484654446221e-9
5.392488362122617e-9
5.545332372900911e-9
1.5611672558891997e-9
3.0453509374568213e-9
4.210768060254541e-8
2.1890781014404255e-8
2.039805040949046e-8
4.759872643181467e-8
2.1423659497561744e-7
2.6281439924200195e-7
3.9101070750026653e-7
1.7113900670993474e-7
2.323728159408096e-7
6.609440832885242e-8
2.7868586442096985e-8
1.348677584555295e-8
5.333523252217389e-9
8.022432609469181e-9
6.85127526757195e-10
2.4783370818127867e-9
8.5674014201477e-10
1.6723876746332948e-9
4.711509320094234e-9
1.1195526445718578e-8
3.953136623733415e-9
3.98241697531108e-9
1.3899922088885775e-8
9.302502954603633e-10
3.648919337381914e-10
2.9867813875799245e-11
7.777839782006163e-13
5.036407961350824e-14
0.
6.791106651051604e-14
2.0333792341707565e-13
2.323311462433215e-13
3.938135931722397e-13
9.107058186316698e-13
1.4332410982806264e-12
1.1202052811005716e-13
1.5605278108032533e-13
7.832218623210923e-13
2.7650127977219404e-13
4.3117488739460047e-13
2.6451154839778507e-13
1.590733002275372e-13
1.1903486380374762e-13
1.1723078000151904e-13
1.395641732013916e-13
1.8198885342279957e-13
2.4628608097216027e-13
3.3827725800117996e-13
4.675862922899101e-13
6.48318221818227e-13
5.109725099160061e-13
1.7538356249721346e-13
9.992856433629552e-14
1.1659962981146233e-13
1.950605770352797e-13
3.202701778561853e-13
5.007704692587237e-13
7.712891571585899e-13
1.190324901669093e-12
1.8525147413840387e-12
2.9167595892724424e-12
4.6597772766540064e-12
7.582055941308468e-12
1.2631368727295746e-11
2.1713274961108845e-11
3.8982223274594096e-11
7.456672176422808e-11
1.571395876688834e-10
3.8031405278193424e-10
5.926892735025528e-9
1.1383359198740977e-8
1.3467204010181638e-8
7.514477348251568e-9
3.3219082482420514e-9
1.08600736647633e-8
1.4807665503710754e-8
1.6619924538602253e-8
1.6779823106271707e-8
1.5228444354058176e-8
1.3107792739599456e-8
8.308554429651161e-9
4.007411877536596e-9
1.7396680217323668e-9
7.082785046382548e-10
1.197833796226418e-10
2.7804918823758303e-10
4.1691770783290077e-10
3.9463469695206527e-10
2.2549925020443047e-10
5.296485885475382e-10
1.1151888528826721e-9
1.1987875488981204e-9
1.4705848421204636e-9
1.7136302379510067e-9
8.221891382343568e-10
3.564913818815961e-10
1.2108073154550046e-10
3.370145901535346e-11
1.6744942436155463e-10
3.112740879309934e-10
3.691408567073819e-8
5.463037054578905e-8
7.189445104465131e-7
1.37216675813807e-7
3.5934645617891166e-8
4.051965939948627e-9
1.199660921797919e-8
5.2484624789776844e-8
4.729300837622947e-8
4.149943227138214e-8
3.200743826284004e-8
6.740242733064125e-8
2.2556417463801924e-8
2.926773276960081e-8
9.16587935484138e-9
9.718597655937778e-10
1.4488006890100881e-9
1.9280342402614713e-9
5.074025308922597e-9
1.9537970377598212e-8
7.78890231883665e-9
5.96509606677373e-9
3.214183238402427e-8
9.63968308037993e-8
1.4176541818933405e-7
1.0101484387383214e-7
1.7794952830649056e-8
1.4570233211740727e-7
6.926663163350122e-7
8.053996668454339e-7
1.076769531128874e-6
4.822617256749253e-7
1.4390906766416825e-6
8.576167868180787e-7
4.346730788487929e-7
2.4074069152276665e-7
1.8896997654035405e-7
1.738804668012537e-7
1.7286900018451044e-7
1.801341441597065e-7
1.8687546805954148e-7
5.816626197363372e-8
2.1900452448553711e-7
9.68081834017891e-8
7.1173662621253745e-9
6.180591908111598e-9
4.52434790046977e-8
7.282681855833772e-10
4.6256384520865996e-9
1.1297083503671515e-9
1.9912207510010485e-10
1.889533626840476e-11
1.6016199535539338e-10
2.5152726818592927e-10
3.727613588188261e-10
4.568398376565483e-10
3.9132869418464627e-10
1.7304002955430465e-10
1.560947033428503e-10
5.828011441254664e-10
1.0840394249900014e-9
9.076272951782794e-8
1.7971958005098253e-7
2.436135471839605e-7
2.1463405979683295e-7
4.496972344471817e-8
1.4998235644886835e-7
3.169436467263949e-7
4.6966649354646694e-7
6.344321387507857e-7
8.489846063277739e-7
1.1918999451497553e-6
1.904303230438015e-6
6.11525640806628e-7
1.1675323085900405e-7
2.8247548333369266e-8
1.2120877783368512e-8
1.1935108418459557e-8
1.392765288920922e-8
1.3815877060846547e-8
1.2398434650956466e-8
4.1483945840909794e-9
1.0931745324677274e-8
3.527991380113002e-8
2.6379244737487337e-8
1.7923295310485094e-8
1.3219029901709075e-8
1.094984105171066e-8
1.0916368979457425e-8
1.3385883102738564e-8
1.9462894447410257e-8
3.224255799748832e-8
3.6010021209232244e-7
3.4546418741861593e-7
4.7771282227181455e-6
1.2814653352514213e-6
5.634209738583665e-7
2.0069065178388885e-7
7.242971587992534e-9
3.291169770124175e-7
2.4831003118192694e-7
3.170683542636271e-8
6.007615496868051e-8
1.0932557123079275e-7
3.1367240223185484e-7
2.7790185739656233e-7
8.289172252319848e-8
3.273471140483004e-8
3.277910588347395e-8
3.02080697510883e-8
1.7344922948252583e-8
3.610651191137805e-9
3.1752575340629846e-9
3.0883419156777435e-9
2.316381858954828e-9
1.6941613397555372e-9
5.614344686521252e-11
1.6967637955352647e-9
3.5063016884770613e-9
6.310594836785443e-9
1.0725016699400132e-8
1.723889563216067e-8
1.2640503719183789e-8
2.1455598701006202e-7
3.4415514980826304e-7
1.891347334167585e-8
1.7830920652465794e-7
2.226601340936336e-7
2.424483399125075e-7
2.342528183286843e-7
1.9582982490944863e-7
1.4835575229595793e-7
1.1008125223642032e-7
8.593899302401123e-8
1.4156860213648827e-7
9.860933637842794e-8
4.11526784811976e-8
1.0251375559894817e-8
3.456093799354373e-8
5.810018580158862e-8
5.073298792071048e-8
5.569818380684319e-8
4.2514533627141607e-8
2.2381194250700407e-8
9.167431786652283e-8
7.85593949764231e-8
6.940382786632425e-8
6.246957839242996e-8
5.332373476116276e-8
4.095525196277393e-8
2.694863122768515e-8
1.22830878573622e-8
4.137630298138265e-9
2.562611881797295e-8
7.770913854323644e-7
6.184631762335639e-7
8.30326572777284e-6
2.220082173731165e-6
9.198903120832096e-7
2.442739711241372e-7
3.775082747930795e-7
5.981782803602204e-7
3.4323104864873616e-7
2.3360351013130244e-7
1.1274581025931686e-7
1.7262799841445764e-7
3.5487564526058856e-7
5.083876427560236e-7
1.0043749307119134e-7
2.001368719284998e-7
8.268192552224774e-8
1.81431944399379e-8
1.8929959703647437e-8
3.026235459647187e-8
1.0989144960214919e-8
1.7617394847239533e-9
6.594318317042841e-10
1.0369658910469529e-9
7.35100385787951e-10
3.4582460294243345e-10
3.743335809758794e-10
9.69235372685696e-10
1.697143275165183e-9
2.6390003341172937e-9
1.0128770341604593e-8
2.726038513237498e-8
1.5527642957881757e-8
8.522530184495117e-9
3.1198968265042456e-8
5.351782071434774e-8
7.924300594481542e-8
1.0752659926638433e-7
1.3079094087102348e-7
1.3426532673707829e-7
1.0364801053591935e-7
4.9321015621024344e-8
1.6564258849265403e-8
4.449145015600167e-9
7.8550119618097e-9
3.49061432848297e-8
6.780698233290828e-8
1.1824214624336623e-7
1.16750675818065e-7
1.2123404086350697e-7
2.1592124310188395e-7
1.5501600805688826e-7
1.258948515654462e-7
1.2046734603007512e-7
1.2504996631956322e-7
1.3264221711161874e-7
1.3621155060030976e-7
1.2684979775799854e-7
1.0199457535902553e-7
6.984280872219859e-8
3.7831164990448525e-8
1.7077479067269987e-6
4.318273147655158e-6
8.510042392036468e-6
5.2458398177141595e-6
3.14213519097758e-6
1.3483224895836631e-6
6.072364511546186e-7
7.250737202313859e-7
8.245104739514771e-7
3.5356083998307017e-7
1.5065938573774239e-6
2.148280895257467e-6
3.742393431266896e-6
9.812499503265503e-6
3.7488081152276506e-6
2.0504660908162193e-6
1.376146655545232e-6
9.53288097884152e-7
4.609068879858366e-7
2.1441878503270222e-7
2.0586330707382027e-7
2.1684627710784467e-7
1.6512549142762863e-7
3.720831576081811e-8
7.60906552519965e-9
1.2379079832475562e-9
3.7343385914951166e-10
5.922618882805681e-11
1.578840965089348e-11
3.4224624888039583e-12
1.656978298381649e-11
6.837700886944389e-11
1.3320530375300291e-10
2.1059371426746105e-10
3.018965884025296e-10
4.076964337521105e-10
5.062220013227146e-10
5.349857708074801e-10
4.221882687352102e-10
1.824174302684283e-10
5.61750580091836e-11
5.149664946034797e-11
1.3209009719856876e-9
5.426421050801798e-9
5.952815019857761e-9
1.4889159717500308e-9
1.4971797998807865e-9
1.541509943025848e-9
5.467523652911622e-8
3.000084278749828e-8
3.512550093730055e-8
4.025695551071573e-8
2.1547637672715534e-8
5.0655334118606516e-8
2.7137081772762764e-7
1.022194386960402e-6
1.349647700414572e-6
1.3112838469632136e-6
1.5525655564192582e-6
2.0272210823822286e-6
2.4804281579875773e-6
2.5974202043252064e-6
4.460471984219492e-6
2.0832787946123332e-6
1.1503083017937812e-6
3.5927525769634835e-7
8.163866957456522e-8
1.1957138688509112e-7
9.937448298595924e-9
2.5462034204726846e-9
2.3317760115241306e-10
3.111589190074754e-11
2.1532626559989196e-10
8.42446177276434e-11
4.566404559073411e-11
1.1601140693391825e-10
9.387746228028684e-10
1.4582536773662847e-8
3.207799891951234e-8
7.136178308422524e-8
4.496846985363943e-8
4.0133154722863324e-9
2.497898685439824e-7
1.9831147125486988e-7
1.017672941735386e-7
4.150743641818482e-8
2.4268965199818288e-8
1.0274026872533805e-8
2.8331022658799607e-9
4.555418739918928e-10
5.429319598959238e-10
4.619377173854772e-8
1.0170046668098371e-8
4.49458978543618e-9
1.5992932117437923e-9
3.00250155675374e-11
1.2914970030421491e-12
7.323963165665092e-14
0.
2.4135730778474577e-14
4.098545673409188e-14
6.5566239946541e-14
9.606411924183074e-14
1.3533921092765502e-13
1.2692713100489406e-13
7.18851834781913e-14
7.129174700260706e-14
1.0182371058628314e-13
1.4001077119913545e-13
1.7854357250180924e-13
2.2858727067202405e-13
3.039264247653929e-13
4.195214080401942e-13
5.949815313502077e-13
8.589195898327517e-13
1.2545970488645145e-12
1.84823865544633e-12
2.7420204614532392e-12
4.094879781490138e-12
6.156414427256251e-12
9.322982385006798e-12
1.4232169124297988e-11
2.19250568749743e-11
2.2710885874405109e-10
5.588126968040922e-10
1.0324771582278064e-9
1.4285007604402616e-9
1.4602024144842176e-9
1.0687289234016968e-9
2.9865198055910583e-10
8.03411448848521e-10
2.2135003791609736e-9
3.935611660510527e-9
5.992777070077945e-9
9.64915216541581e-10
6.7467511197928174e-9
8.080250625102562e-9
9.30502869131367e-9
4.757744668053044e-9
1.9233763228239893e-8
4.765124347792055e-8
1.0812182500056336e-7
7.847454999957626e-8
5.179293763052712e-8
3.511878019881546e-8
2.3347281270543628e-8
1.4590953448099353e-8
7.079710139663688e-9
1.6940645587431699e-9
1.6995476980695544e-8
3.8991147780308746e-8
2.9383885640149296e-8
2.4317944231824724e-8
2.1865511091622563e-8
1.6601764205922398e-7
1.345599784301505e-8
6.672819134122918e-7
1.6097604191517862e-7
1.2498236689253383e-8
1.1885306727474991e-9
7.890054348428524e-9
4.1204238290514096e-9
2.9719868092897975e-9
5.216263778490299e-9
3.610460699065027e-8
4.67771291039169e-8
8.416381181262499e-8
1.482100633977841e-7
1.5808659314423823e-7
2.1099999415247798e-7
1.4636750221652203e-7
9.523152544504391e-8
1.1418869902147455e-8
5.010577821945835e-9
4.3729346932654896e-9
2.966208045177337e-9
1.3824198877281683e-9
8.892323445163865e-9
5.485326493301085e-8
3.2878609287052554e-8
1.1419434396373068e-8
9.077371708476606e-9
1.1884873866218456e-8
3.032411968631707e-8
1.7801641982201835e-7
4.5941587080718e-9
1.080399755537948e-9
1.4345064024092461e-10
2.270628616688269e-10
4.51823881657252e-10
6.237818428290265e-10
1.0712589529325403e-9
3.651213327673004e-9
1.1266079319599636e-8
5.080228407871298e-9
3.1740033435629255e-8
3.434610313801428e-8
1.9281297722915487e-8
1.961125486298998e-9
8.825991278237175e-12
6.3133997591025136e-12
5.943047877041806e-14
4.329259048334667e-14
0.
2.0795016865997487e-12
2.767556573767001e-12
1.7906825355716972e-12
1.703864349449587e-13
9.776494757170607e-13
1.9463715176015863e-12
2.98320572493265e-12
4.1077829614837684e-12
5.037621534441772e-12
4.535525694630922e-12
1.495170961651127e-12
6.339653566481032e-12
2.281616326515783e-12
2.6603746981958285e-11
8.329275093766185e-12
1.1684413814743482e-10
2.6491319268821866e-10
2.9781705631566393e-10
2.2797930110816648e-10
1.9813088000283114e-10
2.1242862481025734e-10
2.578930660551716e-10
3.255075828393008e-10
2.6132644576476213e-10
1.9742627460663063e-10
1.5821789072683074e-10
1.9016607209907068e-10
2.546882965871052e-10
3.392606385500562e-10
4.3416853710286993e-10
5.430160158186691e-10
6.896601326672642e-10
9.193651248331013e-10
1.3112537061216617e-9
2.0110490244564717e-9
3.278893521961377e-9
5.41699793868799e-9
7.970446642540094e-9
9.584010458273835e-9
1.0680266942196631e-8
1.2064274656550771e-8
1.4078495855925456e-8
4.801365396789077e-7
1.8839413292828747e-6
9.30515762385354e-8
1.2477625864850803e-6
1.3177582436193746e-6
1.3014724818975006e-6
1.4402443279287735e-6
2.1647479691306794e-6
7.734726343766805e-7
1.3966236656603623e-7
4.381512146012917e-7
1.6191480597267124e-7
5.59462083308094e-8
1.5064366219873473e-7
8.231175610836913e-8
3.063850798084477e-8
8.506261030033599e-9
1.5164918136169418e-8
4.2775297474912636e-8
3.352100678646705e-8
2.9606520540570548e-8
3.589459982997671e-9
6.131337417381424e-8
1.6031930879736886e-7
2.8466469485237793e-7
2.0164734147305104e-7
1.610763872614685e-7
1.2140903531874302e-7
7.614638987352938e-8
3.943752974967745e-8
1.2851769674776718e-8
1.0265328570224609e-6
1.5960276199796668e-6
6.521275553118931e-6
3.4710526857682876e-6
2.146479793682303e-6
1.6293824963975747e-6
9.437522809183679e-7
1.9705715003955724e-7
8.161309888605677e-7
9.446986654395715e-7
6.017893644818048e-7
8.492681484015655e-7
2.1049853283296787e-7
5.935867410322141e-8
5.2204838363842914e-8
8.397559946317523e-8
3.590344857393351e-8
1.630012982239957e-8
3.918435579540282e-8
6.187105803646716e-8
4.174285105330644e-10
1.3435779076021514e-7
5.670322186313549e-7
1.2474008586774634e-6
1.2011057409074756e-6
2.413441985584659e-6
2.6878719526519024e-6
1.5913459434385477e-6
1.2300763706084087e-6
1.0912401723862306e-6
9.744540392363503e-7
2.3102313454236444e-6
1.095040572492912e-6
4.981570539900221e-7
3.0675941877249265e-7
2.7283580567267543e-7
2.610858347967421e-7
1.6135318050547307e-7
1.547471902977812e-7
1.4146658154979743e-8
1.0302692863140569e-9
3.658599969117713e-11
1.5782830489610183e-11
1.2830086921941973e-11
9.387157796212981e-11
9.104777246701835e-11
6.20054956717534e-11
4.1825196044985475e-10
4.4032451219487745e-9
2.051771055096936e-8
3.644435255327199e-8
5.1429707553367035e-8
7.878667016454328e-8
6.29974143145276e-8
7.885759895123718e-8
1.797248146680694e-7
7.640419343119023e-8
4.769374114433776e-8
1.2402483726319438e-7
5.352392727882947e-8
2.3112074404359483e-8
9.613652247771068e-9
4.0328091043617373e-10
2.4537964146653504e-8
3.5648062837935146e-9
2.4995187010852284e-9
1.1403988244739298e-10
2.262408845537775e-12
1.415898571428762e-13
0.
0.
0.
0.
0.
0.
0.
0.
0.
0.
2.800464399558518e-14
3.8245266894685966e-14
5.374038885634589e-14
7.682650147531844e-14
1.1093550479235718e-13
1.6120642081850609e-13
2.353695334663532e-13
3.450981852102473e-13
5.081124161983301e-13
7.514900570319897e-13
1.1169336009046664e-12
1.6692493677141051e-12
2.510188074327108e-12
3.3301557163785326e-11
6.502780897609366e-11
1.0851420646161582e-10
1.6316278577069302e-10
2.195921821623022e-10
2.630336085025796e-10
2.7581164202435887e-10
2.408968883724951e-10
1.447113535974544e-10
2.1252713913639362e-11
2.5975590385669406e-10
7.258980242488445e-10
1.0711404826867312e-9
1.0816165141591224e-9
1.1638751215845125e-9
1.3415967277924616e-9
1.8988697126447167e-9
3.1342538434567768e-9
5.958116881587732e-9
9.630815511999426e-9
5.5338700435686054e-9
3.5668675034040527e-9
2.9607580620840576e-9
3.2506255459987857e-9
4.97617817020561e-9
1.0904337274256825e-8
9.227078008408321e-9
6.210485767139678e-9
5.278724528857394e-9
5.080633527188325e-9
5.246066798014054e-9
8.370774517776757e-8
4.408550225293627e-8
3.826408640333784e-7
5.952045064979089e-8
1.4174065911634126e-8
6.431470519433829e-10
1.3179281413481587e-8
2.9959454946397214e-8
1.5408023700985957e-8
2.3838129059249855e-9
5.6596969189942494e-8
6.058557651789898e-8
8.025386156635129e-8
9.199415861376624e-8
4.2172695815118455e-8
1.226027564617126e-8
2.497219854942826e-10
1.1938207674586648e-9
2.1889889003933413e-8
1.636880189463448e-7
1.5042243496702047e-7
6.540469109783781e-8
2.8847958957064884e-8
1.9105818076285386e-8
1.5210317059187492e-9
1.2338782757081764e-9
1.766892788850216e-10
1.7572742518047928e-10
1.2154304295901982e-10
7.513725355039049e-11
9.680077419427994e-12
1.4065337047599247e-10
2.5830547074836586e-10
4.1108113566359136e-10
5.499817550579018e-10
6.074148887300829e-10
5.378014245964329e-10
3.2467288981555654e-10
3.187339314512622e-11
5.237614507249105e-10
1.1391065244506104e-9
1.8643309920526073e-9
9.241321716130704e-10
3.219918306462681e-9
4.588536348381143e-9
5.491891522612429e-9
3.369432144356543e-9
3.3978970071277806e-11
4.1481240219075e-9
1.3260117635824592e-8
1.4488409054930624e-8
1.2509440602561703e-8
1.3564800306922135e-8
1.6808582338366893e-8
9.806277701834572e-9
5.514724614182093e-9
3.2698374816401617e-9
1.8871833974006696e-9
8.601884535951471e-10
6.221872767047655e-11
1.0483622416852119e-9
8.101737151634062e-8
4.1004792802709806e-8
7.368250746543102e-7
1.569053789365599e-7
3.938756649701822e-8
4.172188788199359e-10
2.86655709387982e-8
8.49441893949489e-8
4.0364874674136705e-8
1.8771007423601262e-8
1.0680136787508924e-8
1.0340605135226664e-7
2.749487191874907e-7
4.880449517717082e-7
5.193838081326992e-7
2.6378201662025613e-8
6.896096467738839e-9
1.5173612452463798e-10
5.407959675121991e-10
2.395944711960013e-10
1.0053909121731661e-11
1.3755273640136165e-11
1.0751290322488528e-10
2.740218533661115e-10
2.7014109071359543e-10
7.566903078656367e-11
1.2845794989676272e-10
3.9305696841375604e-10
9.476629019551186e-10
2.2437515741915632e-9
4.913060805831257e-9
8.958392034959054e-9
6.025059544544947e-9
5.37075003312238e-9
5.869469148499697e-9
7.631115413419041e-9
1.2026418388736127e-8
1.600659151321701e-8
1.0498824536218643e-8
7.513495090306805e-9
6.430979646564895e-9
6.15839699435748e-9
1.3143431093744566e-8
1.88981445458708e-8
1.971204253438844e-8
1.9872376119519585e-11
6.965933402542369e-13
5.5321608089188663e-14
3.80926936098411e-14
0.
0.
0.
0.
0.
0.
0.
0.
0.
0.
0.
0.
0.
1.7335851296431306e-13
2.2965234516574206e-13
3.0641144479544813e-13
4.1767312331610853e-13
5.765091134458414e-13
8.026864204704058e-13
1.1243347589242206e-12
1.5812900442774699e-12
2.229775205948312e-12
3.1485714169604355e-12
4.446754946357398e-12
3.7451745313218996e-12
3.0714326092161906e-12
2.160368021336608e-12
2.1716927922642045e-12
2.5896588904973878e-12
3.5137405485560462e-12
5.126307038818266e-12
7.75438049076152e-12
1.2078214915973277e-11
1.9412668103222702e-11
3.232972269680286e-11
5.617294244142571e-11
1.0310953948091003e-10
2.0475901635747892e-10
4.6030428519161216e-10
1.2287573854311642e-9
1.8789706353631706e-9
1.5667843775527236e-9
1.57717642169413e-9
1.8184261596007178e-9
3.083398157315082e-8
1.8239797067704282e-7
1.0287211703032317e-7
1.5154317404870724e-7
1.2471481597975865e-7
1.0135488856866499e-7
7.127647233612951e-8
3.920126601910705e-8
1.0298096677950788e-8
2.4158839846912695e-8
1.3841228385983127e-7
9.285615805357681e-9
1.7094761338907797e-8
2.508198542822716e-8
2.1995011372293145e-8
1.31817483819082e-8
5.519560481142756e-10
6.4231192662248555e-9
5.01613528364137e-9
4.337098912108472e-9
3.796117149966567e-9
8.911225892765709e-10
3.5859793854393166e-9
1.2221758001773435e-8
1.5383389597043443e-8
1.0486694306515455e-8
7.4222165201837485e-9
4.786518352572305e-9
1.6280871584091845e-9
4.230762087057628e-9
5.118869188937038e-8
9.35636829915887e-8
3.4774928371558034e-7
1.544805064643004e-7
1.0134182667373388e-7
6.091866822506101e-8
3.639768308065402e-9
1.3486176223631977e-9
7.395727519493585e-9
4.5111793283847786e-8
3.024898376558719e-8
2.7514786005623706e-8
5.0423557014135706e-8
1.848523242100006e-7
1.4963491524266597e-8
5.308509699065071e-9
1.8119833030726658e-9
2.8723594995609628e-9
1.4620292109617428e-9
5.204081678452841e-10
1.86755988927875e-9
1.234191012234313e-9
1.0279295190634286e-9
8.67599220961109e-10
3.518946862454369e-11
6.646377272004056e-10
1.4589408051035608e-9
2.732743057269789e-9
4.954143852212972e-9
8.220185792971173e-9
3.951671183524577e-9
5.9045588703527526e-8
1.6538377382441012e-7
3.7838069846617514e-8
5.741021510934441e-8
8.121848221574197e-8
8.89288933262431e-8
8.948351885593576e-8
8.029060921062749e-8
6.154559878803116e-8
3.808644221310493e-8
1.3010646074764997e-8
3.540693599983004e-8
3.4614688952476144e-8
2.3173241518876544e-8
1.2186240814332702e-8
5.558044241141985e-9
1.0114186999842887e-8
7.851967296245476e-9
7.393841448443845e-9
6.460106705918735e-9
3.955452906420693e-10
1.0955169984453674e-8
1.5352430823116173e-8
1.1820128615096828e-8
9.653114983611586e-9
7.76027024088627e-9
5.385406699727822e-9
8.759577407902105e-10
1.3346922256739035e-8
1.315222259571405e-8
1.0921703824833618e-8
7.751198260369781e-8
4.233465737253064e-8
6.1093845330699e-7
1.7577782198979676e-7
2.5171832887322924e-8
8.996786839866609e-10
1.7639723374028984e-10
9.245637491056404e-10
2.7520690682849545e-9
1.6578498751578728e-9
4.730010495544463e-9
4.230201733323686e-9
6.389437622512637e-9
1.2035440539976517e-8
5.025156542310472e-9
1.5400150408680103e-9
4.513862667004863e-10
6.99495374341854e-11
3.265934913286965e-11
5.404965267055324e-12
8.81721860770012e-11
1.7252189174383085e-10
1.4345987615932708e-10
1.2500186202319475e-10
7.166229343081641e-11
8.007053321980105e-12
6.177122506400403e-11
1.2233573371842285e-10
1.9663791674348874e-10
2.806983324768424e-10
3.643562628748628e-10
6.1308356492362825e-9
1.4474910043596645e-8
5.930517032918723e-9
8.088953547236889e-9
1.4604397545627849e-8
1.818065637355223e-8
2.0529386413187164e-8
2.133595390459246e-8
1.995838360112391e-8
1.644602687652051e-8
1.1523821915236606e-8
1.2286546721874817e-8
8.231885554362198e-9
4.6270306263023166e-9
2.107955225270546e-9
3.5234999897540683e-9
2.6094632977501717e-9
2.4905731924454982e-9
2.4851680484674012e-9
8.482645691355849e-10
3.238745649898752e-9
4.8094340136471215e-9
3.842403860863894e-9
3.2641250582206368e-9
2.791807250854048e-9
2.1974450016459713e-9
8.379158785254956e-10
4.299712333595852e-9
3.2913058087959543e-9
2.9388366753758055e-9
1.1117513191896238e-8
1.0912284029291109e-8
2.543404369830475e-7
6.204045832068191e-8
2.4047940946392147e-8
6.100266292415158e-9
4.677249272787416e-9
2.4586218272736155e-8
4.2023566738467405e-8
2.720456139609757e-8
3.5371769754612333e-9
7.13321796575962e-8
9.195992767072903e-8
1.7351512014052238e-7
8.145656726677703e-8
9.277689341476866e-9
3.041652048226916e-9
1.7133561733320742e-9
6.320965918245311e-9
3.4490473460561336e-8
6.204915100220642e-8
1.2487465433199464e-7
2.443458414540181e-7
1.2304159779058428e-7
7.209273704765947e-8
4.692514172770001e-8
2.9440039556475037e-8
4.534470772615289e-9
7.033896200203501e-10
8.142254116017959e-10
2.3283078138300433e-9
8.866289534253244e-9
1.9791769516902043e-8
2.572598080609699e-8
2.99764945836961e-8
6.790404281136067e-10
8.170786001883823e-9
1.117803542549503e-8
1.2654760613000958e-8
1.3165789447610363e-8
1.1453540180899702e-8
6.09977190699673e-9
2.6324637258989458e-8
1.8708094149003986e-8
1.148654849953098e-8
1.6301903056096182e-9
4.656149252836601e-9
4.022142672875511e-9
3.7162536074227046e-9
5.709817983557927e-10
1.0797409934122407e-9
1.131060520240081e-9
4.3106199232786955e-10
1.1352791217448221e-10
4.1577639602639156e-10
6.072156358999947e-10
7.78332136435523e-10
9.741853614930272e-10
1.2197231918268893e-9
1.534711938099654e-9
1.9406990215040814e-9
2.4646698166541706e-9
1.8981417716470237e-7
6.373360306398377e-7
9.675671592258207e-7
5.746210829659363e-7
2.993409560279403e-8
3.4929079202403074e-7
3.5637893790105446e-7
9.451565741808862e-8
1.260273354963803e-6
1.9485584528588392e-6
1.099929199953611e-6
1.216606103009778e-6
1.4665699277227986e-6
6.445244770774068e-7
1.48804985485238e-7
5.833841575624513e-8
3.222588266798782e-8
1.4236095564710713e-8
3.7703921797403054e-9
4.80121677420064e-10
9.49971444621959e-10
1.164130835167039e-9
8.9184895617235e-10
6.939233449300625e-10
4.846291996051788e-10
5.788811317498012e-10
1.1420394662557248e-9
2.3582759117204625e-9
4.271385787367911e-9
4.2816231322610106e-9
7.368680815045576e-9
2.0467108575893883e-7
2.6103908950517415e-7
5.221754656071859e-8
1.695354657486783e-7
2.0498011741667343e-7
2.1176546550670843e-7
1.8045591826771769e-7
1.3309783399454143e-7
8.550423112449479e-8
1.1779606675894035e-8
2.72864659757589e-8
3.883566681774332e-8
3.312323697413236e-8
1.4515991530381334e-8
9.392908797938786e-9
1.981544212091157e-8
4.761621798599618e-8
3.9699745131968646e-8
4.1784745720809495e-8
2.2714258309632788e-8
3.13975314222977e-8
7.452003384501542e-8
5.848772471103473e-8
5.3836016950920504e-8
5.3964439234336645e-8
5.5197540493988385e-8
5.4826267460902185e-8
5.050352470887096e-8
4.122542553654823e-8
2.7806691475330058e-8
5.772819753868917e-7
2.6826817203348973e-6
2.707441670967042e-6
2.7374814095893065e-6
1.6607504257291547e-6
1.5459813057745923e-6
1.2899975361862716e-7
4.1149655863184217e-7
4.5938081760123375e-7
6.984381583554961e-7
3.4496359927571665e-7
1.2566499081944226e-6
2.086634445000334e-6
4.812649265165153e-6
3.30205385083537e-6
2.000792513153191e-6
1.6126061184762544e-6
1.4501704170353904e-6
1.3008241359920872e-6
6.882213837854219e-7
2.311866608026427e-7
5.409685260366512e-8
6.128158709218464e-9
1.036830216482097e-8
4.2940957431974265e-9
6.767313864388704e-9
1.3931218223148379e-8
3.1385071812749427e-8
7.859311954558307e-8
5.812010583954389e-8
1.520107210076137e-8
2.3570843272581376e-8
4.652521080082279e-8
3.812711659634906e-8
8.762741818700056e-9
1.736129263636362e-8
7.113378871975486e-9
9.877433010553244e-10
6.633271973734832e-10
2.9659957004223847e-10
8.44192232136142e-10
8.201063300400294e-10
2.584010159301785e-9
1.0510719061426926e-9
8.053155619247007e-10
8.683500291506669e-10
1.3906644210759122e-9
4.821192108301328e-9
6.860072844702006e-9
1.915259795922963e-9
5.142864111757083e-9
6.02956149484942e-10
2.0487040235164575e-11
5.452143337274292e-13
0.
0.
3.1353568829653807e-14
8.029305228434639e-14
6.178273018917387e-14
2.2007438439524396e-13
6.335490154543584e-13
1.2081536384199322e-12
2.9485762252091624e-13
1.9810693123038662e-13
1.5712886774802133e-13
1.9780966277073542e-13
1.3795836094549263e-13
7.160699765692289e-14
3.4569216986852415e-14
0.
0.
0.
0.
0.
0.
0.
0.
0.
0.
0.
0.
0.
0.
0.
2.5579728253566844e-14
3.7738377459217656e-14
5.6165139228754554e-14
8.480511052615718e-14
1.3096527422576477e-13
2.0940478079258344e-13
3.5328861082126144e-13
6.475085156066678e-13
1.3472952257209497e-12
1.5906404164022465e-10
4.5283405101582254e-10
4.96075757479503e-10
1.0350006205526287e-9
1.7504765112083633e-9
2.587752601267958e-9
3.5650196395111894e-9
4.691045032669996e-9
5.931059074242052e-9
7.157443298585225e-9
8.087275882048081e-9
3.723826999010387e-9
1.7357026852450766e-9
1.0367965987924027e-9
6.259265377475296e-12
3.590965600303588e-10
3.986597524191008e-10
3.431113402972975e-10
1.4499869292224945e-10
1.2504710221981652e-9
1.2400757367446485e-9
9.4774844389768e-10
7.846243132575924e-10
6.728648188720219e-10
5.691536250843329e-10
5.434955849973237e-10
5.150672713295965e-10
5.1105058214015e-10
5.320166703809862e-10
5.802498758055245e-10
3.2618591691038305e-8
5.181079431822412e-8
6.4319360731669e-7
1.2610993283171806e-7
3.4430135341081736e-8
3.43323060581325e-9
1.413732995532609e-8
7.068383200944201e-8
4.203094634561876e-8
4.104418822931817e-8
3.331374283745011e-8
1.268071255546909e-7
5.364371225313617e-7
2.6585330793036184e-6
2.4734035849349886e-6
8.932769149088414e-7
1.055300099647155e-7
6.451191334919133e-9
4.051328745540968e-9
8.317988663901267e-10
2.6673379754995733e-12
2.3545523276866483e-12
2.0246672026010125e-11
7.226451821111224e-11
8.9595808689471e-11
8.463884368522924e-11
1.0743412282846383e-10
3.491419973657621e-10
8.2820160754431e-10
1.953618876233437e-9
4.0890200770489765e-9
5.392985252318471e-9
3.9293863166642126e-9
3.8867786443248496e-9
4.689875623541759e-9
6.45609155440435e-9
1.0194021844523847e-8
1.508270265725935e-8
1.0104397181250079e-8
6.680556235446426e-9
5.462876604835528e-9
5.2656854049695725e-9
1.110667183760563e-8
2.6727119742700696e-8
2.70395269963782e-8
8.013172386761417e-11
2.209006876004504e-12
4.641500939653491e-14
0.
0.
0.
0.
0.
0.
0.
0.
0.
0.
0.
0.
0.
0.
1.6876177261750953e-13
2.2320342002590782e-13
2.9750552233153393e-13
4.052437061974697e-13
5.59057166464291e-13
7.780438835446706e-13
1.0893874779841383e-12
1.5316046343425176e-12
2.1591022761925013e-12
3.048219123334411e-12
4.30487451550293e-12
3.669125053416343e-12
2.9641148558638183e-12
2.09523952519268e-12
2.1115254054894546e-12
2.5264024603903744e-12
3.437120600446757e-12
5.01228315664892e-12
7.564251456042397e-12
1.174489319328156e-11
1.8805419046546044e-11
3.117167613583712e-11
5.3826190347762705e-11
9.793455586057611e-11
1.918488855487458e-10
4.217258382333381e-10
1.101227246679118e-9
2.0327629200886424e-9
1.6721751707025612e-9
1.6404480042901508e-9
1.8615249874068294e-9
3.149228179560155e-8
1.9030469422817488e-7
8.844359880843549e-8
1.4718697677888645e-7
1.2407021724644923e-7
1.0262717213874655e-7
7.384974065008168e-8
4.2114193847190496e-8
1.340181992910539e-8
1.8702547431810547e-8
1.0347438170808943e-7
4.97511717151991e-9
1.928305657042069e-8
2.609883318351786e-8
2.201610027641173e-8
1.2601482719360566e-8
1.993534717834372e-9
6.70978766828849e-9
5.2239530903387266e-9
4.5929526040212045e-9
3.9530265785657445e-9
6.474739922031096e-10
4.358496941162149e-9
1.4281727282845484e-8
1.4843730093708081e-8
1.0306927122314862e-8
7.383699547873049e-9
4.743398982729619e-9
1.4488259594868937e-9
4.929489200681426e-9
5.339497569179995e-8
9.330289546203527e-8
3.843926255520306e-7
1.624075085345752e-7
1.045549612272759e-7
6.328930108758094e-8
4.026358637778655e-9
1.8435270757832274e-9
8.747277640578789e-9
6.163085319752963e-8
2.8544832013866913e-8
2.8958881384124995e-8
4.986738202841005e-8
3.8315837373932845e-7
2.0022777299967363e-8
7.912271808133924e-9
3.1588928419632138e-9
3.7137545244381526e-9
1.9017649309821456e-9
6.268045425446105e-11
1.8639253086887642e-9
1.2324258808664772e-9
9.856039272798078e-10
8.678955779166893e-10
1.3084454161038427e-10
5.483520086258245e-10
1.2455423709460395e-9
2.30767255452538e-9
4.05175337809653e-9
6.971049602568642e-9
4.746409535026049e-9
6.27289792735336e-8
1.355679077588709e-7
3.7603105606322866e-8
4.940209346241491e-8
7.450978539654189e-8
8.375341449292908e-8
8.624899830436125e-8
7.978576923521621e-8
6.384963361595276e-8
4.266023440290805e-8
2.0062171550138853e-8
3.807586315830355e-8
3.433596155042469e-8
2.1945350345353158e-8
1.0915791339474071e-8
1.0369157567097808e-8
1.0233379982269966e-8
8.245144214994187e-9
7.993326647806575e-9
6.563826175390583e-9
8.67873989094166e-10
1.4124970100779801e-8
1.4701883490372543e-8
1.1619090278851313e-8
9.641332490780755e-9
7.7506806004573e-9
5.233741129721986e-9
1.5264692422435373e-10
1.5873506548353525e-8
1.3267720598340067e-8
1.1180159891091187e-8
8.21648544765272e-8
4.0260788591947974e-8
6.346913107341877e-7
1.8039090204243673e-7
2.5304406290087135e-8
1.0492601796797954e-9
5.0801344483104234e-11
1.2081364355062979e-9
2.2953550389992823e-9
1.626944711363083e-9
4.554799071583128e-9
4.4672612285304496e-9
6.174910156378067e-9
8.317479067488859e-9
8.374293238253935e-9
1.7061283625670751e-9
6.729608268913963e-10
1.972608985526873e-10
1.0556536913402607e-10
3.810374605133186e-11
2.933623308593689e-11
1.138282200978289e-10
1.1120930770133307e-10
9.167395244356935e-11
6.797873483434522e-11
8.081989067265186e-12
2.9166467330374124e-11
6.487195077260362e-11
1.0536625945009752e-10
1.4394416900389e-10
1.6953789448275646e-10
3.544598900698871e-9
9.066422388595898e-9
4.29037553585475e-9
5.448634076522431e-9
1.0712408295603344e-8
1.3885917733951375e-8
1.6177672322642882e-8
1.7411987019097886e-8
1.7069080047818575e-8
1.5025308735107995e-8
1.1737577959902534e-8
1.083862581258045e-8
6.818573359346082e-9
3.830323716075607e-9
1.4488004116990138e-9
2.8022403964574664e-9
2.376880705916159e-9
2.4229949853699932e-9
2.2787667420527582e-9
3.798670959821699e-11
4.397290223640399e-9
4.134102532784792e-9
3.4170075367677754e-9
2.9676151248027574e-9
2.541894114635158e-9
1.9372477181553933e-9
2.5921374752301353e-10
3.879807588249575e-9
3.0375074915117515e-9
2.7630045914065272e-9
1.007609328714495e-8
2.8918748853205106e-9
3.003199542711156e-7
6.994957073077608e-8
2.548430685496198e-8
5.496539304090279e-9
6.859675593973903e-9
3.741928293909109e-8
3.658361115445234e-8
2.9301505057058913e-8
1.607144356205827e-8
2.7442130623746406e-7
4.0415846508743247e-7
8.177542011766511e-7
9.301742918144804e-7
4.207664340394235e-7
3.926066540975565e-7
5.609053208270625e-7
1.005014542673583e-6
9.456297388027226e-7
6.859686668643283e-7
3.528043852335054e-7
1.4821964438768906e-7
9.738363432891718e-9
5.235282889721755e-9
1.64379283471593e-9
2.3829196202523503e-9
8.2486801198337e-10
9.854065883151017e-10
9.104121269687815e-10
1.2265192529851447e-9
1.178556409493224e-9
2.6158018574875685e-10
8.613256789770579e-10
1.4002075524215556e-9
2.3320437580359605e-9
4.212796706579567e-9
7.472268686604963e-9
9.149496186222523e-9
8.872226850247946e-9
9.284064795048894e-9
1.1038843647582347e-8
2.84405813304248e-8
5.2262905543357735e-8
6.481495723663826e-8
6.077880102685804e-8
4.924800204013527e-8
8.298895814251482e-9
2.1038044202364633e-11
3.82233302545576e-12
2.2788472662597736e-13
0.
0.
5.60649406038035e-14
7.311529023961587e-14
8.184203706841422e-14
6.272462506324371e-14
3.2605101341992796e-14
0.
0.
0.
0.
1.0499354895621787e-13
1.3510936043668548e-13
1.771497713684754e-13
2.389931420934289e-13
3.27609567295241e-13
4.535705938358688e-13
6.32017417381516e-13
8.845360207413122e-13
1.241847872984111e-12
1.7475530487129434e-12
2.463259740934823e-12
2.3220970501771926e-12
1.4642274039702751e-12
1.0642691199175987e-12
1.1032464614263795e-12
1.4123411451007527e-12
2.0080635234209904e-12
2.928914618492058e-12
4.3338855549946644e-12
6.54778608610376e-12
1.014062664860151e-11
1.6122668579509264e-11
2.6360323985143713e-11
4.4489047140196514e-11
7.809079452308416e-11
1.4453053358805842e-10
2.8929153868328095e-10
6.564429077793533e-10
1.7633234572761614e-9
2.5303692554285895e-9
2.12897941302065e-9
4.152788483304201e-8
2.5042255025441744e-7
2.6222240407320924e-8
7.801066558666468e-8
9.342596450237324e-8
9.522050605201216e-8
8.894797252929808e-8
7.214967328646421e-8
4.8782828091042766e-8
2.4599036435043532e-8
2.5291232634862165e-10
2.7632821084328412e-8
3.3975151962448733e-8
2.6300215410183073e-8
1.5207172378238037e-8
4.658878095656403e-10
1.060528194233858e-8
7.9593261592125e-9
7.191302904051431e-9
6.806792206084661e-9
2.3298157894830094e-9
6.781023971122057e-9
1.719914955503365e-8
1.3233755431114802e-8
1.0512732843241381e-8
8.445353597383018e-9
6.172535170764017e-9
2.7799542087575107e-9
5.340717991511269e-9
1.8904075579081856e-8
6.717806898406949e-8
6.514605420173187e-8
5.925869890054508e-7
1.8375322803122065e-7
9.791807992320977e-8
1.0736077007946184e-8
4.3296250685788277e-10
3.8748642496047215e-9
2.564055478936297e-8
1.4645782151065175e-8
1.3843645482122717e-8
2.3046970467359193e-9
2.4971554043228095e-8
5.161987314225698e-8
3.383282690893961e-8
6.504369604500709e-8
1.0128582131606575e-8
1.0823998002806135e-8
8.16742745152365e-9
2.2916499159127745e-9
1.0612246759538797e-9
1.7508593997877064e-10
8.069746072870959e-10
4.5156529742220063e-10
3.591639291344026e-10
2.6677134952410714e-10
5.536607531424115e-11
2.650703350093731e-10
4.750329354482176e-10
7.077817103990458e-10
9.101119253345137e-10
3.582155110389397e-9
8.756622267167028e-9
1.1538068123052856e-8
2.951858410547399e-9
8.489501000808498e-9
1.7355717912075118e-8
2.4281798995651267e-8
3.0052406462517597e-8
3.4640609110233526e-8
3.745880133917105e-8
3.781915980578021e-8
2.1568213924622694e-8
1.1221139438618647e-8
4.64313509923064e-9
8.339440364432659e-9
7.785835980066739e-9
8.224675361297354e-9
8.541331666321623e-9
1.1594824596657671e-9
1.2106199261053081e-8
1.1442921751777912e-8
9.795831179508367e-9
8.61128613686391e-9
7.3466519029253146e-9
5.644823805131125e-9
2.5511055264604797e-9
5.940860037077376e-9
8.02297777450321e-9
6.996938982718291e-9
6.506004417113641e-9
6.3389341792017415e-9
5.041649781004648e-8
3.391631575745103e-8
2.653859548639035e-7
5.4218344931712095e-8
1.3553268540072927e-8
2.7107863068028537e-9
1.9804126526228943e-8
3.841901276633412e-8
2.1013298910678007e-8
5.78295143252414e-9
1.1651644896875545e-7
1.5125188936908154e-7
2.473040588226673e-7
3.4214553513326987e-7
5.638237710706473e-8
1.1721052478731645e-7
1.0472517480097758e-7
4.9011423767508737e-8
4.063967770850066e-8
1.8276313632055258e-7
6.775004647632878e-7
4.6333886609005817e-7
1.1524247851799344e-7
3.5385604415553526e-8
2.1137713507241265e-8
4.30470608242661e-9
1.410661290173769e-9
2.2360329594906377e-10
4.860642930490792e-11
5.934536350650821e-11
3.361697210987936e-11
7.133652113495356e-11
1.238410233839998e-10
1.911882938820277e-10
2.643385705934693e-10
3.2754717922339654e-10
3.628556059070888e-10
3.5373202159106255e-10
2.858294173014408e-10
1.4718134054592799e-10
7.075198696437637e-11
3.719596213896068e-10
1.6458787419595837e-9
2.345913794518475e-9
3.193225093457307e-9
2.6610703601415047e-9
1.9906907277716904e-9
6.719083842749443e-9
1.380467137116736e-8
3.012432699974544e-8
6.895528334609986e-8
5.1078185503568994e-8
2.5428456326514374e-8
1.3460301979905333e-8
7.672728150647529e-9
4.437067929627941e-9
2.2730699854350223e-9
4.735999336057473e-10
1.437344782258616e-9
3.9934990049069595e-9
8.07288615261172e-9
7.420691303002405e-8
3.489902857618662e-8
9.185232735123636e-7
2.0358877132144215e-7
5.6312597948930385e-8
8.146615327885196e-9
1.7080366612418673e-8
9.264911942980214e-8
5.4046005156768e-8
5.4021498613395424e-8
4.726637867450135e-8
1.8326577443394175e-7
6.698133663678479e-7
2.3095451418154715e-6
2.836444160466195e-6
1.5759536615856307e-6
5.989856372656452e-7
6.003477788051156e-8
4.785098165672735e-9
1.7255751254962562e-10
1.9435074171222974e-10
5.7949906154476655e-12
4.122154320382301e-12
1.021290944452813e-10
2.074793097105488e-10
2.535064093635723e-10
1.4421981826921563e-10
1.76409539314235e-10
5.515806972842669e-10
1.3385020504220994e-9
3.0645108189351904e-9
5.6641426863811465e-9
4.166017399774546e-9
3.967091863191551e-9
4.526618960401842e-9
5.7995622489904774e-9
8.306089752263507e-9
1.3302452987036903e-8
1.3760537491672122e-8
8.87631117805282e-9
6.695665621635154e-9
6.008155659378683e-9
1.079932582192445e-8
3.1521365537165216e-8
2.1886781284890147e-8
2.0414014324957799e-10
6.8857463959699076e-12
0.
0.
0.
0.
0.
0.
0.
0.
0.
0.
0.
0.
0.
0.
0.
1.5932358195752742e-13
2.1029568423291215e-13
2.799615144751104e-13
3.8108206221925665e-13
5.255070816427337e-13
7.311429608748071e-13
1.0234926530135089e-12
1.4387206319303453e-12
2.0279657288208214e-12
2.863090154638856e-12
4.04402748805359e-12
3.4718198500091644e-12
2.7570365259849222e-12
1.9520160277016273e-12
1.9697533285363745e-12
2.3657433785026518e-12
3.2302240187847655e-12
4.713219359628364e-12
7.103515902250978e-12
1.1005749503986782e-11
1.7573376731204666e-11
2.9026537917457683e-11
4.988413490146287e-11
9.014793198618839e-11
1.7476462872540155e-10
3.7766273484675916e-10
9.653679866264354e-10
2.0417650015924303e-9
1.6881351594958184e-9
1.6190344749969656e-9
1.8103079700522013e-9
3.1070478831555054e-8
1.9156418431814344e-7
7.466327894705784e-8
1.3984971439313435e-7
1.2035199197793685e-7
1.0110944980973481e-7
7.427568138824697e-8
4.3622345685769255e-8
1.550690808324794e-8
1.4860230179656326e-8
8.485409960995608e-8
2.243697362697665e-9
2.02711294952407e-8
2.603109559075448e-8
2.1296474250214317e-8
1.1824169514348674e-8
3.0317029604926114e-9
6.702352013129986e-9
5.2248197803703466e-9
4.648530162900674e-9
3.924402884869145e-9
4.0116407445518436e-10
4.913916124465968e-9
1.5364361807201763e-8
1.4031027455111344e-8
9.898214359596223e-9
7.149891277558737e-9
4.568630830201981e-9
1.2102575867945367e-9
5.660377679206153e-9
5.3189919057284784e-8
8.97173953674103e-8
3.9100456690563957e-7
1.602465275552322e-7
1.025034295410675e-7
5.4120526061341795e-8
2.4322547189812192e-9
1.8314409030147118e-9
8.917402962677706e-9
6.689353327728042e-8
2.5158942584703983e-8
2.720688450896952e-8
4.536001417523864e-8
1.7808831445595614e-7
2.13002310974596e-8
8.214977916185374e-9
2.9880346443597618e-9
3.4073889821525342e-9
1.9362939537944526e-9
1.786144073612827e-10
1.704649577462744e-9
1.162735352306073e-9
9.017868072306024e-10
8.085553899131062e-10
1.9190284259132157e-10
4.3792146631168975e-10
1.036013682881812e-9
1.9123286432532988e-9
3.291897702832365e-9
5.577524774457651e-9
5.131012891044069e-9
5.3933531450049084e-8
1.0912297051984258e-7
3.590465129308484e-8
4.098767249310628e-8
6.579942706179498e-8
7.568401252335718e-8
7.946565097927461e-8
7.539524286101385e-8
6.241392244409198e-8
4.380813309839143e-8
2.3472473943919364e-8
3.7636997892930953e-8
3.1855866754242296e-8
1.963902786975595e-8
9.33491680769982e-9
1.3172052297686292e-8
9.653447435640348e-9
8.00091801597267e-9
7.891979413597938e-9
6.045012373260706e-9
1.981011063834135e-9
1.4939742878531986e-8
1.3416766967796642e-8
1.0803600499371057e-8
9.04280430623534e-9
7.255048299263151e-9
4.751518617757399e-9
7.431985345658046e-10
1.6445594697186814e-8
1.2085820956465435e-8
1.0404840574040366e-8
7.846014092130963e-8
3.9093062504872e-8
5.672472154005779e-7
1.4591985125738103e-7
1.5705499144476558e-8
7.555596575342817e-10
6.688157408793378e-10
1.9821876513056006e-9
1.7607818316110276e-9
1.2341184576182396e-9
4.768100297883041e-9
6.240781764544734e-10
4.870772532331436e-9
4.299305414368871e-9
4.643140445153193e-9
1.4873987524487907e-9
4.996499836754146e-10
5.398665455573696e-10
5.006686781256024e-10
2.500166745291631e-10
1.0478868822647197e-10
5.567436972910626e-11
2.7256127499338984e-11
3.1259725944192115e-11
1.6542727086946533e-11
2.983699140984462e-11
6.303407508921588e-11
1.0411392171098756e-10
1.5787616713715375e-10
2.2105341457444826e-10
3.030130969791197e-10
4.4639068401892036e-10
1.978505137524219e-9
4.217037169735576e-9
2.869154579439535e-9
3.2072796586996752e-9
4.082376988785788e-9
5.112115941162842e-9
6.019873404118607e-9
6.508665745281173e-9
6.366494002632838e-9
5.575196432496775e-9
4.621694376315148e-9
2.7451333000172862e-9
1.6489645980624798e-9
1.2970411968249285e-9
5.084053964252332e-10
6.765061626581167e-10
7.531095457360198e-10
5.244634813561931e-10
7.41397391087648e-10
2.273192472749846e-9
1.7972779410313782e-9
1.4912823428546414e-9
1.304557402638828e-9
1.1244561688943072e-9
7.810305377522437e-10
1.652289429977833e-9
1.2620412707625375e-9
1.1674664312434993e-9
1.1531566223749888e-9
1.718120609360087e-8
3.6728077477114996e-8
4.922042863819095e-7
1.0470567792860019e-7
3.43333781968884e-8
6.353036560116451e-9
1.0165530846619892e-8
5.772831015019602e-8
4.1336672336887115e-8
3.6957402183034854e-8
2.9061434249514096e-8
1.6986044971640755e-7
2.8101028679020734e-7
7.728532195397415e-7
1.2407534829633067e-6
1.1101563796025403e-6
8.130979371871128e-7
7.001880438860435e-7
5.534067202389698e-7
1.0527440816488746e-7
6.349940667805372e-8
1.807379614465347e-9
8.300860823013005e-10
7.504922375121133e-10
4.3612298342427915e-10
2.2735378632938502e-10
1.73988346507609e-10
7.910216998668879e-10
1.172683637258825e-9
1.5325749391114917e-9
9.843202378653668e-10
1.9778472034327955e-9
2.009797982258975e-9
2.6464307091940287e-9
3.7173598176186637e-9
4.7797028414278934e-9
5.498891535617012e-9
6.2251146872589565e-9
7.546642933235412e-9
1.0253884914852619e-8
1.49956907215055e-8
1.6624140857112542e-8
1.7859392676039525e-8
2.3401891503132682e-8
4.0839709402156033e-8
3.0929860284680496e-8
1.4631682348335898e-9
6.268699340553834e-12
1.070846186515531e-12
7.06436030632909e-14
4.071574253482095e-14
0.
2.895691706183577e-14
3.754190982584133e-14
3.2103957731970993e-14
0.
0.
0.
0.
0.
0.
0.
1.1757203526006047e-13
1.5311699962422114e-13
2.0220188560867053e-13
2.7394915301234963e-13
3.7664503876185996e-13
5.228249796469848e-13
7.304016306082795e-13
1.024873618661074e-12
1.4424745539365548e-12
2.0344880685116496e-12
2.873021019615536e-12
2.59097514865083e-12
1.8270297930404683e-12
1.3102820486305065e-12
1.3369573590633256e-12
1.6547181887161312e-12
2.311893634838728e-12
3.3786776165697384e-12
5.045092098603398e-12
7.710401856899592e-12
1.2104533528071795e-11
1.9570211217404703e-11
3.2695357757002476e-11
5.6804206534128686e-11
1.0386770453946112e-10
2.0442361743508792e-10
4.5183961242330034e-10
1.1860022652856382e-9
2.1038215557453136e-9
1.7325444877687101e-9
1.7089705096101323e-9
3.1790793054015873e-8
2.1626315792168066e-7
9.502162334069826e-9
1.0090604497003111e-7
1.012305680883526e-7
9.412499457916175e-8
7.885576497207573e-8
5.533118768300824e-8
3.0125231320118676e-8
5.6511585830850686e-9
2.5764259098410685e-8
1.3024068653700594e-8
2.659119183711066e-8
2.5577146228114365e-8
1.72836804501682e-8
6.992654176497889e-9
8.432542849094405e-9
6.825778764067089e-9
5.655406681014627e-9
5.360073711818221e-9
3.468927410197302e-9
1.884504043105545e-9
1.1133403334966879e-8
1.4796597730817204e-8
1.0802129260651756e-8
8.338152307782763e-9
6.1907048498516865e-9
3.6116067109723956e-9
9.388942135286268e-10
1.3954368960204603e-8
5.5440807274639813e-8
7.263395462500881e-8
4.498531879024312e-7
1.5637286309253263e-7
9.100304437470041e-8
1.3115310280885805e-8
2.5085311264515156e-10
2.245183678747739e-9
1.1546606706083456e-8
2.3117736990379805e-8
1.3677739721962922e-8
1.7442250064755413e-8
3.1427273480546e-8
4.08319825403039e-8
1.9112732554745902e-7
9.198964026243928e-9
5.250157035727636e-9
1.987643512709581e-9
1.955691337097963e-9
1.0009745239227744e-9
4.948088483340099e-11
8.918669992632468e-10
5.791140666157041e-10
4.6242612623530106e-10
3.7752734867544186e-10
6.623224221138011e-12
2.917160105283468e-10
5.798962730686263e-10
9.520656937821622e-10
1.3966136686747338e-9
1.9272785501896232e-9
1.0612346541351972e-8
2.547657598766557e-8
2.0402802276142045e-8
7.488140235742485e-9
2.5263471532127323e-8
3.527841698780533e-8
4.2132086232387146e-8
4.63593884390742e-8
4.676647178778504e-8
4.2549532070153396e-8
3.459237373950123e-8
2.8961628512366172e-8
1.7338283178068987e-8
9.079368172337761e-9
1.19423468205295e-10
8.775501126281434e-9
7.048026262103413e-9
7.1403218202084125e-9
6.656666061369591e-9
2.5841084969212393e-11
1.0924826969937573e-8
1.0031294943805097e-8
8.446348151481898e-9
7.346431197668531e-9
6.198293602263792e-9
4.575233738340948e-9
1.0573317895722103e-9
9.838877709393156e-9
8.34589614511964e-9
7.277050896000381e-9
6.8757627109260065e-9
5.586354175446504e-8
4.0107947145578875e-8
2.4183359097775934e-7
3.879753042551077e-8
1.1320873761526751e-8
3.730610375036163e-10
8.085462711206758e-9
4.131284276237208e-8
1.6516540609049042e-8
1.6493188033595197e-8
1.256565099711229e-8
1.77128466093103e-8
8.384150470723735e-9
5.5311536710685005e-8
3.9538594813771026e-8
2.3989252485784514e-8
2.9518683779614997e-8
1.3429361201813509e-8
1.491098501874697e-9
1.1466215422860288e-9
3.121037499875196e-9
1.8272155698997103e-9
3.0117467717184934e-10
7.232392818008847e-10
4.65747389650033e-10
3.5891446445411507e-10
1.450197792503397e-10
1.601203982356511e-10
3.552799078677341e-10
5.443420859071011e-10
6.826413570341978e-10
1.850148390295385e-9
4.4592288230789485e-9
6.577507379702134e-9
3.867103606097906e-9
1.8153182166939047e-9
7.2982482220359856e-9
1.1973673170767998e-8
1.606421648732262e-8
1.972883030449395e-8
2.2958444522785733e-8
2.564314579025939e-8
1.2697120978134781e-8
5.362262006778403e-9
6.723348088768687e-9
9.871705759666602e-9
1.0378554573649265e-8
1.2256045025631689e-8
5.3129338624499315e-9
1.4307443613545795e-8
1.7006218106135697e-8
1.4495602918810126e-8
1.28908033059421e-8
1.1280392924083385e-8
9.187036583655308e-9
6.537191969262065e-9
3.0601023829151107e-9
2.627641837412468e-9
1.417631539406714e-8
1.7058259161785294e-8
1.405543793759716e-8
1.5084323622595933e-7
9.834875741310316e-8
1.5466116652160847e-6
2.9252679838134664e-7
6.581649826684602e-8
3.2045856017453633e-9
5.850951700446574e-8
1.1886530143499084e-7
6.541044668453947e-8
7.87002022305179e-10
9.644862267618175e-8
1.780852855762354e-7
3.830792043016031e-7
5.529617189513115e-7
5.987898949335221e-7
1.8333479586272667e-8
1.841265045492244e-8
6.335390081240872e-10
8.208223368507524e-10
4.4861781631153243e-10
1.38175538577069e-10
5.565114052504817e-12
1.7050027880999262e-10
3.8563387297948333e-10
4.979635648030108e-10
3.1041962288957567e-10
1.0611909851860089e-11
3.002194304466851e-10
8.255229279025089e-10
2.0205446668742454e-9
4.816265340597461e-9
1.191083079802899e-8
7.796442787343815e-9
6.472809644626884e-9
6.564282778379399e-9
7.922316813554724e-9
1.148189884132092e-8
1.6849176749853007e-8
1.3482100965028508e-8
9.636008011429322e-9
8.015770012336181e-9
7.3235201112944175e-9
1.3834535074423604e-8
2.030552465530239e-8
1.6399891791451482e-8
1.7021432126369564e-11
7.838724379166372e-13
7.088758823035624e-14
5.4304362274447943e-14
0.
0.
0.
0.
0.
0.
0.
0.
0.
0.
0.
0.
0.
1.7014692363259444e-13
2.253098366821832e-13
3.005506893328028e-13
4.09644523007948e-13
5.654093989367829e-13
7.87232019332778e-13
1.1027066405782276e-12
1.5509199314025027e-12
2.1870529818303895e-12
3.0884554973766195e-12
4.362275668410271e-12
3.675111119266897e-12
3.0044282297033245e-12
2.1124072368956762e-12
2.1234442216035157e-12
2.5337184254858637e-12
3.4404380413527216e-12
5.020785899602823e-12
7.594394884453895e-12
1.1826631715518626e-11
1.9002484763264898e-11
3.1633038085627754e-11
5.4929093687216617e-11
1.0073624419085436e-10
1.9976632520705997e-10
4.4805165017043553e-10
1.1936942744798657e-9
1.8573721228461144e-9
1.5454807482060638e-9
1.5516400610161052e-9
1.7855487203937357e-9
3.0465446241940104e-8
1.8083965461222547e-7
1.0004704777702638e-7
1.4939166560590995e-7
1.232678384081677e-7
1.0040233866526211e-7
7.082599018210141e-8
3.911665005862078e-8
1.045947885545152e-8
2.3601591934064792e-8
1.3473271156763577e-7
9.008140701071568e-9
1.702866516562463e-8
2.4840690680313776e-8
2.169969228173371e-8
1.2984683900355943e-8
6.498105770647246e-10
6.364654118146183e-9
4.966523331920645e-9
4.299333868946921e-9
3.7560986117673794e-9
8.55740605955177e-10
3.6043917772438957e-9
1.2241176569307705e-8
1.5145201118057787e-8
1.033915267646477e-8
7.327130800486867e-9
4.723118123384962e-9
1.5800783418811508e-9
4.3182268761436774e-9
5.059061291550372e-8
9.215884232131187e-8
3.42463427660049e-7
1.518617100812917e-7
9.975016924404558e-8
5.679019243601951e-8
2.852351799730336e-9
1.241127274369677e-9
7.1756460851417365e-9
4.4364804360473205e-8
2.8939402264365006e-8
2.648180424496843e-8
4.825516292189004e-8
1.914535417182388e-7
1.4321329059865197e-8
4.992388125259621e-9
1.47634433260627e-9
2.5941282620306863e-9
1.3860416680743743e-9
4.94089945933002e-10
1.81694152431262e-9
1.2016060329677723e-9
9.981924303035895e-10
8.469300518840978e-10
4.2915772935332585e-11
6.360226710610642e-10
1.4006145253349711e-9
2.6217114944304235e-9
4.7412239439133705e-9
7.928869343506015e-9
3.896646934976907e-9
5.7867032646866695e-8
1.5848373298031288e-7
3.7321096563546774e-8
5.531195511451015e-8
7.884765317220227e-8
8.658111962049537e-8
8.735309409281662e-8
7.866128457263591e-8
6.057029189720045e-8
3.771329194816052e-8
1.3176952525348486e-8
3.4803181089989004e-8
3.372210868813458e-8
2.244998544896446e-8
1.1777934178359734e-8
5.691551102203151e-9
9.850685177071636e-9
7.661814091377262e-9
7.227389115462279e-9
6.283900671084451e-9
2.922034860634231e-10
1.0899676760019343e-8
1.490921937088277e-8
1.1494011634348525e-8
9.397935508331372e-9
7.556814302443342e-9
5.23022763398757e-9
7.364280147979538e-10
1.3588029056540975e-8
1.2635900539388211e-8
1.0554854132619784e-8
7.514363130788157e-8
4.2151325140799725e-8
5.79292077284854e-7
1.625796279536077e-7
2.051637983724165e-8
7.202761250176499e-10
3.779203050118953e-10
2.026402456925479e-11
8.26913449550788e-10
5.224015771279201e-10
4.099964699423681e-9
1.963210311325132e-9
2.6789552061414245e-9
6.722091942002243e-9
4.094046517078237e-9
1.3417974327274657e-9
4.791264285574924e-10
2.2476389645088388e-10
1.373997194035965e-10
4.8033012414798056e-11
1.748598944023269e-11
9.009818746584009e-11
9.232291927012191e-11
7.982413233829782e-11
5.43204223005969e-11
1.3495229805701915e-11
9.068867548163271e-12
2.927198341013961e-11
5.0187025286568844e-11
6.58026145053198e-11
5.486281552158208e-11
4.352993349180485e-9
1.0425917395768598e-8
3.2525256098463477e-9
6.8060797749746155e-9
1.1509807576472217e-8
1.427919819641854e-8
1.6218820810126253e-8
1.7008905093820734e-8
1.6093930279599596e-8
1.3430669834158156e-8
9.513190557189626e-9
1.0007438267742405e-8
6.608796972003338e-9
3.7133408509310933e-9
1.823280567925342e-9
2.5782204924221173e-9
2.0091557483940446e-9
1.942273073233812e-9
1.9214772505629355e-9
5.476887563168128e-10
2.8139048143378213e-9
3.943357490730818e-9
3.1373715743582567e-9
2.664674813225363e-9
2.2823519993349967e-9
1.7949728041566805e-9
5.048108447211292e-10
3.2314341233925907e-9
2.538201217821819e-9
2.320521045763473e-9
7.564321771854436e-9
1.1079586617965831e-8
3.185249925786825e-7
7.341981630096047e-8
2.7428161626860736e-8
6.830163856440953e-9
5.095388805691327e-9
2.6917702041352305e-8
4.5221465183461676e-8
2.9553088464949227e-8
1.718367850711394e-9
8.371942987195978e-8
1.1340023471220208e-7
2.503096691119263e-7
1.1027552948505102e-7
2.0793134009120992e-8
9.497817625819372e-9
5.4744841695475745e-9
1.0320903813060243e-8
5.8791326155498327e-8
1.913105155450688e-7
4.840059232860045e-7
8.028043419855182e-7
4.06154958463269e-7
1.2018065893733723e-7
4.3354753903654596e-8
7.164365561338191e-8
3.6015676201923995e-9
2.035385456760503e-9
3.8084317797806044e-10
2.2907001852879013e-9
4.723272630646924e-9
7.711751054313812e-9
1.1277321069239622e-8
8.396355498718066e-9
2.1966255026264204e-9
7.717277074820774e-9
1.1180965402402574e-8
1.4206676712330893e-8
1.7553663000324518e-8
2.1786641327901965e-8
2.6823223425511434e-8
2.892349683129443e-8
1.1000746008622223e-8
1.130952844531623e-8
9.43475001238343e-10
1.1117427517739767e-8
1.0483346614608536e-9
3.453005395896801e-10
1.3241717100085503e-9
2.199822432365245e-9
1.630009998542363e-9
5.851949139368023e-10
4.753174211019788e-11
3.790658882190752e-10
5.936711572012825e-10
7.864019329660864e-10
1.0018868841329398e-9
1.2656939246303593e-9
1.5988987078713414e-9
2.024571625873666e-9
2.5713272478948224e-9
2.0294964492479082e-7
6.716790874417055e-7
9.223558271660021e-7
3.1891329499168937e-7
2.627052872703657e-7
5.845621179877983e-7
6.629203733856556e-7
3.7811629499529596e-7
5.853489239336839e-7
1.7845154608290991e-6
1.299481806784807e-6
1.533499627933161e-6
1.4836743872454564e-6
3.7047393367087734e-7
1.0030122919090462e-7
3.6321685077589066e-8
1.7769178378870587e-8
6.962872188909015e-9
1.798288626183509e-9
5.259730697048546e-10
1.8294104207358016e-9
1.7250469277532095e-9
1.3182669294697555e-9
7.782347599623903e-10
1.9211831772164566e-10
1.1726172274828572e-11
2.1475239977234384e-10
8.711742809212035e-10
1.5072585847220469e-9
2.231243802619112e-9
8.23683293227369e-9
1.4421501295218652e-7
3.4264219504547955e-7
8.285782197268396e-8
1.8366694214430686e-7
1.9942924946449686e-7
1.9011069240177499e-7
1.509782159664662e-7
1.0855897683421659e-7
7.217866335095118e-8
7.348246949793078e-9
1.4468305266103755e-8
2.6350414525096437e-8
2.684064548456386e-8
1.0712647112845196e-8
4.530894839174902e-9
1.2100360901620447e-8
4.5740410399477344e-8
2.9056940530653963e-8
2.878851178356382e-8
2.907861499257293e-8
3.173995921824806e-9
3.677484468277807e-8
5.0043183307570675e-8
4.3786464686903296e-8
4.0994109219579496e-8
3.882328350155129e-8
3.5204648966811436e-8
2.925827694794678e-8
2.125729112339202e-8
1.1697816569671763e-8
3.801326860592942e-7
1.619220041304079e-6
3.093477418354399e-6
1.9014165381192989e-6
1.1000575632681981e-6
7.663982452967365e-7
1.1336752636538892e-7
3.952205917784236e-7
3.518508431661537e-7
4.26527339825597e-7
6.386013761980477e-7
4.367260235763166e-7
5.5851596058245e-7
3.902152146743945e-7
2.5688340671474623e-7
1.4669307959954858e-7
4.6846409268814776e-8
1.735554148289835e-7
1.7111599557466587e-7
2.473875962169879e-9
1.9147711088465618e-8
4.761053660353205e-9
1.9495553995574143e-9
4.2140074990928925e-10
5.207775387628669e-11
1.0233795277816308e-10
1.066058846621143e-10
4.999788688443217e-11
8.415075154105271e-11
2.2507887644188406e-10
3.9478655168756263e-10
1.147117817757632e-9
3.1097195994575004e-9
2.977553647767813e-9
1.4934382965429097e-9
1.0934361035175821e-9
4.484041269476183e-9
8.608900950049848e-9
1.133979390641662e-8
9.221798320602434e-9
2.568886577275693e-9
6.445964985865088e-9
7.0374666786297155e-9
1.2789337857659552e-8
1.866597498271911e-8
2.751323933300539e-8
5.850821685491942e-8
1.3810076130695482e-7
3.4436579169919005e-8
6.813546949071603e-8
8.046177681247741e-8
7.6401261383872e-8
6.999117086681918e-8
7.033589297551996e-8
7.602721524864967e-8
8.486688122814676e-8
9.493407964505318e-8
1.032033143446349e-7
1.0479359561035726e-7
9.459409017963478e-8
7.105241090286801e-8
3.6597467934886463e-8
1.6158585168943928e-6
5.678761424319341e-6
6.342720591576604e-6
4.246200629834091e-6
2.7280858240380864e-6
3.9588262316942814e-7
5.420247191266949e-7
5.989826724457701e-7
4.5374304655838e-7
7.630716383575851e-7
1.0255101632005243e-6
7.581180918569613e-7
7.613130847184417e-7
1.6203818127455655e-6
7.689638568274418e-8
3.5070224899166675e-8
1.8048350829569377e-8
1.207978011025151e-8
6.575961676738383e-9
3.6618208919902025e-9
9.00535744720783e-9
1.319369813558742e-9
2.1940334535255836e-8
2.8242269713950312e-8
7.635199455745082e-8
1.6701538002996587e-7
2.665749842002495e-7
5.841496857831106e-7
2.2808568245896015e-7
1.0598342964800941e-6
6.043368281059522e-7
1.1592064136653857e-7
5.4391552452871245e-8
6.809047228865266e-9
1.1410515280748433e-8
1.4145439369078746e-10
4.596494636696904e-8
4.058050491391442e-9
4.086084423127454e-9
6.7107362210383115e-9
2.675664222583441e-9
9.043501020763307e-9
2.563969853790096e-8
1.3530667970759305e-8
1.8566718813245415e-8
2.4971275743332416e-9
7.418417515614048e-10
1.0578495115330643e-10
1.6054755216408304e-12
4.2786917190671504e-13
3.1812693150407685e-14
6.900674959239935e-14
4.873634217217074e-14
4.102166293114505e-13
6.636510363424754e-13
1.53254793529509e-12
1.8915450891871523e-12
5.117875008242141e-12
1.2196944297311634e-13
1.6186681612787048e-13
9.226094347159895e-13
5.047699599499285e-13
6.872456987890013e-13
4.466358255569532e-13
3.113099713034996e-13
2.804625551372767e-13
3.168236050852249e-13
4.0434774723738205e-13
5.434306822980947e-13
7.455250784845327e-13
1.0316383221247e-12
1.4334882021391217e-12
1.996570182044098e-12
1.5495027121356354e-12
5.637162542823954e-13
3.165768491816912e-13
3.5048430225935846e-13
5.726553051661697e-13
9.469376441307424e-13
1.4961577811224596e-12
2.325328687130892e-12
3.6192581609972073e-12
5.683477579090759e-12
9.0407241246172e-12
1.4621512913428716e-11
2.4156292674860772e-11
4.104362657216055e-11
7.246074696714556e-11
1.3515391009630185e-10
2.7391457756629197e-10
6.29302395844602e-10
1.6452921677422097e-9
2.5315237230667015e-8
4.807092376749259e-8
5.2796968607250807e-8
1.8833041237396776e-8
2.438672035427622e-8
4.965120256599225e-8
6.367058174237504e-8
7.193821213017436e-8
7.406120158037507e-8
6.669940085509742e-8
4.9226117129737794e-8
3.5713300899745674e-8
1.829337871788096e-8
8.101749122059633e-9
3.0371804639433698e-9
1.8851013146109325e-9
6.246646125597856e-9
5.1402617700075766e-9
5.3715704555306185e-9
3.7474655324725605e-9
1.360870434020998e-9
7.194675908305202e-9
6.291529386018734e-9
5.2277345732124634e-9
4.11334376237122e-9
2.861788891064112e-9
1.6120329014016796e-9
3.6605679506866133e-10
1.0747752736544224e-9
3.1026506490629305e-9
6.226819010842466e-9
4.841219720424901e-8
5.508564513252687e-8
8.957696984771821e-7
1.723389892902526e-7
4.694406993025396e-8
7.835041218646696e-9
9.718306786736376e-9
4.111812021870019e-8
6.335229338675662e-8
4.6736110772749254e-8
4.7524087074376064e-8
4.189770810114788e-9
4.738140624256187e-8
3.7854972030332046e-8
6.36826476592821e-9
1.4791803258498843e-10
1.376420812787359e-9
2.9012845270561604e-9
8.113044185748703e-9
9.911614077155954e-9
6.892632451783257e-10
1.2552990972106193e-8
2.738429599498979e-8
1.295891070444447e-7
9.719084496099481e-8
1.2850114907292531e-8
5.012626162261473e-8
1.78892752208694e-7
7.425966971106899e-7
6.327074298337601e-7
5.465723997916451e-7
2.332545598344211e-6
1.4416358493565388e-6
9.541594740039619e-7
5.356048280367541e-7
3.238425323203982e-7
2.5052938266588737e-7
2.25334345854746e-7
2.1917395420790463e-7
1.8724956168854872e-7
2.221924405790951e-7
2.4771098242148015e-7
3.400021063274505e-8
8.858464228977705e-9
3.7852617199643e-9
2.0892719539026638e-8
2.7202520125349837e-7
5.561552950205457e-8
2.0587590004640138e-7
7.36093646884843e-8
2.4481605477698505e-9
6.646440711139413e-10
4.664479326591896e-14
3.3580289766310654e-11
1.3699862976536132e-11
2.038756596937802e-11
5.481314484223659e-11
8.889824244352235e-11
1.272670730787134e-10
1.3261659650536812e-10
8.668652974073626e-11
4.384992996356262e-9
8.161669971579417e-9
1.2443514240832018e-8
1.60812023780237e-8
1.582371219243392e-8
9.421405699379906e-9
2.177388859582802e-9
1.6395854233789415e-8
3.119000137654334e-8
4.550332945069601e-8
5.890590427985276e-8
7.123159752863372e-8
2.514025872394046e-8
7.379776470396885e-9
3.782733144960909e-9
4.53370291780429e-9
2.6943836609494686e-9
7.142183198140867e-9
2.478303422487569e-8
5.070402954466572e-8
3.419648649483576e-8
2.5401352858447428e-8
2.0011925476734988e-8
1.6511902895047107e-8
1.483545475604877e-8
1.5167281840297377e-8
1.784209139023088e-8
2.3680760586267755e-8
3.456136099131563e-8
5.452648780610951e-8
9.131896216275944e-8
1.103957619224852e-6
7.113457074719576e-8
8.362414441613041e-6
2.052633918090465e-6
6.117125590867035e-7
7.844573724573214e-8
8.166670999548711e-7
3.409495481370102e-7
2.5222018106631224e-7
7.727884117942746e-8
7.553136876737387e-7
1.5323759625494931e-6
3.607617346401884e-7
4.508573934407345e-6
2.259417237355362e-6
1.512626747977261e-6
1.2191733070732545e-6
1.11344002677471e-6
1.3643116335876596e-6
1.0733320978510297e-6
7.019226858965249e-8
2.2902600995234442e-8
1.5313326824634512e-8
8.08044975251695e-9
1.8346140105629733e-8
1.0760519927687878e-8
1.1923909004002127e-8
1.2750295305900013e-8
1.6201356753569772e-8
1.5825877318324067e-8
2.150404800565313e-8
3.2344222624189832e-9
2.7900915648126234e-9
1.617798883688827e-8
9.174443584304604e-9
2.8771359568960747e-9
4.3371789569720376e-9
1.2633646118829083e-8
2.4797879410890065e-9
3.0213379398281814e-10
1.347171603258951e-9
3.703042775966187e-10
2.381134151370746e-9
6.926794347332159e-10
6.678361529605599e-10
1.7020044332456547e-9
6.836765411441546e-9
1.1098376286689017e-8
1.1488026934579049e-9
5.616299737751412e-10
1.8025682744411745e-10
2.56634108891899e-13
4.791076880835823e-14
0.
2.3897749667188286e-14
0.
1.2934750174304983e-13
6.592682660720414e-14
1.8922982370514139e-13
1.8112316258480234e-13
1.6514034368077233e-12
7.510403505518129e-14
3.244648480006001e-13
2.5318378644254314e-13
5.1629206147422226e-14
5.6063467363875816e-14
0.
0.
4.5003508748498695e-14
7.221630474529389e-14
1.0527106945697175e-13
1.4924465825355833e-13
2.0993476161457693e-13
1.4848721701600138e-13
3.987149013131124e-14
2.2653475423177117e-14
3.166677545965818e-14
5.540756776038882e-14
8.923631140604132e-14
1.3731744049792794e-13
2.0921989753134927e-13
3.1943567741193046e-13
4.905856827789863e-13
7.594269106445526e-13
1.1873147040492547e-12
1.8792721969752533e-12
3.0204117574464938e-12
4.949150872385038e-12
8.314053896531067e-12
1.4437963049074757e-11
2.6255530438253077e-11
5.1057369156058747e-11
1.4996859449327712e-9
3.4815519268947337e-9
5.529471321707837e-9
5.421694057966264e-9
8.264201060864713e-10
5.5841198528189115e-9
1.1401586961028164e-8
1.6370039030812676e-8
2.0686728715761725e-8
2.420033733416349e-8
2.617752659666659e-8
2.5410025446811728e-8
1.1578641231323175e-8
4.649096874403081e-9
1.874493099334657e-9
1.2463897537822614e-10
1.9238567207019094e-9
1.6596886389749404e-9
1.6533123770376553e-9
1.0735321082230756e-9
6.529323356899508e-10
3.3336691449423368e-9
2.881930845761905e-9
2.2149963644070423e-9
1.83202152702801e-9
9.434942507407273e-10
6.873149225660645e-10
7.789149636047017e-10
7.408895887467036e-10
7.148055949773626e-10
7.174995846846144e-10
2.2861118062733794e-8
4.1257235255903346e-8
5.851118769095228e-7
1.1923219747368448e-7
3.674493419100554e-8
7.226146995979063e-9
7.145444548214373e-9
3.194739701845357e-8
5.5325794760188925e-8
3.706422714950187e-8
3.5287012945868524e-8
6.555962889365511e-8
1.0787016031663608e-7
8.882522034051591e-8
2.8563956677109306e-8
2.74769038498857e-8
4.05595979394414e-8
1.5797678810079917e-8
7.97355940470658e-9
3.6242938548510053e-9
1.352425532984111e-9
1.166018531656024e-9
2.022159484144561e-9
1.576713152651472e-9
1.038172035193902e-10
1.7777304140901579e-9
3.252260952430662e-9
5.631836364966138e-9
9.57915201833374e-9
1.5627426486951914e-8
2.4408203359846262e-8
6.568316156401775e-8
1.254242964462751e-7
1.512451272259454e-7
6.35454663189037e-8
6.950795977556507e-8
1.6119030032122084e-7
2.2032606463536627e-7
2.6324136815086383e-7
2.9246663054137934e-7
2.978784656228826e-7
2.6380708318437153e-7
1.41068251106309e-7
5.956610868740186e-8
2.4193964490806617e-8
5.470656482674967e-9
2.2838739868675367e-8
2.5359420175939844e-8
2.6424668639335453e-8
2.8193841854624546e-8
7.219975415729727e-9
3.153474924381603e-8
3.428984711078915e-8
2.904980757469063e-8
2.4867143370786316e-8
2.0082608493225945e-8
1.3889437794052484e-8
5.182334510018812e-9
8.424933689057315e-9
1.8220877317677873e-8
1.6967120833541447e-8
1.559556530726641e-8
1.5617982410345595e-7
9.240932491405084e-8
1.8650256112027553e-6
3.5117348791631446e-7
8.444822867600496e-8
9.139533738282228e-9
2.6708166994165786e-8
1.2170827948823813e-7
8.537711154513131e-8
8.484665926935845e-8
7.276262364745169e-8
1.4278788326678197e-7
5.106484440843155e-8
5.8097358663051186e-8
3.072714786584832e-8
1.538906266791756e-8
1.0277384456325562e-9
1.3369975275114386e-8
1.9488881802475456e-8
2.4127240563711413e-8
3.2319553537907978e-9
3.0779382064307956e-8
1.0234246056498031e-7
6.52213556660783e-8
4.9025165401247455e-8
2.1011511103135128e-8
1.8501887479436925e-7
5.978810494764091e-7
4.954487086835795e-7
2.319307910113906e-7
1.515106914482186e-6
5.260014490814012e-7
6.505056554062669e-7
1.0541356582806556e-6
5.445829178191081e-7
2.3373953301233958e-7
1.7307654785705182e-7
2.9459940814639633e-7
1.2951765728303577e-6
1.978341674122302e-7
1.1344268127426221e-6
1.370930260856352e-7
5.8298861038995514e-8
2.3830703139108097e-8
2.274169773975609e-8
1.526074080324536e-7
3.324106909971237e-8
2.1775589376122393e-8
1.3636676445460198e-8
4.771737705601087e-9
5.3039360585914753e-11
1.2546116288608129e-10
3.0836212292592843e-10
1.8325675169008433e-10
1.4073859055286979e-10
1.7920483352641427e-9
3.2351808274673113e-9
2.9303788961216272e-9
3.6217506780032563e-9
5.340685602792121e-9
8.44653799341081e-9
2.7145807777901074e-8
1.841097506913858e-8
1.1533649393797735e-8
9.01276593214251e-9
8.404158254630468e-9
8.988019137498696e-9
1.0816934648733623e-8
1.4558140739633977e-8
2.0969943795456995e-8
1.9839946590435113e-8
4.3871141849532076e-8
2.22278666052268e-8
2.501873732768823e-9
1.9165562660430782e-11
2.9152895005022257e-13
0.
0.
0.
3.0855161814727504e-14
3.72753497105296e-14
0.
0.
5.218162463648364e-14
8.48693069649466e-14
1.2579740651246843e-13
1.8192886910201386e-13
2.614323574605769e-13
3.75303221257e-13
5.391748590048417e-13
7.757179317568389e-13
1.1180969057037727e-12
8.668847681734768e-12
1.717038763487875e-11
2.8678171933694074e-11
4.488954277461779e-11
6.762390169111371e-11
9.913586933875457e-11
1.4195261339043226e-10
1.9843067054565943e-10
2.695236811996084e-10
3.5256826739788196e-10
4.4152324112770184e-10
4.742211187950198e-10
4.563024796658373e-10
3.177486058384337e-10
3.7047466964997096e-10
5.729400633005025e-10
9.074564456355634e-10
1.372144648635927e-9
1.9469553107229956e-9
2.623221938847195e-9
3.460769089109447e-9
4.657270471947829e-9
6.743883439305551e-9
1.1366441165533823e-8
2.2728612489278914e-8
2.0476810426295997e-8
1.5085128688614397e-8
1.4779581273343477e-8
1.8221938527726735e-8
2.6916919489465883e-8
3.974540634873003e-8
1.705218401832622e-7
2.1819965505025222e-7
2.3159585729141014e-6
8.604420863535156e-7
4.566936564606077e-7
2.210418653688149e-7
8.508545427596309e-8
1.2076107612434705e-8
5.618618108174416e-8
3.293906910553753e-7
2.4102235108128555e-7
2.3105647230125983e-9
1.2190630081801424e-7
9.782741002938568e-8
7.134874839827546e-8
3.5970715639850703e-8
1.3492533897775669e-8
2.4245327794865414e-9
1.4950212487536606e-8
1.748016865581125e-8
1.4847830542200898e-8
1.4288704970097262e-8
3.446902165872371e-9
1.1324680735933895e-8
3.181534850464075e-8
8.008968235414659e-8
1.0829310431964298e-7
6.333588951002595e-8
3.6919955844847084e-8
2.0047142174012096e-8
2.964831022676452e-7
1.6078954144322758e-6
1.1713367916862566e-7
9.272198586686827e-7
8.295556673357e-7
7.33804930311326e-7
5.977009651402501e-7
3.7780498575908296e-7
1.1115628614953208e-7
1.7817600767998973e-7
4.550213282246099e-7
6.226353556252062e-7
7.256407860410098e-8
2.6941659897617895e-8
6.672191966399162e-8
6.387396853589193e-8
3.715173900272538e-8
1.5073528137592414e-8
1.0052585669742594e-8
1.3738029709914016e-8
1.0156401663434826e-8
8.723090726195576e-9
5.285614068113476e-9
3.13441472472387e-9
1.2311404622558802e-8
2.980889078737486e-8
7.122738146624443e-8
5.8609379148130416e-8
3.1944142458526433e-8
1.2684244528043087e-8
7.457477805799769e-9
2.8536041199427805e-7
6.040902158638192e-7
1.300001208789983e-6
9.246488476240442e-7
6.811132688393813e-7
4.711161454740892e-7
2.6910286116262503e-7
1.3085775844649043e-7
4.2899748072207136e-8
4.000544324402972e-8
2.2646658746364958e-7
7.109322114748746e-8
9.755677050807698e-8
6.660709752226844e-8
3.070355668294923e-8
1.2602208067255403e-8
3.117689407120573e-9
1.1593806305910798e-8
3.96121791824385e-8
3.348849762761413e-8
2.8817135990050406e-8
8.358103964350411e-9
5.2997942822095117e-8
1.403607636206429e-7
1.8023392006468033e-7
1.367469411209394e-7
1.1815296813105493e-7
1.0197399198621488e-7
7.833614887679429e-8
5.145638508936295e-8
2.826189870784602e-8
7.9452580440865e-7
3.20241809224028e-6
3.3528333532755484e-6
3.360965353251824e-6
2.203070944487918e-6
1.8631022391831471e-6
1.4771877560126306e-6
2.691965644603016e-7
6.857818083563856e-7
8.698363088395675e-7
8.753835730097979e-7
1.2079049029829907e-6
3.0529146182406836e-7
6.039485614888056e-8
1.5139162390617756e-8
5.263694648770227e-8
4.477497650786693e-8
2.4566404239735827e-8
5.788350991042948e-9
1.441935174742726e-8
1.0689364633613428e-8
8.526549037627408e-9
6.660601236750029e-9
5.294956443610052e-10
8.698799847227892e-9
1.93963116881734e-8
4.1816954533479795e-8
9.463574680093468e-8
8.063856379599151e-8
2.9442464562582537e-8
4.174336978239717e-9
4.5195116246471166e-7
1.019890010548827e-6
8.813242103733391e-7
9.48380539829392e-7
8.270281165869378e-7
6.962180092890683e-7
4.974968739315949e-7
3.044010245558342e-7
1.6523232409462037e-7
5.5399820077555344e-8
6.175969513661565e-8
8.993817703677829e-8
1.165636394390992e-7
1.2464377568697897e-7
2.981821563743586e-8
1.4489336608511024e-10
1.7928185526091693e-8
2.547674580844075e-8
2.689990023454279e-8
7.268433999459768e-8
1.8180409237943836e-7
3.841691533741005e-7
4.292712278314028e-7
1.5528238484565627e-7
3.4781348451114217e-7
1.5718922010084031e-6
2.1833456123445516e-6
1.7823737593252766e-6
1.7777882373778205e-6
1.988886174342075e-6
4.5644317436655065e-6
1.1805910153079292e-6
1.722010414837111e-7
5.2738531674532874e-8
3.6840172947086717e-7
2.7419746102138388e-8
3.0684683317020454e-9
1.201969678649873e-9
9.855995337477993e-11
6.527703883079234e-11
1.3482166892023524e-10
2.544785432350888e-10
4.484196066167251e-10
2.038406556773787e-9
3.3911577149370755e-9
5.600763769222457e-9
1.969136106968747e-8
5.911704890445194e-8
5.137100851233833e-8
4.725964102955926e-8
2.3436755559984757e-9
1.3751757486451607e-7
2.8346740309934043e-7
6.739105158879781e-8
3.1615200235431e-8
1.7490287900720826e-8
5.713939289664329e-9
1.2049878239892623e-9
1.2088488101336659e-9
1.83931541244043e-8
4.316422068856946e-9
5.811978694927817e-10
5.290220648277537e-11
2.7338342236965587e-12
8.305211072887866e-14
0.
2.2928821548304627e-14
3.6531030195325066e-14
5.727191972598788e-14
8.324290648814147e-14
1.1684542546848756e-13
1.6219562856796939e-13
1.4635092357054595e-13
7.742646169852684e-14
7.533898486391989e-14
1.0798690570895644e-13
1.4979716970435182e-13
1.9295408373053932e-13
2.49451189467118e-13
3.3442439064608787e-13
4.646829542228769e-13
6.625738299312239e-13
9.609563952715146e-13
1.4098126254444504e-12
2.0861360044694115e-12
3.109558053598246e-12
4.66767060954517e-12
7.0577918270170615e-12
1.075706848377927e-11
1.6542476719542446e-11
2.5700946802589447e-11
4.0407244544338886e-11
4.6177092970083706e-10
1.1847800065470582e-9
2.1576444169024202e-9
2.6096398764068945e-9
1.955545587236189e-9
4.1957226531567574e-10
1.6703808855549847e-9
4.140935993239832e-9
6.955019208848049e-9
1.013577586925909e-8
1.371398010887289e-8
5.392758097793522e-9
7.731129901952504e-9
1.0604618821887957e-8
1.2747278146407275e-8
5.494674841754549e-9
1.703199958520634e-8
5.268338576231913e-8
8.414628994815502e-8
5.9190793498214986e-8
4.4967122582981994e-8
3.429523761995704e-8
2.4831842195232534e-8
1.6353137015445942e-8
7.985980313382153e-9
3.0873512188866936e-9
2.44354890337893e-8
4.011785382363046e-8
3.0961714208997245e-8
2.6560085398563546e-8
2.4492778194749916e-8
2.3143815536216817e-7
1.1645059158013689e-8
1.015283553984564e-6
2.534909761243786e-7
4.7611858248258644e-8
2.300969293480016e-9
8.86901261347286e-9
3.761420478908952e-9
3.7749698352603175e-9
3.062245655268396e-10
1.7064550804106628e-8
1.2572647320042582e-8
1.1323421891127603e-8
1.0678559386877086e-7
1.6369367907360948e-7
9.656936807364695e-8
1.8029165340016064e-9
2.7022101167651634e-9
1.5081167319792417e-8
5.595482550650358e-9
7.153783588434281e-9
1.1506451533586863e-9
8.662634914103742e-10
5.071797249325959e-9
8.271581100839054e-9
2.026644714839423e-8
1.8444327408875634e-7
3.3096400639831644e-8
9.34091032941159e-8
6.896090748557431e-8
9.181686796227425e-9
1.0030069803060904e-8
5.075461938291431e-8
1.1572594608326943e-8
5.660688299651817e-9
4.4607972330862904e-8
1.493557827178541e-8
1.499943444862722e-8
1.0975019731724961e-8
6.816921592424341e-9
1.3869094051998006e-8
1.6173931470240592e-8
1.955454636432771e-8
6.730144625278054e-8
5.785981367729549e-8
8.241886077240121e-9
5.6921642093596256e-9
1.1408450436411574e-10
2.6426370894629897e-12
1.1232445258152902e-13
5.0239721863047166e-14
2.6231346937432113e-13
5.181134118041326e-13
6.753257027322326e-13
4.121366214299187e-12
2.0751222297188818e-13
2.4810311430888527e-13
3.835225194065313e-13
4.603739748802459e-13
5.598814115898789e-13
5.620174241684423e-13
1.0594130944267516e-13
1.0343281056897762e-13
1.1805441237948332e-13
1.501697089033125e-13
2.0039525917155058e-13
2.731848807828974e-13
3.7616139148049406e-13
5.206596345947015e-13
7.22908939942471e-13
1.005834840725073e-12
1.4016129568398804e-12
1.2506239913625627e-12
5.638951166594072e-13
3.754258098764818e-13
4.0967798617483134e-13
5.988191339679757e-13
9.139430970380217e-13
1.3699264477654194e-12
2.0522646240317494e-12
3.1133568136035964e-12
4.802815350477454e-12
7.542977792837457e-12
1.2077157195060547e-11
1.976906685832779e-11
3.324936841362072e-11
5.793787808069238e-11
1.0605874489542692e-10
2.0896433169697933e-10
4.627582212823514e-10
1.2065414425100277e-9
1.7529216699276407e-9
3.558599976539858e-8
6.936171932622146e-8
5.028885074486843e-8
8.240156768912243e-9
3.5525550243602797e-8
4.50451525733728e-8
4.903016581640469e-8
