# Supplementary material for: Observability and Controllability of Nonlinear Networks: The Role of Symmetry
Source: Phys Rev X. Author manuscript; Available in PMC 2018 Nov 13. (PMC6234006; doi:10.1103/PhysRevX.5.011005)
Supplement: Code Archive [file NIHMS982008-supplement-Code_Archive.zip › MathematicaData/FNCtrlbDELTAHetN3M1ChaosK5IC1]

1.0299452489365283e-8
4.4039941016851304e-8
2.137626133424262e-8
1.8523137777964333e-8
3.078687521732703e-10
6.996509495223339e-11
2.820857210454204e-11
1.1534616791154028e-10
2.1194508077038205e-10
1.1194876675857615e-10
1.354983044444866e-10
2.111443404150291e-10
5.454333356641611e-10
1.2065314595971009e-9
2.7170851038895044e-9
4.9354741017208754e-9
8.31509743081764e-9
1.7809004617779343e-8
5.619345770974706e-8
7.144308704539935e-8
6.272490588810759e-8
5.995747889010435e-8
5.697324839494224e-8
7.631620577338424e-8
1.4118041125340513e-7
1.3483729260405094e-7
1.4595255829395253e-10
1.2271493058426593e-11
0.
0.
0.
0.
0.
0.
0.
0.
0.
2.4410589190105105e-14
3.344803607974379e-14
4.5981185261634445e-14
6.336702435701314e-14
8.752648237591184e-14
6.460218016847023e-14
2.4561934610413668e-14
0.
3.2734435571590013e-14
4.806800443876044e-14
6.531839365916746e-14
8.88286020890745e-14
1.2410999724855933e-13
1.7777291433057536e-13
2.5910156133219735e-13
3.8212812209186837e-13
5.6858580001672e-13
8.525368413723468e-13
1.2879421926481846e-12
1.9613382619422282e-12
3.013530687371099e-12
4.6776147207911675e-12
7.347508850730479e-12
1.1705780117820018e-11
1.8972224215706953e-11
3.710319147758106e-10
8.755326544148134e-10
1.5361924333067367e-9
1.8320537446275968e-9
1.0873583889031861e-9
5.247755245283662e-10
2.510793374067632e-9
4.586673369721107e-9
6.647122220075334e-9
8.644916796537042e-9
1.052990007010071e-8
5.214578113553469e-9
2.00715776556921e-9
2.313003924256232e-9
4.868723723633163e-9
8.521505349214677e-9
9.127080973729208e-9
4.14417345935406e-9
1.651620508546741e-8
1.2353596764490749e-8
8.704012383348709e-9
5.920231104063586e-9
3.5108212142061844e-9
1.2946742551257443e-9
3.4859165194011686e-10
1.1039893517105607e-9
1.304067105541391e-9
1.3103482691844639e-9
1.278479516578117e-9
1.2642107793667575e-9
1.290442284323852e-9
8.263040224173895e-8
1.3332343487574998e-7
9.964554123496069e-7
1.7487952934308188e-7
3.257265609212399e-8
1.4375999569660991e-8
8.289212119632408e-8
7.495999571675179e-8
5.660493803992357e-8
3.866683263710407e-8
2.913222831346052e-7
4.2648162458493295e-7
5.992532997585875e-7
7.72500926499251e-7
2.397891802801607e-7
4.1649693241667106e-7
8.43428420424544e-7
1.0398410336706562e-6
1.4813421684437298e-6
6.374934138097657e-7
5.6087351446791074e-8
1.0796797444979819e-7
4.235584944149215e-8
5.71501072335664e-8
3.799177919804565e-9
4.1938826531038485e-8
1.23862492220217e-7
8.631668311227425e-8
5.706857339660787e-8
7.552741420194345e-8
1.5718759367181705e-8
1.1463451982539154e-8
2.3708860799645202e-8
4.2669543604781216e-9
1.0387841145257081e-7
1.9264021662943098e-8
3.1048188679154334e-8
9.751438850841366e-9
6.746563611655679e-9
8.019956219221625e-9
2.020103997052958e-8
2.487491023255115e-11
2.3003368979714543e-9
4.160466218074148e-9
5.673295902302033e-9
5.890655309743695e-9
4.788002696825009e-9
7.33282434678284e-10
1.867588924562844e-9
5.183634746321776e-9
1.989988113493009e-9
4.6113417951623014e-10
2.0578171348119574e-10
4.7010134744951144e-12
3.294471076978495e-13
2.900501942085601e-14
3.230149574664251e-14
1.3690337650210767e-13
2.071994793056413e-13
3.80007480497264e-13
5.534619954091035e-13
6.612136200244142e-14
3.5756342085865105e-13
2.2672736107121962e-13
2.3027558537973443e-13
2.9201898217672544e-13
1.8577187818626917e-13
9.820559720055674e-14
5.6216263483896806e-14
4.088699305674093e-14
3.937469629709819e-14
4.6101343178785004e-14
2.8466409533355176e-14
0.
0.
0.
0.
0.
3.2816483540410206e-14
4.826682619945398e-14
7.127666386381615e-14
1.0587562197363741e-13
1.582253881067771e-13
2.3798216638251256e-13
3.6051469652707264e-13
5.506584764232685e-13
8.492615208706698e-13
1.324936421059027e-12
2.0959407436721023e-12
3.3726935067064672e-12
5.5450170072327974e-12
9.373727113064442e-12
1.6062856395902738e-10
2.7778670466474926e-10
3.4925636448300977e-10
3.262729559520395e-10
1.6912348821449365e-10
9.501170630712389e-12
2.1026636318019084e-10
1.5779312160234918e-9
3.943392159596797e-9
3.4982137117306813e-9
2.6363879440474644e-9
1.202449905013121e-9
5.388733231029806e-10
6.150437535025114e-10
4.945683864050824e-10
4.4022263565621293e-10
4.673529620442044e-10
5.056664046987793e-10
6.745852660689024e-10
5.03630042830026e-10
4.150939121084062e-10
3.9990005790168675e-10
3.8473570428126737e-10
1.955164640681504e-10
5.750131276499489e-10
5.558451850286566e-10
5.846377622206232e-10
6.421681780038595e-10
7.304586263308086e-10
8.569695119008549e-10
1.0334931827469008e-9
8.430652842235674e-8
1.142405920805451e-7
9.543220703914742e-7
1.730960442675055e-7
3.650377292689856e-8
8.33873314679367e-9
5.691615429244301e-8
8.678189091550585e-8
5.407005132917598e-8
1.2054413733078259e-8
2.518983800539733e-7
4.020034279040219e-7
7.194626435818919e-7
3.907044109135769e-7
2.5486675808053727e-7
9.273378287739129e-7
6.865782764298829e-7
3.1152524112424404e-7
2.1384909301878424e-7
4.805229850114346e-7
1.1351094672708412e-6
7.772665172824139e-7
2.0681097535905255e-7
7.067170330508478e-8
4.1030133923792135e-8
6.044538121829768e-9
1.8407271626862348e-9
2.8526094992038965e-10
2.579372086950578e-12
5.124561073369909e-11
7.470111655841769e-11
1.0995577524395634e-10
1.584366351464558e-10
2.1894845737590586e-10
2.8592058919975474e-10
3.497129154589033e-10
3.985931714950241e-10
4.20241948198563e-10
4.0230548374881516e-10
3.3351324884202906e-10
2.0619395843679987e-10
1.9720869398004778e-11
2.6051923873080704e-9
2.5362397933356244e-9
2.161346810329786e-9
2.590511233653399e-9
4.883863833871552e-9
8.122369400627802e-9
1.4329988598941832e-8
2.7433788074539215e-8
5.776849355008871e-8
6.525974466467393e-8
3.4879617262042486e-8
2.0064948951707437e-8
1.109441937374092e-8
3.753569718876505e-9
4.789218982778268e-9
1.912072817065866e-8
4.8947336014769875e-8
5.2330034699138444e-8
4.050364541863244e-8
2.8418505163796356e-7
6.472459381557429e-8
3.6572353252673444e-6
7.58846956052551e-7
2.2967577297367712e-7
5.027714381302892e-8
3.0660767344294184e-8
1.8576620126795063e-7
2.0300724807343777e-7
1.6842500816519663e-7
1.36721595955946e-7
1.515751067145507e-9
2.273267407978152e-8
3.535425896752396e-7
1.8322923162588971e-7
7.57425185080486e-8
2.9388264819511798e-8
3.0281523181535787e-8
1.8388490401337693e-8
5.881915579400196e-9
2.8962787016542416e-10
6.8426211370191254e-9
4.784147551175671e-9
3.9695012012643505e-9
2.4434903487757312e-9
1.4174278636559227e-9
4.236449221516157e-9
7.56758656506703e-9
1.1812036620614048e-8
1.6240076563341423e-8
2.058818674648498e-8
1.0566386246035117e-7
2.575612273122147e-7
1.6013313747369173e-7
7.722575145564584e-8
2.0164466691256745e-7
2.646852991792272e-7
3.062689059009197e-7
3.3127547803197993e-7
3.316427001829008e-7
3.0178497585722465e-7
2.49248602966877e-7
1.8699670111045584e-7
9.318623958646158e-8
3.797218920695812e-8
1.8938986036874776e-8
6.503934242748637e-8
5.123900848138793e-8
5.3486405674980174e-8
5.3844230307166006e-8
1.1623050087883423e-9
8.236400704611365e-8
7.427390423502125e-8
6.46325557144678e-8
5.8706402590952857e-8
5.256439351540669e-8
4.2970390454126284e-8
2.5930798377334938e-8
8.63336902318837e-9
7.358760281785053e-8
8.674028594320942e-8
8.008027517070651e-8
8.749680714124475e-7
2.6188068757861256e-7
8.313808891124815e-6
1.647636885585935e-6
4.6621363487355545e-7
6.342220421292898e-8
1.6653903460318783e-7
7.78944909855163e-7
3.380709363342456e-7
2.2169097371050103e-7
1.3172132101296238e-7
2.024907744907146e-8
1.8820823157983387e-8
2.7190373153863085e-8
1.300615657058705e-7
2.0020937242669548e-7
5.771802261186768e-8
9.810811691095299e-9
1.1757736280674608e-8
5.111322371079842e-9
2.7835733102030544e-9
8.32028512325052e-10
2.7248659539917285e-10
3.3166241350580838e-9
3.266180443274394e-9
1.03935076863825e-9
3.36301020017065e-9
5.3544548627688105e-9
8.575053475476154e-9
1.4071610031167467e-8
4.627737694706687e-8
1.026413809294139e-7
1.1551536563939243e-7
4.2460856161468024e-8
4.272163737186466e-8
1.0406548565103321e-7
1.4743354637483454e-7
1.8158565568066246e-7
2.1071911249075403e-7
2.359746995470423e-7
2.562338351980835e-7
2.679297412582478e-7
9.95801793657445e-8
3.927881619470843e-8
1.3544353551370175e-9
4.668779832721963e-8
5.0426814616639085e-8
5.9385710177399053e-8
2.8932073755673986e-8
8.682486415188637e-8
1.562035175082862e-7
1.215866356422594e-7
1.0701249845417753e-7
1.0136046925789993e-7
9.723062938212783e-8
8.899738099844697e-8
7.2939031134969e-8
4.8585711647038343e-8
1.627114338258299e-8
2.6853563753258115e-8
8.670709620420646e-8
1.4127258266568467e-6
4.90931322151966e-7
0.000012733252557792388
3.209115136655194e-6
1.308547597812781e-6
2.374651235687619e-7
9.63653214172635e-7
6.06404140331098e-7
5.719871132807099e-7
6.294346382872041e-7
5.09587123600709e-7
3.3467353326562606e-7
3.378716614796942e-8
4.195810593027314e-7
2.3606142814944732e-7
5.692679402869475e-9
2.6257382440450027e-7
2.0110694765242463e-7
6.18051090244556e-8
8.141276257797919e-8
6.266431972416504e-9
1.4420918765447732e-8
3.4651540876954694e-9
4.4665190715330185e-10
5.994596014440755e-10
5.822949838093889e-10
3.3974799752524557e-10
1.1750122481436328e-10
6.036685060777688e-10
1.1065535072933902e-9
1.6914445229782625e-9
5.210470266429953e-9
1.5200316246361914e-8
1.2920866256518148e-8
2.9911963378831038e-9
9.974614264357521e-9
2.3219322405288762e-8
3.688452946217768e-8
4.841435323123173e-8
5.13803203415969e-8
4.137841769089701e-8
2.292383171004875e-8
6.428338228372653e-9
7.621541167261645e-9
3.240022252118088e-8
5.352634742174444e-8
1.1186101643790125e-7
3.1554007460172245e-7
4.828996947020866e-8
1.2190212456238544e-7
1.4704982885585453e-7
1.3370916138926045e-7
1.2275796728411746e-7
1.2536771175102494e-7
1.3591874782482996e-7
1.5060801506489008e-7
1.6621415997628817e-7
1.7612174591185868e-7
1.6905856757118613e-7
1.3637735040423848e-7
8.181787332042117e-8
1.453247201134895e-8
3.100243296327469e-6
1.8331266511567757e-6
0.000010831720964101904
6.363678435183356e-6
4.34330054569688e-6
3.39625004051901e-7
7.530813391049477e-7
9.264813931669785e-7
1.0875195998524178e-6
9.260503976723253e-7
1.1630021073284076e-6
7.94194939637131e-7
4.754602431292876e-7
5.603584171569962e-7
8.335193917045515e-7
5.625044941261019e-8
1.9286083957791672e-8
1.3197926330697068e-8
3.110017119665301e-8
1.502511366667754e-8
5.292562742677413e-10
4.355355022125271e-9
3.924662089040271e-8
5.873571840393876e-8
1.41136826946373e-7
3.456681023907614e-8
2.953329424183214e-9
1.4417355604466665e-8
1.7619790939174475e-10
1.0026158593931841e-10
4.434230883185095e-10
5.781957588233305e-10
8.632757431836807e-10
1.1174425702540455e-9
1.4932489020521146e-9
2.164858635160534e-9
3.404359171524677e-9
5.7066603937069674e-9
9.274399188305796e-9
1.2054288685669807e-8
1.3252244558788363e-8
1.5087321242493824e-8
2.5819531877047694e-8
8.031827866752281e-8
5.8498834273092256e-8
3.285242344672733e-8
1.784403003652917e-8
7.395785130437366e-10
2.5811143900532188e-12
3.8244702273904606e-14
0.
1.824620157005551e-13
7.377321852915603e-14
1.1377080917716478e-13
9.085710247722116e-14
1.0436175074664108e-13
1.140814479071584e-13
8.924144886620877e-14
4.735720788383097e-14
0.
0.
4.2139799146756694e-14
5.306550964029525e-14
6.87787844620326e-14
9.229764681903831e-14
1.2612039296142356e-13
1.741185750487952e-13
2.4190495804093957e-13
3.3753560973292907e-13
4.725372315772659e-13
6.633777175211687e-13
9.33557000205189e-13
9.181662136513633e-13
4.539311578643408e-13
3.3712949867119706e-13
3.7159189223207826e-13
5.124300540018676e-13
7.386019703601368e-13
1.0599603032571616e-12
1.53621592097146e-12
2.2726523567397543e-12
3.438597456719716e-12
5.314793989681961e-12
8.383950615305456e-12
1.3505971468870624e-11
2.2275556592658346e-11
3.780319639588622e-11
6.657593165828713e-11
1.2343090279570347e-10
2.4704837778606615e-10
5.580217972839994e-10
1.477870241274889e-9
1.8808811126304275e-8
4.744329032338578e-8
2.8084111612919186e-8
1.8889929564075655e-8
4.102023657643658e-8
5.183476808850601e-8
5.836995221903663e-8
6.043206171238427e-8
5.637637241011345e-8
4.651354390551658e-8
3.32629968806443e-8
3.4685699964836434e-8
2.3327783169460382e-8
1.2920689051075321e-8
4.444583078287329e-9
1.1268939449795109e-8
7.927434727002448e-9
7.454843337444019e-9
7.472464056411828e-9
2.907523003760268e-9
8.313923310863943e-9
1.2674653050525361e-8
1.0341239959449052e-8
8.85593142284856e-9
7.568343774614893e-9
5.934241003076128e-9
2.802570191570687e-9
8.536557005582558e-9
1.027652798603782e-8
8.714652447830469e-9
8.147087456595277e-9
5.891943481680172e-8
6.365560146733615e-8
2.1414344446122644e-7
4.940646646134365e-8
1.8522661930622355e-8
3.236754627624454e-9
7.50928360409716e-9
4.1062869553744226e-8
3.144596480216457e-8
2.787863046844273e-8
1.5675043545638293e-8
4.222015069415006e-8
1.1330417333598384e-7
8.810263735479121e-8
2.4670558959962974e-8
1.4915775304979395e-8
3.920723949651779e-9
4.341729366084105e-9
5.824211560297784e-9
3.886623303091841e-9
1.3832670335661887e-9
1.5252298984638248e-9
1.0268077597474618e-9
7.723579649104899e-10
5.829440220149868e-10
6.783441122122884e-11
5.516795448359759e-10
1.0209005352339524e-9
1.564342777406627e-9
2.08035198052356e-9
6.322084850300496e-9
1.5671960146701362e-8
1.6767498170929307e-8
1.3309570437776788e-9
1.2806018757806546e-8
2.2051512288123562e-8
2.8728825427038386e-8
3.405298031705658e-8
3.8167817147649965e-8
4.085937170322836e-8
4.228328724848077e-8
4.360226129278513e-8
2.742505120209371e-8
1.3162504423814599e-8
2.2176177240502065e-9
1.8339891838515487e-8
1.0594473373331412e-8
9.374820105211716e-9
9.820819456354648e-9
6.042423553985932e-9
5.636182962954943e-9
1.6750335593964456e-8
1.3724209852712305e-8
1.1592466927285924e-8
9.855522818215249e-9
7.881829384256319e-9
5.40791507999389e-9
1.9511988863693747e-9
4.3076519565655926e-9
1.9042582992956418e-8
2.1368583642371944e-8
1.553627735635866e-7
6.974945410771744e-8
2.1295372524517563e-6
4.2899439795650787e-7
1.371453792859693e-7
2.9480143482535988e-8
2.657657163341557e-8
1.736642957870157e-7
1.246104675054338e-7
1.1195266996389721e-7
2.793070355035953e-8
1.85907338933365e-7
3.6630006105725297e-7
2.4189858828056664e-8
1.285916733749934e-7
4.3362326062281717e-8
2.76156888920004e-9
1.5754550331806675e-8
1.9760769181679025e-8
8.894245282697778e-9
1.0690114922432903e-9
2.7387451437766326e-9
2.198659872834162e-9
1.640560053930425e-9
1.028115339825639e-9
3.440157246903041e-10
1.360754458447537e-9
2.460049605332181e-9
3.7486413299118394e-9
4.944176899234566e-9
5.752193034031102e-9
3.719206821447899e-8
9.988601721311235e-8
4.4602897991706925e-8
3.75315619069755e-8
8.039657417925513e-8
1.0558141866557111e-7
1.237127931973978e-7
1.3373580091645523e-7
1.3277695008875545e-7
1.2280519828869278e-7
1.1078416115517716e-7
9.021185581720958e-8
4.674180088032187e-8
1.4717644319804137e-8
4.537295377486894e-8
4.084643355210675e-8
3.445384429307583e-8
3.739480520576059e-8
3.49410635902709e-8
3.8705575078336626e-9
4.216246466669884e-8
3.896430878433777e-8
3.55206109831851e-8
3.288570652561291e-8
2.9446008319957653e-8
2.4133541427883556e-8
1.6025454909209836e-8
2.36366189562467e-9
2.68266403442669e-8
8.155389938757591e-8
6.87162259554479e-8
5.952584517589032e-7
1.6691447958292005e-7
5.589269061278722e-6
1.1261316318345057e-6
3.229330575261686e-7
3.0672742143558714e-8
1.8737750542994937e-7
4.184424545617184e-7
2.2126627050772694e-7
2.582609359950185e-7
2.0804128682610462e-7
1.9985330894250808e-8
2.2945102155731486e-7
3.748135829151981e-7
1.1995387279649314e-7
1.486073717471507e-7
2.3557011892346265e-7
7.453920478596553e-8
1.876051509209417e-8
4.909726898030451e-9
1.8895676125898234e-8
8.576084815851433e-9
1.5683867519522678e-9
7.88605152635067e-10
9.61657338260709e-10
6.395758941071415e-10
2.4270336132744686e-10
3.593613467939852e-10
8.219750503405505e-10
1.3271583943341196e-9
4.040952924773223e-9
1.1758011009767235e-8
1.2255448804730253e-8
3.9230471570461965e-9
6.892215779368906e-9
1.7429998983041452e-8
2.8029835536228048e-8
3.899694822261821e-8
4.949632275092542e-8
5.7181792284101874e-8
5.854984829424622e-8
5.0854803284310084e-8
1.9603315008327976e-8
5.647527343910521e-9
5.5908200821978074e-8
4.809354300547648e-8
5.133947426865914e-8
4.444373623653874e-8
2.1277176223679027e-8
1.0790054589573494e-7
8.68507896017901e-8
7.60100178653576e-8
7.275429419494255e-8
7.159938805135362e-8
6.87820023525902e-8
6.155429851036962e-8
4.847708174376817e-8
2.8776391506248674e-8
1.1689119374807894e-10
4.3676036492196716e-8
1.0975371289479854e-7
1.5423669052065337e-6
1.1305937224623643e-7
0.000012347970845587107
2.9289887158160143e-6
1.0691618656180934e-6
3.460706058895409e-9
9.17529180058034e-7
5.223323386097913e-7
5.329555812570312e-7
3.4341047089367904e-7
1.7283932815723968e-6
3.049938687564777e-6
5.661427136164475e-6
6.532199107961843e-6
1.8224855542298854e-6
4.1911055141504396e-7
8.533547030543819e-8
2.9515277028833364e-8
8.904395757953588e-8
2.706346493485363e-7
3.437765953540204e-7
1.3432727658310344e-7
3.6845777222009595e-8
6.936123990293862e-9
1.7586403003165632e-9
4.814944865049419e-10
9.468935970973385e-11
1.0272506510362755e-11
5.249493452266943e-11
3.280986772594053e-11
2.8632416904518686e-11
2.90457043484021e-10
7.425125481018236e-10
1.0349907053364699e-9
1.1404017570289224e-9
1.0972373128438455e-9
8.839881355418477e-10
4.889736081604996e-10
5.750571707239619e-11
5.968800607431794e-10
8.307456026298499e-10
5.284126149285106e-10
3.9226858925182735e-9
6.8866776079403066e-9
9.881297301128474e-9
1.5636871114636302e-8
3.0090223185400473e-9
3.6876219375969986e-8
1.2156699125008956e-7
1.6219526525621101e-7
1.7116914523967307e-7
1.4184512949612157e-7
1.2156366970534975e-7
1.1769712284329236e-7
1.2236318635932637e-7
1.3115745866624714e-7
1.4038899862412981e-7
1.4386478442562536e-7
1.3317898466946099e-7
1.0377111999516174e-7
5.920704407183698e-8
4.8750531593721435e-9
2.6523278565960853e-6
2.390253936737112e-6
9.880258956609311e-6
6.294706641037806e-6
4.006875102930799e-6
7.317507153702091e-9
7.13547655723002e-7
8.751127164516327e-7
1.2902172475851854e-6
4.304770165037649e-7
1.407621524076064e-6
1.3705994837412019e-6
8.777192740862388e-7
5.011361037368194e-7
4.140020399743697e-7
1.1994704559726719e-6
2.890891559604562e-7
6.566973279431311e-8
1.0653335818860534e-8
2.9029225127976537e-8
4.717805370778647e-8
1.2007425863494167e-8
7.072515905486943e-9
7.139556045973554e-8
2.9057415395633757e-8
3.37472004980551e-9
2.4871555614409576e-7
2.80091538868737e-7
7.727446537450941e-8
4.500049101295059e-7
1.0840133449913007e-7
1.741830957752561e-8
2.3998788463662363e-9
1.6274829978698835e-9
3.5767382055126563e-9
2.9853818957146805e-9
7.296520334152622e-10
1.2732446846350325e-9
1.6738428564748857e-9
2.3839978678731226e-10
9.095444381171522e-9
7.240603861269722e-9
2.6699196754234562e-9
9.776373569680803e-10
7.621540793646309e-10
1.556723327257801e-9
3.7969710673433395e-9
4.368790389241863e-9
6.906635640854137e-10
4.5637377123413604e-10
8.697443514678209e-12
2.7280141835044e-13
0.
2.303634710201272e-14
7.241924329702456e-14
1.0181286174659357e-13
4.568868179161396e-13
1.9579980210963e-13
2.823205967805811e-13
2.8383043124829764e-13
2.5825143643357346e-13
4.20437892038355e-14
0.
0.
0.
0.
2.3225454758465275e-14
3.3386231717412114e-14
4.7079012155016546e-14
6.608504488509958e-14
9.279270642262697e-14
1.305599675372181e-13
1.0931638176227534e-13
3.905271611378061e-14
2.8361676631543168e-14
3.636790117251872e-14
5.474452472539417e-14
7.931980612050232e-14
1.1327892422900472e-13
1.6396831460074595e-13
2.4197417965462327e-13
3.632503550197833e-13
5.5315596169035e-13
8.532378343305335e-13
1.3331349376905739e-12
2.1123885901371742e-12
3.4021409992779328e-12
5.588905511229391e-12
9.413608139782096e-12
1.6386114096598004e-11
2.9850688478618886e-11
5.8124332018334563e-11
1.4938549740187588e-9
4.045040506323831e-9
5.760431147777037e-9
1.5968481602151633e-9
4.660895263869232e-9
9.594667058995817e-9
1.3500456494694611e-8
1.6828859128005078e-8
1.9551128577281857e-8
2.1259344723213928e-8
2.1389310244171283e-8
1.1473008990464847e-8
5.662888445643772e-9
2.8973134323830267e-9
1.4199892395481932e-9
2.487597241927419e-9
2.536772919540314e-9
2.6024174782893038e-9
7.535191904909353e-10
3.9020034306513325e-9
4.57266940608378e-9
3.727551707121545e-9
3.1913587430371332e-9
2.747557203332692e-9
2.1418762748769636e-9
1.487992555406286e-9
2.0954223628160474e-9
1.963711061831397e-9
1.896058039168255e-9
1.8994239118664734e-9
1.972550081524056e-9
5.36692704174954e-8
8.697282746083127e-8
8.021841225742443e-7
1.5204175734641024e-7
3.837537503401665e-8
5.820987770302803e-11
2.679922258776062e-8
1.1929038649227093e-7
5.0714115700017787e-8
5.41243192694024e-8
2.9653459501479568e-8
5.40062116315776e-8
6.967644398969745e-8
1.3007549087499701e-8
1.9598236631572426e-8
8.178193126390821e-8
8.834511325207654e-8
4.4702115242725694e-8
3.090358141339444e-9
1.5483205156190078e-9
8.633092262732243e-9
3.387161803368164e-9
6.849272447724263e-10
1.994314408767084e-9
1.587137447289434e-9
1.2597405312045329e-9
6.074899685060242e-10
6.302776083257823e-10
1.4058346449355178e-9
2.216800054754752e-9
4.76856684467987e-9
9.67050576841783e-9
1.49113972157456e-8
1.3608278068189474e-8
3.3769210708444794e-9
1.0470584636468103e-8
2.415774951403915e-8
3.6685036815879915e-8
4.801141957253341e-8
5.813940063248156e-8
6.689948606839235e-8
7.396700360567297e-8
3.338556926973276e-8
1.3186797798731285e-8
1.516656320843996e-8
2.4319603897782438e-8
2.8163516274051238e-8
3.1943406234060827e-8
4.715406716830731e-10
5.973939170197991e-8
6.693204352108636e-8
5.357746508146846e-8
4.523334174130952e-8
3.732979971635466e-8
2.844235895352237e-8
1.8665689406533576e-8
7.028293313757254e-9
1.103729054382975e-8
4.5222266270926954e-8
4.5127668997377986e-8
3.760496330868595e-8
3.382090757506649e-7
1.5645451875084246e-7
3.131178360305008e-6
5.916427831568476e-7
1.4880294694168547e-7
7.781120725628182e-9
8.853219249638599e-8
2.74994597494548e-7
1.283663136580845e-7
1.305810321214191e-7
1.030194931687953e-7
1.3454008631932513e-7
1.9103828651329394e-8
1.1980609287351424e-7
5.782238614343915e-8
9.88912345385776e-8
3.031560734794422e-7
1.2369712472553245e-7
1.7478111917802234e-8
6.711657926613467e-8
9.82105408590734e-9
8.764866712203414e-9
2.697741657741344e-9
5.000118764815298e-10
1.1271809806078291e-9
7.608529720890066e-10
4.62952686300273e-10
1.5434998236447766e-10
6.005139982422268e-10
1.011593538467895e-9
1.3555723607695715e-9
4.278486925582724e-9
1.2317713016150663e-8
1.4889703714530423e-8
5.671833204491341e-9
7.08046742806577e-9
1.9148020442480142e-8
3.059160885287562e-8
4.197456217526984e-8
5.31401888982781e-8
6.3090427597059e-8
7.006065273356276e-8
3.0952211097002414e-8
3.879066884290531e-10
4.2909324355383785e-8
3.907101445931124e-8
4.342761728372034e-8
3.7045837343818724e-8
2.501203294343265e-8
8.912140159892386e-8
7.227033508270648e-8
6.32768087709699e-8
5.936195162124519e-8
5.618273211481849e-8
5.0965602646969833e-8
4.20023885831441e-8
2.7603474618289944e-8
3.0890221027058137e-9
4.503999205226173e-8
1.1583237804281676e-7
1.159006574020667e-7
1.0534822660092796e-7
1.3629001816665574e-6
5.328968847730099e-7
8.202224004995322e-6
1.5138333376802047e-6
3.08816407138958e-7
1.1887321656282112e-7
8.435350406099031e-7
3.2758118148885423e-7
3.224227564180458e-7
1.4483924893471154e-7
2.433336942923626e-7
1.03614541751064e-6
8.881753079946127e-8
1.6404113040678623e-6
1.1061037273902416e-6
8.452785570800195e-7
1.082456505369062e-6
9.735909357273408e-7
1.2257293812608626e-7
6.7142536100119265e-9
1.2058880454711338e-8
6.038682925032738e-8
2.858315253869868e-8
2.6422339717772707e-9
2.175639922320083e-8
8.154052649220856e-8
2.59358618916314e-8
4.6596918866349346e-8
1.2524893006453647e-7
3.953496253880383e-7
5.566502518014787e-8
2.101106579086234e-8
7.073327469767646e-8
2.2022499590637984e-8
9.846235813968394e-9
5.0997894700254645e-9
3.152660276140092e-9
1.0058026324081316e-10
2.371573232950432e-11
1.3155140445790232e-9
1.6866334471442936e-9
8.438552412292501e-10
3.713051861367949e-9
1.5666224254016477e-9
1.4528821254069721e-9
1.8158042335339374e-9
6.783824604613246e-9
7.60687509883269e-9
3.0980805656522783e-9
9.130268903937495e-9
1.7053819343221489e-9
2.3738374614469045e-11
3.5060557693893764e-13
0.
0.
8.157672752145923e-14
6.505447357923095e-14
1.0326482044864227e-13
1.0503884080809758e-12
2.441516218517505e-13
3.105140533957285e-13
3.7428460315378125e-14
6.214436851793716e-14
3.0133229080692253e-14
0.
0.
0.
2.945191025742659e-14
4.250223692745891e-14
5.987516499930545e-14
8.381921341516316e-14
1.1728399878437546e-13
9.112711505344706e-14
3.002315853508495e-14
0.
3.0495977614366875e-14
4.720380493826694e-14
6.855785324754829e-14
9.801099640779922e-14
1.4194030192431106e-13
2.0909199882733162e-13
3.1244283949225456e-13
4.723480239329581e-13
7.216022273468771e-13
1.1140492751403403e-12
1.7398222487027694e-12
2.7533040759970975e-12
4.426494893953864e-12
7.255915804132176e-12
1.2190269980981169e-11
2.115485727708029e-11
3.838971029684355e-11
9.946687684347734e-10
2.5545716003272764e-9
4.157417695074693e-9
2.9815442861715057e-9
1.3012418119897837e-9
5.84247111233945e-9
9.744397972954606e-9
1.3131440533643192e-8
1.6099865681863e-8
1.851670643227929e-8
2.0043248081775495e-8
9.571285984762874e-9
4.648770730780177e-9
2.1114123204499683e-9
1.9819676133094254e-9
2.6418200496942892e-9
2.978631567340045e-9
2.6538051155706026e-9
9.05726615682533e-10
5.284050780114695e-9
4.454482703095118e-9
3.737306795115814e-9
3.2358207913639374e-9
2.79625379972954e-9
5.29792356305561e-10
1.464970945577183e-9
1.519405804832069e-9
1.4593433948788087e-9
1.4295633826477027e-9
1.4504457433126966e-9
1.5286869468735004e-9
6.231140466579817e-8
1.0318627519775744e-7
8.842356443582709e-7
1.6339227751649648e-7
3.760418270174801e-8
3.43759087383017e-9
3.712303341419368e-8
1.077833237311041e-7
5.202819260921755e-8
3.3076556336688764e-8
3.5673830147295765e-9
1.5671670147707624e-8
5.6974272418010043e-8
2.554915831473394e-8
1.2114102442476015e-8
9.816947905506081e-9
4.3691326806605675e-8
1.4762529949036646e-7
5.727175421408709e-8
9.168183325935048e-8
9.923175958057593e-8
2.110954626231756e-9
3.0852451441619263e-9
8.129847522278751e-10
6.684693355380999e-10
1.2169939326903051e-9
8.375035186117068e-10
5.506519616064449e-10
2.661128203900397e-10
7.457129431302925e-10
1.7993643503475974e-9
3.381809742190813e-9
5.257393336710602e-9
5.8751958625074226e-9
4.013381846426306e-9
1.234978579691317e-10
4.848529403489948e-9
1.0270064631878794e-8
1.5832347534532996e-8
2.1378469325450912e-8
2.6786419570761558e-8
3.1921741315540757e-8
1.4232035634347012e-8
2.8743856813212165e-9
1.6533717414343527e-8
2.1342929300626834e-8
2.87194434341732e-8
2.8471028956596147e-10
4.747526493704711e-8
1.0663655934163772e-7
7.862219787237735e-8
6.181211182018848e-8
4.948893992407472e-8
3.768161654759509e-8
2.648067329071186e-8
1.609492541206974e-8
5.172039483091436e-9
1.0153989182008621e-8
3.857439237855674e-8
5.3625648002671774e-8
4.262830189902571e-8
3.3866631894164725e-7
1.5185091114320436e-7
2.8552266314282763e-6
5.396372553785628e-7
1.302606433903335e-7
2.134253806270942e-9
1.162142108089335e-7
1.9868173864497947e-7
1.1666860329426155e-7
6.596424819465036e-8
1.0378530072117405e-8
2.3746991327925796e-8
7.714064983082386e-8
3.832786067916092e-8
1.2258146967340704e-8
2.519974152674855e-8
1.7004291429761563e-8
7.440248977385226e-8
5.189153093646659e-8
8.986471352107239e-8
7.685409769266147e-8
4.409397294664379e-8
1.0721440061886844e-8
2.989779186158606e-9
4.67280931977273e-10
1.6891731640505323e-10
2.1598765429838188e-10
1.3120083449035176e-10
1.9776562226479217e-12
1.5212666105154162e-10
2.811433801347318e-10
8.273385022824633e-10
2.3601829287274203e-9
3.3398815274839766e-9
2.6251203801934918e-9
8.520577677531063e-10
1.4726270708877814e-9
4.153445849250771e-9
7.211406578274858e-9
1.0609759800486716e-8
1.4000308945190201e-8
1.649825583524672e-8
1.2874025337813373e-9
2.2701787588447886e-8
2.0939833449607015e-8
2.1615770152184152e-8
1.0289502235912946e-8
2.138780084532825e-8
6.683477031459356e-8
8.710258272864274e-8
6.497248275956251e-8
5.624609756416629e-8
5.175686145983222e-8
4.731681015513494e-8
4.103400778495889e-8
3.2015982552327726e-8
1.8999508263439922e-8
1.9291616216048335e-9
4.184431613528347e-8
1.1163602436565059e-7
1.2503326536453359e-7
1.1121906286342711e-7
1.3821447757844135e-6
5.117376868622077e-7
7.98587829905981e-6
1.4878098987590005e-6
2.959485592460778e-7
1.5657953100677188e-7
7.804899393302612e-7
3.017164202021039e-7
3.159747957482128e-7
1.8365385401958037e-7
3.385386346371487e-7
1.3133858198480452e-7
7.541062004433847e-7
1.707570459458943e-6
1.1994074613184577e-6
1.4236223394995898e-6
1.038632672757544e-6
1.316088770684303e-7
1.5609317592671083e-8
1.684064352497179e-8
3.8786308907535676e-8
1.802935555531897e-8
3.896459662094271e-9
2.267894374739394e-8
7.95970905653451e-8
2.295305294692017e-8
3.6834146638458976e-8
8.825501719383821e-8
1.7455379321674936e-7
9.666247478615937e-7
6.281927264305174e-8
2.1137090513668536e-7
4.732644876825515e-8
2.134386573090418e-8
5.3143609735696535e-9
3.4618652168602192e-9
4.667086897566218e-9
8.457414479648127e-9
2.8925360971480365e-10
2.039636892406893e-9
1.3463130707223885e-9
1.439206388308291e-9
5.975581255235924e-10
6.895806201399364e-11
1.1275330831016539e-10
5.539451774917108e-10
1.5939259380833057e-9
4.099581584279458e-9
1.6849601762607682e-9
4.2732740923920524e-10
7.633331588542737e-11
1.1841719152904816e-12
6.857031198924974e-13
3.457343948500302e-14
1.331135306789145e-13
6.993724712774244e-14
0.
3.5471343014558006e-13
9.081831311019652e-14
2.5781168675647813e-13
3.868290368330855e-13
6.24101305942164e-14
9.917025721318637e-14
5.262304900492782e-14
0.
0.
0.
0.
2.335930473155959e-14
3.3921534235038e-14
4.8245285451282553e-14
6.82764683051374e-14
5.287505686565421e-14
0.
0.
0.
2.6159508328866408e-14
3.777754862965973e-14
5.39374086588221e-14
7.819002781043415e-14
1.1547782785733044e-13
1.7320023745449231e-13
2.6305241999880494e-13
4.0402408330957e-13
6.275594518769449e-13
9.868071710304779e-13
1.5738184448241366e-12
2.552930156372895e-12
4.228999831179e-12
7.196545803333435e-12
1.2694968986048548e-11
2.3555231022388852e-11
7.386095439502754e-10
1.9992707687281442e-9
3.147855302632421e-9
1.5851057964805812e-9
1.941322477543034e-9
5.244809970082593e-9
8.059990952775489e-9
1.0579773416802162e-8
1.2843717866050485e-8
1.4679642142410741e-8
1.5744705357671085e-8
7.69636755238436e-9
3.77770346695005e-9
1.9769413906717126e-9
1.0735887691993102e-9
1.610066454755527e-9
1.7557754316475112e-9
1.5775762614604413e-9
4.5663168436117277e-10
3.777225487574592e-9
3.2011231026488043e-9
2.6136349863292192e-9
2.233818418231564e-9
1.920144591076541e-9
4.2418688933830164e-10
1.332356552487427e-9
1.2861103265613443e-9
1.2333519681935111e-9
1.2241674560380226e-9
1.2646518663593608e-9
1.359405954609409e-9
6.185346133165015e-8
1.0006859578985241e-7
8.877510039631525e-7
1.6485887055745188e-7
3.8949609920008494e-8
2.114183149483276e-9
3.349435332933196e-8
1.1587248867891163e-7
5.25137346499928e-8
4.5568671248164196e-8
1.244695465506199e-8
3.730191405866874e-8
8.755028445585876e-8
4.088687666924614e-8
2.4733560208675414e-8
2.5897975763383957e-8
1.0984059538759758e-7
1.0955603188959902e-7
2.4853486719586362e-8
7.806749161009131e-8
4.167929889153991e-9
5.874478828331051e-9
1.8553340746789027e-9
1.7421383597991626e-10
1.928989709755534e-9
1.206496742338268e-9
9.725007101782142e-10
1.1859978159129438e-10
7.379773254634874e-10
1.350489241535227e-9
3.0025436934233266e-9
5.688924707188868e-9
8.802274080848e-9
9.367164782818817e-9
5.249070534401586e-9
2.11783142580627e-9
1.067707961638705e-8
1.9339844791511784e-8
2.7709476549968394e-8
3.562735713240669e-8
4.295580000572751e-8
4.9516215124349966e-8
2.2499589184039892e-8
4.781135092730367e-9
1.743475818723782e-8
2.3916243236449805e-8
3.289348452531223e-8
2.3991134103254192e-8
3.1012957384729774e-8
1.0159638825531325e-7
8.025085651806515e-8
6.434532813756802e-8
5.291322074251207e-8
4.137546892256279e-8
2.9722764151054957e-8
1.8721991064699888e-8
7.490955506528197e-9
7.4053707442912865e-9
3.357555453758773e-8
5.0682577433958384e-8
4.081197260216332e-8
3.175062010213835e-7
1.4380435274959005e-7
2.738649546578127e-6
5.186926415254349e-7
1.2744275381978214e-7
5.013476020755127e-10
1.0288469809196803e-7
2.0455545623399971e-7
1.1329444190471501e-7
8.150013507042734e-8
3.1784266651740754e-8
8.314429634395252e-8
8.012782083715569e-8
2.4989790633024e-8
5.763867627086243e-8
2.9705740376328124e-8
6.480635092323377e-8
1.702168221343688e-7
1.4903865637315384e-7
9.697816826083003e-8
1.0183162949754515e-7
3.1580924934908754e-9
8.184655163611775e-9
1.7246685212924782e-9
3.73858937566429e-11
3.7015393445575984e-10
2.541025312812165e-10
1.338655401747997e-10
9.28156483249179e-11
2.670801712128861e-10
4.4027163186692735e-10
1.2695473939455595e-9
3.672898755738363e-9
4.959454129677527e-9
3.310776538447982e-9
9.090813146443745e-11
3.7032182985277635e-9
7.824827761451308e-9
1.2366226046988521e-8
1.7279314582833405e-8
2.207419846672365e-8
2.5572141148077603e-8
7.022993667627268e-9
2.339736412841035e-8
2.580589641504798e-8
2.602643078889984e-8
2.3436887526499435e-8
1.0965343169863692e-8
6.092863007956808e-8
8.242351336360233e-8
6.290582100985451e-8
5.51807201696151e-8
5.1395515427575065e-8
4.759645346378571e-8
4.183057133668845e-8
3.314482253131448e-8
2.0296287679074203e-8
6.8210196644072e-10
4.14855378624403e-8
1.125871186073207e-7
1.2005276370418633e-7
1.0626879040935982e-7
1.3412662545674534e-6
5.09417424490499e-7
7.71227511591822e-6
1.425360006678614e-6
2.7969753194980005e-7
1.5043012102745755e-7
7.711837576630379e-7
2.924841344227474e-7
3.0483802114377335e-7
1.8327921066286679e-7
3.502446413249002e-7
1.5384619541620105e-7
6.970612368329043e-7
1.7056658266162077e-6
1.2232126326445312e-6
1.4496985567524811e-6
1.0155856609795031e-6
1.3184757905348742e-7
1.4776052173422506e-8
1.724585742393504e-8
3.7898414675464855e-8
1.7072477734360263e-8
3.956571117678363e-9
2.32897283071663e-8
7.443616204765402e-8
2.2560011950773534e-8
3.685421815253219e-8
9.006686160208543e-8
2.0360817953488462e-7
1.0423771644709214e-6
4.992998870071764e-8
2.1628863693680297e-7
4.376389661911106e-8
2.2742860700944016e-8
5.764906623739072e-9
3.7648803491368114e-9
4.8268797627789525e-9
8.198001524757175e-9
2.103055276542373e-10
2.020877866622956e-9
1.3748791854228242e-9
1.1929495964632842e-9
5.448247355499061e-10
3.7453763704753415e-11
9.682021932845795e-11
5.455786949406078e-10
1.581759679763576e-9
4.0530169189873035e-9
1.6999867628460171e-9
4.2612722235964765e-10
7.849812198631404e-11
1.2190977105691349e-12
8.100795352658302e-13
3.417639248170372e-14
1.3118770166074588e-13
6.91752223778274e-14
0.
3.4180123784881195e-13
7.336265821017274e-14
2.5653067125235817e-13
3.8661521484862227e-13
7.016348953430679e-14
1.0067771075561403e-13
5.421425922214627e-14
0.
0.
0.
0.
2.2915473546381174e-14
3.3337670831102466e-14
4.744883743061594e-14
6.7173615536859e-14
5.194078764742108e-14
0.
0.
0.
2.5676582178756945e-14
3.707382688541436e-14
5.293145422345299e-14
7.673571995056471e-14
1.1333653745378653e-13
1.6999677404850078e-13
2.581949657615696e-13
3.9656902910514167e-13
6.159796318560906e-13
9.685821811823614e-13
1.544695818689553e-12
2.505529336610542e-12
4.150060296501172e-12
7.061110738223731e-12
1.2453045184362591e-11
2.309750370130909e-11
7.286582205633788e-10
1.973355700517461e-9
3.1093939434677346e-9
1.5685804431196867e-9
1.9174543143749097e-9
5.188811943821164e-9
7.980519492810683e-9
1.0482248734243281e-8
1.2733218533353139e-8
1.4563402254626161e-8
1.5633026689534973e-8
7.63454162376076e-9
3.74788675639473e-9
1.964358190925332e-9
1.059275502302206e-9
1.5916633191456361e-9
1.7367309301461306e-9
1.5553387043271258e-9
4.680353438229485e-10
3.753846863661616e-9
3.1745229553775318e-9
2.5912083455351492e-9
2.214271087337507e-9
1.9035324492441173e-9
3.737705661516266e-10
1.321765985999292e-9
1.2744748868586866e-9
1.2226279193355653e-9
1.2142487729110805e-9
1.2553195825030642e-9
1.3504860906309772e-9
6.197650404565526e-8
1.002127052081663e-7
8.889171003962185e-7
1.650376147637736e-7
3.896636883406793e-8
2.1348520625777963e-9
3.3566589400278744e-8
1.1584132620109044e-7
5.2545333545454717e-8
4.543293078316972e-8
1.2237969525140234e-8
3.705330526115091e-8
8.743920470378655e-8
4.0848326655922185e-8
2.473772237887098e-8
2.5614326299898975e-8
1.0858764485848131e-7
1.1056195709319567e-7
2.5369435742861143e-8
7.94951261897003e-8
4.6596938341787e-9
5.8881906054704075e-9
1.8694765590559206e-9
1.84507618892979e-10
1.923440118979671e-9
1.2073633622832606e-9
9.724205701984736e-10
1.2680533971056252e-10
7.327369415203342e-10
1.3441581221410897e-9
2.99118397069754e-9
5.662681113223484e-9
8.760453893478397e-9
9.33414023560632e-9
5.256397219678418e-9
2.0621428662080385e-9
1.0580206636597303e-8
1.921093391327651e-8
2.7555733452479756e-8
3.5454586164400184e-8
4.276957020955128e-8
4.93226602187477e-8
2.240987709786764e-8
4.69789033723162e-9
1.7431150433980494e-8
2.3926199445919002e-8
3.297835652932956e-8
2.3877983751566354e-8
3.1329433415151935e-8
1.0200016336827301e-7
8.047744260347442e-8
6.45195013603764e-8
5.303261057257512e-8
4.144003297201304e-8
2.975050927735223e-8
1.873763664154971e-8
7.520323548022329e-9
7.31794477440429e-9
3.3339349473006644e-8
5.0749541898884576e-8
4.084969681358096e-8
3.169265508713981e-7
1.4346023005636989e-7
2.7322389981134123e-6
5.17551945839771e-7
1.271707438677859e-7
4.6006386975781427e-10
1.029059564250441e-7
2.0391382221968877e-7
1.1307647593359413e-7
8.110373120412663e-8
3.1092501045113096e-8
8.223015662671972e-8
8.116056374491823e-8
2.3332066241499944e-8
5.6889942943353176e-8
2.99531409013597e-8
6.354053261612753e-8
1.6794656616963873e-7
1.485718550852493e-7
9.605045798233307e-8
1.0092029305849114e-7
2.5647344726327136e-9
8.234060753677028e-9
1.737764516713042e-9
4.656402494717846e-11
3.6574754120151795e-10
2.5220765669800994e-10
1.3361206566447358e-10
9.045570250312765e-11
2.635151117239743e-10
4.3521477762519676e-10
1.2549854286214284e-9
3.6310284919446244e-9
4.906378967787982e-9
3.2864563656968088e-9
1.1191355050681969e-10
3.6362039160823535e-9
7.71308839426797e-9
1.2209483301040317e-8
1.707786328088786e-8
2.1831623424168393e-8
2.529727864933582e-8
6.865690110893454e-9
2.345741546422015e-8
2.566862835289178e-8
2.5902019009432316e-8
2.3170929415648434e-8
1.1199353824113905e-8
6.09568973152246e-8
8.228488174490338e-8
6.278044090485083e-8
5.506346098781316e-8
5.12765894576598e-8
4.747372620128817e-8
4.171062110639079e-8
3.3040687566186985e-8
2.0225960380835098e-8
6.874808739839557e-10
4.1362667286546125e-8
1.1242515700889775e-7
1.2002279832349572e-7
1.0619296035893044e-7
1.339371855566211e-6
5.085410235292553e-7
7.7020424518854e-6
1.423630203505034e-6
2.7937764837627797e-7
1.504060563499149e-7
7.697679155415615e-7
2.920500126680622e-7
3.0441659448806097e-7
1.831869352861189e-7
3.527588140453783e-7
1.4770888702999005e-7
7.034636304117121e-7
1.7097483776337108e-6
1.2257014459339877e-6
1.4538965498503866e-6
1.00905096752446e-6
1.3160367345515495e-7
1.4709637095820835e-8
1.7422159081018172e-8
3.7849761933929625e-8
1.693887683588398e-8
4.059184980629993e-9
2.3979630552733363e-8
7.502230914322998e-8
2.2885484798956765e-8
3.7217910223455326e-8
9.050779355178488e-8
1.9849161438399622e-7
1.0316088148051467e-6
5.1754010829045095e-8
2.1764661912949623e-7
4.478847541469372e-8
2.2720582884294646e-8
5.716509532063416e-9
3.776069846538213e-9
4.864905378773083e-9
8.76491733911608e-9
2.3825690481234056e-10
2.0038540015128388e-9
1.2966672634226724e-9
9.835557096838474e-10
6.277346559153288e-10
5.5505854704058884e-11
1.0446556183360941e-10
5.532978956390057e-10
1.599232836236012e-9
4.167230773764499e-9
1.68971447737417e-9
4.3013297330427624e-10
7.886849154572293e-11
1.2271830634379121e-12
8.173113292161373e-13
3.452881532849835e-14
1.3154459931042939e-13
6.902390632163553e-14
0.
3.418379221469906e-13
6.945782567372988e-14
2.557909310742032e-13
3.8686684572755185e-13
7.500800223541156e-14
1.0158203548491041e-13
5.522878173248636e-14
0.
0.
0.
0.
2.2334213636463117e-14
3.2553558793885735e-14
4.637225625128266e-14
6.568407820351491e-14
5.073676553030755e-14
0.
0.
0.
2.5054725936769112e-14
3.615859251336264e-14
5.161400830168289e-14
7.482179137116437e-14
1.1051286576243035e-13
1.6577307868601121e-13
2.518032835153914e-13
3.8679213733306126e-13
6.008591700095484e-13
9.449110271958419e-13
1.5071101639645795e-12
2.4448228811389735e-12
4.049905412195358e-12
6.891292117950642e-12
1.2154366108971468e-11
2.2544390355601076e-11
7.174240027319322e-10
1.9460963633906804e-9
3.064581287586219e-9
1.5312682443659588e-9
1.9113115249121445e-9
5.138587857893778e-9
7.896122899069608e-9
1.037139243016354e-8
1.2602088047287054e-8
1.4419124239611904e-8
1.5485233132475967e-8
7.56219250834598e-9
3.7146052637990414e-9
1.953720585880687e-9
1.037838797316889e-9
1.5664946866862492e-9
1.7097976936117345e-9
1.527083004167048e-9
4.744499800761046e-10
3.721837774235095e-9
3.1427923494994432e-9
2.564009192908355e-9
2.1905129165908987e-9
1.882981389406751e-9
3.4300038173051906e-10
1.3134363809201795e-9
1.2645915633969175e-9
1.2135025935604564e-9
1.2059269459133362e-9
1.2476409408650511e-9
1.3433047821275672e-9
6.205603325332972e-8
1.0026769060346948e-7
8.896596149535456e-7
1.6516113865855578e-7
3.899008033529281e-8
2.135634862203792e-9
3.358234799212621e-8
1.158873623102229e-7
5.256952703580366e-8
4.544183697606384e-8
1.2228146209996217e-8
3.7054176254356436e-8
8.752188193179393e-8
4.088026011490118e-8
2.479530614084027e-8
2.561141657561956e-8
1.0848816258408444e-7
1.1063174328755914e-7
2.5412534287371456e-8
7.957601685888571e-8
4.679274548639871e-9
5.88963387760766e-9
1.870020287254213e-9
1.855073351048071e-10
1.923973399071737e-9
1.2079712547044287e-9
9.729522289675455e-10
1.27043043014073e-10
7.333500237548732e-10
1.3453317210526473e-9
2.994308175023955e-9
5.667051202094108e-9
8.766449947013073e-9
9.342474373824124e-9
5.2651948458690315e-9
2.0565941700789374e-9
1.0580365470602256e-8
1.92175958419825e-8
2.7568755276693654e-8
3.547345437360904e-8
4.279365161346092e-8
4.935126598578161e-8
2.2421181526223193e-8
4.7032409014196635e-9
1.7428767275536647e-8
2.3942387855644772e-8
3.302284763548506e-8
2.3947756282993435e-8
3.135720194664129e-8
1.0212127988186972e-7
8.057679860852749e-8
6.460038477834796e-8
5.3096264579540776e-8
4.148465680288242e-8
2.9779129207521163e-8
1.875807250525492e-8
7.54311243179064e-9
7.27385174518364e-9
3.3234612857136014e-8
5.07674851127998e-8
4.086091011229572e-8
3.1665082617451557e-7
1.4329479052273889e-7
2.729696044519559e-6
5.171095428836626e-7
1.2707967777409276e-7
4.6127431296239704e-10
1.0285619704186917e-7
2.037438751025189e-7
1.1299370588530924e-7
8.105942782981122e-8
3.104701484769497e-8
8.21519361793788e-8
8.142512301077974e-8
2.312462191070729e-8
5.685137991155782e-8
2.9990074832764707e-8
6.345230783759764e-8
1.677986010425131e-7
1.48421629110128e-7
9.595395572067727e-8
1.0074457632541147e-7
2.521547796917825e-9
8.23370837846344e-9
1.7367696721663217e-9
4.7246630142994523e-11
3.649475595325211e-10
2.5175221688531763e-10
1.334084043269291e-10
9.021984710749668e-11
2.630154765458768e-10
4.344542446387001e-10
1.2528137104253248e-9
3.6251188739505188e-9
4.898162503326145e-9
3.2815524397501044e-9
1.13173664862799e-10
3.628221231522527e-9
7.698444227352049e-9
1.2188212879461443e-8
1.70500675908045e-8
2.1797571766716635e-8
2.5257215124391746e-8
6.8441526212232614e-9
2.346468759660158e-8
2.5650106380007937e-8
2.588233220179014e-8
2.314104231555229e-8
1.1205597293265827e-8
6.091675343666902e-8
8.22169570497976e-8
6.272892631094188e-8
5.501869320018317e-8
5.1234504603423184e-8
4.743379713201572e-8
4.1674776553077464e-8
3.301260464056659e-8
2.0211290181210355e-8
6.779195936039341e-10
4.13076656331402e-8
1.1236148959647962e-7
1.1999443487511944e-7
1.061488827170095e-7
1.3385214849644272e-6
5.082037452602747e-7
7.697522075531712e-6
1.422828883419021e-6
2.7922850705502874e-7
1.5035964571803776e-7
7.692922412737483e-7
2.918729969655848e-7
3.042314346694569e-7
1.8312165477757392e-7
3.53829941182287e-7
1.4555393817171282e-7
7.056901447799703e-7
1.7114115404268046e-6
1.2265926122255805e-6
1.4550529276514199e-6
1.0078140061732118e-6
1.3159850236670802e-7
1.4704239916668584e-8
1.7476629857826297e-8
3.7842020133959275e-8
1.6909788879519006e-8
4.098006460833913e-9
2.4232963270668645e-8
7.541990579996524e-8
2.3024126417911414e-8
3.735793104384593e-8
9.066037239452753e-8
1.9635492153759243e-7
1.0285399905163076e-6
5.2335677060193065e-8
2.181906820746521e-7
4.514917040878936e-8
2.272050795886025e-8
5.70045261737636e-9
3.782817879396648e-9
4.880752606483439e-9
8.989931021310777e-9
2.46845094849383e-10
1.997649218759158e-9
1.2725589330805244e-9
9.3894845123403e-10
6.588814503610977e-10
6.228612944533272e-11
1.0748375436498408e-10
5.564335765471878e-10
1.6060957051156606e-9
4.210740209876505e-9
1.6875209416525187e-9
4.31766331712843e-10
7.914145272492781e-11
1.2321960854752128e-12
8.2759959765647e-13
3.4651990848538413e-14
1.3157424633256616e-13
6.899025774196564e-14
0.
3.4154708081593856e-13
6.748642785014105e-14
2.5547532809594136e-13
3.8690404294340334e-13
7.704783279360586e-14
1.0193897415396009e-13
5.5653224491970745e-14
0.
0.
0.
0.
0.
3.223945647416069e-14
4.5941057544058853e-14
6.508742208206165e-14
5.0253971542356493e-14
0.
0.
0.
2.4805911958481813e-14
3.579240847758044e-14
5.1086798721562754e-14
7.405573011393634e-14
1.0938263178661795e-13
1.6408233465393885e-13
2.492438844544861e-13
3.8287621544210046e-13
5.948013383376066e-13
9.354238733299572e-13
1.4920397722741921e-12
2.4204678383653376e-12
4.009695661774945e-12
6.823055924591133e-12
1.2034209976959e-11
2.232150776478111e-11
7.128562780397768e-10
1.934962115039102e-9
3.046361819201567e-9
1.516498402450362e-9
1.9083087467338914e-9
5.117813975735632e-9
7.861616471525055e-9
1.032625265184637e-8
1.2548818080498445e-8
1.4360652404605631e-8
1.5425547738490817e-8
7.532818431257175e-9
3.7010953841498308e-9
1.949339821983365e-9
1.029347167868911e-9
1.5564539617024713e-9
1.6990856642956847e-9
1.5157493564837879e-9
4.773380975609347e-10
3.7091616468652747e-9
3.1300609044406675e-9
2.553120712593182e-9
2.1810095436865237e-9
1.8747633283941426e-9
3.298895208338662e-10
1.3099985944612375e-9
1.2605607649817026e-9
1.2097854858431242e-9
1.2025366146137068e-9
1.2445111906201934e-9
1.340376470882093e-9
6.209039048617756e-8
1.0029318652693776e-7
8.899718046197575e-7
1.6521246285887983e-7
3.899914945283089e-8
2.1369111376421485e-9
3.3591492330778374e-8
1.1590132400105285e-7
5.2579362626004153e-8
4.5437901480341384e-8
1.2214343862380095e-8
3.7041987971992814e-8
8.754277699070284e-8
4.088719395106696e-8
2.4812894790740158e-8
2.5596237276233064e-8
1.0839423668637136e-7
1.1070946025532177e-7
2.545376658522354e-8
7.967943184959007e-8
4.7125063789378785e-9
5.8907616862137444e-9
1.870941025782531e-9
1.863490706438479e-10
1.9238030909152677e-9
1.208204747750608e-9
9.731076846013042e-10
1.2755942526417535e-10
7.332502013398753e-10
1.3453412449399373e-9
2.9946348941991453e-9
5.6669715851111465e-9
8.766033068682855e-9
9.343186411287304e-9
5.268143782686127e-9
2.052057318874391e-9
1.0575329707742908e-8
1.921277720995945e-8
2.7564497636441324e-8
3.546992056995511e-8
4.2790956540790774e-8
4.93495366099101e-8
2.2419797003204947e-8
4.700255126274451e-9
1.7428117184167386e-8
2.3947819595887704e-8
3.304053490306105e-8
2.396160429457828e-8
3.138296935551534e-8
1.0217917911663153e-7
8.061844567132226e-8
6.46337118443931e-8
5.312160204549679e-8
4.150150153709258e-8
2.9789296532057345e-8
1.8765107924992603e-8
7.551384356628556e-9
7.256647638119584e-9
3.31926605511181e-8
5.07772971404786e-8
4.0867010982455147e-8
3.165467173241257e-7
1.432297638780673e-7
2.728665778535277e-6
5.169300417920406e-7
1.270411522198542e-7
4.5939757354275497e-10
1.028451925488434e-7
2.0366240062587535e-7
1.1295972791348209e-7
8.102589437281046e-8
3.099609414729436e-8
8.207976155526848e-8
8.15555615116369e-8
2.2973429184493094e-8
5.679877479964071e-8
3.001432611902326e-8
6.335649032236411e-8
1.6762980999944352e-7
1.483458017763974e-7
9.587626231427101e-8
1.0064385744151657e-7
2.4749556032867916e-9
8.236386607374702e-9
1.7372216349142097e-9
4.795063735241505e-11
3.6447400587466465e-10
2.5151832509169644e-10
1.3333590747665448e-10
9.002243259208994e-11
2.6267738696592775e-10
4.339601757368208e-10
1.2513974573369362e-9
3.621145212414748e-9
4.892909886486027e-9
3.278817204070351e-9
1.1468239657946205e-10
3.62227071736587e-9
7.688141063381738e-9
1.2173552771575336e-8
1.703109132400899e-8
2.177453447899056e-8
2.5230629620684307e-8
6.829260570633738e-9
2.3470118333302133e-8
2.5637414329869513e-8
2.5870027210721698e-8
2.311784373148729e-8
1.1220480803548095e-8
6.090739971634997e-8
8.219050726878706e-8
6.27077506484235e-8
5.499986025086004e-8
5.121635788462735e-8
4.741608118584841e-8
4.1658391523316156e-8
3.299928885821925e-8
2.0203624617754955e-8
6.751024074639416e-10
4.128459872196932e-8
1.1233384471253758e-7
1.1998641342388982e-7
1.0613379350246069e-7
1.3381908697189298e-6
5.08062309368063e-7
7.695754570145247e-6
1.4225237598035173e-6
2.7917298722704386e-7
1.5034820228238489e-7
7.690782175554271e-7
2.918012729045011e-7
3.0415906628464965e-7
1.8309888182703633e-7
3.542654246095523e-7
1.4458779058118184e-7
7.06704766435002e-7
1.7121104958582963e-6
1.2269806319352963e-6
1.4556228175517678e-6
1.0070655764660336e-6
1.3158086184424662e-7
1.4698669835004113e-8
1.750215312339372e-8
3.783687500215928e-8
1.689360771446835e-8
4.1147591010723355e-9
2.434410672635616e-8
7.555584621059852e-8
2.3079436777590954e-8
3.741470222827837e-8
9.07193191705607e-8
1.9534840243951794e-7
1.027039557699925e-6
5.2607940228010004e-8
2.1840722339211185e-7
4.530897790784364e-8
2.2717925837197672e-8
5.693125420568182e-9
3.784913289345211e-9
4.886872642237804e-9
9.087693588760983e-9
2.5059113373659835e-10
1.9952830092641547e-9
1.2630580857675608e-9
9.24425079218592e-10
6.721193595353522e-10
6.529360779525416e-11
1.0887082800372005e-10
5.57857824516591e-10
1.6091205012469999e-9
4.229502418167085e-9
1.686443210569985e-9
4.3244598160731633e-10
7.922979767820683e-11
1.2338948028139516e-12
8.303461515371081e-13
3.4705940531882066e-14
1.3160800158526513e-13
6.897185932764219e-14
0.
3.4149102426920055e-13
6.67436088100951e-14
2.553504336559616e-13
3.869182401778978e-13
7.786890412733497e-14
1.0207958795369344e-13
5.582428920691024e-14
0.
0.
0.
0.
0.
3.2110509925160676e-14
4.5764066262694795e-14
6.484251640728358e-14
5.00560062089288e-14
0.
0.
0.
2.470374261269922e-14
3.564212745088055e-14
5.087046743764089e-14
7.374140923303023e-14
1.0891898288021194e-13
1.633884301122851e-13
2.4819397645920784e-13
3.8126979572243305e-13
5.923160562508113e-13
9.315331161708851e-13
1.485860327019202e-12
2.410485390869868e-12
3.99322136821533e-12
6.795110837570157e-12
1.1985034587388769e-11
2.223037724191265e-11
7.109956343501436e-10
1.9304371769835085e-9
3.038924507162666e-9
1.5103629121285746e-9
1.9072097363865253e-9
5.1094256585223174e-9
7.847587925422324e-9
1.0307858305448376e-8
1.252708302479204e-8
1.4336765564004505e-8
1.5401121397867216e-8
7.520834205891245e-9
3.6955860527384137e-9
1.9475738283532993e-9
1.0258377246086426e-9
1.552326508355277e-9
1.694676524927322e-9
1.5111075479818838e-9
4.784537783185272e-10
3.703933466905938e-9
3.1248471742641033e-9
2.548658282905673e-9
2.1771140793849574e-9
1.8713931901070293e-9
3.246672960371754e-10
1.3086046774552566e-9
1.2589262714417653e-9
1.2082784107355921e-9
1.201162710889706e-9
1.24324369756117e-9
1.3391913941887975e-9
6.210398233833909e-8
1.0030289517346118e-7
8.900964391610471e-7
1.6523307319889012e-7
3.900294228319233e-8
2.1372413921520176e-9
3.3594669342899975e-8
1.1590791071136357e-7
5.258335203177161e-8
4.543777206303977e-8
1.221065437437006e-8
3.703948336615326e-8
8.755371215219557e-8
4.0891123437841814e-8
2.4821131175771572e-8
2.5592811819166088e-8
1.0836657598978005e-7
1.1073140845894021e-7
2.5465882739879838e-8
7.970769586916235e-8
4.721092384210304e-9
5.891112733652072e-9
1.871178418554006e-9
1.8660532007328378e-10
1.92380652776112e-9
1.2083018487441645e-9
9.731821894298759e-10
1.2768728436760427e-10
7.332772978270057e-10
1.3454354899054487e-9
2.994950056073242e-9
5.667299039025852e-9
8.7664171041891e-9
9.34399255669064e-9
5.269459073551066e-9
2.0506616351414814e-9
1.057427714426456e-8
1.9212281821893294e-8
2.7564620987448938e-8
3.5470656802586e-8
4.27922802354451e-8
4.935142051210833e-8
2.2420392893796046e-8
4.700043568983156e-9
1.742779242264113e-8
2.3950242779763897e-8
3.3047785373993984e-8
2.3970057382060726e-8
3.139060560974332e-8
1.0220098432212422e-7
8.063509816434989e-8
6.464714644078586e-8
5.3131986869175445e-8
4.15085875940008e-8
2.9793706629460015e-8
1.87682093316357e-8
7.554931547134174e-9
7.249536228692203e-9
3.3175544837178565e-8
5.0780786396487144e-8
4.086919374324832e-8
3.1650299572927236e-7
1.4320297381474283e-7
2.7282476670786993e-6
5.168572519229496e-7
1.2702583862775368e-7
4.5909732982119064e-10
1.0283895137332581e-7
2.0363178749475975e-7
1.1294602565012517e-7
8.101531169205135e-8
3.0981744629399455e-8
8.205832804068305e-8
8.160386486723397e-8
2.2925059430116955e-8
5.678457545251237e-8
3.002234776726813e-8
6.332927511089321e-8
1.6758244994961815e-7
1.483176162021985e-7
9.585227959970344e-8
1.006087489173681e-7
2.461643496483683e-9
8.23692363438705e-9
1.7372384023700253e-9
4.8152928393927034e-11
3.6431087427417944e-10
2.514330456123176e-10
1.3330451496686193e-10
8.996216426360292e-11
2.625666302413791e-10
4.337959057988936e-10
1.2509272241504312e-9
3.6198402223185396e-9
4.891152932493892e-9
3.277852808416867e-9
1.1509998061012203e-10
3.620385152658655e-9
7.684810942774633e-9
1.2168779733410446e-8
1.702489166936766e-8
2.1766982967408604e-8
2.5221853320233354e-8
6.824415129425328e-9
2.3471832306830352e-8
2.5633270847132962e-8
2.5865873767775456e-8
2.3110581645254244e-8
1.1224113895518026e-8
6.090225306050092e-8
8.217956061239514e-8
6.269921254094888e-8
5.4992349279426954e-8
5.120920382321588e-8
4.740918877972846e-8
4.1652103211985716e-8
3.2994261864252556e-8
2.0200849984091102e-8
6.737493329213389e-10
4.1275375398055584e-8
1.1232295191885999e-7
1.199824940618811e-7
1.0612713767816216e-7
1.3380539531865782e-6
5.080058014808787e-7
7.695024680644825e-6
1.4223961406001518e-6
2.7914951710658655e-7
1.5034213751781123e-7
7.689954225319397e-7
2.9177215867634063e-7
3.0412917821459997e-7
1.8308890257781763e-7
3.5444149601698557e-7
1.4421353168956136e-7
7.070952228544839e-7
1.7123896250301663e-6
1.2271330096572432e-6
1.4558345244770483e-6
1.0068096876553101e-6
1.3157674203812017e-7
1.469707332784832e-8
1.751183403875233e-8
3.783515409105923e-8
1.6887884563164607e-8
4.121361267625466e-9
2.4387637119800584e-8
7.561491727411316e-8
2.3101721349338133e-8
3.7437157943859494e-8
9.074220127116057e-8
1.9494743556406197e-7
1.0264844084382096e-6
5.271094049014923e-8
2.184939094386891e-7
4.53708627086228e-8
2.2717259015357003e-8
5.69033468754613e-9
3.78583627487624e-9
4.889341591998819e-9
9.126491060079535e-9
2.52009592070759e-10
1.9943487038405783e-9
1.2594189387660353e-9
9.190883737873574e-10
6.77325363974233e-10
6.647300826679674e-11
1.0941813213658457e-10
5.584231091431562e-10
1.6103171295952129e-9
4.236893864517212e-9
1.6860703638205641e-9
4.327174018678594e-10
7.92690888707606e-11
1.2346305740794729e-12
8.316893237697736e-13
3.472691249372697e-14
1.3161772416911964e-13
6.896539789852918e-14
0.
3.4145807484610335e-13
6.643339814063515e-14
2.5530001729394224e-13
3.8692198262076966e-13
7.819947467416864e-14
1.0213556235814661e-13
5.5893115685376936e-14
0.
0.
0.
0.
0.
3.205910682137276e-14
4.5693486063689085e-14
6.474485718705917e-14
4.9977080351855454e-14
0.
0.
0.
2.466308564989485e-14
3.5582263878465446e-14
5.078426595474781e-14
7.361607115096425e-14
1.0873397763090391e-13
1.631118799829306e-13
2.477752757953058e-13
3.8062924268120836e-13
5.913253126219197e-13
9.299811522064872e-13
1.4833959632363984e-12
2.4065033438926495e-12
3.986649542511363e-12
6.7839621785285806e-12
1.1965410710766397e-11
2.2193996212506104e-11
7.102515600719861e-10
1.9286259666063036e-9
3.035950596202185e-9
1.507923171521798e-9
1.906753241717871e-9
5.1060594708779835e-9
7.841971718698043e-9
1.0300500441470735e-8
1.2518393010286472e-8
1.4327219830423832e-8
1.5391367026978727e-8
7.516043141849525e-9
3.693383514811944e-9
1.9468656235889773e-9
1.0244416043163586e-9
1.550682090371341e-9
1.6929209087503105e-9
1.5092561004346985e-9
4.789090643698474e-10
3.701853392493622e-9
3.1227673999916376e-9
2.546879001424496e-9
2.175561090014262e-9
1.8700497357381565e-9
3.2255881691075073e-10
1.3080455420808132e-9
1.258272041609071e-9
1.2076753089530424e-9
1.2006128705556958e-9
1.2427363843870388e-9
1.3387170132374724e-9
6.21094845094868e-8
1.0030688193935269e-7
8.901466356088666e-7
1.6524135424838262e-7
3.9004440931894304e-8
2.1374046915157904e-9
3.359602921136678e-8
1.1591039141619996e-7
5.258494803708357e-8
4.543747454698948e-8
1.2208859271936995e-8
3.703807320498384e-8
8.755767328960004e-8
4.089249898146181e-8
2.4824238487068235e-8
2.5590987074270204e-8
1.0835376782475641e-7
1.1074179158238233e-7
2.547150099681297e-8
7.972129501537942e-8
4.725350070546681e-9
5.891270704828626e-9
1.8712961145558525e-9
1.867219695718922e-10
1.923795212166435e-9
1.2083402789006435e-9
9.732100436662828e-10
1.2775207130462168e-10
7.332768310462213e-10
1.3454580613936249e-9
2.995045618357975e-9
5.667369930285036e-9
8.766478286287581e-9
9.344228474200578e-9
5.269965169589296e-9
2.0500290884598175e-9
1.0573690559710494e-8
1.921183960031662e-8
2.7564360798558377e-8
3.5470588342444576e-8
4.279240538886049e-8
4.93517415534713e-8
2.242043757091946e-8
4.699791776488878e-9
1.7427672668122238e-8
2.395117544414062e-8
3.305067471155648e-8
2.3972969980297603e-8
3.139413123011585e-8
1.0220999242984319e-7
8.064180414803647e-8
6.465253810171957e-8
5.313612579499999e-8
4.1511381577095656e-8
2.9795424003436422e-8
1.876940931844809e-8
7.556319258444075e-9
7.246712605025424e-9
3.31687125801744e-8
5.078226394537537e-8
4.087011670682943e-8
3.164857461401681e-7
1.4319232058184056e-7
2.7280803678086346e-6
5.168281170605489e-7
1.2701965788374567e-7
4.5890055093872034e-10
1.0283674951340321e-7
2.0361913079497294e-7
1.1294052853788583e-7
8.101057304883461e-8
3.0974951316376837e-8
8.204844080807835e-8
8.162394070992207e-8
2.290353268101693e-8
5.677769482961113e-8
3.002585475110837e-8
6.331644512813056e-8
1.6755998260635855e-7
1.4830581442172226e-7
9.58414433328209e-8
1.0059374835311829e-7
2.4553706604765206e-9
8.237229868749719e-9
1.7372727876417198e-9
4.824767018339798e-11
3.6424077230293415e-10
2.5139733366058826e-10
1.3329227657529606e-10
8.993476099992143e-11
2.6251793678634285e-10
4.337241772767683e-10
1.250721764929659e-9
3.6192670896481336e-9
4.890387863622414e-9
3.2774427908673357e-9
1.1529928769373789e-10
3.6195430258337565e-9
7.683337435346139e-9
1.2166674888106289e-8
1.702216199477372e-8
2.176366310486893e-8
2.5218007542539158e-8
6.822277300165762e-9
2.3472597602753223e-8
2.5631445197100023e-8
2.5864071887350827e-8
2.3107317115889613e-8
1.1225966512674298e-8
6.090041699261231e-8
8.217521588466917e-8
6.26957868704719e-8
5.498932181389467e-8
5.1206306118394924e-8
4.740638138055684e-8
4.164952697382599e-8
3.299218777853264e-8
2.0199683957145927e-8
6.732425713605245e-10
4.127166090402668e-8
1.123185348672905e-7
1.1998103708606286e-7
1.0612456335914857e-7
1.337999616785765e-6
5.079830379154934e-7
7.694734698518255e-6
1.4223457057487615e-6
2.7914028362695e-7
1.5033994633913206e-7
7.689616150652921e-7
2.9176050981248094e-7
3.0411730461392023e-7
1.8308502797264097e-7
3.545119941764566e-7
1.4406081925464133e-7
7.072550369424274e-7
1.7125021028009397e-6
1.2271948392824697e-6
1.4559224749545323e-6
1.006699393183971e-6
1.315745960264069e-7
1.4696326300377938e-8
1.7515817785735893e-8
3.7834401156673215e-8
1.6885453949902902e-8
4.124035530319596e-9
2.4405326815679474e-8
7.56377549468339e-8
2.3110612998475225e-8
3.744615000345894e-8
9.075128144445534e-8
1.947825898425064e-7
1.02625400886152e-6
5.275333360065592e-8
2.1852848233268589e-7
4.539606363525254e-8
2.2716911865030815e-8
5.689191488821924e-9
3.7861859212819316e-9
4.890320710171429e-9
9.142225428128203e-9
2.5258651339819105e-10
1.9939785772282514e-9
1.2579650737719404e-9
9.170248786048329e-10
6.794288937772304e-10
6.695304767609302e-11
1.0964208523491405e-10
5.586539180838734e-10
1.610803443338326e-9
4.239887720985411e-9
1.6859147464828374e-9
4.328265735682724e-10
7.92841033959318e-11
1.2349144646501956e-12
8.321805680949444e-13
3.473545577072389e-14
1.316223232215282e-13
6.896265618945256e-14
0.
3.414468696079339e-13
6.631109437449179e-14
2.552799297967482e-13
3.869235012369524e-13
7.833161107396745e-14
1.0215784876438728e-13
5.592062535591252e-14
0.
0.
0.
0.
0.
3.203848081890823e-14
4.56651704276644e-14
6.470567804934673e-14
4.9945393279481094e-14
0.
0.
0.
2.4646671522340573e-14
3.555818551098386e-14
5.0749513476263946e-14
7.35657971969912e-14
1.0865978009587811e-13
1.6300084252599269e-13
2.4760724043857964e-13
3.8037215911891814e-13
5.909279572258377e-13
9.293587236994272e-13
1.4824076773389586e-12
2.4049063459529377e-12
3.984013220004216e-12
6.779489358490811e-12
1.195753975705507e-11
2.2179407565641963e-11
7.099534263508897e-10
1.927900580148552e-9
3.0347585470723455e-9
1.5069419494213813e-9
1.9065741910979208e-9
5.104713029159579e-9
7.839722316477048e-9
1.0297552139899171e-8
1.251491005188028e-8
1.4323392984637628e-8
1.5387455171874533e-8
7.514122903716087e-9
3.6925008191027536e-9
1.946582427116771e-9
1.0238806376397079e-9
1.5500220330182523e-9
1.6922160385708438e-9
1.5085134662044995e-9
4.790895919519138e-10
3.7010179324043016e-9
3.1219332064120493e-9
2.54616522113946e-9
2.1749380706565963e-9
1.869510728578157e-9
3.217177583461172e-10
1.3078217229327423e-9
1.258010129838717e-9
1.2074338686257684e-9
1.2003927742016953e-9
1.2425333350299656e-9
1.3385271708542705e-9
6.211167632838466e-8
1.003084580940533e-7
8.90166669278585e-7
1.6524466310315214e-7
3.900504455805003e-8
2.137464124778231e-9
3.3596556776028455e-8
1.1591141391182802e-7
5.258558702234032e-8
4.543740200414639e-8
1.2208201156753587e-8
3.7037586053980296e-8
8.755933746278126e-8
4.089308561626887e-8
2.4825517625327167e-8
2.5590343083822823e-8
1.0834897103373763e-7
1.1074564465090137e-7
2.5473604055540986e-8
7.972630517299527e-8
4.726899073679755e-9
5.891330590740326e-9
1.871338918924423e-9
1.867659748422726e-10
1.923793009964775e-9
1.2083557405163607e-9
9.732215597821018e-10
1.2777541999392238e-10
7.332787891618846e-10
1.3454699666456686e-9
2.9950896742499e-9
5.667409727433869e-9
8.766520332078626e-9
9.344339347382642e-9
5.27017158663417e-9
2.04978993094102e-9
1.0573487115309093e-8
1.9211708843322102e-8
2.7564315337490036e-8
3.547062977847671e-8
4.279253218964781e-8
4.935195213168895e-8
2.2420492189868066e-8
4.699722682868141e-9
1.7427622775646947e-8
2.3951555828843e-8
3.305183389020679e-8
2.397422605985841e-8
3.1395453393035285e-8
1.0221354562404988e-7
8.064448131271898e-8
6.46546940532338e-8
5.313778626770995e-8
4.15125082259426e-8
2.979612064911924e-8
1.8769897603934365e-8
7.556880928775717e-9
7.2455779133588e-9
3.316597404842233e-8
5.078283993696662e-8
4.087047695191072e-8
3.164787927355008e-7
1.4318804232795596e-7
2.728013380634907e-6
5.168164531484553e-7
1.270171932612246e-7
4.588363744565014e-10
1.0283581162341015e-7
2.0361414065988763e-7
1.1293833022904155e-7
8.100877156216458e-8
3.097243144716047e-8
8.20447311178518e-8
8.163183295861737e-8
2.2895325410900105e-8
5.6775166815813904e-8
3.00272016274125e-8
6.331167757812435e-8
1.675516563065109e-7
1.4830117711925579e-7
9.583734258497822e-8
1.0058792468199428e-7
2.453037215437709e-9
8.23733505822794e-9
1.7372812761575956e-9
4.8282965354728715e-11
3.6421362423002683e-10
2.5138333953282685e-10
1.3328731424210897e-10
8.99244166924397e-11
2.6249927677567316e-10
4.3369660391768404e-10
1.2506428065254556e-9
3.6190473431149384e-9
4.89009338817383e-9
3.2772832304853695e-9
1.1537293092522421e-10
3.6192225884119067e-9
7.682774380449005e-9
1.2165869344871593e-8
1.7021116561311027e-8
2.1762390740480823e-8
2.521653141973724e-8
6.821459255338815e-9
2.3472888615834684e-8
2.563074612015078e-8
2.5863377040939126e-8
2.3106078234779964e-8
1.122663212591793e-8
6.089963910668398e-8
8.217346949914393e-8
6.2694416977913e-8
5.4988113791140005e-8
5.120515253965146e-8
4.740526671004793e-8
4.164850688608506e-8
3.299136924694911e-8
2.019922772905676e-8
6.730330264048568e-10
4.127017800144261e-8
1.1231677671916649e-7
1.1998043264651828e-7
1.0612351572082884e-7
1.3379777737350847e-6
5.079739517339202e-7
7.694618190482933e-6
1.4223253913045463e-6
2.791365566930096e-7
1.5033902404128956e-7
7.689482070105478e-7
2.9175584535120646e-7
3.0411253396512376e-7
1.830834533715334e-7
3.5454020182316296e-7
1.440002372265397e-7
7.073183511764307e-7
1.7125469945886967e-6
1.227219434616195e-6
1.4559570719841086e-6
1.0066567420512032e-6
1.3157383262091553e-7
1.4696048105193829e-8
1.7517391522977156e-8
3.783411136332889e-8
1.6884507404438357e-8
4.125100085687085e-9
2.4412359571899182e-8
7.56470253890669e-8
2.3114169094719835e-8
3.744973371922004e-8
9.075488919483431e-8
1.947168892304455e-7
1.0261634438609657e-6
5.277007140316946e-8
2.1854229457453592e-7
4.540606112851361e-8
2.2716785287030027e-8
5.688739467500555e-9
3.7863283649581514e-9
4.890712511307463e-9
9.148496129500814e-9
2.528144787815461e-10
1.9938310166222823e-9
1.2573888287366984e-9
9.162115188255526e-10
6.802660257488682e-10
6.714392004050202e-11
1.0973120405456093e-10
5.587458728866559e-10
1.610997129547611e-9
4.241079388838198e-9
1.685854377965438e-9
4.328701487073477e-10
7.929022665844432e-11
1.2350296902577227e-12
8.3238480655969e-13
3.4738759236083465e-14
1.3162404392424815e-13
6.896158712746946e-14
0.
3.4144205124732483e-13
6.626183804697741e-14
2.552718914125335e-13
3.8692404119680394e-13
7.838443863542363e-14
1.0216674702918169e-13
5.593161607996728e-14
0.
0.
0.
0.
0.
3.20302504087647e-14
4.5653870287839886e-14
6.469006032159452e-14
4.9932789323843265e-14
0.
0.
0.
2.4640159479166776e-14
3.554860037208707e-14
5.073580975504405e-14
7.354570678405259e-14
1.0863022373234953e-13
1.6295661184910184e-13
2.4754017054713664e-13
3.802696783101808e-13
5.907691972767756e-13
9.291103135123512e-13
1.4820132017590504e-12
2.4042692707526697e-12
3.982961430778773e-12
6.777704509744182e-12
1.195439824213439e-11
2.2173586212016477e-11
7.098343736492059e-10
1.927610863137935e-9
3.0342825508992748e-9
1.506550590818959e-9
1.906502131075244e-9
5.1041749852688175e-9
7.838823886492845e-9
1.0296374763877812e-8
1.2513519302604053e-8
1.4321865069024671e-8
1.5385893540291664e-8
7.513356161784547e-9
3.6921483610566033e-9
1.9464692725626354e-9
1.0236568677624356e-9
1.5497586558646402e-9
1.6919348140434624e-9
1.5082170722327962e-9
4.791619660857484e-10
3.700684662012007e-9
3.121600271344222e-9
2.5458803622459176e-9
2.1746894351213864e-9
1.869295625286233e-9
3.2138125643009394e-10
1.3077322946215107e-9
1.257905521204816e-9
1.2073374413651496e-9
1.2003048690281528e-9
1.2424522361198405e-9
1.3384513433807288e-9
6.21125537299976e-8
1.0030909088528937e-7
8.901746808298508e-7
1.6524598569826055e-7
3.9005285021465065e-8
2.1374888715419403e-9
3.359677033662482e-8
1.1591181727583121e-7
5.2585842211308536e-8
4.543736509636524e-8
1.2207928017880691e-8
3.703737831976929e-8
8.755998867447072e-8
4.089331353982143e-8
2.4826022485904722e-8
2.559007123895548e-8
1.0834699903733644e-7
1.1074723520659905e-7
2.5474468855992823e-8
7.972838009725898e-8
4.727544285712058e-9
5.8913550731894504e-9
1.8713567477132433e-9
1.8678400533161477e-10
1.9237917209467916e-9
1.2083619020653403e-9
9.732260959560368e-10
1.2778518544977748e-10
7.33279206347902e-10
1.3454742327951086e-9
2.995106282669443e-9
5.667423678931763e-9
8.766534136582387e-9
9.344380829860662e-9
5.270253373376496e-9
2.049692023216967e-9
1.057340052111803e-8
1.921164874076762e-8
2.756428718435606e-8
3.5470634601904136e-8
4.279256976763176e-8
4.9352022255166145e-8
2.2420507746172662e-8
4.6996896902503044e-9
1.7427603180415468e-8
2.3951706554108537e-8
3.3052296457942155e-8
2.397471251951917e-8
3.139599664743636e-8
1.0221497382660388e-7
8.064555188127974e-8
6.465555560358976e-8
5.31384488905789e-8
4.1512956845333536e-8
2.9796397347812797e-8
1.877009128878423e-8
7.557104222955425e-9
7.245125446768965e-9
3.3164880865440145e-8
5.078307260733283e-8
4.0870622424318615e-8
3.164760236161891e-7
1.4318633583656115e-7
2.7279866275193657e-6
5.168117945525641e-7
1.2701620722439074e-7
4.588082692390932e-10
1.02835446592971e-7
2.0361213455523967e-7
1.1293745181015519e-7
8.100803580695938e-8
3.0971391095302035e-8
8.204320720944859e-8
8.163500920925866e-8
2.289197743868512e-8
5.677411843801457e-8
3.002774913053226e-8
6.330971086322999e-8
1.6754821737589023e-7
1.4829930812948566e-7
9.583566479042694e-8
1.0058556805137912e-7
2.452074726965524e-9
8.237380020725554e-9
1.7372855603864954e-9
4.829750735695178e-11
3.6420262589558127e-10
2.5137769918867427e-10
1.3328534305249773e-10
8.992017918026029e-11
2.624916829399419e-10
4.3368539768938853e-10
1.2506107135032517e-9
3.6189579344784768e-9
4.8899737758660306e-9
3.2772187261707228e-9
1.1540338333864772e-10
3.6190917804763078e-9
7.682544952864847e-9
1.2165541328560413e-8
1.7020690993366228e-8
2.176187295163441e-8
2.52159310985497e-8
6.821126116553128e-9
2.3473007407497033e-8
2.5630461507689546e-8
2.5863095014417906e-8
2.310557186963475e-8
1.1226910827153193e-8
6.08993356399168e-8
8.217277318228394e-8
6.26938695721921e-8
5.49876306217586e-8
5.120469069112209e-8
4.740481993577333e-8
4.1648097544620425e-8
3.299104032106809e-8
2.0199043717374515e-8
6.729504576283859e-10
4.126958500088676e-8
1.1231607267853738e-7
1.1998019483911693e-7
1.061231001888214e-7
1.3379690646124164e-6
5.07970317982199e-7
7.694571726823886e-6
1.4223172985382646e-6
2.791350733323873e-7
1.5033866330350027e-7
7.689428302488351e-7
2.917539824978898e-7
3.0411063144418005e-7
1.8308282834483594e-7
3.5455146902714274e-7
1.4397594658710477e-7
7.073437529286867e-7
1.7125649487912664e-6
1.2272292851116424e-6
1.455970993858705e-6
1.0066394529435816e-6
1.315735116590488e-7
1.469593350161739e-8
1.7518023599171224e-8
3.783399355976699e-8
1.688412483801258e-8
4.125526294379204e-9
2.4415177053101443e-8
7.565070250048454e-8
2.311558867156122e-8
3.745116547750063e-8
9.075632837600839e-8
1.9469051675297044e-7
1.0261270052395486e-6
5.277679443908084e-8
2.185478081462516e-7
4.541006824219443e-8
2.271673219386907e-8
5.688558070636168e-9
3.786384643958181e-9
4.890868736188367e-9
9.151007158670176e-9
2.529058490506832e-10
1.993772175058876e-9
1.2571586342546613e-9
9.158884231211256e-10
6.80601039528992e-10
6.722040776883873e-11
1.09766949103844e-10
5.587827387038629e-10
1.6110747144607476e-9
4.241556488018083e-9
1.6858300471746717e-9
4.3288757025417226e-10
7.9292649567324e-11
1.2350753563627104e-12
8.324650749710966e-13
3.474007983771077e-14
1.316247371598934e-13
6.896115974985912e-14
0.
3.414401909311449e-13
6.624222412274635e-14
2.5526868628492275e-13
3.869242623835317e-13
7.840551720234854e-14
1.0217028511703566e-13
5.593602141704803e-14
0.
0.
0.
0.
0.
3.2026955329552294e-14
4.564936274384976e-14
6.468380259355933e-14
4.9927687689668e-14
0.
0.
0.
2.4637584925355866e-14
3.554477861939589e-14
5.073028391798037e-14
7.353780742902448e-14
1.0861826752493878e-13
1.6293891515922796e-13
2.475134861849562e-13
3.8022880355813184e-13
5.907059622774392e-13
9.290114791768573e-13
1.4818559490322072e-12
2.4040143760273378e-12
3.982541183522996e-12
6.776992262905005e-12
1.1953144088916528e-11
2.217125779306189e-11
7.09786812729954e-10
1.9274951250930486e-9
3.0340923662768454e-9
1.5063941209410697e-9
1.906473463407154e-9
5.103960094927726e-9
7.838464969654381e-9
1.029590436786608e-8
1.251296362967268e-8
1.4321254563010686e-8
1.5385269518955003e-8
7.513049811424053e-9
3.692007539168188e-9
1.9464240825339482e-9
1.0235674174347854e-9
1.5496533923750435e-9
1.6918224115583843e-9
1.5080986286475153e-9
4.791907944686669e-10
3.7005514236892228e-9
3.121467216375469e-9
2.545766521421742e-9
2.174590076713214e-9
1.869209665586152e-9
3.212469335720544e-10
1.3076965723050858e-9
1.257863733424061e-9
1.207298922308879e-9
1.2002697555443695e-9
1.242419842095622e-9
1.3384210563948995e-9
6.211290386730609e-8
1.0030934303083731e-7
8.901778792012153e-7
1.6524651382002157e-7
3.900538119261488e-8
2.13749856678112e-9
3.359685511127606e-8
1.1591197934116955e-7
5.25859441508297e-8
4.543735183911079e-8
1.2207820838874392e-8
3.703729780230967e-8
8.75602513530901e-8
4.089340574454622e-8
2.4826225256543892e-8
2.558996538604742e-8
1.0834622186728579e-7
1.1074786088218516e-7
2.5474809648113007e-8
7.972919509724001e-8
4.7277970555760775e-9
5.891364746053257e-9
1.8713637318645986e-9
1.8679112207075966e-10
1.923791280507796e-9
1.2083643658212905e-9
9.732279195932104e-10
1.2778900336401303e-10
7.332794409938548e-10
1.3454760286628188e-9
2.99511310169115e-9
5.667429615996327e-9
8.766540211176192e-9
9.344397925010006e-9
5.270286165024474e-9
2.0496533617556465e-9
1.0573366931163003e-8
1.9211626208818334e-8
2.7564277811419275e-8
3.547063872497943e-8
4.279258722528548e-8
4.93520528856056e-8
2.24205151321939e-8
4.6996775209561176e-9
1.7427595289251348e-8
2.395176698661125e-8
3.305248131438332e-8
2.397490971748922e-8
3.13962108056342e-8
1.0221554265487908e-7
8.064597930106743e-8
6.465589967927296e-8
5.3138713695396356e-8
4.151313630965053e-8
2.9796508169093542e-8
1.8770168913095693e-8
7.557193616025428e-9
7.244944568627298e-9
3.316444407354122e-8
5.078316505495482e-8
4.087068024037453e-8
3.164749159353423e-7
1.4318565373482227e-7
2.727975940325942e-6
5.168099336249943e-7
1.2701581365579905e-7
4.58797508721568e-10
1.0283529898168878e-7
2.0361133564399797e-7
1.1293710099217144e-7
8.100774495072266e-8
3.097098188397275e-8
8.204260639661624e-8
8.163627334471536e-8
2.2890653178887954e-8
5.67737069342634e-8
3.002796602068753e-8
6.3308936981423e-8
1.6754686496420036e-7
1.4829856438976793e-7
9.583500213801633e-8
1.0058463245750523e-7
2.4516959292302183e-9
8.237397426035431e-9
1.7372871035521623e-9
4.830323238485929e-11
3.6419826166299906e-10
2.5137545584072857e-10
1.3328455348358598e-10
8.991850636975891e-11
2.6248867629711234e-10
4.336809576694748e-10
1.2505979985180923e-9
3.618922528607264e-9
4.889926372445792e-9
3.2771931054070308e-9
1.1541535244536331e-10
3.6190400606116887e-9
7.68245416181916e-9
1.2165411480704578e-8
1.7020522506766823e-8
2.176166792466161e-8
2.5215693314804927e-8
6.820994248508002e-9
2.3473054371226018e-8
2.5630348830564384e-8
2.5862983201509654e-8
2.3105371763692482e-8
1.1227019746599054e-8
6.089921305749666e-8
8.217249479764953e-8
6.269365095808034e-8
5.49874377420627e-8
5.1204506406770635e-8
4.740464176098215e-8
4.164793438709225e-8
3.299090930606297e-8
2.0198970548271835e-8
6.729172616457949e-10
4.1269348248617784e-8
1.1231579176590324e-7
1.1998009917006167e-7
1.061229336566399e-7
1.337965582791334e-6
5.079688673081183e-7
7.694553153079955e-6
1.4223140618507654e-6
2.791344798179401e-7
1.5033851776583436e-7
7.689406864709974e-7
2.917532383293522e-7
3.0410987091290823e-7
1.83082577927824e-7
3.54555969374508e-7
1.4396626108664133e-7
7.073538786809921e-7
1.7125721163992246e-6
1.2272332149982235e-6
1.4559765355638796e-6
1.006632594542648e-6
1.3157338649454827e-7
1.4695888384086927e-8
1.751827542469081e-8
3.783394687380221e-8
1.688397286364772e-8
4.125696355383947e-9
2.4416300955908784e-8
7.565217550456754e-8
2.311615565008263e-8
3.74517369398972e-8
9.07569025272147e-8
1.9467999295289615e-7
1.0261125024151095e-6
5.277947261024007e-8
2.1855000985404793e-7
4.541166604521146e-8
2.271671138999337e-8
5.688485787099906e-9
3.78640720694861e-9
4.890931142285437e-9
9.152009269134336e-9
2.5294225589787356e-10
1.9937486876211706e-9
1.257066846476471e-9
9.157596812814408e-10
6.807347081028876e-10
6.725091988552873e-11
1.0978120908438921e-10
5.587974466264092e-10
1.6111056839598156e-9
4.241746856517256e-9
1.6858203873207359e-9
4.328945255231656e-10
7.929362123329591e-11
1.23509362910943e-12
8.324979833491175e-13
3.474070627201728e-14
1.3162501412650882e-13
6.896098519712958e-14
0.
3.4143943851909347e-13
6.623437850222434e-14
2.5526740262234565e-13
3.869243473642684e-13
7.841392434138929e-14
1.021716970966646e-13
5.5937770565315525e-14
0.
0.
0.
0.
0.
3.202564999181802e-14
4.56475703896053e-14
6.468130616859812e-14
4.992568157314387e-14
0.
0.
0.
2.4636552239838042e-14
3.55432555476118e-14
5.0728126253310234e-14
7.353448284524188e-14
1.0861361557834445e-13
1.6293179837328508e-13
2.4750274258008593e-13
3.8021253211635486e-13
5.906805170490773e-13
9.289715142535757e-13
1.4817928650326713e-12
2.4039128279446976e-12
3.982372477988316e-12
6.776707462387059e-12
1.195264092436647e-11
2.2170331362971444e-11
7.097678223053083e-10
1.927448910914843e-9
3.0340164294110543e-9
1.5063316607835198e-9
1.90646199857885e-9
5.103874283820926e-9
7.8383216573595e-9
1.0295716550138409e-8
1.2512741767097397e-8
1.4321010812595955e-8
1.5385020379227677e-8
7.512927495165524e-9
3.6919513135882066e-9
1.946406037148e-9
1.023531711157489e-9
1.5496113699677345e-9
1.6917775396123974e-9
1.508051346768424e-9
4.792023620155517e-10
3.7004982518618442e-9
3.121414101994929e-9
2.5457210739781525e-9
2.1745504076945513e-9
1.869175348070104e-9
3.211932810581234e-10
1.3076823075577033e-9
1.2578470487254791e-9
1.2072835419133048e-9
1.2002557354118814e-9
1.2424069075159302e-9
1.3384089627570083e-9
6.211304373668956e-8
1.003094438096213e-7
8.901791565754868e-7
1.6524672472838748e-7
3.9005419571692376e-8
2.1375024688340696e-9
3.359688905040249e-8
1.1591204389125845e-7
5.2585984853612534e-8
4.5437346287918506e-8
1.220777771245588e-8
3.703726523356868e-8
8.756035578265376e-8
4.089344231274878e-8
2.4826306024352616e-8
2.558992261017374e-8
1.0834590972574647e-7
1.107481123743761e-7
2.5474946524122876e-8
7.972952290399117e-8
4.727898839624483e-9
5.8913686266650625e-9
1.8713665444121216e-9
1.8679397873064485e-10
1.923791091656101e-9
1.2083653490650287e-9
9.73228645810946e-10
1.2779054247182663e-10
7.332795229495115e-10
1.3454767292026871e-9
2.995115793778177e-9
5.6674319244394945e-9
8.76654254049197e-9
9.344404660274986e-9
5.270299237599335e-9
2.049637847479366e-9
1.0573353347193372e-8
1.9211616958393805e-8
2.7564273746412744e-8
3.5470639992656295e-8
4.279259377432514e-8
4.9352064664523464e-8
2.2420517879470068e-8
4.699672489349863e-9
1.742759215003226e-8
2.395179107793858e-8
3.3052555112428105e-8
2.3974987963484113e-8
3.139629679347827e-8
1.0221577006870548e-7
8.064614999781887e-8
6.465603707995204e-8
5.313881940848111e-8
4.151320792471807e-8
2.979655236752458e-8
1.8770199862095412e-8
7.557229277362849e-9
7.2448723693118155e-9
3.31642696873511e-8
5.078320205301713e-8
4.087070337640098e-8
3.1647447391373393e-7
1.431853814418388e-7
2.7279716730911696e-6
5.168091905698475e-7
1.2701565645021291e-7
4.5879313028102356e-10
1.0283524034973422e-7
2.0361101622508743e-7
1.1293696090048545e-7
8.100762828896325e-8
3.0970817396608716e-8
8.204236512954059e-8
8.163677891624987e-8
2.2890122144895412e-8
5.6773541340791066e-8
3.002805292832007e-8
6.330862597252206e-8
1.675463212943161e-7
1.4829826688079913e-7
9.583473625656138e-8
1.0058425789362852e-7
2.451543692258614e-9
8.237404471247655e-9
1.7372877485216204e-9
4.8305532714713665e-11
3.6419651411660045e-10
2.513745583270527e-10
1.332842386435379e-10
8.991783489316714e-11
2.624874708590664e-10
4.3367917842804443e-10
1.2505929035381422e-9
3.6189083382769223e-9
4.8899073799319305e-9
3.2771828499078113e-9
1.1542016474106495e-10
3.619019317141624e-9
7.682417762577565e-9
1.216535943137919e-8
1.7020454972204418e-8
2.1761585747875283e-8
2.521559802470577e-8
6.820941390325461e-9
2.34730732060651e-8
2.5630303665054135e-8
2.5862938410115752e-8
2.310529149102642e-8
1.1227063655177687e-8
6.089916435332778e-8
8.217238367581478e-8
6.26935636572319e-8
5.4987360703584374e-8
5.1204432789114494e-8
4.740457056964269e-8
4.164786917954744e-8
3.299085692607976e-8
2.01989412755861e-8
6.729040430045642e-10
4.1269253698637766e-8
1.1231567954240109e-7
1.1998006108671593e-7
1.0612286725576907e-7
1.337964193018195e-6
5.079682879109459e-7
7.694545739021219e-6
1.4223127701492486e-6
2.7913424299835927e-7
1.503384598979943e-7
7.68939829785196e-7
2.91752941194172e-7
3.041095673330377e-7
1.8308247806220894e-7
3.545577663592151e-7
1.4396239072800405e-7
7.073579255241174e-7
1.7125749791193553e-6
1.2272347850404106e-6
1.4559787516636857e-6
1.006629847827136e-6
1.3157333599871898e-7
1.4695870267008477e-8
1.7518376092605033e-8
3.783392816648517e-8
1.688391203588032e-8
4.1257642933508494e-9
2.4416749996527998e-8
7.565276285082139e-8
2.3116382020056108e-8
3.745196514109031e-8
9.075713174474981e-8
1.9467578691895299e-7
1.0261067028994848e-6
5.2780543206425276e-8
2.185508889049761e-7
4.5412304489188554e-8
2.271670300351277e-8
5.68845689674379e-9
3.786416198256933e-9
4.890956053318408e-9
9.15240962499856e-9
2.529568050444909e-10
1.9937393104679102e-9
1.2570301912652656e-9
9.157083196762024e-10
6.807881026774197e-10
6.726311015656645e-11
1.0978690747390673e-10
5.588033255063681e-10
1.6111180465883462e-9
4.241822900958649e-9
1.6858165228185446e-9
4.328973041621191e-10
7.92940086625407e-11
1.2351009492868235e-12
8.325103831069401e-13
3.4740863573858527e-14
1.3162513598495038e-13
6.896091997678624e-14
0.
3.414391383151361e-13
6.623124779741109e-14
2.552668929133613e-13
3.8692438768337e-13
7.841729047063193e-14
1.0217227515216652e-13
5.593848321120493e-14
0.
0.
0.
0.
0.
3.202512243118109e-14
4.5646820107536135e-14
6.468031047952772e-14
4.992487371833344e-14
0.
0.
0.
2.463609543996545e-14
3.554259774027454e-14
5.072722591836135e-14
7.353311505106816e-14
1.086116558967462e-13
1.629290963327378e-13
2.474984488238046e-13
3.802060435200063e-13
5.906705651038058e-13
9.289558596568849e-13
1.481767322023253e-12
2.4038717840296176e-12
3.9823059862679015e-12
6.776592392286828e-12
1.1952441769067262e-11
2.216995972384974e-11
7.097602360437836e-10
1.9274304580527033e-9
3.03398610696021e-9
1.5063067165302993e-9
1.9064574226633774e-9
5.103840020150375e-9
7.838264430903428e-9
1.0295641550383808e-8
1.2512653171757896e-8
1.432091347515452e-8
1.5384920888778238e-8
7.512878651417711e-9
3.6919288611440172e-9
1.9463988310106565e-9
1.0235174511533293e-9
1.5495945882358014e-9
1.691759620258511e-9
1.5080324641491125e-9
4.792069448462563e-10
3.7004770326848643e-9
3.121392896651379e-9
2.5457029287877966e-9
2.1745345651346227e-9
1.8691616415405086e-9
3.2117186119517424e-10
1.3076766119063487e-9
1.2578403862175154e-9
1.2072774001581772e-9
1.2002501353717407e-9
1.242401741719525e-9
1.3384041326760296e-9
6.211309957745134e-8
1.0030948402899888e-7
8.901796665983089e-7
1.6524680893531018e-7
3.900543489930041e-8
2.13750402277605e-9
3.359690258651839e-8
1.1591206969598933e-7
5.25860011071059e-8
4.543734411970717e-8
1.2207760553386434e-8
3.7037252302079964e-8
8.756039757908229e-8
4.0893456933897745e-8
2.4826338287486336e-8
2.55899056422979e-8
1.0834578545791509e-7
1.1074821248905322e-7
2.547500103170229e-8
7.972965335694406e-8
4.727939328710423e-9
5.891370172484612e-9
1.8713676631106415e-9
1.8679511663675975e-10
1.9237910184906427e-9
1.2083657418396673e-9
9.732289361331351e-10
1.2779115410030207e-10
7.3327955780033e-10
1.3454770128287878e-9
2.995116873032239e-9
5.667432857321632e-9
8.76654348817796e-9
9.344407366360335e-9
5.27030446161918e-9
2.0496316668178927e-9
1.0573347954844007e-8
1.9211613310865247e-8
2.756427218238479e-8
3.547064056954976e-8
4.2792596467892214e-8
4.935206945203546e-8
2.242051901315481e-8
4.699670513182192e-9
1.7427590894233637e-8
2.3951800705068956e-8
3.305258458353954e-8
2.397501929684543e-8
3.139633105408032e-8
1.0221586082277313e-7
8.064621815665234e-8
6.465609194407381e-8
5.313886162397696e-8
4.151323652809061e-8
2.9796570025660864e-8
1.8770212228879688e-8
7.5572435249361e-9
7.244843535948839e-9
3.3164200048362527e-8
5.078321681092582e-8
4.087071260558621e-8
3.1647429735747744e-7
1.4318527270499167e-7
2.7279699691388988e-6
5.168088938634832e-7
1.2701559368800136e-7
4.5879139573785424e-10
1.0283521687750051e-7
2.0361088875629542e-7
1.129369049629008e-7
8.100758180448088e-8
3.0970751918316874e-8
8.204226903788905e-8
8.163698062729006e-8
2.2889910498115605e-8
5.677347547096532e-8
3.00280875813417e-8
6.330850215327966e-8
1.6754610488964746e-7
1.4829814817779034e-7
9.583463032894571e-8
1.005841085114384e-7
2.4514830839246014e-9
8.237407266604367e-9
1.7372880007514318e-9
4.830644860613114e-11
3.6419581719094565e-10
2.5137420025214996e-10
1.3328411284077876e-10
8.991756766664077e-11
2.624869904635316e-10
4.336784692816169e-10
1.25059087227574e-9
3.618902681729563e-9
4.889899808538361e-9
3.277178759296807e-9
1.154220793534731e-10
3.619011051392956e-9
7.682403255225256e-9
1.2165338685805704e-8
1.7020428052565462e-8
2.176155299065335e-8
2.5215560036884587e-8
6.82092032133938e-9
2.3473080713202126e-8
2.5630285662864132e-8
2.586292055169267e-8
2.310525950537207e-8
1.1227081102245608e-8
6.089914486450629e-8
8.217233930353792e-8
6.269352879454177e-8
5.498732994501573e-8
5.1204403398871235e-8
4.740454215132031e-8
4.164784315480421e-8
3.2990836021454e-8
2.0198929597620474e-8
6.728987586664689e-10
4.126921594415745e-8
1.1231563474206495e-7
1.1998004585669063e-7
1.0612284072361828e-7
1.337963637973435e-6
5.079680565787335e-7
7.694542778100976e-6
1.4223122542322373e-6
2.791341484025605e-7
1.5033843674690897e-7
7.689394878300614e-7
2.917528225444758e-7
3.041094460934245e-7
1.8308243816190444e-7
3.54558483909254e-7
1.4396084582203928e-7
7.073595407568191e-7
1.7125761220763136e-6
1.2272354118008895e-6
1.4559796359639773e-6
1.0066287525646276e-6
1.315733159334991e-7
1.4695863037604157e-8
1.7518416272253947e-8
3.78339207079026e-8
1.688388777471141e-8
4.1257914148393014e-9
2.4416929251676842e-8
7.565299752325412e-8
2.311647240953954e-8
3.745205624968751e-8
9.075722325276129e-8
1.9467410780483888e-7
1.0261043887848064e-6
5.2780970472986664e-8
2.185512398976156e-7
4.541255933724786e-8
2.271669966718477e-8
5.68844536718317e-9
3.786419790436618e-9
4.890966001472355e-9
9.152569437530075e-9
2.529626110316514e-10
1.993735566699086e-9
1.2570155593803525e-9
9.15687818750731e-10
6.808094153423803e-10
6.726797733177041e-11
1.0978918234576854e-10
5.588056765983852e-10
1.6111229875932857e-9
4.2418532593104145e-9
1.6858149814321539e-9
4.3289841221693795e-10
7.929416339404295e-11
1.235103847487624e-12
8.325156110438722e-13
3.474097633528369e-14
1.3162518293415958e-13
6.896088799018373e-14
0.
3.414390172772801e-13
6.622999839109699e-14
2.552666873578562e-13
3.869243980110228e-13
7.841863372487359e-14
1.0217249181654645e-13
5.593875426080768e-14
0.
0.
0.
0.
0.
3.202490747471718e-14
4.5646551841670096e-14
6.467991685474747e-14
4.992454751891157e-14
0.
0.
0.
2.4635999960541307e-14
3.554232720127599e-14
5.0726882208451485e-14
7.353267946981464e-14
1.0861103207062941e-13
1.6292781785659018e-13
2.4749702853630966e-13
3.802033590084728e-13
5.906665550279463e-13
9.289495257119423e-13
1.4817571064445148e-12
2.4038560741100946e-12
3.9822792697979446e-12
6.776548325481909e-12
1.1952362291463948e-11
2.216981003266462e-11
7.097572102238085e-10
1.9274230896024647e-9
3.033973999511944e-9
1.5062967564449631e-9
1.906455595916128e-9
5.103826338748259e-9
7.838241581278318e-9
1.0295611604211782e-8
1.2512617797854846e-8
1.4320874610921277e-8
1.5384881165260708e-8
7.512859149072942e-9
3.691919896586434e-9
1.9463959545799487e-9
1.0235117567586587e-9
1.5495878879190768e-9
1.691752465377244e-9
1.508024919537442e-9
4.792087873473838e-10
3.700468570900275e-9
3.1213844249376455e-9
2.5456956805692564e-9
2.1745282434110997e-9
1.8691561704390413e-9
3.211633086983526e-10
1.307674337388129e-9
1.2578377264116e-9
1.2072749478833321e-9
1.2002479003355638e-9
1.2423996792319487e-9
1.3384022055914077e-9
6.21131218753396e-8
1.0030950010083368e-7
8.901798702735989e-7
1.6524684256279893e-7
3.900544102040448e-8
2.1375046437791278e-9
3.359690799397117e-8
1.1591207999392075e-7
5.258600759658573e-8
4.5437343246431794e-8
1.2207753692724783e-8
3.703724712568166e-8
8.75604142476357e-8
4.0893462778088935e-8
2.4826351205442484e-8
2.5589898900266814e-8
1.0834573572619034e-7
1.1074825251633583e-7
2.547502282092629e-8
7.972970552365703e-8
4.727955517806371e-9
5.89137079062942e-9
1.871368110527302e-9
1.8679557125827926e-10
1.9237909888854983e-9
1.2083658985984076e-9
9.732290522117977e-10
1.2779139901339424e-10
7.33279571494554e-10
1.3454771250434554e-9
2.995117304497281e-9
5.66743322834182e-9
8.766543863552523e-9
9.34440844402348e-9
5.270306546669968e-9
2.0496291969032242e-9
1.0573345796270042e-8
1.9211611846768562e-8
2.7564271548277275e-8
3.547064078732559e-8
4.279259752996698e-8
4.9352071348517275e-8
2.2420519459792974e-8
4.6996697178497665e-9
1.742759039299132e-8
2.3951804548229623e-8
3.305259634993462e-8
2.397503179165085e-8
3.1396344740651356e-8
1.022158970738172e-7
8.064624538001372e-8
6.465611384877731e-8
5.313887847920075e-8
4.15132479512318e-8
2.9796577075908038e-8
1.877021716507447e-8
7.557249211647248e-9
7.2448320222498605e-9
3.316417224526594e-8
5.078322270632069e-8
4.087071629201117e-8
3.164742268711489e-7
1.431852292930723e-7
2.727969288758146e-6
5.16808775388989e-7
1.2701556862523218e-7
4.587907025342323e-10
1.0283520751628342e-7
2.0361083784733793e-7
1.1293688262795117e-7
8.100756322504297e-8
3.097072574053737e-8
8.204223062941973e-8
8.16370612003755e-8
2.288982589345722e-8
5.6773449117931255e-8
3.002810142385763e-8
6.330845265347076e-8
1.675460183666593e-7
1.4829810076078206e-7
9.583458799285043e-8
1.0058404883454765e-7
2.4514588563553848e-9
8.237408385898356e-9
1.7372881023532363e-9
4.8306814687683855e-11
3.64195538801302e-10
2.51374057291189e-10
1.3328406280568724e-10
8.991746065325177e-11
2.6248679827189656e-10
4.3367818604860593e-10
1.2505900608319166e-9
3.6189004214298952e-9
4.889896782967576e-9
3.277177125633194e-9
1.1542284631604354e-10
3.61900774835743e-9
7.682397457782817e-9
1.2165330394623552e-8
1.7020417296099614e-8
2.1761539903457784e-8
2.5215544859488698e-8
6.820911896720772e-9
2.3473083713666135e-8
2.5630278469352174e-8
2.5862913416112675e-8
2.310524672324958e-8
1.1227088082318882e-8
6.089913708666127e-8
8.217232157911827e-8
6.2693514881499e-8
5.4987317665069485e-8
5.120439166363023e-8
4.74045308009241e-8
4.164783275881467e-8
3.2990827674522507e-8
2.0198924932110584e-8
6.728966494186984e-10
4.126920087073485e-8
1.123156168506158e-7
1.1998003978111655e-7
1.0612283013363043e-7
1.3379634163759668e-6
5.079679642114317e-7
7.694541595937538e-6
1.422312048262362e-6
2.791341106401309e-7
1.5033842751320145e-7
7.689393512737548e-7
2.917527751702153e-7
3.0410939768786156e-7
1.830824222318852e-7
3.545587704062439e-7
1.439602288716266e-7
7.073601858071338e-7
1.7125765784813816e-6
1.2272356620871792e-6
1.4559799891502931e-6
1.0066283149888087e-6
1.3157330790451119e-7
1.4695860152345958e-8
1.751843231572995e-8
3.7833917729335095e-8
1.68838780820741e-8
4.125802245116449e-9
2.4417000833039317e-8
7.565309119448714e-8
2.311650850054759e-8
3.745209262817876e-8
9.075725978930719e-8
1.9467343724350303e-7
1.0261034645268137e-6
5.278114111008786e-8
2.1855138003779182e-7
4.541266110703143e-8
2.271669833179121e-8
5.6884407619262025e-9
3.7864212240835466e-9
4.890969971738106e-9
9.152633269828549e-9
2.529649300091632e-10
1.9937340721225157e-9
1.257009717161955e-9
9.156796347465923e-10
6.808179287128286e-10
6.726992108343305e-11
1.0979009252101092e-10
5.588066132250692e-10
1.61112496796719e-9
4.241865385476205e-9
1.685814365728522e-9
4.328988548635261e-10
7.929422503537956e-11
1.2351050169684336e-12
8.325183771023455e-13
3.4740996026125586e-14
1.3162519927042836e-13
6.896088196429161e-14
0.
3.4143896977101403e-13
6.622949872634218e-14
2.552666080649583e-13
3.8692440580573676e-13
7.841920235693714e-14
1.0217259543881172e-13
5.5938860721481685e-14
0.
0.
0.
0.
0.
3.202482152748893e-14
4.5646427363619975e-14
6.467974905364378e-14
4.9924455138896535e-14
0.
0.
0.
2.463588865608158e-14
3.554231893242047e-14
5.072666254153166e-14
7.353250155323626e-14
1.0861069100788598e-13
1.6292728675169598e-13
2.474960427372155e-13
3.8020206020701694e-13
5.906646041558124e-13
9.289471275356605e-13
1.4817533841397686e-12
2.403849463107345e-12
3.982268895918906e-12
6.7765304959176644e-12
1.1952330948914075e-11
2.2169750700073368e-11
7.097559983143068e-10
1.927420147053549e-9
3.033969165525562e-9
1.5062927797163812e-9
1.9064548662322582e-9
5.103820875160928e-9
7.838232457348506e-9
1.0295599647548605e-8
1.2512603673091322e-8
1.4320859093437329e-8
1.538486530371192e-8
7.512851362489745e-9
3.691916317324288e-9
1.9463948050413315e-9
1.023509483478954e-9
1.5495852125751007e-9
1.691749608735416e-9
1.5080219070909917e-9
4.792095235383668e-10
3.7004651472845983e-9
3.1213810341916307e-9
2.545692785572893e-9
2.174525716317607e-9
1.86915398519026e-9
3.2115989523905603e-10
1.3076734290172863e-9
1.2578366634992888e-9
1.2072739684128303e-9
1.2002470073936054e-9
1.242398856342486e-9
1.3384014353830365e-9
6.211313077883228e-8
1.0030950651215643e-7
8.901799515774247e-7
1.6524685598972827e-7
3.900544346505906e-8
2.1375048893564764e-9
3.3596910153155115e-8
1.1591208410738909e-7
5.2586010187739633e-8
4.543734289920635e-8
1.2207750952544959e-8
3.7037245068212925e-8
8.756042089918978e-8
4.089346514686596e-8
2.4826356310777703e-8
2.5589896166662523e-8
1.0834571593573623e-7
1.107482684881213e-7
2.5475031515740694e-8
7.972972633809689e-8
4.727961980053341e-9
5.891371037340003e-9
1.8713682888918865e-9
1.867957524414201e-10
1.9237909772038428e-9
1.2083659612124727e-9
9.732290984458226e-10
1.2779149637193252e-10
7.33279576725463e-10
1.345477170376193e-9
2.9951174759072045e-9
5.667433376365656e-9
8.766544014310364e-9
9.344408874536827e-9
5.270307378790513e-9
2.0496282105737914e-9
1.0573344935212417e-8
1.9211611263986366e-8
2.7564271295781194e-8
3.547064087681286e-8
4.279259795599533e-8
4.935207210854336e-8
2.242051963934479e-8
4.699669398371704e-9
1.7427590193556654e-8
2.39518060824351e-8
3.305260104796304e-8
2.397503678210872e-8
3.139635020569323e-8
1.0221591155045592e-7
8.064625623127685e-8
6.465612259646842e-8
5.313888521357354e-8
4.151325250720201e-8
2.9796579890523513e-8
1.8770219138559435e-8
7.557251482684721e-9
7.244827425215579e-9
3.316416114315693e-8
5.078322505955574e-8
4.087071776366309e-8
3.164741987254129e-7
1.431852119614556e-7
2.7279690171173443e-6
5.16808728087255e-7
1.2701555862073705e-7
4.587904250633581e-10
1.0283520377871856e-7
2.036108175226738e-7
1.1293687370987115e-7
8.100755580977875e-8
3.097071529349861e-8
8.204221530505283e-8
8.163709334572886e-8
2.288979214668266e-8
5.6773438623946434e-8
3.002810694144794e-8
6.33084328935479e-8
1.6754598383753692e-7
1.4829808183288715e-7
9.583457109639166e-8
1.0058402501241504e-7
2.4514491855192426e-9
8.237408832197703e-9
1.7372881427253625e-9
4.8306960788498495e-11
3.64195427646696e-10
2.5137400015739144e-10
1.3328404267393392e-10
8.99174179706166e-11
2.6248672206914077e-10
4.3367807299161675e-10
1.2505897367035988e-9
3.618899519462003e-9
4.88989557523726e-9
3.277176473222876e-9
1.1542315061863703e-10
3.619006430430809e-9
7.682395144773104e-9
1.2165327086821721e-8
1.702041300189871e-8
2.1761534677970588e-8
2.5215538800494377e-8
6.820908540345227e-9
2.3473084909059153e-8
2.5630275597715205e-8
2.5862910568454242e-8
2.310524162025482e-8
1.1227090874449143e-8
6.08991339769517e-8
8.217231451490876e-8
6.269350932162413e-8
5.4987312761682236e-8
5.12043869758361e-8
4.740452627053982e-8
4.16478286100899e-8
3.29908243419888e-8
2.0198923069652253e-8
6.72895808276696e-10
4.12691948526899e-8
1.1231560970705187e-7
1.199800373539853e-7
1.0612282590291817e-7
1.3379633278883618e-6
5.079679273266172e-7
7.694541123894994e-6
1.4223119660163648e-6
2.7913409556251513e-7
1.5033842382484892e-7
7.689392967505762e-7
2.9175275625444943e-7
3.0410937835961896e-7
1.8308241587152694e-7
3.545588848024972e-7
1.439599825570991e-7
7.073604433441145e-7
1.7125767607269496e-6
1.227235762021157e-6
1.4559801301419206e-6
1.006628140324624e-6
1.3157330470217652e-7
1.4695859005531699e-8
1.7518438713634975e-8
3.7833916539396457e-8
1.688387421457545e-8
4.125806568924787e-9
2.441702941461921e-8
7.565312860189246e-8
2.311652291093022e-8
3.7452107154117216e-8
9.07572743774425e-8
1.946731695172033e-7
1.0261030955384664e-6
5.278120923345926e-8
2.1855143599219502e-7
4.541270173960612e-8
2.271669780153403e-8
5.688438924433406e-9
3.7864217971005686e-9
4.8909715586957145e-9
9.15265876089392e-9
2.5296585591077207e-10
1.9937334757736333e-9
1.2570073844623475e-9
9.156763673042102e-10
6.808213298492445e-10
6.7270697285311e-11
1.0979045483345062e-10
5.588069837429505e-10
1.6111257440086916e-9
4.2418702205890706e-9
1.6858141200264968e-9
4.328990327383456e-10
7.929424972692303e-11
1.2351054864709255e-12
8.325180712369004e-13
3.474097213275112e-14
1.3162519950679383e-13
6.896087155177562e-14
0.
3.414389483317508e-13
6.62292991121154e-14
2.552665755426831e-13
3.869244090135986e-13
7.841939706629161e-14
1.0217262884098467e-13
5.593890999783592e-14
0.
0.
0.
0.
0.
3.202479280797533e-14
4.564639335184702e-14
6.467970002625147e-14
4.9924383814624796e-14
0.
0.
0.
2.4635924890899995e-14
3.554217425125027e-14
5.072673273640796e-14
7.35323854061835e-14
1.0861056478145227e-13
1.6292715083363096e-13
2.474956592203301e-13
3.802017717075371e-13
5.906642106370466e-13
9.289458649465951e-13
1.4817517268250381e-12
2.403847112873437e-12
3.982264018665667e-12
6.776523431174659e-12
1.1952318798368891e-11
2.2169726897427788e-11
7.097555143523996e-10
1.9274189739235287e-9
3.03396723539506e-9
1.5062911923026896e-9
1.9064545762269016e-9
5.103818694481115e-9
7.838228814591015e-9
1.0295594872810227e-8
1.251259803466771e-8
1.432085289724555e-8
1.5384858971273258e-8
7.512848253054252e-9
3.6919148879777833e-9
1.946394347053951e-9
1.0235085748304853e-9
1.549584144289566e-9
1.69174846835984e-9
1.5080207077679989e-9
4.792098124024001e-10
3.7004637981634806e-9
3.12137968584335e-9
2.5456916308804516e-9
2.174524707237955e-9
1.869153113112666e-9
3.2115852960814404e-10
1.3076730669677113e-9
1.2578362404715249e-9
1.2072735778715408e-9
1.2002466511827858e-9
1.2423985278061078e-9
1.3384011288855858e-9
6.211313433076443e-8
1.0030950906887042e-7
8.901799840207795e-7
1.6524686134507714e-7
3.900544444135422e-8
2.137504988898405e-9
3.359691101424821e-8
1.1591208574889158e-7
5.258601122237246e-8
4.5437342759986576e-8
1.220774985741793e-8
3.7037244237416884e-8
8.756042356196297e-8
4.089346604061742e-8
2.4826358387033813e-8
2.558989507444007e-8
1.0834570799660936e-7
1.1074827486788026e-7
2.5475034989516623e-8
7.972973464995178e-8
4.727964561013615e-9
5.891371135987078e-9
1.871368360116579e-9
1.8679582505855198e-10
1.923790972399622e-9
1.2083659862366636e-9
9.732291169590415e-10
1.2779153556326977e-10
7.332795793122252e-10
1.3454771876286706e-9
2.9951175444001183e-9
5.667433435857264e-9
8.766544074411942e-9
9.344409046542625e-9
5.270307711512715e-9
2.049627817257131e-9
1.0573344591813331e-8
1.9211611030437446e-8
2.7564271195123094e-8
3.547064091158417e-8
4.2792598126274026e-8
4.9352072411978224e-8
2.2420519711112824e-8
4.699669274266852e-9
1.7427590114785068e-8
2.395180669494975e-8
3.3052602924503345e-8
2.3975038773856262e-8
3.13963523787464e-8
1.022159173308088e-7
8.06462605734979e-8
6.465612609133266e-8
5.313888789758983e-8
4.151325432855346e-8
2.979658101519044e-8
1.8770219925095526e-8
7.5572523891609e-9
7.244825589418747e-9
3.3164156709670423e-8
5.078322599925947e-8
4.087071835101218e-8
3.1647418749077404e-7
1.4318520503272734e-7
2.7279689086809068e-6
5.168087091997428e-7
1.2701555462663484e-7
4.5879031533855513e-10
1.0283520228627446e-7
2.0361080940715252e-7
1.1293687014912537e-7
8.10075528491017e-8
3.097071112063672e-8
8.204220918942115e-8
8.163710620735644e-8
2.2889778668669177e-8
5.6773434394569574e-8
3.002810913880975e-8
6.3308424995574e-8
1.6754597004488018e-7
1.4829807427452266e-7
9.583456434861797e-8
1.0058401549973096e-7
2.4514453270774674e-9
8.237409010583512e-9
1.7372881589530102e-9
4.8307019123512435e-11
3.641953832686486e-10
2.5137397737341507e-10
1.3328403459722664e-10
8.991740113235757e-11
2.624866913432126e-10
4.3367802784651474e-10
1.2505896074781404e-9
3.6188991591003463e-9
4.889895093347577e-9
3.277176212954787e-9
1.1542327334562479e-10
3.6190059037993086e-9
7.68239422067768e-9
1.216532576448908e-8
1.7020411288797387e-8
2.1761532593025372e-8
2.5215536384284376e-8
6.820907195776392e-9
2.347308539083774e-8
2.5630274451303283e-8
2.5862909430936474e-8
2.310523958400836e-8
1.12270919844519e-8
6.089913272956957e-8
8.217231167512137e-8
6.269350710118804e-8
5.498731080422883e-8
5.120438510569358e-8
4.740452445955704e-8
4.164782695341369e-8
3.299082301095488e-8
2.019892232659801e-8
6.728954688741084e-10
4.126919244645032e-8
1.1231560685605685e-7
1.1998003638524087e-7
1.0612282421526693e-7
1.3379632925576545e-6
5.079679126024367e-7
7.69454093542176e-6
1.4223119331785633e-6
2.7913408953924865e-7
1.5033842234845596e-7
7.689392749829874e-7
2.9175274870165114e-7
3.041093706424342e-7
1.8308241333448125e-7
3.5455893047659617e-7
1.43959884188479e-7
7.073605461725029e-7
1.712576833495698e-6
1.2272358019073828e-6
1.4559801864353542e-6
1.0066280705702298e-6
1.3157330342166586e-7
1.4695858544881228e-8
1.751844128495582e-8
3.783391606446232e-8
1.6883872668807583e-8
4.125808294907463e-9
2.4417040825194058e-8
7.565314353042235e-8
2.3116528663799947e-8
3.745211295350381e-8
9.075728020183237e-8
1.946730626133484e-7
1.026102948202061e-6
5.278123643425389e-8
2.1855145833323645e-7
4.541271796364625e-8
2.2716697586325808e-8
5.6884381889394364e-9
3.7864220253889925e-9
4.890972193354054e-9
9.152668919225945e-9
2.5296622701035277e-10
1.9937332367776053e-9
1.257006453321392e-9
9.156750622788213e-10
6.808226856461119e-10
6.72710064748693e-11
1.097905975012451e-10
5.588071349652596e-10
1.6111260624316798e-9
4.2418721551918105e-9
1.6858140219131262e-9
4.3289910242917324e-10
7.929425954461903e-11
1.2351056487804943e-12
8.325188765391377e-13
3.474100247712609e-14
1.3162520499919545e-13
6.896087234877979e-14
0.
3.4143894489449167e-13
6.622922003587931e-14
2.5526656007517215e-13
3.869244058283544e-13
7.841949594888744e-14
1.0217262642112733e-13
5.5938918985101616e-14
0.
0.
0.
0.
0.
3.202477013397664e-14
4.564636786445287e-14
6.46796620298852e-14
4.99243229453971e-14
0.
0.
0.
2.4635858644159027e-14
3.554226086599253e-14
5.072665198194069e-14
7.353234115295628e-14
1.0861043588209515e-13
1.629272086779608e-13
2.474956681214882e-13
3.802015523280682e-13
5.906638416756557e-13
9.289454848374183e-13
1.4817511040710038e-12
2.403846506036612e-12
3.982262290488864e-12
6.776519621852981e-12
1.1952312323528993e-11
2.216971885939648e-11
7.09755323980292e-10
1.927418504128555e-9
3.033966464083252e-9
1.506290557245168e-9
1.9064544599524464e-9
5.103817823522598e-9
7.838227360736959e-9
1.0295592966558985e-8
1.2512595782030655e-8
1.4320850423241813e-8
1.5384856443022844e-8
7.51284701196383e-9
3.6919143171692925e-9
1.9463941638677074e-9
1.023508213064596e-9
1.5495837179320104e-9
1.6917480124614927e-9
1.508020226063439e-9
4.792099344475958e-10
3.7004632732525194e-9
3.12137916273356e-9
2.545691173391498e-9
2.1745243057944587e-9
1.8691527661637696e-9
3.211579843430676e-10
1.3076729213559367e-9
1.2578360692384265e-9
1.2072734213232287e-9
1.2002465092191943e-9
1.2423983958650983e-9
1.3384010058532909e-9
6.211313575200948e-8
1.003095100968988e-7
8.901799969896436e-7
1.6524686348970474e-7
3.900544483380892e-8
2.137505029149029e-9
3.359691135862153e-8
1.1591208640368275e-7
5.2586011635645346e-8
4.543734270460831e-8
1.2207749424833992e-8
3.703724391139265e-8
8.756042460733146e-8
4.0893466414299297e-8
2.4826359209461803e-8
2.5589894628188663e-8
1.0834570487913075e-7
1.107482774141793e-7
2.5475036375012935e-8
7.972973796619422e-8
4.727965590940582e-9
5.891371175342233e-9
1.871368388487829e-9
1.8679585410731956e-10
1.9237909705693005e-9
1.2083659961832712e-9
9.73229124295935e-10
1.2779155119704686e-10
7.332795800708788e-10
1.3454771949128712e-9
2.995117572172035e-9
5.6674334590842145e-9
8.766544097701768e-9
9.344409115014743e-9
5.270307844652815e-9
2.049627659900277e-9
1.0573344454093038e-8
1.9211610937676396e-8
2.7564271155220973e-8
3.547064092604967e-8
4.279259819433141e-8
4.9352072533276764e-8
2.2420519739622415e-8
4.699669223741285e-9
1.7427590082919987e-8
2.3951806940147143e-8
3.3052603673071273e-8
2.3975039569573247e-8
3.139635326040436e-8
1.0221591963074432e-7
8.064626231087564e-8
6.465612748297278e-8
5.3138888972112914e-8
4.151325505617251e-8
2.9796581462083205e-8
1.8770220237575172e-8
7.557252751344347e-9
7.244824856647653e-9
3.316415493946906e-8
5.0783226374443055e-8
4.087071858597256e-8
3.1647418300377185e-7
1.431852022708624e-7
2.7279688653504798e-6
5.168087016570248e-7
1.2701555302999552e-7
4.5879027089418507e-10
1.0283520169038079e-7
2.0361080616678113e-7
1.1293686872742459e-7
8.100755166700734e-8
3.097070945353084e-8
8.204220674621544e-8
8.163711134999258e-8
2.288977335639054e-8
5.6773432749745364e-8
3.00281100236253e-8
6.330842184651748e-8
1.6754596454000252e-7
1.4829807125978653e-7
9.583456165467319e-8
1.0058401170173586e-7
2.4514437832490147e-9
8.237409081672931e-9
1.7372881653411666e-9
4.830704246470185e-11
3.6419536558184507e-10
2.513739683184484e-10
1.332840314713424e-10
8.991739418763599e-11
2.6248667914372996e-10
4.3367800964068507e-10
1.2505895558210097e-9
3.6188990154513443e-9
4.889894900313049e-9
3.277176109063433e-9
1.15423322232813e-10
3.6190056928724293e-9
7.682393850813037e-9
1.2165325237717591e-8
1.7020410604759784e-8
2.1761531759660644e-8
2.521553541587773e-8
6.8209066599483246e-9
2.347308557833791e-8
2.5630273993827327e-8
2.5862908976720738e-8
2.310523876822851e-8
1.1227092429213779e-8
6.089913223868151e-8
8.217231055486197e-8
6.269350621631173e-8
5.498731002139719e-8
5.1204384359414075e-8
4.740452373882534e-8
4.164782629154516e-8
3.299082248071154e-8
2.0198922027936946e-8
6.728953372183779e-10
4.1269191485842285e-8
1.1231560571826383e-7
1.1998003599765082e-7
1.0612282354084184e-7
1.337963278453921e-6
5.079679067213812e-7
7.694540860172094e-6
1.4223119200682564e-6
2.7913408713438394e-7
1.5033842176124195e-7
7.689392662904931e-7
2.917527456860967e-7
3.0410936756094066e-7
1.8308241231954962e-7
3.5455894871120207e-7
1.4395984493324096e-7
7.073605872298524e-7
1.7125768625296656e-6
1.2272358178341092e-6
1.455980208936029e-6
1.0066280427285802e-6
1.3157330291111813e-7
1.4695858367889395e-8
1.7518442299472228e-8
3.7833915873896514e-8
1.688387205135475e-8
4.125808985695255e-9
2.4417045382168905e-8
7.565314949636661e-8
2.3116530961404087e-8
3.7452115269870914e-8
9.075728252738778e-8
1.9467301993493665e-7
1.0261028893777784e-6
5.2781247298352894e-8
2.1855146725707676e-7
4.541272444113571e-8
2.2716697501702962e-8
5.688437896452364e-9
3.786422116614773e-9
4.890972444885188e-9
9.152673003432212e-9
2.5296637335085207e-10
1.993733141846383e-9
1.2570060812179005e-9
9.156745422466145e-10
6.808232291773007e-10
6.727113058958672e-11
1.0979065660763975e-10
5.588071918932844e-10
1.6111261841955181e-9
4.2418729284690405e-9
1.6858139827419252e-9
4.3289913168610627e-10
7.92942635113319e-11
1.2351057441136686e-12
8.325187316485886e-13
3.4740986039670115e-14
1.3162520962955767e-13
6.896087194430209e-14
0.
3.4143893899928187e-13
6.622918794006028e-14
2.552665556325425e-13
3.8692440843843167e-13
7.84195164348662e-14
1.021726382908959e-13
5.59389301846553e-14
0.
0.
0.
0.
0.
3.2024783919304826e-14
4.564636461054318e-14
6.467967070080832e-14
4.992443124605192e-14
0.
0.
0.
2.463591709095687e-14
3.5542267037025743e-14
5.072661234521584e-14
7.353235755521784e-14
1.0861040760054482e-13
1.6292714533099359e-13
2.4749573572552903e-13
3.8020162970477186e-13
5.906637409299444e-13
9.28945132321707e-13
1.4817512318872582e-12
2.4038453328873802e-12
3.982261590078171e-12
6.776519258044586e-12
1.1952310722079652e-11
2.2169714702303594e-11
7.097552460251295e-10
1.9274183169198936e-9
3.033966156171697e-9
1.5062903066143614e-9
1.906454413787745e-9
5.1038174766524396e-9
7.8382267800298e-9
1.029559220558386e-8
1.2512594882764179e-8
1.4320849435489213e-8
1.5384855433146267e-8
7.512846516127613e-9
3.6919140893734112e-9
1.9463940906752376e-9
1.0235080690695358e-9
1.5495835475235644e-9
1.6917478316138169e-9
1.5080200339538458e-9
4.792099857678779e-10
3.7004630456803e-9
3.1213789337678555e-9
2.5456909868956708e-9
2.1745241459361507e-9
1.8691526247113383e-9
3.2115777027620563e-10
1.3076728633558416e-9
1.2578360022541462e-9
1.2072733594500903e-9
1.2002464519110786e-9
1.2423983435204747e-9
1.3384009566183949e-9
6.211313631984042e-8
1.0030951050104201e-7
8.901800021733264e-7
1.6524686434777053e-7
3.900544498677015e-8
2.1375050449236526e-9
3.3596911496550216e-8
1.1591208666635469e-7
5.2586011800428935e-8
4.543734268251975e-8
1.220774924956606e-8
3.7037243776159236e-8
8.756042504212119e-8
4.089346657649256e-8
2.4826359465645486e-8
2.558989444119984e-8
1.0834570357316669e-7
1.107482784312771e-7
2.547503692914281e-8
7.972973929045378e-8
4.727965999031366e-9
5.891371190639261e-9
1.87136839987775e-9
1.8679586566227875e-10
1.9237909697461437e-9
1.2083660002296868e-9
9.73229127269787e-10
1.2779155723802646e-10
7.332795800729665e-10
1.345477197661941e-9
2.9951175827415953e-9
5.667433468489893e-9
8.766544107633144e-9
9.344409142853019e-9
5.2703078972934145e-9
2.049627597359191e-9
1.0573344399084244e-8
1.9211610900373896e-8
2.7564271138896732e-8
3.5470640931828666e-8
4.2792598220897136e-8
4.935207258167323e-8
2.242051975043123e-8
4.6996692022322084e-9
1.7427590069817988e-8
2.3951807037839516e-8
3.305260397238507e-8
2.3975039893230072e-8
3.139635359110941e-8
1.0221592054867599e-7
8.06462630038534e-8
6.465612804353221e-8
5.313888939885461e-8
4.15132553464588e-8
2.9796581641868264e-8
1.8770220363595162e-8
7.55725289507097e-9
7.244824563204402e-9
3.316415423438145e-8
5.078322652458633e-8
4.087071867964669e-8
3.16474181211032e-7
1.4318520116859742e-7
2.7279688480340203e-6
5.168086986524073e-7
1.27015552392209e-7
4.587902525352581e-10
1.0283520145043895e-7
2.03610804873062e-7
1.1293686815982395e-7
8.10075511932175e-8
3.097070879068681e-8
8.204220576571788e-8
8.163711335761395e-8
2.288977114332954e-8
5.6773432071378395e-8
3.002811038798931e-8
6.330842059424651e-8
1.6754596234582357e-7
1.4829807005210694e-7
9.583456057886412e-8
1.0058401018526172e-7
2.451443169823419e-9
8.237409110311178e-9
1.7372881680165224e-9
4.83070518119896e-11
3.6419535850054706e-10
2.513739647142543e-10
1.3328403020695722e-10
8.991739153208335e-11
2.6248667422884807e-10
4.33678002420334e-10
1.2505895357175604e-9
3.618898957853253e-9
4.889894823677328e-9
3.2771760670014017e-9
1.1542334152879588e-10
3.6190056087788188e-9
7.682393704448445e-9
1.2165325027463431e-8
1.7020410329864108e-8
2.176153142812024e-8
2.5215535031740505e-8
6.820906449388133e-9
2.3473085657738142e-8
2.5630273810170407e-8
2.5862908795752565e-8
2.3105238446792973e-8
1.1227092604875091e-8
6.089913204846484e-8
8.217231010346467e-8
6.269350585909718e-8
5.498730970809452e-8
5.120438406014776e-8
4.7404523448855964e-8
4.164782602744593e-8
3.2990822268254464e-8
2.01989219088749e-8
6.728952826910061e-10
4.126919110387447e-8
1.1231560526234218e-7
1.1998003584359636e-7
1.0612282327136831e-7
1.337963272823108e-6
5.07967904375078e-7
7.694540830117117e-6
1.4223119148305151e-6
2.7913408617693664e-7
1.5033842152708316e-7
7.689392628214564e-7
2.917527444821265e-7
3.0410936633074087e-7
1.8308241191479667e-7
3.545589559924766e-7
1.4395982925186322e-7
7.073606036323259e-7
1.7125768741148396e-6
1.2272358241962207e-6
1.4559802179130473e-6
1.0066280315985403e-6
1.3157330270800318e-7
1.4695858291156221e-8
1.7518442708149693e-8
3.783391579933147e-8
1.688387180533863e-8
4.1258092600270135e-9
2.4417047200048216e-8
7.565315187572049e-8
2.3116531878620934e-8
3.7452116193330864e-8
9.075728345590194e-8
1.9467300289485846e-7
1.0261028658845317e-6
5.278125163496256e-8
2.1855147081867957e-7
4.54127270267804e-8
2.2716697468545397e-8
5.688437779480582e-9
3.786422152849038e-9
4.89097254472177e-9
9.15267460434959e-9
2.5296643186422044e-10
1.993733103946266e-9
1.2570059328632285e-9
9.156743330278579e-10
6.808234427256309e-10
6.727117944254258e-11
1.0979068079351172e-10
5.588072190762576e-10
1.6111262357868066e-9
4.24187323558768e-9
1.6858139671217484e-9
4.3289914222239837e-10
7.929426502218862e-11
1.2351057759845581e-12
8.325196945880065e-13
3.474096960099903e-14
1.3162520288893593e-13
6.896086573475562e-14
0.
3.414389411230675e-13
6.622917512452486e-14
2.5526655486893817e-13
3.8692440377275663e-13
7.841953873386365e-14
1.0217263228504541e-13
5.593894019794397e-14
0.
0.
0.
0.
0.
3.202477800473374e-14
4.564635741587977e-14
6.467965403669339e-14
4.992435872960597e-14
0.
0.
0.
2.4635909294312273e-14
3.5542187657158176e-14
5.072667821439321e-14
7.353241991460539e-14
1.0861032691682073e-13
1.6292731361241339e-13
2.474955736715514e-13
3.8020155280125095e-13
5.90663924098979e-13
9.289454990680474e-13
1.4817510114492888e-12
2.4038455720716275e-12
3.982261664548066e-12
6.776518308603512e-12
1.195230953312276e-11
2.216971246408014e-11
7.09755216292218e-10
1.9274182436935823e-9
3.0339660343018784e-9
1.5062902046958545e-9
1.9064543936483265e-9
5.103817337031256e-9
7.838226548136859e-9
1.0295591901759182e-8
1.251259452444952e-8
1.4320849041462006e-8
1.5384855029341643e-8
7.512846318156393e-9
3.6919139983488817e-9
1.9463940608015064e-9
1.023508010997758e-9
1.5495834795526164e-9
1.6917477585183882e-9
1.5080199638288984e-9
4.792099798728435e-10
3.700462945467068e-9
3.1213788543084375e-9
2.5456909120322742e-9
2.1745240823038167e-9
1.8691525703679717e-9
3.2115767990597723e-10
1.3076728419146521e-9
1.2578359756265252e-9
1.2072733335819243e-9
1.2002464293708593e-9
1.2423983221496988e-9
1.3384009370494808e-9
6.211313654702928e-8
1.0030951067066907e-7
8.901800042026905e-7
1.6524686468930303e-7
3.900544504898962e-8
2.137505051106783e-9
3.359691155050929e-8
1.1591208677040923e-7
5.258601186633248e-8
4.5437342674536555e-8
1.220774917956329e-8
3.7037243725196023e-8
8.756042519167999e-8
4.089346657938268e-8
2.4826359616984945e-8
2.5589894415069417e-8
1.0834570308666831e-7
1.1074827883742625e-7
2.5475037149832525e-8
7.972973982026724e-8
4.7279661655259495e-9
5.891371196981485e-9
1.8713684045216577e-9
1.8679587028510522e-10
1.9237909695706374e-9
1.2083660017802436e-9
9.732291283417384e-10
1.2779155977288673e-10
7.332795803935208e-10
1.3454771991321036e-9
2.9951175874693076e-9
5.667433472550743e-9
8.766544111666225e-9
9.344409153577376e-9
5.270307918911903e-9
2.049627571942488e-9
1.0573344377691859e-8
1.9211610885011415e-8
2.7564271133195287e-8
3.547064093388672e-8
4.2792598231795737e-8
4.935207260074145e-8
2.2420519756054156e-8
4.699669196075416e-9
1.7427590065266573e-8
2.395180707640413e-8
3.305260409160316e-8
2.3975040019079656e-8
3.1396353744276285e-8
1.0221592091785964e-7
8.064626327898185e-8
6.465612826047807e-8
5.3138889571782085e-8
4.1513255460979974e-8
2.9796581712274873e-8
1.8770220414432852e-8
7.557252953396382e-9
7.244824449612069e-9
3.316415395088464e-8
5.078322658410863e-8
4.0870718717325586e-8
3.1647418049427856e-7
1.4318520073202893e-7
2.7279688411481125e-6
5.168086974475235e-7
1.2701555214173275e-7
4.5879024842908796e-10
1.0283520135655165e-7
2.0361080435622043e-7
1.1293686793306266e-7
8.100755100679869e-8
3.097070852567357e-8
8.20422053744634e-8
8.163711420297728e-8
2.288977022925158e-8
5.677343179129414e-8
3.0028110527216154e-8
6.330842009872103e-8
1.675459614639289e-7
1.4829806957031065e-7
9.583456014945586e-8
1.0058400957978348e-7
2.451442921818701e-9
8.237409121300003e-9
1.7372881690306314e-9
4.83070554409224e-11
3.64195355635946e-10
2.5137396320407355e-10
1.3328402972847338e-10
8.991739035616663e-11
2.624866725355302e-10
4.3367799964223377e-10
1.250589527113452e-9
3.618898934785006e-9
4.889894793179525e-9
3.2771760507238286e-9
1.1542334920966635e-10
3.6190055757837873e-9
7.682393645524367e-9
1.2165324943118322e-8
1.7020410221244488e-8
2.1761531292726685e-8
2.5215534879154603e-8
6.820906362264095e-9
2.3473085683253183e-8
2.5630273737544502e-8
2.5862908723116075e-8
2.3105238317147493e-8
1.122709267937874e-8
6.089913196321105e-8
8.217230992685847e-8
6.269350572081683e-8
5.498730958557347e-8
5.12043839405398e-8
4.740452333459699e-8
4.164782592019201e-8
3.299082218254777e-8
2.0198921862263955e-8
6.728952629320398e-10
4.1269190950571493e-8
1.1231560508000452e-7
1.1998003578216133e-7
1.0612282316339931e-7
1.3379632705734888e-6
5.079679034357173e-7
7.694540818115586e-6
1.4223119127407544e-6
2.7913408579128577e-7
1.503384214346168e-7
7.689392614332635e-7
2.917527440013483e-7
3.0410936583978675e-7
1.8308241175359431e-7
3.545589589000476e-7
1.439598229933627e-7
7.073606101845307e-7
1.7125768787127457e-6
1.2272358267240455e-6
1.4559802214976654e-6
1.0066280271610273e-6
1.315733026262948e-7
1.469585826209996e-8
1.751844285923689e-8
3.783391576828813e-8
1.688387170730161e-8
4.12580936965832e-9
2.4417047928074073e-8
7.565315283183418e-8
2.311653224450488e-8
3.745211656176156e-8
9.075728382697346e-8
1.9467299608234693e-7
1.0261028565092974e-6
5.2781253365639095e-8
2.1855147224284615e-7
4.54127280598634e-8
2.271669745371145e-8
5.688437733325667e-9
3.786422168301842e-9
4.890972585064875e-9
9.152675246844618e-9
2.5296645676691717e-10
1.993733088068771e-9
1.2570058732903849e-9
9.156742500901111e-10
6.80823529038426e-10
6.727119924766573e-11
1.0979069014055453e-10
5.588072232722887e-10
1.6111262461192338e-9
4.2418733575372865e-9
1.6858139608848327e-9
4.328991461924163e-10
7.929426563633747e-11
1.2351057822023078e-12
8.325183843020693e-13
3.474098246245678e-14
1.316252016299601e-13
6.896086852475894e-14
0.
3.414389373736818e-13
6.622917024058894e-14
2.552665523440351e-13
3.8692440650086024e-13
7.841955715115241e-14
1.0217266028741639e-13
5.593893702428139e-14
0.
0.
0.
0.
0.
3.202477445761056e-14
4.564636300500628e-14
6.467965182433326e-14
4.992438889767984e-14
0.
0.
0.
2.463585126070051e-14
3.554217853006379e-14
5.072655839641133e-14
7.35323053830073e-14
1.0861040716788365e-13
1.6292717086439969e-13
2.474956169698271e-13
3.802015128824805e-13
5.906640781660666e-13
9.289453464270611e-13
1.481750827220471e-12
2.403845259223763e-12
3.982261671868471e-12
6.776517607794965e-12
1.195230857531084e-11
2.216971265819856e-11
7.09755201279913e-10
1.9274182120862575e-9
3.0339659853529905e-9
1.5062901653602731e-9
1.9064543874720025e-9
5.103817281204233e-9
7.838226455723634e-9
1.0295591780140397e-8
1.2512594381150161e-8
1.4320848883179487e-8
1.5384854868907376e-8
7.51284623941315e-9
3.691913962096746e-9
1.946394049185854e-9
1.023507987846126e-9
1.549583452483933e-9
1.6917477296362751e-9
1.5080199289878008e-9
4.792100035113299e-10
3.7004629243545505e-9
3.121378811569347e-9
2.5456908815323284e-9
2.174524055527968e-9
1.8691525494367647e-9
3.211576460045784e-10
1.3076728317646878e-9
1.2578359643839903e-9
1.2072733245252458e-9
1.2002464205528334e-9
1.242398314202482e-9
1.3384009289537374e-9
6.211313663559486e-8
1.003095107283941e-7
8.901800050614676e-7
1.6524686482737628e-7
3.900544507636071e-8
2.1375050547151144e-9
3.359691157194696e-8
1.159120868120277e-7
5.2586011892631145e-8
4.5437342670299663e-8
1.2207749152561162e-8
3.7037243704287683e-8
8.756042527447833e-8
4.089346668225165e-8
2.4826359740927898e-8
2.558989437437155e-8
1.0834570287570651e-7
1.1074827899930653e-7
2.547503723863585e-8
7.972974003494122e-8
4.727966230673905e-9
5.891371199644253e-9
1.8713684062545424e-9
1.8679587184799637e-10
1.9237909694863357e-9
1.20836600246942e-9
9.732291289067096e-10
1.2779156107143968e-10
7.332795805515317e-10
1.345477199531329e-9
2.9951175895150254e-9
5.667433474492725e-9
8.76654411310058e-9
9.344409157985603e-9
5.2703079266068806e-9
2.0496275616972273e-9
1.0573344368387182e-8
1.921161087931336e-8
2.7564271130290186e-8
3.547064093486649e-8
4.279259823634918e-8
4.935207260783228e-8
2.2420519757792575e-8
4.6996691921963925e-9
1.7427590061959054e-8
2.39518070917675e-8
3.305260413961397e-8
2.397504006570378e-8
3.139635380255145e-8
1.0221592106722662e-7
8.064626338905713e-8
6.465612835247654e-8
5.3138889638485724e-8
4.15132555080105e-8
2.979658174123874e-8
1.8770220434345518e-8
7.55725297539126e-9
7.24482439923357e-9
3.316415383758436e-8
5.078322660814348e-8
4.0870718731766565e-8
3.164741802086694e-7
1.4318520055315138e-7
2.727968838404219e-6
5.168086969650407e-7
1.270155520344375e-7
4.5879024389464504e-10
1.0283520131942411e-7
2.036108041503376e-7
1.1293686784265468e-7
8.100755093084743e-8
3.097070841774782e-8
8.204220522261527e-8
8.163711450685952e-8
2.288976996313291e-8
5.677343165292535e-8
3.002811056410924e-8
6.33084198963109e-8
1.67545961119994e-7
1.4829806938006276e-7
9.583455997814543e-8
1.005840093379777e-7
2.451442825183508e-9
8.237409125994067e-9
1.7372881693822516e-9
4.830705694589171e-11
3.6419535449964737e-10
2.5137396259125974e-10
1.332840295310813e-10
8.99173900816399e-11
2.6248667141055196e-10
4.3367799854260685e-10
1.2505895238454579e-9
3.618898925184822e-9
4.889894780298319e-9
3.2771760442903776e-9
1.1542335224642687e-10
3.6190055630401067e-9
7.6823936212494e-9
1.2165324908431534e-8
1.7020410177614618e-8
2.1761531239551045e-8
2.5215534816614346e-8
6.820906325789841e-9
2.347308569637045e-8
2.5630273708364012e-8
2.5862908694112486e-8
2.3105238265356878e-8
1.1227092702937168e-8
6.089913192172658e-8
8.21723098626939e-8
6.269350566565927e-8
5.4987309535733394e-8
5.120438389402873e-8
4.740452328880037e-8
4.164782587949766e-8
3.2990822149674736e-8
2.019892184362056e-8
6.728952542060414e-10
4.126919088996765e-8
1.1231560500809424e-7
1.1998003575682522e-7
1.0612282312140237e-7
1.3379632696732425e-6
5.079679030667751e-7
7.694540813339574e-6
1.4223119119072524e-6
2.7913408563697903e-7
1.5033842139622428e-7
7.689392608806037e-7
2.917527438092982e-7
3.0410936564364214e-7
1.8308241168836338e-7
3.5455896006523467e-7
1.4395982048569362e-7
7.073606127874313e-7
1.7125768806085188e-6
1.2272358277552482e-6
1.4559802229241963e-6
1.0066280253957123e-6
1.3157330259289913e-7
1.469585825251702e-8
1.7518442933133843e-8
3.7833915757915594e-8
1.6883871667778686e-8
4.125809414241836e-9
2.441704821722122e-8
7.565315320742919e-8
2.3116532391231996e-8
3.745211671020198e-8
9.075728397496277e-8
1.9467299337421716e-7
1.0261028527596735e-6
5.278125405629075e-8
2.1855147280850311e-7
4.541272847461595e-8
2.271669744923741e-8
5.6884377147080074e-9
3.786422173266604e-9
4.8909726032818326e-9
9.152675515301434e-9
2.5296646526612e-10
1.993733084192401e-9
1.2570058497380357e-9
9.156742169426594e-10
6.808235647561305e-10
6.727120802194411e-11
1.0979069412999283e-10
5.588072290290493e-10
1.6111262618575158e-9
4.241873406403557e-9
1.6858139583575916e-9
4.3289914827306444e-10
7.929426585281156e-11
1.2351057720807427e-12
8.325197147251967e-13
3.4741025033634704e-14
1.316252044428606e-13
6.89608727634883e-14
0.
3.414389372726982e-13
6.622916849481571e-14
2.5526655268309513e-13
3.8692440524235517e-13
7.841957428054457e-14
1.0217264411075024e-13
5.593894225865164e-14
0.
0.
0.
0.
0.
3.202477439755802e-14
4.564635577163051e-14
6.467964691637791e-14
4.9924307925065734e-14
0.
0.
0.
2.4635885244090208e-14
3.554221169157335e-14
5.0726507046622525e-14
7.353235943506467e-14
1.0861049139203831e-13
1.6292698399955224e-13
2.474957212758499e-13
3.802015728311116e-13
5.906634647345389e-13
9.289451105611686e-13
1.481750656510236e-12
2.4038457404204097e-12
3.9822610930142055e-12
6.776518194940276e-12
1.1952308009868954e-11
2.2169713658974497e-11
7.097551992483016e-10
1.9274182018163226e-9
3.0339659652320892e-9
1.5062901467909243e-9
1.9064543847714274e-9
5.103817259629441e-9
7.83822641891301e-9
1.0295591731975749e-8
1.2512594324038031e-8
1.432084882050775e-8
1.5384854804373723e-8
7.512846207640852e-9
3.691913947699278e-9
1.9463940445343396e-9
1.0235079803669444e-9
1.5495834416092418e-9
1.6917477172092155e-9
1.5080199225436687e-9
4.792100280031181e-10
3.7004629044639488e-9
3.1213788050093684e-9
2.5456908697668456e-9
2.1745240454795387e-9
1.869152539694378e-9
3.211576331975612e-10
1.3076728277410164e-9
1.257835960887603e-9
1.207273320907016e-9
1.2002464168213296e-9
1.2423983112477582e-9
1.3384009253175546e-9
6.211313667383001e-8
1.0030951075668925e-7
8.901800053794004e-7
1.6524686487982155e-7
3.9005445085077694e-8
2.1375050531585177e-9
3.359691158157153e-8
1.1591208682860438e-7
5.2586011903098963e-8
4.543734266891676e-8
1.2207749140025839e-8
3.703724369771292e-8
8.75604253192541e-8
4.089346671904928e-8
2.4826359667970267e-8
2.558989428423392e-8
1.0834570280574994e-7
1.1074827906471337e-7
2.5475037273759073e-8
7.972974011955557e-8
4.727966256487694e-9
5.891371200635711e-9
1.871368407063459e-9
1.8679587255323012e-10
1.923790969352507e-9
1.2083660026963896e-9
9.73229129064789e-10
1.277915612356138e-10
7.332795803601281e-10
1.3454771999571511e-9
2.99511758944182e-9
5.667433474470275e-9
8.76654411371062e-9
9.344409159836355e-9
5.270307930553845e-9
2.049627558446725e-9
1.0573344365315995e-8
1.9211610877187256e-8
2.756427112918027e-8
3.547064093541847e-8
4.2792598238256196e-8
4.935207261132328e-8
2.2420519758394266e-8
4.699669191465065e-9
1.7427590060335474e-8
2.395180709794901e-8
3.305260415857132e-8
2.397504009554702e-8
3.139635383205377e-8
1.0221592111552812e-7
8.06462634316498e-8
6.465612838982569e-8
5.313888966493558e-8
4.151325552710776e-8
2.9796581755133457e-8
1.8770220441512624e-8
7.557252983116409e-9
7.2448243828595835e-9
3.316415379405452e-8
5.078322661749955e-8
4.0870718737935896e-8
3.1647418009555474e-7
1.4318520048162323e-7
2.7279688372807164e-6
5.168086967768021e-7
1.2701555199871825e-7
4.5879024198690423e-10
1.0283520130475243e-7
2.0361080406769759e-7
1.1293686780643516e-7
8.100755090156935e-8
3.097070837586734e-8
8.204220515507462e-8
8.163711465075393e-8
2.2889769881319327e-8
5.677343162705346e-8
3.002811059262222e-8
6.330841981949331e-8
1.6754596097347847e-7
1.4829806930193628e-7
9.583455990951694e-8
1.005840092414774e-7
2.4514427884151527e-9
8.237409127824413e-9
1.7372881696100474e-9
4.830705762168505e-11
3.6419535407778805e-10
2.5137396236561784e-10
1.332840294843086e-10
8.991738998751079e-11
2.624866710357844e-10
4.3367799815040004e-10
1.2505895224015206e-9
3.6188989220186914e-9
4.889894775833495e-9
3.2771760413238296e-9
1.1542335379973803e-10
3.6190055572306737e-9
7.682393612763791e-9
1.2165324895254557e-8
1.702041016050185e-8
2.1761531220091786e-8
2.5215534789817052e-8
6.8209063124625854e-9
2.347308570348075e-8
2.5630273697479655e-8
2.5862908682631315e-8
2.310523824298495e-8
1.122709271719254e-8
6.089913192641254e-8
8.217230981899949e-8
6.269350563981544e-8
5.498730951355013e-8
5.120438387628117e-8
4.740452326957062e-8
4.1647825861472825e-8
3.2990822134819855e-8
2.0198921837561818e-8
6.728952496911304e-10
4.126919086834458e-8
1.1231560497853001e-7
1.1998003574698574e-7
1.0612282310371333e-7
1.3379632693136355e-6
5.079679029151197e-7
7.694540811412767e-6
1.4223119115723648e-6
2.7913408557677955e-7
1.503384213775153e-7
7.689392606596418e-7
2.917527437327439e-7
3.041093655650254e-7
1.830824116623583e-7
3.5455896052394356e-7
1.4395981948849373e-7
7.07360613840432e-7
1.7125768813587955e-6
1.22723582817124e-6
1.4559802234977831e-6
1.0066280246835753e-6
1.3157330258132027e-7
1.4695858243549902e-8
1.751844294712448e-8
3.783391575320326e-8
1.688387165194404e-8
4.125809431395415e-9
2.4417048333212245e-8
7.56531533576435e-8
2.3116532450831692e-8
3.7452116768300395e-8
9.075728403414593e-8
1.9467299229148483e-7
1.0261028512674408e-6
5.278125433355453e-8
2.1855147303577682e-7
4.541272864005894e-8
2.2716697447691727e-8
5.688437706712037e-9
3.786422175810948e-9
4.890972608623027e-9
9.152675602766426e-9
2.5296646845338344e-10
1.9937330803019445e-9
1.2570058402206966e-9
9.156742034340746e-10
6.808235789314664e-10
6.727121070176538e-11
1.0979069432868609e-10
5.588072326094583e-10
1.6111262639444634e-9
4.241873429230387e-9
1.685813957359011e-9
4.3289914946492293e-10
7.929426588161397e-11
1.23510578307053e-12
8.325182382273843e-13
3.4741040714699133e-14
1.3162520025664548e-13
6.896086978721321e-14
0.
3.4143893957442105e-13
6.622916781126803e-14
2.552665504953124e-13
3.8692440161014826e-13
7.84195521325635e-14
1.0217264638602377e-13
5.5938937898166376e-14
0.
0.
0.
0.
0.
3.2024764930047834e-14
4.564635105889312e-14
6.467964566362188e-14
4.992431861447715e-14
0.
0.
0.
2.4635818609390488e-14
3.554219409010453e-14
5.072656078982849e-14
7.353236973900579e-14
1.0861030376280058e-13
1.6292711022018488e-13
2.4749581095426506e-13
3.8020154237926733e-13
5.906639470322607e-13
9.2894516094844e-13
1.4817506267619555e-12
2.4038457711166505e-12
3.982261310131661e-12
6.776518778529584e-12
1.1952310097058446e-11
2.2169712856312723e-11
7.097551951843913e-10
1.927418196661749e-9
3.0339659573877006e-9
1.5062901411703607e-9
1.906454383473551e-9
5.103817251302655e-9
7.838226404512967e-9
1.0295591712782669e-8
1.2512594300475252e-8
1.4320848795540747e-8
1.5384854778700495e-8
7.512846195107347e-9
3.691913941756764e-9
1.9463940427938353e-9
1.0235079742936458e-9
1.54958343719412e-9
1.6917477128582904e-9
1.5080199134685287e-9
4.792100038895133e-10
3.7004628971241804e-9
3.1213787951132745e-9
2.5456908634373096e-9
2.174524042062161e-9
1.869152537177474e-9
3.2115762541859167e-10
1.3076728265104301e-9
1.2578359590425023e-9
1.2072733190824969e-9
1.2002464160441765e-9
1.242398310051201e-9
1.3384009251414933e-9
6.211313668691528e-8
1.0030951076788604e-7
8.90180005485672e-7
1.6524686489748803e-7
3.9005445084930416e-8
2.1375050550806596e-9
3.359691158549393e-8
1.1591208683594458e-7
5.258601190731295e-8
4.543734266830866e-8
1.2207749137451129e-8
3.7037243694541054e-8
8.756042532422177e-8
4.0893466754161135e-8
2.482635971912703e-8
2.5589894381116832e-8
1.0834570274408153e-7
1.1074827908844905e-7
2.5475037287957314e-8
7.972974014723574e-8
4.727966264593004e-9
5.891371200890526e-9
1.8713684072959094e-9
1.867958729693245e-10
1.923790969327269e-9
1.2083660027984637e-9
9.73229129208616e-10
1.277915617185014e-10
7.332795805572702e-10
1.3454771998350252e-9
2.9951175899428543e-9
5.6674334747214585e-9
8.766544113913213e-9
9.344409160269612e-9
5.270307931598734e-9
2.0496275564896134e-9
1.0573344363492968e-8
1.921161087605657e-8
2.7564271129182826e-8
3.547064093559977e-8
4.279259823812544e-8
4.9352072612721876e-8
2.242051975910937e-8
4.699669190346213e-9
1.7427590060087366e-8
2.3951807100532458e-8
3.30526041663959e-8
2.3975040096704128e-8
3.139635382831375e-8
1.0221592114648388e-7
8.064626344795248e-8
6.465612839996362e-8
5.31388896777987e-8
4.151325553409662e-8
2.9796581757997295e-8
1.8770220445462676e-8
7.5572529887287e-9
7.244824374187613e-9
3.3164153775355005e-8
5.0783226621300544e-8
4.087071874031673e-8
3.164741800506254e-7
1.431852004513698e-7
2.7279688368317482e-6
5.168086966983536e-7
1.2701555197976292e-7
4.5879024319885137e-10
1.0283520129624392e-7
2.0361080403496363e-7
1.1293686779211792e-7
8.10075508895545e-8
3.0970708360113006e-8
8.204220513832804e-8
8.163711474526553e-8
2.2889769819197086e-8
5.677343163442734e-8
3.002811061169201e-8
6.330841977680131e-8
1.6754596091658443e-7
1.482980692736604e-7
9.583455988218275e-8
1.0058400920291723e-7
2.451442765147037e-9
8.237409128794135e-9
1.7372881696493894e-9
4.830705779002613e-11
3.6419535389733395e-10
2.513739622950169e-10
1.3328402938706084e-10
8.991738972755279e-11
2.624866709028076e-10
4.336779979061682e-10
1.2505895217534523e-9
3.6188989203299823e-9
4.889894773897761e-9
3.2771760404514824e-9
1.1542335410077416e-10
3.6190055554269758e-9
7.682393609267355e-9
1.2165324889324598e-8
1.7020410153323367e-8
2.1761531212628675e-8
2.5215534779996486e-8
6.820906307465247e-9
2.3473085707438786e-8
2.5630273692278744e-8
2.5862908677742985e-8
2.3105238237301204e-8
1.1227092724084697e-8
6.089913191175297e-8
8.217230980992063e-8
6.269350563405044e-8
5.498730950575653e-8
5.120438386697705e-8
4.740452326235394e-8
4.164782585731431e-8
3.299082213108506e-8
2.0198921834406114e-8
6.728952477926822e-10
4.126919085744718e-8
1.1231560496641522e-7
1.199800357436785e-7
1.0612282309765677e-7
1.3379632691713997e-6
5.079679028479469e-7
7.694540810680255e-6
1.4223119114407318e-6
2.7913408555079967e-7
1.503384213758236e-7
7.689392605717484e-7
2.9175274370210847e-7
3.0410936553376254e-7
1.83082411651244e-7
3.5455896071306866e-7
1.4395981908663004e-7
7.073606142730351e-7
1.7125768816223606e-6
1.227235828306675e-6
1.455980223720721e-6
1.006628024408906e-6
1.3157330257537087e-7
1.4695858241802288e-8
1.7518442956610017e-8
3.783391575056185e-8
1.688387164627334e-8
4.12580943778465e-9
2.4417048380261077e-8
7.565315341806694e-8
2.3116532473116093e-8
3.7452116791758814e-8
9.075728405754417e-8
1.9467299185535571e-7
1.0261028506707565e-6
5.2781254445445405e-8
2.1855147312759705e-7
4.541272870132441e-8
2.271669744672912e-8
5.688437703801252e-9
3.786422176101959e-9
4.890972611142827e-9
9.152675670751372e-9
2.529664684518403e-10
1.9937330789086307e-9
1.2570058362413666e-9
9.156741986351624e-10
6.808235843421108e-10
6.727121197397273e-11
1.0979069523737513e-10
5.58807230446895e-10
1.6111262729423808e-9
4.241873435145003e-9
1.6858139570187053e-9
4.328991500073276e-10
7.929426601536967e-11
1.235105787438203e-12
8.325193330567592e-13
3.474099511375228e-14
1.3162521152666273e-13
6.896087257595647e-14
0.
3.414389429125559e-13
6.622916698315585e-14
2.5526655107700194e-13
3.86924403580872e-13
7.841955072385599e-14
1.021726379969759e-13
5.593893763706838e-14
0.
0.
0.
0.
0.
3.20247719436342e-14
4.564635393151488e-14
6.467964754770791e-14
4.992440267647404e-14
0.
0.
0.
2.4635804844520887e-14
3.554225007566952e-14
5.0726672105334673e-14
7.353236573196564e-14
1.086104919825987e-13
1.6292710990378585e-13
2.474955377191648e-13
3.8020164767326683e-13
5.906636657001904e-13
9.289450479194418e-13
1.4817503401302916e-12
2.4038453000013335e-12
3.982261298830669e-12
6.776518391874246e-12
1.1952309843415334e-11
2.216971408097062e-11
7.097551969044453e-10
1.927418194779168e-9
3.0339659541585872e-9
1.5062901391402382e-9
1.9064543829046214e-9
5.103817247259402e-9
7.838226397483372e-9
1.0295591705544953e-8
1.2512594291938899e-8
1.4320848785633313e-8
1.5384854768558195e-8
7.512846190285435e-9
3.691913939615085e-9
1.9463940428205152e-9
1.0235079753266506e-9
1.549583435437294e-9
1.6917477119119792e-9
1.5080199060830512e-9
4.792100205920552e-10
3.7004628981895857e-9
3.1213788052934756e-9
2.5456908659869735e-9
2.174524039276394e-9
1.8691525342285438e-9
3.2115762647679297e-10
1.3076728254166837e-9
1.2578359589485944e-9
1.2072733182266902e-9
1.2002464143602109e-9
1.2423983093405227e-9
1.3384009240108621e-9
6.211313669232038e-8
1.0030951077564509e-7
8.901800055736078e-7
1.652468649085528e-7
3.9005445089588415e-8
2.1375050542573213e-9
3.3596911586926336e-8
1.1591208683890128e-7
5.258601190899013e-8
4.5437342666707264e-8
1.2207749136646269e-8
3.703724368931864e-8
8.75604253223054e-8
4.089346667919003e-8
2.4826359762000404e-8
2.558989438924288e-8
1.0834570274061063e-7
1.1074827909916404e-7
2.5475037293567657e-8
7.972974016413614e-8
4.72796626973048e-9
5.891371201283024e-9
1.871368407567431e-9
1.8679587341212186e-10
1.9237909694026242e-9
1.208366002857274e-9
9.732291290787506e-10
1.2779156146826265e-10
7.332795803799073e-10
1.345477199577355e-9
2.9951175903096027e-9
5.667433474893242e-9
8.766544114192605e-9
9.344409160807027e-9
5.2703079322446136e-9
2.0496275559753903e-9
1.0573344363214867e-8
1.9211610876120262e-8
2.7564271128349647e-8
3.5470640936291345e-8
4.2792598239153396e-8
4.935207261247119e-8
2.2420519758854794e-8
4.6996691917197594e-9
1.7427590060392983e-8
2.3951807101785024e-8
3.3052604168848154e-8
2.39750400956841e-8
3.1396353828683105e-8
1.0221592116120978e-7
8.064626346331585e-8
6.465612840823013e-8
5.3138889682819614e-8
4.1513255538083425e-8
2.9796581758841204e-8
1.8770220447881402e-8
7.557252989287883e-9
7.2448243731664156e-9
3.3164153768474444e-8
5.078322662301249e-8
4.087071874149075e-8
3.1647418003093655e-7
1.4318520044235184e-7
2.7279688366786093e-6
5.168086966685579e-7
1.2701555197422865e-7
4.587902426858698e-10
1.0283520129598847e-7
2.0361080402180984e-7
1.1293686778624459e-7
8.100755088268075e-8
3.0970708350870924e-8
8.204220512103413e-8
8.163711473567618e-8
2.288976975892463e-8
5.67734316023414e-8
3.002811061043257e-8
6.330841977601581e-8
1.6754596089961066e-7
1.4829806926178216e-7
9.583455987128912e-8
1.005840091875402e-7
2.4514427648283313e-9
8.237409128784151e-9
1.7372881697544477e-9
4.8307057900119984e-11
3.641953538017849e-10
2.5137396224706073e-10
1.3328402941303439e-10
8.991738955373467e-11
2.6248667094427195e-10
4.336779980084717e-10
1.2505895216595347e-9
3.6188989200702596e-9
4.889894772822381e-9
3.2771760398219384e-9
1.1542335399115348e-10
3.6190055535304814e-9
7.682393607148078e-9
1.2165324888620026e-8
1.7020410151633527e-8
2.1761531207414032e-8
2.521553477850387e-8
6.820906303996343e-9
2.3473085702528728e-8
2.5630273689923684e-8
2.5862908676273916e-8
2.3105238232126908e-8
1.1227092726338794e-8
6.089913191651767e-8
8.217230980785051e-8
6.269350563169958e-8
5.498730950413353e-8
5.1204383864887455e-8
4.740452326019205e-8
4.1647825853227263e-8
3.2990822128042804e-8
2.0198921831812082e-8
6.728952463600339e-10
4.126919085272117e-8
1.123156049623758e-7
1.1998003574186805e-7
1.0612282309378423e-7
1.337963269113049e-6
5.079679028316659e-7
7.694540810342741e-6
1.422311911385526e-6
2.791340855445154e-7
1.503384213731684e-7
7.689392605367954e-7
2.9175274368995026e-7
3.041093655212499e-7
1.8308241164952737e-7
3.545589607818636e-7
1.4395981893668302e-7
7.073606143997975e-7
1.7125768817923235e-6
1.2272358283550184e-6
1.455980223810415e-6
1.0066280242875845e-6
1.3157330257424426e-7
1.4695858242251751e-8
1.7518442965581267e-8
3.783391574957147e-8
1.688387164371665e-8
4.125809441210505e-9
2.4417048397840895e-8
7.565315344572487e-8
2.311653248210813e-8
3.74521168009679e-8
9.07572840668988e-8
1.9467299167718053e-7
1.0261028504302635e-6
5.2781254487011496e-8
2.1855147315956256e-7
4.541272872828949e-8
2.271669744619727e-8
5.688437703343811e-9
3.786422176742633e-9
4.890972612342513e-9
9.15267568454233e-9
2.5296647200490873e-10
1.9937330792269852e-9
1.2570058353874424e-9
9.156741962510373e-10
6.808235853461102e-10
6.727121203613644e-11
1.0979069474843655e-10
5.588072334341244e-10
1.6111262709762993e-9
4.241873433923802e-9
1.6858139568515846e-9
4.328991500600313e-10
7.929426604524759e-11
1.2351058070941081e-12
8.325191579180167e-13
3.4740997561217114e-14
1.316252146465184e-13
6.896087486117736e-14
0.
3.414389380535843e-13
6.622916681767186e-14
2.5526655122672966e-13
3.8692440892873737e-13
7.84195489756517e-14
1.0217265948297915e-13
5.593894121252586e-14
0.
0.
0.
0.
0.
3.202476383569978e-14
4.5646363683311346e-14
6.467965555608372e-14
4.992433665311891e-14
0.
0.
0.
2.4635775510894453e-14
3.5542177010325866e-14
5.072670091689288e-14
7.353238752082696e-14
1.0861037607230136e-13
1.6292708798935718e-13
2.4749547728710483e-13
3.802014770375999e-13
5.906635097855728e-13
9.289451655498154e-13
1.4817506403522557e-12
2.403845497870867e-12
3.982261404643226e-12
6.776517428110862e-12
1.1952309806996092e-11
2.2169712376230353e-11
7.097551960957327e-10
1.927418193387784e-9
3.0339659518730566e-9
1.5062901375959745e-9
1.9064543831121957e-9
5.1038172462406074e-9
7.838226395435248e-9
1.0295591702029046e-8
1.2512594288187347e-8
1.432084878146948e-8
1.538485476450654e-8
7.51284618804549e-9
3.6919139386318835e-9
1.9463940420234022e-9
1.0235079730765812e-9
1.5495834348029691e-9
1.6917477099238953e-9
1.5080199117641692e-9
4.792100107105579e-10
3.700462903646289e-9
3.121378787615428e-9
2.5456908641604114e-9
2.1745240381324026e-9
1.869152534952647e-9
3.2115762555862694e-10
1.3076728259387941e-9
1.2578359582517024e-9
1.207273318196872e-9
1.2002464143661058e-9
1.2423983088663697e-9
1.3384009243621841e-9
6.211313669513536e-8
1.0030951076923822e-7
8.901800056101039e-7
1.652468649131325e-7
3.900544509273787e-8
2.1375050554486863e-9
3.3596911587220554e-8
1.1591208683960528e-7
5.25860119097127e-8
4.5437342667419043e-8
1.22077491350479e-8
3.7037243689955787e-8
8.756042531725622e-8
4.0893466677952966e-8
2.4826359799795487e-8
2.5589894341713693e-8
1.083457027459356e-7
1.1074827910489488e-7
2.547503729580556e-8
7.972974016830948e-8
4.727966276221367e-9
5.891371201503846e-9
1.8713684074606176e-9
1.86795873110011e-10
1.9237909693219944e-9
1.208366002843301e-9
9.732291290994305e-10
1.2779156155865532e-10
7.332795805468791e-10
1.3454772000559455e-9
2.995117590555302e-9
5.667433475335935e-9
8.766544113928569e-9
9.344409160724287e-9
5.27030793235574e-9
2.049627555297671e-9
1.0573344362907648e-8
1.9211610875586056e-8
2.7564271128158297e-8
3.547064093556101e-8
4.2792598239172844e-8
4.935207261366185e-8
2.2420519759614566e-8
4.699669189969971e-9
1.7427590059904728e-8
2.395180710157597e-8
3.305260417036679e-8
2.3975040094251283e-8
3.139635383616142e-8
1.0221592115907358e-7
8.064626346133261e-8
6.465612841106105e-8
5.3138889681444264e-8
4.151325553862838e-8
2.9796581761347803e-8
1.8770220447981785e-8
7.557252991653546e-9
7.244824371370884e-9
3.316415376575181e-8
5.078322662347257e-8
4.0870718741616294e-8
3.164741800266578e-7
1.4318520043661158e-7
2.7279688365986435e-6
5.168086966610525e-7
1.2701555197343016e-7
4.587902433915975e-10
1.0283520129288463e-7
2.0361080401662206e-7
1.129368677838625e-7
8.100755088308992e-8
3.0970708349680644e-8
8.204220512417368e-8
8.163711473254311e-8
2.288976973207704e-8
5.6773431607499584e-8
3.002811063171634e-8
6.33084197647505e-8
1.675459608893156e-7
1.4829806925670594e-7
9.583455986683824e-8
1.0058400918132883e-7
2.4514427599557937e-9
8.237409128831995e-9
1.737288169618304e-9
4.830705789608982e-11
3.6419535381011845e-10
2.51373962255207e-10
1.332840293659766e-10
8.991738962803322e-11
2.624866708104025e-10
4.3367799749595397e-10
1.2505895216934724e-9
3.618898920334301e-9
4.889894773037705e-9
3.277176039599899e-9
1.1542335417581121e-10
3.61900555414528e-9
7.682393607676405e-9
1.2165324887986501e-8
1.7020410149909864e-8
2.1761531204929046e-8
2.5215534776742318e-8
6.820906305775125e-9
2.347308570591967e-8
2.5630273689312474e-8
2.586290867558633e-8
2.310523822995127e-8
1.1227092720278801e-8
6.089913190782301e-8
8.217230980295407e-8
6.269350562970345e-8
5.498730950302787e-8
5.120438386223362e-8
4.740452325758818e-8
4.164782585211686e-8
3.299082212778231e-8
2.019892183046479e-8
6.728952473029641e-10
4.126919085170101e-8
1.123156049603292e-7
1.19980035741591e-7
1.0612282309415778e-7
1.3379632690935304e-6
5.079679028175625e-7
7.694540810248512e-6
1.422311911363872e-6
2.7913408553700823e-7
1.5033842137253486e-7
7.68939260522503e-7
2.917527436849743e-7
3.0410936551647047e-7
1.830824116477447e-7
3.5455896081445045e-7
1.4395981886720371e-7
7.07360614495088e-7
1.7125768817780936e-6
1.2272358284128367e-6
1.4559802238565166e-6
1.0066280242404983e-6
1.3157330257302054e-7
1.4695858235926389e-8
1.751844297197842e-8
3.7833915747880444e-8
1.688387164216386e-8
4.125809442488321e-9
2.441704840557275e-8
7.565315344988699e-8
2.3116532485819745e-8
3.7452116804383006e-8
9.075728407064466e-8
1.946729916041641e-7
1.0261028503369675e-6
5.278125450469071e-8
2.1855147317638334e-7
4.5412728738079725e-8
2.271669744451806e-8
5.688437702561904e-9
3.786422176617582e-9
4.890972611881524e-9
9.152675686270134e-9
2.529664719591053e-10
1.993733079945905e-9
1.2570058341201515e-9
9.156741955357364e-10
6.808235893036748e-10
6.727121249290958e-11
1.0979069513646106e-10
5.588072310295302e-10
1.6111262736851084e-9
4.241873437560609e-9
1.6858139567317381e-9
4.328991497440985e-10
7.929426597102315e-11
1.2351057928533105e-12
8.325196687677666e-13
3.474097866294378e-14
1.3162520715862774e-13
6.896087259416897e-14
0.
3.4143893913709605e-13
6.622916679613477e-14
2.552665539159927e-13
3.869244078432998e-13
7.841954417091395e-14
1.0217263805845151e-13
5.593893419196866e-14
0.
0.
0.
0.
0.
3.202477764452202e-14
4.564635123051948e-14
6.467965493251001e-14
4.992430995679927e-14
0.
0.
0.
2.4635870621470397e-14
3.5542214865264076e-14
5.072663173932621e-14
7.353240976351222e-14
1.0861042579068216e-13
1.629270947447382e-13
2.4749575452903113e-13
3.8020156694416504e-13
5.90663466481676e-13
9.289451908748418e-13
1.4817509882095665e-12
2.4038447913551236e-12
3.982261707943541e-12
6.776516742340045e-12
1.1952309486184111e-11
2.216971241588798e-11
7.097551959683637e-10
1.927418192304429e-9
3.0339659532917933e-9
1.506290137707762e-9
1.9064543809338495e-9
5.103817245870276e-9
7.838226393875295e-9
1.0295591700944202e-8
1.2512594286499095e-8
1.4320848779938846e-8
1.53848547630302e-8
7.512846187191235e-9
3.691913938034452e-9
1.9463940418502166e-9
1.0235079721678274e-9
1.5495834344822073e-9
1.691747711050405e-9
1.5080199066312509e-9
4.792100127872392e-10
3.7004628901913402e-9
3.1213787893149687e-9
2.545690866480888e-9
2.174524039926267e-9
1.869152533240587e-9
3.211576264620068e-10
1.307672825396807e-9
1.2578359582245663e-9
1.2072733176105203e-9
1.2002464136815741e-9
1.2423983093053557e-9
1.3384009238543322e-9
6.211313669554838e-8
1.003095107770529e-7
8.901800055768857e-7
1.6524686491069929e-7
3.900544508876912e-8
2.1375050544728332e-9
3.359691158718648e-8
1.1591208683980403e-7
5.258601191020735e-8
4.543734266775878e-8
1.2207749130740894e-8
3.70372436912328e-8
8.756042534983237e-8
4.089346666063235e-8
2.4826359695276488e-8
2.5589894324076492e-8
1.0834570274301136e-7
1.1074827910602535e-7
2.547503729653241e-8
7.972974017221363e-8
4.727966276294236e-9
5.891371201303662e-9
1.871368407400437e-9
1.8679587317777063e-10
1.923790969335004e-9
1.2083660028479169e-9
9.732291291559379e-10
1.27791561697516e-10
7.33279580507937e-10
1.345477199537212e-9
2.995117590735391e-9
5.667433474969974e-9
8.76654411434709e-9
9.344409160549924e-9
5.270307932151445e-9
2.0496275553968404e-9
1.0573344362995128e-8
1.921161087531703e-8
2.75642711283095e-8
3.5470640935651875e-8
4.2792598239327845e-8
4.935207261320257e-8
2.242051975823423e-8
4.699669188343043e-9
1.7427590060728696e-8
2.3951807102755916e-8
3.305260417078197e-8
2.3975040099034425e-8
3.139635382384753e-8
1.0221592115910389e-7
8.064626344922408e-8
6.465612840850682e-8
5.3138889686932296e-8
4.151325553687992e-8
2.979658176043208e-8
1.877022044698823e-8
7.557252991069206e-9
7.244824371002668e-9
3.316415376551869e-8
5.07832266237748e-8
4.087071874196267e-8
3.1647418002177367e-7
1.4318520043670253e-7
2.7279688365924458e-6
5.16808696650403e-7
1.270155519723286e-7
4.58790242065294e-10
1.028352012924303e-7
2.0361080401426963e-7
1.1293686778309985e-7
8.10075508804729e-8
3.0970708349962865e-8
8.204220511938545e-8
8.163711475421992e-8
2.2889769778564456e-8
5.677343160314805e-8
3.002811060018051e-8
6.33084197550434e-8
1.6754596088805438e-7
1.482980692519149e-7
9.583455986509803e-8
1.0058400917884953e-7
2.4514427579703335e-9
8.237409128982722e-9
1.7372881696788846e-9
4.830705787863534e-11
3.641953538032148e-10
2.513739622894004e-10
1.3328402934921223e-10
8.991738984231605e-11
2.6248667075090044e-10
4.3367799773187074e-10
1.2505895217815806e-9
3.6188989191563814e-9
4.889894772728229e-9
3.2771760400072583e-9
1.1542335453398489e-10
3.619005553977086e-9
7.682393606372677e-9
1.2165324886689444e-8
1.7020410149272538e-8
2.176153120522007e-8
2.5215534774298624e-8
6.820906304385081e-9
2.3473085708189926e-8
2.563027368982069e-8
2.5862908675148246e-8
2.310523823085881e-8
1.1227092726698647e-8
6.089913190499142e-8
8.217230981021404e-8
6.269350562960865e-8
5.498730950161452e-8
5.120438386356325e-8
4.740452325764772e-8
4.164782585184017e-8
3.2990822125345296e-8
2.0198921832797423e-8
6.728952464927693e-10
4.126919084952388e-8
1.1231560496007162e-7
1.1998003574117367e-7
1.0612282309358151e-7
1.3379632690847285e-6
5.079679028168598e-7
7.694540810162079e-6
1.4223119113575034e-6
2.791340855394055e-7
1.503384213727332e-7
7.689392605166217e-7
2.9175274368302106e-7
3.04109365514384e-7
1.8308241164597703e-7
3.545589608279417e-7
1.4395981884823264e-7
7.073606145114122e-7
1.7125768818247397e-6
1.2272358284184987e-6
1.4559802238839185e-6
1.0066280242148993e-6
1.315733025721788e-7
1.469585824598153e-8
1.75184429693567e-8
3.783391574741184e-8
1.6883871642611825e-8
4.125809442579519e-9
2.4417048407845863e-8
7.565315345842546e-8
2.3116532487069588e-8
3.7452116806133525e-8
9.075728407233699e-8
1.9467299157086276e-7
1.0261028503002166e-6
5.278125450896753e-8
2.1855147317923279e-7
4.54127287441126e-8
2.2716697446822112e-8
5.6884377014244744e-9
3.786422177354642e-9
4.890972612206948e-9
9.152675684235068e-9
2.5296647047302804e-10
1.993733078398998e-9
1.2570058339433011e-9
9.156741961246277e-10
6.808235893792055e-10
6.727121302181862e-11
1.0979069407227232e-10
5.588072334893843e-10
1.6111262646770275e-9
4.241873440678678e-9
1.6858139566988248e-9
4.3289914958141307e-10
7.929426611663809e-11
1.2351057786421578e-12
8.32519555374938e-13
3.474096557757102e-14
1.316252112772721e-13
6.89608688989567e-14
0.
3.4143893975691747e-13
6.62291669712331e-14
2.552665520319982e-13
3.869244065829827e-13
7.841953315230075e-14
1.0217264158396926e-13
5.593893339128621e-14
0.
0.
0.
0.
0.
3.202477645906096e-14
4.5646358954927226e-14
6.467965111179319e-14
4.992431678057764e-14
0.
0.
0.
2.4635875201456992e-14
3.554224689749553e-14
5.072660892506388e-14
7.35324076895048e-14
1.0861054906221664e-13
1.6292713419434493e-13
2.4749572738098175e-13
3.8020146822294153e-13
5.906635982069299e-13
9.289449233898888e-13
1.4817508634804705e-12
2.403845106758326e-12
3.982261222035565e-12
6.776518560074077e-12
1.195230898038255e-11
2.216971150594231e-11
7.097551960872166e-10
1.9274181927852337e-9
3.0339659526676e-9
1.5062901369933176e-9
1.906454381466286e-9
5.103817244702638e-9
7.838226393694826e-9
1.0295591700201214e-8
1.2512594286105755e-8
1.4320848779166696e-8
1.5384854761707548e-8
7.512846186935286e-9
3.691913938174519e-9
1.946394041818278e-9
1.0235079718856157e-9
1.5495834344299706e-9
1.6917477097851688e-9
1.5080199081885908e-9
4.792100098917726e-10
3.700462895919457e-9
3.1213787945172424e-9
2.54569086217019e-9
2.174524036282594e-9
1.869152534054401e-9
3.21157624015381e-10
1.3076728256520937e-9
1.257835958434953e-9
1.2072733175719211e-9
1.2002464145627667e-9
1.2423983093833562e-9
1.3384009237580716e-9
6.211313669561761e-8
1.0030951077833243e-7
8.901800056260946e-7
1.652468649133707e-7
3.900544509107919e-8
2.137505054840516e-9
3.359691158619429e-8
1.1591208683999171e-7
5.2586011909907785e-8
4.5437342666102284e-8
1.220774913191007e-8
3.7037243691812245e-8
8.75604253324444e-8
4.089346667377965e-8
2.4826359718117092e-8
2.558989436137344e-8
1.0834570276232333e-7
1.1074827910683068e-7
2.5475037296779242e-8
7.972974017542068e-8
4.727966273656781e-9
5.8913712013330285e-9
1.8713684075797093e-9
1.8679587335725264e-10
1.9237909694433434e-9
1.2083660028691822e-9
9.732291290490781e-10
1.2779156165465588e-10
7.332795807549237e-10
1.345477200037679e-9
2.995117590679419e-9
5.667433474562536e-9
8.766544114256056e-9
9.344409161129386e-9
5.270307932633173e-9
2.049627555317303e-9
1.0573344362659342e-8
1.921161087561041e-8
2.7564271128072922e-8
3.547064093571694e-8
4.2792598239036584e-8
4.935207261326429e-8
2.242051975837971e-8
4.699669189456705e-9
1.7427590061232717e-8
2.395180710164367e-8
3.3052604171022925e-8
2.3975040099958253e-8
3.1396353834670596e-8
1.0221592116592399e-7
8.064626346182625e-8
6.465612841213826e-8
5.3138889686986996e-8
4.1513255540339107e-8
2.979658176085447e-8
1.877022044527588e-8
7.557252991088246e-9
7.244824371396424e-9
3.3164153763066555e-8
5.078322662358747e-8
4.0870718741782425e-8
3.164741800217e-7
1.4318520043277354e-7
2.7279688365728827e-6
5.168086966515516e-7
1.270155519700427e-7
4.5879024208850925e-10
1.0283520129353695e-7
2.0361080401337617e-7
1.1293686778263417e-7
8.100755087954418e-8
3.0970708347277036e-8
8.20422051198906e-8
8.163711468059319e-8
2.2889769732117285e-8
5.6773431622656576e-8
3.002811060838937e-8
6.330841975281281e-8
1.6754596088071407e-7
1.4829806925018133e-7
9.583455986453552e-8
1.005840091778152e-7
2.451442762531294e-9
8.237409128835431e-9
1.7372881696207927e-9
4.8307057926292566e-11
3.641953538198888e-10
2.5137396227758654e-10
1.3328402948611784e-10
8.991738976533932e-11
2.624866710117524e-10
4.336779977773551e-10
1.2505895217273852e-9
3.618898919670442e-9
4.889894772739016e-9
3.277176039729356e-9
1.1542335467995877e-10
3.619005553916454e-9
7.682393606206884e-9
1.2165324885720349e-8
1.7020410149298045e-8
2.1761531206674503e-8
2.5215534775270135e-8
6.8209063043033495e-9
2.347308570991599e-8
2.5630273689217358e-8
2.5862908674972496e-8
2.3105238230221676e-8
1.1227092724880734e-8
6.089913190576462e-8
8.21723097982942e-8
6.269350563000614e-8
5.498730950327924e-8
5.12043838621927e-8
4.740452325844306e-8
4.1647825849417025e-8
3.2990822127493206e-8
2.0198921831318417e-8
6.728952477430345e-10
4.1269190848270725e-8
1.12315604960029e-7
1.1998003574129273e-7
1.0612282309279211e-7
1.3379632690794697e-6
5.079679028183583e-7
7.694540810154354e-6
1.422311911355337e-6
2.7913408553807247e-7
1.5033842137073655e-7
7.689392605137153e-7
2.917527436822066e-7
3.041093655136106e-7
1.830824116436537e-7
3.545589608285334e-7
1.4395981883992616e-7
7.07360614568874e-7
1.7125768818218543e-6
1.2272358284511874e-6
1.4559802238440205e-6
1.0066280242222856e-6
1.315733025728643e-7
1.4695858236757288e-8
1.7518442977463028e-8
3.7833915749107696e-8
1.6883871641990884e-8
4.125809442977355e-9
2.4417048409340244e-8
7.565315346101143e-8
2.311653248764657e-8
3.74521168079432e-8
9.075728407290959e-8
1.9467299157140814e-7
1.026102850283864e-6
5.278125451436846e-8
2.1855147318155328e-7
4.5412728743226e-8
2.2716697446208705e-8
5.688437702108156e-9
3.7864221772462306e-9
4.890972615494845e-9
9.152675688569719e-9
2.529664702555173e-10
1.9937330785742967e-9
1.2570058336828023e-9
9.156741946193958e-10
6.808235876547635e-10
6.72712125997703e-11
1.0979069534928928e-10
5.5880723381576e-10
1.611126268829843e-9
4.241873442619875e-9
1.6858139567096067e-9
4.328991499993849e-10
7.929426612991324e-11
1.23510576983504e-12
8.325188249697316e-13
3.4740976412544005e-14
1.3162521922287514e-13
6.896087028154829e-14
0.
3.4143894208838484e-13
6.622916678424883e-14
2.5526655350609576e-13
3.8692440699502195e-13
7.841953661086487e-14
1.0217264945580076e-13
5.5938937617053956e-14
0.
0.
0.
0.
0.
3.202476657312726e-14
4.56463547942032e-14
6.467964064327636e-14
4.9924350866708466e-14
0.
0.
0.
2.4635841708828682e-14
3.554222946333068e-14
5.0726667492095354e-14
7.353241445073648e-14
1.0861047891640923e-13
1.6292707834514217e-13
2.474957597713081e-13
3.8020157021608094e-13
5.906634675101296e-13
9.28945412320543e-13
1.4817509112320688e-12
2.403845258236824e-12
3.982261638472535e-12
6.776518791630722e-12
1.1952308243781467e-11
2.2169712624124075e-11
7.097551966803338e-10
1.9274181921089416e-9
3.0339659516501136e-9
1.5062901367644332e-9
1.906454382622694e-9
5.103817245454811e-9
7.838226393493025e-9
1.029559169979882e-8
1.2512594285822997e-8
1.4320848779065931e-8
1.538485476219578e-8
7.512846186759429e-9
3.6919139378734606e-9
1.946394041893726e-9
1.0235079725792136e-9
1.5495834343504221e-9
1.691747710184563e-9
1.5080199081841952e-9
4.792100162023565e-10
3.7004629146011605e-9
3.1213787991492425e-9
2.545690865161275e-9
2.174524038260853e-9
1.8691525340680447e-9
3.2115762242418705e-10
1.307672824821248e-9
1.2578359571870946e-9
1.2072733176655646e-9
1.200246414274282e-9
1.2423983084298911e-9
1.3384009237197409e-9
6.211313669498564e-8
1.0030951077830435e-7
8.901800056138301e-7
1.6524686491238168e-7
3.900544508985902e-8
2.137505054880138e-9
3.359691158881962e-8
1.1591208684068309e-7
5.258601190995824e-8
4.54373426677278e-8
1.2207749134219165e-8
3.7037243692048626e-8
8.756042533443155e-8
4.0893466676424634e-8
2.482635972180554e-8
2.5589894332245132e-8
1.0834570276688526e-7
1.1074827910762967e-7
2.547503729724394e-8
7.972974017317895e-8
4.727966276108052e-9
5.891371201064491e-9
1.871368407473154e-9
1.8679587318980988e-10
1.923790969304152e-9
1.2083660028949529e-9
9.732291290595352e-10
1.2779156155903205e-10
7.332795805433236e-10
1.3454771996731068e-9
2.9951175902464027e-9
5.667433474895763e-9
8.766544113671448e-9
9.34440916131721e-9
5.27030793249702e-9
2.049627555260805e-9
1.0573344362743938e-8
1.9211610875891173e-8
2.7564271128826602e-8
3.5470640935787255e-8
4.279259823956657e-8
4.9352072612740855e-8
2.24205197588597e-8
4.6996691910529534e-9
1.7427590061008098e-8
2.3951807102219784e-8
3.305260417099578e-8
2.3975040098828768e-8
3.139635383856553e-8
1.0221592116358306e-7
8.064626345856304e-8
6.465612841318596e-8
5.3138889687158454e-8
4.151325554069819e-8
2.9796581759392077e-8
1.8770220447277736e-8
7.557252992796067e-9
7.244824370801281e-9
3.316415376372936e-8
5.0783226623813254e-8
4.087071874213876e-8
3.1647418002053144e-7
1.4318520043172042e-7
2.7279688365270527e-6
5.168086966502985e-7
1.2701555196859874e-7
4.5879024099718836e-10
1.0283520129343483e-7
2.0361080401317527e-7
1.1293686778250268e-7
8.100755088095982e-8
3.0970708348225395e-8
8.204220512068843e-8
8.16371147345959e-8
2.2889769697244214e-8
5.677343162149829e-8
3.002811061703065e-8
6.33084197663087e-8
1.6754596088229143e-7
1.4829806925125206e-7
9.583455986415527e-8
1.005840091776089e-7
2.451442759267507e-9
8.237409128880999e-9
1.7372881696743225e-9
4.8307057950843746e-11
3.6419535375275157e-10
2.5137396224639336e-10
1.332840292305149e-10
8.991738976948303e-11
2.6248667098690836e-10
4.336779980152813e-10
1.250589521377736e-9
3.61889892003676e-9
4.889894772776708e-9
3.27717603998627e-9
1.1542335444522338e-10
3.6190055543442985e-9
7.682393606562676e-9
1.2165324885356287e-8
1.7020410149665204e-8
2.176153120559512e-8
2.5215534774373186e-8
6.8209063052616366e-9
2.3473085701864545e-8
2.5630273688963063e-8
2.586290867487056e-8
2.310523823047996e-8
1.1227092726371216e-8
6.089913191905683e-8
8.217230980650266e-8
6.269350562818734e-8
5.498730950202017e-8
5.1204383862389317e-8
4.740452325779514e-8
4.164782585142556e-8
3.299082212828906e-8
2.0198921833191922e-8
6.728952449350894e-10
4.126919084864769e-8
1.1231560496048514e-7
1.199800357398038e-7
1.0612282309206409e-7
1.3379632690781833e-6
5.079679028116256e-7
7.69454081015508e-6
1.422311911348398e-6
2.791340855375092e-7
1.5033842137031457e-7
7.689392605133776e-7
2.9175274368200467e-7
3.041093655133888e-7
1.8308241164568457e-7
3.545589608316308e-7
1.4395981884597358e-7
7.073606145309061e-7
1.7125768818096814e-6
1.2272358284157446e-6
1.4559802238732563e-6
1.0066280242146973e-6
1.3157330257242708e-7
1.4695858240688238e-8
1.751844297442195e-8
3.783391574907142e-8
1.6883871642977426e-8
4.125809443606423e-9
2.4417048409531376e-8
7.565315345779195e-8
2.311653248736023e-8
3.7452116807720475e-8
9.075728407326301e-8
1.9467299156297683e-7
1.0261028502771314e-6
5.2781254517217915e-8
2.1855147318252001e-7
4.541272874528647e-8
2.271669744574561e-8
5.6884377015477475e-9
3.786422177747858e-9
4.890972612730229e-9
9.15267567725442e-9
2.5296647199376454e-10
1.993733078005453e-9
1.257005833915023e-9
9.156741951644292e-10
6.808235870125842e-10
6.727121181147557e-11
1.097906953335352e-10
5.588072289878298e-10
1.6111262756226053e-9
4.241873437815534e-9
1.6858139566623155e-9
4.3289914872133326e-10
7.929426595126601e-11
1.2351057982389044e-12
8.325189738486603e-13
3.4740997584772746e-14
1.3162521644701907e-13
6.896087111525772e-14
0.
3.4143893687329956e-13
6.622916657152209e-14
2.5526655244794597e-13
3.869244030187328e-13
7.841954405068767e-14
1.0217265994809477e-13
5.5938928444004867e-14
0.
0.
0.
0.
0.
3.202478206947262e-14
4.5646360003458264e-14
6.467965249135245e-14
4.9924427272130085e-14
0.
0.
0.
2.4635855654538458e-14
3.5542258524352237e-14
5.072663292308787e-14
7.353234732328615e-14
1.0861035049761951e-13
1.6292718772993277e-13
2.4749558849700657e-13
3.8020162822967477e-13
5.906635274066041e-13
9.289451359682756e-13
1.4817507580285084e-12
2.403846066639718e-12
3.982261472253321e-12
6.776517946567718e-12
1.1952310116854982e-11
2.2169713230651008e-11
7.09755194735677e-10
1.927418192283821e-9
3.033965953560276e-9
1.5062901380949267e-9
1.906454380818009e-9
5.10381724495854e-9
7.838226394004141e-9
1.0295591700334198e-8
1.2512594285724951e-8
1.4320848779343682e-8
1.5384854761532024e-8
7.512846186954685e-9
3.6919139378440084e-9
1.946394042274919e-9
1.023507973213071e-9
1.549583434395734e-9
1.6917477103191091e-9
1.5080199088027288e-9
4.792100252192859e-10
3.7004629271280073e-9
3.1213788013097332e-9
2.5456908611959003e-9
2.1745240374736753e-9
1.8691525341420567e-9
3.211576245030762e-10
1.3076728255627072e-9
1.2578359580746704e-9
1.2072733174626053e-9
1.2002464151760339e-9
1.2423983087195605e-9
1.3384009234642312e-9
6.211313669548842e-8
1.0030951077510323e-7
8.901800056131956e-7
1.652468649095171e-7
3.900544508744889e-8
2.137505055678184e-9
3.35969115886481e-8
1.1591208684034636e-7
5.258601191005249e-8
4.5437342667865e-8
1.2207749133074402e-8
3.7037243690325033e-8
8.756042533897272e-8
4.089346667958313e-8
2.48263597193467e-8
2.5589894327675224e-8
1.0834570272504971e-7
1.1074827910724438e-7
2.547503729777573e-8
7.972974017184097e-8
4.727966271366879e-9
5.891371201349612e-9
1.8713684076310586e-9
1.867958734111929e-10
1.9237909692971715e-9
1.2083660028542715e-9
9.732291290330461e-10
1.2779156189278898e-10
7.332795806357004e-10
1.3454771997789028e-9
2.9951175900864066e-9
5.6674334748423435e-9
8.766544114119436e-9
9.344409161208368e-9
5.270307932601635e-9
2.0496275554230885e-9
1.057334436266042e-8
1.921161087552646e-8
2.756427112898335e-8
3.547064093602567e-8
4.279259823926183e-8
4.935207261328577e-8
2.2420519758931537e-8
4.699669189657583e-9
1.7427590060140336e-8
2.395180710184403e-8
3.30526041707887e-8
2.397504009953544e-8
3.139635382582898e-8
1.0221592116972059e-7
8.064626346413049e-8
6.465612841273615e-8
5.313888968455542e-8
4.151325553880923e-8
2.9796581761857992e-8
1.8770220446000053e-8
7.557252991867244e-9
7.244824370738746e-9
3.316415376474606e-8
5.078322662384156e-8
4.0870718741904914e-8
3.1647418002198066e-7
1.431852004368913e-7
2.727968836562428e-6
5.168086966502455e-7
1.2701555196888935e-7
4.587902429121629e-10
1.0283520129483885e-7
2.0361080401323459e-7
1.1293686778258633e-7
8.10075508810853e-8
3.097070834737564e-8
8.204220512342325e-8
8.163711475594406e-8
2.28897697391869e-8
5.6773431608297085e-8
3.0028110615570876e-8
6.33084197615998e-8
1.6754596087475384e-7
1.482980692546804e-7
9.583455986404239e-8
1.0058400917728036e-7
2.4514427568161416e-9
8.237409129015027e-9
1.7372881696459568e-9
4.830705797249819e-11
3.641953537484902e-10
2.5137396230018817e-10
1.3328402938500036e-10
8.991738954198299e-11
2.6248667104656467e-10
4.336779977131237e-10
1.250589521246438e-9
3.618898919612153e-9
4.8898947728051294e-9
3.277176039803463e-9
1.1542335391722275e-10
3.619005554570538e-9
7.682393606516852e-9
1.2165324887372065e-8
1.702041015056331e-8
2.176153120511295e-8
2.5215534774329425e-8
6.820906304943648e-9
2.3473085706269517e-8
2.5630273689160613e-8
2.5862908675222196e-8
2.3105238228021416e-8
1.1227092718160989e-8
6.0899131901023e-8
8.217230979863634e-8
6.269350562969973e-8
5.498730950223181e-8
5.120438386257601e-8
4.7404523258796746e-8
4.164782584981849e-8
3.299082212723365e-8
2.0198921831432677e-8
6.728952477206027e-10
4.1269190850161984e-8
1.123156049607294e-7
1.1998003574049207e-7
1.0612282309283108e-7
1.3379632690795629e-6
5.079679028219404e-7
7.694540810137193e-6
1.4223119113523018e-6
2.791340855351796e-7
1.5033842136994132e-7
7.689392605129083e-7
2.9175274368185686e-7
3.04109365513178e-7
1.830824116444024e-7
3.5455896083416647e-7
1.4395981883221088e-7
7.073606145406165e-7
1.7125768818374952e-6
1.2272358284208697e-6
1.4559802238718373e-6
1.0066280242094779e-6
1.315733025715442e-7
1.4695858242468241e-8
1.7518442969952437e-8
3.783391574960638e-8
1.6883871641879416e-8
4.125809443183294e-9
2.441704841043432e-8
7.565315345991459e-8
2.3116532488295562e-8
3.745211680813973e-8
9.075728407309277e-8
1.946729915727043e-7
1.0261028502741568e-6
5.2781254518544395e-8
2.1855147318751616e-7
4.5412728746246876e-8
2.2716697444811524e-8
5.6884377027266205e-9
3.786422176827278e-9
4.890972614169897e-9
9.152675681268383e-9
2.5296647159358066e-10
1.9937330781675145e-9
1.2570058342326981e-9
9.15674194719251e-10
6.808235865748484e-10
6.727121270489855e-11
1.0979069611580386e-10
5.588072317953109e-10
1.6111262726548384e-9
4.241873441796334e-9
1.6858139566469273e-9
4.328991499228508e-10
7.929426620617585e-11
1.2351058070179097e-12
8.325193741706275e-13
3.474099865140798e-14
1.316252101125299e-13
6.896087208381004e-14
0.
3.4143893814111506e-13
6.622916726488777e-14
2.552665531974769e-13
3.86924403568431e-13
7.841951734087942e-14
1.0217265580162362e-13
5.593894013918924e-14
0.
0.
0.
0.
0.
3.2024768049640914e-14
4.5646352737268437e-14
6.467966067540713e-14
4.9924336952499484e-14
0.
0.
0.
2.463587012483823e-14
3.5542226913267295e-14
5.072664887863905e-14
7.353230971226322e-14
1.0861053490786251e-13
1.6292717859222076e-13
2.474956714222062e-13
3.8020166864776185e-13
5.90663749083258e-13
9.289447156309885e-13
1.4817508040811897e-12
2.403845426088797e-12
3.982261377108266e-12
6.776517937346157e-12
1.1952309887188116e-11
2.216971478819025e-11
7.097551951586512e-10
1.927418191525206e-9
3.0339659538504538e-9
1.5062901364935952e-9
1.9064543829111694e-9
5.103817245687716e-9
7.838226392941588e-9
1.0295591700051706e-8
1.2512594285811205e-8
1.4320848779039544e-8
1.5384854761816183e-8
7.51284618657129e-9
3.691913937921656e-9
1.9463940418230078e-9
1.0235079739424544e-9
1.5495834344123122e-9
1.6917477102052227e-9
1.5080199137398568e-9
4.792100248053493e-10
3.7004628888469695e-9
3.121378795254182e-9
2.545690863167545e-9
2.1745240392429154e-9
1.869152533889746e-9
3.2115762332797275e-10
1.3076728245231458e-9
1.2578359584438018e-9
1.2072733182056534e-9
1.2002464146033509e-9
1.2423983094629597e-9
1.3384009228860067e-9
6.211313669740292e-8
1.0030951077281963e-7
8.901800056077079e-7
1.652468649136024e-7
3.900544509109465e-8
2.1375050551549086e-9
3.3596911587880756e-8
1.1591208684034965e-7
5.258601191020366e-8
4.543734266787597e-8
1.2207749134762787e-8
3.7037243693134364e-8
8.756042535247613e-8
4.0893466666140846e-8
2.482635979184752e-8
2.558989438795577e-8
1.0834570275974964e-7
1.1074827910754146e-7
2.547503729736119e-8
7.97297401738018e-8
4.727966274674547e-9
5.8913712013038315e-9
1.871368407392479e-9
1.867958731702452e-10
1.923790969389065e-9
1.2083660028157433e-9
9.732291293591052e-10
1.2779156164565112e-10
7.332795805212481e-10
1.34547719970401e-9
2.995117590645211e-9
5.6674334748698415e-9
8.766544113995622e-9
9.344409160769858e-9
5.270307932392284e-9
2.0496275551606948e-9
1.0573344362923474e-8
1.9211610875539254e-8
2.7564271128620892e-8
3.5470640935866326e-8
4.2792598238682624e-8
4.935207261348363e-8
2.2420519759079198e-8
4.699669188059046e-9
1.742759006053786e-8
2.3951807102239904e-8
3.305260417103865e-8
2.3975040103362723e-8
3.139635383647283e-8
1.0221592116067202e-7
8.064626346191338e-8
6.465612840966335e-8
5.313888968286579e-8
4.151325553776743e-8
2.9796581761039798e-8
1.8770220446375963e-8
7.557252991739158e-9
7.2448243705037146e-9
3.316415376260262e-8
5.078322662388115e-8
4.0870718741899686e-8
3.164741800192856e-7
1.4318520043455663e-7
2.7279688365570377e-6
5.168086966488902e-7
1.270155519681876e-7
4.5879024269562415e-10
1.0283520129480496e-7
2.0361080401285874e-7
1.1293686778254435e-7
8.100755088149957e-8
3.0970708348817246e-8
8.204220511635787e-8
8.163711476827623e-8
2.2889769739647597e-8
5.6773431608029184e-8
3.0028110625134295e-8
6.330841976336915e-8
1.6754596088224037e-7
1.4829806924951919e-7
9.58345598641195e-8
1.0058400917732047e-7
2.451442760988939e-9
8.237409129119382e-9
1.7372881696540144e-9
4.830705795695326e-11
3.641953537590023e-10
2.5137396227639277e-10
1.3328402938838063e-10
8.991738961329453e-11
2.62486671063363e-10
4.336779982546999e-10
1.2505895214422403e-9
3.618898919060035e-9
4.889894772918527e-9
3.277176039419315e-9
1.1542335477133206e-10
3.619005553211756e-9
7.68239360626505e-9
1.2165324885841164e-8
1.7020410148858647e-8
2.1761531205571342e-8
2.5215534775008855e-8
6.820906305029499e-9
2.3473085702548014e-8
2.5630273689354008e-8
2.5862908675286494e-8
2.3105238231150223e-8
1.122709273034661e-8
6.089913190193684e-8
8.21723098096068e-8
6.269350562925748e-8
5.4987309501248665e-8
5.1204383862463644e-8
4.7404523257370687e-8
4.1647825850426403e-8
3.2990822128718565e-8
2.019892183083737e-8
6.728952488712781e-10
4.126919084829433e-8
1.1231560496232951e-7
1.199800357409134e-7
1.0612282309183506e-7
1.337963269076771e-6
5.079679028165249e-7
7.694540810146546e-6
1.4223119113486905e-6
2.791340855375306e-7
1.5033842136886651e-7
7.689392605124714e-7
2.917527436818122e-7
3.041093655131277e-7
1.8308241164462313e-7
3.54558960830112e-7
1.4395981883146957e-7
7.073606145290868e-7
1.7125768818066905e-6
1.2272358284396256e-6
1.4559802238737143e-6
1.0066280242110857e-6
1.315733025724816e-7
1.4695858239765089e-8
1.751844297566356e-8
3.7833915750353225e-8
1.688387164290732e-8
4.125809442771939e-9
2.4417048409774156e-8
7.565315345949677e-8
2.311653248848909e-8
3.7452116808582476e-8
9.075728407343136e-8
1.946729915581717e-7
1.0261028502756865e-6
5.27812545142968e-8
2.1855147318441657e-7
4.541272874522936e-8
2.2716697446075698e-8
5.688437701901677e-9
3.7864221764646284e-9
4.890972611734791e-9
9.152675686826888e-9
2.5296647026171643e-10
1.993733079056032e-9
1.257005833566865e-9
9.156741947738856e-10
6.808235860180953e-10
6.727121292784728e-11
1.0979069361705591e-10
5.588072324702507e-10
1.6111262713144364e-9
4.2418734346497854e-9
1.6858139566428344e-9
4.328991497933582e-10
7.929426613283463e-11
1.235105795710963e-12
8.325184725760781e-13
3.474091836771273e-14
1.316252136313599e-13
6.89608750555951e-14
0.
3.414389386350448e-13
6.622916733695242e-14
2.5526655092743724e-13
3.869244102171611e-13
7.841955587522408e-14
1.0217263409742388e-13
5.593894072607364e-14
0.
0.
0.
0.
0.
3.202476952474194e-14
4.564635265305261e-14
6.467963776792053e-14
4.992436717632851e-14
0.
0.
0.
2.4635827735083847e-14
3.554226941354503e-14
5.072665893167994e-14
7.353240919380767e-14
1.0861047631382445e-13
1.629270187251985e-13
2.47495691654734e-13
3.802014226726593e-13
5.906636698862709e-13
9.289453663613931e-13
1.481750742481991e-12
2.40384517927271e-12
3.982260928608744e-12
6.77651777014859e-12
1.1952308628657564e-11
2.216971172645835e-11
7.097551950397979e-10
1.927418192645551e-9
3.0339659531620906e-9
1.5062901371235904e-9
1.906454382118175e-9
5.1038172441818475e-9
7.838226393460151e-9
1.0295591700694907e-8
1.2512594285235055e-8
1.43208487787276e-8
1.5384854762301196e-8
7.512846186676767e-9
3.6919139380860067e-9
1.946394041928872e-9
1.0235079729469196e-9
1.5495834342738132e-9
1.691747709958407e-9
1.5080199088814756e-9
4.79210006190707e-10
3.7004628816228865e-9
3.121378801591762e-9
2.545690864542668e-9
2.17452403870191e-9
1.8691525329375556e-9
3.2115762438292944e-10
1.3076728260405663e-9
1.2578359576664328e-9
1.2072733180350389e-9
1.2002464146194214e-9
1.2423983089346384e-9
1.3384009229969093e-9
6.211313669697686e-8
1.003095107729819e-7
8.901800055918094e-7
1.6524686491678223e-7
3.9005445092623566e-8
2.13750505622302e-9
3.359691158801702e-8
1.1591208684120132e-7
5.2586011909885405e-8
4.543734266795095e-8
1.2207749134067664e-8
3.703724368856644e-8
8.756042531761098e-8
4.0893466714488984e-8
2.4826359738670784e-8
2.5589894354151065e-8
1.0834570272969987e-7
1.1074827910773941e-7
2.5475037297266914e-8
7.972974017238696e-8
4.7279662747197866e-9
5.891371201311105e-9
1.871368407636954e-9
1.8679587318492187e-10
1.9237909695140314e-9
1.2083660028727505e-9
9.73229128982498e-10
1.2779156131058408e-10
7.332795806162881e-10
1.3454771996856204e-9
2.995117590395195e-9
5.667433475577694e-9
8.766544114295494e-9
9.344409160930442e-9
5.270307932375456e-9
2.0496275553288064e-9
1.0573344362608413e-8
1.921161087562928e-8
2.7564271128731976e-8
3.547064093550319e-8
4.279259823918469e-8
4.935207261362104e-8
2.242051975851271e-8
4.699669189056217e-9
1.7427590062197342e-8
2.3951807102414777e-8
3.305260417087293e-8
2.3975040105003807e-8
3.139635383030945e-8
1.0221592116110071e-7
8.064626345665888e-8
6.465612841124512e-8
5.3138889683495315e-8
4.151325553846076e-8
2.979658176068337e-8
1.8770220447156233e-8
7.55725298981899e-9
7.2448243696578115e-9
3.3164153761240445e-8
5.078322662386138e-8
4.087071874200134e-8
3.1647418002113733e-7
1.431852004376759e-7
2.7279688365485093e-6
5.168086966504144e-7
1.270155519699787e-7
4.5879024106786614e-10
1.0283520129239366e-7
2.0361080401302468e-7
1.1293686778254633e-7
8.10075508805725e-8
3.0970708346629724e-8
8.204220511352799e-8
8.163711473454821e-8
2.2889769773609578e-8
5.6773431647761845e-8
3.0028110619686027e-8
6.330841976537266e-8
1.6754596088375312e-7
1.4829806925050386e-7
9.583455986403521e-8
1.0058400917724421e-7
2.45144276341569e-9
8.237409129008828e-9
1.7372881696186714e-9
4.8307057982488496e-11
3.6419535376966296e-10
2.5137396231237026e-10
1.3328402924456732e-10
8.991738969615428e-11
2.624866710508226e-10
4.3367799765600944e-10
1.2505895214159312e-9
3.6188989196719556e-9
4.889894772641545e-9
3.277176039503219e-9
1.1542335490322765e-10
3.619005553576984e-9
7.682393605941e-9
1.2165324886233568e-8
1.7020410149646146e-8
2.1761531206920143e-8
2.5215534775800602e-8
6.820906303014779e-9
2.3473085705449718e-8
2.5630273689041552e-8
2.5862908675058076e-8
2.31052382290908e-8
1.1227092731436327e-8
6.08991319005139e-8
8.217230980309172e-8
6.269350562394379e-8
5.498730950144382e-8
5.120438386301242e-8
4.7404523257724475e-8
4.1647825852644544e-8
3.2990822127090925e-8
2.0198921830618622e-8
6.728952483803162e-10
4.1269190850084236e-8
1.1231560496008138e-7
1.199800357412931e-7
1.0612282309278142e-7
1.337963269076567e-6
5.079679028135406e-7
7.694540810141127e-6
1.422311911352964e-6
2.7913408553595854e-7
1.5033842137129387e-7
7.689392605133236e-7
2.91752743681766e-7
3.0410936551308593e-7
1.8308241164432548e-7
3.5455896083189515e-7
1.4395981882875988e-7
7.073606145441268e-7
1.712576881818937e-6
1.2272358284449657e-6
1.4559802238710288e-6
1.0066280242052874e-6
1.315733025734406e-7
1.4695858245500298e-8
1.7518442983318385e-8
3.7833915747586775e-8
1.6883871641906905e-8
4.125809442439674e-9
2.4417048409873355e-8
7.565315346076633e-8
2.3116532488441563e-8
3.7452116807885084e-8
9.075728407338944e-8
1.9467299155776427e-7
1.0261028502731844e-6
5.278125451537386e-8
2.185514731844131e-7
4.541272874671396e-8
2.2716697446408413e-8
5.688437702121579e-9
3.78642217719828e-9
4.8909726126509815e-9
9.15267569139239e-9
2.5296647125753e-10
1.993733077961863e-9
1.2570058344001139e-9
9.156741950410494e-10
6.808235888626231e-10
6.727121190475018e-11
1.0979069647467836e-10
5.588072345012303e-10
1.611126267233526e-9
4.241873439213717e-9
1.6858139566499103e-9
4.3289914941513834e-10
7.929426611981869e-11
1.2351057930558852e-12
8.325196907798596e-13
3.474097253967753e-14
1.3162519206480665e-13
6.896087423508681e-14
0.
3.4143893892060505e-13
6.622916750412213e-14
2.5526655119171484e-13
3.869244071705553e-13
7.841954018422631e-14
1.0217264149866517e-13
5.5938946549836644e-14
0.
0.
0.
0.
0.
3.202477009628588e-14
4.564635069657195e-14
6.467965417639056e-14
4.9924349306121156e-14
0.
0.
0.
2.4635869188973156e-14
3.554223854277188e-14
5.072665783054019e-14
7.353235440536853e-14
1.0861046919364463e-13
1.6292700850365836e-13
2.474956370060393e-13
3.802016374928286e-13
5.906634886177476e-13
9.289451668408258e-13
1.4817508546940568e-12
2.403845349548886e-12
3.982261771103133e-12
6.776517650462451e-12
1.1952309443083166e-11
2.2169712005304765e-11
7.097551969208735e-10
1.927418192472294e-9
3.0339659522079187e-9
1.5062901381877608e-9
1.9064543832679084e-9
5.103817244982481e-9
7.838226393582567e-9
1.0295591700554198e-8
1.2512594285703898e-8
1.4320848779117413e-8
1.538485476174774e-8
7.512846186639574e-9
3.691913937882459e-9
1.946394041362244e-9
1.0235079728951528e-9
1.5495834343773448e-9
1.6917477100146006e-9
1.5080199112361883e-9
4.792100177858176e-10
3.7004629214404433e-9
3.121378799579007e-9
2.545690862768794e-9
2.1745240371088733e-9
1.8691525327307658e-9
3.211576240637777e-10
1.3076728259101224e-9
1.257835958092969e-9
1.207273317824931e-9
1.2002464136614523e-9
1.2423983091881074e-9
1.3384009233403437e-9
6.211313669648274e-8
1.0030951077409093e-7
8.901800056241849e-7
1.6524686491596685e-7
3.9005445091422566e-8
2.1375050548482686e-9
3.359691158777325e-8
1.1591208684064637e-7
5.258601191000344e-8
4.543734266795203e-8
1.2207749133912802e-8
3.7037243689551964e-8
8.756042531857894e-8
4.0893466701567536e-8
2.482635967361421e-8
2.5589894360708076e-8
1.0834570272017055e-7
1.1074827910754183e-7
2.5475037298041374e-8
7.972974017129123e-8
4.7279662761315e-9
5.89137120168161e-9
1.8713684075574867e-9
1.867958732776628e-10
1.9237909693993163e-9
1.2083660028392538e-9
9.732291290629835e-10
1.2779156179195031e-10
7.33279580754992e-10
1.3454771998051766e-9
2.995117589915062e-9
5.6674334755086234e-9
8.766544114224612e-9
9.34440916085765e-9
5.270307932341269e-9
2.0496275553840613e-9
1.0573344362431239e-8
1.921161087559798e-8
2.756427112881045e-8
3.547064093586103e-8
4.2792598238916835e-8
4.935207261348484e-8
2.2420519758325753e-8
4.6996691889318704e-9
1.7427590060825165e-8
2.3951807102007724e-8
3.305260417144908e-8
2.397504010252737e-8
3.13963538347342e-8
1.0221592115011263e-7
8.06462634596429e-8
6.465612840937708e-8
5.3138889685283666e-8
4.151325554153174e-8
2.9796581761855097e-8
1.877022044733828e-8
7.557252993485186e-9
7.244824371018728e-9
3.316415376336987e-8
5.0783226623855024e-8
4.0870718742064103e-8
3.1647418002102717e-7
1.4318520043145924e-7
2.727968836570051e-6
5.168086966502881e-7
1.2701555196900425e-7
4.587902425181014e-10
1.0283520129305074e-7
2.0361080401301684e-7
1.1293686778251971e-7
8.10075508814058e-8
3.097070834749522e-8
8.204220511382158e-8
8.163711472834532e-8
2.2889769806980562e-8
5.6773431598157684e-8
3.002811061423947e-8
6.330841975954105e-8
1.675459608789438e-7
1.482980692509586e-7
9.583455986400595e-8
1.0058400917735868e-7
2.451442757768276e-9
8.237409129029886e-9
1.737288169656473e-9
4.8307057938577626e-11
3.6419535381244133e-10
2.513739622548967e-10
1.332840293675796e-10
8.991738989377614e-11
2.6248667093161976e-10
4.3367799793912094e-10
1.2505895215382582e-9
3.618898919448082e-9
4.88989477285398e-9
3.277176039885234e-9
1.1542335415197226e-10
3.6190055544185537e-9
7.682393606660071e-9
1.216532488619879e-8
1.7020410149894406e-8
2.17615312066391e-8
2.52155347745221e-8
6.8209063036290525e-9
2.3473085703760205e-8
2.563027368934728e-8
2.5862908675059764e-8
2.3105238230525404e-8
1.1227092721412465e-8
6.089913189715167e-8
8.217230980974053e-8
6.269350562850024e-8
5.498730950276154e-8
5.1204383863319094e-8
4.740452325804301e-8
4.164782585058236e-8
3.2990822127017994e-8
2.0198921831037186e-8
6.728952466101785e-10
4.1269190848230286e-8
1.1231560496105727e-7
1.1998003574051613e-7
1.0612282309198106e-7
1.3379632690774324e-6
5.079679028125786e-7
7.694540810137325e-6
1.4223119113481545e-6
2.7913408553460985e-7
1.5033842136912372e-7
7.689392605130484e-7
2.9175274368177295e-7
3.04109365512984e-7
1.8308241164445915e-7
3.545589608366188e-7
1.439598188285466e-7
7.073606145442306e-7
1.7125768818187389e-6
1.2272358284309295e-6
1.4559802238563097e-6
1.0066280242203237e-6
1.3157330257289012e-7
1.469585824647753e-8
1.7518442971550073e-8
3.7833915748646665e-8
1.6883871642343885e-8
4.12580944256914e-9
2.441704841109209e-8
7.565315346210838e-8
2.31165324882273e-8
3.7452116807462566e-8
9.075728407327846e-8
1.946729915620621e-7
1.0261028502739243e-6
5.278125451424792e-8
2.1855147318617237e-7
4.5412728746000343e-8
2.2716697445854873e-8
5.688437701051148e-9
3.786422177458764e-9
4.890972612701174e-9
9.152675679395525e-9
2.5296647058590505e-10
1.9937330786095834e-9
1.2570058342457812e-9
9.156741953746891e-10
6.808235884386422e-10
6.727121265085316e-11
1.0979069500378612e-10
5.588072328653046e-10
1.611126270592148e-9
4.241873438775215e-9
1.6858139568332553e-9
4.328991496302192e-10
7.929426600771401e-11
1.2351058110366718e-12
8.325196697215519e-13
3.474107587081645e-14
1.3162522131399258e-13
6.896087495846499e-14
0.
3.414389366619168e-13
6.622916737356837e-14
2.55266549526113e-13
3.869244061999634e-13
7.841954188977781e-14
1.0217265449639778e-13
5.593894172273031e-14
0.
0.
0.
0.
0.
3.202476671256621e-14
4.5646357951020844e-14
6.467964343477074e-14
4.992436228065612e-14
0.
0.
0.
2.4635872591903672e-14
3.554221261163101e-14
5.0726558645628974e-14
7.353235126580791e-14
1.0861040869653011e-13
1.6292701426767344e-13
2.4749570713833387e-13
3.8020166360462724e-13
5.906638185606618e-13
9.289449858567234e-13
1.481750646123263e-12
2.4038449807857508e-12
3.982261778165718e-12
6.776518550478945e-12
1.1952308833730477e-11
2.216971272607799e-11
7.097551959592318e-10
1.927418192959987e-9
3.033965952643023e-9
1.5062901370152864e-9
1.90645438192052e-9
5.103817245216394e-9
7.838226393649522e-9
1.0295591700149796e-8
1.2512594285833411e-8
1.43208487790715e-8
1.538485476191868e-8
7.512846186856017e-9
3.691913937981837e-9
1.9463940414843704e-9
1.0235079719350196e-9
1.5495834343435683e-9
1.6917477092111354e-9
1.508019907465721e-9
4.792100015898799e-10
3.70046291152016e-9
3.121378797463305e-9
2.54569086124189e-9
2.174524038164408e-9
1.8691525339948165e-9
3.2115762550170394e-10
1.3076728249511837e-9
1.2578359586051062e-9
1.207273317843964e-9
1.2002464147654278e-9
1.2423983090990352e-9
1.3384009231541332e-9
6.211313669747566e-8
1.0030951078108902e-7
8.901800056070096e-7
1.652468649174675e-7
3.9005445091003344e-8
2.137505054886026e-9
3.3596911587851124e-8
1.1591208684041355e-7
5.2586011909992104e-8
4.543734266816118e-8
1.220774913395874e-8
3.703724368928717e-8
8.756042532967503e-8
4.08934666836101e-8
2.4826359727386564e-8
2.5589894312594487e-8
1.0834570272916012e-7
1.1074827910691904e-7
2.547503729779532e-8
7.972974017268969e-8
4.727966269587212e-9
5.891371201396567e-9
1.8713684074209295e-9
1.867958730317204e-10
1.9237909692522225e-9
1.2083660028716288e-9
9.732291290975871e-10
1.2779156181056643e-10
7.332795805613079e-10
1.345477199972929e-9
2.9951175902398424e-9
5.6674334746934006e-9
8.766544113821204e-9
9.344409160826413e-9
5.270307932375025e-9
2.049627555551293e-9
1.0573344363034692e-8
1.9211610875332158e-8
2.7564271128369466e-8
3.547064093527492e-8
4.279259823898386e-8
4.9352072613025855e-8
2.2420519758914063e-8
4.699669188161335e-9
1.7427590059930172e-8
2.395180710238528e-8
3.305260417139944e-8
2.397504010636698e-8
3.139635382591819e-8
1.0221592116463738e-7
8.06462634589501e-8
6.4656128411367e-8
5.313888968595103e-8
4.151325553846092e-8
2.9796581762165888e-8
1.8770220447874907e-8
7.557252992456681e-9
7.2448243699283765e-9
3.316415376422365e-8
5.0783226623776475e-8
4.087071874231901e-8
3.1647418002081954e-7
1.4318520043500876e-7
2.7279688365742676e-6
5.168086966500104e-7
1.2701555196911537e-7
4.587902424267128e-10
1.0283520129327752e-7
2.036108040132011e-7
1.1293686778258154e-7
8.100755088066058e-8
3.0970708346499374e-8
8.204220511763196e-8
8.163711475900226e-8
2.2889769682951622e-8
5.677343160042925e-8
3.0028110619046795e-8
6.330841975406801e-8
1.675459608802413e-7
1.4829806925337964e-7
9.583455986409422e-8
1.0058400917723754e-7
2.451442761102979e-9
8.2374091290719e-9
1.7372881696580946e-9
4.830705798128103e-11
3.6419535372943893e-10
2.5137396224648243e-10
1.3328402944166688e-10
8.991738964444562e-11
2.6248667097466624e-10
4.336779977803416e-10
1.250589521876904e-9
3.6188989195030362e-9
4.889894772774887e-9
3.277176039694294e-9
1.1542335407983963e-10
3.619005553417616e-9
7.682393606411529e-9
1.2165324887626403e-8
1.7020410149061498e-8
2.1761531206581075e-8
2.521553477449229e-8
6.820906302612271e-9
2.3473085706108064e-8
2.5630273688873853e-8
2.5862908674644847e-8
2.3105238230357506e-8
1.1227092719729009e-8
6.089913190821544e-8
8.217230980350439e-8
6.269350562689e-8
5.498730950233158e-8
5.1204383862932576e-8
4.740452325793055e-8
4.16478258526633e-8
3.2990822127605385e-8
2.0198921831647215e-8
6.728952486530295e-10
4.126919085031135e-8
1.1231560496009353e-7
1.1998003574082948e-7
1.061228230920991e-7
1.3379632690796262e-6
5.079679028124786e-7
7.694540810169848e-6
1.422311911349327e-6
2.7913408553755954e-7
1.5033842137383508e-7
7.689392605122646e-7
2.9175274368181123e-7
3.0410936551306396e-7
1.8308241164557035e-7
3.545589608358289e-7
1.4395981883114208e-7
7.073606145248456e-7
1.7125768818136321e-6
1.227235828409526e-6
1.4559802238746503e-6
1.0066280242139176e-6
1.3157330257298274e-7
1.4695858244179233e-8
1.7518442971095352e-8
3.78339157486367e-8
1.688387164182444e-8
4.125809441991225e-9
2.441704841001755e-8
7.565315346223432e-8
2.3116532488089955e-8
3.745211680850878e-8
9.07572840734233e-8
1.946729915534031e-7
1.0261028502739658e-6
5.2781254515517575e-8
2.1855147318777477e-7
4.541272874714161e-8
2.271669744625848e-8
5.688437702708217e-9
3.786422177778062e-9
4.890972612372141e-9
9.152675686315721e-9
2.5296647102768164e-10
1.9937330793623177e-9
1.2570058342286048e-9
9.156741948155076e-10
6.808235870862606e-10
6.727121205188326e-11
1.0979069621579801e-10
5.588072334789616e-10
1.6111262718947198e-9
4.241873440165181e-9
1.6858139567496335e-9
4.328991494268269e-10
7.929426619282225e-11
1.2351057974838624e-12
8.325184071139073e-13
3.474092618516171e-14
1.3162519252050055e-13
6.896087638286889e-14
0.
3.414389364879061e-13
6.622916706245835e-14
2.552665502021676e-13
3.869244037721651e-13
7.841954147930947e-14
1.0217263566948016e-13
5.5938946678206465e-14
0.
0.
0.
0.
0.
3.2024773801602187e-14
4.56463636210284e-14
6.467964359236693e-14
4.99243504496003e-14
0.
0.
0.
2.463583150495475e-14
3.554219312268885e-14
5.072669180355291e-14
7.353240128314523e-14
1.0861041298684104e-13
1.629269669718325e-13
2.4749571085843746e-13
3.8020173377596006e-13
5.906637078353736e-13
9.28945062603993e-13
1.4817509147151309e-12
2.4038449299376442e-12
3.982261404500703e-12
6.7765179272747236e-12
1.1952308390225151e-11
2.216971353398152e-11
7.097551976540053e-10
1.9274181921700405e-9
3.0339659510848304e-9
1.506290136836252e-9
1.906454380759116e-9
5.103817245669717e-9
7.838226393170487e-9
1.029559169995767e-8
1.2512594285547539e-8
1.4320848779036606e-8
1.5384854761979234e-8
7.512846186616108e-9
3.691913937953173e-9
1.946394041908626e-9
1.0235079729266285e-9
1.5495834343888325e-9
1.6917477095894504e-9
1.5080199026205019e-9
4.792100104433336e-10
3.7004628728062413e-9
3.121378800797164e-9
2.5456908629917905e-9
2.174524038444303e-9
1.8691525332017314e-9
3.2115762423229675e-10
1.307672825952522e-9
1.2578359579444132e-9
1.2072733180046166e-9
1.2002464139379805e-9
1.2423983090144026e-9
1.3384009231468014e-9
6.211313669646604e-8
1.0030951077360846e-7
8.901800056301742e-7
1.6524686491531252e-7
3.90054450934771e-8
2.1375050561736134e-9
3.3596911588456845e-8
1.159120868407934e-7
5.258601190998904e-8
4.543734266796296e-8
1.220774913440379e-8
3.703724368778057e-8
8.756042533861843e-8
4.08934667020413e-8
2.4826359779487872e-8
2.5589894366299417e-8
1.0834570274496275e-7
1.1074827910613654e-7
2.5475037297659455e-8
7.972974017345388e-8
4.7279662783296996e-9
5.891371200886356e-9
1.8713684074658897e-9
1.8679587322448576e-10
1.9237909694342887e-9
1.208366002898676e-9
9.732291291452364e-10
1.2779156153040503e-10
7.332795808593961e-10
1.3454771997775773e-9
2.9951175906166285e-9
5.66743347500482e-9
8.76654411408192e-9
9.344409161016657e-9
5.270307932058143e-9
2.049627555504507e-9
1.0573344362784344e-8
1.921161087564303e-8
2.7564271128461664e-8
3.547064093568729e-8
4.279259823906115e-8
4.9352072613531183e-8
2.2420519758246267e-8
4.699669189395052e-9
1.7427590060222382e-8
2.3951807101836038e-8
3.3052604170950325e-8
2.397504010399504e-8
3.139635382992162e-8
1.022159211620158e-7
8.064626345924834e-8
6.465612841183508e-8
5.313888968468656e-8
4.1513255539418905e-8
2.9796581760977144e-8
1.877022044791271e-8
7.557252992624377e-9
7.244824369476965e-9
3.316415376281525e-8
5.0783226623761823e-8
4.0870718741405323e-8
3.164741800209783e-7
1.4318520043580897e-7
2.7279688365478385e-6
5.168086966504483e-7
1.2701555197020249e-7
4.5879024255266537e-10
1.0283520129235944e-7
2.036108040131604e-7
1.1293686778254799e-7
8.100755088100694e-8
3.0970708346673234e-8
8.204220512177994e-8
8.163711476033623e-8
2.2889769705630112e-8
5.677343162572989e-8
3.0028110631525085e-8
6.330841975572475e-8
1.67545960880929e-7
1.4829806925000117e-7
9.583455986412931e-8
1.0058400917729485e-7
2.451442762236211e-9
8.237409128904109e-9
1.7372881696463247e-9
4.8307057969648295e-11
3.641953538065213e-10
2.513739621997796e-10
1.3328402924355221e-10
8.991738983419628e-11
2.624866711102234e-10
4.3367799769080644e-10
1.250589521492038e-9
3.6188989191491733e-9
4.889894772948308e-9
3.2771760394678464e-9
1.154233547271598e-10
3.6190055529914355e-9
7.682393606339335e-9
1.2165324886780409e-8
1.7020410148560064e-8
2.1761531206402255e-8
2.521553477513113e-8
6.820906303487736e-9
2.347308570315364e-8
2.5630273689210473e-8
2.5862908675018567e-8
2.3105238230953754e-8
1.122709272009142e-8
6.089913190044555e-8
8.217230980005295e-8
6.269350562887752e-8
5.498730950208434e-8
5.120438386266774e-8
4.7404523257886497e-8
4.1647825852944096e-8
3.2990822126964273e-8
2.0198921832556975e-8
6.728952488091015e-10
4.1269190850022786e-8
1.1231560495864264e-7
1.199800357412506e-7
1.0612282309238685e-7
1.3379632690754905e-6
5.079679028142977e-7
7.694540810156738e-6
1.4223119113506964e-6
2.791340855366788e-7
1.5033842137276694e-7
7.689392605134673e-7
2.917527436817837e-7
3.04109365513112e-7
1.8308241164324437e-7
3.545589608313187e-7
1.4395981882829454e-7
7.073606145374352e-7
1.7125768818392106e-6
1.2272358284473378e-6
1.455980223859461e-6
1.0066280242049625e-6
1.315733025727227e-7
1.469585824623709e-8
1.7518442981094033e-8
3.7833915747558645e-8
1.6883871640452454e-8
4.1258094432147785e-9
2.4417048410195565e-8
7.565315346045747e-8
2.3116532488675758e-8
3.7452116807255215e-8
9.075728407338003e-8
1.9467299156746777e-7
1.0261028502749683e-6
5.278125451533505e-8
2.1855147318679075e-7
4.541272874763865e-8
2.27166974464725e-8
5.688437702134751e-9
3.7864221770357975e-9
4.890972612444647e-9
9.152675679462949e-9
2.5296647050637805e-10
1.993733078989189e-9
1.2570058344039477e-9
9.156741950511832e-10
6.808235888532278e-10
6.727121191747625e-11
1.0979069560225778e-10
5.588072338643408e-10
1.6111262706256889e-9
4.2418734420313045e-9
1.6858139566504749e-9
4.328991494170078e-10
7.92942662385765e-11
1.235105793320412e-12
8.325192632909726e-13
3.474097264896263e-14
1.316252026779712e-13
6.89608759071171e-14
0.
3.41438938701965e-13
6.622916698138612e-14
2.5526655289276804e-13
3.869244035998653e-13
7.841953977563924e-14
1.0217264162361991e-13
5.593894598411791e-14
0.
0.
0.
0.
0.
3.202477006020327e-14
4.5646353217265944e-14
6.467965378642039e-14
4.992435051528266e-14
0.
0.
0.
2.4635868666898846e-14
3.554224727134219e-14
5.0726661797318564e-14
7.353235643693523e-14
1.0861048986270563e-13
1.6292711152983346e-13
2.474956227645843e-13
3.8020152921274963e-13
5.906636382578371e-13
9.28945080997471e-13
1.4817507647931543e-12
2.403845270806526e-12
3.9822617235064356e-12
6.776518122522143e-12
1.1952309073920692e-11
2.2169713358788895e-11
7.097551980025553e-10
1.927418191491908e-9
3.033965952876725e-9
1.5062901379181522e-9
1.9064543820921005e-9
5.103817244969769e-9
7.838226393532352e-9
1.0295591700377579e-8
1.2512594285566222e-8
1.4320848778833771e-8
1.5384854761615466e-8
7.512846186753713e-9
3.691913937960519e-9
1.9463940412492075e-9
1.0235079740388677e-9
1.5495834342852155e-9
1.6917477099292027e-9
1.5080199112361883e-9
4.792100177858176e-10
3.7004629214404433e-9
3.121378799579007e-9
2.545690862768794e-9
2.1745240371088733e-9
1.8691525327307658e-9
3.211576240637777e-10
1.3076728259101224e-9
1.257835958092969e-9
1.207273317824931e-9
1.2002464136614523e-9
1.2423983091881074e-9
1.3384009233403437e-9
6.211313669648274e-8
1.0030951077409093e-7
8.901800056241849e-7
1.6524686491596685e-7
3.9005445091422566e-8
2.1375050548482686e-9
3.359691158777325e-8
1.1591208684064637e-7
5.258601191000344e-8
4.543734266795203e-8
1.2207749133912802e-8
3.7037243689551964e-8
8.756042531857894e-8
4.0893466701567536e-8
2.482635967361421e-8
2.5589894360708076e-8
1.0834570272017055e-7
1.1074827910754183e-7
2.5475037298041374e-8
7.972974017129123e-8
4.7279662761315e-9
5.89137120168161e-9
1.8713684075574867e-9
1.867958732776628e-10
1.9237909693993163e-9
1.2083660028392538e-9
9.732291290629835e-10
1.2779156179195031e-10
7.33279580754992e-10
1.3454771998051766e-9
2.995117589915062e-9
5.6674334755086234e-9
8.766544114224612e-9
9.34440916085765e-9
5.270307932341269e-9
2.0496275553840613e-9
1.0573344362431239e-8
1.921161087559798e-8
2.756427112881045e-8
3.547064093586103e-8
4.2792598238916835e-8
4.935207261348484e-8
2.2420519758325753e-8
4.6996691889318704e-9
1.7427590060825165e-8
2.3951807102007724e-8
3.305260417144908e-8
2.397504010252737e-8
3.13963538347342e-8
1.0221592115011263e-7
8.06462634596429e-8
6.465612840937708e-8
5.3138889685283666e-8
4.151325554153174e-8
2.9796581761855097e-8
1.877022044733828e-8
7.557252993485186e-9
7.244824371018728e-9
3.316415376336987e-8
5.0783226623855024e-8
4.0870718742064103e-8
3.1647418002102717e-7
1.4318520043145924e-7
2.727968836570051e-6
5.168086966502881e-7
1.2701555196900425e-7
4.587902425181014e-10
1.0283520129305074e-7
2.0361080401301684e-7
1.1293686778251971e-7
8.10075508814058e-8
3.097070834749522e-8
8.204220511382158e-8
8.163711472834532e-8
2.2889769806980562e-8
5.6773431598157684e-8
3.002811061423947e-8
6.330841975954105e-8
1.675459608789438e-7
1.482980692509586e-7
9.583455986400595e-8
1.0058400917735868e-7
2.451442757768276e-9
8.237409129029886e-9
1.737288169656473e-9
4.8307057938577626e-11
3.6419535381244133e-10
2.513739622548967e-10
1.332840293675796e-10
8.991738989377614e-11
2.6248667093161976e-10
4.3367799793912094e-10
1.2505895215382582e-9
3.618898919448082e-9
4.88989477285398e-9
3.277176039885234e-9
1.1542335415197226e-10
3.6190055544185537e-9
7.682393606660071e-9
1.216532488619879e-8
1.7020410149894406e-8
2.17615312066391e-8
2.52155347745221e-8
6.8209063036290525e-9
2.3473085703760205e-8
2.563027368934728e-8
2.5862908675059764e-8
2.3105238230525404e-8
1.1227092721412465e-8
6.089913189715167e-8
8.217230980974053e-8
6.269350562850024e-8
5.498730950276154e-8
5.1204383863319094e-8
4.740452325804301e-8
4.164782585058236e-8
3.2990822127017994e-8
2.0198921831037186e-8
6.728952466101785e-10
4.1269190848230286e-8
1.1231560496105727e-7
1.1998003574051613e-7
1.0612282309198106e-7
1.3379632690774324e-6
5.079679028125786e-7
7.694540810137325e-6
1.4223119113481545e-6
2.7913408553460985e-7
1.5033842136912372e-7
7.689392605130484e-7
2.9175274368177295e-7
3.04109365512984e-7
1.8308241164445915e-7
3.545589608366188e-7
1.439598188285466e-7
7.073606145442306e-7
1.7125768818187389e-6
1.2272358284309295e-6
1.4559802238563097e-6
1.0066280242203237e-6
1.3157330257289012e-7
1.469585824647753e-8
1.7518442971550073e-8
3.7833915748646665e-8
1.6883871642343885e-8
4.12580944256914e-9
2.441704841109209e-8
7.565315346210838e-8
2.31165324882273e-8
3.7452116807462566e-8
9.075728407327846e-8
1.946729915620621e-7
1.0261028502739243e-6
5.278125451424792e-8
2.1855147318617237e-7
4.5412728746000343e-8
2.2716697445854873e-8
5.688437701051148e-9
3.786422177458764e-9
4.890972612701174e-9
9.152675679395525e-9
2.5296647058590505e-10
1.9937330786095834e-9
1.2570058342457812e-9
9.156741953746891e-10
6.808235884386422e-10
6.727121265085316e-11
1.0979069500378612e-10
5.588072328653046e-10
1.611126270592148e-9
4.241873438775215e-9
1.6858139568332553e-9
4.328991496302192e-10
7.929426600771401e-11
1.2351058110366718e-12
8.325196697215519e-13
3.474107587081645e-14
1.3162522131399258e-13
6.896087495846499e-14
0.
3.414389366619168e-13
6.622916737356837e-14
2.55266549526113e-13
3.869244061999634e-13
7.841954188977781e-14
1.0217265449639778e-13
5.593894172273031e-14
0.
0.
0.
0.
0.
3.202476671256621e-14
4.5646357951020844e-14
6.467964343477074e-14
4.992436228065612e-14
0.
0.
0.
2.4635872591903672e-14
3.554221261163101e-14
5.0726558645628974e-14
7.353235126580791e-14
1.0861040869653011e-13
1.6292701426767344e-13
2.4749570713833387e-13
3.8020166360462724e-13
5.906638185606618e-13
9.289449858567234e-13
1.481750646123263e-12
2.4038449807857508e-12
3.982261778165718e-12
6.776518550478945e-12
1.1952308833730477e-11
2.216971272607799e-11
7.097551959592318e-10
1.927418192959987e-9
3.033965952643023e-9
1.5062901370152864e-9
1.90645438192052e-9
5.103817245216394e-9
7.838226393649522e-9
1.0295591700149796e-8
1.2512594285833411e-8
1.43208487790715e-8
1.538485476191868e-8
7.512846186856017e-9
3.691913937981837e-9
1.9463940414843704e-9
1.0235079719350196e-9
1.5495834343435683e-9
1.6917477092111354e-9
1.508019907465721e-9
4.792100015898799e-10
3.70046291152016e-9
3.121378797463305e-9
2.54569086124189e-9
2.174524038164408e-9
1.8691525339948165e-9
3.2115762550170394e-10
1.3076728249511837e-9
1.2578359586051062e-9
1.207273317843964e-9
1.2002464147654278e-9
1.2423983090990352e-9
1.3384009231541332e-9
6.211313669747566e-8
1.0030951078108902e-7
8.901800056070096e-7
1.652468649174675e-7
3.9005445091003344e-8
2.137505054886026e-9
3.3596911587851124e-8
1.1591208684041355e-7
5.2586011909992104e-8
4.543734266816118e-8
1.220774913395874e-8
3.703724368928717e-8
8.756042532967503e-8
4.08934666836101e-8
2.4826359727386564e-8
2.5589894312594487e-8
1.0834570272916012e-7
1.1074827910691904e-7
2.547503729779532e-8
7.972974017268969e-8
4.727966269587212e-9
5.891371201396567e-9
1.8713684074209295e-9
1.867958730317204e-10
1.9237909692522225e-9
1.2083660028716288e-9
9.732291290975871e-10
1.2779156181056643e-10
7.332795805613079e-10
1.345477199972929e-9
2.9951175902398424e-9
5.6674334746934006e-9
8.766544113821204e-9
9.344409160826413e-9
5.270307932375025e-9
2.049627555551293e-9
1.0573344363034692e-8
1.9211610875332158e-8
2.7564271128369466e-8
3.547064093527492e-8
4.279259823898386e-8
4.9352072613025855e-8
2.2420519758914063e-8
4.699669188161335e-9
1.7427590059930172e-8
2.395180710238528e-8
3.305260417139944e-8
2.397504010636698e-8
3.139635382591819e-8
1.0221592116463738e-7
8.06462634589501e-8
6.4656128411367e-8
5.313888968595103e-8
4.151325553846092e-8
2.9796581762165888e-8
1.8770220447874907e-8
7.557252992456681e-9
7.2448243699283765e-9
3.316415376422365e-8
5.0783226623776475e-8
4.087071874231901e-8
3.1647418002081954e-7
1.4318520043500876e-7
2.7279688365742676e-6
5.168086966500104e-7
1.2701555196911537e-7
4.587902424267128e-10
1.0283520129327752e-7
2.036108040132011e-7
1.1293686778258154e-7
8.100755088066058e-8
3.0970708346499374e-8
8.204220511763196e-8
8.163711475900226e-8
2.2889769682951622e-8
5.677343160042925e-8
3.0028110619046795e-8
6.330841975406801e-8
1.675459608802413e-7
1.4829806925337964e-7
9.583455986409422e-8
1.0058400917723754e-7
2.451442761102979e-9
8.2374091290719e-9
1.7372881696580946e-9
4.830705798128103e-11
3.6419535372943893e-10
2.5137396224648243e-10
1.3328402944166688e-10
8.991738964444562e-11
2.6248667097466624e-10
4.336779977803416e-10
1.250589521876904e-9
3.6188989195030362e-9
4.889894772774887e-9
3.277176039694294e-9
1.1542335407983963e-10
3.619005553417616e-9
7.682393606411529e-9
1.2165324887626403e-8
1.7020410149061498e-8
2.1761531206581075e-8
2.521553477449229e-8
6.820906302612271e-9
2.3473085706108064e-8
2.5630273688873853e-8
2.5862908674644847e-8
2.3105238230357506e-8
1.1227092719729009e-8
6.089913190821544e-8
8.217230980350439e-8
6.269350562689e-8
5.498730950233158e-8
5.1204383862932576e-8
4.740452325793055e-8
4.16478258526633e-8
3.2990822127605385e-8
2.0198921831647215e-8
6.728952486530295e-10
4.126919085031135e-8
1.1231560496009353e-7
1.1998003574082948e-7
1.061228230920991e-7
1.3379632690796262e-6
5.079679028124786e-7
7.694540810169848e-6
1.422311911349327e-6
2.7913408553755954e-7
1.5033842137383508e-7
7.689392605122646e-7
2.9175274368181123e-7
3.0410936551306396e-7
1.8308241164557035e-7
3.545589608358289e-7
1.4395981883114208e-7
7.073606145248456e-7
1.7125768818136321e-6
1.227235828409526e-6
1.4559802238746503e-6
1.0066280242139176e-6
1.3157330257298274e-7
1.4695858244179233e-8
1.7518442971095352e-8
3.78339157486367e-8
1.688387164182444e-8
4.125809441991225e-9
2.441704841001755e-8
7.565315346223432e-8
2.3116532488089955e-8
3.745211680850878e-8
9.07572840734233e-8
1.946729915534031e-7
1.0261028502739658e-6
5.2781254515517575e-8
2.1855147318777477e-7
4.541272874714161e-8
2.271669744625848e-8
5.688437702708217e-9
3.786422177778062e-9
4.890972612372141e-9
9.152675686315721e-9
2.5296647102768164e-10
1.9937330793623177e-9
1.2570058342286048e-9
9.156741948155076e-10
6.808235870862606e-10
6.727121205188326e-11
1.0979069621579801e-10
5.588072334789616e-10
1.6111262718947198e-9
4.241873440165181e-9
1.6858139567496335e-9
4.328991494268269e-10
7.929426619282225e-11
1.2351057974838624e-12
8.325184071139073e-13
3.474092618516171e-14
1.3162519252050055e-13
6.896087638286889e-14
0.
3.414389364879061e-13
6.622916706245835e-14
2.552665502021676e-13
3.869244037721651e-13
7.841954147930947e-14
1.0217263566948016e-13
5.5938946678206465e-14
0.
0.
0.
0.
0.
3.2024773801602187e-14
4.56463636210284e-14
6.467964359236693e-14
4.99243504496003e-14
0.
0.
0.
2.463583150495475e-14
3.554219312268885e-14
5.072669180355291e-14
7.353240128314523e-14
1.0861041298684104e-13
1.629269669718325e-13
2.4749571085843746e-13
3.8020173377596006e-13
5.906637078353736e-13
9.28945062603993e-13
1.4817509147151309e-12
2.4038449299376442e-12
3.982261404500703e-12
6.7765179272747236e-12
1.1952308390225151e-11
2.216971353398152e-11
7.097551976540053e-10
1.9274181921700405e-9
3.0339659510848304e-9
1.506290136836252e-9
1.906454380759116e-9
5.103817245669717e-9
7.838226393170487e-9
1.029559169995767e-8
1.2512594285547539e-8
1.4320848779036606e-8
1.5384854761979234e-8
7.512846186616108e-9
3.691913937953173e-9
1.946394041908626e-9
1.0235079729266285e-9
1.5495834343888325e-9
1.6917477095894504e-9
1.5080199026205019e-9
4.792100104433336e-10
3.7004628728062413e-9
3.121378800797164e-9
2.5456908629917905e-9
2.174524038444303e-9
1.8691525332017314e-9
3.2115762423229675e-10
1.307672825952522e-9
1.2578359579444132e-9
1.2072733180046166e-9
1.2002464139379805e-9
1.2423983090144026e-9
1.3384009231468014e-9
6.211313669646604e-8
1.0030951077360846e-7
8.901800056301742e-7
1.6524686491531252e-7
3.90054450934771e-8
2.1375050561736134e-9
3.3596911588456845e-8
1.159120868407934e-7
5.258601190998904e-8
4.543734266796296e-8
1.220774913440379e-8
3.703724368778057e-8
8.756042533861843e-8
4.08934667020413e-8
2.4826359779487872e-8
2.5589894366299417e-8
1.0834570274496275e-7
1.1074827910613654e-7
2.5475037297659455e-8
7.972974017345388e-8
4.7279662783296996e-9
5.891371200886356e-9
1.8713684074658897e-9
1.8679587322448576e-10
1.9237909694342887e-9
1.208366002898676e-9
9.732291291452364e-10
1.2779156153040503e-10
7.332795808593961e-10
1.3454771997775773e-9
2.9951175906166285e-9
5.66743347500482e-9
8.76654411408192e-9
9.344409161016657e-9
5.270307932058143e-9
2.049627555504507e-9
1.0573344362784344e-8
1.921161087564303e-8
2.7564271128461664e-8
3.547064093568729e-8
4.279259823906115e-8
4.9352072613531183e-8
2.2420519758246267e-8
4.699669189395052e-9
1.7427590060222382e-8
2.3951807101836038e-8
3.3052604170950325e-8
2.397504010399504e-8
3.139635382992162e-8
1.022159211620158e-7
8.064626345924834e-8
6.465612841183508e-8
5.313888968468656e-8
4.1513255539418905e-8
2.9796581760977144e-8
1.877022044791271e-8
7.557252992624377e-9
7.244824369476965e-9
3.316415376281525e-8
5.0783226623761823e-8
4.0870718741405323e-8
3.164741800209783e-7
1.4318520043580897e-7
2.7279688365478385e-6
5.168086966504483e-7
1.2701555197020249e-7
4.5879024255266537e-10
1.0283520129235944e-7
2.036108040131604e-7
1.1293686778254799e-7
8.100755088100694e-8
3.0970708346673234e-8
8.204220512177994e-8
8.163711476033623e-8
2.2889769705630112e-8
5.677343162572989e-8
3.0028110631525085e-8
6.330841975572475e-8
1.67545960880929e-7
1.4829806925000117e-7
9.583455986412931e-8
1.0058400917729485e-7
2.451442762236211e-9
8.237409128904109e-9
1.7372881696463247e-9
4.8307057969648295e-11
3.641953538065213e-10
2.513739621997796e-10
1.3328402924355221e-10
8.991738983419628e-11
2.624866711102234e-10
4.3367799769080644e-10
1.250589521492038e-9
3.6188989191491733e-9
4.889894772948308e-9
3.2771760394678464e-9
1.154233547271598e-10
3.6190055529914355e-9
7.682393606339335e-9
1.2165324886780409e-8
1.7020410148560064e-8
2.1761531206402255e-8
2.521553477513113e-8
6.820906303487736e-9
2.347308570315364e-8
2.5630273689210473e-8
2.5862908675018567e-8
2.3105238230953754e-8
1.122709272009142e-8
6.089913190044555e-8
8.217230980005295e-8
6.269350562887752e-8
5.498730950208434e-8
5.120438386266774e-8
4.7404523257886497e-8
4.1647825852944096e-8
3.2990822126964273e-8
2.0198921832556975e-8
6.728952488091015e-10
4.1269190850022786e-8
1.1231560495864264e-7
1.199800357412506e-7
1.0612282309238685e-7
1.3379632690754905e-6
5.079679028142977e-7
7.694540810156738e-6
1.4223119113506964e-6
2.791340855366788e-7
1.5033842137276694e-7
7.689392605134673e-7
2.917527436817837e-7
3.04109365513112e-7
1.8308241164324437e-7
3.545589608313187e-7
1.4395981882829454e-7
7.073606145374352e-7
1.7125768818392106e-6
1.2272358284473378e-6
1.455980223859461e-6
1.0066280242049625e-6
1.315733025727227e-7
1.469585824623709e-8
1.7518442981094033e-8
3.7833915747558645e-8
1.6883871640452454e-8
4.1258094432147785e-9
2.4417048410195565e-8
7.565315346045747e-8
2.3116532488675758e-8
3.7452116807255215e-8
9.075728407338003e-8
1.9467299156746777e-7
1.0261028502749683e-6
5.278125451533505e-8
2.1855147318679075e-7
4.541272874763865e-8
2.27166974464725e-8
5.688437702134751e-9
3.7864221770357975e-9
4.890972612444647e-9
9.152675679462949e-9
2.5296647050637805e-10
1.993733078989189e-9
1.2570058344039477e-9
9.156741950511832e-10
6.808235888532278e-10
6.727121191747625e-11
1.0979069560225778e-10
5.588072338643408e-10
1.6111262706256889e-9
4.2418734420313045e-9
1.6858139566504749e-9
4.328991494170078e-10
7.92942662385765e-11
1.235105793320412e-12
8.325192632909726e-13
3.474097264896263e-14
1.316252026779712e-13
6.89608759071171e-14
0.
3.41438938701965e-13
6.622916698138612e-14
2.5526655289276804e-13
3.869244035998653e-13
7.841953977563924e-14
1.0217264162361991e-13
5.593894598411791e-14
0.
0.
0.
0.
0.
3.202477006020327e-14
4.5646353217265944e-14
6.467965378642039e-14
4.992435051528266e-14
0.
0.
0.
2.4635868666898846e-14
3.554224727134219e-14
5.0726661797318564e-14
7.353235643693523e-14
1.0861048986270563e-13
1.6292711152983346e-13
2.474956227645843e-13
3.8020152921274963e-13
5.906636382578371e-13
9.28945080997471e-13
1.4817507647931543e-12
2.403845270806526e-12
3.9822617235064356e-12
6.776518122522143e-12
1.1952309073920692e-11
2.2169713358788895e-11
7.097551980025553e-10
1.927418191491908e-9
3.033965952876725e-9
1.5062901379181522e-9
1.9064543820921005e-9
5.103817244969769e-9
7.838226393532352e-9
1.0295591700377579e-8
1.2512594285566222e-8
1.4320848778833771e-8
1.5384854761615466e-8
7.512846186753713e-9
3.691913937960519e-9
1.9463940412492075e-9
1.0235079740388677e-9
1.5495834342852155e-9
1.6917477099292027e-9
1.5080199112361883e-9
4.792100177858176e-10
3.7004629214404433e-9
3.121378799579007e-9
2.545690862768794e-9
2.1745240371088733e-9
1.8691525327307658e-9
3.211576240637777e-10
1.3076728259101224e-9
1.257835958092969e-9
1.207273317824931e-9
1.2002464136614523e-9
1.2423983091881074e-9
1.3384009233403437e-9
6.211313669648274e-8
1.0030951077409093e-7
8.901800056241849e-7
1.6524686491596685e-7
3.9005445091422566e-8
2.1375050548482686e-9
3.359691158777325e-8
1.1591208684064637e-7
5.258601191000344e-8
4.543734266795203e-8
1.2207749133912802e-8
3.7037243689551964e-8
8.756042531857894e-8
4.0893466701567536e-8
2.482635967361421e-8
2.5589894360708076e-8
1.0834570272017055e-7
1.1074827910754183e-7
2.5475037298041374e-8
7.972974017129123e-8
4.7279662761315e-9
5.89137120168161e-9
1.8713684075574867e-9
1.867958732776628e-10
1.9237909693993163e-9
1.2083660028392538e-9
9.732291290629835e-10
1.2779156179195031e-10
7.33279580754992e-10
1.3454771998051766e-9
2.995117589915062e-9
5.6674334755086234e-9
8.766544114224612e-9
9.34440916085765e-9
5.270307932341269e-9
2.0496275553840613e-9
1.0573344362431239e-8
1.921161087559798e-8
2.756427112881045e-8
3.547064093586103e-8
4.2792598238916835e-8
4.935207261348484e-8
2.2420519758325753e-8
4.6996691889318704e-9
1.7427590060825165e-8
2.3951807102007724e-8
3.305260417144908e-8
2.397504010252737e-8
3.13963538347342e-8
1.0221592115011263e-7
8.06462634596429e-8
6.465612840937708e-8
5.3138889685283666e-8
4.151325554153174e-8
2.9796581761855097e-8
1.877022044733828e-8
7.557252993485186e-9
7.244824371018728e-9
3.316415376336987e-8
5.0783226623855024e-8
4.0870718742064103e-8
3.1647418002102717e-7
1.4318520043145924e-7
2.727968836570051e-6
5.168086966502881e-7
1.2701555196900425e-7
4.587902425181014e-10
1.0283520129305074e-7
2.0361080401301684e-7
1.1293686778251971e-7
8.10075508814058e-8
3.097070834749522e-8
8.204220511382158e-8
8.163711472834532e-8
2.2889769806980562e-8
5.6773431598157684e-8
3.002811061423947e-8
6.330841975954105e-8
1.675459608789438e-7
1.482980692509586e-7
9.583455986400595e-8
1.0058400917735868e-7
2.451442757768276e-9
8.237409129029886e-9
1.737288169656473e-9
4.8307057938577626e-11
3.6419535381244133e-10
2.513739622548967e-10
1.332840293675796e-10
8.991738989377614e-11
2.6248667093161976e-10
4.3367799793912094e-10
1.2505895215382582e-9
3.618898919448082e-9
4.88989477285398e-9
3.277176039885234e-9
1.1542335415197226e-10
3.6190055544185537e-9
7.682393606660071e-9
1.216532488619879e-8
1.7020410149894406e-8
2.17615312066391e-8
2.52155347745221e-8
6.8209063036290525e-9
2.3473085703760205e-8
2.563027368934728e-8
2.5862908675059764e-8
2.3105238230525404e-8
1.1227092721412465e-8
6.089913189715167e-8
8.217230980974053e-8
6.269350562850024e-8
5.498730950276154e-8
5.1204383863319094e-8
4.740452325804301e-8
4.164782585058236e-8
3.2990822127017994e-8
2.0198921831037186e-8
6.728952466101785e-10
4.1269190848230286e-8
1.1231560496105727e-7
1.1998003574051613e-7
1.0612282309198106e-7
1.3379632690774324e-6
5.079679028125786e-7
7.694540810137325e-6
1.4223119113481545e-6
2.7913408553460985e-7
1.5033842136912372e-7
7.689392605130484e-7
2.9175274368177295e-7
3.04109365512984e-7
1.8308241164445915e-7
3.545589608366188e-7
1.439598188285466e-7
7.073606145442306e-7
1.7125768818187389e-6
1.2272358284309295e-6
1.4559802238563097e-6
1.0066280242203237e-6
1.3157330257289012e-7
1.469585824647753e-8
1.7518442971550073e-8
3.7833915748646665e-8
1.6883871642343885e-8
4.12580944256914e-9
2.441704841109209e-8
7.565315346210838e-8
2.31165324882273e-8
3.7452116807462566e-8
9.075728407327846e-8
1.946729915620621e-7
1.0261028502739243e-6
5.278125451424792e-8
2.1855147318617237e-7
4.5412728746000343e-8
2.2716697445854873e-8
5.688437701051148e-9
3.786422177458764e-9
4.890972612701174e-9
9.152675679395525e-9
2.5296647058590505e-10
1.9937330786095834e-9
1.2570058342457812e-9
9.156741953746891e-10
6.808235884386422e-10
6.727121265085316e-11
1.0979069500378612e-10
5.588072328653046e-10
1.611126270592148e-9
4.241873438775215e-9
1.6858139568332553e-9
4.328991496302192e-10
7.929426600771401e-11
1.2351058110366718e-12
8.325196697215519e-13
3.474107587081645e-14
1.3162522131399258e-13
6.896087495846499e-14
0.
3.414389366619168e-13
6.622916737356837e-14
2.55266549526113e-13
3.869244061999634e-13
7.841954188977781e-14
1.0217265449639778e-13
5.593894172273031e-14
0.
0.
0.
0.
0.
3.202476671256621e-14
4.5646357951020844e-14
6.467964343477074e-14
4.992436228065612e-14
0.
0.
0.
2.4635872591903672e-14
3.554221261163101e-14
5.0726558645628974e-14
7.353235126580791e-14
1.0861040869653011e-13
1.6292701426767344e-13
2.4749570713833387e-13
3.8020166360462724e-13
5.906638185606618e-13
9.289449858567234e-13
1.481750646123263e-12
2.4038449807857508e-12
3.982261778165718e-12
6.776518550478945e-12
1.1952308833730477e-11
2.216971272607799e-11
7.097551959592318e-10
1.927418192959987e-9
3.033965952643023e-9
1.5062901370152864e-9
1.90645438192052e-9
5.103817245216394e-9
7.838226393649522e-9
1.0295591700149796e-8
1.2512594285833411e-8
1.43208487790715e-8
1.538485476191868e-8
7.512846186856017e-9
3.691913937981837e-9
1.9463940414843704e-9
1.0235079719350196e-9
1.5495834343435683e-9
1.6917477092111354e-9
1.508019907465721e-9
4.792100015898799e-10
3.70046291152016e-9
3.121378797463305e-9
2.54569086124189e-9
2.174524038164408e-9
1.8691525339948165e-9
3.2115762550170394e-10
1.3076728249511837e-9
1.2578359586051062e-9
1.207273317843964e-9
1.2002464147654278e-9
1.2423983090990352e-9
1.3384009231541332e-9
6.211313669747566e-8
1.0030951078108902e-7
8.901800056070096e-7
1.652468649174675e-7
3.9005445091003344e-8
2.137505054886026e-9
3.3596911587851124e-8
1.1591208684041355e-7
5.2586011909992104e-8
4.543734266816118e-8
1.220774913395874e-8
3.703724368928717e-8
8.756042532967503e-8
4.08934666836101e-8
2.4826359727386564e-8
2.5589894312594487e-8
1.0834570272916012e-7
1.1074827910691904e-7
2.547503729779532e-8
7.972974017268969e-8
4.727966269587212e-9
5.891371201396567e-9
1.8713684074209295e-9
1.867958730317204e-10
1.9237909692522225e-9
1.2083660028716288e-9
9.732291290975871e-10
1.2779156181056643e-10
7.332795805613079e-10
1.345477199972929e-9
2.9951175902398424e-9
5.6674334746934006e-9
8.766544113821204e-9
9.344409160826413e-9
5.270307932375025e-9
2.049627555551293e-9
1.0573344363034692e-8
1.9211610875332158e-8
2.7564271128369466e-8
3.547064093527492e-8
4.279259823898386e-8
4.9352072613025855e-8
2.2420519758914063e-8
4.699669188161335e-9
1.7427590059930172e-8
2.395180710238528e-8
3.305260417139944e-8
2.397504010636698e-8
3.139635382591819e-8
1.0221592116463738e-7
8.06462634589501e-8
6.4656128411367e-8
5.313888968595103e-8
4.151325553846092e-8
2.9796581762165888e-8
1.8770220447874907e-8
7.557252992456681e-9
7.2448243699283765e-9
3.316415376422365e-8
5.0783226623776475e-8
4.087071874231901e-8
3.1647418002081954e-7
1.4318520043500876e-7
2.7279688365742676e-6
5.168086966500104e-7
1.2701555196911537e-7
4.587902424267128e-10
1.0283520129327752e-7
2.036108040132011e-7
1.1293686778258154e-7
8.100755088066058e-8
3.0970708346499374e-8
8.204220511763196e-8
8.163711475900226e-8
2.2889769682951622e-8
5.677343160042925e-8
3.0028110619046795e-8
6.330841975406801e-8
1.675459608802413e-7
1.4829806925337964e-7
9.583455986409422e-8
1.0058400917723754e-7
2.451442761102979e-9
8.2374091290719e-9
1.7372881696580946e-9
4.830705798128103e-11
3.6419535372943893e-10
2.5137396224648243e-10
1.3328402944166688e-10
8.991738964444562e-11
2.6248667097466624e-10
4.336779977803416e-10
1.250589521876904e-9
3.6188989195030362e-9
4.889894772774887e-9
3.277176039694294e-9
1.1542335407983963e-10
3.619005553417616e-9
7.682393606411529e-9
1.2165324887626403e-8
1.7020410149061498e-8
2.1761531206581075e-8
2.521553477449229e-8
6.820906302612271e-9
2.3473085706108064e-8
2.5630273688873853e-8
2.5862908674644847e-8
2.3105238230357506e-8
1.1227092719729009e-8
6.089913190821544e-8
8.217230980350439e-8
6.269350562689e-8
5.498730950233158e-8
5.1204383862932576e-8
4.740452325793055e-8
4.16478258526633e-8
3.2990822127605385e-8
2.0198921831647215e-8
6.728952486530295e-10
4.126919085031135e-8
1.1231560496009353e-7
1.1998003574082948e-7
1.061228230920991e-7
1.3379632690796262e-6
5.079679028124786e-7
7.694540810169848e-6
1.422311911349327e-6
2.7913408553755954e-7
1.5033842137383508e-7
7.689392605122646e-7
2.9175274368181123e-7
3.0410936551306396e-7
1.8308241164557035e-7
3.545589608358289e-7
1.4395981883114208e-7
7.073606145248456e-7
1.7125768818136321e-6
1.227235828409526e-6
1.4559802238746503e-6
1.0066280242139176e-6
1.3157330257298274e-7
1.4695858244179233e-8
1.7518442971095352e-8
3.78339157486367e-8
1.688387164182444e-8
4.125809441991225e-9
2.441704841001755e-8
7.565315346223432e-8
2.3116532488089955e-8
3.745211680850878e-8
9.07572840734233e-8
1.946729915534031e-7
1.0261028502739658e-6
5.2781254515517575e-8
2.1855147318777477e-7
4.541272874714161e-8
2.271669744625848e-8
5.688437702708217e-9
3.786422177778062e-9
4.890972612372141e-9
9.152675686315721e-9
2.5296647102768164e-10
1.9937330793623177e-9
1.2570058342286048e-9
9.156741948155076e-10
6.808235870862606e-10
6.727121205188326e-11
1.0979069621579801e-10
5.588072334789616e-10
1.6111262718947198e-9
4.241873440165181e-9
1.6858139567496335e-9
4.328991494268269e-10
7.929426619282225e-11
1.2351057974838624e-12
8.325184071139073e-13
3.474092618516171e-14
1.3162519252050055e-13
6.896087638286889e-14
0.
3.414389364879061e-13
6.622916706245835e-14
2.552665502021676e-13
3.869244037721651e-13
7.841954147930947e-14
1.0217263566948016e-13
5.5938946678206465e-14
0.
0.
0.
0.
0.
3.2024773801602187e-14
4.56463636210284e-14
6.467964359236693e-14
4.99243504496003e-14
0.
0.
0.
2.463583150495475e-14
3.554219312268885e-14
5.072669180355291e-14
7.353240128314523e-14
1.0861041298684104e-13
1.629269669718325e-13
2.4749571085843746e-13
3.8020173377596006e-13
5.906637078353736e-13
9.28945062603993e-13
1.4817509147151309e-12
2.4038449299376442e-12
3.982261404500703e-12
6.7765179272747236e-12
1.1952308390225151e-11
2.216971353398152e-11
7.097551976540053e-10
1.9274181921700405e-9
3.0339659510848304e-9
1.506290136836252e-9
1.906454380759116e-9
5.103817245669717e-9
7.838226393170487e-9
1.029559169995767e-8
1.2512594285547539e-8
1.4320848779036606e-8
1.5384854761979234e-8
7.512846186616108e-9
3.691913937953173e-9
1.946394041908626e-9
1.0235079729266285e-9
1.5495834343888325e-9
1.6917477095894504e-9
1.5080199026205019e-9
4.792100104433336e-10
3.7004628728062413e-9
3.121378800797164e-9
2.5456908629917905e-9
2.174524038444303e-9
1.8691525332017314e-9
3.2115762423229675e-10
1.307672825952522e-9
1.2578359579444132e-9
1.2072733180046166e-9
1.2002464139379805e-9
1.2423983090144026e-9
1.3384009231468014e-9
6.211313669646604e-8
1.0030951077360846e-7
8.901800056301742e-7
1.6524686491531252e-7
3.90054450934771e-8
2.1375050561736134e-9
3.3596911588456845e-8
1.159120868407934e-7
5.258601190998904e-8
4.543734266796296e-8
1.220774913440379e-8
3.703724368778057e-8
8.756042533861843e-8
4.08934667020413e-8
2.4826359779487872e-8
2.5589894366299417e-8
1.0834570274496275e-7
1.1074827910613654e-7
2.5475037297659455e-8
7.972974017345388e-8
4.7279662783296996e-9
5.891371200886356e-9
1.8713684074658897e-9
1.8679587322448576e-10
1.9237909694342887e-9
1.208366002898676e-9
9.732291291452364e-10
1.2779156153040503e-10
7.332795808593961e-10
1.3454771997775773e-9
2.9951175906166285e-9
5.66743347500482e-9
8.76654411408192e-9
9.344409161016657e-9
5.270307932058143e-9
2.049627555504507e-9
1.0573344362784344e-8
1.921161087564303e-8
2.7564271128461664e-8
3.547064093568729e-8
4.279259823906115e-8
4.9352072613531183e-8
2.2420519758246267e-8
4.699669189395052e-9
1.7427590060222382e-8
2.3951807101836038e-8
3.3052604170950325e-8
2.397504010399504e-8
3.139635382992162e-8
1.022159211620158e-7
8.064626345924834e-8
6.465612841183508e-8
5.313888968468656e-8
4.1513255539418905e-8
2.9796581760977144e-8
1.877022044791271e-8
7.557252992624377e-9
7.244824369476965e-9
3.316415376281525e-8
5.0783226623761823e-8
4.0870718741405323e-8
3.164741800209783e-7
1.4318520043580897e-7
2.7279688365478385e-6
5.168086966504483e-7
1.2701555197020249e-7
4.5879024255266537e-10
1.0283520129235944e-7
2.036108040131604e-7
1.1293686778254799e-7
8.100755088100694e-8
3.0970708346673234e-8
8.204220512177994e-8
8.163711476033623e-8
2.2889769705630112e-8
5.677343162572989e-8
3.0028110631525085e-8
6.330841975572475e-8
1.67545960880929e-7
1.4829806925000117e-7
9.583455986412931e-8
1.0058400917729485e-7
2.451442762236211e-9
8.237409128904109e-9
1.7372881696463247e-9
4.8307057969648295e-11
3.641953538065213e-10
2.513739621997796e-10
1.3328402924355221e-10
8.991738983419628e-11
2.624866711102234e-10
4.3367799769080644e-10
1.250589521492038e-9
3.6188989191491733e-9
4.889894772948308e-9
3.2771760394678464e-9
1.154233547271598e-10
3.6190055529914355e-9
7.682393606339335e-9
1.2165324886780409e-8
1.7020410148560064e-8
2.1761531206402255e-8
2.521553477513113e-8
6.820906303487736e-9
2.347308570315364e-8
2.5630273689210473e-8
2.5862908675018567e-8
2.3105238230953754e-8
1.122709272009142e-8
6.089913190044555e-8
8.217230980005295e-8
6.269350562887752e-8
5.498730950208434e-8
5.120438386266774e-8
4.7404523257886497e-8
4.1647825852944096e-8
3.2990822126964273e-8
2.0198921832556975e-8
6.728952488091015e-10
4.1269190850022786e-8
1.1231560495864264e-7
1.199800357412506e-7
1.0612282309238685e-7
1.3379632690754905e-6
5.079679028142977e-7
7.694540810156738e-6
1.4223119113506964e-6
2.791340855366788e-7
1.5033842137276694e-7
7.689392605134673e-7
2.917527436817837e-7
3.04109365513112e-7
1.8308241164324437e-7
3.545589608313187e-7
1.4395981882829454e-7
7.073606145374352e-7
1.7125768818392106e-6
1.2272358284473378e-6
1.455980223859461e-6
1.0066280242049625e-6
1.315733025727227e-7
1.469585824623709e-8
1.7518442981094033e-8
3.7833915747558645e-8
1.6883871640452454e-8
4.1258094432147785e-9
2.4417048410195565e-8
7.565315346045747e-8
2.3116532488675758e-8
3.7452116807255215e-8
9.075728407338003e-8
1.9467299156746777e-7
1.0261028502749683e-6
5.278125451533505e-8
2.1855147318679075e-7
4.541272874763865e-8
2.27166974464725e-8
5.688437702134751e-9
3.7864221770357975e-9
4.890972612444647e-9
9.152675679462949e-9
2.5296647050637805e-10
1.993733078989189e-9
1.2570058344039477e-9
9.156741950511832e-10
6.808235888532278e-10
6.727121191747625e-11
1.0979069560225778e-10
5.588072338643408e-10
1.6111262706256889e-9
4.2418734420313045e-9
1.6858139566504749e-9
4.328991494170078e-10
7.92942662385765e-11
1.235105793320412e-12
8.325192632909726e-13
3.474097264896263e-14
1.316252026779712e-13
6.89608759071171e-14
0.
3.41438938701965e-13
6.622916698138612e-14
2.5526655289276804e-13
3.869244035998653e-13
7.841953977563924e-14
1.0217264162361991e-13
5.593894598411791e-14
0.
0.
0.
0.
0.
3.202477006020327e-14
4.5646353217265944e-14
6.467965378642039e-14
4.992435051528266e-14
0.
0.
0.
2.4635868666898846e-14
3.554224727134219e-14
5.0726661797318564e-14
7.353235643693523e-14
1.0861048986270563e-13
1.6292711152983346e-13
2.474956227645843e-13
3.8020152921274963e-13
5.906636382578371e-13
9.28945080997471e-13
1.4817507647931543e-12
2.403845270806526e-12
3.9822617235064356e-12
6.776518122522143e-12
1.1952309073920692e-11
2.2169713358788895e-11
7.097551980025553e-10
1.927418191491908e-9
3.033965952876725e-9
1.5062901379181522e-9
1.9064543820921005e-9
5.103817244969769e-9
7.838226393532352e-9
1.0295591700377579e-8
1.2512594285566222e-8
1.4320848778833771e-8
1.5384854761615466e-8
7.512846186753713e-9
3.691913937960519e-9
1.9463940412492075e-9
1.0235079740388677e-9
1.5495834342852155e-9
1.6917477099292027e-9
1.5080199112361883e-9
4.792100177858176e-10
3.7004629214404433e-9
3.121378799579007e-9
2.545690862768794e-9
2.1745240371088733e-9
1.8691525327307658e-9
3.211576240637777e-10
1.3076728259101224e-9
1.257835958092969e-9
1.207273317824931e-9
1.2002464136614523e-9
1.2423983091881074e-9
1.3384009233403437e-9
6.211313669648274e-8
1.0030951077409093e-7
8.901800056241849e-7
1.6524686491596685e-7
3.9005445091422566e-8
2.1375050548482686e-9
3.359691158777325e-8
1.1591208684064637e-7
5.258601191000344e-8
4.543734266795203e-8
1.2207749133912802e-8
3.7037243689551964e-8
8.756042531857894e-8
4.0893466701567536e-8
2.482635967361421e-8
2.5589894360708076e-8
1.0834570272017055e-7
1.1074827910754183e-7
2.5475037298041374e-8
7.972974017129123e-8
4.7279662761315e-9
5.89137120168161e-9
1.8713684075574867e-9
1.867958732776628e-10
1.9237909693993163e-9
1.2083660028392538e-9
9.732291290629835e-10
1.2779156179195031e-10
7.33279580754992e-10
1.3454771998051766e-9
2.995117589915062e-9
5.6674334755086234e-9
8.766544114224612e-9
9.34440916085765e-9
5.270307932341269e-9
2.0496275553840613e-9
1.0573344362431239e-8
1.921161087559798e-8
2.756427112881045e-8
3.547064093586103e-8
4.2792598238916835e-8
4.935207261348484e-8
2.2420519758325753e-8
4.6996691889318704e-9
1.7427590060825165e-8
2.3951807102007724e-8
3.305260417144908e-8
2.397504010252737e-8
3.13963538347342e-8
1.0221592115011263e-7
8.06462634596429e-8
6.465612840937708e-8
5.3138889685283666e-8
4.151325554153174e-8
2.9796581761855097e-8
1.877022044733828e-8
7.557252993485186e-9
7.244824371018728e-9
3.316415376336987e-8
5.0783226623855024e-8
4.0870718742064103e-8
3.1647418002102717e-7
1.4318520043145924e-7
2.727968836570051e-6
5.168086966502881e-7
1.2701555196900425e-7
4.587902425181014e-10
1.0283520129305074e-7
2.0361080401301684e-7
1.1293686778251971e-7
8.10075508814058e-8
3.097070834749522e-8
8.204220511382158e-8
8.163711472834532e-8
2.2889769806980562e-8
5.6773431598157684e-8
3.002811061423947e-8
6.330841975954105e-8
1.675459608789438e-7
1.482980692509586e-7
9.583455986400595e-8
1.0058400917735868e-7
2.451442757768276e-9
8.237409129029886e-9
1.737288169656473e-9
4.8307057938577626e-11
3.6419535381244133e-10
2.513739622548967e-10
1.332840293675796e-10
8.991738989377614e-11
2.6248667093161976e-10
4.3367799793912094e-10
1.2505895215382582e-9
3.618898919448082e-9
4.88989477285398e-9
3.277176039885234e-9
1.1542335415197226e-10
3.6190055544185537e-9
7.682393606660071e-9
1.216532488619879e-8
1.7020410149894406e-8
2.17615312066391e-8
2.52155347745221e-8
6.8209063036290525e-9
2.3473085703760205e-8
2.563027368934728e-8
2.5862908675059764e-8
2.3105238230525404e-8
1.1227092721412465e-8
6.089913189715167e-8
8.217230980974053e-8
6.269350562850024e-8
5.498730950276154e-8
5.1204383863319094e-8
4.740452325804301e-8
4.164782585058236e-8
3.2990822127017994e-8
2.0198921831037186e-8
6.728952466101785e-10
4.1269190848230286e-8
1.1231560496105727e-7
1.1998003574051613e-7
1.0612282309198106e-7
1.3379632690774324e-6
5.079679028125786e-7
7.694540810137325e-6
1.4223119113481545e-6
2.7913408553460985e-7
1.5033842136912372e-7
7.689392605130484e-7
2.9175274368177295e-7
3.04109365512984e-7
1.8308241164445915e-7
3.545589608366188e-7
1.439598188285466e-7
7.073606145442306e-7
1.7125768818187389e-6
1.2272358284309295e-6
1.4559802238563097e-6
1.0066280242203237e-6
1.3157330257289012e-7
1.469585824647753e-8
1.7518442971550073e-8
3.7833915748646665e-8
1.6883871642343885e-8
4.12580944256914e-9
2.441704841109209e-8
7.565315346210838e-8
2.31165324882273e-8
3.7452116807462566e-8
9.075728407327846e-8
1.946729915620621e-7
1.0261028502739243e-6
5.278125451424792e-8
2.1855147318617237e-7
4.5412728746000343e-8
2.2716697445854873e-8
5.688437701051148e-9
3.786422177458764e-9
4.890972612701174e-9
9.152675679395525e-9
2.5296647058590505e-10
1.9937330786095834e-9
1.2570058342457812e-9
9.156741953746891e-10
6.808235884386422e-10
6.727121265085316e-11
1.0979069500378612e-10
5.588072328653046e-10
1.611126270592148e-9
4.241873438775215e-9
1.6858139568332553e-9
4.328991496302192e-10
7.929426600771401e-11
1.2351058110366718e-12
8.325196697215519e-13
3.474107587081645e-14
1.3162522131399258e-13
6.896087495846499e-14
0.
3.414389366619168e-13
6.622916737356837e-14
2.55266549526113e-13
3.869244061999634e-13
7.841954188977781e-14
1.0217265449639778e-13
5.593894172273031e-14
0.
0.
0.
0.
0.
3.202476671256621e-14
4.5646357951020844e-14
6.467964343477074e-14
4.992436228065612e-14
0.
0.
0.
2.4635872591903672e-14
3.554221261163101e-14
5.0726558645628974e-14
7.353235126580791e-14
1.0861040869653011e-13
1.6292701426767344e-13
2.4749570713833387e-13
3.8020166360462724e-13
5.906638185606618e-13
9.289449858567234e-13
1.481750646123263e-12
2.4038449807857508e-12
3.982261778165718e-12
6.776518550478945e-12
1.1952308833730477e-11
2.216971272607799e-11
7.097551959592318e-10
1.927418192959987e-9
3.033965952643023e-9
1.5062901370152864e-9
1.90645438192052e-9
5.103817245216394e-9
7.838226393649522e-9
1.0295591700149796e-8
1.2512594285833411e-8
1.43208487790715e-8
1.538485476191868e-8
7.512846186856017e-9
3.691913937981837e-9
1.9463940414843704e-9
1.0235079719350196e-9
1.5495834343435683e-9
1.6917477092111354e-9
1.508019907465721e-9
4.792100015898799e-10
3.70046291152016e-9
3.121378797463305e-9
2.54569086124189e-9
2.174524038164408e-9
1.8691525339948165e-9
3.2115762550170394e-10
1.3076728249511837e-9
1.2578359586051062e-9
1.207273317843964e-9
1.2002464147654278e-9
1.2423983090990352e-9
1.3384009231541332e-9
6.211313669747566e-8
1.0030951078108902e-7
8.901800056070096e-7
1.652468649174675e-7
3.9005445091003344e-8
2.137505054886026e-9
3.3596911587851124e-8
1.1591208684041355e-7
5.2586011909992104e-8
4.543734266816118e-8
1.220774913395874e-8
3.703724368928717e-8
8.756042532967503e-8
4.08934666836101e-8
2.4826359727386564e-8
2.5589894312594487e-8
1.0834570272916012e-7
1.1074827910691904e-7
2.547503729779532e-8
7.972974017268969e-8
4.727966269587212e-9
5.891371201396567e-9
1.8713684074209295e-9
1.867958730317204e-10
1.9237909692522225e-9
1.2083660028716288e-9
9.732291290975871e-10
1.2779156181056643e-10
7.332795805613079e-10
1.345477199972929e-9
2.9951175902398424e-9
5.6674334746934006e-9
8.766544113821204e-9
9.344409160826413e-9
5.270307932375025e-9
2.049627555551293e-9
1.0573344363034692e-8
1.9211610875332158e-8
2.7564271128369466e-8
3.547064093527492e-8
4.279259823898386e-8
4.9352072613025855e-8
2.2420519758914063e-8
4.699669188161335e-9
1.7427590059930172e-8
2.395180710238528e-8
3.305260417139944e-8
2.397504010636698e-8
3.139635382591819e-8
1.0221592116463738e-7
8.06462634589501e-8
6.4656128411367e-8
5.313888968595103e-8
4.151325553846092e-8
2.9796581762165888e-8
1.8770220447874907e-8
7.557252992456681e-9
7.2448243699283765e-9
3.316415376422365e-8
5.0783226623776475e-8
4.087071874231901e-8
3.1647418002081954e-7
1.4318520043500876e-7
2.7279688365742676e-6
5.168086966500104e-7
1.2701555196911537e-7
4.587902424267128e-10
1.0283520129327752e-7
2.036108040132011e-7
1.1293686778258154e-7
8.100755088066058e-8
3.0970708346499374e-8
8.204220511763196e-8
8.163711475900226e-8
2.2889769682951622e-8
5.677343160042925e-8
3.0028110619046795e-8
6.330841975406801e-8
1.675459608802413e-7
1.4829806925337964e-7
9.583455986409422e-8
1.0058400917723754e-7
2.451442761102979e-9
8.2374091290719e-9
1.7372881696580946e-9
4.830705798128103e-11
3.6419535372943893e-10
2.5137396224648243e-10
1.3328402944166688e-10
8.991738964444562e-11
2.6248667097466624e-10
4.336779977803416e-10
1.250589521876904e-9
3.6188989195030362e-9
4.889894772774887e-9
3.277176039694294e-9
1.1542335407983963e-10
3.619005553417616e-9
7.682393606411529e-9
1.2165324887626403e-8
1.7020410149061498e-8
2.1761531206581075e-8
2.521553477449229e-8
6.820906302612271e-9
2.3473085706108064e-8
2.5630273688873853e-8
2.5862908674644847e-8
2.3105238230357506e-8
1.1227092719729009e-8
6.089913190821544e-8
8.217230980350439e-8
6.269350562689e-8
5.498730950233158e-8
5.1204383862932576e-8
4.740452325793055e-8
4.16478258526633e-8
3.2990822127605385e-8
2.0198921831647215e-8
6.728952486530295e-10
4.126919085031135e-8
1.1231560496009353e-7
1.1998003574082948e-7
1.061228230920991e-7
1.3379632690796262e-6
5.079679028124786e-7
7.694540810169848e-6
1.422311911349327e-6
2.7913408553755954e-7
1.5033842137383508e-7
7.689392605122646e-7
2.9175274368181123e-7
3.0410936551306396e-7
1.8308241164557035e-7
3.545589608358289e-7
1.4395981883114208e-7
7.073606145248456e-7
1.7125768818136321e-6
1.227235828409526e-6
1.4559802238746503e-6
1.0066280242139176e-6
1.3157330257298274e-7
1.4695858244179233e-8
1.7518442971095352e-8
3.78339157486367e-8
1.688387164182444e-8
4.125809441991225e-9
2.441704841001755e-8
7.565315346223432e-8
2.3116532488089955e-8
3.745211680850878e-8
9.07572840734233e-8
1.946729915534031e-7
1.0261028502739658e-6
5.2781254515517575e-8
2.1855147318777477e-7
4.541272874714161e-8
2.271669744625848e-8
5.688437702708217e-9
3.786422177778062e-9
4.890972612372141e-9
9.152675686315721e-9
2.5296647102768164e-10
1.9937330793623177e-9
1.2570058342286048e-9
9.156741948155076e-10
6.808235870862606e-10
6.727121205188326e-11
1.0979069621579801e-10
5.588072334789616e-10
1.6111262718947198e-9
4.241873440165181e-9
1.6858139567496335e-9
4.328991494268269e-10
7.929426619282225e-11
1.2351057974838624e-12
8.325184071139073e-13
3.474092618516171e-14
1.3162519252050055e-13
6.896087638286889e-14
0.
3.414389364879061e-13
6.622916706245835e-14
2.552665502021676e-13
3.869244037721651e-13
7.841954147930947e-14
1.0217263566948016e-13
5.5938946678206465e-14
0.
0.
0.
0.
0.
3.2024773801602187e-14
4.56463636210284e-14
6.467964359236693e-14
4.99243504496003e-14
0.
0.
0.
2.463583150495475e-14
3.554219312268885e-14
5.072669180355291e-14
7.353240128314523e-14
1.0861041298684104e-13
1.629269669718325e-13
2.4749571085843746e-13
3.8020173377596006e-13
5.906637078353736e-13
9.28945062603993e-13
1.4817509147151309e-12
2.4038449299376442e-12
3.982261404500703e-12
6.7765179272747236e-12
1.1952308390225151e-11
2.216971353398152e-11
7.097551976540053e-10
1.9274181921700405e-9
3.0339659510848304e-9
1.506290136836252e-9
1.906454380759116e-9
5.103817245669717e-9
7.838226393170487e-9
1.029559169995767e-8
1.2512594285547539e-8
1.4320848779036606e-8
1.5384854761979234e-8
7.512846186616108e-9
3.691913937953173e-9
1.946394041908626e-9
1.0235079729266285e-9
1.5495834343888325e-9
1.6917477095894504e-9
1.5080199026205019e-9
4.792100104433336e-10
3.7004628728062413e-9
3.121378800797164e-9
2.5456908629917905e-9
2.174524038444303e-9
1.8691525332017314e-9
3.2115762423229675e-10
1.307672825952522e-9
1.2578359579444132e-9
1.2072733180046166e-9
1.2002464139379805e-9
1.2423983090144026e-9
1.3384009231468014e-9
6.211313669646604e-8
1.0030951077360846e-7
8.901800056301742e-7
1.6524686491531252e-7
3.90054450934771e-8
2.1375050561736134e-9
3.3596911588456845e-8
1.159120868407934e-7
5.258601190998904e-8
4.543734266796296e-8
1.220774913440379e-8
3.703724368778057e-8
8.756042533861843e-8
4.08934667020413e-8
2.4826359779487872e-8
2.5589894366299417e-8
1.0834570274496275e-7
1.1074827910613654e-7
2.5475037297659455e-8
7.972974017345388e-8
4.7279662783296996e-9
5.891371200886356e-9
1.8713684074658897e-9
1.8679587322448576e-10
1.9237909694342887e-9
1.208366002898676e-9
9.732291291452364e-10
1.2779156153040503e-10
7.332795808593961e-10
1.3454771997775773e-9
2.9951175906166285e-9
5.66743347500482e-9
8.76654411408192e-9
9.344409161016657e-9
5.270307932058143e-9
2.049627555504507e-9
1.0573344362784344e-8
1.921161087564303e-8
2.7564271128461664e-8
3.547064093568729e-8
4.279259823906115e-8
4.9352072613531183e-8
2.2420519758246267e-8
4.699669189395052e-9
1.7427590060222382e-8
2.3951807101836038e-8
3.3052604170950325e-8
2.397504010399504e-8
3.139635382992162e-8
1.022159211620158e-7
8.064626345924834e-8
6.465612841183508e-8
5.313888968468656e-8
4.1513255539418905e-8
2.9796581760977144e-8
1.877022044791271e-8
7.557252992624377e-9
7.244824369476965e-9
3.316415376281525e-8
5.0783226623761823e-8
4.0870718741405323e-8
3.164741800209783e-7
1.4318520043580897e-7
2.7279688365478385e-6
5.168086966504483e-7
1.2701555197020249e-7
4.5879024255266537e-10
1.0283520129235944e-7
2.036108040131604e-7
1.1293686778254799e-7
8.100755088100694e-8
3.0970708346673234e-8
8.204220512177994e-8
8.163711476033623e-8
2.2889769705630112e-8
5.677343162572989e-8
3.0028110631525085e-8
6.330841975572475e-8
1.67545960880929e-7
1.4829806925000117e-7
9.583455986412931e-8
1.0058400917729485e-7
2.451442762236211e-9
8.237409128904109e-9
1.7372881696463247e-9
4.8307057969648295e-11
3.641953538065213e-10
2.513739621997796e-10
1.3328402924355221e-10
8.991738983419628e-11
2.624866711102234e-10
4.3367799769080644e-10
1.250589521492038e-9
3.6188989191491733e-9
4.889894772948308e-9
3.2771760394678464e-9
1.154233547271598e-10
3.6190055529914355e-9
7.682393606339335e-9
1.2165324886780409e-8
1.7020410148560064e-8
2.1761531206402255e-8
2.521553477513113e-8
6.820906303487736e-9
2.347308570315364e-8
2.5630273689210473e-8
2.5862908675018567e-8
2.3105238230953754e-8
1.122709272009142e-8
6.089913190044555e-8
8.217230980005295e-8
6.269350562887752e-8
5.498730950208434e-8
5.120438386266774e-8
4.7404523257886497e-8
4.1647825852944096e-8
3.2990822126964273e-8
2.0198921832556975e-8
6.728952488091015e-10
4.1269190850022786e-8
1.1231560495864264e-7
1.199800357412506e-7
1.0612282309238685e-7
1.3379632690754905e-6
5.079679028142977e-7
7.694540810156738e-6
1.4223119113506964e-6
2.791340855366788e-7
1.5033842137276694e-7
7.689392605134673e-7
2.917527436817837e-7
3.04109365513112e-7
1.8308241164324437e-7
3.545589608313187e-7
1.4395981882829454e-7
7.073606145374352e-7
1.7125768818392106e-6
1.2272358284473378e-6
1.455980223859461e-6
1.0066280242049625e-6
1.315733025727227e-7
1.469585824623709e-8
1.7518442981094033e-8
3.7833915747558645e-8
1.6883871640452454e-8
4.1258094432147785e-9
2.4417048410195565e-8
7.565315346045747e-8
2.3116532488675758e-8
3.7452116807255215e-8
9.075728407338003e-8
1.9467299156746777e-7
1.0261028502749683e-6
5.278125451533505e-8
2.1855147318679075e-7
4.541272874763865e-8
2.27166974464725e-8
5.688437702134751e-9
3.7864221770357975e-9
4.890972612444647e-9
9.152675679462949e-9
2.5296647050637805e-10
1.993733078989189e-9
1.2570058344039477e-9
9.156741950511832e-10
6.808235888532278e-10
6.727121191747625e-11
1.0979069560225778e-10
5.588072338643408e-10
1.6111262706256889e-9
4.2418734420313045e-9
1.6858139566504749e-9
4.328991494170078e-10
7.92942662385765e-11
1.235105793320412e-12
8.325192632909726e-13
3.474097264896263e-14
1.316252026779712e-13
6.89608759071171e-14
0.
3.41438938701965e-13
6.622916698138612e-14
2.5526655289276804e-13
3.869244035998653e-13
7.841953977563924e-14
1.0217264162361991e-13
5.593894598411791e-14
0.
0.
0.
0.
0.
3.202477006020327e-14
4.5646353217265944e-14
6.467965378642039e-14
4.992435051528266e-14
0.
0.
0.
2.4635868666898846e-14
3.554224727134219e-14
5.0726661797318564e-14
7.353235643693523e-14
1.0861048986270563e-13
1.6292711152983346e-13
2.474956227645843e-13
3.8020152921274963e-13
5.906636382578371e-13
9.28945080997471e-13
1.4817507647931543e-12
2.403845270806526e-12
3.9822617235064356e-12
6.776518122522143e-12
1.1952309073920692e-11
2.2169713358788895e-11
7.097551980025553e-10
1.927418191491908e-9
3.033965952876725e-9
1.5062901379181522e-9
1.9064543820921005e-9
5.103817244969769e-9
7.838226393532352e-9
1.0295591700377579e-8
1.2512594285566222e-8
1.4320848778833771e-8
1.5384854761615466e-8
7.512846186753713e-9
3.691913937960519e-9
1.9463940412492075e-9
1.0235079740388677e-9
1.5495834342852155e-9
1.6917477099292027e-9
1.5080199112361883e-9
4.792100177858176e-10
3.7004629214404433e-9
3.121378799579007e-9
2.545690862768794e-9
2.1745240371088733e-9
1.8691525327307658e-9
3.211576240637777e-10
1.3076728259101224e-9
1.257835958092969e-9
1.207273317824931e-9
1.2002464136614523e-9
1.2423983091881074e-9
1.3384009233403437e-9
6.211313669648274e-8
1.0030951077409093e-7
8.901800056241849e-7
1.6524686491596685e-7
3.9005445091422566e-8
2.1375050548482686e-9
3.359691158777325e-8
1.1591208684064637e-7
5.258601191000344e-8
4.543734266795203e-8
1.2207749133912802e-8
3.7037243689551964e-8
8.756042531857894e-8
4.0893466701567536e-8
2.482635967361421e-8
2.5589894360708076e-8
1.0834570272017055e-7
1.1074827910754183e-7
2.5475037298041374e-8
7.972974017129123e-8
4.7279662761315e-9
5.89137120168161e-9
1.8713684075574867e-9
1.867958732776628e-10
1.9237909693993163e-9
1.2083660028392538e-9
9.732291290629835e-10
1.2779156179195031e-10
7.33279580754992e-10
1.3454771998051766e-9
2.995117589915062e-9
5.6674334755086234e-9
8.766544114224612e-9
9.34440916085765e-9
5.270307932341269e-9
2.0496275553840613e-9
1.0573344362431239e-8
1.921161087559798e-8
2.756427112881045e-8
3.547064093586103e-8
4.2792598238916835e-8
4.935207261348484e-8
2.2420519758325753e-8
4.6996691889318704e-9
1.7427590060825165e-8
2.3951807102007724e-8
3.305260417144908e-8
2.397504010252737e-8
3.13963538347342e-8
1.0221592115011263e-7
8.06462634596429e-8
6.465612840937708e-8
5.3138889685283666e-8
4.151325554153174e-8
2.9796581761855097e-8
1.877022044733828e-8
7.557252993485186e-9
7.244824371018728e-9
3.316415376336987e-8
5.0783226623855024e-8
4.0870718742064103e-8
3.1647418002102717e-7
1.4318520043145924e-7
2.727968836570051e-6
5.168086966502881e-7
1.2701555196900425e-7
4.587902425181014e-10
1.0283520129305074e-7
2.0361080401301684e-7
1.1293686778251971e-7
8.10075508814058e-8
3.097070834749522e-8
8.204220511382158e-8
8.163711472834532e-8
2.2889769806980562e-8
5.6773431598157684e-8
3.002811061423947e-8
6.330841975954105e-8
1.675459608789438e-7
1.482980692509586e-7
9.583455986400595e-8
1.0058400917735868e-7
2.451442757768276e-9
8.237409129029886e-9
1.737288169656473e-9
4.8307057938577626e-11
3.6419535381244133e-10
2.513739622548967e-10
1.332840293675796e-10
8.991738989377614e-11
2.6248667093161976e-10
4.3367799793912094e-10
1.2505895215382582e-9
3.618898919448082e-9
4.88989477285398e-9
3.277176039885234e-9
1.1542335415197226e-10
3.6190055544185537e-9
7.682393606660071e-9
1.216532488619879e-8
1.7020410149894406e-8
2.17615312066391e-8
2.52155347745221e-8
6.8209063036290525e-9
2.3473085703760205e-8
2.563027368934728e-8
2.5862908675059764e-8
2.3105238230525404e-8
1.1227092721412465e-8
6.089913189715167e-8
8.217230980974053e-8
6.269350562850024e-8
5.498730950276154e-8
5.1204383863319094e-8
4.740452325804301e-8
4.164782585058236e-8
3.2990822127017994e-8
2.0198921831037186e-8
6.728952466101785e-10
4.1269190848230286e-8
1.1231560496105727e-7
1.1998003574051613e-7
1.0612282309198106e-7
1.3379632690774324e-6
5.079679028125786e-7
7.694540810137325e-6
1.4223119113481545e-6
2.7913408553460985e-7
1.5033842136912372e-7
7.689392605130484e-7
2.9175274368177295e-7
3.04109365512984e-7
1.8308241164445915e-7
3.545589608366188e-7
1.439598188285466e-7
7.073606145442306e-7
1.7125768818187389e-6
1.2272358284309295e-6
1.4559802238563097e-6
1.0066280242203237e-6
1.3157330257289012e-7
1.469585824647753e-8
1.7518442971550073e-8
3.7833915748646665e-8
1.6883871642343885e-8
4.12580944256914e-9
2.441704841109209e-8
7.565315346210838e-8
2.31165324882273e-8
3.7452116807462566e-8
9.075728407327846e-8
1.946729915620621e-7
1.0261028502739243e-6
5.278125451424792e-8
2.1855147318617237e-7
4.5412728746000343e-8
2.2716697445854873e-8
5.688437701051148e-9
3.786422177458764e-9
4.890972612701174e-9
9.152675679395525e-9
2.5296647058590505e-10
1.9937330786095834e-9
1.2570058342457812e-9
9.156741953746891e-10
6.808235884386422e-10
6.727121265085316e-11
1.0979069500378612e-10
5.588072328653046e-10
1.611126270592148e-9
4.241873438775215e-9
1.6858139568332553e-9
4.328991496302192e-10
7.929426600771401e-11
1.2351058110366718e-12
8.325196697215519e-13
3.474107587081645e-14
1.3162522131399258e-13
6.896087495846499e-14
0.
3.414389366619168e-13
6.622916737356837e-14
2.55266549526113e-13
3.869244061999634e-13
7.841954188977781e-14
1.0217265449639778e-13
5.593894172273031e-14
0.
0.
0.
0.
0.
3.202476671256621e-14
4.5646357951020844e-14
6.467964343477074e-14
4.992436228065612e-14
0.
0.
0.
2.4635872591903672e-14
3.554221261163101e-14
5.0726558645628974e-14
7.353235126580791e-14
1.0861040869653011e-13
1.6292701426767344e-13
2.4749570713833387e-13
3.8020166360462724e-13
5.906638185606618e-13
9.289449858567234e-13
1.481750646123263e-12
2.4038449807857508e-12
3.982261778165718e-12
6.776518550478945e-12
1.1952308833730477e-11
2.216971272607799e-11
7.097551959592318e-10
1.927418192959987e-9
3.033965952643023e-9
1.5062901370152864e-9
1.90645438192052e-9
5.103817245216394e-9
7.838226393649522e-9
1.0295591700149796e-8
1.2512594285833411e-8
1.43208487790715e-8
1.538485476191868e-8
7.512846186856017e-9
3.691913937981837e-9
1.9463940414843704e-9
1.0235079719350196e-9
1.5495834343435683e-9
1.6917477092111354e-9
1.508019907465721e-9
4.792100015898799e-10
3.70046291152016e-9
3.121378797463305e-9
2.54569086124189e-9
2.174524038164408e-9
1.8691525339948165e-9
3.2115762550170394e-10
1.3076728249511837e-9
1.2578359586051062e-9
1.207273317843964e-9
1.2002464147654278e-9
1.2423983090990352e-9
1.3384009231541332e-9
6.211313669747566e-8
1.0030951078108902e-7
8.901800056070096e-7
1.652468649174675e-7
3.9005445091003344e-8
2.137505054886026e-9
3.3596911587851124e-8
1.1591208684041355e-7
5.2586011909992104e-8
4.543734266816118e-8
1.220774913395874e-8
3.703724368928717e-8
8.756042532967503e-8
4.08934666836101e-8
2.4826359727386564e-8
2.5589894312594487e-8
1.0834570272916012e-7
1.1074827910691904e-7
2.547503729779532e-8
7.972974017268969e-8
4.727966269587212e-9
5.891371201396567e-9
1.8713684074209295e-9
1.867958730317204e-10
1.9237909692522225e-9
1.2083660028716288e-9
9.732291290975871e-10
1.2779156181056643e-10
7.332795805613079e-10
1.345477199972929e-9
2.9951175902398424e-9
5.6674334746934006e-9
8.766544113821204e-9
9.344409160826413e-9
5.270307932375025e-9
2.049627555551293e-9
1.0573344363034692e-8
1.9211610875332158e-8
2.7564271128369466e-8
3.547064093527492e-8
4.279259823898386e-8
4.9352072613025855e-8
2.2420519758914063e-8
4.699669188161335e-9
1.7427590059930172e-8
2.395180710238528e-8
3.305260417139944e-8
2.397504010636698e-8
3.139635382591819e-8
1.0221592116463738e-7
8.06462634589501e-8
6.4656128411367e-8
5.313888968595103e-8
4.151325553846092e-8
2.9796581762165888e-8
1.8770220447874907e-8
7.557252992456681e-9
7.2448243699283765e-9
3.316415376422365e-8
5.0783226623776475e-8
4.087071874231901e-8
3.1647418002081954e-7
1.4318520043500876e-7
2.7279688365742676e-6
5.168086966500104e-7
1.2701555196911537e-7
4.587902424267128e-10
1.0283520129327752e-7
2.036108040132011e-7
1.1293686778258154e-7
8.100755088066058e-8
3.0970708346499374e-8
8.204220511763196e-8
8.163711475900226e-8
2.2889769682951622e-8
5.677343160042925e-8
3.0028110619046795e-8
6.330841975406801e-8
1.675459608802413e-7
1.4829806925337964e-7
9.583455986409422e-8
1.0058400917723754e-7
2.451442761102979e-9
8.2374091290719e-9
1.7372881696580946e-9
4.830705798128103e-11
3.6419535372943893e-10
2.5137396224648243e-10
1.3328402944166688e-10
8.991738964444562e-11
2.6248667097466624e-10
4.336779977803416e-10
1.250589521876904e-9
3.6188989195030362e-9
4.889894772774887e-9
3.277176039694294e-9
1.1542335407983963e-10
3.619005553417616e-9
7.682393606411529e-9
1.2165324887626403e-8
1.7020410149061498e-8
2.1761531206581075e-8
2.521553477449229e-8
6.820906302612271e-9
2.3473085706108064e-8
2.5630273688873853e-8
2.5862908674644847e-8
2.3105238230357506e-8
1.1227092719729009e-8
6.089913190821544e-8
8.217230980350439e-8
6.269350562689e-8
5.498730950233158e-8
5.1204383862932576e-8
4.740452325793055e-8
4.16478258526633e-8
3.2990822127605385e-8
2.0198921831647215e-8
6.728952486530295e-10
4.126919085031135e-8
1.1231560496009353e-7
1.1998003574082948e-7
1.061228230920991e-7
1.3379632690796262e-6
5.079679028124786e-7
7.694540810169848e-6
1.422311911349327e-6
2.7913408553755954e-7
1.5033842137383508e-7
7.689392605122646e-7
2.9175274368181123e-7
3.0410936551306396e-7
1.8308241164557035e-7
3.545589608358289e-7
1.4395981883114208e-7
7.073606145248456e-7
1.7125768818136321e-6
1.227235828409526e-6
1.4559802238746503e-6
1.0066280242139176e-6
1.3157330257298274e-7
1.4695858244179233e-8
1.7518442971095352e-8
3.78339157486367e-8
1.688387164182444e-8
4.125809441991225e-9
2.441704841001755e-8
7.565315346223432e-8
2.3116532488089955e-8
3.745211680850878e-8
9.07572840734233e-8
1.946729915534031e-7
1.0261028502739658e-6
5.2781254515517575e-8
2.1855147318777477e-7
4.541272874714161e-8
2.271669744625848e-8
5.688437702708217e-9
3.786422177778062e-9
4.890972612372141e-9
9.152675686315721e-9
2.5296647102768164e-10
1.9937330793623177e-9
1.2570058342286048e-9
9.156741948155076e-10
6.808235870862606e-10
6.727121205188326e-11
1.0979069621579801e-10
5.588072334789616e-10
1.6111262718947198e-9
4.241873440165181e-9
1.6858139567496335e-9
4.328991494268269e-10
7.929426619282225e-11
1.2351057974838624e-12
8.325184071139073e-13
3.474092618516171e-14
1.3162519252050055e-13
6.896087638286889e-14
0.
3.414389364879061e-13
6.622916706245835e-14
2.552665502021676e-13
3.869244037721651e-13
7.841954147930947e-14
1.0217263566948016e-13
5.5938946678206465e-14
0.
0.
0.
0.
0.
3.2024773801602187e-14
4.56463636210284e-14
6.467964359236693e-14
4.99243504496003e-14
0.
0.
0.
2.463583150495475e-14
3.554219312268885e-14
5.072669180355291e-14
7.353240128314523e-14
1.0861041298684104e-13
1.629269669718325e-13
2.4749571085843746e-13
3.8020173377596006e-13
5.906637078353736e-13
9.28945062603993e-13
1.4817509147151309e-12
2.4038449299376442e-12
3.982261404500703e-12
6.7765179272747236e-12
1.1952308390225151e-11
2.216971353398152e-11
7.097551976540053e-10
1.9274181921700405e-9
3.0339659510848304e-9
1.506290136836252e-9
1.906454380759116e-9
5.103817245669717e-9
7.838226393170487e-9
1.029559169995767e-8
1.2512594285547539e-8
1.4320848779036606e-8
1.5384854761979234e-8
7.512846186616108e-9
3.691913937953173e-9
1.946394041908626e-9
1.0235079729266285e-9
1.5495834343888325e-9
1.6917477095894504e-9
1.5080199026205019e-9
4.792100104433336e-10
3.7004628728062413e-9
3.121378800797164e-9
2.5456908629917905e-9
2.174524038444303e-9
1.8691525332017314e-9
3.2115762423229675e-10
1.307672825952522e-9
1.2578359579444132e-9
1.2072733180046166e-9
1.2002464139379805e-9
1.2423983090144026e-9
1.3384009231468014e-9
6.211313669646604e-8
1.0030951077360846e-7
8.901800056301742e-7
1.6524686491531252e-7
3.90054450934771e-8
2.1375050561736134e-9
3.3596911588456845e-8
1.159120868407934e-7
5.258601190998904e-8
4.543734266796296e-8
1.220774913440379e-8
3.703724368778057e-8
8.756042533861843e-8
4.08934667020413e-8
2.4826359779487872e-8
2.5589894366299417e-8
1.0834570274496275e-7
1.1074827910613654e-7
2.5475037297659455e-8
7.972974017345388e-8
4.7279662783296996e-9
5.891371200886356e-9
1.8713684074658897e-9
1.8679587322448576e-10
1.9237909694342887e-9
1.208366002898676e-9
9.732291291452364e-10
1.2779156153040503e-10
7.332795808593961e-10
1.3454771997775773e-9
2.9951175906166285e-9
5.66743347500482e-9
8.76654411408192e-9
9.344409161016657e-9
5.270307932058143e-9
2.049627555504507e-9
1.0573344362784344e-8
1.921161087564303e-8
2.7564271128461664e-8
3.547064093568729e-8
4.279259823906115e-8
4.9352072613531183e-8
2.2420519758246267e-8
4.699669189395052e-9
1.7427590060222382e-8
2.3951807101836038e-8
3.3052604170950325e-8
2.397504010399504e-8
3.139635382992162e-8
1.022159211620158e-7
8.064626345924834e-8
6.465612841183508e-8
5.313888968468656e-8
4.1513255539418905e-8
2.9796581760977144e-8
1.877022044791271e-8
7.557252992624377e-9
7.244824369476965e-9
3.316415376281525e-8
5.0783226623761823e-8
4.0870718741405323e-8
3.164741800209783e-7
1.4318520043580897e-7
2.7279688365478385e-6
5.168086966504483e-7
1.2701555197020249e-7
4.5879024255266537e-10
1.0283520129235944e-7
2.036108040131604e-7
1.1293686778254799e-7
8.100755088100694e-8
3.0970708346673234e-8
8.204220512177994e-8
8.163711476033623e-8
2.2889769705630112e-8
5.677343162572989e-8
3.0028110631525085e-8
6.330841975572475e-8
1.67545960880929e-7
1.4829806925000117e-7
9.583455986412931e-8
1.0058400917729485e-7
2.451442762236211e-9
8.237409128904109e-9
1.7372881696463247e-9
4.8307057969648295e-11
3.641953538065213e-10
2.513739621997796e-10
1.3328402924355221e-10
8.991738983419628e-11
2.624866711102234e-10
4.3367799769080644e-10
1.250589521492038e-9
3.6188989191491733e-9
4.889894772948308e-9
3.2771760394678464e-9
1.154233547271598e-10
3.6190055529914355e-9
7.682393606339335e-9
1.2165324886780409e-8
1.7020410148560064e-8
2.1761531206402255e-8
2.521553477513113e-8
6.820906303487736e-9
2.347308570315364e-8
2.5630273689210473e-8
2.5862908675018567e-8
2.3105238230953754e-8
1.122709272009142e-8
6.089913190044555e-8
8.217230980005295e-8
6.269350562887752e-8
5.498730950208434e-8
5.120438386266774e-8
4.7404523257886497e-8
4.1647825852944096e-8
3.2990822126964273e-8
2.0198921832556975e-8
6.728952488091015e-10
4.1269190850022786e-8
1.1231560495864264e-7
1.199800357412506e-7
1.0612282309238685e-7
1.3379632690754905e-6
5.079679028142977e-7
7.694540810156738e-6
1.4223119113506964e-6
2.791340855366788e-7
1.5033842137276694e-7
7.689392605134673e-7
2.917527436817837e-7
3.04109365513112e-7
1.8308241164324437e-7
3.545589608313187e-7
1.4395981882829454e-7
7.073606145374352e-7
1.7125768818392106e-6
1.2272358284473378e-6
1.455980223859461e-6
1.0066280242049625e-6
1.315733025727227e-7
1.469585824623709e-8
1.7518442981094033e-8
3.7833915747558645e-8
1.6883871640452454e-8
4.1258094432147785e-9
2.4417048410195565e-8
7.565315346045747e-8
2.3116532488675758e-8
3.7452116807255215e-8
9.075728407338003e-8
1.9467299156746777e-7
1.0261028502749683e-6
5.278125451533505e-8
2.1855147318679075e-7
4.541272874763865e-8
2.27166974464725e-8
5.688437702134751e-9
3.7864221770357975e-9
4.890972612444647e-9
9.152675679462949e-9
2.5296647050637805e-10
1.993733078989189e-9
1.2570058344039477e-9
9.156741950511832e-10
6.808235888532278e-10
6.727121191747625e-11
1.0979069560225778e-10
5.588072338643408e-10
1.6111262706256889e-9
4.2418734420313045e-9
1.6858139566504749e-9
4.328991494170078e-10
7.92942662385765e-11
1.235105793320412e-12
8.325192632909726e-13
3.474097264896263e-14
1.316252026779712e-13
6.89608759071171e-14
0.
3.41438938701965e-13
6.622916698138612e-14
2.5526655289276804e-13
3.869244035998653e-13
7.841953977563924e-14
1.0217264162361991e-13
5.593894598411791e-14
0.
0.
0.
0.
0.
3.202477006020327e-14
4.5646353217265944e-14
6.467965378642039e-14
4.992435051528266e-14
0.
0.
0.
2.4635868666898846e-14
3.554224727134219e-14
5.0726661797318564e-14
7.353235643693523e-14
1.0861048986270563e-13
1.6292711152983346e-13
2.474956227645843e-13
3.8020152921274963e-13
5.906636382578371e-13
9.28945080997471e-13
1.4817507647931543e-12
2.403845270806526e-12
3.9822617235064356e-12
6.776518122522143e-12
1.1952309073920692e-11
2.2169713358788895e-11
7.097551980025553e-10
1.927418191491908e-9
3.033965952876725e-9
1.5062901379181522e-9
1.9064543820921005e-9
5.103817244969769e-9
7.838226393532352e-9
