# Supplementary material for: Observability and Controllability of Nonlinear Networks: The Role of Symmetry
Source: Phys Rev X. Author manuscript; Available in PMC 2018 Nov 13. (PMC6234006; doi:10.1103/PhysRevX.5.011005)
Supplement: Code Archive [file NIHMS982008-supplement-Code_Archive.zip › MathematicaData/FNCtrlbDELTAHetN3M1ChaosK6IC1]

9.851688860128433e-9
3.891488224899051e-8
1.9214610032365964e-8
6.546028644757508e-9
1.2478885019074897e-10
2.57155934166202e-11
1.0899058614711978e-11
7.228642466561093e-11
6.528803044989021e-11
4.4976997055191256e-11
5.395906131126557e-11
7.696582644546068e-11
1.5455893924690524e-10
2.4061858714490285e-10
4.2423311347136874e-10
9.876407539364805e-10
2.7693416248172344e-9
5.692563647266742e-9
8.6372181849073e-9
1.6613246683876124e-8
5.092469177142329e-8
9.143413056861436e-8
8.356327479211238e-8
6.821205666132428e-8
5.269078368780384e-8
6.806379094942581e-8
2.0857197195761013e-7
1.4899521496629855e-7
2.929896204659224e-11
5.359373788279732e-13
5.206362853842427e-14
2.860785710935632e-14
0.
0.
0.
0.
0.
0.
0.
0.
3.000125950310158e-14
4.120828019684942e-14
2.4785130488694374e-14
0.
0.
0.
0.
2.8031587184802033e-14
3.809843707924372e-14
5.330636445560117e-14
7.626263346793227e-14
1.1062163821859995e-13
1.618596957567588e-13
2.383188809241167e-13
3.527916813643557e-13
5.250282199273189e-13
7.857728217734137e-13
1.1833582950862771e-12
1.7946489817782825e-12
2.7435325301646528e-12
4.2328401942734085e-12
6.600845375207371e-12
1.3468447844796985e-10
2.828553698661567e-10
4.889812533547095e-10
7.010176757501791e-10
7.662684416588491e-10
5.530909436531415e-10
3.882605364863221e-11
7.207154674659586e-10
1.6526196365811836e-9
2.6957169630430548e-9
3.803311801323232e-9
1.3114092173607024e-9
6.779528804651801e-10
1.5054705686942311e-9
1.523709163283708e-9
1.8647531251497192e-9
2.701549910203988e-9
4.8798439534544746e-9
7.18294199933051e-9
4.333065403159916e-9
2.950238235780051e-9
2.160012146770474e-9
1.6718171462247558e-9
1.4016845775518097e-9
1.3259825660060762e-9
1.461822983715663e-9
1.8894815525852277e-9
2.8136090498513175e-9
4.678530242561346e-9
7.911614553985509e-9
9.424368104217554e-9
1.7035250559264227e-7
2.0317711671866507e-7
1.5617870124292284e-6
2.7975698885642013e-7
5.8809370035021834e-8
1.4350365558840208e-8
1.0567385111600851e-7
1.252337085896636e-7
8.634790039230297e-8
1.7385520661206525e-8
2.214148740837779e-7
4.133560917273888e-7
9.833977145197989e-7
1.1738066869027057e-6
5.142897666971574e-7
1.894770889499891e-7
6.121866992075061e-8
5.333209976585255e-8
1.73223541564152e-7
4.903199792411863e-7
4.7299505791575525e-7
1.612612499308984e-7
6.198950676345205e-8
1.1691923928680609e-8
1.0394498369141412e-9
7.698343107512208e-10
1.1634614774741235e-10
3.5829223988032446e-11
5.107764062123155e-11
2.6896156533494747e-11
1.3207910783249275e-10
2.7599736676347925e-10
4.2872453416730487e-10
5.362942849184405e-10
5.810712055006318e-10
5.60406709852026e-10
4.678376580891585e-10
2.9554330653696324e-10
3.955232380757813e-11
2.9289595174644105e-10
6.674766289379371e-10
9.968891845212122e-10
7.501378918245234e-9
6.589831396402023e-9
5.944921057314026e-9
6.77387822755655e-10
7.963207880992865e-9
1.5272306371297797e-8
3.105978885325909e-8
7.296052927245189e-8
8.600394970540736e-8
5.8342616986110336e-8
4.350665332695846e-8
3.289824794014477e-8
2.3529793953518855e-8
1.3849423016521233e-8
1.7157910533391479e-9
1.773882002734856e-8
5.7011665620280186e-8
1.1396714936766378e-7
9.87591519127299e-8
7.430540923643161e-7
1.6460865889682342e-7
7.113740754420629e-6
1.4250258024071733e-6
4.355610328378938e-7
6.433498477645274e-8
1.9102023288628172e-7
6.39987732121747e-7
2.9454052688496794e-7
3.90325733969839e-7
1.4304901624564914e-7
2.066661625537395e-7
6.228628468121129e-7
3.9627976078084603e-7
1.4938560780015816e-7
2.583113357578048e-7
7.904561415630112e-8
7.607992112783777e-9
1.0198756689591629e-8
3.0547055285518326e-8
1.4902288605860392e-8
2.9546775745833425e-9
1.713659773402742e-9
2.028771710140626e-9
1.4000782242829401e-9
7.096958924765315e-10
5.178232744886441e-10
1.4636428568982816e-9
2.5023603447382555e-9
3.563595306939767e-9
4.109187540521372e-9
1.9946577157459683e-8
5.922720883553446e-8
3.552114030768949e-8
1.5707485868349923e-8
5.7308201436346264e-8
9.051341385393245e-8
1.2120435980176235e-7
1.478028031611551e-7
1.6378646278063262e-7
1.618663911826571e-7
1.3722825503453233e-7
6.479949874108763e-8
2.1639846873145548e-8
3.7354871346104605e-8
9.45057322081039e-8
8.218405474879921e-8
9.418605665024321e-8
7.43773196961917e-8
4.764597358539248e-8
9.5038897283173e-8
8.90414730686913e-8
8.650172129311526e-8
8.681239505591977e-8
8.643466349650668e-8
8.178941452400846e-8
7.013400063415027e-8
4.988509726811879e-8
1.8635503690642884e-8
3.058057780462568e-8
1.0932329591039042e-7
1.9819347710545136e-7
2.166948491108404e-6
3.8022390157395764e-7
0.000014678040877866348
3.0639360090205305e-6
9.931474855539363e-7
1.1728890621901559e-7
1.1376836777430236e-6
5.940679308694089e-7
6.15406002240041e-7
3.71166044924177e-7
1.7216655521415067e-6
3.193185279534163e-6
6.28829198738313e-6
5.385949863842135e-6
2.7698803886443036e-6
1.7948204810175849e-6
1.202056583559021e-6
6.829773516392549e-7
3.5503667297588527e-7
3.610407090926669e-7
5.2012338124123e-7
5.660739231202043e-7
2.88198080744618e-7
4.9918959666370404e-8
1.2904952083179479e-8
1.3381230045470295e-9
5.911376701520302e-10
1.0020308376094561e-10
1.5932132501387806e-11
1.9219506776809186e-11
5.6699195051873856e-11
1.0993754969291937e-10
1.8378117840663817e-10
2.7842137348281947e-10
3.900355687997808e-10
5.115898200262577e-10
6.279840104602282e-10
7.121297644469975e-10
7.337255737757501e-10
6.809343217379202e-10
5.756179968622015e-10
5.070009363466849e-10
2.083604693325452e-9
2.755753267341416e-9
3.5457140389457914e-9
2.499644687513734e-9
1.1142336970574358e-9
5.638228820713931e-9
1.726716452768464e-8
8.932707188138529e-8
6.091806647902515e-8
8.962818995343528e-8
2.1156941372392809e-7
3.022611937423727e-7
2.060229743454986e-7
1.716158899845937e-7
1.6848422055508392e-7
1.7551275136276255e-7
1.8608513082923108e-7
1.8958636277404306e-7
1.7043981600501664e-7
1.3443224743121598e-6
4.5296542840295265e-6
2.4839039540854544e-6
4.554234090585203e-6
4.142489820983427e-6
4.210671597841336e-6
5.015094793186491e-7
8.968479568805865e-7
1.7349607240669208e-6
2.365515829090191e-6
7.929292836923921e-7
2.4738726128487514e-7
1.0211561645706608e-6
1.0412282991431752e-6
1.193469084678336e-7
1.4669565115820787e-7
6.270064209053447e-8
3.434602274221932e-9
2.8831231016124935e-9
2.859638011340143e-8
2.3283699083849157e-8
6.690229082222049e-9
2.009488814161786e-9
4.362429841747762e-9
3.189291622786487e-9
1.6629417954712457e-9
1.1720656067711563e-9
3.7298575430800885e-9
6.60459804337796e-9
9.572896016051497e-9
1.085810328410569e-8
4.8090387913578155e-8
1.0244520663453206e-7
4.7321152260571163e-8
4.9114430041213675e-8
1.2232618172970364e-7
1.782286514633644e-7
2.1976365054446712e-7
2.2935838873759718e-7
1.9273404527551453e-7
1.3346087463098234e-7
1.55655604832802e-7
6.510478992826281e-8
1.8751812533008204e-10
1.2431164250833126e-9
4.565244382072863e-9
2.53711935876305e-8
1.3972936398302922e-8
6.965741497961249e-9
1.4013478198324244e-8
4.661265553032706e-8
3.927479935129153e-8
1.23787709058513e-9
3.1829681169043314e-8
1.258692135372616e-7
1.441556278881942e-7
1.3520330686975029e-7
2.2298245174340675e-7
3.558328488222808e-7
1.702269248033685e-7
9.258046722968323e-8
2.044189179198972e-7
1.745076442388433e-9
2.401169097882872e-10
9.556557888150803e-12
1.2437916325472848e-11
9.330532659288902e-11
3.429390314875686e-11
3.1239604374344765e-11
4.0427049655509906e-11
5.876321642550032e-11
9.141114702089596e-11
1.5204921667239177e-10
4.327756840909784e-10
1.1294013230553712e-9
3.815189016172803e-9
8.872995098724495e-9
1.128100773330114e-8
2.2311120554715335e-8
6.84991388022782e-8
8.083590660612083e-8
1.1326274009104148e-7
8.810808281235229e-8
5.872372160386142e-8
7.681095494113365e-8
1.785673216896434e-8
1.8162866452514665e-8
1.4526632251010396e-8
4.552149142552861e-10
1.5304832827054546e-12
0.
7.32818532913443e-14
2.334866985271766e-14
0.
0.
0.
0.
0.
2.3025717303680527e-14
3.171217139860854e-14
4.363845170433461e-14
6.011672338516758e-14
8.296748680956508e-14
1.1474485696304872e-13
8.872234158626081e-14
3.4872239913472676e-14
3.0412709039103884e-14
4.510380670332723e-14
6.591434830293582e-14
8.940081752738751e-14
1.2119279857612552e-13
1.6881971255968377e-13
2.413656764826352e-13
3.5156093723783525e-13
5.186400909706672e-13
7.724415382954663e-13
1.15985110641296e-12
1.755372803526104e-12
2.6789137553395834e-12
4.126368386574039e-12
6.423545549954051e-12
1.0124051413809787e-11
1.6193362877102795e-11
3.1322220783930534e-10
7.227955063289391e-10
1.2723323182401667e-9
1.607074484229768e-9
1.174517882003177e-9
3.424788517252203e-11
1.6886293491467677e-9
3.533127227680583e-9
5.4434380740050686e-9
7.358223123927649e-9
9.227871390130773e-9
4.5039194846450506e-9
1.0871401440956459e-9
2.9657517838179114e-9
5.638618640137713e-9
9.199897655542061e-9
6.543226503215858e-9
2.071348084135136e-9
9.050136200640807e-9
5.887550215909829e-9
3.6638804526964253e-9
2.1365742015802375e-9
8.821406130185309e-10
1.417479703533073e-10
7.816336347068379e-10
1.038095260176116e-9
1.0796963764488174e-9
1.0480143818814937e-9
1.0148535140342895e-9
1.0140855291216908e-9
1.0671115980054398e-9
1.1749120147208777e-7
1.807740757146773e-7
1.2377880752149137e-6
2.255967473783504e-7
4.762771136903137e-8
1.2865262315697457e-8
8.965788308100827e-8
1.1003417611047292e-7
7.53508407252613e-8
1.0861223826222723e-8
2.0707691786144835e-7
3.6456668278806746e-7
7.962656614210978e-7
1.012693354484561e-6
5.327611996775495e-7
2.0962760440976889e-7
7.599078063581199e-8
6.203838758642622e-8
1.988372351148836e-7
5.543209505107229e-7
5.295780894805663e-7
1.8114846580845602e-7
7.266727570166386e-8
1.6459844231449648e-8
1.2768263602705773e-9
1.0186214223183512e-9
1.5689869083343798e-10
2.913771356370874e-11
5.4515663771083195e-11
3.024463857985244e-11
1.6470686547815416e-11
1.5850355574477883e-10
3.8153524403251495e-10
6.265804890291755e-10
7.630666383462901e-10
7.698342885777256e-10
6.588336278825209e-10
4.3077610183297576e-10
8.340322471284487e-11
3.8318667383723167e-10
9.548487547819145e-10
1.5746333984261452e-9
6.521281522742068e-9
6.352058310836885e-9
5.8821533930969936e-9
5.079882107320963e-10
8.385783602403211e-9
1.612752401130678e-8
3.3108147644511186e-8
7.815051893495447e-8
8.274696088604765e-8
5.647060805482003e-8
4.225167834445535e-8
3.194958621150071e-8
2.273757484602169e-8
1.29719997782689e-8
5.010222969838768e-11
2.2576097648923453e-8
7.118664243762628e-8
9.749891480586082e-8
7.825578705753752e-8
6.629891497620913e-7
2.0007742501487343e-7
6.230608802999329e-6
1.218551155929294e-6
3.553500702320866e-7
4.842050929901507e-8
1.5090324237698145e-7
6.130365445851405e-7
2.593032266727207e-7
3.343003568507357e-7
1.6954460233193415e-7
1.6531591351007736e-6
3.0315322736068853e-6
1.8077740319131013e-6
3.675806813094874e-7
9.852128537203353e-7
1.552147580258164e-6
5.61270120911199e-7
9.305221560278196e-8
2.845975941171565e-8
2.4544814576591023e-8
1.0398093790064888e-8
5.326882816266949e-9
5.6194584136013435e-9
3.948057477167169e-9
6.37415694757898e-10
3.061517299019673e-10
1.5118131608596474e-10
7.557020727523743e-11
2.1495327056455633e-10
2.601323588919085e-10
4.146423152741003e-10
3.764925885310921e-10
4.144914867631694e-10
5.333824528775186e-10
7.5340041056703e-10
1.1380256027604687e-9
1.8271474613595628e-9
3.108867793820009e-9
5.395463530136316e-9
8.222220646000133e-9
9.879161666664293e-9
1.5181976212551717e-8
3.309263892588854e-8
9.125892266256397e-8
8.646892593873408e-8
6.992736938139574e-8
9.3495569186431e-8
4.1121109100991354e-8
9.235060761806096e-11
1.0766632186575743e-12
2.269358423155846e-13
0.
0.
5.108654841510546e-14
6.067242899612063e-14
6.826876356627812e-14
5.2958354338857886e-14
2.7451756710344877e-14
0.
0.
0.
2.4578717536733878e-14
3.1124488572037365e-14
4.0491726259636444e-14
5.4461154651738764e-14
7.453255305325527e-14
1.030181731646813e-13
1.43277580563871e-13
2.00148300993079e-13
2.8057940690867504e-13
3.945467405299747e-13
5.563702150672106e-13
5.596485417016349e-13
2.681047313579579e-13
2.0558735891515283e-13
2.317610645417344e-13
3.204736783920836e-13
4.554986724311764e-13
6.434112899127631e-13
9.20094588804692e-13
1.3459564186867435e-12
2.0157077477475282e-12
3.083272121355374e-12
4.80775221681973e-12
7.639016563555802e-12
1.2384490537902307e-11
2.0552738335248515e-11
3.511155637802167e-11
6.231556561569497e-11
1.1665778795414827e-10
2.3649519976385113e-10
5.424891332371759e-10
8.334225293852097e-9
2.3496510391049212e-8
1.6798284463060968e-8
9.974972681932204e-9
2.6024433159605327e-8
3.531500302037935e-8
4.1874266053743824e-8
4.586035576456023e-8
4.613906709707855e-8
4.2198383820384614e-8
3.497385771027451e-8
2.914362273991078e-8
1.7460502191565114e-8
9.463079784015526e-9
1.2484206893414648e-10
8.059267798840719e-9
6.959174635120634e-9
7.19751775976912e-9
6.162571545986098e-9
1.6230678174470866e-9
1.2427154246573336e-8
1.0721159933517784e-8
9.16165030358629e-9
8.04607324229021e-9
6.847350565078495e-9
5.038078342847678e-9
1.2379238912248435e-10
1.1049879558346433e-8
8.660077452878999e-9
7.802597894066651e-9
3.680457129722753e-8
6.499957943150976e-8
3.1901233310057726e-7
8.107853231135537e-8
3.467209171681174e-8
9.881468235466455e-9
6.560792966423447e-9
3.9095123326057104e-8
7.238607935534712e-8
4.7068359375396665e-8
5.8936496468891855e-8
1.7806668782791317e-8
3.6779920633615105e-8
1.619542645070245e-8
1.2169332378377535e-8
9.754292535197668e-10
7.670135900863371e-8
1.6384070658261182e-7
5.371533501716989e-8
1.2580742500586238e-7
7.658000561126967e-8
4.414583511267308e-9
5.047752013482298e-9
1.3436730495639262e-9
6.986176182910515e-10
7.08087552329432e-10
4.709906650235628e-10
2.5503765728218746e-10
1.523381189018778e-10
3.97702451485131e-10
6.128523326066086e-10
1.4712913138803006e-9
3.480722220605098e-9
5.482703901245416e-9
4.649487229373461e-9
1.1094112674559064e-9
3.434132632114459e-9
8.142242657834401e-9
1.285589545295515e-8
1.7597602915062897e-8
2.2366131860721746e-8
2.7097286432377976e-8
1.2216748134317896e-8
5.220657439915542e-9
1.6403303069699478e-8
1.7585790886915975e-8
1.9898921117457893e-8
2.5940384464167204e-9
3.293430811662182e-8
6.256764628711761e-8
4.7777118240632825e-8
3.996818640361691e-8
3.4275939346719284e-8
2.818277846867319e-8
2.1163975232240028e-8
1.2957640783645005e-8
1.7278387234800119e-9
1.9011701775391945e-8
6.190739987890369e-8
4.6822107343125984e-8
3.916739967801485e-8
3.561965608784232e-8
5.02905096511515e-7
3.2747962163677657e-7
3.196900765775514e-6
5.605992299256693e-7
1.1260863904931694e-7
2.6550802964601974e-8
2.018079416624983e-7
1.9365844604848052e-7
1.4487444503282957e-7
9.059368537177849e-10
8.176554436617339e-7
1.2491742393297341e-6
5.609548285420633e-7
2.2498795898855766e-6
2.291496570535368e-6
1.5668561214025032e-6
1.1733204124421677e-6
8.827299272032256e-7
5.350140827393131e-7
4.970745848898896e-7
9.358945794144014e-7
1.2041839080814908e-6
9.479464412131375e-7
2.2454391441748492e-7
3.79337665843648e-8
5.881975982663778e-9
8.842242519041582e-10
2.5463857809354297e-10
4.480719100854069e-11
4.60771758623626e-12
1.896198256205661e-11
5.954627613474034e-11
1.0988926680216592e-10
1.7597050865768295e-10
2.558520556795695e-10
3.4497213398478784e-10
4.40464457030447e-10
5.403785110975001e-10
6.407873366042454e-10
7.354989863270657e-10
8.20012955039169e-10
8.997871809209235e-10
3.3652661412963046e-9
3.0308804636875325e-9
7.880329420952651e-10
3.6076416723106876e-9
5.776835757552328e-9
9.191442986313888e-9
1.563566137667961e-8
2.8954110946670115e-8
5.995435285490324e-8
1.258252450606063e-7
8.770757218831385e-8
5.463289332715599e-8
3.567413537855248e-8
2.106066212918646e-8
6.156425510985777e-9
1.3824658227413371e-8
4.7068407160059424e-8
9.675558999979414e-8
1.114826142076502e-7
7.208503168367665e-7
1.027376621994485e-7
9.151188185211859e-6
2.025303254987251e-6
7.632258533094967e-7
2.3491852447147498e-7
2.390431647751601e-8
3.851659664354047e-7
6.604219845363323e-7
4.5660161082066573e-7
1.36779226334384e-7
7.85938487288581e-8
1.1211846422615175e-7
2.7604582947989604e-8
7.296429841535299e-9
4.916749359212593e-8
2.2683078987105036e-7
2.381759285418167e-7
1.1043737915345084e-7
1.2306445841268852e-7
4.8431308902518255e-8
1.0047949999213567e-7
5.817396706371341e-8
2.6123513251201056e-7
7.329361093283539e-7
9.130946947428137e-7
1.087922215538586e-6
2.2230030484773444e-7
1.4797552672767047e-6
3.2981375955717954e-6
5.930663926023142e-8
9.203250967146727e-9
2.0115074070489647e-8
1.7734359918666809e-10
2.908101159618772e-9
2.881130592891082e-10
6.769081810843567e-11
2.4319857310131478e-11
3.710530183268959e-11
1.3754761916132053e-11
5.4606423994438144e-11
9.372887544241026e-11
1.4239448996360034e-10
1.7567328468670912e-10
2.164356658344492e-10
3.3440606100789e-10
6.389304227237977e-10
1.4139559877522825e-9
3.65277852324802e-9
1.1598933452930853e-8
3.550691713273077e-8
5.757453018995273e-8
9.066639379541035e-8
9.219794701547698e-8
9.729221533876281e-8
1.4849162771798663e-7
4.5039914581123217e-8
2.5642481413654912e-8
2.8908660129636257e-8
1.2607979534596302e-9
1.1830761639014396e-8
7.232242859297395e-10
6.5572994229093e-12
1.2717563383525506e-13
1.2473955637912356e-13
3.2935124068381805e-14
0.
0.
0.
2.3964674735924332e-14
3.27357272737266e-14
4.481861753391151e-14
6.147585379736705e-14
3.819757007743045e-14
0.
0.
2.4575552069488596e-14
3.5158430380917155e-14
4.6437534971701e-14
6.226645044207516e-14
8.633537191480807e-14
1.2276796960958351e-13
1.7728787455978818e-13
2.5843609307755015e-13
3.79169388880504e-13
5.592603585183924e-13
8.290583991400705e-13
1.2354918128081448e-12
1.851770533880674e-12
2.793298999602452e-12
4.244195316101948e-12
6.502326368668077e-12
1.005748924068696e-11
1.7747627541849605e-10
3.6969675006077624e-10
6.366726701991381e-10
9.181734728051342e-10
1.0412526622884634e-9
8.503557686325486e-10
2.9789284021416443e-10
5.781483216068372e-10
1.7104581140635925e-9
3.0343328002006453e-9
4.49601877432118e-9
1.0693480422191254e-9
1.961677252091377e-9
2.983267202161682e-9
3.0352981595574287e-9
3.577493405174215e-9
4.903794720048287e-9
8.626693529383546e-9
1.4243985484847583e-8
8.35739300806181e-9
5.471356206977371e-9
3.92710123625093e-9
3.0498807016993115e-9
2.6510964570900026e-9
2.7395811281480014e-9
3.5649155617788525e-9
5.9593875225684245e-9
1.0628495887230105e-8
9.374536989220064e-9
7.600135528692252e-9
1.6707329610542333e-7
1.768021889188401e-7
1.9042944774529819e-6
3.483342814259322e-7
8.92582017923058e-8
2.3774771427319025e-9
6.44195492893442e-8
2.2222555721822377e-7
9.768046336884965e-8
1.21124521204782e-7
8.736958130956506e-8
2.7869305724903016e-7
1.1724960614535614e-7
3.423192093052336e-7
1.4376240177953979e-7
2.1606780590387043e-7
2.6716493836812e-7
2.4320856066445017e-8
4.968180372580227e-8
5.950954019014922e-9
4.027393406235098e-9
1.7459235535743171e-9
1.690703956504777e-9
1.1183172540016186e-9
2.9383094801681396e-11
1.2826243638685226e-11
1.1835479329007053e-10
1.5969595394277066e-10
1.3651400562918993e-10
4.7371681758652455e-11
1.562938354130781e-11
6.058367845877496e-10
4.990993761037814e-10
5.928841025008364e-10
8.616910629259597e-10
1.4217092685461777e-9
2.5063755883014952e-9
3.977592513724254e-9
4.7791174041606584e-9
5.226805914057065e-9
6.1366806110246025e-9
8.070267677127845e-9
2.8113984275585697e-8
5.639366803286941e-8
3.621571460160934e-8
3.5919910301734673e-8
9.945648272647732e-8
4.158753367100795e-8
5.918420590138549e-11
7.55531604474302e-13
1.189727983044616e-13
0.
0.
0.
2.899045631954095e-14
2.804000176786898e-14
0.
0.
0.
0.
0.
0.
4.448990443949965e-14
5.6617160988236515e-14
7.38223964036448e-14
9.936280842945025e-14
1.3603722598997526e-13
1.881254044459021e-13
2.6181502676291055e-13
3.659918771310342e-13
5.13392833392644e-13
7.22256100328764e-13
1.0186698780429839e-12
1.0207946468296316e-12
5.284340813519982e-13
3.9938384321513853e-13
4.3619003260432044e-13
5.898164832172462e-13
8.411293424871881e-13
1.2000128765650783e-12
1.7313515285110468e-12
2.5522587209791687e-12
3.852259411173472e-12
5.94604463837508e-12
9.375104001176527e-12
1.5104755767843958e-11
2.492627421287247e-11
4.233429579267725e-11
7.461205670179053e-11
1.383749237727189e-10
2.766428780257044e-10
6.213045634690914e-10
1.6257211557133644e-9
2.02958748508936e-8
5.258778453065671e-8
2.5437432184342517e-8
2.41510325162662e-8
4.6307097746737755e-8
5.7395756454369055e-8
6.40351246238184e-8
6.5624566470228e-8
6.068065804504061e-8
5.008274781163028e-8
3.656115020801584e-8
3.851078939666702e-8
2.6191312754099278e-8
1.4655311442214034e-8
4.777224559889157e-9
1.2316506149193781e-8
9.058191563535464e-9
8.673481915773256e-9
8.61604024610911e-9
2.729305022775985e-9
1.0777291299229868e-8
1.4811625320383348e-8
1.223003654436081e-8
1.0557748461598374e-8
9.054441384663697e-9
7.111936619674894e-9
3.437940724314213e-9
9.754419470828027e-9
1.310676636935361e-8
1.0928146723302205e-8
5.657428893156547e-8
8.309598280366119e-8
3.5296320178385235e-8
3.6409591934282825e-8
2.0101924143815195e-8
7.333147959323595e-9
2.734401129655604e-9
1.8973740108978413e-8
7.521961675746374e-8
3.466197210054835e-8
4.8957662796738545e-8
2.707906956874281e-8
5.2561406631006006e-9
6.331818291801918e-8
4.0609726901345014e-8
7.076119010292303e-8
5.772845406286611e-8
2.2586831148338843e-8
1.064506038908715e-8
1.7951244245300918e-9
6.127938357706465e-9
3.835444586335717e-9
5.989706713428031e-10
1.1072065800851057e-9
7.484229975697274e-10
5.508575855678947e-10
2.4589776894538715e-10
2.2787279212564371e-10
5.308135191955959e-10
8.257124353774842e-10
1.0498591233837733e-9
2.930444777234401e-9
7.402284936534307e-9
1.0274051155331431e-8
4.9278311052020515e-9
3.765960344061079e-9
1.1616458109054562e-8
1.8306193522177793e-8
2.4310394842330482e-8
2.987249199325022e-8
3.499232447526045e-8
3.9563690954684743e-8
1.9359246828431687e-8
6.436569045156974e-9
1.833247865990053e-8
1.7191210372282338e-8
1.7633696401456748e-8
1.970420541087424e-8
5.868723077451931e-9
2.6478918668298826e-8
2.839904929867787e-8
2.453029618170094e-8
2.2034431055717787e-8
1.9520319830013056e-8
1.6177474111513825e-8
1.1764698704201978e-8
5.674347581891088e-9
4.865360721571019e-9
2.816842675944867e-8
3.42440879475649e-8
2.7704554491799587e-8
2.476434867551046e-8
3.5871514462929745e-7
2.645299277127926e-7
2.67203698463459e-6
4.764247852511409e-7
1.0554327319079673e-7
1.2601182097891154e-8
1.3456464707225334e-7
1.9503663976618039e-7
1.2438110930357794e-7
7.39008049635639e-8
3.223550472777185e-8
1.028495974017296e-8
5.261576939051214e-8
3.636313226949833e-8
2.1183115253126476e-10
1.595019329868697e-8
1.7562952598355857e-8
5.69293117110253e-8
2.208387883942315e-8
1.2550421274795787e-7
8.997009448512722e-8
5.2301515332760985e-8
1.1253034127937733e-8
4.0990025583423266e-9
6.72132943509824e-10
1.2594784062697192e-10
2.364576447540383e-10
1.4565431919765646e-10
2.1038686701244626e-11
1.4997948115412005e-10
2.864701850806116e-10
8.381567866948965e-10
2.3649740209013945e-9
3.430146384041302e-9
2.8564217816714227e-9
1.2108375582917993e-9
1.0352954998933757e-9
3.677614566843989e-9
6.7237453944717256e-9
1.0154887926468492e-8
1.3679152748618982e-8
1.649228018446788e-8
7.645139736500763e-10
2.507697299589859e-8
2.245070812937155e-8
2.2893811599996777e-8
4.989851373101628e-9
2.8363703162551422e-8
7.918546776460454e-8
1.0385108760868787e-7
7.759901043392339e-8
6.684707196181231e-8
6.070520000516605e-8
5.4417382241893584e-8
4.601046831103462e-8
3.456712610523886e-8
1.8390837635873354e-8
7.906915657810317e-9
5.932691840330011e-8
1.419636566946014e-7
1.419586919124448e-7
1.228586314704151e-6
3.358020831205883e-7
9.001019874021414e-6
1.7734221381978287e-6
4.994821722115061e-7
9.627770894945572e-9
6.702596426583407e-7
4.4725438590041493e-7
3.558428798116069e-7
3.310581875987498e-7
5.392359351451796e-8
7.390138421677154e-7
3.5807205513473543e-7
5.445927530016973e-7
1.1283190054460396e-6
2.551004555127808e-7
2.6212679591402604e-8
3.551737014470179e-8
1.872360346350304e-8
6.8035785222632756e-9
3.2074552062929425e-9
6.362699817749156e-9
3.741103652925071e-9
1.2605382159085498e-9
5.797274490110189e-10
1.0205377498856073e-10
9.017856639356681e-11
1.8231965386389828e-10
2.1570719658718083e-10
1.4167831987368247e-10
2.4888805161169553e-11
8.281058414503686e-10
7.155733028023179e-10
7.822478335813189e-10
1.0424852715992185e-9
1.5731983152346554e-9
2.5943982567666566e-9
4.452932838724007e-9
6.833594132433367e-9
8.235099508660175e-9
9.152929857259654e-9
1.0868152361818055e-8
2.4874325965860816e-8
7.230120796305582e-8
5.5697766245386085e-8
4.688926413145518e-8
7.719705878014761e-8
2.2151543036035536e-8
1.6951629967731572e-11
9.065871321211007e-13
1.613474609417303e-13
2.60804161175776e-14
0.
3.8842194560170764e-14
4.825122449778929e-14
5.0536292759593115e-14
3.486611330613159e-14
0.
0.
0.
0.
0.
3.3575225021596944e-14
4.27987823797148e-14
5.5885150623102907e-14
7.531971333465395e-14
1.0325507370393589e-13
1.429848325594585e-13
1.9928107555375834e-13
2.7901414597936364e-13
3.920603925815922e-13
5.526068854946786e-13
7.810182588194979e-13
7.798574899301266e-13
4.0117900521084107e-13
3.03826258989563e-13
3.322881333607871e-13
4.484460366599084e-13
6.374805790836152e-13
9.071475760223021e-13
1.3065490524053073e-12
1.923859291017997e-12
2.9015238505419904e-12
4.475793643182863e-12
7.052670152033174e-12
1.1354742352807885e-11
1.8719923377220317e-11
3.175070784122003e-11
5.584941961098388e-11
1.0327333133622057e-10
2.0552359735457165e-10
4.583386420655914e-10
1.191588113605722e-9
1.594049157026735e-8
4.1869088452099466e-8
1.9436233963099097e-8
2.0491001416386106e-8
3.850867951924649e-8
4.7762145749388145e-8
5.342796737421886e-8
5.4936980367949376e-8
5.103788365273598e-8
4.239150052372678e-8
3.11764365557113e-8
3.245465236602139e-8
2.187360040546853e-8
1.2276033376647597e-8
4.280659688684602e-9
1.000287204294417e-8
7.525844386831917e-9
7.274877280917887e-9
7.183720530587664e-9
1.9768833826128572e-9
9.749703437452438e-9
1.2597948210433245e-8
1.0403933432878044e-8
8.993223557350973e-9
7.720182973720076e-9
6.0580730378206e-9
2.7637398077304157e-9
9.961805639185146e-9
1.073468920721588e-8
9.105667603878194e-9
4.3500036271138976e-8
7.916995488930162e-8
1.3438309296527272e-7
5.502498082870737e-8
2.7479203921403925e-8
9.507891260356615e-9
3.301992551288403e-9
2.3446429512246822e-8
8.712447360590852e-8
4.112940578064111e-8
5.8098273837938705e-8
3.175056349334901e-8
1.1447147806441784e-8
6.242948018015579e-8
3.8816699221503373e-8
8.063465483261133e-8
7.312787978125085e-8
3.001921843327831e-8
1.1870878419986871e-8
5.138423708261422e-9
7.014151523635279e-9
4.477791856852914e-9
8.472971461591258e-10
1.219956278647593e-9
8.640515816116206e-10
6.258618001754155e-10
3.1521191228333646e-10
2.2790867605154504e-10
5.69160139599027e-10
8.963373601592792e-10
1.1488856753044085e-9
3.2100763193423797e-9
8.119137010428093e-9
1.1345761378530846e-8
5.586984171470176e-9
4.03511833849574e-9
1.2896807401730094e-8
2.056042074880962e-8
2.751241938818176e-8
3.4001583370950004e-8
3.999827601545185e-8
4.533081820110445e-8
2.2163045687339257e-8
7.30085409077991e-9
2.0648000591639124e-8
1.9505756702479953e-8
2.0388376083542513e-8
2.2435179687747422e-8
4.366127122080362e-9
3.395260235476524e-8
3.3717052606012e-8
2.9031557883966025e-8
2.6059012296254074e-8
2.306129773700677e-8
1.9083679701721213e-8
1.3805874369698224e-8
6.368605754481212e-9
7.011713634487907e-9
3.728217647323126e-8
3.890150114836256e-8
3.1910997363592985e-8
2.878441962446095e-8
4.124625930691757e-7
2.8640746245955575e-7
2.9584296683655247e-6
5.259627032653122e-7
1.1498451252926381e-7
1.474171217271986e-8
1.5052703455812457e-7
2.0600446326962957e-7
1.344353033983358e-7
6.998262701928987e-8
6.424299219434651e-8
6.591755876618768e-8
6.714305361957623e-9
3.251879866157848e-8
1.0384275981602738e-8
7.720982052501479e-9
7.152669449452945e-9
2.6791375014143017e-8
5.613010132476554e-8
1.543832586431489e-7
9.42545097596628e-8
6.015571061305183e-8
3.1968389057720336e-9
5.5179420246281834e-9
9.762687914571427e-10
2.5246252082586423e-13
2.2553600817260762e-10
1.480055693247207e-10
5.1835179358020055e-11
1.1587149374460857e-10
2.4574647132055507e-10
7.402347842784063e-10
2.0645507777733903e-9
3.0477903540889465e-9
2.683688378190151e-9
1.3885788726350404e-9
4.811764242877855e-10
2.7482162368473136e-9
5.398790136496048e-9
8.404251399593533e-9
1.1500759094772287e-8
1.3977297212898054e-8
2.885084578766154e-9
2.3225855858873732e-8
2.1139610500671352e-8
2.1094610314923325e-8
1.1844277589243769e-9
3.1761963132960034e-8
8.246697454193292e-8
1.1348239175215113e-7
8.352159080948176e-8
7.121921542521733e-8
6.424436841310256e-8
5.73138990953533e-8
4.8267687363767585e-8
3.6090790361784244e-8
1.8992114071583527e-8
8.490456840864562e-9
6.086209157822046e-8
1.434174943914445e-7
1.4991906310312896e-7
1.2993968696095484e-6
3.354015233344377e-7
9.602614121615513e-6
1.9034108053823424e-6
5.436987344731948e-7
3.9314950874922355e-9
6.9893295710799e-7
4.776359403319128e-7
3.7931523421284785e-7
3.589330335942595e-7
1.3986669542570322e-7
8.264992321649012e-7
3.9049497289423596e-7
5.660246870250344e-7
1.1420999531212138e-6
2.770635326565873e-7
3.054841138212551e-8
3.3341462856435564e-8
1.812295456998776e-8
7.034220127183266e-9
3.504551349736612e-9
5.7063057038998305e-9
3.2581940104131616e-9
1.8846705378115103e-9
3.3780680338365417e-10
9.513722206131596e-11
1.042496574986816e-10
1.8347765142007782e-10
2.123207248919738e-10
1.2981090733761757e-10
1.7462746322638672e-11
8.263778356562283e-10
7.145224103083047e-10
7.860509610747136e-10
1.0512388667444313e-9
1.5897811785286638e-9
2.6249070373647447e-9
4.5045328131240265e-9
6.901601848846875e-9
8.318136760679807e-9
9.261661001271967e-9
1.1014538258719904e-8
2.540273338589551e-8
7.20222229309721e-8
5.532113108761891e-8
4.7769686304569294e-8
7.704540417798573e-8
2.0666973647080613e-8
1.2684293831721107e-11
9.761357965945654e-13
1.6157623682644658e-13
2.8745080745395546e-14
0.
3.892383150899446e-14
4.868502843928154e-14
5.0490640193781245e-14
3.4365467828886545e-14
0.
0.
0.
0.
0.
3.342353417562696e-14
4.261903676756996e-14
5.5662159236783854e-14
7.503011786672395e-14
1.0287131304288833e-13
1.4247244403552925e-13
1.9859561225330416e-13
2.7809777497001034e-13
3.9083759072842237e-13
5.509793750863602e-13
7.788586026620512e-13
7.773041460441436e-13
4.007109381063364e-13
3.034178614528996e-13
3.315881111885177e-13
4.4708094612155664e-13
6.353708007384184e-13
9.041854845336617e-13
1.3024218967962975e-12
1.918035383467796e-12
2.8932356251712145e-12
4.4640255579518574e-12
7.036217408793488e-12
1.1332577990878868e-11
1.869254401153223e-11
3.1724599243288766e-11
5.585197733797145e-11
1.0340622499652711e-10
2.0617680031072905e-10
4.611488218611057e-10
1.2022129671049474e-9
1.6074326723381913e-8
4.213985267478713e-8
1.921130423156319e-8
2.0720732647712484e-8
3.8590871580269264e-8
4.774518758284636e-8
5.3320266650550204e-8
5.472183757204571e-8
5.0717299196345006e-8
4.2007735955442894e-8
3.0780393499502414e-8
3.226383515127247e-8
2.1828196362688085e-8
1.2270509050969879e-8
4.363799038655098e-9
9.978058118656606e-9
7.481796971015529e-9
7.219455173577296e-9
7.14088070695946e-9
2.0344412064288575e-9
9.54461631127136e-9
1.2571607389145538e-8
1.0371816977179994e-8
8.959866612667061e-9
7.692306954373142e-9
6.0435554855251276e-9
2.79468200671239e-9
9.733788866800835e-9
1.0721138173095378e-8
9.07877285355746e-9
4.3169576310384734e-8
7.902580402274712e-8
1.3427136302538904e-7
5.509158965031904e-8
2.7556042341859896e-8
9.570855838879584e-9
3.2468652549452258e-9
2.328290924248797e-8
8.81213749670844e-8
4.122759033508153e-8
5.818654179583171e-8
3.1797207034620784e-8
9.868083569324514e-9
6.483153903214689e-8
3.8912366416634796e-8
8.328107689400108e-8
7.131872385687419e-8
2.8801216997611265e-8
1.211457734633287e-8
4.115622187712043e-9
7.060497465028697e-9
4.390223950243578e-9
7.71569524911223e-10
1.2312514300092218e-9
8.609122161455834e-10
6.266963774242885e-10
3.0427621957575935e-10
2.38150216158988e-10
5.808267583245664e-10
9.111375771028359e-10
1.1645415520869476e-9
3.2727087189427636e-9
8.29114924099988e-9
1.1535493272751341e-8
5.5731242556287056e-9
4.23719208593302e-9
1.3208324982043658e-8
2.0941445459612328e-8
2.7945868803375114e-8
3.4474204781163285e-8
4.049248766189951e-8
4.5823975035910024e-8
2.244310199207262e-8
7.511533470154802e-9
2.0689138634247016e-8
1.960279004691245e-8
2.0385738488848125e-8
2.254003199821673e-8
5.059830695952923e-9
3.311147931860335e-8
3.3538726354341945e-8
2.8894009923563896e-8
2.5948426517003016e-8
2.299382045586717e-8
1.9067447083245202e-8
1.384184504341365e-8
6.4708745185549145e-9
6.779094703005815e-9
3.680726008058386e-8
3.889175904915583e-8
3.1871995408724463e-8
2.8737187618894368e-8
4.1145476041881746e-7
2.856462359808868e-7
2.960547863865505e-6
5.265764442109344e-7
1.1541865391467443e-7
1.4429349878595e-8
1.4956259528578043e-7
2.0695587974379242e-7
1.3446291438163505e-7
7.224449898893961e-8
5.6332690078536484e-8
5.097264343777153e-8
2.259621768399297e-8
3.575810533872976e-8
8.633055239543119e-9
9.970701778004655e-9
9.195608393320878e-9
3.370822336107645e-8
4.767852486663477e-8
1.453324126232697e-7
9.278795367286107e-8
5.867535355396951e-8
1.947802971139826e-9
5.174145447078879e-9
9.03146122052451e-10
3.357299608396272e-11
2.3329254382448483e-10
1.497641084258991e-10
4.561699923255948e-11
1.2650956889553364e-10
2.59891952843042e-10
7.766942021255432e-10
2.1732072442964343e-9
3.1912092335451525e-9
2.768275436060459e-9
1.3643717047191266e-9
6.306737099356425e-10
3.028734458705472e-9
5.819703383594829e-9
8.97414191900592e-9
1.2211780278160362e-8
1.478259777065266e-8
2.3269878509108654e-9
2.3949596517519406e-8
2.1758797672963456e-8
2.1901584842694653e-8
3.0138197760965723e-10
3.149510543956951e-8
8.302966470957955e-8
1.1234688058996525e-7
8.304435442323896e-8
7.106486821881166e-8
6.429550196900213e-8
5.751843284148552e-8
4.8573287324587614e-8
3.644719843517906e-8
1.9368599415622174e-8
8.101480660561622e-9
6.048991625883205e-8
1.4349467945935166e-7
1.5020799277220462e-7
1.303427077761466e-6
3.380501661938305e-7
9.594387609011614e-6
1.900968851574041e-6
5.422105945977695e-7
5.9154093324480655e-9
7.098141292628658e-7
4.7478159220261115e-7
3.791639223948814e-7
3.546673225904366e-7
1.1193789423168223e-7
8.073147551263605e-7
3.6849778446200814e-7
5.682043744242163e-7
1.13529378991857e-6
2.6507462383181274e-7
2.9182664637010902e-8
3.376862415180825e-8
1.7876875079699357e-8
7.002066176140612e-9
3.496781358050642e-9
5.785085306273961e-9
3.2290831567430365e-9
2.031444201987949e-9
3.072018706572645e-10
9.320289361767839e-11
1.0691934673709464e-10
1.8400735779670054e-10
2.118792268311417e-10
1.277048908707713e-10
1.6213228933727528e-11
8.322729271741546e-10
7.192758000578557e-10
7.909949518898548e-10
1.0581149109048005e-9
1.6012373410647277e-9
2.645803112580462e-9
4.538203735429894e-9
6.924804019456152e-9
8.315540747987579e-9
9.259772564570668e-9
1.1030170455954768e-8
2.5555105447866848e-8
7.21408133184823e-8
5.487733749586844e-8
4.767073952862691e-8
7.621719355418032e-8
1.926374211179421e-8
1.112475182532286e-11
9.965815644486268e-13
1.5921924650841192e-13
3.0809461933723516e-14
0.
3.8853726991709593e-14
4.8614500975493346e-14
5.0251767310447877e-14
3.4059234560208027e-14
0.
0.
0.
0.
0.
3.353431503325581e-14
4.276193552667772e-14
5.584989360184439e-14
7.52838095295516e-14
1.0321980050216781e-13
1.429560216132702e-13
1.9927121435305735e-13
2.7904612371647024e-13
3.9217346462405513e-13
5.52866491163482e-13
7.815302373492241e-13
7.79904204209369e-13
4.0227608642330255e-13
3.0457324877952357e-13
3.3278566634879395e-13
4.486196392969912e-13
6.375590169900132e-13
9.073545471067518e-13
1.3070650055314607e-12
1.924978358203191e-12
2.903872857483111e-12
4.480732347640855e-12
7.063122810804756e-12
1.1377072857842426e-11
1.8768396169900166e-11
3.1858839491304386e-11
5.610158414626257e-11
1.0390377361113483e-10
2.0727685007992704e-10
4.639847810365183e-10
1.2104988534785943e-9
1.6165218694944148e-8
4.234871254649499e-8
1.9241942782045045e-8
2.0823474641417327e-8
3.8715950557768156e-8
4.787211987958925e-8
5.3439122703327355e-8
5.481656297598821e-8
5.0773082936207405e-8
4.2021917524716e-8
3.075948866893741e-8
3.2299653310262474e-8
2.187463149132485e-8
1.2300571273270037e-8
4.389987386370163e-9
1.0003142004605936e-8
7.491523311910491e-9
7.224578380181927e-9
7.149330138535355e-9
2.058127072519072e-9
9.508520447201899e-9
1.2594718299770162e-8
1.0388270316148515e-8
8.972473397653715e-9
7.70315131042743e-9
6.053862872953155e-9
2.81048383474264e-9
9.679154663983737e-9
1.0747117762969913e-8
9.095189531693454e-9
4.325759978567506e-8
7.908537781594256e-8
1.324477989997747e-7
5.483532893856855e-8
2.7473676381758485e-8
9.556978157558063e-9
3.2255886315676654e-9
2.3180668925104544e-8
8.822703054631837e-8
4.116741449257786e-8
5.8084433507009505e-8
3.174146464212529e-8
9.37893819528566e-9
6.544440281338386e-8
3.8947485190298753e-8
8.376576504560201e-8
7.064474538567518e-8
2.8395259390679908e-8
1.2146213788110197e-8
3.810871851471838e-9
7.059624310149514e-9
4.358850538584096e-9
7.487445310961909e-10
1.2331536120327676e-9
8.590235681930418e-10
6.262711367855857e-10
3.006751549379367e-10
2.4091558620217996e-10
5.836551499055571e-10
9.145199572587774e-10
1.1678977211624516e-9
3.2867731940502003e-9
8.329375203432664e-9
1.1575710358057245e-8
5.564757064972839e-9
4.286716079224832e-9
1.327770290647704e-8
2.102008467406781e-8
2.8028983936601828e-8
3.455802073905256e-8
4.0572448694429134e-8
4.5894929691352886e-8
2.248892625125207e-8
7.561712833400644e-9
2.0661509663000612e-8
1.960121649479739e-8
2.0353267351206518e-8
2.2535335159153286e-8
5.259697380101675e-9
3.280048090224785e-8
3.3434269217297974e-8
2.8808757192503443e-8
2.587469998816534e-8
2.2935784137619215e-8
1.9028972166971865e-8
1.382602998869472e-8
6.487054038766607e-9
6.697169479642157e-9
3.657952099274267e-8
3.8821366814136674e-8
3.180360704319296e-8
2.8670474502474546e-8
4.10461805875007e-7
2.851610337409329e-7
2.957170763782206e-6
5.26053371062493e-7
1.1539775745247033e-7
1.4315621572074294e-8
1.4906219216978389e-7
2.0707443847782915e-7
1.3433237066312217e-7
7.28908738339438e-8
5.380340171072779e-8
4.629766322748586e-8
2.698634827007435e-8
3.639496890956901e-8
7.898819867872114e-9
1.0695994716227744e-8
9.931913916318822e-9
3.6023046034273037e-8
4.4936936016265885e-8
1.426327359981606e-7
9.239589053586098e-8
5.823502729488556e-8
3.4844701161965183e-9
5.068391616538419e-9
8.803695331348642e-10
4.456023819245847e-11
2.355426034133448e-10
1.502972288455883e-10
4.342650135608985e-11
1.299256253377459e-10
2.6443611738905165e-10
7.883613859214066e-10
2.207925494491419e-9
3.236959818606891e-9
2.794608039189814e-9
1.3551886742204802e-9
6.803192229983691e-10
3.1203833488588603e-9
5.956182972870626e-9
9.158205250368607e-9
1.2441430071704181e-8
1.5044265124760645e-8
2.1414063635950157e-9
2.416807514721044e-8
2.1945374325620855e-8
2.214252644983034e-8
7.995548807001284e-10
3.1371805433868313e-8
8.313574471734371e-8
1.1194326011454088e-7
8.285594927750508e-8
7.097756668764548e-8
6.427064466374006e-8
5.754020017713965e-8
4.862765702297405e-8
3.6521444823849684e-8
1.9455141628852708e-8
8.006829554707843e-9
6.041121566625968e-8
1.435272189876742e-7
1.5015543127096405e-7
1.3035381718752616e-6
3.3884787130025544e-7
9.584117817655917e-6
1.8985072458720588e-6
5.411694608402453e-7
6.499857776058025e-9
7.11992461511311e-7
4.7368566889837824e-7
3.7880190565477564e-7
3.5317440179352726e-7
1.0317814553745433e-7
8.021081066922821e-7
3.6350888742587826e-7
5.679304216646067e-7
1.1324056071611347e-6
2.61866147054854e-7
2.8810536318455625e-8
3.388473746199165e-8
1.7811191616702267e-8
6.995360899228026e-9
3.492883322338702e-9
5.8084549350711056e-9
3.2230644954385613e-9
2.0688282546505637e-9
3.0000303700189193e-10
9.270010693131306e-11
1.0758077897847964e-10
1.841489716844668e-10
2.1177298903075586e-10
1.2718357179072588e-10
1.590713797212628e-11
8.33917913916473e-10
7.205687233119781e-10
7.923191076842661e-10
1.059956467048466e-9
1.604327449157189e-9
2.651481401990477e-9
4.547299154014625e-9
6.930480886771845e-9
8.313634789811537e-9
9.25794099037901e-9
1.103310275797359e-8
2.5595430938529218e-8
7.217247185055783e-8
5.475166861291039e-8
4.76371620123801e-8
7.599130664070654e-8
1.88983421410991e-8
1.0752320300100396e-11
1.002138198022845e-12
1.585563812828918e-13
3.136104631155116e-14
0.
3.8829648962022315e-14
4.8588239080080274e-14
5.0180171670351986e-14
3.397233128562065e-14
0.
0.
0.
0.
0.
3.356825634920001e-14
4.280559093389707e-14
5.5907114191229634e-14
7.536103135591647e-14
1.0332574149368733e-13
1.4310286070266876e-13
1.9947608439966667e-13
2.7933328196946155e-13
3.925773815960229e-13
5.53436140508069e-13
7.823354323382767e-13
7.806924575045982e-13
4.027413260110585e-13
3.049173776925844e-13
3.3314492438638753e-13
4.4908498146358944e-13
6.382226198390209e-13
9.083144206545647e-13
1.3084695988166325e-12
1.927074868429161e-12
2.907079321376777e-12
4.485756723956836e-12
7.0711919511814225e-12
1.1390371581688776e-11
1.8790974292713218e-11
3.189859774249743e-11
5.6175053334220925e-11
1.0404908388015094e-10
2.0759492544086638e-10
4.647948342896643e-10
1.2128435427734964e-9
1.6190745969079315e-8
4.240770486815214e-8
1.9252909550071075e-8
2.0851630656031837e-8
3.875196143651472e-8
4.790954957494564e-8
5.347498044556374e-8
5.484627905145781e-8
5.0792293594439285e-8
4.202947972209576e-8
3.0756879104474195e-8
3.2311876364385857e-8
2.188869071984795e-8
1.2309466241574185e-8
4.396929519511634e-9
1.0010747034499417e-8
7.494788048978741e-9
7.226595006281672e-9
7.152206676350315e-9
2.064556707228732e-9
9.49979913406653e-9
1.2601755342316471e-8
1.0393405231866864e-8
8.976488907986842e-9
7.706598320024345e-9
6.057029382395495e-9
2.814851056008711e-9
9.66511650853181e-9
1.0754925884105477e-8
9.100287530477137e-9
4.3286587039340584e-8
7.910405925467268e-8
1.3191194062239988e-7
5.475926630525509e-8
2.7448694730515917e-8
9.55229169446002e-9
3.219863153070005e-9
2.3152226588927493e-8
8.824846507489872e-8
4.114878117165619e-8
5.805356921046385e-8
3.172451415877283e-8
9.249848541798419e-9
6.560181603902652e-8
3.895697723722334e-8
8.388125556078808e-8
7.046481268352893e-8
2.828794068693662e-8
1.2152974981325251e-8
3.7319253044389904e-9
7.058840983789497e-9
4.350498739582986e-9
7.427594265967754e-10
1.2335718219048416e-9
8.584914977747159e-10
6.261313024945035e-10
2.9971578057967643e-10
2.41627187588337e-10
5.843689894966454e-10
9.15363273448861e-10
1.168722656271518e-9
3.2902831660970457e-9
8.338916605282365e-9
1.1585615480844433e-8
5.562334959593252e-9
4.29933758267959e-9
1.3295002349976855e-8
2.103934611277291e-8
2.8048979150615526e-8
3.457777877854528e-8
4.059081088658872e-8
4.591061500308514e-8
2.249949604977456e-8
7.574264175588395e-9
2.065292563663595e-8
1.9599747723638043e-8
2.0343644372996698e-8
2.2532715492165734e-8
5.311590112481418e-9
3.271681083205746e-8
3.3405064603089054e-8
2.878484831082281e-8
2.5853942211270613e-8
2.2919247053545195e-8
1.901772276934393e-8
1.3820976563901187e-8
6.490817051961653e-9
6.675242366855814e-9
3.651689436881862e-8
3.880086559245137e-8
3.1783911145237566e-8
2.865132702576653e-8
4.1017978052939467e-7
2.8502556793737427e-7
2.9561589204866855e-6
5.258939467151034e-7
1.1538755239877619e-7
1.4285258230519244e-8
1.4892505109707126e-7
2.0710000301862496e-7
1.3429378608624422e-7
7.305910195852386e-8
5.3140981713248305e-8
4.508012555577078e-8
2.809587940739831e-8
3.6535404413340444e-8
7.693648352097967e-9
1.0887014155175134e-8
1.013220435456812e-8
3.664071396986548e-8
4.421004456491539e-8
1.419395699147641e-7
9.229986691957567e-8
5.812078664184251e-8
3.872373503512381e-9
5.040863687767789e-9
8.744209398837827e-10
4.7456700746881316e-11
2.361147775082146e-10
1.504345518664882e-10
4.28339234759918e-11
1.3082663134520832e-10
2.656360237798479e-10
7.914420780312038e-10
2.217096377830881e-9
3.249024933579068e-9
2.8014986681224542e-9
1.3526608384803633e-9
6.935428186057823e-10
3.1446897412843173e-9
5.992308524443473e-9
9.206871424937024e-9
1.2502114963756061e-8
1.511341267141327e-8
2.0922675716075573e-9
2.422511342087799e-8
2.199416434731879e-8
2.2205181490816107e-8
9.321631761476976e-10
3.133723543108299e-8
8.315992787799498e-8
1.1183596997904895e-7
8.280522317717429e-8
7.095325446903857e-8
6.426262566795716e-8
5.7544388773730935e-8
4.86404861298072e-8
3.653970523688349e-8
1.947696872825325e-8
7.982438421428586e-9
6.039069701830811e-8
1.4353504474191449e-7
1.501372563632382e-7
1.3035257819500914e-6
3.3905160392059315e-7
9.58117521851171e-6
1.8978088311852033e-6
5.408800629215236e-7
6.650585199440581e-9
7.125224397368479e-7
4.73392825774438e-7
3.786968735483432e-7
3.5278148918107867e-7
1.0087248287520278e-7
8.007629222298942e-7
3.6225104414545835e-7
5.678420027890235e-7
1.1316023803720728e-6
2.610462685634971e-7
2.8715981136215154e-8
3.3913506517944894e-8
1.7794891736312992e-8
6.993880444836897e-9
3.491805750718933e-9
5.814648554093051e-9
3.2217540169263864e-9
2.077997146125546e-9
2.9828935128973764e-10
9.257648448249615e-11
1.0774137480185197e-10
1.8418420007336438e-10
2.1174762504539144e-10
1.2705730166849207e-10
1.5833232329200002e-11
8.343350428303625e-10
7.208958594464855e-10
7.926518816085125e-10
1.0604179081834108e-9
1.6051013940097381e-9
2.652904156455223e-9
4.549574117458731e-9
6.931871710571663e-9
8.313101266661404e-9
9.257418334805172e-9
1.1033769237436688e-8
2.5605403217791857e-8
7.218047578888474e-8
5.472004083855049e-8
4.762828051804924e-8
7.593416228143906e-8
1.880757353140578e-8
1.066204060763045e-11
1.0035245625186067e-12
1.5838866089548727e-13
3.149915220663503e-14
0.
3.882346204423628e-14
4.858133176336016e-14
5.0162022899691703e-14
3.39505611526347e-14
0.
0.
0.
0.
0.
3.357695486247163e-14
4.2816754913918657e-14
5.592174026615716e-14
7.538077925895876e-14
1.0335282030273328e-13
1.4314037742040383e-13
1.995284085583096e-13
2.794065795196511e-13
3.9268047225843075e-13
5.535814905421921e-13
7.825407734012025e-13
7.808937564961617e-13
4.028596249426535e-13
3.05004883236037e-13
3.3323635338139607e-13
4.492037663038481e-13
6.383920300998563e-13
9.085595819204352e-13
1.3088282165651038e-12
1.927609994430162e-12
2.9078969726853007e-12
4.487037571001437e-12
7.073247725139149e-12
1.1393757677605728e-11
1.8796716331840625e-11
3.190869784231377e-11
5.619369525163476e-11
1.0408588387195279e-10
2.0767529658908192e-10
4.649989429580384e-10
1.2134330306797936e-9
1.6197152892112327e-8
4.242253005471806e-8
1.9255806076799245e-8
2.0858653946871113e-8
3.876105183967692e-8
4.7919050265735805e-8
5.348412868256351e-8
5.4853924460051445e-8
5.079732866731335e-8
4.203159337797496e-8
3.0756420163350366e-8
3.231507359489535e-8
2.1892279649702806e-8
1.2311725243202268e-8
4.39864726657207e-9
1.001268884428621e-8
7.495638840402228e-9
7.227135133265549e-9
7.152958150821444e-9
2.0661570680622055e-9
9.497693874975288e-9
1.260355363590526e-8
1.0394724181374283e-8
8.977524586251578e-9
7.70748696379664e-9
6.057839947007585e-9
2.815942343171862e-9
9.661673824861244e-9
1.0756914203763582e-8
9.101594870015495e-9
4.32941106123875e-8
7.910885692873658e-8
1.3177614722260482e-7
5.473994603358985e-8
2.7442318764656893e-8
9.551069362319195e-9
3.2184412695523666e-9
2.3145104801927927e-8
8.825336436353403e-8
4.114400407539453e-8
5.804569454518758e-8
3.1720184082418755e-8
9.217945381079288e-9
6.564044244248514e-8
3.8959328105976193e-8
8.390900869729019e-8
7.042019997688017e-8
2.8261402461719995e-8
1.2154541695920934e-8
3.712498541534096e-9
7.058612923329258e-9
4.348428931045117e-9
7.412821582041945e-10
1.2336704492111434e-9
8.583581460687162e-10
6.260952404375087e-10
2.994781722776462e-10
2.4180205217120545e-10
5.8454363093145e-10
9.155689934124869e-10
1.1689232031198677e-9
3.291139218062271e-9
8.341243069432741e-9
1.1588023286516415e-8
5.561725703622978e-9
4.302429911963349e-9
1.3299219280050774e-8
2.10440206749235e-8
2.8053809390482205e-8
3.458252585079002e-8
4.059519068641622e-8
4.59143152808514e-8
2.2502020165508225e-8
7.5773283124014e-9
2.065071922308729e-8
1.959932132163732e-8
2.034120277260192e-8
2.253198552561724e-8
5.32436610240406e-9
3.269603366449163e-8
3.339775031688349e-8
2.8778856044114574e-8
2.584873478353238e-8
2.291508700655218e-8
1.9014876497021098e-8
1.3819674019862756e-8
6.491715275974165e-9
6.669807051876303e-9
3.650126636401999e-8
3.8795674854399375e-8
3.177893875316482e-8
2.8646497539872513e-8
4.101088119766969e-7
2.849916204956224e-7
2.9559012278204817e-6
5.258531954909031e-7
1.1538473415354484e-7
1.427772764112001e-8
1.4889080893723677e-7
2.0710597936627116e-7
1.3428398881328768e-7
7.310054951636912e-8
5.2977484082985605e-8
4.478005257902453e-8
2.836723124203552e-8
3.6568387023840246e-8
7.642186637697474e-9
1.0934221945664767e-8
1.0182132392438107e-8
3.679391775307332e-8
4.4030062491483394e-8
1.4176933280808657e-7
9.2276581039031e-8
5.8092665269982876e-8
3.9670826549291436e-9
5.034081064949425e-9
8.729539346174736e-10
4.817291342317934e-11
2.362550384972052e-10
1.5046836357005544e-10
4.2686456840965583e-11
1.3104948552975137e-10
2.6593291673670374e-10
7.922043577454674e-10
2.219365696743214e-9
3.2520093448733753e-9
2.80319997716853e-9
1.352029294534639e-9
6.968214954304419e-10
3.150710091652307e-9
6.001252078263198e-9
9.218916336433343e-9
1.2517132637743427e-8
1.5130525572559603e-8
2.0801008695705305e-9
2.4239180700814732e-8
2.2006204234569834e-8
2.2220620199680763e-8
9.650330636763146e-10
3.132855958675275e-8
8.316567710454059e-8
1.1180940419247804e-7
8.279262664321854e-8
7.094717118513176e-8
6.426055862951288e-8
5.7545333142918414e-8
4.864356773967617e-8
3.6544139133808965e-8
1.948230092601426e-8
7.976453089644764e-9
6.038566375870352e-8
1.4353695173174015e-7
1.5013248084701985e-7
1.3035201617202722e-6
3.391016298641232e-7
9.580433246501068e-6
1.897633079040651e-6
5.408075658013265e-7
6.6876336444075575e-9
7.126505498708221e-7
4.733202139279647e-7
3.7867031280738244e-7
3.526843799173822e-7
1.0030290848074933e-7
8.004325566892793e-7
3.619442568661777e-7
5.678188198727817e-7
1.1314012236349206e-6
2.608452563638088e-7
2.8692834012064e-8
3.3920502992843545e-8
1.7790916254372034e-8
6.993531035897653e-9
3.491536664350156e-9
5.816178160368618e-9
3.2214437849861098e-9
2.0802271514956582e-9
2.978753452643027e-10
9.254639247405633e-11
1.0778034184669813e-10
1.841927944486421e-10
2.1174149239476677e-10
1.2702667431360517e-10
1.5815317469836337e-11
8.344372202683733e-10
7.209759310609842e-10
7.927332187173593e-10
1.060530639510421e-9
1.6052904785065875e-9
2.6532518213339015e-9
4.550129789318216e-9
6.932209572253309e-9
8.312967380052774e-9
9.257286700017565e-9
1.103392799636325e-8
2.56078336067337e-8
7.218243328490947e-8
5.471230180799631e-8
4.762608466453639e-8
7.592017491467015e-8
1.878544759845048e-8
1.0640157949496517e-11
1.0038630924355501e-12
1.583475925699456e-13
3.153288556023998e-14
0.
3.882194408600804e-14
4.857962296025307e-14
5.01575745567698e-14
3.3945236233880505e-14
0.
0.
0.
0.
0.
3.3579078696381646e-14
4.281948757500635e-14
5.592533506599461e-14
7.53856281885251e-14
1.0335946675035621e-13
1.4314957904079914e-13
1.995412561874201e-13
2.79424602191134e-13
3.927057886718832e-13
5.536171517908171e-13
7.825911926093714e-13
7.809430418249122e-13
4.028886843942577e-13
3.050262611288395e-13
3.332587452953497e-13
4.492330432824981e-13
6.384335648739703e-13
9.086195678291279e-13
1.3089161151138384e-12
1.927740985378214e-12
2.9080976146170698e-12
4.487352246133865e-12
7.073752065265037e-12
1.1394587936862371e-11
1.8798124904505035e-11
3.191117531807652e-11
5.619826340886195e-11
1.0409490133971923e-10
2.0769498688901756e-10
4.650489065065244e-10
1.2135772575062273e-9
1.6198719748948254e-8
4.242615675721243e-8
1.9256522617357374e-8
2.0860369088750575e-8
3.876327794289213e-8
4.79213797875129e-8
5.348637440107962e-8
5.485580484454738e-8
5.0798572172656846e-8
4.203212255553905e-8
3.07563190879473e-8
3.231586287612536e-8
2.1893160792603078e-8
1.2312279217517226e-8
4.3990659474063915e-9
1.0013165619499665e-8
7.495848704671123e-9
7.2272691713682885e-9
7.153143622176516e-9
2.0665476608004908e-9
9.497183810552913e-9
1.2603995256229463e-8
1.0395048469077144e-8
8.977779461459412e-9
7.707705638710267e-9
6.058039085673089e-9
2.8162089536258054e-9
9.660836463273337e-9
1.0757402125950865e-8
9.10191619708245e-9
4.329596481824194e-8
7.911003641261951e-8
1.3174286285585595e-7
5.473520788713012e-8
2.7440753375574897e-8
9.550767780597972e-9
3.21809440944185e-9
2.314336411475484e-8
8.825453478758986e-8
4.1142830027140364e-8
5.804376139672161e-8
3.171912077232466e-8
9.210171759898906e-9
6.564983822546883e-8
3.89599013273281e-8
8.391572483952884e-8
7.040932149706373e-8
2.8254935321523694e-8
1.2154917388543663e-8
3.707770143641945e-9
7.058555326587272e-9
4.347924283356158e-9
7.409223211961652e-10
1.2336941924756122e-9
8.583255404034087e-10
6.260863613690455e-10
2.9942024450878183e-10
2.418445989593718e-10
5.845860767123216e-10
9.156189548257185e-10
1.168971866880007e-9
3.291347118643408e-9
8.341808050401707e-9
1.1588607558669483e-8
5.561576576759502e-9
4.303181804398859e-9
1.3300243285607888e-8
2.104515454031713e-8
2.805497964477241e-8
3.4583674369114826e-8
4.0596248383141816e-8
4.5915206337323305e-8
2.250262991232028e-8
7.578072611308858e-9
2.0650176675441578e-8
1.9599213671811103e-8
2.0340604093303296e-8
2.2531802746949896e-8
5.3274761814103655e-9
3.269096522463906e-8
3.3395962364220446e-8
2.8777390993009062e-8
2.5847461333884755e-8
2.291406903134166e-8
1.901417905772054e-8
1.3819353475408789e-8
6.491932279885316e-9
6.668481676528523e-9
3.649744949376285e-8
3.879440288909545e-8
3.177772108206559e-8
2.864531510553094e-8
4.100914458256323e-7
2.8498332146395587e-7
2.955837993820187e-6
5.258431872757703e-7
1.1538403021045727e-7
1.4275891240813472e-8
1.488824455744995e-7
2.0710741538634321e-7
1.3428158636750252e-7
7.311064095665147e-8
5.293766067307267e-8
4.4706989527535366e-8
2.843317636050235e-8
3.657632075870244e-8
7.629603009708833e-9
1.0945724004888843e-8
1.0194323108078048e-8
3.6831279264040347e-8
4.398618904432449e-8
1.417279191556633e-7
9.227093426512711e-8
5.808581966226456e-8
3.99008747107489e-9
5.0324296822155495e-9
8.72596679958614e-10
4.834743985389081e-11
2.3628914293347746e-10
1.5047659315371634e-10
4.265046541266259e-11
1.3110379412787344e-10
2.6600527501674703e-10
7.923901402875971e-10
2.2199187825238793e-9
3.252736646320311e-9
2.8036143938273874e-9
1.3518750035339562e-9
6.976209818341617e-10
3.152177739587787e-9
6.003432087922442e-9
9.221852110203422e-9
1.2520792861276342e-8
1.5134696497746224e-8
2.077135157054615e-9
2.424260648045583e-8
2.2009136696059243e-8
2.2224379114581306e-8
9.730476107390122e-10
3.132643776299187e-8
8.316706421994881e-8
1.1180292830267178e-7
8.278955380763274e-8
7.094568446507095e-8
6.426004987102219e-8
5.7545557817550926e-8
4.86443132975223e-8
3.6545214808195576e-8
1.9483596536864912e-8
7.974997045969541e-9
6.03844390864291e-8
1.4353741435304274e-7
1.5013130084271434e-7
1.3035186410101122e-6
3.391137980377662e-7
9.580251597418253e-6
1.897590072708694e-6
5.40789845265565e-7
6.696648501698784e-9
7.126815974267759e-7
4.733025076958063e-7
3.78663805838388e-7
3.526607196405336e-7
1.0016414435246025e-7
8.003521769273544e-7
3.6186973632556515e-7
5.678131000931527e-7
1.131352056931042e-6
2.607963735431106e-7
2.8687207133519372e-8
3.392220093808714e-8
1.778995093421786e-8
6.99344689025725e-9
3.491470927930785e-9
5.8165508575576895e-9
3.221369066885185e-9
2.0807682548656036e-9
2.977750660122101e-10
9.25390932624013e-11
1.0778979320756314e-10
1.8419488173960145e-10
2.117400041192553e-10
1.2701925083165135e-10
1.5810975668183518e-11
8.344620584337804e-10
7.209953935607135e-10
7.927529808520589e-10
1.060558026010178e-9
1.6053364148033314e-9
2.6533362825811483e-9
4.550264773764375e-9
6.93229152958059e-9
8.312934643648978e-9
9.257254481700836e-9
1.103396631268638e-8
2.5608423623759284e-8
7.218290902700585e-8
5.4710421043376183e-8
4.7625549558592716e-8
7.591677514429243e-8
1.8780075318203128e-8
1.063485186069844e-11
1.0039453222759457e-12
1.5833762435654073e-13
3.154108537469079e-14
0.
3.882157071164258e-14
4.8579205402093956e-14
5.015649091429676e-14
3.394394309093957e-14
0.
0.
0.
0.
0.
3.357959128671487e-14
4.2820156608960196e-14
5.5926203214259156e-14
7.538680294724051e-14
1.0336108249047992e-13
1.4315183293443863e-13
1.995443697350691e-13
2.794289833154013e-13
3.927119381838088e-13
5.536258314743065e-13
7.826034588765224e-13
7.809551147738152e-13
4.028956837080061e-13
3.050316050055969e-13
3.332642394364638e-13
4.4924006577068315e-13
6.384436156606468e-13
9.08634281334142e-13
1.3089376706070867e-12
1.9277731622242166e-12
2.9081463465681676e-12
4.487428914877103e-12
7.073874784755713e-12
1.1394790390940547e-11
1.879846808629748e-11
3.191177778018745e-11
5.619937523464631e-11
1.0409709476172134e-10
2.0769977135607907e-10
4.6506104458549286e-10
1.2136122829169938e-9
1.6199100477764954e-8
4.242703808504265e-8
1.925669724109983e-8
2.086078568893922e-8
3.876381904123275e-8
4.792194620908359e-8
5.3486920609757666e-8
5.48562624191716e-8
5.079887508740003e-8
4.203225190620398e-8
3.0756295226748826e-8
3.2316055122215006e-8
2.189337511336383e-8
1.2312413920801714e-8
4.399167596491358e-9
1.0013281587546133e-8
7.495899811030033e-9
7.2273018612643415e-9
7.153188792406739e-9
2.066642551932296e-9
9.497060180115728e-9
1.2604102678386496e-8
1.0395127368335347e-8
8.977841490364992e-9
7.707758854884858e-9
6.058087529936238e-9
2.8162737210403135e-9
9.660633279318237e-9
1.075752078699115e-8
9.101994375961155e-9
4.3296416255096604e-8
7.911032339633822e-8
1.3173477059444123e-7
5.4734055756931234e-8
2.744037262709615e-8
9.550694334794781e-9
3.218010181197854e-9
2.3142941211874868e-8
8.825481745952882e-8
4.114254438895319e-8
5.804329120830382e-8
3.171886213056366e-8
9.208284634025099e-9
6.56521180845553e-8
3.896004057560745e-8
8.3917352371547e-8
7.040668013833474e-8
2.825336531431484e-8
1.2155008219924655e-8
3.7066225954181847e-9
7.058541219954122e-9
4.347801755757408e-9
7.408349742062506e-10
1.233699938901282e-9
8.583176181764241e-10
6.260842002419574e-10
2.994061802961275e-10
2.418549233920637e-10
5.845963740451619e-10
9.156310729910696e-10
1.1689836673160696e-9
3.291397544463961e-9
8.341945084862516e-9
1.1588749246949683e-8
5.561540334045349e-9
4.303364231770967e-9
1.3300491655318628e-8
2.1045429477630807e-8
2.8055263318668876e-8
3.4583952676726437e-8
4.059650456008743e-8
4.591542199546392e-8
2.2502777606572385e-8
7.578253157051904e-9
2.0650044659029118e-8
1.9599187305571234e-8
2.0340458525847536e-8
2.2531758074942942e-8
5.3282309828502395e-9
3.268973445719676e-8
3.3395527947354313e-8
2.8777035030930167e-8
2.5847151909303896e-8
2.2913821637887045e-8
1.9014009506125493e-8
1.3819275464968222e-8
6.491984843073634e-9
6.668159867003091e-9
3.649652236378198e-8
3.8794093659417594e-8
3.177742510160861e-8
2.8645027705061045e-8
4.1008722543532536e-7
2.84981305108294e-7
2.9558226154776488e-6
5.258407527757104e-7
1.1538385824611704e-7
1.4275445348256999e-8
1.4888041404896895e-7
2.0710776273286925e-7
1.3428100220205967e-7
7.311309025118979e-8
5.29279940403793e-8
4.4689255946554894e-8
2.8449174850494934e-8
3.657824067463971e-8
7.626545619012732e-9
1.0948516185301251e-8
1.0197284000022258e-8
3.684035097731585e-8
4.397553728637387e-8
1.4171786954626502e-7
9.226956505276936e-8
5.808415821488269e-8
3.995667816002487e-9
5.032028870382553e-9
8.725099649192068e-10
4.838980849449605e-11
2.3629741785601375e-10
1.5047859056000578e-10
4.264172473245018e-11
1.3111697847032332e-10
2.6602284163175724e-10
7.924352429698841e-10
2.220053057097812e-9
3.2529132112669306e-9
2.80371498938639e-9
1.3518375238185768e-9
6.978150984559629e-10
3.152534064500535e-9
6.003961351704067e-9
9.222564847163959e-9
1.2521681470644497e-8
1.513570909453228e-8
2.076415131628407e-9
2.424343800332949e-8
2.200984850167761e-8
2.222529144729239e-8
9.749935344567015e-10
3.132592220546033e-8
8.316740014007343e-8
1.1180135603603899e-7
8.27888076301499e-8
7.094532327448994e-8
6.425992605476037e-8
5.7545612024913224e-8
4.8644493958760785e-8
3.6545475648397206e-8
1.9483910825630928e-8
7.974643734914234e-9
6.038414190789964e-8
1.4353752654805088e-7
1.5013101336430363e-7
1.303518262515247e-6
3.391167507373354e-7
9.58020744701016e-6
1.8975796211619249e-6
5.407855399389517e-7
6.698836195417849e-9
7.126891241114001e-7
4.7329820847708934e-7
3.7866222402586457e-7
3.5265497591800866e-7
1.0013045953172922e-7
8.00332671308998e-7
3.6185166030754873e-7
5.678117069720022e-7
1.1313401124385633e-6
2.6078451265227497e-7
2.8685841949193497e-8
3.392261272759163e-8
1.778971679286205e-8
6.993426522357324e-9
3.4914549590911925e-9
5.8166413314916956e-9
3.221350980133944e-9
2.080899478066126e-9
2.97750757242146e-10
9.253732089323937e-11
1.0779208666726702e-10
1.8419538795478087e-10
2.117396455137139e-10
1.2701744649931197e-10
1.5809920976143576e-11
8.344680861441199e-10
7.210001142916148e-10
7.927577753054086e-10
1.0605646688771615e-9
1.6053475578079103e-9
2.6533567733114806e-9
4.5502975150669715e-9
6.932311407524167e-9
8.31292668608216e-9
9.257246652022574e-9
1.103397559358384e-8
2.560856672738421e-8
7.218302444449486e-8
5.47099647582445e-8
4.7625419652524546e-8
7.591595032449621e-8
1.8778772276135903e-8
1.0633565470496524e-11
1.0039652450825279e-12
1.5833518439678388e-13
3.154306754123283e-14
0.
3.882148162232397e-14
4.857910303935345e-14
5.0156229115064667e-14
3.394363010008779e-14
0.
0.
0.
0.
0.
3.357973242510278e-14
4.2820314151075655e-14
5.592642255458613e-14
7.53870862845705e-14
1.0336147645584948e-13
1.4315237979467602e-13
1.9954513864865982e-13
2.7943003350325935e-13
3.927134297432078e-13
5.536279428994289e-13
7.826064365500349e-13
7.809579433175165e-13
4.0289748876214185e-13
3.050328453010218e-13
3.332655327327906e-13
4.492417679223472e-13
6.384461636597657e-13
9.086378432389012e-13
1.3089426026426473e-12
1.927780776471159e-12
2.9081583951797442e-12
4.487447269689915e-12
7.073904552379255e-12
1.1394839445669332e-11
1.879855176298553e-11
3.191192372992681e-11
5.6199644271468145e-11
1.0409762711911767e-10
2.0770093196155509e-10
4.650639950231538e-10
1.213620809146022e-9
1.619919285105936e-8
4.242725189040059e-8
1.9256739635137817e-8
2.0860886745621945e-8
3.876395032071348e-8
4.7922083643068996e-8
5.348705314886344e-8
5.48563734648343e-8
5.0798948619061494e-8
4.2032283332312674e-8
3.075628947964696e-8
3.231610178818918e-8
2.1893427119424062e-8
1.2312446605494611e-8
4.399192247555695e-9
1.001330972789767e-8
7.495912216046893e-9
7.2273098000043695e-9
7.1531997581605516e-9
2.0666655533806203e-9
9.497030200331703e-9
1.2604128746256082e-8
1.0395146523209432e-8
8.977856548111648e-9
7.707771773044466e-9
6.058099284791745e-9
2.8162894329908756e-9
9.660584007464454e-9
1.075754957946312e-8
9.102013347760163e-9
4.329652582205531e-8
7.911039303543464e-8
1.3173280713786795e-7
5.473377620561235e-8
2.744028023691514e-8
9.550676505668844e-9
3.2179897500694123e-9
2.314283862111938e-8
8.825488592958729e-8
4.1142475072729645e-8
5.8043177116915745e-8
3.17187993659693e-8
9.207826973095952e-9
6.56526710173867e-8
3.8960074300375767e-8
8.391774695607059e-8
7.040603947466837e-8
2.8252984523208562e-8
1.2155030227036547e-8
3.7063442990747852e-9
7.058537790585739e-9
4.34777203658212e-9
7.408137888098196e-10
1.2337013316451352e-9
8.583156963084633e-10
6.260836757567319e-10
2.9940276905249274e-10
2.4185742720581e-10
5.845988709088126e-10
9.156340111086202e-10
1.1689865286262842e-9
3.2914097732244906e-9
8.341978315033468e-9
1.1588783601462125e-8
5.561531542558e-9
4.303408472619665e-9
1.330055188057102e-8
2.1045496141204085e-8
2.8055332096166405e-8
3.458402014570749e-8
4.059656665787066e-8
4.591547426058025e-8
2.2502813407969756e-8
7.578296936657553e-9
2.0650012628848057e-8
1.959918089672837e-8
2.034042320644962e-8
2.2531747222060624e-8
5.328414069014789e-9
3.268943593975152e-8
3.339542255801186e-8
2.8776948681971647e-8
2.584707684701926e-8
2.2913761619842888e-8
1.901396836854605e-8
1.3819256531614582e-8
6.491997585887867e-9
6.668081813291797e-9
3.649629746614444e-8
3.879401863140928e-8
3.177735329179638e-8
2.8644957977874155e-8
4.100862015501877e-7
2.849808159550909e-7
2.9558188839767723e-6
5.258401620206595e-7
1.1538381647136512e-7
1.4275337196305468e-8
1.4887992125071085e-7
2.0710784690097336e-7
1.342808604621042e-7
7.311368427081027e-8
5.292564955977592e-8
4.468495506022038e-8
2.845305455659556e-8
3.6578705973685246e-8
7.625803894830138e-9
1.0949193391767122e-8
1.019800222063044e-8
3.6842551319794106e-8
4.397295375850745e-8
1.4171543235940887e-7
9.226923305947654e-8
5.8083755272316894e-8
3.9970210046271245e-9
5.031931662439293e-9
8.724889338659058e-10
4.840008458102576e-11
2.362994246204689e-10
1.5047907491441128e-10
4.263960437867423e-11
1.3112017629758278e-10
2.6602710219387615e-10
7.924461824266848e-10
2.2200856240415282e-9
3.252956036187736e-9
2.8037393863546445e-9
1.3518284323269212e-9
6.978621806371247e-10
3.152620492187941e-9
6.0040897230264716e-9
9.222737715678193e-9
1.2521896993399583e-8
1.5135954693507143e-8
2.076240499975291e-9
2.4243639673179285e-8
2.2010021137290766e-8
2.2225512712444256e-8
9.754655143703494e-10
3.132579713833322e-8
8.316748155066401e-8
1.1180097467895336e-7
8.278862663422036e-8
7.094523565448576e-8
6.425989600162166e-8
5.754562515158014e-8
4.864453775617157e-8
3.654553889366222e-8
1.948398704150082e-8
7.974558048768134e-9
6.038406984031421e-8
1.4353755375288e-7
1.5013094357905267e-7
1.303518170156221e-6
3.3911746680928365e-7
9.580196735610936e-6
1.8975770855723006e-6
5.407844955134743e-7
6.699366751422389e-9
7.126909490101397e-7
4.732971656958783e-7
3.786618402430765e-7
3.52653582841599e-7
1.0012228974738385e-7
8.003279408781621e-7
3.6184727700171926e-7
5.678113688026432e-7
1.1313372149062702e-6
2.6078163627679114e-7
2.8685510885499902e-8
3.392271258473937e-8
1.7789660016195035e-8
6.993421585104742e-9
3.491451085431232e-9
5.816663274741662e-9
3.2213465963195124e-9
2.080931296566718e-9
2.9774486592135343e-10
9.2536891294539e-11
1.0779264149542983e-10
1.8419550941624585e-10
2.117395592453046e-10
1.2701700905716453e-10
1.5809668930699404e-11
8.344695477722197e-10
7.210012596158312e-10
7.927589373298177e-10
1.0605662820686114e-9
1.6053502596443363e-9
2.6533617422211176e-9
4.5503054556589295e-9
6.932316226044437e-9
8.312924759071446e-9
9.257244752066104e-9
1.1033977841271493e-8
2.5608601430068134e-8
7.218305243416535e-8
5.470985411432809e-8
4.762538814445905e-8
7.591575030362091e-8
1.8778456305848755e-8
1.0633253576813488e-11
1.0039700971331502e-12
1.5833460644518168e-13
3.1543548916827096e-14
0.
3.882145902323158e-14
4.8579079753075917e-14
5.015616426445148e-14
3.3943553063851326e-14
0.
0.
0.
0.
0.
3.3579753606665856e-14
4.2820357555915246e-14
5.592647335355689e-14
7.538714887613159e-14
1.033615667129399e-13
1.4315250611130572e-13
1.9954531288747478e-13
2.7943028268062635e-13
3.9271377769498736e-13
5.536284526931179e-13
7.826071536122309e-13
7.809586743845937e-13
4.0289774442952826e-13
3.0503302285981354e-13
3.332659026888393e-13
4.492422773399406e-13
6.384467175564059e-13
9.086386985864597e-13
1.3089439815174634e-12
1.927782965349808e-12
2.9081612934794786e-12
4.487451631405773e-12
7.073911587520391e-12
1.1394850842251745e-11
1.879857126788232e-11
3.191195947993234e-11
5.6199710410158455e-11
1.0409775440646532e-10
2.0770121536582892e-10
4.650647134135584e-10
1.2136228680155798e-9
1.6199215256680355e-8
4.2427303732849816e-8
1.9256749909905504e-8
2.086091125153404e-8
3.8763982157044597e-8
4.7922116972309644e-8
5.348708529151398e-8
5.485640039557323e-8
5.0798966452894785e-8
4.203229095589678e-8
3.0756288088759147e-8
3.231611310631354e-8
2.1893439731990677e-8
1.2312454530537039e-8
4.3991982277108265e-9
1.0013316552579186e-8
7.495915224846592e-9
7.22731172642469e-9
7.15320241508897e-9
2.066671130519666e-9
9.497022929651678e-9
1.2604135075468607e-8
1.039515116211751e-8
8.977860199558144e-9
7.707774901735289e-9
6.058102135608862e-9
2.816293244440315e-9
9.660572060127774e-9
1.0757556563415043e-8
9.102017948964889e-9
4.329655239567455e-8
7.911040992906698e-8
1.317323309935818e-7
5.4733708410030225e-8
2.7440257827174186e-8
9.550672182168809e-9
3.21798479642362e-9
2.314281374403311e-8
8.825490252760631e-8
4.114245826241988e-8
5.8043149448333556e-8
3.171878414590913e-8
9.20771597815749e-9
6.565280506092812e-8
3.8960082497606266e-8
8.391784261314719e-8
7.040588412233254e-8
2.8252892187225337e-8
1.215503556448257e-8
3.7062767951555633e-9
7.058536958850062e-9
4.347764830296514e-9
7.408086523603925e-10
1.233701669380305e-9
8.583152302182803e-10
6.260835487887764e-10
2.994019419870177e-10
2.4185803458235947e-10
5.845994760720472e-10
9.156347237157294e-10
1.1689872227305833e-9
3.2914127394074803e-9
8.341986371009085e-9
1.1588791931466723e-8
5.5615294098419076e-9
4.303419199852752e-9
1.3300566484449223e-8
2.1045512304111432e-8
2.8055348771472077e-8
3.4584036504204507e-8
4.059658171302389e-8
4.591548693249954e-8
2.2502822088763533e-8
7.578307553741697e-9
2.065000485640974e-8
1.9599179341625652e-8
2.0340414640546205e-8
2.253174458809927e-8
5.3284584505700635e-9
3.268936354689103e-8
3.339539702115381e-8
2.877692774032989e-8
2.5847058646419836e-8
2.2913747065425425e-8
1.9013958392633246e-8
1.3819251940762124e-8
6.4920006742357605e-9
6.668062884080869e-9
3.649624292805124e-8
3.8794000437380394e-8
3.177733587725517e-8
2.8644941068936002e-8
4.1008595325561546e-7
2.8498069733705854e-7
2.9558179790507888e-6
5.258400187530949e-7
1.1538380633668048e-7
1.4275310969582189e-8
1.4887980174884165e-7
2.071078673058723e-7
1.342808260888539e-7
7.311382830887749e-8
5.29250810629539e-8
4.4683912171958756e-8
2.8453995259349292e-8
3.657881867990654e-8
7.625624046125387e-9
1.0949357607008795e-8
1.0198176380836998e-8
3.684308488465475e-8
4.3972327293785986e-8
1.4171484139269313e-7
9.226915256191255e-8
5.808365756665831e-8
3.997349113850296e-9
5.031908091217816e-9
8.72483834238569e-10
4.840257635015505e-11
2.3629991117213536e-10
1.5047919230291062e-10
4.2639090049262876e-11
1.3112095181763112e-10
2.6602813515597537e-10
7.924488350956536e-10
2.220093521148088e-9
3.252966420537555e-9
2.803745302263573e-9
1.3518262274440388e-9
6.978735987350492e-10
3.1526414481893004e-9
6.0041208503900545e-9
9.222779634605362e-9
1.2521949257314041e-8
1.513601424621057e-8
2.076198149664637e-9
2.424368857572519e-8
2.2010062998589224e-8
2.222556636531365e-8
9.755799623959124e-10
3.1325766809330535e-8
8.316750130286814e-8
1.1180088219961097e-7
8.278858274497341e-8
7.094521440828908e-8
6.425988871471117e-8
5.754562833537075e-8
4.8644548375222974e-8
3.654555422831375e-8
1.9484005523419297e-8
7.974537276409848e-9
6.03840523674834e-8
1.4353756035027654e-7
1.5013092665266695e-7
1.30351814772589e-6
3.391176404336343e-7
9.580194138045835e-6
1.8975764706940239e-6
5.40784242251288e-7
6.699495398684474e-9
7.126913914753151e-7
4.732969128345881e-7
3.786617471738923e-7
3.5265324504447335e-7
1.0012030870717071e-7
8.003267938553743e-7
3.6184621418493356e-7
5.678112867854939e-7
1.131336512223595e-6
2.607809388213505e-7
2.8685430605369984e-8
3.3922736793046946e-8
1.7789646249646165e-8
6.993420387782594e-9
3.4914501461021446e-9
5.8166685958628705e-9
3.2213455334585815e-9
2.0809390119793063e-9
2.977434381336194e-10
9.25367870515156e-11
1.0779277820562154e-10
1.841955405303977e-10
2.117395371163448e-10
1.2701690587434713e-10
1.5809603748047383e-11
8.344699029507417e-10
7.210015373170177e-10
7.927592197783668e-10
1.0605666702469348e-9
1.6053509142498864e-9
2.6533629461684743e-9
4.550307380411661e-9
6.93231738904217e-9
8.312924288668222e-9
9.257244292515706e-9
1.1033978386972442e-8
2.560860984284042e-8
7.21830592220214e-8
5.4709827282665965e-8
4.762538050480865e-8
7.591570180260658e-8
1.8778379690146374e-8
1.0633178218007377e-11
1.003971265184268e-12
1.5833446170036585e-13
3.154366576384882e-14
0.
3.882145682118697e-14
4.8579073815000085e-14
5.0156149690703306e-14
3.394353618780483e-14
0.
0.
0.
0.
0.
3.3579771921647145e-14
4.282037314775704e-14
5.5926475829955205e-14
7.538717095428544e-14
1.0336158285543452e-13
1.431525235872661e-13
1.995453619462218e-13
2.7943036124685627e-13
3.927138877059947e-13
5.536285686306324e-13
7.826073488907857e-13
7.809589625034084e-13
4.0289796439412477e-13
3.0503320385324473e-13
3.332660569646906e-13
4.492423399137721e-13
6.384469711676395e-13
9.08638959127943e-13
1.3089443423263052e-12
1.927782991877874e-12
2.9081620545915745e-12
4.487452725245897e-12
7.073913796641484e-12
1.1394853773747379e-11
1.879857649961749e-11
3.1911968860548156e-11
5.6199726318245896e-11
1.04097787986154e-10
2.077012827656545e-10
4.6506488540558283e-10
1.2136233484805487e-9
1.6199220700444425e-8
4.242731630205342e-8
1.9256752406085974e-8
2.0860917192477045e-8
3.8763989876204016e-8
4.792212505379249e-8
5.348709308538428e-8
5.485640692578792e-8
5.079897077745197e-8
4.203229280462133e-8
3.07562877517859e-8
3.231611585073261e-8
2.1893442790382383e-8
1.2312456452717833e-8
4.399199672871372e-9
1.0013318207013354e-8
7.49591595430541e-9
7.2273121935649304e-9
7.153203064813066e-9
2.0666724757161707e-9
9.497021176604686e-9
1.2604136614136969e-8
1.0395152293224973e-8
8.977861081290921e-9
7.707775665009213e-9
6.058102826218172e-9
2.8162941662339974e-9
9.660569162202913e-9
1.075755825619826e-8
9.102019064229162e-9
4.329655884206683e-8
7.911041402849357e-8
1.3173221552408633e-7
5.473369196804133e-8
2.7440252398140674e-8
9.55067113517097e-9
3.2179835963480046e-9
2.314280771149873e-8
8.825490655174173e-8
4.114245418619009e-8
5.8043142737315616e-8
3.1718780462289616e-8
9.207689066614837e-9
6.565283757237474e-8
3.896008447506185e-8
8.391786578620732e-8
7.040584645292407e-8
2.825286979856378e-8
1.2155036856465399e-8
3.7062604413495115e-9
7.058536757330669e-9
4.347763082859708e-9
7.408074070159611e-10
1.2337017512203598e-9
8.583151171751677e-10
6.260835177419491e-10
2.9940174163088865e-10
2.4185818198059866e-10
5.845996229199637e-10
9.156348971182911e-10
1.1689873906019336e-9
3.2914134573184157e-9
8.34198832624601e-9
1.1588793951505032e-8
5.561528892885091e-9
4.303421800489573e-9
1.3300570024815292e-8
2.1045516223146055e-8
2.8055352814256897e-8
3.458404047090507e-8
4.0596585363843684e-8
4.5915490004100674e-8
2.2502824191850577e-8
7.578310129574023e-9
2.0650002973668618e-8
1.9599178964645893e-8
2.0340412563155047e-8
2.2531743950533495e-8
5.328469215537194e-9
3.2689345998571724e-8
3.3395390822279337e-8
2.8776922663363738e-8
2.5847054231348326e-8
2.2913743535913305e-8
1.9013955973468294e-8
1.3819250825380267e-8
6.4920014236051985e-9
6.6680582949336214e-9
3.6496229705488575e-8
3.879399602561579e-8
3.17773316549735e-8
2.86449369688723e-8
4.1008589305393955e-7
2.849806685734774e-7
2.95581775961676e-6
5.258399840136864e-7
1.153838038821382e-7
1.4275304611750625e-8
1.4887977277383002e-7
2.0710787225332245e-7
1.3428081775418303e-7
7.311386323422307e-8
5.2924943219789185e-8
4.4683659303915017e-8
2.8454223410264553e-8
3.657884603658466e-8
7.625580417846986e-9
1.0949397420839257e-8
1.0198218612081325e-8
3.68432142473413e-8
4.3972175390700595e-8
1.4171469810123805e-7
9.226913304373908e-8
5.808363387679711e-8
3.997428670221809e-9
5.031902375975674e-9
8.724825977110481e-10
4.840318053979504e-11
2.3630002914393086e-10
1.5047922071682469e-10
4.263896556439699e-11
1.311211397243939e-10
2.660283855285533e-10
7.924494784488828e-10
2.220095435901358e-9
3.2529689380569006e-9
2.803746737143721e-9
1.3518256928353178e-9
6.978763666270024e-10
3.152646528383769e-9
6.004128398460874e-9
9.222789797906317e-9
1.2521961929496475e-8
1.513602869296394e-8
2.076187874527592e-9
2.4243700432762532e-8
2.201007314857471e-8
2.2225579374394133e-8
9.756077157320984e-10
3.132575945009209e-8
8.316750607656375e-8
1.1180085978914369e-7
8.278857210391143e-8
7.094520925481743e-8
6.425988694661295e-8
5.754562910623867e-8
4.8644550948366733e-8
3.6545557946431975e-8
1.948401000076631e-8
7.974532238801552e-9
6.038404812716054e-8
1.435375619467581e-7
1.5013092254834493e-7
1.3035181422855992e-6
3.3911768253611843e-7
9.580193508221496e-6
1.8975763216026174e-6
5.407841808388084e-7
6.699526595645955e-9
7.126914987585981e-7
4.7329685152290064e-7
3.786617246067028e-7
3.526531631359884e-7
1.0011982836375831e-7
8.003265157438131e-7
3.618459565169836e-7
5.678112669283341e-7
1.1313363418749989e-6
2.6078076970925326e-7
2.868541114435663e-8
3.392274266512243e-8
1.7789642911649e-8
6.993420097890912e-9
3.4914499182814335e-9
5.816669886023906e-9
3.2213452758420554e-9
2.0809408823526715e-9
2.977430897595501e-10
9.253676234342694e-11
1.077928082042094e-10
1.8419554710486193e-10
2.117395320477197e-10
1.2701687956248342e-10
1.5809585229602608e-11
8.344699865699478e-10
7.21001604960196e-10
7.927592882172189e-10
1.060566765277368e-9
1.6053510733784257e-9
2.6533632367553704e-9
4.550307849284405e-9
6.932317679060938e-9
8.312924177292619e-9
9.257244179482567e-9
1.1033978518502677e-8
2.5608611881149108e-8
7.218306086741262e-8
5.4709820775403706e-8
4.762537865246548e-8
7.591569004345089e-8
1.8778361113760737e-8
1.0633159684132465e-11
1.0039715815743674e-12
1.58334428773367e-13
3.154369586402191e-14
0.
3.882145250600544e-14
4.857907499574996e-14
5.0156146326370056e-14
3.3943530967896454e-14
0.
0.
0.
0.
0.
3.3579777318864826e-14
4.282036294193213e-14
5.5926486793920214e-14
7.538717226411213e-14
1.0336159452023817e-13
1.4315253693500883e-13
1.99545370435512e-13
2.7943037236866387e-13
3.9271390786974054e-13
5.536286036402179e-13
7.826073701311979e-13
7.809589843681799e-13
4.0289787757469095e-13
3.05033233342038e-13
3.332660565512959e-13
4.492425327314655e-13
6.384468721638415e-13
9.086388390417326e-13
1.3089442049172588e-12
1.9277834102424303e-12
2.9081621504277538e-12
4.48745329601249e-12
7.073913853163045e-12
1.1394854701296769e-11
1.8798577523934153e-11
3.1911969178105656e-11
5.6199729450970646e-11
1.040977942648326e-10
2.0770129855177437e-10
4.6506491761667577e-10
1.2136234769070606e-9
1.619922199831962e-8
4.242731934860848e-8
1.925675301307201e-8
2.086091863239511e-8
3.8763991747438326e-8
4.792212701330715e-8
5.3487094975090794e-8
5.4856408509284525e-8
5.0798971825927266e-8
4.2032293252931436e-8
3.07562876701777e-8
3.231611651661534e-8
2.189344353165884e-8
1.2312456919296957e-8
4.399200029779156e-9
1.0013318608336003e-8
7.495916131300888e-9
7.227312306879895e-9
7.153203221089826e-9
2.0666728197867313e-9
9.497020736534034e-9
1.2604136980465414e-8
1.039515256213993e-8
8.977861297275163e-9
7.707775848810904e-9
6.058102995172121e-9
2.8162943917078524e-9
9.660568461244688e-9
1.0757558666322644e-8
9.102019334951435e-9
4.329656040293399e-8
7.91104150133605e-8
1.31732187529874e-7
5.4733687991880824e-8
2.7440251081154657e-8
9.550670879700943e-9
3.2179833045428477e-9
2.3142806248646887e-8
8.825490752704751e-8
4.114245319785789e-8
5.804314111225183e-8
3.171877956928197e-8
9.207682546671746e-9
6.565284547920212e-8
3.8960084974068705e-8
8.391787141644526e-8
7.040583732002286e-8
2.8252864370566946e-8
1.2155037165439337e-8
3.7062564822524083e-9
7.058536708763758e-9
4.347762659001636e-9
7.408071063045704e-10
1.2337017710497145e-9
8.583150898027213e-10
6.260835101897831e-10
2.994016927615088e-10
2.418582174388685e-10
5.8459965883627e-10
9.156349390506736e-10
1.1689874309363462e-9
3.2914136317583616e-9
8.341988798134578e-9
1.1588794440498284e-8
5.561528767257541e-9
4.303422431440581e-9
1.3300570883730459e-8
2.104551717397786e-8
2.8055353795922607e-8
3.4584041432570624e-8
4.059658624794437e-8
4.59154907489697e-8
2.250282470251084e-8
7.5783107525955e-9
2.065000251127836e-8
1.9599178873547057e-8
2.0340412059639644e-8
2.2531743796507935e-8
5.328471804363875e-9
3.2689341733020614e-8
3.339538931002625e-8
2.877692143123375e-8
2.5847053163157836e-8
2.2913742679899642e-8
1.901395538717197e-8
1.3819250558338658e-8
6.492001604501138e-9
6.668057183861893e-9
3.6496226497130774e-8
3.879399495569995e-8
3.1777330631041266e-8
2.8644935975161886e-8
4.100858784543162e-7
2.849806615952968e-7
2.9558177064154135e-6
5.258399755905109e-7
1.1538380328269618e-7
1.4275303069378516e-8
1.488797657490482e-7
2.0710787345246578e-7
1.3428081573319638e-7
7.311387170346136e-8
5.292490979574818e-8
4.4683597980028276e-8
2.8454278681263855e-8
3.657885273929971e-8
7.625569859864562e-9
1.0949407076656293e-8
1.0198228846888824e-8
3.684324561507221e-8
4.397213856247047e-8
1.4171466335870833e-7
9.226912831134085e-8
5.8083628131560317e-8
3.997447967354985e-9
5.031900990213746e-9
8.724822978976698e-10
4.840332702578036e-11
2.3630005780205074e-10
1.5047922765130742e-10
4.263893534609327e-11
1.311211853876633e-10
2.660284466392608e-10
7.924496344296221e-10
2.220095900693907e-9
3.2529695486151343e-9
2.8037470846936356e-9
1.3518255628067307e-9
6.978770381070113e-10
3.152647761273779e-9
6.004130228414153e-9
9.222792262796779e-9
1.2521965001984502e-8
1.5136032188284205e-8
2.0761853913176255e-9
2.4243703306313458e-8
2.2010075609699276e-8
2.2225582528990213e-8
9.756144404624294e-10
3.1325757668456304e-8
8.316750724257347e-8
1.1180085434477175e-7
8.27885695287174e-8
7.094520800527848e-8
6.425988652111708e-8
5.7545629291862e-8
4.864455157364341e-8
3.654555884913404e-8
1.9484011087995974e-8
7.974531018479976e-9
6.038404710112217e-8
1.4353756233486823e-7
1.5013092155366204e-7
1.3035181409686983e-6
3.3911769273883336e-7
9.580193355482018e-6
1.8975762854460633e-6
5.407841659465389e-7
6.699534158033278e-9
7.126915247706981e-7
4.732968366567215e-7
3.786617191349827e-7
3.526531432774951e-7
1.0011971189379117e-7
8.003264483089192e-7
3.618458939515756e-7
5.67811262038834e-7
1.1313363005934885e-6
2.6078072870666665e-7
2.8685406421135463e-8
3.3922744087210065e-8
1.7789642102332215e-8
6.9934200264686654e-9
3.4914498630641394e-9
5.816670198824779e-9
3.2213452132556164e-9
2.080941336253209e-9
2.9774300650309806e-10
9.253675681023914e-11
1.0779281456254976e-10
1.8419554918591694e-10
2.117395287231525e-10
1.2701687466607544e-10
1.58095865173961e-11
8.344700088393851e-10
7.210016204616798e-10
7.927593047644306e-10
1.0605667882943376e-9
1.6053511115463993e-9
2.6533633095629944e-9
4.5503079608754414e-9
6.9323177446323795e-9
8.312924150093522e-9
9.257244153024949e-9
1.1033978551119813e-8
2.5608612376394413e-8
7.21830612653776e-8
5.4709819197491684e-8
4.762537820314457e-8
7.591568719293419e-8
1.8778356609976456e-8
1.0633155294504392e-11
1.0039716581542644e-12
1.5833442637000077e-13
3.154370343216633e-14
0.
3.882145161270854e-14
4.857907309072313e-14
5.015614485584466e-14
3.3943531257666225e-14
0.
0.
0.
0.
0.
3.357976894613367e-14
4.282036701550583e-14
5.5926488426209666e-14
7.538718553087752e-14
1.033616035764076e-13
1.4315254955163813e-13
1.9954537697199343e-13
2.794303727781829e-13
3.9271390278631016e-13
5.536286146014423e-13
7.826073768338991e-13
7.809589012952014e-13
4.028980595510737e-13
3.0503324406191264e-13
3.332660315588856e-13
4.492424084378402e-13
6.384468991923523e-13
9.08638820664907e-13
1.308944344580761e-12
1.9277833817025157e-12
2.9081622788658606e-12
4.487453034456919e-12
7.073914240947091e-12
1.1394854973609648e-11
1.8798577418796214e-11
3.1911971263420245e-11
5.619973073933024e-11
1.0409779569986773e-10
2.0770130167398582e-10
4.6506493158855387e-10
1.2136235126771584e-9
1.6199222317026757e-8
4.24273200816012e-8
1.9256753155175135e-8
2.086091898267162e-8
3.8763992201899885e-8
4.792212748845593e-8
5.3487095433279867e-8
5.485640889307263e-8
5.079897208054604e-8
4.203229336173315e-8
3.075628765022754e-8
3.231611667776709e-8
2.1893443711562745e-8
1.2312457032225353e-8
4.399200112375878e-9
1.001331870550139e-8
7.495916174269665e-9
7.227312332864822e-9
7.15320325784583e-9
2.066672898292986e-9
9.497020643055248e-9
1.2604137065855552e-8
1.0395152632563426e-8
8.977861353971477e-9
7.707775894020298e-9
6.058103033712692e-9
2.816294447935106e-9
9.660568290197252e-9
1.075755876661241e-8
9.102019399994634e-9
4.329656078352554e-8
7.911041525737565e-8
1.3173218071288394e-7
5.473368702007701e-8
2.7440250759563593e-8
9.550670817644442e-9
3.2179832337481466e-9
2.3142805893958306e-8
8.825490776439228e-8
4.114245295814872e-8
5.804314071820362e-8
3.1718779343074284e-8
9.20768099785798e-9
6.565284737822468e-8
3.8960085040197064e-8
8.391787279314033e-8
7.04058351055255e-8
2.8252863054131087e-8
1.2155037245732825e-8
3.706255519313902e-9
7.058536696450427e-9
4.3477625565582244e-9
7.408070323152914e-10
1.2337017757516354e-9
8.583150831817526e-10
6.260835084917612e-10
2.994016810709541e-10
2.4185822658826296e-10
5.845996677242412e-10
9.156349494738019e-10
1.168987441516647e-9
3.291413673718854e-9
8.341988913861144e-9
1.1588794560481983e-8
5.561528736551835e-9
4.303422583918728e-9
1.3300571091336448e-8
2.1045517403337198e-8
2.8055354033192504e-8
3.458404166506127e-8
4.059658646293668e-8
4.5915490929120454e-8
2.2502824826733892e-8
7.578310902385271e-9
2.0650002403353655e-8
1.9599178851322345e-8
2.0340411938139888e-8
2.253174375618916e-8
5.328472441914674e-9
3.268934071471569e-8
3.339538896333703e-8
2.877692113228607e-8
2.5847052900832695e-8
2.291374247209903e-8
1.9013955244205954e-8
1.3819250492207361e-8
6.492001648586332e-9
6.6680569155889876e-9
3.64962257209922e-8
3.8793994696119696e-8
3.1777330383723574e-8
2.8644935733917268e-8
4.100858749152895e-7
2.8498065989897153e-7
2.955817693495084e-6
5.258399735486652e-7
1.1538380313645297e-7
1.4275302696623476e-8
1.488797640470558e-7
2.071078737439618e-7
1.3428081524322726e-7
7.311387375457062e-8
5.292490169343215e-8
4.468358312457344e-8
2.845429209046694e-8
3.6578854328022336e-8
7.625567290189126e-9
1.0949409419019916e-8
1.0198231339901312e-8
3.68432532272767e-8
4.397212962639757e-8
1.4171465493443477e-7
9.226912716396734e-8
5.808362673918579e-8
3.997452648897728e-9
5.0319006541525035e-9
8.72482225181183e-10
4.840336256295037e-11
2.363000646699237e-10
1.5047922941774983e-10
4.263892795868711e-11
1.3112119643376338e-10
2.660284612680773e-10
7.924496720569429e-10
2.2200960129990066e-9
3.2529696969453685e-9
2.8037471695174943e-9
1.3518255321149642e-9
6.978772002219722e-10
3.152648059937096e-9
6.0041306715610465e-9
9.222792859438737e-9
1.2521965744976699e-8
1.5136033038980123e-8
2.0761847866115566e-9
2.4243704002993557e-8
2.2010076206513555e-8
2.2225583294611892e-8
9.756160749044296e-10
3.132575723327864e-8
8.316750752709609e-8
1.1180085303159133e-7
8.278856890106667e-8
7.094520769991054e-8
6.4259886414643e-8
5.754562933909526e-8
4.864455172509281e-8
3.6545559066830466e-8
1.9484011352490946e-8
7.97453071810002e-9
6.038404685038592e-8
1.435375624294496e-7
1.5013092131109203e-7
1.3035181406460687e-6
3.391176952178586e-7
9.580193318460984e-6
1.897576276685963e-6
5.407841623371905e-7
6.69953599036963e-9
7.126915310802565e-7
4.7329683305219357e-7
3.7866171780829094e-7
3.5265313846255614e-7
1.0011968365523085e-7
8.003264319409988e-7
3.618458788684576e-7
5.67811260901475e-7
1.1313362905549241e-6
2.6078071876245437e-7
2.8685405278429876e-8
3.392274443192271e-8
1.7789641906143208e-8
6.993420009458878e-9
3.491449849726562e-9
5.816670274643831e-9
3.2213451980317336e-9
2.0809414460349206e-9
2.977429864202839e-10
9.253675279776237e-11
1.0779282075237996e-10
1.841955502285288e-10
2.117395300762457e-10
1.2701687230853826e-10
1.5809585701940173e-11
8.344700134030437e-10
7.2100162499971e-10
7.927593077770326e-10
1.0605667940985633e-9
1.6053511219819269e-9
2.653363325807033e-9
4.550307988720306e-9
6.932317760228573e-9
8.312924145468337e-9
9.257244144764245e-9
1.1033978558036414e-8
2.560861249787751e-8
7.218306136319698e-8
5.470981881819612e-8
4.762537809417985e-8
7.591568650107555e-8
1.877835551827549e-8
1.0633154105551306e-11
1.0039716508214252e-12
1.5833441211692686e-13
3.154370232687583e-14
0.
3.8821452107796406e-14
4.8579070881956075e-14
5.015614589768183e-14
3.394352919311549e-14
0.
0.
0.
0.
0.
3.357977925430139e-14
4.282036916873187e-14
5.59264832125184e-14
7.538718013694996e-14
1.0336160761940695e-13
1.4315255227809977e-13
1.9954537938029941e-13
2.794303780144712e-13
3.9271390107240254e-13
5.536286270481987e-13
7.826073902746225e-13
7.809590427406549e-13
4.028979876365802e-13
3.0503323013190274e-13
3.3326597934491864e-13
4.492423723552994e-13
6.384469718118075e-13
9.086390918906307e-13
1.3089444416336954e-12
1.927783478432406e-12
2.9081622997298958e-12
4.487453028218293e-12
7.073914037957039e-12
1.1394854896506818e-11
1.8798577312265132e-11
3.191197120629032e-11
5.6199730847767054e-11
1.0409779766193164e-10
2.0770130230354898e-10
4.650649334853294e-10
1.2136235285696693e-9
1.6199222380709182e-8
4.242732026373139e-8
1.9256753196192007e-8
2.0860919067932262e-8
3.876399231189825e-8
4.7922127603503545e-8
5.348709554463998e-8
5.4856408986103994e-8
5.0798972141594205e-8
4.203229338784763e-8
3.0756287645998104e-8
3.231611671686847e-8
2.189344375511501e-8
1.2312457059707941e-8
4.399200135722159e-9
1.0013318729053601e-8
7.495916184524623e-9
7.22731233968605e-9
7.153203268205473e-9
2.066672904159014e-9
9.497020617893325e-9
1.2604137104945823e-8
1.0395152645542555e-8
8.977861367835219e-9
7.707775905369448e-9
6.058103045857201e-9
2.816294461896886e-9
9.66056824951715e-9
1.0757558790317018e-8
9.102019417176198e-9
4.329656087542585e-8
7.911041531841809e-8
1.317321790790947e-7
5.473368678661035e-8
2.7440250681492246e-8
9.55067080475591e-9
3.2179832168149398e-9
2.3142805808548427e-8
8.825490782083779e-8
4.114245290011494e-8
5.8043140621410353e-8
3.1718779296015145e-8
9.20768057946638e-9
6.56528478410457e-8
3.89600851115358e-8
8.391787312943708e-8
7.040583456824728e-8
2.825286273419575e-8
1.2155037262935908e-8
3.706255278205365e-9
7.0585366934681295e-9
4.3477625315435465e-9
7.408070149418065e-10
1.2337017770735972e-9
8.583150815888002e-10
6.260835080269309e-10
2.9940167800476525e-10
2.418582283095006e-10
5.845996696716656e-10
9.156349518164269e-10
1.1689874432259555e-9
3.291413684065293e-9
8.341988942056967e-9
1.1588794588206383e-8
5.561528729643685e-9
4.3034226206713085e-9
1.3300571142154846e-8
2.1045517459113103e-8
2.8055354091066546e-8
3.458404172271006e-8
4.05965865155898e-8
4.5915490973097736e-8
2.2502824854580838e-8
7.578310938686054e-9
2.065000237826675e-8
1.9599178845637225e-8
2.034041190802129e-8
2.2531743750891952e-8
5.328472596354634e-9
3.268934045154619e-8
3.33953888635969e-8
2.877692106282578e-8
2.584705283570107e-8
2.2913742420697283e-8
1.9013955208827277e-8
1.3819250477837323e-8
6.492001661736621e-9
6.66805684618194e-9
3.6496225528915325e-8
3.8793994633458554e-8
3.1777330323139397e-8
2.8644935676003627e-8
4.100858740539469e-7
2.8498065949636026e-7
2.9558176903716058e-6
5.258399730504842e-7
1.1538380310193137e-7
1.4275302606338906e-8
1.4887976363405015e-7
2.0710787381425292e-7
1.3428081512447906e-7
7.311387425207221e-8
5.292489972504232e-8
4.46835795122172e-8
2.845429534081972e-8
3.657885474849475e-8
7.625566667178248e-9
1.0949409981892124e-8
1.0198231935060481e-8
3.6843255074385546e-8
4.397212746344984e-8
1.4171465289095566e-7
9.226912688565865e-8
5.808362640078718e-8
3.997453782474984e-9
5.031900572754628e-9
8.724822075864078e-10
4.84033711715743e-11
2.363000663964751e-10
1.5047922979578326e-10
4.263892621498431e-11
1.3112119888207166e-10
2.6602846492159496e-10
7.924496814567489e-10
2.2200960401777495e-9
3.2529697331012792e-9
2.8037471895587435e-9
1.3518255234317597e-9
6.978772395329899e-10
3.1526481321190833e-9
6.004130778497011e-9
9.222793005167928e-9
1.2521965925868334e-8
1.5136033247146533e-8
2.076184643917337e-9
2.4243704172931994e-8
2.2010076351165604e-8
2.2225583479603163e-8
9.756164702070997e-10
3.132575712944775e-8
8.316750758859543e-8
1.1180085270602509e-7
8.278856875054353e-8
7.094520762941975e-8
6.425988639036181e-8
5.7545629348594744e-8
4.864455176221854e-8
3.6545559119174336e-8
1.9484011416820597e-8
7.9745306495789e-9
6.038404678905669e-8
1.4353756245501127e-7
1.5013092125362018e-7
1.3035181405696757e-6
3.391176958139195e-7
9.580193309481391e-6
1.8975762745567367e-6
5.407841614594869e-7
6.699536435163285e-9
7.126915326076531e-7
4.732968321781886e-7
3.7866171748650037e-7
3.526531372956249e-7
1.001196768105412e-7
8.003264279834042e-7
3.618458751429385e-7
5.678112606539777e-7
1.1313362881404326e-6
2.607807163522773e-7
2.8685405007712588e-8
3.392274451471794e-8
1.7789641858461325e-8
6.993420006017383e-9
3.491449846437259e-9
5.816670292997035e-9
3.2213451945360626e-9
2.0809414730445993e-9
2.977429790190874e-10
9.253675455310785e-11
1.0779281802325986e-10
1.8419554937142654e-10
2.1173953055707064e-10
1.2701687173805268e-10
1.5809583299745994e-11
8.344700145230565e-10
7.210016264031707e-10
7.92759309281821e-10
1.060566793316371e-9
1.6053511238398153e-9
2.6533633306155363e-9
4.5503079957646235e-9
6.932317752604355e-9
8.312924140359059e-9
9.257244143638573e-9
1.1033978561200568e-8
2.560861252804339e-8
7.218306138599016e-8
5.470981872327426e-8
4.762537806684332e-8
7.591568633315259e-8
1.877835525211742e-8
1.063315375913288e-11
1.003971634515502e-12
1.5833439969031005e-13
3.154370505934015e-14
0.
3.882145167044713e-14
4.8579072677032756e-14
5.0156144827611026e-14
3.3943530147887445e-14
0.
0.
0.
0.
0.
3.357977581452169e-14
4.282037140721699e-14
5.5926488755875415e-14
7.538717727149531e-14
1.0336160289159806e-13
1.431525455999972e-13
1.99545375944733e-13
2.794303653351847e-13
3.9271390313055694e-13
5.536286013624855e-13
7.826073826887375e-13
7.809588934299074e-13
4.0289793432662856e-13
3.0503333648387644e-13
3.332660036262554e-13
4.4924238369507155e-13
6.384469833636199e-13
9.086388960418605e-13
1.3089443054465016e-12
1.9277833480462846e-12
2.908162228032486e-12
4.48745288113835e-12
7.073914135840926e-12
1.1394854973469704e-11
1.8798577187828814e-11
3.191197012553443e-11
5.619973075176735e-11
1.0409779843908961e-10
2.0770130400503052e-10
4.6506493456231605e-10
1.2136235228999794e-9
1.6199222444054173e-8
4.2427320316453815e-8
1.9256753199397567e-8
2.0860919088716955e-8
3.8763992338211216e-8
4.7922127631656836e-8
5.3487095571562965e-8
5.4856409008714156e-8
5.079897215705407e-8
4.203229339415485e-8
3.075628764396379e-8
3.2316116726468223e-8
2.189344376570734e-8
1.2312457065682852e-8
4.399200140805584e-9
1.0013318734893798e-8
7.495916186945286e-9
7.2273123415787276e-9
7.153203273078094e-9
2.0666729199964944e-9
9.497020600219185e-9
1.2604137093312644e-8
1.039515264963741e-8
8.977861364703215e-9
7.707775905775357e-9
6.0581030478367566e-9
2.8162944624452113e-9
9.66056823909943e-9
1.0757558795689219e-8
9.102019420055307e-9
4.329656089322826e-8
7.911041533401894e-8
1.3173217866544382e-7
5.473368672734072e-8
2.7440250663323482e-8
9.55067079909183e-9
3.217983212491845e-9
2.314280578706118e-8
8.82549078350939e-8
4.114245288595271e-8
5.804314059783309e-8
3.171877928797355e-8
9.20768048676691e-9
6.565284796801637e-8
3.8960085096500866e-8
8.391787320168878e-8
7.040583443797025e-8
2.8252862657302772e-8
1.2155037265201086e-8
3.7062552232323056e-9
7.058536693339923e-9
4.347762525653668e-9
7.408070097419336e-10
1.2337017773363168e-9
8.583150811515949e-10
6.260835079167863e-10
2.994016775510468e-10
2.4185822880369625e-10
5.845996698475625e-10
9.15634952341144e-10
1.1689874447341183e-9
3.2914136868969287e-9
8.341988948500026e-9
1.1588794595255402e-8
5.5615287276988955e-9
4.303422630457073e-9
1.3300571152857698e-8
2.104551747346118e-8
2.805535410495614e-8
3.458404173561105e-8
4.05965865280759e-8
4.59154909846616e-8
2.2502824863904682e-8
7.57831095319819e-9
2.0650002371053e-8
1.9599178844705674e-8
2.0340411901123516e-8
2.2531743747364288e-8
5.3284726466455385e-9
3.2689340388522305e-8
3.339538884610486e-8
2.8776921037857606e-8
2.5847052823449756e-8
2.2913742411939346e-8
1.9013955200992395e-8
1.3819250473045168e-8
6.492001663024814e-9
6.668056835947772e-9
3.649622548760942e-8
3.879399461846006e-8
3.1777330308321336e-8
2.864493566219689e-8
4.100858738504508e-7
2.8498065940827026e-7
2.9558176896062133e-6
5.258399729337889e-7
1.1538380309963362e-7
1.427530258270946e-8
1.488797635322015e-7
2.0710787383153777e-7
1.3428081509573677e-7
7.3113874372066e-8
5.292489925226458e-8
4.468357864535625e-8
2.8454296093721925e-8
3.657885485873448e-8
7.625566518206203e-9
1.0949410123643783e-8
1.0198232074875321e-8
3.684325551141138e-8
4.397212694122165e-8
1.4171465239535028e-7
9.226912681823196e-8
5.8083626319256584e-8
3.9974540538417594e-9
5.031900552928301e-9
8.724822032938353e-10
4.840337325654137e-11
2.363000668167834e-10
1.5047922982516603e-10
4.263892581908187e-11
1.3112119987014226e-10
2.6602846549069155e-10
7.924496834147582e-10
2.2200960467444253e-9
3.2529697416623984e-9
2.8037471944558243e-9
1.3518255225252254e-9
6.978772490881798e-10
3.1526481509386933e-9
6.004130805939368e-9
9.22279303915688e-9
1.2521965969562017e-8
1.5136033291267338e-8
2.07618460797345e-9
2.4243704213603607e-8
2.201007638618339e-8
2.222558352444651e-8
9.756165662625376e-10
3.132575710448125e-8
8.31675076087138e-8
1.1180085263179677e-7
8.278856871268411e-8
7.094520761184779e-8
6.425988638536339e-8
5.754562935132213e-8
4.8644551773117486e-8
3.6545559135282335e-8
1.948401143106049e-8
7.974530630605148e-9
6.038404677529768e-8
1.4353756245804527e-7
1.5013092123856623e-7
1.3035181405516038e-6
3.391176959570283e-7
9.58019330729819e-6
1.897576274041873e-6
5.407841612483033e-7
6.699536543001633e-9
7.12691532980218e-7
4.7329683196643063e-7
3.786617174085803e-7
3.526531370110956e-7
1.001196751490279e-7
8.003264270050912e-7
3.618458742727619e-7
5.678112605831712e-7
1.131336287603304e-6
2.6078071577025384e-7
2.8685404937521823e-8
3.3922744534534756e-8
1.7789641847072576e-8
6.993420005562362e-9
3.4914498456417677e-9
5.816670297410657e-9
3.221345193579256e-9
2.0809414790955368e-9
2.9774297846094024e-10
9.253675320392187e-11
1.0779282141604139e-10
1.8419555002493112e-10
2.117395296813798e-10
1.2701687279331053e-10
1.5809585252747112e-11
8.344700148445014e-10
7.210016255634848e-10
7.927593098581632e-10
1.0605667967791092e-9
1.6053511259129154e-9
2.6533633308487504e-9
4.550307996499386e-9
6.932317770617831e-9
8.312924140049283e-9
9.2572441448531e-9
1.1033978560659338e-8
2.5608612529722232e-8
7.218306139446939e-8
5.4709818697093564e-8
4.76253780614168e-8
7.591568629214542e-8
1.8778355189108948e-8
1.063315370911872e-11
1.0039716390860043e-12
1.5833442307577294e-13
3.1543702712579065e-14
0.
3.88214522356082e-14
4.857907147969557e-14
5.0156144536222607e-14
3.394352786169895e-14
0.
0.
0.
0.
0.
3.357976360627411e-14
4.2820364093110936e-14
5.592648886640593e-14
7.538718046413494e-14
1.0336159487122952e-13
1.431525392168554e-13
1.9954537710865693e-13
2.7943037347055574e-13
3.927138852251546e-13
5.536286116805058e-13
7.826073653008535e-13
7.809589813430653e-13
4.0289799791552085e-13
3.0503321620152495e-13
3.332660557377903e-13
4.4924235133524077e-13
6.384468877734249e-13
9.086389639586125e-13
1.3089443814912382e-12
1.927783283922148e-12
2.908161881015767e-12
4.4874532792844455e-12
7.073913848516674e-12
1.1394854912377928e-11
1.879857869783132e-11
3.191197086255191e-11
5.6199729961016254e-11
1.0409779793673634e-10
2.077013005001928e-10
4.650649409397557e-10
1.2136235262149942e-9
1.619922240827721e-8
4.242732032521468e-8
1.9256753206224388e-8
2.0860919093577746e-8
3.87639923452016e-8
4.792212763834986e-8
5.348709557796946e-8
5.485640901382044e-8
5.079897216065866e-8
4.203229339550265e-8
3.0756287643984495e-8
3.2316116728736756e-8
2.1893443768426396e-8
1.2312457067566283e-8
4.3992001429203095e-9
1.0013318736242201e-8
7.495916187475643e-9
7.227312341821318e-9
7.153203271226141e-9
2.066672923695962e-9
9.497020609835529e-9
1.2604137088521976e-8
1.0395152650918602e-8
8.977861366958128e-9
7.707775905856703e-9
6.058103047320182e-9
2.8162944630852696e-9
9.660568235253353e-9
1.0757558798151514e-8
9.10201942054656e-9
4.329656089973114e-8
7.911041533172398e-8
1.3173217861781444e-7
5.473368671491251e-8
2.744025065858843e-8
9.550670799519648e-9
3.2179832108146307e-9
2.3142805782415763e-8
8.825490783923494e-8
4.1142452882703514e-8
5.804314059316856e-8
3.171877928568242e-8
9.207680458730799e-9
6.56528479697376e-8
3.896008512965413e-8
8.391787322714955e-8
7.040583440545635e-8
2.8252862638202242e-8
1.2155037266273617e-8
3.7062552081012114e-9
7.058536692935791e-9
4.347762524220916e-9
7.408070095185856e-10
1.2337017774596802e-9
8.583150810758167e-10
6.260835079232051e-10
2.994016772356034e-10
2.4185822910379417e-10
5.845996702969268e-10
9.156349517379762e-10
1.1689874445038951e-9
3.291413687457661e-9
8.34198894984576e-9
1.158879459781814e-8
5.561528727302702e-9
4.30342263236351e-9
1.330057115692016e-8
2.1045517477009407e-8
2.805535410803553e-8
3.458404173907359e-8
4.059658653082906e-8
4.5915490986222174e-8
2.2502824866145686e-8
7.578310949184219e-9
2.065000237110423e-8
1.9599178844304717e-8
2.0340411899607277e-8
2.253174374659094e-8
5.32847264336975e-9
3.2689340380100316e-8
3.339538884917372e-8
2.8776921039500946e-8
2.584705281715467e-8
2.2913742406812047e-8
1.9013955199656187e-8
1.3819250471475239e-8
6.492001665194974e-9
6.668056829017204e-9
3.649622547737673e-8
3.879399461488523e-8
3.1777330304996513e-8
2.8644935658076945e-8
4.100858737990458e-7
2.8498065937182084e-7
2.955817689445099e-6
5.258399729041281e-7
1.1538380309500903e-7
1.4275302576458727e-8
1.488797635080392e-7
2.0710787383519888e-7
1.3428081508867927e-7
7.311387440283785e-8
5.292489913452878e-8
4.468357842905262e-8
2.8454296288830717e-8
3.6578854872729756e-8
7.625566490747934e-9
1.094941016181135e-8
1.0198232115924834e-8
3.6843255620683694e-8
4.397212681215068e-8
1.4171465227645454e-7
9.226912680188265e-8
5.808362629953008e-8
3.997454119733085e-9
5.031900548158027e-9
8.724822022652257e-10
4.840337377238647e-11
2.363000668826433e-10
1.5047922990387131e-10
4.26389257976222e-11
1.3112120007639393e-10
2.6602846610080213e-10
7.924496841738135e-10
2.2200960482851067e-9
3.2529697435986148e-9
2.8037471957315176e-9
1.3518255220640048e-9
6.978772523172097e-10
3.1526481536919446e-9
6.004130811868841e-9
9.222793046961241e-9
1.2521965982216975e-8
1.5136033305362506e-8
2.076184593014e-9
2.4243704223096898e-8
2.2010076394626795e-8
2.222558353505264e-8
9.756165907058776e-10
3.132575709802369e-8
8.316750761255172e-8
1.1180085261258866e-7
8.278856870564471e-8
7.094520760756956e-8
6.425988638307612e-8
5.754562935234395e-8
4.8644551772230034e-8
3.654555913591705e-8
1.9484011435386358e-8
7.974530626234643e-9
6.038404677165697e-8
1.435375624590019e-7
1.50130921235466e-7
1.303518140542843e-6
3.3911769600264136e-7
9.580193306779166e-6
1.8975762739176953e-6
5.407841611973993e-7
6.6995365708710175e-9
7.126915330658336e-7
4.732968319150026e-7
3.786617173896308e-7
3.526531369421866e-7
1.0011967474753125e-7
8.003264267707225e-7
3.618458740387833e-7
5.67811260544175e-7
1.131336287391874e-6
2.607807156267751e-7
2.868540492051767e-8
3.3922744539672904e-8
1.7789641844093876e-8
6.993420004571376e-9
3.4914498454657577e-9
5.81667029875459e-9
3.221345193274251e-9
2.080941480876977e-9
2.9774297879615627e-10
9.253675334323878e-11
1.0779281926964342e-10
1.8419555090240933e-10
2.117395291586619e-10
1.2701686808891335e-10
1.5809582008854486e-11
8.344700148379537e-10
7.210016256975125e-10
7.927593089441533e-10
1.0605667943455395e-9
1.6053511259975455e-9
2.6533633314828563e-9
4.550307997430956e-9
6.932317759564399e-9
8.312924140862648e-9
9.257244143783384e-9
1.1033978564088537e-8
2.560861253651181e-8
7.218306139359314e-8
5.470981869745625e-8
4.762537805976039e-8
7.591568628312747e-8
1.8778355174382956e-8
1.0633153488203223e-11
1.003971629555606e-12
1.583344193882423e-13
3.1543704492897345e-14
0.
3.8821450727011966e-14
4.857907232037784e-14
5.015614426846788e-14
3.394352725401365e-14
0.
0.
0.
0.
0.
3.357975900282272e-14
4.282036093349754e-14
5.5926494113289124e-14
7.538717162534851e-14
1.0336160158092405e-13
1.4315254262544021e-13
1.9954538252751243e-13
2.794303859718063e-13
3.92713907201281e-13
5.536286138277843e-13
7.826073644825276e-13
7.809589045338344e-13
4.028980168825526e-13
3.050332504398197e-13
3.3326608595549836e-13
4.49242425205935e-13
6.384468836650504e-13
9.086388364279066e-13
1.3089444171299795e-12
1.927783363782638e-12
2.9081625929158458e-12
4.487453020852061e-12
7.07391400476097e-12
1.1394855085240773e-11
1.879857718802652e-11
3.191197095557016e-11
5.6199730105325576e-11
1.0409779783709309e-10
2.077013031471887e-10
4.6506493249395816e-10
1.2136235274594876e-9
1.6199222426953415e-8
4.2427320315878355e-8
1.9256753203357717e-8
2.086091909532145e-8
3.876399234637674e-8
4.7922127640026586e-8
5.348709557930144e-8
5.4856409015769047e-8
5.0798972161733247e-8
4.2032293396270706e-8
3.0756287644053356e-8
3.2316116729330765e-8
2.189344376886375e-8
1.2312457067949992e-8
4.399200138394641e-9
1.0013318736583514e-8
7.49591618755968e-9
7.22731234269385e-9
7.153203265257966e-9
2.0666729194510243e-9
9.497020601251794e-9
1.2604137087900562e-8
1.0395152657056987e-8
8.977861367891582e-9
7.707775908713623e-9
6.058103049141152e-9
2.8162944657963768e-9
9.660568235078898e-9
1.0757558797785587e-8
9.102019421218138e-9
4.329656090288038e-8
7.911041533228872e-8
1.3173217859077828e-7
5.4733686717489976e-8
2.74402506607728e-8
9.550670797499444e-9
3.217983210310152e-9
2.3142805780750996e-8
8.825490783965631e-8
4.1142452881666117e-8
5.8043140591413495e-8
3.171877927496127e-8
9.207680446104612e-9
6.565284799456361e-8
3.896008514374246e-8
8.391787321593211e-8
7.040583439962706e-8
2.8252862633576403e-8
1.2155037272922797e-8
3.706255209833955e-9
7.05853669235343e-9
4.347762523362592e-9
7.408070089326926e-10
1.2337017775602904e-9
8.583150810952794e-10
6.260835078708425e-10
2.994016769755471e-10
2.418582290233414e-10
5.84599670261585e-10
9.156349518671028e-10
1.168987444959271e-9
3.291413687794368e-9
8.341988950292834e-9
1.158879459769665e-8
5.561528727028227e-9
4.303422632787176e-9
1.3300571158223318e-8
2.1045517477901627e-8
2.805535410848136e-8
3.4584041740205056e-8
4.05965865325747e-8
4.5915490987171215e-8
2.250282486499487e-8
7.578310951165038e-9
2.0650002370481948e-8
1.9599178843843497e-8
2.034041189872663e-8
2.2531743745464565e-8
5.3284726364489815e-9
3.268934037076337e-8
3.339538884066929e-8
2.8776921033191844e-8
2.584705281868976e-8
2.2913742405903426e-8
1.9013955199851905e-8
1.3819250472393246e-8
6.492001665044724e-9
6.6680568292499655e-9
3.649622547392657e-8
3.8793994613096636e-8
3.177733030420766e-8
2.8644935656818277e-8
4.100858737850001e-7
2.84980659369107e-7
2.955817689371933e-6
5.258399728977668e-7
1.1538380309209408e-7
1.4275302577422083e-8
1.4887976350288072e-7
2.0710787383646475e-7
1.3428081508700598e-7
7.311387440935482e-8
5.2924899110333966e-8
4.468357837793564e-8
2.845429632990148e-8
3.6578854861757853e-8
7.625566479109837e-9
1.0949410154091072e-8
1.0198232123180795e-8
3.6843255652709494e-8
4.397212677620814e-8
1.4171465224738513e-7
9.226912679788208e-8
5.808362629557624e-8
3.997454140607116e-9
5.0319005469926796e-9
8.724822020105365e-10
4.840337389492855e-11
2.3630006693812133e-10
1.5047922992585627e-10
4.263892546391902e-11
1.3112119988369538e-10
2.6602846595235796e-10
7.924496842454255e-10
2.2200960484338044e-9
3.2529697439770776e-9
2.8037471961964878e-9
1.3518255219766291e-9
6.978772533449251e-10
3.152648155845247e-9
6.004130812548616e-9
9.222793051039778e-9
1.2521965984551195e-8
1.5136033308813086e-8
2.0761845886819528e-9
2.4243704225269832e-8
2.2010076396784816e-8
2.222558353750784e-8
9.756165928165968e-10
3.132575709401663e-8
8.316750761314558e-8
1.1180085260437927e-7
8.278856870297035e-8
7.09452076079618e-8
6.425988638316552e-8
5.754562935283984e-8
4.8644551773667747e-8
3.654555913589433e-8
1.9484011435813186e-8
7.974530625655013e-9
6.038404676868762e-8
1.435375624589747e-7
1.5013092123509943e-7
1.3035181405462444e-6
3.3911769600417014e-7
9.580193306644236e-6
1.8975762738809749e-6
5.407841611852146e-7
6.6995365772489316e-9
7.126915330932228e-7
4.732968319027088e-7
3.786617173850015e-7
3.526531369263292e-7
1.0011967464916321e-7
8.003264267192573e-7
3.618458740140037e-7
5.678112605374302e-7
1.131336287374151e-6
2.6078071559383297e-7
2.868540491703047e-8
3.392274454520516e-8
1.7789641843523118e-8
6.993420003637506e-9
3.491449845414865e-9
5.816670298877198e-9
3.2213451933133205e-9
2.080941481161856e-9
2.977429796549727e-10
9.25367548495281e-11
1.0779281817757926e-10
1.8419554928772855e-10
2.1173953007060665e-10
1.2701687035933779e-10
1.5809587054665034e-11
8.344700152886054e-10
7.210016255793866e-10
7.927593096571306e-10
1.0605667961392435e-9
1.6053511239711687e-9
2.65336333158536e-9
4.550307996698218e-9
6.932317771919759e-9
8.31292413996519e-9
9.257244143330953e-9
1.1033978561445422e-8
2.5608612537972757e-8
7.218306139385329e-8
5.470981869515693e-8
4.762537805942023e-8
7.591568627979772e-8
1.87783551705827e-8
1.0633153883643928e-11
1.003971626086747e-12
1.5833440338066685e-13
3.154370340443866e-14
0.
3.882145372526689e-14
4.857907072699481e-14
5.0156146596213686e-14
3.3943528271286426e-14
0.
0.
0.
0.
0.
3.357977714940336e-14
4.282036138962269e-14
5.5926488052204937e-14
7.538717961308196e-14
1.033615952248363e-13
1.4315254188675593e-13
1.9954538973092344e-13
2.794303796745872e-13
3.9271389758393834e-13
5.536286094749935e-13
7.826073734868912e-13
7.809589798086454e-13
4.0289790832487335e-13
3.0503314810962807e-13
3.3326596291593517e-13
4.4924242769857194e-13
6.384470335743518e-13
9.086389195305915e-13
1.3089443043473109e-12
1.9277834864148663e-12
2.908162304135781e-12
4.48745362703205e-12
7.073913864612461e-12
1.1394855298635942e-11
1.8798577667031203e-11
3.191197062832531e-11
5.6199730943618623e-11
1.040977966341549e-10
2.0770130308740166e-10
4.650649325061882e-10
1.2136234991693095e-9
1.619922242346321e-8
4.2427320322632814e-8
1.925675320756496e-8
2.086091909466721e-8
3.8763992346293704e-8
4.792212764025945e-8
5.348709558005654e-8
5.48564090155185e-8
5.079897216181146e-8
4.2032293396247286e-8
3.075628764407935e-8
3.2316116729185737e-8
2.1893443768934473e-8
1.2312457068805207e-8
4.3992001390989584e-9
1.0013318736870041e-8
7.495916187859716e-9
7.2273123408423226e-9
7.153203270809266e-9
2.0666729123994903e-9
9.49702060576007e-9
1.2604137084233003e-8
1.0395152648848888e-8
8.977861364377116e-9
7.707775906799344e-9
6.058103046404915e-9
2.8162944623594517e-9
9.660568236121526e-9
1.0757558798499586e-8
9.102019421435102e-9
4.3296560903268245e-8
7.911041533299668e-8
1.3173217858946697e-7
5.4733686712258396e-8
2.7440250655535497e-8
9.550670800104647e-9
3.2179832115573227e-9
2.3142805780586698e-8
8.825490784016792e-8
4.114245288155515e-8
5.8043140590981965e-8
3.171877927683765e-8
9.207680453767674e-9
6.56528479988691e-8
3.8960085133220346e-8
8.391787323173367e-8
7.040583439673432e-8
2.8252862632802662e-8
1.2155037267273822e-8
3.706255216370521e-9
7.058536692700336e-9
4.347762523585286e-9
7.408070083462084e-10
1.2337017775090933e-9
8.583150810908255e-10
6.260835080026596e-10
2.994016775793094e-10
2.418582287481659e-10
5.845996704974496e-10
9.156349529503571e-10
1.1689874443045611e-9
3.2914136876110433e-9
8.341988950720752e-9
1.1588794598456616e-8
5.5615287274493615e-9
4.303422633222552e-9
1.3300571157986997e-8
2.1045517477159223e-8
2.8055354108831223e-8
3.4584041741064874e-8
4.059658653174091e-8
4.5915490987975314e-8
2.2502824865517178e-8
7.578310950973852e-9
2.065000236641255e-8
1.9599178844306384e-8
2.034041189881704e-8
2.2531743745777183e-8
5.328472676259482e-9
3.268934037059597e-8
3.3395388830232234e-8
2.8776921035806787e-8
2.5847052818554475e-8
2.2913742407570602e-8
1.901395519811455e-8
1.3819250472756264e-8
6.4920016643298495e-9
6.668056828779927e-9
3.6496225474167774e-8
3.879399461365843e-8
3.1777330304715795e-8
2.8644935656671896e-8
4.100858737847553e-7
2.8498065937249503e-7
2.955817689340641e-6
5.25839972893669e-7
1.1538380309535628e-7
1.4275302576471924e-8
1.4887976350046413e-7
2.071078738368793e-7
1.3428081508640393e-7
7.31138744103171e-8
5.2924899103573286e-8
4.4683578364408426e-8
2.845429633515995e-8
3.657885488980538e-8
7.625566484546116e-9
1.0949410170629686e-8
1.0198232121948143e-8
3.684325565423342e-8
4.397212676960605e-8
1.4171465223961504e-7
9.226912679698766e-8
5.808362629295663e-8
3.997454143004458e-9
5.03190054669588e-9
8.724822019677404e-10
4.840337391246582e-11
2.363000669494315e-10
1.5047922991323725e-10
4.263892550372855e-11
1.311211999623923e-10
2.6602846598904445e-10
7.924496841202862e-10
2.2200960490609823e-9
3.252969744120636e-9
2.8037471960901037e-9
1.3518255214705757e-9
6.978772521632339e-10
3.152648156149116e-9
6.004130813397779e-9
9.222793050916773e-9
1.2521965986990153e-8
1.5136033309841447e-8
2.076184596781011e-9
2.4243704226401574e-8
2.2010076397350128e-8
2.2225583538015945e-8
9.756165969039818e-10
3.132575709718762e-8
8.316750760900351e-8
1.118008526198359e-7
8.278856870197437e-8
7.094520760476331e-8
6.42598863821697e-8
5.754562935267287e-8
4.864455177235761e-8
3.654555913627526e-8
1.9484011438638504e-8
7.974530624108908e-9
6.038404676946419e-8
1.4353756246110406e-7
1.5013092123440365e-7
1.303518140546415e-6
3.3911769600604394e-7
9.580193306614491e-6
1.8975762738805137e-6
5.407841611806953e-7
6.699536577903704e-9
7.126915330980546e-7
4.732968318994949e-7
3.786617173839346e-7
3.5265313692235585e-7
1.0011967462698781e-7
8.003264267033534e-7
3.6184587399015217e-7
5.678112605650674e-7
1.1313362873517036e-6
2.607807155840002e-7
2.8685404908987096e-8
3.392274454373555e-8
1.7789641843279877e-8
6.9934200042702405e-9
3.4914498454013352e-9
5.816670298931063e-9
3.2213451933575428e-9
2.080941481198801e-9
2.9774297701720184e-10
9.253675303593398e-11
1.0779281910134507e-10
1.8419554950008517e-10
2.1173953072857118e-10
1.2701687094459953e-10
1.5809583846924225e-11
8.34470014214476e-10
7.210016266204146e-10
7.927593087466905e-10
1.0605667960575476e-9
1.6053511249354592e-9
2.6533633316709455e-9
4.550307998107541e-9
6.932317766517798e-9
8.312924138506042e-9
9.25724414385016e-9
1.103397856281863e-8
2.5608612536657027e-8
7.21830613958361e-8
5.470981869674052e-8
4.76253780589758e-8
7.59156862801616e-8
1.8778355169920035e-8
1.0633153723630034e-11
1.0039716684911502e-12
1.5833441488246895e-13
3.154370405198892e-14
0.
3.882145286455658e-14
4.8579071273537566e-14
5.015614670550759e-14
3.3943531458156934e-14
0.
0.
0.
0.
0.
3.357977503850716e-14
4.282036050295699e-14
5.592649473947451e-14
7.538717955313886e-14
1.0336158983040604e-13
1.431525483821105e-13
1.9954538900317393e-13
2.794303690784044e-13
3.9271390883539923e-13
5.536286115930828e-13
7.826073909217637e-13
7.809590088816688e-13
4.0289798386124433e-13
3.0503321550802357e-13
3.3326600820286035e-13
4.492423459997547e-13
6.384467348220224e-13
9.086388674397785e-13
1.308944460408259e-12
1.9277832992786e-12
2.9081623457440303e-12
4.4874530294191885e-12
7.073913993997032e-12
1.139485512209569e-11
1.8798577962671264e-11
3.191197062972617e-11
5.619973075327785e-11
1.0409779754107991e-10
2.0770130477024202e-10
4.650649326680967e-10
1.2136235340442126e-9
1.6199222396609347e-8
4.2427320325150666e-8
1.9256753205028063e-8
2.086091909463561e-8
3.876399234634256e-8
4.792212764026196e-8
5.348709557995892e-8
5.485640901621207e-8
5.079897216161879e-8
4.203229339641687e-8
3.07562876439437e-8
3.231611672927907e-8
2.18934437690107e-8
1.2312457068531248e-8
4.3992001385801954e-9
1.0013318736869386e-8
7.495916187742965e-9
7.2273123420607174e-9
7.153203271991517e-9
2.066672908915859e-9
9.497020600633834e-9
1.2604137101258586e-8
1.0395152649417107e-8
8.977861365454138e-9
7.707775907414736e-9
6.0581030501644825e-9
2.8162944629648755e-9
9.660568236341809e-9
1.0757558798075832e-8
9.102019422266717e-9
4.3296560901785236e-8
7.911041533128801e-8
1.317321785880824e-7
5.4733686717554556e-8
2.744025066055749e-8
9.550670797794065e-9
3.2179832107202958e-9
2.3142805780301245e-8
8.82549078409696e-8
4.114245288152804e-8
5.8043140590639843e-8
3.171877927585465e-8
9.207680453775445e-9
6.565284799957393e-8
3.8960085137815705e-8
8.391787323963663e-8
7.04058343962532e-8
2.82528626327369e-8
1.2155037267050523e-8
3.706255207160916e-9
7.058536692635296e-9
4.347762523652792e-9
7.408070087735363e-10
1.2337017775409557e-9
8.583150810913197e-10
6.260835078524857e-10
2.9940167726567684e-10
2.4185822882263046e-10
5.845996702419062e-10
9.156349527351599e-10
1.1689874449234992e-9
3.291413688387456e-9
8.341988950337128e-9
1.1588794598191103e-8
5.561528727499032e-9
4.303422632917823e-9
1.3300571157027163e-8
2.104551747766097e-8
2.8055354109638488e-8
3.4584041740552254e-8
4.0596586532124504e-8
4.591549098728569e-8
2.2502824865639243e-8
7.57831094643666e-9
2.065000237118916e-8
1.959917884399395e-8
2.0340411898578327e-8
2.2531743746178065e-8
5.328472642708095e-9
3.26893403781172e-8
3.3395388839472364e-8
2.8776921035526883e-8
2.5847052817661153e-8
2.2913742405570413e-8
1.901395519739913e-8
1.381925047032961e-8
6.4920016615869856e-9
6.6680568276876406e-9
3.649622547121919e-8
3.87939946131521e-8
3.177733030375632e-8
2.8644935656555485e-8
4.1008587378569003e-7
2.849806593732152e-7
2.955817689387419e-6
5.258399728983792e-7
1.1538380309041509e-7
1.4275302576759515e-8
1.488797635004897e-7
2.0710787383650686e-7
1.3428081508649241e-7
7.311387441219696e-8
5.2924899101113125e-8
4.46835783592538e-8
2.845429641745616e-8
3.657885480431675e-8
7.625566472992034e-9
1.0949410165417892e-8
1.019823212029017e-8
3.684325566532545e-8
4.3972126773230337e-8
1.4171465223773928e-7
9.226912679667329e-8
5.808362629240102e-8
3.997454138912765e-9
5.03190054657439e-9
8.724822019240204e-10
4.840337391434994e-11
2.3630006695228886e-10
1.5047922990090424e-10
4.26389256855587e-11
1.3112119988701845e-10
2.660284660184971e-10
7.924496842644914e-10
2.220096048894758e-9
3.25296974395376e-9
2.8037471961759596e-9
1.351825520759301e-9
6.978772524192874e-10
3.152648155931394e-9
6.004130813179695e-9
9.22279305111071e-9
1.2521965982994725e-8
1.5136033310303825e-8
2.076184592837741e-9
2.4243704226342556e-8
2.2010076397352752e-8
2.2225583538389804e-8
9.756165947431443e-10
3.132575709679516e-8
8.316750761026461e-8
1.1180085262038342e-7
8.278856870061953e-8
7.094520760530432e-8
6.425988638226215e-8
5.754562935349086e-8
4.864455177439649e-8
3.6545559135802295e-8
1.948401143604418e-8
7.974530627136664e-9
6.038404677054292e-8
1.435375624591223e-7
1.5013092123460741e-7
1.3035181405451926e-6
3.3911769600252743e-7
9.580193306599021e-6
1.8975762738720067e-6
5.407841611798262e-7
6.699536579087557e-9
7.126915330995445e-7
4.7329683189886763e-7
3.786617173836242e-7
3.5265313692112146e-7
1.0011967462125164e-7
8.003264267257698e-7
3.6184587397174773e-7
5.678112605353208e-7
1.1313362873867609e-6
2.607807155825068e-7
2.8685404915387326e-8
3.392274454290273e-8
1.778964184327657e-8
6.993420004364947e-9
3.491449845411102e-9
5.8166702990979794e-9
3.2213451932755204e-9
2.0809414811605592e-9
2.977429766355872e-10
9.253675415770168e-11
1.0779281866227418e-10
1.841955490902243e-10
2.1173953004090577e-10
1.2701687202456049e-10
1.580958465824138e-11
8.344700153959465e-10
7.210016258481052e-10
7.927593087824662e-10
1.0605667941593532e-9
1.6053511251444323e-9
2.653363332027078e-9
4.550307995951702e-9
6.932317760035653e-9
8.312924139940461e-9
9.257244141777015e-9
1.1033978561119323e-8
2.560861253555159e-8
7.218306139392382e-8
5.4709818693712625e-8
4.762537805899578e-8
7.591568628029711e-8
1.877835516835655e-8
1.0633153649112884e-11
1.0039716604884663e-12
1.5833441007084425e-13
3.154370085415995e-14
0.
3.882145041299357e-14
4.857907185748158e-14
5.015614559677056e-14
3.3943527687896486e-14
0.
0.
0.
0.
0.
3.357976456414119e-14
4.2820357503866784e-14
5.5926489541632266e-14
7.538718346304509e-14
1.0336159462836437e-13
1.4315253534948717e-13
1.995453740518429e-13
2.7943036692675833e-13
3.9271390501264785e-13
5.536286092108224e-13
7.826073686110409e-13
7.809590285973698e-13
4.0289792727095394e-13
3.050332897643164e-13
3.3326597712820667e-13
4.492424598928299e-13
6.384466901954978e-13
9.086389264844297e-13
1.3089444306292107e-12
1.9277833929322046e-12
2.9081622789792562e-12
4.48745303515191e-12
7.073914311667622e-12
1.1394854456208834e-11
1.8798577587451342e-11
3.191197114952899e-11
5.6199730451750684e-11
1.0409779647876232e-10
2.077013005004952e-10
4.6506493828185915e-10
1.2136235299699115e-9
1.6199222395765748e-8
4.242732031885722e-8
1.9256753204817678e-8
2.086091909571295e-8
3.8763992346786234e-8
4.7922127640332524e-8
5.348709558007936e-8
5.485640901607997e-8
5.079897216162792e-8
4.2032293396311006e-8
3.0756287644228156e-8
3.231611672954155e-8
2.1893443769228794e-8
1.2312457067813833e-8
4.399200142050611e-9
1.0013318736641685e-8
7.495916187714554e-9
7.227312342415708e-9
7.15320326910145e-9
2.066672905630405e-9
9.497020595705075e-9
1.2604137093546544e-8
1.0395152647543286e-8
8.977861363429058e-9
7.707775905609998e-9
6.058103049213308e-9
2.8162944611791687e-9
9.66056823391135e-9
1.0757558797774083e-8
9.102019420305286e-9
4.329656090269713e-8
7.911041533650478e-8
1.3173217854305555e-7
5.473368670881833e-8
2.7440250659269125e-8
9.550670798161106e-9
3.217983210482484e-9
2.3142805780521202e-8
8.825490784053447e-8
4.1142452881480775e-8
5.804314059105005e-8
3.1718779276522674e-8
9.207680486811152e-9
6.56528479374605e-8
3.896008512225024e-8
8.391787322017798e-8
7.040583439641347e-8
2.8252862632549968e-8
1.2155037268718139e-8
3.706255208000931e-9
7.05853669264745e-9
4.3477625235278496e-9
7.408070089621743e-10
1.2337017773804758e-9
8.583150810761951e-10
6.260835078237396e-10
2.994016770064473e-10
2.418582289155538e-10
5.845996707900042e-10
9.156349523262417e-10
1.1689874447595301e-9
3.2914136874604182e-9
8.34198895079997e-9
1.1588794598900394e-8
5.561528726862145e-9
4.303422633139755e-9
1.330057115734417e-8
2.1045517477788816e-8
2.8055354108618726e-8
3.458404174051211e-8
4.059658653202953e-8
4.591549098776897e-8
2.2502824866011634e-8
7.5783109503081e-9
2.0650002370640158e-8
1.959917884399417e-8
2.0340411898613863e-8
2.253174374527915e-8
5.328472645273152e-9
3.268934037584095e-8
3.339538883000753e-8
2.8776921039691443e-8
2.5847052817645748e-8
2.2913742406011052e-8
1.9013955197653308e-8
1.3819250473657246e-8
6.492001662045272e-9
6.6680568296783136e-9
3.6496225474763734e-8
3.879399461339218e-8
3.177733030419761e-8
2.864493565700899e-8
4.100858737808279e-7
2.849806593731401e-7
2.955817689365018e-6
5.258399728959121e-7
1.1538380309405737e-7
1.4275302576304066e-8
1.4887976350017098e-7
2.0710787383695333e-7
1.3428081508638757e-7
7.311387441208151e-8
5.292489909779237e-8
4.4683578361258245e-8
2.8454296379646533e-8
3.6578854855697736e-8
7.625566486906332e-9
1.094941017889369e-8
1.0198232128306424e-8
3.6843255653687506e-8
4.397212676634704e-8
1.4171465223822686e-7
9.226912679657723e-8
5.808362629279773e-8
3.997454141793843e-9
5.03190054670139e-9
8.724822019397087e-10
4.840337393175126e-11
2.3630006694916476e-10
1.504792299322013e-10
4.263892562448123e-11
1.3112119997997895e-10
2.660284658697497e-10
7.924496843157383e-10
2.2200960489798495e-9
3.2529697437986506e-9
2.8037471961380785e-9
1.351825521780135e-9
6.978772525529134e-10
3.1526481559284255e-9
6.00413081425312e-9
9.222793050106693e-9
1.2521965983862572e-8
1.513603331320756e-8
2.076184596103216e-9
2.4243704227343908e-8
2.2010076397441492e-8
2.2225583538229037e-8
9.756165960997282e-10
3.132575709665582e-8
8.316750761590565e-8
1.118008526034009e-7
8.278856870260757e-8
7.094520760557579e-8
6.425988638089318e-8
5.7545629353937484e-8
4.864455177327027e-8
3.6545559136326846e-8
1.9484011435399616e-8
7.97453062560687e-9
6.038404677015411e-8
1.435375624626104e-7
1.5013092123564916e-7
1.3035181405447227e-6
3.3911769600790296e-7
9.58019330659362e-6
1.8975762738789304e-6
5.407841611829993e-7
6.699536576889736e-9
7.126915331017018e-7
4.732968318987478e-7
3.786617173836182e-7
3.5265313692018866e-7
1.0011967462005662e-7
8.003264267186536e-7
3.6184587396615647e-7
5.678112605498015e-7
1.1313362873751423e-6
2.607807155826012e-7
2.8685404914905272e-8
3.392274454529385e-8
1.778964184332446e-8
6.993420005785443e-9
3.491449845392718e-9
5.816670299067695e-9
3.2213451934827535e-9
2.0809414811972633e-9
2.9774297701840555e-10
9.253675436016244e-11
1.0779281908276656e-10
1.8419555057111504e-10
2.1173953132048565e-10
1.270168726491468e-10
1.5809584099903524e-11
8.344700154931898e-10
7.210016261917377e-10
7.927593092016782e-10
1.060566795014691e-9
1.6053511233822725e-9
2.6533633314986703e-9
4.550307997099843e-9
6.932317762695343e-9
8.31292414030798e-9
9.257244144903271e-9
1.1033978561923461e-8
2.5608612533596988e-8
7.218306139484745e-8
5.470981869422138e-8
4.762537805961874e-8
7.591568627967423e-8
1.8778355169321557e-8
1.063315390534186e-11
1.0039716401826602e-12
1.583344125294418e-13
3.154370042357946e-14
0.
3.882145094711431e-14
4.857907149486269e-14
5.015614529233896e-14
3.3943529035765654e-14
0.
0.
0.
0.
0.
3.3579763877263005e-14
4.2820370315645485e-14
5.592649687720512e-14
7.538718812498549e-14
1.0336159715047264e-13
1.43152550582493e-13
1.995453786956729e-13
2.794303627251392e-13
3.927139016743012e-13
5.536286178870581e-13
7.826073850807322e-13
7.809589036843091e-13
4.028979810163771e-13
3.0503324541576446e-13
3.332659746921496e-13
4.492423506355822e-13
6.384469317663336e-13
9.086389796967522e-13
1.3089444184606492e-12
1.927783412058701e-12
2.9081618737969662e-12
4.487453467748993e-12
7.07391462932851e-12
1.1394855207440178e-11
1.8798577548963194e-11
3.191197009167227e-11
5.6199730260234235e-11
1.0409779717737038e-10
2.0770130272501086e-10
4.6506494178495813e-10
1.213623523668132e-9
1.6199222402148618e-8
4.242732032557566e-8
1.9256753204816705e-8
2.0860919095538803e-8
3.876399234716363e-8
4.792212764048233e-8
5.34870955799553e-8
5.4856409016036696e-8
5.079897216152952e-8
4.203229339655123e-8
3.0756287644041154e-8
3.231611672917218e-8
2.1893443769284384e-8
1.2312457068025601e-8
4.399200139800639e-9
1.0013318736976825e-8
7.49591618801053e-9
7.227312342215698e-9
7.153203267741002e-9
2.066672919465849e-9
9.49702060721343e-9
1.2604137092900086e-8
1.0395152653582568e-8
8.977861368169814e-9
7.70777590897623e-9
6.058103047927586e-9
2.8162944627962373e-9
9.66056823695372e-9
1.0757558797691213e-8
9.102019421346564e-9
4.3296560901007825e-8
7.911041533228616e-8
1.3173217857227972e-7
5.473368671213718e-8
2.7440250660279705e-8
9.550670799442677e-9
3.2179832110247896e-9
2.3142805780951478e-8
8.825490783921592e-8
4.114245288159174e-8
5.804314059136443e-8
3.171877927678619e-8
9.20768046348919e-9
6.565284794393677e-8
3.896008513150274e-8
8.391787324086803e-8
7.040583439505545e-8
2.825286263275313e-8
1.215503727067996e-8
3.7062552150087394e-9
7.058536692383232e-9
4.347762523685029e-9
7.408070080286024e-10
1.233701777404163e-9
8.583150810429321e-10
6.26083507987184e-10
2.994016773497826e-10
2.4185822906352634e-10
5.845996702367999e-10
9.15634951986035e-10
1.1689874446102412e-9
3.2914136883310978e-9
8.341988950014651e-9
1.1588794597737343e-8
5.5615287269735234e-9
4.30342263320539e-9
1.3300571157999337e-8
2.104551747755749e-8
2.8055354109882318e-8
3.458404173955233e-8
4.059658653099859e-8
4.591549098833143e-8
2.2502824865798466e-8
7.578310951973066e-9
2.065000237467871e-8
1.9599178844164986e-8
2.0340411898857924e-8
2.2531743743778672e-8
5.328472643556644e-9
3.2689340372497864e-8
3.3395388838989265e-8
2.8776921035727517e-8
2.5847052816182485e-8
2.291374240532369e-8
1.901395519776608e-8
1.3819250473571214e-8
6.492001664028359e-9
6.668056827930152e-9
3.649622547329948e-8
3.879399461329125e-8
3.177733030385313e-8
2.864493565707072e-8
4.100858737818231e-7
2.8498065936602846e-7
2.9558176893873793e-6
5.25839972896478e-7
1.1538380309159206e-7
1.4275302576947346e-8
1.488797634996987e-7
2.07107873836599e-7
1.3428081508638222e-7
7.311387441197923e-8
5.2924899101368565e-8
4.468357836907986e-8
2.8454296323431044e-8
3.6578854859782625e-8
7.625566472255185e-9
1.0949410166286015e-8
1.019823212491762e-8
3.6843255657777305e-8
4.397212677603478e-8
1.4171465223739028e-7
9.226912679658904e-8
5.808362629334325e-8
3.997454148154674e-9
5.0319005465736985e-9
8.724822019109752e-10
4.840337392492835e-11
2.363000669079368e-10
1.5047922991039234e-10
4.26389257019572e-11
1.3112119996515393e-10
2.660284661362315e-10
7.92449684186492e-10
2.220096048723468e-9
3.2529697439256555e-9
2.803747196124275e-9
1.351825521601929e-9
6.978772523818625e-10
3.1526481558381503e-9
6.00413081378065e-9
9.222793051458699e-9
1.2521965985722512e-8
1.5136033308143338e-8
2.0761845934782404e-9
2.424370422601495e-8
2.2010076397466443e-8
2.2225583538558162e-8
9.756165951939437e-10
3.132575710199156e-8
8.316750760671343e-8
1.1180085260385086e-7
8.278856870238461e-8
7.094520760701923e-8
6.425988638286841e-8
5.754562935155115e-8
4.8644551772881435e-8
3.6545559136649116e-8
1.9484011433410422e-8
7.974530626922551e-9
6.038404677205551e-8
1.435375624601265e-7
1.5013092123484863e-7
1.303518140544898e-6
3.3911769600055824e-7
9.580193306602823e-6
1.8975762738787643e-6
5.407841611808555e-7
6.699536579046619e-9
7.126915331007355e-7
4.7329683189864804e-7
3.786617173836501e-7
3.526531369198776e-7
1.001196746183581e-7
8.003264266954206e-7
3.618458740051672e-7
5.678112605508911e-7
1.1313362873899006e-6
2.607807155813789e-7
2.8685404917203355e-8
3.392274454473026e-8
1.7789641843425345e-8
6.99342000594364e-9
3.4914498453910252e-9
5.816670299021316e-9
3.221345193356774e-9
2.0809414811217806e-9
2.977429789524299e-10
9.253675413697949e-11
1.0779281936900984e-10
1.8419555145147892e-10
2.117395305307313e-10
1.270168710966349e-10
1.5809584161601436e-11
8.344700157098523e-10
7.210016267598622e-10
7.927593102076977e-10
1.060566795192414e-9
1.6053511240055273e-9
2.6533633323057723e-9
4.550307997136401e-9
6.9323177728869824e-9
8.312924140426929e-9
9.257244143097946e-9
1.1033978559046658e-8
2.5608612537473514e-8
7.218306139275519e-8
5.4709818691854804e-8
4.7625378059010634e-8
7.591568627965452e-8
1.8778355169279546e-8
1.0633153905048566e-11
1.0039716842723418e-12
1.5833443213256266e-13
3.154370746883572e-14
0.
3.8821450684791026e-14
4.857907149026936e-14
5.015614529735276e-14
3.394352904835904e-14
0.
0.
0.
0.
0.
3.3579763524518493e-14
4.2820373304652784e-14
5.5926496669495876e-14
7.538718813268136e-14
1.0336160339952431e-13
1.4315254883734235e-13
1.995453773638624e-13
2.794303638612227e-13
3.9271390194393485e-13
5.536286125904392e-13
7.826073831742633e-13
7.809589844512239e-13
4.028979740515243e-13
3.0503329547812524e-13
3.332659704693523e-13
4.4924229418676557e-13
6.384469228336602e-13
9.086389766244027e-13
1.30894436001081e-12
1.9277833849469466e-12
2.9081621239656555e-12
4.487452989485694e-12
7.0739142810991255e-12
1.1394854541933955e-11
1.8798578211873996e-11
3.191197017983705e-11
5.619973098741985e-11
1.0409779724444182e-10
2.0770130546929525e-10
4.650649324704225e-10
1.2136235174400406e-9
1.6199222397776303e-8
4.242732032514582e-8
1.925675320761273e-8
2.0860919094526493e-8
3.876399234722256e-8
4.792212764066236e-8
5.348709558027837e-8
5.4856409015815124e-8
5.0798972161908893e-8
4.2032293396543384e-8
3.075628764435355e-8
3.231611672956566e-8
2.189344376905258e-8
1.2312457067716719e-8
4.399200141356592e-9
1.001331873664842e-8
7.495916187654112e-9
7.227312341791112e-9
7.153203270682337e-9
2.066672922590099e-9
9.497020603547557e-9
1.260413710186232e-8
1.0395152651556423e-8
8.977861367945757e-9
7.707775907054024e-9
6.05810304888826e-9
2.8162944653567174e-9
9.660568234367365e-9
1.0757558798026095e-8
9.102019421605526e-9
4.329656090080881e-8
7.911041533888575e-8
1.3173217856896353e-7
5.4733686713322435e-8
2.7440250658340307e-8
9.550670800291206e-9
3.217983210708517e-9
2.314280578081519e-8
8.82549078401507e-8
4.1142452881578085e-8
5.804314059142878e-8
3.171877927713251e-8
9.207680460344751e-9
6.565284795199227e-8
3.8960085136220385e-8
8.391787324386342e-8
7.040583439673465e-8
2.825286263268018e-8
1.215503727011922e-8
3.7062552088475674e-9
7.058536693244676e-9
4.347762523895999e-9
7.408070083153058e-10
1.2337017775416307e-9
8.583150810430729e-10
6.260835080727232e-10
2.9940167760684583e-10
2.4185822901414273e-10
5.845996704619024e-10
9.156349529890587e-10
1.1689874447008137e-9
3.2914136879655973e-9
8.341988950767968e-9
1.1588794597531115e-8
5.561528726916024e-9
4.30342263251762e-9
1.3300571158127403e-8
2.1045517477531854e-8
2.805535410889201e-8
3.458404173980683e-8
4.059658653183971e-8
4.591549098727341e-8
2.2502824865361695e-8
7.578310949966268e-9
2.0650002368148283e-8
1.9599178844007762e-8
2.0340411898850172e-8
2.2531743745108504e-8
5.32847265797665e-9
3.268934036746517e-8
3.339538882222174e-8
2.8776921037002163e-8
2.584705281788858e-8
2.291374240607467e-8
1.9013955199107263e-8
1.3819250472007435e-8
6.4920016632126254e-9
6.6680568274276585e-9
3.64962254722662e-8
3.879399461388075e-8
3.1777330304072956e-8
2.864493565726682e-8
4.10085873782304e-7
2.849806593714195e-7
2.95581768935635e-6
5.258399728962241e-7
1.1538380309048719e-7
1.427530257589795e-8
1.4887976349830433e-7
2.0710787383644167e-7
1.3428081508640978e-7
7.311387441098697e-8
5.292489909829509e-8
4.4683578365722115e-8
2.8454296376178095e-8
3.657885482428356e-8
7.625566470417502e-9
1.094941016170009e-8
1.0198232126759069e-8
3.684325566615892e-8
4.3972126773873996e-8
1.4171465223869577e-7
9.226912679669522e-8
5.8083626293358346e-8
3.997454138653534e-9
5.031900546540249e-9
8.724822019060481e-10
4.840337393166673e-11
2.3630006695432786e-10
1.5047922994637359e-10
4.263892562177389e-11
1.3112119986760675e-10
2.6602846595367586e-10
7.924496842214161e-10
2.220096049034067e-9
3.252969744000652e-9
2.80374719662579e-9
1.3518255218713429e-9
6.978772533012217e-10
3.152648155007881e-9
6.004130814422194e-9
9.222793049916106e-9
1.2521965984185523e-8
1.5136033305949374e-8
2.076184589300526e-9
2.4243704227241695e-8
2.2010076397521818e-8
2.2225583539220353e-8
9.756165939973318e-10
3.1325757097959517e-8
8.316750761555698e-8
1.1180085260953388e-7
8.278856870132573e-8
7.094520760920396e-8
6.425988638183764e-8
5.7545629353986665e-8
4.864455177247665e-8
3.6545559136826834e-8
1.9484011437688315e-8
7.974530623637405e-9
6.038404676965937e-8
1.435375624578492e-7
1.501309212348176e-7
1.3035181405440163e-6
3.3911769600625067e-7
9.580193306604915e-6
1.897576273878102e-6
5.407841611831776e-7
6.699536578094795e-9
7.126915331025905e-7
4.73296831898681e-7
3.786617173835835e-7
3.526531369197144e-7
1.0011967461826869e-7
8.003264267015361e-7
3.6184587399950193e-7
5.678112605568402e-7
1.1313362873667476e-6
2.6078071558263456e-7
2.868540491314027e-8
3.39227445425036e-8
1.7789641843221515e-8
6.993420005364528e-9
3.491449845412457e-9
5.816670299113104e-9
3.221345193206888e-9
2.080941481096638e-9
2.977429788285329e-10
9.253675380025196e-11
1.0779281941531097e-10
1.8419554975290298e-10
2.117395279440041e-10
1.2701687004660928e-10
1.5809585030064346e-11
8.344700147813652e-10
7.210016264018147e-10
7.927593096591435e-10
1.0605667962529756e-9
1.605351124443019e-9
2.6533633318944063e-9
4.550307997234593e-9
6.93231776357288e-9
8.31292414054546e-9
9.257244142837134e-9
1.1033978559698432e-8
2.560861253277222e-8
7.218306139295358e-8
5.470981869196283e-8
4.762537805936795e-8
7.591568627952126e-8
1.877835516860935e-8
1.063315398028906e-11
1.0039716460917644e-12
1.583344194488437e-13
3.154370103036218e-14
0.
3.8821450655520645e-14
4.8579071498457796e-14
5.015614530627934e-14
3.3943528639665315e-14
0.
0.
0.
0.
0.
3.357976967205921e-14
4.282037048545796e-14
5.592649606765525e-14
7.538718543396752e-14
1.0336160293598306e-13
1.4315254613689305e-13
1.9954537697853285e-13
2.794303706914194e-13
3.927138993110541e-13
5.536286113780845e-13
7.82607388585865e-13
7.809589203320334e-13
4.0289799825119487e-13
3.0503325812842955e-13
3.3326603315546914e-13
4.492423737287041e-13
6.384468679032314e-13
9.086390783625115e-13
1.3089443699813938e-12
1.9277832745598688e-12
2.9081623133772316e-12
4.487453440010522e-12
7.073914273394886e-12
1.1394854822984832e-11
1.8798578125483443e-11
3.1911971162487104e-11
5.619972941000914e-11
1.0409779648752282e-10
2.077013071348095e-10
4.650649304459741e-10
1.2136235172249875e-9
1.619922242820309e-8
4.242732033642631e-8
1.925675320431341e-8
2.0860919093273066e-8
3.876399234673382e-8
4.792212764071642e-8
5.348709558003016e-8
5.4856409015852896e-8
5.0798972161837604e-8
4.203229339670441e-8
3.075628764414386e-8
3.2316116729442474e-8
2.1893443769436936e-8
1.2312457068168017e-8
4.399200139141403e-9
1.001331873684233e-8
7.495916187738183e-9
7.227312341571666e-9
7.1532032706476886e-9
2.066672922544376e-9
9.497020597409365e-9
1.2604137079222615e-8
1.0395152649188794e-8
8.977861366333038e-9
7.70777590618971e-9
6.0581030490240536e-9
2.816294464605837e-9
9.660568235410777e-9
1.0757558798197434e-8
9.102019420971034e-9
4.329656089966159e-8
7.911041533884029e-8
1.3173217857342446e-7
5.47336867148891e-8
2.7440250656468914e-8
9.550670799249732e-9
3.217983211147307e-9
2.31428057807217e-8
8.825490783944872e-8
4.114245288150945e-8
5.8043140590467174e-8
3.171877927780547e-8
9.207680470404246e-9
6.565284797854613e-8
3.896008513806827e-8
8.391787323146148e-8
7.040583439697145e-8
2.8252862632344056e-8
1.2155037268480158e-8
3.706255202879252e-9
7.058536692562816e-9
4.3477625236007846e-9
7.408070086474075e-10
1.2337017773497465e-9
8.583150810184845e-10
6.260835077961233e-10
2.9940167722835357e-10
2.418582288762583e-10
5.845996702449721e-10
9.156349530731445e-10
1.168987444692589e-9
3.2914136882972276e-9
8.341988950986483e-9
1.1588794597691171e-8
5.561528726763552e-9
4.303422632839226e-9
1.3300571158383696e-8
2.104551747683756e-8
2.8055354109166618e-8
3.458404174001605e-8
4.059658653193071e-8
4.591549098761832e-8
2.2502824865179893e-8
7.578310952083225e-9
2.065000236984838e-8
1.9599178844278032e-8
2.034041189872687e-8
2.2531743741390793e-8
5.328472635944017e-9
3.2689340376562266e-8
3.339538883201683e-8
2.877692104091971e-8
2.584705281704868e-8
2.2913742407321518e-8
1.901395519924694e-8
1.3819250473223209e-8
6.492001664870073e-9
6.668056828401356e-9
3.6496225469821145e-8
3.879399461330704e-8
3.177733030421711e-8
2.864493565725111e-8
4.1008587378209337e-7
2.849806593725089e-7
2.9558176893676896e-6
5.258399728960617e-7
1.1538380309550488e-7
1.4275302578372742e-8
1.4887976349933173e-7
2.0710787383644868e-7
1.342808150864927e-7
7.311387441313997e-8
5.29248991009342e-8
4.468357836009882e-8
2.8454296353827407e-8
3.6578854857818866e-8
7.62556646657751e-9
1.0949410169053798e-8
1.0198232132035581e-8
3.68432556627038e-8
4.397212677109284e-8
1.4171465223740529e-7
9.22691267966443e-8
5.808362629328511e-8
3.997454142458535e-9
5.031900546689461e-9
8.7248220192537e-10
4.8403373923025433e-11
2.3630006692345645e-10
1.5047922993070784e-10
4.2638925804173883e-11
1.3112119983323173e-10
2.660284660223356e-10
7.924496844588182e-10
2.2200960484960427e-9
3.25296974414002e-9
2.803747196050093e-9
1.351825521750325e-9
6.978772525363507e-10
3.152648155220597e-9
6.004130815613853e-9
9.22279305160348e-9
1.2521965983501211e-8
1.513603330984958e-8
2.076184591767795e-9
2.4243704226995688e-8
2.201007639740372e-8
2.222558353893863e-8
9.75616595749715e-10
3.1325757092167254e-8
8.316750761144065e-8
1.1180085261763724e-7
8.278856870178924e-8
7.094520760743811e-8
6.425988638095358e-8
5.7545629352425967e-8
4.864455177441227e-8
3.654555913711593e-8
1.9484011436187466e-8
7.974530629660868e-9
6.038404676965004e-8
1.4353756246140558e-7
1.5013092123471321e-7
1.3035181405454287e-6
3.3911769599802407e-7
9.580193306606406e-6
1.8975762738788454e-6
5.407841611824773e-7
6.699536577855014e-9
7.126915331034792e-7
4.7329683189868023e-7
3.786617173836138e-7
3.526531369192835e-7
1.0011967461847244e-7
8.003264267110183e-7
3.618458740260574e-7
5.678112605692776e-7
1.1313362873863975e-6
2.6078071558342283e-7
2.868540491506137e-8
3.392274453985133e-8
1.7789641843189026e-8
6.993420006270177e-9
3.4914498454490817e-9
5.816670298844729e-9
3.2213451933306073e-9
2.080941481335671e-9
2.977429774100325e-10
9.253675380595693e-11
1.0779281940503217e-10
1.841955497526048e-10
2.1173952804246042e-10
1.270168682612245e-10
1.580958478910663e-11
8.344700155792921e-10
7.210016260618362e-10
7.927593102898606e-10
1.060566794523653e-9
1.605351125281262e-9
2.653363331958017e-9
4.550307997486441e-9
6.93231776404682e-9
8.312924140183334e-9
9.257244143438395e-9
1.1033978563284291e-8
2.560861253534165e-8
7.218306139421461e-8
5.470981869439577e-8
4.7625378059572475e-8
7.591568627982386e-8
1.8778355169797477e-8
1.0633153811703566e-11
1.003971652817588e-12
1.583344187057455e-13
3.1543701050762366e-14
0.
3.8821450657711085e-14
4.8579071498864923e-14
5.015614531650613e-14
3.3943529074456435e-14
0.
0.
0.
0.
0.
3.3579769306128876e-14
4.282037233309375e-14
5.592649578968157e-14
7.53871743954503e-14
1.0336160253664972e-13
1.4315254829495143e-13
1.995453765412663e-13
2.7943037590453686e-13
3.927138912208985e-13
5.536286099525425e-13
7.826073797391506e-13
7.809590005172172e-13
4.02898055839168e-13
3.050332568988555e-13
3.3326598913406875e-13
4.492424514032261e-13
6.384470108047415e-13
9.086390055255599e-13
1.3089442732995383e-12
1.92778343281796e-12
2.9081622152618535e-12
4.487453048135498e-12
7.0739140242723505e-12
1.1394854244797184e-11
1.87985770478755e-11
3.1911969181527275e-11
5.6199731422269774e-11
1.040977980657407e-10
2.0770130215877637e-10
4.650649330677718e-10
1.2136235195076987e-9
1.619922241529062e-8
4.242732032345537e-8
1.9256753206443488e-8
2.0860919094871314e-8
3.87639923467256e-8
4.7922127640257396e-8
5.3487095580295464e-8
5.48564090161208e-8
5.079897216204885e-8
4.20322933963696e-8
3.075628764410208e-8
3.2316116729243004e-8
2.1893443769319132e-8
1.231245706786256e-8
4.3992001405835954e-9
1.00133187369423e-8
7.495916187518817e-9
7.227312342424111e-9
7.153203269621889e-9
2.066672935946947e-9
9.497020598383898e-9
1.2604137083999055e-8
1.039515265442561e-8
8.977861366333038e-9
7.70777590618971e-9
6.0581030490240536e-9
2.816294464605837e-9
9.660568235410777e-9
1.0757558798197434e-8
9.102019420971034e-9
4.329656089966159e-8
7.911041533884029e-8
1.3173217857342446e-7
5.47336867148891e-8
2.7440250656468914e-8
9.550670799249732e-9
3.217983211147307e-9
2.31428057807217e-8
8.825490783944872e-8
4.114245288150945e-8
5.8043140590467174e-8
3.171877927780547e-8
9.207680470404246e-9
6.565284797854613e-8
3.896008513806827e-8
8.391787323146148e-8
7.040583439697145e-8
2.8252862632344056e-8
1.2155037268480158e-8
3.706255202879252e-9
7.058536692562816e-9
4.3477625236007846e-9
7.408070086474075e-10
1.2337017773497465e-9
8.583150810184845e-10
6.260835077961233e-10
2.9940167722835357e-10
2.418582288762583e-10
5.845996702449721e-10
9.156349530731445e-10
1.168987444692589e-9
3.2914136882972276e-9
8.341988950986483e-9
1.1588794597691171e-8
5.561528726763552e-9
4.303422632839226e-9
1.3300571158383696e-8
2.104551747683756e-8
2.8055354109166618e-8
3.458404174001605e-8
4.059658653193071e-8
4.591549098761832e-8
2.2502824865179893e-8
7.578310952083225e-9
2.065000236984838e-8
1.9599178844278032e-8
2.034041189872687e-8
2.2531743741390793e-8
5.328472635944017e-9
3.2689340376562266e-8
3.339538883201683e-8
2.877692104091971e-8
2.584705281704868e-8
2.2913742407321518e-8
1.901395519924694e-8
1.3819250473223209e-8
6.492001664870073e-9
6.668056828401356e-9
3.6496225469821145e-8
3.879399461330704e-8
3.177733030421711e-8
2.864493565725111e-8
4.1008587378209337e-7
2.849806593725089e-7
2.9558176893676896e-6
5.258399728960617e-7
1.1538380309550488e-7
1.4275302578372742e-8
1.4887976349933173e-7
2.0710787383644868e-7
1.342808150864927e-7
7.311387441313997e-8
5.29248991009342e-8
4.468357836009882e-8
2.8454296353827407e-8
3.6578854857818866e-8
7.62556646657751e-9
1.0949410169053798e-8
1.0198232132035581e-8
3.68432556627038e-8
4.397212677109284e-8
1.4171465223740529e-7
9.22691267966443e-8
5.808362629328511e-8
3.997454142458535e-9
5.031900546689461e-9
8.7248220192537e-10
4.8403373923025433e-11
2.3630006692345645e-10
1.5047922993070784e-10
4.2638925804173883e-11
1.3112119983323173e-10
2.660284660223356e-10
7.924496844588182e-10
2.2200960484960427e-9
3.25296974414002e-9
2.803747196050093e-9
1.351825521750325e-9
6.978772525363507e-10
3.152648155220597e-9
6.004130815613853e-9
9.22279305160348e-9
1.2521965983501211e-8
1.513603330984958e-8
2.076184591767795e-9
2.4243704226995688e-8
2.201007639740372e-8
2.222558353893863e-8
9.75616595749715e-10
3.1325757092167254e-8
8.316750761144065e-8
1.1180085261763724e-7
8.278856870178924e-8
7.094520760743811e-8
6.425988638095358e-8
5.7545629352425967e-8
4.864455177441227e-8
3.654555913711593e-8
1.9484011436187466e-8
7.974530629660868e-9
6.038404676965004e-8
1.4353756246140558e-7
1.5013092123471321e-7
1.3035181405454287e-6
3.3911769599802407e-7
9.580193306606406e-6
1.8975762738788454e-6
5.407841611824773e-7
6.699536577855014e-9
7.126915331034792e-7
4.7329683189868023e-7
3.786617173836138e-7
3.526531369192835e-7
1.0011967461847244e-7
8.003264267110183e-7
3.618458740260574e-7
5.678112605692776e-7
1.1313362873863975e-6
2.6078071558342283e-7
2.868540491506137e-8
3.392274453985133e-8
1.7789641843189026e-8
6.993420006270177e-9
3.4914498454490817e-9
5.816670298844729e-9
3.2213451933306073e-9
2.080941481335671e-9
2.977429774100325e-10
9.253675380595693e-11
1.0779281940503217e-10
1.841955497526048e-10
2.1173952804246042e-10
1.270168682612245e-10
1.580958478910663e-11
8.344700155792921e-10
7.210016260618362e-10
7.927593102898606e-10
1.060566794523653e-9
1.605351125281262e-9
2.653363331958017e-9
4.550307997486441e-9
6.93231776404682e-9
8.312924140183334e-9
9.257244143438395e-9
1.1033978563284291e-8
2.560861253534165e-8
7.218306139421461e-8
5.470981869439577e-8
4.7625378059572475e-8
7.591568627982386e-8
1.8778355169797477e-8
1.0633153811703566e-11
1.003971652817588e-12
1.583344187057455e-13
3.1543701050762366e-14
0.
3.8821450657711085e-14
4.8579071498864923e-14
5.015614531650613e-14
3.3943529074456435e-14
0.
0.
0.
0.
0.
3.3579769306128876e-14
4.282037233309375e-14
5.592649578968157e-14
7.53871743954503e-14
1.0336160253664972e-13
1.4315254829495143e-13
1.995453765412663e-13
2.7943037590453686e-13
3.927138912208985e-13
5.536286099525425e-13
7.826073797391506e-13
7.809590005172172e-13
4.02898055839168e-13
3.050332568988555e-13
3.3326598913406875e-13
4.492424514032261e-13
6.384470108047415e-13
9.086390055255599e-13
1.3089442732995383e-12
1.92778343281796e-12
2.9081622152618535e-12
4.487453048135498e-12
7.0739140242723505e-12
1.1394854244797184e-11
1.87985770478755e-11
3.1911969181527275e-11
5.6199731422269774e-11
1.040977980657407e-10
2.0770130215877637e-10
4.650649330677718e-10
1.2136235195076987e-9
1.619922241529062e-8
4.242732032345537e-8
1.9256753206443488e-8
2.0860919094871314e-8
3.87639923467256e-8
4.7922127640257396e-8
5.3487095580295464e-8
5.48564090161208e-8
5.079897216204885e-8
4.20322933963696e-8
3.075628764410208e-8
3.2316116729243004e-8
2.1893443769319132e-8
1.231245706786256e-8
4.3992001405835954e-9
1.00133187369423e-8
7.495916187518817e-9
7.227312342424111e-9
7.153203269621889e-9
2.066672935946947e-9
9.497020598383898e-9
1.2604137083999055e-8
1.039515265442561e-8
8.977861366333038e-9
7.70777590618971e-9
6.0581030490240536e-9
2.816294464605837e-9
9.660568235410777e-9
1.0757558798197434e-8
9.102019420971034e-9
4.329656089966159e-8
7.911041533884029e-8
1.3173217857342446e-7
5.47336867148891e-8
2.7440250656468914e-8
9.550670799249732e-9
3.217983211147307e-9
2.31428057807217e-8
8.825490783944872e-8
4.114245288150945e-8
5.8043140590467174e-8
3.171877927780547e-8
9.207680470404246e-9
6.565284797854613e-8
3.896008513806827e-8
8.391787323146148e-8
7.040583439697145e-8
2.8252862632344056e-8
1.2155037268480158e-8
3.706255202879252e-9
7.058536692562816e-9
4.3477625236007846e-9
7.408070086474075e-10
1.2337017773497465e-9
8.583150810184845e-10
6.260835077961233e-10
2.9940167722835357e-10
2.418582288762583e-10
5.845996702449721e-10
9.156349530731445e-10
1.168987444692589e-9
3.2914136882972276e-9
8.341988950986483e-9
1.1588794597691171e-8
5.561528726763552e-9
4.303422632839226e-9
1.3300571158383696e-8
2.104551747683756e-8
2.8055354109166618e-8
3.458404174001605e-8
4.059658653193071e-8
4.591549098761832e-8
2.2502824865179893e-8
7.578310952083225e-9
2.065000236984838e-8
1.9599178844278032e-8
2.034041189872687e-8
2.2531743741390793e-8
5.328472635944017e-9
3.2689340376562266e-8
3.339538883201683e-8
2.877692104091971e-8
2.584705281704868e-8
2.2913742407321518e-8
1.901395519924694e-8
1.3819250473223209e-8
6.492001664870073e-9
6.668056828401356e-9
3.6496225469821145e-8
3.879399461330704e-8
3.177733030421711e-8
2.864493565725111e-8
4.1008587378209337e-7
2.849806593725089e-7
2.9558176893676896e-6
5.258399728960617e-7
1.1538380309550488e-7
1.4275302578372742e-8
1.4887976349933173e-7
2.0710787383644868e-7
1.342808150864927e-7
7.311387441313997e-8
5.29248991009342e-8
4.468357836009882e-8
2.8454296353827407e-8
3.6578854857818866e-8
7.62556646657751e-9
1.0949410169053798e-8
1.0198232132035581e-8
3.68432556627038e-8
4.397212677109284e-8
1.4171465223740529e-7
9.22691267966443e-8
5.808362629328511e-8
3.997454142458535e-9
5.031900546689461e-9
8.7248220192537e-10
4.8403373923025433e-11
2.3630006692345645e-10
1.5047922993070784e-10
4.2638925804173883e-11
1.3112119983323173e-10
2.660284660223356e-10
7.924496844588182e-10
2.2200960484960427e-9
3.25296974414002e-9
2.803747196050093e-9
1.351825521750325e-9
6.978772525363507e-10
3.152648155220597e-9
6.004130815613853e-9
9.22279305160348e-9
1.2521965983501211e-8
1.513603330984958e-8
2.076184591767795e-9
2.4243704226995688e-8
2.201007639740372e-8
2.222558353893863e-8
9.75616595749715e-10
3.1325757092167254e-8
8.316750761144065e-8
1.1180085261763724e-7
8.278856870178924e-8
7.094520760743811e-8
6.425988638095358e-8
5.7545629352425967e-8
4.864455177441227e-8
3.654555913711593e-8
1.9484011436187466e-8
7.974530629660868e-9
6.038404676965004e-8
1.4353756246140558e-7
1.5013092123471321e-7
1.3035181405454287e-6
3.3911769599802407e-7
9.580193306606406e-6
1.8975762738788454e-6
5.407841611824773e-7
6.699536577855014e-9
7.126915331034792e-7
4.7329683189868023e-7
3.786617173836138e-7
3.526531369192835e-7
1.0011967461847244e-7
8.003264267110183e-7
3.618458740260574e-7
5.678112605692776e-7
1.1313362873863975e-6
2.6078071558342283e-7
2.868540491506137e-8
3.392274453985133e-8
1.7789641843189026e-8
6.993420006270177e-9
3.4914498454490817e-9
5.816670298844729e-9
3.2213451933306073e-9
2.080941481335671e-9
2.977429774100325e-10
9.253675380595693e-11
1.0779281940503217e-10
1.841955497526048e-10
2.1173952804246042e-10
1.270168682612245e-10
1.580958478910663e-11
8.344700155792921e-10
7.210016260618362e-10
7.927593102898606e-10
1.060566794523653e-9
1.605351125281262e-9
2.653363331958017e-9
4.550307997486441e-9
6.93231776404682e-9
8.312924140183334e-9
9.257244143438395e-9
1.1033978563284291e-8
2.560861253534165e-8
7.218306139421461e-8
5.470981869439577e-8
4.7625378059572475e-8
7.591568627982386e-8
1.8778355169797477e-8
1.0633153811703566e-11
1.003971652817588e-12
1.583344187057455e-13
3.1543701050762366e-14
0.
3.8821450657711085e-14
4.8579071498864923e-14
5.015614531650613e-14
3.3943529074456435e-14
0.
0.
0.
0.
0.
3.3579769306128876e-14
4.282037233309375e-14
5.592649578968157e-14
7.53871743954503e-14
1.0336160253664972e-13
1.4315254829495143e-13
1.995453765412663e-13
2.7943037590453686e-13
3.927138912208985e-13
5.536286099525425e-13
7.826073797391506e-13
7.809590005172172e-13
4.02898055839168e-13
3.050332568988555e-13
3.3326598913406875e-13
4.492424514032261e-13
6.384470108047415e-13
9.086390055255599e-13
1.3089442732995383e-12
1.92778343281796e-12
2.9081622152618535e-12
4.487453048135498e-12
7.0739140242723505e-12
1.1394854244797184e-11
1.87985770478755e-11
3.1911969181527275e-11
5.6199731422269774e-11
1.040977980657407e-10
2.0770130215877637e-10
4.650649330677718e-10
1.2136235195076987e-9
1.619922241529062e-8
4.242732032345537e-8
1.9256753206443488e-8
2.0860919094871314e-8
3.87639923467256e-8
4.7922127640257396e-8
5.3487095580295464e-8
5.48564090161208e-8
5.079897216204885e-8
4.20322933963696e-8
3.075628764410208e-8
3.2316116729243004e-8
2.1893443769319132e-8
1.231245706786256e-8
4.3992001405835954e-9
1.00133187369423e-8
7.495916187518817e-9
7.227312342424111e-9
7.153203269621889e-9
2.066672935946947e-9
9.497020598383898e-9
1.2604137083999055e-8
1.039515265442561e-8
8.977861366333038e-9
7.70777590618971e-9
6.0581030490240536e-9
2.816294464605837e-9
9.660568235410777e-9
1.0757558798197434e-8
9.102019420971034e-9
4.329656089966159e-8
7.911041533884029e-8
1.3173217857342446e-7
5.47336867148891e-8
2.7440250656468914e-8
9.550670799249732e-9
3.217983211147307e-9
2.31428057807217e-8
8.825490783944872e-8
4.114245288150945e-8
5.8043140590467174e-8
3.171877927780547e-8
9.207680470404246e-9
6.565284797854613e-8
3.896008513806827e-8
8.391787323146148e-8
7.040583439697145e-8
2.8252862632344056e-8
1.2155037268480158e-8
3.706255202879252e-9
7.058536692562816e-9
4.3477625236007846e-9
7.408070086474075e-10
1.2337017773497465e-9
8.583150810184845e-10
6.260835077961233e-10
2.9940167722835357e-10
2.418582288762583e-10
5.845996702449721e-10
9.156349530731445e-10
1.168987444692589e-9
3.2914136882972276e-9
8.341988950986483e-9
1.1588794597691171e-8
5.561528726763552e-9
4.303422632839226e-9
1.3300571158383696e-8
2.104551747683756e-8
2.8055354109166618e-8
3.458404174001605e-8
4.059658653193071e-8
4.591549098761832e-8
2.2502824865179893e-8
7.578310952083225e-9
2.065000236984838e-8
1.9599178844278032e-8
2.034041189872687e-8
2.2531743741390793e-8
5.328472635944017e-9
3.2689340376562266e-8
3.339538883201683e-8
2.877692104091971e-8
2.584705281704868e-8
2.2913742407321518e-8
1.901395519924694e-8
1.3819250473223209e-8
6.492001664870073e-9
6.668056828401356e-9
3.6496225469821145e-8
3.879399461330704e-8
3.177733030421711e-8
2.864493565725111e-8
4.1008587378209337e-7
2.849806593725089e-7
2.9558176893676896e-6
5.258399728960617e-7
1.1538380309550488e-7
1.4275302578372742e-8
1.4887976349933173e-7
2.0710787383644868e-7
1.342808150864927e-7
7.311387441313997e-8
5.29248991009342e-8
4.468357836009882e-8
2.8454296353827407e-8
3.6578854857818866e-8
7.62556646657751e-9
1.0949410169053798e-8
1.0198232132035581e-8
3.68432556627038e-8
4.397212677109284e-8
1.4171465223740529e-7
9.22691267966443e-8
5.808362629328511e-8
3.997454142458535e-9
5.031900546689461e-9
8.7248220192537e-10
4.8403373923025433e-11
2.3630006692345645e-10
1.5047922993070784e-10
4.2638925804173883e-11
1.3112119983323173e-10
2.660284660223356e-10
7.924496844588182e-10
2.2200960484960427e-9
3.25296974414002e-9
2.803747196050093e-9
1.351825521750325e-9
6.978772525363507e-10
3.152648155220597e-9
6.004130815613853e-9
9.22279305160348e-9
1.2521965983501211e-8
1.513603330984958e-8
2.076184591767795e-9
2.4243704226995688e-8
2.201007639740372e-8
2.222558353893863e-8
9.75616595749715e-10
3.1325757092167254e-8
8.316750761144065e-8
1.1180085261763724e-7
8.278856870178924e-8
7.094520760743811e-8
6.425988638095358e-8
5.7545629352425967e-8
4.864455177441227e-8
3.654555913711593e-8
1.9484011436187466e-8
7.974530629660868e-9
6.038404676965004e-8
1.4353756246140558e-7
1.5013092123471321e-7
1.3035181405454287e-6
3.3911769599802407e-7
9.580193306606406e-6
1.8975762738788454e-6
5.407841611824773e-7
6.699536577855014e-9
7.126915331034792e-7
4.7329683189868023e-7
3.786617173836138e-7
3.526531369192835e-7
1.0011967461847244e-7
8.003264267110183e-7
3.618458740260574e-7
5.678112605692776e-7
1.1313362873863975e-6
2.6078071558342283e-7
2.868540491506137e-8
3.392274453985133e-8
1.7789641843189026e-8
6.993420006270177e-9
3.4914498454490817e-9
5.816670298844729e-9
3.2213451933306073e-9
2.080941481335671e-9
2.977429774100325e-10
9.253675380595693e-11
1.0779281940503217e-10
1.841955497526048e-10
2.1173952804246042e-10
1.270168682612245e-10
1.580958478910663e-11
8.344700155792921e-10
7.210016260618362e-10
7.927593102898606e-10
1.060566794523653e-9
1.605351125281262e-9
2.653363331958017e-9
4.550307997486441e-9
6.93231776404682e-9
8.312924140183334e-9
9.257244143438395e-9
1.1033978563284291e-8
2.560861253534165e-8
7.218306139421461e-8
5.470981869439577e-8
4.7625378059572475e-8
7.591568627982386e-8
1.8778355169797477e-8
1.0633153811703566e-11
1.003971652817588e-12
1.583344187057455e-13
3.1543701050762366e-14
0.
3.8821450657711085e-14
4.8579071498864923e-14
5.015614531650613e-14
3.3943529074456435e-14
0.
0.
0.
0.
0.
3.3579769306128876e-14
4.282037233309375e-14
5.592649578968157e-14
7.53871743954503e-14
1.0336160253664972e-13
1.4315254829495143e-13
1.995453765412663e-13
2.7943037590453686e-13
3.927138912208985e-13
5.536286099525425e-13
7.826073797391506e-13
7.809590005172172e-13
4.02898055839168e-13
3.050332568988555e-13
3.3326598913406875e-13
4.492424514032261e-13
6.384470108047415e-13
9.086390055255599e-13
1.3089442732995383e-12
1.92778343281796e-12
2.9081622152618535e-12
4.487453048135498e-12
7.0739140242723505e-12
1.1394854244797184e-11
1.87985770478755e-11
3.1911969181527275e-11
5.6199731422269774e-11
1.040977980657407e-10
2.0770130215877637e-10
4.650649330677718e-10
1.2136235195076987e-9
1.619922241529062e-8
4.242732032345537e-8
1.9256753206443488e-8
2.0860919094871314e-8
3.87639923467256e-8
4.7922127640257396e-8
5.3487095580295464e-8
5.48564090161208e-8
5.079897216204885e-8
4.20322933963696e-8
3.075628764410208e-8
3.2316116729243004e-8
2.1893443769319132e-8
1.231245706786256e-8
4.3992001405835954e-9
1.00133187369423e-8
7.495916187518817e-9
7.227312342424111e-9
7.153203269621889e-9
2.066672935946947e-9
9.497020598383898e-9
1.2604137083999055e-8
1.039515265442561e-8
8.977861366333038e-9
7.70777590618971e-9
6.0581030490240536e-9
2.816294464605837e-9
9.660568235410777e-9
1.0757558798197434e-8
9.102019420971034e-9
4.329656089966159e-8
7.911041533884029e-8
1.3173217857342446e-7
5.47336867148891e-8
2.7440250656468914e-8
9.550670799249732e-9
3.217983211147307e-9
2.31428057807217e-8
8.825490783944872e-8
4.114245288150945e-8
5.8043140590467174e-8
3.171877927780547e-8
9.207680470404246e-9
6.565284797854613e-8
3.896008513806827e-8
8.391787323146148e-8
7.040583439697145e-8
2.8252862632344056e-8
1.2155037268480158e-8
3.706255202879252e-9
7.058536692562816e-9
4.3477625236007846e-9
7.408070086474075e-10
1.2337017773497465e-9
8.583150810184845e-10
6.260835077961233e-10
2.9940167722835357e-10
2.418582288762583e-10
5.845996702449721e-10
9.156349530731445e-10
1.168987444692589e-9
3.2914136882972276e-9
8.341988950986483e-9
1.1588794597691171e-8
5.561528726763552e-9
4.303422632839226e-9
1.3300571158383696e-8
2.104551747683756e-8
2.8055354109166618e-8
3.458404174001605e-8
4.059658653193071e-8
4.591549098761832e-8
2.2502824865179893e-8
7.578310952083225e-9
2.065000236984838e-8
1.9599178844278032e-8
2.034041189872687e-8
2.2531743741390793e-8
5.328472635944017e-9
3.2689340376562266e-8
3.339538883201683e-8
2.877692104091971e-8
2.584705281704868e-8
2.2913742407321518e-8
1.901395519924694e-8
1.3819250473223209e-8
6.492001664870073e-9
6.668056828401356e-9
3.6496225469821145e-8
3.879399461330704e-8
3.177733030421711e-8
2.864493565725111e-8
4.1008587378209337e-7
2.849806593725089e-7
2.9558176893676896e-6
5.258399728960617e-7
1.1538380309550488e-7
1.4275302578372742e-8
1.4887976349933173e-7
2.0710787383644868e-7
1.342808150864927e-7
7.311387441313997e-8
5.29248991009342e-8
4.468357836009882e-8
2.8454296353827407e-8
3.6578854857818866e-8
7.62556646657751e-9
1.0949410169053798e-8
1.0198232132035581e-8
3.68432556627038e-8
4.397212677109284e-8
1.4171465223740529e-7
9.22691267966443e-8
5.808362629328511e-8
3.997454142458535e-9
5.031900546689461e-9
8.7248220192537e-10
4.8403373923025433e-11
2.3630006692345645e-10
1.5047922993070784e-10
4.2638925804173883e-11
1.3112119983323173e-10
2.660284660223356e-10
7.924496844588182e-10
2.2200960484960427e-9
3.25296974414002e-9
2.803747196050093e-9
1.351825521750325e-9
6.978772525363507e-10
3.152648155220597e-9
6.004130815613853e-9
9.22279305160348e-9
1.2521965983501211e-8
1.513603330984958e-8
2.076184591767795e-9
2.4243704226995688e-8
2.201007639740372e-8
2.222558353893863e-8
9.75616595749715e-10
3.1325757092167254e-8
8.316750761144065e-8
1.1180085261763724e-7
8.278856870178924e-8
7.094520760743811e-8
6.425988638095358e-8
5.7545629352425967e-8
4.864455177441227e-8
3.654555913711593e-8
1.9484011436187466e-8
7.974530629660868e-9
6.038404676965004e-8
1.4353756246140558e-7
1.5013092123471321e-7
1.3035181405454287e-6
3.3911769599802407e-7
9.580193306606406e-6
1.8975762738788454e-6
5.407841611824773e-7
6.699536577855014e-9
7.126915331034792e-7
4.7329683189868023e-7
3.786617173836138e-7
3.526531369192835e-7
1.0011967461847244e-7
8.003264267110183e-7
3.618458740260574e-7
5.678112605692776e-7
1.1313362873863975e-6
2.6078071558342283e-7
2.868540491506137e-8
3.392274453985133e-8
1.7789641843189026e-8
6.993420006270177e-9
3.4914498454490817e-9
5.816670298844729e-9
3.2213451933306073e-9
2.080941481335671e-9
2.977429774100325e-10
9.253675380595693e-11
1.0779281940503217e-10
1.841955497526048e-10
2.1173952804246042e-10
1.270168682612245e-10
1.580958478910663e-11
8.344700155792921e-10
7.210016260618362e-10
7.927593102898606e-10
1.060566794523653e-9
1.605351125281262e-9
2.653363331958017e-9
4.550307997486441e-9
6.93231776404682e-9
8.312924140183334e-9
9.257244143438395e-9
1.1033978563284291e-8
2.560861253534165e-8
7.218306139421461e-8
5.470981869439577e-8
4.7625378059572475e-8
7.591568627982386e-8
1.8778355169797477e-8
1.0633153811703566e-11
1.003971652817588e-12
1.583344187057455e-13
3.1543701050762366e-14
0.
3.8821450657711085e-14
4.8579071498864923e-14
5.015614531650613e-14
3.3943529074456435e-14
0.
0.
0.
0.
0.
3.3579769306128876e-14
4.282037233309375e-14
5.592649578968157e-14
7.53871743954503e-14
1.0336160253664972e-13
1.4315254829495143e-13
1.995453765412663e-13
2.7943037590453686e-13
3.927138912208985e-13
5.536286099525425e-13
7.826073797391506e-13
7.809590005172172e-13
4.02898055839168e-13
3.050332568988555e-13
3.3326598913406875e-13
4.492424514032261e-13
6.384470108047415e-13
9.086390055255599e-13
1.3089442732995383e-12
1.92778343281796e-12
2.9081622152618535e-12
4.487453048135498e-12
7.0739140242723505e-12
1.1394854244797184e-11
1.87985770478755e-11
3.1911969181527275e-11
5.6199731422269774e-11
1.040977980657407e-10
2.0770130215877637e-10
4.650649330677718e-10
1.2136235195076987e-9
1.619922241529062e-8
4.242732032345537e-8
1.9256753206443488e-8
2.0860919094871314e-8
3.87639923467256e-8
4.7922127640257396e-8
5.3487095580295464e-8
5.48564090161208e-8
5.079897216204885e-8
4.20322933963696e-8
3.075628764410208e-8
3.2316116729243004e-8
2.1893443769319132e-8
1.231245706786256e-8
4.3992001405835954e-9
1.00133187369423e-8
7.495916187518817e-9
7.227312342424111e-9
7.153203269621889e-9
2.066672935946947e-9
9.497020598383898e-9
1.2604137083999055e-8
1.039515265442561e-8
8.977861366333038e-9
7.70777590618971e-9
6.0581030490240536e-9
2.816294464605837e-9
9.660568235410777e-9
1.0757558798197434e-8
9.102019420971034e-9
4.329656089966159e-8
7.911041533884029e-8
1.3173217857342446e-7
5.47336867148891e-8
2.7440250656468914e-8
9.550670799249732e-9
3.217983211147307e-9
2.31428057807217e-8
8.825490783944872e-8
4.114245288150945e-8
5.8043140590467174e-8
3.171877927780547e-8
9.207680470404246e-9
6.565284797854613e-8
3.896008513806827e-8
8.391787323146148e-8
7.040583439697145e-8
2.8252862632344056e-8
1.2155037268480158e-8
3.706255202879252e-9
7.058536692562816e-9
4.3477625236007846e-9
7.408070086474075e-10
1.2337017773497465e-9
8.583150810184845e-10
6.260835077961233e-10
2.9940167722835357e-10
2.418582288762583e-10
5.845996702449721e-10
9.156349530731445e-10
1.168987444692589e-9
3.2914136882972276e-9
8.341988950986483e-9
1.1588794597691171e-8
5.561528726763552e-9
4.303422632839226e-9
1.3300571158383696e-8
2.104551747683756e-8
2.8055354109166618e-8
3.458404174001605e-8
4.059658653193071e-8
4.591549098761832e-8
2.2502824865179893e-8
7.578310952083225e-9
2.065000236984838e-8
1.9599178844278032e-8
2.034041189872687e-8
2.2531743741390793e-8
5.328472635944017e-9
3.2689340376562266e-8
3.339538883201683e-8
2.877692104091971e-8
2.584705281704868e-8
2.2913742407321518e-8
1.901395519924694e-8
1.3819250473223209e-8
6.492001664870073e-9
6.668056828401356e-9
3.6496225469821145e-8
3.879399461330704e-8
3.177733030421711e-8
2.864493565725111e-8
4.1008587378209337e-7
2.849806593725089e-7
2.9558176893676896e-6
5.258399728960617e-7
1.1538380309550488e-7
1.4275302578372742e-8
1.4887976349933173e-7
2.0710787383644868e-7
1.342808150864927e-7
7.311387441313997e-8
5.29248991009342e-8
4.468357836009882e-8
2.8454296353827407e-8
3.6578854857818866e-8
7.62556646657751e-9
1.0949410169053798e-8
1.0198232132035581e-8
3.68432556627038e-8
4.397212677109284e-8
1.4171465223740529e-7
9.22691267966443e-8
5.808362629328511e-8
3.997454142458535e-9
5.031900546689461e-9
8.7248220192537e-10
4.8403373923025433e-11
2.3630006692345645e-10
1.5047922993070784e-10
4.2638925804173883e-11
1.3112119983323173e-10
2.660284660223356e-10
7.924496844588182e-10
2.2200960484960427e-9
3.25296974414002e-9
2.803747196050093e-9
1.351825521750325e-9
6.978772525363507e-10
3.152648155220597e-9
6.004130815613853e-9
9.22279305160348e-9
1.2521965983501211e-8
1.513603330984958e-8
2.076184591767795e-9
2.4243704226995688e-8
2.201007639740372e-8
2.222558353893863e-8
9.75616595749715e-10
3.1325757092167254e-8
8.316750761144065e-8
1.1180085261763724e-7
8.278856870178924e-8
7.094520760743811e-8
6.425988638095358e-8
5.7545629352425967e-8
4.864455177441227e-8
3.654555913711593e-8
1.9484011436187466e-8
7.974530629660868e-9
6.038404676965004e-8
1.4353756246140558e-7
1.5013092123471321e-7
1.3035181405454287e-6
3.3911769599802407e-7
9.580193306606406e-6
1.8975762738788454e-6
5.407841611824773e-7
6.699536577855014e-9
7.126915331034792e-7
4.7329683189868023e-7
3.786617173836138e-7
3.526531369192835e-7
1.0011967461847244e-7
8.003264267110183e-7
3.618458740260574e-7
5.678112605692776e-7
1.1313362873863975e-6
2.6078071558342283e-7
2.868540491506137e-8
3.392274453985133e-8
1.7789641843189026e-8
6.993420006270177e-9
3.4914498454490817e-9
5.816670298844729e-9
3.2213451933306073e-9
2.080941481335671e-9
2.977429774100325e-10
9.253675380595693e-11
1.0779281940503217e-10
1.841955497526048e-10
2.1173952804246042e-10
1.270168682612245e-10
1.580958478910663e-11
8.344700155792921e-10
7.210016260618362e-10
7.927593102898606e-10
1.060566794523653e-9
1.605351125281262e-9
2.653363331958017e-9
4.550307997486441e-9
6.93231776404682e-9
8.312924140183334e-9
9.257244143438395e-9
1.1033978563284291e-8
2.560861253534165e-8
7.218306139421461e-8
5.470981869439577e-8
4.7625378059572475e-8
7.591568627982386e-8
1.8778355169797477e-8
1.0633153811703566e-11
1.003971652817588e-12
1.583344187057455e-13
3.1543701050762366e-14
0.
3.8821450657711085e-14
4.8579071498864923e-14
5.015614531650613e-14
3.3943529074456435e-14
0.
0.
0.
0.
0.
3.3579769306128876e-14
4.282037233309375e-14
5.592649578968157e-14
7.53871743954503e-14
1.0336160253664972e-13
1.4315254829495143e-13
1.995453765412663e-13
2.7943037590453686e-13
3.927138912208985e-13
5.536286099525425e-13
7.826073797391506e-13
7.809590005172172e-13
4.02898055839168e-13
3.050332568988555e-13
3.3326598913406875e-13
4.492424514032261e-13
6.384470108047415e-13
9.086390055255599e-13
1.3089442732995383e-12
1.92778343281796e-12
2.9081622152618535e-12
4.487453048135498e-12
7.0739140242723505e-12
1.1394854244797184e-11
1.87985770478755e-11
3.1911969181527275e-11
5.6199731422269774e-11
1.040977980657407e-10
2.0770130215877637e-10
4.650649330677718e-10
1.2136235195076987e-9
1.619922241529062e-8
4.242732032345537e-8
1.9256753206443488e-8
2.0860919094871314e-8
3.87639923467256e-8
4.7922127640257396e-8
5.3487095580295464e-8
5.48564090161208e-8
5.079897216204885e-8
4.20322933963696e-8
3.075628764410208e-8
3.2316116729243004e-8
2.1893443769319132e-8
1.231245706786256e-8
4.3992001405835954e-9
1.00133187369423e-8
7.495916187518817e-9
7.227312342424111e-9
7.153203269621889e-9
2.066672935946947e-9
9.497020598383898e-9
1.2604137083999055e-8
1.039515265442561e-8
8.977861366333038e-9
7.70777590618971e-9
6.0581030490240536e-9
2.816294464605837e-9
9.660568235410777e-9
1.0757558798197434e-8
9.102019420971034e-9
4.329656089966159e-8
7.911041533884029e-8
1.3173217857342446e-7
5.47336867148891e-8
2.7440250656468914e-8
9.550670799249732e-9
3.217983211147307e-9
2.31428057807217e-8
8.825490783944872e-8
4.114245288150945e-8
5.8043140590467174e-8
3.171877927780547e-8
9.207680470404246e-9
6.565284797854613e-8
3.896008513806827e-8
8.391787323146148e-8
7.040583439697145e-8
2.8252862632344056e-8
1.2155037268480158e-8
3.706255202879252e-9
7.058536692562816e-9
4.3477625236007846e-9
7.408070086474075e-10
1.2337017773497465e-9
8.583150810184845e-10
6.260835077961233e-10
2.9940167722835357e-10
2.418582288762583e-10
5.845996702449721e-10
9.156349530731445e-10
1.168987444692589e-9
3.2914136882972276e-9
8.341988950986483e-9
1.1588794597691171e-8
5.561528726763552e-9
4.303422632839226e-9
1.3300571158383696e-8
2.104551747683756e-8
2.8055354109166618e-8
3.458404174001605e-8
4.059658653193071e-8
4.591549098761832e-8
2.2502824865179893e-8
7.578310952083225e-9
2.065000236984838e-8
1.9599178844278032e-8
2.034041189872687e-8
2.2531743741390793e-8
5.328472635944017e-9
3.2689340376562266e-8
3.339538883201683e-8
2.877692104091971e-8
2.584705281704868e-8
2.2913742407321518e-8
1.901395519924694e-8
1.3819250473223209e-8
6.492001664870073e-9
6.668056828401356e-9
3.6496225469821145e-8
3.879399461330704e-8
3.177733030421711e-8
2.864493565725111e-8
4.1008587378209337e-7
2.849806593725089e-7
2.9558176893676896e-6
5.258399728960617e-7
1.1538380309550488e-7
1.4275302578372742e-8
1.4887976349933173e-7
2.0710787383644868e-7
1.342808150864927e-7
7.311387441313997e-8
5.29248991009342e-8
4.468357836009882e-8
2.8454296353827407e-8
3.6578854857818866e-8
7.62556646657751e-9
1.0949410169053798e-8
1.0198232132035581e-8
3.68432556627038e-8
4.397212677109284e-8
1.4171465223740529e-7
9.22691267966443e-8
5.808362629328511e-8
3.997454142458535e-9
5.031900546689461e-9
8.7248220192537e-10
4.8403373923025433e-11
2.3630006692345645e-10
1.5047922993070784e-10
4.2638925804173883e-11
1.3112119983323173e-10
2.660284660223356e-10
7.924496844588182e-10
2.2200960484960427e-9
3.25296974414002e-9
2.803747196050093e-9
1.351825521750325e-9
6.978772525363507e-10
3.152648155220597e-9
6.004130815613853e-9
9.22279305160348e-9
1.2521965983501211e-8
1.513603330984958e-8
2.076184591767795e-9
2.4243704226995688e-8
2.201007639740372e-8
2.222558353893863e-8
9.75616595749715e-10
3.1325757092167254e-8
8.316750761144065e-8
1.1180085261763724e-7
8.278856870178924e-8
7.094520760743811e-8
6.425988638095358e-8
5.7545629352425967e-8
4.864455177441227e-8
3.654555913711593e-8
1.9484011436187466e-8
7.974530629660868e-9
6.038404676965004e-8
1.4353756246140558e-7
1.5013092123471321e-7
1.3035181405454287e-6
3.3911769599802407e-7
9.580193306606406e-6
1.8975762738788454e-6
5.407841611824773e-7
6.699536577855014e-9
7.126915331034792e-7
4.7329683189868023e-7
3.786617173836138e-7
3.526531369192835e-7
1.0011967461847244e-7
8.003264267110183e-7
3.618458740260574e-7
5.678112605692776e-7
1.1313362873863975e-6
2.6078071558342283e-7
2.868540491506137e-8
3.392274453985133e-8
1.7789641843189026e-8
6.993420006270177e-9
3.4914498454490817e-9
5.816670298844729e-9
3.2213451933306073e-9
2.080941481335671e-9
2.977429774100325e-10
9.253675380595693e-11
1.0779281940503217e-10
1.841955497526048e-10
2.1173952804246042e-10
1.270168682612245e-10
1.580958478910663e-11
8.344700155792921e-10
7.210016260618362e-10
7.927593102898606e-10
1.060566794523653e-9
1.605351125281262e-9
2.653363331958017e-9
4.550307997486441e-9
6.93231776404682e-9
8.312924140183334e-9
9.257244143438395e-9
1.1033978563284291e-8
2.560861253534165e-8
7.218306139421461e-8
5.470981869439577e-8
4.7625378059572475e-8
7.591568627982386e-8
1.8778355169797477e-8
1.0633153811703566e-11
1.003971652817588e-12
1.583344187057455e-13
3.1543701050762366e-14
0.
3.8821450657711085e-14
4.8579071498864923e-14
5.015614531650613e-14
3.3943529074456435e-14
0.
0.
0.
0.
0.
3.3579769306128876e-14
4.282037233309375e-14
5.592649578968157e-14
7.53871743954503e-14
1.0336160253664972e-13
1.4315254829495143e-13
1.995453765412663e-13
2.7943037590453686e-13
3.927138912208985e-13
5.536286099525425e-13
7.826073797391506e-13
7.809590005172172e-13
4.02898055839168e-13
3.050332568988555e-13
3.3326598913406875e-13
4.492424514032261e-13
6.384470108047415e-13
9.086390055255599e-13
1.3089442732995383e-12
1.92778343281796e-12
2.9081622152618535e-12
4.487453048135498e-12
7.0739140242723505e-12
1.1394854244797184e-11
1.87985770478755e-11
3.1911969181527275e-11
5.6199731422269774e-11
1.040977980657407e-10
2.0770130215877637e-10
4.650649330677718e-10
1.2136235195076987e-9
1.619922241529062e-8
4.242732032345537e-8
1.9256753206443488e-8
2.0860919094871314e-8
3.87639923467256e-8
4.7922127640257396e-8
5.3487095580295464e-8
5.48564090161208e-8
5.079897216204885e-8
4.20322933963696e-8
3.075628764410208e-8
3.2316116729243004e-8
2.1893443769319132e-8
1.231245706786256e-8
4.3992001405835954e-9
1.00133187369423e-8
7.495916187518817e-9
7.227312342424111e-9
7.153203269621889e-9
2.066672935946947e-9
9.497020598383898e-9
1.2604137083999055e-8
1.039515265442561e-8
8.977861366333038e-9
7.70777590618971e-9
6.0581030490240536e-9
2.816294464605837e-9
9.660568235410777e-9
1.0757558798197434e-8
9.102019420971034e-9
4.329656089966159e-8
7.911041533884029e-8
1.3173217857342446e-7
5.47336867148891e-8
2.7440250656468914e-8
9.550670799249732e-9
3.217983211147307e-9
2.31428057807217e-8
8.825490783944872e-8
4.114245288150945e-8
5.8043140590467174e-8
3.171877927780547e-8
9.207680470404246e-9
6.565284797854613e-8
3.896008513806827e-8
8.391787323146148e-8
7.040583439697145e-8
2.8252862632344056e-8
1.2155037268480158e-8
3.706255202879252e-9
7.058536692562816e-9
4.3477625236007846e-9
7.408070086474075e-10
1.2337017773497465e-9
8.583150810184845e-10
6.260835077961233e-10
2.9940167722835357e-10
2.418582288762583e-10
5.845996702449721e-10
9.156349530731445e-10
1.168987444692589e-9
3.2914136882972276e-9
8.341988950986483e-9
1.1588794597691171e-8
5.561528726763552e-9
4.303422632839226e-9
1.3300571158383696e-8
2.104551747683756e-8
2.8055354109166618e-8
3.458404174001605e-8
4.059658653193071e-8
4.591549098761832e-8
2.2502824865179893e-8
7.578310952083225e-9
2.065000236984838e-8
1.9599178844278032e-8
2.034041189872687e-8
2.2531743741390793e-8
5.328472635944017e-9
3.2689340376562266e-8
3.339538883201683e-8
2.877692104091971e-8
2.584705281704868e-8
2.2913742407321518e-8
1.901395519924694e-8
1.3819250473223209e-8
6.492001664870073e-9
6.668056828401356e-9
3.6496225469821145e-8
3.879399461330704e-8
3.177733030421711e-8
2.864493565725111e-8
4.1008587378209337e-7
2.849806593725089e-7
2.9558176893676896e-6
5.258399728960617e-7
1.1538380309550488e-7
1.4275302578372742e-8
1.4887976349933173e-7
2.0710787383644868e-7
1.342808150864927e-7
7.311387441313997e-8
5.29248991009342e-8
4.468357836009882e-8
2.8454296353827407e-8
3.6578854857818866e-8
7.62556646657751e-9
1.0949410169053798e-8
1.0198232132035581e-8
3.68432556627038e-8
4.397212677109284e-8
1.4171465223740529e-7
9.22691267966443e-8
5.808362629328511e-8
3.997454142458535e-9
5.031900546689461e-9
8.7248220192537e-10
4.8403373923025433e-11
2.3630006692345645e-10
1.5047922993070784e-10
4.2638925804173883e-11
1.3112119983323173e-10
2.660284660223356e-10
7.924496844588182e-10
2.2200960484960427e-9
3.25296974414002e-9
2.803747196050093e-9
1.351825521750325e-9
6.978772525363507e-10
3.152648155220597e-9
6.004130815613853e-9
9.22279305160348e-9
1.2521965983501211e-8
1.513603330984958e-8
2.076184591767795e-9
2.4243704226995688e-8
2.201007639740372e-8
2.222558353893863e-8
9.75616595749715e-10
3.1325757092167254e-8
8.316750761144065e-8
1.1180085261763724e-7
8.278856870178924e-8
7.094520760743811e-8
6.425988638095358e-8
5.7545629352425967e-8
4.864455177441227e-8
3.654555913711593e-8
1.9484011436187466e-8
7.974530629660868e-9
6.038404676965004e-8
1.4353756246140558e-7
1.5013092123471321e-7
1.3035181405454287e-6
3.3911769599802407e-7
9.580193306606406e-6
1.8975762738788454e-6
5.407841611824773e-7
6.699536577855014e-9
7.126915331034792e-7
4.7329683189868023e-7
3.786617173836138e-7
3.526531369192835e-7
1.0011967461847244e-7
8.003264267110183e-7
3.618458740260574e-7
5.678112605692776e-7
1.1313362873863975e-6
2.6078071558342283e-7
2.868540491506137e-8
3.392274453985133e-8
1.7789641843189026e-8
6.993420006270177e-9
3.4914498454490817e-9
5.816670298844729e-9
3.2213451933306073e-9
2.080941481335671e-9
2.977429774100325e-10
9.253675380595693e-11
1.0779281940503217e-10
1.841955497526048e-10
2.1173952804246042e-10
1.270168682612245e-10
1.580958478910663e-11
8.344700155792921e-10
7.210016260618362e-10
7.927593102898606e-10
1.060566794523653e-9
1.605351125281262e-9
2.653363331958017e-9
4.550307997486441e-9
6.93231776404682e-9
8.312924140183334e-9
9.257244143438395e-9
1.1033978563284291e-8
2.560861253534165e-8
7.218306139421461e-8
5.470981869439577e-8
4.7625378059572475e-8
7.591568627982386e-8
1.8778355169797477e-8
1.0633153811703566e-11
1.003971652817588e-12
1.583344187057455e-13
3.1543701050762366e-14
0.
3.8821450657711085e-14
4.8579071498864923e-14
5.015614531650613e-14
3.3943529074456435e-14
0.
0.
0.
0.
0.
3.3579769306128876e-14
4.282037233309375e-14
5.592649578968157e-14
7.53871743954503e-14
1.0336160253664972e-13
1.4315254829495143e-13
1.995453765412663e-13
2.7943037590453686e-13
3.927138912208985e-13
5.536286099525425e-13
7.826073797391506e-13
7.809590005172172e-13
4.02898055839168e-13
3.050332568988555e-13
3.3326598913406875e-13
4.492424514032261e-13
6.384470108047415e-13
9.086390055255599e-13
1.3089442732995383e-12
1.92778343281796e-12
2.9081622152618535e-12
4.487453048135498e-12
7.0739140242723505e-12
1.1394854244797184e-11
1.87985770478755e-11
3.1911969181527275e-11
5.6199731422269774e-11
1.040977980657407e-10
2.0770130215877637e-10
4.650649330677718e-10
1.2136235195076987e-9
1.619922241529062e-8
4.242732032345537e-8
1.9256753206443488e-8
2.0860919094871314e-8
3.87639923467256e-8
4.7922127640257396e-8
5.3487095580295464e-8
5.48564090161208e-8
5.079897216204885e-8
4.20322933963696e-8
3.075628764410208e-8
3.2316116729243004e-8
2.1893443769319132e-8
1.231245706786256e-8
4.3992001405835954e-9
1.00133187369423e-8
7.495916187518817e-9
7.227312342424111e-9
7.153203269621889e-9
2.066672935946947e-9
9.497020598383898e-9
1.2604137083999055e-8
1.039515265442561e-8
8.977861366333038e-9
7.70777590618971e-9
6.0581030490240536e-9
2.816294464605837e-9
9.660568235410777e-9
1.0757558798197434e-8
9.102019420971034e-9
4.329656089966159e-8
7.911041533884029e-8
1.3173217857342446e-7
5.47336867148891e-8
2.7440250656468914e-8
9.550670799249732e-9
3.217983211147307e-9
2.31428057807217e-8
8.825490783944872e-8
4.114245288150945e-8
5.8043140590467174e-8
3.171877927780547e-8
9.207680470404246e-9
6.565284797854613e-8
3.896008513806827e-8
8.391787323146148e-8
7.040583439697145e-8
2.8252862632344056e-8
1.2155037268480158e-8
3.706255202879252e-9
7.058536692562816e-9
4.3477625236007846e-9
7.408070086474075e-10
1.2337017773497465e-9
8.583150810184845e-10
6.260835077961233e-10
2.9940167722835357e-10
2.418582288762583e-10
5.845996702449721e-10
9.156349530731445e-10
1.168987444692589e-9
3.2914136882972276e-9
8.341988950986483e-9
1.1588794597691171e-8
5.561528726763552e-9
4.303422632839226e-9
1.3300571158383696e-8
2.104551747683756e-8
2.8055354109166618e-8
3.458404174001605e-8
4.059658653193071e-8
4.591549098761832e-8
2.2502824865179893e-8
7.578310952083225e-9
2.065000236984838e-8
1.9599178844278032e-8
2.034041189872687e-8
2.2531743741390793e-8
5.328472635944017e-9
3.2689340376562266e-8
3.339538883201683e-8
2.877692104091971e-8
2.584705281704868e-8
2.2913742407321518e-8
1.901395519924694e-8
1.3819250473223209e-8
6.492001664870073e-9
6.668056828401356e-9
3.6496225469821145e-8
3.879399461330704e-8
3.177733030421711e-8
2.864493565725111e-8
4.1008587378209337e-7
2.849806593725089e-7
2.9558176893676896e-6
5.258399728960617e-7
1.1538380309550488e-7
1.4275302578372742e-8
1.4887976349933173e-7
2.0710787383644868e-7
1.342808150864927e-7
7.311387441313997e-8
5.29248991009342e-8
4.468357836009882e-8
2.8454296353827407e-8
3.6578854857818866e-8
7.62556646657751e-9
1.0949410169053798e-8
1.0198232132035581e-8
3.68432556627038e-8
4.397212677109284e-8
1.4171465223740529e-7
9.22691267966443e-8
5.808362629328511e-8
3.997454142458535e-9
5.031900546689461e-9
8.7248220192537e-10
4.8403373923025433e-11
2.3630006692345645e-10
1.5047922993070784e-10
4.2638925804173883e-11
1.3112119983323173e-10
2.660284660223356e-10
7.924496844588182e-10
2.2200960484960427e-9
3.25296974414002e-9
2.803747196050093e-9
1.351825521750325e-9
6.978772525363507e-10
3.152648155220597e-9
6.004130815613853e-9
9.22279305160348e-9
1.2521965983501211e-8
1.513603330984958e-8
2.076184591767795e-9
2.4243704226995688e-8
2.201007639740372e-8
2.222558353893863e-8
9.75616595749715e-10
3.1325757092167254e-8
8.316750761144065e-8
1.1180085261763724e-7
8.278856870178924e-8
7.094520760743811e-8
6.425988638095358e-8
5.7545629352425967e-8
4.864455177441227e-8
3.654555913711593e-8
1.9484011436187466e-8
7.974530629660868e-9
6.038404676965004e-8
1.4353756246140558e-7
1.5013092123471321e-7
1.3035181405454287e-6
3.3911769599802407e-7
9.580193306606406e-6
1.8975762738788454e-6
5.407841611824773e-7
6.699536577855014e-9
7.126915331034792e-7
4.7329683189868023e-7
3.786617173836138e-7
3.526531369192835e-7
1.0011967461847244e-7
8.003264267110183e-7
3.618458740260574e-7
5.678112605692776e-7
1.1313362873863975e-6
2.6078071558342283e-7
2.868540491506137e-8
3.392274453985133e-8
1.7789641843189026e-8
6.993420006270177e-9
3.4914498454490817e-9
5.816670298844729e-9
3.2213451933306073e-9
2.080941481335671e-9
2.977429774100325e-10
9.253675380595693e-11
1.0779281940503217e-10
1.841955497526048e-10
2.1173952804246042e-10
1.270168682612245e-10
1.580958478910663e-11
8.344700155792921e-10
7.210016260618362e-10
7.927593102898606e-10
1.060566794523653e-9
1.605351125281262e-9
2.653363331958017e-9
4.550307997486441e-9
6.93231776404682e-9
8.312924140183334e-9
9.257244143438395e-9
1.1033978563284291e-8
2.560861253534165e-8
7.218306139421461e-8
5.470981869439577e-8
4.7625378059572475e-8
7.591568627982386e-8
1.8778355169797477e-8
1.0633153811703566e-11
1.003971652817588e-12
1.583344187057455e-13
3.1543701050762366e-14
0.
3.8821450657711085e-14
4.8579071498864923e-14
5.015614531650613e-14
3.3943529074456435e-14
0.
0.
0.
0.
0.
3.3579769306128876e-14
4.282037233309375e-14
5.592649578968157e-14
7.53871743954503e-14
1.0336160253664972e-13
1.4315254829495143e-13
1.995453765412663e-13
2.7943037590453686e-13
3.927138912208985e-13
5.536286099525425e-13
7.826073797391506e-13
7.809590005172172e-13
4.02898055839168e-13
3.050332568988555e-13
3.3326598913406875e-13
4.492424514032261e-13
6.384470108047415e-13
9.086390055255599e-13
1.3089442732995383e-12
1.92778343281796e-12
2.9081622152618535e-12
4.487453048135498e-12
7.0739140242723505e-12
1.1394854244797184e-11
1.87985770478755e-11
3.1911969181527275e-11
5.6199731422269774e-11
1.040977980657407e-10
2.0770130215877637e-10
4.650649330677718e-10
1.2136235195076987e-9
1.619922241529062e-8
4.242732032345537e-8
1.9256753206443488e-8
2.0860919094871314e-8
3.87639923467256e-8
4.7922127640257396e-8
5.3487095580295464e-8
5.48564090161208e-8
5.079897216204885e-8
4.20322933963696e-8
3.075628764410208e-8
3.2316116729243004e-8
2.1893443769319132e-8
1.231245706786256e-8
4.3992001405835954e-9
1.00133187369423e-8
7.495916187518817e-9
7.227312342424111e-9
7.153203269621889e-9
2.066672935946947e-9
9.497020598383898e-9
1.2604137083999055e-8
1.039515265442561e-8
8.977861366333038e-9
7.70777590618971e-9
6.0581030490240536e-9
2.816294464605837e-9
9.660568235410777e-9
1.0757558798197434e-8
9.102019420971034e-9
4.329656089966159e-8
7.911041533884029e-8
1.3173217857342446e-7
5.47336867148891e-8
2.7440250656468914e-8
9.550670799249732e-9
3.217983211147307e-9
2.31428057807217e-8
8.825490783944872e-8
4.114245288150945e-8
5.8043140590467174e-8
3.171877927780547e-8
9.207680470404246e-9
6.565284797854613e-8
3.896008513806827e-8
8.391787323146148e-8
7.040583439697145e-8
2.8252862632344056e-8
1.2155037268480158e-8
3.706255202879252e-9
7.058536692562816e-9
4.3477625236007846e-9
7.408070086474075e-10
1.2337017773497465e-9
8.583150810184845e-10
6.260835077961233e-10
2.9940167722835357e-10
2.418582288762583e-10
5.845996702449721e-10
9.156349530731445e-10
1.168987444692589e-9
3.2914136882972276e-9
8.341988950986483e-9
1.1588794597691171e-8
5.561528726763552e-9
4.303422632839226e-9
1.3300571158383696e-8
2.104551747683756e-8
2.8055354109166618e-8
3.458404174001605e-8
4.059658653193071e-8
4.591549098761832e-8
2.2502824865179893e-8
7.578310952083225e-9
2.065000236984838e-8
1.9599178844278032e-8
2.034041189872687e-8
2.2531743741390793e-8
5.328472635944017e-9
3.2689340376562266e-8
3.339538883201683e-8
2.877692104091971e-8
2.584705281704868e-8
2.2913742407321518e-8
1.901395519924694e-8
1.3819250473223209e-8
6.492001664870073e-9
6.668056828401356e-9
3.6496225469821145e-8
3.879399461330704e-8
3.177733030421711e-8
2.864493565725111e-8
4.1008587378209337e-7
2.849806593725089e-7
2.9558176893676896e-6
5.258399728960617e-7
1.1538380309550488e-7
1.4275302578372742e-8
1.4887976349933173e-7
2.0710787383644868e-7
1.342808150864927e-7
7.311387441313997e-8
5.29248991009342e-8
4.468357836009882e-8
2.8454296353827407e-8
3.6578854857818866e-8
7.62556646657751e-9
1.0949410169053798e-8
1.0198232132035581e-8
3.68432556627038e-8
4.397212677109284e-8
1.4171465223740529e-7
9.22691267966443e-8
5.808362629328511e-8
3.997454142458535e-9
5.031900546689461e-9
8.7248220192537e-10
4.8403373923025433e-11
2.3630006692345645e-10
1.5047922993070784e-10
4.2638925804173883e-11
1.3112119983323173e-10
2.660284660223356e-10
7.924496844588182e-10
2.2200960484960427e-9
3.25296974414002e-9
2.803747196050093e-9
1.351825521750325e-9
6.978772525363507e-10
3.152648155220597e-9
6.004130815613853e-9
9.22279305160348e-9
1.2521965983501211e-8
1.513603330984958e-8
2.076184591767795e-9
2.4243704226995688e-8
2.201007639740372e-8
2.222558353893863e-8
9.75616595749715e-10
3.1325757092167254e-8
8.316750761144065e-8
1.1180085261763724e-7
8.278856870178924e-8
7.094520760743811e-8
6.425988638095358e-8
5.7545629352425967e-8
4.864455177441227e-8
3.654555913711593e-8
1.9484011436187466e-8
7.974530629660868e-9
6.038404676965004e-8
1.4353756246140558e-7
1.5013092123471321e-7
1.3035181405454287e-6
3.3911769599802407e-7
9.580193306606406e-6
1.8975762738788454e-6
5.407841611824773e-7
6.699536577855014e-9
7.126915331034792e-7
4.7329683189868023e-7
3.786617173836138e-7
3.526531369192835e-7
1.0011967461847244e-7
8.003264267110183e-7
3.618458740260574e-7
5.678112605692776e-7
1.1313362873863975e-6
2.6078071558342283e-7
2.868540491506137e-8
3.392274453985133e-8
1.7789641843189026e-8
6.993420006270177e-9
3.4914498454490817e-9
5.816670298844729e-9
3.2213451933306073e-9
2.080941481335671e-9
2.977429774100325e-10
9.253675380595693e-11
1.0779281940503217e-10
1.841955497526048e-10
2.1173952804246042e-10
1.270168682612245e-10
1.580958478910663e-11
8.344700155792921e-10
7.210016260618362e-10
7.927593102898606e-10
1.060566794523653e-9
1.605351125281262e-9
2.653363331958017e-9
4.550307997486441e-9
6.93231776404682e-9
8.312924140183334e-9
9.257244143438395e-9
1.1033978563284291e-8
2.560861253534165e-8
7.218306139421461e-8
5.470981869439577e-8
4.7625378059572475e-8
7.591568627982386e-8
1.8778355169797477e-8
1.0633153811703566e-11
1.003971652817588e-12
1.583344187057455e-13
3.1543701050762366e-14
0.
3.8821450657711085e-14
4.8579071498864923e-14
5.015614531650613e-14
3.3943529074456435e-14
0.
0.
0.
0.
0.
3.3579769306128876e-14
4.282037233309375e-14
5.592649578968157e-14
7.53871743954503e-14
1.0336160253664972e-13
1.4315254829495143e-13
1.995453765412663e-13
2.7943037590453686e-13
3.927138912208985e-13
5.536286099525425e-13
7.826073797391506e-13
7.809590005172172e-13
4.02898055839168e-13
3.050332568988555e-13
3.3326598913406875e-13
4.492424514032261e-13
6.384470108047415e-13
9.086390055255599e-13
1.3089442732995383e-12
1.92778343281796e-12
2.9081622152618535e-12
4.487453048135498e-12
7.0739140242723505e-12
1.1394854244797184e-11
1.87985770478755e-11
3.1911969181527275e-11
5.6199731422269774e-11
1.040977980657407e-10
2.0770130215877637e-10
4.650649330677718e-10
1.2136235195076987e-9
1.619922241529062e-8
4.242732032345537e-8
1.9256753206443488e-8
2.0860919094871314e-8
3.87639923467256e-8
4.7922127640257396e-8
5.3487095580295464e-8
5.48564090161208e-8
5.079897216204885e-8
4.20322933963696e-8
3.075628764410208e-8
3.2316116729243004e-8
2.1893443769319132e-8
1.231245706786256e-8
4.3992001405835954e-9
1.00133187369423e-8
7.495916187518817e-9
7.227312342424111e-9
7.153203269621889e-9
2.066672935946947e-9
9.497020598383898e-9
1.2604137083999055e-8
1.039515265442561e-8
8.977861366333038e-9
7.70777590618971e-9
6.0581030490240536e-9
2.816294464605837e-9
9.660568235410777e-9
1.0757558798197434e-8
9.102019420971034e-9
4.329656089966159e-8
7.911041533884029e-8
1.3173217857342446e-7
5.47336867148891e-8
2.7440250656468914e-8
9.550670799249732e-9
3.217983211147307e-9
2.31428057807217e-8
8.825490783944872e-8
4.114245288150945e-8
5.8043140590467174e-8
3.171877927780547e-8
9.207680470404246e-9
6.565284797854613e-8
3.896008513806827e-8
8.391787323146148e-8
7.040583439697145e-8
2.8252862632344056e-8
1.2155037268480158e-8
3.706255202879252e-9
7.058536692562816e-9
4.3477625236007846e-9
7.408070086474075e-10
1.2337017773497465e-9
8.583150810184845e-10
6.260835077961233e-10
2.9940167722835357e-10
2.418582288762583e-10
5.845996702449721e-10
9.156349530731445e-10
1.168987444692589e-9
3.2914136882972276e-9
8.341988950986483e-9
1.1588794597691171e-8
5.561528726763552e-9
4.303422632839226e-9
1.3300571158383696e-8
2.104551747683756e-8
2.8055354109166618e-8
3.458404174001605e-8
4.059658653193071e-8
4.591549098761832e-8
2.2502824865179893e-8
7.578310952083225e-9
2.065000236984838e-8
1.9599178844278032e-8
2.034041189872687e-8
2.2531743741390793e-8
5.328472635944017e-9
3.2689340376562266e-8
3.339538883201683e-8
2.877692104091971e-8
2.584705281704868e-8
2.2913742407321518e-8
1.901395519924694e-8
1.3819250473223209e-8
6.492001664870073e-9
6.668056828401356e-9
3.6496225469821145e-8
3.879399461330704e-8
3.177733030421711e-8
2.864493565725111e-8
4.1008587378209337e-7
2.849806593725089e-7
2.9558176893676896e-6
5.258399728960617e-7
1.1538380309550488e-7
1.4275302578372742e-8
1.4887976349933173e-7
2.0710787383644868e-7
1.342808150864927e-7
7.311387441313997e-8
5.29248991009342e-8
4.468357836009882e-8
2.8454296353827407e-8
3.6578854857818866e-8
7.62556646657751e-9
1.0949410169053798e-8
1.0198232132035581e-8
3.68432556627038e-8
4.397212677109284e-8
1.4171465223740529e-7
9.22691267966443e-8
5.808362629328511e-8
3.997454142458535e-9
5.031900546689461e-9
8.7248220192537e-10
4.8403373923025433e-11
2.3630006692345645e-10
1.5047922993070784e-10
4.2638925804173883e-11
1.3112119983323173e-10
2.660284660223356e-10
7.924496844588182e-10
2.2200960484960427e-9
3.25296974414002e-9
2.803747196050093e-9
1.351825521750325e-9
6.978772525363507e-10
3.152648155220597e-9
6.004130815613853e-9
9.22279305160348e-9
1.2521965983501211e-8
1.513603330984958e-8
2.076184591767795e-9
2.4243704226995688e-8
2.201007639740372e-8
2.222558353893863e-8
9.75616595749715e-10
3.1325757092167254e-8
8.316750761144065e-8
1.1180085261763724e-7
8.278856870178924e-8
7.094520760743811e-8
6.425988638095358e-8
5.7545629352425967e-8
4.864455177441227e-8
3.654555913711593e-8
1.9484011436187466e-8
7.974530629660868e-9
6.038404676965004e-8
1.4353756246140558e-7
1.5013092123471321e-7
1.3035181405454287e-6
3.3911769599802407e-7
9.580193306606406e-6
1.8975762738788454e-6
5.407841611824773e-7
6.699536577855014e-9
7.126915331034792e-7
4.7329683189868023e-7
3.786617173836138e-7
3.526531369192835e-7
1.0011967461847244e-7
8.003264267110183e-7
3.618458740260574e-7
5.678112605692776e-7
1.1313362873863975e-6
2.6078071558342283e-7
2.868540491506137e-8
3.392274453985133e-8
1.7789641843189026e-8
6.993420006270177e-9
3.4914498454490817e-9
5.816670298844729e-9
3.2213451933306073e-9
2.080941481335671e-9
2.977429774100325e-10
9.253675380595693e-11
1.0779281940503217e-10
1.841955497526048e-10
2.1173952804246042e-10
1.270168682612245e-10
1.580958478910663e-11
8.344700155792921e-10
7.210016260618362e-10
7.927593102898606e-10
1.060566794523653e-9
1.605351125281262e-9
2.653363331958017e-9
4.550307997486441e-9
6.93231776404682e-9
8.312924140183334e-9
9.257244143438395e-9
1.1033978563284291e-8
2.560861253534165e-8
7.218306139421461e-8
5.470981869439577e-8
4.7625378059572475e-8
7.591568627982386e-8
1.8778355169797477e-8
1.0633153811703566e-11
1.003971652817588e-12
1.583344187057455e-13
3.1543701050762366e-14
0.
3.8821450657711085e-14
4.8579071498864923e-14
5.015614531650613e-14
3.3943529074456435e-14
0.
0.
0.
0.
0.
3.3579769306128876e-14
4.282037233309375e-14
5.592649578968157e-14
7.53871743954503e-14
1.0336160253664972e-13
1.4315254829495143e-13
1.995453765412663e-13
2.7943037590453686e-13
3.927138912208985e-13
5.536286099525425e-13
7.826073797391506e-13
7.809590005172172e-13
4.02898055839168e-13
3.050332568988555e-13
3.3326598913406875e-13
4.492424514032261e-13
6.384470108047415e-13
9.086390055255599e-13
1.3089442732995383e-12
1.92778343281796e-12
2.9081622152618535e-12
4.487453048135498e-12
7.0739140242723505e-12
1.1394854244797184e-11
1.87985770478755e-11
3.1911969181527275e-11
5.6199731422269774e-11
1.040977980657407e-10
2.0770130215877637e-10
4.650649330677718e-10
1.2136235195076987e-9
1.619922241529062e-8
4.242732032345537e-8
1.9256753206443488e-8
2.0860919094871314e-8
3.87639923467256e-8
4.7922127640257396e-8
5.3487095580295464e-8
5.48564090161208e-8
5.079897216204885e-8
4.20322933963696e-8
3.075628764410208e-8
3.2316116729243004e-8
2.1893443769319132e-8
1.231245706786256e-8
4.3992001405835954e-9
1.00133187369423e-8
7.495916187518817e-9
7.227312342424111e-9
7.153203269621889e-9
2.066672935946947e-9
9.497020598383898e-9
1.2604137083999055e-8
1.039515265442561e-8
8.977861366333038e-9
7.70777590618971e-9
6.0581030490240536e-9
2.816294464605837e-9
9.660568235410777e-9
1.0757558798197434e-8
9.102019420971034e-9
4.329656089966159e-8
7.911041533884029e-8
1.3173217857342446e-7
5.47336867148891e-8
2.7440250656468914e-8
9.550670799249732e-9
3.217983211147307e-9
2.31428057807217e-8
8.825490783944872e-8
4.114245288150945e-8
5.8043140590467174e-8
3.171877927780547e-8
9.207680470404246e-9
6.565284797854613e-8
3.896008513806827e-8
8.391787323146148e-8
7.040583439697145e-8
2.8252862632344056e-8
1.2155037268480158e-8
3.706255202879252e-9
7.058536692562816e-9
4.3477625236007846e-9
7.408070086474075e-10
1.2337017773497465e-9
8.583150810184845e-10
6.260835077961233e-10
2.9940167722835357e-10
2.418582288762583e-10
5.845996702449721e-10
9.156349530731445e-10
1.168987444692589e-9
3.2914136882972276e-9
8.341988950986483e-9
1.1588794597691171e-8
5.561528726763552e-9
4.303422632839226e-9
1.3300571158383696e-8
2.104551747683756e-8
2.8055354109166618e-8
3.458404174001605e-8
4.059658653193071e-8
4.591549098761832e-8
2.2502824865179893e-8
7.578310952083225e-9
2.065000236984838e-8
1.9599178844278032e-8
2.034041189872687e-8
2.2531743741390793e-8
5.328472635944017e-9
3.2689340376562266e-8
3.339538883201683e-8
2.877692104091971e-8
2.584705281704868e-8
2.2913742407321518e-8
1.901395519924694e-8
1.3819250473223209e-8
6.492001664870073e-9
6.668056828401356e-9
3.6496225469821145e-8
3.879399461330704e-8
3.177733030421711e-8
2.864493565725111e-8
4.1008587378209337e-7
2.849806593725089e-7
2.9558176893676896e-6
5.258399728960617e-7
1.1538380309550488e-7
1.4275302578372742e-8
1.4887976349933173e-7
2.0710787383644868e-7
1.342808150864927e-7
7.311387441313997e-8
5.29248991009342e-8
4.468357836009882e-8
2.8454296353827407e-8
3.6578854857818866e-8
7.62556646657751e-9
1.0949410169053798e-8
1.0198232132035581e-8
3.68432556627038e-8
4.397212677109284e-8
1.4171465223740529e-7
9.22691267966443e-8
5.808362629328511e-8
3.997454142458535e-9
5.031900546689461e-9
8.7248220192537e-10
4.8403373923025433e-11
2.3630006692345645e-10
1.5047922993070784e-10
4.2638925804173883e-11
1.3112119983323173e-10
2.660284660223356e-10
7.924496844588182e-10
2.2200960484960427e-9
3.25296974414002e-9
2.803747196050093e-9
1.351825521750325e-9
6.978772525363507e-10
3.152648155220597e-9
6.004130815613853e-9
9.22279305160348e-9
1.2521965983501211e-8
1.513603330984958e-8
2.076184591767795e-9
2.4243704226995688e-8
2.201007639740372e-8
2.222558353893863e-8
9.75616595749715e-10
3.1325757092167254e-8
8.316750761144065e-8
1.1180085261763724e-7
8.278856870178924e-8
7.094520760743811e-8
6.425988638095358e-8
5.7545629352425967e-8
4.864455177441227e-8
3.654555913711593e-8
1.9484011436187466e-8
7.974530629660868e-9
6.038404676965004e-8
1.4353756246140558e-7
1.5013092123471321e-7
1.3035181405454287e-6
3.3911769599802407e-7
9.580193306606406e-6
1.8975762738788454e-6
5.407841611824773e-7
6.699536577855014e-9
7.126915331034792e-7
4.7329683189868023e-7
3.786617173836138e-7
3.526531369192835e-7
1.0011967461847244e-7
8.003264267110183e-7
3.618458740260574e-7
5.678112605692776e-7
1.1313362873863975e-6
2.6078071558342283e-7
2.868540491506137e-8
3.392274453985133e-8
1.7789641843189026e-8
6.993420006270177e-9
3.4914498454490817e-9
5.816670298844729e-9
3.2213451933306073e-9
2.080941481335671e-9
2.977429774100325e-10
9.253675380595693e-11
1.0779281940503217e-10
1.841955497526048e-10
2.1173952804246042e-10
1.270168682612245e-10
1.580958478910663e-11
8.344700155792921e-10
7.210016260618362e-10
7.927593102898606e-10
1.060566794523653e-9
1.605351125281262e-9
2.653363331958017e-9
4.550307997486441e-9
6.93231776404682e-9
8.312924140183334e-9
9.257244143438395e-9
1.1033978563284291e-8
2.560861253534165e-8
7.218306139421461e-8
5.470981869439577e-8
4.7625378059572475e-8
7.591568627982386e-8
1.8778355169797477e-8
1.0633153811703566e-11
1.003971652817588e-12
1.583344187057455e-13
3.1543701050762366e-14
0.
3.8821450657711085e-14
4.8579071498864923e-14
5.015614531650613e-14
3.3943529074456435e-14
0.
0.
0.
0.
0.
3.3579769306128876e-14
4.282037233309375e-14
5.592649578968157e-14
7.53871743954503e-14
1.0336160253664972e-13
1.4315254829495143e-13
1.995453765412663e-13
2.7943037590453686e-13
3.927138912208985e-13
5.536286099525425e-13
7.826073797391506e-13
7.809590005172172e-13
4.02898055839168e-13
3.050332568988555e-13
3.3326598913406875e-13
4.492424514032261e-13
6.384470108047415e-13
9.086390055255599e-13
1.3089442732995383e-12
1.92778343281796e-12
2.9081622152618535e-12
4.487453048135498e-12
7.0739140242723505e-12
1.1394854244797184e-11
1.87985770478755e-11
3.1911969181527275e-11
5.6199731422269774e-11
1.040977980657407e-10
2.0770130215877637e-10
4.650649330677718e-10
1.2136235195076987e-9
1.619922241529062e-8
4.242732032345537e-8
1.9256753206443488e-8
2.0860919094871314e-8
3.87639923467256e-8
4.7922127640257396e-8
5.3487095580295464e-8
5.48564090161208e-8
5.079897216204885e-8
4.20322933963696e-8
3.075628764410208e-8
3.2316116729243004e-8
2.1893443769319132e-8
1.231245706786256e-8
4.3992001405835954e-9
1.00133187369423e-8
7.495916187518817e-9
7.227312342424111e-9
7.153203269621889e-9
2.066672935946947e-9
9.497020598383898e-9
1.2604137083999055e-8
1.039515265442561e-8
8.977861366333038e-9
7.70777590618971e-9
6.0581030490240536e-9
2.816294464605837e-9
9.660568235410777e-9
1.0757558798197434e-8
9.102019420971034e-9
4.329656089966159e-8
7.911041533884029e-8
1.3173217857342446e-7
5.47336867148891e-8
2.7440250656468914e-8
9.550670799249732e-9
3.217983211147307e-9
2.31428057807217e-8
8.825490783944872e-8
4.114245288150945e-8
5.8043140590467174e-8
3.171877927780547e-8
9.207680470404246e-9
6.565284797854613e-8
3.896008513806827e-8
8.391787323146148e-8
7.040583439697145e-8
2.8252862632344056e-8
1.2155037268480158e-8
3.706255202879252e-9
7.058536692562816e-9
4.3477625236007846e-9
7.408070086474075e-10
1.2337017773497465e-9
8.583150810184845e-10
6.260835077961233e-10
2.9940167722835357e-10
2.418582288762583e-10
5.845996702449721e-10
9.156349530731445e-10
1.168987444692589e-9
3.2914136882972276e-9
8.341988950986483e-9
1.1588794597691171e-8
5.561528726763552e-9
4.303422632839226e-9
1.3300571158383696e-8
2.104551747683756e-8
2.8055354109166618e-8
3.458404174001605e-8
4.059658653193071e-8
4.591549098761832e-8
2.2502824865179893e-8
7.578310952083225e-9
2.065000236984838e-8
1.9599178844278032e-8
2.034041189872687e-8
2.2531743741390793e-8
5.328472635944017e-9
3.2689340376562266e-8
3.339538883201683e-8
2.877692104091971e-8
2.584705281704868e-8
2.2913742407321518e-8
1.901395519924694e-8
1.3819250473223209e-8
6.492001664870073e-9
6.668056828401356e-9
3.6496225469821145e-8
3.879399461330704e-8
3.177733030421711e-8
2.864493565725111e-8
4.1008587378209337e-7
2.849806593725089e-7
2.9558176893676896e-6
5.258399728960617e-7
1.1538380309550488e-7
1.4275302578372742e-8
1.4887976349933173e-7
2.0710787383644868e-7
1.342808150864927e-7
7.311387441313997e-8
5.29248991009342e-8
4.468357836009882e-8
2.8454296353827407e-8
3.6578854857818866e-8
7.62556646657751e-9
1.0949410169053798e-8
1.0198232132035581e-8
3.68432556627038e-8
4.397212677109284e-8
1.4171465223740529e-7
9.22691267966443e-8
5.808362629328511e-8
3.997454142458535e-9
5.031900546689461e-9
8.7248220192537e-10
4.8403373923025433e-11
2.3630006692345645e-10
1.5047922993070784e-10
4.2638925804173883e-11
1.3112119983323173e-10
2.660284660223356e-10
7.924496844588182e-10
2.2200960484960427e-9
3.25296974414002e-9
2.803747196050093e-9
1.351825521750325e-9
6.978772525363507e-10
3.152648155220597e-9
6.004130815613853e-9
9.22279305160348e-9
1.2521965983501211e-8
1.513603330984958e-8
2.076184591767795e-9
2.4243704226995688e-8
2.201007639740372e-8
2.222558353893863e-8
9.75616595749715e-10
3.1325757092167254e-8
8.316750761144065e-8
1.1180085261763724e-7
8.278856870178924e-8
7.094520760743811e-8
6.425988638095358e-8
5.7545629352425967e-8
4.864455177441227e-8
3.654555913711593e-8
1.9484011436187466e-8
7.974530629660868e-9
6.038404676965004e-8
1.4353756246140558e-7
1.5013092123471321e-7
1.3035181405454287e-6
3.3911769599802407e-7
9.580193306606406e-6
1.8975762738788454e-6
5.407841611824773e-7
6.699536577855014e-9
7.126915331034792e-7
4.7329683189868023e-7
3.786617173836138e-7
3.526531369192835e-7
1.0011967461847244e-7
8.003264267110183e-7
3.618458740260574e-7
5.678112605692776e-7
1.1313362873863975e-6
2.6078071558342283e-7
2.868540491506137e-8
3.392274453985133e-8
1.7789641843189026e-8
6.993420006270177e-9
3.4914498454490817e-9
5.816670298844729e-9
3.2213451933306073e-9
2.080941481335671e-9
2.977429774100325e-10
9.253675380595693e-11
1.0779281940503217e-10
1.841955497526048e-10
2.1173952804246042e-10
1.270168682612245e-10
1.580958478910663e-11
8.344700155792921e-10
7.210016260618362e-10
7.927593102898606e-10
1.060566794523653e-9
1.605351125281262e-9
2.653363331958017e-9
4.550307997486441e-9
6.93231776404682e-9
8.312924140183334e-9
9.257244143438395e-9
1.1033978563284291e-8
2.560861253534165e-8
7.218306139421461e-8
5.470981869439577e-8
4.7625378059572475e-8
7.591568627982386e-8
1.8778355169797477e-8
1.0633153811703566e-11
1.003971652817588e-12
1.583344187057455e-13
3.1543701050762366e-14
0.
3.8821450657711085e-14
4.8579071498864923e-14
5.015614531650613e-14
3.3943529074456435e-14
0.
0.
0.
0.
0.
3.3579769306128876e-14
4.282037233309375e-14
5.592649578968157e-14
7.53871743954503e-14
1.0336160253664972e-13
1.4315254829495143e-13
1.995453765412663e-13
2.7943037590453686e-13
3.927138912208985e-13
5.536286099525425e-13
7.826073797391506e-13
7.809590005172172e-13
4.02898055839168e-13
3.050332568988555e-13
3.3326598913406875e-13
4.492424514032261e-13
6.384470108047415e-13
9.086390055255599e-13
1.3089442732995383e-12
1.92778343281796e-12
2.9081622152618535e-12
4.487453048135498e-12
7.0739140242723505e-12
1.1394854244797184e-11
1.87985770478755e-11
3.1911969181527275e-11
5.6199731422269774e-11
1.040977980657407e-10
2.0770130215877637e-10
4.650649330677718e-10
1.2136235195076987e-9
1.619922241529062e-8
4.242732032345537e-8
1.9256753206443488e-8
2.0860919094871314e-8
3.87639923467256e-8
4.7922127640257396e-8
5.3487095580295464e-8
5.48564090161208e-8
5.079897216204885e-8
4.20322933963696e-8
3.075628764410208e-8
3.2316116729243004e-8
2.1893443769319132e-8
1.231245706786256e-8
4.3992001405835954e-9
1.00133187369423e-8
7.495916187518817e-9
7.227312342424111e-9
7.153203269621889e-9
2.066672935946947e-9
9.497020598383898e-9
1.2604137083999055e-8
1.039515265442561e-8
8.977861366333038e-9
7.70777590618971e-9
6.0581030490240536e-9
2.816294464605837e-9
9.660568235410777e-9
1.0757558798197434e-8
9.102019420971034e-9
4.329656089966159e-8
7.911041533884029e-8
1.3173217857342446e-7
5.47336867148891e-8
2.7440250656468914e-8
9.550670799249732e-9
3.217983211147307e-9
2.31428057807217e-8
8.825490783944872e-8
4.114245288150945e-8
5.8043140590467174e-8
3.171877927780547e-8
9.207680470404246e-9
6.565284797854613e-8
3.896008513806827e-8
8.391787323146148e-8
7.040583439697145e-8
2.8252862632344056e-8
1.2155037268480158e-8
3.706255202879252e-9
7.058536692562816e-9
4.3477625236007846e-9
7.408070086474075e-10
1.2337017773497465e-9
8.583150810184845e-10
6.260835077961233e-10
2.9940167722835357e-10
2.418582288762583e-10
5.845996702449721e-10
9.156349530731445e-10
1.168987444692589e-9
3.2914136882972276e-9
8.341988950986483e-9
1.1588794597691171e-8
5.561528726763552e-9
4.303422632839226e-9
1.3300571158383696e-8
2.104551747683756e-8
2.8055354109166618e-8
3.458404174001605e-8
4.059658653193071e-8
4.591549098761832e-8
2.2502824865179893e-8
7.578310952083225e-9
2.065000236984838e-8
1.9599178844278032e-8
2.034041189872687e-8
2.2531743741390793e-8
5.328472635944017e-9
3.2689340376562266e-8
3.339538883201683e-8
2.877692104091971e-8
2.584705281704868e-8
2.2913742407321518e-8
1.901395519924694e-8
1.3819250473223209e-8
6.492001664870073e-9
6.668056828401356e-9
3.6496225469821145e-8
3.879399461330704e-8
3.177733030421711e-8
2.864493565725111e-8
4.1008587378209337e-7
2.849806593725089e-7
2.9558176893676896e-6
5.258399728960617e-7
1.1538380309550488e-7
1.4275302578372742e-8
1.4887976349933173e-7
2.0710787383644868e-7
1.342808150864927e-7
7.311387441313997e-8
5.29248991009342e-8
4.468357836009882e-8
2.8454296353827407e-8
3.6578854857818866e-8
7.62556646657751e-9
1.0949410169053798e-8
1.0198232132035581e-8
3.68432556627038e-8
4.397212677109284e-8
1.4171465223740529e-7
9.22691267966443e-8
5.808362629328511e-8
3.997454142458535e-9
5.031900546689461e-9
8.7248220192537e-10
4.8403373923025433e-11
2.3630006692345645e-10
1.5047922993070784e-10
4.2638925804173883e-11
1.3112119983323173e-10
2.660284660223356e-10
7.924496844588182e-10
2.2200960484960427e-9
3.25296974414002e-9
2.803747196050093e-9
1.351825521750325e-9
6.978772525363507e-10
3.152648155220597e-9
6.004130815613853e-9
9.22279305160348e-9
1.2521965983501211e-8
1.513603330984958e-8
2.076184591767795e-9
2.4243704226995688e-8
2.201007639740372e-8
2.222558353893863e-8
9.75616595749715e-10
3.1325757092167254e-8
8.316750761144065e-8
1.1180085261763724e-7
8.278856870178924e-8
7.094520760743811e-8
6.425988638095358e-8
5.7545629352425967e-8
4.864455177441227e-8
3.654555913711593e-8
1.9484011436187466e-8
7.974530629660868e-9
6.038404676965004e-8
1.4353756246140558e-7
1.5013092123471321e-7
1.3035181405454287e-6
3.3911769599802407e-7
9.580193306606406e-6
1.8975762738788454e-6
5.407841611824773e-7
6.699536577855014e-9
7.126915331034792e-7
4.7329683189868023e-7
3.786617173836138e-7
3.526531369192835e-7
1.0011967461847244e-7
8.003264267110183e-7
3.618458740260574e-7
5.678112605692776e-7
1.1313362873863975e-6
2.6078071558342283e-7
2.868540491506137e-8
3.392274453985133e-8
1.7789641843189026e-8
6.993420006270177e-9
3.4914498454490817e-9
5.816670298844729e-9
3.2213451933306073e-9
2.080941481335671e-9
2.977429774100325e-10
9.253675380595693e-11
1.0779281940503217e-10
1.841955497526048e-10
2.1173952804246042e-10
1.270168682612245e-10
1.580958478910663e-11
8.344700155792921e-10
7.210016260618362e-10
7.927593102898606e-10
1.060566794523653e-9
1.605351125281262e-9
2.653363331958017e-9
4.550307997486441e-9
6.93231776404682e-9
8.312924140183334e-9
9.257244143438395e-9
1.1033978563284291e-8
2.560861253534165e-8
7.218306139421461e-8
5.470981869439577e-8
4.7625378059572475e-8
7.591568627982386e-8
1.8778355169797477e-8
1.0633153811703566e-11
1.003971652817588e-12
1.583344187057455e-13
3.1543701050762366e-14
0.
3.8821450657711085e-14
4.8579071498864923e-14
5.015614531650613e-14
3.3943529074456435e-14
0.
0.
0.
0.
0.
3.3579769306128876e-14
4.282037233309375e-14
5.592649578968157e-14
7.53871743954503e-14
1.0336160253664972e-13
1.4315254829495143e-13
1.995453765412663e-13
2.7943037590453686e-13
3.927138912208985e-13
5.536286099525425e-13
7.826073797391506e-13
7.809590005172172e-13
4.02898055839168e-13
3.050332568988555e-13
3.3326598913406875e-13
4.492424514032261e-13
6.384470108047415e-13
9.086390055255599e-13
1.3089442732995383e-12
1.92778343281796e-12
2.9081622152618535e-12
4.487453048135498e-12
7.0739140242723505e-12
1.1394854244797184e-11
1.87985770478755e-11
3.1911969181527275e-11
5.6199731422269774e-11
1.040977980657407e-10
2.0770130215877637e-10
4.650649330677718e-10
1.2136235195076987e-9
1.619922241529062e-8
4.242732032345537e-8
1.9256753206443488e-8
2.0860919094871314e-8
3.87639923467256e-8
4.7922127640257396e-8
5.3487095580295464e-8
5.48564090161208e-8
5.079897216204885e-8
4.20322933963696e-8
3.075628764410208e-8
3.2316116729243004e-8
2.1893443769319132e-8
1.231245706786256e-8
4.3992001405835954e-9
1.00133187369423e-8
7.495916187518817e-9
7.227312342424111e-9
7.153203269621889e-9
2.066672935946947e-9
9.497020598383898e-9
1.2604137083999055e-8
1.039515265442561e-8
8.977861366333038e-9
7.70777590618971e-9
6.0581030490240536e-9
2.816294464605837e-9
9.660568235410777e-9
1.0757558798197434e-8
9.102019420971034e-9
4.329656089966159e-8
7.911041533884029e-8
1.3173217857342446e-7
5.47336867148891e-8
2.7440250656468914e-8
9.550670799249732e-9
3.217983211147307e-9
2.31428057807217e-8
8.825490783944872e-8
4.114245288150945e-8
5.8043140590467174e-8
3.171877927780547e-8
9.207680470404246e-9
6.565284797854613e-8
3.896008513806827e-8
8.391787323146148e-8
7.040583439697145e-8
2.8252862632344056e-8
1.2155037268480158e-8
3.706255202879252e-9
7.058536692562816e-9
4.3477625236007846e-9
7.408070086474075e-10
1.2337017773497465e-9
8.583150810184845e-10
6.260835077961233e-10
2.9940167722835357e-10
2.418582288762583e-10
5.845996702449721e-10
9.156349530731445e-10
1.168987444692589e-9
3.2914136882972276e-9
8.341988950986483e-9
1.1588794597691171e-8
5.561528726763552e-9
4.303422632839226e-9
1.3300571158383696e-8
2.104551747683756e-8
2.8055354109166618e-8
3.458404174001605e-8
4.059658653193071e-8
4.591549098761832e-8
2.2502824865179893e-8
7.578310952083225e-9
2.065000236984838e-8
1.9599178844278032e-8
2.034041189872687e-8
2.2531743741390793e-8
5.328472635944017e-9
3.2689340376562266e-8
3.339538883201683e-8
2.877692104091971e-8
2.584705281704868e-8
2.2913742407321518e-8
1.901395519924694e-8
1.3819250473223209e-8
6.492001664870073e-9
6.668056828401356e-9
3.6496225469821145e-8
3.879399461330704e-8
3.177733030421711e-8
2.864493565725111e-8
4.1008587378209337e-7
2.849806593725089e-7
2.9558176893676896e-6
5.258399728960617e-7
1.1538380309550488e-7
1.4275302578372742e-8
1.4887976349933173e-7
2.0710787383644868e-7
1.342808150864927e-7
7.311387441313997e-8
5.29248991009342e-8
4.468357836009882e-8
2.8454296353827407e-8
3.6578854857818866e-8
7.62556646657751e-9
1.0949410169053798e-8
1.0198232132035581e-8
3.68432556627038e-8
4.397212677109284e-8
1.4171465223740529e-7
9.22691267966443e-8
5.808362629328511e-8
3.997454142458535e-9
5.031900546689461e-9
8.7248220192537e-10
4.8403373923025433e-11
2.3630006692345645e-10
1.5047922993070784e-10
4.2638925804173883e-11
1.3112119983323173e-10
2.660284660223356e-10
7.924496844588182e-10
2.2200960484960427e-9
3.25296974414002e-9
2.803747196050093e-9
1.351825521750325e-9
6.978772525363507e-10
3.152648155220597e-9
6.004130815613853e-9
9.22279305160348e-9
1.2521965983501211e-8
1.513603330984958e-8
2.076184591767795e-9
2.4243704226995688e-8
2.201007639740372e-8
2.222558353893863e-8
9.75616595749715e-10
3.1325757092167254e-8
8.316750761144065e-8
1.1180085261763724e-7
8.278856870178924e-8
7.094520760743811e-8
6.425988638095358e-8
5.7545629352425967e-8
4.864455177441227e-8
3.654555913711593e-8
1.9484011436187466e-8
7.974530629660868e-9
6.038404676965004e-8
1.4353756246140558e-7
1.5013092123471321e-7
1.3035181405454287e-6
3.3911769599802407e-7
9.580193306606406e-6
1.8975762738788454e-6
5.407841611824773e-7
6.699536577855014e-9
7.126915331034792e-7
4.7329683189868023e-7
3.786617173836138e-7
3.526531369192835e-7
1.0011967461847244e-7
8.003264267110183e-7
3.618458740260574e-7
5.678112605692776e-7
1.1313362873863975e-6
2.6078071558342283e-7
2.868540491506137e-8
3.392274453985133e-8
1.7789641843189026e-8
6.993420006270177e-9
3.4914498454490817e-9
5.816670298844729e-9
3.2213451933306073e-9
2.080941481335671e-9
2.977429774100325e-10
9.253675380595693e-11
1.0779281940503217e-10
1.841955497526048e-10
2.1173952804246042e-10
1.270168682612245e-10
1.580958478910663e-11
8.344700155792921e-10
7.210016260618362e-10
7.927593102898606e-10
1.060566794523653e-9
1.605351125281262e-9
2.653363331958017e-9
4.550307997486441e-9
6.93231776404682e-9
8.312924140183334e-9
9.257244143438395e-9
1.1033978563284291e-8
2.560861253534165e-8
7.218306139421461e-8
5.470981869439577e-8
4.7625378059572475e-8
7.591568627982386e-8
1.8778355169797477e-8
1.0633153811703566e-11
1.003971652817588e-12
1.583344187057455e-13
3.1543701050762366e-14
0.
3.8821450657711085e-14
4.8579071498864923e-14
5.015614531650613e-14
3.3943529074456435e-14
0.
0.
0.
0.
0.
3.3579769306128876e-14
4.282037233309375e-14
5.592649578968157e-14
7.53871743954503e-14
1.0336160253664972e-13
1.4315254829495143e-13
1.995453765412663e-13
2.7943037590453686e-13
3.927138912208985e-13
5.536286099525425e-13
7.826073797391506e-13
7.809590005172172e-13
4.02898055839168e-13
3.050332568988555e-13
3.3326598913406875e-13
4.492424514032261e-13
6.384470108047415e-13
9.086390055255599e-13
1.3089442732995383e-12
1.92778343281796e-12
2.9081622152618535e-12
4.487453048135498e-12
7.0739140242723505e-12
1.1394854244797184e-11
1.87985770478755e-11
3.1911969181527275e-11
5.6199731422269774e-11
1.040977980657407e-10
2.0770130215877637e-10
4.650649330677718e-10
1.2136235195076987e-9
1.619922241529062e-8
4.242732032345537e-8
1.9256753206443488e-8
2.0860919094871314e-8
3.87639923467256e-8
4.7922127640257396e-8
5.3487095580295464e-8
5.48564090161208e-8
5.079897216204885e-8
4.20322933963696e-8
3.075628764410208e-8
3.2316116729243004e-8
2.1893443769319132e-8
1.231245706786256e-8
4.3992001405835954e-9
1.00133187369423e-8
7.495916187518817e-9
7.227312342424111e-9
7.153203269621889e-9
2.066672935946947e-9
9.497020598383898e-9
1.2604137083999055e-8
1.039515265442561e-8
8.977861366333038e-9
7.70777590618971e-9
6.0581030490240536e-9
2.816294464605837e-9
9.660568235410777e-9
1.0757558798197434e-8
9.102019420971034e-9
4.329656089966159e-8
7.911041533884029e-8
1.3173217857342446e-7
5.47336867148891e-8
2.7440250656468914e-8
9.550670799249732e-9
3.217983211147307e-9
2.31428057807217e-8
8.825490783944872e-8
4.114245288150945e-8
5.8043140590467174e-8
3.171877927780547e-8
9.207680470404246e-9
6.565284797854613e-8
3.896008513806827e-8
8.391787323146148e-8
7.040583439697145e-8
2.8252862632344056e-8
1.2155037268480158e-8
3.706255202879252e-9
7.058536692562816e-9
4.3477625236007846e-9
7.408070086474075e-10
1.2337017773497465e-9
8.583150810184845e-10
6.260835077961233e-10
2.9940167722835357e-10
2.418582288762583e-10
5.845996702449721e-10
9.156349530731445e-10
1.168987444692589e-9
3.2914136882972276e-9
8.341988950986483e-9
1.1588794597691171e-8
5.561528726763552e-9
4.303422632839226e-9
1.3300571158383696e-8
2.104551747683756e-8
2.8055354109166618e-8
3.458404174001605e-8
4.059658653193071e-8
4.591549098761832e-8
2.2502824865179893e-8
7.578310952083225e-9
2.065000236984838e-8
1.9599178844278032e-8
2.034041189872687e-8
2.2531743741390793e-8
5.328472635944017e-9
3.2689340376562266e-8
3.339538883201683e-8
2.877692104091971e-8
2.584705281704868e-8
2.2913742407321518e-8
1.901395519924694e-8
1.3819250473223209e-8
6.492001664870073e-9
6.668056828401356e-9
3.6496225469821145e-8
3.879399461330704e-8
3.177733030421711e-8
2.864493565725111e-8
4.1008587378209337e-7
2.849806593725089e-7
2.9558176893676896e-6
5.258399728960617e-7
1.1538380309550488e-7
1.4275302578372742e-8
1.4887976349933173e-7
2.0710787383644868e-7
1.342808150864927e-7
7.311387441313997e-8
5.29248991009342e-8
4.468357836009882e-8
2.8454296353827407e-8
3.6578854857818866e-8
7.62556646657751e-9
1.0949410169053798e-8
1.0198232132035581e-8
3.68432556627038e-8
4.397212677109284e-8
1.4171465223740529e-7
9.22691267966443e-8
5.808362629328511e-8
3.997454142458535e-9
5.031900546689461e-9
8.7248220192537e-10
4.8403373923025433e-11
2.3630006692345645e-10
1.5047922993070784e-10
4.2638925804173883e-11
1.3112119983323173e-10
2.660284660223356e-10
7.924496844588182e-10
2.2200960484960427e-9
3.25296974414002e-9
2.803747196050093e-9
1.351825521750325e-9
6.978772525363507e-10
3.152648155220597e-9
6.004130815613853e-9
9.22279305160348e-9
1.2521965983501211e-8
1.513603330984958e-8
2.076184591767795e-9
2.4243704226995688e-8
2.201007639740372e-8
2.222558353893863e-8
9.75616595749715e-10
3.1325757092167254e-8
8.316750761144065e-8
1.1180085261763724e-7
8.278856870178924e-8
7.094520760743811e-8
6.425988638095358e-8
5.7545629352425967e-8
4.864455177441227e-8
3.654555913711593e-8
1.9484011436187466e-8
7.974530629660868e-9
6.038404676965004e-8
1.4353756246140558e-7
1.5013092123471321e-7
1.3035181405454287e-6
3.3911769599802407e-7
9.580193306606406e-6
1.8975762738788454e-6
5.407841611824773e-7
6.699536577855014e-9
7.126915331034792e-7
4.7329683189868023e-7
3.786617173836138e-7
3.526531369192835e-7
1.0011967461847244e-7
8.003264267110183e-7
3.618458740260574e-7
5.678112605692776e-7
1.1313362873863975e-6
2.6078071558342283e-7
2.868540491506137e-8
3.392274453985133e-8
1.7789641843189026e-8
6.993420006270177e-9
3.4914498454490817e-9
5.816670298844729e-9
3.2213451933306073e-9
2.080941481335671e-9
2.977429774100325e-10
9.253675380595693e-11
1.0779281940503217e-10
1.841955497526048e-10
2.1173952804246042e-10
1.270168682612245e-10
1.580958478910663e-11
8.344700155792921e-10
7.210016260618362e-10
7.927593102898606e-10
1.060566794523653e-9
1.605351125281262e-9
2.653363331958017e-9
4.550307997486441e-9
6.93231776404682e-9
8.312924140183334e-9
9.257244143438395e-9
1.1033978563284291e-8
2.560861253534165e-8
7.218306139421461e-8
5.470981869439577e-8
4.7625378059572475e-8
7.591568627982386e-8
1.8778355169797477e-8
1.0633153811703566e-11
1.003971652817588e-12
1.583344187057455e-13
3.1543701050762366e-14
0.
3.8821450657711085e-14
4.8579071498864923e-14
5.015614531650613e-14
3.3943529074456435e-14
0.
0.
0.
0.
0.
3.3579769306128876e-14
4.282037233309375e-14
5.592649578968157e-14
7.53871743954503e-14
1.0336160253664972e-13
1.4315254829495143e-13
1.995453765412663e-13
2.7943037590453686e-13
3.927138912208985e-13
5.536286099525425e-13
7.826073797391506e-13
7.809590005172172e-13
4.02898055839168e-13
3.050332568988555e-13
3.3326598913406875e-13
4.492424514032261e-13
6.384470108047415e-13
9.086390055255599e-13
1.3089442732995383e-12
1.92778343281796e-12
2.9081622152618535e-12
4.487453048135498e-12
7.0739140242723505e-12
1.1394854244797184e-11
1.87985770478755e-11
3.1911969181527275e-11
5.6199731422269774e-11
1.040977980657407e-10
2.0770130215877637e-10
4.650649330677718e-10
1.2136235195076987e-9
1.619922241529062e-8
4.242732032345537e-8
1.9256753206443488e-8
2.0860919094871314e-8
3.87639923467256e-8
4.7922127640257396e-8
5.3487095580295464e-8
5.48564090161208e-8
5.079897216204885e-8
4.20322933963696e-8
3.075628764410208e-8
3.2316116729243004e-8
2.1893443769319132e-8
1.231245706786256e-8
4.3992001405835954e-9
1.00133187369423e-8
7.495916187518817e-9
7.227312342424111e-9
7.153203269621889e-9
2.066672935946947e-9
9.497020598383898e-9
1.2604137083999055e-8
1.039515265442561e-8
8.977861366333038e-9
7.70777590618971e-9
6.0581030490240536e-9
2.816294464605837e-9
9.660568235410777e-9
1.0757558798197434e-8
9.102019420971034e-9
4.329656089966159e-8
7.911041533884029e-8
1.3173217857342446e-7
5.47336867148891e-8
2.7440250656468914e-8
9.550670799249732e-9
3.217983211147307e-9
2.31428057807217e-8
8.825490783944872e-8
4.114245288150945e-8
5.8043140590467174e-8
3.171877927780547e-8
9.207680470404246e-9
6.565284797854613e-8
3.896008513806827e-8
8.391787323146148e-8
7.040583439697145e-8
2.8252862632344056e-8
1.2155037268480158e-8
3.706255202879252e-9
7.058536692562816e-9
4.3477625236007846e-9
7.408070086474075e-10
1.2337017773497465e-9
8.583150810184845e-10
6.260835077961233e-10
2.9940167722835357e-10
2.418582288762583e-10
5.845996702449721e-10
9.156349530731445e-10
1.168987444692589e-9
3.2914136882972276e-9
8.341988950986483e-9
1.1588794597691171e-8
5.561528726763552e-9
4.303422632839226e-9
1.3300571158383696e-8
2.104551747683756e-8
2.8055354109166618e-8
3.458404174001605e-8
4.059658653193071e-8
4.591549098761832e-8
2.2502824865179893e-8
7.578310952083225e-9
2.065000236984838e-8
1.9599178844278032e-8
2.034041189872687e-8
2.2531743741390793e-8
5.328472635944017e-9
3.2689340376562266e-8
3.339538883201683e-8
2.877692104091971e-8
2.584705281704868e-8
2.2913742407321518e-8
1.901395519924694e-8
1.3819250473223209e-8
6.492001664870073e-9
6.668056828401356e-9
3.6496225469821145e-8
3.879399461330704e-8
3.177733030421711e-8
2.864493565725111e-8
4.1008587378209337e-7
2.849806593725089e-7
2.9558176893676896e-6
5.258399728960617e-7
1.1538380309550488e-7
1.4275302578372742e-8
1.4887976349933173e-7
2.0710787383644868e-7
1.342808150864927e-7
7.311387441313997e-8
5.29248991009342e-8
4.468357836009882e-8
2.8454296353827407e-8
3.6578854857818866e-8
7.62556646657751e-9
1.0949410169053798e-8
1.0198232132035581e-8
3.68432556627038e-8
4.397212677109284e-8
1.4171465223740529e-7
9.22691267966443e-8
5.808362629328511e-8
3.997454142458535e-9
5.031900546689461e-9
8.7248220192537e-10
4.8403373923025433e-11
2.3630006692345645e-10
1.5047922993070784e-10
4.2638925804173883e-11
1.3112119983323173e-10
2.660284660223356e-10
7.924496844588182e-10
2.2200960484960427e-9
3.25296974414002e-9
2.803747196050093e-9
1.351825521750325e-9
6.978772525363507e-10
3.152648155220597e-9
6.004130815613853e-9
9.22279305160348e-9
1.2521965983501211e-8
1.513603330984958e-8
2.076184591767795e-9
2.4243704226995688e-8
2.201007639740372e-8
2.222558353893863e-8
9.75616595749715e-10
3.1325757092167254e-8
8.316750761144065e-8
1.1180085261763724e-7
8.278856870178924e-8
7.094520760743811e-8
6.425988638095358e-8
5.7545629352425967e-8
4.864455177441227e-8
3.654555913711593e-8
1.9484011436187466e-8
7.974530629660868e-9
6.038404676965004e-8
1.4353756246140558e-7
1.5013092123471321e-7
1.3035181405454287e-6
3.3911769599802407e-7
9.580193306606406e-6
1.8975762738788454e-6
5.407841611824773e-7
6.699536577855014e-9
7.126915331034792e-7
4.7329683189868023e-7
3.786617173836138e-7
3.526531369192835e-7
1.0011967461847244e-7
8.003264267110183e-7
3.618458740260574e-7
5.678112605692776e-7
1.1313362873863975e-6
2.6078071558342283e-7
2.868540491506137e-8
3.392274453985133e-8
1.7789641843189026e-8
6.993420006270177e-9
3.4914498454490817e-9
5.816670298844729e-9
3.2213451933306073e-9
2.080941481335671e-9
2.977429774100325e-10
9.253675380595693e-11
1.0779281940503217e-10
1.841955497526048e-10
2.1173952804246042e-10
1.270168682612245e-10
1.580958478910663e-11
8.344700155792921e-10
7.210016260618362e-10
7.927593102898606e-10
1.060566794523653e-9
1.605351125281262e-9
2.653363331958017e-9
4.550307997486441e-9
6.93231776404682e-9
8.312924140183334e-9
9.257244143438395e-9
1.1033978563284291e-8
2.560861253534165e-8
7.218306139421461e-8
5.470981869439577e-8
4.7625378059572475e-8
7.591568627982386e-8
1.8778355169797477e-8
1.0633153811703566e-11
1.003971652817588e-12
1.583344187057455e-13
3.1543701050762366e-14
0.
3.8821450657711085e-14
4.8579071498864923e-14
5.015614531650613e-14
3.3943529074456435e-14
0.
0.
0.
0.
0.
3.3579769306128876e-14
4.282037233309375e-14
5.592649578968157e-14
7.53871743954503e-14
1.0336160253664972e-13
1.4315254829495143e-13
1.995453765412663e-13
2.7943037590453686e-13
3.927138912208985e-13
5.536286099525425e-13
7.826073797391506e-13
7.809590005172172e-13
4.02898055839168e-13
3.050332568988555e-13
3.3326598913406875e-13
4.492424514032261e-13
6.384470108047415e-13
9.086390055255599e-13
1.3089442732995383e-12
1.92778343281796e-12
2.9081622152618535e-12
4.487453048135498e-12
7.0739140242723505e-12
1.1394854244797184e-11
1.87985770478755e-11
3.1911969181527275e-11
5.6199731422269774e-11
1.040977980657407e-10
2.0770130215877637e-10
4.650649330677718e-10
1.2136235195076987e-9
1.619922241529062e-8
4.242732032345537e-8
1.9256753206443488e-8
2.0860919094871314e-8
3.87639923467256e-8
4.7922127640257396e-8
5.3487095580295464e-8
5.48564090161208e-8
5.079897216204885e-8
4.20322933963696e-8
3.075628764410208e-8
3.2316116729243004e-8
2.1893443769319132e-8
1.231245706786256e-8
4.3992001405835954e-9
1.00133187369423e-8
7.495916187518817e-9
7.227312342424111e-9
7.153203269621889e-9
2.066672935946947e-9
9.497020598383898e-9
1.2604137083999055e-8
1.039515265442561e-8
8.977861366333038e-9
7.70777590618971e-9
6.0581030490240536e-9
2.816294464605837e-9
9.660568235410777e-9
1.0757558798197434e-8
9.102019420971034e-9
4.329656089966159e-8
7.911041533884029e-8
1.3173217857342446e-7
5.47336867148891e-8
2.7440250656468914e-8
9.550670799249732e-9
3.217983211147307e-9
2.31428057807217e-8
8.825490783944872e-8
4.114245288150945e-8
5.8043140590467174e-8
3.171877927780547e-8
9.207680470404246e-9
6.565284797854613e-8
3.896008513806827e-8
8.391787323146148e-8
7.040583439697145e-8
2.8252862632344056e-8
1.2155037268480158e-8
3.706255202879252e-9
7.058536692562816e-9
4.3477625236007846e-9
7.408070086474075e-10
1.2337017773497465e-9
8.583150810184845e-10
6.260835077961233e-10
2.9940167722835357e-10
2.418582288762583e-10
5.845996702449721e-10
9.156349530731445e-10
1.168987444692589e-9
3.2914136882972276e-9
8.341988950986483e-9
1.1588794597691171e-8
5.561528726763552e-9
4.303422632839226e-9
1.3300571158383696e-8
2.104551747683756e-8
2.8055354109166618e-8
3.458404174001605e-8
4.059658653193071e-8
4.591549098761832e-8
2.2502824865179893e-8
7.578310952083225e-9
2.065000236984838e-8
1.9599178844278032e-8
2.034041189872687e-8
2.2531743741390793e-8
5.328472635944017e-9
3.2689340376562266e-8
3.339538883201683e-8
2.877692104091971e-8
2.584705281704868e-8
2.2913742407321518e-8
1.901395519924694e-8
1.3819250473223209e-8
6.492001664870073e-9
6.668056828401356e-9
3.6496225469821145e-8
3.879399461330704e-8
3.177733030421711e-8
2.864493565725111e-8
4.1008587378209337e-7
2.849806593725089e-7
2.9558176893676896e-6
5.258399728960617e-7
1.1538380309550488e-7
1.4275302578372742e-8
1.4887976349933173e-7
2.0710787383644868e-7
1.342808150864927e-7
7.311387441313997e-8
5.29248991009342e-8
4.468357836009882e-8
2.8454296353827407e-8
3.6578854857818866e-8
7.62556646657751e-9
1.0949410169053798e-8
1.0198232132035581e-8
3.68432556627038e-8
4.397212677109284e-8
1.4171465223740529e-7
9.22691267966443e-8
5.808362629328511e-8
3.997454142458535e-9
5.031900546689461e-9
8.7248220192537e-10
4.8403373923025433e-11
2.3630006692345645e-10
1.5047922993070784e-10
4.2638925804173883e-11
1.3112119983323173e-10
2.660284660223356e-10
7.924496844588182e-10
2.2200960484960427e-9
3.25296974414002e-9
2.803747196050093e-9
1.351825521750325e-9
6.978772525363507e-10
3.152648155220597e-9
6.004130815613853e-9
9.22279305160348e-9
1.2521965983501211e-8
1.513603330984958e-8
2.076184591767795e-9
2.4243704226995688e-8
2.201007639740372e-8
2.222558353893863e-8
9.75616595749715e-10
3.1325757092167254e-8
8.316750761144065e-8
1.1180085261763724e-7
8.278856870178924e-8
7.094520760743811e-8
6.425988638095358e-8
5.7545629352425967e-8
4.864455177441227e-8
3.654555913711593e-8
1.9484011436187466e-8
7.974530629660868e-9
6.038404676965004e-8
1.4353756246140558e-7
1.5013092123471321e-7
1.3035181405454287e-6
3.3911769599802407e-7
9.580193306606406e-6
1.8975762738788454e-6
5.407841611824773e-7
6.699536577855014e-9
7.126915331034792e-7
4.7329683189868023e-7
3.786617173836138e-7
3.526531369192835e-7
1.0011967461847244e-7
8.003264267110183e-7
3.618458740260574e-7
5.678112605692776e-7
1.1313362873863975e-6
2.6078071558342283e-7
2.868540491506137e-8
3.392274453985133e-8
1.7789641843189026e-8
6.993420006270177e-9
3.4914498454490817e-9
5.816670298844729e-9
3.2213451933306073e-9
2.080941481335671e-9
2.977429774100325e-10
9.253675380595693e-11
1.0779281940503217e-10
1.841955497526048e-10
2.1173952804246042e-10
1.270168682612245e-10
1.580958478910663e-11
8.344700155792921e-10
7.210016260618362e-10
7.927593102898606e-10
1.060566794523653e-9
1.605351125281262e-9
2.653363331958017e-9
4.550307997486441e-9
6.93231776404682e-9
8.312924140183334e-9
9.257244143438395e-9
1.1033978563284291e-8
2.560861253534165e-8
7.218306139421461e-8
5.470981869439577e-8
4.7625378059572475e-8
7.591568627982386e-8
1.8778355169797477e-8
1.0633153811703566e-11
1.003971652817588e-12
1.583344187057455e-13
3.1543701050762366e-14
0.
3.8821450657711085e-14
4.8579071498864923e-14
5.015614531650613e-14
3.3943529074456435e-14
0.
0.
0.
0.
0.
3.3579769306128876e-14
4.282037233309375e-14
5.592649578968157e-14
7.53871743954503e-14
1.0336160253664972e-13
1.4315254829495143e-13
1.995453765412663e-13
2.7943037590453686e-13
3.927138912208985e-13
5.536286099525425e-13
7.826073797391506e-13
7.809590005172172e-13
4.02898055839168e-13
3.050332568988555e-13
3.3326598913406875e-13
4.492424514032261e-13
6.384470108047415e-13
9.086390055255599e-13
1.3089442732995383e-12
1.92778343281796e-12
2.9081622152618535e-12
4.487453048135498e-12
7.0739140242723505e-12
1.1394854244797184e-11
1.87985770478755e-11
3.1911969181527275e-11
5.6199731422269774e-11
1.040977980657407e-10
2.0770130215877637e-10
4.650649330677718e-10
1.2136235195076987e-9
1.619922241529062e-8
4.242732032345537e-8
1.9256753206443488e-8
2.0860919094871314e-8
3.87639923467256e-8
4.7922127640257396e-8
5.3487095580295464e-8
5.48564090161208e-8
5.079897216204885e-8
4.20322933963696e-8
3.075628764410208e-8
3.2316116729243004e-8
2.1893443769319132e-8
1.231245706786256e-8
4.3992001405835954e-9
1.00133187369423e-8
7.495916187518817e-9
7.227312342424111e-9
7.153203269621889e-9
2.066672935946947e-9
9.497020598383898e-9
1.2604137083999055e-8
1.039515265442561e-8
8.977861366333038e-9
7.70777590618971e-9
6.0581030490240536e-9
2.816294464605837e-9
9.660568235410777e-9
1.0757558798197434e-8
9.102019420971034e-9
4.329656089966159e-8
7.911041533884029e-8
1.3173217857342446e-7
5.47336867148891e-8
2.7440250656468914e-8
9.550670799249732e-9
3.217983211147307e-9
2.31428057807217e-8
8.825490783944872e-8
4.114245288150945e-8
5.8043140590467174e-8
3.171877927780547e-8
9.207680470404246e-9
6.565284797854613e-8
3.896008513806827e-8
8.391787323146148e-8
7.040583439697145e-8
2.8252862632344056e-8
1.2155037268480158e-8
3.706255202879252e-9
7.058536692562816e-9
4.3477625236007846e-9
7.408070086474075e-10
1.2337017773497465e-9
8.583150810184845e-10
6.260835077961233e-10
2.9940167722835357e-10
2.418582288762583e-10
5.845996702449721e-10
9.156349530731445e-10
1.168987444692589e-9
3.2914136882972276e-9
8.341988950986483e-9
1.1588794597691171e-8
5.561528726763552e-9
4.303422632839226e-9
1.3300571158383696e-8
2.104551747683756e-8
2.8055354109166618e-8
3.458404174001605e-8
4.059658653193071e-8
4.591549098761832e-8
2.2502824865179893e-8
7.578310952083225e-9
2.065000236984838e-8
1.9599178844278032e-8
2.034041189872687e-8
2.2531743741390793e-8
5.328472635944017e-9
3.2689340376562266e-8
3.339538883201683e-8
2.877692104091971e-8
2.584705281704868e-8
2.2913742407321518e-8
1.901395519924694e-8
1.3819250473223209e-8
6.492001664870073e-9
6.668056828401356e-9
3.6496225469821145e-8
3.879399461330704e-8
3.177733030421711e-8
2.864493565725111e-8
4.1008587378209337e-7
2.849806593725089e-7
2.9558176893676896e-6
5.258399728960617e-7
1.1538380309550488e-7
1.4275302578372742e-8
1.4887976349933173e-7
2.0710787383644868e-7
1.342808150864927e-7
7.311387441313997e-8
5.29248991009342e-8
4.468357836009882e-8
2.8454296353827407e-8
3.6578854857818866e-8
7.62556646657751e-9
1.0949410169053798e-8
1.0198232132035581e-8
3.68432556627038e-8
4.397212677109284e-8
1.4171465223740529e-7
9.22691267966443e-8
5.808362629328511e-8
3.997454142458535e-9
5.031900546689461e-9
8.7248220192537e-10
4.8403373923025433e-11
2.3630006692345645e-10
1.5047922993070784e-10
4.2638925804173883e-11
1.3112119983323173e-10
2.660284660223356e-10
7.924496844588182e-10
2.2200960484960427e-9
3.25296974414002e-9
2.803747196050093e-9
1.351825521750325e-9
6.978772525363507e-10
3.152648155220597e-9
6.004130815613853e-9
9.22279305160348e-9
1.2521965983501211e-8
1.513603330984958e-8
2.076184591767795e-9
2.4243704226995688e-8
2.201007639740372e-8
2.222558353893863e-8
9.75616595749715e-10
3.1325757092167254e-8
8.316750761144065e-8
1.1180085261763724e-7
8.278856870178924e-8
7.094520760743811e-8
6.425988638095358e-8
5.7545629352425967e-8
4.864455177441227e-8
3.654555913711593e-8
1.9484011436187466e-8
7.974530629660868e-9
6.038404676965004e-8
1.4353756246140558e-7
1.5013092123471321e-7
1.3035181405454287e-6
3.3911769599802407e-7
9.580193306606406e-6
1.8975762738788454e-6
5.407841611824773e-7
6.699536577855014e-9
7.126915331034792e-7
4.7329683189868023e-7
3.786617173836138e-7
3.526531369192835e-7
1.0011967461847244e-7
8.003264267110183e-7
3.618458740260574e-7
5.678112605692776e-7
1.1313362873863975e-6
2.6078071558342283e-7
2.868540491506137e-8
3.392274453985133e-8
1.7789641843189026e-8
6.993420006270177e-9
3.4914498454490817e-9
5.816670298844729e-9
3.2213451933306073e-9
2.080941481335671e-9
2.977429774100325e-10
9.253675380595693e-11
1.0779281940503217e-10
1.841955497526048e-10
2.1173952804246042e-10
1.270168682612245e-10
1.580958478910663e-11
8.344700155792921e-10
7.210016260618362e-10
7.927593102898606e-10
1.060566794523653e-9
1.605351125281262e-9
2.653363331958017e-9
4.550307997486441e-9
6.93231776404682e-9
8.312924140183334e-9
9.257244143438395e-9
1.1033978563284291e-8
2.560861253534165e-8
7.218306139421461e-8
5.470981869439577e-8
4.7625378059572475e-8
7.591568627982386e-8
1.8778355169797477e-8
1.0633153811703566e-11
1.003971652817588e-12
1.583344187057455e-13
3.1543701050762366e-14
0.
3.8821450657711085e-14
4.8579071498864923e-14
5.015614531650613e-14
3.3943529074456435e-14
0.
0.
0.
0.
0.
3.3579769306128876e-14
4.282037233309375e-14
5.592649578968157e-14
7.53871743954503e-14
1.0336160253664972e-13
1.4315254829495143e-13
1.995453765412663e-13
2.7943037590453686e-13
3.927138912208985e-13
5.536286099525425e-13
7.826073797391506e-13
7.809590005172172e-13
4.02898055839168e-13
3.050332568988555e-13
3.3326598913406875e-13
4.492424514032261e-13
6.384470108047415e-13
9.086390055255599e-13
1.3089442732995383e-12
1.92778343281796e-12
2.9081622152618535e-12
4.487453048135498e-12
7.0739140242723505e-12
1.1394854244797184e-11
1.87985770478755e-11
3.1911969181527275e-11
5.6199731422269774e-11
1.040977980657407e-10
2.0770130215877637e-10
4.650649330677718e-10
1.2136235195076987e-9
1.619922241529062e-8
4.242732032345537e-8
1.9256753206443488e-8
2.0860919094871314e-8
3.87639923467256e-8
4.7922127640257396e-8
5.3487095580295464e-8
5.48564090161208e-8
5.079897216204885e-8
4.20322933963696e-8
3.075628764410208e-8
3.2316116729243004e-8
2.1893443769319132e-8
1.231245706786256e-8
4.3992001405835954e-9
1.00133187369423e-8
7.495916187518817e-9
7.227312342424111e-9
7.153203269621889e-9
2.066672935946947e-9
9.497020598383898e-9
1.2604137083999055e-8
1.039515265442561e-8
8.977861366333038e-9
7.70777590618971e-9
6.0581030490240536e-9
2.816294464605837e-9
9.660568235410777e-9
1.0757558798197434e-8
9.102019420971034e-9
4.329656089966159e-8
7.911041533884029e-8
1.3173217857342446e-7
5.47336867148891e-8
2.7440250656468914e-8
9.550670799249732e-9
3.217983211147307e-9
2.31428057807217e-8
8.825490783944872e-8
4.114245288150945e-8
5.8043140590467174e-8
3.171877927780547e-8
9.207680470404246e-9
6.565284797854613e-8
3.896008513806827e-8
8.391787323146148e-8
7.040583439697145e-8
2.8252862632344056e-8
1.2155037268480158e-8
3.706255202879252e-9
7.058536692562816e-9
4.3477625236007846e-9
7.408070086474075e-10
1.2337017773497465e-9
8.583150810184845e-10
6.260835077961233e-10
2.9940167722835357e-10
2.418582288762583e-10
5.845996702449721e-10
9.156349530731445e-10
1.168987444692589e-9
3.2914136882972276e-9
8.341988950986483e-9
1.1588794597691171e-8
5.561528726763552e-9
4.303422632839226e-9
1.3300571158383696e-8
2.104551747683756e-8
2.8055354109166618e-8
3.458404174001605e-8
4.059658653193071e-8
4.591549098761832e-8
2.2502824865179893e-8
7.578310952083225e-9
2.065000236984838e-8
1.9599178844278032e-8
2.034041189872687e-8
2.2531743741390793e-8
5.328472635944017e-9
3.2689340376562266e-8
3.339538883201683e-8
2.877692104091971e-8
2.584705281704868e-8
2.2913742407321518e-8
1.901395519924694e-8
1.3819250473223209e-8
6.492001664870073e-9
6.668056828401356e-9
3.6496225469821145e-8
3.879399461330704e-8
3.177733030421711e-8
2.864493565725111e-8
4.1008587378209337e-7
2.849806593725089e-7
2.9558176893676896e-6
5.258399728960617e-7
1.1538380309550488e-7
1.4275302578372742e-8
1.4887976349933173e-7
2.0710787383644868e-7
1.342808150864927e-7
7.311387441313997e-8
5.29248991009342e-8
4.468357836009882e-8
2.8454296353827407e-8
3.6578854857818866e-8
7.62556646657751e-9
1.0949410169053798e-8
1.0198232132035581e-8
3.68432556627038e-8
4.397212677109284e-8
1.4171465223740529e-7
9.22691267966443e-8
5.808362629328511e-8
3.997454142458535e-9
5.031900546689461e-9
8.7248220192537e-10
4.8403373923025433e-11
2.3630006692345645e-10
1.5047922993070784e-10
4.2638925804173883e-11
1.3112119983323173e-10
2.660284660223356e-10
7.924496844588182e-10
2.2200960484960427e-9
3.25296974414002e-9
2.803747196050093e-9
1.351825521750325e-9
6.978772525363507e-10
3.152648155220597e-9
6.004130815613853e-9
9.22279305160348e-9
1.2521965983501211e-8
1.513603330984958e-8
2.076184591767795e-9
2.4243704226995688e-8
2.201007639740372e-8
2.222558353893863e-8
9.75616595749715e-10
3.1325757092167254e-8
8.316750761144065e-8
1.1180085261763724e-7
8.278856870178924e-8
7.094520760743811e-8
6.425988638095358e-8
5.7545629352425967e-8
4.864455177441227e-8
3.654555913711593e-8
1.9484011436187466e-8
7.974530629660868e-9
6.038404676965004e-8
1.4353756246140558e-7
1.5013092123471321e-7
1.3035181405454287e-6
3.3911769599802407e-7
9.580193306606406e-6
1.8975762738788454e-6
5.407841611824773e-7
6.699536577855014e-9
7.126915331034792e-7
4.7329683189868023e-7
3.786617173836138e-7
3.526531369192835e-7
1.0011967461847244e-7
8.003264267110183e-7
3.618458740260574e-7
5.678112605692776e-7
1.1313362873863975e-6
2.6078071558342283e-7
2.868540491506137e-8
3.392274453985133e-8
1.7789641843189026e-8
6.993420006270177e-9
3.4914498454490817e-9
5.816670298844729e-9
3.2213451933306073e-9
2.080941481335671e-9
2.977429774100325e-10
9.253675380595693e-11
1.0779281940503217e-10
1.841955497526048e-10
2.1173952804246042e-10
1.270168682612245e-10
1.580958478910663e-11
8.344700155792921e-10
7.210016260618362e-10
7.927593102898606e-10
1.060566794523653e-9
1.605351125281262e-9
2.653363331958017e-9
4.550307997486441e-9
6.93231776404682e-9
8.312924140183334e-9
9.257244143438395e-9
1.1033978563284291e-8
2.560861253534165e-8
7.218306139421461e-8
5.470981869439577e-8
4.7625378059572475e-8
7.591568627982386e-8
1.8778355169797477e-8
1.0633153811703566e-11
1.003971652817588e-12
1.583344187057455e-13
3.1543701050762366e-14
0.
3.8821450657711085e-14
4.8579071498864923e-14
5.015614531650613e-14
3.3943529074456435e-14
0.
0.
0.
0.
0.
3.3579769306128876e-14
4.282037233309375e-14
5.592649578968157e-14
7.53871743954503e-14
1.0336160253664972e-13
1.4315254829495143e-13
1.995453765412663e-13
2.7943037590453686e-13
3.927138912208985e-13
5.536286099525425e-13
7.826073797391506e-13
7.809590005172172e-13
4.02898055839168e-13
3.050332568988555e-13
3.3326598913406875e-13
4.492424514032261e-13
6.384470108047415e-13
9.086390055255599e-13
1.3089442732995383e-12
1.92778343281796e-12
2.9081622152618535e-12
4.487453048135498e-12
7.0739140242723505e-12
1.1394854244797184e-11
1.87985770478755e-11
3.1911969181527275e-11
5.6199731422269774e-11
1.040977980657407e-10
2.0770130215877637e-10
4.650649330677718e-10
1.2136235195076987e-9
1.619922241529062e-8
4.242732032345537e-8
1.9256753206443488e-8
2.0860919094871314e-8
3.87639923467256e-8
4.7922127640257396e-8
5.3487095580295464e-8
5.48564090161208e-8
5.079897216204885e-8
4.20322933963696e-8
3.075628764410208e-8
3.2316116729243004e-8
2.1893443769319132e-8
1.231245706786256e-8
4.3992001405835954e-9
1.00133187369423e-8
7.495916187518817e-9
7.227312342424111e-9
7.153203269621889e-9
2.066672935946947e-9
9.497020598383898e-9
1.2604137083999055e-8
1.039515265442561e-8
8.977861366333038e-9
7.70777590618971e-9
6.0581030490240536e-9
2.816294464605837e-9
9.660568235410777e-9
1.0757558798197434e-8
9.102019420971034e-9
4.329656089966159e-8
7.911041533884029e-8
1.3173217857342446e-7
5.47336867148891e-8
2.7440250656468914e-8
9.550670799249732e-9
3.217983211147307e-9
2.31428057807217e-8
8.825490783944872e-8
4.114245288150945e-8
5.8043140590467174e-8
3.171877927780547e-8
9.207680470404246e-9
6.565284797854613e-8
3.896008513806827e-8
8.391787323146148e-8
7.040583439697145e-8
2.8252862632344056e-8
1.2155037268480158e-8
3.706255202879252e-9
7.058536692562816e-9
4.3477625236007846e-9
7.408070086474075e-10
1.2337017773497465e-9
8.583150810184845e-10
6.260835077961233e-10
2.9940167722835357e-10
2.418582288762583e-10
5.845996702449721e-10
9.156349530731445e-10
1.168987444692589e-9
3.2914136882972276e-9
8.341988950986483e-9
1.1588794597691171e-8
5.561528726763552e-9
4.303422632839226e-9
1.3300571158383696e-8
2.104551747683756e-8
2.8055354109166618e-8
3.458404174001605e-8
4.059658653193071e-8
4.591549098761832e-8
2.2502824865179893e-8
7.578310952083225e-9
2.065000236984838e-8
1.9599178844278032e-8
2.034041189872687e-8
2.2531743741390793e-8
5.328472635944017e-9
3.2689340376562266e-8
3.339538883201683e-8
2.877692104091971e-8
2.584705281704868e-8
2.2913742407321518e-8
1.901395519924694e-8
1.3819250473223209e-8
6.492001664870073e-9
6.668056828401356e-9
3.6496225469821145e-8
3.879399461330704e-8
3.177733030421711e-8
2.864493565725111e-8
4.1008587378209337e-7
2.849806593725089e-7
2.9558176893676896e-6
5.258399728960617e-7
1.1538380309550488e-7
1.4275302578372742e-8
1.4887976349933173e-7
2.0710787383644868e-7
1.342808150864927e-7
7.311387441313997e-8
5.29248991009342e-8
4.468357836009882e-8
2.8454296353827407e-8
3.6578854857818866e-8
7.62556646657751e-9
1.0949410169053798e-8
1.0198232132035581e-8
3.68432556627038e-8
4.397212677109284e-8
1.4171465223740529e-7
9.22691267966443e-8
5.808362629328511e-8
3.997454142458535e-9
5.031900546689461e-9
8.7248220192537e-10
4.8403373923025433e-11
2.3630006692345645e-10
1.5047922993070784e-10
4.2638925804173883e-11
1.3112119983323173e-10
2.660284660223356e-10
7.924496844588182e-10
2.2200960484960427e-9
3.25296974414002e-9
2.803747196050093e-9
1.351825521750325e-9
6.978772525363507e-10
3.152648155220597e-9
6.004130815613853e-9
9.22279305160348e-9
1.2521965983501211e-8
1.513603330984958e-8
2.076184591767795e-9
2.4243704226995688e-8
2.201007639740372e-8
2.222558353893863e-8
9.75616595749715e-10
3.1325757092167254e-8
8.316750761144065e-8
1.1180085261763724e-7
8.278856870178924e-8
7.094520760743811e-8
6.425988638095358e-8
5.7545629352425967e-8
4.864455177441227e-8
3.654555913711593e-8
1.9484011436187466e-8
7.974530629660868e-9
6.038404676965004e-8
1.4353756246140558e-7
1.5013092123471321e-7
1.3035181405454287e-6
3.3911769599802407e-7
9.580193306606406e-6
1.8975762738788454e-6
5.407841611824773e-7
6.699536577855014e-9
7.126915331034792e-7
4.7329683189868023e-7
3.786617173836138e-7
3.526531369192835e-7
1.0011967461847244e-7
8.003264267110183e-7
3.618458740260574e-7
5.678112605692776e-7
1.1313362873863975e-6
2.6078071558342283e-7
2.868540491506137e-8
3.392274453985133e-8
1.7789641843189026e-8
6.993420006270177e-9
3.4914498454490817e-9
5.816670298844729e-9
3.2213451933306073e-9
2.080941481335671e-9
2.977429774100325e-10
9.253675380595693e-11
1.0779281940503217e-10
1.841955497526048e-10
2.1173952804246042e-10
1.270168682612245e-10
1.580958478910663e-11
8.344700155792921e-10
7.210016260618362e-10
7.927593102898606e-10
1.060566794523653e-9
1.605351125281262e-9
2.653363331958017e-9
4.550307997486441e-9
6.93231776404682e-9
8.312924140183334e-9
9.257244143438395e-9
1.1033978563284291e-8
2.560861253534165e-8
7.218306139421461e-8
5.470981869439577e-8
4.7625378059572475e-8
7.591568627982386e-8
1.8778355169797477e-8
1.0633153811703566e-11
1.003971652817588e-12
1.583344187057455e-13
3.1543701050762366e-14
0.
3.8821450657711085e-14
4.8579071498864923e-14
5.015614531650613e-14
3.3943529074456435e-14
0.
0.
0.
0.
0.
3.3579769306128876e-14
4.282037233309375e-14
5.592649578968157e-14
7.53871743954503e-14
1.0336160253664972e-13
1.4315254829495143e-13
1.995453765412663e-13
2.7943037590453686e-13
3.927138912208985e-13
5.536286099525425e-13
7.826073797391506e-13
7.809590005172172e-13
4.02898055839168e-13
3.050332568988555e-13
3.3326598913406875e-13
4.492424514032261e-13
6.384470108047415e-13
9.086390055255599e-13
1.3089442732995383e-12
1.92778343281796e-12
2.9081622152618535e-12
4.487453048135498e-12
7.0739140242723505e-12
1.1394854244797184e-11
1.87985770478755e-11
3.1911969181527275e-11
5.6199731422269774e-11
1.040977980657407e-10
2.0770130215877637e-10
4.650649330677718e-10
1.2136235195076987e-9
1.619922241529062e-8
4.242732032345537e-8
1.9256753206443488e-8
2.0860919094871314e-8
3.87639923467256e-8
4.7922127640257396e-8
5.3487095580295464e-8
5.48564090161208e-8
5.079897216204885e-8
4.20322933963696e-8
3.075628764410208e-8
3.2316116729243004e-8
2.1893443769319132e-8
1.231245706786256e-8
4.3992001405835954e-9
1.00133187369423e-8
7.495916187518817e-9
7.227312342424111e-9
7.153203269621889e-9
2.066672935946947e-9
9.497020598383898e-9
1.2604137083999055e-8
1.039515265442561e-8
8.977861366333038e-9
7.70777590618971e-9
6.0581030490240536e-9
2.816294464605837e-9
9.660568235410777e-9
1.0757558798197434e-8
9.102019420971034e-9
4.329656089966159e-8
7.911041533884029e-8
1.3173217857342446e-7
5.47336867148891e-8
2.7440250656468914e-8
9.550670799249732e-9
3.217983211147307e-9
2.31428057807217e-8
8.825490783944872e-8
4.114245288150945e-8
5.8043140590467174e-8
3.171877927780547e-8
9.207680470404246e-9
6.565284797854613e-8
3.896008513806827e-8
8.391787323146148e-8
7.040583439697145e-8
2.8252862632344056e-8
1.2155037268480158e-8
3.706255202879252e-9
7.058536692562816e-9
4.3477625236007846e-9
7.408070086474075e-10
1.2337017773497465e-9
8.583150810184845e-10
6.260835077961233e-10
2.9940167722835357e-10
2.418582288762583e-10
5.845996702449721e-10
9.156349530731445e-10
1.168987444692589e-9
3.2914136882972276e-9
8.341988950986483e-9
1.1588794597691171e-8
5.561528726763552e-9
4.303422632839226e-9
1.3300571158383696e-8
2.104551747683756e-8
2.8055354109166618e-8
3.458404174001605e-8
4.059658653193071e-8
4.591549098761832e-8
2.2502824865179893e-8
7.578310952083225e-9
2.065000236984838e-8
1.9599178844278032e-8
2.034041189872687e-8
2.2531743741390793e-8
5.328472635944017e-9
3.2689340376562266e-8
3.339538883201683e-8
2.877692104091971e-8
2.584705281704868e-8
2.2913742407321518e-8
1.901395519924694e-8
1.3819250473223209e-8
6.492001664870073e-9
6.668056828401356e-9
3.6496225469821145e-8
3.879399461330704e-8
3.177733030421711e-8
2.864493565725111e-8
4.1008587378209337e-7
2.849806593725089e-7
2.9558176893676896e-6
5.258399728960617e-7
1.1538380309550488e-7
1.4275302578372742e-8
1.4887976349933173e-7
2.0710787383644868e-7
1.342808150864927e-7
7.311387441313997e-8
5.29248991009342e-8
4.468357836009882e-8
2.8454296353827407e-8
3.6578854857818866e-8
7.62556646657751e-9
1.0949410169053798e-8
1.0198232132035581e-8
3.68432556627038e-8
4.397212677109284e-8
1.4171465223740529e-7
9.22691267966443e-8
5.808362629328511e-8
3.997454142458535e-9
5.031900546689461e-9
8.7248220192537e-10
4.8403373923025433e-11
2.3630006692345645e-10
1.5047922993070784e-10
4.2638925804173883e-11
1.3112119983323173e-10
2.660284660223356e-10
7.924496844588182e-10
2.2200960484960427e-9
3.25296974414002e-9
2.803747196050093e-9
1.351825521750325e-9
6.978772525363507e-10
3.152648155220597e-9
6.004130815613853e-9
9.22279305160348e-9
1.2521965983501211e-8
1.513603330984958e-8
2.076184591767795e-9
2.4243704226995688e-8
2.201007639740372e-8
2.222558353893863e-8
9.75616595749715e-10
3.1325757092167254e-8
8.316750761144065e-8
1.1180085261763724e-7
8.278856870178924e-8
7.094520760743811e-8
6.425988638095358e-8
5.7545629352425967e-8
4.864455177441227e-8
3.654555913711593e-8
1.9484011436187466e-8
7.974530629660868e-9
6.038404676965004e-8
1.4353756246140558e-7
1.5013092123471321e-7
1.3035181405454287e-6
3.3911769599802407e-7
9.580193306606406e-6
1.8975762738788454e-6
5.407841611824773e-7
6.699536577855014e-9
7.126915331034792e-7
4.7329683189868023e-7
3.786617173836138e-7
3.526531369192835e-7
1.0011967461847244e-7
8.003264267110183e-7
3.618458740260574e-7
5.678112605692776e-7
1.1313362873863975e-6
2.6078071558342283e-7
2.868540491506137e-8
3.392274453985133e-8
1.7789641843189026e-8
6.993420006270177e-9
3.4914498454490817e-9
5.816670298844729e-9
3.2213451933306073e-9
2.080941481335671e-9
2.977429774100325e-10
9.253675380595693e-11
1.0779281940503217e-10
1.841955497526048e-10
2.1173952804246042e-10
1.270168682612245e-10
1.580958478910663e-11
8.344700155792921e-10
7.210016260618362e-10
7.927593102898606e-10
1.060566794523653e-9
1.605351125281262e-9
2.653363331958017e-9
4.550307997486441e-9
6.93231776404682e-9
8.312924140183334e-9
9.257244143438395e-9
1.1033978563284291e-8
2.560861253534165e-8
7.218306139421461e-8
5.470981869439577e-8
4.7625378059572475e-8
7.591568627982386e-8
1.8778355169797477e-8
1.0633153811703566e-11
1.003971652817588e-12
1.583344187057455e-13
3.1543701050762366e-14
0.
3.8821450657711085e-14
4.8579071498864923e-14
5.015614531650613e-14
3.3943529074456435e-14
0.
0.
0.
0.
0.
3.3579769306128876e-14
4.282037233309375e-14
5.592649578968157e-14
7.53871743954503e-14
1.0336160253664972e-13
1.4315254829495143e-13
1.995453765412663e-13
2.7943037590453686e-13
3.927138912208985e-13
5.536286099525425e-13
7.826073797391506e-13
7.809590005172172e-13
4.02898055839168e-13
3.050332568988555e-13
3.3326598913406875e-13
4.492424514032261e-13
6.384470108047415e-13
9.086390055255599e-13
1.3089442732995383e-12
1.92778343281796e-12
2.9081622152618535e-12
4.487453048135498e-12
7.0739140242723505e-12
1.1394854244797184e-11
1.87985770478755e-11
3.1911969181527275e-11
5.6199731422269774e-11
1.040977980657407e-10
2.0770130215877637e-10
4.650649330677718e-10
1.2136235195076987e-9
1.619922241529062e-8
4.242732032345537e-8
1.9256753206443488e-8
2.0860919094871314e-8
3.87639923467256e-8
4.7922127640257396e-8
5.3487095580295464e-8
5.48564090161208e-8
5.079897216204885e-8
4.20322933963696e-8
3.075628764410208e-8
3.2316116729243004e-8
2.1893443769319132e-8
1.231245706786256e-8
4.3992001405835954e-9
1.00133187369423e-8
7.495916187518817e-9
7.227312342424111e-9
7.153203269621889e-9
2.066672935946947e-9
9.497020598383898e-9
1.2604137083999055e-8
1.039515265442561e-8
8.977861366333038e-9
7.70777590618971e-9
6.0581030490240536e-9
2.816294464605837e-9
9.660568235410777e-9
1.0757558798197434e-8
9.102019420971034e-9
4.329656089966159e-8
7.911041533884029e-8
1.3173217857342446e-7
5.47336867148891e-8
2.7440250656468914e-8
9.550670799249732e-9
3.217983211147307e-9
2.31428057807217e-8
8.825490783944872e-8
4.114245288150945e-8
5.8043140590467174e-8
3.171877927780547e-8
9.207680470404246e-9
6.565284797854613e-8
3.896008513806827e-8
8.391787323146148e-8
7.040583439697145e-8
2.8252862632344056e-8
1.2155037268480158e-8
3.706255202879252e-9
7.058536692562816e-9
4.3477625236007846e-9
7.408070086474075e-10
1.2337017773497465e-9
8.583150810184845e-10
6.260835077961233e-10
2.9940167722835357e-10
2.418582288762583e-10
5.845996702449721e-10
9.156349530731445e-10
1.168987444692589e-9
3.2914136882972276e-9
8.341988950986483e-9
1.1588794597691171e-8
5.561528726763552e-9
4.303422632839226e-9
1.3300571158383696e-8
2.104551747683756e-8
2.8055354109166618e-8
3.458404174001605e-8
4.059658653193071e-8
4.591549098761832e-8
2.2502824865179893e-8
7.578310952083225e-9
2.065000236984838e-8
1.9599178844278032e-8
2.034041189872687e-8
2.2531743741390793e-8
5.328472635944017e-9
3.2689340376562266e-8
3.339538883201683e-8
2.877692104091971e-8
2.584705281704868e-8
2.2913742407321518e-8
1.901395519924694e-8
1.3819250473223209e-8
6.492001664870073e-9
6.668056828401356e-9
3.6496225469821145e-8
3.879399461330704e-8
3.177733030421711e-8
2.864493565725111e-8
4.1008587378209337e-7
2.849806593725089e-7
2.9558176893676896e-6
5.258399728960617e-7
1.1538380309550488e-7
1.4275302578372742e-8
1.4887976349933173e-7
2.0710787383644868e-7
1.342808150864927e-7
7.311387441313997e-8
5.29248991009342e-8
4.468357836009882e-8
2.8454296353827407e-8
3.6578854857818866e-8
7.62556646657751e-9
1.0949410169053798e-8
1.0198232132035581e-8
3.68432556627038e-8
4.397212677109284e-8
1.4171465223740529e-7
9.22691267966443e-8
5.808362629328511e-8
3.997454142458535e-9
5.031900546689461e-9
8.7248220192537e-10
4.8403373923025433e-11
2.3630006692345645e-10
1.5047922993070784e-10
4.2638925804173883e-11
1.3112119983323173e-10
2.660284660223356e-10
7.924496844588182e-10
2.2200960484960427e-9
3.25296974414002e-9
2.803747196050093e-9
1.351825521750325e-9
6.978772525363507e-10
3.152648155220597e-9
6.004130815613853e-9
9.22279305160348e-9
1.2521965983501211e-8
1.513603330984958e-8
2.076184591767795e-9
2.4243704226995688e-8
2.201007639740372e-8
2.222558353893863e-8
9.75616595749715e-10
3.1325757092167254e-8
8.316750761144065e-8
1.1180085261763724e-7
8.278856870178924e-8
7.094520760743811e-8
6.425988638095358e-8
5.7545629352425967e-8
4.864455177441227e-8
3.654555913711593e-8
1.9484011436187466e-8
7.974530629660868e-9
6.038404676965004e-8
1.4353756246140558e-7
1.5013092123471321e-7
1.3035181405454287e-6
3.3911769599802407e-7
9.580193306606406e-6
1.8975762738788454e-6
5.407841611824773e-7
6.699536577855014e-9
7.126915331034792e-7
4.7329683189868023e-7
3.786617173836138e-7
3.526531369192835e-7
1.0011967461847244e-7
8.003264267110183e-7
3.618458740260574e-7
5.678112605692776e-7
1.1313362873863975e-6
2.6078071558342283e-7
2.868540491506137e-8
3.392274453985133e-8
1.7789641843189026e-8
6.993420006270177e-9
3.4914498454490817e-9
5.816670298844729e-9
3.2213451933306073e-9
2.080941481335671e-9
2.977429774100325e-10
9.253675380595693e-11
1.0779281940503217e-10
1.841955497526048e-10
2.1173952804246042e-10
1.270168682612245e-10
1.580958478910663e-11
8.344700155792921e-10
7.210016260618362e-10
7.927593102898606e-10
1.060566794523653e-9
1.605351125281262e-9
2.653363331958017e-9
4.550307997486441e-9
6.93231776404682e-9
8.312924140183334e-9
9.257244143438395e-9
1.1033978563284291e-8
2.560861253534165e-8
7.218306139421461e-8
5.470981869439577e-8
4.7625378059572475e-8
7.591568627982386e-8
1.8778355169797477e-8
1.0633153811703566e-11
1.003971652817588e-12
1.583344187057455e-13
3.1543701050762366e-14
0.
3.8821450657711085e-14
4.8579071498864923e-14
5.015614531650613e-14
3.3943529074456435e-14
0.
0.
0.
0.
0.
3.3579769306128876e-14
4.282037233309375e-14
5.592649578968157e-14
7.53871743954503e-14
1.0336160253664972e-13
1.4315254829495143e-13
1.995453765412663e-13
