# Supplementary material for: Observability and Controllability of Nonlinear Networks: The Role of Symmetry
Source: Phys Rev X. Author manuscript; Available in PMC 2018 Nov 13. (PMC6234006; doi:10.1103/PhysRevX.5.011005)
Supplement: Code Archive [file NIHMS982008-supplement-Code_Archive.zip › MathematicaData/FNCtrlbDELTAHetN3M1ChaosK7IC1]

8.548257315834552e-9
3.306018155757261e-8
1.7215739630288634e-8
1.5869212763434355e-9
5.3101131266721406e-11
9.813796597398463e-12
4.6822192777790476e-12
5.649004257336493e-11
2.4800289525211993e-11
2.055844342311445e-11
2.4703451334693242e-11
3.333290918948474e-11
5.7599300450101196e-11
6.84116255955158e-11
8.764557715741106e-11
1.468278342653237e-10
3.036391406067324e-10
7.329567978169095e-10
2.0709427088040322e-9
5.3016182836829194e-9
7.841497218987633e-9
1.2921041672596544e-8
3.3406709014672456e-8
1.1057045189437347e-7
9.440718886146844e-8
8.156735907268106e-8
4.920201850397241e-8
5.284803980284417e-8
2.0420612392259609e-7
7.359431587719736e-8
1.0496191568660651e-11
5.480074239922735e-13
0.
0.
0.
0.
0.
0.
0.
0.
0.
0.
0.
0.
0.
0.
0.
0.
0.
0.
2.8664995617776063e-14
4.146389343481824e-14
6.030563802631491e-14
8.805235998833962e-14
1.290111956040032e-13
1.8969244014150997e-13
2.799906802848916e-13
4.1504933926310913e-13
6.18228736998386e-13
9.258914168234546e-13
1.3952240764312934e-12
2.1172233329394084e-12
4.451832427444069e-11
8.287130585813152e-11
1.361129245813796e-10
2.046996988660239e-10
2.762172253751124e-10
3.285177579572237e-10
3.317451088761663e-10
2.550152253021772e-10
7.439419210314243e-11
2.2207036212643125e-10
6.338209248463934e-10
4.2531430817845815e-10
6.009337398529018e-10
5.49038303746584e-10
7.337967110405839e-10
9.729987825316957e-10
1.4460209327355427e-9
2.4881941149331672e-9
4.7696332191856995e-9
4.32627949118666e-9
2.6315580146252432e-9
1.986725968365247e-9
1.8542913426358147e-9
2.076474026216548e-9
2.6801953151883087e-9
3.873006988995949e-9
6.2157373838610245e-9
1.1182547474195462e-8
2.1628026381347724e-8
2.1936505361417323e-8
1.6959692532815112e-8
2.447520629942837e-7
2.3033315172090068e-7
2.2284469639994022e-6
4.1610978684297466e-7
1.1013045026311588e-7
3.0669816085943356e-9
8.667938112062673e-8
2.649522210418728e-7
1.2398957939775822e-7
1.6798647019116058e-7
1.0379037041850986e-7
1.0549138561466892e-8
3.0057522128949726e-7
2.899708362306073e-7
5.125111532430409e-8
3.440031625055402e-7
1.2958681302983072e-7
4.843232190251763e-9
3.789820294396872e-8
2.2652654227053776e-8
2.0054401389018153e-8
4.230237619888595e-9
7.336698886987142e-11
1.0150489806889132e-9
7.185511886569629e-10
4.6092056296300113e-10
4.7410708445892054e-11
4.990823337525577e-10
9.112494807665589e-10
1.3556227384633446e-9
4.075708726033299e-9
1.198103556882198e-8
1.1973091026963084e-8
2.7812521517517174e-9
7.834190760019258e-9
1.7498464562579155e-8
2.7005424912143482e-8
3.69332066371941e-8
4.6959999861007497e-8
5.553244637771817e-8
5.93864023791925e-8
5.409786097428443e-8
2.3004326229845034e-8
6.9693077565485125e-9
6.707030176813686e-8
4.318083029618737e-8
4.255532202626172e-8
4.2986429125069444e-8
5.40183289904351e-9
5.5244178200546894e-8
6.066095270742207e-8
5.479436270466988e-8
5.1566538110307955e-8
4.8495738902411725e-8
4.355144363421111e-8
3.592185353036881e-8
2.5356609590613735e-8
1.057507480955488e-8
1.3344246131388364e-8
6.15777471545239e-8
1.5655819308225037e-7
9.616506338267465e-7
1.115902010573894e-7
8.364925570027295e-6
1.6834102119934815e-6
5.869400503856227e-7
8.779178904884468e-8
4.592466721964495e-7
5.483296411154379e-7
3.592857376910413e-7
5.479996798862654e-7
1.3158460103025494e-7
3.9420664654995233e-7
1.4020102789281839e-6
8.712049092406961e-7
3.154329613049183e-8
4.160037717560818e-7
2.0434599862973034e-7
5.284961650928551e-8
3.405999244183072e-11
4.284257618318729e-8
1.3965515031443097e-8
2.66992823195924e-9
1.0707006691063932e-10
9.263056626059585e-10
6.896539939727979e-10
3.70927055927675e-10
2.4940036279673605e-10
8.134857396669957e-10
1.4492579726629416e-9
2.2460494119140113e-9
2.9212423214192952e-9
1.1510933932568419e-8
3.073309998736393e-8
1.792254828578467e-8
7.828942461664816e-9
3.2027096435374714e-8
5.5416871885593786e-8
7.942065803697132e-8
9.616038202670096e-8
8.868756782753545e-8
5.00561517137339e-8
1.3589576699113279e-9
2.2129789132311534e-9
1.4871140730707965e-8
7.207948453055721e-8
1.082076779936181e-7
1.0605257549436002e-7
1.1756802246643474e-7
1.4784713376882558e-8
8.77601418744501e-8
8.449932389288616e-8
8.082499629612516e-8
8.300304984619389e-8
8.768652375483263e-8
9.130035401557554e-8
9.044616696120402e-8
8.268278130044518e-8
6.7238630210689e-8
4.405649048708774e-8
1.1397554115338187e-8
3.6893619503988025e-8
1.146823429075265e-7
2.3714396882505945e-6
5.421046896175448e-7
0.00001605832889304844
3.841457505377928e-6
1.6168090091306092e-6
5.215490757520382e-7
8.278564111214275e-7
6.228291273998e-7
7.610375956837768e-7
3.023941803565741e-7
1.776106939147666e-6
3.1099835109371797e-6
6.147864445515972e-6
3.2273674900677663e-6
1.7803413672386276e-6
1.333986014108832e-6
1.3102556541553338e-6
1.7849575922519997e-6
9.44433848357067e-7
9.172955635122031e-8
1.266207731107193e-8
7.034249547388321e-9
2.01084807653542e-8
5.2773472702442144e-8
6.10164538043739e-8
3.918590906300512e-8
1.6971925179351767e-7
1.497540365919961e-7
1.0257693347063435e-7
1.2270114616338536e-8
1.6186974377891533e-8
1.4562201320763293e-9
4.866458985911737e-11
3.4449800467742236e-11
5.0549960391324994e-11
1.0104082064513476e-10
7.670514625863376e-11
7.004501335611589e-11
1.1004889970569928e-10
2.531768814380165e-10
5.962396140381409e-10
6.058422915505757e-10
1.2916433724955676e-10
1.0296452817304305e-10
1.4874898227586533e-10
3.083579158992157e-10
8.298097745573622e-10
2.1541701594074923e-9
3.0983768401914578e-9
5.022452503744661e-9
1.3449657442490468e-8
1.2724272771891004e-7
5.5252958071137544e-8
2.718407105351046e-8
4.977536139302327e-8
8.554347170022733e-9
7.502869041200599e-11
5.2962334220930656e-14
0.
1.1398700099988669e-13
4.547193592282308e-14
5.6723339623590325e-14
0.
0.
0.
0.
0.
0.
0.
0.
2.962783732606467e-14
4.07656814808853e-14
2.4611576218107108e-14
0.
0.
0.
0.
2.7367651604535513e-14
3.725491937889795e-14
5.2180639340282904e-14
7.471324712916164e-14
1.0845690121243436e-13
1.5881710363875526e-13
2.3403594607260463e-13
3.467684165003264e-13
5.165795820514024e-13
7.739728516289416e-13
1.1669827296193854e-12
1.7721426618311464e-12
2.713063156118222e-12
4.1925899979003494e-12
6.549916190350995e-12
1.3832843553455475e-10
2.93382192583997e-10
5.097838470947097e-10
7.275387306142148e-10
7.77935357736422e-10
5.250442538140239e-10
4.2358000237324204e-11
8.561907506605881e-10
1.8377390467109074e-9
2.9246810274130167e-9
4.0704357065222705e-9
1.499404793029793e-9
5.647232804610985e-10
1.567674051285757e-9
1.6018772873730096e-9
1.8423957887105621e-9
2.5347031680382024e-9
4.380087329844121e-9
6.670539717413519e-9
4.113325791993287e-9
2.8562551655138104e-9
2.110305863405288e-9
1.6220326007056705e-9
1.3180244775182773e-9
1.1703258130033855e-9
1.1714350316035174e-9
1.3395038609819682e-9
1.7337460803470309e-9
2.4858469813500616e-9
3.862799399133351e-9
6.3343024346612056e-9
1.8644916947577812e-7
2.368419280805694e-7
1.620736657855494e-6
3.0572216581345823e-7
7.310779368572978e-8
7.804461063409189e-9
9.311876729271106e-8
1.7491060145569767e-7
1.0226663311304133e-7
1.1919550216044534e-7
6.968156971302962e-8
1.0246374718471691e-7
1.1257975844226321e-8
1.0428784225590002e-7
8.288457299925301e-8
9.592490907407006e-8
3.7178868620183987e-7
1.8516878243054715e-7
2.8543171521268117e-8
1.0881552331958808e-7
3.5912736466891026e-9
1.6169747140262982e-8
3.3490268893625994e-9
2.1586777882539674e-10
5.455478553719044e-10
4.0125324299592466e-10
2.4445604633338926e-10
4.819515224715236e-11
3.0570269722643334e-10
5.376739729832505e-10
1.5254426724556124e-9
4.229197034656597e-9
5.53876723379246e-9
3.43089840353387e-9
2.942631786818728e-10
4.456711339016638e-9
8.8584789434423e-9
1.3663325185238799e-8
1.8928995109241715e-8
2.436244023794749e-8
2.9015487227726262e-8
3.1079866672162586e-8
8.732264702839542e-9
3.280463940495449e-8
3.4098503085135934e-8
3.070084737960396e-8
3.141611516640216e-8
6.048171078726977e-9
3.761203305017142e-8
7.833660443204804e-8
6.292111297634096e-8
5.552071937581189e-8
5.1093214229923025e-8
4.618594925533567e-8
3.927372619776283e-8
2.9926351471970857e-8
1.7374718773292235e-8
1.5818579499877945e-9
3.72956305423937e-8
1.1627735560360794e-7
1.4716415053359372e-7
1.0162760200644107e-6
2.669707493885699e-7
7.91691980382926e-6
1.5388634468559882e-6
4.849807895338886e-7
3.917161195995885e-8
4.656636052407333e-7
4.888171043814837e-7
3.343310610428883e-7
5.062687539165071e-7
2.4194560048539307e-7
5.974187453327535e-8
7.592364801317801e-7
7.110422077317048e-7
2.1976517754693472e-7
2.786299824187161e-7
3.664785765929263e-7
1.4877233101220224e-7
1.2347127893943945e-8
4.750409803784207e-9
2.602220954352087e-8
5.6195398895267286e-9
9.213851308069501e-10
4.5635720142683636e-10
6.258739518729525e-10
4.058991111954561e-10
6.638654544452706e-11
4.1794100391596697e-10
8.460785403226332e-10
1.3833575938260938e-9
1.9272158919835745e-9
6.529798733470862e-9
1.9076772942983876e-8
1.4013883959958724e-8
2.1260751109505295e-10
1.5954928817828402e-8
3.17719224320722e-8
4.8965153854084034e-8
6.431519899983714e-8
6.732026910390899e-8
4.876081485830824e-8
1.531586919088111e-8
2.7673929751078052e-9
2.1323993076667897e-8
9.256935424400407e-8
9.367823088567283e-8
1.0272330355788054e-7
8.169651334364297e-8
4.4558275265426475e-8
1.0072033473499361e-7
8.818896199172788e-8
8.451345405972574e-8
8.688894804964096e-8
9.106399671391268e-8
9.328148855245598e-8
9.027649418597803e-8
8.001914172892579e-8
6.19069873756402e-8
3.518885811125961e-8
3.744085677264902e-9
6.465223958221864e-8
1.659055781236074e-7
2.6406810601086683e-6
5.587513744480703e-8
0.000016674099194420225
3.6956546257804105e-6
1.4183274771198593e-6
6.396458270745725e-7
8.50157599334723e-7
6.166293455782984e-7
7.639846602500359e-7
1.949374574874771e-7
1.7800128734493109e-6
3.074256642288945e-6
5.145809565933314e-6
2.471516119907364e-6
1.3633331162447027e-6
1.0835338176519058e-6
1.4882575744463095e-6
2.6081271353801284e-6
1.9758679575148147e-7
3.587543801088512e-8
6.793977039180391e-9
1.7339141274946262e-8
4.986150734478463e-8
3.52505115176842e-8
2.538123488093056e-8
3.0476927685709423e-7
1.5397138555011345e-7
8.16942166710477e-8
1.5753081530384164e-8
2.3555678758065744e-8
1.4709674757933134e-8
1.015286796641686e-9
6.293784377201292e-12
1.4501615351623961e-11
9.501542156996462e-11
9.887356047516305e-11
7.170017901174591e-11
8.860156020028081e-11
1.9690625625360293e-10
5.628932375165104e-10
4.551098728509464e-10
4.4881207997370893e-10
1.506705597910235e-10
1.560676924621217e-10
2.78294044486274e-10
7.11803126079984e-10
1.873079012894003e-9
2.5808290244110517e-9
4.081882488792025e-9
1.0748633375098588e-8
9.994915543188808e-8
5.320930918539151e-8
2.5290015561021336e-8
4.574860754396143e-8
9.101516381154871e-9
5.2094464904173643e-11
6.099381380890656e-14
0.
5.332103684279573e-14
4.85977374511192e-14
5.610359829911778e-14
0.
0.
0.
0.
0.
0.
0.
0.
2.9970221403523484e-14
4.1230268002662513e-14
5.681331251472887e-14
3.700987529343604e-14
0.
0.
0.
2.941384986417343e-14
3.970845096899957e-14
5.396776663736775e-14
7.547151782754604e-14
1.0803944176374323e-13
1.5702465718563218e-13
2.3047471596875986e-13
3.4072310134716234e-13
5.068346891155743e-13
7.585187070530657e-13
1.1425113839990689e-12
1.7331721768120106e-12
2.6503910564091006e-12
4.090494112550247e-12
6.3809442533133985e-12
1.0080076900272693e-11
2.0921150835322433e-10
4.6205233593641367e-10
8.104411610367842e-10
1.1032173997005348e-9
1.0139388408158877e-9
3.9819014871080303e-10
6.361427810151678e-10
1.923818016119196e-9
3.3463881831119736e-9
4.832101280024107e-9
6.33079147479155e-9
2.835586620055241e-9
7.97384051180829e-11
2.306041129078733e-9
3.2169540087329e-9
3.162483024051877e-9
3.163649391048847e-9
4.046669701133334e-9
4.956995197223081e-9
3.0153943794744015e-9
2.2325006246697883e-9
1.8108908774801261e-9
1.5013799052750977e-9
1.241081667101622e-9
1.029523831917308e-9
8.777409761364865e-10
7.940457207523593e-10
7.87387663681525e-10
8.749668748619614e-10
1.0911774733596917e-9
1.5012163417866873e-9
1.6635046600844338e-7
2.3034606524021483e-7
1.493619751478866e-6
2.8360064113378866e-7
6.742466056253747e-8
8.051787128087775e-9
8.840527051154528e-8
1.6678350312584595e-7
9.766322101875878e-8
1.1149447912848333e-7
6.224830425061587e-8
9.698063918919308e-8
2.1513484133588042e-8
8.71135114326261e-8
7.267516814753155e-8
9.006860787889195e-8
3.6047889595552487e-7
1.9354818304378076e-7
3.273078361851285e-8
1.233092962743965e-7
1.050474815545573e-9
1.660210315535073e-8
3.7119408435498877e-9
2.7850918694442337e-10
5.586126698284244e-10
4.166340869432844e-10
2.574851078000672e-10
3.351185808560437e-11
2.9636288677297063e-10
5.259802315081873e-10
1.4856265950115816e-9
4.066355118429346e-9
5.4503227240932544e-9
3.5031227511184163e-9
1.0171034012155327e-10
4.180840596393162e-9
8.494003104014097e-9
1.3181290895914701e-8
1.8314631866242917e-8
2.3682159751917018e-8
2.8539743113910248e-8
3.137794081604515e-8
9.041932112130282e-9
3.228245813242415e-8
3.241680401459053e-8
2.9495296814726054e-8
3.0005381485909975e-8
4.636332389006365e-9
3.825432453263708e-8
7.924952602165111e-8
6.313142053190162e-8
5.535279764641504e-8
5.059739934199633e-8
4.5378338944092586e-8
3.821462382481817e-8
2.867386414473329e-8
1.5845205034241012e-8
3.9165229547128886e-9
4.2388853734015776e-8
1.26329759008588e-7
1.3572612616035743e-7
9.891971207628507e-7
2.8240049838063257e-7
7.681701143888679e-6
1.483959039895702e-6
4.613598249805502e-7
3.76489822371835e-8
4.1648457618724945e-7
4.918349966098492e-7
3.254617401828287e-7
4.903877786390161e-7
2.246618622567885e-7
1.034103224183095e-7
8.005397424111598e-7
6.998009400315638e-7
1.9054615216607538e-7
3.141197766267223e-7
3.2439113576221223e-7
1.239512350426153e-7
1.765005951482126e-8
1.472128348664944e-8
2.5588436820277573e-8
5.455621880593894e-9
8.163496386500321e-10
5.886017760266265e-10
6.722713200278056e-10
4.2984757495440836e-10
3.871699592428996e-11
4.714165068201631e-10
9.302504597902105e-10
1.5025727705463806e-9
2.052625982455066e-9
7.1683947920773925e-9
2.104979247021468e-8
1.518653151423531e-8
8.012269141844426e-10
1.800452950114298e-8
3.496283642336498e-8
5.321862643304002e-8
6.983575641499267e-8
7.469711395992348e-8
5.7357316008754195e-8
2.2616819262349766e-8
6.69194815990479e-9
1.8279652650394153e-8
9.25590844606139e-8
9.301576250061098e-8
9.9956027414961e-8
8.726983420535418e-8
3.284783897493457e-8
9.875448295549038e-8
8.802289205390962e-8
8.438925967771133e-8
8.647198622360751e-8
9.020981571739638e-8
9.189638232779767e-8
8.833940801562174e-8
7.76165592259176e-8
5.914825907183156e-8
3.197609526098527e-8
8.07324983579657e-9
7.19322601845596e-8
1.7878150754265145e-7
2.593575121348006e-6
5.02974310975959e-8
0.000016398195512270698
3.565388537474506e-6
1.3291059863748828e-6
5.318789369098335e-7
8.769392192655831e-7
6.102435176489956e-7
7.415095186608706e-7
2.6654771332169515e-7
1.758947685996318e-6
3.061574461337106e-6
6.022415310365548e-6
3.008253483273943e-6
1.599457302598753e-6
1.1799563852328413e-6
1.2482871406971027e-6
2.126134109522033e-6
9.167973859585962e-7
5.391723506171328e-8
2.8134373698598012e-8
6.385203842782399e-9
2.5565166202277487e-8
5.968644083936107e-8
2.9874484666725026e-8
1.482567532498196e-7
1.5114062338238693e-7
3.3281680322152827e-7
4.232701359385178e-8
2.5805056193629247e-8
6.233681817765129e-10
8.494289881205719e-10
7.858268506540957e-11
1.0508522064666997e-10
6.513411112848258e-11
1.0797041749545638e-10
7.674051291303631e-11
7.326029271699023e-11
1.2357894998424175e-10
3.228938909000758e-10
6.122594954955473e-10
5.391006408364893e-10
1.3157387279276665e-10
1.1752339086959379e-10
1.8496881904773828e-10
4.1431213453654827e-10
1.1875020660412027e-9
2.4113945684098294e-9
3.273004392406207e-9
6.205193011662291e-9
2.3079298356654452e-8
8.675222068152788e-8
3.657971062565963e-8
2.73551944100025e-8
1.599867226060303e-8
8.765367619037811e-10
7.096448400380168e-13
2.3978954107595482e-14
0.
2.6695857717525798e-14
5.999545878593195e-14
3.8144387580577987e-14
0.
0.
0.
0.
0.
0.
0.
2.4649994743045194e-14
3.389533088209766e-14
4.666249191670852e-14
2.903954509889982e-14
0.
0.
0.
2.3604647731510435e-14
3.184135822166368e-14
4.331166340404455e-14
6.062321396424586e-14
8.679233948493418e-14
1.2604920285968944e-13
1.8474406008321504e-13
2.725787203041721e-13
4.044889485486265e-13
6.036352231020993e-13
9.062522354950129e-13
1.3696258169885448e-12
2.08544286042666e-12
3.2025704456156346e-12
4.9668189195810774e-12
7.792260524765766e-12
1.634351032202927e-10
3.521591137064695e-10
6.144734177870735e-10
8.627262561092742e-10
8.747520023215564e-10
5.02663654772637e-10
2.2939783575329452e-10
1.217478296535599e-9
2.3649833308596834e-9
3.603843499048519e-9
4.885440156002084e-9
1.984163591838611e-9
3.7014530000498243e-10
1.8704271446109403e-9
2.0667478200476505e-9
2.182010643672841e-9
2.737207622407528e-9
4.438207411462757e-9
6.351801671898197e-9
3.931278766498642e-9
2.7835974096952903e-9
2.1014214142049373e-9
1.6297527944379482e-9
1.3022458130055718e-9
1.0992867556844719e-9
1.0130838278681379e-9
1.0477827580781438e-9
1.2281622586274513e-9
1.6139969297075883e-9
2.3276396968737494e-9
3.607833588332853e-9
1.7897382095122232e-7
2.349604261090266e-7
1.5711175116029553e-6
2.9700764024080024e-7
7.073992689131172e-8
8.029292105807785e-9
9.162185416101293e-8
1.713336991320065e-7
1.005009998382213e-7
1.1569349327378069e-7
6.607155497546448e-8
1.0041486478401117e-7
1.7803347533006846e-8
9.507836811890373e-8
7.86810099383464e-8
8.970020429009743e-8
3.601013035188106e-7
1.9327601025037352e-7
2.85980327211796e-8
1.1690394825438502e-7
3.563527740465214e-10
1.6575865169188878e-8
3.5709420042593295e-9
2.665372748769852e-10
5.436338446767368e-10
4.06477009432681e-10
2.4986165302023495e-10
3.754849422195984e-11
2.9676333825778595e-10
5.25788317812105e-10
1.4905285951330099e-9
4.108530647303584e-9
5.443374556143862e-9
3.4461856420143776e-9
1.7199755707610928e-10
4.248450968796529e-9
8.565910463598484e-9
1.3274619121982683e-8
1.8438554264177192e-8
2.380404111065306e-8
2.8520324938697636e-8
3.091895498421635e-8
8.666383194964726e-9
3.294390888655049e-8
3.320424623270242e-8
3.01126048742555e-8
3.0639546177916984e-8
4.901808928405953e-9
3.8426404958851804e-8
7.895870934735444e-8
6.314695911641162e-8
5.556540924596296e-8
5.09805278937963e-8
4.591700542956624e-8
3.887115142427923e-8
2.9413459276628534e-8
1.6710579615987798e-8
2.635875979093822e-9
3.959498555465587e-8
1.2101862449255603e-7
1.4261500018249114e-7
1.00820269198734e-6
2.7454448433422547e-7
7.835274790855003e-6
1.5189970958797457e-6
4.7578147939376715e-7
3.8285234180326105e-8
4.467983003779391e-7
4.900145470472301e-7
3.312017999319782e-7
5.005180788224509e-7
2.3596297076112983e-7
7.507716679947901e-8
7.718211539957187e-7
7.054737127939638e-7
2.0986421400611967e-7
2.899461114407561e-7
3.517977645817117e-7
1.4002087985555338e-7
1.4461401902709705e-8
8.169573697325686e-9
2.6018612588882162e-8
5.605125180058801e-9
8.951910051727887e-10
5.011254164221126e-10
6.438628749256608e-10
4.155118780384341e-10
5.88501128883095e-11
4.354264622329925e-10
8.741862237302587e-10
1.423532027706301e-9
1.9696913758453758e-9
6.742612674978145e-9
1.9750114731020772e-8
1.443499937828511e-8
3.8206984013597367e-10
1.662736185863807e-8
3.2836738327159025e-8
5.039764153078501e-8
6.62265208620178e-8
7.000697980219236e-8
5.2012260078040275e-8
1.8170419968952168e-8
4.273379067526507e-9
2.0251106731550237e-8
9.271040705762717e-8
9.335847934545029e-8
1.0166910052212854e-7
8.355239858144213e-8
4.068494888543454e-8
1.0023584198777293e-7
8.827591530668606e-8
8.46080757045294e-8
8.68763972600372e-8
9.088662140759571e-8
9.289453386761067e-8
8.965836283416579e-8
7.91873426486607e-8
6.088713283673488e-8
3.3922658494461666e-8
5.543874770444967e-9
6.774270360018341e-8
1.713983255277799e-7
2.629151458849649e-6
9.637079411179278e-9
0.00001659658935851671
3.6489165390717033e-6
1.3837918059135195e-6
5.997316176598355e-7
8.606665344673006e-7
6.147910916985519e-7
7.565283147965174e-7
2.2238411135772424e-7
1.7728636250326238e-6
3.0708490508231764e-6
5.474281433468339e-6
2.6572889921390848e-6
1.4424904590291908e-6
1.1093965698275161e-6
1.3624479151654998e-6
2.3790833266010475e-6
3.262037460870951e-7
3.695540385986197e-8
1.1142760375553111e-8
1.6111661542435075e-8
4.425066197043495e-8
4.640955425496174e-8
2.000819738223846e-8
2.3198900004772808e-7
1.2412352870758934e-7
1.6697565869154348e-7
4.601235609481851e-10
2.355905452146999e-9
9.49435739714351e-9
1.2541172205394866e-9
6.699089702817915e-11
2.3956156785690682e-11
8.483977333012323e-11
1.038950613332714e-10
7.264474497660353e-11
8.124551476374372e-11
1.622828394187406e-10
4.981380907595892e-10
5.093324784554018e-10
4.735461125547249e-10
1.4262005981998358e-10
1.404077277010685e-10
2.3938894116784235e-10
5.839817595570483e-10
1.6508905029484642e-9
2.5227154262621965e-9
3.7132971209528905e-9
8.59489455299866e-9
5.368593843529441e-8
6.221841601239483e-8
2.7366084519964018e-8
3.312194993343539e-8
6.789203347582986e-9
1.215872293994298e-10
3.957192472870348e-13
0.
0.
4.215412047867947e-14
5.979332866565182e-14
0.
0.
0.
0.
0.
0.
0.
0.
2.8010062832587222e-14
3.8525692051230836e-14
5.306833554624067e-14
3.40278544644826e-14
0.
0.
0.
2.7260845651367897e-14
3.678865677609376e-14
5.001120409736627e-14
6.995830606140318e-14
1.0014926586823039e-13
1.4551774702470887e-13
2.1347586910072511e-13
3.1537199334714697e-13
4.687218865823228e-13
7.007735151117625e-13
1.0543077466137151e-12
1.5972373121427406e-12
2.4387715607241303e-12
3.757202321059454e-12
5.848839603937017e-12
9.216712661706181e-12
1.9199769424748904e-10
4.203931080309242e-10
7.361792596001599e-10
1.0138849859012947e-9
9.667900550632029e-10
4.453888978042399e-10
4.759786889994606e-10
1.6540356900528132e-9
2.9770398975040407e-9
4.3738624380777755e-9
5.794773498899523e-9
2.5226442058881355e-9
9.839690624033513e-11
2.166068251254589e-9
2.7485006039081347e-9
2.726618582358595e-9
2.982998041478142e-9
4.27106471920757e-9
5.621069213244632e-9
3.4571341318508435e-9
2.508561135202762e-9
1.9656070994815833e-9
1.5735204705232947e-9
1.2695784382654572e-9
1.0462788531700583e-9
9.051593026223925e-10
8.492696955636641e-10
8.885698821148411e-10
1.048223420836208e-9
1.3804098875312972e-9
1.985915851762468e-9
1.7084924400387902e-7
2.321554321213494e-7
1.5205898876308957e-6
2.882419185456571e-7
6.853252318708356e-8
8.084021296909092e-9
8.963435575778848e-8
1.682365016616901e-7
9.866094241329599e-8
1.1279016856813331e-7
6.333796824645755e-8
9.816594984967878e-8
2.0985890985678925e-8
8.911374948650935e-8
7.469276596448152e-8
8.865653825288301e-8
3.5789888593286547e-7
1.9512235002450238e-7
3.0764219072242994e-8
1.2189986126661474e-7
1.0833593841681387e-9
1.6665172963768867e-8
3.6916711538255973e-9
2.8362453028145587e-10
5.508257599703535e-10
4.127993961851475e-10
2.548700929619742e-10
3.325236024568748e-11
2.9471176557333916e-10
5.234412950407324e-10
1.480859721196968e-9
4.062183341868256e-9
5.427102490703092e-9
3.478158167972144e-9
1.1113273031455136e-10
4.171149396112629e-9
8.4689821110966e-9
1.3146849301755272e-8
1.8274002575064005e-8
2.362618688597328e-8
2.8427244048836173e-8
3.111922349958205e-8
8.846089222476996e-9
3.262143218392514e-8
3.261399679314303e-8
2.967072738443432e-8
3.014900101002324e-8
4.532850742430659e-9
3.849795452429016e-8
7.923324180103943e-8
6.318221102934327e-8
5.546118142061611e-8
5.0755269861885415e-8
4.557886541803772e-8
3.8444625055274783e-8
2.8921601569227503e-8
1.612284356556975e-8
3.519017135307892e-9
4.152009224909782e-8
1.2474791018954497e-7
1.3810020442893235e-7
9.965974057978099e-7
2.801451766339234e-7
7.73834324820445e-6
1.49664995686267e-6
4.6638764812498006e-7
3.778073863632371e-8
4.271328368372386e-7
4.9118053011027e-7
3.2756199102883287e-7
4.940614435279708e-7
2.2884708057883705e-7
9.300553179807542e-8
7.895250333613899e-7
7.015265000640236e-7
1.978446418410883e-7
3.049127655526696e-7
3.344611933842118e-7
1.2983087183202705e-7
1.6611399715639427e-8
1.2320496670741353e-8
2.579329224313984e-8
5.523367573302253e-9
8.489042754314579e-10
5.558953254611037e-10
6.623341725951878e-10
4.2493821187843827e-10
4.690344869636212e-11
4.576752198327146e-10
9.090008033513298e-10
1.472757738083776e-9
2.0214555283695566e-9
7.0067068369618166e-9
2.056113371184443e-8
1.491111665610578e-8
6.333035380939846e-10
1.7478700007611512e-8
3.415749820182179e-8
5.215494742176396e-8
6.84910631463474e-8
7.298952680103285e-8
5.544750627756972e-8
2.1056749194792783e-8
5.8343178311910146e-9
1.9007467970101136e-8
9.267253937082246e-8
9.311336554680639e-8
1.0056162639053341e-7
8.589371494690261e-8
3.580862490497113e-8
9.936692889518718e-8
8.815885087619043e-8
8.451017170858869e-8
8.665998343708328e-8
9.049461201687761e-8
9.229222192437435e-8
8.884171066266045e-8
7.819614587701898e-8
5.977063676356857e-8
3.2648736735656835e-8
7.228747178573026e-9
7.055310588506962e-8
1.7635831145919833e-7
2.60816028793714e-6
3.093256185436615e-8
0.000016476747271836494
3.595758626387095e-6
1.3482093238188275e-6
5.56115298071891e-7
8.71216431976681e-7
6.120200532553772e-7
7.47151937786387e-7
2.509692181660086e-7
1.7641412439340224e-6
3.065328925466331e-6
5.8287718922479055e-6
2.8771979563121625e-6
1.5397308093624722e-6
1.1507454238438883e-6
1.2776346968829037e-6
2.198289796688686e-6
6.302505131834459e-7
4.4983278143684153e-8
3.669576159511821e-8
1.0004525164770111e-8
3.1534254220984257e-8
5.5680807318664147e-8
2.3291219877985847e-8
2.0305552458708236e-7
1.2723849785709593e-7
3.9895654412796114e-7
3.441359498026062e-8
2.2909481307612464e-8
4.752624486861322e-9
2.4171816994461864e-10
9.540311963221502e-11
9.046835508227247e-11
7.255593862481907e-11
1.0754150856008464e-10
7.493243425737921e-11
7.560601594491672e-11
1.3532863668992615e-10
3.7725379058127005e-10
5.782122317173929e-10
5.118587050723017e-10
1.3521796299161856e-10
1.2529249938522601e-10
2.030833187743632e-10
4.69219236712133e-10
1.3566397402936126e-9
2.4621726050634645e-9
3.4075546573735328e-9
6.925848789948974e-9
3.0331220133919985e-8
7.48459319379128e-8
3.2222363877855446e-8
2.8749208154767284e-8
9.704627620847177e-9
4.628224685485314e-10
2.9884288085015936e-13
0.
0.
3.0918905961189114e-14
6.134294807141282e-14
3.07348051104352e-14
0.
0.
0.
0.
0.
0.
0.
2.586591903273806e-14
3.557002462289535e-14
4.8978442844223296e-14
3.082596888882601e-14
0.
0.
0.
2.4922401614754507e-14
3.362272780552458e-14
4.57234290371613e-14
6.398365422409872e-14
9.160022261327701e-14
1.3305527403779267e-13
1.95079496404152e-13
2.8796391092487707e-13
4.2756671693142993e-13
6.385081532905588e-13
9.593565988878663e-13
1.4511803400663925e-12
2.2118911447443347e-12
3.4007853186901587e-12
5.281521089473724e-12
8.299508324929397e-12
1.7363011473218768e-10
3.763795039713405e-10
6.57677596557095e-10
9.170770608036243e-10
9.096473924244915e-10
4.854727968905603e-10
3.1431920944305666e-10
1.3713851460551323e-9
2.5831085825423976e-9
3.879985898678917e-9
5.212917677746473e-9
2.1790854061006307e-9
2.774569388178676e-10
1.984351418494488e-9
2.293503585433196e-9
2.3543038374456578e-9
2.820117165162256e-9
4.406000260430218e-9
6.136903758783223e-9
3.795125657555803e-9
2.7092964443158157e-9
2.068710362649559e-9
1.61781712285368e-9
1.2921669483247053e-9
1.076349808975823e-9
9.648509254669399e-10
9.59801504420949e-10
1.0782539375382955e-9
1.3632740588551753e-9
1.903542754707726e-9
2.872343992673837e-9
1.7597556478852231e-7
2.3399841363198866e-7
1.5521489342399257e-6
2.9370595149362463e-7
6.98904304254668e-8
8.06796929322379e-9
9.092531104899776e-8
1.7011241957061147e-7
9.981472154636823e-8
1.145304528140044e-7
6.49400110812924e-8
9.957460776878199e-8
1.9353050313189212e-8
9.248493980599156e-8
7.715060052365163e-8
8.874000796988985e-8
3.582053201297165e-7
1.9469721514403345e-7
2.9173680817183676e-8
1.1912979483857732e-7
4.071111274516748e-10
1.6642798972533767e-8
3.6284605785321103e-9
2.769051027480872e-10
5.452208333523795e-10
4.0871757216452067e-10
2.5176370178372235e-10
3.5211661419103545e-11
2.9520949478944033e-10
5.238220799918551e-10
1.4840439242165807e-9
4.082779003641148e-9
5.428173750729816e-9
3.4560364083629843e-9
1.4243809211187022e-10
4.2047526995495456e-9
8.507439375632833e-9
1.3197110364356123e-8
1.8339793362839614e-8
2.3693892962751997e-8
2.8439066002116582e-8
3.095151227095599e-8
8.705456696416075e-9
3.287190840351063e-8
3.294825850048383e-8
2.992925477617527e-8
3.042129725341438e-8
4.676459991642182e-9
3.8534650106163716e-8
7.90989905908929e-8
6.318008274526026e-8
5.5541428042233465e-8
5.0906875299601916e-8
4.579600671347722e-8
3.871193665148921e-8
2.922484145922579e-8
1.6479968183951484e-8
2.987895462689319e-9
4.036147733164232e-8
1.2253462147032791e-7
1.409099783401719e-7
1.0041999157862127e-6
2.768624484201439e-7
7.800329798645168e-6
1.5108321036498622e-6
4.722594283039359e-7
3.805467415480422e-8
4.3946589956441146e-7
4.904460166325134e-7
3.2988208780501894e-7
4.981592496175935e-7
2.3340499574743916e-7
8.155442831980815e-8
7.779786428702337e-7
7.038546662037084e-7
2.0559416319256428e-7
2.951921649550843e-7
3.455444380829239e-7
1.3633241593420556e-7
1.5285921042325065e-8
9.663994602749697e-9
2.5958289811256988e-8
5.581546163556096e-9
8.800413516351149e-10
5.206422041599391e-10
6.507613269017559e-10
4.190770274764276e-10
5.486778001988969e-11
4.4324989882181363e-10
8.86503527427129e-10
1.4410051892965733e-9
1.988104524985916e-9
6.835952079556875e-9
2.003897141297926e-8
1.4607633555965783e-8
4.670382031372113e-10
1.692686380746335e-8
3.33040689464556e-8
5.1021436643321865e-8
6.703772940196419e-8
7.10938392319176e-8
5.328071506727052e-8
1.9249082440995e-8
4.85278434336753e-9
1.980271136915332e-8
9.271969952360021e-8
9.32569926214186e-8
1.0125724679756502e-7
8.438772796886353e-8
3.895876949471573e-8
9.995113708334262e-8
8.825302928783114e-8
8.459113703006792e-8
8.681610527165437e-8
9.076133239067142e-8
9.269000917328225e-8
8.937116291284826e-8
7.883011888337334e-8
6.047601016054562e-8
3.3442843357912816e-8
6.191353459998517e-9
6.883121768070834e-8
1.7332311763607439e-7
2.622253330105444e-6
6.2583021745004496e-9
0.000016555894960728627
3.6295509302206072e-6
1.3704751745202616e-6
5.836773063210483e-7
8.64608291103215e-7
6.138391175731134e-7
7.531961850570324e-7
2.3301754803044303e-7
1.769739584621927e-6
3.0690042738590514e-6
5.605372977958844e-6
2.735952344158518e-6
1.4768498715856398e-6
1.1230006581462506e-6
1.3258833709821801e-6
2.30184102229218e-6
4.1041057561581307e-7
3.898608093036583e-8
1.591694323930875e-8
1.4728502345774808e-8
3.9766983051206417e-8
5.0182876005776844e-8
2.0099275872028104e-8
2.1207710672075345e-7
1.2094501524151792e-7
2.3742552986753198e-7
1.58682275472704e-8
7.883655795091298e-9
7.784816070216387e-9
8.850865888979168e-10
8.43634945274341e-11
4.6755144273480784e-11
8.045890863594815e-11
1.0555686955788942e-10
7.333986549328662e-11
7.892814361340437e-11
1.513242586338954e-10
4.514026382065152e-10
5.3415510959718e-10
4.861491323541152e-10
1.3975323913700572e-10
1.3464702842643517e-10
2.2539624804331492e-10
5.390980506814021e-10
1.54651328105646e-9
2.5020842282203248e-9
3.5904369124743987e-9
7.914868878170649e-9
4.292922525215297e-8
6.619988874278154e-8
2.87822876586135e-8
3.1052283015002264e-8
7.167420904432353e-9
2.0035858546715728e-10
2.2320057834033672e-13
0.
0.
3.8604373186402476e-14
6.071559432952913e-14
2.38023666388949e-14
0.
0.
0.
0.
0.
0.
0.
2.7224606567506024e-14
3.7442619464655164e-14
5.156926627758834e-14
3.2847521220173286e-14
0.
0.
0.
2.6402145142411808e-14
3.5625411491795277e-14
4.84355178395073e-14
6.776274381481753e-14
9.700748360222491e-14
1.4093703729504779e-13
2.0671240151179183e-13
3.0529181364842824e-13
4.5357969565404214e-13
6.778532667912213e-13
1.0193364548425584e-12
1.5434094780801586e-12
2.3550962104986876e-12
3.6256411132744064e-12
5.6392209368986066e-12
8.877409447999662e-12
1.8521287438236185e-10
4.040807083703756e-10
7.070883966954426e-10
9.78298429085586e-10
9.465198262044872e-10
4.6148868790112254e-10
4.150718377335828e-10
1.5489281040844222e-9
2.831460665860421e-9
4.1920122175988666e-9
5.581059052960631e-9
2.396907878171925e-9
1.6607933249852111e-10
2.1027278455834287e-9
2.5740322397454336e-9
2.578951800905947e-9
2.9200880294822235e-9
4.332746854603574e-9
5.832412464267326e-9
3.5967122607109032e-9
2.593229620030907e-9
2.010651905495041e-9
1.593515574390845e-9
1.2787062195107313e-9
1.0557976858831974e-9
9.233201835363303e-10
8.833715594699003e-10
9.476788323221664e-10
1.146586885832668e-9
1.5429985184429882e-9
2.259058910739606e-9
1.7270189172874708e-7
2.3284908603694683e-7
1.5318814454906735e-6
2.9019277427949926e-7
6.901060272306074e-8
8.085063717341405e-9
9.011486179873207e-8
1.6888562739003415e-7
9.907546232045247e-8
1.1338491038473938e-7
6.387064459937955e-8
9.866901145983172e-8
2.0531994621684467e-8
9.01884988237989e-8
7.555947755865946e-8
8.84708674657455e-8
3.575985419836037e-7
1.9525113110850712e-7
3.010523176904774e-8
1.2104428866293298e-7
9.291685533844876e-10
1.666946477100229e-8
3.673850068604106e-9
2.827648976470162e-10
5.483860617874262e-10
4.1128787525145316e-10
2.537646430947661e-10
3.36749942490671e-11
2.945896281409984e-10
5.231625131447578e-10
1.4809110654283308e-9
4.066380391242328e-9
5.423996424067819e-9
3.4693848732666382e-9
1.1980396664408492e-10
4.177590201161751e-9
8.474329898533804e-9
1.3153577762856944e-8
1.82834502872978e-8
2.3633859912669593e-8
2.8413710775966998e-8
3.1042656268053825e-8
8.784831406382732e-9
3.272939015017948e-8
3.272061274308279e-8
2.975657217647241e-8
3.0233375661206334e-8
4.551242674510091e-9
3.854198105310127e-8
7.919940517194762e-8
6.318903075427126e-8
5.5495642484801214e-8
5.081362050414521e-8
4.56587491029022e-8
3.854053062720429e-8
2.902849756747937e-8
1.6246713419880493e-8
3.336968701898764e-9
4.1122641845152255e-8
1.2400050864493005e-7
1.3910166805729994e-7
9.994502876514839e-7
2.790512929122784e-7
7.761062458404033e-6
1.501808410452624e-6
4.6849017592717654e-7
3.786352121558622e-8
4.315630720262482e-7
4.909144918626082e-7
3.2840951282619e-7
4.955524343091075e-7
2.3052050705791965e-7
8.881524599915827e-8
7.852179056126058e-7
7.023146259510241e-7
2.0071266182664277e-7
3.0129792375351846e-7
3.3851887272440764e-7
1.32206700945368e-7
1.6147341344023085e-8
1.1348347204298652e-8
2.586157784596825e-8
5.546846171516582e-9
8.609006281609483e-10
5.428941095589316e-10
6.581828173200574e-10
4.2285292365716114e-10
4.994900329055784e-11
4.523103276077967e-10
9.006607261075808e-10
1.4610098863014315e-9
2.0091340075295746e-9
6.943359076561072e-9
2.036824240380728e-8
1.4800191892595318e-8
5.701605505085981e-10
1.7273481154602002e-8
3.384118248507344e-8
5.1735619847475544e-8
6.795615747964163e-8
7.229858082564494e-8
5.466388817759555e-8
2.0407830873818662e-8
5.4804609759610956e-9
1.92990483971097e-8
9.269916633671763e-8
9.316112447272587e-8
1.0081206340201661e-7
8.534007182263741e-8
3.697515569127545e-8
9.959203754013217e-8
8.820055679468438e-8
8.454664353036509e-8
8.672377156166217e-8
9.059831481696106e-8
9.244269732243078e-8
8.903843805891262e-8
7.842854527786018e-8
6.002596176305669e-8
3.2932140959315454e-8
6.863437589860779e-9
6.995001464030688e-8
1.7529652743132714e-7
2.6135737099591137e-6
2.2354986661048506e-8
0.000016506673728796298
3.608069929054687e-6
1.3561893882226327e-6
5.660876080460057e-7
8.68842651603441e-7
6.127037172374415e-7
7.493848708445559e-7
2.4450994589941846e-7
1.7662024254117037e-6
3.066731791287946e-6
5.748244505495518e-6
2.8251554208524444e-6
1.5163850856570498e-6
1.1400529290156467e-6
1.2931395197209062e-6
2.232103392889029e-6
5.376142883506888e-7
4.239453931635286e-8
2.7178218862991164e-8
1.1864649294135584e-8
3.44337019532939e-8
5.3814746613478343e-8
2.1659974902299705e-8
2.038068072201987e-7
1.2301135761935977e-7
3.4750688863487333e-7
3.077193774411525e-8
1.8485328313499442e-8
5.96538678419293e-9
1.1906944966106465e-10
9.470736052243033e-11
7.54621483991019e-11
7.547393638314569e-11
1.0697766091111952e-10
7.429896476168452e-11
7.672076423720032e-11
1.4075329791169757e-10
4.026449789821285e-10
5.62365367395559e-10
5.019320132172977e-10
1.3680692178111176e-10
1.2860666994751323e-10
2.1092821592461939e-10
4.935258886319391e-10
1.426259702372693e-9
2.4779154155002073e-9
3.46986514909308e-9
7.2605671138120995e-9
3.422378790456343e-8
7.132370204802804e-8
3.081286594876904e-8
2.9467967619597384e-8
8.440054096180666e-9
3.4620295493646093e-10
2.433392207225651e-13
0.
0.
3.380529581867278e-14
6.12931743146529e-14
2.8052262128701856e-14
0.
0.
0.
0.
0.
0.
0.
2.6359725408651936e-14
3.6250463076333313e-14
4.9919716745725055e-14
3.155764493448104e-14
0.
0.
0.
2.5459328551821293e-14
3.4349155973408806e-14
4.67070558733433e-14
6.535426980696423e-14
9.3561322291117e-14
1.3591357875837036e-13
1.992974685049792e-13
2.9424536465333317e-13
4.369939086013305e-13
6.527626886877617e-13
9.810794786738027e-13
1.4845689527243838e-12
2.2637093372544803e-12
3.482103526060027e-12
5.410797539058823e-12
8.508206374409029e-12
1.7781695488873102e-10
3.863708184087219e-10
6.755000682567037e-10
9.392736035527276e-10
9.233106854009295e-10
4.773298373431884e-10
3.5024424478254555e-10
1.4352626163990695e-9
2.672838472475139e-9
3.992996827289278e-9
5.346472356213355e-9
2.2582794338872653e-9
2.3786661367794297e-10
2.0285795866902346e-9
2.3922146380256274e-9
2.4317376499950574e-9
2.8553602248603645e-9
4.384081349769336e-9
6.034600221880211e-9
3.728968511018158e-9
2.6713448846534437e-9
2.0503712328355463e-9
1.610404622734102e-9
1.2875774552486765e-9
1.0682679684997795e-9
9.482554706393522e-10
9.294018440981196e-10
1.0264591815623662e-9
1.277240275878453e-9
1.759823120561088e-9
2.626515835212508e-9
1.7477589184697443e-7
2.3358882732704995e-7
1.5446717413574205e-6
2.924081124059472e-7
6.956254880081583e-8
8.077146820021573e-9
9.063418312355419e-8
1.696505267385081e-7
9.954270645183067e-8
1.1409615115117775e-7
6.452860660898427e-8
9.924068950494943e-8
1.9843751782850203e-8
9.15817994132577e-8
7.655823213667202e-8
8.855032812635437e-8
3.578105730107267e-7
1.9501848823915039e-7
2.9479472196943624e-8
1.1989217451942312e-7
6.358761752962904e-10
1.6657889565580754e-8
3.647177951073351e-9
2.797039092383536e-10
5.462086603572271e-10
4.0964445682128243e-10
2.52504826737191e-10
3.452888675122729e-11
2.9485556672017704e-10
5.234054169679407e-10
1.4824328322997863e-9
4.075399053137588e-9
5.425178041786396e-9
3.460610278091552e-9
1.330234097043182e-10
4.192393459071439e-9
8.491703277936918e-9
1.3176338531571137e-8
1.8313107261497663e-8
2.366482067149654e-8
2.8422301579190457e-8
3.097827875065886e-8
8.73018669127684e-9
3.282708340784818e-8
3.2858808541638323e-8
2.986275893129155e-8
3.034650651988799e-8
4.616428709574719e-9
3.8550310850796074e-8
7.914196684241795e-8
6.318655145601856e-8
5.5526944136606364e-8
5.087419877174935e-8
4.57463006734669e-8
3.864882845697382e-8
2.915175539873987e-8
1.639230652413105e-8
3.1199696578448434e-9
4.0649327529478407e-8
1.2309395443600978e-7
1.4024124111157263e-7
1.0025037229421815e-6
2.777040336721581e-7
7.786071783726742e-6
1.5075386064078182e-6
4.7086957708339466e-7
3.797766974912841e-8
4.3655811907530906e-7
4.906177003818786e-7
3.2934620089730335e-7
4.972079049838875e-7
2.3235882039369547e-7
8.419328648043265e-8
7.805732023207632e-7
7.032658889770224e-7
2.038323707585855e-7
2.973860497926136e-7
3.429924189737639e-7
1.3483177150130379e-7
1.560707108006732e-8
1.0275631261843916e-8
2.5926478869663874e-8
5.569870946554009e-9
8.733360746059296e-10
5.28686285259951e-10
6.534939923326233e-10
4.204744643319746e-10
5.313397335927634e-11
4.465078094850977e-10
8.916057848542814e-10
1.4482242496950242e-9
1.995700092062574e-9
6.8746446864022314e-9
2.0157938212228493e-8
1.4677695495233467e-8
5.03577700157399e-10
1.7051514626065027e-8
3.3497659973903845e-8
5.1279172904728544e-8
6.737033415499667e-8
7.153302495502953e-8
5.378756264347237e-8
1.9675729728180186e-8
5.083265387393386e-9
1.9619849817398124e-8
9.271599362923573e-8
9.32201112385319e-8
1.010936393176832e-7
8.47324001392839e-8
3.824356400854709e-8
9.982530988306039e-8
8.823702181819519e-8
8.457787002559607e-8
8.678536920510819e-8
9.070466544884532e-8
9.260219666180822e-8
8.92514853445087e-8
7.868432332555398e-8
6.03112375346117e-8
3.3254164533075256e-8
6.441706750196023e-9
6.924932795706415e-8
1.7406118193665688e-7
2.6192072069499592e-6
1.2302225212832598e-8
0.000016538415971742603
3.6217194963538882e-6
1.3652110561426564e-6
5.772373206507753e-7
8.66167030855515e-7
6.134341679965319e-7
7.518198416385511e-7
2.372418777395393e-7
1.7684587173304326e-6
3.0682023677095243e-6
5.657787063509718e-6
2.7682352215932473e-6
1.4910879103856867e-6
1.128980085029543e-6
1.3130573717053258e-6
2.274625689588811e-6
4.521333391522159e-7
4.007870871215504e-8
1.903035701544154e-8
1.3815492959066766e-8
3.7818214445260276e-8
5.156865368668308e-8
2.0486352227098316e-8
2.07535889888756e-7
1.2098658984250832e-7
2.74780974146895e-7
2.2827455728526595e-8
1.1986432069832198e-8
7.141507151897222e-9
6.092208939296267e-10
8.936369529734288e-11
5.706705393321186e-11
7.865671626345871e-11
1.0613288495289339e-10
7.366736464334673e-11
7.80822354825339e-11
1.472940239530695e-10
4.3303824012425313e-10
5.444273112553525e-10
4.916794024857586e-10
1.386521804983821e-10
1.3240483122390686e-10
2.2000066388316977e-10
5.219960054204832e-10
1.5030272314011536e-9
2.4935851155747964e-9
3.5446584764654757e-9
7.665165089322277e-9
3.942679402465015e-8
6.795295430076655e-8
2.9463115127031325e-8
3.0412378088493743e-8
7.517277940051999e-9
2.4553455234225396e-10
2.1908655081388027e-13
0.
0.
3.69441172965631e-14
6.098648381035395e-14
2.528972134370738e-14
0.
0.
0.
0.
0.
0.
0.
2.690867224627378e-14
3.7007072759025266e-14
5.09665677019627e-14
3.237511409574352e-14
0.
0.
0.
2.60573883052545e-14
3.5158631357177007e-14
4.780334333102087e-14
6.688180312955816e-14
9.57469986844236e-14
1.3909954187699543e-13
2.039997586972281e-13
3.012502133985839e-13
4.475103680930629e-13
6.686698530498034e-13
1.005330877147626e-12
1.5218629214534769e-12
2.321621549537995e-12
3.5730455433741466e-12
5.555487587539838e-12
8.742004311127089e-12
1.8250203534712666e-10
3.975806496245281e-10
6.954950444387222e-10
9.640224080008297e-10
9.381490088745553e-10
4.675063075768715e-10
3.911146149684555e-10
1.507150043744126e-9
2.773308135964369e-9
4.119160351424923e-9
5.495273090918301e-9
2.346285423163714e-9
1.9264902902111653e-10
2.076155971645899e-9
2.5063255915918772e-9
2.5233900003317477e-9
2.895949212324514e-9
4.353455299452733e-9
5.909807187957376e-9
3.6475272198066363e-9
2.6235370958318474e-9
2.0263190964176704e-9
1.6002831691195707e-9
1.2820791420908434e-9
1.0601072565625486e-9
9.318230720390408e-10
8.991368257818853e-10
9.747412085116123e-10
1.1914748072066263e-9
1.617330135997692e-9
2.384580732709217e-9
1.7345540813385861e-7
2.3312240523346867e-7
1.5365092335326109e-6
2.909936454781092e-7
6.920902026882831e-8
8.083323843664998e-9
9.0305847778609e-8
1.6915873157831528e-7
9.92448029243154e-8
1.1363764015663548e-7
6.410202325270004e-8
9.887577046592551e-8
2.0304653861400546e-8
9.06707934321687e-8
7.591873630226364e-8
8.846401658712327e-8
3.5760766251333053e-7
1.9521328816243135e-7
2.986392343726856e-8
1.206496981349674e-7
8.374872837420028e-10
1.666732098647513e-8
3.664987021764012e-9
2.8191116174661255e-10
5.475266536224079e-10
4.1068480341390886e-10
2.5330983454131094e-10
3.3938073277807504e-11
2.9463633049990207e-10
5.231819152488164e-10
1.4812820271351762e-9
4.069119434163414e-9
5.423848476076554e-9
3.4660692767311107e-9
1.2416875850324036e-10
4.182024401395893e-9
8.479226852606897e-9
1.3159954380153726e-8
1.829185335069205e-8
2.3642328932630506e-8
2.8413888402320883e-8
3.101663693541304e-8
8.763255826369913e-9
3.2767774570057475e-8
3.2768466847164074e-8
2.9793892807394784e-8
3.027215144333812e-8
4.569376510088698e-9
3.855009949739289e-8
7.918096425601572e-8
6.318938391239598e-8
5.55079168123869e-8
5.083621758424297e-8
4.569079028499688e-8
3.857976033722809e-8
2.907283281756658e-8
1.629875054780867e-8
3.2597648866669034e-9
4.095419125999468e-8
1.2367983037899436e-7
1.3951335528804192e-7
1.000577067450751e-6
2.785771777833067e-7
7.770200965319622e-6
1.503895661221927e-6
4.693513712510089e-7
3.790229381661234e-8
4.333733449827129e-7
4.908065979441826e-7
3.287513132904522e-7
4.961555139734882e-7
2.3119270626088587e-7
8.712742289224798e-8
7.835079644854881e-7
7.026511593984162e-7
2.0185706846796676e-7
2.998597148606418e-7
3.401529021949723e-7
1.3316479441643987e-7
1.5953416314157897e-8
1.0956540299610956e-8
2.588658717965312e-8
5.555618322514247e-9
8.655410561560524e-10
5.376889266498557e-10
6.564844099687171e-10
4.219942097548889e-10
5.113358863355103e-11
4.501772989271732e-10
8.973365805439943e-10
1.4563199630259599e-9
2.0042091167978902e-9
6.918126135423726e-9
2.029115213444765e-8
1.4755483583591915e-8
5.454695432302905e-10
1.7191888913305907e-8
3.371508137329395e-8
5.156819649095353e-8
6.774173276575269e-8
7.201949522834583e-8
5.4345440578033537e-8
2.0142591246527665e-8
5.336309461106634e-9
1.9416285972760706e-8
9.270683461601872e-8
9.318186854974597e-8
1.0091419682909372e-7
8.511769103360189e-8
3.7440617377387904e-8
9.967908399239977e-8
8.821507205540594e-8
8.45591810654888e-8
8.674736868748365e-8
9.06381615896229e-8
9.25017548342852e-8
8.911672960635306e-8
7.852201363481178e-8
6.01296710014228e-8
3.3048541808978274e-8
6.711806569764996e-9
6.969862262520527e-8
1.7485352886630175e-7
2.615673373779603e-6
1.875912754574422e-8
0.00001651842513598386
3.613045211043055e-6
1.3594559355761194e-6
5.701405239839014e-7
8.678730607412042e-7
6.129734513986755e-7
7.502775493474545e-7
2.4187415694170754e-7
1.767028355950587e-6
3.067278339486722e-6
5.715409725365358e-6
2.804312049302457e-6
1.5070930171079956e-6
1.1359213386635064e-6
1.300054618588167e-6
2.246929488845346e-6
5.044537508909021e-7
4.1486854394604625e-8
2.3751660607265763e-8
1.2610598091636266e-8
3.5655301074502315e-8
5.301925186021811e-8
2.1157078343730163e-8
2.046238923520178e-7
1.2197185929221434e-7
3.2081193661946347e-7
2.8544672319169062e-8
1.6259822391298666e-8
6.408560252909296e-9
2.903681800498608e-10
9.328772683131263e-11
6.880615952142596e-11
7.664027303123181e-11
1.0669479538333896e-10
7.405996798916722e-11
7.720108503529373e-11
1.4306985526273761e-10
4.1346130815848914e-10
5.558435629396107e-10
4.981037697770698e-10
1.3746900452466762e-10
1.2997550311115872e-10
2.141879479554414e-10
5.037122859250029e-10
1.454339103263854e-9
2.4837954698486627e-9
3.4964125778377084e-9
7.403757714929354e-9
3.600069741317616e-8
7.004027108315934e-8
3.029595361509343e-8
2.9791219273805407e-8
8.052973985310145e-9
3.06126266644966e-10
2.302880086708923e-13
0.
0.
3.4975685094934235e-14
6.120818324015711e-14
2.7019867457539533e-14
0.
0.
0.
0.
0.
0.
0.
2.6559605753200667e-14
3.652593185325225e-14
5.030082939608683e-14
3.1854793147001124e-14
0.
0.
0.
2.567698938210333e-14
3.4643675177279076e-14
4.7105919802828284e-14
6.590998457608639e-14
9.435643596381864e-14
1.3707262203857952e-13
2.01007910316188e-13
2.967932781463481e-13
4.408188074754216e-13
6.585473777173246e-13
9.898971724557403e-13
1.4981267251544327e-12
2.284758606422354e-12
3.515150924568308e-12
5.4633626877278586e-12
8.593117149192114e-12
1.7951913315304336e-10
3.9043999597801413e-10
6.82758430054686e-10
9.482763219781616e-10
9.287564527440548e-10
4.738464063398873e-10
3.6501323862976603e-10
1.4613326445596072e-9
2.7093348343690208e-9
4.038871271057438e-9
5.400613519063353e-9
2.290329000117149e-9
2.215453653914438e-10
2.046103488172976e-9
2.4332367790473715e-9
2.4644104212151238e-9
2.8699537182473276e-9
4.373704602179028e-9
5.990546760361709e-9
3.7002991401727273e-9
2.654636309640593e-9
2.042069821745568e-9
1.6069542319819605e-9
1.2856262051332228e-9
1.0651968734731018e-9
9.420274001549552e-10
9.179557220003445e-10
1.0069258434205937e-9
1.2448398469023107e-9
1.705909239941366e-9
2.53476861198614e-9
1.7429345793772755e-7
2.334202931962226e-7
1.5416816131328363e-6
2.9188967769439353e-7
6.943251234731244e-8
8.079872414476485e-9
9.051517469577537e-8
1.694688696420493e-7
9.943369277290946e-8
1.1392629826049297e-7
6.436960471102123e-8
9.910701412917117e-8
2.0021554137902267e-8
9.12390716622619e-8
7.632310138806485e-8
8.85041114945367e-8
3.577085936050318e-7
1.951087844629978e-7
2.9614188155905956e-8
1.2017875641066243e-7
7.156068443199596e-10
1.6662189164288864e-8
3.654022133622206e-9
2.806158296086977e-10
5.466622816970064e-10
4.1002210200574165e-10
2.5280016852138765e-10
3.4293705081226815e-11
2.9475499369189137e-10
5.23295509525218e-10
1.4819376675753255e-9
4.072883787696667e-9
5.424455611489991e-9
3.4625529508293866e-9
1.296079769849794e-10
4.1882171722513485e-9
8.48656372226651e-9
1.316957505420018e-8
1.8304367798087232e-8
2.3655461847725152e-8
2.8418020608176194e-8
3.0991218298562206e-8
8.741563422712922e-9
3.28066066743665e-8
3.282483198100638e-8
2.983708075000796e-8
3.031838484257282e-8
4.59695696934225e-9
3.855232643192239e-8
7.915721119504643e-8
6.318810099662606e-8
5.552036280798418e-8
5.086056398197403e-8
4.572611567528846e-8
3.862354688786685e-8
2.912273816131574e-8
1.6357773657538753e-8
3.1717139833425967e-9
4.0762148007856143e-8
1.2331157308316971e-7
1.3997433929453918e-7
1.0018069820227481e-6
2.780293788620962e-7
7.780294783413667e-6
1.5062098426021369e-6
4.703135371310832e-7
3.794901442084321e-8
4.353926991064232e-7
4.90686703585563e-7
3.2912946836969697e-7
4.968240656305739e-7
2.3193454562887287e-7
8.52617256785691e-8
7.816360668508756e-7
7.030374412887649e-7
2.031151224515121e-7
2.982827779716076e-7
3.419586325249235e-7
1.3422455633919895e-7
1.5734523198062043e-8
1.05235134590906e-8
2.591249090040832e-8
5.564831459436514e-9
8.70538219447233e-10
5.319575658119554e-10
6.545886259056294e-10
4.2103191408351805e-10
5.241429814645094e-11
4.4783831977407913e-10
8.93685565350314e-10
1.4511638182178103e-9
1.9987908457026045e-9
6.8904218437941755e-9
2.0206330859444744e-8
1.4706032964684081e-8
5.186795202862458e-10
1.7102414654123526e-8
3.35765679401321e-8
5.138411996810972e-8
6.75053791442343e-8
7.171037646832919e-8
5.399136777939545e-8
1.9846612938753137e-8
5.175784548037193e-9
1.954575676554425e-8
9.271327179709649e-8
9.320585717607825e-8
1.0102800788921033e-7
8.487248131723941e-8
3.795210459127163e-8
9.977282188299965e-8
8.822952247197256e-8
8.45715320430928e-8
8.677198601803567e-8
9.068086433732619e-8
9.256595547186329e-8
8.920261676055244e-8
7.862524491932667e-8
6.0244928083427e-8
3.3178795406063e-8
6.541041099420843e-9
6.941478377031522e-8
1.743530605184844e-7
2.6179378600273093e-6
1.4684561152898406e-8
0.00001653120244941721
3.6185569543179803e-6
1.3631038053476054e-6
5.7464544945113e-7
8.66791414164777e-7
6.132676388196999e-7
7.512596576740113e-7
2.389362965795387e-7
1.7679386406407686e-6
3.0678697796062084e-6
5.678849568600432e-6
2.781349541079102e-6
1.496894494718157e-6
1.131472123070987e-6
1.3081740035818988e-6
2.2642425531904528e-6
4.704302521962623e-7
4.056725990316861e-8
2.0576813788201258e-8
1.3395460624707742e-8
3.702725081446975e-8
5.2107337988522584e-8
2.070102637308624e-8
2.0623172006880733e-7
1.2122823828018883e-7
2.911673772314081e-7
2.520290206281493e-8
1.3589525028448796e-8
6.878545826397337e-9
4.91834567286905e-10
9.099977977459907e-11
6.13340657374798e-11
7.792402645438689e-11
1.0634745196178066e-10
7.380691509023071e-11
7.775437446754645e-11
1.457257561930318e-10
4.2579966604439103e-10
5.485902859866208e-10
4.939850220902829e-10
1.382164740613964e-10
1.315126863542083e-10
2.1786195107980538e-10
5.152513679636472e-10
1.4853272065744998e-9
2.4900727337008377e-9
3.5267748114974103e-9
7.568073537994458e-9
3.812620669241605e-8
6.869409929558546e-8
2.9756930183495762e-8
3.0176484551744716e-8
7.693482292279e-9
2.6629329527868843e-10
2.2144140411249602e-13
0.
0.
3.624017433354563e-14
6.107741721848227e-14
2.591033467161346e-14
0.
0.
0.
0.
0.
0.
0.
2.6781318609233636e-14
3.6831511511800654e-14
5.072364243686156e-14
3.218510682673508e-14
0.
0.
0.
2.5918537248801157e-14
3.497064323729725e-14
4.754873815310346e-14
6.652702373214566e-14
9.523935528205372e-14
1.3835959802749365e-13
2.0290755292986488e-13
2.9962293835419567e-13
4.4506720911200806e-13
6.649737193809978e-13
9.99694714990169e-13
1.5131938832915839e-12
2.308156342105816e-12
3.5518954729232823e-12
5.521826749321592e-12
8.687593128166317e-12
1.8141219176147303e-10
3.9497027715653236e-10
6.908390625736881e-10
9.582738659589315e-10
9.347394630569794e-10
4.698572442663298e-10
3.8154607015432156e-10
1.4903909571294097e-9
2.7499324423678102e-9
4.0898407858987025e-9
5.4607200478414765e-9
2.3258717024717026e-9
2.0324911333946794e-10
2.0652738148298237e-9
2.4794468993751387e-9
2.5015828064958126e-9
2.8863859950224857e-9
4.361160048126174e-9
5.939836057881167e-9
3.667185698159538e-9
2.6351704141437804e-9
2.0322530051323046e-9
1.6028137059711078e-9
1.2833944946984293e-9
1.0619241213863063e-9
9.354474242462535e-10
9.05831641633945e-10
9.862030234103875e-10
1.2104790174425465e-9
1.6488456835921174e-9
2.4379387012395413e-9
1.7376051520690932e-7
2.3323160436400108e-7
1.5383891750447998e-6
2.9131920330013687e-7
6.929003878315457e-8
8.082253999103808e-9
9.038243561705335e-8
1.692708545496621e-7
9.931350267539497e-8
1.1374179939228822e-7
6.419818277020152e-8
9.895980901465706e-8
2.0205323426275748e-8
9.087375225997438e-8
7.606535930514668e-8
8.847275316545504e-8
3.5763327495992817e-7
1.9518289330025782e-7
2.97707113305443e-8
1.2048217372865533e-7
7.955500803708411e-10
1.666579182926197e-8
3.6611304830471107e-9
2.8148186847302325e-10
5.472007755404346e-10
4.1044255446730353e-10
2.5312476274946384e-10
3.4059818095702026e-11
2.9467134805524016e-10
5.232119810541592e-10
1.4814908832718356e-9
4.07040170078502e-9
5.423974882069171e-9
3.464768247182496e-9
1.2607708478809167e-10
4.1841241024857e-9
8.481665832162032e-9
1.3163146453455391e-8
1.829602035826272e-8
2.3646654265121755e-8
2.841491019080544e-8
3.1006952191392784e-8
8.75507612327408e-9
3.278238684949078e-8
3.2788600854824805e-8
2.980940949516732e-8
3.028860174990902e-8
4.5785070837378765e-9
3.855174572954215e-8
7.917271462157347e-8
6.318912246733607e-8
5.551259589570465e-8
5.0845177759203866e-8
4.5703689228136645e-8
3.859568248807495e-8
2.909092855778147e-8
1.632009808835819e-8
3.2279764696984414e-9
4.0884850091944795e-8
1.2354718502819293e-7
1.3968079977394835e-7
1.0010276971808657e-6
2.7838026683323245e-7
7.773884352276115e-6
1.5047390577764258e-6
4.6970112407890856e-7
3.791885934575347e-8
4.3410778467152287e-7
4.907629399293509e-7
3.288892308659895e-7
4.963991755252914e-7
2.3146349192674298e-7
8.64467717150474e-8
7.828227675112976e-7
7.027902851343198e-7
2.023168727600588e-7
2.9928281262919026e-7
3.4081174684804507e-7
1.335513380316687e-7
1.587410425993807e-8
1.0798544227760901e-8
2.5896252285204096e-8
5.559039349620581e-9
8.673804091487655e-10
5.355952199004574e-10
6.557950537632489e-10
4.2164475601832803e-10
5.160433845009497e-11
4.4932168338889175e-10
8.960017524393196e-10
1.454435469919193e-9
2.0022292773768334e-9
6.9079961422693935e-9
2.0260159899455494e-8
1.4737447022908115e-8
5.356344037516648e-10
1.7159159253049792e-8
3.366444156278317e-8
5.150092031022791e-8
6.765542484746857e-8
7.190680106498809e-8
5.421652518298006e-8
2.0034958653773225e-8
5.277893935376813e-9
1.9463534112707377e-8
9.270943113735648e-8
9.319048936530833e-8
1.009556037398478e-7
8.502815134679812e-8
3.762759179803889e-8
9.971358628524292e-8
8.82205407172612e-8
8.45638732672725e-8
8.675653079765052e-8
9.065390636540057e-8
9.25253100222631e-8
8.914814391613028e-8
7.85596852881572e-8
6.01716427609372e-8
3.3095865168240325e-8
6.649897352406172e-9
6.959580759748792e-8
1.7467228013269256e-7
2.6165064800974148e-6
1.7284989908111708e-8
0.000016523112877980242
3.615054504207689e-6
1.3607821690696966e-6
5.717809704976156e-7
8.674796873778589e-7
6.130812698092796e-7
7.506364174946978e-7
2.408053733594968e-7
1.7673607700138736e-6
3.067495670627093e-6
5.702103938003072e-6
2.7959254549080418e-6
1.503363564586938e-6
1.1342837994297884e-6
1.3029577904924135e-6
2.2531290385889252e-6
4.91728115308201e-7
4.114138598895059e-8
2.2519664177957504e-8
1.2903215947833144e-8
3.615381267783753e-8
5.269066403827778e-8
2.0978653933031055e-8
2.0511715480625212e-7
1.2165233058570747e-7
3.0991198937084745e-7
2.744322252915429e-8
1.5307794993187286e-8
6.582028656206235e-9
3.6280301869722976e-10
9.253867861217533e-11
6.608471979158102e-11
7.71092698400721e-11
1.0657219607944216e-10
7.396628047518583e-11
7.740016196407446e-11
1.4402691442716476e-10
4.179170002814366e-10
5.532011615150104e-10
4.965874495295881e-10
1.3773976490475084e-10
1.3053331410831442e-10
2.1551954489905417e-10
5.078874760566334e-10
1.4656533510060241e-9
2.4861095890787556e-9
3.5073637724945648e-9
7.462952115774462e-9
3.6755608378732944e-8
6.954094507965183e-8
3.009542516826148e-8
2.992812290580762e-8
7.913887364148794e-9
2.9105770140152367e-10
2.2638201489895652e-13
0.
0.
3.544150067432341e-14
6.116476200984653e-14
2.6611254362787277e-14
0.
0.
0.
0.
0.
0.
0.
2.6640392360658512e-14
3.663727905143443e-14
5.0454885285373285e-14
3.197508869461169e-14
0.
0.
0.
2.5764958178254493e-14
3.476276580151227e-14
4.7267190549200385e-14
6.613479050469218e-14
9.467811061269171e-14
1.375414015293205e-13
2.0169996824310597e-13
2.9782401151000585e-13
4.4236616178249303e-13
6.608878103756774e-13
9.93465233098175e-13
1.5036135530866811e-12
2.2932785168301132e-12
3.5285294167321684e-12
5.484646875684132e-12
8.627507228956267e-12
1.802083285648918e-10
3.920887312873118e-10
6.856992976786812e-10
9.519178805034612e-10
9.309435862212627e-10
4.72408042011268e-10
3.710192597306929e-10
1.4719039741669854e-9
2.72411404153308e-9
4.057433530574691e-9
5.422509114467619e-9
2.3032811781160724e-9
2.1490168198252884e-10
2.053121866240266e-9
2.449989302872903e-9
2.477840707415161e-9
2.8759106348690353e-9
4.369260408531282e-9
5.972295944121442e-9
3.688394511362633e-9
2.6476577736049728e-9
2.038567520792347e-9
1.6054840328234322e-9
1.2848213778839527e-9
1.0639880959715905e-9
9.395898429368096e-10
9.134684873403094e-10
9.992606336185388e-10
1.2321291594482086e-9
1.684787537249426e-9
2.4988946645510476e-9
1.7409899492131274e-7
2.3335174729391608e-7
1.5404789587800416e-6
2.9168125054321944e-7
6.938038388482146e-8
8.080817467130145e-9
9.046689404703216e-8
1.693962955231853e-7
9.938980880661771e-8
1.1385859798840282e-7
6.4306543673167e-8
9.90532423881283e-8
2.009013406665726e-8
9.110416806309138e-8
7.622881297944195e-8
8.849028571938929e-8
3.576765875051572e-7
1.9513893351479005e-7
2.9670369020041817e-8
1.202910650276392e-7
7.457646854679505e-10
1.6663642090562408e-8
3.656670786784726e-9
2.809489906048501e-10
5.468542323322636e-10
4.1017512169082614e-10
2.529188069349167e-10
3.420522276535841e-11
2.9472114701383363e-10
5.232604425485139e-10
1.4817625092310997e-9
4.071942229063305e-9
5.424241752561446e-9
3.463352849470967e-9
1.282903327127574e-10
4.186660680242588e-9
8.484682163223668e-9
1.31671030959257e-8
1.830116372433054e-8
2.3652062720838186e-8
2.8416689560996306e-8
3.099678466132008e-8
8.746379437384252e-9
3.2797962513577366e-8
3.281145431013721e-8
2.982689981239492e-8
3.030736215409795e-8
4.58985450552895e-9
3.855245430012722e-8
7.916303001575892e-8
6.318855729562521e-8
5.55175888942547e-8
5.0854988983208095e-8
4.571794809047574e-8
3.8613371805613326e-8
2.9111101548597396e-8
1.634396913573429e-8
3.1923522759596047e-9
4.080715405982315e-8
1.2339812414976173e-7
1.398670737221512e-7
1.001523794144769e-6
2.7815844166517895e-7
7.777959180481927e-6
1.5056735289328363e-6
4.7008985513511277e-7
3.79378302275662e-8
4.3492354916847447e-7
4.907145188468689e-7
3.2904190797083684e-7
4.966691353073502e-7
2.317629512917019e-7
8.569355766306241e-8
7.820675647582645e-7
7.029466361980307e-7
2.0282457392602126e-7
2.986465384873248e-7
3.415407371302835e-7
1.339792019027991e-7
1.5785605149446493e-8
1.0623725691119855e-8
2.5906660903707653e-8
5.562745205562598e-9
8.69394113585289e-10
5.332820030576777e-10
6.550291741073497e-10
4.212558910255962e-10
5.2120571582859245e-11
4.483779297716373e-10
8.945284377441113e-10
1.4523546385411392e-9
2.0000425537311988e-9
6.896816754762417e-9
2.0225927219094014e-8
1.4717482102277634e-8
5.248330242903131e-10
1.7123057215565222e-8
3.360854610079233e-8
5.1426633471790714e-8
6.756002374816203e-8
7.178198704072921e-8
5.4073521703429735e-8
1.991538856205783e-8
5.2130539518305796e-9
1.9515800245697133e-8
9.271197232750323e-8
9.320020386415041e-8
1.0100157700845702e-7
8.492917299462745e-8
3.783400246680251e-8
9.975135978375971e-8
8.822632959573012e-8
8.456881701398764e-8
8.676642783962417e-8
9.067110828621288e-8
9.255119841788862e-8
8.91827995373857e-8
7.860135906196669e-8
6.021819147417225e-8
3.3148495535338053e-8
6.580867359351894e-9
6.948104894886375e-8
1.7446992810308283e-7
2.6174190984859938e-6
1.5637202364691013e-8
0.000016528265300328125
3.6172800318780604e-6
1.3622559230218248e-6
5.736003891106655e-7
8.670427297404577e-7
6.131999262218966e-7
7.510327803205992e-7
2.396186232134568e-7
1.7677281915683597e-6
3.0677340862716715e-6
5.6873364879208905e-6
2.7866572904116197e-6
1.4992483058049515e-6
1.1324909035448612e-6
1.3062491446235402e-6
2.260144731189779e-6
4.780668581935746e-7
4.0772496371967076e-8
2.1255892700148448e-8
1.321896225990183e-8
3.6708320933256186e-8
5.2321590027225735e-8
2.079735917420344e-8
2.0578645114034368e-7
1.2136355785211907e-7
2.9794424227305633e-7
2.6067994687849533e-8
1.4223777758606199e-8
6.771199233153234e-9
4.4451375876633637e-10
9.159463751845529e-11
6.306497198351255e-11
7.762738882512433e-11
1.0643098667241787e-10
7.386443318131518e-11
7.762416546473821e-11
1.451018344310264e-10
4.229090834040744e-10
5.502716439510487e-10
4.949278347498644e-10
1.380419732684499e-10
1.3115458234293613e-10
2.1700480065313047e-10
5.125538847548885e-10
1.478162397996313e-9
2.48863751712923e-9
3.5196502470292983e-9
7.529459456904458e-9
3.7618251655450496e-8
6.899952366297974e-8
2.9878727485118336e-8
3.008444175109502e-8
7.7706807027183e-9
2.7510311164982306e-10
2.2296507084064146e-13
0.
0.
3.595114517843308e-14
6.111093259774899e-14
2.61642097551437e-14
0.
0.
0.
0.
0.
0.
0.
2.6729921945834414e-14
3.676067631089041e-14
5.062562842015482e-14
3.2108480098449504e-14
0.
0.
0.
2.5862531071594247e-14
3.489484174153145e-14
4.744606883973776e-14
6.638396279007534e-14
9.503463052617349e-14
1.3806110387061992e-13
2.0246700175066855e-13
2.9896679050526753e-13
4.440817701912944e-13
6.634831418938148e-13
9.974220984487474e-13
1.5096986961407943e-12
2.302728353643107e-12
3.5433698500495206e-12
5.508260020335888e-12
8.665666190785622e-12
1.8097291342607176e-10
3.939185941818607e-10
6.889632054535377e-10
9.559553593111394e-10
9.33357993143939e-10
4.707936326651267e-10
3.7769970278306293e-10
1.4836421114578762e-9
2.7405111864830404e-9
4.078018145866575e-9
5.4467824700864144e-9
2.3176336320511315e-9
2.0750797078472373e-10
2.0608555902901963e-9
2.468669557218342e-9
2.492877643633109e-9
2.8825531139845622e-9
4.3641655962410614e-9
5.9517662252274396e-9
3.6749859099965264e-9
2.6397709387086796e-9
2.034586221671063e-9
1.6038032105685523e-9
1.2839182839309724e-9
1.062670278317349e-9
9.369419971358159e-10
9.085887243863161e-10
9.90919048600846e-10
1.218298227746534e-9
1.661821618485937e-9
2.459932497523937e-9
1.7388384636792273e-7
2.3327550278514922e-7
1.5391501081859657e-6
2.9145101383233973e-7
6.932290072246542e-8
8.081761108645006e-9
9.041327144085648e-8
1.6931643225847487e-7
9.934129486467636e-8
1.1378420468033649e-7
6.423746033542094e-8
9.899382896922983e-8
2.016396378225061e-8
9.095706483750891e-8
7.612481948534294e-8
8.847818348878392e-8
3.576472374687848e-7
1.9516812591674913e-7
2.9733775199736782e-8
1.2041318193249267e-7
7.778075965593934e-10
1.6665064035160504e-8
3.659527626503753e-9
2.812946120344166e-10
5.470726792210428e-10
4.103449504364411e-10
2.5304979816754297e-10
3.411153622192925e-11
2.9468815586849306e-10
5.232277939852714e-10
1.4815849777437365e-9
4.0709486001089445e-9
5.4240566587694026e-9
3.4642491201172038e-9
1.2687176149189122e-10
4.185023032896978e-9
8.482726945798729e-9
1.3164537376598426e-8
1.8297830839808846e-8
2.364855041131587e-8
2.8415479669934217e-8
3.100317714283023e-8
8.751861228768232e-9
3.2788139745861794e-8
3.2796864680884035e-8
2.981574861764441e-8
3.029537503005158e-8
4.5824928667432035e-9
3.8552140465767534e-8
7.916925095728184e-8
6.318895012661609e-8
5.55144393537658e-8
5.084876841752447e-8
4.570889092942202e-8
3.860212478289449e-8
2.9098266991135445e-8
1.6328772910350646e-8
3.2150399594994154e-9
4.085663419589929e-8
1.2349310500652431e-7
1.3974860899704327e-7
1.0012089260188232e-6
2.782998538763599e-7
7.775370485718741e-6
1.505079692155401e-6
4.698426765974678e-7
3.792569909180079e-8
4.34404901547578e-7
4.907452956384224e-7
3.289449012661608e-7
4.964975830851295e-7
2.3157272057287869e-7
8.617209401453198e-8
7.825469900708324e-7
7.028470069601157e-7
2.025021540848821e-7
2.990505182360941e-7
3.410776026486782e-7
1.3370735546809088e-7
1.584191958773093e-8
1.073478926223915e-8
2.590008315175853e-8
5.5604005710310995e-9
8.681174124039386e-10
5.347511966815688e-10
6.555161286875076e-10
4.215032109375924e-10
5.179316903176741e-11
4.4897714579306777e-10
8.954640083918594e-10
1.4536760890843268e-9
2.001431326244895e-9
6.9039155960698735e-9
2.0247668419040815e-8
1.4730167036303273e-8
5.316853885801914e-10
1.7145979542717736e-8
3.364404052793513e-8
5.147381016019616e-8
6.76206214585172e-8
7.186129777270099e-8
5.416441797443864e-8
1.9991411458124e-8
5.25427270512936e-9
1.948259649814125e-8
9.271039827257907e-8
9.319401059999416e-8
1.0097235030255654e-7
8.499204299029844e-8
3.770292512049917e-8
9.972741102254562e-8
8.822268394607925e-8
8.456570658237287e-8
8.676016960840705e-8
9.066020656513126e-8
9.253477262991945e-8
8.91607950949371e-8
7.857488432496786e-8
6.01886053030406e-8
3.3115025993018725e-8
6.624787701895037e-9
6.955407849680409e-8
1.7459870580776257e-7
2.6168404274571774e-6
1.6686107192908553e-8
0.00001652499612948589
3.6158658466729875e-6
1.3613188567289803e-6
5.72443965878411e-7
8.673205431758208e-7
6.13124621182982e-7
7.507810541156254e-7
2.403730904490208e-7
1.7674948111236462e-6
3.0675828693031307e-6
5.696723884056365e-6
2.792544080299606e-6
1.5018614069295633e-6
1.133627635772443e-6
1.3041484106836646e-6
2.2556683181416954e-6
4.866954625865132e-7
4.100524280037135e-8
2.204687420899273e-8
1.3019436126145097e-8
3.635572325266411e-8
5.255674543871529e-8
2.091058097427025e-8
2.053457807209708e-7
1.2153919861087528e-7
3.055305606808942e-7
2.69612194160195e-8
1.4915970084592072e-8
6.6513260979171725e-9
3.924439677987031e-10
9.22083041708207e-11
6.49839184333651e-11
7.729832094781093e-11
1.0652136924110794e-10
7.392891523876653e-11
7.748139617161283e-11
1.444169639816466e-10
4.197300818303677e-10
5.521333997882903e-10
4.959799999576107e-10
1.378496557335423e-10
1.3075938517032682e-10
2.16059743932169e-10
5.09583546672688e-10
1.470216654166169e-9
2.4870352650399123e-9
3.5118237833253333e-9
7.487082433090086e-9
3.706681414572419e-8
6.934218640345819e-8
3.00157709537432e-8
2.998452404649964e-8
7.860383469848877e-9
2.8515231220511854e-10
2.2502518940329104e-13
0.
0.
3.5628118350820474e-14
6.114582299016215e-14
2.644760627664242e-14
0.
0.
0.
0.
0.
0.
0.
2.6673021414175013e-14
3.668224818136602e-14
5.051712282730651e-14
3.202369168415312e-14
0.
0.
0.
2.5800543555033096e-14
3.4810905002406114e-14
4.733240423388341e-14
6.622561145569286e-14
9.480807059761758e-14
1.3773082340510806e-13
2.0197941271708112e-13
2.982404726826874e-13
4.429912937821702e-13
6.618335546859728e-13
9.9490706579796e-13
1.5058309442980247e-12
2.2967218087879694e-12
3.533936703240534e-12
5.493250189435795e-12
8.6414104377526e-12
1.8048691727262277e-10
3.927553763822276e-10
6.868883903442552e-10
9.533892953013727e-10
9.318247704043014e-10
4.718220793904436e-10
3.73451268176475e-10
1.4761796864704212e-9
2.730088450225528e-9
4.064934853057401e-9
5.431355608140863e-9
2.3085127373708864e-9
2.122104854881332e-10
2.055946167404957e-9
2.4567841961642443e-9
2.4833028274118692e-9
2.878326740262517e-9
4.367424056339754e-9
5.964850158275029e-9
3.6835335414856652e-9
2.6448017734044372e-9
2.0371285755411717e-9
1.6048776839374022e-9
1.2844935764638831e-9
1.0635051110345177e-9
9.386182094193857e-10
9.11678528237862e-10
9.962015821412883e-10
1.2270569216058593e-9
1.676363156022354e-9
2.4845972102497834e-9
1.7402053076183928e-7
2.3332399056697987e-7
1.539994120264713e-6
2.915972399885118e-7
6.935939683422716e-8
8.081173985306209e-9
9.044736306431416e-8
1.6936711731550538e-7
9.937211128559253e-8
1.1383140520195576e-7
6.428126587103351e-8
9.903156480331158e-8
2.011730754857642e-8
9.105025900445219e-8
7.619084740615056e-8
8.848548407513059e-8
3.576651472419039e-7
1.9515008589537848e-7
2.9693341387269386e-8
1.2033586062104251e-7
7.57611531161699e-10
1.666418317549616e-8
3.657721614218643e-9
2.810778318406576e-10
5.469331603397451e-10
4.1023699307888014e-10
2.5296661143931153e-10
3.417054421892071e-11
2.947085741984401e-10
5.232477885820805e-10
1.4816957890046737e-9
4.071574015156961e-9
5.424167990630752e-9
3.463678342517003e-9
1.277682188520856e-10
4.186053182426047e-9
8.483953736690384e-9
1.316614683394815e-8
1.8299922476600495e-8
2.3650751620622097e-8
2.841621639044133e-8
3.099908753471759e-8
8.748359976116391e-9
3.2794411630149126e-8
3.280610788625044e-8
2.982281931302101e-8
3.0302965207131136e-8
4.587109457850639e-9
3.855239515650265e-8
7.916532513573913e-8
6.318871416618714e-8
5.5516450053316876e-8
5.085272673775152e-8
4.571464748883127e-8
3.860926877942449e-8
2.910641597321048e-8
1.6338417788835945e-8
3.200644153371948e-9
4.082523741250916e-8
1.2343285778353483e-7
1.3982384435097386e-7
1.0014091516009503e-6
2.782101817518095e-7
7.777015654791962e-6
1.5054570158458971e-6
4.699996737379677e-7
3.793337658317524e-8
4.34734350306301e-7
4.907257426561241e-7
3.2900654594315765e-7
4.966065879063487e-7
2.3169362123089103e-7
8.586798531664988e-8
7.822421642746398e-7
7.029102008331936e-7
2.027071057539132e-7
2.987936838899891e-7
3.4137192846118837e-7
1.3388010783137144e-7
1.5806167588105507e-8
1.0664207208124294e-8
2.590427751716935e-8
5.561894549305964e-9
8.689298281967177e-10
5.338173441525797e-10
6.552068206528104e-10
4.2134614636401575e-10
5.2001464324218075e-11
4.4859619411604733e-10
8.948692678070662e-10
1.4528360862174423e-9
2.00054855890088e-9
6.899402800824136e-9
2.0233848835527155e-8
1.4722106084014685e-8
5.273266734342393e-10
1.713140671377496e-8
3.362147687773216e-8
5.144382155182165e-8
6.758210649495234e-8
7.181090136729387e-8
5.41066708759816e-8
1.994312219984042e-8
5.228088124751577e-9
1.950369831005951e-8
9.271141489205843e-8
9.319793773724217e-8
1.0099091621064081e-7
8.495208369537574e-8
3.778624900055234e-8
9.974265051214357e-8
8.822501378131695e-8
8.456769559217742e-8
8.676415869748261e-8
9.066714556036211e-8
9.254521999499792e-8
8.917478419711739e-8
7.859170963569053e-8
6.020740214433909e-8
3.313628279175593e-8
6.596902284619439e-9
6.95077171826371e-8
1.745169563233889e-7
2.617208632845122e-6
1.602035077851103e-8
0.000016527075420543935
3.6167644563603838e-6
1.3619140550818078e-6
5.731786679678019e-7
8.671440759079795e-7
6.131725099639995e-7
7.509410632951751e-7
2.398938288042759e-7
1.767643144709801e-6
3.0676790703238008e-6
5.690760336485957e-6
2.788802430062137e-6
1.5002002118594768e-6
1.1329042999857825e-6
1.3054795083652497e-6
2.2585052694423536e-6
4.811916509066115e-7
4.08566829104511e-8
2.1539453982027024e-8
1.3146691068450552e-8
3.657968618737875e-8
5.240757863281426e-8
2.083783949958784e-8
2.0561949535222762e-7
1.2142443688942944e-7
3.0070133093573677e-7
2.640152100440329e-8
1.4477437100837396e-8
6.727624122486371e-9
4.2547952998916625e-10
9.182389470971618e-11
6.376446745485369e-11
7.750748541278354e-11
1.0646419960902898e-10
7.388784790718183e-11
7.75719419808696e-11
1.4485140664014098e-10
4.2174736134442285e-10
5.509504597697444e-10
4.953104516015621e-10
1.3797174497890512e-10
1.3101033417614045e-10
2.1665974228948126e-10
5.114688977001429e-10
1.475266841588735e-9
2.4880549816065735e-9
3.516789155574671e-9
7.513962926563661e-9
3.741587286876986e-8
6.912390326513216e-8
2.992842675954192e-8
3.004777314449523e-8
7.80286631989099e-9
2.7873102738573917e-10
2.236711010313464e-13
0.
0.
3.5833722085278264e-14
6.112392519520621e-14
2.6267262543557118e-14
0.
0.
0.
0.
0.
0.
0.
2.6709173922848625e-14
3.673208678702943e-14
5.058606660707528e-14
3.2077570732208635e-14
0.
0.
0.
2.583992338029514e-14
3.48642358094341e-14
4.74045743264634e-14
6.632622904658901e-14
9.495198801359458e-14
1.3794071003308e-13
2.0228923090916148e-13
2.987018915418597e-13
4.436842080543005e-13
6.628814836722296e-13
9.965049228425573e-13
1.5082881074313494e-12
2.300537931101608e-12
3.539929390419801e-12
5.5027859757733625e-12
8.656819806024232e-12
1.807956715376029e-10
3.9349433100481833e-10
6.882064554141923e-10
9.550196368593167e-10
9.327994161789287e-10
4.711696240250747e-10
3.7614944754750334e-10
1.480920060065709e-9
2.7367099611199066e-9
4.0732470774820465e-9
5.441157155644482e-9
2.314308061401773e-9
2.0922411028236023e-10
2.0590677127200366e-9
2.464330320476847e-9
2.4893789062678155e-9
2.881010050139473e-9
4.365362086136867e-9
5.956551897257877e-9
3.678113198373864e-9
2.6416128406656233e-9
2.0355181512681083e-9
1.6041975323037107e-9
1.2841286016904438e-9
1.0629736051184466e-9
9.37550547590025e-10
9.097107569121204e-10
9.928376587118914e-10
1.22147934046054e-9
1.667102217412591e-9
2.4688870997266198e-9
1.739336662555289e-7
2.3329319595769332e-7
1.5394576563793178e-6
2.9150429395800204e-7
6.933619383476146e-8
8.081552096482729e-9
9.042570754059435e-8
1.6933488532284031e-7
9.935252524423463e-8
1.1380138385368836e-7
6.425339338166723e-8
9.900757932525228e-8
2.0147058023308143e-8
9.09909279888945e-8
7.614887002207289e-8
8.848068814241272e-8
3.5765346852158426e-7
1.9516175452940223e-7
2.9718976401689088e-8
1.203851039776233e-7
7.705112428202253e-10
1.6664752033698227e-8
3.658872963529562e-9
2.8121672500590015e-10
5.470215281277451e-10
4.1030557506787853e-10
2.5301949045102506e-10
3.413283780081854e-11
2.946953795103302e-10
5.232347802953716e-10
1.4816245712555704e-9
4.0711742031071855e-9
5.424094713863269e-9
3.464040524276028e-9
1.2719659047247023e-10
4.185394379424296e-9
8.483167903993977e-9
1.316511572199645e-8
1.8298582839135698e-8
2.364934056606834e-8
2.8415735330003192e-8
3.1001675051083704e-8
8.750577537470504e-9
3.2790438451871754e-8
3.280022340000326e-8
2.98183202896911e-8
3.029813137781918e-8
4.5841512746969265e-9
3.8552255563974076e-8
7.916783065050344e-8
6.31888696049641e-8
5.551517617528737e-8
5.085021375084695e-8
4.5710990145428584e-8
3.860472817894236e-8
2.9101235247192225e-8
1.633228459905889e-8
3.2098000027664508e-9
4.084520577911051e-8
1.2347118361593373e-7
1.397760211207158e-7
1.001281982145845e-6
2.782672368488592e-7
7.77597035871795e-6
1.5052172456046659e-6
4.69899885766512e-7
3.792848558895847e-8
4.345249619624152e-7
4.907381686172202e-7
3.289673765253037e-7
4.96537321068145e-7
2.3161680627150012e-7
8.606121226435898e-8
7.824357857057873e-7
7.028699998887437e-7
2.0257690409191538e-7
2.9895683055199143e-7
3.411849194022303e-7
1.337703409047489e-7
1.5828898401552734e-8
1.0709053634482229e-8
2.5901618200075055e-8
5.560946892304329e-9
8.684140626881502e-10
5.344106287045319e-10
6.554034118576876e-10
4.2144598629001363e-10
5.186920999593001e-11
4.4883818492556703e-10
8.95247082762036e-10
1.453369723433291e-9
2.0011093758255595e-9
6.902269569857687e-9
2.02426283745033e-8
1.4727228029944519e-8
5.300945125098325e-10
1.7140663790734905e-8
3.3635810710532234e-8
5.146287274327785e-8
6.760657630211602e-8
7.184292477711194e-8
5.414336961695122e-8
1.997381390176343e-8
5.244729445017884e-9
1.9490290839054613e-8
9.271077552420277e-8
9.319543899007302e-8
1.0097911660643433e-7
8.497747111696655e-8
3.773331592342163e-8
9.973297563626039e-8
8.822353868334727e-8
8.456643677210667e-8
8.676162891249116e-8
9.066274103135923e-8
9.253858542472214e-8
8.916589784273796e-8
7.858101931091186e-8
6.019545680989613e-8
3.312277124303391e-8
6.614630752587784e-9
6.953719425443055e-8
1.7456893457092234e-7
2.6169748655506776e-6
1.6443694525894252e-8
0.000016525754965759605
3.616193449907639e-6
1.3615357504929587e-6
5.727117657417851e-7
8.672562342202699e-7
6.131420951526199e-7
7.508394106514306e-7
2.4019842649716017e-7
1.7675489038218867e-6
3.0676179869097027e-6
5.694550357937258e-6
2.7911795822305745e-6
1.5012554820938394e-6
1.1333635170543585e-6
1.3046321692331006e-6
2.256699572149337e-6
4.846804520858686e-7
4.095081266016668e-8
2.1859926689054217e-8
1.3066013496817026e-8
3.643733484169526e-8
5.2502467449715265e-8
2.088373937160722e-8
2.0544304751808268e-7
1.214960820396486e-7
3.0376678372277015e-7
2.6760340620957963e-8
1.4756636145562294e-8
6.679195108099247e-9
4.0446478499103133e-10
9.207040323901605e-11
6.453933322735871e-11
7.737460175655015e-11
1.0650063202361949e-10
7.391390660647786e-11
7.751433635259124e-11
1.445750490543326e-10
4.2046440127457807e-10
5.517021731936507e-10
4.957355108004094e-10
1.3789412006736314e-10
1.3085080581692782e-10
2.1627827564071773e-10
5.102700464372788e-10
1.4720582798659578e-9
2.4874076812596395e-9
3.513630863909584e-9
7.496863263233154e-9
3.7193532380330206e-8
6.926238454365648e-8
2.998382160810683e-8
3.000748629143627e-8
7.839204160960795e-9
2.827968441916757e-10
2.2451337613013006e-13
0.
0.
3.5703210342933863e-14
6.113795131880307e-14
2.6381744476746847e-14
0.
0.
0.
0.
0.
0.
0.
2.6686207264548606e-14
3.6700412721953534e-14
5.054224304575627e-14
3.204333597827046e-14
0.
0.
0.
2.5814910891114295e-14
3.483033163119768e-14
4.735867529565102e-14
6.626223636409384e-14
9.486051274535573e-14
1.3780729200580064e-13
2.0209236517970082e-13
2.984087339351789e-13
4.432437981579305e-13
6.622156064439344e-13
9.95489475132418e-13
1.5067265186627472e-12
2.2981128014219402e-12
3.5361211250028304e-12
5.496725913753934e-12
8.647026861045514e-12
1.8059945440735808e-10
3.9302470066354015e-10
6.873687818488628e-10
9.53983582388308e-10
9.321802538675513e-10
4.71584638262994e-10
3.744343760803003e-10
1.4779072877484384e-9
2.7325018844076632e-9
4.067964716649765e-9
5.434928494145106e-9
2.3106253890524276e-9
2.1112244788190343e-10
2.057084974539367e-9
2.4595327832981e-9
2.4855147359045594e-9
2.8793040678121262e-9
4.366675784092445e-9
5.9618311506955305e-9
3.681561905616069e-9
2.643642339185977e-9
2.0365435063164314e-9
1.6046307681723728e-9
1.2843607516350868e-9
1.063310927140869e-9
9.382279451458994e-10
9.109593538066282e-10
9.949722695773675e-10
1.225018631621513e-9
1.6729784798545661e-9
2.478854635674198e-9
1.739888580976271e-7
2.3331277025847857e-7
1.5397984798193032e-6
2.9156334273257783e-7
6.935093276396842e-8
8.081313867365563e-9
9.043947107750712e-8
1.6935535632475793e-7
9.936496904499625e-8
1.1382044871509557e-7
6.427108939217432e-8
9.902281760254877e-8
2.0128195664271754e-8
9.102858310255364e-8
7.617553514409355e-8
8.848367220271807e-8
3.576607689629018e-7
1.9515442297515208e-7
2.970266374884751e-8
1.2035385814971515e-7
7.623412578150099e-10
1.666439425839809e-8
3.658142878412039e-9
2.811289305962655e-10
5.469652606999896e-10
4.102619889540057e-10
2.5298589759099886e-10
3.415671254129266e-11
2.94703674779306e-10
5.23242924250935e-10
1.481669499319416e-9
4.071427284588815e-9
5.424140252899511e-9
3.4638101788333844e-9
1.2755901536022431e-10
4.1858112994966395e-9
8.483664701460345e-9
1.3165767522667254e-8
1.8299429821637207e-8
2.365023220230356e-8
2.8416035786843142e-8
3.1000026361725825e-8
8.749165505294673e-9
3.2792968055662285e-8
3.280395810219353e-8
2.9821176642713694e-8
3.030119857303831e-8
4.586021022260518e-9
3.8552353266237904e-8
7.916624298060239e-8
6.318877306401104e-8
5.5515987163771886e-8
5.0851811487325246e-8
4.5713314353173724e-8
3.860761297135619e-8
2.9104526180079505e-8
1.6336179975076475e-8
3.203985459892218e-9
4.083252451409806e-8
1.2344684757649553e-7
1.3980640280950119e-7
1.0013628136948702e-6
2.7823101251627636e-7
7.776634609486446e-6
1.5053695998781512e-6
4.699632830439934e-7
3.793158842712675e-8
4.34657994788978e-7
4.907302733583234e-7
3.2899226655288805e-7
4.965813345465553e-7
2.3166562044182282e-7
8.593842478549057e-8
7.823127227099485e-7
7.028955262985859e-7
2.026596505878153e-7
2.988531405330365e-7
3.4130375647385907e-7
1.338400922167802e-7
1.581445976319561e-8
1.0680555418297955e-8
2.5903310398449136e-8
5.561549734244821e-9
8.687419847921793e-10
5.340335918290775e-10
6.552785112262794e-10
4.213825598233148e-10
5.1953289839685e-11
4.4868438527776486e-10
8.950069672183526e-10
1.4530305835509122e-9
2.0007529651038087e-9
6.900447615759026e-9
2.0237048846901846e-8
1.4723973299550842e-8
5.283350088981863e-10
1.7134780377669095e-8
3.3626701028099724e-8
5.1450765231017685e-8
6.759102593194425e-8
7.182257614280575e-8
5.412005194577576e-8
1.9954314403040162e-8
5.234156213065798e-9
1.9498810852175986e-8
9.271118447996146e-8
9.31970254268717e-8
1.0098661351457362e-7
8.496133757788027e-8
3.77669566098551e-8
9.973912689365989e-8
8.822447816292598e-8
8.456723870501507e-8
8.676323843555113e-8
9.066554170979777e-8
9.254280284824915e-8
8.917154561154194e-8
7.858781266440969e-8
6.020304672940062e-8
3.313135513255639e-8
6.6033692794125796e-9
6.951847078480867e-8
1.74535919021147e-7
2.6171234898373267e-6
1.617481123619696e-8
0.000016526594341929798
3.61655628356748e-6
1.3617760972119497e-6
5.730084292265491e-7
8.671849758347111e-7
6.131614277772963e-7
7.509040127194371e-7
2.400049003250905e-7
1.7676087932849538e-6
3.067656819595157e-6
5.692142306914556e-6
2.7896689041517294e-6
1.5005848090428657e-6
1.1330715501402173e-6
1.3051699796012973e-6
2.257845746526184e-6
4.824601444195723e-7
4.089089111467853e-8
2.165550245923009e-8
1.3117354260841774e-8
3.652777436420133e-8
5.244221423505588e-8
2.0854443215003543e-8
2.055541438329114e-7
1.2145004168433066e-7
3.018175354528344e-7
2.6533619862324316e-8
1.4579439810511378e-8
6.70998933533033e-9
4.178095004803032e-10
9.191466859343934e-11
6.404695210852243e-11
7.745905069710685e-11
1.0647752431724365e-10
7.38973316308507e-11
7.755091224240473e-11
1.447505348743479e-10
4.212791834421274e-10
5.512245250015086e-10
4.954652572712759e-10
1.3794342526940572e-10
1.3095214399308916e-10
2.165205867495059e-10
5.110314913671027e-10
1.4740972941010236e-9
2.4878192553176947e-9
3.5156364698277974e-9
7.507721220187886e-9
3.733459608847645e-8
6.917430017674148e-8
2.994857919407288e-8
3.0033046546192126e-8
7.816029458156228e-9
2.802074719365353e-10
2.2397083130733823e-13
0.
0.
3.5786196740577735e-14
6.112908358298882e-14
2.630895515891341e-14
0.
0.
0.
0.
0.
0.
0.
2.6700805254096215e-14
3.672053396929888e-14
5.057008406707078e-14
3.206505957688124e-14
0.
0.
0.
2.5830791190464223e-14
3.485185919922487e-14
4.73878603000581e-14
6.630288746160838e-14
9.491865614559336e-14
1.3789201648874002e-13
2.0221748599022853e-13
2.98594986671931e-13
4.4352370050334155e-13
6.626387508386859e-13
9.961347267163879e-13
1.507718939144663e-12
2.2996536060218905e-12
3.538540915051389e-12
5.500576244671531e-12
8.653248966437163e-12
1.807241266455925e-10
3.9332308695984175e-10
6.879010102374271e-10
9.546418875508297e-10
9.325737517390585e-10
4.713210969603814e-10
3.755239555114241e-10
1.4798214536722578e-9
2.735175593030694e-9
4.071321077486718e-9
5.438886186851908e-9
2.312965410288917e-9
2.0991647090546822e-10
2.058345185109855e-9
2.4625802650022555e-9
2.487968835936501e-9
2.880387737326377e-9
4.365842391772885e-9
5.958479118119146e-9
3.679372292113935e-9
2.642354003077153e-9
2.0358927969461747e-9
1.6043559026933546e-9
1.28421333399889e-9
1.063096412882631e-9
9.377970891949064e-10
9.101652362434937e-10
9.936146913820344e-10
1.222767692797851e-9
1.6692411305647675e-9
2.472514859132502e-9
1.7395378572246594e-7
2.3330033477238046e-7
1.5395818853549069e-6
2.9152581653247427e-7
6.934156520364513e-8
8.08146606514936e-9
9.043072650839253e-8
1.693423443262101e-7
9.935706116813553e-8
1.1380832964440453e-7
6.425983875494345e-8
9.901313359953538e-8
2.014019827759829e-8
9.100463753624082e-8
7.615858787286496e-8
8.848175041640898e-8
3.576560813864597e-7
1.951591151745128e-7
2.971301986476177e-8
1.2037373080139292e-7
7.675435613473064e-10
1.6664623089977596e-8
3.6586074088434165e-9
2.811849043612755e-10
5.470009679853327e-10
4.102896820791277e-10
2.530072467490495e-10
3.4141507268119075e-11
2.946983680436014e-10
5.232377002457584e-10
1.4816408197039324e-9
4.071266077181274e-9
5.424110903790635e-9
3.4639564634848106e-9
1.2732839372229516e-10
4.1855456865875635e-9
8.483347995866197e-9
1.3165351978300916e-8
1.8298889901970814e-8
2.3649663619547938e-8
2.8415842758690313e-8
3.1001072171826156e-8
8.750061571268977e-9
3.279136265443638e-8
3.280158315435871e-8
2.981936063698508e-8
3.0299247821903414e-8
4.584828900415938e-9
3.855229482675864e-8
7.916725361772272e-8
6.318883531032063e-8
5.5515472455413216e-8
5.085079660631028e-8
4.571183756956367e-8
3.8605779710058827e-8
2.910243459476672e-8
1.6333703996071462e-8
3.2076815540068516e-9
4.08405854898796e-8
1.2346231843538342e-7
1.397870946916151e-7
1.0013114606694168e-6
2.7825404274655085e-7
7.776212539863005e-6
1.505272788176909e-6
4.699229940561245e-7
3.792961475193762e-8
4.3457345411482933e-7
4.907352904736261e-7
3.289764509192184e-7
4.965533667489112e-7
2.316346039094439e-7
8.601644554044806e-8
7.823909085861224e-7
7.02879298585966e-7
2.02607075996295e-7
2.9891901954728823e-7
3.4122824617376974e-7
1.337957709698326e-7
1.5823636612474853e-8
1.069866347353087e-8
2.590223608794436e-8
5.561166941542192e-9
8.685336895679892e-10
5.342731539143732e-10
6.553578845989928e-10
4.214228688674691e-10
5.189987934913824e-11
4.487821017275191e-10
8.951595275036272e-10
1.4532460617835043e-9
2.0009794202922654e-9
6.901605210443801e-9
2.024059394658718e-8
1.4726041415249022e-8
5.294527532685232e-10
1.7138518394473025e-8
3.363248897519289e-8
5.145845797507448e-8
6.760090649199172e-8
7.183550628379474e-8
5.413486942783182e-8
1.996670615373995e-8
5.240875228005264e-9
1.9493397179650406e-8
9.271092570047569e-8
9.31960168145675e-8
1.0098184938245616e-7
8.497158867993602e-8
3.774558249263818e-8
9.973521961798035e-8
8.822388206434316e-8
8.456672995651151e-8
8.676221651239589e-8
9.066376284540907e-8
9.254012362474362e-8
8.916795729469905e-8
7.85834961268709e-8
6.01982236625447e-8
3.3125899960779856e-8
6.610526664007191e-9
6.953037112507477e-8
1.745569033417376e-7
2.6170290823513805e-6
1.634571704955159e-8
0.000016526061105821128
3.6163257276745925e-6
1.3616233577473149e-6
5.728199121083234e-7
8.672302597519881e-7
6.131491457186115e-7
7.508629662092409e-7
2.401278825360967e-7
1.7675707401257687e-6
3.067632151567447e-6
5.693672553435477e-6
2.7906287684522954e-6
1.5010109254838138e-6
1.1332570074831142e-6
1.3048279908361434e-6
2.257116941036165e-6
4.838696125075425e-7
4.0928923138984376e-8
2.1785081244520223e-8
1.3084761069531026e-8
3.647030019227811e-8
5.248051787273229e-8
2.0873006356821063e-8
2.0548313793770405e-7
1.2147908894393484e-7
3.03055615056819e-7
2.6678202629170644e-8
1.4692123518963041e-8
6.690430337599651e-9
4.093262100995389e-10
9.201399234929774e-11
6.435982633569776e-11
7.740539492591306e-11
1.0649222410187881e-10
7.390785761918836e-11
7.75276595120184e-11
1.4463897944721454e-10
4.207612642394613e-10
5.5152804293244e-10
4.956369205839925e-10
1.3791208863731095e-10
1.308877387516987e-10
2.1636658189243002e-10
5.105475069048212e-10
1.472801720921632e-9
2.4875578318811217e-9
3.514361532765846e-9
7.500818649865818e-9
3.7244872075608986e-8
6.923023547154491e-8
2.9970955968226236e-8
3.001678902228197e-8
7.830721134684942e-9
2.818504806664639e-10
2.243126129865297e-13
0.
0.
3.573348726830325e-14
6.113473627745065e-14
2.6355192725832003e-14
0.
0.
0.
0.
0.
0.
0.
2.6691526897825253e-14
3.670775380685936e-14
5.055240239171484e-14
3.2051245160527574e-14
0.
0.
0.
2.5820681365924697e-14
3.4838215062970215e-14
4.736932976389693e-14
6.62770811198546e-14
9.488171455298106e-14
1.3783821025395046e-13
2.0213792093648834e-13
2.9847659725210996e-13
4.4334589779554305e-13
6.623697533481655e-13
9.957246712544674e-13
1.507088278648503e-12
2.2986744120706364e-12
3.537003331800966e-12
5.4981298490414076e-12
8.649294725524212e-12
1.8064490228009818e-10
3.9313347087167576e-10
6.875627944314044e-10
9.542235663812774e-10
9.323237370808023e-10
4.714886281643002e-10
3.748315113731402e-10
1.4786050375572512e-9
2.733476544920678e-9
4.069188259347695e-9
5.43637127397881e-9
2.311478465555048e-9
2.106828990047766e-10
2.057544537533485e-9
2.4606433922890858e-9
2.4864089009404005e-9
2.879698998409918e-9
4.366372495972513e-9
5.9606101578937864e-9
3.680764368591268e-9
2.643173171367765e-9
2.0363066120059733e-9
1.604530731271168e-9
1.2843070458452498e-9
1.0632326548624576e-9
9.380706996139106e-10
9.106695523116717e-10
9.94476860945443e-10
1.2241972139530949e-9
1.6716145830511048e-9
2.4765408771920374e-9
1.7397607103919803e-7
2.3330823769758605e-7
1.5397195059370274e-6
2.915496598676125e-7
6.934751682421645e-8
8.081369687665978e-9
9.04362835508753e-8
1.6935061088378442e-7
9.936208578451427e-8
1.1381602857750155e-7
6.426698530322693e-8
9.901928665740727e-8
2.0132578167987634e-8
9.101984586618666e-8
7.616935526254684e-8
8.848296121707808e-8
3.5765904036028986e-7
1.9515614714621306e-7
2.9706435462994665e-8
1.2036111044148972e-7
7.642422433842633e-10
1.6664478286641524e-8
3.658312479630796e-9
2.81149412268056e-10
5.469782596013555e-10
4.102720839664064e-10
2.5299368200827715e-10
3.4151155367303283e-11
2.9470172598872677e-10
5.232409995330743e-10
1.4816589907101828e-9
4.0713683548822785e-9
5.424129385762406e-9
3.463863475853675e-9
1.274748071331778e-10
4.185714187804929e-9
8.483548825406899e-9
1.3165615473420647e-8
1.8299232286965063e-8
2.3650024100123537e-8
2.8415964563163764e-8
3.100040689916115e-8
8.749491714011448e-9
3.279238357312132e-8
3.280309153824682e-8
2.9820514180207964e-8
3.030048667579506e-8
4.585584783945675e-9
3.855233341404031e-8
7.916661218754997e-8
6.318879611481314e-8
5.551579976685745e-8
5.085144164372175e-8
4.5712775997095215e-8
3.860694454769847e-8
2.9103763478555736e-8
1.633527700777561e-8
3.205333494594998e-9
4.083546448136012e-8
1.2345249060970765e-7
1.3979936257075768e-7
1.0013440958784649e-6
2.78239413576064e-7
7.776480741809769e-6
1.505334304767631e-6
4.699485931018013e-7
3.793086806183258e-8
4.346271707344615e-7
4.907321025401852e-7
3.289865007471675e-7
4.965711382067332e-7
2.3165431334572554e-7
8.596686793035767e-8
7.823412219743409e-7
7.028896071718065e-7
2.0264048552524702e-7
2.9887715449329863e-7
3.41276228650997e-7
1.3382393436766237e-7
1.5817806219922514e-8
1.0687156829543211e-8
2.590291912631306e-8
5.561410289057748e-9
8.686660774622914e-10
5.341209214650271e-10
6.553074514431973e-10
4.213972580743892e-10
5.193382508378069e-11
4.487200046080218e-10
8.950625790100008e-10
1.4531091318643944e-9
2.000835515802049e-9
6.900869587352043e-9
2.0238341161557878e-8
1.472472725707962e-8
5.287423843432694e-10
1.7136142953406913e-8
3.3628810889804937e-8
5.1453569478429266e-8
6.75946278354806e-8
7.182729008653327e-8
5.412545424549626e-8
1.9958832537583942e-8
5.236605943441418e-9
1.9496837274170258e-8
9.271109056846573e-8
9.319665749736039e-8
1.0098487650700821e-7
8.496507456343788e-8
3.775916514656295e-8
9.973770297540502e-8
8.822426120493542e-8
8.456705356466805e-8
8.676286620414914e-8
9.066489349842424e-8
9.254182634726499e-8
8.91702375984154e-8
7.858623905047357e-8
6.020128830279469e-8
3.312936605810153e-8
6.605979256014335e-9
6.952281045225293e-8
1.7454357139086694e-7
2.617089084998176e-6
1.623713823849469e-8
0.000016526399992163907
3.616472229667998e-6
1.3617204065823368e-6
5.729396982618259e-7
8.672014866781229e-7
6.131569511087942e-7
7.508890498515668e-7
2.4004973990657326e-7
1.7675949212175775e-6
3.0676478293801457e-6
5.692700228276745e-6
2.7900188150170234e-6
1.500740138275836e-6
1.1331391351359606e-6
1.3050452006873845e-6
2.257579847236118e-6
4.829734363904582e-7
4.090473871810103e-8
2.1702614649901393e-8
1.3105484041868084e-8
3.650681856909545e-8
5.2456185428657645e-8
2.0861189578984707e-8
2.055280905014282e-7
1.2146054745191445e-7
3.0226868202870685e-7
2.6586539602709576e-8
1.4620556108320749e-8
6.702862149549353e-9
4.147153078475929e-10
9.195102584240954e-11
6.416100902587993e-11
7.743949070801622e-11
1.0648289023473676e-10
7.3901165811174e-11
7.754242919865198e-11
1.4470984427330365e-10
4.2109029120920916e-10
5.513351808877042e-10
4.955278147829176e-10
1.379319995694554e-10
1.309286601137848e-10
2.1646442787760016e-10
5.10854989837521e-10
1.4736249961551308e-9
2.4877239950504405e-9
3.5151714584020346e-9
7.505203500451557e-9
3.730184986500874e-8
6.919467793597318e-8
2.9956730103621837e-8
3.002711315462361e-8
7.82137180382847e-9
2.8080551297498443e-10
2.240942491481864e-13
0.
0.
3.57669897632406e-14
6.113115145096156e-14
2.6325799870590835e-14
0.
0.
0.
0.
0.
0.
0.
2.6697419101394122e-14
3.671587081257788e-14
5.0563637205696456e-14
3.20600281774296e-14
0.
0.
0.
2.5827113771431192e-14
3.484689037197375e-14
4.7381088809631754e-14
6.629347911091156e-14
9.490508596769804e-14
1.3787236556700648e-13
2.0218850511647778e-13
2.9855176849565437e-13
4.4345882397287593e-13
6.625406648111126e-13
9.959853156065723e-13
1.5074889470910427e-12
2.2992966715606176e-12
3.537980267990527e-12
5.499684400534479e-12
8.651807386938117e-12
1.8069524171847648e-10
3.9325395339231704e-10
6.877776983737516e-10
9.544893750438647e-10
9.32482614308674e-10
4.71382201774833e-10
3.752714734795519e-10
1.4793779451100663e-9
2.734556133475417e-9
4.0705434817858185e-9
5.437969295046801e-9
2.3124233052623936e-9
2.101959359762328e-10
2.058053349652777e-9
2.46187396935468e-9
2.487399908827264e-9
2.880136580299178e-9
4.3660358900009695e-9
5.959256464964608e-9
3.6798801099314447e-9
2.6426528610073448e-9
2.036043790395042e-9
1.6044197061055297e-9
1.2842475135811538e-9
1.0631460549041005e-9
9.378967746089548e-10
9.103489787882916e-10
9.93928820281828e-10
1.2232885328358573e-9
1.6701058662656486e-9
2.4739816268323646e-9
1.7396190998084694e-7
2.333032163679323e-7
1.539632053604708e-6
2.915345083190422e-7
6.934373465955657e-8
8.081431060335222e-9
9.043275263289213e-8
1.6934535739411327e-7
9.935889287587398e-8
1.1381113567934979e-7
6.426244318700843e-8
9.901537662666632e-8
2.0137422934912208e-8
9.101017902492136e-8
7.6162512774757e-8
8.848218770018913e-8
3.5765715220874183e-7
1.9515803858496576e-7
2.9710617848710196e-8
1.2036913275099404e-7
7.66341766301559e-10
1.6664570542109407e-8
3.65849998644776e-9
2.811719954452835e-10
5.469926815337448e-10
4.102832659412656e-10
2.530023020963708e-10
3.4145018833361487e-11
2.9469958636813025e-10
5.232388949940367e-10
1.4816474225631883e-9
4.071303300049048e-9
5.424117574360178e-9
3.4639225502353244e-9
1.273817198944841e-10
4.1856070051340436e-9
8.483421045691208e-9
1.3165447814675206e-8
1.829901444398834e-8
2.364979471077791e-8
2.841588681964833e-8
3.1000829337189585e-8
8.749853634909527e-9
3.2791735168597235e-8
3.2802132770275557e-8
2.9819781021931666e-8
3.029969918515341e-8
4.585103816764383e-9
3.8552309487979045e-8
7.916702006066327e-8
6.318882116335035e-8
5.5515591882680234e-8
5.085103182591049e-8
4.571217970470325e-8
3.860620434563437e-8
2.910291899742041e-8
1.6334277350924044e-8
3.2068257402177936e-9
4.083871900181568e-8
1.2345873664717705e-7
1.3979156675262983e-7
1.001323360077107e-6
2.7824871136779613e-7
7.776310320744797e-6
1.5052952150735412e-6
4.6993232597216856e-7
3.793007133939406e-8
4.345930363336897e-7
4.907341282868671e-7
3.2898011482271846e-7
4.96559845635793e-7
2.3164178961465005e-7
8.599837068864401e-8
7.823727923755195e-7
7.028830555873907e-7
2.0261925691713014e-7
2.98903755396104e-7
3.4124573952543584e-7
1.3380603863316203e-7
1.582151136731276e-8
1.0694468400142695e-8
2.5902485260269417e-8
5.561255702990433e-9
8.685819666847355e-10
5.342176515128713e-10
6.553394995454921e-10
4.214135330230595e-10
5.191225728023989e-11
4.487594610065747e-10
8.951241804883007e-10
1.453196138888664e-9
2.000926953515173e-9
6.901337003037786e-9
2.0239772599307297e-8
1.4725562306755075e-8
5.291937251696567e-10
1.7137652303050048e-8
3.36311479532635e-8
5.1456675659178656e-8
6.759861738188488e-8
7.18325109026213e-8
5.413143705786896e-8
1.9963835860817402e-8
5.239318845864349e-9
1.9494651365217636e-8
9.271098599568444e-8
9.319625029964707e-8
1.0098295292117955e-7
8.496921372866961e-8
3.7750534694209214e-8
9.973612521283642e-8
8.82240204299791e-8
8.456684806964653e-8
8.676245350258095e-8
9.066417517376223e-8
9.254074449066319e-8
8.916878869420698e-8
7.858449613624555e-8
6.019934090155168e-8
3.312716347966027e-8
6.608869063946619e-9
6.952761520778703e-8
1.7455204377158522e-7
2.617050962871327e-6
1.63061405157067e-8
0.000016526184674557612
3.6163791378168873e-6
1.3616587362330478e-6
5.728635811928932e-7
8.672197706400042e-7
6.13151991731987e-7
7.508724761049988e-7
2.4009939569369935e-7
1.7675795562124674e-6
3.0676378684335773e-6
5.693318089008802e-6
2.790406387033335e-6
1.500912196567091e-6
1.1332140238047067e-6
1.3049071385872029e-6
2.25728562247738e-6
4.835426684226124e-7
4.092009906862171e-8
2.1754964508404835e-8
1.3092320954880243e-8
3.6483612692768474e-8
5.247164975837871e-8
2.0868689754886685e-8
2.054994590631911e-7
1.214722953458119e-7
3.027686355599327e-7
2.6644869467672095e-8
1.4666046479272674e-8
6.694963996108318e-9
4.1129032319694007e-10
9.199109568529697e-11
6.428733993640022e-11
7.74178237387659e-11
1.0648882436138263e-10
7.390541707663842e-11
7.753304092415578e-11
1.4466480492634597e-10
4.2088118787391347e-10
5.514577321571182e-10
4.955971337258969e-10
1.379193452733466e-10
1.3090265670640998e-10
2.1640225072834451e-10
5.106595828027621e-10
1.4731018755207185e-9
2.4876184280607677e-9
3.5146567223418184e-9
7.502416731578759e-9
3.726563017888894e-8
6.921726637546861e-8
2.9965766824706016e-8
3.002055031621025e-8
7.827307073083354e-9
2.8146913293902184e-10
2.2423253014729346e-13
0.
0.
3.57457050471507e-14
6.113343224926951e-14
2.6344474581304246e-14
0.
0.
0.
0.
0.
0.
0.
2.6693674857070636e-14
3.67107167872783e-14
5.055649299335358e-14
3.2054453411309255e-14
0.
0.
0.
2.582303245313311e-14
3.4841367779627395e-14
4.737362729831922e-14
6.628304365982846e-14
9.489030566088761e-14
1.378506259731541e-13
2.0215640409819923e-13
2.9850397837691665e-13
4.4338713541997883e-13
6.624322465707069e-13
9.95819597936379e-13
1.5072344389473473e-12
2.2989012984001533e-12
3.5373593757359834e-12
5.498696566965942e-12
8.650211020459957e-12
1.8066325323340176e-10
3.9317739326057137e-10
6.876411384670295e-10
9.543204700219094e-10
9.323816631467975e-10
4.714498398255425e-10
3.7499189346461824e-10
1.478886800579845e-9
2.7338701151039758e-9
4.0696823187536485e-9
5.436953852078564e-9
2.3118229218439764e-9
2.105053868770692e-10
2.0577300530349018e-9
2.4610919628703993e-9
2.486770123917938e-9
2.8798585058289486e-9
4.366249869574721e-9
5.9601167642295986e-9
3.680442116012192e-9
2.6429835538374875e-9
2.0362108492350265e-9
1.6044902849996344e-9
1.2842853482928498e-9
1.063201071934171e-9
9.380072631846145e-10
9.105526333381428e-10
9.94276985141527e-10
1.2238658073249781e-9
1.671064325663252e-9
2.475607450560645e-9
1.7397090822027425e-7
2.3330640725459265e-7
1.5396876217946162e-6
2.91544135751501e-7
6.93461378321331e-8
8.081392114512085e-9
9.043499636567214e-8
1.6934869534946625e-7
9.936092169949535e-8
1.1381424446846014e-7
6.426532898296168e-8
9.901786110828989e-8
2.0134345514500482e-8
9.101632043379977e-8
7.616686046527144e-8
8.84826775095152e-8
3.576583488133428e-7
1.9515683891412545e-7
2.9707959615822404e-8
1.203640363273115e-7
7.650083851957202e-10
1.6664512016587192e-8
3.658380879178933e-9
2.811576578120843e-10
5.469835143063412e-10
4.1027616032257253e-10
2.529968248198019e-10
3.414891566324606e-11
2.947009436603343e-10
5.232402290308176e-10
1.4816547646984025e-9
4.0713446119064505e-9
5.424125051915977e-9
3.4638850069440735e-9
1.2744084913171755e-10
4.1856750663190675e-9
8.483502172044169e-9
1.316555425932576e-8
1.8299152756238952e-8
2.3649940339386432e-8
2.8415936081296135e-8
3.100056078977786e-8
8.749623577805138e-9
3.279214730735509e-8
3.280274188076674e-8
2.9820246827588383e-8
3.030019946310863e-8
4.585409174393079e-9
3.8552324940836695e-8
7.916676097019003e-8
6.31888053037341e-8
5.551572401562093e-8
5.085129226222228e-8
4.571255861508555e-8
3.8606674678797035e-8
2.9103455577629677e-8
1.633491251411357e-8
3.2058776097843234e-9
4.083665117383458e-8
1.2345476819394412e-7
1.3979652027462634e-7
1.0013365368733306e-6
2.782428040687441e-7
7.776418612448638e-6
1.505320053769431e-6
4.69942662299066e-7
3.793057746530544e-8
4.3461472585822515e-7
4.907328410814027e-7
3.2898417264759387e-7
4.965670212577791e-7
2.316497476648598e-7
8.597835279086684e-8
7.823527307852828e-7
7.028872181666871e-7
2.0263274655770496e-7
2.9888685180936366e-7
3.412651133916238e-7
1.3381741017776838e-7
1.5819157136163674e-8
1.0689822363568158e-8
2.5902761015997346e-8
5.561353949458272e-9
8.686354182088338e-10
5.34156185086955e-10
6.553191356369769e-10
4.2140319142953375e-10
5.192596313276207e-11
4.4873438858732924e-10
8.950850361579233e-10
1.4531408512140928e-9
2.0008688500195272e-9
6.901039984670455e-9
2.023886300090103e-8
1.4725031688836671e-8
5.289069103553349e-10
1.7136693186017572e-8
3.362966287002716e-8
5.14547018504392e-8
6.759608226488246e-8
7.182919343572489e-8
5.412763545037414e-8
1.9960656679126786e-8
5.2375950194221076e-9
1.949604038301708e-8
9.271105251131347e-8
9.319650901101621e-8
1.0098417520026818e-7
8.496658353677748e-8
3.775601887730548e-8
9.973712786884279e-8
8.822417347329942e-8
8.456697869898035e-8
8.676271579866228e-8
9.06646316690446e-8
9.254143197893322e-8
8.916970940353817e-8
7.85856036496743e-8
6.020057832368221e-8
3.312856301780125e-8
6.6070328893842616e-9
6.952456230771146e-8
1.7454666050867808e-7
2.6170751889862476e-6
1.626229763674701e-8
0.000016526321502340833
3.61643829115728e-6
1.3616979223831438e-6
5.729119477348331e-7
8.672081527350674e-7
6.131551432325559e-7
7.508830078000166e-7
2.4006784355736956e-7
1.7675893197554646e-6
3.0676441984108314e-6
5.692925488134299e-6
2.7901601077294667e-6
1.5008028622892585e-6
1.133166432865347e-6
1.3049948510853926e-6
2.2574725493617168e-6
4.831808703002241e-7
4.091033574492558e-8
2.1721678895615965e-8
1.3100687199378914e-8
3.649835800940498e-8
5.246182437272991e-8
2.086392046077029e-8
2.0551762518290662e-7
1.2146481668676323e-7
3.024509143581733e-7
2.660783901876407e-8
1.4637146276753812e-8
6.6999832829749844e-9
4.1346642558841557e-10
9.196565803182127e-11
6.420706929427423e-11
7.74315921589323e-11
1.0648505490838337e-10
7.390271533110793e-11
7.753900560893145e-11
1.446934211707265e-10
4.21014047134338e-10
5.513798599167974e-10
4.955530819641695e-10
1.3792738584630536e-10
1.309191808275801e-10
2.1644175790788615e-10
5.107837446898784e-10
1.473434287611058e-9
2.4876855143292385e-9
3.5149837697354493e-9
7.504187328405017e-9
3.7288639514009336e-8
6.92029106234589e-8
2.996002347822909e-8
3.0024719500208245e-8
7.82353337503039e-9
2.8104729402035115e-10
2.2414444121024402e-13
0.
0.
3.5759233332150726e-14
6.113198370128242e-14
2.6332606907635445e-14
0.
0.
0.
0.
0.
0.
0.
2.669605143655528e-14
3.671398918148047e-14
5.056102364650264e-14
3.2057989209540446e-14
0.
0.
0.
2.5825625591913287e-14
3.484486552182821e-14
4.737836973680171e-14
6.628968630435596e-14
9.48997084540802e-14
1.3786442098542532e-13
2.0217679395793777e-13
2.985344447205434e-13
4.434326331454576e-13
6.625012334216467e-13
9.959248791451427e-13
1.5073958951234955e-12
2.299152462166362e-12
3.537754185993001e-12
5.499324413959567e-12
8.651225496319738e-12
1.8068357945508207e-10
3.932260413713262e-10
6.877279109904362e-10
9.544277963126552e-10
9.32445811989765e-10
4.714068652866459e-10
3.751695411912698e-10
1.4791988823487498e-9
2.734306025938453e-9
4.070229521907738e-9
5.4375990902520066e-9
2.3122044222952692e-9
2.1030875836770524e-10
2.0579354885882724e-9
2.461588849330247e-9
2.4871702659410462e-9
2.8800351874094496e-9
4.366113969366844e-9
5.95957016856982e-9
3.680085042622159e-9
2.6427734491154708e-9
2.0361047187002407e-9
1.6044454508376314e-9
1.284261309883973e-9
1.0631661078652468e-9
9.379370439303125e-10
9.104232027717538e-10
9.940557186999582e-10
1.223498937673785e-9
1.6704552010226421e-9
2.474574191334222e-9
1.7396519042297814e-7
2.3330437973447848e-7
1.5396523114226444e-6
2.9153801806062515e-7
6.934461073264674e-8
8.081416884363785e-9
9.043357066184309e-8
1.693465742029257e-7
9.935963250498349e-8
1.1381226892589042e-7
6.426349510105265e-8
9.9016282364861e-8
2.0136301582491815e-8
9.101241754635061e-8
7.616409775757466e-8
8.848236560414814e-8
3.5765758712892675e-7
1.9515760211254002e-7
2.9709648487502712e-8
1.2036727522847967e-7
7.658559415872984e-10
1.6664549245291288e-8
3.6584565796619924e-9
2.811667734458524e-10
5.469893382169802e-10
4.1028067546857405e-10
2.5300030520435773e-10
3.414643872776505e-11
2.9470008020241727e-10
5.232393798390955e-10
1.4816500955459833e-9
4.071318350416432e-9
5.42412028842027e-9
3.4639088607341937e-9
1.2740326704511415e-10
4.185631800976076e-9
8.483450594270033e-9
1.3165486585244686e-8
1.8299064823157316e-8
2.3649847750048036e-8
2.8415904724018697e-8
3.100073138388875e-8
8.749769728021185e-9
3.279188548094457e-8
3.280235478549244e-8
2.9819950814242756e-8
3.029988152274488e-8
4.585215033393133e-9
3.855231519076496e-8
7.916692565076235e-8
6.318881541580829e-8
5.551564007011411e-8
5.085112678141886e-8
4.571231784570693e-8
3.8606375809186746e-8
2.9103114605261907e-8
1.6334508891166562e-8
3.2064801163375457e-9
4.083796521481817e-8
1.2345729005458824e-7
1.3979337258667353e-7
1.0013281641973603e-6
2.782465580700101e-7
7.776349801008214e-6
1.505304270480353e-6
4.6993609416514454e-7
3.793025580487317e-8
4.346009434817918e-7
4.907336590167168e-7
3.2898159418956485e-7
4.965624616413005e-7
2.316446909210912e-7
8.599107271492899e-8
7.823654782272912e-7
7.028845729476429e-7
2.0262417497963818e-7
2.9889759261277445e-7
3.412528027174545e-7
1.3381018437800247e-7
1.582065314851121e-8
1.0692774578873105e-8
2.5902585818634113e-8
5.561291527818618e-9
8.686014554762197e-10
5.341952422533848e-10
6.553320755560255e-10
4.2140976289770417e-10
5.1917254806338096e-11
4.487503197972379e-10
8.951099093591104e-10
1.4531759817306877e-9
2.0009057700470122e-9
6.901228715357757e-9
2.023944097979247e-8
1.4725368858953738e-8
5.290891517647172e-10
1.713730262560703e-8
3.363060652364428e-8
5.145595604942619e-8
6.759769313918618e-8
7.183130145802687e-8
5.413005112656134e-8
1.9962676859514855e-8
5.238690410782833e-9
1.9495157763480126e-8
9.271101025833712e-8
9.319634460333806e-8
1.0098339851640935e-7
8.49682548086398e-8
3.775253410395315e-8
9.973649079916553e-8
8.822407624947928e-8
8.456689571430977e-8
8.676254914841466e-8
9.066434161875713e-8
9.25409951469736e-8
8.916912436683529e-8
7.858489990965766e-8
6.019979202361852e-8
3.312767369262013e-8
6.608199687164908e-9
6.952650228727738e-8
1.7455008133584715e-7
2.617059795856724e-6
1.6290158042918408e-8
0.00001652623456127732
3.61640070332405e-6
1.3616730218979005e-6
5.728812139484248e-7
8.672155352139484e-7
6.131531407400667e-7
7.508763157388997e-7
2.4008789299862787e-7
1.7675831157699333e-6
3.067640176355887e-6
5.693174961174084e-6
2.790316599290519e-6
1.5008723352536364e-6
1.1331966718056743e-6
1.3049391093267826e-6
2.2573537573027944e-6
4.834107310172064e-7
4.0916538492089674e-8
2.1742821123275713e-8
1.3095371847087688e-8
3.6488988229912e-8
5.246806816929606e-8
2.0866949618422005e-8
2.0550607093175946e-7
1.2146956332255792e-7
3.0265278968238105e-7
2.663138305251778e-8
1.4655512662364426e-8
6.69679410347873e-9
4.120835685693652e-10
9.198183266963401e-11
6.425807776858703e-11
7.742284362234417e-11
1.0648745132135423e-10
7.390443162210622e-11
7.753521652553921e-11
1.4467523496340075e-10
4.209296199546833e-10
5.514293423324921e-10
4.955810719249931e-10
1.3792227649135813e-10
1.3090867834647033e-10
2.164166490871564e-10
5.107048478486029e-10
1.4732230637101362e-9
2.4876428880484867e-9
3.514775943731753e-9
7.503062152826119e-9
3.727401630081025e-8
6.921203174154297e-8
2.996367251484511e-8
3.002206985492669e-8
7.825930387167202e-9
2.8131528008179113e-10
2.2420032931660619e-13
0.
0.
3.575063720629964e-14
6.113290418533756e-14
2.6340144801968312e-14
0.
0.
0.
0.
0.
0.
0.
2.6694539251343852e-14
3.67119084063277e-14
5.055815239888617e-14
3.205574043363212e-14
0.
0.
0.
2.5823957321350118e-14
3.484264893019719e-14
4.737538380267434e-14
6.62854795547852e-14
9.489369893018331e-14
1.3785567697684404e-13
2.0216379937995676e-13
2.985151620766878e-13
4.434036597646575e-13
6.624571757836051e-13
9.95858101808933e-13
1.5072931862215132e-12
2.2989928102172833e-12
3.537503560918001e-12
5.498925250335241e-12
8.650580916784968e-12
1.8067066381748038e-10
3.931951285215773e-10
6.876727724437725e-10
9.543595975827285e-10
9.324050504980648e-10
4.714341742143452e-10
3.7505665595425094e-10
1.4790005737849043e-9
2.7340290325851954e-9
4.069881810246531e-9
5.437189084339493e-9
2.3119620048539473e-9
2.1043370312151445e-10
2.0578049549176198e-9
2.46127309986867e-9
2.486915974752328e-9
2.8799229234082036e-9
4.366200342950636e-9
5.959917536793943e-9
3.68031194505461e-9
2.642906971585004e-9
2.036172167895491e-9
1.6044739415388197e-9
1.2842765846051621e-9
1.063188321975084e-9
9.379816595123496e-10
9.10505438275856e-10
9.941963055098794e-10
1.2237320378926253e-9
1.6708422206440783e-9
2.47523068927638e-9
1.7396882366469016e-7
2.3330566811439884e-7
1.5396747484400723e-6
2.915419053754172e-7
6.934558107298669e-8
8.081401153525532e-9
9.043447660931616e-8
1.6934792199935106e-7
9.93604516904152e-8
1.1381352419462118e-7
6.426466034275725e-8
9.901728552668128e-8
2.0135058849881423e-8
9.101489738169273e-8
7.616585325750153e-8
8.848256353290441e-8
3.576580705957742e-7
1.9515711751233363e-7
2.970857522307406e-8
1.2036521732489415e-7
7.653174914637131e-10
1.6664525605489758e-8
3.6584084838246282e-9
2.811609830732075e-10
5.46985637016925e-10
4.102778063182239e-10
2.5299809370916956e-10
3.4148012287050726e-11
2.947006282010392e-10
5.232399189488078e-10
1.481653061418044e-9
4.0713350332307236e-9
5.4241233117457925e-9
3.4638937030483596e-9
1.2742714337232886e-10
4.185659286222186e-9
8.483483357089178e-9
1.3165529574072443e-8
1.8299120679550095e-8
2.364990656154904e-8
2.8415924625528885e-8
3.1000622963234095e-8
8.749676849779028e-9
3.2792051878851905e-8
3.2802600738553945e-8
2.9820138899123504e-8
3.030008353415514e-8
4.585338350156539e-9
3.8552321434358826e-8
7.916682104671626e-8
6.318880899902276e-8
5.551569341826365e-8
5.085123193432522e-8
4.571247084083412e-8
3.860656572016895e-8
2.9103331267114486e-8
1.6334765358717677e-8
3.206097281186198e-9
4.08371302615758e-8
1.2345568766434787e-7
1.3979537269370322e-7
1.0013334845508384e-6
2.78244172800996e-7
7.776393526050765e-6
1.5053142996436505e-6
4.69940267710012e-7
3.7930460177114156e-8
4.346097011394299e-7
4.907331392785355e-7
3.289832326221138e-7
4.965653589567585e-7
2.3164790413926424e-7
8.598299007214153e-8
7.823573781201867e-7
7.028862537329296e-7
2.0262962165504923e-7
2.9889076749481375e-7
3.4126062531458467e-7
1.3381477587796674e-7
1.5819702558787837e-8
1.069089865318866e-8
2.590269715445317e-8
5.561331195356603e-9
8.686230372251899e-10
5.341704239509634e-10
6.553238532558684e-10
4.2140558734607594e-10
5.192278880768494e-11
4.4874019685135836e-10
8.950941038798136e-10
1.4531536584871194e-9
2.0008823100360026e-9
6.901108788810088e-9
2.0239073711199588e-8
1.4725154609567878e-8
5.289733477984853e-10
1.7136915364450354e-8
3.3630006891180674e-8
5.145515908501022e-8
6.759666953333194e-8
7.182996195724735e-8
5.412851613902698e-8
1.9961393185859846e-8
5.237994370100716e-9
1.949571860273568e-8
9.27110371309161e-8
9.319644906713973e-8
1.0098389204145128e-7
8.496719283141022e-8
3.775474846233189e-8
9.973689563066103e-8
8.822413804419681e-8
8.456694845728313e-8
8.67626550530668e-8
9.066452593407864e-8
9.254127273015433e-8
8.91694961205651e-8
7.858534708869895e-8
6.020029166304775e-8
3.312823878781277e-8
6.607458288294556e-9
6.952526959844169e-8
1.7454790770005215e-7
2.617069577461195e-6
1.6272455227922115e-8
0.0000165262898076352
3.6164245877650268e-6
1.3616888442484072e-6
5.72900743034791e-7
8.672108442091063e-7
6.131544132107103e-7
7.508805681152773e-7
2.4007515308451267e-7
1.7675870579974704e-6
3.067642732177281e-6
5.693016439544344e-6
2.790217159124819e-6
1.500828189506477e-6
1.133177456370426e-6
1.3049745266614695e-6
2.2574292360776127e-6
4.832646557634454e-7
4.0912596613662646e-8
2.1729383301847733e-8
1.3098749745197294e-8
3.6494942002929396e-8
5.246410085443483e-8
2.0865024236799594e-8
2.055134084190851e-7
1.2146654493339534e-7
3.025245062131502e-7
2.6616428016668787e-8
1.4643843044241272e-8
6.698820694971496e-9
4.1296224160176855e-10
9.197155891271354e-11
6.42256690974167e-11
7.742840398122383e-11
1.0648592928974494e-10
7.390334089609708e-11
7.753762449439375e-11
1.4468678995493692e-10
4.209832653645804e-10
5.513978997836629e-10
4.955632858033038e-10
1.3792552121462654e-10
1.309153525683561e-10
2.1643260527446635e-10
5.107549764937578e-10
1.4733572850415832e-9
2.487669978097641e-9
3.514907999586029e-9
7.50377709289819e-9
3.7283307325541594e-8
6.920623551981177e-8
2.996135362054238e-8
3.002375335180341e-8
7.824406887537356e-9
2.81144968406887e-10
2.241648034003436e-13
0.
0.
3.575609831362163e-14
6.113231879973442e-14
2.633535561950577e-14
0.
0.
0.
0.
0.
0.
0.
2.6695503336550076e-14
3.671323262897649e-14
5.0559981864597647e-14
3.205718559144823e-14
0.
0.
0.
2.582500707749307e-14
3.484403230202862e-14
4.7377272857427895e-14
6.628815247752335e-14
9.489757442991123e-14
1.3786128563074498e-13
2.0217201636577456e-13
2.9852731737394e-13
4.4342209605762125e-13
6.624851899402368e-13
9.959006771796484e-13
1.5073587721391468e-12
2.2990942057226007e-12
3.5376626573519122e-12
5.499178766630325e-12
8.650990415608915e-12
1.8067887067208347e-10
3.932147715311169e-10
6.877078088373077e-10
9.544029329177127e-10
9.32430952017547e-10
4.714168219895499e-10
3.751283854238935e-10
1.479126584411024e-9
2.734205041298544e-9
4.070102755672051e-9
5.4374496137742855e-9
2.312116043626818e-9
2.1035431017749721e-10
2.057887904523082e-9
2.4614737344598465e-9
2.4870775621646907e-9
2.879994267020113e-9
4.366145412717258e-9
5.959696811694457e-9
3.680167769927594e-9
2.6428221355849857e-9
2.0361293112716257e-9
1.6044558365330002e-9
1.284266878851728e-9
1.0631742053831591e-9
9.37953308448535e-10
9.104531822679119e-10
9.941069687450958e-10
1.2235839099367011e-9
1.670596282619015e-9
2.4748135029155527e-9
1.739665149854188e-7
2.3330484944875042e-7
1.5396604911679368e-6
2.9153943524098833e-7
6.93449644783215e-8
8.081411152695696e-9
9.043390094732968e-8
1.693470655507221e-7
9.935993115222908e-8
1.1381272653742078e-7
6.426391988769636e-8
9.901664807384837e-8
2.013584861792531e-8
9.10133215148789e-8
7.61647377235362e-8
8.848243764287029e-8
3.5765776320331853e-7
1.9515742558716968e-7
2.9709257168802662e-8
1.2036652505793595e-7
7.656596883353113e-10
1.666454063313616e-8
3.6584390480267393e-9
2.8116466325390417e-10
5.469879886845431e-10
4.10279629385965e-10
2.5299949914494097e-10
3.414701242634359e-11
2.947002798763153e-10
5.232395760570685e-10
1.4816511763481939e-9
4.071324431052518e-9
5.424121389178436e-9
3.4639033338180574e-9
1.2741197185154758e-10
4.185641818488433e-9
8.483462535539533e-9
1.3165502250892875e-8
1.8299085178723007e-8
2.3649869180998558e-8
2.841591196910768e-8
3.100069184972801e-8
8.749735867244578e-9
3.279194614888591e-8
3.28024444450441e-8
2.982001938012767e-8
3.029995516371858e-8
4.5852599663411345e-9
3.855231749267522e-8
7.91668875266058e-8
6.318881307920733e-8
5.551565952331321e-8
5.0851165119878237e-8
4.5712373623005275e-8
3.860644504618605e-8
2.9103193592565987e-8
1.6334602387512775e-8
3.206340552236156e-9
4.083766083009162e-8
1.2345670589740317e-7
1.3979410175398395e-7
1.0013301038802948e-6
2.782456885227345e-7
7.776365741904083e-6
1.5053079268083752e-6
4.6993761569340395e-7
3.793033030415652e-8
4.3460413622415764e-7
4.907334695369159e-7
3.289821915138015e-7
4.965635179148575e-7
2.316458623731494e-7
8.598812601277058e-8
7.823625250500951e-7
7.028851856540044e-7
2.0262616067715054e-7
2.9889510434488115e-7
3.4125565460688046e-7
1.3381185830343266e-7
1.5820306602310058e-8
1.0692090673324777e-8
2.590262641193664e-8
5.561305990624471e-9
8.686093238417426e-10
5.341861941479974e-10
6.553290780192299e-10
4.2140824070430046e-10
5.191927209551427e-11
4.487466295572346e-10
8.951041468463124e-10
1.4531678439741325e-9
2.00089721793733e-9
6.9011849936456336e-9
2.0239307083076745e-8
1.4725290749713877e-8
5.290469326869954e-10
1.713716143829607e-8
3.363038791323781e-8
5.1455665497984973e-8
6.759731996370521e-8
7.18308131105129e-8
5.412949152113388e-8
1.9962208877085127e-8
5.238436650759249e-9
1.9495362231398376e-8
9.271102007385627e-8
9.319638268554097e-8
1.0098357843850114e-7
8.496786765235545e-8
3.775334141066173e-8
9.973663837849833e-8
8.822409878184278e-8
8.456691494787346e-8
8.67625877643368e-8
9.066440881847996e-8
9.254109634773091e-8
8.916925990169907e-8
7.858506293742385e-8
6.019997417826554e-8
3.312787970173264e-8
6.607929401126083e-9
6.952605289807948e-8
1.745492889149722e-7
2.6170633620773546e-6
1.628370433429874e-8
0.000016526254702973967
3.6164094108737037e-6
1.3616787901798174e-6
5.728883336340009e-7
8.672138250328073e-7
6.131536046550241e-7
7.508778660427191e-7
2.400832484526892e-7
1.7675845529950057e-6
3.0676411081644994e-6
5.693117169403908e-6
2.7902803461113555e-6
1.5008562408429458e-6
1.1331896661389411e-6
1.3049520203474754e-6
2.257381272455793e-6
4.83357470400298e-7
4.0915101207906184e-8
2.1737920719294896e-8
1.3096603433395216e-8
3.6491158767450976e-8
5.246662187912598e-8
2.0866247454775635e-8
2.0550874417513691e-7
1.214684620097911e-7
3.026060190633075e-7
2.6625933139631447e-8
1.465125865267322e-8
6.697532975539843e-9
4.124038887805098e-10
9.197808879440314e-11
6.424626215401943e-11
7.74248703142207e-11
1.064868952615343e-10
7.390403397080591e-11
7.753609345805254e-11
1.4467945068302034e-10
4.2094917783786976e-10
5.514178789621697e-10
4.955745872488736e-10
1.3792346016083716e-10
1.3091111268966764e-10
2.1642246635197626e-10
5.107231217888747e-10
1.4732719989256033e-9
2.487652760956612e-9
3.5148240828716647e-9
7.50332278009658e-9
3.7277403195287585e-8
6.920991845749487e-8
2.9962827040490964e-8
3.0022683538742606e-8
7.825374818023621e-9
2.8125317962566633e-10
2.241873391672395e-13
0.
0.
3.5752630325757756e-14
6.113269055203631e-14
2.6338402017481623e-14
0.
0.
0.
0.
0.
0.
0.
2.6694894078142637e-14
3.6712393761451536e-14
5.055881296925671e-14
3.205622409420486e-14
0.
0.
0.
2.5824368135701566e-14
3.4843176330730555e-14
4.737605743370941e-14
6.628650900726256e-14
9.489514847649762e-14
1.3785771236358823e-13
2.0216675021582914e-13
2.98519653835429e-13
4.434103986061331e-13
6.62467566418999e-13
9.95873567055326e-13
1.5073171703121361e-12
2.29903004036941e-12
3.537561590810414e-12
5.499017802592817e-12
8.650730115522133e-12
1.8067365595594513e-10
3.9320228997920273e-10
6.876855460073409e-10
9.54375396506103e-10
9.324144933190411e-10
4.714278484799925e-10
3.7508280590950747e-10
1.4790465128408544e-9
2.7340931997683015e-9
4.0699623598801296e-9
5.43728406512969e-9
2.3120181629507387e-9
2.1040475926149633e-10
2.0578351983888343e-9
2.4613462375670784e-9
2.4869748825095667e-9
2.8799489424664785e-9
4.366180331343901e-9
5.959837057212232e-9
3.6802593968456692e-9
2.6428760445042325e-9
2.0361565433348167e-9
1.604467344246811e-9
1.284273047713213e-9
1.063183176225322e-9
9.379713218066825e-10
9.104863850874621e-10
9.941637333383536e-10
1.223678030516122e-9
1.6707525540875937e-9
2.475078584529627e-9
1.7396798198834512e-7
2.3330536965321188e-7
1.53966955061896e-6
2.915410048395829e-7
6.934535627616376e-8
8.081404801058477e-9
9.043426674338155e-8
1.693476097569243e-7
9.936026191661245e-8
1.1381323338399675e-7
6.426439038048127e-8
9.901705314143427e-8
2.0135346776671478e-8
9.101432277714838e-8
7.616544655287926e-8
8.848251759363615e-8
3.5765795844193954e-7
1.9515722988620667e-7
2.970882382300459e-8
1.2036569411742133e-7
7.654422608766107e-10
1.6664531087032834e-8
3.658419627877357e-9
2.811623251542991e-10
5.469864942772585e-10
4.1027847099875955e-10
2.529986061293568e-10
3.414764793002227e-11
2.9470050100306974e-10
5.232397940815419e-10
1.4816523741338324e-9
4.071331167448221e-9
5.42412261021576e-9
3.463897213164525e-9
1.2742161220104566e-10
4.185652916211625e-9
8.483475765904978e-9
1.3165519608769507e-8
1.8299107733097247e-8
2.364989293242174e-8
2.841592000845587e-8
3.100064807402456e-8
8.749698355546621e-9
3.279201334442673e-8
3.2802543755530614e-8
2.9820095324579504e-8
3.030003672860263e-8
4.5853097641082235e-9
3.855232000928005e-8
7.916684530128551e-8
6.318881048515777e-8
5.551568106073697e-8
5.085120757668642e-8
4.5712435397469154e-8
3.860652172369558e-8
2.9103281073599195e-8
1.6334705944384594e-8
3.2061859741742595e-9
4.083732369439366e-8
1.234560588959801e-7
1.3979490934271687e-7
1.0013322520762914e-6
2.782447254043844e-7
7.776383396824252e-6
1.5053119763016183e-6
4.6993930085927637e-7
3.793041282572349e-8
4.346076723210276e-7
4.907332596813559e-7
3.289828530658269e-7
4.9656468776784e-7
2.3164715977669282e-7
8.598486247392932e-8
7.823592545024449e-7
7.028858643367468e-7
2.0262835988907933e-7
2.988923485412475e-7
3.4125881314898347e-7
1.3381371221982276e-7
1.5819922773134303e-8
1.0691333227263251e-8
2.5902671365827e-8
5.561322006972849e-9
8.686180379007225e-10
5.341761732416493e-10
6.553257580520305e-10
4.2140655465754366e-10
5.192150670005697e-11
4.4874254184382626e-10
8.950977654776696e-10
1.4531588302058796e-9
2.000887745613639e-9
6.901136570215881e-9
2.0239158790966008e-8
1.4725204242925845e-8
5.290001744482278e-10
1.713700507640446e-8
3.363014579937972e-8
5.145534370643836e-8
6.759690665969839e-8
7.183027226717403e-8
5.4128871736110273e-8
1.9961690564267906e-8
5.238155613011245e-9
1.949558867849134e-8
9.271103091080281e-8
9.319642486551007e-8
1.0098377771100806e-7
8.496743885407044e-8
3.775423548627946e-8
9.973680184234326e-8
8.822412373106854e-8
8.456693624135044e-8
8.676263052033554e-8
9.06644832356493e-8
9.254120842666296e-8
8.916941000255211e-8
7.85852434980477e-8
6.02001759144301e-8
3.312810787695392e-8
6.6076300443402556e-9
6.952555517432525e-8
1.745484112562217e-7
2.6170673115841736e-6
1.627655639262667e-8
0.000016526277009756
3.616419054722608e-6
1.3616851788105263e-6
5.72896218930972e-7
8.67211930934781e-7
6.13154118440161e-7
7.508795830275357e-7
2.400781044293055e-7
1.7675861447496724e-6
3.0676421401250064e-6
5.693053162799997e-6
2.790240195082835e-6
1.5008384160926695e-6
1.133181907560302e-6
1.3049663211017495e-6
2.257411749128142e-6
4.83298490761245e-7
4.091350963319532e-8
2.1732495225769232e-8
1.3097967345134465e-8
3.649356273638943e-8
5.2465019973563056e-8
2.0865470093180602e-8
2.055117072488319e-7
1.2146724347905687e-7
3.025542223939815e-7
2.66198942042048e-8
1.4646546705937562e-8
6.698351244898179e-9
4.127586746061486e-10
9.19739404039964e-11
6.423317588289228e-11
7.74271159123786e-11
1.0648628162601608e-10
7.39035936602403e-11
7.753706596086297e-11
1.4468411533412864e-10
4.209708375622697e-10
5.514051829603217e-10
4.955674057737462e-10
1.3792477044095016e-10
1.3091380718398128e-10
2.1642890843340047e-10
5.1074336169516e-10
1.4733261919722032e-9
2.487663699842367e-9
3.5148774034037694e-9
7.503611455460284e-9
3.7281154753705015e-8
6.920757814466047e-8
2.996189075542551e-8
3.0023363303436395e-8
7.824759704532497e-9
2.8118441487478856e-10
2.2417303375612363e-13
0.
0.
3.5754832634932137e-14
6.113245466412156e-14
2.6336470638690604e-14
0.
0.
0.
0.
0.
0.
0.
2.6695279236470293e-14
3.6712928507888636e-14
5.0559556185730054e-14
3.2056838774607444e-14
0.
0.
0.
2.582477538586677e-14
3.484372159753358e-14
4.7376898814292183e-14
6.628750596917153e-14
9.489672183599529e-14
1.3785989458841028e-13
2.0217006151862113e-13
2.985245384386738e-13
4.4341773426574334e-13
6.624786441477114e-13
9.958905805545677e-13
1.5073433882562154e-12
2.299070804714336e-12
3.5376258403747177e-12
5.499120103242029e-12
8.650895562353894e-12
1.8067696908823356e-10
3.932102206709515e-10
6.876996925043356e-10
9.543928945742533e-10
9.324249519533795e-10
4.714208421264991e-10
3.751117686975079e-10
1.479097392669264e-9
2.7341642675334258e-9
4.070051571861652e-9
5.4373892597496455e-9
2.3120803589338586e-9
2.1037270311305686e-10
2.0578686880559914e-9
2.461427246595793e-9
2.4870401303049245e-9
2.8799777202272277e-9
4.366158140787558e-9
5.9597479749978936e-9
3.6802011764930946e-9
2.642841788538078e-9
2.0361392383937607e-9
1.6044600309958324e-9
1.28426912586052e-9
1.063177474445459e-9
9.379598735573007e-10
9.104652872190004e-10
9.941276618640789e-10
1.223618224314984e-9
1.6706532520058284e-9
2.474910140054503e-9
1.739670498076531e-7
2.3330503910368805e-7
1.539663793958401e-6
2.9154000745888624e-7
6.934510731937404e-8
8.081408835860706e-9
9.043403430517049e-8
1.6934726394891229e-7
9.936005173835581e-8
1.1381291131773091e-7
6.426409140908351e-8
9.90167957546e-8
2.0135665641806047e-8
9.101368656823618e-8
7.616499606498028e-8
8.848246676546268e-8
3.5765783433059475e-7
1.9515735426400976e-7
2.9709099179367723e-8
1.203662221331986e-7
7.655804292606339e-10
1.66645371534531e-8
3.658431968544319e-9
2.8116381089979e-10
5.469874438271251e-10
4.1027920706602196e-10
2.5299917363754663e-10
3.414724431342054e-11
2.947003604669216e-10
5.232396557923966e-10
1.4816516128104054e-9
4.0713268869943895e-9
5.424121833836615e-9
3.463901102992648e-9
1.2741548464401254e-10
4.1856458621327046e-9
8.483467355937254e-9
1.3165508578108474e-8
1.8299093399776222e-8
2.364987783774722e-8
2.8415914898976823e-8
3.1000675889465526e-8
8.749722194810345e-9
3.279197064986139e-8
3.2802480648993195e-8
2.982004706609305e-8
3.029998489766836e-8
4.585278121355719e-9
3.855231840482169e-8
7.91668721397022e-8
6.31888121314071e-8
5.551566737841441e-8
5.0851180599354876e-8
4.571239614329377e-8
3.8606472999573225e-8
2.9103225485137004e-8
1.6334640139381897e-8
3.206284197857954e-9
4.083753792292684e-8
1.2345647002517859e-7
1.397943961754203e-7
1.00133088706075e-6
2.782453374031801e-7
7.7763721783519e-6
1.5053094031278341e-6
4.6993823005420383e-7
3.793036038661271e-8
4.3460542537659866e-7
4.907333930299881e-7
3.289824326958353e-7
4.965639444072174e-7
2.3164633536404492e-7
8.598693623842424e-8
7.823613327028667e-7
7.028854330540627e-7
2.0262696243852023e-7
2.988940996718872e-7
3.4125680611692203e-7
1.338125341864214e-7
1.5820166667515202e-8
1.0691814527091232e-8
2.59026428021119e-8
5.561311829769735e-9
8.686125008021554e-10
5.341825408315668e-10
6.553278677752431e-10
4.2140762606179774e-10
5.192008678995969e-11
4.4874513922221855e-10
8.951018203837679e-10
1.4531645570581973e-9
2.000893763201803e-9
6.901167340824128e-9
2.0239253020083368e-8
1.4725259212393655e-8
5.290298844923447e-10
1.7137104433853564e-8
3.363029964366125e-8
5.1455548179409264e-8
6.759716928093204e-8
7.183061593684553e-8
5.412926556691796e-8
1.9962019918197343e-8
5.238334190156797e-9
1.949544478240145e-8
9.271102402948926e-8
9.319639806275513e-8
1.0098365108643322e-7
8.496771132864925e-8
3.775366737218837e-8
9.973669797932445e-8
8.822410788018633e-8
8.456692271140327e-8
8.676260335361029e-8
9.066443594976525e-8
9.254113720534985e-8
8.916931462195047e-8
7.858512876310052e-8
6.020004772383659e-8
3.312796289190065e-8
6.607820262834406e-9
6.952587144256146e-8
1.7454896894546254e-7
2.617064801968751e-6
1.628109845446587e-8
0.000016526262835449176
3.616412926731257e-6
1.3616811192715834e-6
5.728912083697701e-7
8.672131345051827e-7
6.131537919672958e-7
7.508784920056852e-7
2.400813731043525e-7
1.7675851333031713e-6
3.0676414843941293e-6
5.693093834583497e-6
2.790265708214948e-6
1.5008497424445497e-6
1.1331868375524474e-6
1.3049572338070388e-6
2.257392382981517e-6
4.833359672266103e-7
4.091452093507439e-8
2.1735942533810396e-8
1.3097100687226456e-8
3.6492035178332836e-8
5.246603788504295e-8
2.086596401513803e-8
2.0550982414882664e-7
1.214680176205024e-7
3.0258713517954975e-7
2.6623731890159214e-8
1.4649540880948788e-8
6.697831298945455e-9
4.125332306535951e-10
9.197657605111754e-11
6.424149077064228e-11
7.742568859421517e-11
1.0648667185970875e-10
7.390387380435282e-11
7.753644870077417e-11
1.4468114847852362e-10
4.2095707303596537e-10
5.514132507127018e-10
4.955719686575155e-10
1.3792393783506423e-10
1.30912094380557e-10
2.1642481510576456e-10
5.107304990678157e-10
1.4732917561709555e-9
2.4876567483364346e-9
3.5148435202570036e-9
7.503428028833314e-9
3.727877081086112e-8
6.920906522351518e-8
2.996248568729803e-8
3.002293134915846e-8
7.825150541783381e-9
2.8122810859486713e-10
2.241821410464839e-13
0.
0.
3.5753434049320227e-14
6.113260592636487e-14
2.6337696030772283e-14
0.
0.
0.
0.
0.
0.
0.
2.6695032568782108e-14
3.6712582336367435e-14
5.0559086319198355e-14
3.205648051000836e-14
0.
0.
0.
2.582450139134722e-14
3.484337748684829e-14
4.737633273062462e-14
6.628685111418955e-14
9.489565481009091e-14
1.3785846584513567e-13
2.0216807108064474e-13
2.985214024736847e-13
4.4341316730785855e-13
6.624714115747699e-13
9.958798392870315e-13
1.5073266418292326e-12
2.2990447590528025e-12
3.5375847672846048e-12
5.4990551581169224e-12
8.650790460817084e-12
1.8067486362150867e-10
3.932051811530444e-10
6.876907034112828e-10
9.54381775699085e-10
9.324183064774045e-10
4.714252942616357e-10
3.7509336477421256e-10
1.4790650622312027e-9
2.734119108603474e-9
4.069994883261613e-9
5.437322415773866e-9
2.3120408377488733e-9
2.1039307252363275e-10
2.0578474031854517e-9
2.4613757717674757e-9
2.486998675181458e-9
2.879959425199975e-9
4.366172267280893e-9
5.959804604412164e-9
3.6802381766045996e-9
2.6428635543830957e-9
2.0361502413069686e-9
1.6044646791496366e-9
1.2842716155789586e-9
1.0631810961283913e-9
9.379671480784612e-10
9.104786941737923e-10
9.941505824707306e-10
1.223656227111199e-9
1.6707163510428116e-9
2.4750171746183756e-9
1.7396764214270722e-7
2.3330524914737726e-7
1.5396674519085771e-6
2.9154064121722115e-7
6.934526551239995e-8
8.08140627267912e-9
9.043418200432596e-8
1.693474836848509e-7
9.936018529175673e-8
1.1381311596378021e-7
6.426428138515234e-8
9.901695929142395e-8
2.013546303469935e-8
9.101409080982744e-8
7.616528233542853e-8
8.848249906085828e-8
3.5765791318723456e-7
1.9515727524097777e-7
2.970892420758811e-8
1.203658866171919e-7
7.654926374870246e-10
1.6664533298785655e-8
3.658424126954571e-9
2.8116286677938645e-10
5.469868404233769e-10
4.1027873927301136e-10
2.5299881300070177e-10
3.414750036884756e-11
2.9470044984896206e-10
5.23239743712544e-10
1.4816520962261442e-9
4.071329607286505e-9
5.424122327525526e-9
3.463898631474587e-9
1.2741937835843786e-10
4.185650344590162e-9
8.483472699058727e-9
1.31655155881136e-8
1.8299102507385203e-8
2.3649887429374898e-8
2.8415918144134215e-8
3.100065821138915e-8
8.74970704857116e-9
3.279199778093832e-8
3.280252074875024e-8
2.982007773055822e-8
3.030001783481636e-8
4.5852982382455056e-9
3.855231944207219e-8
7.916685509902133e-8
6.31888110856104e-8
5.5515676074098206e-8
5.085119774137313e-8
4.5712421088798684e-8
3.86065039616397e-8
2.9103260806995996e-8
1.633468195353373e-8
3.206221779067993e-9
4.0837401802869016e-8
1.2345620878405243e-7
1.3979472225596088e-7
1.0013317544390359e-6
2.782449485234365e-7
7.776379306929044e-6
1.5053110381946516e-6
4.6993891047105117e-7
3.793039370604036e-8
4.346068531515212e-7
4.907333082962821e-7
3.2898269981167077e-7
4.965644167609815e-7
2.316468592218231e-7
8.598561847710627e-8
7.823600120704663e-7
7.028857070589935e-7
2.026278504252504e-7
2.9889298694557684e-7
3.4125808144835063e-7
1.3381328274457992e-7
1.58200116986837e-8
1.069150869853016e-8
2.590266095190791e-8
5.5613182967463e-9
8.686160192178116e-10
5.341784946579667e-10
6.553265271188876e-10
4.2140694512858e-10
5.192098878407708e-11
4.487434885198635e-10
8.950992436634191e-10
1.453160918268401e-9
2.0008899391526025e-9
6.901147787540089e-9
2.023919314459604e-8
1.4725224282519051e-8
5.290110063185344e-10
1.713704129698838e-8
3.3630201888707854e-8
5.1455418250705004e-8
6.759700240432416e-8
7.183039755464951e-8
5.412901531443816e-8
1.996181063624284e-8
5.238220715420638e-9
1.9495536228607958e-8
9.271102839801051e-8
9.319641509406951e-8
1.0098373154700102e-7
8.496753817303278e-8
3.775402837101638e-8
9.973676399343663e-8
8.822411795276752e-8
8.456693130768519e-8
8.676262061698358e-8
9.0664465997692e-8
9.254118246280776e-8
8.916937523133316e-8
7.858520166584458e-8
6.020012918117639e-8
3.312805501756144e-8
6.6076993932247825e-9
6.952567047521992e-8
1.7454861457906924e-7
2.6170663966642707e-6
1.62782123030107e-8
0.000016526271842263906
3.6164168206436826e-6
1.361683698817903e-6
5.728943922226216e-7
8.6721236972156e-7
6.131539994185945e-7
7.508791852744294e-7
2.400792960921506e-7
1.767585776015609e-6
3.0676419010559265e-6
5.693067990515456e-6
2.790249496386121e-6
1.5008425453285441e-6
1.1331837048708123e-6
1.304963008098426e-6
2.2574046886744833e-6
4.833121531512533e-7
4.0913878310127884e-8
2.1733751919606847e-8
1.3097651311467634e-8
3.6493005830498003e-8
5.246539107842882e-8
2.0865650147309403e-8
2.0551102061350015e-7
1.2146752564961724e-7
3.0256622124911376e-7
2.6621293459662673e-8
1.464763831650423e-8
6.698161691470648e-9
4.126764849830201e-10
9.197490088884932e-11
6.423620763242535e-11
7.742659594515964e-11
1.0648642372220542e-10
7.390369714503031e-11
7.753684070534834e-11
1.4468303252710552e-10
4.209658202581819e-10
5.514081247343779e-10
4.95569069716281e-10
1.379244661270997e-10
1.3091318198180193e-10
2.164274153294095e-10
5.107386762636732e-10
1.4733136369947941e-9
2.4876611667025133e-9
3.51486505468254e-9
7.503544584125755e-9
3.728028564686119e-8
6.920812027948255e-8
2.9962107642786594e-8
3.0023205821088936e-8
7.824902183068967e-9
2.812003434534474e-10
2.2417633999996995e-13
0.
0.
3.575431999224952e-14
6.113251014263278e-14
2.6336914701889235e-14
0.
0.
0.
0.
0.
0.
0.
2.6695190089052053e-14
3.671279771245554e-14
5.055939224113336e-14
3.205670481435041e-14
0.
0.
0.
2.582468932629288e-14
3.484360641902787e-14
4.737668492615167e-14
6.628725552268522e-14
9.48963289309112e-14
1.3785939817948433e-13
2.021693218778844e-13
2.98523364961335e-13
4.4341614536312734e-13
6.624761716959538e-13
9.958865802351077e-13
1.5073373208658486e-12
2.2990613844661274e-12
3.537610857094536e-12
5.499096497555429e-12
8.650857320963756e-12
1.8067620225476592e-10
3.9320838368793906e-10
6.876964150148972e-10
9.543888406047197e-10
9.324225292647533e-10
4.714224651571286e-10
3.751050588567367e-10
1.4790856055604216e-9
2.734147804025695e-9
4.070030904609286e-9
5.437364890123237e-9
2.3120659513100124e-9
2.1038013054035856e-10
2.05786092910279e-9
2.461408489313024e-9
2.487025011246902e-9
2.879971070388423e-9
4.3661632973678476e-9
5.959768610410974e-9
3.6802146622200205e-9
2.642849727557454e-9
2.0361432472071208e-9
1.6044617272382506e-9
1.284270035557672e-9
1.0631787982459175e-9
9.37962524225418e-10
9.10470173118826e-10
9.941360184583062e-10
1.2236320773651435e-9
1.6706762563191773e-9
2.4749491597354403e-9
1.7396726575880032e-7
2.333051156725264e-7
1.5396651275322017e-6
2.915402385063919e-7
6.934516499081945e-8
8.08140790417467e-9
9.043408815510543e-8
1.693473440575267e-7
9.936010042788109e-8
1.1381298592307045e-7
6.426416066811846e-8
9.901685537392367e-8
2.0135591784540777e-8
9.101383393935853e-8
7.616510047248865e-8
8.848247855226185e-8
3.5765786304853776e-7
1.9515732545912668e-7
2.9709035384706727e-8
1.2036609981757406e-7
7.6554842736748e-10
1.6664535748586898e-8
3.658429109803166e-9
2.8116346678573453e-10
5.469872238501521e-10
4.1027903650910107e-10
2.529990422894848e-10
3.414733758948993e-11
2.947003931770143e-10
5.232396875316053e-10
1.4816517890322635e-9
4.071327878577012e-9
5.424122013780856e-9
3.463900202111411e-9
1.2741690577982186e-10
4.185647496611574e-9
8.48346930642364e-9
1.3165511133543742e-8
1.8299096721080182e-8
2.364988133574614e-8
2.841591608003824e-8
3.100066944580477e-8
8.749716673116527e-9
3.2791980540780635e-8
3.280249526817765e-8
2.9820058245569526e-8
3.029999690485455e-8
4.585285452978219e-9
3.8552318798192116e-8
7.916686592401864e-8
6.318881175075505e-8
5.551567054873728e-8
5.0851186846293715e-8
4.571240523963612e-8
3.8606484287755804e-8
2.9103238361612936e-8
1.6334655382737154e-8
3.2062614461885868e-9
4.0837488296402246e-8
1.2345637478201996e-7
1.3979451505428942e-7
1.0013312032780954e-6
2.7824519564080185e-7
7.77637477720534e-6
1.5053099992248826e-6
4.699384781119448e-7
3.7930372532552824e-8
4.346059458987218e-7
4.907333621385862e-7
3.28982530078206e-7
4.965641166125264e-7
2.316465263464001e-7
8.598645581049954e-8
7.823608512674877e-7
7.028855329159135e-7
2.0262728618839713e-7
2.988936940036015e-7
3.412572710671187e-7
1.3381280708781955e-7
1.5820110176094488e-8
1.0691703039045236e-8
2.5902649418914703e-8
5.5613141874526555e-9
8.686137835266204e-10
5.341810657183166e-10
6.553273788730737e-10
4.214073778209567e-10
5.1920415969797194e-11
4.48744537229018e-10
8.951008808315157e-10
1.4531632307798182e-9
2.000892369225777e-9
6.901160212443014e-9
2.0239231190891704e-8
1.4725246478472248e-8
5.290230015917255e-10
1.7137081416004475e-8
3.3630264005516615e-8
5.145550081328256e-8
6.759710844452173e-8
7.183053632388772e-8
5.412917433362482e-8
1.996194362195879e-8
5.238292820365846e-9
1.949547812040865e-8
9.271102561403545e-8
9.319640427107012e-8
1.0098368042019317e-7
8.49676481955877e-8
3.7753798961588645e-8
9.973672203061889e-8
8.822411154733926e-8
8.456692584315384e-8
8.676260964587601e-8
9.066444690537732e-8
9.25411537021732e-8
8.91693367227219e-8
7.858515534216938e-8
6.020007741862253e-8
3.312799647553151e-8
6.607776200599548e-9
6.95257981808056e-8
1.7454883975566743e-7
2.6170653833515557e-6
1.628004625491096e-8
0.000016526266119104364
3.616414346331919e-6
1.3616820596926661e-6
5.728923691053455e-7
8.672128556885224e-7
6.131538675982339e-7
7.508787447510643e-7
2.400806158883773e-7
1.767585367616924e-6
3.067641636297167e-6
5.693084412642768e-6
2.7902597978614214e-6
1.500847118584314e-6
1.1331856954713608e-6
1.3049593388868385e-6
2.2573968692107496e-6
4.833272851762196e-7
4.0914286650149506e-8
2.1735143864846267e-8
1.309730144214652e-8
3.649238904857406e-8
5.2465802080594164e-8
2.0865849582332734e-8
2.0551026027965559e-7
1.2146783823745e-7
3.025795105284891e-7
2.6622842973894192e-8
1.4648847270548906e-8
6.697951748803355e-9
4.125854563172969e-10
9.197596532413569e-11
6.423956132457143e-11
7.742601960447421e-11
1.0648658171675117e-10
7.390380893506925e-11
7.753659055685367e-11
1.4468183747996023e-10
4.20960261350871e-10
5.51411382126421e-10
4.955709118554261e-10
1.3792413071065844e-10
1.3091249153665275e-10
2.1642576382275386e-10
5.107334794047633e-10
1.4732997314414603e-9
2.487658362093069e-9
3.514851369625131e-9
7.503470517611142e-9
3.727932306282415e-8
6.920872072362688e-8
2.996234786189203e-8
3.002303141099486e-8
7.82505999380123e-9
2.812179862921873e-10
2.2418005102123463e-13
0.
0.
3.575375750284942e-14
6.113256982464281e-14
2.6337408639402196e-14
0.
0.
0.
0.
0.
0.
0.
2.6695089877728484e-14
3.671266478325526e-14
5.055919343086007e-14
3.205657574272454e-14
0.
0.
0.
2.5824600082837557e-14
3.4843448095974443e-14
4.737647410710705e-14
6.628701630999237e-14
9.489586175360497e-14
1.378589198778659e-13
2.021684608627204e-13
2.9852204350151906e-13
4.4341426148022546e-13
6.624732956567644e-13
9.958822371712008e-13
1.5073306654681417e-12
2.2990508166686313e-12
3.537594548637798e-12
5.499069911503788e-12
8.650814803732928e-12
1.8067535146403535e-10
3.9320634854618577e-10
6.876927860744471e-10
9.543843513697965e-10
9.324198457498167e-10
4.714242629947767e-10
3.750976278809339e-10
1.4790725516693896e-9
2.734129570341526e-9
4.070008015842814e-9
5.437337900534299e-9
2.3120499931773817e-9
2.1038835391650232e-10
2.0578523335768466e-9
2.4613876986782977e-9
2.4870082683072783e-9
2.879963664658227e-9
4.366168997193461e-9
5.959791475628531e-9
3.6802296148441557e-9
2.642858516735287e-9
2.03614768939754e-9
1.6044636007425056e-9
1.2842710380373767e-9
1.0631802588215534e-9
9.37965464683739e-10
9.104755886012257e-10
9.941452732288656e-10
1.2236474213071562e-9
1.6707017327283956e-9
2.4749923774915845e-9
1.739675049221985e-7
2.3330520048143915e-7
1.539666604520498e-6
2.9154049440397163e-7
6.934522886370967e-8
8.081406865695992e-9
9.043414778621779e-8
1.6934743278048109e-7
9.936015435299578e-8
1.138130685574138e-7
6.426423737032406e-8
9.90169214191005e-8
2.0135509953782155e-8
9.101399716294674e-8
7.616521602734042e-8
8.848249156683527e-8
3.5765789490967704e-7
1.9515729355014156e-7
2.9708964739885797e-8
1.203659643507858e-7
7.655129755742016e-10
1.666453419267052e-8
3.658425943541393e-9
2.81163085557383e-10
5.469869802431705e-10
4.1027884756781727e-10
2.5299889656869736e-10
3.414744114323399e-11
2.9470042935041913e-10
5.232397236048332e-10
1.4816519844016463e-9
4.0713289759035376e-9
5.424122212824065e-9
3.4638992039856558e-9
1.2741847681782756e-10
4.1856493065810276e-9
8.483471461859258e-9
1.3165513964770516e-8
1.829910039720805e-8
2.364988520590636e-8
2.8415917392349213e-8
3.100066230598066e-8
8.749710550083416e-9
3.2791991487249873e-8
3.28025114589442e-8
2.982007062699263e-8
3.0300010205652674e-8
4.585293566422191e-9
3.85523191895018e-8
7.916685899643538e-8
6.318881133458656e-8
5.551567405864786e-8
5.0851193767842496e-8
4.571241530995348e-8
3.8606496788818266e-8
2.9103252622676902e-8
1.6334672266075626e-8
3.20623624298381e-9
4.083743333706991e-8
1.2345626930109794e-7
1.397946467177835e-7
1.0013315535025208e-6
2.7824503861839514e-7
7.776377655529571e-6
1.5053106594233924e-6
4.699387528459563e-7
3.793038598851953e-8
4.346065223925744e-7
4.907333279255767e-7
3.2898263793203896e-7
4.965643073352157e-7
2.3164673786497896e-7
8.598592373530545e-8
7.823603180277117e-7
7.028856436365997e-7
2.0262764472501008e-7
2.9889324471170145e-7
3.4125778600460605e-7
1.33813109333442e-7
1.5820047591428153e-8
1.0691579555295764e-8
2.590265674786952e-8
5.5613167988061304e-9
8.686152042403668e-10
5.341794320219157e-10
6.553268376376906e-10
4.214071029912341e-10
5.1920779603730376e-11
4.487438709598317e-10
8.950998407104181e-10
1.4531617607350116e-9
2.00089082469994e-9
6.901152317706693e-9
2.023920701613865e-8
1.4725232375801421e-8
5.290153794392944e-10
1.71370559236466e-8
3.3630224534036614e-8
5.1455448350278806e-8
6.75970410604446e-8
7.183044814774113e-8
5.4129073286563595e-8
1.9961859120360876e-8
5.238247005093099e-9
1.9495515035109108e-8
9.271102739469698e-8
9.319641114716115e-8
1.0098371290973324e-7
8.496757827404311e-8
3.7753944757416455e-8
9.973674868828116e-8
8.822411561685172e-8
8.456692932026512e-8
8.67626166151934e-8
9.066445903721588e-8
9.254117197762223e-8
8.916936119450673e-8
7.858518477900269e-8
6.020011030880549e-8
3.3128033675839996e-8
6.607727397984031e-9
6.952571703269788e-8
1.7454869667248552e-7
2.6170660272463515e-6
1.6278880918889192e-8
0.000016526269755782504
3.6164159185832446e-6
1.3616831012426754e-6
5.7289365465477e-7
8.67212546890514e-7
6.131539513612567e-7
7.508790246735996e-7
2.400797772507542e-7
1.7675856271254192e-6
3.067641804533541e-6
5.6930739775269745e-6
2.79025325198865e-6
1.5008442125910504e-6
1.1331844305686626e-6
1.3049616703798012e-6
2.2574018379099954e-6
4.833176697731683e-7
4.091402717392467e-8
2.173425936433902e-8
1.3097523876546911e-8
3.649278096844823e-8
5.246554091779848e-8
2.0865722852783064e-8
2.0551074340043164e-7
1.214676395996522e-7
3.025710660970922e-7
2.66218583903734e-8
1.4648079068870644e-8
6.698085152758378e-9
4.1264329773041275e-10
9.197528874025989e-11
6.423742954437056e-11
7.742638501113288e-11
1.0648648138770712e-10
7.390373703128983e-11
7.753674815627946e-11
1.4468259576701963e-10
4.209637928350086e-10
5.514093120314796e-10
4.955697408844684e-10
1.3792434312339638e-10
1.3091292971369698e-10
2.1642681410530072e-10
5.107367814887833e-10
1.4733085673711898e-9
2.487660142710204e-9
3.5148600627973013e-9
7.50351757560449e-9
3.727993474637154e-8
6.920833918136473e-8
2.996219521865293e-8
3.002314223672531e-8
7.824959714300948e-9
2.8120677434666086e-10
2.241776900891124e-13
0.
0.
3.575411730718611e-14
6.113253198292654e-14
2.6337092040770355e-14
0.
0.
0.
0.
0.
0.
0.
2.6695156306194982e-14
3.6712752805809044e-14
5.05593202472326e-14
3.205666383525945e-14
0.
0.
0.
2.5824602665087552e-14
3.4843521806602453e-14
4.7376617814241e-14
6.628716292053649e-14
9.489617730387284e-14
1.378592054450385e-13
2.0216904014663898e-13
2.985228839422334e-13
4.4341541075590207e-13
6.624749681246385e-13
9.958849486633089e-13
1.5073347306418943e-12
2.2990574718758094e-12
3.5376049250831743e-12
5.4990867131472594e-12
8.650841517190834e-12
1.8067589198210232e-10
3.932076415804272e-10
6.876950917553193e-10
9.543872041640278e-10
9.324215511797161e-10
4.71423120311468e-10
3.751023499817862e-10
1.4790808467656468e-9
2.7341411560567113e-9
4.0700225603764e-9
5.437355050426582e-9
2.312060133668771e-9
2.1038312904449897e-10
2.057857798112286e-9
2.461400909143854e-9
2.487018907074803e-9
2.879968371655216e-9
4.366165382257518e-9
5.959776950531746e-9
3.6802200992060873e-9
2.642852931280479e-9
2.0361448735838865e-9
1.6044624086129507e-9
1.2842704017597667e-9
1.0631793303970409e-9
9.379635992212587e-10
9.104721473272411e-10
9.941393937838974e-10
1.223637672169624e-9
1.6706855437657374e-9
2.47496491717734e-9
1.7396735294712e-7
2.3330514659595924e-7
1.5396656659892988e-6
2.9154033180245515e-7
6.93451882761356e-8
8.081407528133565e-9
9.043410989386333e-8
1.6934737640346466e-7
9.936012008727459e-8
1.1381301604990935e-7
6.42641886312402e-8
9.901687945108122e-8
2.0135561943032635e-8
9.101389344422651e-8
7.616514260376659e-8
8.848248329511058e-8
3.5765787468578694e-7
1.9515731382604292e-7
2.970900962982159e-8
1.2036605042758586e-7
7.655354987583099e-10
1.6664535181653926e-8
3.658427955368132e-9
2.8116332775610755e-10
5.469871350056053e-10
4.1027896767936745e-10
2.5299898899098054e-10
3.414737528544881e-11
2.947004061557535e-10
5.232397006498072e-10
1.4816518600449186e-9
4.071328279027681e-9
5.42412208596484e-9
3.4638998389610154e-9
1.274174775003172e-10
4.185648156877593e-9
8.483470090122137e-9
1.3165512165517147e-8
1.8299098059749974e-8
2.3649882745521388e-8
2.8415916557944858e-8
3.1000666843945294e-8
8.749714436972795e-9
3.2791984528365085e-8
3.280250117044999e-8
2.982006275927565e-8
3.0300001755732004e-8
4.585288414484809e-9
3.8552318940253776e-8
7.91668633790939e-8
6.318881159259973e-8
5.55156718261243e-8
5.085118937168157e-8
4.571240891068751e-8
3.860648884429463e-8
2.9103243564131295e-8
1.6334661539088297e-8
3.2062522585185773e-9
4.083746826026609e-8
1.2345633633081252e-7
1.397945630541354e-7
1.0013313309575136e-6
2.782451383997412e-7
7.776375826537827e-6
1.5053102399131295e-6
4.6993857827019707e-7
3.793037743981457e-8
4.346061560702691e-7
4.90733349665466e-7
3.289825693985405e-7
4.965641861437029e-7
2.3164660346380882e-7
8.59862618311807e-8
7.823606568043496e-7
7.028855733183546e-7
2.0262741689822805e-7
2.988935301908146e-7
3.412574587938764e-7
1.338129172780771e-7
1.5820087357324363e-8
1.0691658013700724e-8
2.590265209056419e-8
5.5613151393864825e-9
8.686143015261118e-10
5.341804701135698e-10
6.553271816251513e-10
4.2140727753955037e-10
5.1920548819306124e-11
4.4874429465195135e-10
8.951005016357976e-10
1.4531626943761357e-9
2.0008918066724022e-9
6.9011573341615565e-9
2.0239222378025952e-8
1.472524133649622e-8
5.290202223161313e-10
1.7137072122890928e-8
3.363024961365615e-8
5.1455481686316576e-8
6.759708387925005e-8
7.183050417618418e-8
5.4129137497461797e-8
1.9961912813906675e-8
5.238276113400242e-9
1.9495491579277893e-8
9.271102625056258e-8
9.319640677797323e-8
1.0098369226544356e-7
8.49676227161738e-8
3.7753852118108356e-8
9.973673176423632e-8
8.82241130344146e-8
8.45669271134283e-8
8.676261218600214e-8
9.066445132494563e-8
9.254116036643623e-8
8.91693456400728e-8
7.858516607132265e-8
6.020008941123597e-8
3.312801003912841e-8
6.607758405116772e-9
6.952576859206968e-8
1.7454878758837575e-7
2.6170656180953542e-6
1.6279621406717622e-8
0.000016526267444927164
3.6164149195305842e-6
1.361682439413608e-6
5.728928377803948e-7
8.672127431100835e-7
6.131538981357502e-7
7.508788468027856e-7
2.400803101466651e-7
1.7675854622253917e-6
3.0676416976306004e-6
5.693080608309372e-6
2.7902574114299814e-6
1.5008460591390993e-6
1.1331852343268482e-6
1.3049601889027283e-6
2.257398680644189e-6
4.833237796636271e-7
4.09141920546648e-8
2.1734821399147496e-8
1.3097382542346439e-8
3.6492531928623e-8
5.2465706868673945e-8
2.086580337954898e-8
2.0551043639267477e-7
1.2146776581816628e-7
3.025764319315384e-7
2.6622484035354395e-8
1.464856720970788e-8
6.698000385028729e-9
4.126065429853157e-10
9.19757199061876e-11
6.423878756640012e-11
7.742615166025535e-11
1.0648654469565294e-10
7.390378274003751e-11
7.753665026021076e-11
1.4468211212928377e-10
4.20961548778062e-10
5.514106276917344e-10
4.955704846981069e-10
1.3792420817277306e-10
1.3091265068225354e-10
2.1642614671262078e-10
5.107346847844011e-10
1.4733029525606548e-9
2.487659008022451e-9
3.514854540610703e-9
7.503487671378344e-9
3.7279546038806055e-8
6.920858162408502e-8
2.9962292211806466e-8
3.002307181499888e-8
7.825023435085282e-9
2.8121389897230937e-10
2.2417915689976913e-13
0.
0.
3.575388735869674e-14
6.11325573575603e-14
2.6337298427845567e-14
0.
0.
0.
0.
0.
0.
0.
2.6695116753897847e-14
3.671269288926979e-14
5.055924847460701e-14
3.205658257009335e-14
0.
0.
0.
2.5824614290860093e-14
3.4843449856041875e-14
4.737650831186471e-14
6.628706742168382e-14
9.489599539139384e-14
1.378590033311674e-13
2.0216866832021384e-13
2.985223697375612e-13
4.434146655595014e-13
6.624739434579026e-13
9.958834164304139e-13
1.5073320484702946e-12
2.2990532819392612e-12
3.5375981233699876e-12
5.499076172795985e-12
8.650824901132509e-12
1.8067554869307655e-10
3.9320682011228246e-10
6.876936264130479e-10
9.543853915402535e-10
9.324204676950244e-10
4.71423846274265e-10
3.7509934964728086e-10
1.479075575859399e-9
2.7341337944721657e-9
4.070013318457799e-9
5.437344152823547e-9
2.312053689704767e-9
2.1038644805262391e-10
2.0578543259725258e-9
2.4613925147118947e-9
2.4870121614377534e-9
2.879965375398791e-9
4.366167658479849e-9
5.959786187391089e-9
3.6802261494204663e-9
2.6428564803480314e-9
2.036146656741411e-9
1.6044631652584224e-9
1.2842708075307172e-9
1.0631799192979208e-9
9.379647831230766e-10
9.104743346963203e-10
9.94143127788521e-10
1.2236438665882336e-9
1.670695829586705e-9
2.4749823649767634e-9
1.7396744951345231e-7
2.333051808402131e-7
1.5396662623464728e-6
2.9154043512410644e-7
6.93452140700525e-8
8.081407109356295e-9
9.04341339721013e-8
1.6934741222686195e-7
9.93601418606336e-8
1.1381304941636877e-7
6.42642196052612e-8
9.901690611832272e-8
2.013552890807142e-8
9.101395937194492e-8
7.616518925315273e-8
8.848248854634828e-8
3.576578875160258e-7
1.9515730094232067e-7
2.970898110493092e-8
1.2036599572988248e-7
7.655211861962591e-10
1.666453455321458e-8
3.6584266770655166e-9
2.8116317389489354e-10
5.469870366729032e-10
4.1027889143259924e-10
2.5299893020799435e-10
3.414741731551905e-11
2.9470042068786353e-10
5.232397149093143e-10
1.4816519390756061e-9
4.071328722376475e-9
5.424122165749601e-9
3.4638994355065725e-9
1.2741811222238335e-10
4.185648886752956e-9
8.483470962617427e-9
1.3165513306313192e-8
1.829909954582138e-8
2.3649884309773574e-8
2.8415917089106233e-8
3.1000663963097216e-8
8.749711973862494e-9
3.279198895631155e-8
3.280250770785724e-8
2.9820067758545516e-8
3.0300007123405586e-8
4.585291684148498e-9
3.855231910949215e-8
7.916686061990586e-8
6.318881143004768e-8
5.551567323997658e-8
5.0851192167402336e-8
4.5712412978083514e-8
3.860649389351937e-8
2.91032493214208e-8
1.63346683539306e-8
3.2062420837688198e-9
4.0837446066279236e-8
1.2345629373917508e-7
1.3979461621606646e-7
1.0013314723678629e-6
2.782450749948254e-7
7.776376988718442e-6
1.5053105064812543e-6
4.699386891998929e-7
3.793038287164028e-8
4.3460638884617006e-7
4.907333358511453e-7
3.2898261294675993e-7
4.965642631536789e-7
2.3164668887032383e-7
8.598604700992175e-8
7.823604415666951e-7
7.028856179776543e-7
2.026275616670244e-7
2.988933488012868e-7
3.412576667171366e-7
1.3381303931652866e-7
1.5820062098135628e-8
1.0691608157095923e-8
2.590265505063424e-8
5.561316193727519e-9
8.686148751674924e-10
5.341798104908221e-10
6.55326963096617e-10
4.21407166271692e-10
5.1920695497626506e-11
4.4874402563281616e-10
8.951000813215889e-10
1.4531621012288655e-9
2.000891182802836e-9
6.901154146412171e-9
2.023921261653817e-8
1.472523564330674e-8
5.29017145740945e-10
1.7137061828110657e-8
3.363023367358968e-8
5.145546050476175e-8
6.759705666934178e-8
7.183046857594599e-8
5.4129096692863473e-8
1.9961878697491895e-8
5.238257624021505e-9
1.949550649505631e-8
9.271102698780709e-8
9.319640955576865e-8
1.0098370538187477e-7
8.496759448030942e-8
3.775391099089005e-8
9.973674253155326e-8
8.822411467688456e-8
8.456692851230197e-8
8.676261500166913e-8
9.066445622512009e-8
9.254116774630023e-8
8.916935551766974e-8
7.85851779575965e-8
6.020010269094885e-8
3.31280250591692e-8
6.6077386977505516e-9
6.952573582728565e-8
1.745487298197669e-7
2.617065878074029e-6
1.6279150872317478e-8
0.00001652626891331433
3.6164155543629016e-6
1.361682859958727e-6
5.728933568484508e-7
8.672126184261499e-7
6.131539319566034e-7
7.508789598277215e-7
2.40079971529318e-7
1.7675855670018305e-6
3.0676417655633005e-6
5.693076394935411e-6
2.7902547683854013e-6
1.5008448857908761e-6
1.1331847235960988e-6
1.3049611302642097e-6
2.257400686861558e-6
4.833198972328005e-7
4.091408728382001e-8
2.173446425975381e-8
1.3097472298723007e-8
3.6492690178736566e-8
5.2465601419302203e-8
2.08657522101201e-8
2.055106314818648e-7
1.2146768561428387e-7
3.0257302231306173e-7
2.6622086487165712e-8
1.4648257033174293e-8
6.6980542497367e-9
4.126298985037478e-10
9.197544631684826e-11
6.423792039011504e-11
7.742630100590899e-11
1.0648650382333488e-10
7.390375478139254e-11
7.75367118045297e-11
1.4468241955876967e-10
4.209629737121106e-10
5.51409791895057e-10
4.955700127694562e-10
1.3792429531364197e-10
1.309128281977643e-10
2.1642656948498044e-10
5.107360186783851e-10
1.473306518186596e-9
2.48765973126849e-9
3.514858042796341e-9
7.503506679422675e-9
3.727979294800085e-8
6.92084275678556e-8
2.996223058016825e-8
3.002311656334175e-8
7.824982943778393e-9
2.812093727930258e-10
2.2417822809487417e-13
0.
0.
3.575403278569337e-14
6.113254155016444e-14
2.6337167807111512e-14
0.
0.
0.
0.
0.
0.
0.
2.66951404045696e-14
3.671273164359052e-14
5.05592922129826e-14
3.205663370576608e-14
0.
0.
0.
2.5824627710588057e-14
3.4843515594652335e-14
4.737660899522521e-14
6.628712350451581e-14
9.489609795945973e-14
1.378590484842572e-13
2.0216897284643752e-13
2.985227406864196e-13
4.434151539943229e-13
6.624745176036464e-13
9.958844715915528e-13
1.5073339052848895e-12
2.2990560570481276e-12
3.5376025008725907e-12
5.499083218680641e-12
8.650836089636427e-12
1.8067576619527202e-10
3.9320734193560193e-10
6.876945577827421e-10
9.54386542967224e-10
9.324211556932448e-10
4.714233850542272e-10
3.7510125606594943e-10
1.4790789250845388e-9
2.734138472349687e-9
4.070019190928822e-9
5.437351077553278e-9
2.3120577841974867e-9
2.103843379702147e-10
2.0578565299054733e-9
2.46139784323988e-9
2.487016447774891e-9
2.879967284352381e-9
4.3661661915121046e-9
5.959780326734561e-9
3.6802223211675794e-9
2.6428542273433294e-9
2.036145526938224e-9
1.6044626845331595e-9
1.2842705499650364e-9
1.0631795437743646e-9
9.379640295540451e-10
9.104729447521366e-10
9.9414075252493e-10
1.2236399297098886e-9
1.6706892940843005e-9
2.4749712792719856e-9
1.7396738815534229e-7
2.333051590819532e-7
1.5396658834040682e-6
2.9154036946368367e-7
6.934519767770257e-8
8.081407373446906e-9
9.043411867587214e-8
1.6934738946395658e-7
9.936012802529148e-8
1.1381302821241843e-7
6.426419992146223e-8
9.901688916859853e-8
2.013554996468009e-8
9.101391747146799e-8
7.616515962983282e-8
8.848248520479696e-8
3.5765787936494925e-7
1.9515730912927905e-7
2.9708999231725743e-8
1.2036603048636614e-7
7.655302815661333e-10
1.666453495181151e-8
3.6584274893318866e-9
2.81163271583989e-10
5.469870991883681e-10
4.102789398124348e-10
2.52998967653299e-10
3.414739031385518e-11
2.9470041139113523e-10
5.232397062445264e-10
1.4816518889383113e-9
4.071328440686997e-9
5.424122115396695e-9
3.4638996914712748e-9
1.2741770834151587e-10
4.185648423462349e-9
8.483470407539791e-9
1.316551258340644e-8
1.8299098601362273e-8
2.3649883315336866e-8
2.8415916753040855e-8
3.1000665791612776e-8
8.749713535000702e-9
3.279198613913281e-8
3.280250355391433e-8
2.9820064582334124e-8
3.03000037115875e-8
4.585289611703628e-9
3.8552318976360395e-8
7.916686241193703e-8
6.318881154374786e-8
5.551567234453981e-8
5.0851190392383365e-8
4.571241039196388e-8
3.8606490684769545e-8
2.9103245661599513e-8
1.6334664023313678e-8
3.206248550824108e-9
4.0837460168720385e-8
1.2345632080215782e-7
1.397945824352554e-7
1.0013313825133835e-6
2.782451152771507e-7
7.776376250264297e-6
1.505310337099079e-6
4.6993861871134176e-7
3.793037941952291e-8
4.346062409296779e-7
4.907333446292784e-7
3.289825852748436e-7
4.965642142187528e-7
2.316466346001206e-7
8.598618353143661e-8
7.823605783029179e-7
7.028855895632002e-7
2.0262746967902485e-7
2.988934640617026e-7
3.4125753460274867e-7
1.3381296176976255e-7
1.5820078154147798e-8
1.0691639842420798e-8
2.5902653169912062e-8
5.5613155239296095e-9
8.686145105979476e-10
5.34180229612377e-10
6.553271018849449e-10
4.2140723718667944e-10
5.192060241644968e-11
4.4874419644851967e-10
8.951003486811532e-10
1.4531624787015008e-9
2.000891578880252e-9
6.901156172101728e-9
2.023921881960721e-8
1.4725239260394913e-8
5.290191000415235e-10
1.7137068369777396e-8
3.363024380265307e-8
5.145547396486829e-8
6.759707396085551e-8
7.18304911971329e-8
5.412912262161559e-8
1.996190037544141e-8
5.238269380919986e-9
1.9495497022901157e-8
9.271102652972517e-8
9.319640779021791e-8
1.0098369704780732e-7
8.496761241476302e-8
3.775387358566592e-8
9.973673567655959e-8
8.822411363245922e-8
8.45669276186247e-8
8.676261321286993e-8
9.066445311129446e-8
9.254116305409775e-8
8.916934924295608e-8
7.858517040988873e-8
6.020009425296974e-8
3.312801551435187e-8
6.607751220770328e-9
6.952575665075741e-8
1.745487665295054e-7
2.6170657128744667e-6
1.627944985754007e-8
0.00001652626798025188
3.6164151509665755e-6
1.3616825927305866e-6
5.728930270166934e-7
8.67212697654002e-7
6.131539104655651e-7
7.508788880075823e-7
2.400801866974133e-7
1.7675855004230306e-6
3.0676417223921568e-6
5.693079072231978e-6
2.7902564478588663e-6
1.5008456313813486e-6
1.1331850481262638e-6
1.3049605320872672e-6
2.2573994120448938e-6
4.83322364246018e-7
4.091415385915767e-8
2.173469119620375e-8
1.3097415277267923e-8
3.649258962169123e-8
5.246566842484359e-8
2.086578472455632e-8
2.0551050751413662e-7
1.2146773657599104e-7
3.0257518888837934e-7
2.6622339101042654e-8
1.4648454127880623e-8
6.6980200216874436e-9
4.126150578828079e-10
9.197562007737893e-11
6.423846999893452e-11
7.742620614562064e-11
1.0648653087279449e-10
7.390377239639708e-11
7.753667232065075e-11
1.4468222603603423e-10
4.2096206945338424e-10
5.514103225188375e-10
4.955703124518532e-10
1.3792424083380133e-10
1.3091271574703908e-10
2.164262991601977e-10
5.107351690713861e-10
1.4733042528371023e-9
2.487659272858611e-9
3.514855823504689e-9
7.503494597871568e-9
3.727963605083715e-8
6.920852546020338e-8
2.996226974267496e-8
3.0023088126347106e-8
7.82500867233613e-9
2.8121224924196667e-10
2.24178844055717e-13
0.
0.
3.5753942618518954e-14
6.113255072122817e-14
2.6337251224597318e-14
0.
0.
0.
0.
0.
0.
0.
2.669511979982232e-14
3.671271297432035e-14
5.055926133038136e-14
3.2056586773171005e-14
0.
0.
0.
2.5824585958725865e-14
3.484349568589078e-14
4.737652247930531e-14
6.628707648372921e-14
9.489602890723884e-14
1.3785903844204758e-13
2.0216874746058914e-13
2.985225170789683e-13
4.434147316410713e-13
6.624741440152229e-13
9.958838190835634e-13
1.507332688273829e-12
2.2990544185151222e-12
3.5375994860826392e-12
5.499078311637793e-12
8.65082817512735e-12
1.8067562853020522e-10
3.932070103081834e-10
6.876939664825054e-10
9.543858117302854e-10
9.324207187786119e-10
4.71423678125269e-10
3.751000446362035e-10
1.4790767966788389e-9
2.734135499414289e-9
4.070015459247658e-9
5.437346677458505e-9
2.312055182628441e-9
2.103856789288188e-10
2.0578551282124877e-9
2.461394461732004e-9
2.487013724184146e-9
2.8799660718855652e-9
4.366167142188323e-9
5.959784049086271e-9
3.6802247436298426e-9
2.642855662210246e-9
2.0361462444008416e-9
1.6044629925002077e-9
1.2842707157585279e-9
1.063179783823302e-9
9.379645083262246e-10
9.104738288519964e-10
9.941422633490225e-10
1.2236424331978757e-9
1.670693446831232e-9
2.474978324782394e-9
1.7396742714667905e-7
2.3330517290963855e-7
1.539666124200742e-6
2.9154041118709003e-7
6.934520809348172e-8
8.081407202521934e-9
9.043412839611766e-8
1.6934740392847638e-7
9.936013681672303e-8
1.1381304168456037e-7
6.426421242805027e-8
9.901689993120342e-8
2.013553646515816e-8
9.101394406029722e-8
7.616517845328507e-8
8.848248732752284e-8
3.5765788456487626e-7
1.9515730392682845e-7
2.9708987714102608e-8
1.2036600839328638e-7
7.655245043495925e-10
1.6664534698123434e-8
3.658426973286747e-9
2.811632095358658e-10
5.469870594484118e-10
4.102789091053818e-10
2.529989436800972e-10
3.414740729335338e-11
2.9470041713386585e-10
5.232397114481912e-10
1.4816519207012544e-9
4.071328620139811e-9
5.424122147362193e-9
3.4638995293212005e-9
1.2741796575211702e-10
4.185648717542197e-9
8.483470761095798e-9
1.3165513043314274e-8
1.8299099200049064e-8
2.3649883948067685e-8
2.8415916966109554e-8
3.100066462883026e-8
8.749712546563747e-9
3.279198792514392e-8
3.280250619368046e-8
2.9820066600411085e-8
3.03000058780851e-8
4.585290936596459e-9
3.855231905617909e-8
7.916686126783e-8
6.31888114652643e-8
5.551567291848843e-8
5.085119152013674e-8
4.5712412034614456e-8
3.860649272520465e-8
2.9103247987458217e-8
1.6334666776101607e-8
3.2062444375165674e-9
4.083745120808227e-8
1.2345630360646318e-7
1.3979460390152195e-7
1.0013314396115189e-6
2.782450896790172e-7
7.776376719523758e-6
1.5053104447270465e-6
4.6993866350312926e-7
3.793038161303423e-8
4.3460633491637285e-7
4.907333390514631e-7
3.289826028584854e-7
4.965642453126833e-7
2.3164666908231678e-7
8.598609678759454e-8
7.823604914028572e-7
7.028856075852549e-7
2.026275281355939e-7
2.988933908239223e-7
3.4125761854996125e-7
1.338130110456625e-7
1.5820067943377962e-8
1.0691619701530825e-8
2.5902654365411594e-8
5.561315949556964e-9
8.686147421852096e-10
5.341799632783972e-10
6.55327013753955e-10
4.2140719238797617e-10
5.192066138663906e-11
4.487440872393045e-10
8.951001786985405e-10
1.4531622393443535e-9
2.0008913268782593e-9
6.901154884853768e-9
2.0239214877100233e-8
1.4725236960018303e-8
5.290178581442963e-10
1.713706421355135e-8
3.363023736953621e-8
5.1455465411353205e-8
6.759706297709338e-8
7.183047682082385e-8
5.412910614303486e-8
1.99618865988161e-8
5.238261903792017e-9
1.949550303137518e-8
9.271102679268014e-8
9.319640891267091e-8
1.0098370234337664e-7
8.496760102138892e-8
3.775389735347104e-8
9.97367400247398e-8
8.822411429351773e-8
8.456692818954453e-8
8.676261434900067e-8
9.066445509125638e-8
9.254116603743867e-8
8.916935323515826e-8
7.858517520630276e-8
6.020009961722393e-8
3.312802157889319e-8
6.607743267813793e-9
6.952574342137804e-8
1.7454874320604082e-7
2.617065817851114e-6
1.6279259884505228e-8
0.00001652626857314646
3.6164154072939377e-6
1.3616827625354605e-6
5.728932365975681e-7
8.672126473103617e-7
6.131539241217368e-7
7.508789336444452e-7
2.400800499721206e-7
1.767585542733328e-6
3.067641749833936e-6
5.693077370987035e-6
2.7902553806798237e-6
1.5008451576103469e-6
1.1331848419017659e-6
1.3049609121899616e-6
2.257400222101738e-6
4.833207966326376e-7
4.0914111561335786e-8
2.1734547005169826e-8
1.3097451507665737e-8
3.649265352056824e-8
5.2465625847029544e-8
2.086576406387536e-8
2.0551058627746028e-7
1.2146770419289995e-7
3.025738121792563e-7
2.662217858096825e-8
1.4648328885643424e-8
6.69804177137946e-9
4.1262448953948794e-10
9.197550926112351e-11
6.423811982284307e-11
7.74262664142462e-11
1.0648651369608335e-10
7.390376039627951e-11
7.753669898913205e-11
1.4468235110602895e-10
4.2096264516889597e-10
5.51409985803071e-10
4.955701219783473e-10
1.3792427496274828e-10
1.3091278645352512e-10
2.1642647165152577e-10
5.107357076723282e-10
1.473305694683666e-9
2.4876595638152206e-9
3.514857234202081e-9
7.503502271693725e-9
3.7279735747944365e-8
6.920846325459916e-8
2.996224485868182e-8
3.002310619520026e-8
7.824992324096314e-9
2.812104216508544e-10
2.2417843163319603e-13
0.
0.
3.575399943378128e-14
6.113254458691765e-14
2.633720156515212e-14
0.
0.
0.
0.
0.
0.
0.
2.6695137171576642e-14
3.671271695892751e-14
5.055928210355958e-14
3.2056618066836935e-14
0.
0.
0.
2.5824608716365892e-14
3.484350546990622e-14
4.737656378613852e-14
6.628716105166178e-14
9.489603758272272e-14
1.3785908205149533e-13
2.021688845621142e-13
2.9852256942622656e-13
4.4341497566996386e-13
6.624745170732656e-13
9.958842056862807e-13
1.5073334364424792e-12
2.2990554848382474e-12
3.5376013004355e-12
5.4990811115472215e-12
8.650832902948858e-12
1.8067571624826526e-10
3.9320722119287236e-10
6.876943418837238e-10
9.543862758917544e-10
9.324209966158936e-10
4.714234918500345e-10
3.7510081441445817e-10
1.4790781491687326e-9
2.7341373886406366e-9
4.070017830599005e-9
5.437349473504893e-9
2.312056835978397e-9
2.1038482704921182e-10
2.057856021402204e-9
2.4613966145265207e-9
2.487015447026419e-9
2.8799668195474894e-9
4.3661665541320916e-9
5.9597816803144365e-9
3.680223203409189e-9
2.6428547423290365e-9
2.0361457819983237e-9
1.6044627981581704e-9
1.2842706090928968e-9
1.0631796322551082e-9
9.379642038494527e-10
9.104732669829178e-10
9.941413062560047e-10
1.2236408418537442e-9
1.670690808515035e-9
2.4749738476809075e-9
1.7396740236880523e-7
2.3330516411997057e-7
1.5396659711977351e-6
2.9154038467494634e-7
6.93452014766103e-8
8.081407313787133e-9
9.04341222190082e-8
1.6934739473664247e-7
9.936013123030307e-8
1.1381303312691992e-7
6.426420448422421e-8
9.901689310466957e-8
2.0135545071865656e-8
9.101392719174621e-8
7.616516647281612e-8
8.848248599244866e-8
3.576578812318132e-7
1.9515730723246436e-7
2.9708995033026546e-8
1.203660224406861e-7
7.655281743827285e-10
1.6664534860339776e-8
3.658427301137662e-9
2.811632490078785e-10
5.469870847092051e-10
4.1027892869932197e-10
2.5299895890844225e-10
3.414739670113888e-11
2.9470041354253766e-10
5.23239707785073e-10
1.4816519009450236e-9
4.071328505492085e-9
5.424122127221261e-9
3.4638996322947134e-9
1.2741780199738525e-10
4.1856485313937085e-9
8.483470535118348e-9
1.316551274864581e-8
1.829909882049283e-8
2.3649883545063024e-8
2.8415916829827654e-8
3.1000665366028907e-8
8.749713176142732e-9
3.279198679067695e-8
3.280250451639713e-8
2.982006531795458e-8
3.030000450392231e-8
4.585290081716281e-9
3.855231900407167e-8
7.916686196520365e-8
6.318881151005025e-8
5.5515672554367646e-8
5.085119080506947e-8
4.5712410991325504e-8
3.8606491428126956e-8
2.9103246510513376e-8
1.633466502842456e-8
3.2062470467941946e-9
4.083745690277767e-8
1.2345631453401056e-7
1.397945902599258e-7
1.001331403331365e-6
2.78245105938151e-7
7.776376421317457e-6
1.5053103763374653e-6
4.6993863504309657e-7
3.793038022081533e-8
4.3460627519647256e-7
4.907333425958862e-7
3.2898259168535225e-7
4.965642255556306e-7
2.3164664716710764e-7
8.59861519194129e-8
7.823605466615461e-7
7.028855961528281e-7
2.0262749098248933e-7
2.988934373613908e-7
3.412575652056448e-7
1.3381297973427614e-7
1.5820074423835023e-8
1.0691632502073748e-8
2.5902653604237308e-8
5.561315679105423e-9
8.686145950491286e-10
5.341801325217263e-10
6.553270698502559e-10
4.214072208117314e-10
5.19206240481824e-11
4.4874415630389064e-10
8.951002864835025e-10
1.453162391247059e-9
2.0008914880320636e-9
6.901155703040973e-9
2.0239217381565208e-8
1.472523842274684e-8
5.29018646804112e-10
1.7137066852284956e-8
3.3630241459774935e-8
5.1455470844958356e-8
6.759706995697996e-8
7.183048595189395e-8
5.412911661795793e-8
1.996189535188163e-8
5.2382666536512465e-9
1.9495499207925546e-8
9.271102661438866e-8
9.319640819842097e-8
1.0098369897668352e-7
8.496760825595187e-8
3.775388222814602e-8
9.97367372762355e-8
8.822411387062368e-8
8.456692782867964e-8
8.676261363013482e-8
9.066445383478463e-8
9.254116414330675e-8
8.91693506977454e-8
7.858517215614568e-8
6.020009620734126e-8
3.31280177262974e-8
6.607748323467484e-9
6.952575182462717e-8
1.7454875803036878e-7
2.6170657511508107e-6
1.6279380597621315e-8
0.000016526268196393835
3.6164152444189442e-6
1.361682654638728e-6
5.728931034279935e-7
8.67212679300346e-7
6.131539154443439e-7
7.508789046461375e-7
2.400801368521958e-7
1.7675855158525532e-6
3.067641732389504e-6
5.693078451999872e-6
2.7902560587912997e-6
1.5008454586552084e-6
1.1331849729385016e-6
1.3049606706514791e-6
2.257399707369708e-6
4.833217927400896e-7
4.091413843322774e-8
2.1734638618783637e-8
1.3097428476541193e-8
3.6492612919636644e-8
5.246565290259735e-8
2.086577719233341e-8
2.0551053622681348e-7
1.2146772477160524e-7
3.0257468698191087e-7
2.6622280578935838e-8
1.4648408471345687e-8
6.698027951379706e-9
4.1261849855871797e-10
9.197558002361406e-11
6.423834843187789e-11
7.742622954883941e-11
1.0648652549022472e-10
7.390376803771918e-11
7.753668276874562e-11
1.4468227282196935e-10
4.2096227903213756e-10
5.514101997469188e-10
4.955702433082872e-10
1.3792425212721885e-10
1.3091274154731128e-10
2.1642636394007246e-10
5.107353681271499e-10
1.473304780533327e-9
2.487659382245412e-9
3.5148563360958604e-9
7.503497399798452e-9
3.72796724366085e-8
6.920850277995879e-8
2.996226067177642e-8
3.0023094714221874e-8
7.825002712541972e-9
2.812115808852075e-10
2.2417868023555583e-13
0.
0.
3.57539619472343e-14
6.113254808087851e-14
2.6337230595908454e-14
0.
0.
0.
0.
0.
0.
0.
2.6695125048588748e-14
3.6712709200880356e-14
5.055926516490808e-14
3.2056637659472007e-14
0.
0.
0.
2.5824613460529815e-14
3.4843484733334454e-14
4.737652188682184e-14
6.628709395070257e-14
9.489608299489574e-14
1.3785903814772524e-13
2.0216885568985376e-13
2.9852248694061684e-13
4.434148232492077e-13
6.624743139124723e-13
9.958839660612854e-13
1.5073328953369499e-12
2.2990547758393556e-12
3.5376001427100176e-12
5.4990798473445935e-12
8.650830066188873e-12
1.8067566005770326e-10
3.9320708707422313e-10
6.876941029022074e-10
9.54385980535811e-10
9.324208196198767e-10
4.71423610118798e-10
3.751003251726497e-10
1.4790772898054117e-9
2.734136188360135e-9
4.0700163238937295e-9
5.437347697122931e-9
2.3120557852801327e-9
2.1038536886496374e-10
2.0578554561850577e-9
2.4613952483045092e-9
2.4870143572952435e-9
2.8799663633256733e-9
4.366166920701441e-9
5.959783222845691e-9
3.6802241774916992e-9
2.642855327999942e-9
2.036146080265375e-9
1.6044629209585911e-9
1.284270675370976e-9
1.063179729839308e-9
9.37964396715035e-10
9.104736226092664e-10
9.941419148694339e-10
1.2236418531632395e-9
1.6706924848962159e-9
2.4749766933966633e-9
1.739674181122901e-7
2.3330516969821695e-7
1.5396660684263892e-6
2.915404015151055e-7
6.934520568301764e-8
8.081407243949958e-9
9.043412614521923e-8
1.6934740057742647e-7
9.936013478004075e-8
1.1381303856568199e-7
6.426420953166517e-8
9.901689744110234e-8
2.013553968943845e-8
9.101393793909644e-8
7.616517406138148e-8
8.848248684848624e-8
3.576578833748366e-7
1.9515730513225456e-7
2.97089903816635e-8
1.2036601352191992e-7
7.655258439927126e-10
1.6664534758266913e-8
3.6584270926498315e-9
2.811632239208454e-10
5.469870686523944e-10
4.102789162508379e-10
2.5299894933440817e-10
3.414740329601977e-11
2.9470041633733026e-10
5.232397104844197e-10
1.4816519137898812e-9
4.0713285772149405e-9
5.424122140892275e-9
3.463899565410763e-9
1.2741790666869483e-10
4.185648649069761e-9
8.483470677792006e-9
1.3165512938888535e-8
1.8299099063536963e-8
2.364988380089573e-8
2.8415916916554574e-8
3.100066489900055e-8
8.749712767851506e-9
3.279198752182851e-8
3.2802505582058764e-8
2.9820066132573097e-8
3.030000537694251e-8
4.58529062330615e-9
3.855231904658481e-8
7.916686153726419e-8
6.318881148463087e-8
5.551567278541094e-8
5.085119125924789e-8
4.5712411653729263e-8
3.860649225247803e-8
2.9103247446786367e-8
1.633466613701183e-8
3.2062453892983884e-9
4.083745328021842e-8
1.2345630759016988e-7
1.3979459892805815e-7
1.0013314263859206e-6
2.782450956079253e-7
7.77637661079519e-6
1.5053104197935128e-6
4.699386531272796e-7
3.79303811050573e-8
4.3460631314599843e-7
4.907333403435582e-7
3.289825987851331e-7
4.96564238111341e-7
2.3164666109712649e-7
8.598611686387114e-8
7.823605116105472e-7
7.028856034831436e-7
2.0262751459070812e-7
2.988934077921501e-7
3.4125759910096527e-7
1.3381299963046034e-7
1.5820070307956226e-8
1.0691624370671148e-8
2.5902654087893194e-8
5.5613158507492626e-9
8.686146885356283e-10
5.34180024980287e-10
6.55327034225128e-10
4.214072026303465e-10
5.19206477540638e-11
4.487441128054283e-10
8.951002182710093e-10
1.4531622940873517e-9
2.000891385966391e-9
6.901155183356381e-9
2.0239215789636535e-8
1.4725237495023269e-8
5.290181459892243e-10
1.7137065176428513e-8
3.3630238862233947e-8
5.145546739194281e-8
6.759706551941368e-8
7.183048014854029e-8
5.4129109962148834e-8
1.9961889791330967e-8
5.238263636906649e-9
1.9495501646713064e-8
9.271102675369815e-8
9.319640865268936e-8
1.0098370111605748e-7
8.496760366184539e-8
3.775389183154012e-8
9.973673900886906e-8
8.822411414033635e-8
8.456692805720898e-8
8.676261408662344e-8
9.066445463500317e-8
9.254116534735474e-8
8.916935230809823e-8
7.858517409584875e-8
6.020009837458828e-8
3.3128020169840664e-8
6.607745109392202e-9
6.952574648374944e-8
1.745487486056971e-7
2.6170657935326717e-6
1.6279303887472372e-8
0.000016526268435782443
3.616415347912872e-6
1.3616827231992735e-6
5.728931880517319e-7
8.67212658972969e-7
6.131539209582547e-7
7.508789230725435e-7
2.400800816454018e-7
1.7675855329289358e-6
3.067641743464892e-6
5.693077765106144e-6
2.7902556279076143e-6
1.5008452673562386e-6
1.1331848896868304e-6
1.3049608241398953e-6
2.2574000344443633e-6
4.833211597838937e-7
4.0914121355497915e-8
2.1734580389162145e-8
1.3097443132146836e-8
3.649263871939402e-8
5.2465635710933646e-8
2.0865768850170396e-8
2.0551056805116033e-7
1.2146771169418593e-7
3.025741311070341e-7
2.6622215767432752e-8
1.4648357901111734e-8
6.69803673332399e-9
4.1262230444490954e-10
9.19755347425626e-11
6.423820217726479e-11
7.742625129113383e-11
1.0648651829105205e-10
7.390376359080896e-11
7.75366935691666e-11
1.4468232087392726e-10
4.209625119541695e-10
5.514100635593476e-10
4.955701660472656e-10
1.3792426678456935e-10
1.3091277056948074e-10
2.1642643399269736e-10
5.107355836705936e-10
1.4733053601611246e-9
2.4876594974254594e-9
3.5148569086806445e-9
7.503500496343215e-9
3.727971273964679e-8
6.920847766742987e-8
2.9962250621074694e-8
3.002310201043874e-8
7.8249961117308e-9
2.8121084431031856e-10
2.2417851279936114e-13
0.
0.
3.575398618891998e-14
6.113254628447423e-14
2.6337209206270714e-14
0.
0.
0.
0.
0.
0.
0.
2.66951298337213e-14
3.6712720111139715e-14
5.0559280920236196e-14
3.2056582326083425e-14
0.
0.
0.
2.582460060464305e-14
3.484350062718465e-14
4.737656762635673e-14
6.62870792962365e-14
9.489606635327297e-14
1.378591372834659e-13
2.02168881446512e-13
2.9852257975668343e-13
4.434149231205162e-13
6.624743281639981e-13
9.958840862966985e-13
1.5073332277029197e-12
2.2990549958396794e-12
3.5376008776015496e-12
5.499080897480651e-12
8.650831770667047e-12
1.8067569566990077e-10
3.9320717257900516e-10
6.876942547156383e-10
9.54386168590973e-10
9.324209322340097e-10
4.714235351129866e-10
3.7510063590932204e-10
1.4790778358529159e-9
2.734136951047332e-9
4.0700172813219515e-9
5.437348826022543e-9
2.3120564527768086e-9
2.1038502484506406e-10
2.0578558113807037e-9
2.4613961128767646e-9
2.4870150538896845e-9
2.8799666736790733e-9
4.366166659524644e-9
5.959782223666737e-9
3.6802235563052043e-9
2.642854952751399e-9
2.0361458880935273e-9
1.604462844748889e-9
1.2842706329876122e-9
1.0631796684291456e-9
9.379642741196987e-10
9.104733982643052e-10
9.941415257575898e-10
1.2236412104825132e-9
1.6706914189422232e-9
2.474974883814211e-9
1.7396740811059644e-7
2.333051661535274e-7
1.5396660066358922e-6
2.915403908257388e-7
6.934520301103033e-8
8.081407285220387e-9
9.043412364935221e-8
1.6934739686627504e-7
9.93601325244926e-8
1.1381303510906082e-7
6.426420631993445e-8
9.901689469198679e-8
2.013554307632808e-8
9.101393109601489e-8
7.616516922607944e-8
8.848248629384453e-8
3.5765788204621055e-7
1.9515730646678273e-7
2.970899333420346e-8
1.2036601918533888e-7
7.655273224943083e-10
1.6664534822884585e-8
3.65842722520825e-9
2.8116323986311613e-10
5.469870788525294e-10
4.102789242129075e-10
2.529989553557444e-10
3.41473991822375e-11
2.94700414616986e-10
5.232397088834071e-10
1.481651905703317e-9
4.071328531869184e-9
5.424122131981132e-9
3.463899608360842e-9
1.2741784121120082e-10
4.1856485733900645e-9
8.483470588128585e-9
1.3165512819082256e-8
1.8299098908765385e-8
2.364988363943111e-8
2.8415916859901592e-8
3.1000665199191275e-8
8.749713027473545e-9
3.2791987053213024e-8
3.2802504904669126e-8
2.982006561519202e-8
3.030000482078611e-8
4.58529028344173e-9
3.8552319036165083e-8
7.916686179883795e-8
6.318881150408754e-8
5.5515672639676714e-8
5.085119096779624e-8
4.571241123448219e-8
3.8606491727976765e-8
2.910324685281431e-8
1.633466543158873e-8
3.2062464474187476e-9
4.083745558373033e-8
1.2345631199982237e-7
1.397945934210307e-7
1.001331411735807e-6
2.782451021806351e-7
7.776376490397565e-6
1.5053103921787108e-6
4.6993864163661914e-7
3.793038054300393e-8
4.34606289032246e-7
4.907333417747442e-7
3.2898259427380214e-7
4.965642301336873e-7
2.3164665224743242e-7
8.598613913187938e-8
7.823605338377971e-7
7.028855987833322e-7
2.0262749960091703e-7
2.9889342658605303e-7
3.412575775622442e-7
1.3381298698747436e-7
1.5820072930524858e-8
1.0691629528809063e-8
2.590265378103395e-8
5.561315741636287e-9
8.686146291265486e-10
5.341800933130468e-10
6.553270568035997e-10
4.2140721435074397e-10
5.19206325067474e-11
4.4874414072765784e-10
8.951002617537897e-10
1.453162355543073e-9
2.0008914502092214e-9
6.90115551374365e-9
2.0239216801120773e-8
1.4725238083311128e-8
5.290184648297323e-10
1.7137066242779807e-8
3.363024051074736e-8
5.145546958812815e-8
6.75970683380042e-8
7.183048383787626e-8
5.4129114190538637e-8
1.9961893320981944e-8
5.238265558570751e-9
1.9495500097863127e-8
9.271102668227821e-8
9.319640836511858e-8
1.0098369975728098e-7
8.496760659181424e-8
3.775388576247167e-8
9.973673789538956e-8
8.822411396935298e-8
8.456692791168244e-8
8.676261379528117e-8
9.066445412487586e-8
9.254116458348534e-8
8.916935128577912e-8
7.858517286173739e-8
6.020009699246935e-8
3.3128018614614726e-8
6.607747148177702e-9
6.9525749881174e-8
1.7454875458819216e-7
2.6170657666011063e-6
1.6279352630764236e-8
0.00001652626828366618
3.616415282148209e-6
1.3616826796335084e-6
5.728931342728675e-7
8.672126718895554e-7
6.131539174546333e-7
7.508789113634589e-7
2.4008011672547346e-7
1.7675855220752642e-6
3.0676417364441013e-6
5.6930782015692915e-6
2.790255901691298e-6
1.5008453889278693e-6
1.1331849425905808e-6
1.3049607266233183e-6
2.257399826612017e-6
4.833215619781794e-7
4.09141322109251e-8
2.1734617402702504e-8
1.3097433780863597e-8
3.6492622323621656e-8
5.246564663532425e-8
2.0865774151147653e-8
2.0551054783459018e-7
1.2146772000573264e-7
3.0257448432536833e-7
2.6622256951856845e-8
1.4648390033213537e-8
6.698031154016473e-9
4.1261988340997897e-10
9.197556273710345e-11
6.423829280518787e-11
7.742623715422946e-11
1.0648652217772306e-10
7.39037669655726e-11
7.753668638427492e-11
1.4468228947117765e-10
4.2096236416996525e-10
5.514101506164763e-10
4.95570214919212e-10
1.3792425684324542e-10
1.3091275154887454e-10
2.1642638607696398e-10
5.10735445414339e-10
1.4733049884042356e-9
2.487659421205947e-9
3.5148565395123343e-9
7.503498526403436e-9
3.727968706953727e-8
6.920849362542387e-8
2.996225700596491e-8
3.002309737315487e-8
7.825000304964861e-9
2.8121131218029367e-10
2.241786196228346e-13
0.
0.
3.5753972508075784e-14
6.113254803168925e-14
2.633722490788673e-14
0.
0.
0.
0.
0.
0.
0.
2.6695128628364686e-14
3.67127077648859e-14
5.0559270291445564e-14
3.205661592422455e-14
0.
0.
0.
2.5824631806434943e-14
3.484352836065511e-14
4.7376517905257816e-14
6.628709069252196e-14
9.489603704876e-14
1.3785904755676107e-13
2.0216878624602205e-13
2.98522530486208e-13
4.434149071263651e-13
6.624743670033456e-13
9.958839553505363e-13
1.5073333125541911e-12
2.2990547942538985e-12
3.537600533905641e-12
5.4990801955261276e-12
8.65083119797918e-12
1.8067567299089832e-10
3.932071183427953e-10
6.876941583215314e-10
9.543860490011703e-10
9.324208604612852e-10
4.71423583004189e-10
3.7510043844065223e-10
1.479077488885677e-9
2.734136466931215e-9
4.070016673211068e-9
5.437348108272665e-9
2.312056028809253e-9
2.1038524456689123e-10
2.057855588975463e-9
2.4613955614753894e-9
2.4870146090188204e-9
2.8799664667208725e-9
4.366166838483229e-9
5.959782827238763e-9
3.6802239606817633e-9
2.6428551970958866e-9
2.0361460101618487e-9
1.604462895227575e-9
1.2842706601807075e-9
1.0631797061898566e-9
9.379643526049837e-10
9.104735406365968e-10
9.941417729936422e-10
1.223641619201697e-9
1.6706920961776246e-9
2.4749760326024007e-9
1.7396741446589288e-7
2.3330516840840597e-7
1.5396660459066332e-6
2.915403976122703e-7
6.934520470776656e-8
8.081407258020323e-9
9.043412523141127e-8
1.6934739922478294e-7
9.936013395768863e-8
1.1381303730466774e-7
6.426420836021262e-8
9.901689644717435e-8
2.0135540980097576e-8
9.101393543472781e-8
7.61651723607634e-8
8.848248667545001e-8
3.576578828825798e-7
1.9515730561895305e-7
2.970899145915275e-8
1.2036601557850602e-7
7.655263813934758e-10
1.6664534780675457e-8
3.6584271412344718e-9
2.81163229874513e-10
5.469870723862953e-10
4.1027891911363906e-10
2.5299895139787623e-10
3.414740170609457e-11
2.947004150910099e-10
5.232397096711997e-10
1.481651910684466e-9
4.071328561508532e-9
5.4241221375176935e-9
3.4638995811177412e-9
1.2741788188981708e-10
4.185648621881976e-9
8.483470645663975e-9
1.3165512892293839e-8
1.8299099008026533e-8
2.3649883740696003e-8
2.8415916895481826e-8
3.1000665005770144e-8
8.749712867774041e-9
3.2791987347298734e-8
3.280250533513812e-8
2.982006594368736e-8
3.0300005173825545e-8
4.585290506585532e-9
3.855231904226872e-8
7.916686161943514e-8
6.318881149744567e-8
5.55156727284129e-8
5.0851191154219244e-8
4.571241150312518e-8
3.860649206384375e-8
2.9103247231809474e-8
1.6334665880158364e-8
3.2062457773213513e-9
4.083745412196635e-8
1.2345630919749492e-7
1.3979459691974607e-7
1.001331421037012e-6
2.7824509800008777e-7
7.776376566906641e-6
1.5053104097310695e-6
4.6993864893635427e-7
3.793038089966159e-8
4.3460630435501844e-7
4.907333408653577e-7
3.2898259714034645e-7
4.965642352025292e-7
2.3164665786661345e-7
8.598612499417891e-8
7.823605197065132e-7
7.028856017920249e-7
2.026275091283581e-7
2.9889341464303363e-7
3.41257591246365e-7
1.3381299502150123e-7
1.5820071264965308e-8
1.0691626250790654e-8
2.5902653975778675e-8
5.5613158109716474e-9
8.6861466693416e-10
5.341800498908261e-10
6.55327042481061e-10
4.214072067430929e-10
5.19206423883665e-11
4.4874412271473733e-10
8.951002344247462e-10
1.4531623176661095e-9
2.000891409082795e-9
6.901155303176148e-9
2.023921615961648e-8
1.4725237708428286e-8
5.290182616218992e-10
1.7137065563461875e-8
3.363023946310983e-8
5.145546819247581e-8
6.759706654689072e-8
7.183048149807211e-8
5.412911150446886e-8
1.9961891079421775e-8
5.238264343551362e-9
1.9495501078579264e-8
9.271102671023106e-8
9.31964085475904e-8
1.0098370062038258e-7
8.496760473319306e-8
3.77538896291394e-8
9.973673861071576e-8
8.822411407803814e-8
8.45669280029335e-8
8.676261398076531e-8
9.06644544501456e-8
9.254116506946999e-8
8.916935193519865e-8
7.858517364700318e-8
6.02000978688812e-8
3.312801960476366e-8
6.607745858314738e-9
6.952574772020619e-8
1.7454875078269513e-7
2.617065783712798e-6
1.6279321656035597e-8
0.000016526268380344658
3.6164153239365758e-6
1.3616827073145174e-6
5.728931684432829e-7
8.672126636818742e-7
6.131539196809522e-7
7.508789188036422e-7
2.4008009443495903e-7
1.7675855289689375e-6
3.0676417409094596e-6
5.693077924229637e-6
2.79025572770681e-6
1.5008453116769763e-6
1.1331849089777152e-6
1.3049607885923524e-6
2.2573999586750474e-6
4.833213064070008e-7
4.0914125313537823e-8
2.1734593891816157e-8
1.3097439717573038e-8
3.6492632742847216e-8
5.2465639693443086e-8
2.0865770782758002e-8
2.0551056066372351e-7
1.2146771472290848e-7
3.025742598777623e-7
2.6622230780062117e-8
1.464836961457226e-8
6.698034698959921e-9
4.126214191015939e-10
9.197554580166312e-11
6.423823867167582e-11
7.742624724959637e-11
1.0648652042042332e-10
7.390376498031967e-11
7.753669036624185e-11
1.446823103292599e-10
4.2096245751716994e-10
5.514100948517284e-10
4.955701840202344e-10
1.3792426350199535e-10
1.3091276320706103e-10
2.164264168010042e-10
5.107355334878593e-10
1.4733052284185516e-9
2.4876594696834376e-9
3.514856778045614e-9
7.503499784504983e-9
3.727970334511961e-8
6.920848348426133e-8
2.99622529489046e-8
3.002310032201343e-8
7.824997640331684e-9
2.812110143227324e-10
2.2417857556046328e-13
0.
0.
3.575397831583144e-14
6.113254711534646e-14
2.6337219975553055e-14
0.
0.
0.
0.
0.
0.
0.
2.6695122798426844e-14
3.6712717892662005e-14
5.055927241427434e-14
3.205657946961752e-14
0.
0.
0.
2.5824597102681925e-14
3.484349624826353e-14
4.737657065888824e-14
6.628709382836722e-14
9.489610539424915e-14
1.378591079575358e-13
2.0216889248550194e-13
2.9852257343171205e-13
4.4341501793899414e-13
6.624742421796408e-13
9.958839107871352e-13
1.5073332637526672e-12
2.299055074866205e-12
3.537600904881355e-12
5.4990804124514725e-12
8.650831398063212e-12
1.8067568732404293e-10
3.932071528490197e-10
6.876942195392394e-10
9.54386125174987e-10
9.324209060144272e-10
4.714235524546796e-10
3.751005638786852e-10
1.4790777095208606e-9
2.734136774638601e-9
4.070017059508737e-9
5.4373485640065e-9
2.3120562979817137e-9
2.1038510523120248e-10
2.0578557357509604e-9
2.461395919241265e-9
2.487014888298522e-9
2.879966592196755e-9
4.366166748470945e-9
5.959782418307825e-9
3.680223691851448e-9
2.6428550430994403e-9
2.0361459291151195e-9
1.6044628641113161e-9
1.2842706448158655e-9
1.0631796826124286e-9
9.3796430295303e-10
9.104734483530586e-10
9.941416163404039e-10
1.2236413590446163e-9
1.6706916665660924e-9
2.4749753019019718e-9
1.7396741042932645e-7
2.3330516697968757e-7
1.5396660209502014e-6
2.915403933021985e-7
6.934520362721524e-8
8.081407278969997e-9
9.043412422592551e-8
1.6934739772593008e-7
9.93601330469959e-8
1.1381303590870723e-7
6.426420706246165e-8
9.901689532561078e-8
2.0135542320702363e-8
9.101393265823055e-8
7.61651703629813e-8
8.84824864106762e-8
3.5765788233885435e-7
1.951573061567746e-7
2.970899265307493e-8
1.203660178749158e-7
7.65526985144867e-10
1.6664534806474215e-8
3.6584271946436355e-9
2.811632362062688e-10
5.46987076472193e-10
4.102789222464317e-10
2.529989541093404e-10
3.4147399880782224e-11
2.9470041486990487e-10
5.232397092541497e-10
1.4816519075736195e-9
4.071328542633777e-9
5.424122134147761e-9
3.4638995982327165e-9
1.2741785552490728e-10
4.185648591886448e-9
8.483470609413648e-9
1.3165512845343972e-8
1.829909894563541e-8
2.364988367518466e-8
2.841591687406857e-8
3.100066512914625e-8
8.749712968290556e-9
3.279198716318332e-8
3.2802505061606933e-8
2.982006573490848e-8
3.0300004951928615e-8
4.585290365112744e-9
3.855231901780458e-8
7.91668617202564e-8
6.318881149743241e-8
5.5515672672876694e-8
5.0851191036042954e-8
4.571241133024406e-8
3.8606491849328336e-8
2.910324698991442e-8
1.6334665593647934e-8
3.2062461973261397e-9
4.0837455043878106e-8
1.2345631098169023e-7
1.3979459469518998e-7
1.0013314151301595e-6
2.7824510065838913e-7
7.776376518301251e-6
1.505310398577378e-6
4.6993864429809947e-7
3.79303806748004e-8
4.3460629461880283e-7
4.90733341443196e-7
3.289825953187838e-7
4.965642319790099e-7
2.3164665429948996e-7
8.598613397784679e-8
7.823605286772701e-7
7.02885599922471e-7
2.026275030423005e-7
2.988934222300781e-7
3.4125758255259883e-7
1.338129899157495e-7
1.5820072320916132e-8
1.0691628335644607e-8
2.5902653852314776e-8
5.5613157670951406e-9
8.686146428647768e-10
5.341800775125638e-10
6.553270514592303e-10
4.214072115745191e-10
5.192063600971362e-11
4.48744134484275e-10
8.951002510851335e-10
1.4531623418604314e-9
2.0008914354197904e-9
6.901155436576326e-9
2.0239216568267452e-8
1.472523794735616e-8
5.290183908613958e-10
1.713706599623952e-8
3.363024012815804e-8
5.145546907911399e-8
6.759706768818393e-8
7.18304829840382e-8
5.412911321124085e-8
1.9961892502932574e-8
5.2382651105116446e-9
1.9495500462065414e-8
9.2711026682649e-8
9.319640843130908e-8
1.0098370007381378e-7
8.496760590819606e-8
3.775388715178937e-8
9.97367381677649e-8
8.822411401221162e-8
8.456692794714347e-8
8.676261386402187e-8
9.066445424332394e-8
9.254116475746698e-8
8.916935152011349e-8
7.858517314781543e-8
6.020009731743688e-8
3.312801897616655e-8
6.6077466783297116e-9
6.952574908724127e-8
1.7454875320175612e-7
2.617065772835434e-6
1.6279341340987628e-8
0.000016526268318912825
3.616415297384796e-6
1.3616826897256809e-6
5.728931467296051e-7
8.672126688972359e-7
6.131539182661753e-7
7.50878914075566e-7
2.4008010859898913e-7
1.7675855245886085e-6
3.0676417380642916e-6
5.6930781004501975e-6
2.7902558382718166e-6
1.500845360768997e-6
1.1331849303283049e-6
1.3049607492086755e-6
2.257399874758464e-6
4.833214688123344e-7
4.091412969390058e-8
2.173460884001425e-8
1.309743596550936e-8
3.6492626120483496e-8
5.24656441040982e-8
2.086577292297132e-8
2.055105525019582e-7
1.214677180767364e-7
3.025744024988756e-7
2.662224741078387e-8
1.4648382590360516e-8
6.698032444824141e-9
4.126204468332024e-10
9.197555592937989e-11
6.423827373538358e-11
7.742623980367538e-11
1.0648652084879054e-10
7.390376599424938e-11
7.753668888801465e-11
1.4468229619822726e-10
4.209623988772615e-10
5.514101299885391e-10
4.955702041730352e-10
1.3792426036439891e-10
1.309127568428933e-10
2.1642639886371278e-10
5.107354748745004e-10
1.4733050756152107e-9
2.4876594409617315e-9
3.51485663064293e-9
7.503498982853591e-9
3.7279693028361864e-8
6.92084899269679e-8
2.996225552831464e-8
3.00230984491438e-8
7.824999334668543e-9
2.812112063506886e-10
2.2417860405155112e-13
0.
0.
3.575397569082379e-14
6.113254647464478e-14
2.633721529396528e-14
0.
0.
0.
0.
0.
0.
0.
2.6695130750906496e-14
3.6712712095248864e-14
5.0559265756634745e-14
3.205661058533973e-14
0.
0.
0.
2.5824596034381733e-14
3.48435368608813e-14
4.737652506542942e-14
6.628709899603072e-14
9.489603907388677e-14
1.3785910863787817e-13
2.0216879050145632e-13
2.9852260012871545e-13
4.434149567112327e-13
6.624743066420061e-13
9.958838761457904e-13
1.5073334001654254e-12
2.299055035133003e-12
3.5376007223456536e-12
5.499080116802265e-12
8.650830875899445e-12
1.8067567817824787e-10
3.9320713084687115e-10
6.876941807935417e-10
9.543860769906836e-10
9.324208772438954e-10
4.714235716749549e-10
3.751004842637486e-10
1.4790775690489331e-9
2.734136578862449e-9
4.0700168135205945e-9
5.4373482747029966e-9
2.3120561269312525e-9
2.1038519346922303e-10
2.0578556366602684e-9
2.461395689771697e-9
2.4870147119430263e-9
2.8799665154322807e-9
4.366166802539151e-9
5.9597827012699765e-9
3.680223862868072e-9
2.642855134212697e-9
2.0361459800114272e-9
1.604462881451651e-9
1.2842706524324052e-9
1.0631796965662047e-9
9.3796433379273e-10
9.104735054383611e-10
9.941417150817361e-10
1.2236415239918945e-9
1.6706919392329317e-9
2.4749757672237594e-9
1.7396741299424904e-7
2.3330516789104918e-7
1.5396660367932429e-6
2.9154039604428054e-7
6.934520431715767e-8
8.081407263966519e-9
9.043412486810333e-8
1.6934739867831285e-7
9.936013362583273e-8
1.138130367949561e-7
6.426420788483003e-8
9.901689602771338e-8
2.013554145556074e-8
9.101393440272685e-8
7.616517160406644e-8
8.848248659134291e-8
3.576578826744835e-7
1.9515730581562015e-7
2.970899189278344e-8
1.2036601641981707e-7
7.655266032387813e-10
1.6664534790896968e-8
3.6584271604932986e-9
2.81163232165424e-10
5.469870738595691e-10
4.102789202505889e-10
2.5299895249505635e-10
3.4147401342397726e-11
2.9470041482208985e-10
5.232397092896751e-10
1.4816519094909915e-9
4.0713285543014486e-9
5.424122136294821e-9
3.4638995878366564e-9
1.2741787187764093e-10
4.1856486114389854e-9
8.483470631341842e-9
1.316551287602341e-8
1.8299098984113483e-8
2.3649883718992968e-8
2.841591688774908e-8
3.100066505131858e-8
8.74971290497634e-9
3.279198727827884e-8
3.280250523592604e-8
2.9820065867587025e-8
3.030000509304713e-8
4.585290443933125e-9
3.855231904198348e-8
7.916686166160263e-8
6.318881149163202e-8
5.551567271069582e-8
5.0851191108201644e-8
4.571241143729221e-8
3.860649198034583e-8
2.9103247140803308e-8
1.633466577665432e-8
3.2062459309434984e-9
4.083745445593021e-8
1.2345630984856444e-7
1.397945961088757e-7
1.0013314188846998e-6
2.7824509897277785e-7
7.776376549170654e-6
1.505310405664033e-6
4.699386472456521e-7
3.793038081825863e-8
4.346063008058829e-7
4.90733341075967e-7
3.289825964763942e-7
4.965642340281064e-7
2.316466565667272e-7
8.59861282593143e-8
7.823605230086466e-7
7.028856010614938e-7
2.0262750690810653e-7
2.988934174113788e-7
3.412575880802565e-7
1.3381299315973624e-7
1.5820071651584566e-8
1.0691627010492799e-8
2.5902653931303506e-8
5.561315794888186e-9
8.686146580755662e-10
5.341800599416357e-10
6.553270458268523e-10
4.214072084848542e-10
5.192063992725497e-11
4.4874412742734974e-10
8.951002405538193e-10
1.4531623260786963e-9
2.000891418496139e-9
6.901155351263268e-9
2.0239216307563638e-8
1.4725237795902266e-8
5.290183102821557e-10
1.7137065722344993e-8
3.363023970319583e-8
5.145546851465827e-8
6.759706695871672e-8
7.183048203701001e-8
5.4129112124606954e-8
1.996189159764535e-8
5.238264617702659e-9
1.949550085092115e-8
9.271102670214617e-8
9.319640850599126e-8
1.0098370042083197e-7
8.496760515978543e-8
3.775388870866697e-8
9.973673844489007e-8
8.82241140512761e-8
8.456692798112494e-8
8.67626139363658e-8
9.0664454372045e-8
9.254116495510417e-8
8.916935178675596e-8
7.858517346548089e-8
6.020009766909113e-8
3.312801937593162e-8
6.607746153182142e-9
6.952574822161076e-8
1.7454875166310737e-7
2.6170657797456846e-6
1.6279328836885395e-8
0.000016526268357930913
3.616415314257884e-6
1.3616827009010312e-6
5.728931605253872e-7
8.672126655834003e-7
6.131539191648739e-7
7.508789170804057e-7
2.400800995993262e-7
1.7675855273751241e-6
3.0676417398742824e-6
5.693077988482501e-6
2.790255768022659e-6
1.5008453295725217e-6
1.1331849167561687e-6
1.304960774229101e-6
2.2573999280785855e-6
4.833213656207252e-7
4.091412691188774e-8
2.17345993360559e-8
1.3097438345219367e-8
3.6492630325139e-8
5.2465641301888825e-8
2.086577156297633e-8
2.0551055770175655e-7
1.2146771594251004e-7
3.0257431187660934e-7
2.6622236842966717e-8
1.4648374347296986e-8
6.69803387673676e-9
4.1262106429929205e-10
9.197554982860155e-11
6.423824923809336e-11
7.742624557535938e-11
1.064865202004354e-10
7.390376575744264e-11
7.753668952820649e-11
1.4468230317951867e-10
4.2096243479215e-10
5.514101080142354e-10
4.955701911218838e-10
1.3792426283366627e-10
1.30912760177584e-10
2.1642640882399273e-10
5.1073551380831e-10
1.4733051717532961e-9
2.4876594597870553e-9
3.514856718500869e-9
7.503499491710657e-9
3.727969959513866e-8
6.920848583281442e-8
2.9962253887975964e-8
3.0023099638847176e-8
7.824998257215492e-9
2.8121108486165986e-10
2.2417859733956355e-13
0.
0.
3.575397793480981e-14
6.113254629291479e-14
2.6337214862170397e-14
0.
0.
0.
0.
0.
0.
0.
2.669512888933407e-14
3.6712715242614524e-14
5.055927275878203e-14
3.2056606717861477e-14
0.
0.
0.
2.582460740529689e-14
3.4843535795187835e-14
4.737651654025368e-14
6.628712231493912e-14
9.489607109587689e-14
1.3785908273186492e-13
2.0216882265589708e-13
2.9852261055381393e-13
4.4341487183770247e-13
6.624744827318109e-13
9.958840329128316e-13
1.5073332907489807e-12
2.299054812652744e-12
3.537600880887982e-12
5.499080299476822e-12
8.6508315719054e-12
1.806756844805599e-10
3.9320714447905114e-10
6.876942056055757e-10
9.543861076448903e-10
9.324208950626415e-10
4.714235594364098e-10
3.7510053497934673e-10
1.4790776587653181e-9
2.7341367033268055e-9
4.0700169700503905e-9
5.437348458985111e-9
2.312056235746277e-9
2.1038513780254672e-10
2.0578556982057402e-9
2.461395836109783e-9
2.487014820488424e-9
2.879966564348252e-9
4.3661667716037865e-9
5.959782549761496e-9
3.6802237514309785e-9
2.642855068032102e-9
2.0361459555025645e-9
1.604462865903358e-9
1.2842706483927413e-9
1.063179685939475e-9
9.379643125234138e-10
9.104734709549126e-10
9.941416521052331e-10
1.2236414193600743e-9
1.670691765649853e-9
2.474975471087593e-9
1.739674113627911e-7
2.333051673104306e-7
1.539666026729651e-6
2.9154039429818035e-7
6.934520388188209e-8
8.081407272461869e-9
9.04341244619624e-8
1.6934739807340925e-7
9.93601332581352e-8
1.13813036232114e-7
6.426420736852158e-8
9.901689558553675e-8
2.013554196494718e-8
9.1013933311348e-8
7.616517081895853e-8
8.848248649008597e-8
3.5765788245736553e-7
1.9515730603231542e-7
2.9708992374992728e-8
1.2036601734031276e-7
7.655268365335409e-10
1.666453480075311e-8
3.6584271822968258e-9
2.811632347077231e-10
5.469870755294688e-10
4.1027892151167583e-10
2.5299895332084135e-10
3.414740059545844e-11
2.947004154720137e-10
5.232397090661374e-10
1.4816519078948652e-9
4.0713285468223015e-9
5.424122134665026e-9
3.463899593963666e-9
1.274178612477478e-10
4.185648598692513e-9
8.483470617250307e-9
1.316551285722552e-8
1.82990989582568e-8
2.3649883691003657e-8
2.8415916880538068e-8
3.100066509821566e-8
8.749712945934297e-9
3.279198721761911e-8
3.2802505125493606e-8
2.9820065783252024e-8
3.0300005002637434e-8
4.58529039237759e-9
3.855231902598437e-8
7.916686171291103e-8
6.318881150003762e-8
5.551567268509142e-8
5.085119106427856e-8
4.5712411368345004e-8
3.860649189973851e-8
2.9103247044279655e-8
1.633466566341802e-8
3.206246103641335e-9
4.0837454831111967e-8
1.2345631056514123e-7
1.3979459521170657e-7
1.0013314164982488e-6
2.782451000439613e-7
7.776376529558227e-6
1.5053104011539478e-6
4.699386453736781e-7
3.793038072657939e-8
4.346062968753438e-7
4.907333413093131e-7
3.289825957406979e-7
4.965642327268392e-7
2.3164665511978714e-7
8.598613188075206e-8
7.823605266938606e-7
7.028856003472837e-7
2.0262750446090735e-7
2.988934204840859e-7
3.412575845664666e-7
1.3381299109880722e-7
1.5820072073626322e-8
1.0691627860410331e-8
2.5902653880665e-8
5.5613157774404304e-9
8.686146484369153e-10
5.341800710966346e-10
6.5532704939229e-10
4.2140721035414857e-10
5.192063759405304e-11
4.4874413169211017e-10
8.951002473695713e-10
1.453162335430161e-9
2.0008914293321936e-9
6.901155406635044e-9
2.0239216473716566e-8
1.4725237892425946e-8
5.290183616790496e-10
1.7137065895629174e-8
3.363023997375271e-8
5.14554688713904e-8
6.759706742042745e-8
7.183048264055411e-8
5.412911281763685e-8
1.996189217401831e-8
5.238264933724638e-9
1.94955005922687e-8
9.27110267012609e-8
9.319640845801224e-8
1.009837001984211e-7
8.496760563105799e-8
3.775388772980147e-8
9.973673825708313e-8
8.822411402413267e-8
8.456692796183617e-8
8.676261389032037e-8
9.066445428926396e-8
9.254116483160418e-8
8.916935161774196e-8
7.858517326383854e-8
6.020009744411584e-8
3.312801912385633e-8
6.6077464863630415e-9
6.952574877714504e-8
1.7454875264240412e-7
2.6170657753601215e-6
1.6279336785066668e-8
0.00001652626833313528
3.6164153035326706e-6
1.3616826938006783e-6
5.728931517583508e-7
8.672126676891548e-7
6.131539185937227e-7
7.508789151707861e-7
2.4008010531776904e-7
1.7675855256079115e-6
3.067641738721621e-6
5.6930780596443785e-6
2.7902558126668856e-6
1.5008453493944723e-6
1.1331849253733006e-6
1.304960758344209e-6
2.25739989419899e-6
4.833214311877331e-7
4.091412867979153e-8
2.1734605378421266e-8
1.3097436864096027e-8
3.6492627654943634e-8
5.24656430825306e-8
2.0865772427062938e-8
2.055105544096638e-7
1.2146771730237974e-7
3.0257436946017353e-7
2.662224356114118e-8
1.4648379583698006e-8
6.698032966754679e-9
4.1262066729005054e-10
9.197555569222975e-11
6.423826215903068e-11
7.742624124041522e-11
1.064865207241031e-10
7.3903765405888e-11
7.753668719029544e-11
1.4468229792205436e-10
4.2096241367285366e-10
5.514101213493897e-10
4.955701989501372e-10
1.3792425985847106e-10
1.3091275932936092e-10
2.164264036267805e-10
5.107354898475073e-10
1.4733051107933922e-9
2.4876594458891546e-9
3.5148566602701444e-9
7.503499171918778e-9
3.727969544590326e-8
6.920848843400157e-8
2.996225493341843e-8
3.0023098881018915e-8
7.824998941318956e-9
2.812111620527981e-10
2.2417860083537374e-13
0.
0.
3.575397655668862e-14
6.113254789052327e-14
2.6337219339926434e-14
0.
0.
0.
0.
0.
0.
0.
2.6695131693694157e-14
3.6712716273720426e-14
5.055927345439648e-14
3.205658233972103e-14
0.
0.
0.
2.5824587659588718e-14
3.484350687150391e-14
4.73766133638687e-14
6.628712347000222e-14
9.489607178471093e-14
1.3785904603403559e-13
2.0216881839468244e-13
2.9852255487264955e-13
4.4341511009039915e-13
6.624742820507733e-13
9.95883870654356e-13
1.507333105977705e-12
2.299055054230339e-12
3.537600816446607e-12
5.499080438607927e-12
8.65083107249502e-12
1.8067568077718225e-10
3.9320713562801965e-10
6.876941899701998e-10
9.543860880134035e-10
9.324208837484758e-10
4.714235675578123e-10
3.751005029540462e-10
1.4790776016851963e-9
2.734136624110583e-9
4.070016871026238e-9
5.437348341456738e-9
2.3120561667222882e-9
2.1038517252664246e-10
2.057855664371325e-9
2.461395748469973e-9
2.4870147489957547e-9
2.879966522717498e-9
4.366166770881651e-9
5.95978261172332e-9
3.680223818495574e-9
2.6428551168159542e-9
2.0361459742515875e-9
1.604462879661202e-9
1.2842706521865394e-9
1.0631796930610252e-9
9.379643270878955e-10
9.104734938384102e-10
9.941416933836089e-10
1.223641486595114e-9
1.6706918765866541e-9
2.474975659591388e-9
1.7396741239768276e-7
2.3330516768195894e-7
1.5396660331332196e-6
2.9154039541090053e-7
6.934520415396743e-8
8.081407266348927e-9
9.04341247166048e-8
1.6934739845749483e-7
9.936013349164523e-8
1.1381303659153987e-7
6.426420769788091e-8
9.901689586336113e-8
2.0135541651036854e-8
9.101393402561002e-8
7.616517133837185e-8
8.8482486530126e-8
3.576578825900711e-7
1.9515730589367617e-7
2.9708992069977384e-8
1.203660167532794e-7
7.655266950488628e-10
1.666453479415495e-8
3.6584271684163496e-9
2.811632331454619e-10
5.469870744891379e-10
4.102789208316743e-10
2.5299895269390767e-10
3.414740082677866e-11
2.9470041480433463e-10
5.232397097981377e-10
1.4816519086379584e-9
4.07132855186753e-9
5.424122135233649e-9
3.463899590547865e-9
1.2741786781397137e-10
4.1856486071270095e-9
8.48347062681401e-9
1.316551287064493e-8
1.82990989743361e-8
2.3649883709529906e-8
2.841591688495786e-8
3.100066507020742e-8
8.749712917055283e-9
3.2791987257423675e-8
3.280250519539834e-8
2.982006583680908e-8
3.030000505755902e-8
4.585290428619502e-9
3.85523190226136e-8
7.916686169143888e-8
6.318881149518888e-8
5.5515672702881565e-8
5.085119108846369e-8
4.571241141456088e-8
3.8606491949294874e-8
2.9103247105651937e-8
1.633466573555078e-8
3.2062459937208287e-9
4.0837454594218503e-8
1.2345631010874318e-7
1.3979459578135851e-7
1.001331418016161e-6
2.7824509936721065e-7
7.776376542044896e-6
1.5053104040198782e-6
4.699386465676932e-7
3.793038078323326e-8
4.346062993730865e-7
4.907333411610929e-7
3.2898259620804693e-7
4.965642335543443e-7
2.3164665604181506e-7
8.598612957452551e-8
7.823605242742526e-7
7.02885600834474e-7
2.0262750602006345e-7
2.9889341852577475e-7
3.412575867955872e-7
1.3381299240835859e-7
1.58200717957469e-8
1.0691627310720252e-8
2.590265391298563e-8
5.561315788479858e-9
8.68614654579464e-10
5.341800639748546e-10
6.553270470331227e-10
4.214072092451758e-10
5.192063951566058e-11
4.4874412881063457e-10
8.951002430257518e-10
1.4531623296790173e-9
2.000891423302872e-9
6.9011553713518245e-9
2.0239216368679692e-8
1.4725237831106561e-8
5.290183284209383e-10
1.7137065784944477e-8
3.3630239802242855e-8
5.145546864639167e-8
6.759706712765881e-8
7.18304822541044e-8
5.412911238187289e-8
1.9961891808046594e-8
5.238264734704403e-9
1.9495500755056896e-8
9.271102670268481e-8
9.319640848786527e-8
1.0098370034116422e-7
8.496760533723013e-8
3.7753888350291745e-8
9.973673838753335e-8
8.822411404335374e-8
8.456692797580181e-8
8.676261392025064e-8
9.066445434176908e-8
9.254116491157209e-8
8.916935172505376e-8
7.858517339130579e-8
6.020009758669968e-8
3.312801928235528e-8
6.607746278414518e-9
6.952574842506291e-8
1.745487520273397e-7
2.617065778151369e-6
1.627933173378941e-8
0.000016526268348885655
3.616415310348685e-6
1.3616826983140848e-6
5.728931573334528e-7
8.672126663512679e-7
6.131539189567542e-7
7.508789163835654e-7
2.4008010168464277e-7
1.7675855267258592e-6
3.067641739459764e-6
5.693078014431716e-6
2.7902557842965876e-6
1.5008453367884174e-6
1.1331849199055426e-6
1.304960768428862e-6
2.257399915726758e-6
4.83321389521773e-7
4.091412755316061e-8
2.1734601526579933e-8
1.3097437803970768e-8
3.649262935381084e-8
5.2465641950842284e-8
2.08657718779992e-8
2.0551055649037384e-7
1.21467716438464e-7
3.025743328679207e-7
2.66222392907069e-8
1.4648376255351923e-8
6.698033545176868e-9
4.1262092091801935e-10
9.197554988125726e-11
6.423825601769155e-11
7.742624364841844e-11
1.064865197656253e-10
7.390376537551591e-11
7.753668861119194e-11
1.4468230147951615e-10
4.209624253141197e-10
5.51410112918708e-10
4.95570193877949e-10
1.3792426142297668e-10
1.3091276034700835e-10
2.1642640588794888e-10
5.107355061032732e-10
1.473305150056572e-9
2.4876594556457892e-9
3.5148567036617236e-9
7.503499372244977e-9
3.7279698069731514e-8
6.920848677988355e-8
2.996225426891415e-8
3.002309936173534e-8
7.824998506725607e-9
2.812111132147779e-10
2.2417857346212475e-13
0.
0.
3.575397706734006e-14
6.11325468317777e-14
2.633721766367637e-14
0.
0.
0.
0.
0.
0.
0.
2.6695129145953914e-14
3.671271746457037e-14
5.0559273807543845e-14
3.205662689938809e-14
0.
0.
0.
2.5824610253318245e-14
3.4843496896433135e-14
4.737658017003043e-14
6.628710557971866e-14
9.48960484559079e-14
1.3785908416256845e-13
2.021688634217021e-13
2.985224672602638e-13
4.434150323623593e-13
6.624743740553684e-13
9.958839787474114e-13
1.5073333002161158e-12
2.299054626067812e-12
3.537600790181734e-12
5.499080418321484e-12
8.650830979030868e-12
1.8067568271225156e-10
3.932071414753984e-10
6.876941997584943e-10
9.543861006791497e-10
9.324208910941192e-10
4.714235621550715e-10
3.7510052342571403e-10
1.4790776377948641e-9
2.7341366737329396e-9
4.0700169338104945e-9
5.437348416098334e-9
2.312056211091368e-9
2.1038514986076835e-10
2.0578556842538577e-9
2.4613957964038295e-9
2.4870147997585017e-9
2.8799665334666945e-9
4.366166784271982e-9
5.959782587824102e-9
3.6802237701542125e-9
2.6428550904472106e-9
2.0361459625509465e-9
1.6044628752896217e-9
1.284270647508284e-9
1.0631796906870038e-9
9.379643182822575e-10
9.104734802835918e-10
9.941416673440004e-10
1.223641442938804e-9
1.6706918062379647e-9
2.474975540698638e-9
1.7396741174123016e-7
2.3330516744528994e-7
1.5396660290538806e-6
2.9154039470446515e-7
6.93452039781051e-8
8.08140726839517e-9
9.043412455305755e-8
1.693473982132117e-7
9.936013334315118e-8
1.1381303636147721e-7
6.426420748590619e-8
9.90168956734311e-8
2.0135541833859542e-8
9.101393360936673e-8
7.616517098708304e-8
8.84824865164094e-8
3.576578824938502e-7
1.9515730598191315e-7
2.9708992264758983e-8
1.203660171264616e-7
7.655267881338195e-10
1.666453479844148e-8
3.658427177261718e-9
2.811632340196519e-10
5.469870751654614e-10
4.102789212386992e-10
2.529989533114358e-10
3.41474011330667e-11
2.947004147934369e-10
5.232397090596305e-10
1.4816519082739656e-9
4.071328548322853e-9
5.4241221353196745e-9
3.463899592738276e-9
1.2741786295570815e-10
4.185648601349773e-9
8.483470619704559e-9
1.316551285996582e-8
1.8299098967046225e-8
2.3649883695310234e-8
2.841591688189625e-8
3.100066508903862e-8
8.749712941596465e-9
3.279198722739374e-8
3.280250515118255e-8
2.982006580289065e-8
3.0300005023533307e-8
4.585290405522148e-9
3.85523190386357e-8
7.916686168557569e-8
6.318881149293216e-8
5.5515672691298965e-8
5.085119107288158e-8
4.571241138696969e-8
3.8606491918259944e-8
2.9103247067726265e-8
1.6334665689210228e-8
3.206246057618065e-9
4.0837454746913934e-8
1.2345631040000827e-7
1.3979459542030469e-7
1.0013314170501882e-6
2.782450997892076e-7
7.776376534103645e-6
1.5053104022022963e-6
4.6993864580670427e-7
3.793038074461046e-8
4.3460629778715504e-7
4.907333412553104e-7
3.2898259591127184e-7
4.965642330287571e-7
2.3164665545427182e-7
8.59861310462505e-8
7.823605257818253e-7
7.028856004696042e-7
2.0262750503449577e-7
2.9889341976599277e-7
3.4125758538120374e-7
1.338129915768003e-7
1.5820071972590836e-8
1.0691627668593709e-8
2.5902653892041018e-8
5.5613157814133615e-9
8.686146507476974e-10
5.34180068549511e-10
6.553270486265639e-10
4.2140720989971896e-10
5.19206381863154e-11
4.4874413053856736e-10
8.951002460822262e-10
1.4531623328856525e-9
2.0008914270531183e-9
6.901155393460302e-9
2.0239216434860517e-8
1.4725237868759939e-8
5.290183489171094e-10
1.7137065854504877e-8
3.363023991051644e-8
5.145546878861184e-8
6.759706731265695e-8
7.183048250219841e-8
5.412911265472738e-8
1.9961892044345813e-8
5.238264859741059e-9
1.9495500655677763e-8
9.271102669737026e-8
9.319640846979823e-8
1.0098370025117142e-7
8.496760551893022e-8
3.7753887952262374e-8
9.973673830630697e-8
8.822411403123717e-8
8.456692796623296e-8
8.676261390235052e-8
9.066445430981662e-8
9.254116485786197e-8
8.916935165633192e-8
7.85851733106058e-8
6.020009749616471e-8
3.312801918453707e-8
6.6077464097348435e-9
6.952574864255086e-8
1.745487524158767e-7
2.617065776377477e-6
1.6279334941393242e-8
0.000016526268338889467
3.6164153060190896e-6
1.3616826954426175e-6
5.728931537936258e-7
8.672126672013928e-7
6.131539187259389e-7
7.508789156123869e-7
2.400801039928109e-7
1.7675855260171976e-6
3.06764173899277e-6
5.6930780431519355e-6
2.7902558023267143e-6
1.5008453447885733e-6
1.133184923384657e-6
1.3049607620187565e-6
2.2573999020468e-6
4.833214160030881e-7
4.091412826810557e-8
2.1734603965137912e-8
1.3097437182552323e-8
3.649262827499746e-8
5.2465642670183684e-8
2.086577222688992e-8
2.0551055516205878e-7
1.214677169846327e-7
3.0257435611922594e-7
2.6622242004162147e-8
1.4648378370718764e-8
6.698033177704732e-9
4.1262075883806083e-10
9.197555429438904e-11
6.423826136018084e-11
7.742624195121612e-11
1.0648652073072278e-10
7.390376512213227e-11
7.753668854933952e-11
1.4468229863355785e-10
4.209624177353659e-10
5.514101187832426e-10
4.955701974700921e-10
1.379242614377574e-10
1.3091275793714724e-10
2.1642640486546074e-10
5.107354975566143e-10
1.473305126009354e-9
2.487659449945059e-9
3.5148566798140826e-9
7.50349924273596e-9
3.727969638114592e-8
6.920848783114834e-8
2.9962254690681176e-8
3.002309905707229e-8
7.824998783517318e-9
2.8121114267015537e-10
2.2417860915109696e-13
0.
0.
3.575397580046031e-14
6.11325474496818e-14
2.633721896445369e-14
0.
0.
0.
0.
0.
0.
0.
2.669512791750503e-14
3.671271481578485e-14
5.0559272635190106e-14
3.2056624884497895e-14
0.
0.
0.
2.582459697710482e-14
3.48435129631057e-14
4.737653760431424e-14
6.628715517821349e-14
9.489604312204384e-14
1.3785904921348358e-13
2.0216890062761325e-13
2.9852256306545483e-13
4.4341499867702976e-13
6.624743848358457e-13
9.958839949657631e-13
1.5073332710436255e-12
2.2990550071217464e-12
3.5376008774682875e-12
5.499080154888157e-12
8.650831543473332e-12
1.8067568155015744e-10
3.9320713805832044e-10
6.876941935379926e-10
9.543860919674538e-10
9.324208869106308e-10
4.714235653008545e-10
3.7510051042460786e-10
1.479077614827661e-9
2.7341366423809663e-9
4.070016893391635e-9
5.437348369106213e-9
2.312056182426071e-9
2.1038516477926686e-10
2.057855671385327e-9
2.461395764896217e-9
2.487014775061131e-9
2.8799665252911974e-9
4.36616679546028e-9
5.959782607370211e-9
3.6802238081015503e-9
2.6428551122316175e-9
2.0361459710256943e-9
1.6044628774037219e-9
1.2842706490616887e-9
1.0631796895536839e-9
9.379643214081132e-10
9.104734884439743e-10
9.941416851700938e-10
1.223641470742694e-9
1.6706918509483042e-9
2.4749756157205575e-9
1.7396741215834013e-7
2.3330516759726012e-7
1.5396660316570619e-6
2.915403951497739e-7
6.934520409368207e-8
8.081407268754843e-9
9.0434124657467e-8
1.6934739836878528e-7
9.936013343760447e-8
1.1381303650723127e-7
6.42642076210563e-8
9.901689579613649e-8
2.0135541735171035e-8
9.101393385007919e-8
7.616517119251578e-8
8.848248652936616e-8
3.576578825549658e-7
1.9515730592633447e-7
2.970899213938373e-8
1.2036601689061024e-7
7.655267242410311e-10
1.666453479624356e-8
3.658427171746191e-9
2.8116323347843515e-10
5.469870747189154e-10
4.102789208801809e-10
2.52998953155909e-10
3.414740119551446e-11
2.947004147048734e-10
5.232397091789858e-10
1.4816519088505167e-9
4.071328550526197e-9
5.4241221352899224e-9
3.4638995910943852e-9
1.2741786638608782e-10
4.1856486056193455e-9
8.483470624583447e-9
1.3165512865743604e-8
1.8299098970869676e-8
2.364988370547924e-8
2.8415916882274316e-8
3.1000665076131384e-8
8.749712925796288e-9
3.279198724779474e-8
3.280250517856918e-8
2.9820065824788316e-8
3.03000050476793e-8
4.5852904278759926e-9
3.855231904303531e-8
7.916686166922586e-8
6.318881149549416e-8
5.551567269682776e-8
5.085119108595638e-8
4.571241140292116e-8
3.860649193835069e-8
2.9103247092385402e-8
1.633466571631403e-8
3.206246016532825e-9
4.0837454650100344e-8
1.2345631021297617e-7
1.3979459564955082e-7
1.0013314176613855e-6
2.782450995125672e-7
7.776376539132054e-6
1.505310403356846e-6
4.6993864628714364e-7
3.793038077137643e-8
4.3460629879523933e-7
4.907333411953221e-7
3.2898259609994985e-7
4.965642333619794e-7
2.3164665582831135e-7
8.598613012029302e-8
7.823605248092282e-7
7.028856006738906e-7
2.0262750567734e-7
2.9889341897938095e-7
3.412575862822815e-7
1.3381299210556178e-7
1.5820071864822282e-8
1.069162744623167e-8
2.5902653905082397e-8
5.561315785883908e-9
8.686146532132017e-10
5.341800656679784e-10
6.553270476391975e-10
4.2140720976626417e-10
5.192063881132512e-11
4.4874412948789635e-10
8.951002435330412e-10
1.4531623312991542e-9
2.0008914233981686e-9
6.901155379680104e-9
2.0239216392176333e-8
1.4725237845363494e-8
5.290183345707833e-10
1.7137065810355604e-8
3.3630239842445335e-8
5.145546870146893e-8
6.759706719831185e-8
7.18304823493167e-8
5.4129112478510005e-8
1.996189189302982e-8
5.238264775878507e-9
1.949550072438283e-8
9.271102668697272e-8
9.31964084814347e-8
1.0098370030727908e-7
8.496760540722605e-8
3.7753888203291705e-8
9.973673834969552e-8
8.822411403695746e-8
8.456692796970457e-8
8.676261391506869e-8
9.066445433190826e-8
9.254116489183644e-8
8.916935169955547e-8
7.858517336362126e-8
6.020009754828055e-8
3.3128019245111046e-8
6.6077463282128135e-9
6.952574850066414e-8
1.7454875216747015e-7
2.6170657775013945e-6
1.6279332897721288e-8
0.000016526268345248553
3.6164153087706287e-6
1.361682697266997e-6
5.728931560437532e-7
8.672126666610457e-7
6.131539188725741e-7
7.508789161027183e-7
2.400801025250104e-7
1.7675855264770121e-6
3.0676417392848406e-6
5.693078024885014e-6
2.790255790870046e-6
1.500845339715988e-6
1.1331849211774954e-6
1.304960766087446e-6
2.257399910742058e-6
4.833213991742745e-7
4.0914127818831577e-8
2.173460242317153e-8
1.3097437606778636e-8
3.649262896308996e-8
5.2465642212973775e-8
2.0865772005165276e-8
2.0551055600387028e-7
1.2146771663828415e-7
3.025743413451075e-7
2.6622240280144394e-8
1.4648377026956613e-8
6.6980334109610155e-9
4.1262086751175233e-10
9.197555214728956e-11
6.423825797095436e-11
7.742624306114331e-11
1.0648651979764504e-10
7.390376545943973e-11
7.753668941790574e-11
1.4468230234233072e-10
4.2096242354688366e-10
5.514101150605438e-10
4.955701953532586e-10
1.3792426276053303e-10
1.30912758542039e-10
2.1642640686597086e-10
5.107355005310916e-10
1.4733051408827339e-9
2.487659453365142e-9
3.5148566929205786e-9
7.50349932290878e-9
3.7279697468017037e-8
6.920848716347204e-8
2.996225442218726e-8
3.00230992507559e-8
7.824998608365207e-9
2.8121112404034646e-10
2.2417860783069024e-13
0.
0.
3.5753975911172586e-14
6.11325462975264e-14
2.6337216238334545e-14
0.
0.
0.
0.
0.
0.
0.
2.6695136941868093e-14
3.671272080152464e-14
5.0559263018979685e-14
3.20566529751222e-14
0.
0.
0.
2.5824616529180608e-14
3.484349605865343e-14
4.7376560735131586e-14
6.628707132396565e-14
9.489607027103209e-14
1.3785912272135196e-13
2.0216882754575677e-13
2.9852265296014664e-13
4.4341492167510925e-13
6.624743440914603e-13
9.958840148834118e-13
1.507333260150012e-12
2.299055114973013e-12
3.5376009567939748e-12
5.499080270087689e-12
8.650830868540811e-12
1.8067568277932658e-10
3.932071399558898e-10
6.876941974382579e-10
9.543860975124897e-10
9.324208895426884e-10
4.71423563240386e-10
3.7510051843269164e-10
1.479077629365464e-9
2.7341366623444646e-9
4.070016919349234e-9
5.437348398889836e-9
2.3120562002920895e-9
2.103851541441051e-10
2.057855677516714e-9
2.4613957952490626e-9
2.4870147786860673e-9
2.879966527165368e-9
4.366166782856082e-9
5.959782576672793e-9
3.680223800399596e-9
2.6428551004596947e-9
2.0361459559791094e-9
1.604462872713726e-9
1.2842706474832504e-9
1.0631796896963934e-9
9.379643233710277e-10
9.104734819824441e-10
9.941416727768441e-10
1.223641452882398e-9
1.6706918236619892e-9
2.474975567606124e-9
1.739674118911832e-7
2.3330516750120873e-7
1.5396660300003668e-6
2.9154039486819567e-7
6.934520401742834e-8
8.081407268674623e-9
9.043412459039114e-8
1.6934739826953324e-7
9.936013337755411e-8
1.1381303641361495e-7
6.426420753770918e-8
9.901689572875459e-8
2.0135541808393758e-8
9.101393369308503e-8
7.616517106484823e-8
8.848248648445414e-8
3.5765788253124777e-7
1.9515730596274599e-7
2.9708992218520586e-8
1.2036601704190424e-7
7.655267642475618e-10
1.6664534797372743e-8
3.6584271752625422e-9
2.8116323377614785e-10
5.46987075006534e-10
4.1027892114451806e-10
2.5299895319699654e-10
3.4147401033095753e-11
2.9470041524957747e-10
5.232397092529272e-10
1.4816519087599034e-9
4.071328548987294e-9
5.424122135164095e-9
3.4638995912041537e-9
1.2741786506746926e-10
4.18564860198609e-9
8.483470622148118e-9
1.316551286325849e-8
1.8299098967125105e-8
2.3649883700838405e-8
2.841591688241095e-8
3.100066508339688e-8
8.74971293019347e-9
3.2791987235245924e-8
3.280250516079693e-8
2.982006581099532e-8
3.030000503179168e-8
4.585290413654697e-9
3.8552319030658264e-8
7.916686170817536e-8
6.318881149989187e-8
5.551567269201698e-8
5.085119107604404e-8
4.5712411392404717e-8
3.8606491928547556e-8
2.9103247075656088e-8
1.633466570044363e-8
3.2062460448711954e-9
4.08374547126844e-8
1.234563103311532e-7
1.3979459550365154e-7
1.0013314172741138e-6
2.782450996999625e-7
7.776376535930643e-6
1.5053104026182047e-6
4.6993864597989313e-7
3.793038075618165e-8
4.3460629815317565e-7
4.907333412334258e-7
3.2898259597989993e-7
4.965642331507333e-7
2.3164665558621483e-7
8.59861307043462e-8
7.823605254735134e-7
7.028856005523726e-7
2.0262750527721282e-7
2.9889341946756966e-7
3.4125758570883275e-7
1.338129917692343e-7
1.582007194214645e-8
1.0691627575843197e-8
2.5902653896866528e-8
5.561315782969101e-9
8.686146515980812e-10
5.341800675056049e-10
6.553270482891734e-10
4.2140720976960355e-10
5.192063852484557e-11
4.487441304069872e-10
8.951002449252535e-10
1.4531623326959942e-9
2.0008914262313292e-9
6.901155388256516e-9
2.0239216419004597e-8
1.4725237859925474e-8
5.290183439008365e-10
1.7137065837089552e-8
3.363023988660112e-8
5.145546875559867e-8
6.759706727319257e-8
7.183048244325352e-8
5.4129112592180556e-8
1.996189198476398e-8
5.23826483030657e-9
1.9495500688697374e-8
9.271102669995432e-8
9.319640847318714e-8
1.009837002715808e-7
8.496760548491274e-8
3.775388805371622e-8
9.973673832189524e-8
8.822411403782698e-8
8.456692796597607e-8
8.676261390598949e-8
9.066445431892293e-8
9.254116486796968e-8
8.916935167177837e-8
7.858517332985119e-8
6.020009751884882e-8
3.3128019207806914e-8
6.607746379258745e-9
6.952574859513827e-8
1.7454875232967977e-7
2.617065776787852e-6
1.6279334198098253e-8
0.000016526268341212085
3.616415307022452e-6
1.3616826961102114e-6
5.728931546121192e-7
8.672126670044658e-7
6.131539187794673e-7
7.50878915791689e-7
2.400801034575053e-7
1.767585526179919e-6
3.067641739102614e-6
5.693078036501297e-6
2.790255798142108e-6
1.5008453429465117e-6
1.1331849225791801e-6
1.304960763480731e-6
2.2573999052178693e-6
4.83321409863717e-7
4.0914128102350855e-8
2.1734603398855048e-8
1.3097437359949324e-8
3.649262852490123e-8
5.2465642503490744e-8
2.0865772146112088e-8
2.0551055547515398e-7
1.2146771686023964e-7
3.0257435073303496e-7
2.6622241374350118e-8
1.4648377880954341e-8
6.6980332626716175e-9
4.126208007220913e-10
9.197555130831582e-11
6.423825829683223e-11
7.742624324863027e-11
1.0648652102739698e-10
7.39037648802337e-11
7.753668685448008e-11
1.4468230142993228e-10
4.209624188009837e-10
5.514101169153411e-10
4.955701968139829e-10
1.3792426062257635e-10
1.3091276020056215e-10
2.1642640582735216e-10
5.107354984478269e-10
1.4733051314923417e-9
2.4876594505992666e-9
3.5148566859691823e-9
7.503499275837798e-9
3.7279696746478214e-8
6.9208487588205e-8
2.996225459331221e-8
3.002309912911285e-8
7.824998719671154e-9
2.8121113554201454e-10
2.2417859344036372e-13
0.
0.
3.5753975130606736e-14
6.113254658708866e-14
2.6337218143698972e-14
0.
0.
0.
0.
0.
0.
0.
2.6695127603731213e-14
3.6712711395220834e-14
5.0559272694425647e-14
3.2056615534401617e-14
0.
0.
0.
2.582462834086542e-14
3.484350070900606e-14
4.7376521987459274e-14
6.628713193824566e-14
9.489605654162729e-14
1.378590575761014e-13
2.0216885234666096e-13
2.9852253712565824e-13
4.4341494958979274e-13
6.624743606301081e-13
9.958839736764907e-13
1.5073332350889227e-12
2.299054813298725e-12
3.5376006234443234e-12
5.499080228624122e-12
8.6508316005453e-12
1.8067568215042873e-10
3.9320713888259884e-10
6.876941948177272e-10
9.543860941137673e-10
9.324208876884126e-10
4.71423564551345e-10
3.7510051322716143e-10
1.4790776200384637e-9
2.734136649428733e-9
4.07001690330717e-9
5.437348380028139e-9
2.3120561890243717e-9
2.1038516185424852e-10
2.0578556720666244e-9
2.461395770706167e-9
2.487014777096057e-9
2.8799665340556616e-9
4.366166769483442e-9
5.9597826013332665e-9
3.680223805998912e-9
2.6428550962269796e-9
2.0361459606701934e-9
1.6044628719129267e-9
1.2842706486359963e-9
1.0631796922426617e-9
9.37964322472092e-10
9.104734850422316e-10
9.941416783575463e-10
1.2236414637913507e-9
1.6706918399104212e-9
2.4749755972101877e-9
1.7396741206348014e-7
2.333051675523773e-7
1.5396660310554842e-6
2.9154039505172383e-7
6.934520406247836e-8
8.081407266949256e-9
9.043412463695927e-8
1.6934739833234063e-7
9.936013341565359e-8
1.1381303647382126e-7
6.426420759564123e-8
9.901689576807801e-8
2.013554168470326e-8
9.101393379110552e-8
7.616517115314246e-8
8.848248652011023e-8
3.576578825702211e-7
1.9515730593989852e-7
2.9708992167721737e-8
1.203660169421067e-7
7.655267457555518e-10
1.6664534796382426e-8
3.6584271727477945e-9
2.8116323344463423e-10
5.469870748231108e-10
4.102789210455511e-10
2.52998953188289e-10
3.414740077452177e-11
2.9470041490481836e-10
5.232397094422154e-10
1.4816519083289318e-9
4.071328549984458e-9
5.424122135710975e-9
3.4638995916512196e-9
1.274178653856122e-10
4.185648603653384e-9
8.483470623130695e-9
1.3165512865059569e-8
1.8299098969894857e-8
2.3649883701428823e-8
2.8415916882600613e-8
3.1000665080645395e-8
8.749712926550875e-9
3.279198723451291e-8
3.280250517188046e-8
2.9820065819810045e-8
3.0300005040858174e-8
4.58529041556032e-9
3.855231904102288e-8
7.916686167662857e-8
6.318881148789483e-8
5.551567269805768e-8
5.085119108163558e-8
4.571241139977868e-8
3.860649193456249e-8
2.910324708602987e-8
1.6334665715484875e-8
3.2062460266263477e-9
4.083745466882884e-8
1.2345631025797561e-7
1.3979459559707112e-7
1.0013314175196558e-6
2.7824509957691187e-7
7.776376537968765e-6
1.5053104030872382e-6
4.6993864617727526e-7
3.793038076406177e-8
4.3460629856011373e-7
4.907333412093578e-7
3.2898259605628043e-7
4.965642332843517e-7
2.316466557420173e-7
8.598613032143681e-8
7.823605250349152e-7
7.028856006960517e-7
2.026275055351411e-7
2.988934191608329e-7
3.412575860748787e-7
1.3381299198264512e-7
1.5820071888015076e-8
1.069162749175648e-8
2.5902653902187513e-8
5.561315784921926e-9
8.686146525729202e-10
5.341800663161349e-10
6.553270478659271e-10
4.2140720968884373e-10
5.192063830014645e-11
4.487441296864471e-10
8.951002444149794e-10
1.4531623307549756e-9
2.0008914246329743e-9
6.901155381896489e-9
2.0239216401402097e-8
1.4725237850222603e-8
5.290183389476413e-10
1.7137065821079296e-8
3.363023985883893e-8
5.1455468719244227e-8
6.759706722107838e-8
7.183048238140555e-8
5.412911251535331e-8
1.9961891926826222e-8
5.238264797679307e-9
1.9495500708250808e-8
9.271102668572431e-8
9.319640847815908e-8
1.0098370029615474e-7
8.496760541996253e-8
3.77538881446105e-8
9.973673833856081e-8
8.822411403512554e-8
8.456692796957897e-8
8.676261391289392e-8
9.066445432663698e-8
9.254116488541993e-8
8.916935169107064e-8
7.858517335083545e-8
6.020009753935309e-8
3.312801923096905e-8
6.607746344711225e-9
6.95257485351558e-8
1.7454875222344476e-7
2.617065777237747e-6
1.6279333370570006e-8
0.000016526268343773326
3.6164153081326876e-6
1.3616826968433525e-6
5.728931555188022e-7
8.672126667861061e-7
6.131539188385814e-7
7.508789159895831e-7
2.4008010286511876e-7
1.7675855263623326e-6
3.067641739214328e-6
5.693078029127547e-6
2.7902557935197807e-6
1.500845340884996e-6
1.1331849216933734e-6
1.3049607651482537e-6
2.2573999087258503e-6
4.833214030749429e-7
4.0914127916188875e-8
2.1734602777426914e-8
1.309743749442693e-8
3.6492628801876524e-8
5.246564231875396e-8
2.0865772056634654e-8
2.05510555802018e-7
1.21467716718939e-7
3.0257434476672467e-7
2.6622240678454996e-8
1.4648377335628475e-8
6.698033356967697e-9
4.126208400005711e-10
9.197555248941327e-11
6.423826009907069e-11
7.742624288502933e-11
1.0648651956252615e-10
7.390376443049026e-11
7.753669009030472e-11
1.4468230125746021e-10
4.2096242148008703e-10
5.514101158756976e-10
4.955701957361071e-10
1.3792426113068469e-10
1.30912760116715e-10
2.164264056544859e-10
5.107354994472846e-10
1.4733051372271806e-9
2.487659450484457e-9
3.514856691013579e-9
7.503499304910453e-9
3.727969718092859e-8
6.92084873209472e-8
2.99622544843156e-8
3.002309920445207e-8
7.824998649122031e-9
2.8121112821939423e-10
2.2417859333477917e-13
0.
0.
3.575397738121652e-14
6.113254620369631e-14
2.6337222627841324e-14
0.
0.
0.
0.
0.
0.
0.
2.6695124636626853e-14
3.6712711027888044e-14
5.0559277565050696e-14
3.205658833393936e-14
0.
0.
0.
2.5824629238067345e-14
3.484348469176242e-14
4.737649864336579e-14
6.628707289931406e-14
9.489603503312352e-14
1.3785913389629748e-13
2.021687856050886e-13
2.9852257634357123e-13
4.434148767112553e-13
6.624743217233751e-13
9.958840475488545e-13
1.507333207985252e-12
2.2990548458066062e-12
3.5376006205765416e-12
5.4990803830325185e-12
8.650831123483713e-12
1.80675682479654e-10
3.932071396325579e-10
6.876941966091302e-10
9.543860961355857e-10
9.324208886664304e-10
4.714235640237512e-10
3.7510051658958254e-10
1.479077625748267e-9
2.734136657966219e-9
4.070016914074316e-9
5.437348391803738e-9
2.3120561959832813e-9
2.1038515754134287e-10
2.0578556796127607e-9
2.4613957806935802e-9
2.4870147763686398e-9
2.8799665541170653e-9
4.366166787358923e-9
5.959782591452975e-9
3.680223804909298e-9
2.6428551041752953e-9
2.036145965013536e-9
1.6044628691246411e-9
1.284270650163359e-9
1.0631796895038884e-9
9.379643221540783e-10
9.104734835768015e-10
9.941416745811006e-10
1.223641457000107e-9
1.6706918289708209e-9
2.4749755789915037e-9
1.7396741195394208e-7
2.3330516752270833e-7
1.5396660303746773e-6
2.915403949336929e-7
6.93452040415564e-8
8.081407266749309e-9
9.04341246067429e-8
1.6934739829274224e-7
9.936013339148176e-8
1.1381303643403098e-7
6.426420755537499e-8
9.901689575115466e-8
2.0135541735206233e-8
9.101393375306636e-8
7.616517111207194e-8
8.848248651128911e-8
3.5765788254031213e-7
1.9515730595372334e-7
2.970899220141974e-8
1.2036601700403075e-7
7.655267540397543e-10
1.6664534797397747e-8
3.658427174227398e-9
2.8116323378857127e-10
5.469870749216961e-10
4.102789211494724e-10
2.5299895314100355e-10
3.414740073347954e-11
2.947004151219891e-10
5.232397089844227e-10
1.4816519082129792e-9
4.0713285500708424e-9
5.424122135393717e-9
3.4638995926353433e-9
1.2741786540220216e-10
4.185648603676909e-9
8.483470622854593e-9
1.3165512863035496e-8
1.8299098967148673e-8
2.3649883702954545e-8
2.8415916881970493e-8
3.1000665083915934e-8
8.749712928738233e-9
3.27919872333624e-8
3.280250516529732e-8
2.982006581393584e-8
3.030000503686137e-8
4.585290412876935e-9
3.855231903200174e-8
7.916686167440304e-8
6.318881148735814e-8
5.551567269595522e-8
5.085119107878538e-8
4.571241139348208e-8
3.8606491929978565e-8
2.910324708185651e-8
1.6334665701452425e-8
3.2062460370773487e-9
4.0837454699838125e-8
1.2345631030595392e-7
1.3979459553693114e-7
1.0013314173644662e-6
2.782450996547945e-7
7.776376536691995e-6
1.505310402794255e-6
4.6993864605013487e-7
3.793038075826905e-8
4.3460629830003285e-7
4.907333412246254e-7
3.2898259600771374e-7
4.965642331989481e-7
2.3164665564122337e-7
8.598613058348262e-8
7.823605253677183e-7
7.028856006168332e-7
2.0262750536252852e-7
2.988934193646421e-7
3.4125758584291293e-7
1.338129918466308e-7
1.582007191255346e-8
1.0691627543390442e-8
2.5902653899150976e-8
5.561315783725839e-9
8.686146519876346e-10
5.341800670266873e-10
6.553270480389163e-10
4.214072096938059e-10
5.192063867460964e-11
4.4874413007321633e-10
8.951002446763276e-10
1.4531623327582094e-9
2.0008914253876778e-9
6.901155387130553e-9
2.023921641337655e-8
1.4725237859022559e-8
5.290183416042324e-10
1.7137065833234348e-8
3.3630239876713495e-8
5.1455468744939944e-8
6.759706725599386e-8
7.183048242362615e-8
5.41291125700568e-8
1.9961891964793455e-8
5.23826481802829e-9
1.9495500691088286e-8
9.271102669794381e-8
9.319640847488374e-8
1.0098370028082776e-7
8.496760546698756e-8
3.775388807155885e-8
9.973673832622083e-8
8.82241140341648e-8
8.456692796646158e-8
8.676261391010972e-8
9.066445432029218e-8
9.254116487582468e-8
8.916935167824437e-8
7.858517333370418e-8
6.020009752770034e-8
3.312801921516805e-8
6.607746366318326e-9
6.952574857592926e-8
1.7454875228931692e-7
2.6170657769522953e-6
1.6279333902575985e-8
0.000016526268342149788
3.616415307426869e-6
1.3616826963777694e-6
5.728931549449786e-7
8.672126669246634e-7
6.131539188008503e-7
7.508789158634527e-7
2.400801032423986e-7
1.767585526250052e-6
3.067641739151324e-6
5.693078033815109e-6
2.7902557964617384e-6
1.5008453421978227e-6
1.1331849222539641e-6
1.3049607641035226e-6
2.2573999064939965e-6
4.833214073882154e-7
4.091412803513242e-8
2.1734603172847957e-8
1.3097437423285495e-8
3.6492628627294285e-8
5.246564243605392e-8
2.0865772113448764e-8
2.0551055559920955e-7
1.2146771680920744e-7
3.0257434855831603e-7
2.6622241121765197e-8
1.464837768251759e-8
6.6980332972440514e-9
4.1262081159932115e-10
9.197555227389401e-11
6.423826127608478e-11
7.742624363607414e-11
1.0648652129522696e-10
7.390376556192083e-11
7.753668968667255e-11
1.4468230005530837e-10
4.2096242071341995e-10
5.514101170916388e-10
4.95570195747659e-10
1.3792426136671527e-10
1.3091275896447796e-10
2.1642640410582144e-10
5.107354980062104e-10
1.4733051331785e-9
2.4876594511355315e-9
3.514856687995934e-9
7.503499291052423e-9
3.72796968907543e-8
6.920848749014067e-8
2.996225455118004e-8
3.002309915726106e-8
7.824998693137414e-9
2.812111324345516e-10
2.241786012964797e-13
0.
0.
3.575397729486091e-14
6.113254748621968e-14
2.6337219161528065e-14
0.
0.
0.
0.
0.
0.
0.
2.6695135441219315e-14
3.6712714658823237e-14
5.055926975075226e-14
3.205663136904914e-14
0.
0.
0.
2.5824619131416858e-14
3.484350815249528e-14
4.737654264548828e-14
6.628709379632658e-14
9.489605792702755e-14
1.3785911108526983e-13
2.0216890494220598e-13
2.985226333969396e-13
4.43414925914563e-13
6.624743275678441e-13
9.958841781146702e-13
1.5073332030310333e-12
2.299054798340841e-12
3.537600759464608e-12
5.499080197573249e-12
8.650830940606705e-12
1.8067568186811548e-10
3.932071392133273e-10
6.876941953775248e-10
9.543860947497009e-10
9.324208882115673e-10
4.714235645195413e-10
3.751005142704714e-10
1.4790776224591269e-9
2.7341366530161925e-9
4.070016906199997e-9
5.437348384156443e-9
2.312056191621577e-9
2.1038516035597946e-10
2.057855671500221e-9
2.4613957738681937e-9
2.487014768943247e-9
2.879966520061348e-9
4.366166771985035e-9
5.9597825993635816e-9
3.6802237904960855e-9
2.6428551035805694e-9
2.0361459663299835e-9
1.6044628761452342e-9
1.2842706473306869e-9
1.0631796913074689e-9
9.379643231230313e-10
9.104734855792934e-10
9.941416783831472e-10
1.2236414610065324e-9
1.6706918377621504e-9
2.474975592775451e-9
1.739674120253652e-7
2.3330516754494524e-7
1.539666030793483e-6
2.915403949961647e-7
6.934520405682875e-8
8.081407272562549e-9
9.043412462464127e-8
1.6934739831789475e-7
9.936013340678964e-8
1.1381303646050186e-7
6.426420757788028e-8
9.901689577142898e-8
2.0135541706886467e-8
9.101393377299641e-8
7.616517116266669e-8
8.84824865260818e-8
3.576578825269753e-7
1.9515730594443687e-7
2.9708992181954574e-8
1.2036601696606976e-7
7.655267471307202e-10
1.666453479648384e-8
3.6584271734884425e-9
2.8116323360363566e-10
5.469870748491808e-10
4.102789210359748e-10
2.5299895300097056e-10
3.414740099483757e-11
2.9470041487732934e-10
5.232397090826829e-10
1.4816519087540025e-9
4.071328550055236e-9
5.424122135166298e-9
3.463899592111076e-9
1.2741786666151984e-10
4.185648604181064e-9
8.483470622850287e-9
1.3165512865919631e-8
1.8299098968201575e-8
2.3649883703004513e-8
2.841591688324847e-8
3.100066508079242e-8
8.749712938025076e-9
3.27919872408181e-8
3.280250516951778e-8
2.982006581779847e-8
3.030000503783761e-8
4.585290425005245e-9
3.855231903771967e-8
7.916686170275826e-8
6.318881149567287e-8
5.551567269887162e-8
5.085119108178321e-8
4.571241139836365e-8
3.8606491931071555e-8
2.910324708421684e-8
1.6334665705304598e-8
3.2062460301387075e-9
4.083745467981862e-8
1.2345631027958517e-7
1.397945955748908e-7
1.0013314174662842e-6
2.782450996112262e-7
7.776376537507134e-6
1.5053104029827006e-6
4.699386461301827e-7
3.793038076285127e-8
4.3460629846902154e-7
4.907333412149486e-7
3.289825960385133e-7
4.965642332524153e-7
2.3164665570827688e-7
8.59861304134475e-8
7.82360525129424e-7
7.028856006349562e-7
2.0262750545135782e-7
2.988934192219596e-7
3.412575859903551e-7
1.3381299193328105e-7
1.582007190552748e-8
1.0691627511411075e-8
2.5902653900454864e-8
5.561315784383043e-9
8.68614652359845e-10
5.341800665939978e-10
6.553270480461111e-10
4.2140720959328757e-10
5.1920638716990875e-11
4.487441299308425e-10
8.951002450161547e-10
1.4531623318413233e-9
2.000891425585832e-9
6.901155384965181e-9
2.0239216406150044e-8
1.4725237853234294e-8
5.290183385706975e-10
1.713706582538324e-8
3.363023986518761e-8
5.145546872962384e-8
6.759706723491443e-8
7.183048239830616e-8
5.4129112532813586e-8
1.996189194105381e-8
5.238264800750732e-9
1.949550069911836e-8
9.271102670821853e-8
9.319640847752523e-8
1.009837002895773e-7
8.496760543945552e-8
3.775388811903854e-8
9.97367383268039e-8
8.822411403669258e-8
8.456692796941796e-8
8.676261390915168e-8
9.066445432348533e-8
9.254116488238091e-8
8.916935168589556e-8
7.858517334551904e-8
6.020009753559131e-8
3.312801922635304e-8
6.6077463500824655e-9
6.952574855182194e-8
1.745487522449883e-7
2.617065777134469e-6
1.6279333562580553e-8
0.00001652626834314431
3.6164153078728085e-6
1.361682696673621e-6
5.728931553111312e-7
8.672126668367546e-7
6.131539188251993e-7
7.508789159435111e-7
2.400801030026277e-7
1.7675855263242095e-6
3.0676417391934348e-6
5.693078030842548e-6
2.7902557945876525e-6
1.5008453413582114e-6
1.1331849219086297e-6
1.304960764775338e-6
2.257399907912777e-6
4.833214046475459e-7
4.091412796202862e-8
2.1734602936391377e-8
1.3097437487655107e-8
3.64926287402838e-8
5.2465642361831484e-8
2.0865772077344484e-8
2.05510555730286e-7
1.214677167541399e-7
3.025743461502355e-7
2.6622240839537456e-8
1.4648377463832338e-8
6.698033334574615e-9
4.1262082782162114e-10
9.197555285207303e-11
6.42382572300194e-11
7.742624295516073e-11
1.0648652010702381e-10
7.390376544251103e-11
7.753668940517163e-11
1.4468230232729061e-10
4.2096242318847685e-10
5.514101160406789e-10
4.95570195880419e-10
1.3792426014703642e-10
1.3091275988708556e-10
2.1642640341142128e-10
5.107354985518108e-10
1.4733051346819589e-9
2.4876594509418157e-9
3.5148566872154627e-9
7.503499299370684e-9
3.7279697102803733e-8
6.920848738138688e-8
2.9962254509290804e-8
3.002309918825368e-8
7.824998664019836e-9
2.8121112998750856e-10
2.2417860095759607e-13
0.
0.
3.575397657454802e-14
6.113254595566354e-14
2.6337218189124158e-14
0.
0.
0.
0.
0.
0.
0.
2.6695127605519078e-14
3.671271466843303e-14
5.0559269324626436e-14
3.205661701005687e-14
0.
0.
0.
2.5824633266404534e-14
3.484351215745592e-14
4.7376536236554976e-14
6.628709562213017e-14
9.489605518219297e-14
1.3785908063117813e-13
2.021689141085998e-13
2.9852252897515044e-13
4.4341494398639877e-13
6.624742767592067e-13
9.95883855516301e-13
1.5073330737047486e-12
2.2990552707214158e-12
3.5376008478814175e-12
5.499080258888342e-12
8.650831229755182e-12
1.806756821736468e-10
3.9320713924595033e-10
6.876941959646209e-10
9.543860957580942e-10
9.324208887366801e-10
4.714235641481345e-10
3.751005158114785e-10
1.4790776241423652e-9
2.734136656125509e-9
4.070016910610803e-9
5.4373483889387915e-9
2.3120561943747905e-9
2.1038515781373906e-10
2.057855675344031e-9
2.4613957717335714e-9
2.4870147816727915e-9
2.8799665465701184e-9
4.366166777664614e-9
5.9597825891511965e-9
3.680223817429446e-9
2.642855093927504e-9
2.036145967772009e-9
1.6044628768784198e-9
1.2842706516714358e-9
1.0631796916970019e-9
9.37964322290244e-10
9.104734831209734e-10
9.941416756252465e-10
1.2236414583013474e-9
1.670691832341505e-9
2.4749755839169622e-9
1.7396741197935193e-7
2.33305167522862e-7
1.5396660305272916e-6
2.9154039495399857e-7
6.934520404507542e-8
8.081407268432945e-9
9.043412461334177e-8
1.6934739830210852e-7
9.936013339703262e-8
1.138130364457209e-7
6.42642075650891e-8
9.901689574651569e-8
2.013554179664994e-8
9.101393377156584e-8
7.616517109136142e-8
8.848248650253512e-8
3.5765788253933365e-7
1.9515730595048735e-7
2.9708992192254535e-8
1.2036601699117184e-7
7.655267505069465e-10
1.666453479653031e-8
3.6584271738001543e-9
2.811632337330962e-10
5.469870749004233e-10
4.1027892115873306e-10
2.529989530661673e-10
3.414740073083813e-11
2.9470041466481547e-10
5.232397091801069e-10
1.4816519085128326e-9
4.071328549939354e-9
5.42412213539509e-9
3.4638995917201225e-9
1.2741786612679772e-10
4.18564860167138e-9
8.483470622492472e-9
1.3165512865637315e-8
1.829909896888322e-8
2.3649883703040432e-8
2.841591688331156e-8
3.100066508105336e-8
8.749712929771956e-9
3.2791987242701574e-8
3.280250516665591e-8
2.9820065815427265e-8
3.030000503545852e-8
4.585290410446313e-9
3.8552319032771466e-8
7.916686170686274e-8
6.318881149467301e-8
5.551567269519547e-8
5.085119107734087e-8
4.571241139780165e-8
3.860649193092391e-8
2.910324708418165e-8
1.6334665706894148e-8
3.206246035975562e-9
4.0837454690838467e-8
1.2345631029559857e-7
1.3979459555044394e-7
1.0013314174005028e-6
2.782450996337564e-7
7.776376537000362e-6
1.5053104028568063e-6
4.6993864608297677e-7
3.793038076037833e-8
4.34606298359926e-7
4.907333412208644e-7
3.289825960190027e-7
4.965642332198172e-7
2.3164665566488894e-7
8.598613052369237e-8
7.823605252569305e-7
7.028856006108254e-7
2.0262750538812626e-7
2.988934193190908e-7
3.412575858937419e-7
1.3381299187825758e-7
1.5820071911314878e-8
1.0691627541230748e-8
2.590265389927553e-8
5.56131578379209e-9
8.68614652063525e-10
5.341800668940862e-10
6.553270480853375e-10
4.214072096384436e-10
5.1920638236353554e-11
4.4874412974837924e-10
8.951002450155234e-10
1.4531623319893055e-9
2.000891424569782e-9
6.901155386086055e-9
2.023921641125164e-8
1.4725237855538676e-8
5.290183425270577e-10
1.7137065828161385e-8
3.3630239873135847e-8
5.1455468739378385e-8
6.759706724607277e-8
7.183048241248189e-8
5.4129112554768335e-8
1.9961891958095522e-8
5.23826481401011e-9
1.9495500690922255e-8
9.271102669491491e-8
9.319640847561267e-8
1.0098370028367776e-7
8.49676054581765e-8
3.775388812540149e-8
9.973673832927578e-8
8.822411403891019e-8
8.456692796856922e-8
8.676261390976274e-8
9.066445432107267e-8
9.254116487751983e-8
8.916935167905492e-8
7.858517333450625e-8
6.020009752723515e-8
3.3128019218854077e-8
6.607746360554897e-9
6.952574857022145e-8
1.7454875227375487e-7
2.6170657770198762e-6
1.6279333771483862e-8
0.000016526268342506748
3.6164153075944146e-6
1.3616826964863512e-6
5.728931550806287e-7
8.672126668929665e-7
6.131539188098108e-7
7.508789158928095e-7
2.400801031537962e-7
1.7675855262753228e-6
3.0676417391514325e-6
5.693078032733214e-6
2.7902557957824446e-6
1.5008453419034144e-6
1.1331849221285798e-6
1.3049607643446227e-6
2.257399907011383e-6
4.833214063925265e-7
4.09141280138329e-8
2.173460308362247e-8
1.3097437423212945e-8
3.649262866877906e-8
5.2465642408846875e-8
2.0865772100367935e-8
2.05510555657133e-7
1.2146771678592642e-7
3.0257434768126466e-7
2.6622241020659447e-8
1.464837760325559e-8
6.698033311973144e-9
4.1262081962484407e-10
9.197555246318212e-11
6.423825496514162e-11
7.742624351502124e-11
1.0648652084859623e-10
7.390376464925535e-11
7.753668903771373e-11
1.4468230147733544e-10
4.2096242147600076e-10
5.514101164723265e-10
4.955701961552411e-10
1.3792426037565723e-10
1.3091276016798064e-10
2.1642640251488827e-10
5.10735495916936e-10
1.4733051333554854e-9
2.4876594523232475e-9
3.514856682195381e-9
7.503499287351594e-9
3.727969701384014e-8
6.920848744968582e-8
2.996225453685365e-8
3.002309916639624e-8
7.824998682765712e-9
2.812111316307575e-10
2.2417858798257568e-13
0.
0.
3.5753975745878774e-14
6.113254790029407e-14
2.6337216039110405e-14
0.
0.
0.
0.
0.
0.
0.
2.669512556898592e-14
3.6712713539760523e-14
5.055927190716894e-14
3.205660990389364e-14
0.
0.
0.
2.582462296299025e-14
3.484350301967675e-14
4.737654301649132e-14
6.62870979975862e-14
9.489610493493728e-14
1.3785917563372083e-13
2.0216889528177701e-13
2.9852253425177046e-13
4.4341494599495253e-13
6.62474228942365e-13
9.958840240723037e-13
1.5073330163589455e-12
2.299054878471879e-12
3.537600761753491e-12
5.499080210924456e-12
8.650831104367438e-12
1.8067568270208463e-10
3.9320713920794846e-10
6.876941954312881e-10
9.543860954389592e-10
9.324208885913466e-10
4.714235643746105e-10
3.751005149730299e-10
1.4790776231503634e-9
2.7341366539140615e-9
4.070016907985023e-9
5.4373483859256645e-9
2.312056193126462e-9
2.1038515860491193e-10
2.0578556706542776e-9
2.4613957695104602e-9
2.4870147796333694e-9
2.8799665336239407e-9
4.366166775621461e-9
5.959782604224938e-9
3.6802238004753024e-9
2.6428551018345098e-9
2.0361459593230722e-9
1.6044628736489603e-9
1.2842706504840787e-9
1.0631796919082167e-9
9.379643233287844e-10
9.104734842804903e-10
9.941416756889066e-10
1.2236414605747247e-9
1.6706918350820732e-9
2.4749755887044044e-9
1.7396741200351833e-7
2.3330516753865285e-7
1.5396660307111035e-6
2.9154039498698664e-7
6.934520404959657e-8
8.081407269273978e-9
9.043412462350275e-8
1.6934739831231386e-7
9.93601334032313e-8
1.138130364545901e-7
6.426420757096419e-8
9.901689575922911e-8
2.0135541762262696e-8
9.101393378220895e-8
7.616517111697265e-8
8.848248648911615e-8
3.5765788255057113e-7
1.9515730594711643e-7
2.9708992183892728e-8
1.2036601697763506e-7
7.655267553955602e-10
1.666453479725002e-8
3.6584271736498585e-9
2.8116323367497223e-10
5.469870748917953e-10
4.1027892104402487e-10
2.529989529881972e-10
3.414740057588572e-11
2.947004150179673e-10
5.23239708997143e-10
1.4816519088565617e-9
4.071328548966407e-9
5.424122135773286e-9
3.4638995913704385e-9
1.2741786577148749e-10
4.185648603584389e-9
8.483470623129808e-9
1.3165512864747363e-8
1.8299098970067804e-8
2.3649883702907485e-8
2.841591688545921e-8
3.100066507907803e-8
8.7497129330665e-9
3.27919872398942e-8
3.280250516893703e-8
2.9820065816800564e-8
3.030000503905226e-8
4.5852904191430796e-9
3.8552319048981916e-8
7.916686171139095e-8
6.318881148603355e-8
5.551567269325225e-8
5.085119108262098e-8
4.5712411395565896e-8
3.8606491929889217e-8
2.91032470834885e-8
1.6334665705178794e-8
3.2062460360674174e-9
4.083745468489595e-8
1.234563102818153e-7
1.3979459556676777e-7
1.0013314174439977e-6
2.7824509961759915e-7
7.776376537314095e-6
1.5053104029346717e-6
4.6993864611214906e-7
3.793038076162947e-8
4.3460629842568807e-7
4.90733341217139e-7
3.289825960314177e-7
4.965642332411665e-7
2.3164665569617694e-7
8.598613046141893e-8
7.823605251605412e-7
7.028856005807437e-7
2.026275054496255e-7
2.988934192755529e-7
3.4125758595432206e-7
1.3381299191341656e-7
1.582007191154304e-8
1.0691627526204853e-8
2.5902653900841856e-8
5.561315784090372e-9
8.686146522788443e-10
5.341800667096475e-10
6.553270480924923e-10
4.214072098692744e-10
5.1920638559770394e-11
4.487441295745394e-10
8.951002449578687e-10
1.4531623315294406e-9
2.000891425370334e-9
6.9011553845037315e-9
2.023921640793194e-8
1.4725237853275083e-8
5.290183409972873e-10
1.7137065827861624e-8
3.363023986687242e-8
5.1455468732972937e-8
6.759706723462926e-8
7.183048240489644e-8
5.412911254142145e-8
1.9961891946889114e-8
5.2382648068163665e-9
1.9495500704397278e-8
9.271102669865042e-8
9.319640847575542e-8
1.0098370028667193e-7
8.49676054508947e-8
3.775388811006056e-8
9.97367383418756e-8
8.822411404183829e-8
8.456692796677269e-8
8.67626139084036e-8
9.066445432489741e-8
9.254116488409409e-8
8.916935168326396e-8
7.858517334741343e-8
6.0200097532763e-8
3.312801922098965e-8
6.6077463550254735e-9
6.952574855690592e-8
1.7454875225572998e-7
2.6170657770907763e-6
1.6279333638943114e-8
0.000016526268342929434
3.616415307769342e-6
1.361682696605727e-6
5.728931552221783e-7
8.672126668572137e-7
6.131539188194119e-7
7.50878915925197e-7
2.400801030582238e-7
1.767585526303039e-6
3.067641739177353e-6
5.693078031511808e-6
2.790255795010594e-6
1.5008453415601117e-6
1.1331849219674618e-6
1.3049607646090556e-6
2.257399907582841e-6
4.8332140528411e-7
4.091412798227931e-8
2.1734602982394273e-8
1.309743743008561e-8
3.649262871130353e-8
5.2465642378931716e-8
2.0865772085814086e-8
2.0551055569638755e-7
1.2146771676471015e-7
3.025743467093055e-7
2.6622240905197163e-8
1.4648377513448312e-8
6.698033326107839e-9
4.126208263596079e-10
9.197555124979575e-11
6.423825880861875e-11
7.742624235234892e-11
1.0648652074826968e-10
7.390376514571879e-11
7.753668987583515e-11
1.4468230196011628e-10
4.209624220923451e-10
5.514101156839603e-10
4.955701959371303e-10
1.379242609074444e-10
1.3091275897972998e-10
2.1642640619850445e-10
5.107354954803172e-10
1.4733051377116506e-9
2.487659451058712e-9
3.5148566858339263e-9
7.503499296660223e-9
3.727969708003369e-8
6.920848740772415e-8
2.996225452057101e-8
3.002309917846725e-8
7.824998670908357e-9
2.8121113124462715e-10
2.2417860073188206e-13
0.
0.
3.5753976839527576e-14
6.113254691031875e-14
2.6337220766206442e-14
0.
0.
0.
0.
0.
0.
0.
2.6695132625643755e-14
3.6712713924695407e-14
5.055927423166603e-14
3.205659477822447e-14
0.
0.
0.
2.5824615252422164e-14
3.4843504958088905e-14
4.737651620491713e-14
6.628709497048053e-14
9.489609628528693e-14
1.3785905262406503e-13
2.0216884000017604e-13
2.9852261336852987e-13
4.4341497222309033e-13
6.624743457661021e-13
9.958840789911355e-13
1.5073332469661166e-12
2.2990547279972662e-12
3.537600583072503e-12
5.499080332005113e-12
8.650831034527417e-12
1.8067568157246303e-10
3.932071392267208e-10
6.87694196060895e-10
9.543860960753496e-10
9.324208889539515e-10
4.714235641164634e-10
3.751005157568975e-10
1.479077623829561e-9
2.7341366550737393e-9
4.070016910048077e-9
5.437348387938255e-9
2.3120561940379353e-9
2.103851591123788e-10
2.0578556713742937e-9
2.4613957809563755e-9
2.4870147795327036e-9
2.8799665446977322e-9
4.36616676278344e-9
5.959782576109747e-9
3.6802237831762716e-9
2.6428550985758793e-9
2.03614596746151e-9
1.6044628729417455e-9
1.2842706499578414e-9
1.0631796907782815e-9
9.379643217518754e-10
9.104734852475681e-10
9.941416783550836e-10
1.223641461405147e-9
1.6706918315359704e-9
2.4749755852204984e-9
1.7396741199337392e-7
2.333051675290625e-7
1.5396660306008537e-6
2.9154039497658545e-7
6.934520404764481e-8
8.081407269848796e-9
9.043412461661618e-8
1.693473983060443e-7
9.936013339934936e-8
1.1381303645005612e-7
6.426420756755322e-8
9.901689575253314e-8
2.0135541747382477e-8
9.101393374150459e-8
7.616517110230752e-8
8.84824865005914e-8
3.5765788253771937e-7
1.9515730594924375e-7
2.9708992189656016e-8
1.2036601698457038e-7
7.655267582027159e-10
1.6664534797041557e-8
3.658427173913723e-9
2.8116323383398964e-10
5.469870749055446e-10
4.102789211263648e-10
2.5299895292382506e-10
3.4147400582777245e-11
2.947004151606587e-10
5.23239709662263e-10
1.4816519086267641e-9
4.0713285494814415e-9
5.424122134935552e-9
3.4638995925449324e-9
1.2741786535442067e-10
4.1856486042999966e-9
8.483470624315234e-9
1.3165512865039751e-8
1.8299098970513753e-8
2.364988370276116e-8
2.8415916883270334e-8
3.1000665080123933e-8
8.749712929920827e-9
3.2791987238298564e-8
3.2802505167375593e-8
2.982006581602268e-8
3.030000503830051e-8
4.585290417647212e-9
3.8552319027691154e-8
7.916686171476332e-8
6.318881149977605e-8
5.55156726926237e-8
5.0851191079052276e-8
4.571241139578294e-8
3.8606491933463656e-8
2.910324708205855e-8
1.6334665704320683e-8
3.206246039220763e-9
4.0837454689498566e-8
1.2345631028731196e-7
1.3979459555809233e-7
1.0013314174154696e-6
2.782450996327242e-7
7.776376537098806e-6
1.5053104028867821e-6
4.699386460927077e-7
3.793038076153003e-8
4.346062983854885e-7
4.907333412197625e-7
3.2898259602352525e-7
4.965642332271243e-7
2.3164665567915446e-7
8.598613048858997e-8
7.823605252062106e-7
7.028856005966902e-7
2.0262750540076203e-7
2.988934192978159e-7
3.4125758591303894e-7
1.3381299189113745e-7
1.5820071914125327e-8
1.0691627532721316e-8
2.590265390017884e-8
5.561315784027252e-9
8.686146521452785e-10
5.341800668316411e-10
6.553270479580563e-10
4.214072095779064e-10
5.192063848692481e-11
4.4874412965362234e-10
8.951002448267098e-10
1.453162331946599e-9
2.000891425059066e-9
6.901155385453714e-9
2.0239216409476052e-8
1.4725237854934422e-8
5.290183418562275e-10
1.7137065828176092e-8
3.3630239869721166e-8
5.145546873540149e-8
