# Supplementary material for: Observability and Controllability of Nonlinear Networks: The Role of Symmetry
Source: Phys Rev X. Author manuscript; Available in PMC 2018 Nov 13. (PMC6234006; doi:10.1103/PhysRevX.5.011005)
Supplement: Code Archive [file NIHMS982008-supplement-Code_Archive.zip › MathematicaData/FNCtrlbDELTAHetN3M1ChaosK8IC1]

6.852806388165362e-9
2.7349596542890233e-8
1.62141797324226e-8
4.672546110051544e-10
2.302182448654279e-11
3.9540665562810885e-12
2.2790158926479228e-12
5.1641514909603393e-11
1.0845328518883627e-11
1.0267123454167957e-11
1.2378767956438816e-11
1.6086616874228533e-11
2.6111038112132913e-11
2.5560403460696746e-11
2.549948006631193e-11
3.4000985254123764e-11
5.634507701901881e-11
1.0345269025244238e-10
2.0494995256467676e-10
4.4750120754205594e-10
1.1281062614435472e-9
3.3164404057987622e-9
6.797947092477657e-9
9.502137000302662e-9
1.8500329463395906e-8
6.94277750815996e-8
8.682377953636678e-8
1.0290600530050087e-7
5.404909337261709e-8
4.0629076201384476e-8
8.020935471017565e-8
4.43898682580634e-7
3.838772396961477e-8
1.778571955263355e-11
2.631769993930649e-12
3.100232307903442e-14
0.
0.
0.
0.
0.
0.
0.
0.
0.
0.
0.
0.
0.
0.
0.
0.
0.
0.
3.158275774909896e-14
4.596285670029272e-14
6.702311617835871e-14
9.796660392980024e-14
1.435987487866054e-13
2.1117013957857392e-13
3.1169214655656645e-13
4.620067858167786e-13
1.0061578274064773e-11
1.6283455523527106e-11
2.46724423745451e-11
3.627311535991913e-11
5.166964910149863e-11
7.149442202946519e-11
9.594410125620736e-11
1.2405220484310242e-10
1.5264566632392122e-10
1.7514048113033475e-10
1.8067942361918912e-10
2.0979620451805062e-10
1.7386508059467159e-10
2.0708084449225797e-10
2.0867309242063312e-10
2.4855710124949754e-10
3.3141246355621095e-10
4.571827478712474e-10
6.781228531355563e-10
1.1959201663611825e-9
2.6019845599035824e-9
2.575761394796104e-9
2.3381132714147487e-9
2.506296560809361e-9
3.011716655191675e-9
3.941167207068463e-9
5.559648718079507e-9
8.492333419321137e-9
1.4319707694234815e-8
2.7320108250273464e-8
4.766071827547686e-8
2.3304982041696716e-7
1.0331363638687864e-7
3.187005689597814e-6
6.044847873441041e-7
2.256290378703985e-7
6.63703212710406e-8
2.344270005560604e-8
2.1014209582136685e-7
2.8344708963774147e-7
2.0473146799196972e-7
3.450430059148581e-7
5.302793619769265e-7
5.713031007895046e-7
3.656541520789486e-8
4.242464089452371e-9
7.961610833936481e-9
3.765587925262458e-8
4.549355109811594e-8
2.0472395052316034e-8
1.7243821766152681e-9
3.940091745110375e-9
3.3036431633960504e-9
2.464139441528924e-9
1.5435013268230954e-9
4.717582014155304e-10
2.159042657248889e-9
4.1644439480375e-9
7.06917904077895e-9
1.1023094118379676e-8
1.5721317341155576e-8
7.727139453996495e-8
1.6122090794205918e-7
2.9997735032774974e-8
6.601751742681412e-8
1.0451977908042078e-7
1.2730800603397212e-7
1.4297332930809243e-7
1.494929775067186e-7
1.473625286224157e-7
1.2171511686639286e-7
3.83977502023215e-8
4.4576571809710214e-10
2.5661149042774772e-8
2.666804707475416e-8
7.939349485465086e-9
2.898195622724573e-8
4.578632136061391e-8
3.438441815248792e-8
3.3542100475713406e-8
3.258556571010461e-8
6.9777314073874716e-9
2.9717842913279577e-8
4.993652864983684e-8
4.572180529365371e-8
4.112859550987985e-8
3.577346609951099e-8
2.8832255148507075e-8
2.0347043310891695e-8
1.0126383827116942e-8
3.537809692413124e-9
2.5921668528123437e-8
5.133891358605609e-7
4.4477892759521356e-7
5.838334343280466e-6
1.5723863333211947e-6
7.528117510566695e-7
3.252476113663187e-7
2.3688636090235083e-8
5.283931028254304e-7
6.700681410193799e-7
4.7109290105078064e-7
8.163295741790346e-7
1.097364263109336e-6
4.847119352193662e-7
4.0672112042987085e-8
8.459219970477026e-9
6.704270999071046e-8
1.0427289349674645e-7
6.435664354658317e-8
1.4709800913556956e-8
2.1592341035851123e-9
5.9413399171968716e-9
4.594905132675311e-9
3.3947660417388263e-9
1.0258408815955094e-9
2.12080353055726e-9
5.211964331283502e-9
9.932121921048461e-9
1.8035226083357047e-8
3.175738402766362e-8
3.099128661251361e-8
1.840585700402563e-9
2.9209411227449183e-7
5.697965696082766e-7
9.171061415084267e-8
2.692700385535568e-7
3.017419768623212e-7
3.06194435155845e-7
2.7790953385522966e-7
2.336564355782634e-7
1.1217484161969627e-7
1.0940435133710065e-8
2.8581951735791454e-8
3.4249950324361245e-8
1.855202121753095e-9
9.347707504369009e-9
8.96189577551841e-9
8.489807379166102e-8
6.765329444884907e-8
6.044988620344323e-8
6.575713398722547e-8
3.598888938869509e-8
2.5541853444201472e-8
6.25265535631e-8
6.576919722580469e-8
6.50545283339509e-8
6.27197489109141e-8
5.711353720968833e-8
4.7538530249820816e-8
3.460833201974103e-8
1.870291221557617e-8
1.634880781741164e-9
3.1253447980935445e-8
9.483291205572951e-7
1.1737011143046105e-6
8.488096764537515e-6
2.7640046162004804e-6
1.3498782782387104e-6
5.843527965204023e-7
3.6097509407709857e-7
9.353595337292006e-7
6.202872153438521e-7
7.858761303410422e-7
1.148238493864902e-6
2.6672434779627835e-6
2.8613238460025702e-6
2.8273725790914484e-8
1.7527462750459405e-7
6.467792506615414e-8
5.419201379908385e-8
1.0161816903544834e-7
4.7480165975944455e-8
9.791895229255374e-9
3.4457318401123984e-10
2.8572749760341763e-9
2.475788081258781e-9
1.6617229543836886e-9
1.9391766317727537e-10
1.6170836566507481e-9
3.4274116330720465e-9
6.066860156800686e-9
9.965471509193075e-9
1.4766183806265645e-8
6.136818743123415e-8
1.0345538538796675e-7
1.8366132265644156e-8
6.976715715256594e-8
1.261723011142022e-7
1.7358743765689396e-7
2.040305001288071e-7
1.9096062039661334e-7
1.0946736476575212e-7
1.3473199965186136e-9
5.782189147979721e-8
6.483821868059458e-8
6.262735652253055e-8
3.135532664319581e-8
2.4502760570268708e-8
5.9456646326919e-8
1.1521373328132386e-7
1.3293974060695253e-7
1.1741730080122648e-7
6.56884103075033e-8
1.5142147021734048e-7
1.2539394074939063e-7
1.0669140291200548e-7
1.0571770717683302e-7
1.1252013889111393e-7
1.2122152373182187e-7
1.2639373450707784e-7
1.2232087544570106e-7
1.0569009220945728e-7
7.788569015004822e-8
4.213560002636106e-8
1.619451738759126e-6
6.334805058478284e-6
3.867000933666447e-6
6.378235892337951e-6
4.2931556978341855e-6
4.422500884693708e-6
8.177621019180295e-7
1.0619997747459218e-6
1.2890899649245626e-6
1.940133392065392e-6
9.805410802524513e-7
8.137217166326054e-8
2.597784476309524e-6
2.1697690623276236e-6
9.18034710587971e-8
6.739263837981535e-7
4.0163870234300905e-7
1.0206866874488173e-7
4.3956803877384084e-8
2.5673249280877863e-8
7.99844546901924e-9
1.7875060695782856e-9
1.37003784997974e-10
6.625644774370365e-10
6.557203295107205e-10
3.357665760434085e-10
3.7530238174179374e-10
1.1493578920440867e-9
2.0534112264177477e-9
3.4063067742119415e-9
5.37043905355781e-9
1.5454307014589288e-8
2.688695535702931e-8
1.5823782311516255e-8
1.1627887062626372e-8
4.237934572560577e-8
7.187338922253477e-8
7.106616379182741e-8
3.614150285652576e-8
7.58960306099564e-9
4.2161997936036224e-8
4.484913244954566e-8
4.40126076618192e-8
3.9557040442303864e-8
6.481510850240721e-8
8.441654085029911e-8
2.7225334820102307e-8
1.584177147460031e-8
3.6826097806340565e-9
1.3680500194114065e-9
3.994911799758666e-9
6.0044253992505325e-9
2.8785919137849933e-9
4.9852181319727075e-9
1.4139066650102763e-8
1.7762731361405876e-8
1.0079014637571366e-8
3.5453266065558976e-9
1.6976328742806229e-9
2.703359706251136e-9
5.109632350769595e-10
5.476594014104125e-10
1.5748909402185574e-10
1.3000904026699261e-11
2.3109376160692623e-11
1.7850844139526077e-11
2.8369306312737615e-12
6.682289884086862e-12
9.380519581183918e-12
1.2446519858987502e-11
1.6465658559688403e-11
2.1993199860908238e-11
2.97986374310406e-11
4.572693814822577e-11
3.255102245918316e-11
7.157591477111899e-12
3.997149552921093e-12
3.916593262618986e-11
1.4014973883256594e-10
4.219673992700874e-10
1.436302536879618e-9
5.47548083024694e-9
6.152587580222554e-9
8.320791216523118e-9
1.8234146082201355e-8
8.360820953423136e-8
7.949679297480075e-8
9.082683643695139e-8
3.300957060549496e-8
2.4001826883230966e-8
3.889509211439036e-8
2.3772960125239407e-8
2.904791183347561e-9
9.05719056269136e-12
2.461955270387352e-12
4.1768047216129006e-14
3.8169833856908686e-14
0.
0.
0.
0.
0.
0.
0.
0.
0.
0.
0.
0.
0.
0.
2.2713170732958122e-14
3.2583972922122834e-14
4.7110777096502364e-14
6.84220189487909e-14
9.969546785849557e-14
1.4568833365480903e-13
2.1354889536107218e-13
3.1407230397251415e-13
4.636632380259353e-13
6.874278748045684e-13
1.0240995000862039e-12
1.5339806268420353e-12
3.2261863690056785e-11
5.5579705701710705e-11
8.729419633310552e-11
1.299688664678739e-10
1.8225103172949293e-10
2.4015900526989367e-10
2.947139890781533e-10
3.299973945785467e-10
3.229425926611679e-10
2.459984955984675e-10
7.238895969124379e-11
5.572047535499219e-10
4.5585748246073613e-10
5.086359235896415e-10
6.313350489968835e-10
7.715505487937751e-10
1.0900476776538926e-9
1.6632515527424397e-9
2.7182623905775336e-9
4.9615678184805305e-9
3.889984097584296e-9
3.107673719484616e-9
3.119742498851313e-9
3.664581683604736e-9
4.808700282221423e-9
6.915582419772871e-9
1.0933498586430327e-8
1.9439199076826312e-8
3.913811282102945e-8
4.5700446906188546e-8
3.309775422464601e-8
3.317527323062567e-7
2.2345797889089254e-7
3.3111077075067117e-6
6.190686130261028e-7
1.9778678700160139e-7
3.806186006442136e-8
6.098623875639706e-8
4.985506989436975e-7
2.077333404607301e-7
2.2539217021929171e-7
1.7244317997214002e-7
6.055017751795764e-7
6.011094840778512e-7
1.7367370013474068e-7
1.0844620276214677e-7
7.479486171044852e-9
1.6110254179099457e-8
3.7473091904116695e-8
4.0728651304737644e-8
1.3835667415461541e-8
6.059342896868464e-10
3.0250633735847032e-9
2.3697672089260457e-9
1.7219212729191415e-9
7.532733799196064e-10
7.540478795192294e-10
1.9458494364980476e-9
3.3844683437559497e-9
5.104951664627283e-9
6.6543345408756034e-9
7.131899266016528e-9
5.428997628977462e-8
1.3261441770770342e-7
3.716671483896615e-8
5.613654626136457e-8
1.0238570168404303e-7
1.326995640695885e-7
1.5620463852784295e-7
1.7000029434060438e-7
1.7198931870904703e-7
1.6271834480744865e-7
1.1569319272290802e-7
7.860900801116337e-8
3.825101160301147e-8
2.609330746037172e-9
9.089357053099674e-8
6.39865540836705e-8
5.734632845968649e-8
6.299453020201543e-8
4.4457019659099585e-8
2.0296602694298162e-8
5.2637953212189654e-8
5.331610540158479e-8
5.191898347770236e-8
4.975151139735197e-8
4.5334126099095994e-8
3.777526130751859e-8
2.6698746480515916e-8
1.0515225915059499e-8
1.7066891492426453e-8
7.634724896816296e-8
7.782246870112006e-7
1.3611723778070766e-7
8.189698437968416e-6
1.710455511829038e-6
7.151488551469948e-7
2.2881280068405498e-7
1.2293848705764388e-7
1.4269278613634678e-6
4.855413702821091e-7
5.158920718868687e-7
8.37072035850721e-7
3.4310362910652326e-7
5.138384073733437e-7
2.328117369298658e-7
2.6454898130276243e-8
8.479145341741065e-8
1.6098378821010693e-8
1.6274841362230554e-7
1.5448432851035418e-7
2.692759162843216e-8
5.6546594668150104e-8
1.786662725640465e-8
1.1825326925203598e-8
2.061528328133761e-9
3.7347611326766377e-10
7.473220061612868e-11
1.9502305530807897e-10
1.2381977692749926e-10
2.0605985200137648e-11
2.396823095018858e-10
4.461999876324047e-10
1.2825255444986895e-9
3.829259185944319e-9
4.261514349332504e-9
3.075485692964539e-9
7.385999662391622e-10
2.2953104220739095e-9
5.984634714952495e-9
9.984328347576495e-9
1.2399359508589637e-8
1.0438789433487471e-8
3.880912858647692e-9
1.080188397294799e-8
4.6685599139724225e-8
5.6014242611142847e-8
6.692442099730591e-8
1.6216657079943994e-8
6.300359558413973e-8
1.6545182913590287e-7
1.313843296777439e-7
1.0855609645271353e-7
1.0352090245221925e-7
1.0501497299379166e-7
1.070363494772636e-7
1.0540968814879784e-7
9.732827957144775e-8
8.149306812665452e-8
5.717821390717739e-8
2.2041931164770107e-8
3.0760154086456575e-8
1.1624989769440436e-7
2.544749411600714e-7
3.4276957872296737e-6
2.5715839460355995e-7
0.00001968918803568214
4.133789872641118e-6
1.561463386121112e-6
6.362404473670297e-7
1.0355247869545267e-6
7.42563446719057e-7
9.282886164422236e-7
5.148346610216949e-7
2.207769347843249e-6
4.130581854253633e-6
7.726001010773715e-6
3.423717284345238e-6
1.9613640051383973e-6
1.4635734200127508e-6
1.3317300377851865e-6
1.564159931596764e-6
1.1150625819179294e-6
3.441882115551332e-7
1.7558095221403128e-8
1.0575104308808228e-8
9.932763200848129e-9
4.815584361439435e-8
1.8092517729109867e-7
9.927546581322721e-8
1.245463596841976e-7
2.630502192476433e-7
5.008103264305582e-8
9.49415518212952e-9
7.846978879912419e-9
5.772575301136318e-10
4.046387879340207e-11
2.0998699249559722e-11
2.7940941111494986e-11
5.385052085713791e-11
4.983843857801363e-11
4.756555177127209e-11
6.985794639607215e-11
1.3911413042011686e-10
2.1407862182107465e-10
2.1022203887062e-10
5.958287807132063e-11
3.7223473954375636e-11
3.9766263963909784e-11
5.896260056481783e-11
1.0535877332903956e-10
2.142412013682145e-10
4.999092218410531e-10
1.3604888959650843e-9
3.0873840876610554e-9
4.2977141346437606e-9
7.274556059226583e-9
2.103621099169472e-8
1.442461741673517e-7
7.485450475705411e-8
3.46049295052608e-8
7.668756782781292e-8
1.0909668923527386e-8
4.5263092192705225e-11
7.140812722497422e-14
2.344248987280389e-13
0.
2.6304598838531192e-14
0.
0.
0.
0.
0.
0.
0.
0.
0.
0.
0.
0.
0.
0.
0.
0.
0.
2.9344946943033593e-14
4.244353531957349e-14
6.174929505675837e-14
9.021037838502397e-14
1.322703126541195e-13
1.9465545407103633e-13
2.876066443036891e-13
4.2682420155070545e-13
6.365753810250495e-13
9.547137177145837e-13
1.4409086417121731e-12
3.06542309148147e-11
5.580553505658604e-11
9.072170254675311e-11
1.3682286583958816e-10
1.888768588613165e-10
2.362490918298036e-10
2.61851751727763e-10
2.4366093890234577e-10
1.589310275147264e-10
1.0688251236418917e-11
2.7551924039631445e-10
4.412631827149084e-10
4.6198874699983395e-10
4.46825621793385e-10
5.806271444029058e-10
7.256581124888035e-10
1.0516137521644767e-9
1.7156542421360724e-9
3.0360824643301428e-9
4.022897250574739e-9
2.426552343534321e-9
1.8469052322751826e-9
1.7517667830804752e-9
1.971888792880779e-9
2.5153778548310357e-9
3.5333917807224922e-9
5.417626051670895e-9
9.14114445421243e-9
1.707463038951255e-8
2.7574671155897924e-8
2.1626483238575677e-8
2.4857250903309835e-7
2.3515818213566772e-7
2.35450906303716e-6
4.495350431762558e-7
1.3640453828704848e-7
1.93520742644493e-8
6.192490570094531e-8
4.535197209643365e-7
1.5636974762493924e-7
1.914432505885197e-7
3.896579468339089e-8
4.107061373220894e-7
5.411607378380622e-7
2.6032249386432012e-8
1.709236183793662e-7
4.51593189223974e-8
2.1790442495133123e-8
5.413569405666168e-9
3.716271127662586e-8
2.1003465457392844e-8
3.619527253915522e-9
1.6910746478440911e-9
1.9676854675072757e-9
1.3786988543560883e-9
8.762179932184824e-10
2.1282624678788276e-10
1.088632880349114e-9
1.9900987210219197e-9
3.0591020493245207e-9
4.00259108216669e-9
4.303131061317712e-9
2.7202919732751334e-8
7.471722237263101e-8
3.181368267804996e-8
2.6512787884273527e-8
6.157300358982523e-8
8.613242609473386e-8
1.0730112386599977e-7
1.2418802148021275e-7
1.3346298339329e-7
1.3037690332991835e-7
9.670131789748207e-8
5.895737572280333e-8
2.4490179349397147e-8
2.0947213354979058e-8
7.947074662570155e-8
5.504619045376488e-8
5.412986126841772e-8
5.848978403051763e-8
2.2874943016677483e-8
3.7276624436606265e-8
4.8115675446938593e-8
4.747850077745332e-8
4.6333791757766685e-8
4.4150762451002825e-8
3.962712574786613e-8
3.216341969940074e-8
2.1258789414448577e-8
4.540300876172103e-9
2.67937790491823e-8
1.00376435572644e-7
7.564247122495537e-7
3.0661360107877577e-9
7.56393771500223e-6
1.5076441629261595e-6
5.96647358856544e-7
1.6598390902329534e-7
1.5786926703755192e-7
1.1147929178587594e-6
4.075054671897243e-7
4.779795979895145e-7
5.95374424416773e-7
2.0549216566990057e-6
4.9615442224507185e-6
5.151190399750872e-6
2.807466196525828e-6
7.025422274400271e-7
1.4006726816037063e-7
4.189768363292937e-8
8.95179899920676e-8
2.1774095984955208e-7
2.9374807553201155e-7
1.095324326106807e-7
2.8495356894647596e-8
5.192214757713347e-9
1.4852839789855585e-9
4.967532399954149e-10
1.0195671589476416e-10
2.0436472375875185e-12
4.716438274781481e-11
3.283807471638149e-11
1.5866997775940862e-11
2.3943882328381136e-10
6.01723998784126e-10
8.471474325062558e-10
9.593827404088986e-10
9.798480361125146e-10
8.991282673569497e-10
7.090120316299174e-10
4.283360488365534e-10
1.9106505858633007e-10
3.2647520426212076e-10
1.1718843445617915e-9
1.0210070548642996e-8
1.546475551596957e-8
1.9772877273214284e-8
3.04844488593289e-9
1.7918678490552355e-8
3.666566163375578e-8
7.680441099174541e-8
1.759826944627977e-7
1.3438758374361342e-7
1.0970161668903049e-7
9.985280309984564e-8
9.360788308898419e-8
8.612139695337729e-8
7.514220217009446e-8
5.972589227075872e-8
3.8962043760313766e-8
1.0389447224176079e-8
3.203587826706159e-8
1.0094151009902376e-7
2.1385912042673363e-7
2.626146702094765e-6
1.1118156330872826e-7
0.000018503630560859856
3.995026092263637e-6
1.5714982652468858e-6
8.16192437172666e-8
1.360051647846941e-6
8.106426339195241e-7
8.364958824358054e-7
1.22339886886348e-6
8.315360160656101e-7
1.1397065724183085e-6
8.485498098434155e-7
1.575787510172115e-7
2.8110636428277353e-7
6.644454578147088e-8
2.940525047389321e-7
4.504484923027213e-7
2.782087510291587e-7
5.4187871734388183e-8
2.7822190151331863e-8
1.4721373759500893e-8
3.205647548419038e-9
6.27047935328892e-10
9.429687149929456e-11
3.528282942000919e-10
2.437795549922782e-10
3.791405305310122e-12
4.1260819516605435e-10
8.088490959027694e-10
1.3417566535943646e-9
3.6608099880772568e-9
9.942987959019866e-9
9.118431968235172e-9
4.056044467311256e-9
3.833047290071086e-9
1.3160245132893413e-8
2.3215474831344602e-8
2.8612052032826525e-8
2.2646535456535348e-8
8.200187411392617e-9
7.586110907844332e-9
1.0860410832154682e-8
2.8190901596211462e-8
5.055397030673405e-8
9.696396797381403e-8
3.524534509949934e-7
3.7796253232699883e-8
9.323424811629045e-8
1.6944831627091174e-7
2.010465735628932e-7
1.765973754106366e-7
1.6528025756616197e-7
1.715695482063683e-7
1.8668240825729417e-7
2.0513192736884167e-7
2.2046205176879064e-7
2.2236894196989714e-7
2.003106411021235e-7
1.5172014117258518e-7
8.186052008111571e-8
3.3906993286424636e-6
7.774428876092511e-6
8.379069043413909e-6
8.904067523338656e-6
6.122798407794211e-6
2.714879979477832e-8
1.196335706915906e-6
1.4167749998914884e-6
2.0570360620193027e-6
8.395335357482562e-8
3.0709080162286383e-6
9.691148314869286e-7
1.4292517274141637e-6
3.7318620522775003e-7
5.314694105029349e-8
1.1589509203484082e-8
2.670880181055047e-8
2.994351901075558e-8
6.547270062278868e-9
4.500966295198626e-9
2.4067736065358608e-9
2.9145727830525138e-9
7.909935400492696e-10
1.0592346129583491e-9
1.4343715442802291e-11
1.7886506917680668e-11
6.016060016466181e-12
2.326725594750418e-11
2.4857692075531026e-11
1.3301460958613408e-11
2.848930691596545e-12
1.575982449463242e-10
1.6384782589634551e-10
1.4882362771140228e-10
1.6883121937717082e-10
2.124400920335218e-10
2.834444597545198e-10
3.95691377462486e-10
5.780376601602016e-10
8.896071413917191e-10
1.4537535388910324e-9
2.491396656001441e-9
3.460189182096709e-9
4.513397566467178e-9
7.263770762159326e-9
1.8510001164069874e-8
9.563044786340004e-8
1.1486677548319447e-7
5.001567423120726e-8
6.094412222216904e-8
4.9728894579199e-8
9.147490258423143e-10
1.2358342155300596e-13
7.357107910105913e-13
0.
0.
0.
0.
0.
0.
0.
0.
0.
0.
0.
0.
0.
2.9970618520643067e-14
4.131453847110838e-14
5.714479027800228e-14
7.92710212500192e-14
1.1026938370436946e-13
1.538120397600509e-13
1.3831747866357742e-13
5.738210636980317e-14
4.7786092643142456e-14
6.380047589257894e-14
9.24646677525857e-14
1.2690967353955343e-13
1.7273193146350485e-13
2.405432787004143e-13
3.4418682076564937e-13
5.033564869310702e-13
7.481308111078164e-13
1.1259508740356336e-12
1.7129928475326157e-12
2.633493198096205e-12
4.093571764557734e-12
6.442209952173788e-12
1.0284939677021484e-11
1.670464542200755e-11
2.7712584186176587e-11
4.723020062212894e-11
9.222507086867537e-10
2.53966561694547e-9
4.103501033710634e-9
2.4768638883268666e-9
1.6344524690269373e-9
5.9407206919369564e-9
9.907526224459884e-9
1.3616678409486285e-8
1.7092645911787808e-8
2.0209688398297762e-8
2.2733985034240922e-8
1.1792122851600276e-8
6.672385762371773e-9
1.9192281676109854e-10
4.443093076751903e-9
5.195752785936854e-9
5.172673592968778e-9
8.840308434891508e-10
1.2436192818499074e-8
1.2765078262581716e-8
1.0627218381124658e-8
9.182734235072822e-9
7.84139885711566e-9
6.197622797462457e-9
2.5579539738358275e-9
6.15593900447194e-9
5.969302063811328e-9
5.4628134873131405e-9
5.2057356098930285e-9
5.15117318045297e-9
5.8832611782041294e-8
1.4361395972094838e-7
1.0556188081282386e-6
2.1649669762920595e-7
7.381784847993019e-8
1.4289985353783212e-8
2.5083694377805685e-8
1.7323942907002617e-7
1.123952835263787e-7
1.1189492809423347e-7
9.795650461024273e-8
8.544070069824695e-8
8.495379463598266e-8
3.287764804781137e-8
6.6129449130692874e-9
5.225567325418631e-10
2.6664864872253767e-9
5.572008682778761e-8
3.1037818141532966e-7
3.415929775322459e-7
1.3909311377527708e-7
9.191869769973989e-8
3.489262256786072e-8
1.259927724968037e-8
2.6302028396139537e-9
3.219573353416072e-10
2.132673185322434e-10
1.8452639269517455e-10
1.0441752538709201e-10
3.9135023293440865e-11
1.666157379491811e-10
5.229095160254125e-10
1.3198511356379398e-9
2.1119492351705323e-9
2.1767306164723676e-9
1.5557283888053024e-9
4.643731388814778e-10
9.678447546655672e-10
2.699221509131497e-9
4.738340491737431e-9
7.079421534304419e-9
9.623377669666143e-9
5.491845690383736e-9
1.5284137189990903e-8
1.4156582695037533e-8
1.2055154812855812e-8
8.010092776296064e-9
2.8127202906057948e-8
6.52966034466725e-8
1.1715168341123421e-7
8.298626868199543e-8
6.592110661886535e-8
5.412452450913469e-8
4.3143131266343095e-8
3.1587272831929117e-8
1.8124413224220275e-8
9.815707882931214e-10
3.714155444262736e-8
1.1715597609007786e-7
1.1547801536037396e-7
9.330182613320371e-8
8.332582456240519e-8
1.0707255881947935e-6
5.795928452892336e-7
5.891305306541142e-6
1.125581611226073e-6
2.90800967848288e-7
8.728130744824603e-10
2.734453131497253e-7
5.011575831125221e-7
2.97732928401762e-7
4.447593629259728e-7
1.773601978742057e-7
1.8031670036500742e-7
5.540382253234546e-7
3.9551354819390493e-7
4.578791810618585e-9
4.4984510979151477e-7
2.349045241184899e-7
4.424269852743104e-8
4.705409391100148e-8
2.68194594999804e-8
3.061849168239259e-8
7.861132094006784e-9
6.273143673028438e-10
1.4316015027174647e-9
1.1467894188501276e-9
7.322878357447858e-10
6.4035676540278475e-12
7.712537593839547e-10
1.4543705002522214e-9
2.225259253489757e-9
2.783733359094719e-9
1.0705495254671908e-8
3.28941119489113e-8
2.5355176425510923e-8
5.866597381704988e-10
2.6889518453584763e-8
5.0430161556935946e-8
7.413236500008373e-8
9.775115850374377e-8
1.1648738345807391e-7
1.213167720578241e-7
1.0408316592799644e-7
4.363102658433872e-8
4.8001261970619724e-9
1.121709232673498e-7
9.49092259815514e-8
9.944803777769756e-8
9.568702957020761e-8
1.648533518198178e-8
1.1200831646362427e-7
1.0776132668293316e-7
1.0328170423933294e-7
1.033793659206632e-7
1.04066441874276e-7
1.0113665602096161e-7
9.136424530054686e-8
7.306317569727118e-8
4.4562283629560414e-8
2.1285821246195158e-10
7.547787661640928e-8
2.0251869647659563e-7
2.152582465301697e-6
6.34561549239189e-8
0.000016289990993426818
3.3060928021275068e-6
1.2764947248107373e-6
1.970597688272167e-7
1.3392373612470542e-6
8.461800695858918e-7
7.161248878553398e-7
1.216085409970505e-6
1.4626040393446395e-7
2.143769253687031e-6
3.854060669450056e-6
2.0403488536200784e-6
1.2539442563987022e-6
1.8048042287047347e-6
9.279626229435439e-7
1.3654011439308543e-7
2.9620087958971036e-8
4.201738516540681e-8
7.12447033056635e-8
4.419059529275111e-8
1.888250258524192e-8
3.9491155811744696e-7
4.7312216188969063e-7
2.0213800789867525e-8
1.174623819819098e-8
8.988390588971681e-10
9.11138255748722e-10
1.1655699374134012e-10
4.4921920454317094e-13
3.9616274051837744e-11
6.297450818226356e-11
7.913907892304006e-11
1.1303798077233328e-10
1.1250676204897988e-10
1.2081763916559708e-10
1.3930405017118379e-10
1.6856649883304566e-10
2.12456795264774e-10
2.7897118121200504e-10
3.8340440402930476e-10
2.9782446175401423e-10
2.9277552237919586e-10
4.5492464300160534e-10
1.0506878913183254e-9
2.5769827691686414e-9
4.489617892652874e-9
7.920773786812959e-9
2.0655536722936914e-8
1.3473033771613324e-7
1.139867242009504e-7
4.597275262886122e-8
6.813162272084704e-8
2.0981655392111144e-8
3.676997319561548e-10
2.2322651600734756e-13
1.2253420601794238e-13
0.
0.
0.
0.
0.
0.
0.
0.
0.
0.
0.
0.
2.9661437148971923e-14
4.081098366725666e-14
5.6274143206083993e-14
3.835720272617214e-14
0.
0.
0.
3.1222277326715856e-14
4.178611545146814e-14
5.635554241828602e-14
7.836817634203234e-14
1.1179740396077723e-13
1.6217873727979767e-13
2.378184017653721e-13
3.514460691899021e-13
5.227446322815139e-13
7.823941111305448e-13
1.178667782071485e-12
1.7883758296042645e-12
2.735349060185667e-12
4.22231287769727e-12
6.587225409105564e-12
1.0405799824055e-11
2.07672860049744e-10
4.700710806499918e-10
8.313852044497699e-10
1.1036279783966933e-9
9.423542293395984e-10
2.5464539033531553e-10
8.145918935962027e-10
2.105948755330118e-9
3.5201726980425196e-9
5.000330644412401e-9
6.503666713615973e-9
3.051390838470666e-9
8.837148724633335e-11
2.7816269890454465e-9
4.698599175292746e-9
5.2541755437402065e-9
3.3163074884627604e-9
7.148109350206251e-10
1.0098716514697677e-9
5.011085334772196e-10
1.570447380683687e-10
6.944342404225295e-10
1.0463434856816537e-9
1.1739423676169996e-9
1.1384210168859397e-9
1.0417919824723085e-9
9.533402658705484e-10
9.070095756269026e-10
9.218239720282474e-10
1.0168980957188257e-9
1.360507212549179e-7
2.0456848184126516e-7
1.546749074025787e-6
3.054307706217294e-7
9.478931516422647e-8
1.3706455396231486e-8
4.240763680343047e-8
3.1881242960032963e-7
1.2548451938412888e-7
1.4615061973989261e-7
4.0415056405066845e-8
1.8453389975380123e-6
1.8567738389780149e-6
1.0334591432245843e-6
1.478229590545308e-6
1.3002394334369172e-6
1.0439521569457262e-6
8.504586307779738e-7
6.980613333269034e-7
4.82430320434177e-7
3.554218121789041e-7
1.931092223573666e-6
7.751928884816877e-7
4.941590418632792e-7
6.20541917404704e-7
4.07213013425673e-7
3.644155373497669e-7
2.6856349294639072e-8
3.2161519926371187e-9
2.1868948573579481e-10
6.337806938869731e-11
3.6617137450898136e-11
3.785573241287335e-11
2.1413112536939803e-11
9.995681955789501e-12
9.349589475930903e-13
1.934088946818282e-11
5.177087349751963e-11
1.0140180123246644e-10
1.687374581421467e-10
2.5580875714135797e-10
3.6676555222818623e-10
3.70523156881043e-10
8.701429726581026e-11
4.807131801933973e-10
6.80082037857103e-10
9.698885823845153e-10
1.3988684022353558e-9
1.992306587128548e-9
2.74358012020409e-9
3.6228211110279683e-9
4.604914505116738e-9
5.677061036608998e-9
6.784937792736622e-9
7.527781232127911e-9
5.140740871040951e-9
1.4482018599683085e-8
3.5493072933857605e-8
6.119821805668436e-8
7.853771663284051e-8
5.584188724845647e-8
4.270405192170473e-8
2.4802884163636215e-7
1.7511670460730235e-7
2.3439482410453134e-6
9.639692234315206e-7
5.436893677444385e-7
2.86434750442504e-7
1.429968220754527e-7
7.302692554204039e-8
3.728958224293498e-8
1.336331991597012e-8
8.020565785699036e-8
7.084802193199871e-8
8.209072030792283e-8
5.6910733992413735e-8
3.385855674840792e-8
1.7136313439229232e-8
1.4523552319119017e-10
4.894183035139222e-8
4.683875431590022e-8
3.910343427712362e-8
7.548979326604068e-10
5.416442294634367e-8
1.0777198305568896e-7
1.3888988515809357e-7
1.3421216720081278e-7
1.3055737446200025e-7
1.256037364044261e-7
1.1271770763556265e-7
9.024736157589355e-8
6.316202754425304e-8
3.635236815986944e-8
9.54226340294918e-7
4.018094202851118e-6
6.875354006096122e-7
4.388045119979588e-6
3.5138582858150326e-6
3.0781856457760596e-6
2.5882110069871965e-6
7.734935066194828e-7
1.1767567341789578e-6
1.4103300625848897e-6
2.2752937067326846e-6
2.119393350715474e-6
4.1068277766429097e-7
7.568113699999615e-9
8.220991268439948e-8
1.5831022970717066e-7
1.5194238539612866e-7
6.659863890030334e-8
1.2372969207463905e-8
6.134951343733837e-9
8.881537753258837e-9
6.755213754979768e-9
4.326018121221604e-9
7.437988127587799e-10
6.119473254071617e-9
1.3039946638710967e-8
2.614503731196909e-8
5.5648153924466796e-8
9.195452046038403e-8
2.3016115698392938e-8
5.178347952572531e-7
5.44504808588786e-7
2.8614421862340206e-7
4.982399239963824e-7
5.35514249344164e-7
4.933317837910411e-7
3.823720027226609e-7
2.715806688705436e-7
1.9322225808592256e-7
1.3872495749701566e-7
2.7319756451998778e-8
3.2369443902771106e-8
3.029841141532578e-8
4.0581825978879045e-8
7.725029446747483e-9
2.769049690180651e-9
6.008254896371918e-9
1.5805764804138253e-8
3.561890526469301e-8
5.78533541084587e-9
9.157727450952968e-9
2.1973237868928928e-8
3.546062179428386e-8
7.378341736570134e-9
3.209028883804811e-8
3.662563042912415e-8
2.5827066803542874e-9
2.752829039784965e-9
4.279706968691734e-10
7.595022437344078e-11
2.862704195827929e-12
1.5491144062044612e-12
1.0686623886393496e-11
1.4735796653061128e-11
1.0504565349329431e-11
1.1930734633397962e-11
1.5121651094716663e-11
1.9903932806111084e-11
2.6724705473190816e-11
3.6475842051179406e-11
5.065663636669392e-11
7.178763694187472e-11
1.4637974251688426e-10
2.3189299812389607e-10
3.766125404710457e-10
7.39565088951085e-10
1.7547943894419523e-9
4.9427974306159735e-9
1.5406447847696183e-8
3.237030619188171e-8
5.831781016219937e-8
9.952629642911143e-8
9.517163597148985e-8
1.101576042499639e-7
1.1616398443583166e-7
1.0340549065553487e-7
1.865429539264678e-8
5.314538400859826e-9
5.741001663845432e-10
2.855658316434729e-12
7.868864554914733e-14
7.370706520731579e-14
0.
0.
0.
0.
0.
0.
0.
0.
0.
0.
2.8115532631652347e-14
0.
0.
0.
0.
0.
0.
2.58090441693365e-14
3.606229420664326e-14
5.1548899071899e-14
7.472551841717628e-14
1.0927158752799694e-13
1.607862383347454e-13
2.378425456566238e-13
3.5365273100622247e-13
5.287352544260658e-13
7.952568941718094e-13
1.2041943242688426e-12
1.8373601831862203e-12
2.82798914415772e-12
4.396813777929057e-12
9.412971750696843e-11
2.0036208158371696e-10
3.5073741996881173e-10
5.061821220763629e-10
5.548823029273578e-10
4.010700778887659e-10
2.5675668777492573e-11
5.368504252542144e-10
1.239926354691588e-9
2.043589551407719e-9
2.9160784053276127e-9
9.941908980001715e-10
6.644451169417427e-10
1.432121584211558e-9
1.4372104703682266e-9
1.5578443222363617e-9
1.993465653824549e-9
3.310827120626729e-9
5.630377154610923e-9
3.560812758741681e-9
2.4852954253389673e-9
1.8284405911092114e-9
1.3901609245055817e-9
1.1086916018154949e-9
9.544225755544022e-10
9.108853262650674e-10
9.768691052298276e-10
1.1714221671396796e-9
1.5425216662924069e-9
2.185411723023927e-9
1.5741408158151497e-7
2.0373968732068003e-7
1.7371609441223377e-6
3.377446830302171e-7
1.0613057618855706e-7
1.6849130857581455e-8
4.3742212809673405e-8
3.37704374712419e-7
1.3470310684625653e-7
1.543485356041771e-7
6.133853815440264e-8
1.6696458212833337e-6
1.966729064795483e-6
1.2833093070647369e-6
1.5360601844761022e-6
1.3202428667881133e-6
1.0440180208724787e-6
8.502462430349161e-7
7.331145448489324e-7
7.224726017457213e-7
1.0362909905823602e-6
1.173367944787645e-6
1.0083988782486936e-6
9.275222666801853e-7
2.406167851104756e-7
2.357041897888946e-8
6.540912999940328e-9
4.591830056392967e-10
1.6426721912974643e-10
3.1990927532383384e-11
3.976925848888524e-13
7.422830340045956e-12
2.493794231276611e-11
5.157598552534003e-11
9.126204675003228e-11
1.4745786524939178e-10
2.2198158289003198e-10
3.168753925119517e-10
4.366754873582841e-10
5.87711166277576e-10
7.74910615690811e-10
9.98799510943896e-10
1.6488185151622573e-9
1.3588960113916085e-9
9.773286743160575e-10
2.2214202538521988e-9
3.332431152224096e-9
5.116316615338082e-9
8.101596448990888e-9
1.3092440273885056e-8
2.1560534412524194e-8
3.712356015454864e-8
6.831109301291305e-8
6.052850306296355e-8
2.8705482468752238e-8
1.1262081723972318e-8
3.5842702625785883e-9
2.3559859128173428e-8
6.046728810349826e-8
1.0114946431518733e-7
8.286072874624873e-8
6.914394819926352e-8
5.541537299133841e-7
4.548315767404416e-8
7.456621529726135e-6
1.4728452781190763e-6
5.739051643514325e-7
2.0312986276587925e-7
4.208783066969088e-8
6.903899928985347e-8
4.1910776368810594e-7
5.336919858260228e-7
3.890694141436413e-7
9.685916469017223e-8
1.7475206336861542e-7
1.1316100526174634e-7
1.1275842125883588e-7
1.0821970202386966e-7
5.3013875912135156e-8
1.6544194722454853e-8
5.033781197225325e-9
2.7970263660151657e-8
1.941845111534309e-8
1.782232119721288e-8
1.1121897553570055e-8
6.5892769929994084e-9
2.242827783383455e-8
4.6419907466913805e-8
9.059333323514347e-8
1.470924240399717e-7
8.9886527568239e-8
4.516925173955093e-8
1.818528642794705e-8
5.371201303317508e-7
2.455030117383544e-6
1.425137947514964e-7
1.3552982903078979e-6
1.332005226788414e-6
1.2321009139622164e-6
1.0659073671575614e-6
7.892004370586139e-7
4.601695840306593e-7
1.529780322095969e-7
7.875826695597514e-8
2.2918925745374653e-7
3.1127184668986824e-7
2.17050737282498e-7
1.0232525146906208e-7
2.797782694474104e-8
8.085382963986882e-8
6.225040053088719e-8
4.974465698179435e-8
4.705147125565078e-8
3.045190619314183e-8
1.7646863327268128e-8
8.88223761937773e-8
1.571266336608776e-7
1.174162720752876e-7
9.265858941950097e-8
7.031621987830806e-8
4.118738115450088e-8
7.210918068702155e-9
8.818182371140739e-8
7.74681906906305e-7
5.540290026227847e-7
7.092290797344415e-6
2.3451538897806395e-6
1.2645536468866785e-6
6.425996051246333e-7
2.7376063767037927e-7
6.40457443493403e-8
1.1813454013733589e-7
5.409319433341656e-7
7.652166038587143e-7
3.7977078819133e-7
5.063950712078287e-7
2.085406202815535e-7
1.1286463790745754e-7
9.277885457718338e-8
4.779446795882071e-8
1.551316600443323e-8
4.933211331169248e-9
8.239781522141671e-10
1.4488360097974979e-8
2.7633871085176475e-8
2.5346912402968166e-8
2.3171924932414655e-8
3.9321038674979635e-8
6.433339862509725e-8
1.2468229630084852e-7
1.836700514384764e-7
1.8687693145714723e-7
1.7723956617214855e-7
1.5762087648673402e-7
7.067362131414995e-7
2.1819817148211963e-6
7.984964476300827e-7
1.1112535337901532e-6
1.8275365401108358e-6
2.1755438304233913e-6
2.5280324620200556e-6
3.163425460976162e-6
4.753778855676534e-6
2.3239991170580677e-6
1.4225360468710563e-7
9.441178871276461e-7
6.065633473461815e-7
2.2905482068552522e-7
8.352112392392013e-8
1.6174761614201312e-8
1.1399201597010631e-7
8.262456023662628e-8
7.168418642357871e-8
7.063519256309834e-8
2.4467293265023693e-8
8.048079973289072e-8
2.3468210387540436e-7
2.445600400075313e-7
1.995419521768919e-7
1.6854465646250254e-7
1.3147507040602357e-7
7.669198088989971e-8
5.329875290736073e-9
7.835939300259268e-8
1.5668905237767482e-7
1.6613909455691498e-6
6.367860171105961e-7
0.00001476638847845166
4.239356826765843e-6
2.0990698434916865e-6
9.61804065908916e-7
2.873250055252546e-7
2.2087441471924536e-7
1.3424501335527607e-6
1.4585801472757505e-6
6.356789189245334e-7
1.1954043230455774e-7
8.405608947228416e-8
6.072189705060534e-8
9.38595632575056e-8
7.209529706780351e-8
2.8323201307305396e-8
9.193389084970749e-9
3.4263082639132616e-9
4.061370766391482e-8
3.091426930701488e-8
2.269999028558425e-8
8.839987794600308e-9
4.07099528248977e-8
7.896390545177155e-8
1.466239576970286e-7
2.342466536674362e-7
2.524420838846649e-7
2.1086463462633512e-7
1.4468620432868788e-7
8.187356545529819e-8
1.1921920771766171e-6
3.373407002488881e-6
8.370478813532931e-7
2.818585018312382e-6
2.818700571103615e-6
2.729290880222878e-6
2.7671503989589965e-6
2.7569882212589096e-6
1.636943796154316e-6
6.537609509832045e-9
6.291899880399148e-7
1.0387856096782904e-7
3.339433155370509e-7
2.1522453164343263e-7
8.899431158360485e-8
3.0073542300909415e-8
2.9310426094911904e-8
9.308065755784744e-8
6.914236794941171e-8
6.693598201067028e-8
2.9571513203808815e-8
7.670240486838129e-8
1.9216843334827815e-7
2.604356979723471e-7
2.454367314507566e-7
2.317878424171547e-7
2.1462801321415632e-7
1.7157378275433732e-7
1.0203621032039893e-7
2.898037926326643e-8
1.996160413417581e-6
2.3936663739948698e-6
6.008512822274632e-6
5.40122034282604e-6
3.7078549981440868e-6
2.8878536117733088e-6
2.0246284291074137e-6
3.748794347091747e-7
1.0125526574349516e-6
1.3991917071416696e-6
1.8160312233100682e-6
1.317140140257171e-6
1.1996499201065117e-7
5.766893955567733e-7
6.919276755273771e-7
5.935566569017717e-7
2.1492822752179022e-7
5.82312879995047e-8
3.66321647864919e-8
3.937903890479219e-7
1.322950011828173e-7
4.0712369959726395e-8
5.4787913556610386e-8
2.2419459249833358e-8
6.452825408868304e-10
4.504874238305472e-9
5.37921183107825e-10
5.1468684788697974e-11
1.8081290473463018e-12
2.7732155385173316e-12
1.2585713651451997e-12
2.4831252075300092e-11
1.522178238283271e-11
1.689198647555827e-11
2.121331144037785e-11
2.7812478210277623e-11
3.729682530048251e-11
5.092041709805536e-11
7.081428843938536e-11
1.0059013853465446e-10
1.4658761548793278e-10
2.2051304083746993e-10
4.788849738720119e-10
9.359222002447473e-10
2.109146592308816e-9
5.8941876117674134e-9
1.6336389877196194e-8
3.262925552820804e-8
6.980037546429738e-8
1.1597756315348246e-7
1.0723622422386176e-7
1.074193824118171e-7
9.47030213135833e-8
8.836283836595177e-8
9.821856431239951e-8
5.582858630379058e-9
9.853217555637701e-12
4.920589184833643e-13
0.
3.293897908778742e-14
0.
0.
0.
0.
0.
0.
0.
0.
0.
0.
2.5904322122967275e-14
3.578137365895752e-14
4.954900973516911e-14
3.572814621488176e-14
0.
0.
0.
2.7222500335050836e-14
3.663541784177347e-14
4.950914651454383e-14
6.890649713515994e-14
9.844705888060488e-14
1.4319121941280943e-13
2.107659130907648e-13
3.1294064332865467e-13
4.680748414406995e-13
7.05081612356562e-13
1.0699902462330414e-12
1.6370270808563063e-12
2.5277104176047155e-12
3.9445748311943695e-12
6.232475031499975e-12
9.99400793930954e-12
2.1606522491702953e-10
5.204414333148183e-10
9.310742087761947e-10
1.117697115616659e-9
6.703647424845017e-10
3.21739613493839e-10
1.5912693553792656e-9
2.97938955229348e-9
4.4204891854459975e-9
5.878566585062873e-9
7.313808984167069e-9
3.757677878980498e-9
1.4207179994575724e-9
1.6538338594358675e-9
2.917250473175169e-9
4.169313907054851e-9
3.522108793457839e-10
6.5110027190483445e-9
1.4182285474130592e-8
1.0944499632791568e-8
8.927200783198933e-9
6.894450195355393e-9
1.7670130420523052e-9
8.900774711595955e-10
1.4776795991290813e-9
1.5065325475104494e-9
1.4490094593587342e-9
1.4171918237470053e-9
1.4429763791894847e-9
1.5425757166126474e-9
1.221732730979382e-7
1.929716783730168e-7
1.410491130887494e-6
2.8192567759254346e-7
8.83918290404703e-8
1.3003159131781163e-8
3.918863225551802e-8
2.935915893694579e-7
1.200209119944691e-7
1.3826381830973536e-7
4.15530061133834e-8
1.3774547387766844e-6
2.0473532826393547e-6
8.333327212747992e-7
1.3746901226434072e-6
1.3437938167623669e-6
1.0885424493748768e-6
8.802232430842643e-7
7.286817664041648e-7
6.142510512260466e-7
6.812276593507373e-7
1.1973156580861697e-6
1.1904266855971025e-6
1.0039304884789883e-6
8.892102598681215e-7
1.1323780495981933e-7
1.2865042275080775e-8
1.4975891217896675e-9
2.625846835197599e-10
7.415105761401598e-11
1.3175322450684656e-11
1.1075175547074499e-11
7.96807430834881e-13
1.8634743466135225e-11
4.594729428169203e-11
8.70130615097716e-11
1.4539930007507408e-10
2.2329653114353407e-10
3.235442727412858e-10
4.518284359794251e-10
6.155855484850006e-10
8.201101041006975e-10
1.0834447637999906e-9
8.456427365372513e-10
9.867564289241327e-10
1.6639605708096834e-9
2.4354120431097685e-9
3.6556296678093814e-9
5.568826193777723e-9
8.445321578702697e-9
1.2646638729847318e-8
1.899732256954239e-8
2.984631511335794e-8
4.859911379069074e-8
3.0016043339108654e-8
7.569265541775255e-9
8.10684441675362e-9
2.8109164120772472e-8
6.432187779071925e-8
8.454152803365998e-8
6.482988010928886e-8
5.395888336012025e-8
4.1017041575267167e-7
1.5621698484204127e-8
5.978672503433806e-6
1.2788061572172929e-6
5.345495928783941e-7
2.1015622441898843e-7
6.906372289299515e-8
6.329212712069203e-9
9.843363262932814e-8
8.087856453985985e-7
3.7558755671670975e-7
1.211885201755303e-7
1.464951143751203e-7
1.330935822067582e-7
1.2208712115547972e-7
7.878419306549493e-8
3.104894847259965e-8
8.496046735820633e-9
2.5664532731824626e-8
2.6328202221584564e-8
2.339394154270826e-8
2.0328066946035174e-8
3.394842591151185e-9
2.624338859048637e-8
5.82323596566339e-8
1.1507547988365466e-7
1.515891238434599e-7
1.1546359328652041e-7
7.657359709173953e-8
4.5485469514563066e-8
2.197318748578212e-8
5.957397250829162e-7
2.685338622830011e-6
2.190251531986541e-7
2.1146468188247905e-6
1.9323015698899968e-6
1.7112779053002588e-6
1.4291506350804363e-6
9.342515578836997e-7
1.9888161372417595e-7
5.927791992844306e-7
9.609582396257719e-7
1.1969479055842817e-7
1.9889582347407156e-7
2.628629345650899e-7
1.7510420554229284e-7
8.549154631251286e-8
1.942942919015814e-8
4.810829391268713e-8
3.735543599035274e-8
3.00573057710541e-8
2.564854868506349e-8
8.036046774307826e-9
1.956095748396281e-8
6.146438056597769e-8
1.5107374527892863e-7
1.1340881008058459e-7
7.859388806175041e-8
4.9832838214870006e-8
6.631228423262083e-9
7.222595958346672e-8
5.619229080683128e-7
5.39813709386421e-7
3.6776254289559983e-6
1.7229056514595807e-6
1.0620184627013973e-6
6.120755729553836e-7
3.14731490090394e-7
1.524976147624841e-7
6.145311646049158e-8
2.9969504071655937e-9
1.043431873225446e-8
3.276512029895087e-7
1.7697602009123712e-7
1.4582170959298534e-7
9.726852489577377e-8
5.2919038429907964e-8
2.447281419227374e-8
1.236720057336384e-8
7.0510287694313906e-9
1.0905205489560964e-8
6.6061565807947646e-9
5.255656936279599e-9
9.241108787155202e-10
1.2277263488179143e-8
1.0332214216769719e-8
1.4468493311929914e-8
2.245567147747583e-8
2.5031700543219475e-10
3.825652004422287e-8
2.909031363642504e-8
1.2811268859026465e-8
2.4327426383462676e-9
2.688466432142121e-10
8.19901407404604e-11
5.642962477405516e-13
5.820151846120238e-12
1.6874672932003516e-11
1.3505821427082244e-11
1.105924240099894e-11
1.2876062075697946e-11
1.639123894232076e-11
2.1543372316644275e-11
3.806432843106302e-11
4.11198312959804e-11
3.739539959156004e-11
4.824833023706322e-11
8.459625727284772e-11
1.5848180606427338e-10
3.0475200547671633e-10
6.150290990951523e-10
1.3463875025117879e-9
3.333997652471626e-9
9.675649913916678e-9
2.697005718855339e-8
4.911676905943726e-8
9.187972889605369e-8
1.0795396326141636e-7
1.0551299353814884e-7
1.198283775415352e-7
1.1216297542638836e-7
2.588924321461892e-8
8.944243814075157e-9
7.1045317242935015e-9
4.3566211685972234e-10
2.3517220374792708e-12
7.481852294826775e-14
0.
2.6765984892407996e-14
0.
0.
0.
0.
0.
0.
0.
0.
0.
0.
0.
0.
0.
0.
0.
2.8535150472220254e-14
4.1488819206065545e-14
6.046804676638182e-14
8.835556476894587e-14
1.2947740073463393e-13
1.9036062954868337e-13
2.809151003645815e-13
4.1629420393639076e-13
6.198537833367162e-13
9.27913812859969e-13
1.9386785569606347e-11
3.3765964513041844e-11
5.3517981107800605e-11
8.025277346556162e-11
1.1322539777386786e-10
1.4999798050238783e-10
1.8490020134651582e-10
2.077338303115677e-10
2.0357113887739916e-10
1.5436951177708442e-10
4.22202019964365e-11
3.7955694267969647e-10
3.1899640957737266e-10
3.5392079908144385e-10
4.19153277550565e-10
5.05329847789443e-10
7.123050575283928e-10
1.083694303863624e-9
1.7569978570719277e-9
3.1819346347645568e-9
2.6845384634690256e-9
2.0512751194658342e-9
1.9821290495553815e-9
2.254856549650957e-9
2.8715710366920228e-9
3.993815023787013e-9
6.037631297477854e-9
1.0041700361858502e-8
1.8714296211494558e-8
3.3875016639108635e-8
1.9393992968603634e-7
1.1509899489337544e-7
2.772592522364872e-6
5.192661185703839e-7
1.933107404595891e-7
5.718680427141834e-8
1.842544355744322e-8
1.6113102547929312e-7
2.761716721056406e-7
1.8336422920133757e-7
3.0529652522593816e-7
8.658972880977897e-8
1.3927819864790303e-7
2.5032981911756645e-7
8.864559030307459e-8
3.2326204701384005e-7
3.008975018706112e-7
8.483951681968513e-8
5.264453089236396e-8
2.4415754027888735e-8
3.018730360544897e-8
1.2562324196411921e-8
2.009489332021075e-9
6.713382949201336e-10
8.913726071373415e-10
5.896770295937972e-10
2.6853949527963596e-10
2.737511113183055e-10
6.7390023528342e-10
1.1015442085361915e-9
1.487164660671919e-9
4.83452161368959e-9
1.4741351480084124e-8
1.4307444521234848e-8
3.1652896621252744e-9
9.568416037374396e-9
2.1197701035112367e-8
3.278407354112812e-8
4.498816011397584e-8
5.718960498614031e-8
6.690804010872353e-8
6.93729515281038e-8
2.8490944736526447e-8
1.4764335507126788e-8
6.739435826149372e-8
5.197385677965185e-8
5.4921456752085774e-8
4.574347094202543e-8
1.790825076030737e-8
7.364664619587365e-8
6.803495921243266e-8
6.357287761111319e-8
6.142780182541966e-8
5.875524038736591e-8
5.3423376195704384e-8
4.4437702083680034e-8
3.101153952402759e-8
1.0134573112160285e-8
2.905290325065754e-8
1.1844379513461465e-7
1.7407641461497898e-7
1.4052347334401459e-7
1.472277613158153e-6
6.152243529482361e-7
8.240108430133052e-6
1.554816540389712e-6
4.3930248136925784e-7
2.213332341412828e-8
7.203167168342326e-7
4.820419259376001e-7
3.8565621410599395e-7
5.807524832441453e-7
3.322963299926554e-7
2.983226986806976e-7
4.996888013262004e-9
3.039899568622225e-7
2.5418644402063695e-7
7.110237986856191e-9
3.330822252686496e-7
4.871755795777416e-7
1.4932969523416788e-7
6.703599463401438e-8
1.5636093568240697e-8
1.368281733338069e-8
2.658910631726167e-9
4.111169248974527e-10
2.851601324990113e-10
3.4571265161965894e-10
2.0516630377370467e-10
6.747916239946013e-11
3.9393679837651464e-10
7.177220822028586e-10
1.1260449294419807e-9
3.212118044535777e-9
9.687345187610729e-9
8.853924853199428e-9
3.4827703410125686e-9
4.134033051633827e-9
1.2610515279812147e-8
2.2311747551938742e-8
3.16612183480547e-8
3.4500514318803345e-8
2.530925224184165e-8
7.5275356941938e-9
5.669685046841299e-9
4.589395535514204e-8
8.813249009639913e-8
9.485816199211128e-8
1.0134634731236667e-7
1.811908794157088e-8
1.410158109012514e-7
1.2127922204360252e-7
1.0385521116848613e-7
1.010611008065589e-7
1.048094832775665e-7
1.0968975013941992e-7
1.1129804669980602e-7
1.0612217780204297e-7
9.224682656792734e-8
6.907009685284637e-8
3.5204275276085936e-8
1.4551522025098456e-8
9.288061412021784e-8
2.557734130697991e-6
1.0316606880700201e-6
0.00001673888846593183
4.472991355941279e-6
2.034781184774148e-6
4.7723816627383426e-8
1.0412353719761237e-6
7.832288743568342e-7
9.034021926985044e-7
1.0830214766254447e-6
3.563596793318668e-6
2.286721021623378e-6
1.8660174014337286e-6
2.204493385853325e-6
8.766048266052941e-7
1.1148188011107571e-7
2.135911225918417e-8
3.237249647415256e-8
3.3450577971357075e-8
2.1443369244097138e-8
7.842299188358364e-9
1.3733743943430845e-7
7.758135405319399e-8
3.0044951015388022e-9
7.31397211839764e-10
9.423157352461842e-13
9.750022521522659e-11
1.3559063546649974e-11
1.555491981357524e-11
1.6204426465687885e-11
1.5076228024911964e-11
5.0929226556651863e-11
1.3004205800453934e-10
1.0625314666954094e-10
1.0997229007993327e-10
1.2931416291223404e-10
1.6198228278727929e-10
2.1179734587367563e-10
2.880010498633916e-10
4.088540423455095e-10
6.114385205331203e-10
9.764234055234074e-10
1.1864398848807291e-9
1.7986657120175174e-9
2.9722204263936166e-9
4.722772097378007e-9
9.686663992477154e-9
3.352114706086663e-8
1.7704778990677692e-7
7.880169486114627e-8
4.147361554917256e-8
1.1883610271978407e-7
1.8258955094119453e-8
5.93404751099564e-11
7.770199464860631e-14
0.
0.
0.
0.
0.
0.
0.
0.
0.
0.
0.
0.
2.2701331128048363e-14
3.116593376878818e-14
4.291081213230051e-14
5.923153617022309e-14
8.196025327890919e-14
1.1369121758549566e-13
9.249397962818832e-14
3.735590204786998e-14
3.2237751533794304e-14
4.621400430614657e-14
6.720838238216859e-14
9.115679083954174e-14
1.2332150929284612e-13
1.7136289602102315e-13
2.4466119142921476e-13
3.563599726721764e-13
5.263344735222422e-13
7.855086719160128e-13
1.1826787336548615e-12
1.7957739851647312e-12
2.750924039944689e-12
4.255506482407131e-12
6.6569233846303184e-12
1.0550384807175684e-11
1.698399887920139e-11
2.786717666204305e-11
5.408108593647209e-10
1.3712887686583792e-9
2.3867163086541868e-9
2.336915099505269e-9
5.332834478623763e-10
2.129328034057106e-9
4.962042675048541e-9
7.769026866239818e-9
1.0514667103752733e-8
1.3154392827091723e-8
1.5594780848423164e-8
7.994735577903853e-9
4.030559413793361e-9
2.4320442543988716e-9
4.468418611226415e-9
5.571743749027563e-9
3.2431107677626914e-9
5.957333967313671e-9
1.7874314517597008e-8
1.4259674326348719e-8
1.1824262733982919e-8
9.990794243703967e-9
8.21269103986862e-9
5.613052027952972e-9
1.4248959125381047e-9
3.98569337199883e-9
3.938600657035941e-9
3.7350505542301806e-9
3.616983788135753e-9
3.6152828584235272e-9
9.002227584862271e-8
1.737077363720987e-7
1.2118474370875697e-6
2.457139896645035e-7
7.931611335010309e-8
1.2666268720471496e-8
3.3095414351159676e-8
2.442190598099123e-7
1.1316964450110065e-7
1.2515464338450596e-7
5.6823981044490475e-8
5.499785194815597e-7
1.2342386383095962e-6
7.610039944080028e-7
1.5127829083562284e-6
2.1463168830368917e-6
1.0428945689459317e-6
4.495149512956354e-7
4.381088777360461e-7
1.008443403522667e-6
1.5653180848743686e-6
1.1820826484643894e-6
3.4495483137902594e-7
8.255014104711325e-8
1.9645366192640907e-8
2.5219411402744236e-9
1.0029177461564004e-9
1.5829697887585643e-10
4.27305860292387e-12
4.137621842088287e-11
2.4008994449872875e-11
1.0788449928102215e-10
2.205251725275411e-10
3.536899648654644e-10
4.792744830247594e-10
5.797432814590897e-10
6.491726839053034e-10
6.814681352756534e-10
6.679560905341441e-10
6.016487655601851e-10
4.838020398320167e-10
3.33289442928147e-10
5.064426005473408e-9
4.290579813477142e-9
2.9186117845286565e-9
4.245390283830968e-9
8.019987833775164e-9
1.348278191646218e-8
2.4361137320466084e-8
4.866647235717252e-8
1.0567401436724428e-7
9.372958875972157e-8
5.742339125927787e-8
3.733668202030841e-8
2.3062023239877672e-8
9.850705183292605e-9
6.795299127464417e-9
3.5920851688534445e-8
9.59973862357489e-8
1.0662332686086917e-7
8.476109060785857e-8
7.434733975010555e-8
7.924779375997463e-7
3.5526466283495727e-7
6.501874338257186e-6
1.2723491353271014e-6
3.933638812468466e-7
8.33292946914442e-8
7.635922386431953e-8
5.384869707441414e-7
3.939740762082259e-7
3.6906511581966634e-7
1.8204058459944838e-7
4.1269300177881377e-7
2.235537796286526e-8
3.4001645244358294e-7
1.284759508862306e-7
1.5026890919269787e-8
2.2001062742574356e-8
5.324335942732725e-8
2.6763300582337152e-8
7.521259280679825e-9
6.705399026010588e-9
8.949493084206098e-9
6.456432268438682e-9
5.139411967806077e-9
9.804807106179634e-10
3.5323459827067405e-9
7.525783552821492e-9
1.2636470876266727e-8
1.8572242126321395e-8
2.4137061554422473e-8
2.7448087045260828e-8
2.2308759292681595e-7
5.175161958158869e-7
1.276103695212347e-7
2.141966706963328e-7
3.4829888502874146e-7
4.1800447080862876e-7
4.601571089702278e-7
4.67383453776231e-7
4.344628240919975e-7
3.7655565822715153e-7
3.1735866813256443e-7
2.7649334824274173e-7
1.4018913520432706e-7
5.032111854784653e-8
5.633304969041204e-8
1.1706848918297364e-7
9.158498840807954e-8
9.504144286057313e-8
9.246000333323566e-8
2.8648319604667e-9
1.1513590866988742e-7
1.1819450298873129e-7
1.096736090041594e-7
1.0302609053864601e-7
9.436657715109371e-8
7.946375240253289e-8
5.5010988540097163e-8
1.5300111583515403e-8
5.46597574228813e-8
1.5981583132848655e-7
1.3424215008997446e-6
1.975543564909312e-7
0.000013872383733470569
2.9024371456382744e-6
1.2457375058335533e-6
4.4145621416714963e-7
3.636498492693909e-8
8.45806952555253e-7
1.0333303813473186e-6
8.20156752061626e-7
9.457992043851516e-7
2.624040171147389e-7
5.058729975482643e-7
3.721219391711156e-7
3.316325111551813e-8
3.304479447221298e-7
1.6059384941397467e-7
1.3389663438283852e-8
4.895643580959974e-8
1.4441445694073621e-8
2.1411694622542355e-8
9.984179844645626e-9
4.1669513201470487e-10
5.2791184209252485e-9
3.924912305106317e-9
2.8165390695188556e-9
2.410584080230941e-10
2.4611735053621433e-9
4.740782395840068e-9
7.169936283768034e-9
8.7175701033759e-9
3.2512258657250884e-8
9.4162505676343e-8
6.92771894367622e-8
9.214687894489836e-9
7.96317936732585e-8
1.3371495552620728e-7
1.807468434325425e-7
2.2140451150237422e-7
2.486581065680935e-7
2.512700291669852e-7
2.2102301619284331e-7
9.326646563809934e-8
2.806376323990364e-8
7.792988153481441e-8
1.3709327400857587e-7
1.4199489370624734e-7
1.4683827833971194e-7
4.3399899118910385e-8
2.310832675760545e-7
2.0218959841055034e-7
1.850945329127504e-7
1.8426533782548305e-7
1.910766967038004e-7
1.9775755752263023e-7
1.94539418440796e-7
1.7041117942371358e-7
1.1995027340559571e-7
4.5258096448856746e-8
5.2232371275769565e-8
1.7288357031980518e-7
3.043163234162111e-7
5.233956611119381e-6
1.107489317114125e-6
0.000025536900906456733
6.057148330156666e-6
2.495839963719549e-6
6.443933194551179e-8
1.5396918042568064e-6
1.1898852413940477e-6
1.405914922735964e-6
1.1356459282695758e-6
8.93514981722482e-7
1.0946574516547637e-6
6.450580866933533e-7
2.9696788697293136e-9
1.0285011021265641e-7
2.3917147123910103e-8
1.4690418510450381e-7
2.9678165563220205e-7
1.0717542308803394e-7
2.91473835734179e-7
1.4272204740680206e-7
2.037184030429851e-8
1.4808735534698983e-8
3.0938471350530626e-9
2.4347726676532785e-10
1.2729370413909406e-9
8.813191963437236e-10
2.9156514615788446e-10
6.993160391654302e-10
1.5685823420293338e-9
2.5532413616464087e-9
7.095049343117772e-9
2.006953935946448e-8
1.8953100005573017e-8
8.888813234183725e-9
5.950467939824288e-9
2.0987739700394758e-8
3.502606342617305e-8
4.545396918667913e-8
4.737728476819754e-8
3.9276583216220285e-8
2.850199175696429e-8
7.933793040371407e-9
1.5650533071437573e-8
5.85353260017844e-8
1.7684669362654682e-7
5.014607532897665e-8
8.507153895889687e-9
3.869600209885632e-9
9.307281144452061e-9
4.377595419457588e-9
1.3933341766488426e-8
3.4340512312517204e-9
6.814985983528249e-9
1.649584133689877e-8
1.533039208779059e-8
1.2935733505739426e-8
4.4801211485934166e-9
2.7902297811359676e-9
4.585553600405264e-9
1.8812107021765257e-11
3.4924815695054716e-10
9.007594140978416e-12
5.100909816226575e-12
2.4283326152516077e-12
6.465809889648526e-12
6.141790923650444e-12
7.398197649073298e-12
9.422189761793436e-12
1.227858505587581e-11
1.624980211430275e-11
2.1824761633018017e-11
2.980066396144453e-11
4.680232405745709e-11
3.5325052288091364e-11
9.456644168204423e-12
5.752149360824956e-12
4.8487432050648537e-11
1.8634760114157875e-10
6.418792980026348e-10
2.895980301142414e-9
5.884239067986655e-9
5.9950147641048446e-9
1.0424518432258149e-8
3.379506809240111e-8
6.51280152542985e-8
9.141413216902281e-8
4.2617974494796615e-8
2.2272143290511567e-8
2.2367456695341765e-8
1.3586487612455477e-7
5.082778780223179e-9
8.718710452223265e-11
1.5014297310175851e-12
8.641141006648732e-14
3.180610822510203e-14
0.
0.
0.
0.
0.
0.
0.
0.
0.
0.
0.
0.
0.
0.
0.
3.09099275917887e-14
4.469063601405962e-14
6.488831911588876e-14
9.45006099815152e-14
1.3800851373795314e-13
2.0213496378486312e-13
2.970166179581575e-13
4.380287935102782e-13
6.486555769013553e-13
9.650463042937909e-13
1.4433386622405955e-12
2.1715851266555075e-12
4.534453889872327e-11
8.008756130758577e-11
1.2754658493350556e-10
1.9047779841334358e-10
2.640426788441111e-10
3.3767564265491396e-10
3.924419756495902e-10
4.006655387633119e-10
3.293365589943391e-10
1.4680941989051544e-10
1.7000014770694324e-10
6.7369577910706e-10
6.030237844324772e-10
6.233178295793286e-10
8.305267173785753e-10
1.0410548285686424e-9
1.4981015767003207e-9
2.378329135045704e-9
4.072876642872107e-9
6.479307934813485e-9
4.012737405465307e-9
3.2037726796519703e-9
3.216475071077048e-9
3.810764105578949e-9
5.088989322148727e-9
7.511895417082483e-9
1.2320175514493334e-8
2.2993502415166903e-8
4.581586531438253e-8
3.783722807933642e-8
2.882248848648324e-8
3.451355521448082e-7
2.5647564827829153e-7
3.1391216645164554e-6
5.91545331738295e-7
1.8027467737243076e-7
2.837291618126479e-8
7.144199586486509e-8
5.533789504285968e-7
1.9200867559761798e-7
2.27557382958901e-7
8.534824277277498e-8
5.231036641322888e-7
6.046976601606147e-7
1.1700933149252136e-7
1.6977316874630058e-7
3.735423608915606e-8
2.3142764279108783e-8
1.9757244460594985e-8
4.237313533348332e-8
1.954097428180791e-8
2.9296376721875287e-9
2.3461504052165814e-9
2.3022644170359543e-9
1.628981297678558e-9
9.599218575660142e-10
3.9271706108402143e-10
1.4464339713697222e-9
2.595967725213243e-9
3.963087745726505e-9
5.165837299733028e-9
2.0668111425439833e-8
5.79738027575777e-8
3.135457789908412e-8
1.6882316838425792e-8
5.035713388963932e-8
7.488914546159774e-8
9.674633453654114e-8
1.1604273968046107e-7
1.300678965613768e-7
1.356865972973723e-7
1.276204253566362e-7
9.279765678999472e-8
5.58044108904928e-8
2.2169234832293108e-8
2.2573729194322398e-8
7.533220897837909e-8
5.249669255100303e-8
5.1672307275369905e-8
5.283755568690771e-8
1.3292030540174459e-8
4.7005668570280924e-8
6.287288333549037e-8
5.959722399197311e-8
5.63499812938054e-8
5.2044974823021494e-8
4.5087899039135156e-8
3.5062487675872893e-8
2.177512109167481e-8
3.2747489151268563e-9
2.734347120141257e-8
9.004555718167768e-8
8.759546655487829e-7
2.0161441018401748e-7
9.10886290552368e-6
1.9395528940243577e-6
8.131823153190483e-7
2.5750631183158227e-7
1.6951360395618686e-7
1.2921885917775747e-6
5.134240296430529e-7
5.821896227775225e-7
8.594388153018554e-7
1.8505280438121476e-6
1.6905248815072072e-6
4.955316324732011e-8
1.0884296042332784e-7
2.7668036834437748e-8
4.4079115438409755e-8
9.134574978189654e-8
5.2222189219790267e-8
1.1415336391615093e-8
3.814993477795221e-10
3.6690270046262975e-9
2.8923468315910935e-9
1.9935900574001285e-9
3.0738919681727397e-10
1.6766720685010911e-9
3.5900390854508913e-9
6.2684213198362e-9
9.8945144674525e-9
1.3748409194050561e-8
1.3515128370890439e-8
1.289889213299848e-7
2.0729051014280702e-7
1.3836129782678389e-8
1.289053512069973e-7
1.9686665884394974e-7
2.444470894749481e-7
2.6901488456743265e-7
2.589585500229245e-7
2.0676327269401016e-7
6.97990162906375e-8
3.699278632765415e-8
9.242078552332048e-9
6.674275273480779e-9
5.485593206680294e-9
7.115583901023143e-8
1.1477244950612883e-7
9.791514930605139e-8
1.0989370565505687e-7
6.476554856326219e-8
4.1670705879760585e-8
7.898657988294076e-8
8.328450054515278e-8
8.622377892119618e-8
8.887209860939952e-8
8.833372153570741e-8
8.180555334281954e-8
6.830012459496265e-8
4.841710985966375e-8
2.2035313613683625e-8
1.4218458528879813e-8
6.973081724103781e-8
1.7297347297525939e-6
1.1920413095940477e-6
0.000013403254596065052
3.7959018063324443e-6
1.7624241998083573e-6
5.306713732204361e-7
1.2285846325504638e-6
7.970551687454455e-7
7.50037999966769e-7
1.2793509717272162e-6
2.554053405442618e-7
6.903261833004095e-7
2.5357803291339757e-6
1.2206892778650205e-6
5.959827575250703e-8
5.980827409919831e-7
3.118692758749125e-7
7.774229192700569e-8
1.2768905414805816e-8
4.0811138339168514e-8
1.086787812888783e-8
2.2267416919060326e-9
4.936256633996836e-11
9.195258811799413e-10
7.348878347135405e-10
3.5044167428241963e-10
4.220811632671884e-10
1.1705195012841144e-9
2.0767988467012882e-9
3.3396629411620563e-9
1.0195119185785443e-8
2.3381447136758938e-8
1.530782998324263e-8
3.7776475893186285e-9
2.469679668787699e-8
4.7204336594094084e-8
6.904893221193617e-8
7.38878961026479e-8
4.915448935124627e-8
9.347470337268843e-9
2.772665338056474e-8
4.975705690758082e-8
2.955386143674319e-8
2.4284744843615517e-8
3.8078909900494306e-8
4.751009521366395e-8
7.084303099458706e-8
2.2096567070595873e-7
7.992217474094606e-8
2.6765550348663936e-8
6.879924134627859e-8
1.8150873612578022e-7
3.0697603044954417e-7
2.1626260189795878e-7
1.7829948513143883e-7
1.7681096915648055e-7
1.868511002183862e-7
2.0182509176459047e-7
2.1405165563640831e-7
2.0970684383995358e-7
1.7720959285958466e-7
1.7594147366032157e-6
9.892594031207316e-6
1.1439231499178576e-6
5.652895441149525e-6
5.069250582880153e-6
9.270215392522175e-7
1.609906484825827e-6
2.0029140456197485e-6
2.4423651639110903e-6
5.628804406738506e-7
2.781006009196288e-6
1.8936456131640349e-6
1.1480151101536762e-6
8.528489978789468e-7
9.196757627221326e-7
1.294969926176927e-6
5.742054475197853e-7
5.19295406597434e-8
5.212392195773553e-8
1.4677256183695399e-8
5.3517336554281026e-8
4.157693581703872e-8
1.985035197255103e-8
2.791095982492658e-7
7.915711575493055e-8
8.897544499523084e-9
4.1507397811323585e-9
8.914083958154956e-10
1.3106716723285622e-11
2.4406347804381664e-11
6.8109387706304396e-12
4.576789577235114e-11
4.626951369302969e-11
4.944455200925133e-11
8.2816424615012e-11
1.0535222412011723e-10
1.0507612162166935e-10
1.130852482002425e-10
1.2969561943976014e-10
1.571518912927233e-10
2.0065189690776631e-10
2.705289302921155e-10
1.9050102951468688e-10
1.970277747396419e-10
3.240890722626075e-10
7.728407242119025e-10
2.053730249477968e-9
3.349206074205064e-9
5.195247485114446e-9
1.1910630776233074e-8
6.422422213655482e-8
1.0499897967822955e-7
4.428407070275035e-8
4.352911969191082e-8
3.3408900174041765e-8
1.0085606758235132e-9
3.3957460772211544e-13
9.433110738432763e-14
0.
0.
0.
0.
0.
0.
0.
0.
0.
0.
0.
2.2574260186401472e-14
3.0972765888005436e-14
4.2579667738078044e-14
5.865824786571646e-14
3.919297008236965e-14
0.
0.
2.2288291292736753e-14
3.229506762133659e-14
4.3207696165055006e-14
5.830072382306454e-14
8.111488674739991e-14
1.1572759199861045e-13
1.678200623112395e-13
2.459113926630241e-13
3.630366399467173e-13
5.393094423592723e-13
8.060052889966902e-13
1.2121992435644472e-12
1.8357343526579498e-12
2.8016590556555844e-12
4.3138514108106515e-12
6.710553186211077e-12
1.3433520141783314e-10
2.8544372956732443e-10
4.969173282111863e-10
7.099224765595141e-10
7.658297291897628e-10
5.386689045978139e-10
1.372436150149733e-11
7.540279823453568e-10
1.6981881595992556e-9
2.7643425754720517e-9
3.910426027253254e-9
5.100090895139067e-9
2.2233330483475667e-9
3.7734840134398414e-10
2.524775051135828e-9
3.472875988781304e-9
3.2286562985601544e-9
2.6688075093790197e-9
2.7504688663486958e-9
4.0723918770581854e-9
2.554832419730699e-9
2.0088626749174073e-9
1.7406525533001288e-9
1.5207485659570441e-9
1.2999576091809899e-9
1.0978488644041635e-9
9.407839272391874e-10
8.434916321994473e-10
8.148896977441258e-10
8.674046987484973e-10
1.0247485742072303e-9
1.3867996429091802e-7
1.9770050615352172e-7
1.631522466985144e-6
3.1871732235897083e-7
1.0113074101811436e-7
1.6861141300363458e-8
3.918364595763446e-8
2.968359491799606e-7
1.3246842776654918e-7
1.4637171022791522e-7
7.461286482541877e-8
3.6641490930795437e-7
3.7273493684417605e-7
1.1984038332776144e-7
8.811549064893437e-8
1.1571182293473735e-8
1.8209842924126132e-8
1.943316064936575e-8
2.8582113475101257e-8
1.2846490608678396e-8
7.89756964240687e-10
2.5778115372693697e-9
1.9829177833663497e-9
1.452661870727553e-9
7.327445027597439e-10
5.197818108461762e-10
1.4633104778207946e-9
2.5468460726963145e-9
3.802093972159349e-9
4.891807613858917e-9
5.300366028282878e-9
3.666740906201873e-8
9.641004679098313e-8
3.6390702688571396e-8
3.466405034389762e-8
7.126583915834281e-8
9.421444984639628e-8
1.1244347798705474e-7
1.2558542096597232e-7
1.3205027236388925e-7
1.3162639275533825e-7
1.0833081944697144e-7
7.005391186886712e-8
3.26538509593959e-8
4.5906468205729235e-9
6.86668031635473e-8
4.6214151606470976e-8
4.165634176491269e-8
4.5375487526717705e-8
3.1533661442194805e-8
1.64824507547051e-8
4.047798885912796e-8
3.9913720021645006e-8
3.814506962701332e-8
3.586756997890093e-8
3.1972001133973944e-8
2.583964738204812e-8
1.6938760891669784e-8
3.0285487303537456e-9
2.4466975963927152e-8
9.24336899979561e-8
1.0074778074125433e-7
7.15978285299311e-7
2.4076930563596877e-7
6.259506725026934e-6
1.1737895833977608e-6
4.0514915889592593e-7
8.139447220238837e-8
1.531605356350228e-7
8.832136317981612e-7
3.2161853382335516e-7
4.0596818816583197e-7
2.7235910770437574e-7
1.0442741707612637e-6
1.2962901450008997e-6
1.1713369906344563e-7
2.1613197829137427e-7
7.090925244249043e-8
2.379403743527516e-10
4.087898076803901e-8
6.257437631047914e-8
2.2181163197798983e-8
3.6172532840872845e-9
1.7419211508384165e-9
2.264692968614791e-9
1.5917332704079511e-9
8.906382853995646e-10
4.550689024131003e-10
1.5787079983753178e-9
2.8612727801859584e-9
4.4951382548261655e-9
6.074644874045131e-9
2.4486901438528082e-8
6.367445088458962e-8
2.7875107196818178e-8
2.4142360881921276e-8
6.106242378921445e-8
9.10423929629364e-8
1.1914706529881718e-7
1.4178613855764448e-7
1.501469896077612e-7
1.3103994368546887e-7
7.199777569320938e-8
1.1689107723830008e-9
1.6984448970919217e-8
8.300897796935271e-9
2.5781088301309984e-8
1.093369747198886e-7
7.451264147338078e-8
7.685117994172361e-8
7.064949879489936e-8
2.4264569961956175e-9
6.983498578791288e-8
7.88673865545629e-8
7.860576798476602e-8
7.867948366949445e-8
7.702107064416962e-8
7.10536903131653e-8
5.976398168127432e-8
4.361407048309141e-8
2.2648006038569864e-8
5.656009423508818e-9
4.8864950875754814e-8
1.298697421595119e-6
1.1421823094260656e-6
0.000011140954528446722
3.24948291267174e-6
1.5285822267363907e-6
5.713352321028672e-7
9.11995039393433e-7
8.56024161468311e-7
6.731107602746814e-7
1.0087513250986301e-6
6.556852391138253e-7
2.1620861779933797e-6
3.527323641804204e-6
4.850267891595541e-7
3.7836157144416866e-7
2.0287863623798172e-7
5.368517412614605e-8
4.658053249496146e-8
7.343340441497733e-8
2.0812309936150376e-8
4.087358908895511e-9
6.209768744841801e-10
2.0267018870312827e-9
1.5275694397940082e-9
8.294564442081745e-10
5.195940607044754e-10
1.8091133007976848e-9
3.337811657719922e-9
5.5374716936417265e-9
8.262509517855842e-9
9.899810676677024e-9
5.3486886432094526e-8
9.230678687180498e-8
2.1454800161432378e-8
6.465095090628315e-8
1.2611595952169304e-7
1.8019586286503812e-7
2.120443661963105e-7
1.8547473929790886e-7
9.012769022692099e-8
1.6551194649850817e-8
6.771007197794337e-8
4.786030993495802e-8
2.844836894427666e-8
4.000936457481082e-8
1.1977754230395408e-7
1.647383410469308e-7
1.9309150197673546e-7
1.4108031164034019e-7
9.768735590004033e-8
1.307161993118527e-7
1.1088496932328865e-7
1.065281361085679e-7
1.1233928525856005e-7
1.2258688809982193e-7
1.3231681729308203e-7
1.3607261000969698e-7
1.2868586878153032e-7
1.0796715010781179e-7
7.527023205429488e-8
3.202805165447834e-8
2.3776086879233628e-8
2.643641830193718e-6
4.687336495983727e-6
0.000011157645429821165
6.532396132498762e-6
3.8909992845679416e-6
3.852784615849364e-8
9.75494871829792e-7
9.67559235820709e-7
1.2603941516399509e-6
7.518011038948541e-7
2.569567038245175e-6
4.562615338957437e-6
9.893861460505346e-6
5.8150528652119395e-6
3.65552707363369e-6
2.90502252124098e-6
2.580629679761399e-6
2.429608332930723e-6
1.9557973061961925e-6
1.02944545766404e-6
6.127270200219664e-7
3.3111842722427127e-7
1.2621758375985613e-7
9.14078572872532e-8
8.782222315396181e-8
8.978914185752643e-8
1.9766329253201983e-8
2.049083478114769e-9
2.834079156916066e-10
3.516030150733951e-11
1.6403473035303076e-10
1.6626894617725047e-12
2.9154472915995125e-11
2.490624330397404e-11
1.4222339123641029e-11
1.4593573575395144e-12
1.9783786502139603e-11
4.399096188114941e-11
4.639588532584331e-11
5.106009045503336e-12
7.650769659528406e-11
8.807011898184405e-11
4.6051510413752084e-10
6.392634657030701e-9
5.232049679745661e-10
3.1219679293377325e-10
3.031110255679362e-10
9.18942716425927e-9
2.197558272484441e-9
2.71200939893243e-9
4.951022051724017e-9
7.653491376268622e-9
1.310986654785847e-8
1.053701512469629e-8
7.980203305441922e-10
9.534774773373578e-10
4.4723572269256973e-10
1.698915056327374e-10
2.4234469508949905e-11
2.5244140732577453e-12
2.1090087294093026e-12
4.449975130220513e-12
8.356197843583855e-12
5.104821076378594e-12
5.615123573967717e-12
7.029132044935189e-12
9.200736407310406e-12
1.2332737621594047e-11
1.6863998084344694e-11
2.3570409746724505e-11
3.384409530946006e-11
5.035161590428138e-11
9.632025717978487e-11
1.2113453062087985e-10
1.2445145508171243e-10
2.750027225726453e-10
1.9014846159798487e-9
1.2276047112488726e-9
1.9795661447857984e-9
4.888293814461576e-9
2.5772225967405917e-8
3.4293755988272046e-8
2.552033446613133e-8
8.717661995785064e-9
8.105974992490549e-9
1.1671292936819316e-8
7.018791938612017e-10
1.2859808651379499e-10
1.193745131826391e-12
0.
0.
0.
0.
0.
0.
0.
0.
2.2377221687566252e-14
3.0582153671004264e-14
4.184873303322443e-14
5.736071193667307e-14
7.876648415233823e-14
1.0837116917022672e-13
7.065525498062299e-14
2.5597673829971882e-14
2.36269549353838e-14
3.871510089806543e-14
5.679555014740373e-14
7.668545103097254e-14
1.0421248580513534e-13
1.4569298872159985e-13
2.084644556740964e-13
3.027945380044797e-13
4.4409700315984895e-13
6.559610668908477e-13
9.74790923849322e-13
1.4572091567578093e-12
2.1921069281548263e-12
3.320581643540342e-12
5.069509508874159e-12
7.809255519054495e-12
1.2155296807772335e-11
1.9152395512182357e-11
3.7843152505096076e-10
8.196423349740577e-10
1.4200328010894088e-9
1.938526060038957e-9
1.8414929680834922e-9
8.6628063735347e-10
8.318035757467797e-10
2.9760625098846877e-9
5.35463682271816e-9
7.83532075282555e-9
1.0329107160777819e-8
4.384444914791201e-9
3.1276135346098446e-10
3.783758005522401e-9
4.556345505056119e-9
4.625681343450034e-9
5.366089370827168e-9
7.831701548972677e-9
1.0731429558015162e-8
6.5442743877807775e-9
4.566754776830081e-9
3.429010739959703e-9
2.660721503130832e-9
2.1213155290182313e-9
1.7740190966280505e-9
1.6215546638754724e-9
1.7042847437985493e-9
2.1313250714320946e-9
3.1470738529176537e-9
5.168433402387153e-9
1.7053612480829648e-7
2.2917471449094414e-7
1.8274094625632294e-6
3.5395214934305637e-7
1.0784890277876472e-7
1.5284384179294607e-8
4.787638985809589e-8
3.5916419073620155e-7
1.3800567656212994e-7
1.6117947917235049e-7
4.502246335432569e-8
2.1362687249859297e-6
1.5129180951650487e-6
1.1355594036795078e-6
1.5883442371282293e-6
1.336609886498839e-6
1.068195352823946e-6
8.747969669480613e-7
7.228474561152417e-7
5.003621995519306e-7
4.226984978015419e-7
1.8448518315398998e-6
1.1775626898062428e-6
6.249129535262271e-7
4.213310534740754e-7
3.641043502561929e-7
2.6515382205452167e-7
2.1086125131714886e-7
1.1260333310824823e-8
1.9371624548484128e-9
8.562373073715987e-11
1.3753296271651533e-10
1.3285107288892353e-10
3.2819447264422106e-11
2.307735850620826e-11
1.1486092995823897e-11
2.085312782910389e-12
1.315449058724577e-11
4.218207088987396e-11
8.771958781641978e-11
1.4772109409295272e-10
2.216249672953127e-10
2.2388621110886121e-10
4.4970887182473706e-11
3.1830380795546987e-10
4.40847994845321e-10
6.229802700768869e-10
8.844439608880035e-10
1.2281883051741075e-9
1.6362592510620131e-9
2.080156681620942e-9
2.5311471155921682e-9
2.952134070082876e-9
3.259753803700219e-9
3.195361480088204e-9
1.8093317824551104e-9
5.148290687655933e-9
3.920567248016977e-8
8.707348170055099e-8
9.457298676340058e-8
6.075588764760984e-8
4.259454687736082e-8
2.1586289416259548e-7
2.497366649049312e-7
1.067944654439577e-6
7.268893659952377e-7
5.077116721085363e-7
3.189817229015527e-7
1.8277011896139935e-7
1.0734960235800363e-7
6.83032936917946e-8
4.3993326659729644e-8
2.7796918642296317e-8
1.0326672915902447e-8
2.500705311949279e-9
4.677418872973655e-9
5.780116634475085e-9
2.588711545342141e-9
3.906609782938285e-8
8.622325735419389e-8
8.546068307467275e-8
3.672889770675157e-8
8.706182322831286e-8
1.5362823206861573e-7
1.633924219520651e-7
1.3810442525459056e-7
1.3315475975671862e-7
1.3685813837882804e-7
1.4007111268534817e-7
1.3443241205465671e-7
1.1525462054622903e-7
8.617478890870192e-8
5.397577060280679e-8
1.2338339721017252e-6
5.089048930902164e-6
4.830928538351452e-7
5.509756266071121e-6
4.395440702052121e-6
4.416934186238137e-6
5.1793537208598256e-8
1.162716559715337e-6
1.3594053165009553e-6
1.8492624394533907e-6
1.7505960457203812e-6
3.5661767627625186e-6
4.285690125626648e-6
2.6760935452664584e-7
2.608700031300405e-7
5.545312304449207e-8
5.477891631850955e-8
1.076070436605174e-7
3.468527617809886e-8
7.2314378093899576e-9
1.3335509945553748e-11
2.826099601970927e-9
2.5031685496407585e-9
1.5811618772882863e-9
2.3123725137436162e-10
2.3104730481206443e-9
4.587756585212274e-9
8.201792708288778e-9
1.456049344398948e-8
2.6175725463886594e-8
9.714864492344338e-8
1.0580495605373696e-7
1.6184836726889397e-8
1.3266571414461941e-7
2.139964063348756e-7
2.782298423176859e-7
2.99491349106317e-7
2.7083119910332087e-7
2.131923927464302e-7
1.321107754275505e-7
1.2281619642437161e-8
4.1058969295114436e-10
2.3173805122256557e-8
4.057907632964735e-9
1.0533237877289877e-10
2.2403158472787924e-9
6.285204376088156e-9
2.974008778326257e-8
4.476384411454329e-9
7.378778125484818e-9
2.4902256385355015e-8
1.6350547567277807e-8
1.1969110221193803e-8
1.3228529175662589e-8
1.0115020568694003e-9
9.199603271500585e-10
2.0470082597613196e-10
5.351361454461647e-11
1.5177624858108063e-12
1.7700738038945308e-12
1.0898352309818994e-12
2.271052387882481e-11
9.754660291755713e-12
1.0393699652440316e-11
1.2937470276453565e-11
1.6928575658818437e-11
2.2686368368448645e-11
3.0950105498103314e-11
4.299008753526784e-11
6.095654558721245e-11
8.861249877772222e-11
1.328976919929743e-10
3.1424315153825967e-10
6.459315127011874e-10
1.4732233731165044e-9
4.206319420885703e-9
1.3410478624093357e-8
2.6545786495843346e-8
4.989286538418805e-8
8.933860131532088e-8
8.60680215695569e-8
1.05963744955256e-7
1.0997214261126317e-7
9.6669339124157e-8
3.080081426324918e-8
7.765258599926085e-9
8.00882179404485e-10
5.339035341764056e-12
7.660447171897418e-14
6.728773999005198e-14
0.
0.
0.
0.
0.
0.
0.
0.
0.
2.2461544986596524e-14
3.0875342365921344e-14
4.253783944622174e-14
5.874035892366712e-14
4.07200150226622e-14
0.
0.
0.
3.1772259720355294e-14
4.278756160741078e-14
5.792998464585331e-14
8.07567199360939e-14
1.1543528106698088e-13
1.6779173530174392e-13
2.4659150332522796e-13
3.653139683643539e-13
5.44891179303246e-13
8.181134640532132e-13
1.2368745947738832e-12
1.8842953662778697e-12
2.8954124821371327e-12
4.4932954022589725e-12
7.053805891002181e-12
1.1225516317736146e-11
2.3346077138904336e-10
5.389158936269003e-10
9.558574621829393e-10
1.2274963643971305e-9
9.348124002062897e-10
3.719705458618583e-11
1.2402828766047735e-9
2.7070047835443912e-9
4.262334759684214e-9
5.852434880628069e-9
7.43302490050496e-9
3.6299902377266885e-9
7.816815024521228e-10
2.3934937303275983e-9
4.456837380975692e-9
7.326913898198448e-9
3.7007330132033056e-9
3.7644433683005345e-9
9.047357203989095e-9
5.062482399705823e-9
2.448632590029057e-9
6.838759725402601e-10
4.961507806762177e-10
1.0722613680713973e-9
1.212568202512504e-9
1.1732787393493123e-9
1.1031300714725643e-9
1.0625946026885299e-9
1.077180101875888e-9
1.1650494423397273e-9
1.3044352809485806e-7
2.0072973357518266e-7
1.4932473380167106e-6
2.961303289690704e-7
9.219985865646419e-8
1.3355702500758376e-8
4.127671145886735e-8
3.098098129846913e-7
1.233211388938226e-7
1.4319074781122279e-7
4.030961514939388e-8
1.692983479459972e-6
1.9230771554447263e-6
9.5818213817459e-7
1.4439828748908383e-6
1.3075498153535794e-6
1.0515910944700155e-6
8.53817932452972e-7
6.993974859878544e-7
4.954042968698083e-7
1.980995966065337e-7
1.2637584192290658e-6
2.028074913335123e-7
1.0123633665713493e-6
6.471698161538864e-7
5.678885022224229e-7
1.029713990448219e-7
7.76229426035511e-9
1.2679875290802091e-9
1.3332741036047925e-10
3.79506267984897e-11
4.0162005001256075e-11
2.3513410839267207e-11
1.1156873595334011e-11
6.859787901165866e-13
1.931529775039259e-11
5.071757315579333e-11
9.89402441004717e-11
1.659225741963256e-10
2.540188881923309e-10
3.6847698943385167e-10
5.15060982022066e-10
5.517539995986217e-10
2.8477883185235707e-10
6.553690905446725e-10
9.54655290265305e-10
1.371586832784599e-9
2.004635671361991e-9
2.9195179099912483e-9
4.1464749756783055e-9
5.686617299821452e-9
7.572861511227178e-9
9.946428309585802e-9
1.310087606380991e-8
1.691377623976708e-8
1.0684347473575063e-8
1.0756567931033176e-8
2.927009640648764e-8
5.8606116592683365e-8
7.84090811804199e-8
5.8070879992730696e-8
4.621242694213063e-8
2.966828927936135e-7
1.2785639966941813e-7
3.683887422064508e-6
1.1207020981381525e-6
5.573776150700128e-7
2.6250397128732547e-7
1.172276527022021e-7
4.8301613253110025e-8
8.047760208501921e-9
3.361678646557686e-8
2.6614114469373824e-7
9.502368048676095e-8
1.662898146776016e-7
1.274806889217904e-7
7.163019584168431e-8
3.31191897795457e-8
1.2807343778792984e-8
1.615131192103643e-8
3.9459299065257875e-8
3.2842591020564514e-8
2.677227258520457e-8
1.3475630754783956e-8
5.048763341583902e-8
1.0149664176469446e-7
1.414587835481534e-7
1.3811859289163026e-7
1.2546284546064723e-7
1.0623319909593812e-7
8.060788883715656e-8
5.366733064068934e-8
2.9075006157352665e-8
7.98106274991303e-7
3.4448957191107623e-6
6.08916013034183e-7
3.5363361916324016e-6
2.918520920838955e-6
2.494016687194456e-6
2.0705977227335713e-6
2.0988907021521977e-7
1.066010479915915e-6
1.2703674471125968e-6
1.7218111143725008e-6
9.697414054264156e-7
1.7418862431942905e-7
7.936398510553917e-8
1.9353844142620234e-7
1.7371871609556135e-7
1.0273218359034003e-7
3.215045315605703e-8
1.1527932889160004e-8
1.7587500697920848e-8
1.3609985045313812e-8
1.0319677212071103e-8
2.6818728334636906e-9
7.711559854287147e-9
2.0217015919089706e-8
4.5218685548577565e-8
1.041765372244425e-7
9.44579518028972e-8
4.5169093891842624e-8
2.293918742396948e-8
4.466061825656404e-7
7.08496465250285e-7
9.314139281982246e-7
9.232446404011537e-7
7.76787471455381e-7
5.830043788552273e-7
3.799234248575472e-7
2.3963036637322684e-7
1.598775643551699e-7
1.1679753216990799e-7
6.787095218251803e-8
2.631911839871916e-8
2.113693532320668e-8
3.3035741519394355e-8
1.8233669311750602e-8
1.95840167784432e-9
2.583964050437293e-9
7.907356003249703e-9
1.3601205243445666e-8
2.4858638862128896e-8
7.232658789827429e-9
1.0381210895032034e-8
2.184728694148772e-8
4.561042705112235e-8
5.7079962153990004e-9
5.033964070775539e-8
2.428592722975558e-8
5.760829386619546e-9
2.5308372272675257e-9
4.0273508884585856e-10
9.223361808625959e-11
6.747773385827196e-12
9.619640436451769e-13
7.519152539152965e-12
2.1200095757063994e-11
1.1062781031591465e-11
1.191068287314142e-11
1.4861001370056957e-11
1.9429212445391884e-11
2.5963010350013727e-11
3.526721005207244e-11
4.871000933199845e-11
9.349841717726581e-11
1.300847334836466e-10
1.7735091359852035e-10
2.9802227607310934e-10
6.057603777521872e-10
1.39054490047904e-9
3.640364408974142e-9
1.1077123350036633e-8
2.8477274853844074e-8
4.97256378531794e-8
9.357663994363092e-8
9.973045171656906e-8
1.0449149275164854e-7
1.2046079953249734e-7
1.087860109141813e-7
2.482974780591859e-8
2.2581913281692206e-9
6.158816257839882e-9
1.0577946510492627e-11
1.6878966922492152e-13
0.
3.30037575798327e-14
0.
0.
0.
0.
0.
0.
0.
0.
0.
0.
0.
0.
0.
0.
0.
0.
0.
3.1251576397832185e-14
4.52430685346425e-14
6.597490174899954e-14
9.670196583562899e-14
1.4236703971690077e-13
2.1051463244836464e-13
3.1273765982857255e-13
4.669908339213087e-13
7.01342499197069e-13
1.0601393867116286e-12
1.6143068680804502e-12
2.478888710061574e-12
5.3633748086469725e-11
1.0808906847904898e-10
1.854735049657616e-10
2.7740253231132595e-10
3.457090285168712e-10
3.404778108648274e-10
2.2321438242244314e-10
2.0858979059130852e-11
3.867661822417165e-10
8.590617207460485e-10
1.4188191148290734e-9
9.528465547229617e-11
7.228392156959412e-10
7.603688224344365e-10
8.142915376137538e-10
1.0444078450267983e-9
1.5088965857615075e-9
2.6524712559973783e-9
5.242206489151038e-9
3.4904008512653656e-9
2.2441800445752197e-9
1.58804810452474e-9
1.2509294734691199e-9
1.1222895184954832e-9
1.1584315539930432e-9
1.3598934050339489e-9
1.7724925841156903e-9
2.5080420174699774e-9
3.79930988576053e-9
6.114700355822568e-9
1.6767202906376138e-7
1.9373882512479653e-7
1.917939605155085e-6
3.668198044810828e-7
1.1862999336852414e-7
2.1917333991197863e-8
4.1131568021363655e-8
3.2218171475259064e-7
1.4651667567954581e-7
1.586257211514572e-7
1.0780758361242759e-7
5.851459220339659e-7
1.5793293724182662e-6
1.762884706984857e-6
1.57952806491049e-6
6.43247642920194e-7
2.3310968837668866e-7
1.2213050353288904e-7
2.5587982899734455e-7
6.687764505173335e-7
1.0029858819993817e-6
4.203992124672647e-7
9.717215634675839e-8
3.2496987248140144e-8
3.801652951677164e-9
1.8251212292138067e-9
2.881200598946408e-10
2.476108980199055e-11
5.05771091780861e-11
3.733155004101879e-11
5.240996793189369e-12
1.60366679799744e-10
3.761094762782413e-10
6.003571147275287e-10
7.40871952084168e-10
7.953008587108407e-10
7.717884426965172e-10
6.658068821594938e-10
4.71706247605666e-10
1.921552052752677e-10
1.4412718006525426e-10
4.471282633229685e-10
8.698619151219715e-9
7.3614439458411516e-9
6.434217469257766e-9
3.307746700140597e-9
1.060901779803138e-8
1.924532146966895e-8
3.764446640082474e-8
8.395339682640177e-8
1.2048444963085454e-7
8.08767695831512e-8
5.981405525957827e-8
4.5190463833548e-8
3.257720381033965e-8
1.9645784435620902e-8
3.358707391862235e-9
2.3135693796666215e-8
7.759695397615667e-8
1.492428413035222e-7
1.2542154407746787e-7
1.0703118040366322e-7
1.1418470523319272e-6
4.7554607546145545e-7
8.05689116354141e-6
1.542810837339415e-6
4.6017640041524594e-7
6.30568413516683e-8
2.1266930243764392e-7
9.405320877742883e-7
3.9028686901268004e-7
5.296241299814254e-7
8.609156569776421e-8
6.128873619640517e-7
7.206512232027111e-7
4.7474639164897384e-8
3.862507347113559e-7
1.384710937665546e-7
4.399124777637053e-9
8.89264332995005e-9
4.900178363893408e-8
3.3750672269429154e-8
1.0085686082912096e-8
1.2410850395020291e-9
3.935687257793656e-9
2.840576933919119e-9
1.9435997705188095e-9
4.874663074821672e-11
1.7861341184300115e-9
3.475234911825929e-9
5.480291587928291e-9
7.267697181217249e-9
7.779009098573305e-9
4.793222277643175e-8
1.3188043285127496e-7
5.764881061210628e-8
5.175845204638513e-8
1.2419464338945594e-7
1.7786684330360276e-7
2.244743717027116e-7
2.5979629525650497e-7
2.744624252656858e-7
2.6291354515927307e-7
2.2321317376526827e-7
1.156276517115475e-7
4.522815693612979e-8
2.6898610209661105e-8
1.4616415208512777e-7
1.1237275409861068e-7
1.2114771499610502e-7
1.1902811699200885e-7
8.21497162376629e-9
1.0926218945664987e-7
1.1437079050150275e-7
1.1314210182597048e-7
1.1371913235964706e-7
1.1285693002786466e-7
1.0612956394608879e-7
9.022360877708525e-8
6.347011902250787e-8
2.2937457384911768e-8
4.0834948202257695e-8
1.4481662629316706e-7
1.9975423671033922e-6
3.0863339782448326e-7
0.00001703808633403402
3.6948339547292982e-6
1.5654213965256161e-6
4.3827428106218237e-7
7.760634653701679e-7
1.1305306755765512e-6
8.206323606953005e-7
1.2376568267715588e-6
6.584859234405116e-7
3.383462129867732e-6
6.1406965007543e-6
4.356419049816993e-6
2.4720692040987138e-6
1.591018026451521e-6
1.158236549020878e-6
1.0368786452798088e-6
1.267027221308054e-6
2.2236665523398955e-6
1.2050788211061197e-7
7.92335762668303e-8
1.2799811365844955e-7
1.0924183115894488e-8
5.972333808572766e-8
2.2059362475877038e-7
1.8401245228028195e-7
1.2774062492485195e-7
2.4211137735716484e-7
7.972904500775838e-8
8.335735750218601e-9
2.2446724756636103e-8
2.4909659884119533e-9
1.9862952853758386e-11
3.1008846874070894e-11
2.181423297023768e-11
5.431325002428828e-11
5.7642349951630995e-11
5.1662914495800195e-11
6.974966366906513e-11
1.3274874252228142e-10
2.5370070728205565e-10
5.2027238715951124e-11
2.7892426223758968e-11
2.685608096114804e-11
3.6498008063690875e-11
6.007188384266779e-11
1.1084242816460731e-10
2.266853637876702e-10
5.283208735990625e-10
1.4298680034119454e-9
3.1800154071874295e-9
4.427940154987863e-9
7.583391000904555e-9
2.2465849375938185e-8
1.3957930938889767e-7
7.181387226408597e-8
3.48138235767438e-8
7.918880615026088e-8
1.2066573483814154e-8
4.442021667255556e-11
6.038386561704397e-14
1.441766978326086e-13
0.
2.5561428887522176e-14
0.
0.
0.
0.
0.
0.
0.
0.
0.
0.
0.
0.
0.
0.
0.
0.
0.
3.018180975477441e-14
4.385081428674602e-14
6.393303177926387e-14
9.350326397901052e-14
1.3719050801963514e-13
2.019991514746111e-13
2.9859690714689763e-13
4.433479926248807e-13
6.615648849761416e-13
9.92769012769331e-13
1.4993249521852447e-12
3.1870262794148594e-11
5.823525413933791e-11
9.486286523787163e-11
1.4308730127943764e-10
1.9702410265368536e-10
2.449454889685772e-10
2.684590047563179e-10
2.4451501069309815e-10
1.500848791743727e-10
3.26125779113907e-11
3.1275407704116245e-10
4.420846822137124e-10
4.781900075183583e-10
4.583103462980903e-10
5.971228822381089e-10
7.493234060252519e-10
1.0877487627554885e-9
1.783249159771469e-9
3.175854026869241e-9
4.039293214842978e-9
2.439231036918329e-9
1.8515282053433702e-9
1.7484637534235717e-9
1.961818587605913e-9
2.4990403055014788e-9
3.5104792737029682e-9
5.387191923588515e-9
9.10102930632144e-9
1.700277715425349e-8
2.7107830777260556e-8
1.9757848566353073e-7
1.6140384270360506e-7
2.5066508152276817e-6
4.6532709195572187e-7
1.6157834512149438e-7
3.9623812614124103e-8
3.2415065767002224e-8
2.4600962650822425e-7
1.9696565444938953e-7
1.7476468722258638e-7
2.458945691853154e-7
8.666364514881233e-8
9.038121168703654e-8
6.883953070711863e-9
5.9033646867700343e-8
3.163333372929198e-8
1.1584846621835273e-7
2.5351361225884556e-7
1.1435806070599388e-7
1.3193731083333366e-7
9.560710122068262e-8
6.242921826302085e-9
1.2826175654914132e-8
2.27485992850261e-9
1.9086173189456383e-10
3.4854871679882203e-10
2.654851641457362e-10
1.4633445627869495e-10
8.241903911392163e-11
2.789470803775122e-10
4.730719800409779e-10
1.3200595620678438e-9
3.873100834931579e-9
5.0274317831244e-9
3.4241440950495463e-9
4.155874085477406e-10
3.1476061408561797e-9
7.107839708708269e-9
1.1608210919307208e-8
1.660805959634237e-8
2.144396979925343e-8
2.439287454683898e-8
1.785178016309004e-9
4.0664097915103626e-8
3.2956069493377765e-8
3.2957837623244375e-8
2.1484786678461226e-8
2.1981613181908955e-8
7.818336402484201e-8
9.263253154565105e-8
7.538521225539723e-8
6.802588927020516e-8
6.342246180998367e-8
5.7816462136928145e-8
4.9586444752253184e-8
3.810157317381952e-8
2.1965250537784215e-8
3.897978173658319e-9
5.568833030855019e-8
1.6476331621413876e-7
1.70394083856288e-7
1.4145553183088377e-7
1.6128769832005193e-6
6.977884309624624e-7
8.327934362555624e-6
1.5698236753221078e-6
4.182141751702559e-7
4.810054434299555e-8
8.267153261588655e-7
4.660210711623883e-7
3.957897564581829e-7
5.311247137518776e-7
2.707739329982413e-7
4.414729204807327e-7
4.314604586478734e-7
6.141714835983841e-8
1.132379298419762e-7
6.601911367388192e-8
1.0111304712904666e-7
2.4712760015777915e-7
1.404254536213695e-7
5.418659313016733e-8
4.037045867432355e-8
8.441849330395331e-9
5.730774991789051e-9
1.0994371834262383e-9
1.1833767109460928e-10
2.196100814868877e-10
1.9636352945013628e-10
8.811466077491118e-11
1.500247096731468e-10
3.778402153777312e-10
6.443225889516843e-10
1.7759235931980534e-9
5.417643759510122e-9
5.699598910699232e-9
3.6016723768522555e-9
9.967965178513121e-11
4.6422021536977656e-9
1.0028820290635866e-8
1.5615217919592487e-8
1.837924497792208e-8
1.4690022169097632e-8
5.205572812308109e-9
9.257453420654163e-9
4.9650255060893175e-8
6.770266525691864e-8
8.149735944515301e-8
4.680103047680051e-8
6.16051384056673e-8
1.7704956060913957e-7
1.3411131314840467e-7
1.1205543527442958e-7
1.0787797796870172e-7
1.1079502991280161e-7
1.147517127961619e-7
1.1518431224137484e-7
1.0860706712639201e-7
9.315242147871537e-8
6.810050638248694e-8
3.16996720790687e-8
2.1814163114541752e-8
1.0552408146019055e-7
2.7427275421407173e-6
9.992746108687233e-7
0.000017468279435697054
4.720175810132236e-6
2.1459779489941146e-6
5.007491977959649e-8
1.0815858964642755e-6
8.244710784184315e-7
9.59837003225677e-7
1.1437938906779531e-6
3.898628523470945e-6
2.1818984797361935e-6
1.763462236539529e-6
2.089257888458471e-6
9.131077559614274e-7
1.1001165595993782e-7
2.1790234523435773e-8
2.9644276879939055e-8
3.463553289550717e-8
2.3609029911532715e-8
5.9950711229932474e-9
6.531192637541639e-8
6.281802462601542e-8
2.2175723451617633e-9
2.642900127534209e-10
2.0428393613492499e-10
6.410893596831657e-11
1.4712143739746743e-11
1.40991610579862e-11
6.427454455669519e-12
4.24019351396955e-12
5.950354379224717e-11
1.2844770806898105e-10
1.0884663949562195e-10
1.1548128967275877e-10
1.3746721653291795e-10
1.735333940347732e-10
2.2818964596041e-10
3.1165329803073714e-10
4.4389788675470855e-10
6.652039703570456e-10
1.0620361194171545e-9
1.3093969311451542e-9
1.9649966018064937e-9
3.22535716529862e-9
5.287636307813183e-9
1.1276570163341552e-8
4.1188836001344314e-8
1.727106462954242e-7
7.432133569770368e-8
4.3960241749714836e-8
1.2937971529882707e-7
2.113904502721478e-8
4.809010624056585e-11
0.
2.6006321688706968e-14
0.
0.
0.
0.
0.
0.
0.
0.
0.
0.
0.
0.
3.042280900756821e-14
4.190414983331994e-14
5.786717453338476e-14
8.011015930526153e-14
1.1118123789924698e-13
9.10187121608791e-14
3.6820697521427556e-14
3.1701133988811117e-14
4.523209946275953e-14
6.575866662142413e-14
8.923311845474528e-14
1.2073693633431334e-13
1.6777073265338804e-13
2.395492681169122e-13
3.4899280622907584e-13
5.156496151647573e-13
7.699595358229655e-13
1.1600036364789075e-12
1.7626646399591921e-12
2.702551524146881e-12
4.184883101768399e-12
6.554107007488766e-12
1.0401737685231332e-11
1.677230799686673e-11
2.7575402309482597e-11
5.386404415549095e-10
1.3756392909640825e-9
2.3897349480128976e-9
2.283582978802221e-9
4.1890254110523775e-10
2.2574244876343422e-9
5.072125541933858e-9
7.84974186128921e-9
1.0561918798184611e-8
1.3163497639452065e-8
1.555750251327968e-8
7.992684183522725e-9
4.1332806222599735e-9
2.233487663479364e-9
4.258044455155197e-9
5.264142784069161e-9
3.164223074803986e-9
5.533345587178021e-9
1.7069758970607175e-8
1.3606235768020501e-8
1.1271129968672068e-8
9.532069209766005e-9
7.850950916348263e-9
5.455412549082623e-9
1.4379794902778295e-9
4.040971199292167e-9
3.95890882085954e-9
3.748237767725544e-9
3.631789993260833e-9
3.6348271094803334e-9
8.978583052676107e-8
1.7227843910264886e-7
1.20575536752266e-6
2.4464007864383283e-7
7.915582474552004e-8
1.2773886441623142e-8
3.269044102171098e-8
2.4071991099775663e-7
1.1316463324125257e-7
1.2456407202464164e-7
5.883383837681864e-8
5.036328356978064e-7
1.0975622590944608e-6
7.725372810781721e-7
1.5483883701874006e-6
1.52859082105686e-6
6.867354589521879e-7
3.192537692341785e-7
4.060062356933783e-7
1.0124245786781586e-6
1.5464909915100838e-6
9.642153325522311e-7
2.562074695675726e-7
7.611335443085587e-8
1.273294547911728e-8
1.888204195742292e-9
8.234135196492713e-10
1.2619369847767308e-10
2.1410057568603576e-11
4.408367639357333e-11
2.307045160321323e-11
1.200521697261814e-10
2.521036518071651e-10
4.062572128931146e-10
5.428282991264598e-10
6.408532571962407e-10
6.950368922827566e-10
6.987476685533801e-10
6.423757023263462e-10
5.186854568436104e-10
3.2974159912235877e-10
9.737443438139501e-11
5.572086669612977e-9
4.739303846418844e-9
3.540344373078103e-9
4.2459319993138225e-9
8.578009678617567e-9
1.4612617766354313e-8
2.6823418651901926e-8
5.48927857730642e-8
1.1940584907734804e-7
8.893459138453281e-8
5.636349907134031e-8
3.7496169687701396e-8
2.3544875870877772e-8
1.030081433451907e-8
6.637463350592255e-9
3.655257093549474e-8
9.85227323679407e-8
1.0809482631278906e-7
8.610081250451232e-8
7.568548338524384e-8
8.214552999721694e-7
3.7911601081602207e-7
6.472243671430399e-6
1.2651948517303824e-6
3.8468490916114007e-7
7.588595135889829e-8
8.923754418311879e-8
6.488715929310339e-7
3.742202267221803e-7
3.7817266902576446e-7
1.513735930153724e-7
4.3161391058293033e-7
8.628203203123791e-8
3.9379552806920865e-7
1.5776861560793727e-7
2.2014389785453383e-8
1.5488753055780752e-9
5.095726305770171e-8
3.1183173899441206e-8
1.018307404354301e-8
3.581009690204908e-9
8.439912260950833e-9
6.00830798698951e-9
4.731161618073894e-9
1.5670737313731433e-9
2.610640472512717e-9
6.0082324251027706e-9
1.0194706904923155e-8
1.4989696430268838e-8
1.9196013006278876e-8
2.1311670954668544e-8
1.6832628951572343e-7
4.0941853236822025e-7
1.1640652520166993e-7
1.7160143465573663e-7
2.9673769087480656e-7
3.66257639558282e-7
4.1233328506122025e-7
4.2910800542204727e-7
4.1016583849248805e-7
3.6585736955229206e-7
3.1609885729264413e-7
2.532678146609745e-7
1.2232825083697868e-7
3.9081888128411296e-8
8.412825489637874e-8
1.1242915685589237e-7
9.395612206113962e-8
1.0085675322575767e-7
8.902350779411247e-8
1.857240863544163e-8
1.1700581707527695e-7
1.1534393759081035e-7
1.0853035584200247e-7
1.0295147709435137e-7
9.454132522266686e-8
7.932815624795102e-8
5.42435689065173e-8
1.3633602767235663e-8
5.757714204373696e-8
1.6519834302670694e-7
1.4150294236807626e-6
1.6846976530529761e-7
0.000014284474516474275
2.952179925375762e-6
1.2502600188066377e-6
4.259390778870445e-7
8.3282108486174e-8
1.1383916607617588e-6
9.342359802597564e-7
8.382362169817193e-7
9.337337394625781e-7
2.3158680732335838e-7
4.4624711894594045e-7
3.9557721699899935e-7
1.5659313747115157e-7
1.7441689623710357e-7
3.0921799713810867e-7
9.294876399704695e-8
5.341501163171468e-8
2.342055831987592e-8
2.4297047498879487e-8
1.8073988724927096e-8
4.9395377530282054e-9
2.3085010927706573e-9
3.1705095479040413e-9
2.200782538756099e-9
1.0740576420480594e-9
9.572864038489638e-10
2.490615451339026e-9
4.088949510550615e-9
5.420877565175094e-9
1.7909910089424495e-8
5.259093058611736e-8
4.4246239804887544e-8
4.085191370748653e-9
3.865870943216854e-8
7.50221874109332e-8
1.0835256305307713e-7
1.3840539425414525e-7
1.594116192577665e-7
1.6196275867560028e-7
1.3978104595926712e-7
5.612630252163719e-8
2.4320888591193574e-9
1.0578874055650332e-7
1.3055283617638792e-7
1.45844813330893e-7
9.262142114637513e-8
1.4896611603825736e-7
2.382258510182999e-7
1.9536163223795942e-7
1.8142471199651765e-7
1.8350458997778383e-7
1.9219095436226032e-7
1.9968313616167156e-7
1.963093712674343e-7
1.7179530259673434e-7
1.2164670332081522e-7
4.793220386495084e-8
4.8544794270657006e-8
1.696839510549165e-7
3.074222238262915e-7
5.6457138292355e-6
1.184761810574036e-6
0.000025653875866471744
6.288089835431185e-6
2.6430795539354827e-6
3.520901349907023e-7
1.4431291327409486e-6
1.1762673370330051e-6
1.4924192773369997e-6
9.831068672519112e-7
4.2498756932781415e-6
8.793604548382817e-6
5.814586005691039e-6
8.631901933193607e-7
8.677756367832408e-8
4.181503890815199e-9
8.976050716219955e-10
2.515626818640007e-8
2.3886519914836255e-7
4.234696818279963e-7
2.1329821755752995e-7
1.187833168177963e-7
2.737133557317673e-8
1.2618814276044157e-8
2.637701048275342e-9
4.5959598793570897e-10
1.4222125519874463e-10
2.881598169271639e-10
1.628850263225932e-10
1.2502532431134127e-10
4.978101601239116e-10
1.624495056601808e-9
4.4666218416258044e-9
5.439317219698388e-9
4.848627745975088e-9
3.049160887555278e-9
3.795597939768649e-10
2.721049762369859e-9
5.623395088441021e-9
7.294355628972948e-9
7.053263554800956e-9
5.256999132056637e-9
6.691798688173088e-9
4.189929924953373e-8
6.118887207915207e-8
1.7400445510197904e-8
2.75964702914312e-9
3.394120138999244e-9
5.422574821390569e-9
5.051010117865186e-10
3.2511810555070263e-9
6.355263697284555e-9
1.8295884546180595e-8
2.987312940010055e-9
1.1078290413810702e-8
4.076360026125191e-9
2.9572278798151733e-9
3.4330656618966665e-9
4.253295320783658e-10
3.2790861513648345e-10
2.4646971540285166e-11
4.911188207333184e-12
1.230256318937292e-12
8.901776144367805e-12
6.275713519849501e-12
7.191383496250728e-12
9.040465349353797e-12
1.1738642583015497e-11
1.552159967687574e-11
2.084796894867303e-11
2.8482010404501532e-11
3.970573184756241e-11
5.676533097627388e-11
9.778902584388771e-11
1.0267899341464958e-10
8.764132388927538e-11
1.4602067121729333e-10
5.668062673461134e-10
3.512876650536356e-9
4.5896278658011496e-9
5.524699286712639e-9
1.1104205663398602e-8
4.509959807605521e-8
5.7501131946499244e-8
1.0193397820568299e-7
3.0518190317110656e-8
1.8872342633607685e-8
2.3653960232401616e-8
6.835834402981339e-8
2.7108903176611548e-9
7.919458597601636e-12
0.
0.
0.
0.
0.
0.
0.
0.
0.
2.550029389086455e-14
3.489212330841419e-14
4.7777449444361244e-14
2.497367680352681e-14
0.
0.
0.
2.232945848081711e-14
3.020718963089846e-14
4.131544417932749e-14
5.804418692503877e-14
8.310700238031303e-14
1.2031421465013178e-13
1.7534659311770734e-13
2.567739672973538e-13
3.775816583376304e-13
5.575436264897263e-13
8.269678994618748e-13
1.2326740499235734e-12
1.8476483848442575e-12
2.7868622602094502e-12
4.2336012669244804e-12
6.484120399772373e-12
1.3175727910583466e-10
2.5466031799184407e-10
4.243188244296181e-10
6.286652450647208e-10
7.986752011172049e-10
8.371423437475927e-10
6.554389586126333e-10
2.054769564096403e-10
5.14787211692163e-10
1.4747484244589747e-9
2.6278940189538575e-9
1.66223433519329e-10
1.340675939592915e-9
1.2385883942967616e-9
1.5440389013112453e-9
2.2687113645689958e-9
3.4434635115732038e-9
6.044847009340767e-9
1.1656965891723936e-8
7.986777771466007e-9
5.130585708818078e-9
3.811814159544108e-9
3.3761117281913728e-9
3.633411568580383e-9
4.699583989446017e-9
7.147847286652244e-9
1.2704226300775262e-8
2.5520493610310973e-8
2.7120693704369732e-8
2.0345215314658493e-8
1.7388281984492816e-8
3.2486121500335623e-7
3.127710620436158e-7
2.4635889519375323e-6
4.737945229270828e-7
1.2839246413866548e-7
6.830223724289436e-9
8.99477366857411e-8
3.784403656197451e-7
1.5620256104493548e-7
2.1612667311922417e-7
6.774529834567719e-8
2.0495972597132252e-7
4.5538311759874755e-7
1.5393993050474762e-7
3.759011411987758e-7
1.6895685623273527e-7
2.6698720737228483e-8
3.8371528476054264e-8
1.902172073840745e-8
3.298270190288678e-8
1.1083844086268105e-8
1.0132726322023608e-9
1.7623646703453256e-9
1.4302054218231286e-9
9.893201214870685e-10
3.4148728695268017e-10
5.493431969771622e-10
1.2314086502672767e-9
2.002861294284777e-9
2.733006566772392e-9
9.146815287769221e-9
2.6864029719123717e-8
2.18231078985377e-8
9.081582520731101e-10
2.200776050109122e-8
3.926080293688283e-8
5.5485156265946475e-8
7.160573152722816e-8
8.663299092040856e-8
9.79354522911588e-8
1.0118285282450734e-7
9.056935099118244e-8
4.331343859521169e-8
7.607123771400771e-9
7.174798404909714e-8
5.888765956906282e-8
5.159114283593618e-8
5.570552906271835e-8
3.3727953406896864e-8
2.793760634465225e-8
6.767481401525958e-8
6.438876305625994e-8
6.086337084244375e-8
5.762354102876628e-8
5.2429119127578747e-8
4.406531346869674e-8
3.225051517523541e-8
1.5963712587606506e-8
9.32742537841373e-9
5.799267769334589e-8
1.6005521197541742e-7
1.0282059803333903e-6
3.467127890728237e-8
9.520782733267862e-6
1.8885872373251306e-6
7.245803623325746e-7
1.7676039629917152e-7
2.8212953372102075e-7
9.419467139310232e-7
4.628770201291951e-7
6.159948386807591e-7
4.958752921834522e-7
1.492062001678408e-6
1.8774018425614741e-6
2.2889322264725043e-7
2.4660822544104537e-7
1.0413528317252999e-7
2.0599055012949194e-8
5.3464502269461836e-8
7.171326518384496e-8
2.2941239877490376e-8
3.964864640199488e-9
1.6255531465611192e-9
2.4501972636350604e-9
1.7338235485515267e-9
9.302156777550938e-10
5.771307305494415e-10
1.8839751883817293e-9
3.4261199936187323e-9
5.47715166787708e-9
7.605432637695962e-9
8.283550815074087e-9
5.538335396062163e-8
1.1448473202946725e-7
2.8256248157704328e-8
6.577292782002741e-8
1.2407979082544244e-7
1.7144133790784873e-7
2.0866847299578654e-7
2.204252852180632e-7
1.8875455984287916e-7
9.432820673024497e-8
1.497946712634896e-8
4.677045407769566e-9
3.865157038542848e-9
2.3676800699492967e-8
1.3296265113459052e-7
1.137452957904364e-7
1.1593523574095191e-7
1.1859827736748302e-7
6.887889294339598e-9
7.732295109439999e-8
8.619383707443192e-8
8.87160881908177e-8
9.280050631598708e-8
9.620954453980356e-8
9.542302601149969e-8
8.760348604895035e-8
7.189643972179833e-8
4.869787960414388e-8
1.700074846705989e-8
2.850098143455998e-8
1.0091603615739546e-7
2.114506509633213e-6
8.607129639736704e-7
0.000015638687758896263
3.9500795524318335e-6
1.7604861900873467e-6
2.956128447074355e-7
1.162232534411565e-6
7.678903147388636e-7
7.918868581433264e-7
1.275417209265963e-6
8.156835506978208e-7
9.210399035922386e-7
1.0363897891783346e-7
6.755248309991006e-7
4.141169178458381e-7
9.942434864742643e-8
4.870658526805914e-7
4.7446900255332567e-7
1.1593592204712768e-7
4.193554162769553e-8
4.090115144102971e-9
6.2712714664041075e-9
1.3309845132414267e-9
1.4771082361612836e-10
3.466653379501466e-10
3.4661329237324397e-10
1.6949162429182915e-10
2.338207132803401e-10
6.59773554402672e-10
1.1594433514809032e-9
3.4128613063492574e-9
8.593538332878693e-9
7.663613038138064e-9
3.0761982670385484e-9
3.797182642343014e-9
1.2032186711136858e-8
2.101304964777089e-8
2.5234536939321887e-8
1.8395361403321957e-8
3.825534891857535e-9
1.2235042564715938e-8
2.55492224657148e-8
1.819303830226421e-8
2.3255190492699613e-8
2.7839205113844247e-8
3.056434077675952e-8
4.163838069065172e-8
6.043650029578303e-8
6.609092165465784e-8
1.3300300379455662e-8
2.4747374614888593e-8
2.913409588427926e-8
6.134193267465015e-8
2.453758233837574e-7
6.75716521854155e-7
3.663709984838516e-7
2.3721747876063796e-7
2.153202669253848e-7
2.156869148086118e-7
2.2557285497725942e-7
2.3262162748560447e-7
9.20235027445794e-7
9.33243477751012e-6
1.510177967437756e-7
2.7482163994171647e-6
3.4478224016436642e-6
1.2718785468450102e-6
2.5842525251080755e-6
3.103797430860927e-6
1.960663192166896e-6
1.9407551458863263e-6
1.2012255600470461e-6
5.568405388873791e-7
3.3720566230263315e-7
4.533966587361059e-7
8.49564951143323e-7
6.089668705286973e-8
3.4206717596584524e-8
2.4260021638896167e-8
3.8359225272517255e-8
2.0571908645238463e-8
1.3738512683398093e-8
2.5673802990061864e-7
1.0676943751924246e-7
1.0357681055367356e-8
5.934403119559182e-9
7.992651902779264e-10
9.344746594069323e-11
1.8207352327127376e-11
9.411593885721225e-13
3.328826599981002e-11
4.294888720535327e-11
2.7222536454797395e-11
6.985912681062769e-11
1.2040107495115827e-10
1.0475565031575554e-10
1.1210350210921483e-10
1.3208168970660664e-10
1.6489739937411443e-10
2.158704888111115e-10
2.965561798517763e-10
4.306976995628904e-10
6.706789886247122e-10
7.025868013824674e-10
1.0668840580489463e-9
2.0505120550416336e-9
3.0768224497442987e-9
5.1909091904261206e-9
1.3364930142469602e-8
8.642126576161785e-8
1.0924882015236708e-7
4.036958889876441e-8
5.1875913094654525e-8
2.3373066281302055e-8
5.126289965734754e-10
2.046173844679456e-13
3.9276810635359586e-13
0.
0.
0.
0.
0.
0.
0.
0.
0.
0.
0.
2.2657044785900923e-14
3.106752582410519e-14
4.2714830927812414e-14
5.886900399158483e-14
8.132160049719255e-14
1.1260304279410067e-13
8.866357041134138e-14
3.5514412944007826e-14
3.1031034680858436e-14
4.54516854378681e-14
6.611598227226554e-14
8.94146696704586e-14
1.2084476491108466e-13
1.6790478601824258e-13
2.3963987478845593e-13
3.4869000075324297e-13
5.141259243160906e-13
7.655132060444677e-13
1.1492859493364985e-12
1.7391849560000183e-12
2.6537831007690896e-12
4.0865520389335825e-12
6.358701347902835e-12
1.0014691942889276e-11
1.600084001308536e-11
3.1243571761096024e-10
7.335424430161021e-10
1.2978596606243924e-9
1.6000091544186616e-9
1.0855144092251608e-9
1.8892584635281487e-10
1.877800074981429e-9
3.7464076093720136e-9
5.6885983999175275e-9
7.650131924880036e-9
9.580528450802156e-9
1.1414965754614255e-8
5.739786124600125e-9
2.2246555674613438e-9
2.82040146918923e-9
4.1597833219382246e-9
5.169420257900067e-9
1.1843688704027239e-9
7.097941056740469e-9
2.106604144350491e-8
1.618284965737493e-8
1.2832628850556332e-8
1.036680481547928e-8
8.137131092280353e-9
4.354840994567243e-9
1.8122043599125498e-9
3.2132215868427335e-9
3.166694333804876e-9
3.0105758588875793e-9
2.922247667143025e-9
2.931571775514119e-9
9.420148389643068e-8
1.7240557129026498e-7
1.2836879469035588e-6
2.571571323796129e-7
8.40399755334866e-8
1.4652936046212778e-8
3.179868099800726e-8
2.3284402556918804e-7
1.1860750847201088e-7
1.2668176840016394e-7
7.799470160855121e-8
3.2669742736877185e-7
3.1317540911590023e-7
1.016601388258808e-7
6.699411653117493e-8
6.006852997701978e-9
1.3518453417279758e-8
1.9429166997927243e-8
2.432178093634754e-8
1.0648317375626436e-8
1.7322714005438322e-11
2.595274397807074e-9
1.895004944859486e-9
1.4142513864012967e-9
6.331710664080734e-10
5.909632051021982e-10
1.5230559388082904e-9
2.6189272395529613e-9
3.880599944683211e-9
4.987114750450716e-9
5.461771372420424e-9
3.8033020009002114e-8
9.853600285704441e-8
3.67789429720406e-8
3.4446499219026726e-8
6.939979810455707e-8
9.038553555584209e-8
1.0662518305539861e-7
1.1812583078905141e-7
1.2386107308077198e-7
1.23843364233576e-7
9.841288092315176e-8
6.70357769212766e-8
3.230912585458265e-8
1.2397423141617287e-9
5.9165548557910946e-8
4.145744951019628e-8
3.6317529530592595e-8
3.9087762712175385e-8
3.022435346779163e-8
9.615481157648487e-9
3.610346122351316e-8
3.5698463890358125e-8
3.38295708001929e-8
3.162133450300463e-8
2.808372397703531e-8
2.2630878399794532e-8
1.4749537794305639e-8
2.3412168354571773e-9
2.2707524573154503e-8
8.560982118769726e-8
8.364227201179882e-8
6.184075112390395e-7
2.2878426984092162e-7
5.615794818553726e-6
1.0479371922852351e-6
3.624995269349539e-7
7.727393009139297e-8
1.1597277519067841e-7
9.839690668897842e-7
3.0401485570361054e-7
3.586788072662439e-7
3.0540607974796736e-7
1.007328316113637e-6
1.1248009480565503e-6
3.75365568801268e-8
1.5921735021526536e-7
3.455161114923773e-8
5.921122204412883e-9
5.160976280330034e-8
5.679135040355409e-8
1.7443095506575125e-8
2.0479672794660655e-9
2.529266994577471e-9
2.382610955260058e-9
1.6812109070487304e-9
7.95178674605412e-10
6.97562999299898e-10
1.9145435231401933e-9
3.3902435767510437e-9
5.2422471954287105e-9
6.985305521929714e-9
2.9611518865446288e-8
7.596926295012191e-8
3.0153269843776624e-8
3.0589064493609414e-8
7.035982402969934e-8
1.01146950403195e-7
1.2893928974801512e-7
1.504638414544408e-7
1.5874457848905132e-7
1.4374687257787098e-7
8.735056385737547e-8
1.1032229199420192e-8
2.6170414374705262e-8
1.4496168456537492e-8
1.7135553020609246e-8
1.1193093563419259e-7
6.937283791810998e-8
6.811240721491935e-8
7.003039734662985e-8
1.5248266127571398e-8
5.533838544432537e-8
7.442353774679398e-8
7.379768498464452e-8
7.271773010273936e-8
7.019208585942222e-8
6.394778731848727e-8
5.312946464196377e-8
3.815294952103859e-8
1.886979891819165e-8
7.480411607721189e-9
4.899794801089697e-8
1.13733847499817e-6
9.208270600512812e-7
0.00001050650848593223
2.8873356891803986e-6
1.342725732763028e-6
5.053744492130221e-7
5.206901829093131e-7
9.314459085557404e-7
6.353138917759378e-7
8.650384388282079e-7
9.378819831625005e-7
2.353284836217515e-6
3.100904589384346e-6
1.1575206357363457e-7
2.4885270262928684e-7
1.0637425616291936e-7
3.600880192737651e-8
8.344580591999332e-8
6.546066024561478e-8
1.519030920556353e-8
2.2151952325695878e-9
2.151360166503806e-9
2.4876838478780644e-9
1.7293953271746167e-9
6.344018433346215e-10
1.0945963084311006e-9
2.665761057286223e-9
4.769998730324512e-9
7.780685482140862e-9
1.1315430765459691e-8
1.2332015522012005e-8
8.591610901714651e-8
1.357642924333212e-7
1.6491118731586946e-8
9.819560345252552e-8
1.6785878296358028e-7
2.236130814331219e-7
2.522660785245502e-7
2.2505680950725198e-7
1.203089767823021e-7
1.0428327913493133e-8
6.6554936037215e-8
4.887851301948437e-8
2.373742319669568e-8
2.7860164209028162e-8
9.43872334670847e-8
1.3869202596757767e-7
1.3775747451716886e-7
1.3872372547665802e-7
1.7111245278288214e-8
1.0486292064693939e-7
9.984102912666941e-8
9.79286170565847e-8
1.0310160079978835e-7
1.1113717333767312e-7
1.1749529722552934e-7
1.1740593922386734e-7
1.0722328864220539e-7
8.63206335135106e-8
5.618371572321967e-8
1.7054440519389555e-8
3.4647233644570934e-8
2.2925854339412974e-6
3.490008356303511e-6
0.000011623623547385508
5.6675250102491135e-6
3.1174043956058983e-6
6.922237249891794e-7
9.534890706957914e-7
8.857671859973941e-7
1.068943935080547e-6
1.2740944166928898e-6
4.3166209000909676e-7
1.4526507641100677e-6
2.4976091623206985e-6
6.855249907963308e-7
3.011378957482242e-8
1.3366742608739155e-7
3.049721162563134e-8
1.4176239133175778e-7
7.371754924473776e-8
1.2985876614565835e-8
2.0121518956459633e-8
6.700339209681099e-9
2.465981503752908e-9
6.995741534977241e-10
1.4107224777258922e-10
6.318115321436918e-11
1.5479443831424191e-10
9.743094088544307e-11
7.809302912603735e-11
3.4230722734873755e-10
1.1513035868155286e-9
2.71219056475117e-9
2.951227322724682e-9
2.4121616290188175e-9
1.0320992759341547e-9
1.0098681685719486e-9
3.317889687503828e-9
4.07662931439277e-9
1.9029965581280693e-9
2.3808385143212664e-9
7.3874850467362226e-9
1.1015163574752433e-8
2.5892436804937383e-8
1.1522395392001264e-8
3.870118052231321e-9
1.1925339398959078e-9
2.2910137434847817e-9
5.122997316060763e-9
2.130613113697961e-9
3.699455096210921e-9
1.0248637295709321e-8
9.692308041765177e-9
2.1132636344675508e-8
4.624041659027099e-9
2.6185036429026993e-9
3.0033809175211577e-9
5.846140214880165e-10
6.71981960818665e-11
3.17716580887355e-10
1.0096205573857777e-11
9.4265244083591e-12
9.662538115823917e-12
5.595640239176411e-12
6.1381708563439276e-12
7.510722718541895e-12
9.60747693729592e-12
1.2571225406858676e-11
1.672742195821545e-11
2.2625994116723034e-11
3.1177592174194015e-11
4.393861089290742e-11
6.371800112694511e-11
1.1305806895944691e-10
1.2798749597798605e-10
1.2705431160738508e-10
2.4488126954500673e-10
1.1758997634045654e-9
4.56783205744902e-9
4.019592476668358e-9
6.468825196379619e-9
1.788877458511518e-8
6.485735506386942e-8
6.53594711211686e-8
4.7586349448887475e-8
1.932925361565977e-8
1.672957880952384e-8
5.723956986430802e-8
5.0867848139472614e-9
1.7313132610140012e-10
1.9300064297721323e-12
3.39407570691833e-14
3.073571738247423e-14
0.
0.
0.
0.
0.
0.
2.2401398438807288e-14
3.064296113626928e-14
4.193426822897515e-14
5.746379640807227e-14
7.887904192716755e-14
4.699615145688714e-14
0.
0.
2.7116427481312868e-14
3.97925427291564e-14
5.360165877093122e-14
7.291225870896786e-14
1.0205630662181841e-13
1.4599638413588721e-13
2.1168198971417395e-13
3.095145519002316e-13
4.553093634146411e-13
6.732698457665337e-13
1.000673630327049e-12
1.4953908799744078e-12
2.2481150767730575e-12
3.4025552802948256e-12
5.189356473143585e-12
7.984245945501039e-12
1.2410076656924996e-11
2.471268741566196e-10
5.092431363362908e-10
8.702119239777648e-10
1.247992359291486e-9
1.39503081629486e-9
1.0844045782835043e-9
2.564164286159973e-10
1.0103672026828048e-9
2.5943241285941943e-9
4.3852273167577335e-9
6.2959648981624896e-9
1.8809030509062174e-9
1.4085113729298066e-9
2.3648621374357823e-9
2.384496868834386e-9
3.1657591570863643e-9
4.710076064214129e-9
8.226747091051777e-9
1.3742580562536752e-8
8.469153176347315e-9
5.7352749066529406e-9
4.181378431399172e-9
3.300772104268636e-9
2.94549677673238e-9
3.1314343174572443e-9
4.0882468409978025e-9
6.542992923593709e-9
1.2209118581709996e-8
1.614926780741273e-8
1.2785062754661083e-8
2.1805917909712535e-7
2.394516988951016e-7
2.190865654222622e-6
4.182695336253868e-7
1.276470593811358e-7
1.942840725384596e-8
5.2338753987772256e-8
4.002751708937991e-7
1.547131222446535e-7
1.7820600840166067e-7
6.659610469651276e-8
2.0315053229826217e-6
1.3661521253783027e-6
1.2928843276139023e-6
1.6737089063101702e-6
1.3838428144769626e-6
1.088345607289813e-6
8.876106321413294e-7
7.489513378454472e-7
6.269992214778148e-7
6.615022479926437e-7
1.208921120595543e-6
1.0957755193862773e-6
8.864122908141471e-7
7.164832875543756e-7
8.243613361468305e-8
1.0710173013897263e-8
1.063203786173656e-9
2.3277806238157077e-10
6.346847000999368e-11
1.1491850573590723e-11
1.0418795933399656e-11
1.8106640439573602e-12
2.117433024849506e-11
5.15761993675025e-11
9.772912763477821e-11
1.6325486218540463e-10
2.5040698844768525e-10
3.6253965826824595e-10
5.051336104261222e-10
6.822861861994875e-10
8.917260945529268e-10
1.2737079350499056e-9
9.991577234732543e-10
1.0856009750395276e-9
1.8822865090232603e-9
2.7654485971214704e-9
4.17039594032804e-9
6.425698789699992e-9
9.961852000431984e-9
1.542244805084402e-8
2.4178967031054045e-8
3.995894301981922e-8
6.753027315128074e-8
3.988634280858183e-8
1.386087897198127e-8
3.757638791064952e-9
2.4314777828918683e-8
5.9147920098791175e-8
9.955967141659677e-8
8.550721909516935e-8
7.11150840637627e-8
5.211332329177153e-7
5.460160673149108e-8
7.321088218391263e-6
1.5813161013559684e-6
6.674884020187431e-7
2.6235590006369294e-7
8.255193643727002e-8
1.763476812504139e-8
1.5985113639164158e-7
1.4156694028925017e-6
4.3318860976999695e-7
1.8928703998588177e-7
1.7011286420303265e-7
1.426597638899485e-7
1.3856587152023716e-7
9.16189869898646e-8
3.452100062096278e-8
9.148870112563209e-9
2.306410789123035e-8
2.8972462239770296e-8
2.4479876625363785e-8
2.2723145470607103e-8
1.1084941309188442e-9
2.270613619492083e-8
5.256933236871175e-8
1.0723474723964978e-7
1.7030712931112442e-7
1.3130137301337001e-7
8.328136447822044e-8
4.715845757672694e-8
2.1050873121668124e-8
6.455079981267259e-7
2.8888760503557874e-6
4.7438953416420317e-7
2.1405987809182707e-6
1.924091671102142e-6
1.6975898016948243e-6
1.4062892556247673e-6
9.330755550069125e-7
3.1519633441494853e-7
3.285758531712613e-7
7.18858834659027e-7
3.957667747228321e-9
2.512948146838798e-7
2.680175266329423e-7
1.5865173416181243e-7
7.020481723412462e-8
1.0206645340488303e-9
6.228150156322727e-8
4.4029319788520887e-8
3.7222433922993184e-8
3.186758396040288e-8
5.354569071613899e-9
3.323731240153811e-8
9.939487546852309e-8
1.7096062413795454e-7
1.1878381386834886e-7
8.585111286585916e-8
5.427597568402704e-8
7.750550005228695e-9
6.900424226062021e-8
6.946327097781825e-7
6.678772599696506e-7
4.881551102008897e-6
2.132902587896604e-6
1.2833508487397298e-6
7.308719043566242e-7
3.6511451375286727e-7
1.6071706669373888e-7
3.557079438686429e-8
6.805182427689603e-8
7.386451372827971e-8
8.509248063094867e-7
3.492075222856197e-7
2.0225125197706723e-7
1.34576918810623e-7
8.046768690639569e-8
3.423209336488157e-8
1.6681091987616787e-8
3.0093893758160868e-9
9.999749044365871e-9
7.839653113986992e-9
5.0214723630312065e-9
2.829433266059018e-9
2.3141897161584425e-8
1.0629802543378377e-8
1.38526655801794e-8
1.8031234236373666e-8
1.1401921105996952e-8
2.83845139487642e-8
3.069477272369918e-8
3.2270375422600104e-8
1.90593974015989e-9
2.3468926861569954e-10
7.462452464214201e-11
4.827568614952553e-13
2.5218391652977433e-12
1.2361537867358549e-11
1.4848225796727114e-11
1.0995377255463938e-11
1.2535901690864944e-11
1.5855917339637192e-11
2.078156548977697e-11
3.6663964896773515e-11
3.924886890278474e-11
3.5048949824397026e-11
4.476727527773677e-11
7.830267781970621e-11
1.4607849431976463e-10
2.789622031075314e-10
5.574255521384349e-10
1.2032878395674912e-9
2.92105575906792e-9
8.303129186785053e-9
2.4054419559642863e-8
4.5507686198431377e-8
8.452699628336459e-8
1.0963859099015424e-7
1.0430519663169765e-7
1.1854597541999193e-7
1.1381226853907853e-7
4.8601952769608966e-8
1.836377640013031e-8
7.220327907490578e-9
7.172958118004863e-10
1.2610641055682767e-11
9.506430643134802e-14
0.
3.4496201366509453e-14
0.
0.
0.
0.
0.
0.
0.
0.
0.
0.
0.
0.
0.
0.
0.
2.761835983089906e-14
4.0142837216085644e-14
5.848108610075425e-14
8.540761428895315e-14
1.2508092296973218e-13
1.8376760469210517e-13
2.709695098447634e-13
4.011937588748548e-13
5.967626996176995e-13
8.923243829082064e-13
1.8596295481201335e-11
3.2149278726397964e-11
5.072210469042964e-11
7.592022007033895e-11
1.072969047926898e-10
1.4301363396383773e-10
1.783704706297795e-10
2.0441392478482347e-10
2.0737619239012248e-10
1.6976387367137765e-10
7.322160193699504e-11
3.7078542853161527e-10
3.073776713327817e-10
3.475978144319767e-10
4.048729492494818e-10
4.872570883284867e-10
6.835078846890346e-10
1.0284083795652272e-9
1.6460946569683549e-9
2.9729881608318548e-9
2.820943122741725e-9
2.15339346715739e-9
2.080279263561636e-9
2.364800336059495e-9
3.0072085380645348e-9
4.175149257935798e-9
6.3019581514621475e-9
1.0473862422481696e-8
1.9554724849554733e-8
3.574110695456648e-8
1.9597225786646516e-7
1.0708107214410112e-7
2.8347555254958627e-6
5.336475630521744e-7
2.0074170072512858e-7
6.083038796326402e-8
1.634066024587135e-8
1.5314553546592315e-7
2.974504835745953e-7
1.8699634378123642e-7
3.0998048316927104e-7
6.838370843019211e-8
1.8936097451928955e-7
2.7651681084955675e-7
5.553480914499966e-8
4.105852706949285e-7
2.4266651618756576e-7
5.48874977502941e-8
5.652775303263128e-8
3.058263879030239e-9
3.064013739727422e-8
1.0238343123453115e-8
1.3793131925941069e-9
9.61778567780402e-10
9.334124789627772e-10
6.194061349693915e-10
2.1243663054106933e-10
3.689878125828363e-10
8.068616742901322e-10
1.2870478560208377e-9
1.6949717562178277e-9
5.7353124568132535e-9
1.7498131562931623e-8
1.615466110732954e-8
2.443680801652392e-9
1.238106274413905e-8
2.5552425032183853e-8
3.853216733032796e-8
5.204101560139803e-8
6.527457302158385e-8
7.541385152406022e-8
7.728002463950368e-8
3.2976221599481644e-8
9.10039714500551e-9
7.482795935691256e-8
5.4604881230467597e-8
5.656729924439796e-8
5.322473807496357e-8
6.7262504471760945e-9
7.017719113153617e-8
6.748212589161932e-8
6.330058812471829e-8
6.128500368127692e-8
5.88652586745666e-8
5.3865149563134394e-8
4.5208007669505683e-8
3.2143902631544015e-8
1.192423806061923e-8
2.552470992263242e-8
1.106827825227147e-7
1.7544837532605507e-7
1.4129455244739233e-7
1.4503884877658143e-6
5.978494572591016e-7
8.290841305204854e-6
1.564945246637793e-6
4.481650464915585e-7
1.4876294646736838e-8
6.8992808361324e-7
4.923186495561263e-7
3.8633588416179796e-7
5.94656676247411e-7
3.234205413728449e-7
2.197267390759603e-7
1.6789853510468893e-7
4.0270884854654366e-7
2.6648986740423493e-7
5.411703733770631e-8
4.1457830409012445e-7
3.966531462333745e-7
1.0648043066950588e-7
6.55710062101478e-8
6.6009947995030694e-9
1.1537559299499684e-8
2.22656815160638e-9
2.5583791553076373e-10
3.9807035286192845e-10
3.6760473431575015e-10
2.014463044096698e-10
1.3719275820403381e-10
4.821689637047288e-10
8.519370175419338e-10
1.3054659845545397e-9
3.8121136336492196e-9
1.1426306752734228e-8
1.0027132203277048e-8
3.2128000108952577e-9
5.951709119832768e-9
1.5922077559267294e-8
2.7218203164846714e-8
3.790733329463632e-8
4.0772518406928964e-8
2.9656259019936053e-8
8.946235231292066e-9
4.210865778867787e-9
4.271199110044877e-8
9.399749683031939e-8
9.804433977074627e-8
1.0976715890584661e-7
1.0861593066569087e-9
1.2934540034386668e-7
1.1958854923545706e-7
1.030099417546061e-7
1.0034064815467739e-7
1.0417250321173289e-7
1.0921239904838806e-7
1.1106054793702542e-7
1.0615159763347114e-7
9.251470313350351e-8
6.955775134931794e-8
3.597409618821876e-8
1.3324173570563113e-8
9.092012292698324e-8
2.5227118378393254e-6
1.0307063895303412e-6
0.00001663434340203736
4.436103363992931e-6
2.017767578617038e-6
7.431218135789693e-8
1.0443760492528903e-6
7.809007760824283e-7
8.949021903698212e-7
1.1022570310528973e-6
3.1477964622883574e-6
2.3186110278312896e-6
1.8764090043708452e-6
2.1446178500185597e-6
1.0079094683055406e-6
1.169341234055355e-7
2.430026442424649e-8
2.8785993358184397e-8
3.4271961705518135e-8
2.2930937082559314e-8
7.892222879232862e-9
1.2863350130090652e-7
1.0239836634834772e-7
3.874317574618195e-9
1.0391524030539128e-9
3.335229592395398e-11
1.205614677650056e-10
1.4854930135555488e-11
1.4325071668024326e-11
1.869405448160563e-11
1.8300742773297973e-11
4.8129621318224673e-11
1.288375726137846e-10
1.0550269939151677e-10
1.0828886088201613e-10
1.266951215234124e-10
1.5808350492766526e-10
2.059678490112546e-10
2.790901473901905e-10
3.9473640921811984e-10
5.879146779846908e-10
9.346479660148557e-10
1.1193454870625378e-9
1.6911379366622685e-9
2.8496594585573068e-9
4.50743911936036e-9
8.994281459066269e-9
2.9532056162084222e-8
1.8276733375633218e-7
8.500327840622707e-8
4.138048449586233e-8
1.0755022378717533e-7
1.683114849273148e-8
7.00792951295094e-11
6.070639471542904e-14
4.9814709582903234e-14
0.
0.
0.
0.
0.
0.
0.
0.
0.
0.
0.
2.2401753196594457e-14
3.074934803329154e-14
4.232902157532736e-14
5.841613245235865e-14
8.081379417915767e-14
1.1207430126475041e-13
9.070807709579073e-14
3.658814332209321e-14
3.163523739226639e-14
4.5499723661684027e-14
6.616880348814957e-14
8.969992445511478e-14
1.2132564630394496e-13
1.6858222669996344e-13
2.4067557807058785e-13
3.504981022630458e-13
5.175391032724017e-13
7.721048375089951e-13
1.1619812365973848e-12
1.7634164560546088e-12
2.699691701847964e-12
4.173252532329024e-12
6.522753528005438e-12
1.032741013213604e-11
1.660500507118261e-11
2.7204808974837412e-11
5.27900915902358e-10
1.3332581495274018e-9
2.324465924413188e-9
2.311070014973756e-9
5.909447067069991e-10
1.998821941747194e-9
4.778443520639412e-9
7.543683481681271e-9
1.0254333541916856e-8
1.2866479389975926e-8
1.529048537832815e-8
7.835793657283182e-9
3.8943770265367715e-9
2.4842757563699507e-9
4.489433724382668e-9
5.6286977375558865e-9
3.145539980949928e-9
6.183578325889434e-9
1.8072604041828305e-8
1.4404862273820747e-8
1.1943785508180656e-8
1.008397425188377e-8
8.283815410975126e-9
5.551796150965e-9
1.5157262330874995e-9
3.86739182400542e-9
3.832047728266923e-9
3.6399751262436414e-9
3.527660896287819e-9
3.5279259216143566e-9
9.125912749465384e-8
1.75022671551953e-7
1.2206329089162598e-6
2.473074661793114e-7
7.966261963928201e-8
1.2626737495120187e-8
3.3459045056339344e-8
2.472924278919471e-7
1.1338304097959129e-7
1.2582064619489996e-7
5.5415593639917924e-8
5.884443176723594e-7
1.3445912648971719e-6
7.516632809810596e-7
1.470644137859102e-6
2.4559652032164834e-6
1.4373269104353268e-6
5.992476952728745e-7
4.7632261667710795e-7
1.007991175194925e-6
1.563314553541254e-6
1.3263278452588471e-6
4.421015902856434e-7
9.281549413509768e-8
2.994506249341609e-8
2.8262021258997974e-9
1.2153027632676364e-9
1.8678993957921162e-10
8.165815718503816e-12
3.827514833058608e-11
2.4367797751124008e-11
9.940443487736028e-11
1.986347346386941e-10
3.1734448897151393e-10
4.346789712841986e-10
5.355847926225638e-10
6.139575476709819e-10
6.642668126140545e-10
6.788006303964951e-10
6.510080268579917e-10
5.816280824729778e-10
4.87334511260825e-10
4.6929359843016006e-9
3.971196056372799e-9
2.452063146942755e-9
4.194345785818539e-9
7.601852406765355e-9
1.265846343170444e-8
2.259754973687674e-8
4.4292929597295764e-8
9.506926464731544e-8
9.827682044419217e-8
5.858725481676651e-8
3.735339676267564e-8
2.2756742319487325e-8
9.536060094198846e-9
6.909386232452856e-9
3.545479953905705e-8
9.410120972409308e-8
1.0554779625370582e-7
8.378752286600987e-8
7.336686816219507e-8
7.70572553463955e-7
3.362759576208405e-7
6.532094649865285e-6
1.2791096948438358e-6
4.0079232484552527e-7
8.938430200020812e-8
6.668316538219129e-8
4.6343175887577456e-7
4.142072876418257e-7
3.6295494095176786e-7
2.0529284760293514e-7
3.9311817791466077e-7
1.119040500997164e-7
2.995170923429987e-7
1.0985358644246089e-7
1.3942863033972714e-8
3.769419850284784e-8
5.298116276153976e-8
2.3468020965987437e-8
5.539922185499019e-9
9.203340869281977e-9
9.287429377420398e-9
6.866543033783484e-9
5.429292666948573e-9
4.005180002652716e-10
4.401993670221384e-9
8.98381375267975e-9
1.5006425697090396e-8
2.2128808833332548e-8
2.923106170321306e-8
3.368476971884984e-8
2.795441664828504e-7
6.23297030650458e-7
1.3623738061061404e-7
2.5342488024172014e-7
3.937268605720453e-7
4.6244773207324426e-7
5.002194249057815e-7
4.982693803453168e-7
4.527240229977293e-7
3.8300254588972065e-7
3.1562519398087597e-7
2.93457841048051e-7
1.554518187724344e-7
5.9381068758498624e-8
3.705568724481631e-8
1.219889056466853e-7
9.009093232209452e-8
9.063956892938492e-8
9.233156067978133e-8
1.74863784261216e-8
1.0801167447080571e-7
1.210674154588646e-7
1.1102026439406261e-7
1.0332713300521512e-7
9.436132859896584e-8
7.965507471088489e-8
5.5687693339515297e-8
1.669132599847689e-8
5.225374282395857e-8
1.5548178047956468e-7
1.2875751984951414e-6
2.2081038332731263e-7
0.00001352201456026079
2.8640332836901173e-6
1.2432308845837283e-6
4.537773573949015e-7
3.5611367760622713e-9
6.651472876874407e-7
1.1450283965739312e-6
8.134215203906324e-7
9.465279685235882e-7
2.619072082230219e-7
4.847015138296612e-7
2.9218488487201835e-7
1.060293331060859e-7
2.94196467217175e-7
8.991868781258906e-8
2.4135130041172815e-8
1.962445969830426e-8
2.235886913281606e-8
1.59072716588232e-8
5.170161495058849e-9
5.141083563567497e-9
6.265841282383748e-9
4.559312588239782e-9
3.0657230111865513e-9
1.005493158467912e-9
4.21666873930381e-9
7.3992480797430006e-9
1.0708903216889949e-8
1.2467604509322239e-8
5.079979273314921e-8
1.4472248954516037e-7
9.548981942747762e-8
2.8843593766722772e-8
1.2666209308203895e-7
1.9619392409903827e-7
2.5424587845152216e-7
3.026984388797453e-7
3.33673469207915e-7
3.3498356195897317e-7
2.9774915518329796e-7
1.3031925598510214e-7
4.8481759770158854e-8
4.5225231909120714e-8
1.4271358034685544e-7
1.383422244789253e-7
1.541504084852741e-7
4.1415440998500436e-8
1.981497200952402e-7
2.082835253866789e-7
1.8924961130973538e-7
1.8551336935993243e-7
1.9033147563273556e-7
1.960378948115571e-7
1.928768615783075e-7
1.6930540509995958e-7
1.190033883994628e-7
4.400054023828231e-8
5.364401566541164e-8
1.728998936485008e-7
2.982675144551971e-7
4.8910081820667975e-6
1.0164250165010793e-6
0.000025296468931307064
5.897611314446593e-6
2.4116697958304336e-6
1.2825811648707937e-7
1.621228832466401e-6
1.2157062410768868e-6
1.3460251739177814e-6
1.2359589871331293e-6
6.218757828716024e-7
3.6965538398171184e-7
1.7791895596196191e-7
3.201259044665851e-7
1.5962229328759638e-7
1.0383854723599782e-7
2.7509412585259286e-7
1.064123758821081e-7
5.289415357846816e-8
4.304236857979721e-8
2.0435678637656264e-8
2.1964084671413706e-8
6.458640397137166e-9
7.247042711143637e-10
2.915882598146687e-9
2.1182439907024266e-9
1.0873723112866558e-9
8.352989334530134e-10
2.4488574043130845e-9
4.1468559773623756e-9
5.6164642485225714e-9
1.7775649604668734e-8
4.879769165224199e-8
3.77515041069714e-8
3.850822439532372e-9
3.410067160868476e-8
6.659741515773426e-8
9.465183412101016e-8
1.1367930725702911e-7
1.1397253943664403e-7
9.25061277611274e-8
6.588819935104606e-8
2.4339712203526475e-8
2.0484462048652298e-9
2.9998991054991414e-8
5.7449061383023875e-8
1.2169786806922968e-7
2.473795277039851e-7
6.450349385498133e-8
1.365675295689227e-8
2.2183727768264215e-11
4.996586743114948e-9
9.148471815993319e-9
1.7144053502670685e-8
9.259074137676114e-9
7.664077695893722e-9
5.904745317422175e-9
1.1166051624949334e-8
2.311715039375232e-8
8.601840791107072e-8
1.498625174379729e-8
2.7513620053652226e-9
2.824053232892735e-9
4.792004535718128e-11
2.405884213388746e-10
5.0566336753799725e-12
3.7219616612555517e-13
2.659194475069807e-12
5.07165627035958e-12
5.978303176006157e-12
7.516951697763189e-12
9.682655566306346e-12
1.2655396661547259e-11
1.8951130216694407e-11
9.94861356447513e-12
3.2283788554399203e-12
5.381105560404696e-12
1.4362480823083337e-12
1.505711712977633e-11
4.003158460505437e-11
9.163260769317274e-11
2.1528636538569134e-10
5.779959447931603e-10
2.0957010594454323e-9
6.423954691864631e-9
5.935325872608621e-9
8.998491046575375e-9
2.3684667944908143e-8
8.041612243001385e-8
7.77830614084223e-8
6.048154516949504e-8
2.5613563208283403e-8
7.798875737540286e-9
1.0315074528922433e-9
7.580166067413486e-10
1.2920733179081528e-8
9.216052143708087e-8
1.504103513249904e-8
1.9877026895532925e-9
6.4785156373450915e-12
7.319455336471513e-13
2.4178796818655405e-14
2.7455953369751656e-14
0.
0.
0.
0.
0.
0.
0.
0.
0.
0.
0.
0.
0.
0.
0.
0.
2.9816098335156866e-14
4.3399805222241296e-14
6.32992333973801e-14
9.254769326112756e-14
2.0774783731925785e-12
3.0385744195237095e-12
4.318141602171672e-12
6.120613595239486e-12
8.637562088149127e-12
1.2157040434635321e-11
1.706403614166209e-11
2.384564549746378e-11
3.307465898779554e-11
4.533703542206147e-11
6.104920862152374e-11
4.3649840649305035e-11
4.7134251965761995e-11
3.934279813490037e-11
3.775108325027682e-11
4.3831705556495736e-11
5.3934161915324894e-11
7.150952145194049e-11
1.0644305998350247e-10
1.7751820057655768e-10
3.283640182966662e-10
6.805404222825149e-10
1.6139570247925946e-9
3.051113303300282e-9
2.642651494427254e-9
2.686034653549084e-9
3.086680705813609e-9
3.881045981484907e-9
5.260365060068017e-9
7.679409150904121e-9
1.2229008267000792e-8
1.282269072940109e-7
1.2732035162828873e-7
1.9651211536929983e-6
5.98413604241348e-7
3.028616378122056e-7
1.4983735073728807e-7
5.195304401369012e-8
2.331962593887138e-8
1.8981541391490112e-7
5.24483697447753e-7
2.8672047091971925e-7
8.253117908848127e-7
6.59803191954876e-8
3.674080721679066e-9
3.8824477707165706e-8
5.115748723514721e-8
3.826773156052894e-8
1.0148652641701366e-8
6.723404269187336e-9
7.071316871832381e-9
5.421631184287885e-9
4.487088765775933e-9
1.8121046296891699e-9
2.2522307154222395e-9
6.612251968592808e-9
1.4478857805805211e-8
3.1551110312329785e-8
3.156176254133806e-8
1.5100077942202576e-8
4.569957530508037e-9
1.2605799877328893e-7
4.567000969010563e-7
9.110799181584573e-8
1.9492445269941107e-7
1.8558064835331485e-7
1.7388551628768237e-7
1.5536157907375488e-7
5.901977544265612e-8
6.440096044769003e-10
4.718333698478767e-10
1.0942748968644543e-8
2.6726946170642832e-8
3.994325355987123e-9
6.445084594935046e-10
1.1510135077336009e-8
6.910094115433959e-9
5.491537974643132e-9
1.8949443294564276e-8
1.4747479143470899e-8
1.2466860377910575e-8
1.221056465165295e-8
6.135826326272948e-9
4.653879941319549e-9
1.8534540736972073e-8
3.8317128088971645e-8
3.051960551967922e-8
2.2842517123646127e-8
1.6247944457800767e-8
1.02345081446065e-8
4.412756502132919e-9
2.056552185284101e-9
2.136497482491482e-7
5.475796598682914e-7
1.674132596690506e-6
9.312767576252697e-7
5.711308968319262e-7
3.554117664487391e-7
1.745436485823092e-7
2.3188450807034913e-8
2.0189730119581258e-7
1.3508253602589466e-6
5.493098761899584e-7
5.317977042984967e-7
7.108848928826336e-8
4.302346864222251e-8
9.055991975265121e-8
8.332012171362447e-8
4.050472107737927e-8
1.3400077421335814e-9
1.1790946040932995e-8
9.844071639467714e-9
7.884942807219964e-9
5.9282548861149954e-9
2.087123506108668e-10
6.286620236400849e-9
1.5892108453531174e-8
3.757582328423566e-8
5.230931072533953e-8
2.9175250594358035e-8
1.3959669485986092e-8
1.8203363185372633e-9
3.177030889407386e-8
1.788679347483931e-7
3.38744402185695e-7
6.55563385975367e-7
4.5198179317210915e-7
3.392023673530894e-7
2.625090381285526e-7
1.67682418661259e-7
9.501753341735263e-9
2.9161761641556095e-10
1.2674722388392345e-8
3.4134896677969314e-8
4.0243786813649295e-9
9.861161711243438e-9
3.183251597588684e-9
1.113565531631635e-8
6.996449247830205e-10
2.293726848509118e-8
2.5148050508589995e-8
1.950364457626013e-8
1.8959949826564974e-8
1.5880266376353867e-8
1.5291812548173145e-10
1.8283895926891435e-8
4.3603690010747477e-8
4.076582667445958e-8
3.3210081164642314e-8
2.591265155070077e-8
1.8566675554504662e-8
1.1227321369543255e-8
3.541860995189516e-9
5.721777951163729e-9
3.151370650978811e-7
7.423111735181475e-7
2.724333827257539e-6
1.3270333954818335e-6
7.597269699802773e-7
4.4001685860405136e-7
1.7771030772778508e-7
9.122327232714332e-8
1.2093866615861259e-6
6.026862807867833e-7
5.849892994914804e-7
8.243676774963913e-7
2.5783535585393253e-7
2.6172387113519774e-8
8.293852561786786e-8
1.107700550915292e-7
7.744824438808497e-8
2.0385552501207908e-8
4.44734378127681e-9
9.123079387201743e-9
7.12624947597122e-9
5.579619863352087e-9
2.4963281212871763e-9
2.501914745508629e-9
7.736372455186437e-9
1.675570570840733e-8
3.6610199726579405e-8
5.459995720600303e-8
2.5869062203019307e-8
4.528055036674324e-9
2.0759389037385556e-7
5.815531156450799e-7
1.794776210374429e-7
3.0133160132156616e-7
2.9479167962485256e-7
2.732642356445301e-7
2.3292804288948298e-7
1.6001145002409426e-7
9.421606660481003e-9
1.2657816158483134e-8
1.0464087343771329e-8
8.216668209770388e-9
2.7801717338877708e-8
2.8113437795425243e-8
2.7257804123894576e-9
7.072858970896313e-9
8.162454971282109e-9
5.0419077568246424e-8
3.0880589263450866e-8
2.9688847562667876e-8
2.654324203532723e-8
3.2297338317627e-10
2.7499687818856318e-8
5.96518842464256e-8
6.655571607680873e-8
6.095843763477241e-8
5.293199077586932e-8
4.269036502865435e-8
3.1036648612703965e-8
1.8929182731734692e-8
6.313453158033639e-9
4.802025732863965e-7
1.9443551727792898e-6
2.0033204409588074e-6
2.293694342439376e-6
1.5173949419140723e-6
1.0867031468905352e-6
6.1823005018901e-7
4.4243334489025945e-7
8.868705581564757e-7
7.478373584055028e-7
1.009712565269396e-6
1.0197372950069245e-6
3.646096595282012e-7
3.1886388818350085e-8
1.204128520227011e-7
1.6350271421971452e-7
1.1429975979621465e-7
3.146433290352926e-8
1.7403930718158131e-10
9.528246283896374e-9
8.16348333225692e-9
6.14777939903909e-9
2.9421264221877155e-9
2.503985336577459e-9
8.176207653029867e-9
1.749192982393716e-8
3.785190953376551e-8
7.338434035140557e-8
4.116064901565565e-8
1.3002101077120526e-9
6.34524526631677e-8
2.5603029168505663e-7
4.683651943182203e-7
4.831796566682035e-7
5.146978785706518e-7
4.547076764112438e-7
3.706803810677286e-7
2.669893327846756e-7
4.756707526595067e-8
2.45970720065824e-8
2.699076773402178e-8
2.4767827504543386e-8
4.444184791088911e-8
5.506405728726481e-8
3.144000164075206e-8
8.09840608746923e-9
1.5659571730220845e-8
7.08743064858734e-8
5.145674348595272e-8
5.14866550792078e-8
3.815510905273086e-8
1.6011313007864344e-8
5.873064553893309e-8
7.216743563946026e-8
7.369352837336628e-8
7.47570117480826e-8
7.376315570575108e-8
6.823603788241084e-8
5.7445943036916107e-8
4.269236112026421e-8
2.5479722222471352e-8
5.842593943851859e-9
8.611688941837049e-7
3.2314505877332103e-6
3.621838689540336e-6
3.829847209870684e-6
2.341323297790374e-6
1.7376162611809668e-6
1.2573784597651274e-7
8.037964222740561e-7
7.762325716600688e-7
1.0176669594651182e-6
1.6070782346731725e-6
3.58440209726222e-6
2.7429636552222426e-6
1.332417912708343e-7
1.5907397771133092e-7
5.382398783929942e-8
8.4887913863392e-8
1.0056648662629479e-7
2.7058685108726873e-8
5.460524589007327e-9
1.0344994769348006e-9
3.105025372263182e-9
2.436193670107233e-9
1.4382558098119826e-9
5.054343295947117e-10
2.531543582015914e-9
4.956723215993428e-9
8.885385404525026e-9
1.5553527322429447e-8
2.6002602659445838e-8
9.75133716171269e-8
1.1936661720445618e-7
3.334346198627755e-9
9.948788987942098e-8
1.645700969398857e-7
2.1145628369106541e-7
2.0395832033994648e-7
1.1078437325210153e-7
4.614878788527288e-9
5.6837982366027696e-8
5.8306138192944236e-8
3.620956576047015e-8
5.410726751079525e-8
5.418493856729213e-8
3.499457984780506e-8
3.8878409377598666e-8
4.932864733645114e-8
4.691244357415285e-8
5.57939404315186e-8
6.960637553605586e-8
6.945373571914141e-8
2.183788797669668e-8
6.664374908267529e-8
4.0881138731511614e-8
2.0302578228855773e-8
3.440177089084355e-8
1.9087968649220105e-7
2.817724338949834e-7
3.051871029688761e-7
1.837021932310087e-7
1.5378954152106325e-7
2.0633283604993337e-7
2.809625116312757e-6
3.068808275725519e-6
5.669987475915807e-7
2.40159076067903e-7
1.1069900188896586e-7
1.8268740713644733e-6
4.671349055853088e-6
3.471108496969854e-6
5.273120131646295e-7
2.565483926271053e-6
1.6626941303008162e-6
9.195834263909476e-7
5.158835974759913e-7
3.2679845620238513e-7
2.418362828459195e-7
2.1055643197251294e-7
1.9197402718008914e-7
2.7879687539115947e-7
4.202696007286799e-8
2.07317300089807e-8
2.032198312660813e-8
1.6552128598801084e-8
5.543030558919014e-8
5.33725122118677e-8
1.274174091009303e-7
2.489734759983409e-7
2.410717223955512e-7
1.1935330172992606e-8
5.9193990754815856e-9
6.894599692326461e-10
1.0934706337855554e-10
5.185314267956264e-12
2.20409117126603e-11
5.0383772355802846e-11
4.148741538555036e-11
4.878044091464852e-11
8.175541266788031e-11
1.5978600994177544e-10
1.928536572220865e-10
2.032079901865582e-10
2.229861247645017e-10
8.59677078514009e-11
5.506886622314003e-11
5.991097830915919e-11
9.500086396932932e-11
1.8607807603038293e-10
4.210101412769275e-10
1.0977951611608686e-9
2.7616974959544446e-9
4.336428479557832e-9
6.9284454516196145e-9
1.6970075125145938e-8
1.1309014733644018e-7
9.829917305385525e-8
4.101897409976141e-8
6.216570869016456e-8
1.3527122238037019e-8
2.270684140764214e-10
3.757269464030722e-13
7.695389606376671e-14
0.
0.
0.
0.
0.
0.
0.
0.
0.
0.
0.
2.2756659458231154e-14
0.
0.
0.
0.
0.
0.
0.
2.8084342421364215e-14
4.014478062405374e-14
5.806438685432754e-14
8.457633998437512e-14
1.2380427870977424e-13
1.8199558167909692e-13
2.686607265599933e-13
3.9836937376056774e-13
5.936141128471329e-13
8.894296606687194e-13
1.3409450688918336e-12
2.0359287096123753e-12
4.2202401381002696e-11
7.986473870068857e-11
1.3255669950919852e-10
1.9984882247282238e-10
2.677523700448514e-10
3.124222131140144e-10
3.0387116432579277e-10
2.1360129684468891e-10
2.1658537236150547e-11
2.8027601082562887e-10
6.897822010059143e-10
1.196715123902344e-9
1.1874297364938103e-10
7.223642104656406e-10
6.847227780327638e-10
8.23117412542662e-10
1.1078255539897805e-9
1.634850864952524e-9
2.8315197551711755e-9
5.469022160807958e-9
4.687587942015925e-9
2.875891469262735e-9
2.0240060819931056e-9
1.6588171223270283e-9
1.6021415008174142e-9
1.8095281266820818e-9
2.3326524103089615e-9
3.350299098466201e-9
5.292833162708345e-9
9.130976512690018e-9
1.5994194924297377e-8
1.7939674521405076e-7
1.8656694190571897e-7
2.131879828788044e-6
4.023643304376019e-7
1.3309816146165013e-7
2.7900448418899557e-8
3.6925811603264374e-8
2.7743870622496543e-7
1.6443478453246128e-7
1.629996207241451e-7
1.6558242042240146e-7
4.5370668199894315e-7
4.151998672445847e-7
1.156569211037064e-7
5.492459365783977e-8
6.680600568151663e-9
5.530839124167829e-9
3.182023993030585e-8
2.9650850936343754e-8
8.97477081598521e-9
1.1337984869741033e-9
2.9013880985276477e-9
2.0923959761612668e-9
1.5601828558486256e-9
4.5888167144696075e-10
9.029953162815807e-10
2.044745599458206e-9
3.4827617855695933e-9
5.19078256196484e-9
6.78681426367721e-9
7.428639947774455e-9
5.83286115791866e-8
1.3787031773555522e-7
3.566637227418255e-8
5.402875557502127e-8
9.335819872436914e-8
1.1696746107224097e-7
1.343299304078209e-7
1.4391423391632432e-7
1.4529119366254384e-7
1.361916333544937e-7
7.507906250283587e-8
6.5733650166357e-8
3.5228519581800064e-8
2.694443197181788e-9
5.8819391220340984e-8
4.981973058074491e-8
4.1888301936314645e-8
4.444638222756456e-8
3.876767023069973e-8
2.8188032929848405e-9
3.9418582881727056e-8
4.0796331235237963e-8
3.90132861517557e-8
3.6828307707512915e-8
3.320766805579636e-8
2.744264655936024e-8
1.9193483279379504e-8
7.107462057616499e-9
1.4205527011088159e-8
6.323850242390211e-8
1.2401711646643215e-7
6.994948435343325e-7
1.6358484903617474e-7
6.604014679245445e-6
1.2542622656175321e-6
4.5662912801677617e-7
1.0697831950620813e-7
1.4073973988715066e-7
1.0485338415842112e-6
3.480792530602715e-7
4.151197241067553e-7
4.0673943142151684e-7
1.2218116931015896e-6
1.4039036802078763e-6
1.9238486342363504e-8
1.589082868813326e-7
4.173112477904541e-8
4.237441355288956e-9
6.094497084703961e-8
6.038118454042633e-8
1.6539014484799292e-8
1.915917298587082e-9
2.4636809038559725e-9
2.3560204474086764e-9
1.6554658206023065e-9
7.287310237494516e-10
7.748083817214225e-10
2.0306887669543576e-9
3.5966552223689858e-9
5.611648299008316e-9
7.580185850788804e-9
3.220135126997778e-8
7.858101454213901e-8
2.845321377092137e-8
3.4531967375690215e-8
7.568660655563738e-8
1.084213666078525e-7
1.378685843365523e-7
1.5873469607804607e-7
1.6116819590623467e-7
1.2942832092981844e-7
5.231453719273717e-8
1.817647376709729e-8
8.538530553992445e-9
8.13762849858659e-9
1.670953701020466e-8
1.1429169571487844e-7
7.495592556403631e-8
7.386564018702429e-8
7.466497235453071e-8
1.0765907799779896e-8
6.107040002040042e-8
7.78343555033667e-8
7.807552037616681e-8
7.827235384233044e-8
7.706730324204022e-8
7.182057947942504e-8
6.129268670935336e-8
4.5935910487155806e-8
2.6192622773033066e-8
4.166250317521928e-10
3.709819249575533e-8
1.2315766584100828e-6
1.401733304278275e-6
0.000010153492242787195
3.3306217434076805e-6
1.617377165051585e-6
6.70017850453685e-7
8.456429856780921e-7
8.673143984200317e-7
6.868962497916539e-7
1.002196340791073e-6
8.20234754039728e-7
2.419643675115062e-6
3.7854516120259203e-6
2.9785261964120866e-7
3.3870764585262207e-7
1.6546411121346335e-7
4.120416777822383e-8
6.455919762978509e-8
6.909772653536954e-8
1.7024202472170475e-8
3.1322321374894904e-9
1.2200860763743952e-9
2.1898667831432526e-9
1.5751200606776953e-9
7.339852995458155e-10
7.842618599968728e-10
2.18331538890825e-9
3.963043964999815e-9
6.557774385837052e-9
9.792650695464851e-9
1.1464311722642098e-8
6.675664557459559e-8
1.0679270981401112e-7
1.8333365050976064e-8
7.942021593098984e-8
1.4571529342479998e-7
2.0172440141125886e-7
2.287887688725967e-7
1.8979980407421538e-7
7.970745126032284e-8
2.913051230400581e-8
7.010792198804902e-8
5.564454928612225e-8
3.1612192344154834e-8
3.687954475849544e-8
1.0571218059461279e-7
1.6067832623551205e-7
1.8636356714457373e-7
1.6056310317238008e-7
7.971367295785479e-8
1.334984262440558e-7
1.1160716771878148e-7
1.0520012807164094e-7
1.099522929802377e-7
1.197986135013139e-7
1.2977034194567705e-7
1.3449702818347542e-7
1.2867133195922054e-7
1.096979036505194e-7
7.876448125018354e-8
3.7689953924669125e-8
1.4765524063371093e-8
2.5072707702951895e-6
5.1425401626531404e-6
0.000010219840549493694
6.579023508518523e-6
3.962691645193804e-6
1.8495244683837286e-7
9.686644928946363e-7
9.730582459172955e-7
1.2581475683185825e-6
8.295492083960727e-7
2.5535147530444153e-6
4.5418533916726065e-6
0.0000111163053514936
6.358795604956483e-6
3.789468370626607e-6
2.851936877321727e-6
2.278963348564108e-6
1.500127339068182e-6
4.7353617322355537e-7
1.4038450633735017e-7
1.1059985099092071e-7
1.2511604071367572e-7
9.542226493741591e-8
2.0787864613299582e-8
4.864900124659224e-9
5.16906095479236e-10
2.3595502201801875e-10
5.375408039907924e-11
1.9689643154016312e-11
1.6572257176015209e-12
1.0528804674986533e-11
3.464360828278115e-11
7.656382015332918e-11
1.4122995014719449e-10
2.2902943447538967e-10
3.26027136339769e-10
3.8602186195070524e-10
3.4580046715412523e-10
1.9330393735126073e-10
3.335084510192575e-11
1.4707674956473784e-10
1.7292431759974707e-9
4.176868627545171e-9
1.8726320291982674e-10
2.2272898344996876e-10
8.651812175029648e-10
2.5178171302822933e-9
1.9512338198623594e-9
3.280315918230388e-9
1.619072713210721e-8
1.4657432234634336e-9
6.380346091924316e-9
6.4748923714888144e-9
5.128133188626563e-10
1.7679674311394932e-9
1.0937736737624318e-10
2.1078409005288035e-11
1.3159096853644582e-12
3.705230383183073e-12
1.586138701520069e-12
1.894881343696752e-12
4.958159566752742e-12
4.604208218363143e-12
5.4141193602809935e-12
6.874913637002662e-12
9.041744684375317e-12
1.2167461452349613e-11
1.671391953757584e-11
2.3443988579229024e-11
3.307730047635592e-11
5.7269397844073354e-11
8.849255576226276e-11
3.6645015433450004e-10
9.138484904670131e-11
3.050154933800046e-10
4.070711734506504e-11
1.6615540546139328e-10
5.321904285111038e-10
1.7942949326991084e-9
1.2139788291801831e-8
5.99753894754511e-8
6.168991759767864e-9
3.875103674890623e-9
2.6653353018881612e-8
3.121587342736412e-10
2.966918782670683e-10
8.200454326761483e-13
0.
0.
0.
0.
0.
0.
0.
0.
0.
2.913649696127917e-14
3.9765755704290944e-14
5.444894855836748e-14
7.473570086381353e-14
1.0280483174533166e-13
1.4171803731432843e-13
1.9578275580077507e-13
1.4798391425140086e-13
5.670759882683461e-14
4.920521400689932e-14
7.399184456253802e-14
1.088253587057827e-13
1.4822390416482851e-13
2.016937916350718e-13
2.8174237602758847e-13
4.034570514385889e-13
5.880060894407953e-13
8.673579499231892e-13
1.2910248299069596e-12
1.9366351904430458e-12
2.9272221390298877e-12
4.4601819381101285e-12
6.856829478396884e-12
1.0649226991550263e-11
1.6736607069253023e-11
2.6676736562663308e-11
4.325116044292577e-11
8.252160364395743e-10
1.946146453054154e-9
3.382132981682746e-9
3.9106973617564986e-9
2.1445060122190244e-9
1.3639450222904625e-9
5.535315206205276e-9
9.814499334430005e-9
1.4014973360886497e-8
1.8053037827928478e-8
2.183043082383956e-8
1.0660507676320902e-8
3.981247544502439e-9
5.0149116511536396e-9
9.689533667165292e-9
1.585956572136301e-8
1.4977492922446693e-8
9.368776094956341e-9
3.6198451712326326e-8
2.965027532607493e-8
2.3436784001686728e-8
1.7901019631193417e-8
1.180467702046426e-8
5.498272411891691e-9
2.5980077949570844e-10
2.4729548288759716e-9
3.226202460689946e-9
3.279726059870065e-9
3.181563543932671e-9
3.1020829369359414e-9
9.331783768924848e-8
1.9452945532475653e-7
1.3322331614534062e-6
2.6581890666447875e-7
8.391639476250869e-8
1.257789871488199e-8
3.648579699357204e-8
2.6938632446776803e-7
1.1795867647005516e-7
1.325608170578967e-7
5.1248921307797204e-8
7.961737552194591e-7
1.759222757533148e-6
6.934544081686722e-7
1.359137402031974e-6
1.859522768399737e-6
1.6482017849796672e-6
1.356460755095272e-6
8.788192708363192e-7
1.0564774849483866e-6
1.5237613026428198e-6
1.4904111803930704e-6
1.187392079649747e-6
2.466341064549119e-7
4.60346107332855e-8
6.696058943026224e-9
1.0853897778959093e-9
3.7780036984801355e-10
5.948799951528607e-11
1.1350181397918314e-11
2.425445492642921e-11
6.836335918355664e-11
1.2288047330512095e-10
1.9389484775656415e-10
2.790972886084637e-10
3.7249379675855307e-10
4.692676782359068e-10
5.66664822830064e-10
6.62092241663243e-10
7.528290256695993e-10
8.388864011057625e-10
9.28443346902006e-10
3.3278504771144577e-9
2.82944557822873e-9
5.840920177394747e-10
3.697233360295473e-9
5.968048874363195e-9
9.579420191131718e-9
1.6256126259593798e-8
2.933227502485079e-8
5.71738548063196e-8
1.1102636833551724e-7
6.974378438227136e-8
3.978306707112861e-8
2.2501513105339994e-8
8.658606044531263e-9
7.309690941085025e-9
3.374353208619549e-8
8.659736273640366e-8
1.0241301484968645e-7
8.10123551202104e-8
7.035367005715997e-8
6.858914953866473e-7
2.468896027551597e-7
6.80687220199666e-6
1.3333317933090989e-6
4.460090133934268e-7
1.209769865109469e-7
2.6569143943709027e-8
2.3827480984721445e-7
6.211726060652261e-7
3.536325587267798e-7
2.940740202336405e-7
2.55971256366716e-7
3.1845684137161483e-7
1.733559069979475e-7
6.727463498808206e-8
5.499376515447003e-8
7.536004908644166e-8
3.957564698671097e-8
1.1916222190729716e-8
4.553513399040659e-9
1.599310240604129e-8
1.1137941175253886e-8
9.51574008935813e-9
5.163848154165505e-9
3.75866606225111e-9
1.0980611839838909e-8
2.0527743547694254e-8
3.470613980321776e-8
5.413219894515602e-8
7.660930481777223e-8
3.078939900701878e-8
5.776641814439718e-7
1.4275819198695675e-6
1.6338008712290932e-7
5.158333815807406e-7
6.671094203628948e-7
7.14559896497692e-7
7.14804597849084e-7
6.494584618790689e-7
5.262003247670539e-7
3.883801556186463e-7
2.733469536914383e-7
3.456909149289926e-7
2.3619401897120114e-7
1.072330491687997e-7
2.5308047631387222e-8
1.246916374156175e-7
8.862932956674716e-8
7.478543605690018e-8
7.68792917634083e-8
5.687083321341783e-8
2.7268134351245336e-8
1.4099983303307667e-7
1.256940419855524e-7
1.094498171101062e-7
9.704981997042691e-8
8.227747836029751e-8
6.011983173994094e-8
2.4258547992706557e-8
3.981458513417059e-8
1.3490793590879397e-7
1.0704951012905074e-6
3.329314559637285e-7
0.000011638518075000224
2.707617376917312e-6
1.2501342736840026e-6
5.165764020204985e-7
1.1606475832857645e-7
2.1340516360895394e-7
1.5058053244184695e-6
9.30314708803827e-7
8.548434635564038e-7
8.633501621733107e-8
1.4925970353654504e-8
3.8325521255356705e-7
2.1745715565235062e-7
5.090994982630302e-8
7.305044912564866e-9
3.118167677496375e-8
2.492627779449737e-8
8.857823677931234e-9
8.500409746106628e-10
1.4786779775782591e-8
1.0862567460211372e-8
8.995710544270382e-9
4.1943596523233575e-9
6.383662151738297e-9
1.4310908519273074e-8
2.5016305941170047e-8
4.139402356888943e-8
6.149051501165736e-8
7.671600265797569e-8
3.411799067733157e-7
8.334090600142383e-7
3.3330053635596e-7
2.9783016298594356e-7
5.731411420846665e-7
7.100798901308135e-7
8.086949096017504e-7
8.817684669399464e-7
9.103570582633789e-7
8.64735780005804e-7
7.306017929010517e-7
4.104865524418405e-7
1.6907114225329128e-7
6.060726883518972e-8
5.2560898198577257e-8
1.387562621049503e-7
1.2307391541116866e-7
1.3492886449453858e-7
9.35892804826573e-8
1.1115274474849653e-7
2.246650785262869e-7
2.074443789860154e-7
1.9598531461786008e-7
1.9230287957629259e-7
1.8711436399599238e-7
1.672846396437056e-7
1.210899631310527e-7
4.832609077246125e-8
4.5469125491001996e-8
1.529691193707597e-7
2.5047206703012597e-7
3.4275505925651213e-6
4.2641038691358643e-7
0.000023074728735230078
5.349155807609694e-6
2.2479468162461542e-6
6.260385408385676e-7
7.832831167828163e-7
1.6052198565868805e-6
1.2383042401843906e-6
1.4994384496300452e-6
4.207363414079232e-7
8.291633070293462e-7
6.741797875800746e-7
3.076893360799569e-8
6.639165451234779e-8
5.47576325068678e-9
2.4661632043583185e-8
1.466001823388987e-8
1.8727941872982885e-8
8.15814767067821e-9
3.756898654921739e-11
1.6324395232829708e-8
1.151121861904501e-8
9.392326794330577e-9
2.628972534749641e-9
9.139834731868607e-9
1.859439768303709e-8
3.196295901910757e-8
5.220135214927715e-8
7.337201600800938e-8
8.281492484619918e-8
4.376169377317623e-7
8.989019822129612e-7
1.991485643826107e-7
4.2833866524912055e-7
6.624770905919382e-7
7.791262417707554e-7
8.614458850734233e-7
9.04743985198181e-7
8.719916645484195e-7
7.275035200475769e-7
5.09899893924902e-7
2.3839616899961591e-7
8.876711592692942e-8
3.4833222405505605e-8
2.527694692443437e-9
5.714900507538198e-8
1.4695837165994993e-7
3.62493483058011e-7
1.2837396387786974e-7
1.1033989179161115e-7
3.6692908559575393e-7
4.543200024573717e-7
3.057232001141917e-7
2.603791276804585e-7
2.6345191878396845e-7
2.8160017283222413e-7
3.0432723464948554e-7
3.1639454337910786e-7
2.9051457749343714e-7
2.160488581078957e-7
2.6352234111242416e-6
2.656464463863181e-6
5.375264432333938e-6
7.328625266682636e-6
6.203357241968452e-6
6.852488300648387e-6
1.2865204277665843e-7
1.3813304644068574e-6
2.469375877205091e-6
3.333296182873365e-6
2.2127010583524162e-7
2.3086865545591812e-6
1.281024991724343e-6
6.450920089545643e-7
3.389156377752101e-7
9.36336305832814e-7
3.904633128388599e-8
8.445667025141546e-9
2.7402904757481472e-9
7.540271416153609e-10
3.7330628988981126e-10
9.106880181915524e-10
2.69933882188224e-11
1.8534235874438628e-11
1.9077810497946233e-11
3.188201447437579e-11
3.486042249326574e-11
2.3051955390772954e-11
7.340874086938192e-12
1.2693747221577765e-12
6.406008432430675e-12
1.531611916378679e-10
1.326720628065986e-10
1.4836644975024779e-10
1.88181589741591e-10
2.5539118165604724e-10
3.6298115189245785e-10
5.3750305504133e-10
8.309996852415883e-10
1.3448996318111649e-9
2.251417467355072e-9
3.6427154827784345e-9
6.4173646462365186e-9
1.1616999148810112e-8
2.9487577769994166e-8
1.0425329523566238e-7
9.076540099533378e-8
6.021406053794939e-8
6.802239684755467e-8
1.3827320723891313e-7
5.080729648769828e-9
7.2549043485415576e-12
1.678111447225687e-13
0.
2.4236365884324385e-14
0.
0.
2.3764019787753222e-14
0.
0.
0.
0.
0.
0.
0.
0.
0.
0.
2.485525455595495e-14
3.477362154099372e-14
4.883935168600544e-14
6.885126975605129e-14
9.742421119712371e-14
8.971982033755307e-14
3.743378323947721e-14
3.053079141224102e-14
3.8335267294547053e-14
5.42817761209658e-14
7.441893241014112e-14
1.0139354047873949e-13
1.41362490135262e-13
2.0283400474574125e-13
2.9817810926726454e-13
4.465638724741862e-13
6.787004324950533e-13
1.0447957959890632e-12
1.6284690131132048e-12
2.5718691697099485e-12
4.122677143816548e-12
6.7257800482762865e-12
1.1211568645799318e-11
1.9208861412015244e-11
3.412982703782158e-11
8.798639176370558e-10
2.667703289641717e-9
3.5133874228947505e-9
3.141017980784216e-10
3.813505206509108e-9
7.385247228579439e-9
1.059398097627934e-8
1.3607089876556253e-8
1.63479261146732e-8
1.8576601689435744e-8
2.0004580120166216e-8
1.091006026995136e-8
6.3157677021646106e-9
3.70041405910843e-9
2.338083386955739e-9
3.0219984778790224e-9
3.3236948298349923e-9
1.3186509693959211e-9
4.912889505953546e-9
8.692133292643554e-9
7.146418116858472e-9
6.159677445111517e-9
5.391803559353492e-9
4.530226825144947e-9
2.822176352477579e-9
5.062160001460161e-9
4.6385199050414725e-9
4.229188136568789e-9
4.069441957149133e-9
4.079680365603245e-9
6.720622884123512e-8
1.3556565611077667e-7
1.1028553949135962e-6
2.2240482660026953e-7
7.856424878611063e-8
1.7906674168315447e-8
1.9890246667619673e-8
1.2799067298833784e-7
1.2716912274983683e-7
1.0956120547204086e-7
1.434048188549612e-7
3.367789147825522e-8
4.5596406906718254e-8
5.586711300896659e-10
1.986862346700684e-8
8.656482854615417e-9
1.5224922480284254e-7
2.907128354111927e-7
3.6529828500667684e-8
1.3777331012552564e-7
1.452688631741971e-7
4.218161454498522e-9
1.228198327824897e-8
2.787247944775915e-9
1.682514993349672e-10
6.488858229853266e-10
4.194559817153164e-10
2.292035597645561e-10
1.3143852399661224e-10
3.7992354531950667e-10
6.098094237318472e-10
1.6193736343606009e-9
4.305785874990449e-9
6.348387992370704e-9
4.726056771318111e-9
8.047626953624758e-10
3.895910834483633e-9
8.873994890799618e-9
1.41760685708655e-8
1.990413664217526e-8
2.6015681658741266e-8
3.220171034405867e-8
1.0411850334900176e-8
2.677948101772395e-8
2.6865588587426033e-8
2.7305913332117898e-8
2.3352211940646023e-8
1.3419148399368266e-8
6.424394768964379e-8
9.442831263040063e-8
7.435863818494583e-8
6.436994821040677e-8
5.7195113898226523e-8
4.917351075334045e-8
3.903735664733913e-8
2.597974382835365e-8
6.926039561052209e-9
2.9311429337110995e-8
1.1320523305026217e-7
1.1422238653651971e-7
9.279413484215234e-8
8.327662157646629e-8
1.11223331936275e-6
6.153967372203542e-7
5.735495509121065e-6
1.0882291635608464e-6
2.7298758697193594e-7
1.39286787106478e-8
3.3106162340620086e-7
4.3855550479725984e-7
2.9330337328570905e-7
4.267127446278017e-7
2.1624586656024922e-7
1.2414408043776285e-8
3.727058427902464e-7
3.876640749906825e-7
1.505477778547072e-7
2.1138114125314862e-7
4.542682610648018e-7
1.6775338370088537e-7
3.001377884158117e-8
3.9173293018231074e-8
3.4205658958934336e-8
1.2692531842533468e-8
2.260512720304646e-9
3.351667692809876e-10
8.464038029843732e-10
5.672978437822342e-10
2.4020340981407466e-10
3.309834619865613e-10
7.880867528110087e-10
1.3039547279998872e-9
1.8013109514945888e-9
5.908699932659235e-9
1.8377423584740734e-8
1.618644544557418e-8
3.4260919475303897e-9
1.1793608798612619e-8
2.6671692366357423e-8
4.2437615595517094e-8
5.892332380740851e-8
7.236551257639818e-8
7.492732035310805e-8
6.060045178568404e-8
2.1355826543389523e-8
2.7543660690639225e-8
9.682182503495285e-8
8.4644252846767e-8
9.32854840840892e-8
4.551746301811241e-8
7.387004776633691e-8
1.1803295128645172e-7
1.0503463166985332e-7
1.0080823903057636e-7
1.0150442941343047e-7
1.0224726304027927e-7
9.89497894009352e-8
8.882203357812626e-8
7.055341717177853e-8
4.2601664474175276e-8
4.575310435303919e-10
7.337150612288238e-8
1.9897171617332808e-7
2.258385116825362e-6
4.8633733623485377e-8
0.000016431675528618045
3.368358085257462e-6
1.2965700230474959e-6
1.3939662770900756e-7
1.4860015409447491e-6
7.826949489938801e-7
7.224675018276839e-7
1.2026788343190977e-6
5.132432728772741e-7
2.1157144343875646e-6
3.058810086200998e-6
1.78814525559895e-6
1.7865714470818952e-6
1.6980266351382405e-6
1.6929565846689918e-7
4.482523688226289e-8
2.144391889451902e-8
5.215177155447843e-8
4.222338812829424e-8
1.0732206421721486e-8
9.074610699431875e-8
5.110091549541925e-7
1.775608862669801e-8
3.522533635290396e-9
1.1185891119610717e-10
2.2483223168998543e-10
5.983118508953817e-11
9.37787973654434e-12
2.43106060326517e-11
4.773715750758413e-11
7.532785849869943e-11
1.0518839255439133e-10
1.0338275192561295e-10
1.1473851747282411e-10
1.365226156421863e-10
1.695633528194535e-10
2.181307695850327e-10
2.907618616883006e-10
4.035031752299849e-10
5.878396340602243e-10
5.580802739869222e-10
6.553469580079491e-10
1.1659979161478519e-9
2.568712964391037e-9
4.685919828882869e-9
8.79426689916172e-9
2.3955268193046754e-8
1.4996311196463422e-7
1.1606075094158393e-7
4.887450223494917e-8
7.58006138034632e-8
2.3886881314555567e-8
3.490244756590473e-10
1.1425148340216408e-13
1.2343980510604088e-13
0.
0.
0.
0.
0.
0.
0.
0.
0.
0.
0.
0.
2.7646839564505073e-14
3.805203804675799e-14
5.249384087262034e-14
7.258629059208629e-14
5.365550967861699e-14
0.
0.
2.865758144313044e-14
4.156614505597965e-14
5.5878793271989705e-14
7.537353181666602e-14
1.0470737819109086e-13
1.4937541045641343e-13
2.1703834314599375e-13
3.192236983045183e-13
4.737101979404132e-13
7.082236564114482e-13
1.0664195607323429e-12
1.617796259875638e-12
2.474430343045844e-12
3.819847033219062e-12
5.960040047818057e-12
9.416335400384291e-12
1.5100466742624616e-11
3.0034548171545775e-10
7.170360902326489e-10
1.2720020047593067e-9
1.5227709020569351e-9
9.286817752052087e-10
3.829827215404667e-10
2.0502579132146322e-9
3.858719717790591e-9
5.721049304630527e-9
7.591591116898997e-9
9.421338293597585e-9
4.77225320386733e-9
1.5574701608285544e-9
2.5531733241009717e-9
4.338553556092203e-9
6.6295324567581635e-9
1.6684361922670684e-9
8.701169438717068e-9
1.9941315458518404e-8
1.5599380059898175e-8
1.2686126431018789e-8
9.989194741353181e-9
4.342241272841619e-9
4.4228590107116664e-11
1.5985975721143896e-9
1.907726332432141e-9
1.885865031449838e-9
1.825943209185846e-9
1.8080442341544705e-9
1.8600255607431423e-9
1.157704130494608e-7
1.9345736575376505e-7
1.3881563623002374e-6
2.7755224727372324e-7
8.702380397659493e-8
1.2682940305285369e-8
3.899028544367571e-8
2.9166446095202547e-7
1.1889880915413945e-7
1.3719581308903557e-7
4.034549335396578e-8
1.4071688928486744e-6
2.0806867176733504e-6
8.412803334780089e-7
1.368926062562425e-6
1.3295536496929768e-6
1.0770089426388319e-6
8.708326232060751e-7
7.169669267267423e-7
5.757385969817986e-7
4.709079428167144e-7
9.856055206456975e-7
1.201883726197793e-6
9.747434131588818e-7
8.929018407437348e-7
1.7330098716260907e-7
1.5219977680208878e-8
2.8842283703913955e-9
2.7631666675175633e-10
8.496335132866659e-11
1.695762819722411e-11
1.5234214795108276e-11
4.219329618464109e-12
1.12850887174857e-11
3.521479686419385e-11
7.194558936206198e-11
1.2532696012223266e-10
1.9782675824857005e-10
2.9209721286950297e-10
4.1351700871634194e-10
5.69683207604797e-10
7.664818202429458e-10
9.647843703362746e-10
7.292677791316639e-10
9.35052427777434e-10
1.5150837552515849e-9
2.209129211094743e-9
3.299901020314323e-9
4.984874085886978e-9
7.463368772083752e-9
1.097615229557253e-8
1.6069304207559747e-8
2.4305920122208514e-8
3.890116940209336e-8
3.206057402902492e-8
7.59632097857239e-9
8.39914807472927e-9
2.7928100011166583e-8
6.28288893815788e-8
8.237605872234715e-8
6.273226195620834e-8
5.190782986255605e-8
3.847764818223431e-7
3.471598286405857e-8
5.606193972002426e-6
1.248655434723374e-6
5.349846916607372e-7
2.165128569090791e-7
7.627223314007397e-8
4.157885527037562e-9
6.993448451936068e-8
4.1705130035703656e-7
3.9611232677587984e-7
1.1271865830137272e-7
1.471799443145923e-7
1.368494048136004e-7
1.1975609283518663e-7
6.980566283875803e-8
2.7398825808662077e-8
6.33791488242168e-9
3.386098467691129e-8
2.6643835647342876e-8
2.4744474659019633e-8
1.8631267590241495e-8
8.463222150949211e-9
3.355597058568938e-8
7.22504325431379e-8
1.3413026599474798e-7
1.4482436144268958e-7
1.1052192396110898e-7
7.53844479904191e-8
4.585994063694009e-8
2.265099594877717e-8
6.181481300926128e-7
2.7700964839571455e-6
2.7685036484316644e-7
2.320702357892818e-6
2.0781173768490256e-6
1.8211488386634688e-6
1.506479008769339e-6
9.320878723855172e-7
1.0043941801061066e-8
8.496035544626614e-7
1.1294737958648048e-6
2.367635078522663e-7
1.41211969508657e-7
2.5478895468607163e-7
1.90775550503957e-7
9.993031045813087e-8
3.3958679355559715e-8
3.6424894895448586e-8
3.513098601314734e-8
2.7331101203158577e-8
2.3211443920276655e-8
1.0267584527712153e-8
1.277542803526097e-8
4.3640048657545934e-8
1.130454586206821e-7
1.2589366137984342e-7
8.35079896786488e-8
5.308580650695048e-8
1.1783974484464349e-8
6.557719695710352e-8
5.273053539941808e-7
5.512301393805135e-7
3.0384475604737995e-6
1.584336335939992e-6
1.0184488904521874e-6
6.091176087761312e-7
3.254276906174651e-7
1.6798425067826395e-7
8.256236719429961e-8
3.457325717823899e-8
4.0314844680362225e-8
1.212927003402537e-7
9.968554432923734e-8
8.142610474475521e-8
6.622090118023645e-8
4.198885596802272e-8
2.4018074574262958e-8
2.8705530742654776e-9
6.544396465210228e-9
9.580316994202355e-9
6.0490599427468265e-9
5.877027199379992e-9
1.4071614518234647e-8
9.319714587345243e-9
1.4029924700506077e-8
2.1614833532999262e-8
7.61600344512136e-9
2.536501152983316e-8
3.566505135683329e-8
7.649546677085977e-8
1.4831243028066518e-9
4.679962050741816e-9
4.4198147857062666e-10
1.71436683344209e-11
1.3978181311199627e-12
6.4157476877336215e-12
2.6594568923245694e-11
1.1299021193592704e-11
1.179069892597621e-11
1.455833327306835e-11
1.89207432203337e-11
2.5150744519950386e-11
4.500764708092733e-11
5.111113233297333e-11
5.087390531097867e-11
6.902401705524767e-11
1.228431023328944e-10
2.357597846800277e-10
4.715877495379945e-10
1.0078200307700399e-9
2.395412830102385e-9
6.634047173630335e-9
1.9978916060593603e-8
4.057764459658239e-8
7.344644932992453e-8
1.0900232336402045e-7
1.019736763491656e-7
1.1578394211578186e-7
1.1718963943373973e-7
8.901503410630847e-8
3.401051758361021e-8
7.448919487554728e-9
4.87518796228246e-10
7.1812555690564e-12
0.
0.
2.9569742427325646e-14
0.
0.
0.
0.
0.
0.
0.
0.
0.
0.
0.
0.
0.
0.
0.
2.2803264341252983e-14
3.310284788630662e-14
4.820717924278434e-14
7.040463801607654e-14
1.0312916162146286e-13
1.5156072211035664e-13
2.2355883328284204e-13
3.311316128227263e-13
4.92768087325025e-13
7.371883770551913e-13
1.1094464232751768e-12
2.3471738012226905e-11
4.227976155330855e-11
6.839222689314071e-11
1.0325261283311574e-10
1.4399836819663524e-10
1.8423305460907383e-10
2.126090997974699e-10
2.1286117526437552e-10
1.6601202955115515e-10
5.4181946832260974e-11
1.3567557727044e-10
3.9945895607593924e-10
3.818604686906583e-10
3.8558910793713855e-10
4.837187278896617e-10
5.910602064790913e-10
8.486281356807012e-10
1.3547510948406208e-9
2.331029260637768e-9
3.818648153473974e-9
2.266987673317456e-9
1.714701643053687e-9
1.625991081222411e-9
1.8248651076924623e-9
2.3092961587544684e-9
3.2024982453175546e-9
4.821890920309129e-9
7.936203951974854e-9
1.4442435427059446e-8
2.607475158590511e-8
1.8562451645096986e-7
1.4401496364774826e-7
2.5068709006465275e-6
4.651033743077193e-7
1.6604715348923972e-7
4.4055997991502076e-8
2.626996844449847e-8
2.0032743691499827e-7
2.1420151147130615e-7
1.719046680790618e-7
2.7063204356750586e-7
1.1463820792445817e-7
3.4240937075584044e-8
1.0220637197806396e-7
1.1390157454253557e-7
3.795860778338312e-8
3.2253385873500996e-7
3.106083639735116e-7
3.8243399129058935e-8
1.3194626993168302e-7
2.700844957926212e-8
2.4396738984075668e-8
6.177203595053081e-9
8.676538539274127e-10
4.501927488170171e-10
4.815057635742009e-10
3.045532627563777e-10
5.3264458768456567e-11
2.6549609033542165e-10
5.180978318710087e-10
7.913479640335912e-10
2.2605388033424373e-9
6.776475764562128e-9
7.95014575057228e-9
4.002560459934112e-9
1.862227239901187e-9
8.010366913236901e-9
1.4476147545792135e-8
2.1593066787104636e-8
2.922243805407298e-8
3.6183152318451026e-8
3.9708115141688145e-8
1.1587753290800511e-8
3.933321680510073e-8
4.364771380809196e-8
4.062981133560085e-8
4.110576676559779e-8
2.247258855324651e-9
5.891536982390534e-8
8.38625662298906e-8
7.082537960535879e-8
6.507553307137611e-8
6.184199547194267e-8
5.765401238288416e-8
5.070165703359208e-8
4.028641836286655e-8
2.531745758577129e-8
1.5134919010729427e-9
4.555513420453231e-8
1.5026984963091084e-7
1.673805488199217e-7
1.3737220060775514e-7
1.5427815930577025e-6
6.709953902304586e-7
8.081833744371634e-6
1.522731485594304e-6
4.103932442792471e-7
4.3333937459176236e-8
7.981903168666042e-7
4.566657828468733e-7
3.8436551743153034e-7
5.279205878154907e-7
2.894613636957281e-7
4.376267433389329e-7
3.9041661618606993e-7
1.5192575110979484e-8
1.4083722365675112e-7
6.556702669748513e-8
1.2651303973778145e-7
2.745921560192987e-7
1.5609740896007108e-7
5.157583468961655e-8
3.530029327175238e-8
1.4206405978294958e-9
4.847345708207403e-9
9.276321937001585e-10
6.158885012263426e-11
2.398829252835745e-10
1.9212236345454583e-10
7.31326282308333e-11
1.776378822558357e-10
4.0657950132325484e-10
6.84298335378906e-10
1.882343104813592e-9
5.739121504343012e-9
5.91177990490487e-9
3.5492801464802874e-9
4.764183688798816e-10
5.343136808508338e-9
1.1094072053153491e-8
1.6980687457022054e-8
1.9597068617159235e-8
1.512809055551943e-8
4.634898778595649e-9
9.182837485154813e-9
4.9969963348538376e-8
6.991075234074554e-8
8.263050478246116e-8
5.5421944309043233e-8
5.549602734665938e-8
1.6854200249518386e-7
1.283809683223012e-7
1.0788298304355891e-7
1.0417187515256711e-7
1.0720712648758391e-7
1.1118022224065542e-7
1.1168036085688615e-7
1.0537823018172598e-7
9.053511947440188e-8
6.649627030251959e-8
3.156440333018067e-8
1.9919083176376034e-8
1.0106673769791756e-7
2.648231458338204e-6
1.0052980932046195e-6
0.000017111754889290484
4.581520479129973e-6
2.07711417919005e-6
3.292391623794572e-8
1.0581261560614053e-6
7.999449359926394e-7
9.282670591580473e-7
1.0960540402092793e-6
3.3404595127884366e-6
2.226145366693814e-6
1.8268181382321471e-6
2.1884840860400434e-6
8.316915302785728e-7
1.0859719105081625e-7
2.0214771803486417e-8
3.2638445862362414e-8
3.3584733106879024e-8
2.150112149479043e-8
6.971800008926493e-9
1.0384526588009957e-7
6.203655815114685e-8
2.2147373575688454e-9
3.9110019395214876e-10
3.0128455383815586e-10
7.243706304406974e-11
1.373973635559262e-11
1.5275282494609117e-11
1.062518546643132e-11
8.69254617006862e-12
5.618744991808666e-11
1.2973825511385313e-10
1.0780974302425785e-10
1.1327402108864126e-10
1.342514258559132e-10
1.6906939320357243e-10
2.2201074090356757e-10
3.0301053036383235e-10
4.3160355632563247e-10
6.473952253955406e-10
1.0361065309156448e-9
1.2762364025014273e-9
1.9279567099422943e-9
3.145655292197598e-9
5.084138040087166e-9
1.0761586104319492e-8
3.9219818411957966e-8
1.7166034540337892e-7
7.398455052475738e-8
4.276947673281175e-8
1.2767156958365687e-7
2.0635806102551332e-8
5.419210302664193e-11
6.694725871117083e-14
0.
0.
0.
0.
0.
0.
0.
0.
0.
0.
0.
0.
2.2621998406293784e-14
3.106433419077147e-14
4.278241966020876e-14
5.907170104329075e-14
8.17650773130027e-14
1.1345893439684423e-13
9.279897095429863e-14
3.7529915173089425e-14
3.232374779345319e-14
4.6165643723385206e-14
6.712894755721254e-14
9.109275940734934e-14
1.2325654102643495e-13
1.7127658510130817e-13
2.445539021028256e-13
3.5626819040589435e-13
5.263576938450071e-13
7.858639401903712e-13
1.1838088186256005e-12
1.7985603000224584e-12
2.7571032786797355e-12
4.268501317162557e-12
6.683535264483889e-12
1.0604347116855593e-11
1.7093702960019525e-11
2.8093330954921565e-11
5.467259805995867e-10
1.3933938683143517e-9
2.420950056379569e-9
2.326913513379427e-9
4.5271331971064125e-10
2.2538163463124715e-9
5.106304519604705e-9
7.922290819041158e-9
1.0671651291577453e-8
1.3309126755314836e-8
1.5737696467439384e-8
8.07671830940951e-9
4.144645824228463e-9
2.318502872073524e-9
4.368131163587129e-9
5.412508615719314e-9
3.2603487824315857e-9
5.65734109886639e-9
1.742942219262571e-8
1.3907646429924421e-8
1.15280746289392e-8
9.748770119543505e-9
8.024136062546696e-9
5.569251484246362e-9
1.375393415445256e-9
4.07063620277992e-9
4.0019288146049545e-9
3.789207982189734e-9
3.6688220008416058e-9
3.6681280441159703e-9
8.928133798343252e-8
1.724087650806146e-7
1.2047585654953352e-6
2.444401455853877e-7
7.907243838814796e-8
1.273462662158221e-8
3.273281922537289e-8
2.4111092881126174e-7
1.1306379079991232e-7
1.2455846741920925e-7
5.843898899238269e-8
5.111207269219152e-7
1.1200213509091264e-6
7.721383610396872e-7
1.545238993469899e-6
1.6302809555552637e-6
7.370119660142119e-7
3.377321413122538e-7
4.1038033457682615e-7
1.0116327716770063e-6
1.552053577514028e-6
1.0027982332448673e-6
2.691181518783857e-7
7.6702181460809e-8
1.3569506795408253e-8
2.033191418081858e-9
8.496809613608654e-10
1.313463645298909e-10
1.836542766652252e-11
4.366046116340029e-11
2.3268613049399292e-11
1.1775242799427163e-10
2.4617348457443667e-10
3.96390693070132e-10
5.309471395678498e-10
6.29509014160145e-10
6.866441540285559e-10
6.958018176011876e-10
6.475159748356526e-10
5.345793593755846e-10
3.589159781929594e-10
1.4183750022123556e-10
5.479493613146952e-9
4.655830733559404e-9
3.4289308266915607e-9
4.249122510237667e-9
8.474659005679712e-9
1.4402674560226123e-8
2.636542345482479e-8
5.3733548478930684e-8
1.1703096931275e-7
8.962739072320712e-8
5.6478485850145837e-8
3.743000146850647e-8
2.3438264584778986e-8
1.021181025261419e-8
6.662462675935226e-9
3.642001193980328e-8
9.803342324771013e-8
1.077798111264882e-7
8.581297295855561e-8
7.540259183776403e-8
8.159216187144172e-7
3.749192112501565e-7
6.473411440729809e-6
1.265669582858654e-6
3.859207877400164e-7
7.710719053597716e-8
8.693173260482873e-8
6.284700692852983e-7
3.7706959214657273e-7
3.763457137489239e-7
1.5678535437724563e-7
4.2901026405137795e-7
6.832115396186438e-8
3.846775783720875e-7
1.5221225583783815e-7
2.0375486102029458e-8
4.918677366561629e-9
5.1593851877415444e-8
3.041708311608362e-8
9.709027176332002e-9
4.102822567113353e-9
8.534665593765319e-9
6.077660783567849e-9
4.800314609714763e-9
1.4776648863716542e-9
2.7550697837120693e-9
6.2429483593294344e-9
1.0570565633462402e-8
1.5535787730476167e-8
1.993593464834777e-8
2.2227032893051756e-8
1.765057933922334e-7
4.259744797187632e-7
1.1828359649022447e-7
1.7831156143954558e-7
3.050045064411542e-7
3.7463222884509726e-7
4.2013749560064194e-7
4.3542395883759856e-7
4.142489296457395e-7
3.677409486553943e-7
3.1647264188757144e-7
2.572820443895243e-7
1.2524858095552812e-7
4.099285015645497e-8
7.912166118491885e-8
1.1308600811073676e-7
9.348561996724736e-8
9.981956545101512e-8
8.991775059674319e-8
1.4655076372540925e-8
1.1686598221818347e-7
1.1573098408765559e-7
1.086443282836347e-7
1.0290034256851205e-7
9.445815553025328e-8
7.930700549914774e-8
5.434207540785773e-8
1.3901774151986834e-8
5.7080555704087304e-8
1.6427578619426851e-7
1.401722823155596e-6
1.732886404858584e-7
0.00001421110264938244
2.942370604099709e-6
1.2488268679455547e-6
4.283944926215635e-7
7.470178643340743e-8
1.082729449253534e-6
9.483615379837459e-7
8.34114811610722e-7
9.36726153423202e-7
2.39877315462888e-7
4.65198657598658e-7
3.994887897397404e-7
1.404714584499228e-7
2.077822811277881e-7
2.8013730891224484e-7
7.615858534020446e-8
5.800201086165968e-8
1.3382790289730719e-8
2.4570572732839295e-8
1.657376693024261e-8
4.047147011682547e-9
2.955463385354615e-9
3.310333900933198e-9
2.3053726200007907e-9
9.985776787562753e-10
1.17007106888415e-9
2.8027937407165697e-9
4.526122492049958e-9
5.898585489815879e-9
1.9894245318044313e-8
5.831419310162271e-8
4.7954920955972656e-8
2.5359342776999457e-9
4.437854787589504e-8
8.357678158518642e-8
1.1918203441062453e-7
1.5106200773066508e-7
1.7320636623826364e-7
1.7583270198539386e-7
1.5227342209616635e-7
6.178782418820895e-8
6.8466371681115225e-9
1.0311116366415062e-7
1.3164352775496331e-7
1.4538995112667676e-7
1.0692484867912434e-7
1.3174176952023887e-7
2.3805091681111087e-7
1.963408335756372e-7
1.818899022532783e-7
1.8353760170951127e-7
1.9194878513447663e-7
1.993230735851105e-7
1.9596503165491365e-7
1.7147978496723395e-7
1.212379872627392e-7
4.731376227249679e-8
4.9411386471588355e-8
1.7060161694411647e-7
3.0740642918367797e-7
5.576421987545037e-6
1.1752159864365184e-6
0.000025655800110225857
6.24328557316307e-6
2.612050888925191e-6
3.012517798196892e-7
1.4581459662315732e-6
1.176944480489033e-6
1.4763353048579416e-6
1.0110705402701283e-6
4.4010146465785394e-6
7.845035336936002e-6
1.8154850097875413e-6
1.0172330971759672e-7
1.824995512924246e-8
9.193084653147701e-10
2.73507787669269e-9
2.757867265894271e-9
1.868397079835273e-7
2.79687873053388e-7
1.742895412878553e-7
7.79871307667207e-8
2.7798123682088866e-8
9.544890665560721e-9
1.9481830456391418e-9
2.423501242153265e-10
3.472732084539396e-10
3.297113205577277e-10
1.3421871819218598e-10
2.925630633249124e-10
7.178393097708954e-10
2.1702205180119936e-9
6.066923024686909e-9
7.0636666468260294e-9
5.801616579132412e-9
2.815995227325063e-9
1.202148424637944e-9
5.594058240482905e-9
9.466051031295091e-9
1.1343399284826686e-8
1.0421374760049683e-8
7.804321526501087e-9
4.63869288191971e-9
3.657547311223779e-8
9.935041591691135e-8
2.7384396359575776e-8
1.1332274507967551e-10
6.245151485977221e-9
3.921325194976282e-9
7.361782502772537e-9
2.7390673830298816e-9
5.138565392540565e-9
1.2133065283255434e-8
1.069100749667061e-8
3.0016542913921785e-8
4.805676688713734e-9
2.9070374193472064e-9
3.344680122606501e-9
5.9222984131456514e-12
4.324791522327639e-10
1.1711423391103556e-10
4.623966429810245e-12
3.694659640501067e-12
1.5646909610117787e-11
6.236001670115561e-12
6.8327905099456876e-12
8.481676180321915e-12
1.0947645814339513e-11
1.4410238473888426e-11
1.9265723621217142e-11
2.6179489420872326e-11
3.625709295597233e-11
5.1404309463458755e-11
8.694659869055404e-11
8.651366239909124e-11
6.512999452409958e-11
9.857116967260251e-11
3.6643623494197665e-10
1.9374888635404943e-9
5.177030671623665e-9
5.0607125677959984e-9
8.54503953609956e-9
2.589239308686002e-8
6.469225466859629e-8
8.044739275359765e-8
4.426679881946228e-8
2.1029076263066867e-8
1.9791703009018324e-8
9.386759213186242e-8
6.9441973357730444e-9
2.3547995316303725e-11
5.205725071987324e-12
3.829989298826066e-14
3.058754101134398e-14
0.
0.
0.
0.
0.
0.
2.272115040606869e-14
3.109654062279487e-14
4.2565359141900355e-14
0.
0.
0.
0.
0.
2.6455745775851684e-14
3.6244568876999315e-14
5.097031032391846e-14
7.299862009440334e-14
1.0565214503515358e-13
1.5388029495632924e-13
2.2513678864566312e-13
3.3069198217157706e-13
4.876693265795031e-13
7.222468181593724e-13
1.0747469550174049e-12
1.6078253650898786e-12
2.4198160844600804e-12
3.666821445702327e-12
5.5999322255464e-12
1.1426173333284205e-10
2.1785532685546752e-10
3.607372993854946e-10
5.36352405700234e-10
6.943660579099674e-10
7.590019717905323e-10
6.518235579943644e-10
3.183635473797613e-10
2.5968835303343343e-10
1.068715459380821e-9
2.074897439400636e-9
3.9982005850783026e-10
1.2317712057132241e-9
1.107977230756588e-9
1.4452281252549954e-9
2.083872270746227e-9
3.1419883146085768e-9
5.46472686274848e-9
1.0437523498213764e-8
7.771403806388824e-9
4.944582065043929e-9
3.713935716937533e-9
3.3802305136599314e-9
3.74454747309909e-9
4.935529259122811e-9
7.556868519367313e-9
1.3405585318241918e-8
2.7022992021727957e-8
3.019374243718144e-8
2.2381815434010125e-8
1.895240294553792e-8
3.3456517900398793e-7
3.102062939929911e-7
2.5680850347179817e-6
4.926975822901377e-7
1.3515848354344478e-7
8.93855718466579e-9
8.91314502103978e-8
4.0258042415371557e-7
1.608025642854931e-7
2.1992429458230666e-7
5.730783644252599e-8
2.4154081608413306e-7
4.84578983585844e-7
1.3649353301485754e-7
3.5825595697310123e-7
1.506622058874986e-7
1.700963934738698e-8
3.5531617988929326e-8
2.5129371994460374e-8
3.2426599295425654e-8
9.919119352502231e-9
5.72424890002983e-10
1.883148790497446e-9
1.4507759230694132e-9
1.007304745218562e-9
2.797897440728439e-10
6.29401594998953e-10
1.3483367828305993e-9
2.1728798522685916e-9
2.943035991563811e-9
1.0042000877640526e-8
2.9457099257751936e-8
2.2971613856066075e-8
2.072794291369057e-9
2.458531108580515e-8
4.2768049213909147e-8
5.98000434765502e-8
7.65843423308965e-8
9.19375566348248e-8
1.0300627155155485e-7
1.0525461906137615e-7
9.253603626684333e-8
4.5072344064144765e-8
9.478664447009299e-9
6.533498077555277e-8
6.079554088722634e-8
5.210006535059719e-8
5.612045496392173e-8
3.762909282028174e-8
2.3022463722101687e-8
6.711409210417382e-8
6.460250774093341e-8
6.109304603000513e-8
5.791545997357625e-8
5.2856371979170507e-8
4.4639112104636445e-8
3.2981337052810924e-8
1.6993933180510283e-8
7.47238195645316e-9
5.3655707016438676e-8
1.5175822352611283e-7
1.0202951958426333e-6
6.950593081880783e-9
9.575323230915922e-6
1.911353374842537e-6
7.411836600620223e-7
1.866379343605189e-7
2.7525175292000805e-7
9.676221829318979e-7
4.698151586279872e-7
6.176521653906069e-7
5.35151749704341e-7
1.5404935170228781e-6
1.894726166241912e-6
1.8961667225690266e-7
2.332091724015323e-7
9.492091327132136e-8
1.9435889820786093e-8
5.891937566740545e-8
7.110994953453644e-8
2.1551444036018638e-8
3.5627357604441813e-9
1.8620944853795997e-9
2.5030377577433822e-9
1.7628518172835676e-9
9.01724191109759e-10
6.651973427196272e-10
2.013375767744477e-9
3.6396624685374134e-9
5.805614406857261e-9
8.049208746208544e-9
8.708537322552949e-9
5.991526035976882e-8
1.2115360135439245e-7
2.7703324566075752e-8
7.087152612278264e-8
1.3069297793249072e-7
1.7880299660812037e-7
2.1563613444865373e-7
2.2561677748635548e-7
1.91363112326946e-7
9.250112701653743e-8
1.828428828008677e-8
3.1770755119908906e-9
4.0036645807481716e-9
2.1579969221859696e-8
1.2760177239861267e-7
1.1402440600045844e-7
1.1465498964387804e-7
1.199194135740219e-7
1.2753258743579933e-8
7.574910070327729e-8
8.59927270184512e-8
8.854015015691227e-8
9.257721864251797e-8
9.602401768393597e-8
9.537544343455499e-8
8.775266715759785e-8
7.225814796758212e-8
4.932336182283209e-8
1.8085029360749323e-8
2.64751717115873e-8
9.691943104291427e-8
2.0878646451936706e-6
9.164482552917962e-7
0.000015448733650053213
3.968127498673081e-6
1.7805143855009037e-6
3.251144944353886e-7
1.1638079553607085e-6
7.722552165156647e-7
7.929342116469236e-7
1.2905012956733352e-6
7.941858142402585e-7
8.268537652230886e-7
1.2431324405945146e-7
7.708900022865581e-7
4.1208476069207513e-7
1.5091844076968884e-7
5.30904320386774e-7
4.456500172315754e-7
8.09108776431172e-8
4.132186333089583e-8
1.5901786985744913e-8
5.74502776306969e-9
1.2074557500921833e-9
8.069765862594828e-11
3.9977587853135534e-10
3.567823726836013e-10
1.5450511414503496e-10
2.910052227976489e-10
7.3542486124992e-10
1.279018799362468e-9
3.754677284762144e-9
9.392970413679459e-9
8.202874630202057e-9
2.9311884776077762e-9
4.744243762779675e-9
1.3846401533570564e-8
2.3672637991297967e-8
2.802624167853553e-8
2.0170342134817663e-8
4.111567972312113e-9
1.326371080263334e-8
2.7343302092096244e-8
1.8994942145420215e-8
2.3479067316360294e-8
2.894270163639882e-8
3.123366635335106e-8
4.211811356147283e-8
6.191946505535634e-8
7.197903618333622e-8
9.928355298477798e-9
2.4299209410858627e-8
2.9323401245315356e-8
6.253102452314147e-8
2.5330740393297734e-7
6.658104256182245e-7
3.5764255919603e-7
2.3486000057166015e-7
2.1421650402594355e-7
2.1503966959390757e-7
2.2511538139582672e-7
2.3203038910740873e-7
9.280811833022529e-7
9.286970302622697e-6
1.7104834965030397e-7
2.7560607864248726e-6
3.4564669676906533e-6
1.2688886793450807e-6
2.5753778187248943e-6
3.0934962943107578e-6
1.9868813272629187e-6
1.90826166513521e-6
1.224718991733723e-6
5.690610407944197e-7
3.422185971584645e-7
4.447934157010431e-7
9.9625775752777e-7
6.376830700223612e-8
3.938741237143658e-8
2.490353197454482e-8
3.907126649882339e-8
2.1600725889160238e-8
1.3068306435715869e-8
2.6271730031432076e-7
1.1721628525096814e-7
1.0669066860877246e-8
6.465199933655989e-9
5.698316931519091e-10
8.531597312465545e-11
2.1131057018299395e-11
1.6833660708930643e-13
3.28055345226205e-11
4.3104013525147304e-11
2.7035241666917982e-11
6.772346943501151e-11
1.2046268727529863e-10
1.0429859813170221e-10
1.1123529783492531e-10
1.3072968531534533e-10
1.6285803577348799e-10
2.127643343349641e-10
2.916712815546318e-10
4.226018640086636e-10
6.562050756151859e-10
6.819783928251519e-10
1.0297691068984226e-9
2.003743869729574e-9
3.034158692916912e-9
5.058037583277836e-9
1.2744875959921886e-8
7.813006660228369e-8
1.1168285088327743e-7
4.1411940922278737e-8
4.905205101775581e-8
2.7068797975488015e-8
6.602538711185223e-10
2.226126572821413e-13
1.758881277350553e-13
0.
0.
0.
0.
0.
0.
0.
0.
0.
0.
0.
2.2430692822004496e-14
3.0754963849103755e-14
4.228161167065844e-14
5.82666937685834e-14
8.048187118399103e-14
1.1142909524294167e-13
8.749531735813247e-14
3.502119154791503e-14
3.0631854285989214e-14
4.4940652355102226e-14
6.536882438003794e-14
8.838133853090693e-14
1.194378205702001e-13
1.6594850227034853e-13
2.368421518564428e-13
3.445937147037986e-13
5.080227895868824e-13
7.562968838340191e-13
1.1352095771621166e-12
1.7174533283417798e-12
2.6198575174414658e-12
4.032937781994683e-12
6.272781983071699e-12
9.874730555323826e-12
1.5768327481938086e-11
3.080148984852974e-10
7.218107952465805e-10
1.2771155599141284e-9
1.5808159950107996e-9
1.0868420665949905e-9
1.5929712191114357e-10
1.8217092363226243e-9
3.6676090560205956e-9
5.590069762028757e-9
7.534348645900155e-9
9.450319712120216e-9
1.1274191240307158e-8
5.666957582343003e-9
2.162892759585946e-9
2.820375524630686e-9
4.165974371364556e-9
5.203036367959268e-9
1.1393189861805777e-9
7.181094996718708e-9
2.1202725062958632e-8
1.625963155527582e-8
1.2895046907331875e-8
1.0421211314555448e-8
8.185097127267838e-9
4.224206067613854e-9
1.8145600087639933e-9
3.139944273735191e-9
3.0994339270312064e-9
2.9500609323233773e-9
2.8656159973993183e-9
2.876671139611144e-9
9.495494097419027e-8
1.730586765478447e-7
1.2893564823870875e-6
2.5817755140941937e-7
8.429113593695616e-8
1.4658176160561244e-8
3.1971398606234513e-8
2.343557759904401e-7
1.1878096434615356e-7
1.270540390275592e-7
7.749598856012786e-8
3.2721805412827115e-7
3.1435085877837716e-7
1.0210783613966188e-7
6.760927112967512e-8
6.216789328577431e-9
1.3686526586221257e-8
1.937518582050322e-8
2.4411996519978898e-8
1.0717918124441274e-8
1.2840807830603381e-11
2.594054834822018e-9
1.896638635269905e-9
1.414607282559296e-9
6.371117943284094e-10
5.872788642475563e-10
1.5186675344975033e-9
2.6124963099788123e-9
3.871821701847454e-9
4.975452970045208e-9
5.446853913444777e-9
3.7899337870242556e-8
9.827727777208576e-8
3.676380401552922e-8
3.436045260747717e-8
6.933946945228546e-8
9.036935607478895e-8
1.0665899624436105e-7
1.1821206300828298e-7
1.2398578225361782e-7
1.239956053923321e-7
9.883767086309695e-8
6.713332430805431e-8
3.230594237201795e-8
1.3546284355384928e-9
5.9439637554556244e-8
4.15518617892079e-8
3.644030365314322e-8
3.923912002709952e-8
3.0228803236651085e-8
9.838450209850447e-9
3.621215078032379e-8
3.579360706665484e-8
3.392695571760611e-8
3.171625244849081e-8
2.8168442137140093e-8
2.26973203307056e-8
1.4787800022568866e-8
2.3318034038967383e-9
2.2818821334483563e-8
8.595936052696919e-8
8.393309507869536e-8
6.207266944824767e-7
2.294354492058815e-7
5.62883540154834e-6
1.0504576987435603e-6
3.632368804433086e-7
7.725665945459789e-8
1.1682628686388865e-7
9.823170179698077e-7
3.042544205021494e-7
3.597086275145449e-7
3.039774795113526e-7
1.0077688403042275e-6
1.1286497250835862e-6
3.389039808276528e-8
1.6084754130401179e-7
3.546869537408262e-8
5.945495407025381e-9
5.1319577909147395e-8
5.69744841498251e-8
1.7578335154598747e-8
2.096552030987103e-9
2.508715514794903e-9
2.3796902786177213e-9
1.678593831037871e-9
7.993454056404492e-10
6.895253311726073e-10
1.9030649784011613e-9
3.372018042098932e-9
5.2160978185302055e-9
6.952236882514689e-9
2.942710542818528e-8
7.555023101699371e-8
3.0093678141341954e-8
3.0361772488176776e-8
7.004402061326993e-8
1.008037613582156e-7
1.2860470523311688e-7
1.501745193928791e-7
1.5849577489402548e-7
1.4345307241400726e-7
8.706280449613819e-8
1.089879404284691e-8
2.597407115729902e-8
1.4340237626846384e-8
1.7385154063177606e-8
1.1186632323824914e-7
6.948863637978011e-8
6.833264527497521e-8
7.010728558985054e-8
1.4808762342724045e-8
5.5807955068555255e-8
7.453607418337478e-8
7.39111556014862e-8
7.285833675035988e-8
7.035029231255469e-8
6.410756440642019e-8
5.327308183274108e-8
3.826401486602296e-8
1.8933721365697912e-8
7.478804738034917e-9
4.9074617042501534e-8
1.1414316655182382e-6
9.244664366560323e-7
0.000010528129088750636
2.8953092882507174e-6
1.3464896348430113e-6
5.063959276184991e-7
5.290522314130666e-7
9.287381103994743e-7
6.35970947898302e-7
8.682860564086301e-7
9.313746920650004e-7
2.3494534532938986e-6
3.1149585196589533e-6
1.228426302620599e-7
2.520377386070387e-7
1.084136957866422e-7
3.589196283524264e-8
8.266129208735243e-8
6.580861560170105e-8
1.5324918318195947e-8
2.2700748181940246e-9
2.1117837575534406e-9
2.4778326050577077e-9
1.7242204254157443e-9
6.428224725749733e-10
1.0775005441411244e-9
2.639206895558499e-9
4.725290213740742e-9
7.710401490022893e-9
1.1218446664355252e-8
1.2259257121647009e-8
8.480198486466005e-8
1.3438783580711584e-7
1.6706830419662236e-8
9.718495950999926e-8
1.6667643201605237e-7
2.2245009176759541e-7
2.5127765885022355e-7
2.241520214864043e-7
1.1959827637902525e-7
1.053337039750873e-8
6.661667745837213e-8
4.884887491091625e-8
2.386176704893049e-8
2.8172702765459126e-8
9.517373045673355e-8
1.391435285827014e-7
1.3867804124989829e-7
1.389614750978183e-7
1.8957409072574137e-8
1.055615464825363e-7
1.0008753902201902e-7
9.812502853553926e-8
1.0332438974097902e-7
1.1141738828226395e-7
1.1785034374247254e-7
1.1783467278215264e-7
1.0769261101094029e-7
8.677116119639071e-8
5.655865796178229e-8
1.7320062064252725e-8
3.449747326177561e-8
2.3016969193248565e-6
3.512923114589365e-6
0.00001162245878181761
5.687268381412679e-6
3.133317458491226e-6
6.737255519034262e-7
9.535185601773095e-7
8.873077185520465e-7
1.0731481098088736e-6
1.264461940156287e-6
1.7051401608455066e-7
1.300565316146695e-6
2.4549587490130676e-6
7.16375824278845e-7
4.506983514847622e-10
1.242431138177441e-7
2.1078525685655033e-8
1.3045369476486245e-7
6.807004120418843e-8
1.3564213779681634e-8
2.1073292573659717e-8
6.6501915623500024e-9
2.2498896601371057e-9
7.315573562630399e-10
1.5267814496890053e-10
4.986798570492375e-11
1.4955002950820447e-10
9.931487084692473e-11
6.106892013029814e-11
3.207869390114644e-10
1.0972078685497812e-9
2.579764627469591e-9
2.8272062462425216e-9
2.352582276879616e-9
1.0865839163754789e-9
8.120176632713629e-10
2.980107515116692e-9
3.731403898479018e-9
1.7312948892522703e-9
2.292695996836725e-9
7.045550078869389e-9
1.0405378487372402e-8
2.57142222878573e-8
1.0717430643926747e-8
3.5313414646149124e-9
1.1002812157634798e-9
2.262821285618763e-9
5.596694608446072e-9
2.1986471820320406e-9
3.80978604899114e-9
1.0960624155859577e-8
8.484050624709818e-9
2.5571887941122508e-8
4.5451468352297596e-9
2.6348312538866596e-9
3.179237401399141e-9
2.739380391983923e-10
1.354840632138653e-10
2.944573624768894e-10
9.221489300053256e-12
9.538222374249833e-12
8.340795171246896e-12
5.746275895581541e-12
6.178675920226528e-12
7.548008391127555e-12
9.657372614464693e-12
1.2644391781272e-11
1.6837930318860675e-11
2.279674370086695e-11
3.1448736543463084e-11
4.4384658998213976e-11
6.448692849252314e-11
1.1495418989430511e-10
1.3153328852589504e-10
1.332251796201027e-10
2.6228512196153935e-10
1.3100863627104762e-9
4.36731181831063e-9
4.002679525275851e-9
6.66130470707392e-9
1.9324987542656517e-8
6.117160325677238e-8
6.860787628048808e-8
4.266028426650989e-8
1.8505571764564145e-8
1.6734587890129548e-8
6.985066846963474e-8
5.351229192146841e-9
4.752528507007728e-11
3.938038865587431e-12
2.6093224095321407e-14
2.856266791909959e-14
0.
0.
0.
0.
0.
0.
2.2864312793762145e-14
3.127435277158053e-14
4.280110399511495e-14
5.865802011724691e-14
8.052856844645991e-14
4.824731377228682e-14
0.
0.
2.7769158313974467e-14
4.074196139646185e-14
5.488000023318537e-14
7.463988007405038e-14
1.0446153421947801e-13
1.494343776228168e-13
2.1668491062910867e-13
3.168807731298892e-13
4.662483067199776e-13
6.896314605266193e-13
1.0253147132914354e-12
1.5327690355355987e-12
2.305259446841826e-12
3.490688673218267e-12
5.326650678073626e-12
8.200603339609276e-12
1.2755657019828414e-11
2.53800493164678e-10
5.24519233173936e-10
8.97180951040151e-10
1.2838188664231097e-9
1.4240964833510225e-9
1.0855814872251597e-9
2.1529093575973036e-10
1.0983934169984441e-9
2.727500245716862e-9
4.55915975356337e-9
6.5054744138345015e-9
2.00949826682119e-9
1.3792066650803393e-9
2.4423861364163612e-9
2.456146413815624e-9
3.2152510393680163e-9
4.755369668651644e-9
8.277193554200188e-9
1.3679641954159188e-8
8.441638701652213e-9
5.7298497240432915e-9
4.17973849500609e-9
3.287654710418922e-9
2.906908291261349e-9
3.048509383587246e-9
3.9227673034388116e-9
6.1984218814965206e-9
1.1469604063592238e-8
1.5691049450187775e-8
1.2535268854889527e-8
2.1541562710101588e-7
2.392163515771759e-7
2.168622146003678e-6
4.143444252969094e-7
1.263665557177168e-7
1.9114141544258453e-8
5.216240809912037e-8
3.9832686500219684e-7
1.5364201278071922e-7
1.7725416542526737e-7
6.464348516095002e-8
2.07090756766945e-6
1.37041599159596e-6
1.2875198567932347e-6
1.6652284685310087e-6
1.3758307705984106e-6
1.0831218839876518e-6
8.831804899632598e-7
7.414650019521713e-7
5.95045230619149e-7
4.7016594782146483e-7
1.0914289560301424e-6
1.119529316993362e-6
8.603357287151153e-7
7.607616865772841e-7
1.2963099118053332e-7
1.2400516457742803e-8
1.9654002161313027e-9
2.474197780613712e-10
7.267173356887622e-11
1.5281444045443417e-11
1.4976982865608234e-11
3.867819891472857e-12
1.2751070993209147e-11
3.918410069334943e-11
8.035261403631744e-11
1.4029128097376945e-10
2.2144681610504456e-10
3.267954768649454e-10
4.6155931112618085e-10
6.302909377403072e-10
8.314773431255274e-10
1.1281084836430494e-9
8.553595033205442e-10
1.0352013187584786e-9
1.7110418937854395e-9
2.502690722746939e-9
3.755193627977251e-9
5.736271673402532e-9
8.774005005934346e-9
1.3320760147575525e-8
2.029926606244274e-8
3.21873274052422e-8
5.413500241545096e-8
4.306980339170905e-8
1.4065105069126792e-8
4.1623323625153415e-9
2.441816737719287e-8
5.815971200273085e-8
9.686142787868471e-8
8.261280159111967e-8
6.833697046891027e-8
4.879436790119485e-7
7.847759075078931e-8
6.862509557595914e-6
1.5447082559200927e-6
6.688784851904065e-7
2.71261460782058e-7
9.270487914791771e-8
2.1237854247762443e-9
1.1143830245866059e-7
8.778998884319568e-7
4.7592787756475903e-7
1.7880313723496907e-7
1.6872732689935281e-7
1.490174409766436e-7
1.3744871210082944e-7
8.07244781132735e-8
2.993426964412452e-8
6.730442547253245e-9
3.2169310086983906e-8
2.920995388513143e-8
2.6145709841834294e-8
2.241944492321433e-8
4.2739378966401354e-9
3.020926710581183e-8
6.716388854220847e-8
1.3283981048251027e-7
1.6594209011430003e-7
1.2389128326008266e-7
8.13274872196247e-8
4.7413495104572356e-8
2.1752936790558477e-8
6.723112835183615e-7
2.994082253959611e-6
5.785273319554154e-7
2.383170734104104e-6
2.0916470667189936e-6
1.8220304097284112e-6
1.4902035311106589e-6
9.38367034891652e-7
1.7188659814753483e-7
6.04643065278466e-7
9.637590764047293e-7
1.1785825452775337e-7
1.9721954265304916e-7
2.68214831959717e-7
1.7807114945713695e-7
8.518701837550025e-8
1.8521091523988498e-8
5.5331398841881804e-8
4.1558955914142174e-8
3.3558389800062115e-8
2.9130835971124295e-8
9.652181085685301e-9
2.195689509593582e-8
6.90590261861347e-8
1.7200600840954976e-7
1.3007212304103422e-7
9.038946532112288e-8
5.766261123247937e-8
1.2638092258118292e-8
6.274626823188677e-8
6.480105143521357e-7
6.779999605628295e-7
4.054218325739518e-6
1.966469205634754e-6
1.2325090667490987e-6
7.285839862157087e-7
3.802003672284831e-7
1.8365937084675582e-7
7.055185644722851e-8
4.499706533762847e-9
1.0702535145362483e-8
5.801600558007216e-7
2.6091292406954325e-7
1.8461541440127686e-7
1.2394981616163002e-7
7.157055134849073e-8
3.6253907641405464e-8
1.010343214332956e-8
4.603461042110227e-9
8.871111639058421e-9
6.112808977963361e-9
7.247151380544947e-9
1.7746938895630295e-8
1.0067314271169759e-8
1.4562124338688572e-8
2.0692902552983683e-8
9.99248948051124e-9
2.625604726734261e-8
3.224287213910838e-8
4.898499870397884e-8
3.1344343391040554e-10
2.3744474853820918e-9
2.7882449629146136e-10
1.2157203887350542e-11
1.9567226528720182e-13
6.824826138569815e-12
2.612595432452276e-11
1.1298513605573132e-11
1.1803242002839609e-11
1.4581313293909665e-11
1.895953790612125e-11
2.5214700719374924e-11
4.519655650482197e-11
5.150942996517978e-11
5.1536544526450796e-11
7.011298290525285e-11
1.248920023496734e-10
2.40050934563336e-10
4.813735747914737e-10
1.0325786207838113e-9
2.467749015474031e-9
6.8829087565707425e-9
2.0648553065686037e-8
4.117768266741436e-8
7.48680479011892e-8
1.083532786562577e-7
1.01749185798819e-7
1.1636934614509895e-7
1.1677093337341137e-7
8.358458347205722e-8
3.239285926989845e-8
7.3948557731389124e-9
4.5252290509785187e-10
4.713047743794379e-12
4.3800777681777044e-14
0.
2.799515370787402e-14
0.
0.
0.
0.
0.
0.
0.
0.
0.
0.
0.
0.
0.
0.
0.
2.3015165353677033e-14
3.3412029531528874e-14
4.866093943977379e-14
7.107375613103988e-14
1.041205063235252e-13
1.5303667972531234e-13
2.2576770018947706e-13
3.3445658893971217e-13
4.978058215651257e-13
7.448759789053583e-13
1.1212727759063354e-12
2.3732540649484795e-11
4.2806245371443977e-11
6.929694587288804e-11
1.046356984854499e-10
1.4582845411640476e-10
1.8624373078886265e-10
2.142220824085566e-10
2.132043805325492e-10
1.6406461205054066e-10
4.8995424270155314e-11
1.4478121604354563e-10
4.001798798177684e-10
3.85608939690579e-10
3.878875378733749e-10
4.875139588308051e-10
5.962503508285362e-10
8.566491031133611e-10
1.370163125108e-9
2.3633709196245955e-9
3.806834493438591e-9
2.2602830175971518e-9
1.70861471844052e-9
1.6183496663862058e-9
1.814674612399802e-9
2.2953342892931883e-9
3.1825022551554297e-9
4.791113347568794e-9
7.883235897433329e-9
1.4335772900896097e-8
2.5865301666308397e-8
1.8556218626269717e-7
1.450641916783401e-7
2.4988609886404504e-6
4.63606745361644e-7
1.652348503426356e-7
4.3633376141787596e-8
2.658238138363799e-8
2.0230758342374873e-7
2.1249847724382165e-7
1.7167016221101087e-7
2.6886862087103714e-7
1.1402549561302446e-7
3.934369485138316e-8
9.583483326562413e-8
1.1161358363403168e-7
3.0820915510366856e-8
3.0745052153182705e-7
3.2619751948250734e-7
4.427103900839621e-8
1.3456105993285095e-7
3.252060912045894e-8
2.4496651923494117e-8
6.456718245312733e-9
9.365305438750994e-10
4.165993702435e-10
4.771543609939566e-10
3.023092925748214e-10
6.311510098171554e-11
2.5294566955245066e-10
5.004518991187534e-10
7.687289700427605e-10
2.188724857886528e-9
6.553564344237516e-9
7.74224219478574e-9
3.984075056122545e-9
1.6686839649341484e-9
7.633876660008583e-9
1.3924383461132263e-8
2.0860443446379645e-8
2.831391111626232e-8
3.514563165405116e-8
3.866556492277449e-8
1.096610432464987e-8
4.003083207806652e-8
4.288555319531366e-8
4.0156345672231817e-8
4.019082575413408e-8
4.940922888869461e-10
6.029119470758559e-8
8.427280265435868e-8
7.100142500572247e-8
6.517864660523117e-8
6.187723822616453e-8
5.761085220525042e-8
5.058439631164569e-8
4.010758836741637e-8
2.5071780272801936e-8
1.1397989804542846e-9
4.626354231489401e-8
1.5142812980771282e-7
1.6719743167313032e-7
1.3733003981979526e-7
1.5454596895650157e-6
6.727397680558547e-7
8.081995821290179e-6
1.5227166281681697e-6
4.0981872045680287e-7
4.381566506425076e-8
7.995374947360365e-7
4.564133963121246e-7
3.845219333218506e-7
5.267252937551681e-7
2.866835368346488e-7
4.379554915909452e-7
3.9598538056532753e-7
2.159672119297562e-8
1.3724692650795256e-7
6.589782275874138e-8
1.2290496963651016e-7
2.7028366285362366e-7
1.5371283014532797e-7
5.147630793206963e-8
3.570493242858658e-8
2.6142145212217487e-9
4.9285937134076715e-9
9.43867592277989e-10
6.854862832492314e-11
2.365218760614498e-10
1.9188222741468228e-10
7.489656065210128e-11
1.734923125763711e-10
4.013392042003798e-10
6.765961829412414e-10
1.861013475641272e-9
5.674721986957648e-9
5.861351148155126e-9
3.5445743135105337e-9
4.2162045548104466e-10
5.226572174046962e-9
1.0908606756707096e-8
1.673424129413192e-8
1.935145486253624e-8
1.497692345403363e-8
4.623275671149426e-9
9.232901689113298e-9
4.9942089602794686e-8
6.951875826150125e-8
8.231270111319923e-8
5.4145184327666714e-8
5.609956338122988e-8
1.6909524503935242e-7
1.2868180308713511e-7
1.0807748231982696e-7
1.0432793581454657e-7
1.0733678630858237e-7
1.1128114928229389e-7
1.1174696550709358e-7
1.0540633147714556e-7
9.052241100225455e-8
6.643748861877382e-8
3.1443611810154534e-8
2.013650936086081e-8
1.014353483524117e-7
2.6516331278954203e-6
1.0027996943539997e-6
0.000017130579855914546
4.585534725481552e-6
2.078443255372395e-6
3.428752330493397e-8
1.0596098263203513e-6
8.009187665519145e-7
9.292447938515217e-7
1.0988397954616605e-6
3.3816237737404543e-6
2.2247537063985466e-6
1.824800916102028e-6
2.1826658743439623e-6
8.392119329413658e-7
1.0882990506323026e-7
2.0358852349465283e-8
3.2461816594225526e-8
3.36557802115166e-8
2.1656228976400887e-8
6.9224980402290645e-9
1.014442732288636e-7
6.269393222046964e-8
2.222661792513779e-9
3.8900933865702057e-10
2.992082115338249e-10
7.245461343268877e-11
1.3807111652882667e-11
1.524062670618947e-11
1.0470994086590985e-11
8.523697475836622e-12
5.627831539854297e-11
1.296456738246453e-10
1.0784034112426406e-10
1.1334784438214331e-10
1.3435637593763592e-10
1.6920828177913878e-10
2.2219074751611896e-10
3.03240392145332e-10
4.318886562998564e-10
6.477197231503779e-10
1.0363670567380777e-9
1.2761570447360037e-9
1.926978160807229e-9
3.146515997972726e-9
5.088545373043358e-9
1.0767170817531047e-8
3.918700483562507e-8
1.719170125586591e-7
7.41457719563265e-8
4.281671697542141e-8
1.2762588152305176e-7
2.0662857115380977e-8
5.4905330748304437e-11
7.123113355013824e-14
0.
0.
0.
0.
0.
0.
0.
0.
0.
0.
0.
0.
2.2588485264050734e-14
3.1018343727671986e-14
4.271914733744303e-14
5.898444125225571e-14
8.164446310499267e-14
1.1329185298461313e-13
9.265427554027365e-14
3.7470760571667245e-14
3.2273720017635797e-14
4.6095857594063546e-14
6.702683270049006e-14
9.095280037423336e-14
1.230662458176158e-13
1.710117189496021e-13
2.4417554858359394e-13
3.5571616674236917e-13
5.255405404908177e-13
7.846406302832143e-13
1.1819603991667656e-12
1.7957412661906451e-12
2.7527621092016554e-12
4.261743319692186e-12
6.672884265404273e-12
1.0587309526515624e-11
1.706596451869536e-11
2.8047167884963963e-11
5.45932627309439e-10
1.3913798227013645e-9
2.4175550256733165e-9
2.3239298339773645e-9
4.5253637286680744e-10
2.2504139985765664e-9
5.099447439576901e-9
7.91224150328912e-9
1.0658651589562325e-8
1.3293451485630995e-8
1.571973265278175e-8
8.067895946911995e-9
4.140491245767931e-9
2.3153784606251476e-9
4.362555080301683e-9
5.405578568768316e-9
3.2523574511348092e-9
5.656505299296417e-9
1.7414442569976744e-8
1.389442732350485e-8
1.1516680962069991e-8
9.73892529518374e-9
8.016113677420688e-9
5.56189682246694e-9
1.3818576755516706e-9
4.065969552978426e-9
3.9968493104744285e-9
3.784544029519425e-9
3.6645239752531687e-9
3.6640860889892672e-9
8.934145103416527e-8
1.724365696399852e-7
1.2050365641130094e-6
2.4449180441820586e-7
7.908561446466802e-8
1.2735506279557836e-8
3.2740244246369637e-8
2.411729843926605e-7
1.1307410118266901e-7
1.24576174971518e-7
5.8420326506991274e-8
5.116589923320299e-7
1.1215823226175817e-6
7.717924749476431e-7
1.5450247897453088e-6
1.6371013577351974e-6
7.404328653242759e-7
3.3898840704286864e-7
4.106875785222533e-7
1.0115688248796632e-6
1.552395920038611e-6
1.0052444561696603e-6
2.6997593518192543e-7
7.67562716196778e-8
1.3628992050672006e-8
2.042053189744354e-9
8.515482421805529e-10
1.3170066339225432e-10
1.8175207346909695e-11
4.363938194733702e-11
2.3283987311908387e-11
1.1762450843234476e-10
2.4583478235979803e-10
3.958249901570907e-10
5.302717706306068e-10
6.288772639342862e-10
6.861993417301997e-10
6.956909458890723e-10
6.478933063616465e-10
5.355989191761415e-10
3.607211353686262e-10
1.445380578126535e-10
5.474152842598309e-9
4.6511025564837065e-9
3.4222879381256572e-9
4.24983223041271e-9
8.469194248074091e-9
1.4391200625196847e-8
2.6339772246541707e-8
5.366711600390586e-8
1.1689252207713839e-7
8.968420079911945e-8
5.649375484004417e-8
3.743108066295385e-8
2.343484807807976e-8
1.0207709541285393e-8
6.66473713147782e-9
3.6415907621977696e-8
9.801178148099e-8
1.0777074667457982e-7
8.580476922794999e-8
7.539390836062011e-8
8.156635587272938e-7
3.7467499851297044e-7
6.4741547601571415e-6
1.2658320736230213e-6
3.8604066970943766e-7
7.719350630407709e-8
8.679381006487873e-8
6.272470987181206e-7
3.772871341785364e-7
3.7626366915512056e-7
1.571161241039758e-7
4.2880338582781247e-7
6.713426522443737e-8
3.841127890499374e-7
1.518728762574135e-7
2.027881722321224e-8
5.137023918049235e-9
5.163099500953747e-8
3.036783777646083e-8
9.678965214409581e-9
4.136563829371457e-9
8.541226222583653e-9
6.082645396631728e-9
4.805139937102667e-9
1.4719329747825574e-9
2.7647119067019417e-9
6.258818826938729e-9
1.0596058461950355e-8
1.5572918254039538e-8
1.998630151599146e-8
2.228923749363939e-8
1.7705833829850458e-7
4.270925577393439e-7
1.184139458500594e-7
1.7876289496332936e-7
3.0556514958621216e-7
3.7520395708131943e-7
4.2067485493365594e-7
4.358655930866922e-7
4.1454400656936933e-7
3.678890417540577e-7
3.165162673222988e-7
2.5755251268375134e-7
1.2544258204568124e-7
4.111726491828289e-8
7.880403507078583e-8
1.1313577199988811e-7
9.34616085034935e-8
9.975959474377046e-8
8.997515147714712e-8
1.441153572294465e-8
1.1686457831455065e-7
1.1576563003739795e-7
1.0866085482082167e-7
1.0290597799617808e-7
9.446139012772983e-8
7.931321095513964e-8
5.4353829630152914e-8
1.3921106247600329e-8
5.705001728849695e-8
1.64218486672917e-7
1.4009980775066823e-6
1.7362458299935453e-7
0.000014207399688251098
2.9419840703617068e-6
1.2488479860875398e-6
4.285931514713933e-7
7.417011546999149e-8
1.0793492867798292e-6
9.493443043830381e-7
8.339281504817243e-7
9.368926280876707e-7
2.403666691191571e-7
4.662463014473286e-7
3.995913794522916e-7
1.3936264399928048e-7
2.0989326939416642e-7
2.782495264583295e-7
7.513808711431956e-8
5.8202640694460396e-8
1.2808870423557392e-8
2.4568191017533982e-8
1.647728517801671e-8
3.990422240627826e-9
2.995924647359778e-9
3.3193250563985535e-9
2.31249430931539e-9
9.929870188470761e-10
1.184326110273701e-9
2.823996785913455e-9
4.555736695732959e-9
5.9308385915067445e-9
2.0029236596194774e-8
5.870215634818055e-8
4.820393335557136e-8
2.4284616663717967e-9
4.476422040468336e-8
8.41490952082901e-8
1.1990244462326784e-7
1.5190000811388007e-7
1.7411660250484864e-7
1.7674692924243242e-7
1.5309900067989504e-7
6.216160186126623e-8
7.131277920090866e-9
1.029011179558659e-7
1.317184951286778e-7
1.453635347886242e-7
1.0776680938314394e-7
1.3064554233093828e-7
2.3805162041699646e-7
1.9641858901791093e-7
1.8193178983835805e-7
1.8355088619193903e-7
1.919451074096375e-7
1.9931391344416265e-7
1.9595980249536267e-7
1.714783061092248e-7
1.212297566889912e-7
4.729010621291402e-8
4.945088324425633e-8
1.7064079817019616e-7
3.0738462092977903e-7
5.57233360527897e-6
1.1745777077029138e-6
0.000025654927288421733
6.2409812788913295e-6
2.6105091130394783e-6
2.980348787204829e-7
1.4591061980776907e-6
1.1770680627145419e-6
1.4754485691091067e-6
1.0128275083152762e-6
4.384260349421525e-6
7.2312031217822545e-6
1.639114533962724e-6
7.407664716489974e-8
2.072792287148408e-8
1.4206384338358681e-9
3.1028224428890457e-9
5.1158427166969405e-9
1.8296255567029756e-7
2.730037431449769e-7
1.731606935107571e-7
7.650560466188032e-8
2.7650240740881216e-8
9.393265828135763e-9
1.912120148751311e-9
2.277072278217926e-10
3.5971078571154053e-10
3.319686545463012e-10
1.3093796762576786e-10
3.0397479318577846e-10
7.334299029708137e-10
2.209240775218196e-9
6.180866985590388e-9
7.175993514693675e-9
5.861857833959187e-9
2.7883576857689227e-9
1.3259407369612944e-9
5.808041244713603e-9
9.746341657864304e-9
1.1635153671336161e-8
1.0661917853856759e-8
7.98474211248612e-9
4.501591431032129e-9
3.630621448410945e-8
1.0250600600270635e-7
2.8027369897090882e-8
3.451270109504734e-10
6.293078139231654e-9
3.6649479068222246e-9
7.2449922562572165e-9
2.703319388879585e-9
5.076898977420877e-9
1.1908840626652897e-8
1.1470012628923245e-8
2.7877088913573613e-8
4.860285547171009e-9
2.912035835274591e-9
3.3217307574168187e-9
4.0343929909613716e-11
4.227362824683254e-10
1.2450259209209054e-10
4.627770101173342e-12
3.806370024009903e-12
1.6707112994073962e-11
6.237817141422747e-12
6.812311481310994e-12
8.448945348702972e-12
1.0901217075386968e-11
1.4345147691165127e-11
1.9173401206816284e-11
2.604579000795919e-11
3.6058055533292774e-11
5.109728849501431e-11
8.633641611923613e-11
8.563178596328965e-11
6.396147472571973e-11
9.624524722119521e-11
3.5733124356839547e-10
1.8707835459049434e-9
5.220953984437618e-9
5.043114342172726e-9
8.42745668346163e-9
2.5136020803143823e-8
6.549611872289915e-8
7.895889194872467e-8
4.546780822541682e-8
2.121046542591577e-8
1.9690078627996575e-8
8.768099687778158e-8
6.740666102206449e-9
2.9668355897327706e-11
6.371608503011404e-12
4.131557719629534e-14
3.0899341502976885e-14
0.
0.
0.
0.
0.
0.
2.2559377835633562e-14
3.087597240107298e-14
4.226273595473604e-14
0.
0.
0.
0.
0.
2.6240029041913734e-14
3.595280345719943e-14
5.056311540002456e-14
7.241670257199418e-14
1.048084318918477e-13
1.5264573540103944e-13
2.233185572193605e-13
3.2799951370383096e-13
4.836613008606713e-13
7.162466152719743e-13
1.0657102318709772e-12
1.594122660563839e-12
2.398879882186124e-12
3.63455446064129e-12
5.549705232515674e-12
1.1326522890594835e-10
2.1577788003611982e-10
3.5716013226745457e-10
5.311301826735629e-10
6.883350314874527e-10
7.541886234867082e-10
6.509354023800575e-10
3.239027961323609e-10
2.4605224011109257e-10
1.0462840588607762e-9
2.0437554570024807e-9
4.117453756229781e-10
1.2248231664889262e-9
1.1007950659459888e-9
1.4393474192761087e-9
2.072550271211887e-9
3.1235759697178674e-9
5.429236013855792e-9
1.036245872821841e-8
7.757752560778774e-9
4.933219922527423e-9
3.708038956716317e-9
3.3802767175294846e-9
3.750510143905801e-9
4.9479898402647285e-9
7.57760474536942e-9
1.3438570294747243e-8
2.7090885460225804e-8
3.0389805797617505e-8
2.2509700881672818e-8
1.9048465125749683e-8
3.35093992746659e-7
3.099951120577581e-7
2.5744318689158127e-6
4.938421596202383e-7
1.3558055621508306e-7
9.076943728067586e-9
8.906278525438616e-8
4.041493655540826e-7
1.610861498931539e-7
2.2013643548389803e-7
5.657535257491091e-8
2.439088409950872e-7
4.86348486928403e-7
1.3522754962131257e-7
3.5687503625263615e-7
1.4951357527718454e-7
1.6416648164509297e-8
3.529964311097526e-8
2.547813749871847e-8
3.2377141397278306e-8
9.847095182452077e-9
5.444089328088636e-10
1.8901893041108273e-9
1.4520788619878042e-9
1.0083712653956968e-9
2.755796428256811e-10
6.346739834186775e-10
1.3560881838804473e-9
2.184121135200685e-9
2.9568922109349662e-9
1.01018850407864e-8
2.962945998302447e-8
2.3045019375569487e-8
2.1522058558915524e-9
2.475561580588106e-8
4.299738330923146e-8
6.008010510464473e-8
7.6904910334284e-8
9.22757154836643e-8
1.0332579911784775e-7
1.0550758891174331e-7
9.265128869774764e-8
4.5183023923285876e-8
9.59679651406378e-9
6.492529932610994e-8
6.091587189542657e-8
5.212728880991386e-8
5.613588648000678e-8
3.786779678950668e-8
2.2705013919059135e-8
6.706794417909998e-8
6.461139729648874e-8
6.110271616894884e-8
5.792855161562781e-8
5.287793871136972e-8
4.4670408889522304e-8
3.302340495016785e-8
1.7055855096398488e-8
7.358034452680128e-9
5.338727968802891e-8
1.512165415629934e-7
1.0196640269074994e-6
5.1798293549597726e-9
9.577680298501634e-6
1.9126094319640642e-6
7.421706806503633e-7
1.8726384031787662e-7
2.7472800258115505e-7
9.6935784289176e-7
4.7023492818857874e-7
6.176845360022159e-7
5.377124275612495e-7
1.5435577256331967e-6
1.895600214445747e-6
1.8701401038162195e-7
2.3230648513611333e-7
9.43142842144481e-8
1.9381964377915346e-8
5.927149893033129e-8
7.105615356420893e-8
2.146174709540963e-8
3.5360471695496155e-9
1.8776829178735195e-9
2.5064102894399107e-9
1.7647592983513296e-9
8.996087987851782e-10
6.711435169951883e-10
2.022144965040716e-9
3.6541376361627354e-9
5.827862442192217e-9
8.079267923559414e-9
8.737071936737042e-9
6.022802683768697e-8
1.2160865701920114e-7
2.7661979989312426e-8
7.121552299115852e-8
1.3113309576667214e-7
1.792869473006813e-7
2.160873922756889e-7
2.259483112319994e-7
1.915312970482683e-7
9.238309841951931e-8
1.848956263622099e-8
3.0829093212237417e-9
4.015894967716686e-9
2.1443659472931443e-8
1.2723065152227717e-7
1.1403695496980656e-7
1.1456128035099231e-7
1.199855479418154e-7
1.3149907448280577e-8
7.563001318168183e-8
8.597353808752986e-8
8.852318919747144e-8
9.25560963644209e-8
9.600384776091192e-8
9.536285434734507e-8
8.775218704306345e-8
7.227186995997055e-8
4.9355474320333415e-8
1.8148373287888153e-8
2.6350282138360332e-8
9.666960560665196e-8
2.08592764767061e-6
9.198198005247719e-7
0.00001543571669647496
3.968852276393882e-6
1.7815554572491174e-6
3.2702792871742403e-7
1.163990329225961e-6
7.725117571976209e-7
7.929226603842806e-7
1.2913935091724105e-6
7.924233760836816e-7
8.198457855183587e-7
1.4041862161523892e-7
7.772073755344095e-7
4.1165651615230053e-7
1.5464291422459716e-7
5.337991263925423e-7
4.4313177019454196e-7
7.845077436460378e-8
4.1254050242606564e-8
1.6422370512039204e-8
5.7104004320090704e-9
1.1992677829336465e-9
7.58252835056774e-11
4.0332489835213635e-10
3.5744683560045734e-10
1.5326790070456208e-10
2.9507351505087883e-10
7.408687175795166e-10
1.2876237221205567e-9
3.779393018131566e-9
9.450561470133038e-9
8.241003712850638e-9
2.9192061510617536e-9
4.8139986222509696e-9
1.3978279635240026e-8
2.386482536518485e-8
2.8227713193134806e-8
2.029906630105913e-8
4.13364121895556e-9
1.3335828680105272e-8
2.7469231270778123e-8
1.9050866409256006e-8
2.349259094183845e-8
2.9020663627728746e-8
3.1283487055811685e-8
4.21613848836076e-8
6.207107103316825e-8
7.253201827395239e-8
9.787091803330039e-9
2.425321002427999e-8
2.9407022664283114e-8
6.291774192875271e-8
2.5576557492941755e-7
6.638001051894185e-7
3.556417835745895e-7
2.34425188523449e-7
2.1408164307580376e-7
2.150151256732812e-7
2.2513530689375728e-7
2.3199553171587678e-7
9.303521768597738e-7
9.287705887727383e-6
1.702993126567069e-7
2.762016786180761e-6
3.461290236544547e-6
1.2682155741068125e-6
2.5722039037032427e-6
3.0903189568542882e-6
1.990006607422706e-6
1.9043892159247477e-6
1.2281319514892275e-6
5.708653380405491e-7
3.430496294743641e-7
4.4415581630815635e-7
1.0156780033727405e-6
6.415515048740953e-8
4.008304746998304e-8
2.493567491392405e-8
3.916386754730146e-8
2.1728373840253104e-8
1.2995592699510587e-8
2.6313035261755246e-7
1.1832915102731418e-7
1.070701990480508e-8
6.524899485491977e-9
5.40474222889113e-10
8.428457865586683e-11
2.1492536323554396e-11
8.133265499303873e-14
3.274903989521943e-11
4.3128381917238835e-11
2.7018349979290433e-11
6.748417009583999e-11
1.2046127183854401e-10
1.0423885412300448e-10
1.1112812024581715e-10
1.305660580901545e-10
1.626139832782727e-10
2.1239552844218474e-10
2.9109487775125636e-10
4.21651757428751e-10
6.545150872542558e-10
6.796051279041487e-10
1.0255066691948954e-9
1.9982381809573036e-9
3.0292644148272626e-9
5.0429128938922774e-9
1.267512794643476e-8
7.722521494502751e-8
1.1195241088537313e-7
4.1541295180451865e-8
4.874350679978496e-8
2.756778155187878e-8
6.796773780968367e-10
2.2584094845162714e-13
1.6111930908080532e-13
0.
0.
0.
0.
0.
0.
0.
0.
0.
0.
0.
2.2404327659460124e-14
3.071855777752999e-14
4.223114912902612e-14
5.819655312570687e-14
8.038407360220091e-14
1.1129235854228872e-13
8.735936965915532e-14
3.496383994405924e-14
3.058538461072016e-14
4.488114473509812e-14
6.528180476299567e-14
8.8261038154417e-14
1.1927399706630712e-13
1.657207956097231e-13
2.3651648089236603e-13
3.441169417141828e-13
5.073122609397587e-13
7.552242115500988e-13
1.1335712320305854e-12
1.7149246749419065e-12
2.615910620213914e-12
4.026701851192263e-12
6.262790337568058e-12
9.858460223550315e-12
1.5741307350358453e-11
3.075009961368644e-10
7.204481441858719e-10
1.2747046843585736e-9
1.578574512073367e-9
1.0869755187590256e-9
1.5586946594233444e-10
1.8151924542751974e-9
3.65843891815679e-9
5.578594259930619e-9
7.520856862836596e-9
9.43514066328352e-9
1.1257772771088895e-8
5.658450341026677e-9
2.155662336951955e-9
2.8203857671516288e-9
4.1667761323917575e-9
5.207203372721188e-9
1.1341871152894392e-9
7.19088307791686e-9
2.121870256226601e-8
1.6268997085025836e-8
1.2902686843237377e-8
1.0427942682358298e-8
8.191033487127747e-9
4.207847814355602e-9
1.814608639859176e-9
3.1314024735300373e-9
3.091572544540499e-9
2.9429765858732514e-9
2.858981059499506e-9
2.8702366599680702e-9
9.50433044747309e-8
1.7313494997829962e-7
1.2900233431411337e-6
2.582975453413507e-7
8.432073414977403e-8
1.4658856817478088e-8
3.199160949548886e-8
2.3453257890686326e-7
1.1880152461888141e-7
1.2709772628666806e-7
7.743836416802691e-8
3.2727919066763076e-7
3.1448861561510544e-7
1.0215977901409353e-7
6.768114686553748e-8
6.241309811778413e-9
1.3706011252139857e-8
1.9368880573716625e-8
2.442254909534826e-8
1.0726035720970907e-8
1.6351178483551118e-11
2.5939098256081016e-9
1.8968304493334456e-9
1.4146496142044809e-9
6.37568602807162e-10
5.868518769751311e-10
1.51816041245194e-9
2.61175392279313e-9
3.870809481566814e-9
4.974109566848951e-9
5.44513486605858e-9
3.7883930872300226e-8
9.824745564636433e-8
3.6762036760076704e-8
3.435055387243475e-8
6.933258102344072e-8
9.036761906338246e-8
1.0666308876551652e-7
1.1822225690885117e-7
1.240004452857908e-7
1.2401339779209433e-7
9.88867003719117e-8
6.71446050372478e-8
3.230556414113666e-8
1.3680321041145324e-9
5.94714638824946e-8
4.156292708512697e-8
3.645466703688473e-8
3.925680759836283e-8
3.022930828331672e-8
9.864472052706277e-9
3.6224840343563046e-8
3.580473839612275e-8
3.3938349172453815e-8
3.1727358100915405e-8
2.8178357520817088e-8
2.2705102065662275e-8
1.479229310923743e-8
2.3307411524269075e-9
2.2831724662114194e-8
8.599991148296895e-8
8.396728147184633e-8
6.209979096332311e-7
2.2951101265640563e-7
5.630363484086721e-6
1.0507531010421303e-6
3.6332351418105344e-7
7.725480601338538e-8
1.1692622872919677e-7
9.821087631021427e-7
3.04282825617255e-7
3.598292278816117e-7
3.038114319259915e-7
1.0078196787059835e-6
1.129099368471794e-6
3.346172860534447e-8
1.6103789753288607e-7
3.557610806845647e-8
5.947648396709542e-9
5.128547656682362e-8
5.6995724450942243e-8
1.7594135909587818e-8
2.102210340743287e-9
2.50630823450656e-9
2.379348503119628e-9
1.6782887662286424e-9
7.998261739444873e-10
6.885910776742527e-10
1.901732132385954e-9
3.3699020898752944e-9
5.213062751264949e-9
6.948401926269831e-9
2.9405723868292445e-8
7.550158823728392e-8
3.0086711030024804e-8
3.033538350088251e-8
7.00073064145198e-8
1.0076383803179301e-7
1.2856575739619117e-7
1.5014079749465268e-7
1.5846669930508124e-7
1.4341865549725155e-7
8.702899421004019e-8
1.0883003693897748e-8
2.5951092623173298e-8
1.4322030565920025e-8
1.7414297646962298e-8
1.1185800523794553e-7
6.950219176366485e-8
6.835837772286803e-8
7.011601570060168e-8
1.4757296730723685e-8
5.5862477208754344e-8
7.454920503219915e-8
7.392442726682094e-8
7.28747791474407e-8
7.036879588015332e-8
6.412625991377712e-8
5.328989683487851e-8
3.8277032598173175e-8
1.8941240650630664e-8
7.478540876799607e-9
4.908342990759601e-8
1.1419098957958192e-6
9.248946519596994e-7
0.000010530643978685459
2.8962424899655775e-6
1.34693081374211e-6
5.065161577664272e-7
5.300348922795694e-7
9.284251118755247e-7
6.360484698391165e-7
8.686663358787728e-7
9.306116798828981e-7
2.3490014083993145e-6
3.116581198086537e-6
1.2368102278068624e-7
2.5241049592622885e-7
1.0865346012260524e-7
3.588013047239034e-8
8.25688171482748e-8
6.584892331163917e-8
1.5340683457258365e-8
2.2764581816563543e-9
2.1071539560483832e-9
2.476677576422135e-9
1.7236156245000007e-9
6.437933313888706e-10
1.0755125702908183e-9
2.6361230290662205e-9
4.720099062994687e-9
7.702242192994084e-9
1.1207193486041077e-8
1.2250789729421128e-8
8.467305872778236e-8
1.3422813558661705e-7
1.673167354192922e-8
9.70674474502691e-8
1.665386774137631e-7
2.2231434038464524e-7
2.511619854644407e-7
2.240459628465709e-7
1.1951516636315475e-7
1.0545702970554592e-8
6.662374161680557e-8
4.8845358718441944e-8
2.3876245194365478e-8
2.8209220881120387e-8
9.52653558300159e-8
1.391968520015415e-7
1.387865564276828e-7
1.3898847082955218e-7
1.917370991631232e-8
1.0564271038030516e-7
1.001163644658886e-7
9.814801556914257e-8
1.0335043960583747e-7
1.1145014231135203e-7
1.1789186157519069e-7
1.1788484935236808e-7
1.077475923870581e-7
8.682399423646935e-8
5.660268174394049e-8
1.7351325113360195e-8
3.447971982007798e-8
2.302761028046893e-6
3.5156142308984123e-6
0.000011622298903992703
5.689578495059352e-6
3.1351844656410036e-6
6.715550039252753e-7
9.535238065518123e-7
8.874890135846725e-7
1.073640770137158e-6
1.2633239926560612e-6
1.3338148039595147e-7
1.279603391467418e-6
2.4478690781692255e-6
7.195233968212136e-7
2.9650283062635037e-9
1.2305915509427328e-7
2.0046843679956347e-8
1.2912520779192395e-7
6.740879095308057e-8
1.365312734324864e-8
2.1179550010618647e-8
6.645510439709634e-9
2.1989461180796008e-9
7.353633010912478e-10
1.540499091378156e-10
4.834475138135944e-11
1.4889319972891177e-10
9.950643765240316e-11
5.91376020056042e-11
3.182962894583661e-10
1.090998541994662e-9
2.564537006233834e-9
2.8128666083854187e-9
2.345502684013612e-9
1.0924930069651035e-9
7.897157916015046e-10
2.9417533644080382e-9
3.692069377620659e-9
1.711754347562955e-9
2.2823931318388334e-9
7.0059447397098415e-9
1.0334816529496533e-8
2.5685548217103932e-8
1.0627080690244458e-8
3.4930523217847543e-9
1.0908690652647307e-9
2.2598704706054323e-9
5.6515367868751065e-9
2.206281447578495e-9
3.823046268345126e-9
1.1049563767727985e-8
8.355087695276889e-9
2.544925957852169e-8
4.536643615195324e-9
2.6373556426248853e-9
3.2003918127958597e-9
2.395402290638365e-10
1.4319911445879461e-10
2.916655833005508e-10
9.131660511741865e-12
9.552913712244888e-12
8.182330003902997e-12
5.761405083324807e-12
6.183047535569718e-12
7.552172325629233e-12
9.663023112327509e-12
1.2652733137344788e-11
1.685058898618841e-11
2.2816385742765938e-11
3.148005778640012e-11
4.4436406871864686e-11
6.457655062396861e-11
1.1517695474281899e-10
1.3195370447624023e-10
1.3396517813932115e-10
2.644108540773041e-10
1.3271655744578703e-9
4.343278128632986e-9
4.001149076271381e-9
6.6848579080052655e-9
1.950520665118159e-8
6.076392564894947e-8
6.90355534256177e-8
4.213226626720365e-8
1.8414132079645818e-8
1.6739913320878436e-8
7.159384626347338e-8
5.402331696701213e-9
4.235869140899222e-11
4.409735147790505e-12
2.536297438643385e-14
2.831324890644836e-14
0.
0.
0.
0.
0.
0.
2.2918973172579997e-14
3.134892883025345e-14
4.290352636572644e-14
5.879911816006963e-14
8.072349297976502e-14
4.839564205958664e-14
0.
0.
2.7846340364724685e-14
4.085425190284775e-14
5.503128840830091e-14
7.484431315707051e-14
1.0474620210612282e-13
1.4984127114077373e-13
2.1727708073650445e-13
3.177526546284801e-13
4.675435162037033e-13
6.915690584778691e-13
1.0282337461920703e-12
1.537197776231273e-12
2.312032551738912e-12
3.5011390213985025e-12
5.342936726432698e-12
8.226281411873805e-12
1.2796697195197844e-11
2.5459260336200203e-10
5.263358402153659e-10
9.003889633215832e-10
1.2880680367130868e-9
1.4275054330990864e-9
1.0856363826073033e-9
2.1030743729817954e-10
1.1089279988722474e-9
2.7433569308681745e-9
4.5798090012259e-9
6.530300709088543e-9
2.0247593071236725e-9
1.3755330633833835e-9
2.451649895316566e-9
2.4648934833314876e-9
3.2212184368911205e-9
4.7606267496265525e-9
8.282725751480559e-9
1.3671720630279251e-8
8.438001602290703e-9
5.728914119732195e-9
4.179360357640715e-9
3.2860215292727537e-9
2.902347931818395e-9
3.0387863831085423e-9
3.90339651492766e-9
6.158138144350894e-9
1.1383106409053605e-8
1.563587923632818e-8
1.2506713971653312e-8
2.15104169393607e-7
2.391857567463461e-7
2.166023696585982e-6
4.138857458730009e-7
1.262175489987325e-7
1.907795582220558e-8
5.214095654869426e-8
3.9809340960979333e-7
1.5351737247693202e-7
1.7714219222002795e-7
6.442093664180344e-8
2.07523082780608e-6
1.370948730300032e-6
1.2868737393179993e-6
1.6643204241118952e-6
1.3749929358196544e-6
1.0825961656322972e-6
8.827479511343267e-7
7.407244612846199e-7
5.917799142067697e-7
4.4769172836873327e-7
1.0683090763731833e-6
1.1228750229092843e-6
8.582057070918433e-7
7.597240054199693e-7
1.368522756779402e-7
1.2726775457035698e-8
2.1506718014550414e-9
2.4842357510696356e-10
7.371524255849772e-11
1.575539439416712e-11
1.550282894823084e-11
4.4681234369716825e-12
1.1857444038386529e-11
3.784112211792677e-11
7.843676737838579e-11
1.3772388018221045e-10
2.1817347464608832e-10
3.227157832740633e-10
4.565296375624811e-10
6.242093593738368e-10
8.243355639738947e-10
1.112060757570569e-9
8.392884021998209e-10
1.0285231730017474e-9
1.6917436690700304e-9
2.473248904924554e-9
3.7088659485533986e-9
5.659860503158357e-9
8.643746719236657e-9
1.309393124357065e-8
1.989009321203516e-8
3.139007670705687e-8
5.2628198872213917e-8
4.346680218315068e-8
1.4101131482360801e-8
4.212362532955745e-9
2.4436477149823917e-8
5.8053012453187456e-8
9.655596878179378e-8
8.228009678957869e-8
6.80160086053671e-8
4.841557906279306e-7
8.11736399464136e-8
6.805980556559497e-6
1.5401487827242225e-6
6.689596983581695e-7
2.7228969489222106e-7
9.38728697759863e-8
4.1323654163433033e-10
1.0665788602729499e-7
7.970080679786342e-7
4.8093309880974e-7
1.7756349073467608e-7
1.6878527157640284e-7
1.4966869287498039e-7
1.370915818809155e-7
7.942632945348062e-8
2.943888219632583e-8
6.429637547244371e-9
3.3327542152467676e-8
2.9260998501707973e-8
2.6350976563652924e-8
2.2276674757966096e-8
4.9618815283187875e-9
3.120389731869516e-8
6.91026611652808e-8
1.358070925030599e-7
1.6493365648912318e-7
1.2317808898928778e-7
8.117222696373314e-8
4.7475638292213825e-8
2.185050137917518e-8
6.757207913382198e-7
3.0073343689708973e-6
5.906753268021006e-7
2.4123829149037905e-6
2.111701270089379e-6
1.8369842739384773e-6
1.5004247850512485e-6
9.382539393730273e-7
1.5077905362276222e-7
6.389185406214205e-7
9.905567419416251e-7
1.320725102364857e-7
1.899932135952684e-7
2.675376191985704e-7
1.8028154667313544e-7
8.702437415830191e-8
2.0560025389746337e-8
5.4046667194913885e-8
4.1279923025893316e-8
3.31607015884095e-8
2.878478489318274e-8
1.0049090332724592e-8
2.0851542853485525e-8
6.614483296609251e-8
1.6697724588674798e-7
1.3172183025476002e-7
9.104070861354935e-8
5.809987552800897e-8
1.3236248230835594e-8
6.198619977697331e-8
6.428603127557146e-7
6.792875009609441e-7
3.961673308062792e-6
1.946535227071466e-6
1.2262082669694408e-6
7.281486644787561e-7
3.8187825546245246e-7
1.8618989067701083e-7
7.420642951218901e-8
1.477451161962153e-9
1.7383039148531406e-8
5.259303276353646e-7
2.496497445013183e-7
1.8044600934962268e-7
1.2180601033173985e-7
7.061387544626321e-8
3.6732366981627646e-8
8.166089463271696e-9
4.674625352003902e-9
8.893558992661472e-9
6.221790573527725e-9
7.257410735147496e-9
1.4613165627803309e-8
1.0246789163602536e-8
1.5166047367490085e-8
2.2431348599654645e-8
4.73367996773668e-9
3.0415880687011364e-8
3.0504802344162394e-8
3.1922112125421216e-8
1.0503548586497488e-9
3.0939886742589744e-9
9.962790958813204e-11
6.290889955511838e-12
2.0421129325166453e-13
7.428501684409484e-12
2.257217034560824e-11
1.1205186804641497e-11
1.1941369782062338e-11
1.4833958636720505e-11
1.9330006462084626e-11
2.5742226720419085e-11
4.622759151275547e-11
5.3032162155980056e-11
5.366423779969575e-11
7.348715029508069e-11
1.3122149812894317e-10
2.5313699034736157e-10
5.105640961812412e-10
1.1045188002245029e-9
2.672198022940006e-9
7.564397290053514e-9
2.23702352312423e-8
4.301890651933601e-8
7.907068363941679e-8
1.0756062588890463e-7
1.0207168760736592e-7
1.1775661266326053e-7
1.1557474543159485e-7
6.580211126341737e-8
2.4539937130438173e-8
7.0918914420796936e-9
4.620215720682268e-10
1.8138564874653928e-12
8.051428750070073e-14
0.
2.450607107805788e-14
0.
0.
0.
0.
0.
0.
0.
0.
0.
0.
0.
0.
0.
0.
0.
2.3442138356461563e-14
3.403669826826446e-14
4.9581211644155875e-14
7.243723499691577e-14
1.0615178198818035e-13
1.5607946484919003e-13
2.303529242787222e-13
3.41410534642123e-13
5.084264997348619e-13
7.612246170410091e-13
1.146659040838308e-12
2.4308484903654567e-11
4.402968308513917e-11
7.145515553446755e-11
1.0796181755297779e-10
1.5016820186491287e-10
1.907636461791781e-10
2.1722436161202975e-10
2.122446608079609e-10
1.5643427433079702e-10
3.2378119947358073e-11
1.7178704866337785e-10
3.9918730936822024e-10
3.9476940868450544e-10
3.9260409337573767e-10
4.954236172571154e-10
6.073802106886791e-10
8.742453576349855e-10
1.406137091091807e-9
2.443013508454852e-9
3.749804078794744e-9
2.226927038549592e-9
1.6787917415515342e-9
1.5828213155986272e-9
1.7681016386628363e-9
2.23083482677824e-9
3.087534702134063e-9
4.639271255761057e-9
7.610904386833555e-9
1.377513230082553e-8
2.4909612230461702e-8
1.8459452618917202e-7
1.4792064617054755e-7
2.4681289063948187e-6
4.579538393184917e-7
1.6246565933076237e-7
4.232644235775278e-8
2.7390758661085183e-8
2.074206243423471e-7
2.074476747671944e-7
1.706673791327624e-7
2.630515669424445e-7
1.1117470809598813e-7
5.275621309465921e-8
7.769995227962762e-8
1.037739551174519e-7
1.2927953830045e-8
2.6666789323341176e-7
3.7245057309569433e-7
6.151414798809156e-8
1.3944697956121726e-7
4.866023128636195e-8
2.405385974832525e-8
7.3198287251454845e-9
1.1367874131652823e-9
3.155155569043012e-10
4.633237200315035e-10
2.9539240217416296e-10
8.825115831058867e-11
2.1838029577170026e-10
4.522279702259657e-10
7.060074495547303e-10
1.9935102885194587e-9
5.947448336400962e-9
7.165902208489802e-9
3.913614371851246e-9
1.159112557057231e-9
6.616029410146719e-9
1.2416257695210278e-8
1.8843088509570435e-8
2.5796734363089326e-8
3.2256525688406705e-8
3.575328716174557e-8
9.224482488717257e-9
4.158642497816121e-8
4.071944741437506e-8
3.8730902401739495e-8
3.7330179648759195e-8
4.262509579021169e-9
6.387710936749387e-8
8.533996499300375e-8
7.142241091999797e-8
6.538116013801612e-8
6.187348622161913e-8
5.737670193892074e-8
5.014209068511579e-8
3.950252540743909e-8
2.4296417061969673e-8
2.5407511254357283e-11
4.8306013407846665e-8
1.5461331150990325e-7
1.6627578589038665e-7
1.3687054611078548e-7
1.5494836621246244e-6
6.766305338055526e-7
8.068995838999043e-6
1.5201179129906478e-6
4.0755173756382216e-7
4.4793483316153414e-8
7.994329611636262e-7
4.555269490345097e-7
3.843538440229169e-7
5.232005356027852e-7
2.7977358314126487e-7
4.3682625091425817e-7
4.053110121821124e-7
3.433506043915199e-8
1.295867350243878e-7
6.629320501449114e-8
1.15530417776847e-7
2.6147091229691194e-7
1.4860886006599202e-7
5.1586973531637416e-8
3.670347281364936e-8
4.747200910029994e-9
5.117947554235067e-9
9.809861512777653e-10
8.309429702683294e-11
2.2968551696422708e-10
1.916137181715346e-10
7.851886965639229e-11
1.6491422441437503e-10
3.906754984586411e-10
6.608851939252509e-10
1.8179295003432268e-9
5.545579012372679e-9
5.762373631359341e-9
3.5370711622660103e-9
3.096124667785326e-10
4.9898864367453535e-9
1.0532313202441195e-8
1.62394947629503e-8
1.8881104546852976e-8
1.4731098914618654e-8
4.680709499992259e-9
9.302696504667802e-9
4.989443844996831e-8
6.866298047449344e-8
8.151134313018928e-8
5.133202080877751e-8
5.725021962259414e-8
1.7005857714342732e-7
1.293194975606132e-7
1.084972941996667e-7
1.0466135831959093e-7
1.0759848377740132e-7
1.1145536417451293e-7
1.1181329131316165e-7
1.0535400810857798e-7
9.035200348715872e-8
6.61423366681882e-8
3.097912519404148e-8
2.0888848341821103e-8
1.0269696758249447e-7
2.65821205830051e-6
9.889381304319337e-7
0.000017187192101325722
4.587870848578114e-6
2.076325261522679e-6
3.8182623382356947e-8
1.0641198940859307e-6
8.027759136991102e-7
9.30333023709055e-7
1.1064854219442557e-6
3.5346288962653252e-6
2.2228962748643054e-6
1.822872266298092e-6
2.1656209784300117e-6
8.6651228805269e-7
1.0983843585449791e-7
2.088033032252282e-8
3.175992841267282e-8
3.386745597195536e-8
2.2163607644688568e-8
6.78823029032307e-9
9.467146839002203e-8
6.541812261154673e-8
2.27088132977761e-9
3.9086998000725637e-10
2.9544460754745914e-10
7.318185413175449e-11
1.4022083996107697e-11
1.5164731954017447e-11
1.0121061118027442e-11
8.135136113238904e-12
5.6414756423368726e-11
1.2934413509080704e-10
1.0787826589405681e-10
1.1347903719295222e-10
1.3454100593467319e-10
1.6943862415367767e-10
2.2245979725021632e-10
3.0352507696676037e-10
4.3211574941155973e-10
6.476691933324492e-10
1.0353793337329614e-9
1.2731834310355202e-9
1.919883951286543e-9
3.143975134430383e-9
5.0918481017082675e-9
1.0751929564917123e-8
3.889819992004952e-8
1.7292103157857226e-7
7.481509364103924e-8
4.2929443789199846e-8
1.2727670389123522e-7
2.0696658942415915e-8
5.7861909563689703e-11
8.69368881301759e-14
0.
0.
0.
0.
0.
0.
0.
0.
0.
0.
0.
0.
2.2481063231782263e-14
3.087069957925263e-14
4.251566122384202e-14
5.870330059374886e-14
8.12550930165224e-14
1.127513386932027e-13
9.2171186352553e-14
3.727177038949172e-14
3.210734577470396e-14
4.586864939631277e-14
6.669448759080731e-14
9.049643879007623e-14
1.2244520750963667e-13
1.7014695885142824e-13
2.4293890039588437e-13
3.539103326871289e-13
5.228629653201629e-13
7.80623081044208e-13
1.1758718069692365e-12
1.7864236637734337e-12
2.7383566517049163e-12
4.2392167715892895e-12
6.637194649398028e-12
1.0529883661825685e-11
1.6971813271279892e-11
2.7889168078124066e-11
5.431540971453897e-10
1.3841108442763839e-9
2.4053986152588886e-9
2.3144731550151708e-9
4.5439767050910657e-10
2.2355171037748917e-9
5.072641099884573e-9
7.874700952102894e-9
1.0611324487131545e-8
1.3237418444748837e-8
1.565655270684576e-8
8.036517055710607e-9
4.123502406199633e-9
2.3085570862814842e-9
4.3471938019948814e-9
5.387421453417056e-9
3.2255585611413955e-9
5.662585902970608e-9
1.7378207054410675e-8
1.3861227600591382e-8
1.1487849159468388e-8
9.71359882757266e-9
7.995209970879804e-9
5.539092383945728e-9
1.404573273741193e-9
4.0481778650945735e-9
3.978362502931668e-9
3.76768670136967e-9
3.6489320624828933e-9
3.6493031931336717e-9
8.956016092450843e-8
1.7256634190890738e-7
1.2061559727540115e-6
2.4469864349373616e-7
7.913586378921143e-8
1.2736252290426617e-8
3.2775487531694784e-8
2.414702591843548e-7
1.1311069847164849e-7
1.2465195552431746e-7
5.8309576798554957e-8
5.145694458298411e-7
1.130077310299758e-6
7.702894935052415e-7
1.543650389639918e-6
1.6748560401958023e-6
7.595608749735265e-7
3.4600651085105445e-7
4.123996572388527e-7
1.0112395221862108e-6
1.5541720382885914e-6
1.0187830763869764e-6
2.747831666658457e-7
7.705593208209146e-8
1.396406154895034e-8
2.0892154889950756e-9
8.617908219174108e-10
1.3363991548738066e-10
1.712049878396921e-11
4.351190654785194e-11
2.3362526435020186e-11
1.1689877563225325e-10
2.439261416828039e-10
3.926404015776496e-10
5.264576664516612e-10
6.252834840145431e-10
6.836241139636122e-10
6.949558863440564e-10
6.498641818989943e-10
5.411441136513539e-10
3.7065257650165867e-10
1.5948327217226112e-10
5.44399979218296e-9
4.624352607444839e-9
3.385047854616335e-9
4.2527820839768615e-9
8.437596521851997e-9
1.4325568036722238e-8
2.6194146462788458e-8
5.329256155836272e-8
1.161042013661708e-7
8.99859759261855e-8
5.656950594624366e-8
3.743090559672054e-8
2.3411960222372564e-8
1.0183194772568975e-8
6.6763878256424485e-9
3.638774091095351e-8
9.78801512265236e-8
1.0770682721332721e-7
8.574672632737434e-8
7.53341925159135e-8
8.14117986137987e-7
3.7329231143633144e-7
6.477443684950217e-6
1.2665672634624874e-6
3.8665430600214806e-7
7.766128589304696e-8
8.602124332282476e-8
6.204286782381718e-7
3.784630696206138e-7
3.7576993965225695e-7
1.5896121148467145e-7
4.276867695381591e-7
6.059064043327921e-8
3.809401499103092e-7
1.4999959278730436e-7
1.9754180195437775e-8
6.352116400747353e-9
5.182830498565329e-8
3.009596891499601e-8
9.513314428677068e-9
4.323540774278069e-9
8.576263385910922e-9
6.10975753296516e-9
4.83130058165461e-9
1.439650414408176e-9
2.818112337542811e-9
6.346572647557391e-9
1.0736986098873384e-8
1.577830353023017e-8
2.0265489497936613e-8
2.2634571994895025e-8
1.8012944981237085e-7
4.3328582432756525e-7
1.191219360555177e-7
1.812560079844704e-7
3.086474084437394e-7
3.783373682878946e-7
4.2360973151588944e-7
4.3826411038655385e-7
4.161289660515682e-7
3.686635434584675e-7
3.167191566038631e-7
2.5902688924088945e-7
1.2651210269680844e-7
4.180270596311003e-8
7.705463631613999e-8
1.1340606576983143e-7
9.332273347694995e-8
9.941985080368713e-8
9.027564751434195e-8
1.3065651092467572e-8
1.1683931689133487e-7
1.1594731467256002e-7
1.0874228250058885e-7
1.0292676009297823e-7
9.446889482029835e-8
7.933823526162395e-8
5.441219939389165e-8
1.402561737739701e-8
5.6879017067744694e-8
1.6389886433060526e-7
1.3968390977501766e-6
1.7544942087483425e-7
0.000014185537506173111
2.9395426682497516e-6
1.2488259301581487e-6
4.2963888286485e-7
7.123155702992399e-8
1.06063998669108e-6
9.547949911714995e-7
8.328291749671327e-7
9.378037307701618e-7
2.429636619991194e-7
4.7179297275085945e-7
3.9993063904991e-7
1.330648487602791e-7
2.215669789712313e-7
2.678835244363112e-7
6.961154193161265e-8
5.91136326421402e-8
9.754439451433886e-9
2.453058461167135e-8
1.594756162801668e-8
3.676257227462898e-9
3.2157957215828605e-9
3.367813922773831e-9
2.3515982107267966e-9
9.595961381254996e-10
1.2643124056673857e-9
2.942947223030158e-9
4.721429211408765e-9
6.1107619439429934e-9
2.078786621878386e-8
6.088104816933487e-8
4.9592338891195485e-8
1.8122709890572007e-9
4.693180581985533e-8
8.735257064988144e-8
1.239261357984576e-7
1.5657369628156595e-7
1.7918844768639006e-7
1.81840001911023e-7
1.5770266639328385e-7
6.424661042323904e-8
8.70070702223714e-9
1.0167225052844638e-7
1.3212478764407662e-7
1.451962251683702e-7
1.122613937539559e-7
1.245171619896763e-7
2.3800382388694986e-7
1.9683647014559222e-7
1.821531785093919e-7
1.8361185653059898e-7
1.9190874017152034e-7
1.9924289653933716e-7
1.959066494862648e-7
1.7144502518365323e-7
1.2116256906909778e-7
4.714313998172589e-8
4.968121137353241e-8
1.7086719540586326e-7
3.072669400182711e-7
5.549079772481006e-6
1.1708725723630702e-6
0.000025650394836623263
6.227650069319999e-6
2.6016148879923937e-6
2.80189576496397e-7
1.464508029480132e-6
1.177711436430205e-6
1.470383008171539e-6
1.0225151430294949e-6
4.086175741013513e-6
4.31549264629619e-6
8.264703313301908e-7
4.863886065088228e-8
2.8775582606818997e-8
4.929649328608573e-9
5.676394057720463e-9
1.9532163500833672e-8
1.6085960290305516e-7
2.405580510476447e-7
1.6868584357451007e-7
7.051613573020279e-8
2.4333530814171977e-8
8.615419639757332e-9
1.7240579712759164e-9
1.422826718096889e-10
4.252405395374379e-10
3.439060894106456e-10
1.0863557863100844e-10
3.687720487091327e-10
8.235266513432727e-10
2.4352247081579166e-9
6.83981575947416e-9
7.817699646204298e-9
6.192348897149687e-9
2.6033616832685728e-9
2.0666105901395525e-9
7.0661687980326e-9
1.138191587293757e-8
1.3329613553165815e-8
1.2053090800252123e-8
9.022383042439763e-9
3.7214248097222293e-9
3.4782192187903706e-8
1.2255642480387895e-7
3.1601956082371856e-8
1.8179849989535087e-9
6.307764180616186e-9
2.1083424942371553e-9
6.777266001195171e-9
2.4759632944630408e-9
4.748811893773621e-9
1.0779449699883365e-8
1.737796534639719e-8
1.2188149616979124e-8
5.202407058447555e-9
2.9623888937231647e-9
3.1876435489985087e-9
2.559575552996255e-10
3.156670465702254e-10
1.6573293443334414e-10
4.708256181891954e-12
3.7757400569214445e-12
2.556942072875292e-11
6.260395237593624e-12
6.698275700046379e-12
8.264386009031398e-12
1.063912045044341e-11
1.3977992541939806e-11
1.865339575889498e-11
2.5294139057057716e-11
3.494167376272894e-11
4.9380261849178806e-11
8.294691268201315e-11
8.079052145886985e-11
5.766238219780001e-11
8.394853950588666e-11
3.102660852073065e-10
1.5403411576930843e-9
5.455972181177447e-9
4.965066353158927e-9
7.819057269264927e-9
2.1402612576636762e-8
7.092309563702527e-8
7.164039777641025e-8
5.348182723476853e-8
2.2381345618903934e-8
1.9284401247491415e-8
6.172515431614709e-8
5.838292731002966e-9
2.3977197844116534e-10
1.9284132861726806e-12
6.380038458552316e-14
3.129921774484924e-14
0.
0.
0.
0.
0.
0.
0.
2.963506478209995e-14
4.056079378453719e-14
0.
0.
0.
0.
0.
2.503161519261351e-14
3.431824688789736e-14
4.8281590484037044e-14
6.915604684734796e-14
1.0008078951010915e-13
1.4572918101994775e-13
2.131351296661132e-13
3.129251498012083e-13
4.612294060344358e-13
6.826818359280666e-13
1.0151837368069843e-12
1.5175520824009723e-12
2.2819609692838486e-12
3.454489532389165e-12
5.269652512465951e-12
1.07702962598137e-10
2.0422307413838538e-10
3.3729043922435297e-10
5.020686943638709e-10
6.545112337146312e-10
7.265910426972861e-10
6.445327081982809e-10
3.5284907770004676e-10
1.7201842469428044e-10
9.228123532262105e-10
1.8709742280576015e-9
4.750746178490881e-10
1.1846510542151848e-9
1.061157108141901e-9
1.4057382775140467e-9
2.00762488651947e-9
3.0181884470080255e-9
5.226158130420262e-9
9.93270395054444e-9
7.678467807678613e-9
4.868136867948833e-9
3.67430611263667e-9
3.37980887478702e-9
3.782420246764325e-9
5.014458682107834e-9
7.686154272120476e-9
1.3604492268148628e-8
2.742301872265606e-8
3.152953916109525e-8
2.32487735385367e-8
1.959838224532895e-8
3.379575996427479e-7
3.086563088197231e-7
2.6105664127596888e-6
5.003487632933713e-7
1.3801092300261039e-7
9.890524564230467e-9
8.862483170973455e-8
4.1333645369391265e-7
1.627121043643274e-7
2.2129885946050682e-7
5.2157034975975224e-8
2.577471723047897e-7
4.964052832068042e-7
1.275023755547044e-7
3.4843949046799726e-7
1.4288193320721757e-7
1.3031617422362346e-8
3.382967798346759e-8
2.7412482352067235e-8
3.205766551741094e-8
9.433620333294997e-9
3.817919063806947e-10
1.929553518866287e-9
1.4596365431465876e-9
1.0143334714351731e-9
2.5047040335917415e-10
6.657389816873465e-10
1.4018734605560492e-9
2.2504486106610245e-9
3.0385861393135655e-9
1.0457005503927102e-8
3.064873247227384e-8
2.347180778956013e-8
2.6265584163667044e-9
2.5759864400049595e-8
4.434381447748418e-8
6.171918503179503e-8
7.877463828460589e-8
9.423959135918704e-8
1.0517225120950185e-7
1.0696029748122625e-7
9.329420052091336e-8
4.5821990837943677e-8
1.0280330289611276e-8
6.254523976133098e-8
6.161249670888915e-8
5.227330649989106e-8
5.6200068019619886e-8
3.922816624575166e-8
2.0851784047031615e-8
6.677292543591942e-8
6.465163047948318e-8
6.114706020969663e-8
5.7991491099875495e-8
5.298975930985103e-8
4.483969421129264e-8
3.325712918807189e-8
1.7406913290635173e-8
6.7022292124769505e-9
5.1844399276249256e-8
1.4804804366088835e-7
1.0156984237511808e-6
5.117177878379106e-9
9.588705938997885e-6
1.9194442859392797e-6
7.477358617690785e-7
1.908905601482466e-7
2.7148897161852773e-7
9.796959058408346e-7
4.7262272080784086e-7
6.177013629010896e-7
5.52721293630304e-7
1.5613011139355929e-6
1.9001196145971775e-6
1.7171989261149864e-7
2.2695278792834507e-7
9.07514908259292e-8
1.9126388196491444e-8
6.132236442461244e-8
7.070531621593811e-8
2.09384192512839e-8
3.3783992327040608e-9
1.969297686406785e-9
2.5259751534919766e-9
1.7759561848977435e-9
8.865321833621636e-10
7.065054482420348e-10
2.0743845546105966e-9
3.740381464920328e-9
5.960391162070802e-9
8.258373131880798e-9
8.906464568224808e-9
6.210650193059899e-8
1.2432698731313586e-7
2.7405342952626582e-8
7.326062585260912e-8
1.337342144495579e-7
1.8213210024180392e-7
2.18723065164186e-7
2.2787193561325746e-7
1.9250835012526804e-7
9.16870673646331e-8
1.967117043509764e-8
2.536919514422968e-9
4.094038075667757e-9
2.0646338363560736e-8
1.2500803407236107e-7
1.1409834227941606e-7
1.139890498066074e-7
1.2032218012795433e-7
1.5504453467996212e-8
7.489023093327409e-8
8.584635553926057e-8
8.841082837396089e-8
9.241693981053363e-8
9.586681970927904e-8
9.526702144258211e-8
8.772569192806079e-8
7.2329473706313e-8
4.952376497322491e-8
1.85030733980579e-8
2.563377241538365e-8
9.52273980746302e-8
2.074111353492683e-6
9.389825542749745e-7
0.000015357985717602352
3.972055808123089e-6
1.787048060132893e-6
3.3819666913486955e-7
1.1652350374634871e-6
7.739509508239639e-7
7.926716895667797e-7
1.296372620374872e-6
7.812074519885593e-7
7.766983772523948e-7
2.3752637611615844e-7
8.142214163859244e-7
4.083237936222968e-7
1.7733492397440757e-7
5.505459856196108e-7
4.274106235107895e-7
6.37879735894066e-8
4.075391384641098e-8
1.8713416573101387e-8
5.507518681246207e-9
1.1510840271777945e-9
4.597136260642342e-11
4.241690052113296e-10
3.6132446079124837e-10
1.452755918749785e-10
3.1972368332372214e-10
7.740574781074944e-10
1.3400734905789068e-9
3.930395260900978e-9
9.80170646140037e-9
8.471441242925297e-9
2.8418716355398063e-9
5.243493826212746e-9
1.4785546467525531e-8
2.503801869661435e-8
2.945632986844016e-8
2.1084880205328375e-8
4.270730452111555e-9
1.3771263955555339e-8
2.822870010300123e-8
1.938739106903708e-8
2.3568477510241116e-8
2.9490168444872337e-8
3.159099369727092e-8
4.244603791620139e-8
6.310251415437597e-8
7.627834458373372e-8
9.160403927766462e-9
2.3977596757975673e-8
3.008254755044624e-8
6.594413092054264e-8
2.7507351654132074e-7
6.487859061620491e-7
3.414566803334872e-7
2.313933135369784e-7
2.1318208907201608e-7
2.149186443948551e-7
2.2535279957673235e-7
2.3177504188879354e-7
9.474833748131781e-7
9.299842772576204e-6
1.6133644155230825e-7
2.8089226526561646e-6
3.4986175516736174e-6
1.2630648314334996e-6
2.5479265124961705e-6
3.066159923216701e-6
2.011289617490684e-6
1.8777948211699023e-6
1.252482540287789e-6
5.838260675104127e-7
3.491301103651062e-7
4.404644088710135e-7
1.1608126571381193e-6
6.699387494532739e-8
4.533981540982312e-8
2.4483289404296384e-8
3.977036251957858e-8
2.260724713838435e-8
1.253182353506773e-8
2.6273208095384285e-7
1.2593090804727958e-7
1.0977954729770538e-8
6.924295546924842e-9
3.4481721666139056e-10
7.696656614295613e-11
2.4114754458984003e-11
4.86269354320145e-13
3.2325931654126476e-11
4.328657870993113e-11
2.69192423086544e-11
6.587834315345567e-11
1.2045096033822642e-10
1.0383102983736473e-10
1.1039588731913577e-10
1.2944858569461435e-10
1.60948428283048e-10
2.0988071085762307e-10
2.8716829108991906e-10
4.1518676203193e-10
6.430307963382307e-10
6.635429951938282e-10
9.96637269532983e-10
1.960128288810176e-9
2.9961703391933635e-9
4.941340926279992e-9
1.2210714506855273e-8
7.134281352409568e-8
1.1372643437344859e-7
4.2475049293550485e-8
4.674535739771685e-8
3.14419889836686e-8
8.262451188280769e-10
2.5493469818027247e-13
9.149035024662377e-14
0.
0.
0.
0.
0.
0.
0.
0.
0.
0.
0.
2.2222996755371563e-14
3.0468186730643513e-14
4.188416487367524e-14
5.771420917264814e-14
7.971168866853489e-14
1.1035248795174552e-13
8.642638803003509e-14
3.457018004244063e-14
3.026649298192092e-14
4.447200473925067e-14
6.46836186090195e-14
8.74341359785001e-14
1.1814852792975507e-13
1.6415605172861176e-13
2.3427906595134426e-13
3.4084154756767165e-13
5.024329250685123e-13
7.478576798815369e-13
1.122323594857029e-12
1.6975664223217121e-12
2.5888234203340287e-12
3.983916466867814e-12
6.194264401039526e-12
9.74690917224396e-12
1.5556146869861146e-11
3.0397912878629104e-10
7.111205888992759e-10
1.2581952198174192e-9
1.5631489760095121e-9
1.0877253911506602e-9
1.3255550081346856e-10
1.7706508320308445e-9
3.595636623029747e-9
5.499917894997457e-9
7.428289961363113e-9
9.330934269998862e-9
1.1144985709491438e-8
5.5999509962903305e-9
2.1059548690357735e-9
2.8204147134325885e-9
4.172554879857354e-9
5.2369509638174815e-9
1.0996186732166738e-9
7.258265655261758e-9
2.1327942588536616e-8
1.6334940407924547e-8
1.2956632192438441e-8
1.047594161185551e-8
8.23336605744785e-9
4.089045300532437e-9
1.8137966131426474e-9
3.0728709395013925e-9
3.0375621043444533e-9
2.8942360816931047e-9
2.8133047744146767e-9
2.825931290000435e-9
9.565237470063328e-8
1.736579496793312e-7
1.2946266286182376e-6
2.591256193464617e-7
8.452538151576709e-8
1.4663949417122344e-8
3.2130469423534094e-8
2.3574678902463667e-7
1.189443498324179e-7
1.2739865717041706e-7
7.70467302609365e-8
3.277007062119521e-7
3.15436347783164e-7
1.0251426005535643e-7
6.817434081772162e-8
6.409491758821885e-9
1.3838842475125179e-8
1.9325661128872293e-8
2.4495037210938945e-8
1.0781651018946e-8
4.035625155495033e-11
2.592902729343736e-9
1.898153012951094e-9
1.4149452839726838e-9
6.406827999606534e-10
5.839424367715293e-10
1.5147137391436023e-9
2.606712938629399e-9
3.863942893668513e-9
4.965003650897155e-9
5.433478519615703e-9
3.777944594596719e-8
9.804521433271245e-8
3.674994289804091e-8
3.428355069238044e-8
6.928629364881472e-8
9.035665672626203e-8
1.0669207245804008e-7
1.1829297748811872e-7
1.2410167490064568e-7
1.2413561979282423e-7
9.921994884704655e-8
6.722145532600047e-8
3.2302980611994475e-8
1.4598664216112352e-9
5.968876998284282e-8
4.163907276073183e-8
3.655334760514382e-8
3.937821122361834e-8
3.0232720371987205e-8
1.0042841647794329e-8
3.631188122052883e-8
3.5881225109788696e-8
3.401663420317397e-8
3.1803669667394896e-8
2.824650859062572e-8
2.2758619805700304e-8
1.4823262916580064e-8
2.323671229164356e-9
2.291969805894564e-8
8.627655334460481e-8
8.420307994491443e-8
6.228605658717594e-7
2.3002653669437152e-7
5.640876610024428e-6
1.0527857384532052e-6
3.639209022587534e-7
7.724307773116204e-8
1.1761325695743425e-7
9.805999583362177e-7
3.044802034762878e-7
3.606584465310637e-7
3.02677283173576e-7
1.0081654750861894e-6
1.1321843693792102e-6
3.050608469891929e-8
1.6234332144766868e-7
3.6314552570914746e-8
5.958513303529647e-9
5.105043355462924e-8
5.714058336272982e-8
1.770254646094452e-8
2.140930250757285e-9
2.4897593073627016e-9
2.3770014738284046e-9
1.6762004717361695e-9
8.030911522002272e-10
6.822086325931579e-10
1.892634637979382e-9
3.3554614371726947e-9
5.192354246439407e-9
6.922253722325954e-9
2.925995984519595e-8
7.516965113866669e-8
3.003889696408226e-8
3.015528427380471e-8
6.975647875942461e-8
1.0049095695988987e-7
1.282994170439809e-7
1.4990997181017237e-7
1.5826725986524628e-7
1.4318209533023098e-7
8.67960454879244e-8
1.0773582950350213e-8
2.5793244140697748e-8
1.4197185702358625e-8
1.7614134806283616e-8
1.1179713835935736e-7
6.959536819439121e-8
6.853495853844133e-8
7.01745092833457e-8
1.4403543985743606e-8
5.62346559515524e-8
7.46392348553606e-8
7.40155988091356e-8
7.29877079556917e-8
7.04958954463152e-8
6.425472376922202e-8
5.34054975198911e-8
3.836660686602605e-8
1.8993134602224947e-8
7.476295061365421e-9
4.914308474823377e-8
1.1451915914597872e-6
9.278504613814087e-7
0.000010547838451197591
2.9026557790704714e-6
1.3499665875625214e-6
5.073464446743567e-7
5.368093388812922e-7
9.262965590248262e-7
6.365848558987695e-7
8.712806424063874e-7
9.253615664476419e-7
2.3458752621913855e-6
3.1276077383397075e-6
1.2948920007230828e-7
2.5497154123983536e-7
1.103068560537701e-7
3.580925213826219e-8
8.192979649269422e-8
6.612350209543029e-8
1.5449071530826606e-8
2.320096682871417e-9
2.075358456332685e-9
2.4687303302683316e-9
1.7194659074543118e-9
6.50381901366032e-10
1.0619259508883577e-9
2.6150693901019923e-9
4.684665022953077e-9
7.646555945104496e-9
1.113042343052225e-8
1.2192887301805526e-8
8.379543622889841e-8
1.331387162753356e-7
1.69001195116632e-8
9.626441480918304e-8
1.6559577913858077e-7
2.213837583771046e-7
2.503673852266119e-7
2.2331645754239962e-7
1.1894463856721416e-7
1.0630609105689824e-8
6.667137915628041e-8
4.882092666502448e-8
2.39752931456741e-8
2.8459778986437918e-8
9.58924522547615e-8
1.395659980070498e-7
1.3953665933461718e-7
1.391693025353059e-7
2.0661196436838434e-8
1.0619711800166029e-7
1.0031433271478027e-7
9.830599299760985e-8
1.0352932208219468e-7
1.1167499698459516e-7
1.1817697097802638e-7
1.1822965632178472e-7
1.0812572557474198e-7
8.718765417901498e-8
5.6906013464392835e-8
1.7567155587282546e-8
3.435644306278639e-8
2.3100603777171543e-6
3.5341591989118843e-6
0.000011621067269705937
5.7054501335990294e-6
3.1480402922488822e-6
6.566175774915348e-7
9.535700610251696e-7
8.887406010945512e-7
1.0770297620926808e-6
1.2554465097176128e-6
1.7137434138234618e-7
1.1132379406555317e-6
2.385154455792303e-6
7.381780897855462e-7
2.6022186007701147e-8
1.144894605253908e-7
1.3366940865903682e-8
1.199820777814181e-7
6.285779877583374e-8
1.4385823747261385e-8
2.1856354667952614e-8
6.62283661741992e-9
1.4757022283034069e-9
7.618349296225098e-10
1.635768094905631e-10
3.80921572376157e-11
1.4412414316917618e-10
1.0066922385669582e-10
4.6243565417662345e-11
3.0132866547217344e-10
1.0490128969473898e-9
2.461424180457579e-9
2.7153309499051425e-9
2.2962907327091566e-9
1.1305061199358788e-9
6.412349196134723e-10
2.684804949611559e-9
3.4277849757929687e-9
1.5805923923035695e-9
2.211692487052777e-9
6.736166559110821e-9
9.854839167379417e-9
2.5437866458681383e-8
1.0026845270420989e-8
3.2374349244283466e-9
1.033442762426886e-9
2.2415537247171025e-9
5.953234620151956e-9
2.2570461086265406e-9
3.916149335731923e-9
1.1696588922316129e-8
7.52821447310835e-9
2.240034024043329e-8
4.482249194931551e-9
2.6582198754858097e-9
3.3476111174094157e-9
1.9115331096396223e-11
1.952163512860112e-10
2.723061349324146e-10
8.570126260308531e-12
9.66227355848877e-12
7.065752473559888e-12
5.853060608437667e-12
6.211108148065797e-12
7.579673848665244e-12
9.700779742067812e-12
1.2708788834058382e-11
1.6936000817818792e-11
2.2949401222736764e-11
3.1692922991138695e-11
4.4789384587609236e-11
6.519028198743445e-11
1.1671259315776828e-10
1.348740871761025e-10
1.3915474080494453e-10
2.7955777861536774e-10
1.453392482790172e-9
4.178591903841454e-9
3.993056615128436e-9
6.852798356999365e-9
2.0819544361475553e-8
5.811898606460993e-8
7.225907039482982e-8
3.875056622166772e-8
1.7811851132670416e-8
1.680644573984211e-8
8.543073144457192e-8
5.8001689895374175e-9
2.1788162128837454e-11
5.232527007046685e-12
0.
2.6651418060600524e-14
0.
0.
0.
0.
0.
0.
2.329736407611552e-14
3.1865400349686946e-14
4.3612809172195766e-14
5.977651874364802e-14
8.207382695283381e-14
4.9426202007963576e-14
0.
0.
2.8381462738329297e-14
4.163296460121548e-14
5.608045799495857e-14
7.62623770089815e-14
1.0672046935169997e-13
1.526634523106048e-13
2.2138444146834128e-13
3.23801861021871e-13
4.765296638024708e-13
7.050152290650414e-13
1.048493962347369e-12
1.5679467493447638e-12
2.3590715858349756e-12
3.573737765871837e-12
5.456122632679871e-12
8.404813783350277e-12
1.3082173495367318e-11
2.601002405861964e-10
5.389868602068864e-10
9.227348342584562e-10
1.3175928140928373e-9
1.4509678716645403e-9
1.0855267821598296e-9
1.750711388954642e-10
1.1826655181618317e-9
2.853884651396335e-9
4.7234014250791195e-9
6.702675106400447e-9
2.1308328907935983e-9
1.3488755489753375e-9
2.5163917346924363e-9
2.527172176843819e-9
3.263318605260089e-9
4.796526424837816e-9
8.31855717614176e-9
1.3614010805036445e-8
8.410522647710075e-9
5.720683420157432e-9
4.1756347968810144e-9
3.274199994718499e-9
2.8707456053268083e-9
2.971891139804725e-9
3.770344934695575e-9
5.881802424838449e-9
1.0789581776223337e-8
1.5245537486467692e-8
1.231448158245526e-8
2.1295229348810903e-7
2.3895834917742387e-7
2.1481939568489097e-6
4.1073759105300286e-7
1.2519835887838654e-7
1.8832607464462557e-8
5.198898094368611e-8
3.964592875263619e-7
1.526648066681798e-7
1.763694679400122e-7
6.292500967571178e-8
2.1032458607724673e-6
1.37479612662333e-6
1.2823069713653812e-6
1.6584975397119635e-6
1.369734176656795e-6
1.0794052357493718e-6
8.801931302896299e-7
7.362995747474881e-7
5.718092101517878e-7
2.9782764572975763e-7
8.274485367158975e-7
1.148310105627018e-6
8.486915833263806e-7
7.315090439079419e-7
1.9873314523991582e-7
1.5844259877886052e-8
4.457081449474751e-9
2.562462564396055e-10
7.952259539011595e-11
1.919576893309244e-11
1.916468594664663e-11
8.292831119830472e-12
6.2155414797973725e-12
2.920871677323984e-11
6.59300219044906e-11
1.2076234723170582e-10
1.9635549806757025e-10
2.9532267051895665e-10
4.2247932831571333e-10
5.826345977293707e-10
7.75023507873497e-10
1.0071389114100437e-9
7.330244251342141e-10
9.794215877542824e-10
1.563378221995286e-9
2.278234690429372e-9
3.403008711519582e-9
5.158038673390514e-9
7.79535336430841e-9
1.1634508926098722e-8
1.7303230702754838e-8
2.6462102445177424e-8
4.3093796208660455e-8
4.5915170326700455e-8
1.4429041799594881e-8
4.575823808145683e-9
2.4604293011017646e-8
5.7378338538553475e-8
9.452257957641578e-8
8.003213516724346e-8
6.583712639343225e-8
4.586987844348471e-7
9.911129842692818e-8
6.403599465200702e-6
1.507192433263506e-6
6.690060338100875e-7
2.7925634677544083e-7
1.0178456428367859e-7
