# Supplementary material for: Observability and Controllability of Nonlinear Networks: The Role of Symmetry
Source: Phys Rev X. Author manuscript; Available in PMC 2018 Nov 13. (PMC6234006; doi:10.1103/PhysRevX.5.011005)
Supplement: Code Archive [file NIHMS982008-supplement-Code_Archive.zip › MathematicaData/FNCtrlbDELTAHetN3M1ChaosK9IC1]

5.103413242160639e-9
2.2131995577395216e-8
1.0989986191482169e-8
1.5185039781713263e-10
9.941415897212954e-12
1.7137818640725177e-12
1.0969288535951975e-12
1.0814555649932492e-11
5.17220262595397e-12
5.431700903423659e-12
6.581773105235188e-12
8.327068830634067e-12
1.382438139652483e-11
1.1944203501782658e-11
9.512472654764362e-12
1.0259374233941732e-11
1.4535082138200605e-11
2.2970689733146465e-11
3.8073278422463075e-11
6.581006667472956e-11
1.1998428374998474e-10
2.3550053043536883e-10
5.144459661579475e-10
1.3200150292157318e-9
3.997346917862295e-9
7.583786191869572e-9
1.0661342181208852e-8
2.3363666893454336e-8
1.0833857425428295e-7
6.99430180953179e-8
8.467602530739925e-8
6.252373600161206e-8
4.5184223128590525e-8
3.160384590405381e-8
2.2255625425669996e-8
1.6639123802401544e-8
1.3908982074260586e-8
1.40060498036052e-8
2.0771753932990257e-8
1.3012265849503174e-7
1.985919182249088e-8
1.035238647367463e-11
1.2347729394694747e-13
0.
0.
0.
0.
0.
0.
0.
0.
0.
0.
0.
0.
0.
0.
0.
0.
0.
0.
0.
3.6876800392699367e-13
4.902565430116879e-13
6.556917487329505e-13
8.951834654975455e-13
1.2370532064522987e-12
1.7241069032207445e-12
2.4172670727536895e-12
3.40282098987409e-12
4.802547995538834e-12
6.787020321301599e-12
9.592158086445753e-12
8.022907471155039e-12
6.641566481290563e-12
4.675204687242936e-12
4.698626027096932e-12
5.569790556609652e-12
7.485649121548711e-12
1.0832615903266561e-11
1.6274718404915975e-11
2.51732354706046e-11
4.012472462822884e-11
6.609809391499894e-11
1.130731325958125e-10
2.0259117389413628e-10
3.8580248154936113e-10
7.991616516237441e-10
1.8386654662290061e-9
3.741796227947172e-9
3.4262383096318948e-9
3.50342954511927e-9
4.02030612633322e-9
7.108938527417974e-8
3.442345606574724e-7
1.328227490327178e-7
2.719848895252748e-7
2.4761060586058315e-7
2.1656536479261903e-7
1.7205571619677549e-7
1.1767442280241827e-7
6.515750979802048e-8
1.607549940507085e-8
3.783636568185731e-8
3.364279671581469e-8
6.427076639839792e-8
5.883914014429754e-8
3.778813884060573e-8
1.3591081123196017e-8
1.9674280433838723e-8
1.4788160459699375e-8
1.229042565118549e-8
1.1406636096573958e-8
6.200212013952246e-9
5.404313581425228e-9
2.31533179766927e-8
3.592161333219459e-8
2.6956155909278027e-8
2.0946865323310698e-8
1.5466897510992192e-8
8.455435610871433e-9
6.0264418424531365e-9
4.835029160650979e-8
1.2500647203780043e-7
1.8458688368320895e-7
4.436854810744936e-7
1.6524834160055755e-7
7.380395537861293e-9
1.4939293031869595e-8
7.270877416424947e-9
7.540780988169803e-10
5.220088875408562e-9
1.8604286577878276e-8
1.4360443861471248e-7
2.6494887283604882e-8
3.893864080017928e-8
6.553433918418311e-9
2.680607192549773e-9
7.268096708664635e-10
3.680049903718922e-10
1.2576184388080986e-10
3.8045426350780385e-10
1.180228653370975e-9
1.2099862596283616e-9
9.88077863130979e-10
8.467161696692345e-10
2.426881167660663e-10
3.142116811611564e-10
8.897481239676483e-10
1.8049060863158737e-9
3.3110673853136272e-9
3.386481708131648e-9
1.5350781849174992e-9
4.5785254394627916e-10
4.261494282156859e-8
1.6472829578775428e-7
6.670005170312374e-8
1.2689325572547093e-7
1.2444848412034177e-7
1.1590114303045356e-7
9.90886020512303e-8
7.446408589869877e-8
4.770997469050655e-8
2.164683377892456e-8
5.4725087841408964e-9
2.9589942591751723e-8
4.0015911906762297e-8
3.080327578060287e-8
1.8223349216162854e-8
3.730469656435249e-9
1.229774996623225e-8
8.98778469161862e-9
8.010291881048079e-9
7.320173570359479e-9
2.033605473215308e-9
7.126717533864412e-9
2.3369498705605635e-8
1.9753395558560417e-8
1.5604553295451868e-8
1.2456388056115657e-8
9.10405822540634e-9
3.931826580738035e-9
1.060076296401601e-8
2.3904281129788023e-8
1.7817346062773388e-8
7.915490261871304e-8
1.3887327323900002e-7
2.727382303929007e-7
8.462138898059907e-9
1.665742637015305e-8
1.1485681359220509e-8
3.95042422033317e-9
4.267366549604691e-9
2.2338303321927126e-8
1.8021892250842858e-7
6.049577911348507e-8
9.901426164607313e-8
5.575644706607875e-9
2.5441097363114957e-9
1.0415603699069878e-8
1.008065867995966e-8
5.938103333609157e-9
2.820627113255804e-9
3.962930883766301e-9
2.1154660055876674e-9
1.717697420251715e-9
1.5096107309753746e-9
3.416421928213899e-10
1.1781708741979855e-9
2.900001662504658e-9
6.002656678100233e-9
1.198833259410591e-8
9.983855407600546e-9
5.245625741757774e-9
2.253096701872498e-9
2.3805207391542e-10
2.3688654300220757e-8
1.0331158715524171e-7
9.25410603184543e-8
9.54570940569658e-8
3.347788586726582e-8
9.476556589115174e-9
4.192565383773725e-10
3.4740539071970673e-9
2.59559600745703e-9
9.730732722687648e-10
8.09136386343724e-9
2.0859815005598047e-9
6.946825371070825e-9
6.052224677685911e-9
3.2807834045828806e-9
1.795996343546229e-9
1.6782897751067997e-9
1.0668104074919456e-10
2.94018832461427e-10
3.3025148052811496e-10
3.100014846033636e-11
8.802350776256996e-10
2.249693253098374e-9
4.762466577990093e-9
3.3741560206551927e-9
2.5381812579200687e-9
1.8774438494661427e-9
8.696761931981871e-10
4.016838961332124e-9
2.5142258512281914e-9
2.875587595831117e-9
4.2277116350756786e-8
4.818780103212701e-7
1.691503536700799e-7
1.005477849394108e-7
5.984512556207346e-8
2.9766630321279973e-8
7.791074137211594e-9
1.4092241040394069e-8
5.998256176917177e-8
7.956784116872697e-7
1.8953315975202166e-7
3.092039315697387e-8
1.2674157647016953e-9
9.799944940990814e-9
2.352942970234508e-8
2.159324786664945e-8
1.281209569480667e-8
1.0337677145100821e-9
5.988909367865376e-9
4.212208312329182e-9
3.4661978930329274e-9
2.6905086672567962e-9
1.2517108350939315e-10
2.7806890003985575e-9
6.097267863917176e-9
1.1914332357423279e-8
2.2386811305000557e-8
2.0191842116566122e-8
9.027565449044462e-9
2.502647855727691e-9
8.842277177553173e-8
3.926110863767466e-7
3.460832887840843e-9
1.2693512709698152e-7
1.2547844113486958e-7
1.1733193305589284e-7
1.0223183474839368e-7
2.158957731980593e-8
2.2362977734061135e-9
4.943068623031183e-9
1.9205007164197927e-8
8.395878181749122e-9
1.2076218742009901e-8
1.257798974898896e-8
5.174454383837817e-9
6.188476570560476e-9
1.3432045995612823e-8
1.0980858260339646e-8
9.68534412209847e-9
9.256822355942813e-9
4.036238256983133e-9
5.024545371989108e-9
1.8737460672823855e-8
1.6315236774993543e-8
1.3386938004022271e-8
1.0826828110448126e-8
8.063526088601421e-9
4.778451759261594e-9
2.872817306943481e-10
7.655288907343537e-9
2.5918964855530104e-8
1.903376124293799e-7
2.7984459157629965e-8
2.7342552696900075e-6
5.85554475305123e-7
2.6872158427489116e-7
1.1523060010903712e-7
3.166849959614651e-8
3.105068988637051e-8
1.8148181037800802e-7
5.489161916412075e-7
2.899742818759996e-7
3.6240735352266365e-7
1.276028167439065e-8
8.517482863170072e-9
4.3359127283147916e-8
5.58724100747675e-8
3.980803094191527e-8
1.1935738009826705e-8
9.764050833435177e-9
9.474606261344294e-9
7.219243063557574e-9
6.158151898664233e-9
2.7433433427122592e-9
2.728620174306379e-9
8.176636527880145e-9
1.7216616305686195e-8
3.504744263110772e-8
4.536903804461969e-8
2.1795176744529736e-8
8.233116440691444e-9
2.365668798589816e-9
1.7227676172402646e-7
6.131752961962063e-7
2.4633753405505245e-7
3.7773211895743976e-7
3.2604320278134903e-7
2.812446186374965e-7
2.2918092907035397e-7
1.9641763921927043e-7
1.5143495402857097e-7
6.114588177435863e-8
8.286691510075225e-8
7.946531649879115e-8
1.0056853977362717e-7
6.368207508235063e-8
2.570140898998818e-8
5.007117016521697e-9
2.886922049264443e-8
2.3348876604811478e-8
1.9780707507074166e-8
1.9266573594366966e-8
1.1365727497876362e-8
6.4455334219383705e-9
3.1139700298815254e-8
4.227185799374972e-8
3.424780507408839e-8
2.754808284011762e-8
2.0861516680882018e-8
1.344214918493464e-8
4.273092893308598e-9
9.858128016321321e-9
2.861200075796363e-7
3.1286276311249686e-7
2.6818115683233065e-6
9.93456468958098e-7
5.523726488825517e-7
2.997033505973679e-7
1.3004049074942298e-7
1.4971513544137486e-8
1.173292146330981e-7
6.884619338583874e-7
7.830286182161059e-7
6.239216116628886e-7
5.5043293171918204e-8
2.8632332133098328e-8
1.5986165328757534e-9
5.1114893624685866e-8
8.243024741565294e-8
5.157968164751924e-8
1.4350017777194363e-8
7.81652947357223e-9
1.0202156684543256e-8
7.578669961444556e-9
6.116654804414873e-9
2.370437207855161e-9
2.9958637800106048e-9
7.956570214205659e-9
1.529638281315484e-8
2.7540808279030315e-8
4.731176040474901e-8
3.74243010134619e-8
8.925185262414816e-9
3.210360473806778e-7
9.85920175166719e-7
7.069773415332823e-8
3.6127500646245697e-7
3.956683607453511e-7
3.9460997660400985e-7
3.6139155270673756e-7
3.007355397727315e-7
2.4503965502991826e-7
2.3052124383736725e-7
2.793454842959188e-7
2.2280443071055658e-7
1.4480633241917918e-7
6.530781469469708e-8
6.831549999799702e-9
7.873128756930002e-8
6.283056844934757e-8
5.265882289230466e-8
5.394319371915179e-8
4.1992543571039835e-8
8.454868536074967e-9
6.810987986599321e-8
7.390179135165734e-8
6.723737448754292e-8
6.0249101966651e-8
5.1220415999149405e-8
3.902223384115533e-8
2.283344636303168e-8
7.091615823491499e-10
4.308101615778312e-8
1.3211556311163872e-7
8.594286290171133e-7
1.9363054795359895e-7
9.276634288220113e-6
1.987884473486392e-6
8.862647222933742e-7
3.4261896482749447e-7
2.288222746082728e-8
3.9034134126870265e-7
1.2425594093889965e-6
6.620538536014657e-7
1.0210294192153722e-6
1.2344492081355134e-6
6.508992664278403e-8
2.7385979900416154e-9
1.5643184753953261e-9
9.908890630450612e-8
1.142041059702674e-7
5.6637414898184664e-8
1.2689208857677677e-8
9.863177078399398e-9
1.1356192396370475e-8
8.51885927294376e-9
6.438565616116669e-9
1.026053476801701e-9
4.976422376099562e-9
1.131108590896882e-8
2.129857973563732e-8
3.8193189267826604e-8
6.435013938026908e-8
3.8202783682265175e-8
3.275973409818798e-10
4.4727213296834036e-7
1.2468937863019442e-6
2.072529759228021e-7
5.329669155133324e-7
5.599228199913217e-7
5.423606564480282e-7
4.7252474858827626e-7
3.7548556591070006e-7
3.03426537983195e-7
2.9408677178744004e-7
1.4806450981892092e-7
1.848723149072621e-7
1.2453545590815075e-7
5.8823342898906436e-8
6.3140547476378844e-9
1.0540107600901777e-7
9.286096804542794e-8
8.00745496058473e-8
8.551575561839371e-8
5.836942457207273e-8
2.548543129115324e-8
9.546064549825627e-8
1.0379228112702227e-7
1.0021845165374522e-7
9.447745480073509e-8
8.421569012629851e-8
6.785743645717557e-8
4.568521974640566e-8
1.7068372668413853e-8
2.2969217114976578e-8
1.0947627532362815e-6
1.44269184370826e-6
8.107988797142891e-6
3.3004438738841847e-6
1.7640116876661562e-6
9.192239411012682e-7
2.327754207689287e-7
7.483044149140668e-7
1.3704154325977646e-6
1.0628081200745182e-6
1.7099149592529205e-6
1.6924299657572498e-6
2.0541514095225825e-6
5.220970606214822e-7
2.870161805433896e-7
1.4700892252081126e-7
3.110102669902629e-8
3.68803133677061e-8
8.843537757136466e-8
5.0013152789400066e-8
1.1530753403055192e-8
1.1416324017940028e-9
4.4929308591208876e-9
3.38093774215554e-9
2.1535918240520187e-9
2.812206922550446e-10
2.6918025078637403e-9
5.193730361222583e-9
8.535283580516953e-9
1.2228385666171269e-8
1.418921485891563e-8
8.069865215119736e-8
1.677410253770185e-7
4.511932229284267e-8
9.700086157081979e-8
1.8767633995663457e-7
2.608017867323577e-7
3.1928656974321486e-7
3.420649533060104e-7
3.0909975496244245e-7
2.1277657894436924e-7
7.179835218716917e-8
4.2684921901687026e-8
1.6887892976816636e-8
2.8362062984902336e-8
1.7002280844236653e-7
1.6972996821635867e-7
1.805589815066478e-7
1.3906897331885917e-7
7.653332850475849e-8
1.4474301824274254e-7
1.4216267202248624e-7
1.445540534886154e-7
1.5315707324357113e-7
1.6299174212712008e-7
1.6756201515136238e-7
1.5964602834300125e-7
1.3467153243558338e-7
9.295056573813481e-8
3.56631124539065e-8
4.080904674105688e-8
1.466855236299135e-7
3.820455977095308e-6
1.2144362848406426e-6
0.000018469827269468947
6.399307505770956e-6
3.200350946581175e-6
6.805321517834336e-7
1.3823836152559018e-6
1.196076353639628e-6
1.4008014104473262e-6
2.226306380297289e-6
1.1485090472618761e-6
6.484524084961027e-7
8.210614395839899e-7
8.534619298338305e-7
3.283484690776988e-7
4.331299322430364e-7
7.049498825667857e-7
3.6930220220327107e-7
1.4938264941483397e-8
5.595138924899e-8
3.2632784764692936e-8
7.99348130200869e-9
1.5985270425648167e-9
2.2405757733931948e-10
8.898732922488297e-10
6.429455273269576e-10
1.462722990208816e-10
7.564218695287019e-10
1.6113270804527735e-9
2.737596239091669e-9
4.173088885034637e-9
1.2165185160889742e-8
2.8111871726019636e-8
2.0702708981652092e-8
8.294104695366729e-10
2.6572385783536633e-8
5.383249299868405e-8
7.71717394941875e-8
7.723467015985285e-8
4.8701130327999786e-8
1.1700937731299371e-8
1.7199121207510118e-8
1.2508054663159684e-8
1.8681023390363096e-8
3.308064413993513e-8
3.8087215074192146e-8
5.08373911263187e-8
8.111081948024924e-8
1.339288791239241e-7
8.329861143896299e-9
2.0797662704261074e-8
3.262220226825388e-8
8.041467607731813e-8
3.6019910682693793e-7
7.928663693672484e-7
4.475993272311366e-7
3.084443268330504e-7
2.849785738990968e-7
2.868260564771683e-7
2.9794849424655655e-7
3.003881544831321e-7
1.2485122108501615e-6
8.662658033509177e-6
1.6305965722625137e-6
4.21305783022568e-6
5.132554386709449e-6
3.0431685412429206e-6
2.1840364623752543e-6
3.4037017290523762e-6
2.7450761597661275e-6
1.7703077896928965e-6
1.3648829547053782e-6
5.140493656656812e-7
1.3828407748703295e-6
5.014601781900461e-8
2.0582448566992237e-8
1.6168781991962138e-8
3.081452706975098e-8
2.33880948005661e-9
5.8105495322196975e-9
3.6156987008972137e-9
1.1356328054835368e-9
1.5106142965182376e-10
7.926616385973735e-12
1.03134194942054e-11
1.1676054803601726e-11
1.871858354082055e-11
2.1413845904992795e-11
1.6789394444766443e-11
7.57946139191687e-12
1.8292940227183476e-12
9.699770008124236e-13
1.296857847124036e-10
8.967974410243222e-11
8.847968480182451e-11
1.0319138028123756e-10
1.2974694819437836e-10
1.702640431603187e-10
2.3088747877610975e-10
3.2340248244153357e-10
4.700000711476748e-10
7.141174750276241e-10
1.1435838173192635e-9
1.7500036906260552e-9
2.9661969940273914e-9
5.127929214110829e-9
9.802915742294601e-9
2.7477537288754836e-8
1.3792777397287575e-7
9.606789770032985e-8
5.030642237156618e-8
5.763870267717295e-8
8.080690837237448e-8
5.057945755474193e-10
1.6921757355769048e-11
0.
0.
0.
0.
0.
0.
0.
0.
0.
0.
0.
0.
0.
0.
0.
2.603945136197227e-14
3.604368041507994e-14
5.0028695361046324e-14
6.963403617668231e-14
5.6534688370300644e-14
2.3083400365237892e-14
0.
2.848274397023989e-14
4.1083144398250094e-14
5.5393213556953596e-14
7.461063644372452e-14
1.033736511655934e-13
1.4734149277198154e-13
2.144292967076059e-13
3.1659905356399026e-13
4.72456244483789e-13
7.113447867250845e-13
1.0800862329553622e-12
1.6543616206563946e-12
2.5583608562796657e-12
3.9995653260282164e-12
6.3321303546927404e-12
1.0176535519945602e-11
1.665535886573855e-11
3.548468963939277e-10
9.289922533268142e-10
1.623738702789619e-9
1.4899855596239223e-9
1.6085885072483213e-10
1.702971191816882e-9
3.6840999286517175e-9
5.682305322756638e-9
7.678794471446039e-9
9.636313611863428e-9
1.1480181310313626e-8
6.066096959114374e-9
3.448736643388994e-9
1.263493950207795e-9
2.635092154885731e-9
3.0944549875205153e-9
7.547298939329033e-10
5.116358854779962e-9
1.2611537830682886e-8
1.015846027201504e-8
8.341697930642814e-9
7.0014248776988954e-9
5.750721764445029e-9
3.37015128187289e-9
2.8925229304222454e-9
3.384815173179697e-9
3.1920624419349264e-9
3.051130616927271e-9
3.016463347493418e-9
3.0946043817837977e-9
1.1185328333230659e-7
1.950507377202438e-7
1.2810882101125424e-6
2.6843575349400506e-7
9.259992088122995e-8
1.9976440804894042e-8
2.6615194408416546e-8
1.8152177861460517e-7
1.5393397831762415e-7
1.4270597197083484e-7
2.0734514087195053e-7
5.839725094656872e-8
3.6008124822505666e-8
2.0491110600440547e-8
3.259640170863193e-8
4.533017116935903e-8
2.790035033251375e-7
3.577174108774906e-7
9.209384803361258e-8
1.8049320652751807e-7
1.0282991980909875e-7
1.9220973584978346e-8
1.0883360028957412e-8
1.7595313970566563e-9
3.719723363870864e-10
5.792812502574446e-10
3.6898053169151475e-10
1.4616016743418466e-10
2.069261248966375e-10
4.553009830699865e-10
7.057747194492855e-10
1.919789351074049e-9
5.411524781752687e-9
7.349574027706933e-9
4.7420406160622205e-9
6.849269293817935e-11
5.446141930304088e-9
1.1073718474896536e-8
1.7155426728918323e-8
2.3817282358428792e-8
3.08499194284403e-8
3.742448606174956e-8
1.0710731042392041e-8
3.82555105467342e-8
3.4422266116294766e-8
3.3872423880180655e-8
2.983966596903259e-8
1.1815550670371154e-8
6.719583593353478e-8
9.353705082289555e-8
7.768779659475218e-8
6.956318514968655e-8
6.367194919693624e-8
5.649912558283845e-8
4.662488257170736e-8
3.332756753195491e-8
1.4111619994965933e-8
2.0363520022892887e-8
9.997527971436038e-8
1.5719735932086165e-7
1.2311312900079527e-7
1.074677056825046e-7
1.3558370085248625e-6
7.133110046375316e-7
6.5433642180467184e-6
1.281246141696279e-6
3.5762757429843294e-7
6.6918131979566865e-9
3.635715996237965e-7
5.893722964894699e-7
3.688151466175042e-7
6.060431951281271e-7
5.102745717127874e-8
5.525403458389353e-7
8.99770573334701e-7
4.853976161169491e-7
1.2694719251807678e-7
4.381165563803751e-7
1.7823272385823166e-7
2.209920914037194e-8
7.2549660958093395e-9
5.315737431199765e-8
2.2135608902386677e-8
4.087259170062759e-9
3.603122219338254e-10
1.3994445165024394e-9
9.900649586977176e-10
5.38669612636858e-10
3.2774558628776213e-10
1.0664053609026332e-9
1.8684854770630925e-9
2.793528357627876e-9
3.4293579711882653e-9
1.4137704054742458e-8
4.0690353547897034e-8
2.556929411171585e-8
7.014498164610463e-9
3.711456657082012e-8
6.450311787581797e-8
9.265568469761391e-8
1.1842691325848834e-7
1.3029238951679788e-7
1.1322768100183547e-7
6.692274780443256e-8
3.042321081005993e-8
8.299886034754629e-9
1.2032956220544463e-7
1.172965167709536e-7
1.1880351283236416e-7
1.1828126457062038e-7
4.190319416847305e-9
9.767926969666122e-8
1.0235210309202394e-7
1.0207053423067492e-7
1.0515011579129603e-7
1.0854807914906625e-7
1.081857603722679e-7
1.0071946207862525e-7
8.458992595513649e-8
5.9179060943469874e-8
2.1737321811521542e-8
3.719253568543924e-8
1.4030839937322374e-7
2.2402837477571085e-6
4.1555723698930127e-7
0.000016722189144747123
3.703014950982784e-6
1.5983351921665307e-6
3.651689266278937e-7
1.5212004787828371e-6
9.267131378889334e-7
8.261695608231515e-7
1.4701436060765683e-6
9.106826106518072e-8
3.836573810736023e-6
5.32515902529186e-6
2.1943657169679167e-6
1.1547503165782922e-6
1.0684615021354498e-6
3.8083529540747435e-6
2.939240693507588e-7
1.0406596286810397e-7
1.2489877625042965e-8
4.8973487001705406e-8
9.009784554753816e-8
3.579059783641195e-8
1.6897311218068411e-7
2.213697593219223e-7
1.1791378837643907e-8
8.357894009877169e-9
9.825009090876413e-10
1.8188282563457067e-10
2.1525915402377718e-11
4.64694403226031e-12
2.059350204744185e-11
3.4317529212646744e-11
4.283097171285862e-11
4.312613200903353e-11
4.342649970082451e-11
4.652272679767983e-11
5.187216137474446e-11
5.960756609213412e-11
7.041426894332971e-11
8.553394341264867e-11
1.06998437295369e-10
7.426120494322146e-11
5.6998049002002076e-11
6.427461996939245e-11
1.016310898882363e-10
1.965534325129268e-10
4.369273818791877e-10
1.1203678881472412e-9
2.9200600720911834e-9
4.795102111064314e-9
7.431642521883049e-9
1.736756146646735e-8
1.0524527784636747e-7
9.582922892526253e-8
4.688756666001589e-8
4.0771012188569954e-8
9.198666518187543e-8
1.4090550428424855e-9
1.3821866688473398e-13
4.570104484739146e-13
0.
0.
0.
0.
0.
0.
0.
0.
0.
0.
0.
0.
0.
0.
0.
0.
0.
0.
0.
0.
3.078336412621503e-14
4.4462211099857485e-14
6.462650655169314e-14
9.434633923547815e-14
1.3824717482543182e-13
2.0332519723300697e-13
3.002215109288597e-13
4.452317417520656e-13
6.635071147857508e-13
9.942170967542955e-13
1.4989856407767257e-12
2.2758967962054537e-12
4.5772793154245284e-11
8.749657422997323e-11
1.4600938977640105e-10
2.1996126520219782e-10
2.924308561800686e-10
3.358667317470146e-10
3.176509501281909e-10
2.0886166704476012e-10
9.169313503148474e-12
3.430018049443669e-10
7.888762061018456e-10
4.059498441001408e-10
7.520004477265797e-10
6.983470051093708e-10
8.616706808801337e-10
1.0811748643510644e-9
1.5552779652948278e-9
2.5907635530677235e-9
4.694758573690572e-9
4.901125450550285e-9
3.0131367683661252e-9
2.1741331858444247e-9
1.8818035387219178e-9
1.9436962974074446e-9
2.3349263937731614e-9
3.1647466390450743e-9
4.7476252463495885e-9
7.851518359399016e-9
1.4195761502061437e-8
2.2627156226697332e-8
2.0175058550015387e-7
1.986501214121141e-7
2.352931133914197e-6
4.4331449186433217e-7
1.5834110954827876e-7
4.2327264699790296e-8
2.4286180995812045e-8
1.7520282408721796e-7
2.5577552697109755e-7
1.8848744263850342e-7
3.2185274689522033e-7
7.460548816925293e-8
1.0085406006857056e-7
1.6039137574706168e-7
1.6871623895672417e-8
4.122909853412021e-7
3.187780789108021e-7
8.000853824123429e-8
9.033198111386087e-8
4.0375089879855316e-8
3.0633597356421414e-8
1.4710097950619206e-8
2.3990571790239844e-9
7.560077467741423e-10
9.972804713086476e-10
6.576210717067928e-10
3.0882710011615137e-10
2.886084903667803e-10
7.204222779576515e-10
1.1710764271480422e-9
1.5649340239781562e-9
5.004756746355841e-9
1.5081635449567245e-8
1.546052750292036e-8
4.214517370067301e-9
9.054482795030547e-9
2.122309131267096e-8
3.322249540303448e-8
4.5834792748395186e-8
5.878421096389539e-8
7.031338130398662e-8
7.66798555618097e-8
3.1268661123213146e-8
1.980604071068796e-8
6.627644754989024e-8
5.3594068310195746e-8
5.695030042024201e-8
4.0939335695235615e-8
2.8036386741418802e-8
8.075880129316388e-8
7.527032594588647e-8
7.057428226239237e-8
6.788247969553878e-8
6.41886057620564e-8
5.735417369738711e-8
4.643066347671104e-8
3.026461142334294e-8
4.1754036805484995e-9
4.859326286921985e-8
1.673840435168242e-7
1.6775872732051235e-7
1.381866630170062e-7
1.5346355593498011e-6
7.019671155499118e-7
7.959735638896525e-6
1.535069816400817e-6
4.5675782867478544e-7
1.6640474006202297e-8
4.909459280929913e-7
6.273618197211866e-7
4.222060434647887e-7
7.136076380007532e-7
3.7928695753553326e-8
6.441978601978359e-7
1.094534275130466e-6
6.148264795836827e-7
5.087691112390177e-8
4.827839850212634e-7
2.2768320592584784e-7
5.2261856759414776e-8
9.288379399755221e-9
5.304453802813274e-8
2.0556880162961322e-8
3.854855166604877e-9
7.878803648597667e-11
1.1883294907970729e-9
8.811627298708629e-10
4.84722337144702e-10
2.860938699463132e-10
9.819572768241921e-10
1.7402955438447935e-9
2.660902970881009e-9
3.384626329776142e-9
1.323251852739037e-8
3.6602241127037664e-8
2.2688477922833586e-8
6.597270698137357e-9
3.4444148455418164e-8
6.084280463940532e-8
8.833279053730461e-8
1.1115499036041388e-7
1.1322696335600955e-7
8.19635774800659e-8
2.9912947642467725e-8
1.3295449899492882e-8
1.666621657865093e-8
1.1887661386139925e-7
1.259851514487419e-7
1.308560218024501e-7
1.20595476314255e-7
2.5440269473619546e-8
1.0425684965798533e-7
1.0349598992083845e-7
1.0325908327211114e-7
1.0767830162768736e-7
1.1304178257526048e-7
1.1498277722198205e-7
1.0970703960396197e-7
9.521459472692016e-8
7.109700134798021e-8
3.601891747003483e-8
1.5984614926040832e-8
1.004471081550315e-7
2.382575647651056e-6
9.147475065372026e-7
0.000016122774975517044
4.210789674403846e-6
1.9250663786631495e-6
4.5077183337530223e-7
1.3752600508860502e-6
9.034908438321133e-7
9.014279271860433e-7
1.6241231867041223e-6
4.874405478682886e-7
3.904186024111319e-6
3.3551683479150206e-6
1.5219832772752277e-6
1.1094112169313726e-6
2.9613943967715815e-6
3.9483272546104663e-7
1.0384197965487186e-7
1.576709123583385e-8
4.123050880741622e-8
6.824635881557716e-8
2.9150611724180962e-8
7.871424012006833e-8
2.0040774289599285e-7
1.0458879805622025e-8
6.891954916000739e-9
3.6943629941232744e-10
2.3929647617351214e-11
1.5041375680662398e-11
2.6515557856895687e-12
1.3659786725685093e-11
3.320903419563402e-11
3.642446452575113e-11
4.023476276686003e-11
3.97702049061145e-11
4.2864471314013015e-11
4.8504032001046004e-11
5.662760498753469e-11
6.785049463850748e-11
8.339063238496957e-11
1.0527682833491636e-10
1.368894232626148e-10
1.0589337467732319e-10
9.070544095845675e-11
1.1305633685133252e-10
1.994173540456216e-10
4.3966806599602323e-10
1.1408900737221271e-9
2.9608767601677757e-9
4.922325334826106e-9
7.88502774737156e-9
1.911382737772779e-8
1.2245006918541009e-7
9.843748914532413e-8
4.6439400893123185e-8
4.2718438305619724e-8
8.455879240832894e-8
1.1947234364001315e-9
9.995810332382387e-14
2.678295853127584e-13
0.
0.
0.
0.
0.
0.
0.
0.
0.
0.
0.
0.
2.4173827314404835e-14
0.
0.
0.
0.
0.
0.
0.
3.075146431877261e-14
4.388097193883035e-14
6.341334044841815e-14
9.23322964802767e-14
1.3514125848971403e-13
1.986654226938997e-13
2.932983991138756e-13
4.34966556287237e-13
6.482625122177737e-13
9.714972969402342e-13
1.4649626053552537e-12
2.2246499368113235e-12
3.405447455681075e-12
6.799562999460773e-11
1.3580853271549978e-10
2.3137396223018035e-10
3.4473702146585106e-10
4.319088248816363e-10
4.3561768884013555e-10
3.1009084734946953e-10
3.4808197372423595e-11
3.8845975806920374e-10
9.447879220812897e-10
1.6137237496840348e-9
4.308339990549883e-11
1.0156866926191646e-9
1.031520281623592e-9
1.1370635344811674e-9
1.4289338672665827e-9
2.026442682491548e-9
3.4444613959348006e-9
6.454557484176715e-9
5.08322332920219e-9
3.254692606299226e-9
2.3079744657218245e-9
1.8462752012557845e-9
1.7062423082558994e-9
1.8379770821146539e-9
2.277581758401507e-9
3.1723598137297088e-9
4.87672058398814e-9
8.169789700428465e-9
1.414269984418136e-8
1.923378985933521e-7
2.1696701316760954e-7
2.096768505944966e-6
4.061932713718008e-7
1.406510303559185e-7
3.412076315947907e-8
2.9248989895438815e-8
2.0453567858697318e-7
2.1516667197765544e-7
1.8080553565380453e-7
2.9491559666725747e-7
9.634004455361898e-8
1.0227681540673083e-8
9.408929350751048e-8
6.44608855102633e-8
1.6931864892198774e-7
5.237351186518328e-7
2.2344720974411013e-7
6.884682763078565e-8
1.5321592092373992e-7
1.2345879131204561e-9
2.3937159394980422e-8
5.473087176655025e-9
4.262111430170388e-10
7.930613305267004e-10
5.994361857837444e-10
3.738693321724626e-10
3.152142703959237e-11
4.1234745011828367e-10
7.40616865297826e-10
1.0719498565825738e-9
3.11423872229694e-9
9.236245022020954e-9
1.081246899740513e-8
4.964368442174525e-9
3.3065161358963206e-9
1.1624486721476831e-8
2.0101048991950853e-8
2.922511114969727e-8
3.897826309658085e-8
4.8392115897136946e-8
5.50193656058271e-8
1.9198217012675147e-8
3.815423332040079e-8
5.0334627008772314e-8
4.5962533103229645e-8
4.7821127696547465e-8
1.0095892671454428e-8
5.678272870586169e-8
9.067987690230113e-8
7.913656722784869e-8
7.311678069309712e-8
6.932987166195967e-8
6.422914694512778e-8
5.588912493827469e-8
4.3518282309567305e-8
2.554205780867513e-8
4.280099545383379e-9
6.72612418556683e-8
1.8938745000194894e-7
1.6168035537783624e-7
1.359885891902905e-7
1.5853852511360069e-6
7.476036104396662e-7
7.824661952972808e-6
1.5159591823106181e-6
4.377591112769733e-7
4.899398936788183e-9
5.141615174629235e-7
6.051611235278264e-7
4.1998538735302204e-7
7.140691443343594e-7
9.297677147676633e-8
5.100843795313102e-7
9.645799448598322e-7
6.073929433254885e-7
2.7564325836379796e-8
5.075796130429848e-7
2.798716501715187e-7
8.353437736179205e-8
2.4409543534089245e-8
4.363303943937688e-8
2.5271709585406376e-8
4.898637245776878e-9
3.556657006881384e-10
1.0484051444737527e-9
8.639791590487634e-10
5.142873988370433e-10
1.5105692611566553e-10
8.207249875785738e-10
1.4968784146620409e-9
2.329734160885527e-9
3.0343668989010235e-9
1.1242165534027953e-8
3.186671523365482e-8
2.119461459812035e-8
3.5615978294556815e-9
2.8331601545532877e-8
5.213276765593237e-8
7.726914591302708e-8
9.91944576166415e-8
1.0380499497402178e-7
7.866033211551496e-8
3.3126049638707815e-8
1.304324237999374e-8
2.0915362236514567e-8
1.257745036843597e-7
1.2281241418421658e-7
1.3138549395000415e-7
1.0528153493579988e-7
4.686861030144622e-8
1.1115929706033342e-7
1.0684865020916885e-7
1.0625224686440579e-7
1.1068771357174129e-7
1.1595693967834525e-7
1.1753834414530671e-7
1.1160975857721747e-7
9.620037821028209e-8
7.08325211172775e-8
3.384401238459878e-8
2.1474589971767542e-8
1.119598369801909e-7
2.4888668322750197e-6
8.209544023144785e-7
0.00001676920176113628
4.260924532973787e-6
1.9293028184100628e-6
4.134506316706109e-7
1.387000418707658e-6
9.108098748101405e-7
9.173169932483883e-7
1.6513371400584542e-6
5.634571493573941e-7
3.8341764106817025e-6
3.174667228200798e-6
1.4822102690087277e-6
1.1627703496635398e-6
3.1358035624554535e-6
2.9751169710846605e-7
1.162083999343279e-7
1.4036395268013178e-8
5.115488454351968e-8
6.231871898386242e-8
2.528192422871281e-8
1.1296803523743632e-7
1.298358180045654e-7
8.29873004421234e-9
5.4623846271763644e-9
1.2165447801435006e-10
4.3874863025124534e-11
7.497168865218948e-12
1.5432316467641868e-12
1.540287572824567e-11
3.1556360072970123e-11
3.804119467678452e-11
4.028242095429188e-11
4.0192372825514546e-11
4.3774648835052596e-11
4.9957194495260747e-11
5.875717182461551e-11
7.087981242922538e-11
8.766932915825093e-11
1.1136088886800256e-10
1.456971551165214e-10
1.1486786798062219e-10
9.980602127268929e-11
1.2608767696397905e-10
2.2669608452912753e-10
5.121783282912473e-10
1.3559392173837344e-9
3.345992618557373e-9
5.323110335951354e-9
9.009795249610513e-9
2.4407117853828477e-8
1.5651871643735416e-7
9.48064022882735e-8
4.1599175978778275e-8
5.445400631625328e-8
3.316104467456018e-8
2.6321988608877607e-10
3.700656298318535e-13
2.8229315212218594e-14
0.
0.
0.
0.
0.
0.
0.
0.
0.
0.
0.
0.
2.523763895825584e-14
0.
0.
0.
0.
0.
0.
2.3165213342407664e-14
3.2328064810648664e-14
4.612245706806587e-14
6.666025684271189e-14
9.709151381768706e-14
1.4217407757480135e-13
2.0912700532846877e-13
3.0895620649847337e-13
4.58549584615217e-13
6.840223558468249e-13
1.0261258516778002e-12
1.5491142577398378e-12
2.3555088543158933e-12
3.611145005880432e-12
7.208652972225276e-11
1.4511102780196066e-10
2.480898450547103e-10
3.6856862706013677e-10
4.558415333883685e-10
4.467882173020533e-10
2.9526756797077276e-10
1.5092335274318808e-11
4.77417781159052e-10
1.0728918421143042e-9
1.7787540113580707e-9
5.526637350550459e-11
1.0459408011516561e-9
1.1080592128975357e-9
1.1914576323451171e-9
1.4833549893246488e-9
2.088952542536436e-9
3.550177570413781e-9
6.662922865716694e-9
5.059091890032433e-9
3.2676110819708003e-9
2.316343459630938e-9
1.8299536056482198e-9
1.6529648514733248e-9
1.7323605899225634e-9
2.090616599811809e-9
2.8432689310302913e-9
4.270393913967891e-9
6.984521094280946e-9
1.200892602731184e-8
1.896998438211509e-7
2.1883039363706558e-7
2.053097078736122e-6
3.994604210132502e-7
1.3776681924766396e-7
3.2923876978425556e-8
2.983018523800286e-8
2.0857756417571917e-7
2.0989056049561997e-7
1.7939490995585568e-7
2.891266461501822e-7
9.594934915407371e-8
4.272522232906215e-10
8.357252727761066e-8
6.509795480506578e-8
1.4157115308921021e-7
4.776523592725323e-7
2.5290191216301826e-7
6.168310630334812e-8
1.7124226603618422e-7
9.402377565796303e-9
2.4925536794054115e-8
6.111740830529259e-9
6.213847853206565e-10
7.320707996266509e-10
5.912011241315366e-10
3.7182217598714875e-10
2.504426631816629e-12
3.7413016810541354e-10
6.866794266616641e-10
1.0066922818779105e-9
2.8918790920013337e-9
8.548468609681067e-9
1.0190005223355295e-8
4.95195320368476e-9
2.679672887659235e-9
1.0472405479753295e-8
1.8459430392071846e-8
2.7086035134157012e-8
3.635588367081296e-8
4.5397092115521274e-8
5.194348926528201e-8
1.74778100857643e-8
4.033883880198391e-8
4.8236388418230466e-8
4.469094265161885e-8
4.575401660638301e-8
5.484629875276364e-9
6.033178774137919e-8
9.182480349625935e-8
7.95755142751986e-8
7.333773485953823e-8
6.934568893152007e-8
6.400834489475222e-8
5.544536961471868e-8
4.288432223724236e-8
2.4676996529084485e-8
5.658428957635779e-9
7.009956056620646e-8
1.9074641335769476e-7
1.6042827222447736e-7
1.352988136434398e-7
1.5868723284565857e-6
7.516579319630058e-7
7.790418282758072e-6
1.5102359173403079e-6
4.344751116445642e-7
3.801538382201768e-9
5.133447746923228e-7
6.028772572300917e-7
4.1895317164449196e-7
7.121056619893473e-7
9.712177744974166e-8
4.985693757597914e-7
9.507172315309132e-7
6.041081141863549e-7
3.236201181466315e-8
5.062223323661155e-7
2.8364846274201405e-7
8.573926833805032e-8
2.5443639974305183e-8
4.257885722384697e-8
2.5750771109347265e-8
5.007120443138419e-9
3.9000947161030703e-10
1.0387786455950463e-9
8.647178736878589e-10
5.172062807856352e-10
1.4063481884352915e-10
8.094280402213913e-10
1.4801474319701875e-9
2.3064059389089833e-9
3.0081619316695063e-9
1.1106675383609741e-8
3.156560497593241e-8
2.111816757227419e-8
3.3388513377618913e-9
2.790243701584388e-8
5.151565051647043e-8
7.647515364540712e-8
9.837398770894415e-8
1.033452489993427e-7
7.889150057160273e-8
3.3933308880479025e-8
1.3284803307639886e-8
2.11594904125884e-8
1.2619935257377142e-7
1.223956262392078e-7
1.3117004736453719e-7
1.0386299107158967e-7
4.827256762949084e-8
1.1165362099596255e-7
1.0714519247643612e-7
1.0651908087757447e-7
1.1093231472286075e-7
1.1615668738144878e-7
1.1766164531184812e-7
1.116300873265571e-7
9.610188682882794e-8
7.059040767725707e-8
3.338054641213683e-8
2.23606880218935e-8
1.1369588146190887e-7
2.496208282283266e-6
8.027045961246413e-7
0.000016845155584692528
4.256531789840518e-6
1.9236271714748163e-6
4.090448155595078e-7
1.392400605399399e-6
9.118240276747112e-7
9.174161002307166e-7
1.6522053291305077e-6
5.589705887085062e-7
3.83024863230237e-6
3.185495424533772e-6
1.4861376940024414e-6
1.1620521946345406e-6
3.123570004728742e-6
3.0058837969544144e-7
1.1622872443801211e-7
1.4110160749689605e-8
5.1095465289692674e-8
6.257749052049507e-8
2.5459171154118748e-8
1.1221297892998454e-7
1.3206232687774332e-7
8.34402142219802e-9
5.494235632269786e-9
1.0992881842775913e-10
4.373281016745092e-11
7.691732045333554e-12
1.5571237194146379e-12
1.5363875944459346e-11
3.1636924461947894e-11
3.811972549411453e-11
4.0329430890451766e-11
4.023847896535437e-11
4.382673202428222e-11
5.0018188722049117e-11
5.882949897428555e-11
7.096608856588872e-11
8.777275960123006e-11
1.1148548796289689e-10
1.4584771073335972e-10
1.1496987482450421e-10
9.981574704297223e-11
1.2600396156523636e-10
2.2645138931274453e-10
5.114363631711935e-10
1.3533444789261834e-9
3.3423595202704785e-9
5.32424720082982e-9
9.00695550320406e-9
2.4357801857026098e-8
1.5710718226733377e-7
9.495847464448839e-8
4.169747986157085e-8
5.427422633934397e-8
3.358049092587861e-8
2.6942118321845266e-10
3.5175004300253676e-13
2.905425427275714e-14
0.
0.
0.
0.
0.
0.
0.
0.
0.
0.
0.
0.
2.5199904315403447e-14
0.
0.
0.
0.
0.
0.
2.3127843421057403e-14
3.2276209770644337e-14
4.6048601289256995e-14
6.655344740060539e-14
9.693557726200581e-14
1.4194501463602123e-13
2.0878871343130361e-13
3.084539344027047e-13
4.57799950337582e-13
6.82897049426104e-13
1.0244261928942372e-12
1.5465276174764055e-12
2.351539441973484e-12
3.6049968439205887e-12
7.197092564767171e-11
1.4486888844683365e-10
2.476715710552676e-10
3.679659678443553e-10
4.551689264035427e-10
4.462781981100138e-10
2.9518837260782106e-10
1.4514284387925008e-11
4.760263756299613e-10
1.0705955411362078e-9
1.775509903144088e-9
5.4097214748581885e-11
1.0449365528039982e-9
1.1064567531256408e-9
1.189968775760749e-9
1.481525663189701e-9
2.0864780245167237e-9
3.54600188091237e-9
6.655151001768393e-9
5.055442936499195e-9
3.2649008960272203e-9
2.3143456568967807e-9
1.8284962644095002e-9
1.6518758512971565e-9
1.7314704895128995e-9
2.0897350482043257e-9
2.842111622413329e-9
4.268409965197866e-9
6.98055787351489e-9
1.2001882855380506e-8
1.8967566470018743e-7
2.1877867565557832e-7
2.0531857049502883e-6
3.9946188361959037e-7
1.3777730458513718e-7
3.293316162340275e-8
2.981869692716418e-8
2.0849780959091884e-7
2.0992570380257256e-7
1.7938890787595348e-7
2.8916471062620284e-7
9.595116397815585e-8
3.1228669607738003e-10
8.369091313274907e-8
6.509522122460555e-8
1.4188551650597113e-7
4.781965908055045e-7
2.525025241647234e-7
6.176497184453601e-8
1.7101394944780729e-7
9.260372771317345e-9
2.4914735922150552e-8
6.102996110861052e-9
6.1894105187e-10
7.327651116779828e-10
5.91220886929632e-10
3.7180628981193164e-10
2.103464053650977e-12
3.7453176640018703e-10
6.87224592793126e-10
1.0073360757395813e-9
2.8940805249062454e-9
8.555341160895932e-9
1.0196010085138657e-8
4.951649243103878e-9
2.686390762410203e-9
1.0484226080510165e-8
1.847592605975526e-8
2.710725275292848e-8
3.638164700078063e-8
4.5426201742520696e-8
5.1972728945827804e-8
1.749509495790899e-8
4.031410084164229e-8
4.825650343844579e-8
4.470166609990843e-8
4.5775093807572764e-8
5.5393849485900064e-9
6.028206244835142e-8
9.179954145784062e-8
7.956030747083865e-8
7.33260016353647e-8
6.933689054414097e-8
6.400293619779602e-8
5.5443584955840784e-8
4.288636476879438e-8
2.468422444491438e-8
5.640901296619663e-9
7.005645308904109e-8
1.907185421968948e-7
1.604267063734146e-7
1.3529144501969335e-7
1.5866751870951962e-6
7.515496107388866e-7
7.790020125869168e-6
1.5101450309532763e-6
4.3446764654296287e-7
3.813340736839222e-9
5.133059388867194e-7
6.02854340307457e-7
4.1892751674976566e-7
7.120616190974604e-7
9.709752288089893e-8
4.986433697133114e-7
9.508545144468241e-7
6.041604967283972e-7
3.232306534211809e-8
5.062342957277419e-7
2.836120578197065e-7
8.571924737753439e-8
2.5431778867752708e-8
4.2589254837441424e-8
2.574348966024729e-8
5.005433184949196e-9
3.8961521673640594e-10
1.038762456883926e-9
8.64616015824126e-10
5.171188792090872e-10
1.407330740212833e-10
8.094684970445217e-10
1.4801791295689432e-9
2.3064315840985963e-9
3.0081672830285e-9
1.1106975905107429e-8
3.156554191952157e-8
2.1116874107255798e-8
3.3406462473053575e-9
2.790385063341866e-8
5.1516757504020506e-8
7.647588653118089e-8
9.837290612515444e-8
1.0333856350155804e-7
7.887688039168535e-8
3.3914507341949095e-8
1.3278018591075797e-8
2.1158858129478557e-8
1.2619369647789608e-7
1.223932628451229e-7
1.3116457568090476e-7
1.0387116368844841e-7
4.825148562331191e-8
1.1163742866643446e-7
1.071325425953688e-7
1.065072285838637e-7
1.1092040085174192e-7
1.1614455128514019e-7
1.1764965020692869e-7
1.1161912467990805e-7
9.609325424892046e-8
7.058566728385713e-8
3.338177906135102e-8
2.235005397945567e-8
1.1367042042004307e-7
2.4959079057813043e-6
8.028437719346042e-7
0.000016843526362937182
4.256228533093312e-6
1.9235089599456927e-6
4.0904355134151117e-7
1.3923193280434289e-6
9.117520925364171e-7
9.173382899142184e-7
1.6520543317907134e-6
5.590076923074103e-7
3.830313321260076e-6
3.185543836023823e-6
1.4861613323316862e-6
1.1621360836319319e-6
3.1238049919899143e-6
3.005229063385228e-7
1.1623128470540322e-7
1.4108496099602868e-8
5.109576375398988e-8
6.256976423943159e-8
2.5454288707858585e-8
1.1222664812392207e-7
1.3202531070581657e-7
8.343270725328556e-9
5.493689487468862e-9
1.1014661824355351e-10
4.373453114766151e-11
7.68808065185281e-12
1.5568834257095415e-12
1.53644644675964e-11
3.163530262415175e-11
3.8117741449219025e-11
4.032812764766065e-11
4.0237165353892985e-11
4.382523250119299e-11
5.001642708698016e-11
5.882740251043773e-11
7.096357356469925e-11
8.77697168919003e-11
1.1148177166964012e-10
1.458431263312168e-10
1.1496668911921937e-10
9.98148903106174e-11
1.2600515764993773e-10
2.2645558486185178e-10
5.114497087477928e-10
1.3533938821675986e-9
3.3424260216928082e-9
5.324192796959689e-9
9.006945660931505e-9
2.4358613125567032e-8
1.5709442762219115e-7
9.495513240794859e-8
4.169531314008685e-8
5.427743994599415e-8
3.357199814349785e-8
2.6929653797383364e-10
3.5209845590291256e-13
2.903733141842528e-14
0.
0.
0.
0.
0.
0.
0.
0.
0.
0.
0.
0.
2.5200776848805803e-14
0.
0.
0.
0.
0.
0.
2.31287458351717e-14
3.227739433235839e-14
4.6050214959423023e-14
6.655590083476238e-14
9.693908497135815e-14
1.41950188301525e-13
2.0879631370734151e-13
3.084652978683468e-13
4.578169092683823e-13
6.829223982202397e-13
1.024464391296091e-12
1.5465859094564552e-12
2.3516285613093544e-12
3.60513450199652e-12
7.197350144533676e-11
1.448742274195961e-10
2.4768074525778445e-10
3.67979213078857e-10
4.5518393193402365e-10
4.4629013655297876e-10
2.9519152650860343e-10
1.4524915118560061e-11
4.760544158071691e-10
1.070643281442019e-9
1.775578579270546e-9
5.411901587577304e-11
1.0449594975688574e-9
1.1064907418022803e-9
1.1900015838307142e-9
1.4815671258746147e-9
2.086535098673439e-9
3.54609836312131e-9
6.655330146938743e-9
5.055535270885483e-9
3.264967272266472e-9
2.3143945837869044e-9
1.8285334679855516e-9
1.6519064876298161e-9
1.7314998468133128e-9
2.0897698407664164e-9
2.8421630123334786e-9
4.268500620425302e-9
6.980736360362506e-9
1.200220540681353e-8
1.8967645584892966e-7
2.1877983944423805e-7
2.0531865246700513e-6
3.994623150410188e-7
1.3777724266217228e-7
3.293301218605393e-8
2.9818944945371764e-8
2.084995279695024e-7
2.099251820854265e-7
1.793891563349487e-7
2.8916417450062027e-7
9.595118122060505e-8
3.1445586730040976e-10
8.368868362597108e-8
6.509530235696656e-8
1.4187947718738527e-7
4.781860851046344e-7
2.525103729706461e-7
6.176342136610679e-8
1.7101848537767102e-7
9.263107533355568e-9
2.4914948098593525e-8
6.103167841063347e-9
6.189885197732675e-10
7.32752246469948e-10
5.912209126687122e-10
3.7180685662964024e-10
2.1111981956201957e-12
3.7452427775005375e-10
6.872145490082712e-10
1.007324345297348e-9
2.8940401760275065e-9
8.555214850018116e-9
1.0195901478188732e-8
4.951658195709402e-9
2.686263989689815e-9
1.0484006883103799e-8
1.8475622818490923e-8
2.7106864954412395e-8
3.6381178258294634e-8
4.542567467784946e-8
5.1972203994408374e-8
1.7494778432259463e-8
4.031458169561371e-8
4.825614260280961e-8
4.470148616446996e-8
4.577471578094235e-8
5.53832869996715e-9
6.02830666809509e-8
9.180009108592943e-8
7.956065440185879e-8
7.332627774340952e-8
6.933710831351832e-8
6.400308626412714e-8
5.544366036176648e-8
4.2886358161840434e-8
2.4684105038269407e-8
5.641240590796929e-9
7.005732512584765e-8
1.9071915895352198e-7
1.6042683838991e-7
1.3529168090699634e-7
1.5866800474419023e-6
7.515520455387953e-7
7.790032505295234e-6
1.510147706428963e-6
4.344680607299054e-7
3.813112301781367e-9
5.133070349950392e-7
6.028550374412615e-7
4.189282305072796e-7
7.120628678529116e-7
9.709791665575018e-8
4.986421561228268e-7
9.508519469203864e-7
6.041594572329832e-7
3.232382648796491e-8
5.062340881427103e-7
2.8361279886026585e-7
8.571965339399454e-8
2.5432018014643477e-8
4.258905157099831e-8
2.5743641974765473e-8
5.0054686303982056e-9
3.8962323619502735e-10
1.0387631801408415e-9
8.646183921834289e-10
5.171208278811214e-10
1.4073116999983142e-10
8.094680169116737e-10
1.48017910085279e-9
2.306432015662346e-9
3.008168397001988e-9
1.1106974672876366e-8
3.156555588557171e-8
2.1116907728943647e-8
3.340613180520821e-9
2.790383559615119e-8
5.1516758444764956e-8
7.647590471366046e-8
9.837296778988474e-8
1.0333873787731494e-7
7.887720666749123e-8
3.3914905329005374e-8
1.3278162181863872e-8
2.1158866427044986e-8
1.261938127834651e-7
1.2239334753243524e-7
1.3116472923169868e-7
1.0387103238343484e-7
4.825194598006316e-8
1.1163780280215348e-7
1.0713283717344715e-7
1.0650750519102935e-7
1.1092068094789489e-7
1.1614484041450084e-7
1.1764994141084425e-7
1.1161939750301486e-7
9.609347745862642e-8
7.058580372124855e-8
3.3381782441045944e-8
2.2350254443513783e-8
1.1367092857994094e-7
2.4959149609574917e-6
8.028416701385786e-7
0.000016843561648903537
4.256236514180093e-6
1.923512371524892e-6
4.090438545345073e-7
1.3923208833743757e-6
9.117537914213959e-7
9.173402398535609e-7
1.652058039450907e-6
5.590074031972138e-7
3.830311853084024e-6
3.1855411789335518e-6
1.4861602998140467e-6
1.1621342748567657e-6
3.1237999692492897e-6
3.005240040678253e-7
1.162312582491063e-7
1.4108527897062046e-8
5.109579891312655e-8
6.256991576832857e-8
2.5454384438564528e-8
1.122264939861673e-7
1.3202583884328537e-7
8.343279954542131e-9
5.493694804717657e-9
1.101441322045456e-10
4.373456692492429e-11
7.688135453484612e-12
1.5568821737915402e-12
1.5364455878279248e-11
3.163532987311222e-11
3.8117790628735683e-11
4.032815702949719e-11
4.023719562788589e-11
4.382526785979203e-11
5.001646991884251e-11
5.882745446182916e-11
7.096363754231123e-11
8.776979618532286e-11
1.1148187126983132e-10
1.4584325368938338e-10
1.1496678849736934e-10
9.981494018179964e-11
1.2600517804319414e-10
2.2645559376272884e-10
5.114496806727353e-10
1.3533935921473506e-9
3.3424258585563103e-9
5.3241953421064425e-9
9.006949950551902e-9
2.435861638139841e-8
1.570946037001834e-7
9.49551839196724e-8
4.1695346231882246e-8
5.427742600280221e-8
3.35720912101947e-8
2.692977869805126e-10
3.520951926107354e-13
2.903743784020237e-14
0.
0.
0.
0.
0.
0.
0.
0.
0.
0.
0.
0.
2.5200760006580136e-14
0.
0.
0.
0.
0.
0.
2.312872270938301e-14
3.2277378383885056e-14
4.605019576553769e-14
6.655579881349955e-14
9.693906027883032e-14
1.4195008145412256e-13
2.087961966003825e-13
3.08465119659893e-13
4.578166193801483e-13
6.829220471977893e-13
1.02446384238261e-12
1.5465845783703156e-12
2.3516271903079294e-12
3.605132324564903e-12
7.197346078721809e-11
1.4487414581166092e-10
2.4768060744469893e-10
3.6797901247811187e-10
4.551836934078992e-10
4.462899184413037e-10
2.9519140498623566e-10
1.4524862891394247e-11
4.76054125351537e-10
1.0706427031451018e-9
1.7755776793091201e-9
5.4118891855002286e-11
1.0449590993462333e-9
1.1064902861125202e-9
1.1900010747320267e-9
1.4815664296016645e-9
2.0865340804645118e-9
3.5460966480280984e-9
6.655326993499488e-9
5.055533234475878e-9
3.2649659019763898e-9
2.31439358360786e-9
1.8285326353099658e-9
1.6519056741231331e-9
1.7314988897617348e-9
2.089768507265458e-9
2.8421608727410495e-9
4.2684967836793635e-9
6.9807288685580686e-9
1.2002191735589507e-8
1.8967643039374997e-7
2.187798205026688e-7
2.053186367413027e-6
3.99462284237353e-7
1.3777723476365836e-7
3.29330115576626e-8
2.981894150149636e-8
2.0849950442242366e-7
2.0992517660476556e-7
1.7938914653575238e-7
2.891641668105838e-7
9.595117813435914e-8
3.14442605512034e-10
8.36886973375954e-8
6.509530049378427e-8
1.4187952026597094e-7
4.781861633192386e-7
2.5251030528421473e-7
6.17634304970063e-8
1.710184430185814e-7
9.263087150139066e-9
2.4914946327649617e-8
6.103166353588084e-9
6.189881443901881e-10
7.327523085626431e-10
5.912208861329361e-10
3.718068353193506e-10
2.1111408422576225e-12
3.745243170905435e-10
6.872145933516782e-10
1.0073243894941378e-9
2.8940403431754226e-9
8.555215397939219e-9
1.0195901827435372e-8
4.951657928009675e-9
2.686264758210186e-9
1.048400796150669e-8
1.84756241372217e-8
2.7106866493344248e-8
3.638117998116769e-8
4.5425676434297306e-8
5.197220542222606e-8
1.749477969717534e-8
4.03145779992225e-8
4.8256143645279355e-8
4.470148587446996e-8
4.577471687480701e-8
5.538336550908817e-9
6.02830564439759e-8
9.180008309189987e-8
7.95606484560022e-8
7.332627257762272e-8
6.93371037109038e-8
6.400308232279945e-8
5.5443657283458904e-8
4.288635622037148e-8
2.468410475584178e-8
5.6412378549319804e-9
7.005731579377019e-8
1.9071914948636943e-7
1.604268314905252e-7
1.3529167360620824e-7
1.5866799473883155e-6
7.515520060424973e-7
7.790032131126827e-6
1.5101476309707992e-6
4.344680414827765e-7
3.813113935724504e-9
5.133070073690704e-7
6.028550160758716e-7
4.1892821195345573e-7
7.120628346317255e-7
9.709791964557509e-8
4.986421492293101e-7
9.508519600139643e-7
6.041594680379995e-7
3.232382264351961e-8
5.062340879979906e-7
2.8361279293456173e-7
8.571965039726122e-8
2.543201582429411e-8
4.2589052904599757e-8
2.574364016643074e-8
5.005468201208142e-9
3.8962316168601573e-10
1.0387631419834056e-9
8.646183465669565e-10
5.171207964278996e-10
1.4073118152204851e-10
8.094679976721735e-10
1.4801790571342507e-9
2.306431944842724e-9
3.0081683017259556e-9
1.1106974341153119e-8
3.1565554827721294e-8
2.1116906858952477e-8
3.340613263579434e-9
2.790383477552987e-8
5.151675679538367e-8
7.647590223759096e-8
9.837296437827442e-8
1.0333873325282689e-7
7.887720095292985e-8
3.391489974900404e-8
1.3278160086879937e-8
2.1158866814372477e-8
1.261938115121876e-7
1.2239334447354587e-7
1.3116472521831912e-7
1.0387103126302829e-7
4.8251939905124596e-8
1.116377962964759e-7
1.0713283184425589e-7
1.0650750015829394e-7
1.1092067575505014e-7
1.1614483487773775e-7
1.1764993558148943e-7
1.1161939173426454e-7
9.609347236404125e-8
7.058580000322975e-8
3.338178084373626e-8
2.2350253072528572e-8
1.136709234346843e-7
2.4959148322028963e-6
8.028416545528174e-7
0.00001684356113997284
4.256236327434802e-6
1.9235122791282624e-6
4.0904383488586327e-7
1.3923208696695783e-6
9.117537590123586e-7
9.173401982206288e-7
1.6520579631103257e-6
5.590073875007383e-7
3.830311874765491e-6
3.185541286313124e-6
1.4861603382934871e-6
1.1621343057023314e-6
3.1238000375345744e-6
3.005239979734027e-7
1.1623125797015548e-7
1.410852756506742e-8
5.109579707135878e-8
6.256991390183631e-8
2.5454383283339903e-8
1.1222649173598385e-7
1.3202584030570528e-7
8.34328005008957e-9
5.493694934962781e-9
1.1014409833839405e-10
4.3734563768050044e-11
7.68813576828451e-12
1.5568816992914363e-12
1.5364454677349173e-11
3.1635328381785216e-11
3.8117789153676435e-11
4.0328155505522894e-11
4.0237194764110854e-11
4.3825267900513425e-11
5.0016469532056564e-11
5.882745317977829e-11
7.096363623921425e-11
8.776979450826201e-11
1.114818693509612e-10
1.4584325077495084e-10
1.1496678652507763e-10
9.981493813795883e-11
1.2600517798431204e-10
2.2645558889004223e-10
5.114496727423055e-10
1.3533935732586052e-9
3.342425825276068e-9
5.3241952604411655e-9
9.006949762779868e-9
2.435861569034072e-8
1.57094604182442e-7
9.495518380177781e-8
4.169534616767378e-8
5.4277424478176555e-8
3.3572092652719216e-8
2.6929781372187704e-10
3.5209511500078736e-13
2.903749676306399e-14
0.
0.
0.
0.
0.
0.
0.
0.
0.
0.
0.
0.
2.5200758560135174e-14
0.
0.
0.
0.
0.
0.
2.3128691861253873e-14
3.227741948391216e-14
4.6050253417065316e-14
6.655586439029206e-14
9.693902809230312e-14
1.4195015225972862e-13
2.087961981644103e-13
3.084651291078533e-13
4.578166000430127e-13
6.829220440978054e-13
1.0244637842169303e-12
1.5465847023637544e-12
2.351626698169321e-12
3.6051325087372094e-12
7.197346050885652e-11
1.4487414626305862e-10
2.4768060795218075e-10
3.679790131566911e-10
4.5518369445602643e-10
4.462899206601537e-10
2.951914082705091e-10
1.4524858132659257e-11
4.760541196310171e-10
1.070642697528997e-9
1.7755776741757109e-9
5.4118883338522636e-11
1.0449591016532997e-9
1.1064902832486366e-9
1.1900010797410154e-9
1.4815664294257118e-9
2.0865341008361505e-9
3.546096673481372e-9
6.655327022192781e-9
5.0555332690831965e-9
3.2649659127710657e-9
2.3143935927257983e-9
1.8285326488375038e-9
1.6519056938455155e-9
1.7314989143196835e-9
2.0897685446621562e-9
2.8421609386589815e-9
4.268496898268789e-9
6.980729093753917e-9
1.2002192147822124e-8
1.8967643103037273e-7
2.187798205887289e-7
2.053186374051947e-6
3.994622853597478e-7
1.3777723516545598e-7
3.2933011687870316e-8
2.98189414930323e-8
2.0849950434934672e-7
2.0992517720712867e-7
1.7938914681881676e-7
2.8916416753273365e-7
9.595117826045896e-8
3.144417624757338e-10
8.368869823916418e-8
6.509530054467996e-8
1.4187952234215913e-7
4.781861667832515e-7
2.525103031181361e-7
6.17634311210866e-8
1.7101844191604042e-7
9.263086250720804e-9
2.4914946266350107e-8
6.10316630653845e-9
6.1898812966191e-10
7.327523143644759e-10
5.912208871952645e-10
3.7180683585583383e-10
2.1111382622664815e-12
3.7452432045623987e-10
6.872145979811494e-10
1.0073243952192707e-9
2.8940403627987834e-9
8.55521545793173e-9
1.0195901885126918e-8
4.9516579366078545e-9
2.6862648078120542e-9
1.0484008059097254e-8
1.8475624281355674e-8
2.7106866681486405e-8
3.6381180216016104e-8
4.54256767097986e-8
5.197220570880243e-8
1.749477985406864e-8
4.0314577827761076e-8
4.825614384080727e-8
4.4701486009217817e-8
4.577471707892545e-8
5.538336901794138e-9
6.02830562432891e-8
9.180008307445377e-8
7.95606484919222e-8
7.332627263354118e-8
6.933710377456332e-8
6.400308240391695e-8
5.544365737601706e-8
4.288635631473426e-8
2.468410484637808e-8
5.6412377555586326e-9
7.005731564158534e-8
1.9071914949926656e-7
1.6042683171872358e-7
1.352916737844943e-7
1.586679948713808e-6
7.515520062166001e-7
7.790032139990459e-6
1.5101476326422728e-6
4.344680420856821e-7
3.813114014499428e-9
5.133070079043081e-7
6.028550165878259e-7
4.1892821232568087e-7
7.120628353171881e-7
9.709791924364651e-8
4.986421504279183e-7
9.508519611642453e-7
6.04159468227142e-7
3.2323822296633944e-8
5.062340881442219e-7
2.836127927115782e-7
8.571965026308436e-8
2.5432015754601917e-8
4.2589052983078484e-8
2.5743640146014236e-8
5.005468197204655e-9
3.8962315964555906e-10
1.03876314323438e-9
8.646183471152387e-10
5.171207962852388e-10
1.4073118243941459e-10
8.09467998775617e-10
1.4801790595223585e-9
2.306431947140133e-9
3.008168305884414e-9
1.1106974356394661e-8
3.156555486692078e-8
2.1116906877045346e-8
3.340613285861648e-9
2.79038348220619e-8
5.1516756870743556e-8
7.647590233508559e-8
9.837296448871163e-8
1.0333873334851817e-7
7.887720099141516e-8
3.3914899737960045e-8
1.3278160083606359e-8
2.115886679336099e-8
1.2619381149550003e-7
1.2239334455723474e-7
1.3116472530083548e-7
1.0387103139950514e-7
4.8251939868569095e-8
1.1163779632583627e-7
1.0713283189600905e-7
1.065075001998336e-7
1.1092067580579008e-7
1.1614483493966747e-7
1.1764993565461605e-7
1.116193918153802e-7
9.609347244642608e-8
7.058580008050955e-8
3.3381780908309564e-8
2.2350253004425032e-8
1.136709233321172e-7
2.495914833386486e-6
8.028416566880633e-7
0.00001684356113960573
4.2562363306535455e-6
1.9235122810827092e-6
4.090438355846644e-7
1.3923208692491952e-6
9.117537593583799e-7
9.173401988231555e-7
1.6520579641237397e-6
5.590073884260981e-7
3.830311874749891e-6
3.185541283141932e-6
1.486160337242675e-6
1.162134305519911e-6
3.1238000377461794e-6
3.0052399750555097e-7
1.1623125800460159e-7
1.4108527550631384e-8
5.109579713083598e-8
6.256991388597918e-8
2.545438327192383e-8
1.1222649195120108e-7
1.320258398766005e-7
8.343280039107654e-9
5.493694923703345e-9
1.1014410135527638e-10
4.3734564114001016e-11
7.688135572961044e-12
1.5568827726466909e-12
1.5364455220943165e-11
3.163533041025222e-11
3.8117787842781855e-11
4.032815527465338e-11
4.0237195868472045e-11
4.3825267337939075e-11
5.001646901781353e-11
5.882745337514505e-11
7.09636362310353e-11
8.776979453680472e-11
1.1148186946311827e-10
1.4584325147197494e-10
1.1496678688412645e-10
9.981493822258137e-11
1.2600517786808654e-10
2.2645559077473484e-10
5.114496768114864e-10
1.3533935800876477e-9
3.34242581754288e-9
5.324195264170849e-9
9.006949762769861e-9
2.435861571676186e-8
1.5709460403541591e-7
9.49551837714868e-8
4.1695346148229325e-8
5.4277424559253735e-8
3.3572092521695785e-8
2.6929781092600363e-10
3.5209509978892564e-13
2.903748709779594e-14
0.
0.
0.
0.
0.
0.
0.
0.
0.
0.
0.
0.
2.520075272004071e-14
0.
0.
0.
0.
0.
0.
2.3128713978093828e-14
3.227737939428918e-14
4.605022576617999e-14
6.655584290280353e-14
9.693897288868239e-14
1.4195015363110418e-13
2.0879620137316597e-13
3.0846512063411423e-13
4.578166040146663e-13
6.829220053481328e-13
1.0244637236377097e-12
1.546584653607338e-12
2.35162728515847e-12
3.6051325061801857e-12
7.197346123110497e-11
1.448741460606245e-10
2.4768060753061626e-10
3.679790134770456e-10
4.551836943702837e-10
4.4628992055278156e-10
2.9519140865657066e-10
1.4524858824108247e-11
4.760541198310337e-10
1.0706426987258767e-9
1.775577674831877e-9
5.4118883405676254e-11
1.0449591019098132e-9
1.106490281265248e-9
1.1900010823236156e-9
1.481566427894104e-9
2.0865340944751663e-9
3.546096678980854e-9
6.6553270191309115e-9
5.055533241763673e-9
3.2649659226307625e-9
2.3143935957524054e-9
1.8285326512927715e-9
1.6519056892682094e-9
1.7314989114553262e-9
2.089768543562818e-9
2.8421609393922246e-9
4.268496895819747e-9
6.980729088137266e-9
1.200219213710476e-8
1.896764310221231e-7
2.1877982059785204e-7
2.0531863738482176e-6
3.9946228532600645e-7
1.3777723514940016e-7
3.293301168093527e-8
2.981894149454071e-8
2.084995043686755e-7
2.0992517718297773e-7
1.7938914681217854e-7
2.891641675027916e-7
9.595117827330035e-8
3.1444176295300613e-10
8.368869818528514e-8
6.509530055100559e-8
1.418795222223619e-7
4.781861665756961e-7
2.5251030326707745e-7
6.176343108601369e-8
1.7101844199676366e-7
9.263086309067899e-9
2.491494626926904e-8
6.10316630987162e-9
6.189881305535697e-10
7.327523140452861e-10
5.912208871553881e-10
3.7180683600904635e-10
2.1111381214832674e-12
3.74524320201805e-10
6.872145980911265e-10
1.0073243953144573e-9
2.894040361105045e-9
8.55521545489414e-9
1.0195901882424497e-8
4.951657935917422e-9
2.68626480729667e-9
1.0484008052847349e-8
1.847562427342763e-8
2.7106866673098007e-8
3.638118020312116e-8
4.542567669015645e-8
5.197220569010748e-8
1.749477983727161e-8
4.031457784801599e-8
4.8256143829957314e-8
4.4701486003083075e-8
4.577471706877525e-8
5.538336889865201e-9
6.028305624661232e-8
9.180008307839036e-8
7.956064849942855e-8
7.332627263267235e-8
6.933710377892858e-8
6.400308240280931e-8
5.5443657373230434e-8
4.2886356309676693e-8
2.468410483991527e-8
5.641237764778307e-9
7.005731565196618e-8
1.9071914950333192e-7
1.6042683171201768e-7
1.3529167377936822e-7
1.5866799487232055e-6
7.515520062270033e-7
7.790032139830324e-6
1.51014763261715e-6
4.3446804207205957e-7
3.813114007899953e-9
5.133070078980669e-7
6.028550165783372e-7
4.189282123213754e-7
7.120628353076957e-7
9.709791926301443e-8
4.986421503523308e-7
9.508519611148477e-7
6.041594681821254e-7
3.232382232237328e-8
5.062340881227605e-7
2.8361279272606685e-7
8.571965027070346e-8
2.5432015768943346e-8
4.25890529766281e-8
2.574364014860224e-8
5.005468197605215e-9
3.89623159899108e-10
1.0387631432135518e-9
8.646183470059972e-10
5.171207967815816e-10
1.4073118210324024e-10
8.094679987790726e-10
1.4801790590799987e-9
2.306431947193617e-9
3.00816830533449e-9
1.1106974356570836e-8
3.156555486654837e-8
2.1116906878548654e-8
3.3406132838171976e-9
2.7903834821680708e-8
5.151675686843012e-8
7.647590233321592e-8
9.837296449021265e-8
1.0333873334357206e-7
7.887720099729488e-8
3.3914899741139774e-8
1.3278160092941232e-8
2.115886679888149e-8
1.2619381148964929e-7
1.2239334455608878e-7
1.3116472529922496e-7
1.0387103138712289e-7
4.825193988768006e-8
1.116377963214164e-7
1.0713283189551423e-7
1.065075002028379e-7
1.1092067580778346e-7
1.1614483493900722e-7
1.1764993565687646e-7
1.116193918157379e-7
9.609347244530794e-8
7.058580007816785e-8
3.3381780906966176e-8
2.2350253006470276e-8
1.1367092333369273e-7
2.4959148334161206e-6
8.028416566122461e-7
0.00001684356113997376
4.256236330637951e-6
1.923512281053336e-6
4.0904383556475975e-7
1.3923208692781387e-6
9.117537593645105e-7
9.173401988234643e-7
1.6520579641326905e-6
5.590073883947538e-7
3.830311874744923e-6
3.1855412832198167e-6
1.4861603372452062e-6
1.162134305497921e-6
3.1238000377157205e-6
3.005239975313411e-7
1.1623125800432762e-7
1.4108527549731423e-8
5.109579713014219e-8
6.256991388652999e-8
2.5454383273221496e-8
1.1222649194420034e-7
1.3202583989468018e-7
8.343280040023257e-9
5.493694924934571e-9
1.1014410153211733e-10
4.3734564043674954e-11
7.688135504725545e-12
1.5568812349327028e-12
1.5364457919838412e-11
3.163532740809771e-11
3.8117790307038694e-11
4.032815538602879e-11
4.023719465664609e-11
4.382526775064821e-11
5.001646943478553e-11
5.882745331033618e-11
7.096363620400366e-11
8.776979457870742e-11
1.1148186913039131e-10
1.4584325104683228e-10
1.1496678653701248e-10
9.981493718032738e-11
1.2600517694910563e-10
2.2645558857334287e-10
5.114496757031534e-10
1.3533935760174182e-9
3.3424258241342975e-9
5.324195261587748e-9
9.006949762154839e-9
2.435861571029037e-8
1.5709460405479418e-7
9.495518377322433e-8
4.169534614881354e-8
5.427742455646539e-8
3.357209252857474e-8
2.692978123511752e-10
3.520951151640926e-13
2.903751611883644e-14
0.
0.
0.
0.
0.
0.
0.
0.
0.
0.
0.
0.
2.5200757277706982e-14
0.
0.
0.
0.
0.
0.
2.3128702786472403e-14
3.2277391521881325e-14
4.605018281889337e-14
6.655584917473205e-14
9.6938983894352e-14
1.419501161655115e-13
2.0879613230683192e-13
3.08465207063902e-13
4.578165524418773e-13
6.829221001075442e-13
1.024463654763988e-12
1.5465846406737855e-12
2.3516270236863112e-12
3.605132446864836e-12
7.197346129108575e-11
1.44874145910666e-10
2.4768060743719847e-10
3.679790132089987e-10
4.551836939322944e-10
4.462899204602616e-10
2.951914084370304e-10
1.452485848343211e-11
4.760541199298075e-10
1.0706426986678266e-9
1.7755776755309218e-9
5.411888351183646e-11
1.0449591029863125e-9
1.1064902853501858e-9
1.190001081392074e-9
1.4815664240497603e-9
2.086534097024101e-9
3.546096682413667e-9
6.6553270164322405e-9
5.0555332229350474e-9
3.264965917439322e-9
2.3143935905990053e-9
1.8285326534455608e-9
1.6519056922723964e-9
1.7314989145919846e-9
2.0897685460206862e-9
2.8421609403922826e-9
4.268496899778238e-9
6.9807290863288165e-9
1.2002192137426102e-8
1.8967643101984385e-7
2.187798206053283e-7
2.053186373857577e-6
3.994622853262651e-7
1.3777723514813707e-7
3.2933011684948145e-8
2.9818941495361386e-8
2.0849950436817928e-7
2.099251771833692e-7
1.793891468122969e-7
2.891641675087744e-7
9.595117826980294e-8
3.1444175610898183e-10
8.368869813744297e-8
6.509530053842984e-8
1.4187952223631109e-7
4.781861665613902e-7
2.525103032603303e-7
6.176343108586239e-8
1.7101844199206215e-7
9.263086320210301e-9
2.491494626941326e-8
6.103166309707658e-9
6.18988130733511e-10
7.327523140409993e-10
5.912208872428037e-10
3.7180683587139925e-10
2.111137766079596e-12
3.7452431994965585e-10
6.872145972968577e-10
1.0073243951617651e-9
2.8940403618359555e-9
8.555215454822441e-9
1.0195901882279605e-8
4.951657936284717e-9
2.686264804395581e-9
1.048400805409872e-8
1.8475624273322387e-8
2.710686667308848e-8
3.638118020520041e-8
4.5425676694131233e-8
5.197220569502967e-8
1.749477984088122e-8
4.0314577854225185e-8
4.825614383053023e-8
4.470148600251138e-8
4.577471706821088e-8
5.538336875062096e-9
6.028305623890485e-8
9.180008309079792e-8
7.956064849804775e-8
7.332627263053846e-8
6.933710377729542e-8
6.400308240292306e-8
5.544365737358158e-8
4.2886356309850494e-8
2.4684104842203703e-8
5.641237763876896e-9
7.005731565253325e-8
1.907191495029255e-7
1.6042683171126448e-7
1.3529167378002602e-7
1.58667994872041e-6
7.515520062489539e-7
7.790032139856004e-6
1.5101476326175177e-6
4.344680420721722e-7
3.813114007443828e-9
5.133070078990317e-7
6.028550165786159e-7
4.1892821232110874e-7
7.120628353078822e-7
9.709791926266128e-8
4.986421502713557e-7
9.508519611108431e-7
6.041594682225897e-7
3.232382232724403e-8
5.062340881264923e-7
2.8361279272535635e-7
8.571965027040397e-8
2.543201577826534e-8
4.2589052971048135e-8
2.5743640148415184e-8
5.005468197607092e-9
3.896231598837554e-10
1.0387631431202636e-9
8.64618347181711e-10
5.171207967593293e-10
1.407311824588613e-10
8.094679985356756e-10
1.4801790595230984e-9
2.3064319469781306e-9
3.0081683050478166e-9
1.1106974357431845e-8
3.156555486536597e-8
2.1116906876168865e-8
3.3406132834582207e-9
2.790383482193288e-8
5.151675686714105e-8
7.647590233380833e-8
9.837296448977846e-8
1.0333873334476763e-7
7.887720099819779e-8
3.391489973881321e-8
1.3278160092203468e-8
2.115886679432594e-8
1.261938115140081e-7
1.223933445556474e-7
1.3116472530013753e-7
1.0387103139790108e-7
4.8251939856192846e-8
1.1163779633775542e-7
1.071328318977373e-7
1.0650750020174953e-7
1.1092067580876814e-7
1.161448349381971e-7
1.1764993564916073e-7
1.116193918159209e-7
9.609347244389111e-8
7.058580008239282e-8
3.338178090465979e-8
2.235025301080787e-8
1.1367092333732669e-7
2.495914833415862e-6
8.028416566138153e-7
0.000016843561139981226
4.2562363306336716e-6
1.9235122810521436e-6
4.0904383556280734e-7
1.3923208692770312e-6
9.117537593639413e-7
9.173401988226411e-7
1.6520579641270499e-6
5.59007388402431e-7
3.830311874741203e-6
3.1855412832133233e-6
1.4861603372672216e-6
1.1621343054896228e-6
3.1238000377453116e-6
3.0052399753017734e-7
1.1623125800366606e-7
1.4108527556896134e-8
5.109579712942018e-8
6.256991388701528e-8
2.545438327299641e-8
1.122264919432267e-7
1.3202583989455318e-7
8.343280040133282e-9
5.49369492514693e-9
1.1014410106851731e-10
4.3734563790618025e-11
7.688135521393291e-12
1.5568812348379581e-12
1.5364457054398305e-11
3.163532802251137e-11
3.81177892712336e-11
4.032815530365684e-11
4.023719486061578e-11
4.38252680597007e-11
5.0016469076106894e-11
5.882745313073457e-11
7.096363627727895e-11
8.776979464338173e-11
1.1148186936557683e-10
1.4584325115440924e-10
1.149667861258967e-10
9.981493746811066e-11
1.2600517732323917e-10
2.2645559090460949e-10
5.114496733964621e-10
1.3533935741691932e-9
3.342425817397963e-9
5.324195263971967e-9
9.00694976474357e-9
2.435861571815031e-8
1.5709460404467774e-7
9.495518377233509e-8
4.1695346149066385e-8
5.427742455661169e-8
3.3572092528604166e-8
2.692978110636957e-10
3.520950925790972e-13
2.9037502865364563e-14
0.
0.
0.
0.
0.
0.
0.
0.
0.
0.
0.
0.
2.5200755757723185e-14
0.
0.
0.
0.
0.
0.
2.3128713474948696e-14
3.227736830514421e-14
4.60502328077543e-14
6.655589815149087e-14
9.693898279245214e-14
1.4195009582204818e-13
2.087962314746434e-13
3.0846501403801936e-13
4.578166664247483e-13
6.829219076173164e-13
1.0244638023854266e-12
1.5465848249785622e-12
2.3516270784519803e-12
3.605132060583286e-12
7.197346076833659e-11
1.448741462532565e-10
2.476806079778224e-10
3.679790133646827e-10
4.551836943229368e-10
4.462899204768348e-10
2.951914084753893e-10
1.4524858443454486e-11
4.760541199547318e-10
1.0706426981791246e-9
1.7755776751064104e-9
5.411888338037787e-11
1.0449591046767197e-9
1.1064902857622584e-9
1.1900010826341758e-9
1.4815664320596108e-9
2.08653409791539e-9
3.546096675693075e-9
6.6553270174463904e-9
5.055533261333239e-9
3.2649659196342234e-9
2.314393595296205e-9
1.828532648525864e-9
1.6519056916372028e-9
1.731498908541385e-9
2.0897685429607623e-9
2.8421609396280997e-9
4.26849689799422e-9
6.9807290884676186e-9
1.200219213799339e-8
1.8967643101974229e-7
2.1877982060184556e-7
2.0531863738381515e-6
3.994622853198389e-7
1.3777723514702947e-7
3.293301168218868e-8
2.9818941494717793e-8
2.0849950436871886e-7
2.0992517718324804e-7
1.7938914681293187e-7
2.8916416750009747e-7
9.59511782573249e-8
3.144417979888037e-10
8.368869816933398e-8
6.509530054369372e-8
1.4187952223983959e-7
4.781861665799123e-7
2.5251030326120724e-7
6.176343108462784e-8
1.7101844199431743e-7
9.263086315327697e-9
2.4914946269137947e-8
6.103166309565242e-9
6.189881305011232e-10
7.327523140438717e-10
5.912208872927367e-10
3.71806835507068e-10
2.111137844209608e-12
3.745243203318902e-10
6.872145987921531e-10
1.0073243946575872e-9
2.894040361051249e-9
8.555215455500896e-9
1.0195901881349947e-8
4.951657935067333e-9
2.6862648058533997e-9
1.0484008051895995e-8
1.8475624272716993e-8
2.7106866671271443e-8
3.638118020469621e-8
4.5425676693954356e-8
5.197220569528705e-8
1.7494779840764332e-8
4.0314577842656475e-8
4.8256143830897256e-8
4.470148600340778e-8
4.5774717068773315e-8
5.5383368840672015e-9
6.028305624404946e-8
9.180008307033728e-8
7.956064848964622e-8
7.332627263248757e-8
6.933710377725539e-8
6.400308240117497e-8
5.544365737546259e-8
4.288635631073206e-8
2.468410483905994e-8
5.641237763375487e-9
7.005731565045393e-8
1.9071914950868464e-7
1.6042683171227036e-7
1.352916737803111e-7
1.5866799487188615e-6
7.515520062405624e-7
7.790032139843558e-6
1.5101476326134816e-6
4.3446804207465504e-7
3.813114008490627e-9
5.133070078987726e-7
6.028550165787868e-7
4.189282123212523e-7
7.120628353107123e-7
9.709791926775834e-8
4.986421503156231e-7
9.508519611018297e-7
6.041594681994025e-7
3.232382232454966e-8
5.062340881248058e-7
2.8361279272417976e-7
8.571965027214367e-8
2.5432015764660463e-8
4.258905298026472e-8
2.5743640149110456e-8
5.005468197412491e-9
3.896231598514237e-10
1.038763143196817e-9
8.646183470487951e-10
5.171207965293068e-10
1.4073118213934352e-10
8.094679983273992e-10
1.4801790592347642e-9
2.3064319480275755e-9
3.008168305987153e-9
1.1106974357462586e-8
3.156555486493975e-8
2.1116906876777594e-8
3.3406132854395693e-9
2.790383482214727e-8
5.151675686732809e-8
7.647590233372197e-8
9.837296448718076e-8
1.0333873334828672e-7
7.887720099317061e-8
3.3914899739509646e-8
1.327816008483513e-8
2.1158866783321053e-8
1.261938115037656e-7
1.2239334455571672e-7
1.3116472529807723e-7
1.0387103139155734e-7
4.825193987012093e-8
1.1163779633298822e-7
1.0713283189139576e-7
1.0650750020298683e-7
1.1092067580159078e-7
1.1614483493785965e-7
1.1764993565169852e-7
1.1161939181560082e-7
9.609347244320155e-8
7.058580008165265e-8
3.3381780905831496e-8
2.235025300832238e-8
1.1367092333446133e-7
2.495914833415688e-6
8.028416566038901e-7
0.00001684356113995765
4.256236330625692e-6
1.9235122810525015e-6
4.090438355641928e-7
1.3923208692767242e-6
9.117537593637484e-7
9.173401988230321e-7
1.6520579641295124e-6
5.590073883930526e-7
3.830311874751141e-6
3.1855412832157835e-6
1.4861603372539962e-6
1.1621343054949164e-6
3.123800037710141e-6
3.0052399753013096e-7
1.162312580024841e-7
1.4108527567214739e-8
5.109579713390501e-8
6.256991388727822e-8
2.5454383272925226e-8
1.1222649194347093e-7
1.3202583989397926e-7
8.343280039263836e-9
5.4936949256823175e-9
1.1014410172119506e-10
4.37345642405116e-11
7.688135669646909e-12
1.5568823475793243e-12
1.536445744908278e-11
3.163532960773235e-11
3.811778803795823e-11
4.0328154684494185e-11
4.023719399083269e-11
4.3825267515569055e-11
5.001646891953356e-11
5.882745342577423e-11
7.096363628880473e-11
8.776979450329883e-11
1.1148186919696695e-10
1.4584325105913233e-10
1.1496678584495263e-10
9.981493744605601e-11
1.2600517554603872e-10
2.264555889477655e-10
5.114496760694947e-10
1.3533935749825323e-9
3.342425818913906e-9
5.3241952632473004e-9
9.00694976250927e-9
2.435861571513253e-8
1.5709460405139972e-7
9.495518377284669e-8
4.1695346149439086e-8
5.4277424556554466e-8
3.357209252779447e-8
2.6929781124518424e-10
3.520950897701553e-13
2.903750417111307e-14
0.
0.
0.
0.
0.
0.
0.
0.
0.
0.
0.
0.
2.5200757291340796e-14
0.
0.
0.
0.
0.
0.
2.312869990000068e-14
3.2277360315987006e-14
4.6050255129034037e-14
6.655583805573994e-14
9.693903156996548e-14
1.4195015439370107e-13
2.0879619034838912e-13
3.0846508474036926e-13
4.578166502773564e-13
6.829220639277591e-13
1.0244637441811946e-12
1.5465848099035827e-12
2.3516267435821317e-12
3.6051321788593703e-12
7.197346097234018e-11
1.448741460572928e-10
2.4768060750657824e-10
3.679790130816271e-10
4.5518369452213553e-10
4.462899208640749e-10
2.9519140854789474e-10
1.4524858592570461e-11
4.760541202138007e-10
1.0706426981701656e-9
1.7755776759262616e-9
5.4118882397594084e-11
1.0449591038027534e-9
1.106490282903061e-9
1.1900010827319977e-9
1.4815664309696893e-9
2.086534101206999e-9
3.5460966925934973e-9
6.6553270158072915e-9
5.055533265651822e-9
3.264965912575768e-9
2.3143935898569995e-9
1.8285326544696435e-9
1.6519056933473499e-9
1.7314989153650126e-9
2.089768541961762e-9
2.8421609331738786e-9
4.268496897546472e-9
6.980729086841079e-9
1.2002192138186846e-8
1.896764310195608e-7
2.1877982058977402e-7
2.053186373853175e-6
3.9946228533208994e-7
1.3777723514943028e-7
3.293301168112671e-8
2.981894149589136e-8
2.084995043682484e-7
2.0992517718321953e-7
1.793891468126047e-7
2.8916416750382267e-7
9.595117823618693e-8
3.14441777303316e-10
8.36886981789247e-8
6.509530051904385e-8
1.418795222535608e-7
4.781861665702328e-7
2.525103032614743e-7
6.176343108828133e-8
1.7101844199160447e-7
9.26308629777541e-9
2.4914946269976523e-8
6.103166309505099e-9
6.189881307097653e-10
7.327523140606719e-10
5.912208871938447e-10
3.718068356310344e-10
2.1111380237267924e-12
3.7452431996124967e-10
6.872145982221345e-10
1.007324395339857e-9
2.8940403611759498e-9
8.555215454365478e-9
1.019590188266133e-8
4.95165793484151e-9
2.686264805730951e-9
1.0484008053984823e-8
1.8475624274861154e-8
2.7106866674920497e-8
3.638118020427766e-8
4.542567669227343e-8
5.1972205695337664e-8
1.7494779833771155e-8
4.03145778266832e-8
4.8256143830363175e-8
4.47014860029447e-8
4.577471706993386e-8
5.538336873090613e-9
6.028305624774797e-8
9.180008308810266e-8
7.956064850066977e-8
7.332627262915045e-8
6.933710377566201e-8
6.400308240245168e-8
5.544365737518446e-8
4.2886356309441245e-8
2.4684104839932056e-8
5.641237764051318e-9
7.00573156545216e-8
1.9071914950815138e-7
1.6042683171240175e-7
1.3529167378137434e-7
1.586679948720315e-6
7.515520062339648e-7
7.790032139841048e-6
1.510147632607961e-6
4.344680420743882e-7
3.813114008540232e-9
5.13307007899679e-7
6.028550165785829e-7
4.189282123211552e-7
7.120628353094829e-7
9.709791925322853e-8
4.986421503095123e-7
9.50851961060493e-7
6.041594681986055e-7
3.232382230364312e-8
5.06234088130643e-7
2.8361279272611063e-7
8.571965026853447e-8
2.5432015773976253e-8
4.258905297525093e-8
2.5743640148491807e-8
5.005468197602403e-9
3.8962315990644045e-10
1.0387631431844958e-9
8.646183471644852e-10
5.171207963819342e-10
1.4073118193416556e-10
8.094679984442081e-10
1.4801790601274227e-9
2.3064319474435723e-9
3.0081683058346006e-9
1.1106974357233222e-8
3.156555486501658e-8
2.1116906876447992e-8
3.3406132842267765e-9
2.790383482220434e-8
5.151675687026984e-8
7.647590233575248e-8
9.83729644922069e-8
1.0333873334735608e-7
7.887720099523388e-8
3.3914899738823324e-8
1.3278160088274749e-8
2.115886679002009e-8
1.2619381149711032e-7
1.2239334455600532e-7
1.311647252984472e-7
1.0387103138492962e-7
4.8251939874236904e-8
1.1163779632901617e-7
1.0713283189151571e-7
1.0650750020293251e-7
1.1092067581001023e-7
1.1614483494190547e-7
1.1764993565763807e-7
1.116193918166374e-7
9.609347244000894e-8
7.058580007976197e-8
3.338178091003439e-8
2.235025301028676e-8
1.1367092333386304e-7
2.495914833413932e-6
8.028416566008446e-7
0.000016843561139958475
4.256236330625945e-6
1.9235122810541875e-6
4.0904383556128395e-7
1.3923208692773597e-6
9.117537593641464e-7
9.17340198823042e-7
1.6520579641279128e-6
5.590073883929931e-7
3.8303118747283984e-6
3.1855412832187744e-6
1.4861603372410584e-6
1.1621343055014476e-6
3.1238000377115175e-6
3.0052399753023547e-7
1.162312580029245e-7
1.4108527539321411e-8
5.109579712990258e-8
6.256991388707223e-8
2.545438327303125e-8
1.1222649194755773e-7
1.320258398938041e-7
8.343280039235781e-9
5.493694923959806e-9
1.1014410138352529e-10
4.373456402653651e-11
7.688135450489126e-12
1.5568823379296265e-12
1.5364457485665364e-11
3.1635328013305864e-11
3.811778803032827e-11
4.032815378566792e-11
4.023719486002628e-11
4.3825267514587605e-11
5.001646944351659e-11
5.88274534250068e-11
7.096363628303322e-11
8.776979460470998e-11
1.1148186919709959e-10
1.45843251049976e-10
1.1496678527276673e-10
9.981493733445288e-11
1.26005175588107e-10
2.2645559147903382e-10
5.114496749790304e-10
1.3533935757687785e-9
3.3424258082309495e-9
5.3241952607577804e-9
9.006949765300615e-9
2.435861571757952e-8
1.5709460405168654e-7
9.49551837726666e-8
4.169534614870274e-8
5.4277424556609556e-8
3.3572092527810423e-8
2.6929781141694137e-10
3.5209512876405165e-13
2.903750300449927e-14
0.
0.
0.
0.
0.
0.
0.
0.
0.
0.
0.
0.
2.5200757182320442e-14
0.
0.
0.
0.
0.
0.
2.3128699155317236e-14
3.227735909079735e-14
4.6050225570781665e-14
6.655581456199204e-14
9.693902638561375e-14
1.4195014896337157e-13
2.0879618898086095e-13
3.084651686599382e-13
4.578166979346958e-13
6.829220063104354e-13
1.0244637282972728e-12
1.5465848294619045e-12
2.351627065206505e-12
3.605132330029208e-12
7.197346133147328e-11
1.4487414560403305e-10
2.476806076511885e-10
3.6797901314070717e-10
4.551836940125448e-10
4.462899207925457e-10
2.9519140817550227e-10
1.4524858524281005e-11
4.760541198116326e-10
1.0706426985110492e-9
1.7755776753647356e-9
5.4118883027880224e-11
1.0449591008111277e-9
1.106490281197634e-9
1.190001075469242e-9
1.4815664297790298e-9
2.0865340924218376e-9
3.5460966672659946e-9
6.65532702532758e-9
5.055533240492971e-9
3.264965922534189e-9
2.3143935938287932e-9
1.8285326516528453e-9
1.6519056907042878e-9
1.7314989131285383e-9
2.0897685430435085e-9
2.8421609367152014e-9
4.268496899035589e-9
6.9807290879293606e-9
1.2002192138152795e-8
1.8967643102183425e-7
2.1877982060309282e-7
2.0531863738554826e-6
3.994622853166698e-7
1.377772351467929e-7
3.293301168069119e-8
2.9818941495109937e-8
2.084995043686738e-7
2.0992517718317622e-7
1.7938914681301864e-7
2.8916416750527353e-7
9.595117825980764e-8
3.144417655500431e-10
8.368869820794219e-8
6.50953005167621e-8
1.4187952225243724e-7
4.781861665684221e-7
2.5251030326126675e-7
6.176343108873688e-8
1.7101844199266882e-7
9.263086299705091e-9
2.4914946270687607e-8
6.1031663096411716e-9
6.189881306576984e-10
7.32752314065987e-10
5.912208870812573e-10
3.7180683561442903e-10
2.1111378310001406e-12
3.74524320061153e-10
6.872145984600358e-10
1.0073243950219613e-9
2.8940403618123238e-9
8.555215454592931e-9
1.0195901882353146e-8
4.951657935939709e-9
2.68626480752736e-9
1.0484008052691624e-8
1.847562427194337e-8
2.7106866674851858e-8
3.638118020610093e-8
4.5425676694712047e-8
5.197220569348155e-8
1.7494779839323906e-8
4.0314577842800206e-8
4.825614382987728e-8
4.470148600274673e-8
4.577471707015156e-8
5.538336886511621e-9
6.028305624577428e-8
9.180008309778486e-8
7.956064849888449e-8
7.332627262742892e-8
6.933710377468724e-8
6.40030824041887e-8
5.544365737274118e-8
4.28863563093438e-8
2.4684104841759474e-8
5.641237763612589e-9
7.005731565278063e-8
1.9071914950533368e-7
1.6042683171222613e-7
1.3529167377973798e-7
1.5866799487178127e-6
7.515520062382929e-7
7.790032139847783e-6
1.5101476326111293e-6
4.344680420708164e-7
3.8131140083955655e-9
5.133070078972441e-7
6.028550165785179e-7
4.189282123211573e-7
7.12062835310259e-7
9.709791924842307e-8
4.986421503682635e-7
9.508519610615298e-7
6.041594681962809e-7
3.2323822316730396e-8
5.062340881238208e-7
2.836127927242994e-7
8.571965027189964e-8
2.5432015781660593e-8
4.258905297137628e-8
2.574364014829407e-8
5.005468197504933e-9
3.8962315977593927e-10
1.0387631432165813e-9
8.646183470716906e-10
5.171207963841715e-10
1.4073118201631196e-10
8.094679987577575e-10
1.4801790588443992e-9
2.306431947758082e-9
3.0081683042025815e-9
1.1106974357475935e-8
3.1565554866053293e-8
2.1116906878602275e-8
3.3406132831804654e-9
2.790383482102351e-8
5.1516756869410915e-8
7.647590232969585e-8
9.837296448979918e-8
1.0333873335043e-7
7.887720099165875e-8
3.391489973980307e-8
1.3278160095391345e-8
2.115886678454513e-8
1.2619381150244142e-7
1.2239334455640811e-7
1.311647252985797e-7
1.0387103139503287e-7
4.8251939876074436e-8
1.1163779635350061e-7
1.0713283189439509e-7
1.0650750020175932e-7
1.1092067580909003e-7
1.1614483494157645e-7
1.176499356516313e-7
1.1161939181408935e-7
9.609347244659197e-8
7.058580007818163e-8
3.338178091219202e-8
2.2350253006936035e-8
1.1367092333647261e-7
2.4959148334162244e-6
8.028416566110677e-7
0.00001684356113996537
4.256236330626868e-6
1.923512281054317e-6
4.090438355626314e-7
1.3923208692766765e-6
9.117537593638255e-7
9.173401988230196e-7
1.6520579641282577e-6
5.590073883911788e-7
3.830311874747833e-6
3.1855412832091436e-6
1.486160337251854e-6
1.1621343054904637e-6
3.123800037732356e-6
3.0052399753032996e-7
1.162312580072872e-7
1.4108527562754857e-8
5.10957971319699e-8
6.256991388790856e-8
2.545438327277687e-8
1.122264919433895e-7
1.320258398946053e-7
8.343280039775728e-9
5.493694923656492e-9
1.1014410147470096e-10
4.3734564016068654e-11
7.688135558168004e-12
1.5568823376323397e-12
1.5364457456472512e-11
3.1635328013063215e-11
3.811778803395226e-11
4.032815379183783e-11
4.023719449019612e-11
4.382526752731555e-11
5.001646932773674e-11
5.882745342656035e-11
7.09636362865727e-11
8.776979450106725e-11
1.1148186952510502e-10
1.4584325114965414e-10
1.1496678511422811e-10
9.981493746505102e-11
1.260051758093162e-10
2.2645558850021447e-10
5.114496751439371e-10
1.3533935737118677e-9
3.3424258181716235e-9
5.324195263250187e-9
9.006949768524126e-9
2.435861571070133e-8
1.5709460405173813e-7
9.495518377255879e-8
4.169534614927426e-8
5.4277424556567846e-8
3.3572092527801146e-8
2.69297810604802e-10
3.5209510862981643e-13
2.903750411019235e-14
0.
0.
0.
0.
0.
0.
0.
0.
0.
0.
0.
0.
2.5200757237159254e-14
0.
0.
0.
0.
0.
0.
2.3128699300464316e-14
3.22773602580537e-14
4.6050226519122055e-14
6.655583811328933e-14
9.693901616674869e-14
1.4195015080915884e-13
2.087961879870165e-13
3.0846517189790775e-13
4.578165820361318e-13
6.829219923799756e-13
1.0244637376664083e-12
1.5465845593255347e-12
2.3516270602524025e-12
3.605132140901317e-12
7.19734609523952e-11
1.448741460325683e-10
2.4768060786039503e-10
3.6797901309998646e-10
4.5518369419813457e-10
4.462899206106754e-10
2.951914086002432e-10
1.452485852219592e-11
4.760541198229747e-10
1.070642698483718e-9
1.775577675628395e-9
5.4118882241100915e-11
1.0449591025531658e-9
1.1064902818782598e-9
1.1900010787690515e-9
1.4815664287074456e-9
2.0865340947805283e-9
3.5460966854035645e-9
6.655327016206455e-9
5.055533248376072e-9
3.2649659228807286e-9
2.3143935937212403e-9
1.8285326472224848e-9
1.6519056927593448e-9
1.7314989149778033e-9
2.0897685416232444e-9
2.8421609342151753e-9
4.268496895968829e-9
6.9807290868873165e-9
1.200219213683112e-8
1.8967643101929312e-7
2.1877982059254374e-7
2.0531863738469572e-6
3.9946228532228845e-7
1.3777723514702105e-7
3.2933011681033715e-8
2.981894149596423e-8
2.0849950436879838e-7
2.0992517718322863e-7
1.7938914681295604e-7
2.8916416750696987e-7
9.595117824936423e-8
3.1444182745130085e-10
8.368869819733961e-8
6.509530050717025e-8
1.4187952225306164e-7
4.781861665659691e-7
2.525103032608797e-7
6.17634310882241e-8
1.7101844199363173e-7
9.263086314584239e-9
2.491494626969941e-8
6.103166309585831e-9
6.189881308527954e-10
7.327523140582197e-10
5.912208870945675e-10
3.718068356316588e-10
2.1111382285388515e-12
3.7452432027722263e-10
6.872145974675392e-10
1.0073243950990305e-9
2.8940403624111773e-9
8.555215455506389e-9
1.0195901883135578e-8
4.9516579365697835e-9
2.6862648048579156e-9
1.048400805434923e-8
1.847562427322342e-8
2.7106866673518102e-8
3.638118020367157e-8
4.5425676694320234e-8
5.197220569505023e-8
1.7494779833801318e-8
4.03145778555816e-8
4.8256143831187404e-8
4.470148600265053e-8
4.57747170687795e-8
5.538336877471283e-9
6.028305625003538e-8
9.180008309471635e-8
7.956064849532487e-8
7.332627263349477e-8
6.933710377684671e-8
6.400308240228721e-8
5.544365737534086e-8
4.2886356309460495e-8
2.4684104841883812e-8
5.6412377611994146e-9
7.005731565179074e-8
1.9071914950518844e-7
1.6042683171186153e-7
1.3529167378003105e-7
1.5866799487210579e-6
7.515520062383899e-7
7.790032139842994e-6
1.5101476326140114e-6
4.3446804207190276e-7
3.8131140074372106e-9
5.133070078981005e-7
6.028550165784875e-7
4.1892821232112865e-7
7.120628353120474e-7
9.70979192662789e-8
4.986421503901294e-7
9.508519610920562e-7
6.041594681984524e-7
3.2323822322104695e-8
5.062340881245253e-7
2.836127927253304e-7
8.57196502709333e-8
2.5432015788390147e-8
4.2589052976902343e-8
2.5743640148763447e-8
5.005468197638969e-9
3.8962315987291384e-10
1.038763143181286e-9
8.646183470959849e-10
5.17120796610304e-10
1.4073118199385732e-10
8.094679989985654e-10
1.4801790595820636e-9
2.3064319470921922e-9
3.0081683045434217e-9
1.1106974357339458e-8
3.1565554864745276e-8
2.1116906876958045e-8
3.340613282205633e-9
2.7903834821099203e-8
5.1516756865477896e-8
7.64759023270326e-8
9.837296449077526e-8
1.0333873334729295e-7
7.887720099526869e-8
3.391489974197386e-8
1.3278160079966658e-8
2.1158866794841237e-8
1.2619381147425327e-7
1.2239334455508113e-7
1.3116472529840082e-7
1.0387103139583528e-7
4.825193987179814e-8
1.116377963481194e-7
1.071328319020225e-7
1.0650750020550278e-7
1.109206758077542e-7
1.1614483493964102e-7
1.1764993565538225e-7
1.1161939181603405e-7
9.609347244934931e-8
7.058580007782361e-8
3.338178090883561e-8
2.2350253006218323e-8
1.1367092333455924e-7
2.495914833419346e-6
8.028416565961657e-7
0.000016843561139966908
4.256236330630648e-6
1.9235122810540207e-6
4.0904383556368577e-7
1.3923208692767826e-6
9.11753759363703e-7
9.173401988231546e-7
1.6520579641292695e-6
5.590073883990693e-7
3.8303118747501104e-6
3.1855412832146836e-6
1.486160337256535e-6
1.1621343055032438e-6
3.1238000377434252e-6
3.005239975304741e-7
1.16231258001631e-7
1.4108527558365638e-8
5.109579712941437e-8
6.25699138877988e-8
2.54543832730121e-8
1.122264919443302e-7
1.3202583989360453e-7
8.34328003965495e-9
5.493694925053801e-9
1.10144101430949e-10
4.3734563797411123e-11
7.688135321052195e-12
1.5568812394735276e-12
1.5364457481940586e-11
3.163532801591259e-11
3.811778927020977e-11
4.032815601318919e-11
4.0237194867799456e-11
4.382526734961435e-11
5.001646908922252e-11
5.882745313745471e-11
7.096363626177115e-11
8.776979460584339e-11
1.114818693528326e-10
1.4584325095224297e-10
1.1496678611042259e-10
9.98149376736128e-11
1.2600517751799137e-10
2.2645559000158256e-10
5.114496717959043e-10
1.3533935802533175e-9
3.3424258218259305e-9
5.3241952636571295e-9
9.006949767801819e-9
2.435861571785175e-8
1.570946040446314e-7
9.495518377257112e-8
4.169534614923474e-8
5.427742455663397e-8
3.357209252809322e-8
2.692978118351142e-10
3.520951148964092e-13
2.903750346916806e-14
0.
0.
0.
0.
0.
0.
0.
0.
0.
0.
0.
0.
2.520075590067471e-14
0.
0.
0.
0.
0.
0.
2.312871352015115e-14
3.2277364334730517e-14
4.6050233135098664e-14
6.655586754869886e-14
9.69389824307319e-14
1.4195014179738935e-13
2.087962313535581e-13
3.0846501655826703e-13
4.578166985640539e-13
6.829219124689035e-13
1.0244638012896265e-12
1.546584812673174e-12
2.351627105816381e-12
3.605131893744259e-12
7.197346080581324e-11
1.4487414604804675e-10
2.4768060755058926e-10
3.679790132640015e-10
4.551836940869554e-10
4.462899204122155e-10
2.951914085809105e-10
1.4524858509358626e-11
4.760541199547318e-10
1.0706426980897843e-9
1.775577675350962e-9
5.4118883086008596e-11
1.0449591046767197e-9
1.1064902857622584e-9
1.1900010837210334e-9
1.4815664283526765e-9
2.086534102462813e-9
3.546096688303644e-9
6.6553270174463904e-9
5.055533261333239e-9
3.2649659196342234e-9
2.314393595296205e-9
1.828532648525864e-9
1.6519056916372028e-9
1.731498908541385e-9
2.0897685429607623e-9
2.8421609396280997e-9
4.26849689799422e-9
6.9807290884676186e-9
1.200219213799339e-8
1.8967643101974229e-7
2.1877982060184556e-7
2.0531863738381515e-6
3.994622853198389e-7
1.3777723514702947e-7
3.293301168218868e-8
2.9818941494717793e-8
2.0849950436871886e-7
2.0992517718324804e-7
1.7938914681293187e-7
2.8916416750009747e-7
9.59511782573249e-8
3.144417979888037e-10
8.368869816933398e-8
6.509530054369372e-8
1.4187952223983959e-7
4.781861665799123e-7
2.5251030326120724e-7
6.176343108462784e-8
1.7101844199431743e-7
9.263086315327697e-9
2.4914946269137947e-8
6.103166309565242e-9
6.189881305011232e-10
7.327523140438717e-10
5.912208872927367e-10
3.71806835507068e-10
2.111137844209608e-12
3.745243203318902e-10
6.872145987921531e-10
1.0073243946575872e-9
2.894040361051249e-9
8.555215455500896e-9
1.0195901881349947e-8
4.951657935067333e-9
2.6862648058533997e-9
1.0484008051895995e-8
1.8475624272716993e-8
2.7106866671271443e-8
3.638118020469621e-8
4.5425676693954356e-8
5.197220569528705e-8
1.7494779840764332e-8
4.0314577842656475e-8
4.8256143830897256e-8
4.470148600340778e-8
4.5774717068773315e-8
5.5383368840672015e-9
6.028305624404946e-8
9.180008307033728e-8
7.956064848964622e-8
7.332627263248757e-8
6.933710377725539e-8
6.400308240117497e-8
5.544365737546259e-8
4.288635631073206e-8
2.468410483905994e-8
5.641237763375487e-9
7.005731565045393e-8
1.9071914950868464e-7
1.6042683171227036e-7
1.352916737803111e-7
1.5866799487188615e-6
7.515520062405624e-7
7.790032139843558e-6
1.5101476326134816e-6
4.3446804207465504e-7
3.813114008490627e-9
5.133070078987726e-7
6.028550165787868e-7
4.189282123212523e-7
7.120628353107123e-7
9.709791926775834e-8
4.986421503156231e-7
9.508519611018297e-7
6.041594681994025e-7
3.232382232454966e-8
5.062340881248058e-7
2.8361279272417976e-7
8.571965027214367e-8
2.5432015764660463e-8
4.258905298026472e-8
2.5743640149110456e-8
5.005468197412491e-9
3.896231598514237e-10
1.038763143196817e-9
8.646183470487951e-10
5.171207965293068e-10
1.4073118213934352e-10
8.094679983273992e-10
1.4801790592347642e-9
2.3064319480275755e-9
3.008168305987153e-9
1.1106974357462586e-8
3.156555486493975e-8
2.1116906876777594e-8
3.3406132854395693e-9
2.790383482214727e-8
5.151675686732809e-8
7.647590233372197e-8
9.837296448718076e-8
1.0333873334828672e-7
7.887720099317061e-8
3.3914899739509646e-8
1.327816008483513e-8
2.1158866783321053e-8
1.261938115037656e-7
1.2239334455571672e-7
1.3116472529807723e-7
1.0387103139155734e-7
4.825193987012093e-8
1.1163779633298822e-7
1.0713283189139576e-7
1.0650750020298683e-7
1.1092067580159078e-7
1.1614483493785965e-7
1.1764993565169852e-7
1.1161939181560082e-7
9.609347244320155e-8
7.058580008165265e-8
3.3381780905831496e-8
2.235025300832238e-8
1.1367092333446133e-7
2.495914833415688e-6
8.028416566038901e-7
0.00001684356113995765
4.256236330625692e-6
1.9235122810525015e-6
4.090438355641928e-7
1.3923208692767242e-6
9.117537593637484e-7
9.173401988230321e-7
1.6520579641295124e-6
5.590073883930526e-7
3.830311874751141e-6
3.1855412832157835e-6
1.4861603372539962e-6
1.1621343054949164e-6
3.123800037710141e-6
3.0052399753013096e-7
1.162312580024841e-7
1.4108527567214739e-8
5.109579713390501e-8
6.256991388727822e-8
2.5454383272925226e-8
1.1222649194347093e-7
1.3202583989397926e-7
8.343280039263836e-9
5.4936949256823175e-9
1.1014410172119506e-10
4.37345642405116e-11
7.688135669646909e-12
1.5568823475793243e-12
1.536445744908278e-11
3.163532960773235e-11
3.811778803795823e-11
4.0328154684494185e-11
4.023719399083269e-11
4.3825267515569055e-11
5.001646891953356e-11
5.882745342577423e-11
7.096363628880473e-11
8.776979450329883e-11
1.1148186919696695e-10
1.4584325105913233e-10
1.1496678584495263e-10
9.981493744605601e-11
1.2600517554603872e-10
2.264555889477655e-10
5.114496760694947e-10
1.3533935749825323e-9
3.342425818913906e-9
5.3241952632473004e-9
9.00694976250927e-9
2.435861571513253e-8
1.5709460405139972e-7
9.495518377284669e-8
4.1695346149439086e-8
5.4277424556554466e-8
3.357209252779447e-8
2.6929781124518424e-10
3.520950897701553e-13
2.903750417111307e-14
0.
0.
0.
0.
0.
0.
0.
0.
0.
0.
0.
0.
2.5200757291340796e-14
0.
0.
0.
0.
0.
0.
2.312869990000068e-14
3.2277360315987006e-14
4.6050255129034037e-14
6.655583805573994e-14
9.693903156996548e-14
1.4195015439370107e-13
2.0879619034838912e-13
3.0846508474036926e-13
4.578166502773564e-13
6.829220639277591e-13
1.0244637441811946e-12
1.5465848099035827e-12
2.3516267435821317e-12
3.6051321788593703e-12
7.197346097234018e-11
1.448741460572928e-10
2.4768060750657824e-10
3.679790130816271e-10
4.5518369452213553e-10
4.462899208640749e-10
2.9519140854789474e-10
1.4524858592570461e-11
4.760541202138007e-10
1.0706426981701656e-9
1.7755776759262616e-9
5.4118882397594084e-11
1.0449591038027534e-9
1.106490282903061e-9
1.1900010827319977e-9
1.4815664309696893e-9
2.086534101206999e-9
3.5460966925934973e-9
6.6553270158072915e-9
5.055533265651822e-9
3.264965912575768e-9
2.3143935898569995e-9
1.8285326544696435e-9
1.6519056933473499e-9
1.7314989153650126e-9
2.089768541961762e-9
2.8421609331738786e-9
4.268496897546472e-9
6.980729086841079e-9
1.2002192138186846e-8
1.896764310195608e-7
2.1877982058977402e-7
2.053186373853175e-6
3.9946228533208994e-7
1.3777723514943028e-7
3.293301168112671e-8
2.981894149589136e-8
2.084995043682484e-7
2.0992517718321953e-7
1.793891468126047e-7
2.8916416750382267e-7
9.595117823618693e-8
3.14441777303316e-10
8.36886981789247e-8
6.509530051904385e-8
1.418795222535608e-7
4.781861665702328e-7
2.525103032614743e-7
6.176343108828133e-8
1.7101844199160447e-7
9.26308629777541e-9
2.4914946269976523e-8
6.103166309505099e-9
6.189881307097653e-10
7.327523140606719e-10
5.912208871938447e-10
3.718068356310344e-10
2.1111380237267924e-12
3.7452431996124967e-10
6.872145982221345e-10
1.007324395339857e-9
2.8940403611759498e-9
8.555215454365478e-9
1.019590188266133e-8
4.95165793484151e-9
2.686264805730951e-9
1.0484008053984823e-8
1.8475624274861154e-8
2.7106866674920497e-8
3.638118020427766e-8
4.542567669227343e-8
5.1972205695337664e-8
1.7494779833771155e-8
4.03145778266832e-8
4.8256143830363175e-8
4.47014860029447e-8
4.577471706993386e-8
5.538336873090613e-9
6.028305624774797e-8
9.180008308810266e-8
7.956064850066977e-8
7.332627262915045e-8
6.933710377566201e-8
6.400308240245168e-8
5.544365737518446e-8
4.2886356309441245e-8
2.4684104839932056e-8
5.641237764051318e-9
7.00573156545216e-8
1.9071914950815138e-7
1.6042683171240175e-7
1.3529167378137434e-7
1.586679948720315e-6
7.515520062339648e-7
7.790032139841048e-6
1.510147632607961e-6
4.344680420743882e-7
3.813114008540232e-9
5.13307007899679e-7
6.028550165785829e-7
4.189282123211552e-7
7.120628353094829e-7
9.709791925322853e-8
4.986421503095123e-7
9.50851961060493e-7
6.041594681986055e-7
3.232382230364312e-8
5.06234088130643e-7
2.8361279272611063e-7
8.571965026853447e-8
2.5432015773976253e-8
4.258905297525093e-8
2.5743640148491807e-8
5.005468197602403e-9
3.8962315990644045e-10
1.0387631431844958e-9
8.646183471644852e-10
5.171207963819342e-10
1.4073118193416556e-10
8.094679984442081e-10
1.4801790601274227e-9
2.3064319474435723e-9
3.0081683058346006e-9
1.1106974357233222e-8
3.156555486501658e-8
2.1116906876447992e-8
3.3406132842267765e-9
2.790383482220434e-8
5.151675687026984e-8
7.647590233575248e-8
9.83729644922069e-8
1.0333873334735608e-7
7.887720099523388e-8
3.3914899738823324e-8
1.3278160088274749e-8
2.115886679002009e-8
1.2619381149711032e-7
1.2239334455600532e-7
1.311647252984472e-7
1.0387103138492962e-7
4.8251939874236904e-8
1.1163779632901617e-7
1.0713283189151571e-7
1.0650750020293251e-7
1.1092067581001023e-7
1.1614483494190547e-7
1.1764993565763807e-7
1.116193918166374e-7
9.609347244000894e-8
7.058580007976197e-8
3.338178091003439e-8
2.235025301028676e-8
1.1367092333386304e-7
2.495914833413932e-6
8.028416566008446e-7
0.000016843561139958475
4.256236330625945e-6
1.9235122810541875e-6
4.0904383556128395e-7
1.3923208692773597e-6
9.117537593641464e-7
9.17340198823042e-7
1.6520579641279128e-6
5.590073883929931e-7
3.8303118747283984e-6
3.1855412832187744e-6
1.4861603372410584e-6
1.1621343055014476e-6
3.1238000377115175e-6
3.0052399753023547e-7
1.162312580029245e-7
1.4108527539321411e-8
5.109579712990258e-8
6.256991388707223e-8
2.545438327303125e-8
1.1222649194755773e-7
1.320258398938041e-7
8.343280039235781e-9
5.493694923959806e-9
1.1014410138352529e-10
4.373456402653651e-11
7.688135450489126e-12
1.5568823379296265e-12
1.5364457485665364e-11
3.1635328013305864e-11
3.811778803032827e-11
4.032815378566792e-11
4.023719486002628e-11
4.3825267514587605e-11
5.001646944351659e-11
5.88274534250068e-11
7.096363628303322e-11
8.776979460470998e-11
1.1148186919709959e-10
1.45843251049976e-10
1.1496678527276673e-10
9.981493733445288e-11
1.26005175588107e-10
2.2645559147903382e-10
5.114496749790304e-10
1.3533935757687785e-9
3.3424258082309495e-9
5.3241952607577804e-9
9.006949765300615e-9
2.435861571757952e-8
1.5709460405168654e-7
9.49551837726666e-8
4.169534614870274e-8
5.4277424556609556e-8
3.3572092527810423e-8
2.6929781141694137e-10
3.5209512876405165e-13
2.903750300449927e-14
0.
0.
0.
0.
0.
0.
0.
0.
0.
0.
0.
0.
2.5200757182320442e-14
0.
0.
0.
0.
0.
0.
2.3128699155317236e-14
3.227735909079735e-14
4.6050225570781665e-14
6.655581456199204e-14
9.693902638561375e-14
1.4195014896337157e-13
2.0879618898086095e-13
3.084651686599382e-13
4.578166979346958e-13
6.829220063104354e-13
1.0244637282972728e-12
1.5465848294619045e-12
2.351627065206505e-12
3.605132330029208e-12
7.197346133147328e-11
1.4487414560403305e-10
2.476806076511885e-10
3.6797901314070717e-10
4.551836940125448e-10
4.462899207925457e-10
2.9519140817550227e-10
1.4524858524281005e-11
4.760541198116326e-10
1.0706426985110492e-9
1.7755776753647356e-9
5.4118883027880224e-11
1.0449591008111277e-9
1.106490281197634e-9
1.190001075469242e-9
1.4815664297790298e-9
2.0865340924218376e-9
3.5460966672659946e-9
6.65532702532758e-9
5.055533240492971e-9
3.264965922534189e-9
2.3143935938287932e-9
1.8285326516528453e-9
1.6519056907042878e-9
1.7314989131285383e-9
2.0897685430435085e-9
2.8421609367152014e-9
4.268496899035589e-9
6.9807290879293606e-9
1.2002192138152795e-8
1.8967643102183425e-7
2.1877982060309282e-7
2.0531863738554826e-6
3.994622853166698e-7
1.377772351467929e-7
3.293301168069119e-8
2.9818941495109937e-8
2.084995043686738e-7
2.0992517718317622e-7
1.7938914681301864e-7
2.8916416750527353e-7
9.595117825980764e-8
3.144417655500431e-10
8.368869820794219e-8
6.50953005167621e-8
1.4187952225243724e-7
4.781861665684221e-7
2.5251030326126675e-7
6.176343108873688e-8
1.7101844199266882e-7
9.263086299705091e-9
2.4914946270687607e-8
6.1031663096411716e-9
6.189881306576984e-10
7.32752314065987e-10
5.912208870812573e-10
3.7180683561442903e-10
2.1111378310001406e-12
3.74524320061153e-10
6.872145984600358e-10
1.0073243950219613e-9
2.8940403618123238e-9
8.555215454592931e-9
1.0195901882353146e-8
4.951657935939709e-9
2.68626480752736e-9
1.0484008052691624e-8
1.847562427194337e-8
2.7106866674851858e-8
3.638118020610093e-8
4.5425676694712047e-8
5.197220569348155e-8
1.7494779839323906e-8
4.0314577842800206e-8
4.825614382987728e-8
4.470148600274673e-8
4.577471707015156e-8
5.538336886511621e-9
6.028305624577428e-8
9.180008309778486e-8
7.956064849888449e-8
7.332627262742892e-8
6.933710377468724e-8
6.40030824041887e-8
5.544365737274118e-8
4.28863563093438e-8
2.4684104841759474e-8
5.641237763612589e-9
7.005731565278063e-8
1.9071914950533368e-7
1.6042683171222613e-7
1.3529167377973798e-7
1.5866799487178127e-6
7.515520062382929e-7
7.790032139847783e-6
1.5101476326111293e-6
4.344680420708164e-7
3.8131140083955655e-9
5.133070078972441e-7
6.028550165785179e-7
4.189282123211573e-7
7.12062835310259e-7
9.709791924842307e-8
4.986421503682635e-7
9.508519610615298e-7
6.041594681962809e-7
3.2323822316730396e-8
5.062340881238208e-7
2.836127927242994e-7
8.571965027189964e-8
2.5432015781660593e-8
4.258905297137628e-8
2.574364014829407e-8
5.005468197504933e-9
3.8962315977593927e-10
1.0387631432165813e-9
8.646183470716906e-10
5.171207963841715e-10
1.4073118201631196e-10
8.094679987577575e-10
1.4801790588443992e-9
2.306431947758082e-9
3.0081683042025815e-9
1.1106974357475935e-8
3.1565554866053293e-8
2.1116906878602275e-8
3.3406132831804654e-9
2.790383482102351e-8
5.1516756869410915e-8
7.647590232969585e-8
9.837296448979918e-8
1.0333873335043e-7
7.887720099165875e-8
3.391489973980307e-8
1.3278160095391345e-8
2.115886678454513e-8
1.2619381150244142e-7
1.2239334455640811e-7
1.311647252985797e-7
1.0387103139503287e-7
4.8251939876074436e-8
1.1163779635350061e-7
1.0713283189439509e-7
1.0650750020175932e-7
1.1092067580909003e-7
1.1614483494157645e-7
1.176499356516313e-7
1.1161939181408935e-7
9.609347244659197e-8
7.058580007818163e-8
3.338178091219202e-8
2.2350253006936035e-8
1.1367092333647261e-7
2.4959148334162244e-6
8.028416566110677e-7
0.00001684356113996537
4.256236330626868e-6
1.923512281054317e-6
4.090438355626314e-7
1.3923208692766765e-6
9.117537593638255e-7
9.173401988230196e-7
1.6520579641282577e-6
5.590073883911788e-7
3.830311874747833e-6
3.1855412832091436e-6
1.486160337251854e-6
1.1621343054904637e-6
3.123800037732356e-6
3.0052399753032996e-7
1.162312580072872e-7
1.4108527562754857e-8
5.10957971319699e-8
6.256991388790856e-8
2.545438327277687e-8
1.122264919433895e-7
1.320258398946053e-7
8.343280039775728e-9
5.493694923656492e-9
1.1014410147470096e-10
4.3734564016068654e-11
7.688135558168004e-12
1.5568823376323397e-12
1.5364457456472512e-11
3.1635328013063215e-11
3.811778803395226e-11
4.032815379183783e-11
4.023719449019612e-11
4.382526752731555e-11
5.001646932773674e-11
5.882745342656035e-11
7.09636362865727e-11
8.776979450106725e-11
1.1148186952510502e-10
1.4584325114965414e-10
1.1496678511422811e-10
9.981493746505102e-11
1.260051758093162e-10
2.2645558850021447e-10
5.114496751439371e-10
1.3533935737118677e-9
3.3424258181716235e-9
5.324195263250187e-9
9.006949768524126e-9
2.435861571070133e-8
1.5709460405173813e-7
9.495518377255879e-8
4.169534614927426e-8
5.4277424556567846e-8
3.3572092527801146e-8
2.69297810604802e-10
3.5209510862981643e-13
2.903750411019235e-14
0.
0.
0.
0.
0.
0.
0.
0.
0.
0.
0.
0.
2.5200757237159254e-14
0.
0.
0.
0.
0.
0.
2.3128699300464316e-14
3.22773602580537e-14
4.6050226519122055e-14
6.655583811328933e-14
9.693901616674869e-14
1.4195015080915884e-13
2.087961879870165e-13
3.0846517189790775e-13
4.578165820361318e-13
6.829219923799756e-13
1.0244637376664083e-12
1.5465845593255347e-12
2.3516270602524025e-12
3.605132140901317e-12
7.19734609523952e-11
1.448741460325683e-10
2.4768060786039503e-10
3.6797901309998646e-10
4.5518369419813457e-10
4.462899206106754e-10
2.951914086002432e-10
1.452485852219592e-11
4.760541198229747e-10
1.070642698483718e-9
1.775577675628395e-9
5.4118882241100915e-11
1.0449591025531658e-9
1.1064902818782598e-9
1.1900010787690515e-9
1.4815664287074456e-9
2.0865340947805283e-9
3.5460966854035645e-9
6.655327016206455e-9
5.055533248376072e-9
3.2649659228807286e-9
2.3143935937212403e-9
1.8285326472224848e-9
1.6519056927593448e-9
1.7314989149778033e-9
2.0897685416232444e-9
2.8421609342151753e-9
4.268496895968829e-9
6.9807290868873165e-9
1.200219213683112e-8
1.8967643101929312e-7
2.1877982059254374e-7
2.0531863738469572e-6
3.9946228532228845e-7
1.3777723514702105e-7
3.2933011681033715e-8
2.981894149596423e-8
2.0849950436879838e-7
2.0992517718322863e-7
1.7938914681295604e-7
2.8916416750696987e-7
9.595117824936423e-8
3.1444182745130085e-10
8.368869819733961e-8
6.509530050717025e-8
1.4187952225306164e-7
4.781861665659691e-7
2.525103032608797e-7
6.17634310882241e-8
1.7101844199363173e-7
9.263086314584239e-9
2.491494626969941e-8
6.103166309585831e-9
6.189881308527954e-10
7.327523140582197e-10
5.912208870945675e-10
3.718068356316588e-10
2.1111382285388515e-12
3.7452432027722263e-10
6.872145974675392e-10
1.0073243950990305e-9
2.8940403624111773e-9
8.555215455506389e-9
1.0195901883135578e-8
4.9516579365697835e-9
2.6862648048579156e-9
1.048400805434923e-8
1.847562427322342e-8
2.7106866673518102e-8
3.638118020367157e-8
4.5425676694320234e-8
5.197220569505023e-8
1.7494779833801318e-8
4.03145778555816e-8
4.8256143831187404e-8
4.470148600265053e-8
4.57747170687795e-8
5.538336877471283e-9
6.028305625003538e-8
9.180008309471635e-8
7.956064849532487e-8
7.332627263349477e-8
6.933710377684671e-8
6.400308240228721e-8
5.544365737534086e-8
4.2886356309460495e-8
2.4684104841883812e-8
5.6412377611994146e-9
7.005731565179074e-8
1.9071914950518844e-7
1.6042683171186153e-7
1.3529167378003105e-7
1.5866799487210579e-6
7.515520062383899e-7
7.790032139842994e-6
1.5101476326140114e-6
4.3446804207190276e-7
3.8131140074372106e-9
5.133070078981005e-7
6.028550165784875e-7
4.1892821232112865e-7
7.120628353120474e-7
9.70979192662789e-8
4.986421503901294e-7
9.508519610920562e-7
6.041594681984524e-7
3.2323822322104695e-8
5.062340881245253e-7
2.836127927253304e-7
8.57196502709333e-8
2.5432015788390147e-8
4.2589052976902343e-8
2.5743640148763447e-8
5.005468197638969e-9
3.8962315987291384e-10
1.038763143181286e-9
8.646183470959849e-10
5.17120796610304e-10
1.4073118199385732e-10
8.094679989985654e-10
1.4801790595820636e-9
2.3064319470921922e-9
3.0081683045434217e-9
1.1106974357339458e-8
3.1565554864745276e-8
2.1116906876958045e-8
3.340613282205633e-9
2.7903834821099203e-8
5.1516756865477896e-8
7.64759023270326e-8
9.837296449077526e-8
1.0333873334729295e-7
7.887720099526869e-8
3.391489974197386e-8
1.3278160079966658e-8
2.1158866794841237e-8
1.2619381147425327e-7
1.2239334455508113e-7
1.3116472529840082e-7
1.0387103139583528e-7
4.825193987179814e-8
1.116377963481194e-7
1.071328319020225e-7
1.0650750020550278e-7
1.109206758077542e-7
1.1614483493964102e-7
1.1764993565538225e-7
1.1161939181603405e-7
9.609347244934931e-8
7.058580007782361e-8
3.338178090883561e-8
2.2350253006218323e-8
1.1367092333455924e-7
2.495914833419346e-6
8.028416565961657e-7
0.000016843561139966908
4.256236330630648e-6
1.9235122810540207e-6
4.0904383556368577e-7
1.3923208692767826e-6
9.11753759363703e-7
9.173401988231546e-7
1.6520579641292695e-6
5.590073883990693e-7
3.8303118747501104e-6
3.1855412832146836e-6
1.486160337256535e-6
1.1621343055032438e-6
3.1238000377434252e-6
3.005239975304741e-7
1.16231258001631e-7
1.4108527558365638e-8
5.109579712941437e-8
6.25699138877988e-8
2.54543832730121e-8
1.122264919443302e-7
1.3202583989360453e-7
8.34328003965495e-9
5.493694925053801e-9
1.10144101430949e-10
4.3734563797411123e-11
7.688135321052195e-12
1.5568812394735276e-12
1.5364457481940586e-11
3.163532801591259e-11
3.811778927020977e-11
4.032815601318919e-11
4.0237194867799456e-11
4.382526734961435e-11
5.001646908922252e-11
5.882745313745471e-11
7.096363626177115e-11
8.776979460584339e-11
1.114818693528326e-10
1.4584325095224297e-10
1.1496678611042259e-10
9.98149376736128e-11
1.2600517751799137e-10
2.2645559000158256e-10
5.114496717959043e-10
1.3533935802533175e-9
3.3424258218259305e-9
5.3241952636571295e-9
9.006949767801819e-9
2.435861571785175e-8
1.570946040446314e-7
9.495518377257112e-8
4.169534614923474e-8
5.427742455663397e-8
3.357209252809322e-8
2.692978118351142e-10
3.520951148964092e-13
2.903750346916806e-14
0.
0.
0.
0.
0.
0.
0.
0.
0.
0.
0.
0.
2.520075590067471e-14
0.
0.
0.
0.
0.
0.
2.312871352015115e-14
3.2277364334730517e-14
4.6050233135098664e-14
6.655586754869886e-14
9.69389824307319e-14
1.4195014179738935e-13
2.087962313535581e-13
3.0846501655826703e-13
4.578166985640539e-13
6.829219124689035e-13
1.0244638012896265e-12
1.546584812673174e-12
2.351627105816381e-12
3.605131893744259e-12
7.197346080581324e-11
1.4487414604804675e-10
2.4768060755058926e-10
3.679790132640015e-10
4.551836940869554e-10
4.462899204122155e-10
2.951914085809105e-10
1.4524858509358626e-11
4.760541199547318e-10
1.0706426980897843e-9
1.775577675350962e-9
5.4118883086008596e-11
1.0449591046767197e-9
1.1064902857622584e-9
1.1900010837210334e-9
1.4815664283526765e-9
2.086534102462813e-9
3.546096688303644e-9
6.6553270174463904e-9
5.055533261333239e-9
3.2649659196342234e-9
2.314393595296205e-9
1.828532648525864e-9
1.6519056916372028e-9
1.731498908541385e-9
2.0897685429607623e-9
2.8421609396280997e-9
4.26849689799422e-9
6.9807290884676186e-9
1.200219213799339e-8
1.8967643101974229e-7
2.1877982060184556e-7
2.0531863738381515e-6
3.994622853198389e-7
1.3777723514702947e-7
3.293301168218868e-8
2.9818941494717793e-8
2.0849950436871886e-7
2.0992517718324804e-7
1.7938914681293187e-7
2.8916416750009747e-7
9.59511782573249e-8
3.144417979888037e-10
8.368869816933398e-8
6.509530054369372e-8
1.4187952223983959e-7
4.781861665799123e-7
2.5251030326120724e-7
6.176343108462784e-8
1.7101844199431743e-7
9.263086315327697e-9
2.4914946269137947e-8
6.103166309565242e-9
6.189881305011232e-10
7.327523140438717e-10
5.912208872927367e-10
3.71806835507068e-10
2.111137844209608e-12
3.745243203318902e-10
6.872145987921531e-10
1.0073243946575872e-9
2.894040361051249e-9
8.555215455500896e-9
1.0195901881349947e-8
4.951657935067333e-9
2.6862648058533997e-9
1.0484008051895995e-8
1.8475624272716993e-8
2.7106866671271443e-8
3.638118020469621e-8
4.5425676693954356e-8
5.197220569528705e-8
1.7494779840764332e-8
4.0314577842656475e-8
4.8256143830897256e-8
4.470148600340778e-8
4.5774717068773315e-8
5.5383368840672015e-9
6.028305624404946e-8
9.180008307033728e-8
7.956064848964622e-8
7.332627263248757e-8
6.933710377725539e-8
6.400308240117497e-8
5.544365737546259e-8
4.288635631073206e-8
2.468410483905994e-8
5.641237763375487e-9
7.005731565045393e-8
1.9071914950868464e-7
1.6042683171227036e-7
1.352916737803111e-7
1.5866799487188615e-6
7.515520062405624e-7
7.790032139843558e-6
1.5101476326134816e-6
4.3446804207465504e-7
3.813114008490627e-9
5.133070078987726e-7
6.028550165787868e-7
4.189282123212523e-7
7.120628353107123e-7
9.709791926775834e-8
4.986421503156231e-7
9.508519611018297e-7
6.041594681994025e-7
3.232382232454966e-8
5.062340881248058e-7
2.8361279272417976e-7
8.571965027214367e-8
2.5432015764660463e-8
4.258905298026472e-8
2.5743640149110456e-8
5.005468197412491e-9
3.896231598514237e-10
1.038763143196817e-9
8.646183470487951e-10
5.171207965293068e-10
1.4073118213934352e-10
8.094679983273992e-10
1.4801790592347642e-9
2.3064319480275755e-9
3.008168305987153e-9
1.1106974357462586e-8
3.156555486493975e-8
2.1116906876777594e-8
3.3406132854395693e-9
2.790383482214727e-8
5.151675686732809e-8
7.647590233372197e-8
9.837296448718076e-8
1.0333873334828672e-7
7.887720099317061e-8
3.3914899739509646e-8
1.327816008483513e-8
2.1158866783321053e-8
1.261938115037656e-7
1.2239334455571672e-7
1.3116472529807723e-7
1.0387103139155734e-7
4.825193987012093e-8
1.1163779633298822e-7
1.0713283189139576e-7
1.0650750020298683e-7
1.1092067580159078e-7
1.1614483493785965e-7
1.1764993565169852e-7
1.1161939181560082e-7
9.609347244320155e-8
7.058580008165265e-8
3.3381780905831496e-8
2.235025300832238e-8
1.1367092333446133e-7
2.495914833415688e-6
8.028416566038901e-7
0.00001684356113995765
4.256236330625692e-6
1.9235122810525015e-6
4.090438355641928e-7
1.3923208692767242e-6
9.117537593637484e-7
9.173401988230321e-7
1.6520579641295124e-6
5.590073883930526e-7
3.830311874751141e-6
3.1855412832157835e-6
1.4861603372539962e-6
1.1621343054949164e-6
3.123800037710141e-6
3.0052399753013096e-7
1.162312580024841e-7
1.4108527567214739e-8
5.109579713390501e-8
6.256991388727822e-8
2.5454383272925226e-8
1.1222649194347093e-7
1.3202583989397926e-7
8.343280039263836e-9
5.4936949256823175e-9
1.1014410172119506e-10
4.37345642405116e-11
7.688135669646909e-12
1.5568823475793243e-12
1.536445744908278e-11
3.163532960773235e-11
3.811778803795823e-11
4.0328154684494185e-11
4.023719399083269e-11
4.3825267515569055e-11
5.001646891953356e-11
5.882745342577423e-11
7.096363628880473e-11
8.776979450329883e-11
1.1148186919696695e-10
1.4584325105913233e-10
1.1496678584495263e-10
9.981493744605601e-11
1.2600517554603872e-10
2.264555889477655e-10
5.114496760694947e-10
1.3533935749825323e-9
3.342425818913906e-9
5.3241952632473004e-9
9.00694976250927e-9
2.435861571513253e-8
1.5709460405139972e-7
9.495518377284669e-8
4.1695346149439086e-8
5.4277424556554466e-8
3.357209252779447e-8
2.6929781124518424e-10
3.520950897701553e-13
2.903750417111307e-14
0.
0.
0.
0.
0.
0.
0.
0.
0.
0.
0.
0.
2.5200757291340796e-14
0.
0.
0.
0.
0.
0.
2.312869990000068e-14
3.2277360315987006e-14
4.6050255129034037e-14
6.655583805573994e-14
9.693903156996548e-14
1.4195015439370107e-13
2.0879619034838912e-13
3.0846508474036926e-13
4.578166502773564e-13
6.829220639277591e-13
1.0244637441811946e-12
1.5465848099035827e-12
2.3516267435821317e-12
3.6051321788593703e-12
7.197346097234018e-11
1.448741460572928e-10
2.4768060750657824e-10
3.679790130816271e-10
4.5518369452213553e-10
4.462899208640749e-10
2.9519140854789474e-10
1.4524858592570461e-11
4.760541202138007e-10
1.0706426981701656e-9
1.7755776759262616e-9
5.4118882397594084e-11
1.0449591038027534e-9
1.106490282903061e-9
1.1900010827319977e-9
1.4815664309696893e-9
2.086534101206999e-9
3.5460966925934973e-9
6.6553270158072915e-9
5.055533265651822e-9
3.264965912575768e-9
2.3143935898569995e-9
1.8285326544696435e-9
1.6519056933473499e-9
1.7314989153650126e-9
2.089768541961762e-9
2.8421609331738786e-9
4.268496897546472e-9
6.980729086841079e-9
1.2002192138186846e-8
1.896764310195608e-7
2.1877982058977402e-7
2.053186373853175e-6
3.9946228533208994e-7
1.3777723514943028e-7
3.293301168112671e-8
2.981894149589136e-8
2.084995043682484e-7
2.0992517718321953e-7
1.793891468126047e-7
2.8916416750382267e-7
9.595117823618693e-8
3.14441777303316e-10
8.36886981789247e-8
6.509530051904385e-8
1.418795222535608e-7
4.781861665702328e-7
2.525103032614743e-7
6.176343108828133e-8
1.7101844199160447e-7
9.26308629777541e-9
2.4914946269976523e-8
6.103166309505099e-9
6.189881307097653e-10
7.327523140606719e-10
5.912208871938447e-10
3.718068356310344e-10
2.1111380237267924e-12
3.7452431996124967e-10
6.872145982221345e-10
1.007324395339857e-9
2.8940403611759498e-9
8.555215454365478e-9
1.019590188266133e-8
4.95165793484151e-9
2.686264805730951e-9
1.0484008053984823e-8
1.8475624274861154e-8
2.7106866674920497e-8
3.638118020427766e-8
4.542567669227343e-8
5.1972205695337664e-8
1.7494779833771155e-8
4.03145778266832e-8
4.8256143830363175e-8
4.47014860029447e-8
4.577471706993386e-8
5.538336873090613e-9
6.028305624774797e-8
9.180008308810266e-8
7.956064850066977e-8
7.332627262915045e-8
6.933710377566201e-8
6.400308240245168e-8
5.544365737518446e-8
4.2886356309441245e-8
2.4684104839932056e-8
5.641237764051318e-9
7.00573156545216e-8
1.9071914950815138e-7
1.6042683171240175e-7
1.3529167378137434e-7
1.586679948720315e-6
7.515520062339648e-7
7.790032139841048e-6
1.510147632607961e-6
4.344680420743882e-7
3.813114008540232e-9
5.13307007899679e-7
6.028550165785829e-7
4.189282123211552e-7
7.120628353094829e-7
9.709791925322853e-8
4.986421503095123e-7
9.50851961060493e-7
6.041594681986055e-7
3.232382230364312e-8
5.06234088130643e-7
2.8361279272611063e-7
8.571965026853447e-8
2.5432015773976253e-8
4.258905297525093e-8
2.5743640148491807e-8
5.005468197602403e-9
3.8962315990644045e-10
1.0387631431844958e-9
8.646183471644852e-10
5.171207963819342e-10
1.4073118193416556e-10
8.094679984442081e-10
1.4801790601274227e-9
2.3064319474435723e-9
3.0081683058346006e-9
1.1106974357233222e-8
3.156555486501658e-8
2.1116906876447992e-8
3.3406132842267765e-9
2.790383482220434e-8
5.151675687026984e-8
7.647590233575248e-8
9.83729644922069e-8
1.0333873334735608e-7
7.887720099523388e-8
3.3914899738823324e-8
1.3278160088274749e-8
2.115886679002009e-8
1.2619381149711032e-7
1.2239334455600532e-7
1.311647252984472e-7
1.0387103138492962e-7
4.8251939874236904e-8
1.1163779632901617e-7
1.0713283189151571e-7
1.0650750020293251e-7
1.1092067581001023e-7
1.1614483494190547e-7
1.1764993565763807e-7
1.116193918166374e-7
9.609347244000894e-8
7.058580007976197e-8
3.338178091003439e-8
2.235025301028676e-8
1.1367092333386304e-7
2.495914833413932e-6
8.028416566008446e-7
0.000016843561139958475
4.256236330625945e-6
1.9235122810541875e-6
4.0904383556128395e-7
1.3923208692773597e-6
9.117537593641464e-7
9.17340198823042e-7
1.6520579641279128e-6
5.590073883929931e-7
3.8303118747283984e-6
3.1855412832187744e-6
1.4861603372410584e-6
1.1621343055014476e-6
3.1238000377115175e-6
3.0052399753023547e-7
1.162312580029245e-7
1.4108527539321411e-8
5.109579712990258e-8
6.256991388707223e-8
2.545438327303125e-8
1.1222649194755773e-7
1.320258398938041e-7
8.343280039235781e-9
5.493694923959806e-9
1.1014410138352529e-10
4.373456402653651e-11
7.688135450489126e-12
1.5568823379296265e-12
1.5364457485665364e-11
3.1635328013305864e-11
3.811778803032827e-11
4.032815378566792e-11
4.023719486002628e-11
4.3825267514587605e-11
5.001646944351659e-11
5.88274534250068e-11
7.096363628303322e-11
8.776979460470998e-11
1.1148186919709959e-10
1.45843251049976e-10
1.1496678527276673e-10
9.981493733445288e-11
1.26005175588107e-10
2.2645559147903382e-10
5.114496749790304e-10
1.3533935757687785e-9
3.3424258082309495e-9
5.3241952607577804e-9
9.006949765300615e-9
2.435861571757952e-8
1.5709460405168654e-7
9.49551837726666e-8
4.169534614870274e-8
5.4277424556609556e-8
3.3572092527810423e-8
2.6929781141694137e-10
3.5209512876405165e-13
2.903750300449927e-14
0.
0.
0.
0.
0.
0.
0.
0.
0.
0.
0.
0.
2.5200757182320442e-14
0.
0.
0.
0.
0.
0.
2.3128699155317236e-14
3.227735909079735e-14
4.6050225570781665e-14
6.655581456199204e-14
9.693902638561375e-14
1.4195014896337157e-13
2.0879618898086095e-13
3.084651686599382e-13
4.578166979346958e-13
6.829220063104354e-13
1.0244637282972728e-12
1.5465848294619045e-12
2.351627065206505e-12
3.605132330029208e-12
7.197346133147328e-11
1.4487414560403305e-10
2.476806076511885e-10
3.6797901314070717e-10
4.551836940125448e-10
4.462899207925457e-10
2.9519140817550227e-10
1.4524858524281005e-11
4.760541198116326e-10
1.0706426985110492e-9
1.7755776753647356e-9
5.4118883027880224e-11
1.0449591008111277e-9
1.106490281197634e-9
1.190001075469242e-9
1.4815664297790298e-9
2.0865340924218376e-9
3.5460966672659946e-9
6.65532702532758e-9
5.055533240492971e-9
3.264965922534189e-9
2.3143935938287932e-9
1.8285326516528453e-9
1.6519056907042878e-9
1.7314989131285383e-9
2.0897685430435085e-9
2.8421609367152014e-9
4.268496899035589e-9
6.9807290879293606e-9
1.2002192138152795e-8
1.8967643102183425e-7
2.1877982060309282e-7
2.0531863738554826e-6
3.994622853166698e-7
1.377772351467929e-7
3.293301168069119e-8
2.9818941495109937e-8
2.084995043686738e-7
2.0992517718317622e-7
1.7938914681301864e-7
2.8916416750527353e-7
9.595117825980764e-8
3.144417655500431e-10
8.368869820794219e-8
6.50953005167621e-8
1.4187952225243724e-7
4.781861665684221e-7
2.5251030326126675e-7
6.176343108873688e-8
1.7101844199266882e-7
9.263086299705091e-9
2.4914946270687607e-8
6.1031663096411716e-9
6.189881306576984e-10
7.32752314065987e-10
5.912208870812573e-10
3.7180683561442903e-10
2.1111378310001406e-12
3.74524320061153e-10
6.872145984600358e-10
1.0073243950219613e-9
2.8940403618123238e-9
8.555215454592931e-9
1.0195901882353146e-8
4.951657935939709e-9
2.68626480752736e-9
1.0484008052691624e-8
1.847562427194337e-8
2.7106866674851858e-8
3.638118020610093e-8
4.5425676694712047e-8
5.197220569348155e-8
1.7494779839323906e-8
4.0314577842800206e-8
4.825614382987728e-8
4.470148600274673e-8
4.577471707015156e-8
5.538336886511621e-9
6.028305624577428e-8
9.180008309778486e-8
7.956064849888449e-8
7.332627262742892e-8
6.933710377468724e-8
6.40030824041887e-8
5.544365737274118e-8
4.28863563093438e-8
2.4684104841759474e-8
5.641237763612589e-9
7.005731565278063e-8
1.9071914950533368e-7
1.6042683171222613e-7
1.3529167377973798e-7
1.5866799487178127e-6
7.515520062382929e-7
7.790032139847783e-6
1.5101476326111293e-6
4.344680420708164e-7
3.8131140083955655e-9
5.133070078972441e-7
6.028550165785179e-7
4.189282123211573e-7
7.12062835310259e-7
9.709791924842307e-8
4.986421503682635e-7
9.508519610615298e-7
6.041594681962809e-7
3.2323822316730396e-8
5.062340881238208e-7
2.836127927242994e-7
8.571965027189964e-8
2.5432015781660593e-8
4.258905297137628e-8
2.574364014829407e-8
5.005468197504933e-9
3.8962315977593927e-10
1.0387631432165813e-9
8.646183470716906e-10
5.171207963841715e-10
1.4073118201631196e-10
8.094679987577575e-10
1.4801790588443992e-9
2.306431947758082e-9
3.0081683042025815e-9
1.1106974357475935e-8
3.1565554866053293e-8
2.1116906878602275e-8
3.3406132831804654e-9
2.790383482102351e-8
5.1516756869410915e-8
7.647590232969585e-8
9.837296448979918e-8
1.0333873335043e-7
7.887720099165875e-8
3.391489973980307e-8
1.3278160095391345e-8
2.115886678454513e-8
1.2619381150244142e-7
1.2239334455640811e-7
1.311647252985797e-7
1.0387103139503287e-7
4.8251939876074436e-8
1.1163779635350061e-7
1.0713283189439509e-7
1.0650750020175932e-7
1.1092067580909003e-7
1.1614483494157645e-7
1.176499356516313e-7
1.1161939181408935e-7
9.609347244659197e-8
7.058580007818163e-8
3.338178091219202e-8
2.2350253006936035e-8
1.1367092333647261e-7
2.4959148334162244e-6
8.028416566110677e-7
0.00001684356113996537
4.256236330626868e-6
1.923512281054317e-6
4.090438355626314e-7
1.3923208692766765e-6
9.117537593638255e-7
9.173401988230196e-7
1.6520579641282577e-6
5.590073883911788e-7
3.830311874747833e-6
3.1855412832091436e-6
1.486160337251854e-6
1.1621343054904637e-6
3.123800037732356e-6
3.0052399753032996e-7
1.162312580072872e-7
1.4108527562754857e-8
5.10957971319699e-8
6.256991388790856e-8
2.545438327277687e-8
1.122264919433895e-7
1.320258398946053e-7
8.343280039775728e-9
5.493694923656492e-9
1.1014410147470096e-10
4.3734564016068654e-11
7.688135558168004e-12
1.5568823376323397e-12
1.5364457456472512e-11
3.1635328013063215e-11
3.811778803395226e-11
4.032815379183783e-11
4.023719449019612e-11
4.382526752731555e-11
5.001646932773674e-11
5.882745342656035e-11
7.09636362865727e-11
8.776979450106725e-11
1.1148186952510502e-10
1.4584325114965414e-10
1.1496678511422811e-10
9.981493746505102e-11
1.260051758093162e-10
2.2645558850021447e-10
5.114496751439371e-10
1.3533935737118677e-9
3.3424258181716235e-9
5.324195263250187e-9
9.006949768524126e-9
2.435861571070133e-8
1.5709460405173813e-7
9.495518377255879e-8
4.169534614927426e-8
5.4277424556567846e-8
3.3572092527801146e-8
2.69297810604802e-10
3.5209510862981643e-13
2.903750411019235e-14
0.
0.
0.
0.
0.
0.
0.
0.
0.
0.
0.
0.
2.5200757237159254e-14
0.
0.
0.
0.
0.
0.
2.3128699300464316e-14
3.22773602580537e-14
4.6050226519122055e-14
6.655583811328933e-14
9.693901616674869e-14
1.4195015080915884e-13
2.087961879870165e-13
3.0846517189790775e-13
4.578165820361318e-13
6.829219923799756e-13
1.0244637376664083e-12
1.5465845593255347e-12
2.3516270602524025e-12
3.605132140901317e-12
7.19734609523952e-11
1.448741460325683e-10
2.4768060786039503e-10
3.6797901309998646e-10
4.5518369419813457e-10
4.462899206106754e-10
2.951914086002432e-10
1.452485852219592e-11
4.760541198229747e-10
1.070642698483718e-9
1.775577675628395e-9
5.4118882241100915e-11
1.0449591025531658e-9
1.1064902818782598e-9
1.1900010787690515e-9
1.4815664287074456e-9
2.0865340947805283e-9
3.5460966854035645e-9
6.655327016206455e-9
5.055533248376072e-9
3.2649659228807286e-9
2.3143935937212403e-9
1.8285326472224848e-9
1.6519056927593448e-9
1.7314989149778033e-9
2.0897685416232444e-9
2.8421609342151753e-9
4.268496895968829e-9
6.9807290868873165e-9
1.200219213683112e-8
1.8967643101929312e-7
2.1877982059254374e-7
2.0531863738469572e-6
3.9946228532228845e-7
1.3777723514702105e-7
3.2933011681033715e-8
2.981894149596423e-8
2.0849950436879838e-7
2.0992517718322863e-7
1.7938914681295604e-7
2.8916416750696987e-7
9.595117824936423e-8
3.1444182745130085e-10
8.368869819733961e-8
6.509530050717025e-8
1.4187952225306164e-7
4.781861665659691e-7
2.525103032608797e-7
6.17634310882241e-8
1.7101844199363173e-7
9.263086314584239e-9
2.491494626969941e-8
6.103166309585831e-9
6.189881308527954e-10
7.327523140582197e-10
5.912208870945675e-10
3.718068356316588e-10
2.1111382285388515e-12
3.7452432027722263e-10
6.872145974675392e-10
1.0073243950990305e-9
2.8940403624111773e-9
8.555215455506389e-9
1.0195901883135578e-8
4.9516579365697835e-9
2.6862648048579156e-9
1.048400805434923e-8
1.847562427322342e-8
2.7106866673518102e-8
3.638118020367157e-8
4.5425676694320234e-8
5.197220569505023e-8
1.7494779833801318e-8
4.03145778555816e-8
4.8256143831187404e-8
4.470148600265053e-8
4.57747170687795e-8
5.538336877471283e-9
6.028305625003538e-8
9.180008309471635e-8
7.956064849532487e-8
7.332627263349477e-8
6.933710377684671e-8
6.400308240228721e-8
5.544365737534086e-8
4.2886356309460495e-8
2.4684104841883812e-8
5.6412377611994146e-9
7.005731565179074e-8
1.9071914950518844e-7
1.6042683171186153e-7
1.3529167378003105e-7
1.5866799487210579e-6
7.515520062383899e-7
7.790032139842994e-6
1.5101476326140114e-6
4.3446804207190276e-7
3.8131140074372106e-9
5.133070078981005e-7
6.028550165784875e-7
4.1892821232112865e-7
7.120628353120474e-7
9.70979192662789e-8
4.986421503901294e-7
9.508519610920562e-7
6.041594681984524e-7
3.2323822322104695e-8
5.062340881245253e-7
2.836127927253304e-7
8.57196502709333e-8
2.5432015788390147e-8
4.2589052976902343e-8
2.5743640148763447e-8
5.005468197638969e-9
3.8962315987291384e-10
1.038763143181286e-9
8.646183470959849e-10
5.17120796610304e-10
1.4073118199385732e-10
8.094679989985654e-10
1.4801790595820636e-9
2.3064319470921922e-9
3.0081683045434217e-9
1.1106974357339458e-8
3.1565554864745276e-8
2.1116906876958045e-8
3.340613282205633e-9
2.7903834821099203e-8
5.1516756865477896e-8
7.64759023270326e-8
9.837296449077526e-8
1.0333873334729295e-7
7.887720099526869e-8
3.391489974197386e-8
1.3278160079966658e-8
2.1158866794841237e-8
1.2619381147425327e-7
1.2239334455508113e-7
1.3116472529840082e-7
1.0387103139583528e-7
4.825193987179814e-8
1.116377963481194e-7
1.071328319020225e-7
1.0650750020550278e-7
1.109206758077542e-7
1.1614483493964102e-7
1.1764993565538225e-7
1.1161939181603405e-7
9.609347244934931e-8
7.058580007782361e-8
3.338178090883561e-8
2.2350253006218323e-8
1.1367092333455924e-7
2.495914833419346e-6
8.028416565961657e-7
0.000016843561139966908
4.256236330630648e-6
1.9235122810540207e-6
4.0904383556368577e-7
1.3923208692767826e-6
9.11753759363703e-7
9.173401988231546e-7
1.6520579641292695e-6
5.590073883990693e-7
3.8303118747501104e-6
3.1855412832146836e-6
1.486160337256535e-6
1.1621343055032438e-6
3.1238000377434252e-6
3.005239975304741e-7
1.16231258001631e-7
1.4108527558365638e-8
5.109579712941437e-8
6.25699138877988e-8
2.54543832730121e-8
1.122264919443302e-7
1.3202583989360453e-7
8.34328003965495e-9
5.493694925053801e-9
1.10144101430949e-10
4.3734563797411123e-11
7.688135321052195e-12
1.5568812394735276e-12
1.5364457481940586e-11
3.163532801591259e-11
3.811778927020977e-11
4.032815601318919e-11
4.0237194867799456e-11
4.382526734961435e-11
5.001646908922252e-11
5.882745313745471e-11
7.096363626177115e-11
8.776979460584339e-11
1.114818693528326e-10
1.4584325095224297e-10
1.1496678611042259e-10
9.98149376736128e-11
1.2600517751799137e-10
2.2645559000158256e-10
5.114496717959043e-10
1.3533935802533175e-9
3.3424258218259305e-9
5.3241952636571295e-9
9.006949767801819e-9
2.435861571785175e-8
1.570946040446314e-7
9.495518377257112e-8
4.169534614923474e-8
5.427742455663397e-8
3.357209252809322e-8
2.692978118351142e-10
3.520951148964092e-13
2.903750346916806e-14
0.
0.
0.
0.
0.
0.
0.
0.
0.
0.
0.
0.
2.520075590067471e-14
0.
0.
0.
0.
0.
0.
2.312871352015115e-14
3.2277364334730517e-14
4.6050233135098664e-14
6.655586754869886e-14
9.69389824307319e-14
1.4195014179738935e-13
2.087962313535581e-13
3.0846501655826703e-13
4.578166985640539e-13
6.829219124689035e-13
1.0244638012896265e-12
1.546584812673174e-12
2.351627105816381e-12
3.605131893744259e-12
7.197346080581324e-11
1.4487414604804675e-10
2.4768060755058926e-10
3.679790132640015e-10
4.551836940869554e-10
4.462899204122155e-10
2.951914085809105e-10
1.4524858509358626e-11
4.760541199547318e-10
1.0706426980897843e-9
1.775577675350962e-9
5.4118883086008596e-11
1.0449591046767197e-9
1.1064902857622584e-9
1.1900010837210334e-9
1.4815664283526765e-9
2.086534102462813e-9
3.546096688303644e-9
6.6553270174463904e-9
5.055533261333239e-9
3.2649659196342234e-9
2.314393595296205e-9
1.828532648525864e-9
1.6519056916372028e-9
1.731498908541385e-9
2.0897685429607623e-9
2.8421609396280997e-9
4.26849689799422e-9
6.9807290884676186e-9
1.200219213799339e-8
1.8967643101974229e-7
2.1877982060184556e-7
2.0531863738381515e-6
3.994622853198389e-7
1.3777723514702947e-7
3.293301168218868e-8
2.9818941494717793e-8
2.0849950436871886e-7
2.0992517718324804e-7
1.7938914681293187e-7
2.8916416750009747e-7
9.59511782573249e-8
3.144417979888037e-10
8.368869816933398e-8
6.509530054369372e-8
1.4187952223983959e-7
4.781861665799123e-7
2.5251030326120724e-7
6.176343108462784e-8
1.7101844199431743e-7
9.263086315327697e-9
2.4914946269137947e-8
6.103166309565242e-9
6.189881305011232e-10
7.327523140438717e-10
5.912208872927367e-10
3.71806835507068e-10
2.111137844209608e-12
3.745243203318902e-10
6.872145987921531e-10
1.0073243946575872e-9
2.894040361051249e-9
8.555215455500896e-9
1.0195901881349947e-8
4.951657935067333e-9
2.6862648058533997e-9
1.0484008051895995e-8
1.8475624272716993e-8
2.7106866671271443e-8
3.638118020469621e-8
4.5425676693954356e-8
5.197220569528705e-8
1.7494779840764332e-8
4.0314577842656475e-8
4.8256143830897256e-8
4.470148600340778e-8
4.5774717068773315e-8
5.5383368840672015e-9
6.028305624404946e-8
9.180008307033728e-8
7.956064848964622e-8
7.332627263248757e-8
6.933710377725539e-8
6.400308240117497e-8
5.544365737546259e-8
4.288635631073206e-8
2.468410483905994e-8
5.641237763375487e-9
7.005731565045393e-8
1.9071914950868464e-7
1.6042683171227036e-7
1.352916737803111e-7
1.5866799487188615e-6
7.515520062405624e-7
7.790032139843558e-6
1.5101476326134816e-6
4.3446804207465504e-7
3.813114008490627e-9
5.133070078987726e-7
6.028550165787868e-7
4.189282123212523e-7
7.120628353107123e-7
9.709791926775834e-8
4.986421503156231e-7
9.508519611018297e-7
6.041594681994025e-7
3.232382232454966e-8
5.062340881248058e-7
2.8361279272417976e-7
8.571965027214367e-8
2.5432015764660463e-8
4.258905298026472e-8
2.5743640149110456e-8
5.005468197412491e-9
3.896231598514237e-10
1.038763143196817e-9
8.646183470487951e-10
5.171207965293068e-10
1.4073118213934352e-10
8.094679983273992e-10
1.4801790592347642e-9
2.3064319480275755e-9
3.008168305987153e-9
1.1106974357462586e-8
3.156555486493975e-8
2.1116906876777594e-8
3.3406132854395693e-9
2.790383482214727e-8
5.151675686732809e-8
7.647590233372197e-8
9.837296448718076e-8
1.0333873334828672e-7
7.887720099317061e-8
3.3914899739509646e-8
1.327816008483513e-8
2.1158866783321053e-8
1.261938115037656e-7
1.2239334455571672e-7
1.3116472529807723e-7
1.0387103139155734e-7
4.825193987012093e-8
1.1163779633298822e-7
1.0713283189139576e-7
1.0650750020298683e-7
1.1092067580159078e-7
1.1614483493785965e-7
1.1764993565169852e-7
1.1161939181560082e-7
9.609347244320155e-8
7.058580008165265e-8
3.3381780905831496e-8
2.235025300832238e-8
1.1367092333446133e-7
2.495914833415688e-6
8.028416566038901e-7
0.00001684356113995765
4.256236330625692e-6
1.9235122810525015e-6
4.090438355641928e-7
1.3923208692767242e-6
9.117537593637484e-7
9.173401988230321e-7
1.6520579641295124e-6
5.590073883930526e-7
3.830311874751141e-6
3.1855412832157835e-6
1.4861603372539962e-6
1.1621343054949164e-6
3.123800037710141e-6
3.0052399753013096e-7
1.162312580024841e-7
1.4108527567214739e-8
5.109579713390501e-8
6.256991388727822e-8
2.5454383272925226e-8
1.1222649194347093e-7
1.3202583989397926e-7
8.343280039263836e-9
5.4936949256823175e-9
1.1014410172119506e-10
4.37345642405116e-11
7.688135669646909e-12
1.5568823475793243e-12
1.536445744908278e-11
3.163532960773235e-11
3.811778803795823e-11
4.0328154684494185e-11
4.023719399083269e-11
4.3825267515569055e-11
5.001646891953356e-11
5.882745342577423e-11
7.096363628880473e-11
8.776979450329883e-11
1.1148186919696695e-10
1.4584325105913233e-10
1.1496678584495263e-10
9.981493744605601e-11
1.2600517554603872e-10
2.264555889477655e-10
5.114496760694947e-10
1.3533935749825323e-9
3.342425818913906e-9
5.3241952632473004e-9
9.00694976250927e-9
2.435861571513253e-8
1.5709460405139972e-7
9.495518377284669e-8
4.1695346149439086e-8
5.4277424556554466e-8
3.357209252779447e-8
2.6929781124518424e-10
3.520950897701553e-13
2.903750417111307e-14
0.
0.
0.
0.
0.
0.
0.
0.
0.
0.
0.
0.
2.5200757291340796e-14
0.
0.
0.
0.
0.
0.
2.312869990000068e-14
3.2277360315987006e-14
4.6050255129034037e-14
6.655583805573994e-14
9.693903156996548e-14
1.4195015439370107e-13
2.0879619034838912e-13
3.0846508474036926e-13
4.578166502773564e-13
6.829220639277591e-13
1.0244637441811946e-12
1.5465848099035827e-12
2.3516267435821317e-12
3.6051321788593703e-12
7.197346097234018e-11
1.448741460572928e-10
2.4768060750657824e-10
3.679790130816271e-10
4.5518369452213553e-10
4.462899208640749e-10
2.9519140854789474e-10
1.4524858592570461e-11
4.760541202138007e-10
1.0706426981701656e-9
1.7755776759262616e-9
5.4118882397594084e-11
1.0449591038027534e-9
1.106490282903061e-9
1.1900010827319977e-9
1.4815664309696893e-9
2.086534101206999e-9
3.5460966925934973e-9
6.6553270158072915e-9
5.055533265651822e-9
3.264965912575768e-9
2.3143935898569995e-9
1.8285326544696435e-9
1.6519056933473499e-9
1.7314989153650126e-9
2.089768541961762e-9
2.8421609331738786e-9
4.268496897546472e-9
6.980729086841079e-9
1.2002192138186846e-8
1.896764310195608e-7
2.1877982058977402e-7
2.053186373853175e-6
3.9946228533208994e-7
1.3777723514943028e-7
3.293301168112671e-8
2.981894149589136e-8
2.084995043682484e-7
2.0992517718321953e-7
1.793891468126047e-7
2.8916416750382267e-7
9.595117823618693e-8
3.14441777303316e-10
8.36886981789247e-8
6.509530051904385e-8
1.418795222535608e-7
4.781861665702328e-7
2.525103032614743e-7
6.176343108828133e-8
1.7101844199160447e-7
9.26308629777541e-9
2.4914946269976523e-8
6.103166309505099e-9
6.189881307097653e-10
7.327523140606719e-10
5.912208871938447e-10
3.718068356310344e-10
2.1111380237267924e-12
3.7452431996124967e-10
6.872145982221345e-10
1.007324395339857e-9
2.8940403611759498e-9
8.555215454365478e-9
1.019590188266133e-8
4.95165793484151e-9
2.686264805730951e-9
1.0484008053984823e-8
1.8475624274861154e-8
2.7106866674920497e-8
3.638118020427766e-8
4.542567669227343e-8
5.1972205695337664e-8
1.7494779833771155e-8
4.03145778266832e-8
4.8256143830363175e-8
4.47014860029447e-8
4.577471706993386e-8
5.538336873090613e-9
6.028305624774797e-8
9.180008308810266e-8
7.956064850066977e-8
7.332627262915045e-8
6.933710377566201e-8
6.400308240245168e-8
5.544365737518446e-8
4.2886356309441245e-8
2.4684104839932056e-8
5.641237764051318e-9
7.00573156545216e-8
1.9071914950815138e-7
1.6042683171240175e-7
1.3529167378137434e-7
1.586679948720315e-6
7.515520062339648e-7
7.790032139841048e-6
1.510147632607961e-6
4.344680420743882e-7
3.813114008540232e-9
5.13307007899679e-7
6.028550165785829e-7
4.189282123211552e-7
7.120628353094829e-7
9.709791925322853e-8
4.986421503095123e-7
9.50851961060493e-7
6.041594681986055e-7
3.232382230364312e-8
5.06234088130643e-7
2.8361279272611063e-7
8.571965026853447e-8
2.5432015773976253e-8
4.258905297525093e-8
2.5743640148491807e-8
5.005468197602403e-9
3.8962315990644045e-10
1.0387631431844958e-9
8.646183471644852e-10
5.171207963819342e-10
1.4073118193416556e-10
8.094679984442081e-10
1.4801790601274227e-9
2.3064319474435723e-9
3.0081683058346006e-9
1.1106974357233222e-8
3.156555486501658e-8
2.1116906876447992e-8
3.3406132842267765e-9
2.790383482220434e-8
5.151675687026984e-8
7.647590233575248e-8
9.83729644922069e-8
1.0333873334735608e-7
7.887720099523388e-8
3.3914899738823324e-8
1.3278160088274749e-8
2.115886679002009e-8
1.2619381149711032e-7
1.2239334455600532e-7
1.311647252984472e-7
1.0387103138492962e-7
4.8251939874236904e-8
1.1163779632901617e-7
1.0713283189151571e-7
1.0650750020293251e-7
1.1092067581001023e-7
1.1614483494190547e-7
1.1764993565763807e-7
1.116193918166374e-7
9.609347244000894e-8
7.058580007976197e-8
3.338178091003439e-8
2.235025301028676e-8
1.1367092333386304e-7
2.495914833413932e-6
8.028416566008446e-7
0.000016843561139958475
4.256236330625945e-6
1.9235122810541875e-6
4.0904383556128395e-7
1.3923208692773597e-6
9.117537593641464e-7
9.17340198823042e-7
1.6520579641279128e-6
5.590073883929931e-7
3.8303118747283984e-6
3.1855412832187744e-6
1.4861603372410584e-6
1.1621343055014476e-6
3.1238000377115175e-6
3.0052399753023547e-7
1.162312580029245e-7
1.4108527539321411e-8
5.109579712990258e-8
6.256991388707223e-8
2.545438327303125e-8
1.1222649194755773e-7
1.320258398938041e-7
8.343280039235781e-9
5.493694923959806e-9
1.1014410138352529e-10
4.373456402653651e-11
7.688135450489126e-12
1.5568823379296265e-12
1.5364457485665364e-11
3.1635328013305864e-11
3.811778803032827e-11
4.032815378566792e-11
4.023719486002628e-11
4.3825267514587605e-11
5.001646944351659e-11
5.88274534250068e-11
7.096363628303322e-11
8.776979460470998e-11
1.1148186919709959e-10
1.45843251049976e-10
1.1496678527276673e-10
9.981493733445288e-11
1.26005175588107e-10
2.2645559147903382e-10
5.114496749790304e-10
1.3533935757687785e-9
3.3424258082309495e-9
5.3241952607577804e-9
9.006949765300615e-9
2.435861571757952e-8
1.5709460405168654e-7
9.49551837726666e-8
4.169534614870274e-8
5.4277424556609556e-8
3.3572092527810423e-8
2.6929781141694137e-10
3.5209512876405165e-13
2.903750300449927e-14
0.
0.
0.
0.
0.
0.
0.
0.
0.
0.
0.
0.
2.5200757182320442e-14
0.
0.
0.
0.
0.
0.
2.3128699155317236e-14
3.227735909079735e-14
4.6050225570781665e-14
6.655581456199204e-14
9.693902638561375e-14
1.4195014896337157e-13
2.0879618898086095e-13
3.084651686599382e-13
4.578166979346958e-13
6.829220063104354e-13
1.0244637282972728e-12
1.5465848294619045e-12
2.351627065206505e-12
3.605132330029208e-12
7.197346133147328e-11
1.4487414560403305e-10
2.476806076511885e-10
3.6797901314070717e-10
4.551836940125448e-10
4.462899207925457e-10
2.9519140817550227e-10
1.4524858524281005e-11
4.760541198116326e-10
1.0706426985110492e-9
1.7755776753647356e-9
5.4118883027880224e-11
1.0449591008111277e-9
1.106490281197634e-9
1.190001075469242e-9
1.4815664297790298e-9
2.0865340924218376e-9
3.5460966672659946e-9
6.65532702532758e-9
5.055533240492971e-9
3.264965922534189e-9
2.3143935938287932e-9
1.8285326516528453e-9
1.6519056907042878e-9
1.7314989131285383e-9
2.0897685430435085e-9
2.8421609367152014e-9
4.268496899035589e-9
6.9807290879293606e-9
1.2002192138152795e-8
1.8967643102183425e-7
2.1877982060309282e-7
2.0531863738554826e-6
3.994622853166698e-7
1.377772351467929e-7
3.293301168069119e-8
2.9818941495109937e-8
2.084995043686738e-7
2.0992517718317622e-7
1.7938914681301864e-7
2.8916416750527353e-7
9.595117825980764e-8
3.144417655500431e-10
8.368869820794219e-8
6.50953005167621e-8
1.4187952225243724e-7
4.781861665684221e-7
2.5251030326126675e-7
6.176343108873688e-8
1.7101844199266882e-7
9.263086299705091e-9
2.4914946270687607e-8
6.1031663096411716e-9
6.189881306576984e-10
7.32752314065987e-10
5.912208870812573e-10
3.7180683561442903e-10
2.1111378310001406e-12
3.74524320061153e-10
6.872145984600358e-10
1.0073243950219613e-9
2.8940403618123238e-9
8.555215454592931e-9
1.0195901882353146e-8
4.951657935939709e-9
2.68626480752736e-9
1.0484008052691624e-8
1.847562427194337e-8
2.7106866674851858e-8
3.638118020610093e-8
4.5425676694712047e-8
5.197220569348155e-8
1.7494779839323906e-8
4.0314577842800206e-8
4.825614382987728e-8
4.470148600274673e-8
4.577471707015156e-8
5.538336886511621e-9
6.028305624577428e-8
9.180008309778486e-8
7.956064849888449e-8
7.332627262742892e-8
6.933710377468724e-8
6.40030824041887e-8
5.544365737274118e-8
4.28863563093438e-8
2.4684104841759474e-8
5.641237763612589e-9
7.005731565278063e-8
1.9071914950533368e-7
1.6042683171222613e-7
1.3529167377973798e-7
1.5866799487178127e-6
7.515520062382929e-7
7.790032139847783e-6
1.5101476326111293e-6
4.344680420708164e-7
3.8131140083955655e-9
5.133070078972441e-7
6.028550165785179e-7
4.189282123211573e-7
7.12062835310259e-7
9.709791924842307e-8
4.986421503682635e-7
9.508519610615298e-7
6.041594681962809e-7
3.2323822316730396e-8
5.062340881238208e-7
2.836127927242994e-7
8.571965027189964e-8
2.5432015781660593e-8
4.258905297137628e-8
2.574364014829407e-8
5.005468197504933e-9
3.8962315977593927e-10
1.0387631432165813e-9
8.646183470716906e-10
5.171207963841715e-10
1.4073118201631196e-10
8.094679987577575e-10
1.4801790588443992e-9
2.306431947758082e-9
3.0081683042025815e-9
1.1106974357475935e-8
3.1565554866053293e-8
2.1116906878602275e-8
3.3406132831804654e-9
2.790383482102351e-8
5.1516756869410915e-8
7.647590232969585e-8
9.837296448979918e-8
1.0333873335043e-7
7.887720099165875e-8
3.391489973980307e-8
1.3278160095391345e-8
2.115886678454513e-8
1.2619381150244142e-7
1.2239334455640811e-7
1.311647252985797e-7
1.0387103139503287e-7
4.8251939876074436e-8
1.1163779635350061e-7
1.0713283189439509e-7
1.0650750020175932e-7
1.1092067580909003e-7
1.1614483494157645e-7
1.176499356516313e-7
1.1161939181408935e-7
9.609347244659197e-8
7.058580007818163e-8
3.338178091219202e-8
2.2350253006936035e-8
1.1367092333647261e-7
2.4959148334162244e-6
8.028416566110677e-7
0.00001684356113996537
4.256236330626868e-6
1.923512281054317e-6
4.090438355626314e-7
1.3923208692766765e-6
9.117537593638255e-7
9.173401988230196e-7
1.6520579641282577e-6
5.590073883911788e-7
3.830311874747833e-6
3.1855412832091436e-6
1.486160337251854e-6
1.1621343054904637e-6
3.123800037732356e-6
3.0052399753032996e-7
1.162312580072872e-7
1.4108527562754857e-8
5.10957971319699e-8
6.256991388790856e-8
2.545438327277687e-8
1.122264919433895e-7
1.320258398946053e-7
8.343280039775728e-9
5.493694923656492e-9
1.1014410147470096e-10
4.3734564016068654e-11
7.688135558168004e-12
1.5568823376323397e-12
1.5364457456472512e-11
3.1635328013063215e-11
3.811778803395226e-11
4.032815379183783e-11
4.023719449019612e-11
4.382526752731555e-11
5.001646932773674e-11
5.882745342656035e-11
7.09636362865727e-11
8.776979450106725e-11
1.1148186952510502e-10
1.4584325114965414e-10
1.1496678511422811e-10
9.981493746505102e-11
1.260051758093162e-10
2.2645558850021447e-10
5.114496751439371e-10
1.3533935737118677e-9
3.3424258181716235e-9
5.324195263250187e-9
9.006949768524126e-9
2.435861571070133e-8
1.5709460405173813e-7
9.495518377255879e-8
4.169534614927426e-8
5.4277424556567846e-8
3.3572092527801146e-8
2.69297810604802e-10
3.5209510862981643e-13
2.903750411019235e-14
0.
0.
0.
0.
0.
0.
0.
0.
0.
0.
0.
0.
2.5200757237159254e-14
0.
0.
0.
0.
0.
0.
2.3128699300464316e-14
3.22773602580537e-14
4.6050226519122055e-14
6.655583811328933e-14
9.693901616674869e-14
1.4195015080915884e-13
2.087961879870165e-13
3.0846517189790775e-13
4.578165820361318e-13
6.829219923799756e-13
1.0244637376664083e-12
1.5465845593255347e-12
2.3516270602524025e-12
3.605132140901317e-12
7.19734609523952e-11
1.448741460325683e-10
2.4768060786039503e-10
3.6797901309998646e-10
4.5518369419813457e-10
4.462899206106754e-10
2.951914086002432e-10
1.452485852219592e-11
4.760541198229747e-10
1.070642698483718e-9
1.775577675628395e-9
5.4118882241100915e-11
1.0449591025531658e-9
1.1064902818782598e-9
1.1900010787690515e-9
1.4815664287074456e-9
2.0865340947805283e-9
3.5460966854035645e-9
6.655327016206455e-9
5.055533248376072e-9
3.2649659228807286e-9
2.3143935937212403e-9
1.8285326472224848e-9
1.6519056927593448e-9
1.7314989149778033e-9
2.0897685416232444e-9
2.8421609342151753e-9
4.268496895968829e-9
6.9807290868873165e-9
1.200219213683112e-8
1.8967643101929312e-7
2.1877982059254374e-7
2.0531863738469572e-6
3.9946228532228845e-7
1.3777723514702105e-7
3.2933011681033715e-8
2.981894149596423e-8
2.0849950436879838e-7
2.0992517718322863e-7
1.7938914681295604e-7
2.8916416750696987e-7
9.595117824936423e-8
3.1444182745130085e-10
8.368869819733961e-8
6.509530050717025e-8
1.4187952225306164e-7
4.781861665659691e-7
2.525103032608797e-7
6.17634310882241e-8
1.7101844199363173e-7
9.263086314584239e-9
2.491494626969941e-8
6.103166309585831e-9
6.189881308527954e-10
7.327523140582197e-10
5.912208870945675e-10
3.718068356316588e-10
2.1111382285388515e-12
3.7452432027722263e-10
6.872145974675392e-10
1.0073243950990305e-9
2.8940403624111773e-9
8.555215455506389e-9
1.0195901883135578e-8
4.9516579365697835e-9
2.6862648048579156e-9
1.048400805434923e-8
1.847562427322342e-8
2.7106866673518102e-8
3.638118020367157e-8
4.5425676694320234e-8
5.197220569505023e-8
1.7494779833801318e-8
4.03145778555816e-8
4.8256143831187404e-8
4.470148600265053e-8
4.57747170687795e-8
5.538336877471283e-9
6.028305625003538e-8
9.180008309471635e-8
7.956064849532487e-8
7.332627263349477e-8
6.933710377684671e-8
6.400308240228721e-8
5.544365737534086e-8
4.2886356309460495e-8
2.4684104841883812e-8
5.6412377611994146e-9
7.005731565179074e-8
1.9071914950518844e-7
1.6042683171186153e-7
1.3529167378003105e-7
1.5866799487210579e-6
7.515520062383899e-7
7.790032139842994e-6
1.5101476326140114e-6
4.3446804207190276e-7
3.8131140074372106e-9
5.133070078981005e-7
6.028550165784875e-7
4.1892821232112865e-7
7.120628353120474e-7
9.70979192662789e-8
4.986421503901294e-7
9.508519610920562e-7
6.041594681984524e-7
3.2323822322104695e-8
5.062340881245253e-7
2.836127927253304e-7
8.57196502709333e-8
2.5432015788390147e-8
4.2589052976902343e-8
2.5743640148763447e-8
5.005468197638969e-9
3.8962315987291384e-10
1.038763143181286e-9
8.646183470959849e-10
5.17120796610304e-10
1.4073118199385732e-10
8.094679989985654e-10
1.4801790595820636e-9
2.3064319470921922e-9
3.0081683045434217e-9
1.1106974357339458e-8
3.1565554864745276e-8
2.1116906876958045e-8
3.340613282205633e-9
2.7903834821099203e-8
5.1516756865477896e-8
7.64759023270326e-8
9.837296449077526e-8
1.0333873334729295e-7
7.887720099526869e-8
3.391489974197386e-8
1.3278160079966658e-8
2.1158866794841237e-8
1.2619381147425327e-7
1.2239334455508113e-7
1.3116472529840082e-7
1.0387103139583528e-7
4.825193987179814e-8
1.116377963481194e-7
1.071328319020225e-7
1.0650750020550278e-7
1.109206758077542e-7
1.1614483493964102e-7
1.1764993565538225e-7
1.1161939181603405e-7
9.609347244934931e-8
7.058580007782361e-8
3.338178090883561e-8
2.2350253006218323e-8
1.1367092333455924e-7
2.495914833419346e-6
8.028416565961657e-7
0.000016843561139966908
4.256236330630648e-6
1.9235122810540207e-6
4.0904383556368577e-7
1.3923208692767826e-6
9.11753759363703e-7
9.173401988231546e-7
1.6520579641292695e-6
5.590073883990693e-7
3.8303118747501104e-6
3.1855412832146836e-6
1.486160337256535e-6
1.1621343055032438e-6
3.1238000377434252e-6
3.005239975304741e-7
1.16231258001631e-7
1.4108527558365638e-8
5.109579712941437e-8
6.25699138877988e-8
2.54543832730121e-8
1.122264919443302e-7
1.3202583989360453e-7
8.34328003965495e-9
5.493694925053801e-9
1.10144101430949e-10
4.3734563797411123e-11
7.688135321052195e-12
1.5568812394735276e-12
1.5364457481940586e-11
3.163532801591259e-11
3.811778927020977e-11
4.032815601318919e-11
4.0237194867799456e-11
4.382526734961435e-11
5.001646908922252e-11
5.882745313745471e-11
7.096363626177115e-11
8.776979460584339e-11
1.114818693528326e-10
1.4584325095224297e-10
1.1496678611042259e-10
9.98149376736128e-11
1.2600517751799137e-10
2.2645559000158256e-10
5.114496717959043e-10
1.3533935802533175e-9
3.3424258218259305e-9
5.3241952636571295e-9
9.006949767801819e-9
2.435861571785175e-8
1.570946040446314e-7
9.495518377257112e-8
4.169534614923474e-8
5.427742455663397e-8
3.357209252809322e-8
2.692978118351142e-10
3.520951148964092e-13
2.903750346916806e-14
0.
0.
0.
0.
0.
0.
0.
0.
0.
0.
0.
0.
2.520075590067471e-14
0.
0.
0.
0.
0.
0.
2.312871352015115e-14
3.2277364334730517e-14
4.6050233135098664e-14
6.655586754869886e-14
9.69389824307319e-14
1.4195014179738935e-13
2.087962313535581e-13
3.0846501655826703e-13
4.578166985640539e-13
6.829219124689035e-13
1.0244638012896265e-12
1.546584812673174e-12
2.351627105816381e-12
3.605131893744259e-12
7.197346080581324e-11
1.4487414604804675e-10
2.4768060755058926e-10
3.679790132640015e-10
4.551836940869554e-10
4.462899204122155e-10
2.951914085809105e-10
1.4524858509358626e-11
4.760541199547318e-10
1.0706426980897843e-9
1.775577675350962e-9
5.4118883086008596e-11
1.0449591046767197e-9
1.1064902857622584e-9
1.1900010837210334e-9
1.4815664283526765e-9
2.086534102462813e-9
3.546096688303644e-9
6.6553270174463904e-9
5.055533261333239e-9
3.2649659196342234e-9
2.314393595296205e-9
1.828532648525864e-9
1.6519056916372028e-9
1.731498908541385e-9
2.0897685429607623e-9
2.8421609396280997e-9
4.26849689799422e-9
6.9807290884676186e-9
1.200219213799339e-8
1.8967643101974229e-7
2.1877982060184556e-7
2.0531863738381515e-6
3.994622853198389e-7
1.3777723514702947e-7
3.293301168218868e-8
2.9818941494717793e-8
2.0849950436871886e-7
2.0992517718324804e-7
1.7938914681293187e-7
2.8916416750009747e-7
9.59511782573249e-8
3.144417979888037e-10
8.368869816933398e-8
6.509530054369372e-8
1.4187952223983959e-7
4.781861665799123e-7
2.5251030326120724e-7
6.176343108462784e-8
1.7101844199431743e-7
9.263086315327697e-9
2.4914946269137947e-8
6.103166309565242e-9
6.189881305011232e-10
7.327523140438717e-10
5.912208872927367e-10
3.71806835507068e-10
2.111137844209608e-12
3.745243203318902e-10
6.872145987921531e-10
1.0073243946575872e-9
2.894040361051249e-9
8.555215455500896e-9
1.0195901881349947e-8
4.951657935067333e-9
2.6862648058533997e-9
1.0484008051895995e-8
1.8475624272716993e-8
2.7106866671271443e-8
3.638118020469621e-8
4.5425676693954356e-8
5.197220569528705e-8
1.7494779840764332e-8
4.0314577842656475e-8
4.8256143830897256e-8
4.470148600340778e-8
4.5774717068773315e-8
5.5383368840672015e-9
6.028305624404946e-8
9.180008307033728e-8
7.956064848964622e-8
7.332627263248757e-8
6.933710377725539e-8
6.400308240117497e-8
5.544365737546259e-8
4.288635631073206e-8
2.468410483905994e-8
5.641237763375487e-9
7.005731565045393e-8
1.9071914950868464e-7
1.6042683171227036e-7
1.352916737803111e-7
1.5866799487188615e-6
7.515520062405624e-7
7.790032139843558e-6
1.5101476326134816e-6
4.3446804207465504e-7
3.813114008490627e-9
5.133070078987726e-7
6.028550165787868e-7
4.189282123212523e-7
7.120628353107123e-7
9.709791926775834e-8
4.986421503156231e-7
9.508519611018297e-7
6.041594681994025e-7
3.232382232454966e-8
5.062340881248058e-7
2.8361279272417976e-7
8.571965027214367e-8
2.5432015764660463e-8
4.258905298026472e-8
2.5743640149110456e-8
5.005468197412491e-9
3.896231598514237e-10
1.038763143196817e-9
8.646183470487951e-10
5.171207965293068e-10
1.4073118213934352e-10
8.094679983273992e-10
1.4801790592347642e-9
2.3064319480275755e-9
3.008168305987153e-9
1.1106974357462586e-8
3.156555486493975e-8
2.1116906876777594e-8
3.3406132854395693e-9
2.790383482214727e-8
5.151675686732809e-8
7.647590233372197e-8
9.837296448718076e-8
1.0333873334828672e-7
7.887720099317061e-8
3.3914899739509646e-8
1.327816008483513e-8
2.1158866783321053e-8
1.261938115037656e-7
1.2239334455571672e-7
1.3116472529807723e-7
1.0387103139155734e-7
4.825193987012093e-8
1.1163779633298822e-7
1.0713283189139576e-7
1.0650750020298683e-7
1.1092067580159078e-7
1.1614483493785965e-7
1.1764993565169852e-7
1.1161939181560082e-7
9.609347244320155e-8
7.058580008165265e-8
3.3381780905831496e-8
2.235025300832238e-8
1.1367092333446133e-7
2.495914833415688e-6
8.028416566038901e-7
0.00001684356113995765
4.256236330625692e-6
1.9235122810525015e-6
4.090438355641928e-7
1.3923208692767242e-6
9.117537593637484e-7
9.173401988230321e-7
1.6520579641295124e-6
5.590073883930526e-7
3.830311874751141e-6
3.1855412832157835e-6
1.4861603372539962e-6
1.1621343054949164e-6
3.123800037710141e-6
3.0052399753013096e-7
1.162312580024841e-7
1.4108527567214739e-8
5.109579713390501e-8
6.256991388727822e-8
2.5454383272925226e-8
1.1222649194347093e-7
1.3202583989397926e-7
8.343280039263836e-9
5.4936949256823175e-9
1.1014410172119506e-10
4.37345642405116e-11
7.688135669646909e-12
1.5568823475793243e-12
1.536445744908278e-11
3.163532960773235e-11
3.811778803795823e-11
4.0328154684494185e-11
4.023719399083269e-11
4.3825267515569055e-11
5.001646891953356e-11
5.882745342577423e-11
7.096363628880473e-11
8.776979450329883e-11
1.1148186919696695e-10
1.4584325105913233e-10
1.1496678584495263e-10
9.981493744605601e-11
1.2600517554603872e-10
2.264555889477655e-10
5.114496760694947e-10
1.3533935749825323e-9
3.342425818913906e-9
5.3241952632473004e-9
9.00694976250927e-9
2.435861571513253e-8
1.5709460405139972e-7
9.495518377284669e-8
4.1695346149439086e-8
5.4277424556554466e-8
3.357209252779447e-8
2.6929781124518424e-10
3.520950897701553e-13
2.903750417111307e-14
0.
0.
0.
0.
0.
0.
0.
0.
0.
0.
0.
0.
2.5200757291340796e-14
0.
0.
0.
0.
0.
0.
2.312869990000068e-14
3.2277360315987006e-14
4.6050255129034037e-14
6.655583805573994e-14
9.693903156996548e-14
1.4195015439370107e-13
2.0879619034838912e-13
3.0846508474036926e-13
4.578166502773564e-13
6.829220639277591e-13
1.0244637441811946e-12
1.5465848099035827e-12
2.3516267435821317e-12
3.6051321788593703e-12
7.197346097234018e-11
1.448741460572928e-10
2.4768060750657824e-10
3.679790130816271e-10
4.5518369452213553e-10
4.462899208640749e-10
2.9519140854789474e-10
1.4524858592570461e-11
4.760541202138007e-10
1.0706426981701656e-9
1.7755776759262616e-9
5.4118882397594084e-11
1.0449591038027534e-9
1.106490282903061e-9
1.1900010827319977e-9
1.4815664309696893e-9
2.086534101206999e-9
3.5460966925934973e-9
6.6553270158072915e-9
5.055533265651822e-9
3.264965912575768e-9
2.3143935898569995e-9
1.8285326544696435e-9
1.6519056933473499e-9
1.7314989153650126e-9
2.089768541961762e-9
2.8421609331738786e-9
4.268496897546472e-9
6.980729086841079e-9
1.2002192138186846e-8
1.896764310195608e-7
2.1877982058977402e-7
2.053186373853175e-6
3.9946228533208994e-7
1.3777723514943028e-7
3.293301168112671e-8
2.981894149589136e-8
2.084995043682484e-7
2.0992517718321953e-7
1.793891468126047e-7
2.8916416750382267e-7
9.595117823618693e-8
3.14441777303316e-10
8.36886981789247e-8
6.509530051904385e-8
1.418795222535608e-7
4.781861665702328e-7
2.525103032614743e-7
6.176343108828133e-8
1.7101844199160447e-7
9.26308629777541e-9
2.4914946269976523e-8
6.103166309505099e-9
6.189881307097653e-10
7.327523140606719e-10
5.912208871938447e-10
3.718068356310344e-10
2.1111380237267924e-12
3.7452431996124967e-10
6.872145982221345e-10
1.007324395339857e-9
2.8940403611759498e-9
8.555215454365478e-9
1.019590188266133e-8
4.95165793484151e-9
2.686264805730951e-9
1.0484008053984823e-8
1.8475624274861154e-8
2.7106866674920497e-8
3.638118020427766e-8
4.542567669227343e-8
5.1972205695337664e-8
1.7494779833771155e-8
4.03145778266832e-8
4.8256143830363175e-8
4.47014860029447e-8
4.577471706993386e-8
5.538336873090613e-9
6.028305624774797e-8
9.180008308810266e-8
7.956064850066977e-8
7.332627262915045e-8
6.933710377566201e-8
6.400308240245168e-8
5.544365737518446e-8
4.2886356309441245e-8
2.4684104839932056e-8
5.641237764051318e-9
7.00573156545216e-8
1.9071914950815138e-7
1.6042683171240175e-7
1.3529167378137434e-7
1.586679948720315e-6
7.515520062339648e-7
7.790032139841048e-6
1.510147632607961e-6
4.344680420743882e-7
3.813114008540232e-9
5.13307007899679e-7
6.028550165785829e-7
4.189282123211552e-7
7.120628353094829e-7
9.709791925322853e-8
4.986421503095123e-7
9.50851961060493e-7
6.041594681986055e-7
3.232382230364312e-8
5.06234088130643e-7
2.8361279272611063e-7
8.571965026853447e-8
2.5432015773976253e-8
4.258905297525093e-8
2.5743640148491807e-8
5.005468197602403e-9
3.8962315990644045e-10
1.0387631431844958e-9
8.646183471644852e-10
5.171207963819342e-10
1.4073118193416556e-10
8.094679984442081e-10
1.4801790601274227e-9
2.3064319474435723e-9
3.0081683058346006e-9
1.1106974357233222e-8
3.156555486501658e-8
2.1116906876447992e-8
3.3406132842267765e-9
2.790383482220434e-8
5.151675687026984e-8
7.647590233575248e-8
9.83729644922069e-8
1.0333873334735608e-7
7.887720099523388e-8
3.3914899738823324e-8
1.3278160088274749e-8
2.115886679002009e-8
1.2619381149711032e-7
1.2239334455600532e-7
1.311647252984472e-7
1.0387103138492962e-7
4.8251939874236904e-8
1.1163779632901617e-7
1.0713283189151571e-7
1.0650750020293251e-7
1.1092067581001023e-7
1.1614483494190547e-7
1.1764993565763807e-7
1.116193918166374e-7
9.609347244000894e-8
7.058580007976197e-8
3.338178091003439e-8
2.235025301028676e-8
1.1367092333386304e-7
2.495914833413932e-6
8.028416566008446e-7
0.000016843561139958475
4.256236330625945e-6
1.9235122810541875e-6
4.0904383556128395e-7
1.3923208692773597e-6
9.117537593641464e-7
9.17340198823042e-7
1.6520579641279128e-6
5.590073883929931e-7
3.8303118747283984e-6
3.1855412832187744e-6
1.4861603372410584e-6
1.1621343055014476e-6
3.1238000377115175e-6
3.0052399753023547e-7
1.162312580029245e-7
1.4108527539321411e-8
5.109579712990258e-8
6.256991388707223e-8
2.545438327303125e-8
1.1222649194755773e-7
1.320258398938041e-7
8.343280039235781e-9
5.493694923959806e-9
1.1014410138352529e-10
4.373456402653651e-11
7.688135450489126e-12
1.5568823379296265e-12
1.5364457485665364e-11
3.1635328013305864e-11
3.811778803032827e-11
4.032815378566792e-11
4.023719486002628e-11
4.3825267514587605e-11
5.001646944351659e-11
5.88274534250068e-11
7.096363628303322e-11
8.776979460470998e-11
1.1148186919709959e-10
1.45843251049976e-10
1.1496678527276673e-10
9.981493733445288e-11
1.26005175588107e-10
2.2645559147903382e-10
5.114496749790304e-10
1.3533935757687785e-9
3.3424258082309495e-9
5.3241952607577804e-9
9.006949765300615e-9
2.435861571757952e-8
1.5709460405168654e-7
9.49551837726666e-8
4.169534614870274e-8
5.4277424556609556e-8
3.3572092527810423e-8
2.6929781141694137e-10
3.5209512876405165e-13
2.903750300449927e-14
0.
0.
0.
0.
0.
0.
0.
0.
0.
0.
0.
0.
2.5200757182320442e-14
0.
0.
0.
0.
0.
0.
2.3128699155317236e-14
3.227735909079735e-14
4.6050225570781665e-14
6.655581456199204e-14
9.693902638561375e-14
1.4195014896337157e-13
2.0879618898086095e-13
3.084651686599382e-13
4.578166979346958e-13
6.829220063104354e-13
1.0244637282972728e-12
1.5465848294619045e-12
2.351627065206505e-12
3.605132330029208e-12
7.197346133147328e-11
1.4487414560403305e-10
2.476806076511885e-10
3.6797901314070717e-10
4.551836940125448e-10
4.462899207925457e-10
2.9519140817550227e-10
1.4524858524281005e-11
4.760541198116326e-10
1.0706426985110492e-9
1.7755776753647356e-9
5.4118883027880224e-11
1.0449591008111277e-9
1.106490281197634e-9
1.190001075469242e-9
1.4815664297790298e-9
2.0865340924218376e-9
3.5460966672659946e-9
6.65532702532758e-9
5.055533240492971e-9
3.264965922534189e-9
2.3143935938287932e-9
1.8285326516528453e-9
1.6519056907042878e-9
1.7314989131285383e-9
2.0897685430435085e-9
2.8421609367152014e-9
4.268496899035589e-9
6.9807290879293606e-9
1.2002192138152795e-8
1.8967643102183425e-7
2.1877982060309282e-7
2.0531863738554826e-6
3.994622853166698e-7
1.377772351467929e-7
3.293301168069119e-8
2.9818941495109937e-8
2.084995043686738e-7
2.0992517718317622e-7
1.7938914681301864e-7
2.8916416750527353e-7
9.595117825980764e-8
3.144417655500431e-10
8.368869820794219e-8
6.50953005167621e-8
1.4187952225243724e-7
4.781861665684221e-7
2.5251030326126675e-7
6.176343108873688e-8
1.7101844199266882e-7
9.263086299705091e-9
2.4914946270687607e-8
6.1031663096411716e-9
6.189881306576984e-10
7.32752314065987e-10
5.912208870812573e-10
3.7180683561442903e-10
2.1111378310001406e-12
3.74524320061153e-10
6.872145984600358e-10
1.0073243950219613e-9
2.8940403618123238e-9
8.555215454592931e-9
1.0195901882353146e-8
4.951657935939709e-9
2.68626480752736e-9
1.0484008052691624e-8
1.847562427194337e-8
2.7106866674851858e-8
3.638118020610093e-8
4.5425676694712047e-8
5.197220569348155e-8
1.7494779839323906e-8
4.0314577842800206e-8
4.825614382987728e-8
4.470148600274673e-8
4.577471707015156e-8
5.538336886511621e-9
6.028305624577428e-8
9.180008309778486e-8
7.956064849888449e-8
7.332627262742892e-8
6.933710377468724e-8
6.40030824041887e-8
5.544365737274118e-8
4.28863563093438e-8
2.4684104841759474e-8
5.641237763612589e-9
7.005731565278063e-8
1.9071914950533368e-7
1.6042683171222613e-7
1.3529167377973798e-7
1.5866799487178127e-6
7.515520062382929e-7
7.790032139847783e-6
1.5101476326111293e-6
4.344680420708164e-7
3.8131140083955655e-9
5.133070078972441e-7
6.028550165785179e-7
4.189282123211573e-7
7.12062835310259e-7
9.709791924842307e-8
4.986421503682635e-7
9.508519610615298e-7
6.041594681962809e-7
3.2323822316730396e-8
5.062340881238208e-7
2.836127927242994e-7
8.571965027189964e-8
2.5432015781660593e-8
4.258905297137628e-8
2.574364014829407e-8
5.005468197504933e-9
3.8962315977593927e-10
1.0387631432165813e-9
8.646183470716906e-10
5.171207963841715e-10
1.4073118201631196e-10
8.094679987577575e-10
1.4801790588443992e-9
2.306431947758082e-9
3.0081683042025815e-9
1.1106974357475935e-8
3.1565554866053293e-8
2.1116906878602275e-8
3.3406132831804654e-9
2.790383482102351e-8
5.1516756869410915e-8
7.647590232969585e-8
9.837296448979918e-8
1.0333873335043e-7
7.887720099165875e-8
3.391489973980307e-8
1.3278160095391345e-8
2.115886678454513e-8
1.2619381150244142e-7
1.2239334455640811e-7
1.311647252985797e-7
1.0387103139503287e-7
4.8251939876074436e-8
1.1163779635350061e-7
1.0713283189439509e-7
1.0650750020175932e-7
1.1092067580909003e-7
1.1614483494157645e-7
1.176499356516313e-7
1.1161939181408935e-7
9.609347244659197e-8
7.058580007818163e-8
3.338178091219202e-8
2.2350253006936035e-8
1.1367092333647261e-7
2.4959148334162244e-6
8.028416566110677e-7
0.00001684356113996537
4.256236330626868e-6
1.923512281054317e-6
4.090438355626314e-7
1.3923208692766765e-6
9.117537593638255e-7
9.173401988230196e-7
1.6520579641282577e-6
5.590073883911788e-7
3.830311874747833e-6
3.1855412832091436e-6
1.486160337251854e-6
1.1621343054904637e-6
3.123800037732356e-6
3.0052399753032996e-7
1.162312580072872e-7
1.4108527562754857e-8
5.10957971319699e-8
6.256991388790856e-8
2.545438327277687e-8
1.122264919433895e-7
1.320258398946053e-7
8.343280039775728e-9
5.493694923656492e-9
1.1014410147470096e-10
4.3734564016068654e-11
7.688135558168004e-12
1.5568823376323397e-12
1.5364457456472512e-11
3.1635328013063215e-11
3.811778803395226e-11
4.032815379183783e-11
4.023719449019612e-11
4.382526752731555e-11
5.001646932773674e-11
5.882745342656035e-11
7.09636362865727e-11
8.776979450106725e-11
1.1148186952510502e-10
1.4584325114965414e-10
1.1496678511422811e-10
9.981493746505102e-11
1.260051758093162e-10
2.2645558850021447e-10
5.114496751439371e-10
1.3533935737118677e-9
3.3424258181716235e-9
5.324195263250187e-9
9.006949768524126e-9
2.435861571070133e-8
1.5709460405173813e-7
9.495518377255879e-8
4.169534614927426e-8
5.4277424556567846e-8
3.3572092527801146e-8
2.69297810604802e-10
3.5209510862981643e-13
2.903750411019235e-14
0.
0.
0.
0.
0.
0.
0.
0.
0.
0.
0.
0.
2.5200757237159254e-14
0.
0.
0.
0.
0.
0.
2.3128699300464316e-14
3.22773602580537e-14
4.6050226519122055e-14
6.655583811328933e-14
9.693901616674869e-14
1.4195015080915884e-13
2.087961879870165e-13
3.0846517189790775e-13
4.578165820361318e-13
6.829219923799756e-13
1.0244637376664083e-12
1.5465845593255347e-12
2.3516270602524025e-12
3.605132140901317e-12
7.19734609523952e-11
1.448741460325683e-10
2.4768060786039503e-10
3.6797901309998646e-10
4.5518369419813457e-10
4.462899206106754e-10
2.951914086002432e-10
1.452485852219592e-11
4.760541198229747e-10
1.070642698483718e-9
1.775577675628395e-9
5.4118882241100915e-11
1.0449591025531658e-9
1.1064902818782598e-9
1.1900010787690515e-9
1.4815664287074456e-9
2.0865340947805283e-9
3.5460966854035645e-9
6.655327016206455e-9
5.055533248376072e-9
3.2649659228807286e-9
2.3143935937212403e-9
1.8285326472224848e-9
1.6519056927593448e-9
1.7314989149778033e-9
2.0897685416232444e-9
2.8421609342151753e-9
4.268496895968829e-9
6.9807290868873165e-9
1.200219213683112e-8
1.8967643101929312e-7
2.1877982059254374e-7
2.0531863738469572e-6
3.9946228532228845e-7
1.3777723514702105e-7
3.2933011681033715e-8
2.981894149596423e-8
2.0849950436879838e-7
2.0992517718322863e-7
1.7938914681295604e-7
2.8916416750696987e-7
9.595117824936423e-8
3.1444182745130085e-10
8.368869819733961e-8
6.509530050717025e-8
1.4187952225306164e-7
4.781861665659691e-7
2.525103032608797e-7
6.17634310882241e-8
1.7101844199363173e-7
9.263086314584239e-9
2.491494626969941e-8
6.103166309585831e-9
6.189881308527954e-10
7.327523140582197e-10
5.912208870945675e-10
3.718068356316588e-10
2.1111382285388515e-12
3.7452432027722263e-10
6.872145974675392e-10
1.0073243950990305e-9
2.8940403624111773e-9
8.555215455506389e-9
1.0195901883135578e-8
4.9516579365697835e-9
2.6862648048579156e-9
1.048400805434923e-8
1.847562427322342e-8
2.7106866673518102e-8
3.638118020367157e-8
4.5425676694320234e-8
5.197220569505023e-8
1.7494779833801318e-8
4.03145778555816e-8
4.8256143831187404e-8
4.470148600265053e-8
4.57747170687795e-8
5.538336877471283e-9
6.028305625003538e-8
9.180008309471635e-8
7.956064849532487e-8
7.332627263349477e-8
6.933710377684671e-8
6.400308240228721e-8
5.544365737534086e-8
4.2886356309460495e-8
2.4684104841883812e-8
5.6412377611994146e-9
7.005731565179074e-8
1.9071914950518844e-7
1.6042683171186153e-7
1.3529167378003105e-7
1.5866799487210579e-6
7.515520062383899e-7
7.790032139842994e-6
1.5101476326140114e-6
4.3446804207190276e-7
3.8131140074372106e-9
5.133070078981005e-7
6.028550165784875e-7
4.1892821232112865e-7
7.120628353120474e-7
9.70979192662789e-8
4.986421503901294e-7
9.508519610920562e-7
6.041594681984524e-7
3.2323822322104695e-8
5.062340881245253e-7
2.836127927253304e-7
8.57196502709333e-8
2.5432015788390147e-8
4.2589052976902343e-8
2.5743640148763447e-8
5.005468197638969e-9
3.8962315987291384e-10
1.038763143181286e-9
8.646183470959849e-10
5.17120796610304e-10
1.4073118199385732e-10
8.094679989985654e-10
1.4801790595820636e-9
2.3064319470921922e-9
3.0081683045434217e-9
1.1106974357339458e-8
3.1565554864745276e-8
2.1116906876958045e-8
3.340613282205633e-9
2.7903834821099203e-8
5.1516756865477896e-8
7.64759023270326e-8
9.837296449077526e-8
1.0333873334729295e-7
7.887720099526869e-8
3.391489974197386e-8
1.3278160079966658e-8
2.1158866794841237e-8
1.2619381147425327e-7
1.2239334455508113e-7
1.3116472529840082e-7
1.0387103139583528e-7
4.825193987179814e-8
1.116377963481194e-7
1.071328319020225e-7
1.0650750020550278e-7
1.109206758077542e-7
1.1614483493964102e-7
1.1764993565538225e-7
1.1161939181603405e-7
9.609347244934931e-8
7.058580007782361e-8
3.338178090883561e-8
2.2350253006218323e-8
1.1367092333455924e-7
2.495914833419346e-6
8.028416565961657e-7
0.000016843561139966908
4.256236330630648e-6
1.9235122810540207e-6
4.0904383556368577e-7
1.3923208692767826e-6
9.11753759363703e-7
9.173401988231546e-7
1.6520579641292695e-6
5.590073883990693e-7
3.8303118747501104e-6
3.1855412832146836e-6
1.486160337256535e-6
1.1621343055032438e-6
3.1238000377434252e-6
3.005239975304741e-7
1.16231258001631e-7
1.4108527558365638e-8
5.109579712941437e-8
6.25699138877988e-8
2.54543832730121e-8
1.122264919443302e-7
1.3202583989360453e-7
8.34328003965495e-9
5.493694925053801e-9
1.10144101430949e-10
4.3734563797411123e-11
7.688135321052195e-12
1.5568812394735276e-12
1.5364457481940586e-11
3.163532801591259e-11
3.811778927020977e-11
4.032815601318919e-11
4.0237194867799456e-11
4.382526734961435e-11
5.001646908922252e-11
5.882745313745471e-11
7.096363626177115e-11
8.776979460584339e-11
1.114818693528326e-10
1.4584325095224297e-10
1.1496678611042259e-10
9.98149376736128e-11
1.2600517751799137e-10
2.2645559000158256e-10
5.114496717959043e-10
1.3533935802533175e-9
3.3424258218259305e-9
5.3241952636571295e-9
9.006949767801819e-9
2.435861571785175e-8
1.570946040446314e-7
9.495518377257112e-8
4.169534614923474e-8
5.427742455663397e-8
3.357209252809322e-8
2.692978118351142e-10
3.520951148964092e-13
2.903750346916806e-14
0.
0.
0.
0.
0.
0.
0.
0.
0.
0.
0.
0.
2.520075590067471e-14
0.
0.
0.
0.
0.
0.
2.312871352015115e-14
3.2277364334730517e-14
4.6050233135098664e-14
6.655586754869886e-14
9.69389824307319e-14
1.4195014179738935e-13
2.087962313535581e-13
3.0846501655826703e-13
4.578166985640539e-13
6.829219124689035e-13
1.0244638012896265e-12
1.546584812673174e-12
2.351627105816381e-12
3.605131893744259e-12
7.197346080581324e-11
1.4487414604804675e-10
2.4768060755058926e-10
3.679790132640015e-10
4.551836940869554e-10
4.462899204122155e-10
2.951914085809105e-10
1.4524858509358626e-11
4.760541199547318e-10
1.0706426980897843e-9
1.775577675350962e-9
5.4118883086008596e-11
1.0449591046767197e-9
1.1064902857622584e-9
1.1900010837210334e-9
1.4815664283526765e-9
2.086534102462813e-9
3.546096688303644e-9
6.6553270174463904e-9
5.055533261333239e-9
3.2649659196342234e-9
2.314393595296205e-9
1.828532648525864e-9
1.6519056916372028e-9
1.731498908541385e-9
2.0897685429607623e-9
2.8421609396280997e-9
4.26849689799422e-9
6.9807290884676186e-9
1.200219213799339e-8
1.8967643101974229e-7
2.1877982060184556e-7
2.0531863738381515e-6
3.994622853198389e-7
1.3777723514702947e-7
3.293301168218868e-8
2.9818941494717793e-8
2.0849950436871886e-7
2.0992517718324804e-7
1.7938914681293187e-7
2.8916416750009747e-7
9.59511782573249e-8
3.144417979888037e-10
8.368869816933398e-8
6.509530054369372e-8
1.4187952223983959e-7
4.781861665799123e-7
2.5251030326120724e-7
6.176343108462784e-8
1.7101844199431743e-7
9.263086315327697e-9
2.4914946269137947e-8
6.103166309565242e-9
6.189881305011232e-10
7.327523140438717e-10
5.912208872927367e-10
3.71806835507068e-10
2.111137844209608e-12
3.745243203318902e-10
6.872145987921531e-10
1.0073243946575872e-9
2.894040361051249e-9
8.555215455500896e-9
1.0195901881349947e-8
4.951657935067333e-9
2.6862648058533997e-9
1.0484008051895995e-8
1.8475624272716993e-8
2.7106866671271443e-8
3.638118020469621e-8
4.5425676693954356e-8
5.197220569528705e-8
1.7494779840764332e-8
4.0314577842656475e-8
4.8256143830897256e-8
4.470148600340778e-8
4.5774717068773315e-8
5.5383368840672015e-9
6.028305624404946e-8
9.180008307033728e-8
7.956064848964622e-8
7.332627263248757e-8
6.933710377725539e-8
6.400308240117497e-8
5.544365737546259e-8
4.288635631073206e-8
2.468410483905994e-8
5.641237763375487e-9
7.005731565045393e-8
1.9071914950868464e-7
1.6042683171227036e-7
1.352916737803111e-7
1.5866799487188615e-6
7.515520062405624e-7
7.790032139843558e-6
1.5101476326134816e-6
4.3446804207465504e-7
3.813114008490627e-9
5.133070078987726e-7
6.028550165787868e-7
4.189282123212523e-7
7.120628353107123e-7
9.709791926775834e-8
4.986421503156231e-7
9.508519611018297e-7
6.041594681994025e-7
3.232382232454966e-8
5.062340881248058e-7
2.8361279272417976e-7
8.571965027214367e-8
2.5432015764660463e-8
4.258905298026472e-8
2.5743640149110456e-8
5.005468197412491e-9
3.896231598514237e-10
1.038763143196817e-9
8.646183470487951e-10
5.171207965293068e-10
1.4073118213934352e-10
8.094679983273992e-10
1.4801790592347642e-9
2.3064319480275755e-9
3.008168305987153e-9
1.1106974357462586e-8
3.156555486493975e-8
2.1116906876777594e-8
3.3406132854395693e-9
2.790383482214727e-8
5.151675686732809e-8
7.647590233372197e-8
9.837296448718076e-8
1.0333873334828672e-7
7.887720099317061e-8
3.3914899739509646e-8
1.327816008483513e-8
2.1158866783321053e-8
1.261938115037656e-7
1.2239334455571672e-7
1.3116472529807723e-7
1.0387103139155734e-7
4.825193987012093e-8
1.1163779633298822e-7
1.0713283189139576e-7
1.0650750020298683e-7
1.1092067580159078e-7
1.1614483493785965e-7
1.1764993565169852e-7
1.1161939181560082e-7
9.609347244320155e-8
7.058580008165265e-8
3.3381780905831496e-8
2.235025300832238e-8
1.1367092333446133e-7
2.495914833415688e-6
8.028416566038901e-7
0.00001684356113995765
4.256236330625692e-6
1.9235122810525015e-6
4.090438355641928e-7
1.3923208692767242e-6
9.117537593637484e-7
9.173401988230321e-7
1.6520579641295124e-6
5.590073883930526e-7
3.830311874751141e-6
3.1855412832157835e-6
1.4861603372539962e-6
1.1621343054949164e-6
3.123800037710141e-6
3.0052399753013096e-7
1.162312580024841e-7
1.4108527567214739e-8
5.109579713390501e-8
6.256991388727822e-8
2.5454383272925226e-8
1.1222649194347093e-7
1.3202583989397926e-7
8.343280039263836e-9
5.4936949256823175e-9
1.1014410172119506e-10
4.37345642405116e-11
7.688135669646909e-12
1.5568823475793243e-12
1.536445744908278e-11
3.163532960773235e-11
3.811778803795823e-11
4.0328154684494185e-11
4.023719399083269e-11
4.3825267515569055e-11
5.001646891953356e-11
5.882745342577423e-11
7.096363628880473e-11
8.776979450329883e-11
1.1148186919696695e-10
1.4584325105913233e-10
1.1496678584495263e-10
9.981493744605601e-11
1.2600517554603872e-10
2.264555889477655e-10
5.114496760694947e-10
1.3533935749825323e-9
3.342425818913906e-9
5.3241952632473004e-9
9.00694976250927e-9
2.435861571513253e-8
1.5709460405139972e-7
9.495518377284669e-8
4.1695346149439086e-8
5.4277424556554466e-8
3.357209252779447e-8
2.6929781124518424e-10
3.520950897701553e-13
2.903750417111307e-14
0.
0.
0.
0.
0.
0.
0.
0.
0.
0.
0.
0.
2.5200757291340796e-14
0.
0.
0.
0.
0.
0.
2.312869990000068e-14
3.2277360315987006e-14
4.6050255129034037e-14
6.655583805573994e-14
9.693903156996548e-14
1.4195015439370107e-13
2.0879619034838912e-13
3.0846508474036926e-13
4.578166502773564e-13
6.829220639277591e-13
1.0244637441811946e-12
1.5465848099035827e-12
2.3516267435821317e-12
3.6051321788593703e-12
7.197346097234018e-11
1.448741460572928e-10
2.4768060750657824e-10
3.679790130816271e-10
4.5518369452213553e-10
4.462899208640749e-10
2.9519140854789474e-10
1.4524858592570461e-11
4.760541202138007e-10
1.0706426981701656e-9
1.7755776759262616e-9
5.4118882397594084e-11
1.0449591038027534e-9
1.106490282903061e-9
1.1900010827319977e-9
1.4815664309696893e-9
2.086534101206999e-9
3.5460966925934973e-9
6.6553270158072915e-9
5.055533265651822e-9
3.264965912575768e-9
2.3143935898569995e-9
1.8285326544696435e-9
1.6519056933473499e-9
1.7314989153650126e-9
2.089768541961762e-9
2.8421609331738786e-9
4.268496897546472e-9
6.980729086841079e-9
1.2002192138186846e-8
1.896764310195608e-7
2.1877982058977402e-7
2.053186373853175e-6
3.9946228533208994e-7
1.3777723514943028e-7
3.293301168112671e-8
2.981894149589136e-8
2.084995043682484e-7
2.0992517718321953e-7
1.793891468126047e-7
2.8916416750382267e-7
9.595117823618693e-8
3.14441777303316e-10
8.36886981789247e-8
6.509530051904385e-8
1.418795222535608e-7
4.781861665702328e-7
2.525103032614743e-7
6.176343108828133e-8
1.7101844199160447e-7
9.26308629777541e-9
2.4914946269976523e-8
6.103166309505099e-9
6.189881307097653e-10
7.327523140606719e-10
5.912208871938447e-10
3.718068356310344e-10
2.1111380237267924e-12
3.7452431996124967e-10
6.872145982221345e-10
1.007324395339857e-9
2.8940403611759498e-9
8.555215454365478e-9
1.019590188266133e-8
4.95165793484151e-9
2.686264805730951e-9
1.0484008053984823e-8
1.8475624274861154e-8
2.7106866674920497e-8
3.638118020427766e-8
4.542567669227343e-8
5.1972205695337664e-8
1.7494779833771155e-8
4.03145778266832e-8
4.8256143830363175e-8
4.47014860029447e-8
4.577471706993386e-8
5.538336873090613e-9
6.028305624774797e-8
9.180008308810266e-8
7.956064850066977e-8
7.332627262915045e-8
6.933710377566201e-8
6.400308240245168e-8
5.544365737518446e-8
4.2886356309441245e-8
2.4684104839932056e-8
5.641237764051318e-9
7.00573156545216e-8
1.9071914950815138e-7
1.6042683171240175e-7
1.3529167378137434e-7
1.586679948720315e-6
7.515520062339648e-7
7.790032139841048e-6
1.510147632607961e-6
4.344680420743882e-7
3.813114008540232e-9
5.13307007899679e-7
6.028550165785829e-7
4.189282123211552e-7
7.120628353094829e-7
9.709791925322853e-8
4.986421503095123e-7
9.50851961060493e-7
6.041594681986055e-7
3.232382230364312e-8
5.06234088130643e-7
2.8361279272611063e-7
8.571965026853447e-8
2.5432015773976253e-8
4.258905297525093e-8
2.5743640148491807e-8
5.005468197602403e-9
3.8962315990644045e-10
1.0387631431844958e-9
8.646183471644852e-10
5.171207963819342e-10
1.4073118193416556e-10
8.094679984442081e-10
1.4801790601274227e-9
2.3064319474435723e-9
3.0081683058346006e-9
1.1106974357233222e-8
3.156555486501658e-8
2.1116906876447992e-8
3.3406132842267765e-9
2.790383482220434e-8
5.151675687026984e-8
7.647590233575248e-8
9.83729644922069e-8
1.0333873334735608e-7
7.887720099523388e-8
3.3914899738823324e-8
1.3278160088274749e-8
2.115886679002009e-8
1.2619381149711032e-7
1.2239334455600532e-7
1.311647252984472e-7
1.0387103138492962e-7
4.8251939874236904e-8
1.1163779632901617e-7
1.0713283189151571e-7
1.0650750020293251e-7
1.1092067581001023e-7
1.1614483494190547e-7
1.1764993565763807e-7
1.116193918166374e-7
9.609347244000894e-8
7.058580007976197e-8
3.338178091003439e-8
2.235025301028676e-8
1.1367092333386304e-7
2.495914833413932e-6
8.028416566008446e-7
0.000016843561139958475
4.256236330625945e-6
1.9235122810541875e-6
4.0904383556128395e-7
1.3923208692773597e-6
9.117537593641464e-7
9.17340198823042e-7
1.6520579641279128e-6
5.590073883929931e-7
3.8303118747283984e-6
3.1855412832187744e-6
1.4861603372410584e-6
1.1621343055014476e-6
3.1238000377115175e-6
3.0052399753023547e-7
1.162312580029245e-7
1.4108527539321411e-8
5.109579712990258e-8
6.256991388707223e-8
2.545438327303125e-8
1.1222649194755773e-7
1.320258398938041e-7
8.343280039235781e-9
5.493694923959806e-9
1.1014410138352529e-10
4.373456402653651e-11
7.688135450489126e-12
1.5568823379296265e-12
1.5364457485665364e-11
3.1635328013305864e-11
3.811778803032827e-11
4.032815378566792e-11
4.023719486002628e-11
4.3825267514587605e-11
5.001646944351659e-11
5.88274534250068e-11
7.096363628303322e-11
8.776979460470998e-11
1.1148186919709959e-10
1.45843251049976e-10
1.1496678527276673e-10
9.981493733445288e-11
1.26005175588107e-10
2.2645559147903382e-10
5.114496749790304e-10
1.3533935757687785e-9
3.3424258082309495e-9
5.3241952607577804e-9
9.006949765300615e-9
2.435861571757952e-8
1.5709460405168654e-7
9.49551837726666e-8
4.169534614870274e-8
5.4277424556609556e-8
3.3572092527810423e-8
2.6929781141694137e-10
3.5209512876405165e-13
2.903750300449927e-14
0.
0.
0.
0.
0.
0.
0.
0.
0.
0.
0.
0.
2.5200757182320442e-14
0.
0.
0.
0.
0.
0.
2.3128699155317236e-14
3.227735909079735e-14
4.6050225570781665e-14
6.655581456199204e-14
9.693902638561375e-14
1.4195014896337157e-13
2.0879618898086095e-13
3.084651686599382e-13
4.578166979346958e-13
6.829220063104354e-13
1.0244637282972728e-12
1.5465848294619045e-12
2.351627065206505e-12
3.605132330029208e-12
7.197346133147328e-11
1.4487414560403305e-10
2.476806076511885e-10
3.6797901314070717e-10
4.551836940125448e-10
4.462899207925457e-10
2.9519140817550227e-10
1.4524858524281005e-11
4.760541198116326e-10
1.0706426985110492e-9
1.7755776753647356e-9
5.4118883027880224e-11
1.0449591008111277e-9
1.106490281197634e-9
1.190001075469242e-9
1.4815664297790298e-9
2.0865340924218376e-9
3.5460966672659946e-9
6.65532702532758e-9
5.055533240492971e-9
3.264965922534189e-9
2.3143935938287932e-9
1.8285326516528453e-9
1.6519056907042878e-9
1.7314989131285383e-9
2.0897685430435085e-9
2.8421609367152014e-9
4.268496899035589e-9
6.9807290879293606e-9
1.2002192138152795e-8
1.8967643102183425e-7
2.1877982060309282e-7
2.0531863738554826e-6
3.994622853166698e-7
1.377772351467929e-7
3.293301168069119e-8
2.9818941495109937e-8
2.084995043686738e-7
2.0992517718317622e-7
1.7938914681301864e-7
2.8916416750527353e-7
9.595117825980764e-8
3.144417655500431e-10
8.368869820794219e-8
6.50953005167621e-8
1.4187952225243724e-7
4.781861665684221e-7
2.5251030326126675e-7
6.176343108873688e-8
1.7101844199266882e-7
9.263086299705091e-9
2.4914946270687607e-8
6.1031663096411716e-9
6.189881306576984e-10
7.32752314065987e-10
5.912208870812573e-10
3.7180683561442903e-10
2.1111378310001406e-12
3.74524320061153e-10
6.872145984600358e-10
1.0073243950219613e-9
2.8940403618123238e-9
8.555215454592931e-9
1.0195901882353146e-8
4.951657935939709e-9
2.68626480752736e-9
1.0484008052691624e-8
1.847562427194337e-8
2.7106866674851858e-8
3.638118020610093e-8
4.5425676694712047e-8
5.197220569348155e-8
1.7494779839323906e-8
4.0314577842800206e-8
4.825614382987728e-8
4.470148600274673e-8
4.577471707015156e-8
5.538336886511621e-9
6.028305624577428e-8
9.180008309778486e-8
7.956064849888449e-8
7.332627262742892e-8
6.933710377468724e-8
6.40030824041887e-8
5.544365737274118e-8
4.28863563093438e-8
2.4684104841759474e-8
5.641237763612589e-9
7.005731565278063e-8
1.9071914950533368e-7
1.6042683171222613e-7
1.3529167377973798e-7
1.5866799487178127e-6
7.515520062382929e-7
7.790032139847783e-6
1.5101476326111293e-6
4.344680420708164e-7
3.8131140083955655e-9
5.133070078972441e-7
6.028550165785179e-7
4.189282123211573e-7
7.12062835310259e-7
9.709791924842307e-8
4.986421503682635e-7
9.508519610615298e-7
6.041594681962809e-7
3.2323822316730396e-8
5.062340881238208e-7
2.836127927242994e-7
8.571965027189964e-8
2.5432015781660593e-8
4.258905297137628e-8
2.574364014829407e-8
5.005468197504933e-9
3.8962315977593927e-10
1.0387631432165813e-9
8.646183470716906e-10
5.171207963841715e-10
1.4073118201631196e-10
8.094679987577575e-10
1.4801790588443992e-9
2.306431947758082e-9
3.0081683042025815e-9
1.1106974357475935e-8
3.1565554866053293e-8
2.1116906878602275e-8
3.3406132831804654e-9
2.790383482102351e-8
5.1516756869410915e-8
7.647590232969585e-8
9.837296448979918e-8
1.0333873335043e-7
7.887720099165875e-8
3.391489973980307e-8
1.3278160095391345e-8
2.115886678454513e-8
1.2619381150244142e-7
1.2239334455640811e-7
1.311647252985797e-7
1.0387103139503287e-7
4.8251939876074436e-8
1.1163779635350061e-7
1.0713283189439509e-7
1.0650750020175932e-7
1.1092067580909003e-7
1.1614483494157645e-7
1.176499356516313e-7
1.1161939181408935e-7
9.609347244659197e-8
7.058580007818163e-8
3.338178091219202e-8
2.2350253006936035e-8
1.1367092333647261e-7
2.4959148334162244e-6
8.028416566110677e-7
0.00001684356113996537
4.256236330626868e-6
1.923512281054317e-6
4.090438355626314e-7
1.3923208692766765e-6
9.117537593638255e-7
9.173401988230196e-7
1.6520579641282577e-6
5.590073883911788e-7
3.830311874747833e-6
3.1855412832091436e-6
1.486160337251854e-6
1.1621343054904637e-6
3.123800037732356e-6
3.0052399753032996e-7
1.162312580072872e-7
1.4108527562754857e-8
5.10957971319699e-8
6.256991388790856e-8
2.545438327277687e-8
1.122264919433895e-7
1.320258398946053e-7
8.343280039775728e-9
5.493694923656492e-9
1.1014410147470096e-10
4.3734564016068654e-11
7.688135558168004e-12
1.5568823376323397e-12
1.5364457456472512e-11
3.1635328013063215e-11
3.811778803395226e-11
4.032815379183783e-11
4.023719449019612e-11
4.382526752731555e-11
5.001646932773674e-11
5.882745342656035e-11
7.09636362865727e-11
8.776979450106725e-11
1.1148186952510502e-10
1.4584325114965414e-10
1.1496678511422811e-10
9.981493746505102e-11
1.260051758093162e-10
2.2645558850021447e-10
5.114496751439371e-10
1.3533935737118677e-9
3.3424258181716235e-9
5.324195263250187e-9
9.006949768524126e-9
2.435861571070133e-8
1.5709460405173813e-7
9.495518377255879e-8
4.169534614927426e-8
5.4277424556567846e-8
3.3572092527801146e-8
2.69297810604802e-10
3.5209510862981643e-13
2.903750411019235e-14
0.
0.
0.
0.
0.
0.
0.
0.
0.
0.
0.
0.
2.5200757237159254e-14
0.
0.
0.
0.
0.
0.
2.3128699300464316e-14
3.22773602580537e-14
4.6050226519122055e-14
6.655583811328933e-14
9.693901616674869e-14
1.4195015080915884e-13
2.087961879870165e-13
3.0846517189790775e-13
4.578165820361318e-13
6.829219923799756e-13
1.0244637376664083e-12
1.5465845593255347e-12
2.3516270602524025e-12
3.605132140901317e-12
7.19734609523952e-11
1.448741460325683e-10
2.4768060786039503e-10
3.6797901309998646e-10
4.5518369419813457e-10
4.462899206106754e-10
2.951914086002432e-10
1.452485852219592e-11
4.760541198229747e-10
1.070642698483718e-9
1.775577675628395e-9
5.4118882241100915e-11
1.0449591025531658e-9
1.1064902818782598e-9
1.1900010787690515e-9
1.4815664287074456e-9
2.0865340947805283e-9
3.5460966854035645e-9
6.655327016206455e-9
5.055533248376072e-9
3.2649659228807286e-9
2.3143935937212403e-9
1.8285326472224848e-9
1.6519056927593448e-9
1.7314989149778033e-9
2.0897685416232444e-9
2.8421609342151753e-9
4.268496895968829e-9
6.9807290868873165e-9
1.200219213683112e-8
1.8967643101929312e-7
2.1877982059254374e-7
2.0531863738469572e-6
3.9946228532228845e-7
1.3777723514702105e-7
3.2933011681033715e-8
2.981894149596423e-8
2.0849950436879838e-7
2.0992517718322863e-7
1.7938914681295604e-7
2.8916416750696987e-7
9.595117824936423e-8
3.1444182745130085e-10
8.368869819733961e-8
6.509530050717025e-8
1.4187952225306164e-7
4.781861665659691e-7
2.525103032608797e-7
6.17634310882241e-8
1.7101844199363173e-7
9.263086314584239e-9
2.491494626969941e-8
6.103166309585831e-9
6.189881308527954e-10
7.327523140582197e-10
5.912208870945675e-10
3.718068356316588e-10
2.1111382285388515e-12
3.7452432027722263e-10
6.872145974675392e-10
1.0073243950990305e-9
2.8940403624111773e-9
8.555215455506389e-9
1.0195901883135578e-8
4.9516579365697835e-9
2.6862648048579156e-9
1.048400805434923e-8
1.847562427322342e-8
2.7106866673518102e-8
3.638118020367157e-8
4.5425676694320234e-8
5.197220569505023e-8
1.7494779833801318e-8
4.03145778555816e-8
4.8256143831187404e-8
4.470148600265053e-8
4.57747170687795e-8
5.538336877471283e-9
6.028305625003538e-8
9.180008309471635e-8
7.956064849532487e-8
7.332627263349477e-8
6.933710377684671e-8
6.400308240228721e-8
5.544365737534086e-8
4.2886356309460495e-8
2.4684104841883812e-8
5.6412377611994146e-9
7.005731565179074e-8
1.9071914950518844e-7
1.6042683171186153e-7
1.3529167378003105e-7
1.5866799487210579e-6
7.515520062383899e-7
7.790032139842994e-6
1.5101476326140114e-6
4.3446804207190276e-7
3.8131140074372106e-9
5.133070078981005e-7
6.028550165784875e-7
4.1892821232112865e-7
7.120628353120474e-7
9.70979192662789e-8
4.986421503901294e-7
9.508519610920562e-7
6.041594681984524e-7
3.2323822322104695e-8
5.062340881245253e-7
2.836127927253304e-7
8.57196502709333e-8
2.5432015788390147e-8
4.2589052976902343e-8
2.5743640148763447e-8
5.005468197638969e-9
3.8962315987291384e-10
1.038763143181286e-9
8.646183470959849e-10
5.17120796610304e-10
1.4073118199385732e-10
8.094679989985654e-10
1.4801790595820636e-9
2.3064319470921922e-9
3.0081683045434217e-9
1.1106974357339458e-8
3.1565554864745276e-8
2.1116906876958045e-8
3.340613282205633e-9
2.7903834821099203e-8
5.1516756865477896e-8
7.64759023270326e-8
9.837296449077526e-8
1.0333873334729295e-7
7.887720099526869e-8
3.391489974197386e-8
1.3278160079966658e-8
2.1158866794841237e-8
1.2619381147425327e-7
1.2239334455508113e-7
1.3116472529840082e-7
1.0387103139583528e-7
4.825193987179814e-8
1.116377963481194e-7
1.071328319020225e-7
1.0650750020550278e-7
1.109206758077542e-7
1.1614483493964102e-7
1.1764993565538225e-7
1.1161939181603405e-7
9.609347244934931e-8
7.058580007782361e-8
3.338178090883561e-8
2.2350253006218323e-8
1.1367092333455924e-7
2.495914833419346e-6
8.028416565961657e-7
0.000016843561139966908
4.256236330630648e-6
1.9235122810540207e-6
4.0904383556368577e-7
1.3923208692767826e-6
9.11753759363703e-7
9.173401988231546e-7
1.6520579641292695e-6
5.590073883990693e-7
3.8303118747501104e-6
3.1855412832146836e-6
1.486160337256535e-6
1.1621343055032438e-6
3.1238000377434252e-6
3.005239975304741e-7
1.16231258001631e-7
1.4108527558365638e-8
5.109579712941437e-8
6.25699138877988e-8
2.54543832730121e-8
1.122264919443302e-7
1.3202583989360453e-7
8.34328003965495e-9
5.493694925053801e-9
1.10144101430949e-10
4.3734563797411123e-11
7.688135321052195e-12
1.5568812394735276e-12
1.5364457481940586e-11
3.163532801591259e-11
3.811778927020977e-11
4.032815601318919e-11
4.0237194867799456e-11
4.382526734961435e-11
5.001646908922252e-11
5.882745313745471e-11
7.096363626177115e-11
8.776979460584339e-11
1.114818693528326e-10
1.4584325095224297e-10
1.1496678611042259e-10
9.98149376736128e-11
1.2600517751799137e-10
2.2645559000158256e-10
5.114496717959043e-10
1.3533935802533175e-9
3.3424258218259305e-9
5.3241952636571295e-9
9.006949767801819e-9
2.435861571785175e-8
1.570946040446314e-7
9.495518377257112e-8
4.169534614923474e-8
5.427742455663397e-8
3.357209252809322e-8
2.692978118351142e-10
3.520951148964092e-13
2.903750346916806e-14
0.
0.
0.
0.
0.
0.
0.
0.
0.
0.
0.
0.
2.520075590067471e-14
0.
0.
0.
0.
0.
0.
2.312871352015115e-14
3.2277364334730517e-14
4.6050233135098664e-14
6.655586754869886e-14
9.69389824307319e-14
1.4195014179738935e-13
2.087962313535581e-13
3.0846501655826703e-13
4.578166985640539e-13
6.829219124689035e-13
1.0244638012896265e-12
1.546584812673174e-12
2.351627105816381e-12
3.605131893744259e-12
7.197346080581324e-11
1.4487414604804675e-10
2.4768060755058926e-10
3.679790132640015e-10
4.551836940869554e-10
4.462899204122155e-10
2.951914085809105e-10
1.4524858509358626e-11
4.760541199547318e-10
1.0706426980897843e-9
1.775577675350962e-9
5.4118883086008596e-11
1.0449591046767197e-9
1.1064902857622584e-9
1.1900010837210334e-9
1.4815664283526765e-9
2.086534102462813e-9
3.546096688303644e-9
6.6553270174463904e-9
5.055533261333239e-9
3.2649659196342234e-9
2.314393595296205e-9
1.828532648525864e-9
1.6519056916372028e-9
1.731498908541385e-9
2.0897685429607623e-9
2.8421609396280997e-9
4.26849689799422e-9
6.9807290884676186e-9
1.200219213799339e-8
1.8967643101974229e-7
2.1877982060184556e-7
2.0531863738381515e-6
3.994622853198389e-7
1.3777723514702947e-7
3.293301168218868e-8
2.9818941494717793e-8
2.0849950436871886e-7
2.0992517718324804e-7
1.7938914681293187e-7
2.8916416750009747e-7
9.59511782573249e-8
3.144417979888037e-10
8.368869816933398e-8
6.509530054369372e-8
1.4187952223983959e-7
4.781861665799123e-7
2.5251030326120724e-7
6.176343108462784e-8
1.7101844199431743e-7
9.263086315327697e-9
2.4914946269137947e-8
6.103166309565242e-9
6.189881305011232e-10
7.327523140438717e-10
5.912208872927367e-10
3.71806835507068e-10
2.111137844209608e-12
3.745243203318902e-10
6.872145987921531e-10
1.0073243946575872e-9
2.894040361051249e-9
8.555215455500896e-9
1.0195901881349947e-8
4.951657935067333e-9
2.6862648058533997e-9
1.0484008051895995e-8
1.8475624272716993e-8
2.7106866671271443e-8
3.638118020469621e-8
4.5425676693954356e-8
5.197220569528705e-8
1.7494779840764332e-8
4.0314577842656475e-8
4.8256143830897256e-8
4.470148600340778e-8
4.5774717068773315e-8
5.5383368840672015e-9
6.028305624404946e-8
9.180008307033728e-8
7.956064848964622e-8
7.332627263248757e-8
6.933710377725539e-8
6.400308240117497e-8
5.544365737546259e-8
4.288635631073206e-8
2.468410483905994e-8
5.641237763375487e-9
7.005731565045393e-8
1.9071914950868464e-7
1.6042683171227036e-7
1.352916737803111e-7
1.5866799487188615e-6
7.515520062405624e-7
7.790032139843558e-6
1.5101476326134816e-6
4.3446804207465504e-7
3.813114008490627e-9
5.133070078987726e-7
6.028550165787868e-7
4.189282123212523e-7
7.120628353107123e-7
9.709791926775834e-8
4.986421503156231e-7
9.508519611018297e-7
6.041594681994025e-7
3.232382232454966e-8
5.062340881248058e-7
2.8361279272417976e-7
8.571965027214367e-8
2.5432015764660463e-8
4.258905298026472e-8
2.5743640149110456e-8
5.005468197412491e-9
3.896231598514237e-10
1.038763143196817e-9
8.646183470487951e-10
5.171207965293068e-10
1.4073118213934352e-10
8.094679983273992e-10
1.4801790592347642e-9
2.3064319480275755e-9
3.008168305987153e-9
1.1106974357462586e-8
3.156555486493975e-8
2.1116906876777594e-8
3.3406132854395693e-9
2.790383482214727e-8
5.151675686732809e-8
7.647590233372197e-8
9.837296448718076e-8
1.0333873334828672e-7
7.887720099317061e-8
3.3914899739509646e-8
1.327816008483513e-8
2.1158866783321053e-8
1.261938115037656e-7
1.2239334455571672e-7
1.3116472529807723e-7
1.0387103139155734e-7
4.825193987012093e-8
1.1163779633298822e-7
1.0713283189139576e-7
1.0650750020298683e-7
1.1092067580159078e-7
1.1614483493785965e-7
1.1764993565169852e-7
1.1161939181560082e-7
9.609347244320155e-8
7.058580008165265e-8
3.3381780905831496e-8
2.235025300832238e-8
1.1367092333446133e-7
2.495914833415688e-6
8.028416566038901e-7
0.00001684356113995765
4.256236330625692e-6
1.9235122810525015e-6
4.090438355641928e-7
1.3923208692767242e-6
9.117537593637484e-7
9.173401988230321e-7
1.6520579641295124e-6
5.590073883930526e-7
3.830311874751141e-6
3.1855412832157835e-6
1.4861603372539962e-6
1.1621343054949164e-6
3.123800037710141e-6
3.0052399753013096e-7
1.162312580024841e-7
1.4108527567214739e-8
5.109579713390501e-8
6.256991388727822e-8
2.5454383272925226e-8
1.1222649194347093e-7
1.3202583989397926e-7
8.343280039263836e-9
5.4936949256823175e-9
1.1014410172119506e-10
4.37345642405116e-11
7.688135669646909e-12
1.5568823475793243e-12
1.536445744908278e-11
3.163532960773235e-11
3.811778803795823e-11
4.0328154684494185e-11
4.023719399083269e-11
4.3825267515569055e-11
5.001646891953356e-11
5.882745342577423e-11
7.096363628880473e-11
8.776979450329883e-11
1.1148186919696695e-10
1.4584325105913233e-10
1.1496678584495263e-10
9.981493744605601e-11
1.2600517554603872e-10
2.264555889477655e-10
5.114496760694947e-10
1.3533935749825323e-9
3.342425818913906e-9
5.3241952632473004e-9
9.00694976250927e-9
2.435861571513253e-8
1.5709460405139972e-7
9.495518377284669e-8
4.1695346149439086e-8
5.4277424556554466e-8
3.357209252779447e-8
2.6929781124518424e-10
3.520950897701553e-13
2.903750417111307e-14
0.
0.
0.
0.
0.
0.
0.
0.
0.
0.
0.
0.
2.5200757291340796e-14
0.
0.
0.
0.
0.
0.
2.312869990000068e-14
3.2277360315987006e-14
4.6050255129034037e-14
6.655583805573994e-14
9.693903156996548e-14
1.4195015439370107e-13
2.0879619034838912e-13
3.0846508474036926e-13
4.578166502773564e-13
6.829220639277591e-13
1.0244637441811946e-12
1.5465848099035827e-12
2.3516267435821317e-12
3.6051321788593703e-12
7.197346097234018e-11
1.448741460572928e-10
2.4768060750657824e-10
3.679790130816271e-10
4.5518369452213553e-10
4.462899208640749e-10
2.9519140854789474e-10
1.4524858592570461e-11
4.760541202138007e-10
1.0706426981701656e-9
1.7755776759262616e-9
5.4118882397594084e-11
1.0449591038027534e-9
1.106490282903061e-9
1.1900010827319977e-9
1.4815664309696893e-9
2.086534101206999e-9
3.5460966925934973e-9
6.6553270158072915e-9
5.055533265651822e-9
3.264965912575768e-9
2.3143935898569995e-9
1.8285326544696435e-9
1.6519056933473499e-9
1.7314989153650126e-9
2.089768541961762e-9
2.8421609331738786e-9
4.268496897546472e-9
6.980729086841079e-9
1.2002192138186846e-8
1.896764310195608e-7
2.1877982058977402e-7
2.053186373853175e-6
3.9946228533208994e-7
1.3777723514943028e-7
3.293301168112671e-8
2.981894149589136e-8
2.084995043682484e-7
2.0992517718321953e-7
1.793891468126047e-7
2.8916416750382267e-7
9.595117823618693e-8
3.14441777303316e-10
8.36886981789247e-8
6.509530051904385e-8
1.418795222535608e-7
4.781861665702328e-7
2.525103032614743e-7
6.176343108828133e-8
1.7101844199160447e-7
9.26308629777541e-9
2.4914946269976523e-8
6.103166309505099e-9
6.189881307097653e-10
7.327523140606719e-10
5.912208871938447e-10
3.718068356310344e-10
2.1111380237267924e-12
3.7452431996124967e-10
6.872145982221345e-10
1.007324395339857e-9
2.8940403611759498e-9
8.555215454365478e-9
1.019590188266133e-8
4.95165793484151e-9
2.686264805730951e-9
1.0484008053984823e-8
1.8475624274861154e-8
2.7106866674920497e-8
3.638118020427766e-8
4.542567669227343e-8
5.1972205695337664e-8
1.7494779833771155e-8
4.03145778266832e-8
4.8256143830363175e-8
4.47014860029447e-8
4.577471706993386e-8
5.538336873090613e-9
6.028305624774797e-8
9.180008308810266e-8
7.956064850066977e-8
7.332627262915045e-8
6.933710377566201e-8
6.400308240245168e-8
5.544365737518446e-8
4.2886356309441245e-8
2.4684104839932056e-8
5.641237764051318e-9
7.00573156545216e-8
1.9071914950815138e-7
1.6042683171240175e-7
1.3529167378137434e-7
1.586679948720315e-6
7.515520062339648e-7
7.790032139841048e-6
1.510147632607961e-6
4.344680420743882e-7
3.813114008540232e-9
5.13307007899679e-7
6.028550165785829e-7
4.189282123211552e-7
7.120628353094829e-7
9.709791925322853e-8
4.986421503095123e-7
9.50851961060493e-7
6.041594681986055e-7
3.232382230364312e-8
5.06234088130643e-7
2.8361279272611063e-7
8.571965026853447e-8
2.5432015773976253e-8
4.258905297525093e-8
2.5743640148491807e-8
5.005468197602403e-9
3.8962315990644045e-10
1.0387631431844958e-9
8.646183471644852e-10
5.171207963819342e-10
1.4073118193416556e-10
8.094679984442081e-10
1.4801790601274227e-9
2.3064319474435723e-9
3.0081683058346006e-9
1.1106974357233222e-8
3.156555486501658e-8
2.1116906876447992e-8
3.3406132842267765e-9
2.790383482220434e-8
5.151675687026984e-8
7.647590233575248e-8
9.83729644922069e-8
1.0333873334735608e-7
7.887720099523388e-8
3.3914899738823324e-8
1.3278160088274749e-8
2.115886679002009e-8
1.2619381149711032e-7
1.2239334455600532e-7
1.311647252984472e-7
1.0387103138492962e-7
4.8251939874236904e-8
1.1163779632901617e-7
1.0713283189151571e-7
1.0650750020293251e-7
1.1092067581001023e-7
1.1614483494190547e-7
1.1764993565763807e-7
1.116193918166374e-7
9.609347244000894e-8
7.058580007976197e-8
3.338178091003439e-8
2.235025301028676e-8
1.1367092333386304e-7
2.495914833413932e-6
8.028416566008446e-7
0.000016843561139958475
4.256236330625945e-6
1.9235122810541875e-6
4.0904383556128395e-7
1.3923208692773597e-6
9.117537593641464e-7
9.17340198823042e-7
1.6520579641279128e-6
5.590073883929931e-7
3.8303118747283984e-6
3.1855412832187744e-6
1.4861603372410584e-6
1.1621343055014476e-6
3.1238000377115175e-6
3.0052399753023547e-7
1.162312580029245e-7
1.4108527539321411e-8
5.109579712990258e-8
6.256991388707223e-8
2.545438327303125e-8
1.1222649194755773e-7
1.320258398938041e-7
8.343280039235781e-9
5.493694923959806e-9
1.1014410138352529e-10
4.373456402653651e-11
7.688135450489126e-12
1.5568823379296265e-12
1.5364457485665364e-11
3.1635328013305864e-11
3.811778803032827e-11
4.032815378566792e-11
4.023719486002628e-11
4.3825267514587605e-11
5.001646944351659e-11
5.88274534250068e-11
7.096363628303322e-11
8.776979460470998e-11
1.1148186919709959e-10
1.45843251049976e-10
1.1496678527276673e-10
9.981493733445288e-11
1.26005175588107e-10
2.2645559147903382e-10
5.114496749790304e-10
1.3533935757687785e-9
3.3424258082309495e-9
5.3241952607577804e-9
9.006949765300615e-9
2.435861571757952e-8
1.5709460405168654e-7
9.49551837726666e-8
4.169534614870274e-8
5.4277424556609556e-8
3.3572092527810423e-8
2.6929781141694137e-10
3.5209512876405165e-13
2.903750300449927e-14
0.
0.
0.
0.
0.
0.
0.
0.
0.
0.
0.
0.
2.5200757182320442e-14
0.
0.
0.
0.
0.
0.
2.3128699155317236e-14
3.227735909079735e-14
4.6050225570781665e-14
6.655581456199204e-14
9.693902638561375e-14
1.4195014896337157e-13
2.0879618898086095e-13
3.084651686599382e-13
4.578166979346958e-13
6.829220063104354e-13
1.0244637282972728e-12
1.5465848294619045e-12
2.351627065206505e-12
3.605132330029208e-12
7.197346133147328e-11
1.4487414560403305e-10
2.476806076511885e-10
3.6797901314070717e-10
4.551836940125448e-10
4.462899207925457e-10
2.9519140817550227e-10
1.4524858524281005e-11
4.760541198116326e-10
1.0706426985110492e-9
1.7755776753647356e-9
5.4118883027880224e-11
1.0449591008111277e-9
1.106490281197634e-9
1.190001075469242e-9
1.4815664297790298e-9
2.0865340924218376e-9
3.5460966672659946e-9
6.65532702532758e-9
5.055533240492971e-9
3.264965922534189e-9
2.3143935938287932e-9
1.8285326516528453e-9
1.6519056907042878e-9
1.7314989131285383e-9
2.0897685430435085e-9
2.8421609367152014e-9
4.268496899035589e-9
6.9807290879293606e-9
1.2002192138152795e-8
1.8967643102183425e-7
2.1877982060309282e-7
2.0531863738554826e-6
3.994622853166698e-7
1.377772351467929e-7
3.293301168069119e-8
2.9818941495109937e-8
2.084995043686738e-7
2.0992517718317622e-7
1.7938914681301864e-7
2.8916416750527353e-7
9.595117825980764e-8
3.144417655500431e-10
8.368869820794219e-8
6.50953005167621e-8
1.4187952225243724e-7
4.781861665684221e-7
2.5251030326126675e-7
6.176343108873688e-8
1.7101844199266882e-7
9.263086299705091e-9
2.4914946270687607e-8
6.1031663096411716e-9
6.189881306576984e-10
7.32752314065987e-10
5.912208870812573e-10
3.7180683561442903e-10
2.1111378310001406e-12
3.74524320061153e-10
6.872145984600358e-10
1.0073243950219613e-9
2.8940403618123238e-9
8.555215454592931e-9
1.0195901882353146e-8
4.951657935939709e-9
2.68626480752736e-9
1.0484008052691624e-8
1.847562427194337e-8
2.7106866674851858e-8
3.638118020610093e-8
4.5425676694712047e-8
5.197220569348155e-8
1.7494779839323906e-8
4.0314577842800206e-8
4.825614382987728e-8
4.470148600274673e-8
4.577471707015156e-8
5.538336886511621e-9
6.028305624577428e-8
9.180008309778486e-8
7.956064849888449e-8
7.332627262742892e-8
6.933710377468724e-8
6.40030824041887e-8
5.544365737274118e-8
4.28863563093438e-8
2.4684104841759474e-8
5.641237763612589e-9
7.005731565278063e-8
1.9071914950533368e-7
1.6042683171222613e-7
1.3529167377973798e-7
1.5866799487178127e-6
7.515520062382929e-7
7.790032139847783e-6
1.5101476326111293e-6
4.344680420708164e-7
3.8131140083955655e-9
5.133070078972441e-7
6.028550165785179e-7
4.189282123211573e-7
7.12062835310259e-7
9.709791924842307e-8
4.986421503682635e-7
9.508519610615298e-7
6.041594681962809e-7
3.2323822316730396e-8
5.062340881238208e-7
2.836127927242994e-7
8.571965027189964e-8
2.5432015781660593e-8
4.258905297137628e-8
2.574364014829407e-8
5.005468197504933e-9
3.8962315977593927e-10
1.0387631432165813e-9
8.646183470716906e-10
5.171207963841715e-10
1.4073118201631196e-10
8.094679987577575e-10
1.4801790588443992e-9
2.306431947758082e-9
3.0081683042025815e-9
1.1106974357475935e-8
3.1565554866053293e-8
2.1116906878602275e-8
3.3406132831804654e-9
2.790383482102351e-8
5.1516756869410915e-8
7.647590232969585e-8
9.837296448979918e-8
1.0333873335043e-7
7.887720099165875e-8
3.391489973980307e-8
1.3278160095391345e-8
2.115886678454513e-8
1.2619381150244142e-7
1.2239334455640811e-7
1.311647252985797e-7
1.0387103139503287e-7
4.8251939876074436e-8
1.1163779635350061e-7
1.0713283189439509e-7
1.0650750020175932e-7
1.1092067580909003e-7
1.1614483494157645e-7
1.176499356516313e-7
1.1161939181408935e-7
9.609347244659197e-8
7.058580007818163e-8
3.338178091219202e-8
2.2350253006936035e-8
1.1367092333647261e-7
2.4959148334162244e-6
8.028416566110677e-7
0.00001684356113996537
4.256236330626868e-6
1.923512281054317e-6
4.090438355626314e-7
1.3923208692766765e-6
9.117537593638255e-7
9.173401988230196e-7
1.6520579641282577e-6
5.590073883911788e-7
3.830311874747833e-6
3.1855412832091436e-6
1.486160337251854e-6
1.1621343054904637e-6
3.123800037732356e-6
3.0052399753032996e-7
1.162312580072872e-7
1.4108527562754857e-8
5.10957971319699e-8
6.256991388790856e-8
2.545438327277687e-8
1.122264919433895e-7
1.320258398946053e-7
8.343280039775728e-9
5.493694923656492e-9
1.1014410147470096e-10
4.3734564016068654e-11
7.688135558168004e-12
1.5568823376323397e-12
1.5364457456472512e-11
3.1635328013063215e-11
3.811778803395226e-11
4.032815379183783e-11
4.023719449019612e-11
4.382526752731555e-11
5.001646932773674e-11
5.882745342656035e-11
7.09636362865727e-11
8.776979450106725e-11
1.1148186952510502e-10
1.4584325114965414e-10
1.1496678511422811e-10
9.981493746505102e-11
1.260051758093162e-10
2.2645558850021447e-10
5.114496751439371e-10
1.3533935737118677e-9
3.3424258181716235e-9
5.324195263250187e-9
9.006949768524126e-9
2.435861571070133e-8
1.5709460405173813e-7
9.495518377255879e-8
4.169534614927426e-8
5.4277424556567846e-8
3.3572092527801146e-8
2.69297810604802e-10
3.5209510862981643e-13
2.903750411019235e-14
0.
0.
0.
0.
0.
0.
0.
0.
0.
0.
0.
0.
2.5200757237159254e-14
0.
0.
0.
0.
0.
0.
2.3128699300464316e-14
3.22773602580537e-14
4.6050226519122055e-14
6.655583811328933e-14
9.693901616674869e-14
1.4195015080915884e-13
2.087961879870165e-13
3.0846517189790775e-13
4.578165820361318e-13
6.829219923799756e-13
1.0244637376664083e-12
1.5465845593255347e-12
2.3516270602524025e-12
3.605132140901317e-12
7.19734609523952e-11
1.448741460325683e-10
2.4768060786039503e-10
3.6797901309998646e-10
4.5518369419813457e-10
4.462899206106754e-10
2.951914086002432e-10
1.452485852219592e-11
4.760541198229747e-10
1.070642698483718e-9
1.775577675628395e-9
5.4118882241100915e-11
1.0449591025531658e-9
1.1064902818782598e-9
1.1900010787690515e-9
1.4815664287074456e-9
2.0865340947805283e-9
3.5460966854035645e-9
6.655327016206455e-9
5.055533248376072e-9
3.2649659228807286e-9
2.3143935937212403e-9
1.8285326472224848e-9
1.6519056927593448e-9
1.7314989149778033e-9
2.0897685416232444e-9
2.8421609342151753e-9
4.268496895968829e-9
6.9807290868873165e-9
1.200219213683112e-8
1.8967643101929312e-7
2.1877982059254374e-7
2.0531863738469572e-6
3.9946228532228845e-7
1.3777723514702105e-7
3.2933011681033715e-8
2.981894149596423e-8
2.0849950436879838e-7
2.0992517718322863e-7
1.7938914681295604e-7
2.8916416750696987e-7
9.595117824936423e-8
3.1444182745130085e-10
8.368869819733961e-8
6.509530050717025e-8
1.4187952225306164e-7
4.781861665659691e-7
2.525103032608797e-7
6.17634310882241e-8
1.7101844199363173e-7
9.263086314584239e-9
2.491494626969941e-8
6.103166309585831e-9
6.189881308527954e-10
7.327523140582197e-10
5.912208870945675e-10
3.718068356316588e-10
2.1111382285388515e-12
3.7452432027722263e-10
6.872145974675392e-10
1.0073243950990305e-9
2.8940403624111773e-9
8.555215455506389e-9
1.0195901883135578e-8
4.9516579365697835e-9
2.6862648048579156e-9
1.048400805434923e-8
1.847562427322342e-8
2.7106866673518102e-8
3.638118020367157e-8
4.5425676694320234e-8
5.197220569505023e-8
1.7494779833801318e-8
4.03145778555816e-8
4.8256143831187404e-8
4.470148600265053e-8
4.57747170687795e-8
5.538336877471283e-9
6.028305625003538e-8
9.180008309471635e-8
7.956064849532487e-8
7.332627263349477e-8
6.933710377684671e-8
6.400308240228721e-8
5.544365737534086e-8
4.2886356309460495e-8
2.4684104841883812e-8
5.6412377611994146e-9
7.005731565179074e-8
1.9071914950518844e-7
1.6042683171186153e-7
1.3529167378003105e-7
1.5866799487210579e-6
7.515520062383899e-7
7.790032139842994e-6
1.5101476326140114e-6
4.3446804207190276e-7
3.8131140074372106e-9
5.133070078981005e-7
6.028550165784875e-7
4.1892821232112865e-7
7.120628353120474e-7
9.70979192662789e-8
4.986421503901294e-7
9.508519610920562e-7
6.041594681984524e-7
3.2323822322104695e-8
5.062340881245253e-7
2.836127927253304e-7
8.57196502709333e-8
2.5432015788390147e-8
4.2589052976902343e-8
2.5743640148763447e-8
5.005468197638969e-9
3.8962315987291384e-10
1.038763143181286e-9
8.646183470959849e-10
5.17120796610304e-10
1.4073118199385732e-10
8.094679989985654e-10
1.4801790595820636e-9
2.3064319470921922e-9
3.0081683045434217e-9
1.1106974357339458e-8
3.1565554864745276e-8
2.1116906876958045e-8
3.340613282205633e-9
2.7903834821099203e-8
5.1516756865477896e-8
7.64759023270326e-8
9.837296449077526e-8
1.0333873334729295e-7
7.887720099526869e-8
3.391489974197386e-8
1.3278160079966658e-8
2.1158866794841237e-8
1.2619381147425327e-7
1.2239334455508113e-7
1.3116472529840082e-7
1.0387103139583528e-7
4.825193987179814e-8
1.116377963481194e-7
1.071328319020225e-7
1.0650750020550278e-7
1.109206758077542e-7
1.1614483493964102e-7
1.1764993565538225e-7
1.1161939181603405e-7
9.609347244934931e-8
7.058580007782361e-8
3.338178090883561e-8
2.2350253006218323e-8
1.1367092333455924e-7
2.495914833419346e-6
8.028416565961657e-7
0.000016843561139966908
4.256236330630648e-6
1.9235122810540207e-6
4.0904383556368577e-7
1.3923208692767826e-6
9.11753759363703e-7
9.173401988231546e-7
1.6520579641292695e-6
5.590073883990693e-7
3.8303118747501104e-6
3.1855412832146836e-6
1.486160337256535e-6
1.1621343055032438e-6
3.1238000377434252e-6
3.005239975304741e-7
1.16231258001631e-7
1.4108527558365638e-8
5.109579712941437e-8
6.25699138877988e-8
2.54543832730121e-8
1.122264919443302e-7
1.3202583989360453e-7
8.34328003965495e-9
5.493694925053801e-9
1.10144101430949e-10
4.3734563797411123e-11
7.688135321052195e-12
1.5568812394735276e-12
1.5364457481940586e-11
3.163532801591259e-11
3.811778927020977e-11
4.032815601318919e-11
4.0237194867799456e-11
4.382526734961435e-11
5.001646908922252e-11
5.882745313745471e-11
7.096363626177115e-11
8.776979460584339e-11
1.114818693528326e-10
1.4584325095224297e-10
1.1496678611042259e-10
9.98149376736128e-11
1.2600517751799137e-10
2.2645559000158256e-10
5.114496717959043e-10
1.3533935802533175e-9
3.3424258218259305e-9
5.3241952636571295e-9
9.006949767801819e-9
2.435861571785175e-8
1.570946040446314e-7
9.495518377257112e-8
4.169534614923474e-8
5.427742455663397e-8
3.357209252809322e-8
2.692978118351142e-10
3.520951148964092e-13
2.903750346916806e-14
0.
0.
0.
0.
0.
0.
0.
0.
0.
0.
0.
0.
2.520075590067471e-14
0.
0.
0.
0.
0.
0.
2.312871352015115e-14
3.2277364334730517e-14
4.6050233135098664e-14
6.655586754869886e-14
9.69389824307319e-14
1.4195014179738935e-13
2.087962313535581e-13
3.0846501655826703e-13
4.578166985640539e-13
6.829219124689035e-13
1.0244638012896265e-12
1.546584812673174e-12
2.351627105816381e-12
3.605131893744259e-12
7.197346080581324e-11
1.4487414604804675e-10
2.4768060755058926e-10
3.679790132640015e-10
4.551836940869554e-10
4.462899204122155e-10
2.951914085809105e-10
1.4524858509358626e-11
4.760541199547318e-10
1.0706426980897843e-9
1.775577675350962e-9
5.4118883086008596e-11
1.0449591046767197e-9
1.1064902857622584e-9
1.1900010837210334e-9
1.4815664283526765e-9
2.086534102462813e-9
3.546096688303644e-9
6.6553270174463904e-9
5.055533261333239e-9
3.2649659196342234e-9
2.314393595296205e-9
1.828532648525864e-9
1.6519056916372028e-9
1.731498908541385e-9
2.0897685429607623e-9
2.8421609396280997e-9
4.26849689799422e-9
6.9807290884676186e-9
1.200219213799339e-8
1.8967643101974229e-7
2.1877982060184556e-7
2.0531863738381515e-6
3.994622853198389e-7
1.3777723514702947e-7
3.293301168218868e-8
2.9818941494717793e-8
2.0849950436871886e-7
2.0992517718324804e-7
1.7938914681293187e-7
2.8916416750009747e-7
9.59511782573249e-8
3.144417979888037e-10
8.368869816933398e-8
6.509530054369372e-8
1.4187952223983959e-7
4.781861665799123e-7
2.5251030326120724e-7
6.176343108462784e-8
1.7101844199431743e-7
9.263086315327697e-9
2.4914946269137947e-8
6.103166309565242e-9
6.189881305011232e-10
7.327523140438717e-10
5.912208872927367e-10
3.71806835507068e-10
2.111137844209608e-12
3.745243203318902e-10
6.872145987921531e-10
1.0073243946575872e-9
2.894040361051249e-9
8.555215455500896e-9
1.0195901881349947e-8
4.951657935067333e-9
2.6862648058533997e-9
1.0484008051895995e-8
1.8475624272716993e-8
2.7106866671271443e-8
3.638118020469621e-8
4.5425676693954356e-8
5.197220569528705e-8
1.7494779840764332e-8
4.0314577842656475e-8
4.8256143830897256e-8
4.470148600340778e-8
4.5774717068773315e-8
5.5383368840672015e-9
6.028305624404946e-8
9.180008307033728e-8
7.956064848964622e-8
7.332627263248757e-8
6.933710377725539e-8
6.400308240117497e-8
5.544365737546259e-8
4.288635631073206e-8
2.468410483905994e-8
5.641237763375487e-9
7.005731565045393e-8
1.9071914950868464e-7
1.6042683171227036e-7
1.352916737803111e-7
1.5866799487188615e-6
7.515520062405624e-7
7.790032139843558e-6
1.5101476326134816e-6
4.3446804207465504e-7
3.813114008490627e-9
5.133070078987726e-7
6.028550165787868e-7
4.189282123212523e-7
7.120628353107123e-7
9.709791926775834e-8
4.986421503156231e-7
9.508519611018297e-7
6.041594681994025e-7
3.232382232454966e-8
5.062340881248058e-7
2.8361279272417976e-7
8.571965027214367e-8
2.5432015764660463e-8
4.258905298026472e-8
2.5743640149110456e-8
5.005468197412491e-9
3.896231598514237e-10
1.038763143196817e-9
8.646183470487951e-10
5.171207965293068e-10
1.4073118213934352e-10
8.094679983273992e-10
1.4801790592347642e-9
2.3064319480275755e-9
3.008168305987153e-9
1.1106974357462586e-8
3.156555486493975e-8
2.1116906876777594e-8
3.3406132854395693e-9
2.790383482214727e-8
5.151675686732809e-8
7.647590233372197e-8
9.837296448718076e-8
1.0333873334828672e-7
7.887720099317061e-8
3.3914899739509646e-8
1.327816008483513e-8
2.1158866783321053e-8
1.261938115037656e-7
1.2239334455571672e-7
1.3116472529807723e-7
1.0387103139155734e-7
4.825193987012093e-8
1.1163779633298822e-7
1.0713283189139576e-7
1.0650750020298683e-7
1.1092067580159078e-7
1.1614483493785965e-7
1.1764993565169852e-7
1.1161939181560082e-7
9.609347244320155e-8
7.058580008165265e-8
3.3381780905831496e-8
2.235025300832238e-8
1.1367092333446133e-7
2.495914833415688e-6
8.028416566038901e-7
0.00001684356113995765
4.256236330625692e-6
1.9235122810525015e-6
4.090438355641928e-7
1.3923208692767242e-6
9.117537593637484e-7
9.173401988230321e-7
1.6520579641295124e-6
5.590073883930526e-7
3.830311874751141e-6
3.1855412832157835e-6
1.4861603372539962e-6
1.1621343054949164e-6
3.123800037710141e-6
3.0052399753013096e-7
1.162312580024841e-7
1.4108527567214739e-8
5.109579713390501e-8
6.256991388727822e-8
2.5454383272925226e-8
1.1222649194347093e-7
1.3202583989397926e-7
8.343280039263836e-9
5.4936949256823175e-9
1.1014410172119506e-10
4.37345642405116e-11
7.688135669646909e-12
1.5568823475793243e-12
1.536445744908278e-11
3.163532960773235e-11
3.811778803795823e-11
4.0328154684494185e-11
4.023719399083269e-11
4.3825267515569055e-11
5.001646891953356e-11
5.882745342577423e-11
7.096363628880473e-11
8.776979450329883e-11
1.1148186919696695e-10
1.4584325105913233e-10
1.1496678584495263e-10
9.981493744605601e-11
1.2600517554603872e-10
2.264555889477655e-10
5.114496760694947e-10
1.3533935749825323e-9
3.342425818913906e-9
5.3241952632473004e-9
9.00694976250927e-9
2.435861571513253e-8
1.5709460405139972e-7
9.495518377284669e-8
4.1695346149439086e-8
5.4277424556554466e-8
3.357209252779447e-8
2.6929781124518424e-10
3.520950897701553e-13
2.903750417111307e-14
0.
0.
0.
0.
0.
0.
0.
0.
0.
0.
0.
0.
2.5200757291340796e-14
0.
0.
0.
0.
0.
0.
2.312869990000068e-14
3.2277360315987006e-14
4.6050255129034037e-14
6.655583805573994e-14
9.693903156996548e-14
1.4195015439370107e-13
2.0879619034838912e-13
3.0846508474036926e-13
4.578166502773564e-13
6.829220639277591e-13
1.0244637441811946e-12
1.5465848099035827e-12
2.3516267435821317e-12
3.6051321788593703e-12
7.197346097234018e-11
1.448741460572928e-10
2.4768060750657824e-10
3.679790130816271e-10
4.5518369452213553e-10
4.462899208640749e-10
2.9519140854789474e-10
1.4524858592570461e-11
4.760541202138007e-10
1.0706426981701656e-9
1.7755776759262616e-9
5.4118882397594084e-11
1.0449591038027534e-9
1.106490282903061e-9
1.1900010827319977e-9
1.4815664309696893e-9
2.086534101206999e-9
3.5460966925934973e-9
6.6553270158072915e-9
5.055533265651822e-9
3.264965912575768e-9
2.3143935898569995e-9
1.8285326544696435e-9
1.6519056933473499e-9
1.7314989153650126e-9
2.089768541961762e-9
2.8421609331738786e-9
4.268496897546472e-9
6.980729086841079e-9
1.2002192138186846e-8
1.896764310195608e-7
2.1877982058977402e-7
2.053186373853175e-6
3.9946228533208994e-7
1.3777723514943028e-7
3.293301168112671e-8
2.981894149589136e-8
2.084995043682484e-7
2.0992517718321953e-7
1.793891468126047e-7
2.8916416750382267e-7
9.595117823618693e-8
3.14441777303316e-10
8.36886981789247e-8
6.509530051904385e-8
1.418795222535608e-7
4.781861665702328e-7
2.525103032614743e-7
6.176343108828133e-8
1.7101844199160447e-7
9.26308629777541e-9
2.4914946269976523e-8
6.103166309505099e-9
6.189881307097653e-10
7.327523140606719e-10
5.912208871938447e-10
3.718068356310344e-10
2.1111380237267924e-12
3.7452431996124967e-10
6.872145982221345e-10
1.007324395339857e-9
2.8940403611759498e-9
8.555215454365478e-9
1.019590188266133e-8
4.95165793484151e-9
2.686264805730951e-9
1.0484008053984823e-8
1.8475624274861154e-8
2.7106866674920497e-8
3.638118020427766e-8
4.542567669227343e-8
5.1972205695337664e-8
1.7494779833771155e-8
4.03145778266832e-8
4.8256143830363175e-8
4.47014860029447e-8
4.577471706993386e-8
5.538336873090613e-9
6.028305624774797e-8
9.180008308810266e-8
7.956064850066977e-8
7.332627262915045e-8
6.933710377566201e-8
6.400308240245168e-8
5.544365737518446e-8
4.2886356309441245e-8
2.4684104839932056e-8
5.641237764051318e-9
7.00573156545216e-8
1.9071914950815138e-7
1.6042683171240175e-7
1.3529167378137434e-7
1.586679948720315e-6
7.515520062339648e-7
7.790032139841048e-6
1.510147632607961e-6
4.344680420743882e-7
3.813114008540232e-9
5.13307007899679e-7
6.028550165785829e-7
4.189282123211552e-7
7.120628353094829e-7
9.709791925322853e-8
4.986421503095123e-7
9.50851961060493e-7
6.041594681986055e-7
3.232382230364312e-8
5.06234088130643e-7
2.8361279272611063e-7
8.571965026853447e-8
2.5432015773976253e-8
4.258905297525093e-8
2.5743640148491807e-8
5.005468197602403e-9
3.8962315990644045e-10
1.0387631431844958e-9
8.646183471644852e-10
5.171207963819342e-10
1.4073118193416556e-10
8.094679984442081e-10
1.4801790601274227e-9
2.3064319474435723e-9
3.0081683058346006e-9
1.1106974357233222e-8
3.156555486501658e-8
2.1116906876447992e-8
3.3406132842267765e-9
2.790383482220434e-8
5.151675687026984e-8
7.647590233575248e-8
9.83729644922069e-8
1.0333873334735608e-7
7.887720099523388e-8
3.3914899738823324e-8
1.3278160088274749e-8
2.115886679002009e-8
1.2619381149711032e-7
1.2239334455600532e-7
1.311647252984472e-7
1.0387103138492962e-7
4.8251939874236904e-8
1.1163779632901617e-7
1.0713283189151571e-7
1.0650750020293251e-7
1.1092067581001023e-7
1.1614483494190547e-7
1.1764993565763807e-7
1.116193918166374e-7
9.609347244000894e-8
7.058580007976197e-8
3.338178091003439e-8
2.235025301028676e-8
1.1367092333386304e-7
2.495914833413932e-6
8.028416566008446e-7
0.000016843561139958475
4.256236330625945e-6
1.9235122810541875e-6
4.0904383556128395e-7
1.3923208692773597e-6
9.117537593641464e-7
9.17340198823042e-7
1.6520579641279128e-6
5.590073883929931e-7
3.8303118747283984e-6
3.1855412832187744e-6
1.4861603372410584e-6
1.1621343055014476e-6
3.1238000377115175e-6
3.0052399753023547e-7
1.162312580029245e-7
1.4108527539321411e-8
5.109579712990258e-8
6.256991388707223e-8
2.545438327303125e-8
1.1222649194755773e-7
1.320258398938041e-7
8.343280039235781e-9
5.493694923959806e-9
1.1014410138352529e-10
4.373456402653651e-11
7.688135450489126e-12
1.5568823379296265e-12
1.5364457485665364e-11
3.1635328013305864e-11
3.811778803032827e-11
4.032815378566792e-11
4.023719486002628e-11
4.3825267514587605e-11
5.001646944351659e-11
5.88274534250068e-11
7.096363628303322e-11
8.776979460470998e-11
1.1148186919709959e-10
1.45843251049976e-10
1.1496678527276673e-10
9.981493733445288e-11
1.26005175588107e-10
2.2645559147903382e-10
5.114496749790304e-10
1.3533935757687785e-9
3.3424258082309495e-9
5.3241952607577804e-9
9.006949765300615e-9
2.435861571757952e-8
1.5709460405168654e-7
9.49551837726666e-8
4.169534614870274e-8
5.4277424556609556e-8
3.3572092527810423e-8
2.6929781141694137e-10
3.5209512876405165e-13
2.903750300449927e-14
0.
0.
0.
0.
0.
0.
0.
0.
0.
0.
0.
0.
2.5200757182320442e-14
0.
0.
0.
0.
0.
0.
2.3128699155317236e-14
3.227735909079735e-14
4.6050225570781665e-14
6.655581456199204e-14
9.693902638561375e-14
1.4195014896337157e-13
2.0879618898086095e-13
3.084651686599382e-13
4.578166979346958e-13
6.829220063104354e-13
1.0244637282972728e-12
1.5465848294619045e-12
2.351627065206505e-12
3.605132330029208e-12
7.197346133147328e-11
1.4487414560403305e-10
2.476806076511885e-10
3.6797901314070717e-10
4.551836940125448e-10
4.462899207925457e-10
2.9519140817550227e-10
1.4524858524281005e-11
4.760541198116326e-10
1.0706426985110492e-9
1.7755776753647356e-9
5.4118883027880224e-11
1.0449591008111277e-9
1.106490281197634e-9
1.190001075469242e-9
1.4815664297790298e-9
2.0865340924218376e-9
3.5460966672659946e-9
6.65532702532758e-9
5.055533240492971e-9
3.264965922534189e-9
2.3143935938287932e-9
1.8285326516528453e-9
1.6519056907042878e-9
1.7314989131285383e-9
2.0897685430435085e-9
2.8421609367152014e-9
4.268496899035589e-9
6.9807290879293606e-9
1.2002192138152795e-8
1.8967643102183425e-7
2.1877982060309282e-7
2.0531863738554826e-6
3.994622853166698e-7
1.377772351467929e-7
3.293301168069119e-8
2.9818941495109937e-8
2.084995043686738e-7
2.0992517718317622e-7
1.7938914681301864e-7
2.8916416750527353e-7
9.595117825980764e-8
3.144417655500431e-10
8.368869820794219e-8
6.50953005167621e-8
1.4187952225243724e-7
4.781861665684221e-7
2.5251030326126675e-7
6.176343108873688e-8
1.7101844199266882e-7
9.263086299705091e-9
2.4914946270687607e-8
6.1031663096411716e-9
6.189881306576984e-10
7.32752314065987e-10
5.912208870812573e-10
3.7180683561442903e-10
2.1111378310001406e-12
3.74524320061153e-10
6.872145984600358e-10
1.0073243950219613e-9
2.8940403618123238e-9
8.555215454592931e-9
1.0195901882353146e-8
4.951657935939709e-9
2.68626480752736e-9
1.0484008052691624e-8
1.847562427194337e-8
2.7106866674851858e-8
3.638118020610093e-8
4.5425676694712047e-8
5.197220569348155e-8
1.7494779839323906e-8
4.0314577842800206e-8
4.825614382987728e-8
4.470148600274673e-8
4.577471707015156e-8
5.538336886511621e-9
6.028305624577428e-8
9.180008309778486e-8
7.956064849888449e-8
7.332627262742892e-8
6.933710377468724e-8
6.40030824041887e-8
5.544365737274118e-8
4.28863563093438e-8
2.4684104841759474e-8
5.641237763612589e-9
7.005731565278063e-8
1.9071914950533368e-7
1.6042683171222613e-7
1.3529167377973798e-7
1.5866799487178127e-6
7.515520062382929e-7
7.790032139847783e-6
1.5101476326111293e-6
4.344680420708164e-7
3.8131140083955655e-9
5.133070078972441e-7
6.028550165785179e-7
4.189282123211573e-7
7.12062835310259e-7
9.709791924842307e-8
4.986421503682635e-7
9.508519610615298e-7
6.041594681962809e-7
3.2323822316730396e-8
5.062340881238208e-7
2.836127927242994e-7
8.571965027189964e-8
2.5432015781660593e-8
4.258905297137628e-8
2.574364014829407e-8
5.005468197504933e-9
3.8962315977593927e-10
1.0387631432165813e-9
8.646183470716906e-10
5.171207963841715e-10
1.4073118201631196e-10
8.094679987577575e-10
1.4801790588443992e-9
2.306431947758082e-9
3.0081683042025815e-9
1.1106974357475935e-8
3.1565554866053293e-8
2.1116906878602275e-8
3.3406132831804654e-9
2.790383482102351e-8
5.1516756869410915e-8
7.647590232969585e-8
9.837296448979918e-8
1.0333873335043e-7
7.887720099165875e-8
3.391489973980307e-8
1.3278160095391345e-8
2.115886678454513e-8
1.2619381150244142e-7
1.2239334455640811e-7
1.311647252985797e-7
1.0387103139503287e-7
4.8251939876074436e-8
1.1163779635350061e-7
1.0713283189439509e-7
1.0650750020175932e-7
1.1092067580909003e-7
1.1614483494157645e-7
1.176499356516313e-7
1.1161939181408935e-7
9.609347244659197e-8
7.058580007818163e-8
3.338178091219202e-8
2.2350253006936035e-8
1.1367092333647261e-7
2.4959148334162244e-6
8.028416566110677e-7
0.00001684356113996537
4.256236330626868e-6
1.923512281054317e-6
4.090438355626314e-7
1.3923208692766765e-6
9.117537593638255e-7
9.173401988230196e-7
1.6520579641282577e-6
5.590073883911788e-7
3.830311874747833e-6
3.1855412832091436e-6
1.486160337251854e-6
1.1621343054904637e-6
3.123800037732356e-6
3.0052399753032996e-7
1.162312580072872e-7
1.4108527562754857e-8
5.10957971319699e-8
6.256991388790856e-8
2.545438327277687e-8
1.122264919433895e-7
1.320258398946053e-7
8.343280039775728e-9
5.493694923656492e-9
1.1014410147470096e-10
4.3734564016068654e-11
7.688135558168004e-12
1.5568823376323397e-12
1.5364457456472512e-11
3.1635328013063215e-11
3.811778803395226e-11
4.032815379183783e-11
4.023719449019612e-11
4.382526752731555e-11
5.001646932773674e-11
5.882745342656035e-11
7.09636362865727e-11
8.776979450106725e-11
1.1148186952510502e-10
1.4584325114965414e-10
1.1496678511422811e-10
9.981493746505102e-11
1.260051758093162e-10
2.2645558850021447e-10
5.114496751439371e-10
1.3533935737118677e-9
3.3424258181716235e-9
5.324195263250187e-9
9.006949768524126e-9
2.435861571070133e-8
1.5709460405173813e-7
9.495518377255879e-8
4.169534614927426e-8
5.4277424556567846e-8
3.3572092527801146e-8
2.69297810604802e-10
3.5209510862981643e-13
2.903750411019235e-14
0.
0.
0.
0.
0.
0.
0.
0.
0.
0.
0.
0.
2.5200757237159254e-14
0.
0.
0.
0.
0.
0.
2.3128699300464316e-14
3.22773602580537e-14
4.6050226519122055e-14
6.655583811328933e-14
9.693901616674869e-14
1.4195015080915884e-13
2.087961879870165e-13
3.0846517189790775e-13
4.578165820361318e-13
6.829219923799756e-13
1.0244637376664083e-12
1.5465845593255347e-12
2.3516270602524025e-12
3.605132140901317e-12
7.19734609523952e-11
1.448741460325683e-10
2.4768060786039503e-10
3.6797901309998646e-10
4.5518369419813457e-10
4.462899206106754e-10
2.951914086002432e-10
1.452485852219592e-11
4.760541198229747e-10
1.070642698483718e-9
1.775577675628395e-9
5.4118882241100915e-11
1.0449591025531658e-9
1.1064902818782598e-9
1.1900010787690515e-9
1.4815664287074456e-9
2.0865340947805283e-9
3.5460966854035645e-9
6.655327016206455e-9
5.055533248376072e-9
3.2649659228807286e-9
2.3143935937212403e-9
1.8285326472224848e-9
1.6519056927593448e-9
1.7314989149778033e-9
2.0897685416232444e-9
2.8421609342151753e-9
4.268496895968829e-9
6.9807290868873165e-9
1.200219213683112e-8
1.8967643101929312e-7
2.1877982059254374e-7
2.0531863738469572e-6
3.9946228532228845e-7
1.3777723514702105e-7
3.2933011681033715e-8
2.981894149596423e-8
2.0849950436879838e-7
2.0992517718322863e-7
1.7938914681295604e-7
2.8916416750696987e-7
9.595117824936423e-8
3.1444182745130085e-10
8.368869819733961e-8
6.509530050717025e-8
1.4187952225306164e-7
4.781861665659691e-7
2.525103032608797e-7
6.17634310882241e-8
1.7101844199363173e-7
9.263086314584239e-9
2.491494626969941e-8
6.103166309585831e-9
6.189881308527954e-10
7.327523140582197e-10
5.912208870945675e-10
3.718068356316588e-10
2.1111382285388515e-12
3.7452432027722263e-10
6.872145974675392e-10
1.0073243950990305e-9
2.8940403624111773e-9
8.555215455506389e-9
1.0195901883135578e-8
4.9516579365697835e-9
2.6862648048579156e-9
1.048400805434923e-8
1.847562427322342e-8
2.7106866673518102e-8
3.638118020367157e-8
4.5425676694320234e-8
5.197220569505023e-8
1.7494779833801318e-8
4.03145778555816e-8
4.8256143831187404e-8
4.470148600265053e-8
4.57747170687795e-8
5.538336877471283e-9
6.028305625003538e-8
9.180008309471635e-8
7.956064849532487e-8
7.332627263349477e-8
6.933710377684671e-8
6.400308240228721e-8
5.544365737534086e-8
4.2886356309460495e-8
2.4684104841883812e-8
5.6412377611994146e-9
7.005731565179074e-8
1.9071914950518844e-7
1.6042683171186153e-7
1.3529167378003105e-7
1.5866799487210579e-6
7.515520062383899e-7
7.790032139842994e-6
1.5101476326140114e-6
4.3446804207190276e-7
3.8131140074372106e-9
5.133070078981005e-7
6.028550165784875e-7
4.1892821232112865e-7
7.120628353120474e-7
9.70979192662789e-8
4.986421503901294e-7
9.508519610920562e-7
6.041594681984524e-7
3.2323822322104695e-8
5.062340881245253e-7
2.836127927253304e-7
8.57196502709333e-8
2.5432015788390147e-8
4.2589052976902343e-8
2.5743640148763447e-8
5.005468197638969e-9
3.8962315987291384e-10
1.038763143181286e-9
8.646183470959849e-10
5.17120796610304e-10
1.4073118199385732e-10
8.094679989985654e-10
1.4801790595820636e-9
2.3064319470921922e-9
3.0081683045434217e-9
1.1106974357339458e-8
3.1565554864745276e-8
2.1116906876958045e-8
3.340613282205633e-9
2.7903834821099203e-8
5.1516756865477896e-8
7.64759023270326e-8
9.837296449077526e-8
1.0333873334729295e-7
7.887720099526869e-8
3.391489974197386e-8
1.3278160079966658e-8
2.1158866794841237e-8
1.2619381147425327e-7
1.2239334455508113e-7
1.3116472529840082e-7
1.0387103139583528e-7
4.825193987179814e-8
1.116377963481194e-7
1.071328319020225e-7
1.0650750020550278e-7
1.109206758077542e-7
1.1614483493964102e-7
1.1764993565538225e-7
1.1161939181603405e-7
9.609347244934931e-8
7.058580007782361e-8
3.338178090883561e-8
2.2350253006218323e-8
1.1367092333455924e-7
2.495914833419346e-6
8.028416565961657e-7
0.000016843561139966908
4.256236330630648e-6
1.9235122810540207e-6
4.0904383556368577e-7
1.3923208692767826e-6
9.11753759363703e-7
9.173401988231546e-7
1.6520579641292695e-6
5.590073883990693e-7
3.8303118747501104e-6
3.1855412832146836e-6
1.486160337256535e-6
1.1621343055032438e-6
3.1238000377434252e-6
3.005239975304741e-7
1.16231258001631e-7
1.4108527558365638e-8
5.109579712941437e-8
6.25699138877988e-8
2.54543832730121e-8
1.122264919443302e-7
1.3202583989360453e-7
8.34328003965495e-9
5.493694925053801e-9
1.10144101430949e-10
4.3734563797411123e-11
7.688135321052195e-12
1.5568812394735276e-12
1.5364457481940586e-11
3.163532801591259e-11
3.811778927020977e-11
4.032815601318919e-11
4.0237194867799456e-11
4.382526734961435e-11
5.001646908922252e-11
5.882745313745471e-11
7.096363626177115e-11
8.776979460584339e-11
1.114818693528326e-10
1.4584325095224297e-10
1.1496678611042259e-10
9.98149376736128e-11
1.2600517751799137e-10
2.2645559000158256e-10
5.114496717959043e-10
1.3533935802533175e-9
3.3424258218259305e-9
5.3241952636571295e-9
9.006949767801819e-9
2.435861571785175e-8
1.570946040446314e-7
9.495518377257112e-8
4.169534614923474e-8
5.427742455663397e-8
3.357209252809322e-8
2.692978118351142e-10
3.520951148964092e-13
2.903750346916806e-14
0.
0.
0.
0.
0.
0.
0.
0.
0.
0.
0.
0.
2.520075590067471e-14
0.
0.
0.
0.
0.
0.
2.312871352015115e-14
3.2277364334730517e-14
4.6050233135098664e-14
6.655586754869886e-14
9.69389824307319e-14
1.4195014179738935e-13
2.087962313535581e-13
3.0846501655826703e-13
4.578166985640539e-13
6.829219124689035e-13
1.0244638012896265e-12
1.546584812673174e-12
2.351627105816381e-12
3.605131893744259e-12
7.197346080581324e-11
1.4487414604804675e-10
2.4768060755058926e-10
3.679790132640015e-10
4.551836940869554e-10
4.462899204122155e-10
2.951914085809105e-10
1.4524858509358626e-11
4.760541199547318e-10
1.0706426980897843e-9
1.775577675350962e-9
5.4118883086008596e-11
1.0449591046767197e-9
1.1064902857622584e-9
1.1900010837210334e-9
1.4815664283526765e-9
2.086534102462813e-9
3.546096688303644e-9
6.6553270174463904e-9
5.055533261333239e-9
3.2649659196342234e-9
2.314393595296205e-9
1.828532648525864e-9
1.6519056916372028e-9
1.731498908541385e-9
2.0897685429607623e-9
2.8421609396280997e-9
4.26849689799422e-9
6.9807290884676186e-9
1.200219213799339e-8
1.8967643101974229e-7
2.1877982060184556e-7
2.0531863738381515e-6
3.994622853198389e-7
1.3777723514702947e-7
3.293301168218868e-8
2.9818941494717793e-8
2.0849950436871886e-7
2.0992517718324804e-7
1.7938914681293187e-7
2.8916416750009747e-7
9.59511782573249e-8
3.144417979888037e-10
8.368869816933398e-8
6.509530054369372e-8
1.4187952223983959e-7
4.781861665799123e-7
2.5251030326120724e-7
6.176343108462784e-8
1.7101844199431743e-7
9.263086315327697e-9
2.4914946269137947e-8
6.103166309565242e-9
6.189881305011232e-10
7.327523140438717e-10
5.912208872927367e-10
3.71806835507068e-10
2.111137844209608e-12
3.745243203318902e-10
6.872145987921531e-10
1.0073243946575872e-9
2.894040361051249e-9
8.555215455500896e-9
1.0195901881349947e-8
4.951657935067333e-9
2.6862648058533997e-9
1.0484008051895995e-8
1.8475624272716993e-8
2.7106866671271443e-8
3.638118020469621e-8
4.5425676693954356e-8
5.197220569528705e-8
1.7494779840764332e-8
4.0314577842656475e-8
4.8256143830897256e-8
4.470148600340778e-8
4.5774717068773315e-8
5.5383368840672015e-9
6.028305624404946e-8
9.180008307033728e-8
7.956064848964622e-8
7.332627263248757e-8
6.933710377725539e-8
6.400308240117497e-8
5.544365737546259e-8
4.288635631073206e-8
2.468410483905994e-8
5.641237763375487e-9
7.005731565045393e-8
1.9071914950868464e-7
1.6042683171227036e-7
1.352916737803111e-7
1.5866799487188615e-6
7.515520062405624e-7
7.790032139843558e-6
1.5101476326134816e-6
4.3446804207465504e-7
3.813114008490627e-9
5.133070078987726e-7
6.028550165787868e-7
4.189282123212523e-7
7.120628353107123e-7
9.709791926775834e-8
4.986421503156231e-7
9.508519611018297e-7
6.041594681994025e-7
3.232382232454966e-8
5.062340881248058e-7
2.8361279272417976e-7
8.571965027214367e-8
2.5432015764660463e-8
4.258905298026472e-8
2.5743640149110456e-8
5.005468197412491e-9
3.896231598514237e-10
1.038763143196817e-9
8.646183470487951e-10
5.171207965293068e-10
1.4073118213934352e-10
8.094679983273992e-10
1.4801790592347642e-9
2.3064319480275755e-9
3.008168305987153e-9
1.1106974357462586e-8
3.156555486493975e-8
2.1116906876777594e-8
3.3406132854395693e-9
2.790383482214727e-8
5.151675686732809e-8
7.647590233372197e-8
9.837296448718076e-8
1.0333873334828672e-7
7.887720099317061e-8
3.3914899739509646e-8
1.327816008483513e-8
2.1158866783321053e-8
1.261938115037656e-7
1.2239334455571672e-7
1.3116472529807723e-7
1.0387103139155734e-7
4.825193987012093e-8
1.1163779633298822e-7
1.0713283189139576e-7
1.0650750020298683e-7
1.1092067580159078e-7
1.1614483493785965e-7
1.1764993565169852e-7
1.1161939181560082e-7
9.609347244320155e-8
7.058580008165265e-8
3.3381780905831496e-8
2.235025300832238e-8
1.1367092333446133e-7
2.495914833415688e-6
8.028416566038901e-7
0.00001684356113995765
4.256236330625692e-6
1.9235122810525015e-6
4.090438355641928e-7
1.3923208692767242e-6
9.117537593637484e-7
9.173401988230321e-7
1.6520579641295124e-6
5.590073883930526e-7
3.830311874751141e-6
3.1855412832157835e-6
1.4861603372539962e-6
1.1621343054949164e-6
3.123800037710141e-6
3.0052399753013096e-7
1.162312580024841e-7
1.4108527567214739e-8
5.109579713390501e-8
6.256991388727822e-8
2.5454383272925226e-8
1.1222649194347093e-7
1.3202583989397926e-7
8.343280039263836e-9
5.4936949256823175e-9
1.1014410172119506e-10
4.37345642405116e-11
7.688135669646909e-12
1.5568823475793243e-12
1.536445744908278e-11
3.163532960773235e-11
3.811778803795823e-11
4.0328154684494185e-11
4.023719399083269e-11
4.3825267515569055e-11
5.001646891953356e-11
5.882745342577423e-11
7.096363628880473e-11
8.776979450329883e-11
1.1148186919696695e-10
1.4584325105913233e-10
1.1496678584495263e-10
9.981493744605601e-11
1.2600517554603872e-10
2.264555889477655e-10
5.114496760694947e-10
1.3533935749825323e-9
3.342425818913906e-9
5.3241952632473004e-9
9.00694976250927e-9
2.435861571513253e-8
1.5709460405139972e-7
9.495518377284669e-8
4.1695346149439086e-8
5.4277424556554466e-8
3.357209252779447e-8
2.6929781124518424e-10
3.520950897701553e-13
2.903750417111307e-14
0.
0.
0.
0.
0.
0.
0.
0.
0.
0.
0.
0.
2.5200757291340796e-14
0.
0.
0.
0.
0.
0.
2.312869990000068e-14
3.2277360315987006e-14
4.6050255129034037e-14
6.655583805573994e-14
9.693903156996548e-14
1.4195015439370107e-13
2.0879619034838912e-13
3.0846508474036926e-13
4.578166502773564e-13
6.829220639277591e-13
1.0244637441811946e-12
1.5465848099035827e-12
2.3516267435821317e-12
3.6051321788593703e-12
7.197346097234018e-11
1.448741460572928e-10
2.4768060750657824e-10
3.679790130816271e-10
4.5518369452213553e-10
4.462899208640749e-10
2.9519140854789474e-10
1.4524858592570461e-11
4.760541202138007e-10
1.0706426981701656e-9
1.7755776759262616e-9
5.4118882397594084e-11
1.0449591038027534e-9
1.106490282903061e-9
1.1900010827319977e-9
1.4815664309696893e-9
2.086534101206999e-9
3.5460966925934973e-9
6.6553270158072915e-9
5.055533265651822e-9
3.264965912575768e-9
2.3143935898569995e-9
1.8285326544696435e-9
1.6519056933473499e-9
1.7314989153650126e-9
2.089768541961762e-9
2.8421609331738786e-9
4.268496897546472e-9
6.980729086841079e-9
1.2002192138186846e-8
1.896764310195608e-7
2.1877982058977402e-7
2.053186373853175e-6
3.9946228533208994e-7
1.3777723514943028e-7
3.293301168112671e-8
2.981894149589136e-8
2.084995043682484e-7
2.0992517718321953e-7
1.793891468126047e-7
2.8916416750382267e-7
9.595117823618693e-8
3.14441777303316e-10
8.36886981789247e-8
6.509530051904385e-8
1.418795222535608e-7
4.781861665702328e-7
2.525103032614743e-7
6.176343108828133e-8
1.7101844199160447e-7
9.26308629777541e-9
2.4914946269976523e-8
6.103166309505099e-9
6.189881307097653e-10
7.327523140606719e-10
5.912208871938447e-10
3.718068356310344e-10
2.1111380237267924e-12
3.7452431996124967e-10
6.872145982221345e-10
1.007324395339857e-9
2.8940403611759498e-9
8.555215454365478e-9
1.019590188266133e-8
4.95165793484151e-9
2.686264805730951e-9
1.0484008053984823e-8
1.8475624274861154e-8
2.7106866674920497e-8
3.638118020427766e-8
4.542567669227343e-8
5.1972205695337664e-8
1.7494779833771155e-8
4.03145778266832e-8
4.8256143830363175e-8
4.47014860029447e-8
4.577471706993386e-8
5.538336873090613e-9
6.028305624774797e-8
9.180008308810266e-8
7.956064850066977e-8
7.332627262915045e-8
6.933710377566201e-8
6.400308240245168e-8
5.544365737518446e-8
4.2886356309441245e-8
2.4684104839932056e-8
5.641237764051318e-9
7.00573156545216e-8
1.9071914950815138e-7
1.6042683171240175e-7
1.3529167378137434e-7
1.586679948720315e-6
7.515520062339648e-7
7.790032139841048e-6
1.510147632607961e-6
4.344680420743882e-7
3.813114008540232e-9
5.13307007899679e-7
6.028550165785829e-7
4.189282123211552e-7
7.120628353094829e-7
9.709791925322853e-8
4.986421503095123e-7
9.50851961060493e-7
6.041594681986055e-7
3.232382230364312e-8
5.06234088130643e-7
2.8361279272611063e-7
8.571965026853447e-8
2.5432015773976253e-8
4.258905297525093e-8
2.5743640148491807e-8
5.005468197602403e-9
3.8962315990644045e-10
1.0387631431844958e-9
8.646183471644852e-10
5.171207963819342e-10
1.4073118193416556e-10
8.094679984442081e-10
1.4801790601274227e-9
2.3064319474435723e-9
3.0081683058346006e-9
1.1106974357233222e-8
3.156555486501658e-8
2.1116906876447992e-8
3.3406132842267765e-9
2.790383482220434e-8
5.151675687026984e-8
7.647590233575248e-8
9.83729644922069e-8
1.0333873334735608e-7
7.887720099523388e-8
3.3914899738823324e-8
1.3278160088274749e-8
2.115886679002009e-8
1.2619381149711032e-7
1.2239334455600532e-7
1.311647252984472e-7
1.0387103138492962e-7
4.8251939874236904e-8
1.1163779632901617e-7
1.0713283189151571e-7
1.0650750020293251e-7
1.1092067581001023e-7
1.1614483494190547e-7
1.1764993565763807e-7
1.116193918166374e-7
9.609347244000894e-8
7.058580007976197e-8
3.338178091003439e-8
2.235025301028676e-8
1.1367092333386304e-7
2.495914833413932e-6
8.028416566008446e-7
0.000016843561139958475
4.256236330625945e-6
1.9235122810541875e-6
4.0904383556128395e-7
1.3923208692773597e-6
9.117537593641464e-7
9.17340198823042e-7
1.6520579641279128e-6
5.590073883929931e-7
3.8303118747283984e-6
3.1855412832187744e-6
1.4861603372410584e-6
1.1621343055014476e-6
3.1238000377115175e-6
3.0052399753023547e-7
1.162312580029245e-7
1.4108527539321411e-8
5.109579712990258e-8
6.256991388707223e-8
2.545438327303125e-8
1.1222649194755773e-7
1.320258398938041e-7
8.343280039235781e-9
5.493694923959806e-9
1.1014410138352529e-10
4.373456402653651e-11
7.688135450489126e-12
1.5568823379296265e-12
1.5364457485665364e-11
3.1635328013305864e-11
3.811778803032827e-11
4.032815378566792e-11
4.023719486002628e-11
4.3825267514587605e-11
5.001646944351659e-11
5.88274534250068e-11
7.096363628303322e-11
8.776979460470998e-11
1.1148186919709959e-10
1.45843251049976e-10
1.1496678527276673e-10
9.981493733445288e-11
1.26005175588107e-10
2.2645559147903382e-10
5.114496749790304e-10
1.3533935757687785e-9
3.3424258082309495e-9
5.3241952607577804e-9
9.006949765300615e-9
2.435861571757952e-8
1.5709460405168654e-7
9.49551837726666e-8
4.169534614870274e-8
5.4277424556609556e-8
3.3572092527810423e-8
2.6929781141694137e-10
3.5209512876405165e-13
2.903750300449927e-14
0.
0.
0.
0.
0.
0.
0.
0.
0.
0.
0.
0.
2.5200757182320442e-14
0.
0.
0.
0.
0.
0.
2.3128699155317236e-14
3.227735909079735e-14
4.6050225570781665e-14
6.655581456199204e-14
9.693902638561375e-14
1.4195014896337157e-13
2.0879618898086095e-13
3.084651686599382e-13
4.578166979346958e-13
6.829220063104354e-13
1.0244637282972728e-12
1.5465848294619045e-12
2.351627065206505e-12
3.605132330029208e-12
7.197346133147328e-11
1.4487414560403305e-10
2.476806076511885e-10
3.6797901314070717e-10
4.551836940125448e-10
4.462899207925457e-10
2.9519140817550227e-10
1.4524858524281005e-11
4.760541198116326e-10
1.0706426985110492e-9
1.7755776753647356e-9
5.4118883027880224e-11
1.0449591008111277e-9
1.106490281197634e-9
1.190001075469242e-9
1.4815664297790298e-9
2.0865340924218376e-9
3.5460966672659946e-9
6.65532702532758e-9
5.055533240492971e-9
3.264965922534189e-9
2.3143935938287932e-9
1.8285326516528453e-9
1.6519056907042878e-9
1.7314989131285383e-9
2.0897685430435085e-9
2.8421609367152014e-9
4.268496899035589e-9
6.9807290879293606e-9
1.2002192138152795e-8
1.8967643102183425e-7
2.1877982060309282e-7
2.0531863738554826e-6
3.994622853166698e-7
1.377772351467929e-7
3.293301168069119e-8
2.9818941495109937e-8
2.084995043686738e-7
2.0992517718317622e-7
1.7938914681301864e-7
2.8916416750527353e-7
9.595117825980764e-8
3.144417655500431e-10
8.368869820794219e-8
6.50953005167621e-8
1.4187952225243724e-7
4.781861665684221e-7
2.5251030326126675e-7
6.176343108873688e-8
1.7101844199266882e-7
9.263086299705091e-9
2.4914946270687607e-8
6.1031663096411716e-9
6.189881306576984e-10
7.32752314065987e-10
5.912208870812573e-10
3.7180683561442903e-10
2.1111378310001406e-12
3.74524320061153e-10
6.872145984600358e-10
1.0073243950219613e-9
2.8940403618123238e-9
8.555215454592931e-9
1.0195901882353146e-8
4.951657935939709e-9
2.68626480752736e-9
1.0484008052691624e-8
1.847562427194337e-8
2.7106866674851858e-8
3.638118020610093e-8
4.5425676694712047e-8
5.197220569348155e-8
1.7494779839323906e-8
4.0314577842800206e-8
4.825614382987728e-8
4.470148600274673e-8
4.577471707015156e-8
5.538336886511621e-9
6.028305624577428e-8
9.180008309778486e-8
7.956064849888449e-8
7.332627262742892e-8
6.933710377468724e-8
6.40030824041887e-8
5.544365737274118e-8
4.28863563093438e-8
2.4684104841759474e-8
5.641237763612589e-9
7.005731565278063e-8
1.9071914950533368e-7
1.6042683171222613e-7
1.3529167377973798e-7
1.5866799487178127e-6
7.515520062382929e-7
7.790032139847783e-6
1.5101476326111293e-6
4.344680420708164e-7
3.8131140083955655e-9
5.133070078972441e-7
6.028550165785179e-7
4.189282123211573e-7
7.12062835310259e-7
9.709791924842307e-8
4.986421503682635e-7
9.508519610615298e-7
6.041594681962809e-7
3.2323822316730396e-8
5.062340881238208e-7
2.836127927242994e-7
8.571965027189964e-8
2.5432015781660593e-8
4.258905297137628e-8
2.574364014829407e-8
5.005468197504933e-9
3.8962315977593927e-10
1.0387631432165813e-9
8.646183470716906e-10
5.171207963841715e-10
1.4073118201631196e-10
8.094679987577575e-10
1.4801790588443992e-9
2.306431947758082e-9
3.0081683042025815e-9
1.1106974357475935e-8
3.1565554866053293e-8
2.1116906878602275e-8
3.3406132831804654e-9
2.790383482102351e-8
5.1516756869410915e-8
7.647590232969585e-8
9.837296448979918e-8
1.0333873335043e-7
7.887720099165875e-8
3.391489973980307e-8
1.3278160095391345e-8
2.115886678454513e-8
1.2619381150244142e-7
1.2239334455640811e-7
1.311647252985797e-7
1.0387103139503287e-7
4.8251939876074436e-8
1.1163779635350061e-7
1.0713283189439509e-7
1.0650750020175932e-7
1.1092067580909003e-7
1.1614483494157645e-7
1.176499356516313e-7
1.1161939181408935e-7
9.609347244659197e-8
7.058580007818163e-8
3.338178091219202e-8
2.2350253006936035e-8
1.1367092333647261e-7
2.4959148334162244e-6
8.028416566110677e-7
0.00001684356113996537
4.256236330626868e-6
1.923512281054317e-6
4.090438355626314e-7
1.3923208692766765e-6
9.117537593638255e-7
9.173401988230196e-7
1.6520579641282577e-6
5.590073883911788e-7
3.830311874747833e-6
3.1855412832091436e-6
1.486160337251854e-6
1.1621343054904637e-6
3.123800037732356e-6
3.0052399753032996e-7
1.162312580072872e-7
1.4108527562754857e-8
5.10957971319699e-8
6.256991388790856e-8
2.545438327277687e-8
1.122264919433895e-7
1.320258398946053e-7
8.343280039775728e-9
5.493694923656492e-9
1.1014410147470096e-10
4.3734564016068654e-11
7.688135558168004e-12
1.5568823376323397e-12
1.5364457456472512e-11
3.1635328013063215e-11
3.811778803395226e-11
4.032815379183783e-11
4.023719449019612e-11
4.382526752731555e-11
5.001646932773674e-11
5.882745342656035e-11
7.09636362865727e-11
8.776979450106725e-11
1.1148186952510502e-10
1.4584325114965414e-10
1.1496678511422811e-10
9.981493746505102e-11
1.260051758093162e-10
2.2645558850021447e-10
5.114496751439371e-10
1.3533935737118677e-9
3.3424258181716235e-9
5.324195263250187e-9
9.006949768524126e-9
2.435861571070133e-8
1.5709460405173813e-7
9.495518377255879e-8
4.169534614927426e-8
5.4277424556567846e-8
3.3572092527801146e-8
2.69297810604802e-10
3.5209510862981643e-13
2.903750411019235e-14
0.
0.
0.
0.
0.
0.
0.
0.
0.
0.
0.
0.
2.5200757237159254e-14
0.
0.
0.
0.
0.
0.
2.3128699300464316e-14
3.22773602580537e-14
4.6050226519122055e-14
6.655583811328933e-14
9.693901616674869e-14
1.4195015080915884e-13
2.087961879870165e-13
3.0846517189790775e-13
4.578165820361318e-13
6.829219923799756e-13
1.0244637376664083e-12
1.5465845593255347e-12
2.3516270602524025e-12
3.605132140901317e-12
7.19734609523952e-11
1.448741460325683e-10
2.4768060786039503e-10
3.6797901309998646e-10
4.5518369419813457e-10
4.462899206106754e-10
2.951914086002432e-10
1.452485852219592e-11
4.760541198229747e-10
1.070642698483718e-9
1.775577675628395e-9
5.4118882241100915e-11
1.0449591025531658e-9
1.1064902818782598e-9
1.1900010787690515e-9
1.4815664287074456e-9
2.0865340947805283e-9
3.5460966854035645e-9
6.655327016206455e-9
5.055533248376072e-9
3.2649659228807286e-9
2.3143935937212403e-9
1.8285326472224848e-9
1.6519056927593448e-9
1.7314989149778033e-9
2.0897685416232444e-9
2.8421609342151753e-9
4.268496895968829e-9
6.9807290868873165e-9
1.200219213683112e-8
1.8967643101929312e-7
2.1877982059254374e-7
2.0531863738469572e-6
3.9946228532228845e-7
1.3777723514702105e-7
3.2933011681033715e-8
2.981894149596423e-8
2.0849950436879838e-7
2.0992517718322863e-7
1.7938914681295604e-7
2.8916416750696987e-7
9.595117824936423e-8
3.1444182745130085e-10
8.368869819733961e-8
6.509530050717025e-8
1.4187952225306164e-7
4.781861665659691e-7
2.525103032608797e-7
6.17634310882241e-8
1.7101844199363173e-7
9.263086314584239e-9
2.491494626969941e-8
6.103166309585831e-9
6.189881308527954e-10
7.327523140582197e-10
5.912208870945675e-10
3.718068356316588e-10
2.1111382285388515e-12
3.7452432027722263e-10
6.872145974675392e-10
1.0073243950990305e-9
2.8940403624111773e-9
8.555215455506389e-9
1.0195901883135578e-8
4.9516579365697835e-9
2.6862648048579156e-9
1.048400805434923e-8
1.847562427322342e-8
2.7106866673518102e-8
3.638118020367157e-8
4.5425676694320234e-8
5.197220569505023e-8
1.7494779833801318e-8
4.03145778555816e-8
4.8256143831187404e-8
4.470148600265053e-8
4.57747170687795e-8
5.538336877471283e-9
6.028305625003538e-8
9.180008309471635e-8
7.956064849532487e-8
7.332627263349477e-8
6.933710377684671e-8
6.400308240228721e-8
5.544365737534086e-8
4.2886356309460495e-8
2.4684104841883812e-8
5.6412377611994146e-9
7.005731565179074e-8
1.9071914950518844e-7
1.6042683171186153e-7
1.3529167378003105e-7
1.5866799487210579e-6
7.515520062383899e-7
7.790032139842994e-6
1.5101476326140114e-6
4.3446804207190276e-7
3.8131140074372106e-9
5.133070078981005e-7
6.028550165784875e-7
4.1892821232112865e-7
7.120628353120474e-7
9.70979192662789e-8
4.986421503901294e-7
9.508519610920562e-7
6.041594681984524e-7
3.2323822322104695e-8
5.062340881245253e-7
2.836127927253304e-7
8.57196502709333e-8
2.5432015788390147e-8
4.2589052976902343e-8
2.5743640148763447e-8
5.005468197638969e-9
3.8962315987291384e-10
1.038763143181286e-9
8.646183470959849e-10
5.17120796610304e-10
1.4073118199385732e-10
8.094679989985654e-10
1.4801790595820636e-9
2.3064319470921922e-9
3.0081683045434217e-9
1.1106974357339458e-8
3.1565554864745276e-8
2.1116906876958045e-8
3.340613282205633e-9
2.7903834821099203e-8
5.1516756865477896e-8
7.64759023270326e-8
9.837296449077526e-8
1.0333873334729295e-7
7.887720099526869e-8
3.391489974197386e-8
1.3278160079966658e-8
2.1158866794841237e-8
1.2619381147425327e-7
1.2239334455508113e-7
1.3116472529840082e-7
1.0387103139583528e-7
4.825193987179814e-8
1.116377963481194e-7
1.071328319020225e-7
1.0650750020550278e-7
1.109206758077542e-7
1.1614483493964102e-7
1.1764993565538225e-7
1.1161939181603405e-7
9.609347244934931e-8
7.058580007782361e-8
3.338178090883561e-8
2.2350253006218323e-8
1.1367092333455924e-7
2.495914833419346e-6
8.028416565961657e-7
0.000016843561139966908
4.256236330630648e-6
1.9235122810540207e-6
4.0904383556368577e-7
1.3923208692767826e-6
9.11753759363703e-7
9.173401988231546e-7
1.6520579641292695e-6
5.590073883990693e-7
3.8303118747501104e-6
3.1855412832146836e-6
1.486160337256535e-6
1.1621343055032438e-6
3.1238000377434252e-6
3.005239975304741e-7
1.16231258001631e-7
1.4108527558365638e-8
5.109579712941437e-8
6.25699138877988e-8
2.54543832730121e-8
1.122264919443302e-7
1.3202583989360453e-7
8.34328003965495e-9
5.493694925053801e-9
1.10144101430949e-10
4.3734563797411123e-11
7.688135321052195e-12
1.5568812394735276e-12
1.5364457481940586e-11
3.163532801591259e-11
3.811778927020977e-11
4.032815601318919e-11
4.0237194867799456e-11
4.382526734961435e-11
5.001646908922252e-11
5.882745313745471e-11
7.096363626177115e-11
8.776979460584339e-11
1.114818693528326e-10
1.4584325095224297e-10
1.1496678611042259e-10
9.98149376736128e-11
1.2600517751799137e-10
2.2645559000158256e-10
5.114496717959043e-10
1.3533935802533175e-9
3.3424258218259305e-9
5.3241952636571295e-9
9.006949767801819e-9
2.435861571785175e-8
1.570946040446314e-7
9.495518377257112e-8
4.169534614923474e-8
5.427742455663397e-8
3.357209252809322e-8
2.692978118351142e-10
3.520951148964092e-13
2.903750346916806e-14
0.
0.
0.
0.
0.
0.
0.
0.
0.
