# Supplementary material for: Observability and Controllability of Nonlinear Networks: The Role of Symmetry
Source: Phys Rev X. Author manuscript; Available in PMC 2018 Nov 13. (PMC6234006; doi:10.1103/PhysRevX.5.011005)
Supplement: Code Archive [file NIHMS982008-supplement-Code_Archive.zip › MathematicaData/FNObsDELTAHetN1M1ChaosK10IC1]

1.9176528077389915e-7
9.167018292668757e-8
4.344069579258147e-9
3.117328623842737e-12
5.343894209895508e-10
1.3129347474038594e-10
1.710919514070453e-11
4.013681391401027e-13
1.4100356280495637e-12
2.564185728006072e-12
3.842533043024757e-12
5.555816703037938e-12
1.8180424604496856e-11
6.311552452487509e-11
3.0559426631056936e-11
2.0019712001952685e-13
1.364056501653835e-11
2.3666472532823516e-11
3.4101373017863283e-11
4.7030953990830825e-11
6.443460150759117e-11
8.890228330500106e-11
1.243401919188205e-10
1.7703540117343518e-10
2.575226572438536e-10
3.840283198097801e-10
5.888860754064404e-10
9.298665039639283e-10
1.505341196885911e-9
2.4470476728077015e-9
3.774561362598564e-9
3.2046008505545135e-9
2.8897336785515612e-9
2.5252134827000168e-9
2.2490396149400467e-9
2.0695790577484257e-9
1.960301961432551e-9
1.8902265955365377e-9
1.8259987190921312e-9
1.7198710022303735e-9
1.474312541441974e-9
8.357637927191961e-10
9.469073501848688e-9
8.866829136125998e-9
9.838364083871594e-10
4.4319463304341896e-11
8.303394347241027e-13
1.459811639881805e-13
3.890224632948614e-14
0.
0.
0.
0.
0.
0.
0.
2.262032158620038e-14
3.113314282871631e-14
4.285511036965702e-14
5.905182154054514e-14
8.148425848981626e-14
1.1262141062271914e-13
2.4342375547472462e-12
1.9804960004364723e-12
2.2750463983575118e-12
2.801810421911384e-12
3.5262596243566164e-12
4.476821228269046e-12
5.708117200019893e-12
7.295568462213213e-12
9.3358718929916e-12
1.1948137094306843e-11
1.5272575466956826e-11
3.077555736054428e-11
1.697343106169403e-10
2.8257163195706385e-11
5.629297645836957e-12
8.31639262917178e-12
2.0205845556655745e-11
3.395342515180759e-11
5.1238768604290426e-11
7.277985266802968e-11
9.829542123725007e-11
1.2670036148312474e-10
1.5697711463286566e-10
1.89016337021377e-10
2.2371760555621262e-10
2.6261233054696323e-10
3.0755053655414875e-10
3.6062552572443614e-10
4.2427773631794335e-10
5.015166369997998e-10
5.962614757547344e-10
2.1186871877880106e-9
1.0611269122389904e-8
1.9101190514021813e-8
1.7460903991841815e-8
1.7285055206830798e-8
1.847566171160113e-8
2.04359341083107e-8
2.2927265740266528e-8
2.5868035939424745e-8
2.923385401688557e-8
3.3004303310735595e-8
2.78231702945956e-8
2.387780608953864e-8
2.2300376710790793e-8
2.1166377762340767e-8
1.0731279575637531e-8
3.785469408619307e-9
1.7479635760698373e-9
1.1795382626265118e-9
1.3722074081846148e-9
2.8131554098799797e-9
8.944915944598198e-9
2.4547118909717752e-8
1.3388409339385586e-8
1.0901757781370539e-8
1.0859821165241565e-8
1.2241000829505078e-8
1.524259144718407e-8
2.092434882910191e-8
3.20714721650802e-8
4.929254446953154e-8
3.4691501398752255e-8
1.7734668006715906e-8
1.5309590099102965e-8
1.7299094839727545e-8
2.0042957397210134e-8
2.5071034996920633e-8
2.960986320874266e-8
3.842380821334938e-8
5.199436495401645e-8
3.2741744402549954e-8
7.884258875043542e-8
4.991909747023876e-8
2.752675389731824e-9
4.504142717938417e-8
3.768405434526908e-8
1.988025332525592e-8
1.832901825333703e-8
1.1922786576689772e-8
8.939374441824947e-9
8.18687071853937e-9
2.2192775512879565e-9
1.9489217859625894e-10
7.235156615598206e-10
2.2224081426112346e-9
6.6973345110165124e-9
6.518209392391286e-9
2.9559653386439787e-10
1.2948846985391174e-9
1.6687930443427188e-9
1.9712867568979335e-9
6.3360348426797e-9
2.351347911453172e-8
2.362513930196435e-8
1.953594693591431e-8
1.908928059148256e-8
2.0181482517034313e-8
2.2292849425855173e-8
2.5431785294793763e-8
2.982160908750704e-8
3.5781269962512765e-8
4.351303227613452e-8
2.213373039276875e-8
1.221420988006631e-8
8.389060350084273e-9
6.6985053139210754e-9
5.614494906150792e-9
3.6606686895290915e-9
1.258308767444964e-9
5.157698770852127e-10
3.4283863752352756e-10
4.908461337784884e-10
1.1868338750174e-9
3.624511171382903e-9
1.3795886865655096e-8
7.088587849414749e-9
5.34298028003693e-9
5.173935088181829e-9
5.798659628474403e-9
7.338281307204008e-9
1.0615591675056396e-8
1.822443978407544e-8
3.393121235139243e-8
4.008138846362853e-8
2.6233398665944227e-8
2.7768146037081062e-8
3.690473495678681e-8
5.9069160300101625e-8
1.0396227320860612e-7
1.3728987028234955e-7
1.5084925069806085e-7
1.4086827657219528e-7
2.8835266343023785e-8
3.020008210223774e-8
1.5512062844666824e-7
1.013492050569121e-7
5.788222100288589e-8
5.690673757140911e-8
5.455870604418399e-8
4.411173688620858e-8
4.143534572709818e-8
1.5642002811547967e-8
4.7720816158567025e-9
9.119717858052949e-10
2.1477790888219166e-9
8.055413577920074e-9
2.772280419404414e-8
6.05105795681918e-9
3.6208997876157994e-9
6.2475006716625884e-9
7.65642515701556e-9
8.983620585037334e-9
1.0574862481684072e-8
4.663016025648159e-8
1.2866305579940437e-7
7.96931613514303e-8
7.011028210680914e-8
7.490100431923677e-8
8.961557392464558e-8
1.1799618134302479e-7
1.6840917392657294e-7
2.2993824595479814e-7
2.2973886417545845e-7
1.9494910053170002e-7
2.1181008190492838e-7
8.572709685643378e-8
3.074772162528571e-8
1.651603207461832e-8
1.1655289991370813e-8
9.049914926861818e-9
7.617380971422315e-9
3.98289822031377e-9
1.5208108507129855e-9
9.81197465003592e-10
1.384773982825307e-9
3.1897012329374823e-9
9.149550142143889e-9
4.160708608112391e-8
2.2320767386966943e-8
1.6062460204189166e-8
1.5466329129068627e-8
1.7353949719222797e-8
2.1856209688424156e-8
6.515829601139085e-8
1.2224742490529587e-7
6.924455212001197e-8
6.062372681909894e-8
6.523106652797317e-8
7.986877089101092e-8
1.1005192290977975e-7
1.6855028433299095e-7
2.6154689714004163e-7
3.3763976631180103e-7
2.4146850417521377e-7
1.3784930056502893e-7
2.7665779259443485e-8
1.8618368253140828e-7
1.25387396833929e-7
1.0269339197434214e-7
1.1390372259239132e-7
1.4869244274001447e-7
1.2277578349199847e-7
4.3386706125987676e-8
1.8273508689975685e-8
7.719333044172892e-9
3.8269593342333427e-10
1.608852679879736e-8
8.238492130838634e-8
3.046239375519666e-8
5.131876581555416e-9
7.892100643371283e-9
1.4428812356706296e-8
1.8875761463413737e-8
2.3083173526203566e-8
8.552789234265309e-8
2.606200412317958e-7
1.6455432413058984e-7
1.5348806796333106e-7
1.7355761192389406e-7
2.2348577108774767e-7
3.246063056925897e-7
4.871793589130815e-7
5.166221018744712e-7
4.234452786611412e-7
3.8677584266037286e-7
3.346011324480975e-7
1.8849041058732645e-7
4.848075570400403e-8
1.7138179896741832e-8
9.797095304955266e-9
7.323654499954085e-9
5.4571255135537174e-9
4.779818564762628e-9
2.666501967759904e-9
2.1243739960547916e-9
3.094722010987195e-9
6.017548473339059e-9
1.3877782049585244e-8
4.778221764881535e-8
7.100533487747544e-8
3.970751605179432e-8
3.588609058198226e-8
4.0254610824566715e-8
5.244526330026497e-8
7.808651434813303e-8
1.3992597868721896e-7
2.522049900031942e-7
1.365136185638248e-7
1.1370419961032867e-7
1.1778530953503781e-7
1.4052392596069247e-7
1.9193573488248392e-7
3.0077010029661257e-7
5.084810693905665e-7
5.488549931791186e-7
3.7055866393906235e-8
1.3209571004314438e-8
2.4391517745680445e-7
3.6339151187949655e-7
2.2314932100715058e-7
2.0696149691344075e-7
3.029593917132209e-7
2.095009634786458e-7
8.17295781080473e-8
4.050580738049623e-8
2.4290680098022997e-8
1.1575516648073282e-8
1.4084493935112046e-8
5.823348036649363e-8
3.3792309634978585e-8
1.5176735215774022e-8
5.894286104642509e-9
2.3219096024129085e-8
3.559968951467593e-8
4.611245466159892e-8
5.7024766471600364e-8
2.127471550179512e-7
4.234010454459903e-7
2.7928573760754015e-7
2.880716313965583e-7
3.6964357162227376e-7
5.696392166489279e-7
8.567532075605066e-7
7.290244487765216e-7
5.949364794186852e-7
6.346285767502791e-7
1.0219210829955948e-6
5.67437246958537e-7
2.3018440018331676e-7
8.625074013899752e-8
3.53967848141739e-8
7.86089298846458e-9
2.8391631437454236e-9
2.0320612447514076e-9
1.2865956261859472e-9
1.0537839622338998e-9
2.6558043252496055e-9
3.2304092353071307e-9
3.782178162537245e-9
6.760418574007554e-9
1.5249276529669278e-8
5.4147704385523355e-8
8.277896756009796e-8
4.498688432616635e-8
4.178503204594482e-8
4.85565724418387e-8
1.1110359048243549e-7
2.713499750100675e-7
2.1844109695626928e-7
1.6593822255925448e-7
1.5519966491729977e-7
1.6365256493276856e-7
1.9088610150676436e-7
2.5095532330336214e-7
3.858075877545648e-7
4.93665928350281e-7
5.449846923869176e-8
3.9045330263894895e-7
2.6310712116293565e-7
2.2886176662609404e-7
2.534210844753111e-7
3.313100931457927e-7
3.600002565660702e-7
3.3449821414464715e-7
2.917216159502158e-7
2.0444231657262474e-9
8.837740146922787e-8
2.6513033971517353e-7
1.5026584006096978e-7
1.680449663373561e-9
1.2431083578156817e-7
4.419978985948972e-8
8.065975635244703e-9
2.5456895891928e-10
1.0187619626219305e-9
7.509965134676493e-10
3.742848411528102e-10
6.106144702978682e-11
1.5118246672132897e-11
7.898984003775605e-13
5.064917500461985e-12
9.371049436322503e-12
1.4087598012125278e-11
2.02747053149127e-11
2.8949667896324074e-11
4.14822802510719e-11
6.000950876920362e-11
8.812302876131508e-11
1.7559760419915405e-10
6.937483535111179e-10
3.527871453246941e-10
1.00657731247766e-10
4.1849192081233384e-11
1.6295726347679275e-10
3.010502051790716e-10
4.89391008964069e-10
7.734905102106333e-10
1.2290918379477751e-9
1.991625071758032e-9
3.3035498741064673e-9
5.552162408070952e-9
9.110505153028548e-9
1.3635365534132865e-8
1.7224783432349585e-8
1.3124388309318747e-8
3.946588860822101e-8
1.1331098684928567e-7
1.3267260999775149e-8
1.3715229771053735e-8
4.925305924290508e-9
3.3266520578828854e-10
5.177773463175842e-13
4.9270115992773225e-14
3.295284795694179e-13
1.8066817058640766e-13
1.0985380379482843e-13
1.2599664285925648e-13
1.5317402537443074e-13
1.8550508137092947e-13
2.0572177451068629e-13
6.844155729266468e-14
0.
2.5257693124024566e-14
4.540695668480844e-14
6.686260278250798e-14
9.413815217193605e-14
1.3107388332628163e-13
1.8216875366493284e-13
2.5344511574406994e-13
3.533395930506217e-13
4.938684344728317e-13
6.922849163909593e-13
9.735122666060331e-13
1.3737426854006375e-12
1.9458019025165386e-12
2.767135167340482e-12
3.9516341899798505e-12
5.6668458353116204e-12
8.158015940815354e-12
5.3741715582585103e-11
5.5130823848107724e-11
6.333725790895269e-11
6.453725572026775e-11
4.860060291350579e-11
4.49428358886092e-12
8.224499949152275e-11
2.295134126527711e-10
4.5394042586024935e-10
7.609996025781462e-10
1.1358705056774053e-9
1.0215981317676759e-10
2.871525645412328e-10
5.06365666492981e-10
1.5445795746113102e-9
8.085464653157014e-9
3.1742515439630155e-10
1.399741565582266e-10
2.4113410813793355e-10
2.9917379079066104e-10
3.553534779107306e-10
4.2081137925760795e-10
5.021867508673867e-10
6.068734521457363e-10
7.455113157701583e-10
9.350341080734072e-10
1.204270838300898e-9
1.6058124556226132e-9
2.2441034004890833e-9
3.3514660144641718e-9
2.30048596537984e-8
4.143067744236687e-8
2.488776950481366e-8
2.4387437974708856e-8
2.959689664713268e-8
4.1777696439246525e-8
6.755576600330376e-8
1.1024130253038054e-7
1.3557428133223317e-7
1.4364889265328715e-7
1.1268256491023027e-7
7.011016931823021e-8
3.6060113401477205e-8
1.518987017712943e-7
7.988376531911652e-8
5.364155088168065e-8
5.810242242957939e-8
4.9503554742801e-8
4.263767888442795e-8
3.201747430356794e-8
9.67862908882177e-9
2.7371191900108254e-9
4.978477321143503e-10
4.557651670953566e-9
1.575479191157694e-8
3.107249861801067e-8
1.363844863144412e-9
4.314700389412268e-9
6.320531978936433e-9
7.665561855496808e-9
9.050805818426597e-9
3.642576819097002e-8
1.1693997175552429e-7
7.986671237348478e-8
6.948015155446897e-8
7.287735883023896e-8
8.459734586365558e-8
1.0640001528197559e-7
1.4416887105441489e-7
2.0313971008050231e-7
2.513660298346731e-7
2.3502635149058526e-7
1.7822287973266177e-7
6.3018035315472e-8
2.7266488625511783e-8
1.679897952930635e-8
1.2461958138671776e-8
9.909825340261365e-9
7.871909559268547e-9
3.185747605249862e-9
1.462165318550945e-9
1.2826455688986889e-9
2.1798852484048063e-9
5.091989674537839e-9
1.5187279758241112e-8
5.085417315913256e-8
2.3762758573602954e-8
1.880153018335878e-8
1.8999123335581847e-8
2.220238342649414e-8
2.9287620470558442e-8
4.399058571405305e-8
9.031438890067971e-8
1.2999781765849942e-7
7.206554548599866e-8
6.553435017664404e-8
7.423667998541827e-8
9.855527855331644e-8
1.5164875753925286e-7
2.465591618001601e-7
3.2855538412331255e-7
3.1453976624552294e-7
1.9643298245891797e-8
1.7803748716317567e-7
2.1335389429518495e-7
1.2062971050490707e-7
9.754647988220473e-8
1.0734147215678278e-7
1.1627860051451265e-7
1.1305307496320554e-7
5.179768939962717e-8
1.9403724918994498e-8
7.967723624928248e-9
1.7216827726992811e-9
5.6182637084662704e-9
2.5724940225317816e-8
4.1226792585717594e-8
3.2147135846520884e-9
9.021666182547658e-9
1.4292480921705928e-8
1.7751308959067266e-8
2.1137232789295635e-8
2.51751271135725e-8
1.0917439201633694e-7
2.5025083997903857e-7
1.4981029658415252e-7
1.4004169211500587e-7
1.6046382338210712e-7
2.1201482011717845e-7
3.172559203318246e-7
4.5026233943288786e-7
4.1367953978398665e-7
3.4265941388337327e-7
3.35574465702099e-7
3.138918595086391e-7
2.5137273408767646e-7
7.493324964901127e-8
2.3626052569622367e-8
1.2225217348969491e-8
8.771395557931017e-9
6.733555864113141e-9
5.696655987921696e-9
2.970896642523021e-9
1.4990751781280822e-9
1.7184641886493627e-9
3.441419579426072e-9
8.423095900970142e-9
2.8235003517446576e-8
5.9553082044800456e-8
2.9903594214353384e-8
2.5570664375784443e-8
2.7164868441579798e-8
3.308537545505718e-8
9.691604200742602e-8
2.0949904168837317e-7
1.260312171668044e-7
1.0327144510783715e-7
1.0385757689119551e-7
1.1717798854442859e-7
1.4584286130162525e-7
2.0079962792220465e-7
3.034436059701963e-7
4.624168313262896e-7
3.7613652231149723e-7
2.0407009879365427e-7
6.864421370122286e-8
1.470314589009355e-7
2.854363900181177e-7
2.219696348616664e-7
2.1040831711759324e-7
2.8462068000593166e-7
1.4680932267636148e-7
5.931902718198946e-8
3.1203559228399034e-8
1.856098978999334e-8
3.643485873715817e-9
5.015037394615712e-8
4.327619394965229e-8
2.8204367448493613e-8
1.1880936105718554e-8
7.985031344441829e-9
2.418897445012759e-8
3.621234330223134e-8
4.6895193800041984e-8
1.51749021832014e-7
4.1261217546158366e-7
2.715493054443594e-7
2.735812699966732e-7
3.3687995632311e-7
4.888916880017318e-7
7.764360929600685e-7
8.134632291316488e-7
6.344917965137484e-7
5.950302178214777e-7
7.614341999272094e-7
4.244563260589263e-7
1.7886882822222955e-7
7.78318064954779e-8
1.9671061133228096e-8
5.380346748675616e-9
2.8368589306376326e-9
2.1357105188109817e-9
1.2300183322278018e-9
1.867848388859181e-9
3.2392289608452364e-9
3.685063812335917e-9
5.489284335100728e-9
1.064634374837808e-8
2.6156566585801456e-8
1.237586929897411e-7
7.503799567207524e-8
5.2604078296736795e-8
5.3643056576092866e-8
6.565926541881905e-8
8.755848410764324e-8
1.5962620909983535e-7
3.498472140582058e-7
2.172037758867425e-7
1.6864261608365194e-7
1.6366190251931554e-7
1.8206096310323948e-7
2.3082780057530766e-7
3.4315514020715266e-7
5.838170958382036e-7
4.3087265781586764e-7
2.4740952339516465e-8
1.4633002460097787e-7
8.430464233377014e-8
3.142785144792661e-8
2.120222064907844e-8
1.802116523822681e-7
3.684150686447907e-7
2.5071290123770957e-7
1.4565120220688743e-7
1.0747341694455055e-7
7.315163368959903e-8
3.1698596326187936e-8
1.4497256799521684e-8
2.9575584246191217e-8
2.5316389606261703e-8
2.0853405951585124e-8
1.3475534354221217e-8
2.0529944947510855e-9
2.8935241015850873e-8
6.221533624700866e-8
9.583523781493642e-8
3.599065229952945e-7
5.599865501757446e-7
4.351682011836696e-7
5.158797265543991e-7
7.884238067157932e-7
1.2851380813301842e-6
1.0428055437044806e-6
8.343053915946733e-7
9.70893381209294e-7
2.1408813052266863e-6
0.000020747828720963103
0.000014109975012198596
2.1954973760862523e-6
2.567180994145974e-7
3.197971542837355e-8
3.352407155173739e-9
7.122498459184369e-10
1.388957457868124e-9
1.2634764310860704e-9
3.8968729421814917e-10
7.375283865331345e-11
1.7106531339327699e-10
4.4077819349026673e-10
1.0420054185134879e-9
5.606267154661546e-10
8.435659594927371e-10
3.2344097372866903e-9
2.9500073823788546e-8
7.815159636817391e-8
2.6641928704764124e-8
2.717892323514027e-8
9.102490067276037e-8
2.0198322748539826e-7
1.9908140481315853e-7
1.744191434758218e-7
1.6698420575144706e-7
1.7964831938381878e-7
2.2747905982255012e-7
3.4029240068316236e-7
6.64080783873081e-8
1.4349120373284408e-7
1.0345873090004757e-7
1.1195968800474337e-7
9.036263091941029e-8
1.7336627764193263e-8
2.6111016502897466e-8
3.492736857644445e-8
2.8944801120899916e-7
1.4661225584583364e-7
7.991959606860406e-8
2.0988232726058236e-8
7.233871400008491e-10
7.06798522358927e-10
4.294114920231599e-10
5.354863368859311e-11
8.138901913190203e-11
4.286475151499056e-11
1.458740107732693e-11
7.450952039344897e-12
6.0434026693478504e-12
6.635457265330813e-12
6.144164456678495e-12
1.8407159210399285e-11
2.799289204479241e-11
4.043350146526683e-11
5.870833130721737e-11
8.684391597572931e-11
1.3205936590059017e-10
2.0901626904020582e-10
3.5145935504252496e-10
6.494820862108964e-10
1.3245952052352886e-9
1.749958977411893e-10
2.2479006852912497e-10
9.863523849210771e-11
2.7789362444802763e-10
9.307537563512271e-10
2.0474340243116317e-9
3.9701124839184314e-9
7.037157255340585e-9
1.0893627249916763e-8
1.3638899234149913e-8
8.4182272935791e-9
4.241649956506403e-8
8.343848586403551e-8
1.1321068145398548e-8
3.2968252169619313e-9
8.788326946574806e-11
8.09175447045341e-13
0.
1.6988586003374576e-13
1.1623250188497018e-12
9.100637092305988e-14
1.0233037468884455e-13
1.1379114098499766e-13
1.3411808934716897e-13
1.6168804266523527e-13
1.97028632290158e-13
2.417807522762802e-13
2.983683210259659e-13
3.700253281313657e-13
4.609732147451495e-13
5.766954436741321e-13
3.0930910026199935e-12
6.230510693355452e-13
1.149748525462606e-13
9.982331067084499e-14
2.467264366029647e-13
3.9631456352844875e-13
5.813944164566145e-13
8.309814549220274e-13
1.1798433911586028e-12
1.6753407061470172e-12
2.385282040594608e-12
3.408498741700805e-12
4.889565385285414e-12
7.038432618425822e-12
1.0153306264338673e-11
1.463771177211341e-11
2.0986150182137307e-11
2.968980937582924e-11
4.102258053815678e-11
5.479509969440702e-11
2.391625027107958e-10
1.4247335921134408e-10
1.8383215533392468e-10
8.101677022370373e-10
1.6038648404410876e-9
2.227469961093118e-9
2.6229418507273877e-9
2.922454682552471e-9
3.205087189692055e-9
3.496109893261076e-9
3.799758203912945e-9
4.442084518120835e-9
1.1681711396588956e-9
7.115257251890135e-11
4.090818084750138e-10
7.184201092255501e-10
1.4340458329399724e-9
4.793874760318583e-9
5.4682794967758356e-9
5.260847400844995e-10
1.1257620905505377e-10
2.090311922217105e-10
2.157507463286193e-10
1.9631504129319065e-10
1.5528422964140333e-10
7.576146245181658e-11
8.897163664684294e-11
4.749030759782965e-10
1.5995282169119086e-9
3.776039171667085e-9
1.741123829134645e-8
2.159591714892938e-8
1.6409849109525328e-8
1.951336336431811e-8
2.910212805231469e-8
5.245318693815685e-8
9.083455043464232e-8
1.0490400943220166e-7
1.217216279833808e-7
1.0729243998219971e-7
6.54396454029914e-8
4.470805468683728e-7
4.113427009407506e-7
3.51542503259761e-7
2.603874805197257e-7
9.235472552378812e-8
6.589036827923131e-8
4.92090429795915e-8
5.799314450676263e-8
7.36738192382409e-8
5.99119023861738e-8
1.8072612070224697e-8
6.273773910543451e-9
6.308486913410217e-10
7.110999679838176e-9
5.0240698958474607e-8
3.540247286867023e-8
1.3223082265004384e-8
6.444233453825814e-10
4.333999073306354e-9
6.809873152472504e-9
1.1569581636499114e-8
8.381969644257497e-8
9.159427807393712e-8
8.053618558900663e-8
8.228318161285198e-8
9.040294835044889e-8
1.0409035266579267e-7
1.2501013857756665e-7
1.5665157841491284e-7
2.0370416627360048e-7
2.6535869451127816e-7
9.050210033407346e-8
3.795766197141575e-8
2.1660710896380142e-8
1.4693374468329167e-8
1.0304594525147983e-8
7.128482401680891e-9
2.533060351270895e-9
1.0579966690737642e-9
1.3861519613996602e-9
3.036208240783636e-9
7.024766563420843e-9
1.7722936716804218e-8
6.710363403735676e-8
5.5971684076643e-8
3.743793685019237e-8
3.60230704129966e-8
4.2490945603851084e-8
5.946057765076126e-8
9.984561746435861e-8
1.7155970796385145e-7
1.307796313295307e-7
1.4296240883279486e-7
8.109270739183022e-8
7.640350009709983e-8
9.112804422099236e-8
1.3140727480111102e-7
2.2077253989785546e-7
3.387035451965861e-7
3.925351997731335e-7
1.9800526136754107e-7
1.4726942625041428e-7
2.396130407179667e-7
8.345219065048139e-8
2.0516967518654364e-7
1.6526049790645801e-7
1.2171315644003344e-7
1.2907439071158793e-7
1.9113640641974547e-7
1.2396079617356963e-7
4.324759634847736e-8
2.0189976471106775e-8
9.208969730213543e-9
1.7195985500449789e-9
3.289672306938575e-8
6.357430041946326e-8
2.9003385657000055e-8
7.499332121204621e-9
7.665060860237298e-9
1.6258206246189016e-8
2.2197719967635716e-8
2.768559441061021e-8
9.488922144363409e-8
3.0398468738599917e-7
1.9458283764388203e-7
1.850445591614413e-7
2.1318669395686698e-7
2.8149947490987117e-7
4.2177914765718596e-7
6.1502213546323e-7
5.776732803847204e-7
4.732350898210869e-7
4.5911717519925886e-7
3.365666661453022e-7
1.9564163388375965e-7
5.3211718264524204e-8
1.5540696312622115e-8
7.853113119953653e-9
5.7686766042185174e-9
4.094289305553774e-9
3.5917204923003066e-9
2.8730204120473804e-9
2.5180046335745625e-9
3.553115325798308e-9
6.546390702131738e-9
1.4300643632366308e-8
4.4286003211884486e-8
1.007013223902402e-7
4.945606571191181e-8
4.3201156770536754e-8
4.8186861637898334e-8
6.302621014220818e-8
1.285450550661878e-7
2.678097033168817e-7
1.5781052097647138e-7
1.271455295693523e-7
1.2667840033287853e-7
1.4316765959922076e-7
1.814566820884182e-7
2.605988175484502e-7
4.2078074840468937e-7
5.571285928997373e-7
6.828988699235029e-8
4.13155862208933e-7
2.1893173657394033e-7
1.2604139836055627e-7
9.59946830219115e-8
9.534779931365795e-8
1.805169205518732e-7
3.3421769971064296e-7
1.890734151037007e-7
1.439057672786334e-7
1.2499437298061522e-7
1.1000890069995025e-7
5.8250698622279875e-8
2.5058334714338555e-8
1.94934969758084e-8
4.5720145952366945e-8
5.1527844092683854e-8
3.887448964560335e-8
2.6477479393564664e-8
1.8482879875579703e-8
6.283628333646324e-9
1.9072182333241006e-7
5.282819766928771e-7
3.542777233392506e-7
3.7133817289678907e-7
4.973850959052445e-7
8.08737938632341e-7
8.89080742080536e-7
6.502169454719851e-7
6.310955784446083e-7
9.86819543342303e-7
4.634598937263342e-6
7.393268690859291e-7
8.88731464565841e-8
8.618396217041165e-9
1.2678918676072832e-9
2.6980778832713454e-9
3.1453148657708635e-9
1.508388128745869e-9
1.3530686706282224e-9
8.709840901868462e-10
3.323516383117719e-10
1.9429885145444805e-10
1.9516562854545475e-9
1.455566774260139e-9
2.795604171778368e-9
8.498834592910568e-9
2.7185203395899557e-8
5.9229871619613326e-8
2.6089478246219643e-8
2.4667632155402466e-8
3.216765789044496e-8
6.093061835036858e-8
1.5138941660573463e-7
1.6785479605346773e-7
1.2453631059878385e-7
1.1138678742247561e-7
1.1462374353678396e-7
1.3214215260400132e-7
1.6940962279085305e-7
2.193937467562023e-7
1.4804449151100352e-7
2.1923965056872284e-8
4.6635469398112216e-8
4.2735325012413645e-8
1.2432412140594071e-8
7.90578331546877e-8
2.2311432066094141e-7
4.050072908650322e-7
4.9111984483946e-7
4.185246731516303e-7
3.296397724440333e-7
2.0063211230784497e-7
7.293953227860246e-8
5.030807495994986e-10
2.0015281792128233e-8
2.5470700641184983e-8
2.565990141542783e-8
1.821406234242977e-8
3.171649429253678e-9
3.787549221180556e-8
7.581348556773423e-8
1.1315196131703585e-7
5.093184805033237e-7
4.88144607523065e-7
4.3657853123955005e-7
5.888330179687081e-7
1.0459750030541365e-6
1.1481392283479735e-6
8.388440745982774e-7
9.066671234445604e-7
1.8800157541662886e-6
0.000026397805153225547
2.499855834233854e-6
1.889864957999545e-6
9.723340931121733e-7
3.551999649127109e-7
1.9203833443202e-8
2.526393464766163e-8
9.79723400157855e-9
6.354493839804074e-9
6.576452603172125e-10
5.391970878564622e-11
3.41574837132272e-11
3.3219126270627216e-11
2.6216531280310275e-10
7.002331232491557e-11
6.337679289706969e-10
7.65646501663753e-9
1.1625351983552871e-9
6.140905742623037e-10
2.720442505926803e-10
3.444972547153181e-11
1.171504177628581e-11
3.3149065935675246e-12
8.086560835238409e-13
4.815027447472287e-13
1.4886793128053561e-12
2.600263752962243e-12
4.0765227226347906e-12
6.181928791511734e-12
9.269705863825135e-12
1.3879624910509929e-11
2.089594041386679e-11
3.184916929760556e-11
7.038616176717817e-11
2.623528963293739e-10
7.869451204274552e-11
1.0597704471435165e-11
7.267449737977511e-11
1.3531171262992378e-10
2.1372599339909658e-10
3.245465061487118e-10
4.927379132606725e-10
7.604302651632404e-10
1.2003925866291199e-9
1.9278197946418284e-9
3.0551973823057294e-9
4.4237287557487704e-9
5.2274907806061884e-9
4.072415009111e-9
2.0092717132096485e-9
1.2475615330670636e-8
1.9495345000305188e-8
1.2679360104986671e-8
2.4297808933983625e-10
7.977334992149132e-10
5.1720362144679414e-11
7.11109825170529e-13
1.3579214931189233e-13
7.742939349347322e-14
1.0154734362935498e-13
1.4477526864264604e-13
1.8401241246138875e-13
2.2383426349261444e-13
1.9582647701870545e-13
6.809527059922296e-14
0.
2.6876191854704442e-14
4.751742262874139e-14
6.961165231599512e-14
9.77753380934397e-14
1.359343658420029e-13
1.8869056772968791e-13
2.622014454703089e-13
3.650808583359508e-13
5.095693949548933e-13
7.131976150891376e-13
1.0012132192950383e-12
1.4101672849299748e-12
1.9932450366620266e-12
2.8282094610949406e-12
4.0292340717601275e-12
5.764391698930456e-12
8.280978196223317e-12
5.794393937006523e-11
5.959379672205052e-11
6.920680466944635e-11
7.554257836005125e-11
7.071399536012096e-11
4.5405788771222064e-11
1.3330900255276959e-11
1.236008464804019e-10
3.087174079770586e-10
5.933842046993783e-10
9.932328783721002e-10
1.8342916968846629e-10
3.684097045612245e-10
7.463983571485605e-10
3.4797987221847205e-9
2.7711812920214802e-9
7.401524242207329e-11
2.254914686453037e-10
3.2712164934180035e-10
4.017276354672585e-10
4.790660956410975e-10
5.695949891515843e-10
6.811254770258689e-10
8.230139373123525e-10
1.008745549489801e-9
1.2594219633917538e-9
1.6100398401591312e-9
2.1221265999006715e-9
2.9116736431163614e-9
4.218306022240717e-9
6.603253395965354e-9
3.4331070771305006e-8
5.640245629754264e-8
3.271667266648058e-8
3.133018439187536e-8
3.737442132240631e-8
5.21841384754239e-8
8.392370376886233e-8
1.359141481170996e-7
1.6719605012804788e-7
1.7515472663626716e-7
9.599280222714511e-8
1.7383992258164107e-7
1.363088133877029e-7
6.958638417300582e-8
5.8272488127697943e-8
5.729235276709008e-8
4.49351129141492e-8
4.266201406152385e-8
2.6271926409559275e-8
8.286898472840693e-9
2.734740455811991e-9
1.2694329996563522e-10
2.618364145371288e-9
7.54147384355071e-9
1.2947540888658937e-8
4.368278489453267e-9
7.4068641379626695e-9
8.637770485464541e-9
9.785701548917946e-9
1.1263588048335032e-8
4.6381887152030865e-8
1.1739722637142928e-7
7.091158596679804e-8
6.248831479641995e-8
6.688160926780076e-8
8.033046013078162e-8
1.0645081872520831e-7
1.5249754532657714e-7
2.023391237980357e-7
1.9333180578593242e-7
1.6424194249371557e-7
1.5342005844510142e-7
1.7120247071508497e-7
1.268810493995289e-7
3.553634877804595e-8
1.4581507266128909e-8
9.14219508485009e-9
6.778126250919552e-9
5.316117569726161e-9
3.446147900014172e-9
8.79120326495624e-10
1.2362307573474432e-10
8.007838866942335e-11
9.62101572956619e-10
4.563779206873549e-9
2.638824266526132e-8
1.2341455202515768e-8
9.284279710541117e-9
9.011125120515784e-9
9.933696665965688e-9
1.1987455974844314e-8
5.056252828966508e-8
1.1434287571169986e-7
6.999644574965911e-8
5.913737973242195e-8
6.109264644758293e-8
7.045437976929409e-8
8.895488771221732e-8
1.2279405418224138e-7
1.8232323622546984e-7
2.7053365822528663e-7
3.3350964449155414e-7
1.8110218458462757e-7
1.0448046123364275e-7
9.276712349520138e-8
9.992455069056087e-8
9.458628098444306e-8
9.25210199918016e-8
4.9015109425634146e-8
1.8214522702110882e-8
7.861902765637253e-9
3.305408074373536e-9
8.331358763022374e-11
4.409173943969296e-9
7.133197856639642e-9
1.089392160887573e-8
1.555584914414894e-8
1.766894697116935e-8
1.971389575312343e-8
2.245886072815272e-8
2.6383139676485527e-8
3.210809765451908e-8
1.4060832272537367e-7
1.9768431723348468e-7
1.1556631357792243e-7
1.1004854247996699e-7
1.3070371103274821e-7
1.837402152282462e-7
2.820577490384552e-7
3.009698214317981e-7
2.4240732757806966e-7
2.2873476839113932e-7
2.748300646608841e-7
2.1658699814847164e-7
2.234059938795231e-7
1.4845184871766864e-7
3.8064184100399565e-8
1.4491024307536603e-8
8.787729066447609e-9
6.539829379057819e-9
5.012598197852911e-9
3.4506800722399857e-9
8.963304878481724e-10
2.1335904195629943e-10
4.702592951824378e-10
2.063642345928506e-9
7.93972985492166e-9
4.038884111997551e-8
1.6928614603813156e-8
1.3023848702429622e-8
1.2852978762937065e-8
1.4434399094142946e-8
1.7818047779217798e-8
7.125358156665781e-8
1.6083411889122282e-7
9.98636603919562e-8
8.207614401244101e-8
8.270871403116178e-8
9.303710122480678e-8
1.1447468149945149e-7
1.5411970261665098e-7
2.2542971991316416e-7
3.400179553565366e-7
4.0630834035455645e-7
2.2774929301020928e-7
1.3915663711729147e-7
1.2315557698253592e-7
1.385293544894228e-7
1.5729721508846295e-7
1.4923813212727957e-7
6.545417531481006e-8
2.7044443875992236e-8
1.2939768721584546e-8
5.970701650687999e-9
2.189902399115751e-10
9.275488192327422e-9
2.379859760458208e-8
5.892486817609321e-9
1.7341970381728597e-8
2.289986717427062e-8
2.6993018628547106e-8
3.143811152337958e-8
3.717538626159837e-8
1.546120157064657e-7
2.6394366991343635e-7
1.591243945393424e-7
1.5369356207058003e-7
1.8401574616629846e-7
2.596674012965615e-7
4.056398272043996e-7
4.570442949685729e-7
3.6548316406864355e-7
3.342419511771316e-7
3.9319006796182764e-7
6.694549052188813e-7
4.1669674161791726e-7
2.709559510795121e-7
1.2923716376203533e-7
5.6394879692840037e-8
1.2534950891944646e-8
4.527545354864875e-9
3.0023749581253035e-9
1.9801878848429064e-9
9.126790860308551e-10
9.520512431488888e-11
1.98252372499794e-10
4.257884589481783e-10
1.953241217863131e-9
6.8225187655495005e-9
4.165037884972929e-8
2.084346835403999e-8
1.4641724384091133e-8
1.4162350824661903e-8
1.59147369066764e-8
6.635888125377904e-8
1.6896407839736917e-7
1.5412051408274434e-7
1.1940170172300167e-7
1.1202451857203339e-7
1.1608909519248827e-7
1.28534175963926e-7
1.5164565181884947e-7
1.9228920947389532e-7
2.6409543988625625e-7
3.617002522449528e-7
2.434368242663356e-7
1.908160151459568e-7
1.9791773066526525e-7
2.8003975257475194e-7
3.1683886874677267e-7
1.379955338384928e-7
6.343498490548385e-8
3.616074052623598e-8
2.2788768588050167e-8
1.4002665963750314e-8
3.5870042837904122e-9
1.6498516703641607e-8
1.6811260984758463e-9
1.5206757434822908e-8
2.9563022730862417e-8
4.0182454694108283e-8
4.939892061160311e-8
5.948007488144101e-8
7.218551346754645e-8
8.946920982071425e-8
3.969876641971295e-7
3.810220740018351e-7
2.5524886039440025e-7
2.727746012556974e-7
3.7583322391190894e-7
6.157226552785338e-7
6.67256818777052e-7
5.060781015077874e-7
4.88414289158878e-7
6.823067702769242e-7
1.8456644158615822e-6
9.689281288598497e-7
5.408356114320414e-7
2.1388604027559715e-7
7.402219411655757e-8
3.1994002090502985e-8
7.1599238046617275e-9
2.3915383312209475e-9
1.684492896425372e-9
9.092866754825559e-10
4.176362348919114e-10
6.932379515574214e-10
9.865845326837321e-10
1.6669769733678101e-9
4.024688305472574e-9
1.1708321541709798e-8
7.066003324152557e-8
2.9221847705081696e-8
2.1105627407389553e-8
2.1147610860601015e-8
2.4954490610750083e-8
8.483673412472216e-8
2.1539084123764704e-7
2.0555435113137716e-7
1.555330501233853e-7
1.4301050427669396e-7
1.4710504371385956e-7
1.6447864100140845e-7
2.0126148776085826e-7
2.772533154716545e-7
4.251110293185331e-7
2.408424682967018e-7
2.925457896836386e-7
3.877735450973584e-7
3.3729405594582316e-7
4.025936844456909e-7
4.1770965971102596e-7
2.4260243809125157e-7
1.197979173406498e-7
6.984289791851629e-8
5.1595494035900504e-8
4.266251957667292e-8
2.3498108340992483e-8
1.5047942952218695e-8
1.4305991092501387e-8
3.242708238877279e-9
1.6550628060509967e-8
3.9174348011077135e-8
5.9301897233737604e-8
7.783733503554433e-8
9.76003367292696e-8
3.8946009946548535e-7
4.940351195901154e-7
3.534552546060568e-7
3.93151504520958e-7
5.612611769907317e-7
9.393566688315831e-7
9.439283750338344e-7
7.134652516317933e-7
7.13574322814935e-7
1.1050264016554355e-6
4.5451832905825785e-6
6.560199319658972e-6
5.595749048751724e-6
5.3598387580203975e-6
3.3950157591968193e-6
1.516680686255805e-6
8.674658470551532e-7
5.068401238064464e-7
2.8524383596763915e-8
6.800439353224365e-10
1.3662138155041806e-9
1.0973559539711839e-9
5.488244804063125e-10
2.6336240268054163e-11
1.564167860415736e-10
1.289687619436804e-10
8.168107040864407e-11
3.389990765256171e-11
2.927888575831256e-11
6.302093329142586e-11
6.06857028168987e-10
1.6092617088966373e-9
5.386605115703879e-9
1.4631956341047317e-8
3.168497148266409e-8
4.9733763394109635e-8
5.664598916100355e-8
5.725817112040494e-8
6.172400098288978e-8
8.077609669223824e-8
3.8981997610662316e-8
3.440152630401249e-8
6.232219183742962e-8
6.127266320537395e-8
9.989524133702273e-8
2.3601833318187894e-7
6.978482781453186e-7
1.5753778219750098e-6
7.392943867865363e-7
3.177899947119737e-7
1.582903171247003e-7
4.810585093231893e-8
7.307620452613013e-8
2.0497981718095308e-7
8.717086771307392e-8
1.9314227036423644e-8
7.098628759589074e-8
2.3057432893687e-7
2.3872991470293976e-8
2.7457100385815587e-9
3.6203145146689675e-10
3.9991472230759413e-10
2.0095266692882184e-10
6.342571915132858e-11
2.3434802847095273e-11
3.3404449522339986e-12
3.430028995569506e-12
7.718732050945027e-12
1.2016379807349325e-11
1.7445700105928256e-11
2.4940311253397147e-11
3.5661410916835083e-11
5.135164185315096e-11
1.2829384076192154e-10
4.663998853453183e-10
2.940638566835621e-10
7.721149923467038e-11
2.294740136756866e-11
9.671466226970244e-11
1.7332107536506017e-10
2.7139689880234324e-10
4.118629602997271e-10
6.261369966465272e-10
9.67477082002233e-10
1.5311790124756182e-9
2.4907500336528972e-9
4.149060083506399e-9
6.9321840884247385e-9
1.103126966045619e-8
1.553898397599394e-8
1.7443832541103927e-8
2.333779347895259e-9
1.026090064936231e-7
1.3043234391055093e-7
1.0766876445761058e-7
1.3780514882959375e-8
1.2136707066116759e-8
4.059102489157656e-9
3.745252994815139e-9
7.1415209119852054e-12
1.4639844913582802e-13
3.117969386151533e-13
3.159606550239708e-13
1.516066806036834e-13
0.
0.
0.
0.
2.5275264172803687e-14
3.682030181070246e-14
5.148315603838911e-14
7.126959671695202e-14
9.850011036144061e-14
1.3624211169200963e-13
1.8874599454272152e-13
2.6199582704940495e-13
3.6447672126077044e-13
5.082777720645027e-13
7.107024555422189e-13
9.966309706219319e-13
1.4020119228909492e-12
1.9790451833429745e-12
2.803906371941863e-12
2.661521674562067e-11
2.606089050887487e-11
3.15119381252486e-11
3.9244446441568714e-11
4.84826931960266e-11
5.848495114780342e-11
6.771597324644238e-11
7.305699868524286e-11
6.883096261128759e-11
4.5711256530377725e-11
1.0319063434426605e-11
1.1864636383352465e-10
2.0174680105421056e-10
3.2501103115762855e-10
9.686474438438119e-10
3.3050299081733e-9
2.521377811114924e-10
1.0887685080328058e-10
2.2355617398421703e-10
2.984359541590683e-10
3.671851715730685e-10
4.403946581111331e-10
5.24272891993037e-10
6.24431969132557e-10
7.473797677186886e-10
9.017728271438059e-10
1.1000981212207968e-9
1.361409355244674e-9
1.71618876415421e-9
2.215568166886079e-9
2.9500946798184904e-9
2.377848690452841e-8
5.82951601562416e-8
3.588143971317294e-8
3.16672507714576e-8
3.4308340659235586e-8
4.167193018813133e-8
5.567857382925316e-8
8.13552439744981e-8
1.2372110895054185e-7
1.6704871546990148e-7
1.8384437712409142e-7
1.3021380444158438e-7
6.892907235559275e-8
5.463906240299457e-8
4.4965318072752105e-8
3.407809399652521e-8
3.129186758653308e-8
2.3981534405651324e-8
8.318083703402383e-9
3.0822873274240583e-9
1.196335806083025e-9
1.587200784926439e-10
2.342118319458939e-10
3.4483632862267456e-9
1.706538715679466e-8
1.2056392156815969e-8
1.1077469874056605e-8
1.141402116547934e-8
1.2628738422798128e-8
1.4790196242365243e-8
1.8270053179371427e-8
7.186729506018135e-8
1.0439062085786982e-7
5.69053484169709e-8
5.065550259736626e-8
5.573438876138868e-8
7.110286665655308e-8
1.0219843730808702e-7
1.3190000036073263e-7
1.1540745399136758e-7
9.868560288050115e-8
9.628050127508463e-8
9.426920447256105e-8
1.077501941234203e-7
5.445779258763373e-8
2.0880363173629104e-8
1.1232000324109793e-8
7.988756909385186e-9
6.444283066163517e-9
5.352786431829618e-9
1.9701217987042823e-9
4.998762006209376e-10
3.937359105221185e-11
2.3018940540893185e-10
4.039801951225745e-10
4.768918387869482e-9
9.315137784765894e-9
5.760631651901216e-9
5.153289561963301e-9
5.331777628839126e-9
6.017271857018874e-9
7.273088646309889e-9
3.523315832491858e-8
7.832966818753932e-8
4.691263399150128e-8
4.1460480709799564e-8
4.4767818918191956e-8
5.4258108706871186e-8
7.259946223753351e-8
1.0646715510560468e-7
1.6090949652853443e-7
2.1140256502594754e-7
2.2581804634153057e-7
1.6784251233834554e-7
8.64819967501072e-8
6.790117609883884e-8
5.936315839276108e-8
4.505826089121923e-8
4.070488828863671e-8
3.206140807505306e-8
1.1278628581310614e-8
4.14976591512217e-9
1.5482237550199768e-9
4.9801631863997475e-12
1.0807333953887238e-9
1.6982170195887784e-9
1.705244061416092e-8
1.3579234977660076e-8
1.2952522277979286e-8
1.3512639413551856e-8
1.498181293120507e-8
1.7476376205553222e-8
6.965719034583177e-8
1.2880963729201353e-7
7.239274232681254e-8
6.442805785962677e-8
7.026846551451735e-8
8.751026088586723e-8
1.2239705428731283e-7
1.7487701097286307e-7
1.8310468169976706e-7
1.5456919597739135e-7
1.4261345205404058e-7
1.4948266264813903e-7
1.362584859937479e-7
1.651237263867682e-7
8.458607553465462e-8
2.6554003235288374e-8
1.328635023150403e-8
9.07857822400057e-9
6.957796003846716e-9
5.530634884992268e-9
1.7248723884964433e-9
5.7027824727438e-11
6.087031382768287e-10
7.640221156090024e-10
5.45237886371677e-10
1.0486335363528877e-8
9.937965856508384e-9
7.162625323207636e-9
6.791119418382493e-9
7.243843556235931e-9
8.329045217666795e-9
4.1136599660261144e-8
1.0605172027698855e-7
7.248601737855863e-8
6.082390802368459e-8
6.198364385779597e-8
6.958840325650402e-8
8.378879311502947e-8
1.0774154455817778e-7
1.4725092904516277e-7
2.0803806783121617e-7
2.823558872264931e-7
1.393698222997354e-7
9.568002860370468e-8
8.969444606745892e-8
7.678504819019784e-8
6.532934253025457e-8
6.1076699008289e-8
2.7746483709338716e-8
1.0381263451860221e-8
4.6766040176039046e-9
2.2122533181945067e-9
8.923214578779811e-10
1.9115596824557175e-9
2.170197726637283e-8
2.5207542998914137e-8
2.112108754097219e-8
2.0773569370735478e-8
2.2179311959941115e-8
2.514976125162246e-8
3.0075653299631125e-8
3.79306393927478e-8
1.440235576785017e-7
1.7510095171523095e-7
9.981412589345186e-8
9.328230667912328e-8
1.0888349886266017e-7
1.505336564378214e-7
2.266893391909785e-7
2.4071315002034757e-7
1.9810220790518202e-7
1.8901674106464457e-7
2.1094536495480482e-7
1.7595430945132403e-7
1.9439367840491103e-7
1.655341524534946e-7
5.239932393471271e-8
2.131578936335792e-8
1.3138116429299266e-8
9.709585611381212e-9
7.973489312739986e-9
4.7022754015626705e-9
1.0383136651239927e-9
1.1785164359180408e-10
5.072601109887715e-10
2.282540230205702e-10
4.938359394531848e-9
2.4690417970090524e-8
1.1961013972700867e-8
9.89383101707706e-9
9.910419833475892e-9
1.0982229612067016e-8
1.3095607794373684e-8
6.121825097867576e-8
1.4536233440067612e-7
9.081193644039487e-8
7.644725966658786e-8
7.849947420239805e-8
8.953799920485497e-8
1.1096174821392686e-7
1.4901052348824665e-7
2.1377656091738802e-7
3.07022311237995e-7
3.8768413050265846e-7
2.035819137715636e-7
1.213620483902498e-7
1.0855503589715385e-7
1.0142124382481133e-7
8.327902150202013e-8
7.825481268795524e-8
4.276654756967535e-8
1.568758926449405e-8
6.725860241817144e-9
2.872614470879563e-9
3.3796248384106397e-10
1.2797886013199364e-9
8.404463917436153e-9
2.399025557105297e-8
2.249421597875058e-8
2.2922903713009176e-8
2.466030496636339e-8
2.7807356182453636e-8
3.2775769347602904e-8
1.298250599325074e-7
2.1948688652077025e-7
1.2628866637575343e-7
1.1668798541331516e-7
1.3283013260070394e-7
1.7525292276513306e-7
2.608144759978917e-7
3.471465827594402e-7
3.059822754689787e-7
2.634168410678948e-7
2.6807902279554505e-7
3.2347320583250184e-7
2.4811403540882097e-7
2.5165852826984953e-7
2.1928846204355267e-7
5.6377116725959315e-8
1.9391422716710682e-8
1.0987304722613228e-8
7.843005740668818e-9
6.049392166321204e-9
3.180293817328243e-9
6.648053213189259e-11
8.409034155882922e-10
8.532057249245706e-10
8.271451464818807e-10
9.978440209690492e-9
2.4568813601351686e-8
1.3755666920940445e-8
1.2125712589844973e-8
1.2553509879646077e-8
1.4236867977811546e-8
6.567883235708151e-8
1.756523730845966e-7
1.3420091131041618e-7
1.0877067883492023e-7
1.0678535782874675e-7
1.1487559086845528e-7
1.3122373576197687e-7
1.5825813116834058e-7
2.0148177710522117e-7
2.6924736803552926e-7
3.6941217524988364e-7
1.9237573433927043e-7
1.4924742076446976e-7
1.4966758324085415e-7
1.431478001476392e-7
1.3318340139136303e-7
9.42775959083414e-8
3.72523915820365e-8
1.6701336104902135e-8
8.650110628586555e-9
4.627488659359345e-9
2.3388201604509113e-9
5.40742682169172e-9
3.7352304027087856e-8
3.417278910555021e-8
3.462185206790516e-8
3.6819274084823476e-8
4.0778738912424936e-8
4.7061421956869164e-8
5.665816718377853e-8
7.135849477284776e-8
2.738058286950668e-7
3.046711010375003e-7
1.8362143348680318e-7
1.79833331764624e-7
2.2188391942381434e-7
3.2845236874565795e-7
4.779394514518989e-7
4.208588381692892e-7
3.532469761120906e-7
3.7028561634651424e-7
4.802953122664657e-7
3.4536063709188904e-7
3.0270524635087673e-7
3.2089250436592235e-7
1.1862817648835387e-7
3.202030643212957e-8
1.4777640200420479e-8
9.892786096385058e-9
7.73714701933142e-9
6.108717524579004e-9
1.7452431287711266e-9
4.3771284830141447e-11
2.6728000507480164e-10
1.0118113680059008e-9
6.683761359967578e-9
4.5768532133106054e-8
2.6815558791685566e-8
1.920064292153184e-8
1.8321621594791577e-8
1.9935975377283562e-8
2.367196420016534e-8
9.961054339197617e-8
2.521612887291652e-7
1.7222450266657524e-7
1.3925167375652085e-7
1.3716267845074953e-7
1.4917343930819936e-7
1.745151344399686e-7
2.1919870504348238e-7
2.958273747153465e-7
4.2417580162238186e-7
6.015304040726406e-7
2.9944508382373684e-7
1.9483912765888726e-7
1.761709575940866e-7
1.7748838685436304e-7
1.734588235645815e-7
1.3551753196657815e-7
5.52970227772445e-8
2.514528166259572e-8
1.3073820774528704e-8
6.621912108127361e-9
1.7036526724270103e-9
2.8449365838276252e-9
1.1922547374693994e-8
2.6760552004011277e-8
3.496759288235276e-8
4.087160873051148e-8
4.675241207526654e-8
5.4200246718173006e-8
6.450145506161089e-8
2.455325940093784e-7
3.9299996486853346e-7
2.3903809762410826e-7
2.323464757131742e-7
2.798736907746712e-7
3.9784053307674605e-7
6.121342592481882e-7
6.376426763727858e-7
5.037922689403974e-7
4.667148230382638e-7
5.530796363186673e-7
9.15969371846516e-7
5.479422268755838e-7
3.7294979380197673e-7
2.653142105035072e-7
1.2484030249469308e-7
2.4061670099889306e-8
7.484473174613223e-9
4.491661765821642e-9
3.343422875046414e-9
1.813348435819418e-9
4.10906821340903e-11
5.449216878711138e-10
7.167458202484055e-11
1.9511769117659863e-9
8.677392118129382e-9
5.922684695209409e-8
3.131535883943268e-8
2.2205691289015862e-8
2.1369022257613373e-8
2.361571461338894e-8
8.744275089182581e-8
2.54020486392092e-7
2.468841750129783e-7
1.9376095141037337e-7
1.8186962181074542e-7
1.8701497697922118e-7
2.036048663769051e-7
2.341491223424359e-7
2.896355975619817e-7
4.084202162668019e-7
7.30255137344056e-7
4.356591814139313e-7
2.8314954346988404e-7
2.443307463332724e-7
2.734772055401526e-7
2.5750415799576544e-7
1.0858867762628702e-7
5.12119839580302e-8
3.0736266708264066e-8
2.0505313124293497e-8
1.4266356253979965e-8
1.1619560907874273e-8
1.7683220364575846e-8
2.2363322251860198e-8
3.624308398859989e-8
5.1661449961635e-8
6.55986389771963e-8
7.93351430145447e-8
9.534196199980558e-8
1.1615346034111927e-7
1.4481014516571817e-7
5.486137977774291e-7
5.526168817232709e-7
3.7207183689916736e-7
3.9512263067315907e-7
5.364501418794011e-7
8.609905533562585e-7
9.30891515063814e-7
6.930947965295087e-7
6.431126430622498e-7
8.334283538451065e-7
1.7641555678612684e-6
9.788049345783748e-7
5.530861047733681e-7
3.288014318046782e-7
1.5467948552296681e-7
5.161561111095753e-8
9.890392080859597e-9
3.790452659571953e-9
2.7062639149126645e-9
1.8209938460916454e-9
1.0816757865373762e-9
8.725096834514547e-10
1.2423092461175891e-9
2.483628274034222e-9
6.4759091954611876e-9
2.2139937829402967e-8
1.1417540096348475e-7
4.185011131071325e-8
3.304745374038141e-8
3.367728104872267e-8
3.9092333196938847e-8
1.1530523382643387e-7
3.408717388350548e-7
3.2200392445264863e-7
2.4907912075498777e-7
2.3187743143672522e-7
2.389437565552028e-7
2.659550653722437e-7
3.264629952258587e-7
4.854750307627813e-7
7.754089598167643e-7
5.0392745354151624e-8
5.485292187140247e-8
1.1028025764746566e-7
2.38175388142064e-7
3.2294068571598287e-7
3.0087096307737097e-7
1.5078745538951313e-7
8.393334995672366e-8
4.864137809313281e-8
3.117651015819761e-8
2.3557018541612943e-8
1.6289905414561074e-8
2.0177775672971474e-9
2.2486920476985443e-9
1.3307945144403039e-8
3.1593670719991444e-8
5.6659897075415065e-8
8.458117509084031e-8
1.1313512341024046e-7
1.4405729389143138e-7
4.881228718898988e-7
6.76376879777466e-7
4.849828055759225e-7
5.34560796548214e-7
7.452706681612818e-7
1.2102111499073362e-6
1.2192459673844205e-6
8.827394841016504e-7
8.204791464066822e-7
1.1340676776885332e-6
3.50791284977809e-6
6.0358744329679415e-6
0.000020129614460429237
0.000015511108059112613
3.940852312648212e-6
7.254647545456845e-7
8.89064164504534e-8
9.372219454507463e-9
3.167771785851991e-10
8.720361382573053e-10
1.0885473752629358e-9
3.50015495200452e-10
6.191913029953661e-11
9.942447183747913e-11
2.8743860937944875e-10
9.763880695636823e-10
4.5311979405416803e-10
8.107870428767396e-10
3.9474415962936525e-9
6.179538677291012e-8
3.459102032241478e-8
1.4270847512976998e-8
4.770538340701836e-8
1.2739694220990457e-7
1.8843834202577726e-7
1.9948464587824627e-7
2.0561169319503423e-7
2.2716540500431793e-7
2.667247905240211e-7
1.3395714405946786e-7
1.1913471441044138e-8
1.9300667068721006e-7
2.551739499752938e-7
3.064675985344841e-7
2.1439681581145648e-7
2.0512064989280412e-7
1.532421282008671e-7
1.5414761180778674e-8
7.23400686668707e-8
7.341555858427402e-8
5.58286554320722e-8
6.423060877531629e-8
5.212137823655614e-7
5.050464579125964e-8
2.0713628976369918e-9
2.8753477949803954e-10
1.8222997598111217e-10
2.15499308629241e-10
4.189649375777391e-11
5.912037345633954e-11
7.242415179514398e-11
3.361053148647542e-11
1.3963934181690781e-12
7.730661953516055e-12
1.3337068564203893e-11
1.9557689730916475e-11
2.796992708031365e-11
4.004429735654489e-11
5.7878293667538465e-11
8.494279344622646e-11
1.274472853781977e-10
1.97400464517079e-10
3.204183845592542e-10
2.617496352563159e-10
6.87068046512492e-10
3.7502502257217466e-10
7.897104448461694e-11
2.2316760736292987e-10
6.014493471353951e-10
1.1553133747915485e-9
2.0503699986943713e-9
3.571742152116563e-9
6.1388471899356295e-9
1.0016477428433548e-8
1.4477553791736334e-8
1.6929205343109877e-8
6.301902583048983e-9
7.65614781187909e-8
7.038764347126881e-8
1.0929324057127317e-8
3.174594801307185e-9
1.995223830867711e-11
5.737566516507781e-13
5.102334883764482e-14
3.361030436731692e-13
1.1826966360974692e-13
6.477437816632528e-14
6.744964338845556e-14
7.93413353982359e-14
9.525621987580018e-14
1.1542929419717787e-13
1.4089380729214573e-13
1.7303812433756562e-13
2.136662923617328e-13
4.945541630494926e-13
1.5235626012863152e-13
0.
3.478642808498257e-14
7.25373296791191e-14
1.112944663745759e-13
1.594501094396271e-13
2.2417531742988395e-13
3.1382023257110044e-13
4.3955586028654357e-13
6.171428077708512e-13
8.692809204081801e-13
1.2289837598868361e-12
1.7445207396006152e-12
2.4865975748091157e-12
3.5584589009148993e-12
5.109061045279147e-12
7.347249979231346e-12
1.0548796102946587e-11
6.05302199766573e-11
5.97751941902998e-11
4.938740382305749e-11
6.158178029353529e-13
1.0487635872528199e-10
2.7579148533829566e-10
5.126058102164784e-10
7.913806387108825e-10
1.075478021627163e-9
1.3327345336272326e-9
1.5496858230328272e-9
1.735879721434438e-9
7.680128295703215e-10
7.609472910434589e-11
2.5057678301467934e-10
4.3926455820383136e-10
1.0599189927317584e-9
7.128340216683079e-9
1.709294164148435e-9
1.451020163136413e-10
4.696090911915076e-11
1.0070325535265898e-10
1.2890718487412621e-10
1.5291806342475127e-10
1.7867609332166183e-10
2.0862711227032146e-10
2.445594532941751e-10
2.8898378820349135e-10
3.4754251101106895e-10
4.3666081429490616e-10
5.991031052159072e-10
1.6381119187779447e-8
2.4356173945822726e-8
1.704342467867963e-8
1.9053974090684586e-8
2.6487754389875154e-8
4.400481825869098e-8
7.968279077804985e-8
1.0584441126612178e-7
1.1702401016365305e-7
1.2140242347628196e-7
6.2544691391821385e-9
6.213107597215081e-8
1.3453459889320273e-7
8.506096706521435e-8
4.8451719058804696e-8
4.617941630665015e-8
3.787798801635419e-8
2.9399339116088965e-8
2.823137793697148e-8
1.122677943941003e-8
3.1516188400176034e-9
4.3367373911806026e-10
1.6692046525325065e-9
5.362538057658085e-9
1.4464791256839193e-8
2.126635335288025e-9
3.833955217583555e-9
5.2947523908121965e-9
6.175695565037197e-9
7.121041127611967e-9
8.336638738062745e-9
3.7343767159687365e-8
9.906795702553106e-8
6.081247862440037e-8
5.2608345549856346e-8
5.5285781770428865e-8
6.485403606470051e-8
8.325723116548368e-8
1.156274742755405e-7
1.590491319975628e-7
1.6919196392625143e-7
1.455916285153579e-7
1.4983593005676826e-7
6.346809685138559e-8
2.5187531737597514e-8
1.4312489945862116e-8
1.0401057189135358e-8
8.289824176881209e-9
6.977014622504342e-9
3.1639487487988366e-9
1.1844159453539584e-9
6.918531874623926e-10
8.976309150091233e-10
2.1936200940160114e-9
6.891796340713738e-9
3.045228872385749e-8
1.4741871594355681e-8
1.1059597763849431e-8
1.074642392279093e-8
1.2001115617288051e-8
1.4896411383817494e-8
2.0511150858619404e-8
5.984855490696978e-8
9.628676233762979e-8
5.4324216344556625e-8
4.963294154309571e-8
5.615225768630149e-8
7.364345508725259e-8
1.1081802980700497e-7
1.7923382637526874e-7
2.462802328275074e-7
2.6332833647602475e-7
1.2417446460153741e-7
2.477383013210815e-7
1.5447156299559565e-7
8.78262409582603e-8
8.023849822757576e-8
8.480365014161847e-8
7.445051940415196e-8
7.091731576500373e-8
3.250864006311019e-8
1.1368084583665036e-8
4.209656655981581e-9
2.977170047255712e-10
4.403228555914935e-9
1.4779043696534666e-8
1.7640544887725825e-8
5.0373156238827445e-9
1.0305179887107554e-8
1.2664268130145125e-8
1.46750409693685e-8
1.707508872994064e-8
7.020449392822892e-8
1.723490532839095e-7
1.0343401917713811e-7
9.361739936639575e-8
1.0317586879647255e-7
1.2889002112280494e-7
1.799666168337904e-7
2.6645642883171317e-7
3.127383149724338e-7
2.661357384410951e-7
2.337306642704807e-7
2.4070753594474e-7
2.2724421691518356e-7
2.0110954015074138e-7
6.00853100120483e-8
1.8678706181638847e-8
9.793749116343042e-9
6.946570015778378e-9
5.155738664405568e-9
3.9423707611574825e-9
1.2623993098898453e-9
2.0428611335613163e-10
2.428608140842974e-10
1.351548528074329e-9
5.170428291308371e-9
2.6896400541411442e-8
2.1443711768969683e-8
1.4105615069762612e-8
1.3117685797469247e-8
1.4237698343069233e-8
1.712670534765403e-8
6.85758274723235e-8
1.5923586487440116e-7
1.0253589673347736e-7
8.376648365887247e-8
8.374573093625898e-8
9.311719408163619e-8
1.1261685516564188e-7
1.4813536641864768e-7
2.1125467007514216e-7
3.1512523686754964e-7
4.036379576689353e-7
2.1442796458539434e-7
1.373079426422751e-7
1.2657898101963054e-7
1.444177138295852e-7
1.6408843372497094e-7
1.4573040967329772e-7
6.061396489928078e-8
2.577967703662386e-8
1.262237920104241e-8
5.922049018829763e-9
2.2418967118124734e-10
9.210455131229232e-9
1.7204281897202103e-8
8.99942953144747e-9
1.917904572571031e-8
2.4437202606414336e-8
2.858223275032805e-8
3.326514524295049e-8
3.941734281869128e-8
4.8005341564772934e-8
2.1199581640129598e-7
2.768323102551329e-7
1.6918955836302877e-7
1.674682799662319e-7
2.083978330656557e-7
3.1103453190155733e-7
4.656406412909082e-7
4.154150810715192e-7
3.4034354964639186e-7
3.531516120598705e-7
5.039076810496238e-7
3.454328285734108e-7
2.7784565529467697e-7
1.847728254343143e-7
6.206664627934629e-8
1.6304139858390924e-8
7.618353325717845e-9
5.463957297801473e-9
3.98295508812157e-9
2.9843739749518826e-9
1.269103589700189e-9
4.715411098663374e-10
8.814768531440381e-10
2.6215519656995147e-9
8.063690551832271e-9
4.0239403197949773e-8
2.936803100950106e-8
1.928549983800088e-8
1.813140003407047e-8
2.006649362818127e-8
2.480763331097409e-8
9.115473192802067e-8
2.1294194302397183e-7
1.439884316365149e-7
1.141379552651765e-7
1.1114340501297597e-7
1.206375474393019e-7
1.4268498732636636e-7
1.844017062632131e-7
2.61624423136986e-7
3.934229013008112e-7
3.9896269662461454e-7
3.0798398738333216e-7
2.0942569229833682e-7
1.7628899298605188e-7
1.981468858875882e-7
2.785054955270596e-7
2.124642489053994e-7
8.294364817178786e-8
4.0219833703702335e-8
2.2742693508956447e-8
1.242884414440434e-8
2.234302449788794e-9
2.2406733503132612e-8
2.619688028686511e-8
2.6798914682866233e-10
1.811464901491198e-8
3.0347800047591556e-8
3.9134844884178905e-8
4.7418767154226725e-8
5.702826593352267e-8
2.3057714074620643e-7
3.679486611072658e-7
2.345383301704511e-7
2.3765676367059017e-7
3.011922846738927e-7
4.580610065305061e-7
6.915790467201113e-7
6.04543756367381e-7
4.911482021472967e-7
5.11702640186128e-7
7.687065078670752e-7
2.4198266018807135e-6
1.2063238865442267e-6
5.419481120367086e-7
1.4787204392046452e-7
4.1714780100456026e-8
1.6974413571677528e-8
3.964906234085277e-9
1.0819779462736394e-9
6.695996536116904e-10
1.53242313438337e-10
3.715144405390724e-11
5.240621335300146e-10
8.395914304412204e-10
1.5136120518725447e-9
4.037095692460408e-9
1.3060870931588938e-8
6.763797487451605e-8
2.2581847751453727e-8
1.797270463748959e-8
1.8930107461742438e-8
6.299952768586545e-8
1.7186354168427433e-7
2.129653570563548e-7
1.64183148464874e-7
1.4719407065131588e-7
1.4748848418913495e-7
1.5981410119360963e-7
1.8754783171398438e-7
2.455302791246701e-7
3.7703289362076646e-7
2.6925951141101696e-7
3.176713598023831e-7
3.765461389225325e-7
3.7845085810237605e-7
4.827007002858009e-7
3.5067459760869715e-7
2.1145984769950905e-7
1.1358775476904985e-7
7.614311144237974e-8
6.507398603570149e-8
6.901276833728511e-8
1.6002064679791828e-8
7.732343637098345e-9
6.4723670448793e-9
5.408806352297013e-9
2.5882257066132192e-8
4.862063840667809e-8
6.961156358120932e-8
9.022953014945158e-8
1.133243065678967e-7
1.419385022748328e-7
6.373688550747343e-7
5.311995558780831e-7
3.9997458713295597e-7
4.678684390559069e-7
7.20618355283576e-7
1.1171013047468263e-6
8.624891705800131e-7
7.112519045241469e-7
8.531467760489187e-7
1.9245786345888047e-6
0.000020758874328897602
0.000012616796001171821
4.9901262662179755e-6
1.0538557685616902e-6
1.5831186052302192e-7
2.6319885906480115e-8
5.124306586206506e-9
9.3358810800268e-10
1.9784410026484682e-10
1.5091288822592834e-10
8.125651560109637e-12
1.0110914781998176e-10
3.07619050553846e-10
1.5159117076764763e-9
7.404516571515563e-10
1.172197087407223e-9
4.408201456538102e-9
2.692216232705391e-8
5.890876564206887e-8
2.5465713203382308e-8
2.3859936811396798e-8
3.6305812848789714e-8
1.2520212247770954e-7
2.3471822585729758e-7
2.0532141041553382e-7
1.7730938351945492e-7
1.7136984719766912e-7
1.8499267670621783e-7
2.2918037822541144e-7
3.505661031436461e-7
1.7616809447039942e-7
7.937551866936182e-8
7.877731226175757e-8
1.0443045589419935e-7
1.827455420526224e-7
2.0468194661200642e-7
3.1712000127010396e-7
2.6098357500930603e-7
3.155812692741962e-7
4.420705250068406e-7
8.668975845727358e-7
1.9381448340792257e-7
4.2320222766947546e-8
4.165580049176711e-9
3.5905008888830515e-8
6.255234974164274e-8
6.033289219343635e-8
3.5484208975703746e-8
1.0344589734449268e-8
1.2028626154386222e-8
4.47799691136972e-8
6.423283216262802e-7
7.470798612541601e-7
6.176569162245904e-7
8.208380888863842e-7
1.4206783879180137e-6
1.207590661373206e-6
9.22673341504121e-7
1.1530243640504852e-6
3.5728230605675025e-6
9.031111869826969e-6
3.0537673376697535e-6
2.0410550401053504e-7
2.4570039168510386e-9
4.08939093003509e-9
3.4521369554713927e-9
2.5166268955403183e-9
9.035283067809056e-10
9.50582124397409e-10
2.6216142335425206e-11
9.092485278275926e-9
1.9440488838616862e-8
1.0170920534573417e-9
8.550546992659245e-9
4.0797939265307314e-10
1.8604980759999535e-11
4.0520156140108355e-11
5.150106611968766e-11
4.7401630233304544e-11
1.7903706276020762e-11
4.731955109540844e-13
1.6373264980670896e-12
7.931178741860766e-12
8.726081757090366e-12
1.034037441516686e-11
1.23153842307089e-11
1.4316322783694618e-11
1.611048499809886e-11
1.7603301558875626e-11
1.8819716040737705e-11
1.9835933311708713e-11
2.071534752077721e-11
2.1471157305734556e-11
1.815659734101438e-10
2.249018437825792e-10
1.9754824042182848e-10
1.2537278107939988e-10
1.9981802323687795e-11
3.245928537887704e-10
9.806428764231656e-10
2.3001060158299235e-9
4.530574335532703e-9
7.827644078192546e-9
1.1860364045632444e-8
1.0434936137087943e-8
9.513508258939993e-10
1.1535234677616735e-8
5.551986024652596e-10
4.508683909370418e-11
4.708940476092227e-13
0.
0.
1.1257878851874679e-13
4.652368452125017e-13
2.743083374636643e-13
2.9432980623399625e-13
3.457902071597189e-13
4.1656862834766686e-13
5.072299313358249e-13
6.218529404840855e-13
7.665766898475325e-13
9.495680942514414e-13
1.1814429715588803e-12
1.4759348107793594e-12
6.506637387797966e-12
1.514706281008363e-12
2.7720500057155093e-13
2.618964609962488e-13
6.392864122322622e-13
1.0295468901042897e-12
1.5166126099761607e-12
2.1773337818060353e-12
3.105561115119684e-12
4.430357849815715e-12
6.337487372912519e-12
9.098571726990211e-12
1.3111390835777497e-11
1.8952556971786384e-11
2.7435501096633435e-11
3.964365539296435e-11
5.686106351949221e-11
8.026980582546811e-11
1.1035491611447473e-10
1.4636194082584157e-10
5.75559989888167e-10
2.9386706096094484e-10
5.040903767642093e-10
1.963419989360289e-9
3.868984364804968e-9
5.452774216420427e-9
6.4492697496005854e-9
7.1489365387286174e-9
7.767416611132615e-9
8.37923216143138e-9
8.999172245814714e-9
1.0623920766856704e-8
2.7556596718663188e-9
3.851236018398657e-11
8.652141888332327e-10
1.6394881778959034e-9
3.4693283260795707e-9
1.3127085132905678e-8
8.231398739482303e-9
8.957286321529563e-11
1.057620392011381e-9
1.1848395584394488e-9
1.2300107930572862e-9
1.2991156530285616e-9
1.421002637787553e-9
1.6220814490767735e-9
1.953654090751835e-9
2.5387478957061326e-9
3.7209234928541603e-9
6.307550372254423e-9
2.624909614560511e-8
2.839879601548772e-8
2.0183275272850582e-8
2.301124427498295e-8
3.322373527436435e-8
5.834022889443726e-8
1.004163491453887e-7
1.162713330078448e-7
1.332066127170135e-7
1.1235509286616137e-7
7.65468396324543e-8
4.1373320676127464e-7
4.229100458360119e-7
3.856517735976099e-7
3.3434490529377683e-7
7.977142316432739e-8
7.920175130443929e-8
5.521710972796944e-8
6.078724380341992e-8
8.578589469071389e-8
6.761576839038959e-8
2.011325916920852e-8
7.562071845482476e-9
1.2549697733866675e-9
7.836764046791867e-9
6.233664823517052e-8
3.440182789062384e-8
1.5514743263589974e-8
1.7634888055697879e-9
4.412514486839503e-9
7.45342744514998e-9
1.156356273429639e-8
9.19768877883945e-8
9.931156184323748e-8
8.785480341636134e-8
9.020497997497113e-8
9.958638194765298e-8
1.1541387423610727e-7
1.399356483301177e-7
1.7766361071030988e-7
2.341228618642792e-7
3.0341419496177273e-7
9.909228027218638e-8
3.870180112401197e-8
2.0899541046663268e-8
1.3766427172914432e-8
9.387420974378036e-9
6.3425357419171775e-9
2.2746940134610742e-9
9.201370300181052e-10
1.3668237558980608e-9
3.1292083790663807e-9
7.2202625527243214e-9
1.783319640588297e-8
6.46797873750679e-8
6.468524874243945e-8
4.151843792695705e-8
3.944620971423055e-8
4.642494437718406e-8
6.520244009569975e-8
1.1014056586864337e-7
1.7514804938083858e-7
1.3677116826153265e-7
1.5321191624830614e-7
8.604855608541645e-8
8.033661604920577e-8
9.488593408797927e-8
1.3527566514820207e-7
2.26058817572618e-7
3.575048993820731e-7
4.2464338066365863e-7
2.0149354609817709e-7
1.47672067891488e-7
2.63896123086265e-7
1.2759818759605067e-7
2.0336418903781252e-7
2.0113799228713084e-7
1.3571540653076174e-7
1.3830648106476974e-7
2.1155988599389547e-7
1.3317615160427849e-7
4.7131343066748235e-8
2.268426409821227e-8
1.1099526497432648e-8
1.0458432660492726e-9
3.916359800744961e-8
5.752143120873611e-8
3.000545231324558e-8
9.773291695788704e-9
6.861602248202941e-9
1.691104699241749e-8
2.3802108875120115e-8
3.0028100220355325e-8
9.953346138160097e-8
3.2030396772151465e-7
2.0625526211057492e-7
1.9831182117569316e-7
2.3108364089045993e-7
3.099984912319164e-7
4.727548375730564e-7
6.664855764298959e-7
5.886370050957482e-7
4.888680629470234e-7
4.951613846767087e-7
3.3268537955959297e-7
1.8647463342206492e-7
5.634877212957421e-8
1.4824905938420665e-8
6.867544944929584e-9
4.931153696239663e-9
3.433770206764808e-9
2.8635179525874894e-9
2.8730502770389347e-9
2.6667503890905207e-9
3.641095241506107e-9
6.495918604336041e-9
1.3795425194776014e-8
4.042300840850472e-8
1.1833796228777855e-7
5.346760989591674e-8
4.550332107685486e-8
5.0373310691077125e-8
6.572986018428724e-8
1.299514684033708e-7
2.7540289411900845e-7
1.6566689143685123e-7
1.3222624222730715e-7
1.3065740696852912e-7
1.4647888910216707e-7
1.841964491660265e-7
2.6310018905058885e-7
4.2502169385814594e-7
5.357239904099746e-7
4.283293571576849e-8
6.771320912699576e-7
3.1929393162447294e-7
1.7763828742285555e-7
1.4288760165752437e-7
1.5527422718398614e-7
2.682489468559963e-7
4.189310530071438e-7
3.3521290888618086e-7
2.7173918153691795e-7
2.1473106346364083e-7
1.8869975892452319e-7
1.7722053059093856e-7
1.324618750715237e-7
1.5576200661501623e-7
1.5813397768128758e-7
3.3421981462132153e-7
2.6096669977898145e-7
5.2775560832712936e-8
2.4502798982439852e-8
2.0703154798865685e-7
2.0245884438041882e-8
1.900066685549391e-10
1.015926418032112e-9
3.2723963738720155e-10
4.423166415823478e-11
4.9125618743342044e-11
1.351619785676433e-11
1.6801260909109628e-13
5.448872717525201e-12
9.815660958754045e-12
1.4718800191718188e-11
5.857129947485445e-11
1.6264456887544155e-10
1.3776144495009898e-10
2.870998124045209e-11
1.0139816616611379e-11
3.33385001959132e-11
5.4380579473360305e-11
7.905217081912825e-11
1.1183867881699749e-10
1.5805334393570114e-10
2.2542175983975626e-10
3.2620565767576724e-10
4.808029029284348e-10
7.243677499456325e-10
1.1193844778777222e-9
1.7794880634611874e-9
2.910993620132187e-9
4.860696093156797e-9
8.046930819406336e-9
1.2427239052863068e-8
9.892345290666575e-9
9.74076425542149e-9
8.887017841131178e-9
7.988616946627566e-9
7.30517778367263e-9
6.865052621437826e-9
6.61923324059348e-9
6.493832716158798e-9
6.379910648203787e-9
6.0474205194843886e-9
4.8386746031951415e-9
2.343187767578603e-8
5.054783346576489e-9
2.87020412731081e-9
2.947491149532053e-10
9.69918022535594e-13
8.975464440451127e-14
1.4424265112289833e-13
4.4120189008347555e-13
1.1324194120671802e-13
4.235992599332733e-14
0.
0.
0.
0.
0.
0.
0.
2.4136564773461402e-14
3.320478163487351e-14
4.574396586566069e-14
1.0116107855751227e-12
8.223393325255648e-13
9.459924052133283e-13
1.1670451973124833e-12
1.4714490946621549e-12
1.8715950670668272e-12
2.3909910255282573e-12
3.0620839368212854e-12
3.926523815970294e-12
5.03564602694472e-12
6.449791456857815e-12
1.2613674696735771e-11
9.103787584665655e-11
1.3377259891206986e-11
3.663439528557514e-12
2.158816983990525e-12
6.812763708191522e-12
1.1953219056905871e-11
1.823887939408967e-11
2.5913269389799452e-11
3.485146361042338e-11
4.467568949918163e-11
5.50798728257965e-11
6.60980704421956e-11
7.810891563164097e-11
9.169985309895809e-11
1.0756999745809935e-10
1.2651622612272212e-10
1.4947749706833027e-10
1.7761706610723384e-10
4.71238501264621e-10
3.69098431915447e-9
7.69790435955147e-9
7.578765058541202e-9
7.695813381125583e-9
8.388763784488879e-9
9.444801241240706e-9
1.076359284756557e-8
1.2306788079301101e-8
1.4061496832734653e-8
1.6018232203803234e-8
1.8155504953725298e-8
1.486834002771037e-8
1.2359605561609948e-8
1.1446140123731187e-8
1.0601809878939749e-8
4.958588130303017e-9
1.7100885163626613e-9
7.793014759229326e-10
5.242298936942685e-10
6.603089181878426e-10
1.5838322013064892e-9
6.1157764772312885e-9
1.0261787774462292e-8
6.253657149197042e-9
5.472864094844267e-9
5.659018143797497e-9
6.511585561470777e-9
8.179986306921781e-9
1.1196376996151622e-8
1.6864216464958206e-8
2.8454526205602097e-8
1.970829751515495e-8
6.250580931052967e-9
3.702164139280765e-9
6.1833663335441615e-9
1.4133609878666018e-8
3.116554220446659e-8
4.303397969875828e-8
5.2936866176533495e-8
6.768224738052827e-8
3.6321942378606986e-8
5.319996241720453e-8
6.42388791434643e-8
5.488623001608137e-8
2.836413761589764e-8
2.0411592208817593e-8
1.3059554037527165e-8
9.499019437650291e-9
8.598443427352826e-9
4.702424593998231e-9
1.0733435581538082e-9
6.885716550698526e-12
6.892327305296585e-10
1.604310388230183e-9
2.529685079551805e-9
1.2436601423008114e-9
2.466389092767658e-9
2.6629247769138887e-9
2.8905632072763656e-9
3.244444797924787e-9
3.7691755978363125e-9
1.6313484938318873e-8
4.111475290871716e-8
2.5282344222076373e-8
2.053239968001359e-8
2.0219551646571934e-8
2.196555202461391e-8
2.562584289519674e-8
3.1834272456732645e-8
4.11076043691773e-8
4.954661329999325e-8
4.777378439606636e-8
3.3036286796776237e-8
1.6196085187961384e-8
8.053122494836014e-9
5.150477662472304e-9
4.017557702685185e-9
3.5411739464112104e-9
2.5205891487688968e-9
8.897448322799502e-10
3.4774150726265756e-10
1.580898869038356e-10
1.3127988008247463e-10
4.321508942269454e-10
2.0170008223873974e-9
5.193527392507865e-9
2.8417843972420035e-9
2.374405891954135e-9
2.3706534485419235e-9
2.6287181590887407e-9
3.1713406372107915e-9
4.173062106258422e-9
1.982727165595929e-8
3.3474357766033725e-8
2.1265979211620862e-8
2.1654858426564477e-8
2.7135017440718727e-8
3.9595058932245994e-8
6.592871232399162e-8
1.0475628747702586e-7
1.206772293625811e-7
1.2764571605027072e-7
1.0520187150571066e-7
1.349723479975799e-7
1.1587477097888248e-7
5.857456596010202e-8
4.548772605977993e-8
3.5523146345279925e-8
2.53610070447844e-8
2.2964012868060765e-8
1.6531598819737638e-8
4.9967933482890095e-9
1.4415101798467457e-9
1.0758042363492555e-10
1.5593392718240083e-9
3.2627782323937502e-9
1.4321004486032691e-9
6.055525359090991e-9
6.43023606074028e-9
6.770690440050572e-9
7.407071820363833e-9
8.431255388236181e-9
3.452561937653193e-8
8.50334022142801e-8
5.108640064246174e-8
4.3683142631850104e-8
4.532238182401105e-8
5.2366898584208506e-8
6.599334967164882e-8
8.974380724630007e-8
1.2218956569868132e-7
1.3316046901409854e-7
1.165355789980859e-7
1.0303949471455851e-7
1.217921105420633e-7
7.424804558497927e-8
2.7820039306191362e-8
1.3674484647028395e-8
9.301396313501666e-9
7.274666010697339e-9
6.1413636941513975e-9
2.8387780684723135e-9
7.349625668266718e-10
5.3304926587374645e-11
1.9842165403572227e-10
2.499325214084124e-10
3.2877620246538303e-9
1.3843281099573589e-8
7.1065726113832e-9
5.938791962163343e-9
5.959355217515443e-9
6.606989631104709e-9
7.888730190697125e-9
3.684788803363747e-8
8.296794564739703e-8
5.001644882536457e-8
4.392176722485676e-8
4.707609765615073e-8
5.651038999360864e-8
7.466434502117394e-8
1.0797138831388319e-7
1.6272500419538544e-7
2.1959582709935192e-7
2.407311282478273e-7
1.6685383217001364e-7
8.772499108744606e-8
7.081065822006226e-8
6.263828413968316e-8
4.819485630922077e-8
4.422499422297782e-8
3.301736604256024e-8
1.1478671348380372e-8
4.3243016870169046e-9
1.645789229513321e-9
2.5518709587956523e-11
1.0961326271268965e-9
2.2624190086311663e-9
1.7499115256396112e-8
1.4254574835665007e-8
1.3732352982718354e-8
1.4392696189776423e-8
1.6001389601413642e-8
1.8702128243009784e-8
2.29372474487804e-8
9.441738254854365e-8
1.412984983673642e-7
7.860767579043759e-8
7.128119993442235e-8
7.997051576655382e-8
1.0434120654226947e-7
1.534495632846375e-7
1.9754607847052482e-7
1.7154842708523683e-7
1.4959810715608737e-7
1.523723614268165e-7
1.4396002528785272e-7
1.697817518882216e-7
8.499683831002766e-8
2.9870075474011016e-8
1.5478879959130982e-8
1.0782679100832235e-8
8.49228933219953e-9
7.117136437708591e-9
2.8475399836520663e-9
7.113337890989563e-10
9.243091610915368e-12
8.561373712973659e-11
1.1108305242357965e-9
7.786699901829862e-9
1.6992329516640966e-8
9.7183615450778e-9
8.491935578255103e-9
8.731602114061768e-9
9.87568668579027e-9
1.2032860479589017e-8
5.386698734441101e-8
1.1762332823217599e-7
6.951759193115092e-8
6.004653240363417e-8
6.344130728580981e-8
7.51770633671426e-8
9.821748701493071e-8
1.4076785114436617e-7
2.1144048962451199e-7
2.8846788107295895e-7
3.141941721849332e-7
2.1285570512489323e-7
1.1126744143327033e-7
9.025346942769036e-8
8.598391945599558e-8
6.887159811750547e-8
6.291145622615318e-8
4.504130944779816e-8
1.594326138522671e-8
6.2148208828177e-9
2.4145414970201847e-9
3.336530559150354e-11
2.3170927972402773e-9
5.365047672925794e-10
1.7070140261946022e-8
1.683194714109425e-8
1.717782861865382e-8
1.8376688993084836e-8
2.055919436425043e-8
2.3998845937568165e-8
9.720910468114955e-8
1.8094113563626361e-7
1.035807420713346e-7
9.417455674403026e-8
1.0507208063247311e-7
1.3460680979935106e-7
1.9439213281080142e-7
2.7553612898750783e-7
2.682194499241996e-7
2.255045841436476e-7
2.1589890661656838e-7
2.438335083587696e-7
2.029773373418614e-7
2.3241751081491386e-7
1.3691626756775257e-7
3.62524362312838e-8
1.5641660948021866e-8
1.0006015666481391e-8
7.426257063128206e-9
5.852367127809509e-9
2.2963475983155235e-9
3.790200936245417e-11
6.499473436073006e-10
5.23581028211094e-10
1.461512506183947e-9
1.3066584594859844e-8
1.811410344835713e-8
1.148568448603982e-8
1.047883641887264e-8
1.1034748941343503e-8
1.2675393206396957e-8
5.9178087783872295e-8
1.5209895313812665e-7
1.076842539641113e-7
8.827747850676687e-8
8.791728209167004e-8
9.631116598052698e-8
1.1279746261582221e-7
1.406334260941767e-7
1.8635464839098784e-7
2.586439586168162e-7
3.5843444061768975e-7
1.7692434885425636e-7
1.2804766811904333e-7
1.2682723129900882e-7
1.2167747650732328e-7
1.1067627657319803e-7
9.218230763816542e-8
3.7462929771728174e-8
1.5551492167300157e-8
7.550656588352037e-9
3.6927497540966186e-9
1.1734789324753162e-9
1.2913301253974503e-9
2.6667189918477963e-8
2.793270267816389e-8
2.7718791579777067e-8
2.908752872295147e-8
3.1906237026082594e-8
3.653333941006989e-8
4.36675110635577e-8
5.461288900263992e-8
2.1609673700954527e-7
2.5504029390887926e-7
1.5105652801539335e-7
1.4585965734000004e-7
1.7678927871454753e-7
2.5598755768712386e-7
3.8311881327220975e-7
3.607589690352207e-7
2.976504481186052e-7
3.0083701500198694e-7
3.7763392300004226e-7
2.8052047461663416e-7
2.684547288318697e-7
2.701642914979652e-7
8.195893454455821e-8
2.574689798123376e-8
1.3531167581826158e-8
9.51225103743173e-9
7.458505804914664e-9
5.600506876269765e-9
1.3971382432685568e-9
3.6842709447748405e-11
1.9700368385325464e-10
1.0912828608715902e-9
6.758391426797316e-9
4.512481927691829e-8
2.1277125274416837e-8
1.5944658081708578e-8
1.546137165915831e-8
1.6977062331354776e-8
2.0306631247959213e-8
8.745332840460111e-8
2.1279040746077116e-7
1.3938085508117593e-7
1.1376385364399205e-7
1.1331605224154101e-7
1.24990930479541e-7
1.4899825421442223e-7
1.916416221764267e-7
2.6518061025251745e-7
3.845835356021551e-7
5.24359067454514e-7
2.5984800103198173e-7
1.6620645678755619e-7
1.5264957017992894e-7
1.576499312387795e-7
1.519221915993011e-7
1.3014071518752494e-7
5.535542817398909e-8
2.3568534804075927e-8
1.1570072009491322e-8
5.499377321915963e-9
8.22971360507217e-10
4.302642107442846e-9
4.238333048084012e-9
2.214604625649165e-8
2.884175922573749e-8
3.316702602014267e-8
3.7535715740945715e-8
4.323167537484562e-8
5.1236533431592394e-8
2.0167354088216108e-7
3.2933561049504525e-7
1.974352955284735e-7
1.897290243039415e-7
2.257137921468276e-7
3.1571024614130125e-7
4.872676765565669e-7
5.464306682116689e-7
4.372070765711618e-7
3.9675509902492815e-7
4.536555266441133e-7
7.035853760284619e-7
4.4203843052975725e-7
3.296061310784285e-7
2.402883031912433e-7
9.60174026155658e-8
1.9904532321736748e-8
7.553292533543276e-9
4.956292288183768e-9
3.587427276358623e-9
2.0428251623120323e-9
1.9505309103239897e-11
5.934193272741218e-10
3.950413572958735e-11
1.8449158448009531e-9
8.769835818176767e-9
6.045880248443115e-8
2.4536790381791885e-8
1.843401214330191e-8
1.8086409416536917e-8
2.017962281066848e-8
8.155596419978825e-8
2.2532494745504066e-7
2.0395331485301673e-7
1.6021305883711417e-7
1.515729398005646e-7
1.5725564384835868e-7
1.7294390688557334e-7
2.0080348985113108e-7
2.4848544510414425e-7
3.3563111312407017e-7
5.178489303312931e-7
3.0171503572615406e-7
2.2622438247514367e-7
2.187694822763645e-7
2.542839640173667e-7
2.575429473998533e-7
1.1304019379311747e-7
5.081684536581836e-8
2.859765994277245e-8
1.7761777131063782e-8
1.1139598252677866e-8
6.346755636307833e-9
8.445454288772293e-9
1.8897415162731884e-8
3.2130006003970373e-8
4.4315345495850974e-8
5.441252397350133e-8
6.446838445520469e-8
7.662711268126015e-8
9.290442399844176e-8
1.1587022482836476e-7
4.579452466588274e-7
4.6517838460688847e-7
3.050333565883833e-7
3.1860900339956937e-7
4.248290395130817e-7
6.77609268165456e-7
7.971782022739967e-7
6.030368159698588e-7
5.479814634442119e-7
6.805865979774414e-7
1.3223156308296012e-6
7.530539333247169e-7
4.700439925770369e-7
3.0154605234106287e-7
1.5223148283781274e-7
4.209330052516186e-8
9.636994816836408e-9
4.553815322742372e-9
3.49231967327221e-9
2.225571805142783e-9
1.3866623577095425e-9
5.43927840140476e-10
8.020576303737274e-10
2.1326551903454755e-9
6.299969172365965e-9
2.33196702587406e-8
7.744695715915619e-8
3.298150656452051e-8
2.7350279877711398e-8
2.840269561046023e-8
3.339589624481707e-8
1.1188907842438714e-7
3.0846584914675734e-7
2.6658375784570884e-7
2.061577340900246e-7
1.9340453688883758e-7
2.0080046826630263e-7
2.245181963848649e-7
2.7265817442549297e-7
3.751028410253536e-7
6.451455140695287e-7
2.896431450073241e-7
2.653238898648789e-7
3.8852751842672085e-7
3.2089892189841944e-7
2.996854635651073e-7
3.366347004986172e-7
1.7152319554855808e-7
7.819342401697273e-8
4.400186986902338e-8
3.036283184351932e-8
2.1993406401275702e-8
1.3022154342198919e-8
5.225406647422799e-9
1.9366260402473072e-10
1.3486294881937458e-8
3.326623138276268e-8
5.4753598782649324e-8
7.466030074365735e-8
9.422995232982034e-8
1.1630646010660341e-7
4.115914540162296e-7
5.866364276623143e-7
4.0329567444202885e-7
4.3083743512456294e-7
5.79744156373493e-7
9.31122049906245e-7
1.11004830775863e-6
8.175419475690814e-7
7.157923403959351e-7
8.743112499385394e-7
1.909670644430713e-6
0.00002757214384003945
9.439127836076735e-6
3.102728616558098e-6
8.254288365638203e-7
1.3490168632251227e-7
2.1389290892917328e-8
4.3444428271744395e-9
8.900830749266928e-10
1.443321982899041e-10
2.032444804259369e-10
1.3737623514795966e-10
4.063837927180197e-11
7.812560340715515e-10
1.3084720640950037e-9
1.0569393381966179e-9
2.535815246575692e-9
1.1897985563498773e-8
1.0737029378683972e-7
3.244111213357939e-8
2.4644491293071484e-8
3.460724612439402e-8
1.2694855240375395e-7
2.6167095434002206e-7
2.5501183554260543e-7
2.3113092138814307e-7
2.2847031089064571e-7
2.491440322320075e-7
3.1523268669508905e-7
4.2654281839017965e-7
1.0496117205221124e-7
6.000536532061372e-8
7.75823181582868e-8
1.2676457296310933e-7
9.002126840377036e-8
5.618943094530184e-8
1.5011609050025425e-7
1.887384742758501e-7
2.086173130763967e-7
2.0282043950940333e-7
1.3681797678856612e-7
8.349562092468666e-8
1.3996509659246218e-8
4.7702281899375156e-8
4.444852337397711e-8
2.1953716224876046e-8
4.1717845343941184e-10
2.0114620676296976e-8
4.819425944016157e-8
8.931502105806496e-8
1.4413301308293123e-7
2.1028791216285755e-7
1.1739068462438262e-6
8.265304631605052e-7
7.202477631785248e-7
9.775424003602292e-7
1.6975098305322058e-6
1.4899176105304375e-6
1.0861434070645281e-6
1.2013788224144897e-6
2.689096113847298e-6
0.000029069169326268744
7.327170040188316e-7
1.6827252798160014e-6
1.7141570205712943e-6
1.2641097784604253e-6
9.663258426181337e-8
1.3782871396899759e-8
7.459196832165083e-9
5.2536897667564746e-9
1.1173925923181978e-9
7.012496222631836e-10
3.6212971278288236e-10
2.5303366165347513e-10
5.578210513774047e-10
2.19659131834101e-9
6.896420310854833e-9
1.6522611271999968e-8
1.205477087244707e-8
2.1601664811845706e-9
2.228625397656691e-10
3.786371177300452e-12
4.143248738979771e-12
8.078209004414307e-13
4.543128829040147e-13
4.811283622852574e-13
6.837504217053511e-13
1.0488201342440358e-12
1.6216913824865255e-12
2.498362552188144e-12
3.839994510354508e-12
5.9111152687514765e-12
9.155112839044022e-12
1.4342644470993458e-11
1.3802510986831658e-11
3.102051625567195e-11
3.925623966816945e-11
5.4208485340790455e-11
7.495412656369664e-11
1.0294994064766983e-10
1.4154355633015008e-10
1.9591170902900206e-10
2.7343044669833825e-10
3.828153581007118e-10
5.263142410694525e-10
6.647517227822506e-10
6.170869395208332e-10
4.599095063257137e-11
1.9852664120122046e-9
6.185693625896532e-9
1.0564167515122648e-8
1.2633464065791165e-8
1.5074306143419193e-8
1.602710153792053e-9
1.8484955425048487e-10
5.239646619168811e-12
7.438921023206091e-13
0.
5.950633106024641e-14
1.1254095534104469e-13
1.6700288300439645e-13
2.1138850222467554e-13
2.571673245821174e-13
3.1148377455201724e-13
3.7871305644655405e-13
4.660480875710766e-13
1.65471223598695e-13
0.
5.5340053882767176e-14
1.0284911905479418e-13
1.5331048120175234e-13
2.1732491571296505e-13
3.041286132595795e-13
4.2464242981489877e-13
5.935718469948594e-13
8.316527412855277e-13
1.1686375969261031e-12
1.647586929427132e-12
2.331207081579742e-12
3.3112721790890118e-12
4.722645776020751e-12
6.763938557658381e-12
9.727235837476578e-12
1.4038600513069997e-11
8.707747562751204e-11
8.953193505631328e-11
9.872577354129747e-11
9.208793509800458e-11
5.3580599190906184e-11
3.337757991415338e-11
1.9123121815612185e-10
4.4812086957363337e-10
8.300602851312117e-10
1.3448365859377315e-9
1.9663528242288787e-9
8.651192402151201e-11
4.2963085642291245e-10
7.84306137380316e-10
2.4109778510345982e-9
1.2586577371567953e-8
5.29152129786718e-10
2.451277053266488e-10
4.0743168822794596e-10
4.992131216007592e-10
5.890345103270371e-10
6.950334660502481e-10
8.281820485857808e-10
1.001145823079063e-9
1.2326643973767664e-9
1.5531170558710478e-9
2.0148914018239972e-9
2.7145146354323723e-9
3.845473538709018e-9
5.842577915411441e-9
9.846026892052857e-9
3.975662248294639e-8
5.6260042449839646e-8
3.32136273075159e-8
3.26449542187647e-8
4.024062843976972e-8
5.893607570186831e-8
9.927107403541706e-8
1.506731559046929e-7
1.6996997211056478e-7
1.7159912535989186e-7
3.872260862056396e-8
1.2846945056386438e-7
1.7015843036631677e-7
8.352622818349527e-8
5.992414445342396e-8
6.24532089265299e-8
5.180214567925484e-8
4.584640883044151e-8
3.5460903813257046e-8
1.1485778419442743e-8
3.7084541990441945e-9
4.647059793110139e-10
2.6289195420865297e-9
8.67098157322958e-9
2.385392889898164e-8
3.818035814238327e-10
6.13722983740429e-9
8.007599537956332e-9
9.32177913165907e-9
1.0793453187892071e-8
1.2705668820557908e-8
5.7460113200525666e-8
1.386730087715355e-7
8.18712182407812e-8
7.27502674980602e-8
7.885905466313667e-8
9.660614393703543e-8
1.3167314447793962e-7
1.922907529737936e-7
2.3730880464256107e-7
2.0892928059020392e-7
1.8054882023923272e-7
2.1170650752890512e-7
1.1708790673709037e-7
3.781065101506449e-8
1.7914894422614133e-8
1.1941528212449572e-8
9.13247780118168e-9
7.553176168569004e-9
4.863337785260107e-9
1.7001705152686993e-9
8.462497578138663e-10
9.554870215214225e-10
2.2156852944953425e-9
6.517688332012545e-9
2.955442228558053e-8
2.212909707448521e-8
1.4794456193993831e-8
1.3768128109739723e-8
1.5018110876047265e-8
1.8313602911657167e-8
6.084000084391713e-8
1.2237319681658225e-7
7.058883349774298e-8
6.108323475662645e-8
6.478177116629793e-8
7.758620804041862e-8
1.0351230817592948e-7
1.5296697217580815e-7
2.3672876756600314e-7
3.2697402090277914e-7
3.010991529318063e-7
4.7863398739383064e-8
1.7640628407829504e-7
1.718206999331395e-7
1.1107018539413249e-7
1.023014814937321e-7
1.1898761531640271e-7
1.402319033313846e-7
9.691618442721752e-8
3.4726355855060596e-8
1.4614506762603483e-8
5.647805934729333e-9
1.76020699768665e-9
1.7132138111156794e-8
7.562190209285627e-8
2.1866458799516823e-8
6.19565897353046e-10
1.0646517649785926e-8
1.5812362246929185e-8
1.972486059869461e-8
2.374883764197934e-8
9.381591593074792e-8
2.576342232773732e-7
1.59146808689562e-7
1.48389695656285e-7
1.6839159701345563e-7
2.1846147271199692e-7
3.2023112405639583e-7
4.7516850372904164e-7
4.819609480352075e-7
3.944852197395468e-7
3.6668943564622576e-7
3.3466407228375504e-7
2.1204405527806371e-7
5.62619580480106e-8
1.9359850632334468e-8
1.0786475961479088e-8
8.002464767872739e-9
6.061532703502142e-9
5.244640865008081e-9
2.7558242207293664e-9
1.8818139857045436e-9
2.5793670544038362e-9
5.070307236481641e-9
1.1887572796646229e-8
4.060977009140604e-8
6.606907740307934e-8
3.587882506804202e-8
3.184771177782966e-8
3.50213133161109e-8
4.4479275500447615e-8
6.422024055043793e-8
1.3243210519496416e-7
2.4448638299865713e-7
1.335273943858359e-7
1.1117212297474368e-7
1.1486414027244054e-7
1.3611436251406275e-7
1.8356751299941886e-7
2.822191545383517e-7
4.700803532894798e-7
5.698733239530721e-7
1.9847066488471113e-8
1.2561239300094203e-7
3.3005862690958667e-7
2.6472927708363327e-7
1.8762223829015574e-7
1.9768118583918608e-7
2.898587788822977e-7
1.787016085866975e-7
6.835965309313437e-8
3.462793960598697e-8
1.9879746011559636e-8
7.931309183583765e-9
1.4784584640473677e-8
6.390258413133778e-8
3.149984544281584e-8
9.216630943037683e-9
1.1168576478400784e-8
2.5618083779494965e-8
3.587861072035599e-8
4.50711801397568e-8
5.508547526933582e-8
2.151411855771325e-7
4.0912874692134687e-7
2.6530359095283236e-7
2.707174608997455e-7
3.4383602785806415e-7
5.234969977818747e-7
7.986534868044909e-7
7.018449842765501e-7
5.661987250481565e-7
5.870469299529243e-7
8.893732177154319e-7
5.305970551032395e-7
2.4739083662079654e-7
1.0375567427114437e-7
3.9416014571681526e-8
8.896001532010508e-9
3.614326227012297e-9
2.7106191142786304e-9
1.7498449921834281e-9
1.4633640206530667e-9
2.557466979326445e-9
2.7248812644212366e-9
3.530705209046095e-9
6.609313944046301e-9
1.5463919059730304e-8
5.965155307854522e-8
6.994208961629924e-8
4.099693466697386e-8
3.865330774853603e-8
4.491494772700805e-8
1.1068272452237023e-7
2.691391782060621e-7
2.099315579826951e-7
1.606270046500151e-7
1.5114075502905471e-7
1.5971330532861862e-7
1.8571253605017103e-7
2.411204410041911e-7
3.6092080094653276e-7
5.179453911139679e-7
1.1618278162864816e-7
3.3198276618343236e-7
1.9207478242359864e-7
1.5398267068024586e-7
1.6240601806521504e-7
2.543837177131672e-7
4.6498967095285685e-7
3.9226968423905887e-7
3.1227914313884877e-7
2.3769794901130618e-7
1.918253555227058e-7
1.858917226603898e-7
8.294024754037681e-8
1.0488326614789347e-7
1.5507091226628977e-7
3.535426391997274e-7
1.304464279764375e-7
2.0095654644120966e-8
6.140416080595783e-8
1.1558786386570298e-7
1.5822533743413202e-8
3.701410326320983e-10
1.21745823077071e-9
3.359168071794298e-10
3.2321691981536494e-11
4.998741851847943e-11
1.417102398688738e-11
4.862415898196486e-13
5.257323908359671e-12
9.658951409802897e-12
1.454771520708414e-11
2.098387858896091e-11
7.330009289948657e-11
2.1627475085428048e-10
1.772095742959419e-10
3.937251043548734e-11
1.2118226061324708e-11
4.419846003016453e-11
7.408280094558067e-11
1.0971255345428782e-10
1.5777876723200386e-10
2.2669097205098213e-10
3.291648846719533e-10
4.860496088570405e-10
7.331378208149803e-10
1.134003836012814e-9
1.8042679415438825e-9
2.9537397046420095e-9
4.933986833333178e-9
8.16345504451368e-9
1.2580054442307378e-8
1.6762693180923565e-8
1.336421492472395e-8
1.3209012561650994e-8
1.2439842062672082e-8
1.137436301944213e-8
1.0345175941173632e-8
9.473314776117224e-9
8.726093184810937e-9
7.940992157285191e-9
6.7120756376534535e-9
3.909303160687051e-9
3.9910363734272166e-9
3.695680340988899e-8
5.30492334701188e-9
1.8769575062170276e-9
3.0094761835319856e-12
1.945030129945671e-13
1.582793109975318e-13
7.249326261667319e-14
1.647093981755314e-13
6.708309501041229e-14
0.
0.
0.
0.
0.
0.
0.
3.039411433221958e-14
4.1858261843189114e-14
5.77300210672134e-14
7.975107020306674e-14
1.6278627972849805e-12
1.345575712319758e-12
1.5536236475994636e-12
1.9200847553135235e-12
2.423767709637055e-12
3.0854030460613524e-12
3.943359257374018e-12
5.04989858882775e-12
6.4709365862903464e-12
8.285478533368486e-12
1.058187543562926e-11
1.9224945437356628e-11
2.3563568177275855e-10
2.3741374837204447e-11
6.287384734801837e-12
4.227963630698487e-12
1.2611900795468576e-11
2.17810400886442e-11
3.273822511898552e-11
4.5635129225140025e-11
6.005931995355474e-11
7.54570649323434e-11
9.164309386371337e-11
1.0897824013363749e-10
1.2821539752141616e-10
1.5030979991591718e-10
1.7634660688997232e-10
2.075742202421782e-10
2.4550394307896286e-10
2.920653253281661e-10
1.0097292500380802e-9
5.824380641420091e-9
1.1059829187822002e-8
1.0409540929213876e-8
1.046884669459995e-8
1.1343218398354426e-8
1.2706289976304599e-8
1.4424497848127609e-8
1.6454789120509597e-8
1.8788393571851943e-8
2.1418769562752187e-8
2.431867751260686e-8
1.973135488428103e-8
1.61112780826912e-8
1.4338374286369694e-8
1.3682065917893408e-8
7.594011273414955e-9
2.5861766007453782e-9
1.119461002575221e-9
6.825937266047432e-10
7.286341506904104e-10
1.5674023320539104e-9
5.630137475501311e-9
1.4258626577592551e-8
8.034483275032286e-9
6.754494439187708e-9
6.817554498786981e-9
7.684912554801186e-9
9.453817518180159e-9
1.2640684451203875e-8
1.8521732133215852e-8
3.5840604595840935e-8
2.7439927516005748e-8
1.3535953251285164e-8
1.033633800532501e-8
7.344864616163931e-9
1.0026006745787003e-8
2.13655812285851e-8
3.17002086320171e-8
4.057371039911029e-8
5.47782568485668e-8
4.169032871549542e-8
4.6279092460287825e-8
4.970490524369489e-8
3.991642019612553e-8
2.073424885122241e-8
1.4271626342553038e-8
9.058164944649428e-9
6.761028597811383e-9
6.070960210181324e-9
3.1311312407898266e-9
6.878410444550703e-10
3.205310850485289e-11
5.039723659055785e-10
1.0724358436379099e-9
1.4097444357161076e-9
1.63226528982951e-9
2.0219963554502773e-9
2.0860809521450214e-9
2.237213854476398e-9
2.5041573937490385e-9
2.9141209502347445e-9
1.2061607868312886e-8
2.870204381803653e-8
1.6911031314501423e-8
1.3329461750024963e-8
1.2742886594851255e-8
1.3449350459019174e-8
1.5297797325659946e-8
1.8704320514004943e-8
2.427254126183603e-8
3.051569662254275e-8
3.119659970109377e-8
1.2779228341381963e-8
3.815738163922709e-9
1.8084573857929467e-9
1.1937143415819917e-9
9.336385880191314e-10
8.553008627527842e-10
6.566244638767943e-10
2.4346026867447436e-10
8.405411347432577e-11
5.597053515833045e-12
9.631483675249667e-11
1.5113413581718663e-10
7.343318503461138e-11
2.5681732600657326e-10
1.9838046798229746e-10
1.6479604727063767e-10
1.3876430895342598e-10
1.0283740721878684e-10
3.3662704479735455e-11
1.2143948140267483e-10
7.952654320648879e-9
1.7203400781191465e-8
1.2300839554254841e-8
1.3555153778287888e-8
1.8049519293387757e-8
2.7668404257973178e-8
4.795682764093723e-8
7.83092279586267e-8
9.149644262526764e-8
9.893259932364996e-8
9.164663849715683e-8
1.0605127966776265e-7
9.241048929134309e-8
4.69068190742111e-8
3.523962339400928e-8
2.5821762097609445e-8
1.843170964093658e-8
1.659958574566008e-8
1.2178148492161603e-8
3.6519845498743954e-9
1.0119266952486934e-9
1.1053279822834679e-10
1.1075882319728134e-9
2.047530846702564e-9
4.73646456495681e-10
5.449319632871494e-9
5.248608156426285e-9
5.384795804956411e-9
5.8389722851772796e-9
6.6324263346400606e-9
2.6702238382800847e-8
6.413691712510557e-8
3.80731681521902e-8
3.205575997873666e-8
3.274469226918608e-8
3.717875864734466e-8
4.589813359583567e-8
6.098972940863568e-8
8.18620386452373e-8
9.035015992294536e-8
7.913089877603418e-8
6.831376049435519e-8
7.963395314955355e-8
4.665903557702687e-8
1.8758152633397977e-8
9.527013891236995e-9
6.579779564868338e-9
5.254462672326522e-9
4.487440894233401e-9
1.9235192389001376e-9
5.118513863822061e-10
2.566161152508021e-11
2.0883803504229313e-10
1.0414505688319014e-11
1.9208088252507103e-9
7.655855220214783e-9
4.234448160862263e-9
3.630847881442432e-9
3.6713570223947826e-9
4.069619733149245e-9
4.834423155037682e-9
2.447704662172115e-8
5.6480705568752386e-8
3.4634536680863847e-8
3.115766897209935e-8
3.4161865457541845e-8
4.197367348266808e-8
5.683611263984505e-8
8.417827338922753e-8
1.2801825301890185e-7
1.6775745012149968e-7
1.8002145223504827e-7
1.3599811547448244e-7
7.051578546075648e-8
5.4658655785502217e-8
4.4981539369964775e-8
3.367035571095607e-8
3.0475723376569814e-8
2.43160675513197e-8
8.528863656087679e-9
3.0835755148078904e-9
1.146079638931622e-9
6.056360838743699e-11
4.716661757731796e-10
2.6279199056379193e-9
1.6250834680045654e-8
1.1622472552092481e-8
1.0709423728926036e-8
1.103986667270947e-8
1.2204134292629486e-8
1.4265454149994404e-8
1.756908240626685e-8
7.015201706738511e-8
1.0497249009186361e-7
5.717843003729227e-8
5.076033627536599e-8
5.5642341198090827e-8
7.05603821502293e-8
1.0088404252492835e-7
1.327660340840943e-7
1.1864568711094675e-7
1.0086380850387445e-7
9.746117103980696e-8
9.723123140296417e-8
1.0810337655381206e-7
5.271213175760429e-8
2.0672509422462164e-8
1.1380503276925158e-8
8.1755410085818e-9
6.646707895408646e-9
5.4457501576407246e-9
1.9332096012978787e-9
5.013730983568916e-10
2.8866592005841223e-11
1.9641927396232013e-10
5.242911820109862e-10
5.3793693820606255e-9
9.450854469684509e-9
5.941563807484537e-9
5.3418690550231415e-9
5.542784559976624e-9
6.271808148216442e-9
7.603685015584434e-9
3.6411409569271576e-8
7.980279984026211e-8
4.751360124949937e-8
4.208289546223204e-8
4.555975377353023e-8
5.5441330406400035e-8
7.463012743495721e-8
1.1019191073885718e-7
1.6639624166628382e-7
2.1487098186630475e-7
2.260372229925376e-7
1.74820094360473e-7
8.910002540937623e-8
6.884305954740031e-8
6.030422530889033e-8
4.554614030079278e-8
4.070030352381579e-8
3.29114080319886e-8
1.1709405984215016e-8
4.2614559737192624e-9
1.5721112654347482e-9
1.7410996361543237e-11
1.1923549724142153e-9
1.1997451979307083e-9
1.6901293778937647e-8
1.3566117370263565e-8
1.2946607189460679e-8
1.3500097253946607e-8
1.495347283699738e-8
1.741943046603484e-8
6.963012325954322e-8
1.3064050787405377e-7
7.35403818086627e-8
6.53900740860448e-8
7.121826679701349e-8
8.847408809782761e-8
1.2334097339640425e-7
1.7676176484938465e-7
1.8801322944487106e-7
1.5910218968238582e-7
1.4600716552237404e-7
1.521432559931892e-7
1.4015180160488782e-7
1.694187369571823e-7
8.351207827965153e-8
2.66851683858121e-8
1.3558613481402242e-8
9.311039515894736e-9
7.169604197328842e-9
5.674691633826251e-9
1.7222905025552703e-9
5.6609664132784323e-11
6.124888366604071e-10
7.4789497346009e-10
6.697910839986249e-10
1.1458207006953357e-8
1.0204631546719162e-8
7.409275649508409e-9
7.041997253843622e-9
7.523047309044867e-9
8.662837381273626e-9
4.256842209880702e-8
1.0920010712757799e-7
7.405383623369661e-8
6.217681913421582e-8
6.341492207767014e-8
7.129119607306381e-8
8.602958078052168e-8
1.1098128694723975e-7
1.5224935387421832e-7
2.1551717900578716e-7
2.912370270795153e-7
1.439231365470028e-7
9.768664227641704e-8
9.117734631365035e-8
7.808771462055668e-8
6.596083502458262e-8
6.188443421352992e-8
2.860644436699104e-8
1.0658418209504075e-8
4.774350197890944e-9
2.2384897097593532e-9
8.597395729969672e-10
1.7499572094864135e-9
2.097620413806575e-8
2.554626067171988e-8
2.1383210358552694e-8
2.1020187454609696e-8
2.242749396172172e-8
2.5409166878096497e-8
3.0352293155180794e-8
3.822500816803887e-8
1.45696292840793e-7
1.789541274391852e-7
1.0200258364689247e-7
9.529809780686489e-8
1.1115659047091919e-7
1.5347420530084415e-7
2.3134954974824026e-7
2.4768804231898235e-7
2.0397653652830995e-7
1.9404770348335956e-7
2.1601576964338159e-7
1.806896013679065e-7
2.006086261489076e-7
1.6764469022025343e-7
5.319045624058026e-8
2.1808526240774477e-8
1.3473229709963357e-8
9.970780897948293e-9
8.217362057764184e-9
4.7862212032995085e-9
1.0593814366489564e-9
1.1374674216940733e-10
5.005242413214874e-10
2.855475489006493e-10
5.252405514892313e-9
2.541872961459857e-8
1.2369132457327146e-8
1.0252415467850338e-8
1.0279700634497087e-8
1.1400917014481003e-8
1.3607378958075508e-8
6.32624421740324e-8
1.497833948166924e-7
9.32660850085538e-8
7.851404991985691e-8
8.062960017200826e-8
9.200255531280091e-8
1.1411068144032341e-7
1.534346596608273e-7
2.2035880153131297e-7
3.1608195204722817e-7
3.9689021512216983e-7
2.096897642954862e-7
1.2424917313392775e-7
1.1060102834076844e-7
1.0335969212362061e-7
8.461624254076396e-8
7.926251620421413e-8
4.370390034421226e-8
1.6045484446471736e-8
6.873971622044339e-9
2.9322603733993063e-9
3.394566097734843e-10
1.3532274176464687e-9
8.168064919088344e-9
2.4315443980444612e-8
2.288920816030806e-8
2.335593563774776e-8
2.513435018989093e-8
2.8338700482709006e-8
3.338909829106857e-8
1.3215201662304004e-7
2.2476823341463892e-7
1.2942459701000119e-7
1.1960211574531605e-7
1.3613362581087315e-7
1.795358176409297e-7
2.6708145407323723e-7
3.5629095709304323e-7
3.146693444873742e-7
2.705752173557304e-7
2.747471039789195e-7
3.3059620920736057e-7
2.537905219219352e-7
2.576911105592812e-7
2.2336501219301232e-7
5.741876040902491e-8
1.9759681367493437e-8
1.118187850603361e-8
7.986884167475728e-9
6.18872737669527e-9
3.2367728569800845e-9
7.174309821777633e-11
8.462798927738586e-10
8.485741516998521e-10
8.999351463358696e-10
1.0453919674071595e-8
2.5292999136881427e-8
1.4210345937209741e-8
1.2538371559795434e-8
1.2987726720151375e-8
1.4736714264767405e-8
6.759947494451917e-8
1.8099543202797993e-7
1.3799408320596521e-7
1.1182583648863957e-7
1.0976316711848023e-7
1.1805869647064485e-7
1.3485175881130673e-7
1.6265120764298533e-7
2.0714013889988652e-7
2.7698069425462193e-7
3.805302283477225e-7
1.9750725839915563e-7
1.5246723453470176e-7
1.522479375828179e-7
1.45340284846235e-7
1.3475815856281264e-7
9.549981436648509e-8
3.782790882809868e-8
1.6999909690016307e-8
8.81642727083766e-9
4.722489903444889e-9
2.397448557317294e-9
5.494325004969066e-9
3.7905329520142535e-8
3.4819701902119534e-8
3.537811935457034e-8
3.767352271328618e-8
4.1744287482249945e-8
4.8176132703564455e-8
5.798245788592517e-8
7.298100130327843e-8
2.7962677730124666e-7
3.126930665931825e-7
1.8862826427510766e-7
1.8482231020908188e-7
2.2809829424498095e-7
3.376867672632898e-7
4.91433767387723e-7
4.3267814394764116e-7
3.628673229265833e-7
3.798413452801859e-7
4.915356691864964e-7
3.5322271129379997e-7
3.088685807325693e-7
3.2736653412836226e-7
1.2148570076825746e-7
3.26368334046092e-8
1.4973703908934188e-8
1.0000948300695174e-8
7.846765769382001e-9
6.218566762690977e-9
1.7844321842430517e-9
2.7848060582086297e-11
2.445576941216243e-10
1.078712284156863e-9
6.939044504672161e-9
4.740537267100921e-8
2.771655736470995e-8
1.985129331020035e-8
1.8946021072784366e-8
2.062018306495593e-8
2.449115686405114e-8
1.0225167846026115e-7
2.596724945956313e-7
1.7737221946987113e-7
1.4336961297849584e-7
1.4115493021263463e-7
1.5343615120129316e-7
1.794054445607077e-7
2.2523197476557495e-7
3.0392665465592366e-7
4.3635470716843884e-7
6.213991082742847e-7
3.098590301792696e-7
2.0009031459280595e-7
1.792397259339056e-7
1.792744231342051e-7
1.7495652456963108e-7
1.3633075724371194e-7
5.5638508774197036e-8
2.5433582590606068e-8
1.3293548694679839e-8
6.774341122283509e-9
1.8253355414211302e-9
2.6647121070048204e-9
1.2371471927808922e-8
2.7176838436418745e-8
3.569761886930695e-8
4.1878769503574914e-8
4.7989962054437646e-8
5.5676698096146385e-8
6.627001992981493e-8
2.5068944047091184e-7
4.031545816132886e-7
2.456225563214648e-7
2.3893783607268615e-7
2.87962537554437e-7
4.0951360359386757e-7
6.296026064584536e-7
6.532754161390549e-7
5.153627784957772e-7
4.771395570453094e-7
5.653380464961871e-7
9.363977099575742e-7
5.583057800314855e-7
3.7709723907516454e-7
2.689438427099039e-7
1.274517317682634e-7
2.438306017799154e-8
7.487707624898825e-9
4.465350230416139e-9
3.3330539630649983e-9
1.8164472615488776e-9
6.321269281159857e-11
5.148551134258927e-10
1.1214604331411312e-10
2.0286405407081585e-9
8.908671709644976e-9
6.063614657587318e-8
3.2377440892912686e-8
2.2923330642353986e-8
2.2050763900666925e-8
2.436611464167326e-8
8.883307665726093e-8
2.5999445096368424e-7
2.5377945173962293e-7
1.9923723947035826e-7
1.869381614530728e-7
1.9212184826225406e-7
2.0905732858756094e-7
2.4042430357687467e-7
2.9811594261822745e-7
4.2557081773819225e-7
7.687182633288485e-7
4.686501083117611e-7
2.9440658023350934e-7
2.468275017080369e-7
2.721840173062941e-7
2.555676604930492e-7
1.081783384445895e-7
5.1135871895408704e-8
3.0851577485059576e-8
2.0755072823161464e-8
1.4622761560992215e-8
1.2404319382235644e-8
1.8735096608994676e-8
2.285872557454616e-8
3.675755573907766e-8
5.2622438816027154e-8
6.717087932969279e-8
8.149785433526045e-8
9.80939531063678e-8
1.1956205826379043e-7
1.4898967975498242e-7
5.598695380349999e-7
5.66512413823391e-7
3.8268336654219375e-7
4.0708988081493703e-7
5.535153783213753e-7
8.882016778176065e-7
9.520365142651382e-7
7.074347699427088e-7
6.569238859813479e-7
8.53749170197042e-7
1.8112346193966598e-6
1.0072179752113774e-6
5.619035901914987e-7
3.310537650691872e-7
1.5536324255728303e-7
5.245301038079023e-8
9.895180917073694e-9
3.703151405737735e-9
2.6113530771002197e-9
1.7770299505020246e-9
1.0587933008348455e-9
9.298535760227784e-10
1.3292706062171353e-9
2.5749780439621696e-9
6.597181433586355e-9
2.2396727895056126e-8
1.1902572167179683e-7
4.333839312047168e-8
3.4094706886240634e-8
3.468956837629347e-8
4.019605274112482e-8
1.160728436267334e-7
3.468727311733344e-7
3.3086580579840524e-7
2.561498946382985e-7
2.3837200957002262e-7
2.455421192674369e-7
2.734032746475225e-7
3.369391142636561e-7
5.108389199181843e-7
6.709002717994149e-7
2.763085566629777e-8
3.684784324267841e-8
8.604777428755017e-8
2.0170220688677763e-7
3.162842546473151e-7
2.94035975969954e-7
1.4590199845039378e-7
8.383750020115858e-8
4.992175483835673e-8
3.078170413175743e-8
2.2029777564346366e-8
1.3360725913252239e-8
2.913995943843427e-9
2.016926927372857e-9
1.2911807376446158e-8
3.077049585041526e-8
5.592770068997401e-8
8.497078848330724e-8
1.1515308900200271e-7
1.477272796435499e-7
4.998948316667613e-7
6.901365743450877e-7
4.975740048970447e-7
5.510011755443884e-7
7.724114714084696e-7
1.253678072672759e-6
1.2304471705719574e-6
8.915108135172404e-7
8.373200388016487e-7
1.1836708775592301e-6
3.897736710085482e-6
4.440232535844162e-6
0.000015180096445478177
0.00001568091419115957
4.75334274495039e-6
1.0550432746875635e-6
1.3444598480462733e-7
1.325405578025624e-8
4.4528495120246585e-10
9.338782508283698e-10
1.1594266166414174e-9
5.195607961628485e-10
1.3482894264855694e-10
1.0583139923368982e-10
1.708599553668396e-10
1.0072694517714925e-9
4.0644187065533937e-10
5.18448736952759e-10
1.970578593947056e-9
2.4364908275880223e-8
3.8420060478512776e-8
1.174968013790813e-8
3.867753510386263e-8
1.0390388775726073e-7
1.6551138249238056e-7
1.8432843208836257e-7
1.9336856705381746e-7
2.1374896685990025e-7
2.4015334899740947e-7
1.0714672065783438e-7
2.251052653024721e-8
1.9811244617579737e-7
2.467231200932848e-7
2.490318740408101e-7
1.8881174201641026e-7
2.42726496178903e-7
8.701676969168937e-9
3.994629631791327e-8
1.4159788310285558e-7
5.4686654312693675e-8
1.7972977491637266e-8
4.310583001552607e-7
1.593668493684924e-7
3.2166534947270485e-8
5.747009371459156e-10
4.2130918792211514e-10
4.125395330052885e-10
1.639827679375915e-10
4.3879228045487426e-11
7.794202237658502e-11
4.4903998868724746e-11
1.9415348420213802e-11
3.65111130889922e-14
9.889894760913257e-12
1.631686579838583e-11
2.375034193503638e-11
3.4000163414219115e-11
4.89098695640502e-11
7.125027031855991e-11
1.0578419826954132e-10
1.6139683689243274e-10
2.5622185699414056e-10
4.3171321785621604e-10
2.2270041482358614e-10
6.108710587444374e-10
3.5036511422070767e-10
4.1393367615767404e-11
3.1769538057357825e-10
8.047797723985367e-10
1.5547133330059136e-9
2.8025878074105288e-9
4.9277382877162005e-9
8.325085338698868e-9
1.2738618518128381e-8
1.6405492735382366e-8
1.335777598271736e-8
3.1166778180185235e-8
1.1222850384680143e-7
1.1266401739257372e-8
5.596700370189893e-9
1.3684391642335535e-9
1.8519992173158085e-12
5.855692778455483e-14
2.7680247099973275e-13
1.6292127818389682e-13
6.815081996407863e-14
6.429217951639643e-14
7.44838237037998e-14
8.903177283151879e-14
1.0758034788763885e-13
1.3101124326053796e-13
1.6058379334133284e-13
1.9794021010911099e-13
2.452178101137112e-13
6.611548103256159e-13
1.9363715563167706e-13
2.7075735390827543e-14
4.0300805930824783e-14
8.722540164328015e-14
1.3515663420565418e-13
1.94519588057062e-13
2.7425263974663953e-13
3.8479018551212e-13
5.401168954063924e-13
7.600098473580368e-13
1.0730296929653581e-12
1.5208095630390639e-12
2.1642870198780376e-12
3.092599447639258e-12
4.435091841691555e-12
6.37551332078299e-12
9.163187758055245e-12
1.3106077695875183e-11
7.169183887528714e-11
6.875255881129427e-11
4.5946562979669406e-11
3.398111547547985e-11
1.8685651526042657e-10
4.2046188311470125e-10
7.142792019206275e-10
1.023085990103163e-9
1.3044652672126317e-9
1.5391842151260961e-9
1.7367410489341177e-9
1.9161680143783894e-9
1.158496069001324e-9
1.7049253438697223e-12
2.3413275511645526e-10
4.0831929298919606e-10
8.697254121680054e-10
3.806082534614015e-9
4.1183757247373365e-9
3.5989662226671947e-10
6.974795643869531e-12
7.125218753602931e-11
1.0140973086606871e-10
1.2015847583786257e-10
1.3568219070523811e-10
1.4908633862749939e-10
1.5802074122986527e-10
1.5564817335143365e-10
1.2420291449460819e-10
6.38326708875983e-12
4.334734058504822e-10
1.6244775371827686e-8
2.336026733016235e-8
1.6697930991967983e-8
1.896817565342691e-8
2.6828473187052045e-8
4.549453976414301e-8
8.23220260109845e-8
1.05304432618044e-7
1.1733611196875226e-7
1.188482019358113e-7
9.170278715692471e-9
4.258577538165314e-8
1.2853394999234926e-7
9.274125091642259e-8
4.9867412550556836e-8
4.637476330877955e-8
3.99672747980955e-8
3.021375433351964e-8
2.9254887602289537e-8
1.2670687469070785e-8
3.520389890085398e-9
5.558302531002479e-10
1.610198170254447e-9
5.397812533278023e-9
1.5309808523970135e-8
3.9061157626704325e-9
3.3864204650320647e-9
5.082947932635604e-9
6.018876930457505e-9
6.967219774270386e-9
8.156838672975093e-9
3.626413796948831e-8
9.94527274716621e-8
6.214969989607795e-8
5.3709859164418175e-8
5.6323081937062217e-8
6.580093037636585e-8
8.391039598060708e-8
1.1567740172507669e-7
1.604975441457467e-7
1.7753893656717497e-7
1.5480613929906877e-7
1.5057056314304918e-7
6.137093493559362e-8
2.4955794915071913e-8
1.4529098754488717e-8
1.065767698825144e-8
8.520100650904951e-9
7.102567638351788e-9
3.0896309452044408e-9
1.1953982649204085e-9
7.496674577256348e-10
1.035813656606028e-9
2.5186943375503878e-9
7.845674244128785e-9
3.274884654987785e-8
1.548858470423299e-8
1.1779877954430765e-8
1.1534360560718758e-8
1.2975970837412246e-8
1.625211411959456e-8
2.2657602255852273e-8
6.297742092190336e-8
9.900301365341954e-8
5.57751787276076e-8
5.104168437730216e-8
5.7902226401383705e-8
7.6319200692106e-8
1.1565337082160826e-7
1.8726649193858107e-7
2.538390791335193e-7
2.673196573715255e-7
1.087759312517616e-7
2.4429618003751334e-7
1.6293007658469766e-7
9.101037545332858e-8
8.149445840490686e-8
8.754976168998033e-8
7.815838123580792e-8
7.450491891758638e-8
3.48834946425487e-8
1.2225990753593336e-8
4.557367408187018e-9
4.1476882271269293e-10
4.52561711109073e-9
1.577461032883401e-8
2.121404355206136e-8
4.110689893921614e-9
1.011435218741256e-8
1.2723903606633849e-8
1.4842738384804421e-8
1.7302028661119046e-8
7.075553379825963e-8
1.771626459333064e-7
1.0687114229426364e-7
9.681987715071814e-8
1.0674346034974032e-7
1.3332395785478908e-7
1.8606545093942323e-7
2.758501385259735e-7
3.261470271970135e-7
2.7813000288453276e-7
2.4356334062862183e-7
2.499103730538832e-7
2.3550166243898703e-7
2.0161705667883795e-7
5.9409324612309844e-8
1.851093626988845e-8
9.720870583538186e-9
6.915903085440963e-9
5.123418395887111e-9
3.916445381657166e-9
1.2667532696801347e-9
2.420956082877459e-10
3.3241283611497113e-10
1.5380252979196458e-9
5.597834030928591e-9
2.866249023497754e-8
2.2629842541094736e-8
1.4874563644494805e-8
1.384557598704493e-8
1.5064674293284577e-8
1.8193937704721112e-8
7.145679708673794e-8
1.6507020539188764e-7
1.0587359317223747e-7
8.636325592881943e-8
8.625484531070162e-8
9.587923769145644e-8
1.1604800772741455e-7
1.529812732844202e-7
2.1897170971299185e-7
3.2774866660164235e-7
4.1021196340578304e-7
2.237557426821884e-7
1.4276500671977796e-7
1.3005725204069432e-7
1.4840594821979076e-7
1.728431516705087e-7
1.5365538993055886e-7
6.358172991000982e-8
2.7279692727874904e-8
1.3478043331794833e-8
6.383203184868872e-9
2.9785462780752326e-10
1.0154462383542962e-8
2.025094066609612e-8
7.60386256378699e-9
1.892564361442743e-8
2.4798380865457198e-8
2.9276519629511995e-8
3.418714144537909e-8
4.053515828826425e-8
4.931383044338883e-8
2.1812648696261347e-7
2.868608636883934e-7
1.761084717213027e-7
1.7490175713655019e-7
2.184416733762372e-7
3.274254873938348e-7
4.888030717124926e-7
4.319231932274561e-7
3.543914475936796e-7
3.6978339045647954e-7
5.350206275191922e-7
3.6315374497855995e-7
2.839183216551341e-7
1.821464014539883e-7
6.335681033686499e-8
1.6195910645006476e-8
7.377479724830496e-9
5.27684084737408e-9
3.8424883426833285e-9
2.8490989832049183e-9
1.3168921274604982e-9
5.462083992143472e-10
9.881510536281544e-10
2.7763071472723494e-9
8.292759143503924e-9
4.007295977321371e-8
3.141539779630542e-8
2.0283931883442764e-8
1.8994250787410525e-8
2.1026296146571244e-8
2.606118369821834e-8
9.382019153285329e-8
2.1934639283459072e-7
1.4930492358477703e-7
1.1795686977557562e-7
1.1453434948443075e-7
1.240319455753799e-7
1.4645964629650972e-7
1.892063373996268e-7
2.6899889613983413e-7
4.0534570249666633e-7
3.857380907082798e-7
3.268791157903492e-7
2.255840749646685e-7
1.8512077245747326e-7
2.0552473780821947e-7
2.9384879501448063e-7
2.218701033160061e-7
8.673945462088156e-8
4.255378038578612e-8
2.4534084211881467e-8
1.3737867229983222e-8
2.821675206090799e-9
2.4938826801383228e-8
2.6610118335148024e-8
1.8266256997761463e-9
1.735209453031454e-8
3.074868607174806e-8
4.039354974668726e-8
4.9313579118865995e-8
5.94850213534132e-8
2.3884081523622603e-7
3.80965605763902e-7
2.4477776230406204e-7
2.495281950808127e-7
3.1842766015731377e-7
4.883673680759982e-7
7.284668921467389e-7
6.219163626377193e-7
5.089565942666945e-7
5.395922386210398e-7
8.404290186108531e-7
2.9582266898941225e-6
1.4305856462232958e-6
6.128033509260146e-7
1.5634783815291521e-7
4.034940088824465e-8
1.5258806354520454e-8
4.1371736418996056e-9
9.428949917883539e-10
5.02742264309656e-10
1.1211511371788666e-10
2.330231323350547e-11
6.168707616206777e-10
9.401798466902391e-10
1.4257762585453267e-9
3.698258015678647e-9
1.1527728238167048e-8
7.511795356907081e-8
2.4483540068122137e-8
1.8558293426752838e-8
1.9262267571313486e-8
6.059389937735233e-8
1.6914029377606982e-7
2.1900696370774142e-7
1.6976781745482542e-7
1.512933902716787e-7
1.5095342755450724e-7
1.6333630698415686e-7
1.921634487200881e-7
2.543416877065485e-7
3.9827914936656206e-7
2.1255799930725311e-7
2.2886982299513706e-7
3.417766620882836e-7
4.2396860109780013e-7
4.98201858494022e-7
3.5048159360412836e-7
2.2964654709248765e-7
1.2759717337398328e-7
8.560271337398431e-8
7.621448256125869e-8
9.015424151000034e-8
1.5222590712537646e-8
7.104164087144741e-9
6.939905072573718e-9
3.6065711805644215e-9
2.3730239366678837e-8
4.796258391122024e-8
7.112591144411216e-8
9.376735039444001e-8
1.1872895096935568e-7
1.4920552472276134e-7
6.698731326232379e-7
5.495343323487545e-7
4.212697834904536e-7
4.997380031178933e-7
7.822598271990664e-7
1.1784981632099899e-6
8.828909274822024e-7
7.432169390144916e-7
9.26811484656538e-7
2.3164000772297155e-6
0.00001671965997592821
0.00001670692489901732
0.00001055466337195505
1.962257407042248e-6
2.579223343685946e-7
3.7772695569007375e-8
6.086238509705575e-9
6.480773155268176e-10
5.373896913324239e-10
3.7527186530393663e-10
8.235886426148652e-11
1.2263671750754317e-10
1.6022250842978727e-10
9.397097807667717e-10
6.083990427875058e-10
5.823519104521904e-10
1.5975879809495903e-9
1.1391136736952484e-8
1.1168292196537413e-7
2.6421696095390414e-8
2.0540151180379824e-8
2.664274340729329e-8
8.87052913089993e-8
1.9961613678597926e-7
1.9745829129276446e-7
1.7200909693423781e-7
1.633193744253975e-7
1.7270196333987867e-7
2.103933992507646e-7
3.1850753602520915e-7
1.1927104242886017e-7
1.0263418279527201e-7
1.112741822114993e-7
1.8341831202383082e-7
3.030442451054116e-7
3.0355382675535153e-7
3.8398190186922165e-7
5.787842951523356e-7
5.948999035712028e-7
3.770666982894523e-7
3.4919838171236305e-7
4.728427602408614e-8
6.443442600650113e-8
1.724691613771495e-7
1.962705199109916e-7
4.63872062077969e-8
2.1223443351090435e-8
2.1034521835121035e-7
3.2484986705556487e-8
9.890385355945143e-9
4.523554947086126e-10
1.7372909040919018e-10
2.179061657795743e-10
5.992105607295332e-11
2.2479713174672006e-11
7.343712859209535e-12
1.6551872638368909e-12
6.432709972600938e-12
1.0675022772143764e-11
1.573652411829434e-11
2.2574917345037074e-11
3.2266457250877294e-11
4.635542849621167e-11
1.2076434770434115e-10
4.275544510268357e-10
2.8138241757979794e-10
7.249819267407704e-11
2.0895333116419995e-11
8.804342819095898e-11
1.566892525648205e-10
2.436579867383002e-10
3.671446870007253e-10
5.538967915638719e-10
8.486615387769145e-10
1.3308372477624174e-9
2.1449737198391836e-9
3.549365291123667e-9
5.945710570650488e-9
9.674605909644253e-9
1.4259193622159165e-8
1.7558911213960903e-8
1.1312811465827746e-8
1.0053579036293463e-8
9.322373306224664e-9
7.186675442835217e-9
2.7017592106187067e-9
6.569263810795224e-9
2.6993344943344937e-8
6.653495563919906e-8
7.74439621175051e-8
1.563835927753481e-8
6.6622797414512036e-9
2.807634585421163e-9
2.4966285969258822e-11
6.75439162356291e-13
2.1423837579254083e-13
1.2090240200377003e-13
3.3761318365451577e-13
1.2321010691551257e-13
3.559454050105884e-14
0.
0.
0.
2.6872378729631873e-14
3.7057844518017907e-14
5.1057768688229804e-14
7.039937254425389e-14
9.719980032151316e-14
1.34424661910959e-13
1.8625272111714165e-13
2.585955327844241e-13
3.598499520875574e-13
5.019917351273331e-13
7.285111957466543e-12
6.515440188807325e-12
7.683886252622808e-12
9.591979881526642e-12
1.2168381287438997e-11
1.550717979506695e-11
1.9756625488073308e-11
2.5078774365868026e-11
3.160017521294452e-11
3.931778157961631e-11
4.791675409334033e-11
6.768113198436857e-11
2.3664388711648305e-10
2.75130538302173e-10
6.246186217210569e-11
1.4130626484471764e-11
6.33421155633773e-11
1.0513202508167022e-10
1.445821187567816e-10
1.8309084791130828e-10
2.222407663955814e-10
2.6413060789877133e-10
3.1108171270843985e-10
3.655279064042502e-10
4.3012166179177496e-10
5.079731204718902e-10
6.029999716989743e-10
7.204365138911938e-10
8.676186157895714e-10
1.0552596108099797e-9
1.2996142757117432e-9
9.937009108160525e-9
3.1880998266962556e-8
3.1401468664298296e-8
2.6400250188320056e-8
2.673082243438144e-8
2.950639565974078e-8
3.416528296877746e-8
4.099796372536028e-8
5.08020724333876e-8
6.477281644884289e-8
8.415489144331454e-8
5.160631179321979e-8
4.23691688395378e-8
3.416377200308762e-8
2.8467462732124548e-8
2.719707154057931e-8
1.8044164741597444e-8
6.482005779604509e-9
2.8237646685864506e-9
1.6564628263857153e-9
1.4708823003357953e-9
2.5441387532760735e-9
8.210310553766366e-9
3.0456297900154814e-8
1.676755300901464e-8
1.343562260918357e-8
1.3156430611095576e-8
1.4411952490479874e-8
1.717293694193261e-8
2.2107757029622602e-8
6.182091301427827e-8
6.750551245276104e-8
3.605603644660236e-8
3.163156621795631e-8
3.444859722624043e-8
4.393797453913941e-8
6.144997948144212e-8
6.497718981949875e-8
5.078406292703883e-8
4.364577620352898e-8
4.065100676520649e-8
1.189626752161391e-8
2.686147233660855e-8
2.7435153258968068e-8
3.1429409417192106e-8
1.7135014551524595e-8
6.032184100053105e-9
3.3170011846595e-9
2.3498995450997876e-9
1.971223692618781e-9
1.2832276307757408e-9
2.5411759649649255e-10
1.1889529110701747e-10
4.910148195381543e-10
9.700515818196424e-10
1.22543635388292e-9
4.616485896377505e-10
7.629008336348202e-10
8.324048745604008e-10
9.171460080691979e-10
1.0406590074145113e-9
6.383096693278841e-9
2.1209716901003678e-8
1.8934512829333013e-8
1.6668726824546976e-8
1.755763390306546e-8
2.010983792603514e-8
2.4225386979677444e-8
3.039691629738972e-8
3.959869427690189e-8
5.32115206921723e-8
7.222806741226333e-8
4.0163716746850936e-8
2.930349125933534e-8
2.163825435187894e-8
1.711493342352518e-8
1.5579776676195153e-8
1.2320852755237843e-8
4.662628661059014e-9
1.8834743358057218e-9
1.0558018658892148e-9
9.309595515240184e-10
1.590557738774363e-9
4.698336630237827e-9
2.1208740053247616e-8
1.3254001934461651e-8
9.787843957890589e-9
9.293294484194463e-9
1.0051359025022052e-8
1.1928473933218174e-8
1.5374736294327414e-8
2.1608172202572574e-8
4.9891316457350425e-8
4.521274680725428e-8
2.288552740586771e-8
1.923517261842987e-8
2.0322491711005444e-8
2.588612537018915e-8
3.772363976014156e-8
4.352918969970074e-8
4.0083595817109977e-8
4.247139763338811e-8
4.071244108802351e-8
2.7252659566481924e-8
2.152355800343036e-8
1.1859083994299193e-8
5.833735089736103e-9
4.215522233406647e-9
3.046890510346919e-9
2.532732141808337e-9
2.3171976076161475e-9
8.870383652002856e-10
1.6422096470753593e-10
4.403920932634284e-11
1.779361373079303e-10
3.27575763172195e-10
3.742549105375953e-10
6.246140825836513e-10
7.031672729013174e-10
7.323497650117992e-10
7.925510648853101e-10
8.952483892160496e-10
1.0528301976271398e-9
2.856789714052423e-9
1.1166667026588054e-9
8.963860065482282e-10
1.8607711341863127e-9
3.247701508960403e-9
5.404709521580747e-9
9.044073011895878e-9
1.5598280835182756e-8
2.697873706950543e-8
4.006202068315319e-8
4.631644942986088e-8
3.386906206176348e-8
1.7679754390188607e-8
1.117510622587549e-8
7.449116904151703e-9
5.78968541175138e-9
5.07003070024701e-9
3.830720036372635e-9
1.3549965488970073e-9
5.161869212136771e-10
2.7339036259151217e-10
2.744429478956342e-10
6.804157898972742e-10
2.6871730076345405e-9
8.563510364045113e-9
4.483951870043192e-9
3.7101479733987233e-9
3.7242619828527874e-9
4.169291149136113e-9
5.066671747084074e-9
1.3986333115840266e-8
1.9251662199988758e-8
8.931856292480006e-9
5.67006967035332e-9
3.0693144681022958e-9
4.10221881253534e-9
8.673332575840372e-9
1.8895126003575943e-8
3.215200155118405e-8
4.072479174501624e-8
4.8049146690572465e-8
3.954208618448017e-8
5.0883956220780905e-8
4.2382112453538866e-8
2.079091947763035e-8
1.646895239166283e-8
1.2805901085158369e-8
9.358343221465883e-9
8.869264330265842e-9
5.261668618399278e-9
1.3349674350440038e-9
2.1920999355933927e-10
3.926910330368009e-10
1.1851088485166008e-9
2.421630979155538e-9
8.701241115929409e-10
1.6546646345277066e-9
2.013864594832958e-9
2.2349226315364217e-9
2.5143248089651435e-9
2.9080627097095726e-9
1.1643797913523118e-8
2.8887968889533547e-8
1.7171940837132502e-8
1.3855765695353399e-8
1.3548021039381591e-8
1.4672242613475006e-8
1.720963228354848e-8
2.174431031686662e-8
2.8600099797944777e-8
3.3572928138097025e-8
3.123715013411071e-8
1.6690732790500262e-8
4.790886566148317e-9
2.0968608531665e-9
1.3268335434006906e-9
1.0058828584486523e-9
8.642127056567397e-10
7.086752833805456e-10
2.6494049712650847e-10
8.261174159513686e-11
3.900115726624385e-12
3.676586159957797e-11
1.4153773293346052e-12
2.586580738647598e-10
1.0986249886598733e-9
5.608049941056389e-10
4.336955883059665e-10
3.955205940467342e-10
3.864491531466336e-10
3.863014848313839e-10
3.7709968607226726e-10
8.985368089139218e-9
1.9354972834231055e-8
1.3422734719319846e-8
1.440217499270446e-8
1.8710320024384315e-8
2.792841394014944e-8
4.73482089977285e-8
8.08998237327122e-8
1.0526976263826437e-7
1.1580230736128165e-7
8.186853391995342e-8
1.2129064680654645e-7
8.62737249769592e-8
4.4878689574381126e-8
3.858551802234456e-8
3.628954195135344e-8
2.8383903432660542e-8
2.774665495641299e-8
1.6416113440626707e-8
5.0154409848029e-9
1.5897728436050682e-9
3.477820206537034e-11
1.7604402051595528e-9
4.591761522168254e-9
5.7351774408604525e-9
3.7192439393130094e-9
5.154821098999773e-9
5.804780981438407e-9
6.509389059918254e-9
7.476129586685984e-9
8.848153832375143e-9
3.96771388807254e-8
8.14862818165386e-8
4.579840207016087e-8
4.014399535346713e-8
4.30988589025729e-8
5.259504652651363e-8
7.175602955091948e-8
1.0253694083126522e-7
1.133057117707307e-7
9.402344247230925e-8
8.208861963780103e-8
9.55896174174905e-8
6.756125463266955e-8
2.1427661251123467e-8
9.458138339668822e-9
6.1357443722109135e-9
4.674242089766991e-9
3.834935818453289e-9
2.6859263410398676e-9
8.901421487935392e-10
3.282915629448577e-10
2.26718335850734e-10
5.688970678786472e-10
2.0050464549312988e-9
9.564016788469351e-9
8.810551751551955e-9
5.707788042667781e-9
5.207302219444911e-9
5.546615266861365e-9
6.551814020086439e-9
2.669309065787825e-8
5.9067613443435296e-8
3.595245817533957e-8
3.197441079885306e-8
3.469808498951048e-8
4.2265073517113365e-8
5.6890184403711455e-8
8.423638662737177e-8
1.3127734484593244e-7
1.8748128820398938e-7
2.080439804744649e-7
7.546594738895696e-8
1.7042948574036237e-7
9.289973878117299e-8
6.391441982128832e-8
6.840467892276598e-8
7.627017449363406e-8
7.562467612208423e-8
5.5725876763372984e-8
1.935597865571522e-8
7.175667785118769e-9
2.164389030825387e-9
2.0240576843276912e-9
1.0537709472162917e-8
4.088081522233408e-8
7.431227655132129e-9
4.267409817003162e-9
8.14968468879775e-9
1.0263487949347445e-8
1.216984303366342e-8
1.4394002013072314e-8
6.299326260783293e-8
1.5260169983163878e-7
9.099837034837733e-8
8.306628203502689e-8
9.267025217200992e-8
1.1803108247888927e-7
1.693307736598515e-7
2.51556138696553e-7
2.706063965052219e-7
2.241790747783032e-7
2.041748395949927e-7
2.1261500538698092e-7
1.3432229860545232e-7
3.696273828209972e-8
1.4719848497007203e-8
8.969606737397112e-9
6.6753583645228666e-9
5.10622844422288e-9
4.1430458918306386e-9
1.7210844343566349e-9
9.453482831631137e-10
1.1829717975234933e-9
2.4764171864745166e-9
6.2524436471780695e-9
2.330947461191962e-8
2.9731471521805606e-8
1.7283558639442764e-8
1.5492618917632835e-8
1.6840264727044356e-8
2.0872494628710558e-8
2.9208152892851988e-8
7.495659473831545e-8
1.378514870544696e-7
7.648757894274766e-8
6.552766594592066e-8
6.946881543131021e-8
8.431138209772463e-8
1.1606637454307283e-7
1.8024046374498127e-7
2.94875945118876e-7
3.921971268359079e-7
1.0944009682888055e-7
2.124574180846971e-7
1.6005005802792568e-7
1.1299516033020039e-7
1.0875672062750369e-7
1.3797129558839985e-7
1.8511350999205464e-7
1.1936378038678198e-7
4.562214630148644e-8
2.0675277681202214e-8
9.736487125422347e-9
2.0750907881139336e-9
1.0278659894669461e-8
5.6369924916633416e-8
2.4161782917306177e-8
4.3583522858882477e-10
1.2061295602717031e-8
1.8088199131431922e-8
2.251141485962915e-8
2.7008497613628782e-8
3.2419691923323596e-8
1.4541650200317164e-7
2.599643228288601e-7
1.5907822584629691e-7
1.5599124614283022e-7
1.903313952089739e-7
2.7588663108328846e-7
4.3635266558432763e-7
4.59098718892744e-7
3.6565650874775935e-7
3.4842634879292945e-7
4.4421406037389367e-7
3.1992738274469116e-7
1.976386508787897e-7
1.0428986069168595e-7
2.8180987668436453e-8
8.955315751166492e-9
5.069015748334422e-9
3.9328393412103586e-9
2.6198162523355682e-9
2.380061239631764e-9
1.4726643175347263e-9
1.3273373057148869e-9
2.2118841914513044e-9
4.75348906906655e-9
1.25154303372761e-8
6.270699188606809e-8
3.159231497319041e-8
2.2411147312672033e-8
2.2177331537007944e-8
2.6076137145392853e-8
7.877502814830893e-8
1.808619985146171e-7
1.2603894466979876e-7
9.930893329284801e-8
9.615237646686953e-8
1.0398778286147462e-7
1.2288038502436278e-7
1.5931610271689872e-7
2.2773600566703237e-7
3.3732605077072283e-7
2.605644895188329e-7
1.2984582084080733e-7
7.163863051684115e-8
6.769105257104693e-8
1.764139090443657e-7
2.762333445107406e-7
3.436952551801112e-7
3.0817173818401144e-7
1.7946305463521008e-7
8.557215833668724e-8
4.9030484631867724e-8
3.4839639513542246e-8
1.4125507690679576e-8
3.531665233206725e-8
3.376760949938549e-8
2.8590926839090353e-8
1.6012171741992742e-8
5.180738213980044e-9
2.5813077040273415e-8
4.2012223736551695e-8
5.630389943172986e-8
1.8710070573185679e-7
4.164045063868954e-7
2.8978453539907537e-7
3.1015145253442324e-7
4.136894352896264e-7
6.6645044422526e-7
9.19749046305183e-7
7.185923738998919e-7
6.280226268201822e-7
7.687380351222379e-7
1.6785793321016527e-6
6.768207715314009e-7
1.7719666760457483e-7
4.690339146882113e-8
1.7174158498746945e-8
5.401942213927736e-9
1.0676461094884882e-9
4.386719831876532e-10
2.931695292492442e-10
2.810187015234853e-10
1.393651552492729e-9
4.8547690392149895e-9
3.40801185263323e-9
5.294455086512054e-9
1.202891660019236e-8
3.281514616812393e-8
1.4802559288634158e-7
5.366956077194159e-8
4.5003746647239986e-8
5.1619379735553286e-8
6.677565331354854e-8
1.126023660899917e-7
2.648746536800167e-7
2.1362656833643416e-7
1.583239260636851e-7
1.4709858519016754e-7
1.5792388487234458e-7
1.939486636451724e-7
2.795814305507727e-7
4.209295553767935e-7
2.082571717596628e-7
1.452169112800319e-7
1.087470774260845e-7
9.599999247270109e-8
1.002604684088112e-7
1.62218559589864e-7
2.927559680345368e-7
3.168484626138807e-7
2.573299535317679e-7
2.7982993414720057e-7
3.107023932147283e-7
3.34118504334241e-7
9.83351860719886e-8
3.151705962141645e-8
1.506282986080644e-8
4.573450154773708e-8
6.395336323612768e-8
5.342587714579293e-8
3.224693862341748e-8
1.7279261960998245e-8
7.174522680835927e-10
3.2249534727722525e-8
4.804913821509472e-7
6.019315377501196e-7
5.027633753698748e-7
6.602775163326838e-7
1.151670323465777e-6
1.1183430364012207e-6
8.229385146312015e-7
9.511090182299623e-7
2.410791880762667e-6
0.000012321722840799243
2.1449074653804506e-6
9.870786075434058e-7
4.009402171500219e-7
2.8115891036110318e-8
1.6264217805983076e-8
6.4079316597806075e-9
4.02634551356445e-9
9.863725039574878e-10
2.1198000470014655e-11
5.6550469520134356e-11
5.870418859942576e-11
2.213641046488884e-10
1.044137074702063e-9
1.931958206690405e-9
1.7177507154667586e-8
5.229449365045396e-9
3.2361429043566172e-9
1.246213291949957e-9
1.469941554560171e-11
1.1996036225362642e-11
2.1399791463323097e-13
3.0761506474770694e-13
7.293887539298962e-13
1.315893553690709e-12
2.139497795771939e-12
3.3279972030473414e-12
5.0725359180491425e-12
7.665907371807381e-12
1.1575881508846037e-11
1.7582509825722364e-11
2.7052600845010666e-11
4.2539066999440296e-11
5.294074383786882e-11
1.6326632413154027e-10
4.1698472920184e-11
3.372746328450649e-11
1.0106756574537267e-10
1.790611638866864e-10
2.8438371239051866e-10
4.402094663531112e-10
6.839566656859028e-10
1.0763575233079192e-9
1.6982690834485193e-9
2.5643486856519444e-9
3.3397530030080434e-9
3.1658378907330857e-9
5.738179387999048e-10
6.6439993382735224e-9
1.4762081507050182e-8
1.3939361054457112e-8
8.460404216179423e-10
2.876698280999984e-10
1.4299248922280615e-11
3.587954073106856e-13
1.1602745020904812e-13
5.557622928331369e-14
9.997455336132462e-14
1.4913467847046013e-13
1.9002570468766748e-13
2.3124701338832406e-13
2.797181511352638e-13
3.395905620901084e-13
4.0045125434103344e-13
1.4301114707997087e-13
0.
4.84861027919274e-14
8.969768089440304e-14
1.3347681540116947e-13
1.89016771175918e-13
2.643029644769307e-13
3.6876096424787584e-13
5.150707697167725e-13
7.210928237396396e-13
1.0124260518065535e-12
1.426074697252102e-12
2.015864751161145e-12
2.8604873662627757e-12
4.0754790921636485e-12
5.830914458769003e-12
8.377013690054248e-12
1.207950374989068e-11
1.7463514808966564e-11
1.0088307070013595e-10
1.0298724693004556e-10
1.0635171656369723e-10
7.926225084276029e-11
1.6757204111743335e-12
1.46666398811971e-10
3.9285201784738043e-10
7.63788267670171e-10
1.2691112766403483e-9
1.8836389331118505e-9
2.5474571550559534e-9
9.801211583902332e-11
4.0314865221814875e-10
7.2285272600907e-10
1.8458975534384912e-9
1.630031202182431e-8
1.450854290268618e-9
1.6300241371625328e-10
3.9339124177375473e-10
4.913691180870537e-10
5.775999784801911e-10
6.781528990731106e-10
8.056887182640016e-10
9.73580802797093e-10
1.2016086168221144e-9
1.5225058277548796e-9
1.9943388130596342e-9
2.7281757482644095e-9
3.958414448160236e-9
6.251046779570919e-9
1.1224031514949094e-8
3.854918138854124e-8
5.060386642605587e-8
3.068836806647173e-8
3.093362069395221e-8
3.9243175000383675e-8
5.964904051685239e-8
1.0314059242182299e-7
1.4821543659567915e-7
1.639201650126254e-7
1.5967581771415585e-7
1.2714553165103147e-9
7.79740971071642e-8
1.7271581171192103e-7
9.159813686713063e-8
5.903608515536199e-8
6.128761728383664e-8
5.5457962150117936e-8
4.728209905507226e-8
4.0635433594212295e-8
1.3827156213611317e-8
4.411674093182152e-9
7.574567051537384e-10
2.452765231827046e-9
8.840795545235727e-9
2.8703587968706246e-8
3.0666921727362426e-9
4.862237341886277e-9
7.2256009335446254e-9
8.64669818678924e-9
1.0087161200390761e-8
3.984676726375802e-8
1.1852201149488736e-7
7.701105559569511e-8
6.759113440165587e-8
7.164627300158268e-8
8.447341942297573e-8
1.0870952301778712e-7
1.5144509353173437e-7
2.131880698639199e-7
2.3890793600182233e-7
2.084076927632971e-7
1.8335737784730223e-7
2.0888035913281554e-7
9.342823111929543e-8
2.8104671415553633e-8
1.3593799534979645e-8
9.195805525981974e-9
6.9307446844913105e-9
5.561152817614622e-9
2.889534725053825e-9
8.161713063449407e-10
3.453626137696726e-10
6.851305427647282e-10
2.3740999003132395e-9
8.677379965974826e-9
3.4597446345016675e-8
1.5306082662641208e-8
1.2114442482231061e-8
1.2103142755751553e-8
1.3743447072366883e-8
1.7214909778212595e-8
6.287921468686328e-8
1.3161701611974765e-7
7.678715627002714e-8
6.523364914707931e-8
6.800572302568557e-8
7.981581868674348e-8
1.0384787545133543e-7
1.4949516654986057e-7
2.305473299373568e-7
3.373180535545198e-7
3.3076843943680805e-7
2.3207380253288872e-7
1.2520973652772264e-7
1.005050522204333e-7
1.094324262691031e-7
1.1599766003291949e-7
1.1612543042460436e-7
6.794592261825716e-8
2.546438795050984e-8
1.0958384976895219e-8
4.653864353569915e-9
2.786278019189717e-11
6.838198350979201e-9
2.2132661473860987e-8
1.3690340712403537e-9
1.280219762333851e-8
1.7197187488109987e-8
2.0119366547514273e-8
2.3236810861801894e-8
2.7272298930728494e-8
3.2853389738057696e-8
1.4764837050160774e-7
2.2831721598622019e-7
1.3513933854312852e-7
1.2960347954725397e-7
1.5473264511281976e-7
2.1837712823047275e-7
3.3864685841770574e-7
3.6933189256250804e-7
2.9596161626910136e-7
2.757024525229897e-7
3.303947957678073e-7
2.6091303655879735e-7
2.461347876934351e-7
1.427092622795696e-7
3.60604723277835e-8
1.3469910619129814e-8
8.149008669254464e-9
6.147554861751868e-9
4.6238533370839264e-9
3.3589027830973187e-9
1.0519154142985665e-9
5.407142574350761e-10
1.0994168232323789e-9
3.2530408604552644e-9
1.0659834221923495e-8
5.3360815168857005e-8
2.2055406956597786e-8
1.6745710453150077e-8
1.6582325961159086e-8
1.8881041635814984e-8
2.38564322145495e-8
8.515875446347574e-8
1.879655142865558e-7
1.1543414514576612e-7
9.39372658004791e-8
9.398920858579772e-8
1.0535663309256377e-7
1.2985365137133228e-7
1.7636464893644553e-7
2.6250219451491397e-7
4.0048788360824727e-7
3.8099279571313784e-7
2.7153659614990746e-7
1.7179775750756168e-7
1.4280257607224247e-7
1.566181740231111e-7
2.0298719212671652e-7
2.0071516464182296e-7
8.312837762868705e-8
3.6088620528382816e-8
1.8393062462254977e-8
9.113965087329989e-9
1.0691917387074283e-9
1.4564681745533258e-8
3.873976514865491e-8
3.19555397874676e-9
1.4310146399556869e-8
2.3841727957622507e-8
3.013267460338354e-8
3.6008863503779987e-8
4.2908848363215234e-8
1.7584924718682053e-7
3.096173026997258e-7
1.9135385796619933e-7
1.8845134706326787e-7
2.3042954291555824e-7
3.3423850208259924e-7
5.257267214639639e-7
5.446337739846044e-7
4.3170701366543264e-7
4.097883884876907e-7
5.190106500354512e-7
1.0573156472180885e-6
6.065383197758765e-7
3.0871495732108255e-7
1.0961867205774824e-7
4.7387669089255704e-8
1.3001074735216114e-8
3.3990012226518703e-9
1.8844374301388692e-9
1.3079790347726893e-9
4.1154234226578117e-10
2.2875943728326187e-11
2.553175839826157e-10
8.250750636585264e-10
2.220460509894867e-9
6.406969135831971e-9
2.8664250423167094e-8
3.067952061079883e-8
1.813234313765878e-8
1.678404728533573e-8
1.8735512403335824e-8
7.052181856510783e-8
1.7980172938482568e-7
1.799811816071498e-7
1.3748854939904686e-7
1.2655547068762147e-7
1.2952441308440046e-7
1.4263152699874436e-7
1.6901893023665645e-7
2.191042680091084e-7
3.157226326628501e-7
3.60174823701912e-7
3.769398258600197e-7
2.692031052089571e-7
2.523639957976286e-7
3.6755637834025095e-7
3.7088895322126763e-7
1.802406887494161e-7
8.742352444089201e-8
5.401447148013037e-8
3.859243419036038e-8
2.8411577801376542e-8
1.1431684876932919e-8
1.5241440179347102e-8
8.6682924113743e-9
6.797565848904307e-9
2.6071597327192956e-8
4.3014501409760064e-8
5.7276296012451025e-8
7.142512628100405e-8
8.785870506738059e-8
1.0892458678903273e-7
4.90262434491522e-7
4.518839372979425e-7
3.201043694702932e-7
3.5706025231551364e-7
5.187714964285449e-7
8.553626037967318e-7
7.781565563136388e-7
6.03923570747394e-7
6.39441981158364e-7
1.08077484067989e-6
5.5909969577699735e-6
2.4624270747642466e-6
1.1009766477969161e-6
2.9901880647696827e-7
6.64560351924008e-8
1.90859305688502e-8
7.736038065041378e-9
1.567779283578051e-9
4.796232972917202e-10
3.5347129926908095e-10
1.1191630255666514e-10
3.5988905942446803e-10
3.544186610425591e-9
1.46921634843241e-9
2.5330753053350265e-9
7.020644873275209e-9
2.4018292599524855e-8
6.257270826125057e-8
2.6909444125175014e-8
2.3645590797124615e-8
2.6851634131879374e-8
7.001732151076742e-8
1.960058990459385e-7
2.39019799472232e-7
1.811647004732902e-7
1.610763045714907e-7
1.6224866127793263e-7
1.8041666353924242e-7
2.2476160013698454e-7
3.3002659817730273e-7
4.1287536697597947e-7
4.06246254785814e-8
1.181318291033829e-8
4.195376234245286e-8
1.5589352209832022e-7
4.839432918575377e-7
4.2633406782872816e-7
3.166856059680829e-7
2.333494085514492e-7
1.5785692512577682e-7
1.1074329994748427e-7
1.0540889510887775e-7
2.6243062878429526e-8
8.580683286304651e-9
1.3807631292042098e-8
1.0912068086399196e-8
2.4524866640451665e-10
2.2752048442663316e-8
5.4063500630580473e-8
8.731211797626117e-8
1.2084525923665686e-7
4.967121928446002e-7
5.640441611114849e-7
4.4986305271193187e-7
5.474571537422372e-7
8.727046571702173e-7
1.3186737136595693e-6
9.791711074005792e-7
8.378149150159892e-7
1.0921791578217187e-6
3.1705726829757777e-6
0.000010911460637483794
3.713985218269867e-6
3.133941605223701e-6
2.97823362411566e-6
9.672226134965137e-8
8.56900957874097e-9
5.6623233349150225e-9
4.088485664778619e-9
1.467044252833149e-11
2.108043946794065e-10
1.0144150815056517e-10
2.761887427124709e-10
1.9184057274150714e-10
1.2522519819877434e-9
1.5222531146559377e-8
2.815910636125617e-9
5.679400085451329e-9
3.988177836412664e-10
4.0020286544962303e-10
4.062712518659608e-11
1.8930632146781525e-11
1.890912004163583e-12
1.639312327517681e-13
7.568386060973639e-13
1.5904190475973173e-12
2.6188385029244463e-12
4.058579571741349e-12
6.165796204088346e-12
9.315033145356582e-12
1.4108056032641823e-11
2.15704209093326e-11
3.355694561542638e-11
4.593802642838966e-11
1.564223039355951e-10
3.805907089118491e-11
2.96155652930577e-11
8.634497314955824e-11
1.4982792446080144e-10
2.3359710358523415e-10
3.5521888217280444e-10
5.424397556402523e-10
8.411379074752362e-10
1.3209412598457525e-9
2.044074114742891e-9
2.88727906586115e-9
3.2461962360500513e-9
2.045629263153094e-9
2.809853437272797e-9
1.1100237094504496e-8
1.7813824552402512e-8
1.4252884357398863e-8
9.685357113259523e-10
2.2948710023283203e-11
8.025792616059845e-13
2.032764175966783e-13
4.302981243995882e-14
8.05379185993872e-14
1.323164271364839e-13
1.7601682773539912e-13
2.1628686144656786e-13
2.6169631633374574e-13
3.1713760468532086e-13
3.863082603239793e-13
5.032170130103062e-13
1.8004970608920234e-13
0.
5.756299450353364e-14
1.0847025814197259e-13
1.6237966925272782e-13
2.306406202716808e-13
3.2316827670599805e-13
4.5169137220554575e-13
6.320133034229033e-13
8.864446839352165e-13
1.2470467372621886e-12
1.7603051338424745e-12
2.4940297890577583e-12
3.5476175832094525e-12
5.067270496650817e-12
7.268240931712347e-12
1.0466269439725522e-11
1.5118740312102326e-11
2.1869370695552834e-11
1.1928199502563425e-10
1.2037182756057766e-10
1.1562414041217717e-10
6.258256985598731e-11
6.209785611833444e-11
2.831901575647469e-10
6.307088904029803e-10
1.1228276675556547e-9
1.7432850626088534e-9
2.4343445007795097e-9
3.1150862379161443e-9
3.192402808454909e-10
3.909705248624156e-10
7.160003878325668e-10
1.6368642222731658e-9
1.0029933907268977e-8
3.26298928189263e-9
6.192634262004423e-11
4.048453206684792e-10
5.18533888910944e-10
6.073485716851055e-10
7.09034037098652e-10
8.389451716600427e-10
1.011839243739918e-9
1.2493694182425362e-9
1.5878904920779905e-9
2.093258421139541e-9
2.894996956127627e-9
4.2771423572484934e-9
6.962335491812005e-9
3.242291751252363e-8
4.8393477085976265e-8
2.8943416904466456e-8
2.8674372203672148e-8
3.550861171757331e-8
5.2021703221487326e-8
8.764720562065648e-8
1.3576036388923815e-7
1.5527220615242127e-7
1.6018133422443723e-7
5.415957043471977e-8
2.036025631347139e-7
1.6838539640233032e-7
2.5837372816682845e-8
1.1409716187572458e-7
6.46803814980643e-8
5.983515331902066e-8
7.184779906201804e-8
7.262482309440881e-8
6.021874457634471e-8
2.0198621896510967e-8
6.85221544055915e-9
1.2535309618568119e-9
4.365616946779851e-9
2.0971183454622483e-8
5.945434050822488e-8
1.2806666249456774e-8
8.850049407508462e-10
5.736587887892477e-9
8.171093868775503e-9
1.012893170684811e-8
3.413117940585163e-8
1.3412022575311392e-7
9.961333494105374e-8
8.782029298097881e-8
9.262587837268721e-8
1.0765951591544748e-7
1.3530955231113106e-7
1.8339574254410678e-7
2.609107334744797e-7
3.333554184728146e-7
3.184451839555839e-7
1.9480079443579614e-7
6.039373893448302e-8
2.5744235583778546e-8
1.565709633195497e-8
1.1371796913654537e-8
8.690431063898583e-9
6.7948557619759955e-9
2.890795012694367e-9
1.6542721498768198e-9
1.9707899487807837e-9
3.6717769475299806e-9
8.155601732448184e-9
2.310103689715552e-8
7.519188941437072e-8
3.5003507743382087e-8
2.8107256138378592e-8
2.9266774041895266e-8
3.5886201555483104e-8
5.092321395386532e-8
8.497860104422285e-8
1.1523219976974221e-7
1.5939636765833443e-7
8.690249071637572e-8
7.808072179863068e-8
8.77668977848181e-8
1.163362901973599e-7
1.8027048072464323e-7
3.006369946634062e-7
4.2086226715295233e-7
3.2865099798581526e-7
8.084149328792407e-8
4.840176185221828e-8
1.8397002377757667e-7
1.7625076410947694e-7
1.274866858441894e-7
1.2370784525608326e-7
1.6209081063266576e-7
1.932489908560956e-7
7.796939836973344e-8
3.161827003168955e-8
1.5285058278058026e-8
5.664017944438018e-9
6.083690525730723e-9
4.6838227243075396e-8
5.053451935328709e-8
1.6603645681254422e-8
3.275455308711206e-9
1.4227981530646452e-8
2.0716998887705476e-8
2.6022586935706958e-8
3.158847078471113e-8
1.242914910768834e-7
3.092279065487306e-7
1.9193289313316886e-7
1.8496057343208527e-7
2.184099957535935e-7
3.0035762748894537e-7
4.681139389380332e-7
6.099700544738391e-7
5.057108645276247e-7
4.348593954226632e-7
4.6868905180787403e-7
3.468018882483334e-7
2.1572724003114276e-7
8.22660908716898e-8
2.0471470179130094e-8
8.574673458338656e-9
5.8633771734469155e-9
4.410654126807835e-9
3.3801256282477103e-9
3.065536890303718e-9
2.149063105698264e-9
2.576905082956963e-9
4.54487638426168e-9
9.736348722255467e-9
2.757805762798297e-8
1.051935451610166e-7
4.357727175444609e-8
3.509508864860799e-8
3.715461481902303e-8
4.6294464180076425e-8
1.1242401497628067e-7
2.4705217801252586e-7
1.5503204211168707e-7
1.234120425184031e-7
1.2115978138832073e-7
1.3393309794679275e-7
1.6408202203183142e-7
2.2469586865857184e-7
3.449625763472541e-7
5.022223502717759e-7
1.736763603051055e-7
6.23598607090719e-8
1.7742941505180664e-7
1.054224069054361e-7
2.9742728130272198e-8
2.0321692472870274e-8
1.4669457010196075e-7
3.429794848087644e-7
2.1323437104178968e-7
1.189366998432479e-7
8.465206070179104e-8
5.227168303605791e-8
2.0077684841990796e-8
2.3649316478092325e-8
2.9335275879939637e-8
2.6404764651815164e-8
2.3865420913968846e-8
1.7993403376591252e-8
3.386887304497655e-9
2.1235662894769624e-8
4.8345823243174134e-8
1.7310070145210096e-7
4.6632147613268063e-7
3.3549117157843145e-7
3.6775936424044716e-7
5.001231316138666e-7
8.173864522541663e-7
1.0440695923397059e-6
7.829602769771439e-7
7.027226534163011e-7
9.209524112080834e-7
2.465108669483644e-6
7.147234056131948e-7
1.323865696834073e-7
2.5408014824559128e-8
5.795465364763494e-9
7.073510096134525e-10
5.769564076678232e-10
6.301413590376147e-10
8.02143790390321e-10
1.812864162729756e-10
3.5379864954833947e-10
4.2456749390990965e-9
2.774876498442228e-9
3.5186526563661616e-9
8.877746136738332e-9
2.670209771374843e-8
1.491016302171268e-7
6.797472179558982e-8
5.071304361195337e-8
5.5209339036348745e-8
6.413888398994943e-8
1.1010816351630022e-7
2.751092297553588e-7
2.468724183277442e-7
1.8185570360549072e-7
1.6703249087132007e-7
1.7830877189958285e-7
2.1981183052509317e-7
3.246877718545143e-7
4.600737686309918e-7
1.643585430801406e-7
1.7126232043842538e-7
2.0149378871003962e-7
1.918424231634381e-7
2.4332672537986847e-7
3.95127750085497e-7
3.780091328963981e-7
3.468895189339929e-7
4.867612718156906e-7
1.1232657439486112e-7
3.186367017581729e-8
1.217375301708359e-7
1.2866140796420821e-7
5.456638871227718e-8
3.833511216614759e-8
7.388284504846273e-8
1.1950180341544391e-8
2.3990979569462197e-9
2.9682912103370244e-10
4.001883675792972e-10
3.422793957961464e-10
4.8179389782556724e-11
4.548068260677192e-11
6.348616998899843e-12
2.379590899409421e-12
7.070773414692698e-12
1.1351417371715825e-11
1.6570932967227563e-11
2.369659140993782e-11
3.3848952714702196e-11
4.8669939689572806e-11
7.082078017491408e-11
1.0490163840914142e-10
1.933468559506328e-10
7.534521728281354e-10
3.67961701028492e-10
1.0680939219414706e-10
5.181036591972228e-11
1.9341552202547373e-10
3.6015402059756707e-10
5.92633019782994e-10
9.496430227366996e-10
1.531541569530561e-9
2.5185222929317152e-9
4.222315421733765e-9
7.070399171069191e-9
1.1212528166836188e-8
1.5645158385224718e-8
1.7145172914173537e-8
1.1491434137637965e-10
1.0705896155018239e-7
4.658111182116099e-8
1.300886900340239e-8
1.7556925551409627e-8
3.7040847062501016e-9
7.626393748956064e-11
4.3610010703328343e-13
3.2231127067639065e-14
3.5983489032411526e-13
1.7033828995216133e-13
1.2529913489913258e-13
1.5152588361418835e-13
1.856424139254803e-13
2.2525807734780385e-13
2.5175189260103865e-13
8.410007909022319e-14
0.
3.1068365776264814e-14
5.590299649163207e-14
8.238966660009298e-14
1.1609068459232308e-13
1.6176502458467095e-13
2.2500400526314252e-13
3.1330452520408786e-13
4.3718351825640397e-13
6.116385002185338e-13
8.582317577262226e-13
1.2081488552636622e-12
1.7067352804420279e-12
2.4202530458058373e-12
3.445951365930768e-12
4.926962974099033e-12
7.073933554088156e-12
4.987077105696561e-11
5.0977923150084534e-11
6.025014046338528e-11
6.743457730248543e-11
6.555409382234175e-11
4.613238649187797e-11
2.6245357983521424e-12
9.69040309472221e-11
2.566595340981289e-10
5.009471234410451e-10
8.37808792458442e-10
1.7174061629704538e-10
3.1521437028169146e-10
6.076044319744975e-10
2.4820313633597014e-9
2.7836385993075213e-9
7.481863960530294e-11
1.9125436906017878e-10
2.780612892795869e-10
3.4077100701387045e-10
4.055508357021883e-10
4.813653558971319e-10
5.747629336096443e-10
6.934787387380854e-10
8.485682952925692e-10
1.0572331666118921e-9
1.3478836104213588e-9
1.770309787340525e-9
2.418126968537982e-9
3.484212003593493e-9
5.418818496280163e-9
3.039070998321422e-8
4.941815097329585e-8
2.9261612478625347e-8
2.8584902940653983e-8
3.476959315584658e-8
4.961666067576051e-8
8.139825112762054e-8
1.2917610602704744e-7
1.5096546188132154e-7
1.5816101919355065e-7
9.718241366627456e-8
1.5892174603903978e-7
1.3798956532027482e-7
6.863893493065958e-8
5.479100330989115e-8
5.014669855246533e-8
3.7182595965202384e-8
3.4120475481845074e-8
2.378599596164195e-8
7.360013629068574e-9
2.2916646434383953e-9
4.4382520770287725e-11
2.184201149954906e-9
5.728688573767589e-9
8.789501974288781e-9
4.9132412348496964e-9
7.063100728980491e-9
7.94436868297607e-9
8.879467477706437e-9
1.0164737311659964e-8
1.1989868204129603e-8
5.432239769437384e-8
1.1908665610657878e-7
6.828536906091573e-8
6.006323613073982e-8
6.456758243393309e-8
7.853468241996075e-8
1.0633655152147011e-7
1.5352965283384283e-7
1.8464100528568077e-7
1.6143657719659973e-7
1.4078661615758057e-7
1.6605704610154178e-7
1.0510514177531814e-7
3.72379737759563e-8
1.760955245046011e-8
1.1710250581681393e-8
9.034067318006362e-9
7.587659342126701e-9
4.746040731264756e-9
1.5644270526151868e-9
6.340322167197639e-10
5.042280902176163e-10
1.2403353306620644e-9
4.295593889032175e-9
2.1347151494481004e-8
1.5783601744112723e-8
1.0751967462102425e-8
9.99642398588046e-9
1.0765253556116742e-8
1.2821727731253638e-8
4.810666126849568e-8
1.0007888901199452e-7
5.8657529656869266e-8
5.139178761883829e-8
5.5053270859124366e-8
6.641278912904779e-8
8.890131690118549e-8
1.311126424627837e-7
2.0013764026610255e-7
2.6811730866164414e-7
2.7552422256494894e-7
8.198023495648799e-8
2.441538446386075e-7
1.3770503038153183e-7
8.879059068867029e-8
8.932151232176271e-8
9.34143538341096e-8
8.586636695049935e-8
6.718435512149361e-8
2.3943447178373685e-8
8.866107280775925e-9
2.6904186247959224e-9
2.2716685643580636e-9
1.1644121717884906e-8
4.512635088221031e-8
1.0044292194988559e-8
5.6470332504328635e-9
1.0914521494104973e-8
1.3768368539081498e-8
1.632221969990908e-8
1.929394359314764e-8
8.186286574099632e-8
2.1041031050993925e-7
1.272132996442012e-7
1.1582344709236296e-7
1.2844145495673508e-7
1.616936747296651e-7
2.2799638616092003e-7
3.3903876808696855e-7
3.8831545984404564e-7
3.2597886726571067e-7
2.8792370526821255e-7
3.1339144121584386e-7
1.8665014090282979e-7
5.294309641422968e-8
2.200177228941873e-8
1.3597516850138663e-8
1.0199302936520057e-8
8.187120498179084e-9
6.273933034496267e-9
2.462494436231126e-9
1.427447847881891e-9
1.8553993773590687e-9
3.978926644015529e-9
1.0393497281830864e-8
4.143782247243233e-8
4.266795136204731e-8
2.6315873612548556e-8
2.4046491141036806e-8
2.634396821972836e-8
3.2718871458489225e-8
4.5578622669403335e-8
1.1417766574429056e-7
2.0339943083555237e-7
1.1103791162611347e-7
9.484662749730247e-8
1.0024476622679442e-7
1.2147554295183268e-7
1.6728804183163193e-7
2.591638301453118e-7
4.135211452421601e-7
5.134484641906306e-7
1.2936687204839455e-7
3.0065015624229183e-7
2.3520461122962008e-7
1.5497349798208843e-7
1.3792640398642097e-7
1.5600140035880137e-7
1.9173600019184395e-7
1.3080696542296836e-7
4.890893590204144e-8
2.236476562302368e-8
1.0718642573603543e-8
2.463857902296693e-9
1.0017870015034745e-8
5.4434395964526005e-8
2.5909897579471024e-8
1.4820786761832522e-9
1.56063296107517e-8
2.338959599576621e-8
2.9158921465020606e-8
3.501075377077931e-8
4.2043626504067324e-8
1.7752394944172373e-7
3.4047875191000065e-7
2.0907138521581057e-7
2.0416663937602738e-7
2.467477785457174e-7
3.519065135843273e-7
5.532067050243957e-7
6.072058811123892e-7
4.795008280810209e-7
4.394486417652503e-7
5.25992781422995e-7
3.9130017890327173e-7
2.805841682222996e-7
1.4472540109631055e-7
3.476930178831445e-8
1.165342111401426e-8
6.881250117949983e-9
5.3961467819805326e-9
3.900851332716613e-9
3.4315491155536023e-9
1.8888621373994397e-9
1.7877951736738554e-9
3.1096207077301096e-9
6.972660622045677e-9
1.942838886673261e-8
9.879709708963415e-8
4.2671998814161676e-8
3.161247189429183e-8
3.1681157669791195e-8
3.7269420143160614e-8
1.0836301217174605e-7
2.5487072864072023e-7
1.728992694865578e-7
1.3665377248220386e-7
1.3247255875733095e-7
1.4326824224895607e-7
1.6926362089415773e-7
2.196886278347281e-7
3.165999621859291e-7
4.845140997418096e-7
3.708134207851862e-7
1.831196515868821e-7
1.1659243746811993e-7
6.679703396435872e-9
5.17424169598731e-8
1.6034489522148102e-7
3.460153184198492e-7
2.9162788685668667e-7
1.4669599801166436e-7
8.309419704133786e-8
4.567424045834758e-8
2.768672863994299e-8
1.0618037328759935e-8
3.14980338445025e-8
2.7795843219189276e-8
2.340640752276743e-8
1.522068707263009e-8
1.305932656842131e-9
2.458941072454586e-8
4.726979664039219e-8
6.762568975612401e-8
2.1378981028736298e-7
5.016453672356958e-7
3.5236267101340553e-7
3.7854239469008373e-7
5.035732489050729e-7
8.042152387429675e-7
1.097224208256509e-6
8.438133570737978e-7
7.192700171679015e-7
8.493240026592458e-7
1.7478264351425727e-6
7.381592105022285e-7
1.9434634347499338e-7
4.8040470392729674e-8
1.6408311811132386e-8
4.385402836810465e-9
6.960224620414001e-10
9.534612609409778e-11
1.0221591480154377e-10
9.90588460475361e-11
1.3672909133221665e-9
5.477635844863764e-9
3.90833925649606e-9
5.982649360932897e-9
1.3851054392419313e-8
4.090013434598975e-8
1.708991929019884e-7
6.499643283164532e-8
5.470970021942232e-8
6.008095529811324e-8
7.027503284451287e-8
1.36451637970725e-7
3.435948117865557e-7
2.790044761151449e-7
2.0813804100676234e-7
1.9375625414692416e-7
2.079565778899426e-7
2.5676936565417833e-7
3.869694529278422e-7
6.35689867895062e-7
2.1696071781093297e-7
2.674743585995461e-7
2.101653274806739e-7
1.9931646912957634e-7
2.444121709798003e-7
3.97997690729903e-7
4.5717981420113537e-7
3.3625866878199475e-7
2.8747951746182e-7
3.1207738754870696e-7
8.819491491595207e-9
7.342115010889155e-8
2.0407248189275716e-7
1.0046800692167621e-7
1.624594811952701e-8
8.6538189352028e-8
7.716895287818349e-8
1.0666514054203843e-8
6.21287241455742e-10
7.039508508914652e-10
1.3185436903462214e-9
2.87438848747816e-10
5.7985248039628015e-11
1.8777591151079127e-11
2.4626111251575965e-12
3.9998366629790036e-12
8.303885191282513e-12
1.2750947263688078e-11
1.844555327964475e-11
2.6351398662008836e-11
3.7701959915654296e-11
5.4375267469904406e-11
7.947398755912194e-11
1.6660069811001699e-10
6.52793127488507e-10
3.4514685983966325e-10
9.722896415181125e-11
3.6675122766387295e-11
1.4693545252071094e-10
2.701089833811791e-10
4.357786532757358e-10
6.828637576480856e-10
1.0749213833827452e-9
1.7247565144526009e-9
2.836218749535674e-9
4.753619855810124e-9
7.900850908657518e-9
1.2261976044995515e-8
1.6499143812840782e-8
1.6376474029862758e-8
1.171574980421015e-8
1.2814190662674526e-7
1.146728155170221e-7
3.882385472331607e-8
1.240698996306401e-8
2.5295269271676457e-9
6.416599859846682e-9
1.872512513025979e-11
4.27547141959235e-13
1.842511409360153e-13
3.963060282316949e-13
1.5767747004099e-13
1.5735829815590803e-13
1.9899429282702708e-13
1.657479883505243e-13
5.531399092737932e-14
0.
2.349744374116454e-14
4.114289144611335e-14
6.002544150331887e-14
8.412667042949467e-14
1.1678307212855935e-13
1.618904601140789e-13
2.2465321674908377e-13
3.1233649188845377e-13
4.3523730958245616e-13
6.080575436116506e-13
8.519011304398413e-13
1.1972138472430552e-12
1.688140135547384e-12
2.3890076571308534e-12
3.3940034064840324e-12
4.841583652525339e-12
3.942444349246528e-11
3.961733746865656e-11
4.78277847128908e-11
5.7993257831702154e-11
6.752725433817353e-11
7.304411087213371e-11
6.885247384977607e-11
4.5784499671787124e-11
9.844659401817136e-12
1.169329278430619e-10
2.9882570576472076e-10
2.1382969733695463e-10
3.355966598556857e-10
8.396507099265004e-10
7.152930825551206e-9
5.287485827501703e-10
8.705976538610791e-11
2.2857908479600365e-10
3.075596946373099e-10
3.773939342653021e-10
4.5180041338544195e-10
5.377645102277204e-10
6.414242858624937e-10
7.700536624241583e-10
9.336109006997753e-10
1.1468524251577262e-9
1.432890927795561e-9
1.8297561169062915e-9
2.4033965920939785e-9
3.2756472017580867e-9
4.690958063571106e-9
3.154263614890628e-8
6.164482355116223e-8
3.545602856417611e-8
3.272057855945611e-8
3.735358451614969e-8
4.89752737275692e-8
7.287502735431973e-8
1.1722060008745326e-7
1.6295872028699333e-7
1.7779519953434639e-7
1.631825640475352e-7
1.8730451905826215e-7
1.023553083621128e-7
6.271089358545381e-8
5.6422454554560054e-8
4.433140006834685e-8
3.5296157678893116e-8
3.3835062418929305e-8
1.591088012708448e-8
5.116268544649766e-9
1.7025586694443024e-9
1.0294257998528143e-10
1.910461558417637e-9
3.433508185159005e-9
5.705648801407532e-9
9.197036633128459e-9
9.376436441507201e-9
9.890770221833022e-9
1.089901052510193e-8
1.2519745516127063e-8
1.4976086721811602e-8
6.573127980458183e-8
1.2129910034153832e-7
6.757005481746326e-8
5.994159990362629e-8
6.530340298955023e-8
8.136846146927555e-8
1.1397935869143819e-7
1.6208319205562674e-7
1.666609279864912e-7
1.3982573869351622e-7
1.2934731807282902e-7
1.419714313942634e-7
1.279022545068391e-7
4.863961328556531e-8
2.0190428718119908e-8
1.2326247332241753e-8
9.218874641440413e-9
7.588623441339167e-9
5.642336733424326e-9
1.8511529005489264e-9
5.776297816760413e-10
1.970445118273782e-10
4.68574040700565e-10
2.37371269647452e-9
1.2834613308418787e-8
1.4295206189927593e-8
9.172727640928527e-9
8.31787725773927e-9
8.759306644090595e-9
1.0150369899388916e-8
4.2038362304416956e-8
9.442489837300904e-8
5.71590145944167e-8
4.970449955329881e-8
5.2683572864539616e-8
6.240490758418044e-8
8.11360068993181e-8
1.153247012391047e-7
1.7288703769796286e-7
2.413179948962292e-7
2.749386668242143e-7
1.9608625769204556e-7
2.3308474370886238e-7
1.1509104224100879e-7
8.36336345976021e-8
8.675223668684486e-8
7.65904760146543e-8
6.799654695598959e-8
4.9712628104846225e-8
1.7010751661754945e-8
6.103510855204941e-9
1.4940523340513913e-9
2.5007785237043834e-9
9.698628499400005e-9
2.820533593479312e-8
4.106584459088875e-11
8.995233230619715e-9
1.2008746997877765e-8
1.4043219833804437e-8
1.6262741630289e-8
1.9129931930406583e-8
8.37032436740934e-8
1.9505030557071165e-7
1.1507565618513307e-7
1.0410406180611369e-7
1.1499868695859784e-7
1.44425248515182e-7
2.031963011502881e-7
2.9938251330915594e-7
3.357298602578163e-7
2.8203262415819694e-7
2.518381440658447e-7
2.8311491680874774e-7
1.9511671715890078e-7
5.87183751949678e-8
2.4576578949332554e-8
1.5184426606004523e-8
1.1347528080633958e-8
9.238472326029764e-9
6.906391530010855e-9
2.4915173947025167e-9
1.1737991798491877e-9
1.2696156060403976e-9
2.8562922364859485e-9
8.149223069903549e-9
3.437870326492138e-8
3.486692849988578e-8
2.1746321931569788e-8
1.9774970532565183e-8
2.133566203966341e-8
2.5832152019011262e-8
3.4650093250153905e-8
1.0219128069826057e-7
1.8612668614319786e-7
1.0262864119875144e-7
8.829238273600071e-8
9.374050360424266e-8
1.1368615086222412e-7
1.5587772434914764e-7
2.386033956233757e-7
3.7093507032914035e-7
4.6858142042873165e-7
2.3052399386747122e-7
3.506201734147076e-7
1.9765446967435322e-7
1.3161868922176762e-7
1.2643101956406395e-7
1.3841151435151803e-7
1.4271565374012935e-7
1.0294528235232922e-7
3.885422792994654e-8
1.6622517685226157e-8
7.271192038964414e-9
9.363219018960379e-10
8.032963565787868e-9
3.41224076594219e-8
1.5342446501909455e-8
8.202089689497086e-9
1.754924211857681e-8
2.2615292024998028e-8
2.687528850008407e-8
3.1708910896788696e-8
3.793442119935164e-8
1.6476898371767027e-7
3.0585228631157946e-7
1.8326728796429513e-7
1.7553492071479458e-7
2.0780771150620808e-7
2.883775829385703e-7
4.4740003119097957e-7
5.336340514132764e-7
4.302076358375524e-7
3.808579799600349e-7
4.2499890521976683e-7
3.473435046959725e-7
3.129289686594734e-7
1.478319871727852e-7
3.660011453149206e-8
1.449591235519327e-8
9.19002158351388e-9
7.125676696564472e-9
5.616596899834373e-9
3.949683559193516e-9
1.5547015891961892e-9
1.3072205535172015e-9
2.5261778168931475e-9
6.397737672220015e-9
2.0027433014060976e-8
8.257235843001967e-8
3.4168400992727796e-8
2.6867312075475005e-8
2.723720032423266e-8
3.180132306417936e-8
1.020766948899167e-7
2.3905931060654283e-7
1.5597830283404542e-7
1.254782658008336e-7
1.2346599039214872e-7
1.3516039510460974e-7
1.6110892331346548e-7
2.0957702566441048e-7
2.9844276565090113e-7
4.512417044473132e-7
4.990648892544065e-7
1.0947569316712426e-7
6.280210833958501e-8
1.7536001229176708e-7
2.993766144899953e-7
2.2993823103182686e-7
2.441597885013656e-7
2.5908140144213284e-7
1.1245356886782682e-7
4.9183670737283033e-8
2.7847985106860986e-8
1.646722308858652e-8
1.1469312670651617e-10
5.3806024199018285e-8
3.55068910403529e-8
2.101049479054132e-8
3.5243703475530682e-9
1.665190257249674e-8
3.3380799067674265e-8
4.675554947616438e-8
5.944921123322438e-8
1.9807447194989797e-7
4.6892151866963555e-7
3.101246825996722e-7
3.165141832135306e-7
3.9700234530290163e-7
5.911487315261862e-7
9.179760875691464e-7
8.51175119844637e-7
6.659183468194517e-7
6.530289488301024e-7
9.073506809374861e-7
5.218854484889479e-7
2.2648522827334504e-7
9.21349180910917e-8
2.8206149176404153e-8
6.493309492577489e-9
2.870238842573938e-9
2.1516243608482762e-9
1.2696769309507048e-9
1.4755466748932957e-9
3.1564884407303593e-9
3.623240029614466e-9
4.967109677259572e-9
9.473646912515745e-9
2.2858242566734094e-8
9.698316043815496e-8
8.643063663181034e-8
5.5077326309575516e-8
5.363272736568054e-8
6.295282333271166e-8
8.042869875506662e-8
1.6442902974954567e-7
3.8527334587086133e-7
2.5456345651357075e-7
1.9596316367255438e-7
1.8790610330428006e-7
2.0555477372084202e-7
2.5478689593345925e-7
3.709165516499062e-7
6.462628533834754e-7
4.703459990663397e-7
6.408298379569373e-8
1.0911498939366843e-7
1.0490400541837013e-7
5.0852366875343517e-8
1.935734171514431e-9
1.4299128397705796e-7
2.8460475481403454e-7
2.1710619029909227e-7
1.347438444645774e-7
9.556572599238121e-8
8.168726835601236e-8
3.0815296770028424e-8
2.5156539536474078e-8
4.133778614000514e-8
3.01242493555891e-8
2.035778864426721e-8
1.1571882149965736e-8
2.3635164387015754e-9
2.6862136483938705e-8
6.216870107777076e-8
1.0232410809193468e-7
4.392848497184504e-7
6.177849213072526e-7
4.826857407167001e-7
5.802154765024553e-7
9.084023234540277e-7
1.4039818757335179e-6
1.0551852305873929e-6
8.744190785896239e-7
1.0881660725133771e-6
2.8573542797795365e-6
0.00001579403408788506
0.000012360222243438701
8.784772330624091e-6
9.083440788269763e-7
8.493438446415751e-8
6.765619915047825e-9
1.2555563995024958e-9
1.6832475235636215e-9
1.5220175021049756e-9
1.1570579861025163e-9
2.2988910746111238e-10
1.9004748807829686e-10
1.716918165509995e-10
4.5994798229973596e-10
5.38133097935267e-10
3.291578115878758e-10
6.508633659090782e-10
3.6406616501314847e-9
4.32247670436835e-8
2.4151529220117538e-8
1.5985341903970962e-8
5.061835602178864e-8
1.3268940872387134e-7
1.7214546503009493e-7
1.6422732907906013e-7
1.5720163541106764e-7
1.6518577578094165e-7
2.0675494536195572e-7
2.3524589902005104e-7
2.2786642221149916e-8
1.4037132588011005e-7
1.0543768858245179e-7
1.3802117383472205e-7
4.7950067201858646e-8
7.148926270828994e-10
6.203832953011335e-8
1.3274569319217188e-7
2.3812312292919595e-7
1.0544093174877752e-7
7.12234240994071e-8
1.82726622271576e-9
2.8855303766599223e-10
2.6934992441908815e-10
1.3489719257679493e-10
2.3376846054778716e-12
8.838297297225499e-11
2.6964841992367356e-11
1.0622809044585099e-11
6.420712721323973e-12
6.031510301296447e-12
7.02989886264746e-12
7.280903006572849e-12
2.0631961965403584e-11
3.128280686315168e-11
4.528773622496186e-11
6.60635677427416e-11
9.840851506944019e-11
1.5117210460955392e-10
2.4292229264115176e-10
4.1823218188448355e-10
8.004243380865806e-10
1.58069378746664e-9
2.218911326609125e-10
1.78276594346093e-10
4.7470847624109494e-11
3.7226854381348373e-10
1.1298993980461566e-9
2.454000680417782e-9
4.723025934684942e-9
8.161697769641047e-9
1.1998310553885259e-8
1.352931187369097e-8
8.157941000537631e-10
7.905903383568742e-8
4.577831469735491e-8
7.2925213863029784e-9
4.539573794802314e-9
2.4183621851652984e-11
5.436159025532227e-13
3.711057822567463e-13
0.
3.9330374889408107e-13
1.2297373950931444e-13
1.1015985544344535e-13
1.2012821649083353e-13
1.4139264426161437e-13
1.7069495595509735e-13
2.08376740521137e-13
2.561520274147744e-13
3.1661637760282416e-13
3.932489032680144e-13
4.905948130611022e-13
6.145634819474231e-13
3.7753827783476395e-12
6.940883171105068e-13
1.342738197299596e-13
1.0483625740822243e-13
2.6730924984788603e-13
4.3232428068603187e-13
6.36195298101902e-13
9.11043912152853e-13
1.2954238196119498e-12
1.8419095760229073e-12
2.625816404898061e-12
3.756889207375986e-12
5.3953455090160985e-12
7.772603699649527e-12
1.12135040391889e-11
1.614714813895621e-11
2.3074057540823684e-11
3.2437860771476065e-11
4.4385468837358116e-11
5.856946159045088e-11
2.5657012109585983e-10
1.356714588211025e-10
2.461294149811159e-10
9.551990173495137e-10
1.7936555524741088e-9
2.3902367717812306e-9
2.758789486932403e-9
3.052842277309e-9
3.3422852724927392e-9
3.64567276183425e-9
3.96384617859536e-9
4.774594693488057e-9
1.4835567571757242e-9
9.68835645881148e-12
3.689360144750595e-10
6.603083320952156e-10
1.2569863118258582e-9
3.6183199180717084e-9
6.294524174125218e-9
8.404270056327916e-10
5.89992437931571e-11
1.8514820916719512e-10
1.8528486064202967e-10
1.4780265460325663e-10
7.778011179389167e-11
5.003745218863043e-11
3.058738268439387e-10
9.021879955288016e-10
2.6836446772152475e-9
5.109330338147271e-9
1.6619882440239466e-8
2.0723921517403517e-8
1.596963512273382e-8
1.916699161188385e-8
2.883306521341537e-8
5.238922298611598e-8
9.026885240493835e-8
1.0372194472901944e-7
1.210626930907734e-7
1.0514670324265116e-7
7.026872478453482e-8
4.498921443108891e-7
4.243226820832449e-7
3.6172971014714704e-7
2.8589852786172975e-7
8.180532808860582e-8
6.861054614770936e-8
4.908944075162567e-8
5.673852075412094e-8
7.365287656511506e-8
6.289344110095274e-8
1.8988560547747174e-8
6.6336371568370855e-9
8.820295888106334e-10
6.724857329499975e-9
4.8087433085791714e-8
3.5926911227871605e-8
1.4100387554243456e-8
1.096268355043053e-9
4.147178665060151e-9
6.6981833464636486e-9
1.0746569014554182e-8
8.19613622972792e-8
9.120761110538147e-8
8.02882764140467e-8
8.197585676371636e-8
8.99224930837444e-8
1.032645820301574e-7
1.235508892166943e-7
1.540728416838951e-7
1.9933058451977422e-7
2.5927634275958605e-7
8.826950164059108e-8
3.735979960968195e-8
2.1417796096377673e-8
1.4501983495428612e-8
1.0106260336570973e-8
6.838134495729054e-9
2.3118976833467395e-9
9.670316331151075e-10
1.3577896769356219e-9
3.0731092546666727e-9
7.179226345619843e-9
1.8233498008831803e-8
6.974493902421344e-8
5.553763028612364e-8
3.757331981408799e-8
3.636027963447777e-8
4.310678978443977e-8
6.071166704007659e-8
1.0278749386330785e-7
1.692309751465721e-7
1.3074339471070828e-7
1.419051617298971e-7
8.064010719982099e-8
7.610838372754883e-8
9.097331799177034e-8
1.315773955871138e-7
2.215412303724691e-7
3.38507064365017e-7
3.9080807992107285e-7
1.934931434022253e-7
1.4907569456114176e-7
2.439849679909202e-7
9.835161842699386e-8
2.0116637528379722e-7
1.6796650142109145e-7
1.2219384001165535e-7
1.2826752100786343e-7
1.9060380266955572e-7
1.2652158145242948e-7
4.396183180406684e-8
2.0484056606567948e-8
9.417880503828968e-9
1.5253114102401322e-9
3.259687989409325e-8
6.366471882606264e-8
2.9410254897572324e-8
8.002850209841352e-9
7.341903787397268e-9
1.6059605110173406e-8
2.2046843046540293e-8
2.754656126012239e-8
9.379616752148095e-8
3.032705616242564e-7
1.9445360064176082e-7
1.8490941446056532e-7
2.129388191704522e-7
2.809429340359398e-7
4.205627018570534e-7
6.142912254204945e-7
5.79010144700632e-7
4.7410114057638395e-7
4.591941340224735e-7
3.349607315568487e-7
1.9353055221188312e-7
5.234569465234612e-8
1.5336436353147738e-8
7.774106384449132e-9
5.713674290573679e-9
4.041504693126596e-9
3.554896771475811e-9
2.8574660896712253e-9
2.531288836540136e-9
3.5856410662171215e-9
6.606542407007039e-9
1.4425618133511884e-8
4.473006240600803e-8
1.0077304795741897e-7
4.966004564657836e-8
4.345904445532339e-8
4.8559947109880944e-8
6.364370421717633e-8
1.287474554818716e-7
2.6776468755668103e-7
1.57590028104576e-7
1.2698521741910527e-7
1.265560172257659e-7
1.4311479401234534e-7
1.8158021221567726e-7
2.611937449133435e-7
4.224310339563597e-7
5.557162455543361e-7
6.349874315802146e-8
4.408748318579865e-7
2.3278534309430164e-7
1.3207894477195106e-7
9.982135900956506e-8
9.748728721043325e-8
1.6659704342266477e-7
3.7562566525404877e-7
2.0310136961765238e-7
1.4170632605931322e-7
1.237698798103827e-7
1.203353142869347e-7
6.928094742149888e-8
2.1666027692418288e-8
1.6205008438938556e-8
3.9667919711659446e-8
5.4699760687996426e-8
4.450358402660778e-8
2.9407464989912095e-8
2.026137207781266e-8
9.265122717040865e-9
1.9148800568774135e-7
5.381845309962222e-7
3.5943025486817076e-7
3.733318361653188e-7
4.971968450584637e-7
8.047408499115592e-7
8.695604471383837e-7
6.354373642337651e-7
6.222060945828611e-7
9.936732944934717e-7
5.051380203193896e-6
7.64854854077067e-7
8.832161237522919e-8
7.74900697586554e-9
1.6405204708029085e-9
2.791825531995485e-9
3.2807073007060147e-9
1.6207179042639098e-9
1.3089485065997621e-9
9.64938476675316e-10
3.465784255018648e-10
2.7568675206415793e-10
1.9117564987145797e-9
1.3101018734019617e-9
2.439739980623804e-9
7.290974666946277e-9
2.2249918102891485e-8
5.9471276549199996e-8
2.3663289383902924e-8
2.166722548032475e-8
2.7816058307369762e-8
5.514031802268121e-8
1.3673045739877072e-7
1.555684237209508e-7
1.1581676049745476e-7
1.0331490168708432e-7
1.0587669022164268e-7
1.211348845962128e-7
1.530306789755518e-7
1.9485640799411045e-7
1.4068896417112183e-7
1.793774686589086e-8
3.653091799074136e-8
2.2860452967070297e-8
2.0241946223606947e-8
1.5469927068456936e-7
3.148001161994373e-7
4.1569469545985585e-7
4.849465894601109e-7
4.175667886750936e-7
2.873537824245035e-7
2.1538190086089792e-7
7.050654297667292e-8
1.0664176255558215e-9
1.979368762520676e-8
2.5968324504973063e-8
2.5587346373967e-8
1.4522765925951338e-8
1.1761610077832322e-8
4.60664832155533e-8
7.943424136540526e-8
1.1211354631103301e-7
5.012634280270163e-7
4.696652342785126e-7
4.137168699964093e-7
5.502988263076754e-7
9.684091484834744e-7
1.11325769068601e-6
8.100559077187243e-7
8.555817234864363e-7
1.6766145257723181e-6
0.00002310510957212661
2.572949106605431e-6
2.058408444219539e-6
1.08794688905681e-6
4.303481324732983e-7
9.615998704823106e-8
6.046779399519317e-8
1.7377664893121377e-8
7.964443591256223e-9
2.9419686420261455e-9
1.8645088181459806e-11
4.452681324019672e-11
6.797104038745612e-12
1.4773157043498115e-10
1.1916293235448116e-10
5.51286391720505e-10
2.293955564227784e-9
1.026701914378987e-8
5.492714730725004e-9
1.6494009777182326e-9
2.7665204198968707e-10
1.4561804614218747e-11
6.617756722061802e-12
2.241345639471839e-12
2.6863180299581267e-13
9.106666108973205e-13
1.972745150343795e-12
3.2502799589155523e-12
5.006586415008932e-12
7.542961939163762e-12
1.128777900965808e-11
1.69158682185068e-11
2.555683425486148e-11
6.58281516542331e-11
2.574798924604841e-10
7.91704507795998e-11
6.919337398463468e-12
6.13982898880504e-11
1.1349179811239488e-10
1.7665823873787981e-10
2.6392733034227946e-10
3.9377387285582235e-10
5.966769849769668e-10
9.256946753283996e-10
1.4719830589966135e-9
2.369035397110655e-9
3.6901476010674606e-9
5.0702757884903975e-9
5.469390870191936e-9
3.08655994954581e-9
5.337124026448732e-9
1.603377360366078e-8
1.942241471734382e-8
1.6818789721541167e-8
6.095331303964633e-9
1.3871673187526064e-9
7.176118963495139e-11
2.8053992158546307e-12
7.462282915074671e-13
6.291409273845548e-14
8.775982863030127e-14
1.2555789341827669e-13
1.6698395077542325e-13
1.2530003435360332e-13
4.323497182860519e-14
0.
0.
3.0591156485398666e-14
4.4551785967491544e-14
6.233579373262688e-14
8.639459110934749e-14
1.1956917545105486e-13
1.6564004695992558e-13
2.298691434548403e-13
3.196916026026366e-13
4.4568983212813426e-13
6.230037603553599e-13
8.733982828401795e-13
1.2283147159606274e-12
1.7334019777495619e-12
2.455264423727446e-12
3.4915230028902205e-12
4.985761220648593e-12
3.989016095746888e-11
4.051959439945764e-11
4.8393928511103475e-11
5.7494636423074e-11
6.47709190862205e-11
6.624603329712801e-11
5.557454437590184e-11
2.2964736944108125e-11
4.5816661100094116e-11
1.701243566596472e-10
3.7347948635234163e-10
2.0014187332835744e-10
3.2965865412429416e-10
8.196797285920447e-10
7.290840002298668e-9
6.43024723764058e-10
6.178333561753158e-11
2.1010002524787794e-10
2.8770692200383564e-10
3.5482154194834143e-10
4.2601710674958064e-10
5.083142123193193e-10
6.07787311527608e-10
7.316839833156691e-10
8.900324493141368e-10
1.0978529817233726e-9
1.3789400880256845e-9
1.772964987174566e-9
2.349868514095491e-9
3.241719833215982e-9
4.721636304596e-9
3.0595126511447974e-8
5.929215426640075e-8
3.411648119595828e-8
3.1533630484999397e-8
3.6075752718388996e-8
4.745684455729845e-8
7.09638323343819e-8
1.1501862357364995e-7
1.6259791327394542e-7
1.8054060132983528e-7
1.555693775674271e-7
1.8743935881838456e-7
1.0085065176881499e-7
6.151504513857236e-8
5.7590007198857224e-8
4.898340148646685e-8
3.9733488934464766e-8
3.8408115050209515e-8
1.7517400045664806e-8
5.7306030065469205e-9
1.9539448369229336e-9
8.087139793229885e-11
2.2825475791720295e-9
5.031041653842372e-9
1.5696901527390434e-9
7.998434763547169e-9
8.93826021966699e-9
9.683312182566676e-9
1.0768079923377863e-8
1.2390695033231333e-8
5.1157413380001256e-8
1.1351482165163127e-7
6.586086873259585e-8
5.820176626526252e-8
6.271562398868145e-8
7.63756128951449e-8
1.0345107377629566e-7
1.495844447972939e-7
1.8125076395247727e-7
1.5873112752178215e-7
1.3772392162391846e-7
1.3613461501775746e-7
1.3917927219085226e-7
1.4327642572913049e-7
4.4594110481527885e-8
1.5905393142011058e-8
9.219529234340977e-9
6.672497444997261e-9
5.162269287373254e-9
3.768168491039869e-9
9.938084967382002e-10
3.7448991516046e-11
2.301528696165466e-10
1.792046627866859e-10
2.432676577260426e-9
1.7292414088107057e-8
1.020418275222456e-8
7.4282218583543166e-9
7.089675214577987e-9
7.675514025339404e-9
9.045880810616675e-9
4.1774859015515215e-8
1.0004769553879569e-7
6.41264095881735e-8
5.40654981702638e-8
5.558193274627543e-8
6.341016924331863e-8
7.848316235414434e-8
1.0516323764695103e-7
1.5114023635428564e-7
2.2200969805407136e-7
2.9574800466919144e-7
1.4770849563949263e-7
9.192952528439871e-8
8.644708706308736e-8
8.720289847692565e-8
7.774428309320576e-8
7.535158364539425e-8
3.6945932982386956e-8
1.368085749785514e-8
5.966437898502268e-9
2.5526983857679167e-9
1.1056360641587868e-10
2.070405696857294e-9
4.247065763292592e-9
1.6020228730946593e-8
1.6674565634251705e-8
1.7551018197999505e-8
1.9125961479278376e-8
2.168195253304379e-8
2.5591444592660565e-8
3.1515560781660606e-8
1.324311384646938e-7
1.7348507497734764e-7
1.00301222289098e-7
9.478404827692732e-8
1.1183504899915603e-7
1.5628416753382586e-7
2.3761269592981732e-7
2.5038535431638945e-7
2.0265849287482672e-7
1.9256025920064353e-7
2.2897495356696189e-7
1.813786364133611e-7
1.950873887033024e-7
1.467254829255195e-7
3.8733272634233595e-8
1.505637175960162e-8
9.21994793159734e-9
6.818415151132457e-9
5.318698811582467e-9
3.498738023743653e-9
8.191466398635645e-10
3.3556676343194967e-11
5.709387460819168e-11
1.2226352230827396e-9
6.016619797949038e-9
3.080341732239179e-8
1.3275352774958324e-8
1.0411687054470002e-8
1.0290659360829729e-8
1.1463469271140083e-8
1.3925530404910765e-8
6.036857273800894e-8
1.3906262422389552e-7
8.699998047764112e-8
7.222709923293516e-8
7.336286221874324e-8
8.298017551786691e-8
1.0231670054219496e-7
1.374025440590844e-7
1.9918753437463087e-7
2.963879845465916e-7
3.8174450543107546e-7
1.967849287852006e-7
1.197102554310532e-7
1.0937918261917096e-7
1.197184723902184e-7
1.1916035147672594e-7
1.1343537542983572e-7
5.301042466843639e-8
2.078682050715557e-8
9.469978793721499e-9
4.170447489279281e-9
3.544647075266555e-11
5.554817554499832e-9
8.799831197690093e-9
1.2086320334270595e-8
1.8293926604978107e-8
2.1344201626394616e-8
2.412244387417365e-8
2.7665689317385864e-8
3.261511799144229e-8
1.351932302014789e-7
2.2674822401471233e-7
1.33960120045186e-7
1.271782663484597e-7
1.4940386212941526e-7
2.0564557223238002e-7
3.1679816644113115e-7
3.8203152093632446e-7
3.120838187225759e-7
2.7777299277865926e-7
3.089708630859406e-7
4.6188050689185056e-7
3.0773425006315353e-7
2.43020707452223e-7
1.5294181675144733e-7
5.2132349248513804e-8
1.2925145402514748e-8
5.8628798146745016e-9
4.11110967868629e-9
2.7398975120860493e-9
1.5653672764130585e-9
9.670772200381287e-11
4.461780877967536e-10
3.300114652147306e-11
1.565961628742599e-9
7.0481293181009315e-9
4.0795102403948195e-8
1.566843054984358e-8
1.216686227188921e-8
1.2103340731346187e-8
1.3646878363286344e-8
6.077517412674475e-8
1.5606331408911585e-7
1.3266429439416933e-7
1.044245153244747e-7
9.967645670556711e-8
1.0465771745729869e-7
1.1695855943171829e-7
1.3851634584357547e-7
1.7458152869565067e-7
2.344866569476324e-7
3.239686811055687e-7
1.9218745355316988e-7
1.562544899265814e-7
1.6740374256997233e-7
2.1399911746231925e-7
2.397538887530489e-7
1.148098753723072e-7
4.9195707391754513e-8
2.5554672108990718e-8
1.4726827300706592e-8
8.228206591764056e-9
1.9935432475898016e-9
6.970704851433898e-9
7.3723031261008385e-9
2.086084742186135e-8
2.9771427995097562e-8
3.615426813330965e-8
4.237420471359044e-8
4.9995691103223846e-8
6.032616818997789e-8
7.507546137297691e-8
3.2262469314489085e-7
3.222890047312332e-7
2.066211706565323e-7
2.132991486690056e-7
2.8145935995920143e-7
4.4754961798778033e-7
5.574392458482316e-7
4.303187935152225e-7
3.896830168257619e-7
4.816257514712945e-7
9.347074708559704e-7
5.494902300280209e-7
3.674938324378696e-7
2.0964135296841073e-7
1.0227707146791372e-7
2.856042769422718e-8
7.685854488577514e-9
4.050713312505154e-9
3.1343911999604925e-9
1.7915434791921626e-9
1.0707796845854785e-9
2.1299933810628155e-10
4.3852612014167776e-10
1.505139797050357e-9
4.615911790936428e-9
1.706132356617796e-8
4.7061172156969944e-8
2.1156433969532606e-8
1.7803382406502563e-8
1.8654023923591875e-8
2.217830279168041e-8
8.567087167192865e-8
2.131969236686359e-7
1.7443092255290421e-7
1.3474544605574068e-7
1.2719332381198114e-7
1.3326788368107113e-7
1.5062584874701235e-7
1.8399332129344593e-7
2.461443715934719e-7
3.6151116752285307e-7
4.1358060122015057e-7
3.6392005180494925e-7
2.529019469528503e-7
2.1773140074524524e-7
2.7098447672402507e-7
3.671398588781149e-7
1.869135592352874e-7
8.015408729132661e-8
4.445041117734264e-8
2.8335670397456e-8
1.767190516589662e-8
5.03417274253905e-9
2.586140068646806e-8
1.2431498675351527e-8
5.978491784284996e-9
2.4648200478965475e-8
3.9467124342817175e-8
5.130162108510707e-8
6.291258081001258e-8
7.648713462084377e-8
3.099373959961953e-7
4.2315461105690433e-7
2.808228100376706e-7
2.9475572803745314e-7
3.915080228336649e-7
6.276270276683477e-7
8.230742953702967e-7
6.338884300650075e-7
5.540789150682896e-7
6.641778919523693e-7
1.3316826407824245e-6
0.000011570999188369249
4.558341112915179e-6
1.8617172202450582e-6
4.1724999540901743e-7
7.259826056585543e-8
1.5223198195527554e-8
4.445148976029599e-9
1.0799311807965508e-9
7.457891824071557e-11
7.668762459591737e-11
4.394953585982989e-11
3.836058967940935e-11
2.6367437476952483e-9
7.638980421469272e-10
1.2158442815388647e-9
3.918995226259287e-9
1.5338436453935933e-8
5.1424747315093935e-8
1.9482838401117592e-8
1.67187807737149e-8
3.6569791135847745e-8
1.264485114085596e-7
2.1919372587980206e-7
1.8878053778766424e-7
1.6421702914811787e-7
1.585683544958648e-7
1.6691414157319687e-7
1.9231299499981486e-7
2.5406233972054393e-7
4.1744374312725467e-7
1.0051841031797756e-7
9.67408540737999e-8
2.0320838759100777e-7
5.103586829613023e-7
4.266249087324538e-7
3.356621813281499e-7
2.745050904414833e-7
1.8242240215499816e-7
1.3535252593739496e-7
1.5409433479480082e-7
8.659128791024255e-8
9.890618511648399e-9
3.7867604505147164e-9
4.1522701492342225e-9
4.216748698792251e-9
2.2812866995367945e-8
4.958982378261713e-8
7.872086480678316e-8
1.0835519213942299e-7
1.4080966405969552e-7
1.7974388553004416e-7
8.29549853617704e-7
6.073336531649685e-7
4.912048446509231e-7
6.096613393176565e-7
1.0033974871610672e-6
1.3132784910364281e-6
9.269507104010495e-7
8.435402825242154e-7
1.217405808834505e-6
4.727190850707789e-6
0.000010001976767278784
7.171818695583072e-6
6.157968265782656e-6
4.1807809784435845e-6
2.0041139848128635e-6
1.1596669090089273e-6
4.058130836551994e-7
2.960441327920251e-8
1.1001844599367249e-9
1.3241061578909801e-9
1.1393024411445298e-9
6.867266513194342e-10
7.303137743088078e-11
2.1975948861220585e-10
1.6897908336797653e-10
1.1071777772683944e-10
5.800981248015108e-11
4.3978868200761264e-11
7.651593675240571e-11
5.479017259614656e-10
4.788763887373305e-9
3.646128421231792e-9
1.0449713828631367e-8
2.7809879795368077e-8
5.5697230356329555e-8
7.472772081139782e-8
7.665942115538403e-8
7.62730024933435e-8
8.695293916170582e-8
1.0534857933376054e-7
1.502821487053378e-8
6.042283032816849e-8
1.0242993492498519e-7
1.0431228842761873e-7
1.3051424169172363e-7
2.0311044746491018e-7
3.1053387279311895e-8
4.602436162678036e-8
1.3252864590742273e-7
1.1508917832696937e-7
4.076803165403478e-8
4.648656118498326e-7
1.0191024024590339e-7
1.336807170831605e-8
4.902341802811864e-10
3.674684558944573e-11
3.102238991772198e-10
1.9161724586728834e-10
5.0537560757626156e-11
7.76658760842443e-11
3.726366668950306e-11
1.473150481820407e-12
7.0740697967849605e-12
1.2234515424756265e-11
1.791628587016018e-11
2.557207515791284e-11
3.652742963437979e-11
5.2652044087313506e-11
7.701527677054046e-11
1.1505996346928979e-10
1.7719687080470902e-10
2.8533867453809636e-10
4.915653014225159e-10
1.699968765823398e-10
5.48632533882616e-10
3.2121429365883073e-10
1.4079978871781938e-11
3.670845960180359e-10
9.046405777615103e-10
1.7520363181668917e-9
3.1782956188585106e-9
5.589546070775869e-9
9.27795684452675e-9
1.3612604619472259e-8
1.6177246082084542e-8
7.0824215275748214e-9
6.758055531640062e-8
7.451501193262477e-8
1.1129604833755296e-8
2.7414643504180905e-9
6.542255701280237e-12
5.901271745844975e-13
5.446540621198237e-14
3.2681415377716e-13
1.1302286339975467e-13
6.688001245522569e-14
7.309288906501062e-14
8.72613610397448e-14
1.0513887758273539e-13
1.2750265942816098e-13
1.5564020985065715e-13
1.9112304071853026e-13
2.3595306510802143e-13
5.425351776687217e-13
1.667606070074922e-13
0.
3.910098122402655e-14
8.088611649104583e-14
1.2395908833185472e-13
1.776203625103286e-13
2.498674823873174e-13
3.5005462881158687e-13
4.907284397361068e-13
6.896154791082347e-13
9.722770349156287e-13
1.3759266598568912e-12
1.955026271740071e-12
2.7894414239788103e-12
3.9959518158950275e-12
5.743373328090516e-12
8.26912556008986e-12
1.1888394832303554e-11
1.697309591295284e-11
8.796443053838548e-11
8.272244532484293e-11
4.756143546444257e-11
6.295403277089868e-11
2.662048460008496e-10
5.637441160006187e-10
9.160582438030155e-10
1.2623780938833308e-9
1.5595946391856152e-9
1.8014074470638849e-9
2.008705273950508e-9
9.878994445315238e-10
6.84987695697187e-11
2.8401123949129806e-10
4.948645374921433e-10
1.151360030185928e-9
6.904260843245435e-9
2.115635425958367e-9
1.2190620240879769e-10
1.0050538970825395e-10
1.6137005940492186e-10
1.9549759169320794e-10
2.2776938364678766e-10
2.6578902453029957e-10
3.141920665125518e-10
3.788146151161646e-10
4.705951382324379e-10
6.151381785083871e-10
8.858601631401021e-10
1.5163565994857289e-9
1.9106205295369967e-9
2.2448496873881304e-8
2.6146535674304043e-8
1.8995431958978172e-8
2.1958293757212675e-8
3.204098515352502e-8
5.675781748163299e-8
9.820702854677428e-8
1.1422169127184493e-7
1.3161680257645738e-7
1.1007590165754408e-7
7.796752296867962e-8
4.6792528676060905e-8
7.857052503558005e-8
1.2632721161091824e-7
6.129660409649229e-8
4.8851185667284914e-8
5.227335846541498e-8
4.013588837675015e-8
3.738095273979642e-8
2.122128730178288e-8
5.9996928438856915e-9
1.3798056954632393e-9
1.3917734214207054e-9
5.987701103697744e-9
2.0833627262632055e-8
1.4210143620739654e-8
1.1888957803962054e-9
4.568923122027782e-9
6.004574651850996e-9
7.151860827545312e-9
2.6006874560369313e-8
9.02459762509763e-8
6.76810881498396e-8
5.836583523851806e-8
6.029966255571273e-8
6.835195746380703e-8
8.295920023723623e-8
1.0722962059306088e-7
1.4606723916211877e-7
1.9647651585626485e-7
2.1997769218232184e-7
1.994012888291546e-7
1.5701509342876988e-7
5.073408330617746e-8
2.108954570072962e-8
1.2961361451564706e-8
9.570857771087122e-9
7.502497080131727e-9
5.574590230777262e-9
1.9057485155551053e-9
7.101379856472825e-10
5.91176916411867e-10
1.3843287556217175e-9
4.2156971315171105e-9
1.6656805204624236e-8
2.5811290863221463e-8
1.4677810325534799e-8
1.2851284011693485e-8
1.3525603895974766e-8
1.6015114447349444e-8
2.0986231576964216e-8
6.670536269085016e-8
1.232708334434715e-7
6.925669978814355e-8
6.07235812264086e-8
6.558320285743802e-8
8.083628005577263e-8
1.1250587500780395e-7
1.7404609543349296e-7
2.687022297361769e-7
3.3774692047265107e-7
2.230862375686787e-7
2.7552812432264486e-7
1.4147576135386794e-7
9.615449178237275e-8
9.752668993529818e-8
1.0356403278738782e-7
9.898483641205425e-8
7.929360526763687e-8
2.980322738100977e-8
1.1718049704056038e-8
4.714427739887011e-9
2.089078590935208e-10
5.9358710942757865e-9
2.073731444593684e-8
8.190369709783238e-9
8.712766230769722e-9
1.3946187034974417e-8
1.6784859116401775e-8
1.9456815691853402e-8
2.274573661842709e-8
2.7177456927922948e-8
1.226598666792667e-7
2.203807781027365e-7
1.290457034669186e-7
1.21428549905094e-7
1.4124356273230992e-7
1.9176585326297874e-7
2.9333353365820416e-7
3.7250399087860076e-7
3.1064450862122754e-7
2.7032384584997043e-7
2.9014973896846734e-7
2.5595010362077193e-7
2.5482867210759824e-7
1.0399376335490696e-7
2.891100277687601e-8
1.3266310284891807e-8
8.913766794265299e-9
6.806412670839339e-9
5.490547767534567e-9
3.1645446785332347e-9
1.0699960544733078e-9
7.699532050321266e-10
1.606557639216398e-9
4.510164973782547e-9
1.5404576090258708e-8
4.867085227246252e-8
2.187173575184151e-8
1.7818183102725194e-8
1.8209604376620056e-8
2.1202199216600318e-8
2.737947702176117e-8
9.102132974838059e-8
1.9065879991566183e-7
1.1119778780268418e-7
9.197616908539263e-8
9.364354700947793e-8
1.0742121248301902e-7
1.367017169117432e-7
1.9325297140459415e-7
2.9807943157603644e-7
4.491408872151051e-7
3.465777225911397e-7
2.943933055114059e-7
1.7835007395218733e-7
1.3889616157402867e-7
1.4526719009789718e-7
1.7878195290403385e-7
1.9521737005177122e-7
9.154582422587189e-8
3.738245108938154e-8
1.8191543004891723e-8
8.732611987392745e-9
1.119539438215892e-9
1.2274035040599064e-8
4.7330795677110766e-8
7.71426259104097e-9
1.1615026737213837e-8
2.1426686990404755e-8
2.7489884601086177e-8
3.289795424632369e-8
3.9114633283308554e-8
1.5822302255916666e-7
3.0395791912779964e-7
1.8629596395638632e-7
1.8110508862519902e-7
2.1749223277009869e-7
3.0730454598985173e-7
4.830667898819822e-7
5.549507323864208e-7
4.4235717952735285e-7
3.9968306927560203e-7
4.658458754981937e-7
8.013113785186818e-7
4.884728845190763e-7
2.6464640706570585e-7
1.0938335682991703e-7
4.732541979577141e-8
1.0413409080762765e-8
3.6648838546821556e-9
2.4816664285050983e-9
1.5438199102223488e-9
6.794112887311863e-10
1.9409305307367684e-10
3.5341440169875144e-10
1.065428257863069e-9
2.9716278425770046e-9
8.935120442356538e-9
5.0097012419328854e-8
2.727415800545472e-8
1.8748289727662708e-8
1.819480159929703e-8
2.0783057703928775e-8
7.762191319948253e-8
1.9568862628477504e-7
1.7758242901541576e-7
1.361672629169833e-7
1.2684383000032421e-7
1.3121498285105158e-7
1.4616605276536236e-7
1.7555922463884457e-7
2.309220832913795e-7
3.360515156004317e-7
3.8054544866637745e-7
3.742667057181408e-7
2.642416455168858e-7
2.351929765990842e-7
3.195623259432013e-7
3.822585099560816e-7
1.8315461251368972e-7
8.399494080784798e-8
4.940514808792068e-8
3.34614321379526e-8
2.2671577264596526e-8
7.850427504827613e-9
1.996529831585425e-8
1.0399838256961826e-8
6.1463344812145405e-9
2.5235550879938805e-8
4.135214742150779e-8
5.4591091340147906e-8
6.761739726073152e-8
8.275029985507072e-8
1.0218894052031267e-7
4.511947597358471e-7
4.470531631521629e-7
3.108685657457432e-7
3.4115328898974484e-7
4.845315215812115e-7
8.021986879988243e-7
7.9002326842252e-7
6.015408869868535e-7
6.063853107783593e-7
9.320050450374008e-7
3.501428994243548e-6
1.662174959581207e-6
7.869354023692376e-7
2.353591182274252e-7
6.081983626559292e-8
2.1852532446721808e-8
7.376167415673189e-9
1.5941126447606932e-9
7.912738274543002e-10
5.138542655794337e-10
2.0021582434011514e-10
8.562829162499898e-10
2.1577728972978633e-9
1.8182810447728072e-9
3.6923937085832548e-9
9.865274725916979e-9
4.1478026027849435e-8
4.587904295184761e-8
2.6653767869571452e-8
2.529353429942032e-8
2.954806183117218e-8
8.217271931406812e-8
2.1990058818265545e-7
2.3969811277082776e-7
1.802239378920065e-7
1.6250689500115565e-7
1.6551489158464936e-7
1.8559023439270005e-7
2.3284159655417623e-7
3.4476153741806734e-7
4.669175719305384e-7
5.806673281083367e-8
3.1250376833597985e-8
6.723827130377319e-8
1.9496017778122246e-7
5.372674171272521e-7
4.4021268056515407e-7
2.9236562384654444e-7
1.9860608461834081e-7
1.23450904189334e-7
8.554930528765156e-8
8.317525396372393e-8
3.1392212834391e-8
9.325111832774572e-9
1.395312378739458e-8
9.923447143031634e-9
2.931773782196148e-9
2.661106290227891e-8
5.6638963040242965e-8
8.685319285449513e-8
1.1711456880023347e-7
4.6152661487906496e-7
5.592740950620614e-7
4.3380346031735766e-7
5.144672832164908e-7
7.933279475418413e-7
1.2680566170568605e-6
1.000970238137533e-6
8.14690480305959e-7
9.68596826621766e-7
2.2158950788918803e-6
0.00001847068712380478
3.817070892301112e-6
2.7648553197912095e-6
2.2183557065377866e-6
1.2475971635596439e-6
2.8511609204046636e-8
1.2732186016578386e-8
6.9829687524718576e-9
5.635149779867741e-9
1.1381197663999342e-10
1.2671573788770484e-10
3.799777882789843e-12
4.862967022231037e-10
2.0412406064499365e-10
1.3943073134275225e-9
6.759694839959195e-9
1.5119477696113935e-8
9.700078759462874e-9
2.093821198600433e-9
4.595830998361753e-10
8.620551554216051e-12
2.1148561942890032e-11
5.115072250788024e-12
1.0067605156883854e-12
5.871041966217256e-13
1.7393460281977607e-12
2.9905739446143305e-12
4.656195708143332e-12
7.045186980772333e-12
1.0573076490221671e-11
1.588601022874661e-11
2.4064742066375644e-11
5.8074925112725355e-11
2.2632843164496786e-10
6.69325401057659e-11
1.0807498662132933e-11
6.133910120799027e-11
1.1048872428911553e-10
1.7055681637476263e-10
2.537407829533144e-10
3.7747425599403997e-10
5.705043872314676e-10
8.825723808000809e-10
1.3978072601787227e-9
2.233629790690986e-9
3.429183405099565e-9
4.583009442742078e-9
4.674695881016599e-9
1.904434388786676e-9
6.536502881843773e-9
1.6406772733859855e-8
1.3584371247595754e-8
9.690857738318497e-10
1.056540377871985e-9
2.3880189537771935e-11
1.0385464446559108e-12
2.35536568206511e-13
6.74798761424649e-14
8.93105845214097e-14
1.3336606499647687e-13
1.7402263868768215e-13
2.1298495873475761e-13
2.5753869212811686e-13
2.494992077536466e-13
8.776939777019321e-14
0.
3.3079318712413297e-14
5.928365381550406e-14
8.727569460616202e-14
1.2290753210002299e-13
1.711978827371475e-13
2.380448182235127e-13
3.3135521116891743e-13
4.622181181439513e-13
6.46436977250234e-13
9.067198146120874e-13
1.27588583533144e-12
1.8016206697975727e-12
2.5535548451907696e-12
3.6338136265504967e-12
5.192655926791107e-12
7.45128135157068e-12
1.073387721998415e-11
7.013994725729067e-11
7.22545673244629e-11
8.160275196349224e-11
8.205222065564295e-11
6.183321530846308e-11
8.188633940442228e-12
9.618474983485658e-11
2.74404479200843e-10
5.523239556872308e-10
9.48499409687032e-10
1.4586629715803666e-9
1.3379152300683498e-10
3.849704255928606e-10
7.280343224102531e-10
2.587745903796874e-9
6.537701322256203e-9
2.6976088296077533e-10
2.2236175887079507e-10
3.483442329641362e-10
4.281157476163771e-10
5.081391347192399e-10
6.021421272065608e-10
7.191666723475514e-10
8.698083149974171e-10
1.069569381676948e-9
1.3432257456717264e-9
1.7328635977887546e-9
2.3146705925927478e-9
3.2379098622951435e-9
4.827726539330342e-9
2.9419301855421876e-8
5.3261207970243736e-8
3.0916924429274346e-8
2.925620498221906e-8
3.433715260836853e-8
4.670868949406708e-8
7.27443343949234e-8
1.193569606569226e-7
1.5766878530641893e-7
1.6930772123476796e-7
1.2726833239565638e-7
8.128478001453813e-8
3.394361079206223e-8
1.5455193469059032e-7
8.034379011436577e-8
5.8726560707969995e-8
6.625127607826732e-8
6.251081820077051e-8
5.828790648547264e-8
3.5049111646636364e-8
1.099762771716077e-8
3.4409674409102185e-9
4.957400377829271e-10
5.897900874729108e-9
2.3116862617808822e-8
3.0330387207528904e-8
2.0241069810286125e-9
4.789340049269724e-9
7.379751509464037e-9
9.103157810553446e-9
1.0830557294926832e-8
4.319307265292402e-8
1.3772473974716411e-7
9.116146310506297e-8
8.048566777641392e-8
8.578575817495088e-8
1.0177626355364699e-7
1.320509648366076e-7
1.8589403801582534e-7
2.631851346459719e-7
2.9061069438268976e-7
2.5109339491245273e-7
2.2776596768045628e-7
7.629118058787243e-8
2.8894147420670755e-8
1.6351974870467604e-8
1.1722483976417411e-8
9.033420436954339e-9
7.537856776117714e-9
3.636523750440006e-9
1.6117881666540066e-9
1.3877684710351628e-9
2.2937949545860983e-9
5.116229113758069e-9
1.414576647681081e-8
5.986755266319192e-8
2.8722130747114707e-8
2.1467980402567715e-8
2.1273094888337342e-8
2.470492619300371e-8
3.2616377648068405e-8
4.9279587399558126e-8
9.667086113359232e-8
1.4668243379884942e-7
8.020119867801539e-8
7.147960454461466e-8
7.927962891926735e-8
1.0256702885497702e-7
1.5357837668525277e-7
2.5214742629088866e-7
3.6768813477005315e-7
3.604714793045294e-7
5.30322374732382e-9
1.558649415831628e-7
2.099597580362622e-7
1.317637231225669e-7
1.083297978719874e-7
1.199685000673516e-7
1.4801045852994866e-7
1.4161815210542414e-7
5.616319897533204e-8
2.2817719722880456e-8
1.0201078302798215e-8
2.671610324176022e-9
6.955021010609302e-9
3.813452646273622e-8
4.0135316441053546e-8
5.645057505393274e-9
8.930871013681586e-9
1.5847230713687168e-8
2.032738606745501e-8
2.4528148964468425e-8
2.9376268527721726e-8
1.2527226318341785e-7
2.771702058180286e-7
1.680120330888187e-7
1.6028289431813763e-7
1.8803647631471732e-7
2.569256280732781e-7
3.9741288466142345e-7
5.208054251532794e-7
4.3606462613831445e-7
3.736764132670812e-7
3.970944914277621e-7
3.268364758950062e-7
2.396887723153138e-7
8.953331680163158e-8
2.3615113450851914e-8
1.0408967752297705e-8
7.123522872550063e-9
5.424508955334364e-9
4.284333866009986e-9
3.119823868694537e-9
1.6803172339504009e-9
1.869399964071854e-9
3.474273931634094e-9
7.909726722668526e-9
2.3617511333861272e-8
8.054268475840483e-8
3.4471812840081274e-8
2.7954724385722515e-8
2.9221336567529646e-8
3.552519081748002e-8
9.943559868801576e-8
2.2026733955093972e-7
1.38019547046124e-7
1.1100223375113483e-7
1.0973410247805291e-7
1.2161106219631296e-7
1.4840727000323187e-7
2.004113680578801e-7
2.995882679827413e-7
4.5486129432033555e-7
3.0692764477782785e-7
2.049524158095505e-7
1.5568639592537872e-7
1.4997699507970247e-8
9.718217557046171e-8
2.2338107185159213e-7
2.8945039375520376e-7
3.169556484361547e-7
1.7080429725058958e-7
8.253073694395531e-8
4.293633865642059e-8
2.7782399806349202e-8
1.2271768186330787e-8
3.917231876451004e-8
3.378683364405671e-8
2.7927083901438028e-8
1.7886031059041355e-8
5.660233563911611e-10
2.1726929823211135e-8
3.921207071616798e-8
5.4189301336135817e-8
1.6721282552149392e-7
4.399707799623898e-7
3.014529012007221e-7
3.1541925469398695e-7
4.05722673646164e-7
6.236774007937073e-7
9.469398619564112e-7
8.095460503055483e-7
6.564740478041765e-7
7.015588126488199e-7
1.1558781327473061e-6
5.129829206774228e-7
1.538684159647924e-7
4.970004387442203e-8
1.9472862915098696e-8
4.01904193055296e-9
1.2123275982081388e-9
6.854451154138932e-10
3.0609505883522446e-10
5.109697572095775e-10
2.9645622369754277e-9
4.362625488197876e-9
4.6968391194987e-9
8.288096998608966e-9
1.8352354231995215e-8
6.2808434669301e-8
1.0848320908969093e-7
5.751731501227479e-8
5.409904363661222e-8
6.366895377309691e-8
7.983004805305459e-8
1.4315510778714807e-7
3.313754031569693e-7
2.343039848206826e-7
1.7692524799242623e-7
1.676312272797597e-7
1.8298105008229517e-7
2.2908545911818684e-7
3.418982534476485e-7
5.604408956623491e-7
2.8379213858173725e-7
2.2587232306916514e-7
1.444743409915774e-7
1.177174097266819e-7
1.1618654786341678e-7
1.653321071066526e-7
3.143832651798606e-7
3.447256038218898e-7
3.5155553734388676e-7
2.088302815553542e-7
1.7921463883941449e-7
2.167436482473853e-7
3.8017293922715673e-7
5.023121935071315e-8
2.604846230203163e-9
2.9082010015877042e-8
4.534733965624851e-8
6.765399356795753e-8
5.989814636839206e-8
3.257106160263176e-8
1.0478370210861037e-8
1.2071785250448955e-8
4.2905007992672855e-7
6.91017637048168e-7
5.392545862811496e-7
6.553324599071294e-7
1.0768965691435244e-6
1.15211869707102e-6
8.186164747420264e-7
8.786401237653315e-7
1.895298943581533e-6
0.000020317543462912356
2.340663824267099e-6
7.916964806344059e-7
2.748925014361137e-7
3.5529822401367976e-8
8.055025379294618e-8
1.564145652088168e-8
6.3328017457874115e-9
4.4306200248173645e-9
6.283159910856625e-10
3.637729864099133e-11
5.994979021310987e-11
8.379297918300843e-11
2.2326216992064752e-10
8.708529687950464e-10
1.0268253211918044e-9
1.9370289472400767e-8
3.1167063896979537e-9
2.9673074636882503e-9
6.982932654663156e-10
1.8511580505737884e-11
4.667341296074094e-12
4.179079812605529e-13
4.592396497141796e-13
8.370013243508666e-13
1.4369166303915222e-12
2.3095888531329476e-12
3.58012719918711e-12
5.447907720359451e-12
8.223635977400172e-12
1.240597502955532e-11
1.882764668190897e-11
2.894989509406629e-11
5.3580630745893916e-11
1.9398219512443337e-10
5.1271865678069635e-11
2.1147698665973075e-11
7.538569528324564e-11
1.3257555869245776e-10
2.056531503433799e-10
3.096741371115791e-10
4.676273342797003e-10
7.180031409345729e-10
1.1249735847359142e-9
1.7792067248510542e-9
2.721193884512937e-9
3.654511176255262e-9
3.7235307631477055e-9
1.495070939806853e-9
5.484543812499264e-9
1.403766396295137e-8
1.5380877521751084e-8
1.1634495456645071e-8
1.5921575524439641e-9
7.832882594175186e-11
4.006503918296547e-12
8.257794483059177e-13
3.0796120554669884e-14
7.32302941851375e-14
1.2047286586062203e-13
1.6510320416558993e-13
2.0470421479499505e-13
2.4793456010207287e-13
2.305984309410084e-13
8.07292665223902e-14
0.
3.106474923770015e-14
5.534071208305922e-14
8.130325955516024e-14
1.1437606001276e-13
1.5919761203650981e-13
2.2121543722070725e-13
3.0772826032767447e-13
4.289622018234461e-13
5.994755720244393e-13
8.401606865989477e-13
1.181171794022503e-12
1.6662618934453252e-12
2.359235887910189e-12
3.3535691940009503e-12
4.786705073742897e-12
6.861034582445573e-12
9.8738013368667e-12
6.620521384918198e-11
6.818365804693372e-11
7.798478304743299e-11
8.14109525113762e-11
6.81603529579636e-11
2.6682020336038416e-11
5.876906644334588e-11
2.0968392071734194e-10
4.518090604405823e-10
8.077446852317397e-10
1.2826592483579987e-9
1.6161569315908702e-10
3.858435516579587e-10
7.475447248774245e-10
2.930030078166094e-9
4.682239857050457e-9
1.7334483806766093e-10
2.3133168397955277e-10
3.478837277562873e-10
4.2684045674003067e-10
5.074052996509171e-10
6.020109781095106e-10
7.193294311227336e-10
8.696575396679256e-10
1.067991539453456e-9
1.3381062625198696e-9
1.7199999738599042e-9
2.285207560178274e-9
3.171619562021661e-9
4.672906474187469e-9
7.506299549760088e-9
3.586424654425944e-8
5.5914965693072924e-8
3.2630271979697006e-8
3.1564176834186025e-8
3.8121546607977495e-8
5.418269679453477e-8
8.880926190525139e-8
1.4145683710854683e-7
1.678232631593901e-7
1.7377008403193459e-7
7.488176455251704e-8
1.606139246906761e-7
1.4879036148587733e-7
7.362632383468511e-8
5.854106533049646e-8
5.9470229749957525e-8
4.722305063298559e-8
4.387083022805127e-8
2.9493478996819042e-8
9.32611617567431e-9
3.0550888222992417e-9
2.347656038903372e-10
2.647850679389218e-9
8.06063233450266e-9
1.7346334130794615e-8
3.020514535733016e-9
6.938730100073897e-9
8.378200211887758e-9
9.575889271687e-9
1.1040746490039164e-8
4.520702931869459e-8
1.1881490979543925e-7
7.281476221732776e-8
6.411715560571363e-8
6.848964406427857e-8
8.193400001019084e-8
1.0788223105285855e-7
1.5378072411447507e-7
2.0804153876137163e-7
2.0546619470603596e-7
1.744737070564366e-7
1.6047772232128546e-7
1.8214528306395931e-7
1.204188965204787e-7
3.3764769609592586e-8
1.4404759690823738e-8
9.2054428535516e-9
6.8601760869987165e-9
5.40796471888068e-9
3.3536444636051613e-9
8.637282472824009e-10
1.645054745386559e-10
1.985910558122631e-10
1.249690494415194e-9
5.3817280387589166e-9
2.9058469450945424e-8
1.3101840726949992e-8
9.963394223623414e-9
9.72747537491586e-9
1.0789300006931709e-8
1.3121853161904718e-8
5.366971858515311e-8
1.1928665675771777e-7
7.213563149807633e-8
6.098962338470803e-8
6.310381942018893e-8
7.302049677060899e-8
9.27625358911019e-8
1.2920122158864473e-7
1.9356390096527076e-7
2.871535058990529e-7
3.411540447878998e-7
1.9310196198800265e-7
1.0926363876142876e-7
9.496913164631618e-8
1.032558549315227e-7
1.001084763182977e-7
9.816373658673641e-8
5.316203992483821e-8
1.980219244522875e-8
8.538714124568804e-9
3.59115599494358e-9
9.410704451741331e-11
5.050531686700072e-9
1.0629913021373128e-8
9.057171669132614e-9
1.514669694824906e-8
1.772499902084495e-8
1.9955339794380378e-8
2.2788858730885805e-8
2.6752434819260464e-8
3.246683153492394e-8
1.4334455745041062e-7
2.0591125812872696e-7
1.2075968118107212e-7
1.1522654719035754e-7
1.370779700884358e-7
1.9297299534325947e-7
2.9699889170363326e-7
3.182118201314208e-7
2.559590049523197e-7
2.409286441395924e-7
2.897268255860064e-7
2.2824455319520211e-7
2.313720394472804e-7
1.4878034920835132e-7
3.797307194611367e-8
1.4364374908354394e-8
8.690126105046871e-9
6.48491544491899e-9
4.949108472467926e-9
3.4513874920487177e-9
9.321447628371974e-10
2.815066742039302e-10
6.096319971766981e-10
2.3398608321412778e-9
8.588040569036509e-9
4.3597243562375427e-8
1.8190963457466e-8
1.3935769350786862e-8
1.3756108138056144e-8
1.549221110275307e-8
1.922078246107282e-8
7.491420059019872e-8
1.6820927317295042e-7
1.0419668432607431e-7
8.540461293462939e-8
8.588294858607206e-8
9.647961883937863e-8
1.1868238297669954e-7
1.5998630396189244e-7
2.3476671949296668e-7
3.5527461612054845e-7
4.085826238509869e-7
2.388756505142643e-7
1.464797522280783e-7
1.2796014792846843e-7
1.4371891419556344e-7
1.6908616401233658e-7
1.609447923603679e-7
6.945494803988845e-8
2.9106935016587648e-8
1.4142786888593698e-8
6.632108535363911e-9
3.5218178986231747e-10
1.0477351753785604e-8
2.792848276664414e-8
3.917476505979904e-9
1.6915030447591876e-8
2.33516809565464e-8
2.792384941198681e-8
3.2696369258462474e-8
3.8718360203501365e-8
1.6065455233988724e-7
2.760907097849583e-7
1.6744991613562077e-7
1.6251667734665757e-7
1.95600955996386e-7
2.7790893591208776e-7
4.352689239887703e-7
4.80535475237511e-7
3.828478861212489e-7
3.530793757092623e-7
4.223982562518923e-7
7.48599778649404e-7
4.568844736101672e-7
2.805605984834906e-7
1.243071705336241e-7
5.5979591147998355e-8
1.260996582374778e-8
4.227547555560884e-9
2.7205167873956996e-9
1.8085030029661374e-9
7.666098733072483e-10
7.659448091332073e-11
1.096011127752795e-10
5.307584472610923e-10
2.04510919550239e-9
6.76939724151472e-9
3.862983306270194e-8
2.2846048342230782e-8
1.550054865470898e-8
1.4854907981425e-8
1.6671456985806578e-8
6.792788824841692e-8
1.72919989630433e-7
1.6117212116086622e-7
1.2437820159984548e-7
1.161413576550559e-7
1.19954150173971e-7
1.3255931580666835e-7
1.5641256040524407e-7
1.990980435345972e-7
2.7622807545414803e-7
3.7285032150322154e-7
2.67284369698815e-7
2.0536158160851921e-7
2.091325429626479e-7
3.006069052332905e-7
3.347184281825162e-7
1.4637362472835563e-7
6.833764498258266e-8
3.989682750718249e-8
2.5883067957683365e-8
1.6497704644034158e-8
4.659023311473878e-9
1.6842171241293337e-8
3.6317080188560567e-9
1.3406438754502817e-8
2.9227515712941358e-8
4.1308550737396727e-8
5.162465548236969e-8
6.260796279474442e-8
7.617334009284398e-8
9.436723338493938e-8
4.2063708394022525e-7
3.9981909527894377e-7
2.7139612990270175e-7
2.9298086686285535e-7
4.087689185285047e-7
6.730182724473511e-7
6.988663401432523e-7
5.309108128079187e-7
5.228612098780407e-7
7.60358588653329e-7
2.323039805172762e-6
1.1760767091124347e-6
6.230548845196332e-7
2.245478596851032e-7
6.946998812313318e-8
2.9292218268942462e-8
7.459096322468466e-9
2.0871185530904937e-9
1.3219432408408442e-9
7.572856793517939e-10
2.989239132570914e-10
7.69726175835537e-10
1.2281034142542902e-9
1.6689607531227183e-9
3.79778786915304e-9
1.0545839428895714e-8
5.6352904352379144e-8
3.316766314620046e-8
2.2315785649082033e-8
2.191901941476674e-8
2.5732049066463874e-8
8.328757925445062e-8
2.1430086306927148e-7
2.1542513864427744e-7
1.6245898038255504e-7
1.48245482884671e-7
1.5176691991625387e-7
1.6941883976534116e-7
2.0802747323609514e-7
2.908072134919746e-7
4.460184324001891e-7
1.783226546196337e-7
1.8026798785278921e-7
2.7308865321062406e-7
3.8102594956028523e-7
4.632488209180195e-7
4.1732376490117114e-7
2.60300742113653e-7
1.3929143161382583e-7
8.103999507215199e-8
6.131278508730561e-8
5.6467673040384855e-8
2.911865571468138e-8
1.2468348372982062e-8
1.4091003103404807e-8
5.377727146689337e-9
1.3185438445097996e-8
3.745557732108033e-8
6.06696052712099e-8
8.209740066197274e-8
1.0442856364097654e-7
4.145758908040709e-7
5.144301298939888e-7
3.771957654817135e-7
4.2764000185186785e-7
6.250311231466138e-7
1.044085054501128e-6
9.639991283356296e-7
7.408082871457281e-7
7.785279902791553e-7
1.3357997770224342e-6
8.005194644753468e-6
5.0126414718291625e-6
3.858478591528199e-6
3.093838525660047e-6
1.5691270109465435e-6
5.684184019460611e-7
2.0859667086285247e-7
5.7476103989568734e-8
5.395299284167082e-8
2.2698593798089017e-7
1.9853189291706997e-7
3.249805841697511e-8
7.566824898625118e-9
1.588856460288964e-9
4.257888790747989e-10
2.9314347310711613e-10
1.6087038131553478e-10
6.59187786317415e-10
7.180025036437381e-10
5.398298538693514e-10
4.255583519884069e-9
3.3580535808821824e-8
3.4418923682066617e-9
2.3589014903632175e-9
5.336223449768973e-10
2.043135559980981e-11
1.1525067483358034e-11
1.1729635582232803e-11
2.190605277922026e-12
1.9299749284838285e-13
1.6834401581839877e-12
3.14299582775609e-12
2.5607403074758974e-11
7.644962893365346e-11
3.091714630314902e-11
3.9846515704340354e-12
1.8142662183162493e-11
2.8503814999253156e-11
3.9311816971427036e-11
5.26611110013582e-11
7.040309041807519e-11
9.486948706251265e-11
1.294765301419336e-10
1.7956423879334443e-10
2.5381083448117854e-10
3.667815394371039e-10
5.436645423492406e-10
8.290856303494836e-10
1.3024226532271802e-9
2.096170087556766e-9
3.370051223785007e-9
5.059410256141847e-9
3.605449245283302e-9
3.73527549378076e-9
3.29626855635014e-9
2.8731633716557893e-9
2.580724507397683e-9
2.3949161706493508e-9
2.273835455519088e-9
2.175867901598654e-9
2.0487793193852583e-9
1.7949562954108704e-9
1.1754003420111358e-9
6.570875154173754e-9
8.840252307607892e-9
2.8380626922027356e-10
9.602036043985087e-11
1.9048563797319327e-12
1.6091675327074161e-13
7.042189919415146e-14
0.
0.
0.
0.
0.
0.
0.
0.
2.8876203705830134e-14
3.973668722153611e-14
5.473626098613433e-14
7.550329066729491e-14
1.0431950972616209e-13
2.302798300709866e-12
1.896919819301188e-12
2.1806029394108877e-12
2.682167928485603e-12
3.3696481771085707e-12
4.269080124239643e-12
5.4305196065580215e-12
6.922651739590205e-12
8.83267705093845e-12
1.1266508012228559e-11
1.434622921030001e-11
3.00429784873076e-11
1.255165232484128e-10
2.5861666948098292e-11
5.398960694839556e-12
7.441785971406133e-12
1.842394992043462e-11
3.1109195872975803e-11
4.700813857474328e-11
6.674367325092384e-11
9.003272102126343e-11
1.158947499186997e-10
1.4344981591538555e-10
1.7265039161364372e-10
2.043469325164135e-10
2.399484621806746e-10
2.8115241071411447e-10
3.298874048014158e-10
3.8841547709118946e-10
4.5954238851318746e-10
1.0392155269864665e-9
7.172816133177299e-9
1.5286009526194795e-8
1.5146909380278605e-8
1.496446148360894e-8
1.58743135905923e-8
1.7433108941633623e-8
1.93960002599514e-8
2.164399616955828e-8
2.4114460938323317e-8
2.676219309583555e-8
2.953570881030741e-8
2.604746595126313e-8
2.2706631007768226e-8
2.1944043808421154e-8
1.936918249112515e-8
7.661192238483721e-9
2.778783437190225e-9
1.3142102307272784e-9
8.767036332535363e-10
1.102748721387449e-9
2.9003558060477805e-9
1.334166728143636e-8
1.2993126410908373e-8
9.110791112300807e-9
8.41331520736712e-9
8.898338519035454e-9
1.0339034971628915e-8
1.3033511861164824e-8
1.7852287013274782e-8
2.69052662401462e-8
5.029048033274058e-8
3.635745773271191e-8
1.8622517679549522e-8
1.6044296596718263e-8
1.8207335119280956e-8
2.3531834725421683e-8
2.705734868299022e-8
2.8176318791776636e-8
3.4957234274680677e-8
4.864596956613696e-8
3.8887299082157685e-8
3.719372452797191e-8
3.539464075848646e-8
3.353535258808848e-8
1.662351215529591e-8
1.0527989438674432e-8
6.481439403558611e-9
4.632972772829349e-9
4.0091460300795916e-9
2.5010572727968686e-9
5.30619148270648e-10
2.8203154164579285e-11
3.4563675410809915e-10
7.121299780424536e-10
9.680709776760718e-10
9.936167379648334e-10
1.402638167673158e-9
1.431843950637693e-9
1.5243900971263272e-9
1.6978114903750892e-9
1.968091210223784e-9
7.619203436126672e-9
1.7890063388570168e-8
1.054705088668871e-8
7.926476392319104e-9
7.2487468980391994e-9
7.355648191857841e-9
7.425473800355829e-9
5.980066883012478e-9
6.457087336743591e-9
1.0443884987617193e-8
1.624505185168654e-8
6.68513443017338e-9
3.192062927242873e-9
2.1854770537955138e-9
1.7674638597011198e-9
1.6764060048475805e-9
1.6621737423848125e-9
9.33327759782319e-10
3.0355328593591144e-10
1.3858810804979273e-10
1.0760358131219376e-10
1.5503442905847321e-10
3.665821088220388e-10
1.359867904055553e-9
2.321256959978395e-9
1.3800626279643764e-9
1.2178895434312689e-9
1.273053558098645e-9
1.4719413596454485e-9
1.8346570839179236e-9
2.4373402185112084e-9
1.733632794164294e-9
7.283645092462589e-9
6.7268316606695055e-9
8.577593429509718e-9
1.2670476988274728e-8
2.1152168487353754e-8
3.9194351978488255e-8
6.363794369935743e-8
7.284236289151361e-8
8.144104598487653e-8
7.82992640203985e-8
8.550527244142151e-8
8.402111151852911e-8
4.2820652273615794e-8
2.9761564282255785e-8
2.084249560131769e-8
1.4471627739405737e-8
1.256105370249485e-8
1.013024088144632e-8
3.1661898936918613e-9
8.227011851776664e-10
9.881472908813363e-11
8.653971335838471e-10
1.5472708658929897e-9
1.9051379772338874e-10
4.729470398286152e-9
4.335341953378278e-9
4.3733048684518866e-9
4.70590723183807e-9
5.323934258176473e-9
2.11000581897412e-8
5.129452199503741e-8
3.0759680905570656e-8
2.547199793116344e-8
2.555920258995778e-8
2.8387987476923302e-8
3.406482218333157e-8
4.378126582924426e-8
5.7875180927288536e-8
6.713818709532443e-8
6.09737314514585e-8
5.138424500401329e-8
5.593591486052961e-8
2.988398419234914e-8
1.2906620877332041e-8
6.9855425488233755e-9
4.970123621359443e-9
4.106235008138334e-9
3.4637079046816892e-9
1.303351080984568e-9
3.6683481046910104e-10
1.452605998069366e-11
1.8318455310542514e-10
6.173855065930675e-11
1.485057633923574e-9
4.604155412292948e-9
2.809176053331005e-9
2.4863654523544594e-9
2.543204579044076e-9
2.8302432143416162e-9
3.3626950033228346e-9
1.836340458080892e-8
4.2534215061403445e-8
2.6371304867935308e-8
2.4398988554927447e-8
2.7483282278161185e-8
3.4782754437415664e-8
4.872328042890352e-8
7.460245582473743e-8
1.1335550606052018e-7
1.3962638578424486e-7
1.4507984128003013e-7
1.2565606177185563e-7
6.411251789598128e-8
4.637610767139847e-8
3.5866232580154266e-8
2.6007738708554306e-8
2.275556297832357e-8
1.959672027461609e-8
7.2968507181797965e-9
2.5025046806592098e-9
8.922794776048084e-10
5.0747459603206947e-11
2.933700642664332e-10
2.0725545172481497e-9
1.5425130795189097e-8
1.0082591870255696e-8
8.94032551219521e-9
9.078021712167432e-9
9.9689732451614e-9
1.1623291711286685e-8
1.4314332594577416e-8
5.617310797261538e-8
8.646748869511657e-8
4.632569491813165e-8
4.0308595727922625e-8
4.319362474306484e-8
5.319418626601147e-8
7.371761303480843e-8
9.91052764355386e-8
9.304771957780354e-8
7.731811452854588e-8
7.075540350250756e-8
7.46242093134558e-8
7.314381545556917e-8
3.559537810739367e-8
1.5487277383121324e-8
9.006421639014829e-9
6.6515054827835526e-9
5.6161709188284815e-9
4.317898083853464e-9
1.407733267056028e-9
3.8781619897120486e-10
3.321743858372169e-11
2.1392230764179506e-10
3.0445407332038363e-10
4.465899895771706e-9
6.074128123011391e-9
4.154481781437202e-9
3.8333131100131454e-9
4.0152795603735245e-9
4.554673522881734e-9
5.513711998514031e-9
2.7866622514957733e-8
6.073956771391582e-8
3.6417869038938154e-8
3.3059149123760106e-8
3.66679703084356e-8
4.58561827088953e-8
6.372100657976136e-8
9.696633452799941e-8
1.4509836404049264e-7
1.7464108052762885e-7
1.7829488167475205e-7
1.5885745575502554e-7
8.042819629985694e-8
5.794362924549769e-8
4.675626658070257e-8
3.3816627995205706e-8
2.915735797787652e-8
2.5563154824922097e-8
9.698148656940607e-9
3.3237060672865175e-9
1.1699293612932908e-9
3.113000509612395e-12
7.13257744984876e-10
1.410397960912136e-9
1.680016372776871e-8
1.1805643621040489e-8
1.0696686467461768e-8
1.0933677762462514e-8
1.2011059387864701e-8
1.3956931300499586e-8
5.4914498996598304e-8
1.0522841819591745e-7
5.8660473558064546e-8
5.116585918112515e-8
5.4556075995746115e-8
6.594111436068909e-8
8.890798870867095e-8
1.265733879426202e-7
1.4565230118998345e-7
1.263205232701815e-7
1.119909975235113e-7
1.0896917918825583e-7
1.1000482725889111e-7
1.219906919554709e-7
5.692023225301922e-8
2.179145008459741e-8
1.2210220674981066e-8
8.757790679750636e-9
7.0948763697568345e-9
5.183232313382065e-9
1.3735023478633346e-9
7.373510844460383e-11
5.633582667982735e-10
8.461061046025359e-10
2.4649820590014223e-10
1.0401572391541002e-8
6.855066213928272e-9
5.4708686839320176e-9
5.36225260209394e-9
5.795849445573349e-9
6.693647547975786e-9
3.3957385526092056e-8
8.694800878762318e-8
5.7160780750883955e-8
4.9028209272961884e-8
5.107926517998607e-8
5.882348956976129e-8
7.307383583744069e-8
9.75368083205924e-8
1.3827106688576134e-7
1.964596969762966e-7
2.488489401762661e-7
1.3282759384756886e-7
8.337873968406362e-8
7.111866289887806e-8
5.547090376109618e-8
4.440480479274965e-8
4.2159746718007006e-8
2.3491523043420636e-8
8.20588493091217e-9
3.4446001552429775e-9
1.5745214887940992e-9
7.229189331258926e-10
1.7195798659498288e-9
1.446547149184362e-8
2.4748741337994388e-8
1.8031518520570135e-8
1.6849494428025316e-8
1.7603682864403543e-8
1.9783937039463414e-8
2.361758793974011e-8
2.988797128471604e-8
1.0962077578582376e-7
1.4068541403875304e-7
7.789154069836092e-8
7.080743519325047e-8
7.999981102958348e-8
1.0604811102186576e-7
1.57083720089493e-7
1.859018009487345e-7
1.5652547319027582e-7
1.420431466990512e-7
1.4352586961394876e-7
1.3358776989775164e-7
1.5648388709987797e-7
1.0160566321352795e-7
4.015203139084305e-8
1.9347880755866858e-8
1.2869627432467291e-8
1.0034422427078813e-8
8.587142273734369e-9
3.74528625835998e-9
8.80410451197743e-10
1.1428420459054384e-10
6.183837171710903e-10
1.8608877741696377e-10
4.369176039627772e-9
1.4170483338990027e-8
8.409615082048555e-9
7.44000602395068e-9
7.635587811232753e-9
8.5312022941585e-9
1.0169646193402756e-8
4.94782919788414e-8
1.1495220033826596e-7
6.981056233845338e-8
6.036017175426425e-8
6.366042127126822e-8
7.491388411327094e-8
9.645626758268295e-8
1.3525813712710375e-7
1.9913796384976986e-7
2.700445427316439e-7
3.007707798447437e-7
1.9601708468006223e-7
1.0713361527025575e-7
8.690438999962617e-8
7.118227714997812e-8
5.331900431037901e-8
4.840641250990445e-8
3.4477127467839976e-8
1.2046259624570759e-8
4.669105570245856e-9
1.8670121927517257e-9
2.895139809502867e-10
1.6750822513614992e-10
7.042950293811801e-9
2.616723609749731e-8
1.938765934752931e-8
1.8179930702914492e-8
1.8905933656745867e-8
2.102350530967916e-8
2.469713607480836e-8
9.586601002478661e-8
1.699519118122763e-7
9.557701124912477e-8
8.567848860957092e-8
9.423369880044137e-8
1.1874795855784006e-7
1.6850973035631795e-7
2.3954690558046066e-7
2.4289229382224467e-7
2.0724868744581383e-7
1.9564683446459544e-7
2.0197088519539238e-7
1.8456626465622048e-7
2.1844486851263876e-7
1.3488793898146943e-7
4.5300420181909236e-8
2.1199582832105964e-8
1.3737783077383328e-8
1.0466048371569625e-8
8.63509905169208e-9
2.8623761305678646e-9
1.6420394394889165e-10
9.307702403636357e-10
1.4506293820299284e-9
1.693005272127996e-10
1.203529380463287e-8
1.3494984024015236e-8
9.937548766172018e-9
9.486443644840714e-9
1.0116951739754583e-8
1.1576916602875889e-8
5.5929771128243185e-8
1.4842364385267306e-7
1.0299894374707762e-7
8.602197601969084e-8
8.710057012249847e-8
9.693843373579556e-8
1.1529383832194623e-7
1.4577353702745613e-7
1.950475331081363e-7
2.694012792434246e-7
3.5958599531431157e-7
1.789587496447818e-7
1.2396407942821749e-7
1.109890283801271e-7
8.856986780614083e-8
7.227018097706962e-8
6.600246742172109e-8
3.0202079770747813e-8
1.153294907016639e-8
5.318344667261871e-9
2.7045190332683437e-9
1.6889532567803656e-9
4.5550158626784654e-9
3.5256565266608146e-8
3.644035258881332e-8
2.928449852372792e-8
2.8408769293794902e-8
3.0228460503545105e-8
3.433982918712532e-8
4.128907499131884e-8
5.2512523345045844e-8
1.8935588337829327e-7
2.3083773150482854e-7
1.3187691856607636e-7
1.2338516323027295e-7
1.4410601797919242e-7
1.9933065562769328e-7
3.012207264191155e-7
3.253312791530607e-7
2.714630818316888e-7
2.589645889496859e-7
2.7150574676162847e-7
2.3844504563450486e-7
2.6256812782764953e-7
2.185514433636106e-7
8.191320727247256e-8
3.419929181401946e-8
2.0230962245563962e-8
1.4695302131063136e-8
1.2640802552647517e-8
7.122612146712591e-9
1.6093221387777693e-9
1.5142198847012062e-10
9.047624765681082e-10
2.0801479575961003e-10
6.436884153699286e-9
3.155127628126885e-8
1.6565627411362902e-8
1.4106822481275025e-8
1.4263744777522812e-8
1.582355931843964e-8
1.87892993319572e-8
8.610648659829936e-8
2.084284978514419e-7
1.2931748123746335e-7
1.0897368377477398e-7
1.1184468559041385e-7
1.273956492972685e-7
1.5748368098904817e-7
2.1051589596460535e-7
2.987367097199595e-7
4.163661205142438e-7
5.018643324069248e-7
2.7504539797035104e-7
1.5902761532199586e-7
1.342298745036704e-7
1.1414577185410506e-7
8.571649713860379e-8
7.696864935642083e-8
4.59868482599313e-8
1.7080556373306974e-8
7.321912623006675e-9
3.220950573064188e-9
8.617234662523768e-10
5.127320817372232e-10
1.6519063036977747e-8
3.745949871461589e-8
3.150318299307869e-8
3.10589382392485e-8
3.30168059070269e-8
3.709606110710566e-8
4.3762982851743754e-8
1.6519632731793092e-7
2.8954437749756714e-7
1.6647876056628207e-7
1.5292540282866861e-7
1.7255437699545995e-7
2.2462313563638236e-7
3.296764459068212e-7
4.50561615712075e-7
4.1342080246941095e-7
3.5292293628999017e-7
3.450820455369564e-7
3.6926911940749977e-7
3.09009851852104e-7
3.24699325313204e-7
2.7129318416358774e-7
8.416477350312198e-8
3.067465478292211e-8
1.6709120034954736e-8
1.1840991563985629e-8
1.0280322066262375e-8
4.713850854389833e-9
3.2443206856002916e-10
1.1031792242770186e-9
1.5229686139108406e-9
4.849551496965659e-10
1.6395242965807987e-8
2.9033346074358237e-8
1.902207484284073e-8
1.754913094567803e-8
1.8462186975026372e-8
2.1013012956473655e-8
9.060446114983551e-8
2.556850734016498e-7
1.8928652772123892e-7
1.550409055053071e-7
1.5336261084965384e-7
1.659690049757958e-7
1.9060445890084577e-7
2.308652440212168e-7
2.944823536257072e-7
3.924974886792163e-7
5.373807870416752e-7
2.636012759628607e-7
1.8773366259850792e-7
1.689360559213553e-7
1.380971822771971e-7
1.127219869939532e-7
9.010494622344441e-8
3.78682572538748e-8
1.672008298069818e-8
8.613830208651488e-9
4.921801906880239e-9
3.852318110034683e-9
1.0857232399348852e-8
6.740041797510224e-8
5.242043402563345e-8
4.853813650167646e-8
4.999654621915732e-8
5.4659521018482726e-8
6.27885992574074e-8
7.557705743246332e-8
9.534517496912287e-8
3.349570515819917e-7
4.058987839216757e-7
2.4202803370496563e-7
2.3376115927251807e-7
2.8255464407342834e-7
4.0703708058603067e-7
6.056010983381617e-7
5.730912899975129e-7
4.72590360929899e-7
4.64859819085387e-7
5.014050260506226e-7
4.0573581775978464e-7
3.77890549884124e-7
3.940670897928747e-7
1.519814781641306e-7
4.9067244445723855e-8
2.2711876325661065e-8
1.4622792362015166e-8
1.2559049284082963e-8
9.895682578288968e-9
2.5107438961225023e-9
1.522416389431826e-10
3.956785735735796e-10
1.1448548148453508e-9
1.0824717963826912e-8
7.431582236990971e-8
3.453853063979573e-8
2.7583101412724138e-8
2.727783527583172e-8
3.0021709750702635e-8
3.560079558487335e-8
1.3856081141231462e-7
3.7215208956412867e-7
2.445755187141164e-7
2.0126212664146986e-7
2.0080487877460677e-7
2.2089130520054176e-7
2.613727312583421e-7
3.3181027312181e-7
4.5080901189718636e-7
6.464131090803127e-7
9.460061354191676e-7
4.5425312132943734e-7
2.5137047943363015e-7
1.9392305531282004e-7
1.5792378895454425e-7
1.2458018994529403e-7
1.0701681229600956e-7
5.0441466567157047e-8
2.2451499921126483e-8
1.1562219686217068e-8
6.127681030125897e-9
3.1950900968433055e-9
4.733191870452836e-9
4.283306478220236e-8
4.6766605391904146e-8
5.0053172975178597e-8
5.5316687891077854e-8
6.201635394493454e-8
7.131854174995157e-8
8.465600217964218e-8
2.861141575186946e-7
5.14601722127172e-7
3.103442265554482e-7
2.957151773640133e-7
3.4563727390257525e-7
4.700526436131751e-7
7.071231626370983e-7
8.208290395590252e-7
6.557010834073458e-7
5.672392993854215e-7
5.930328488818999e-7
6.720544554776633e-7
5.169372212804736e-7
3.826708107729554e-7
3.657291081095347e-7
1.4420753747962127e-7
3.349906003583586e-8
1.2427124436596756e-8
7.2015645766053585e-9
5.975431329660462e-9
4.691871251074897e-9
6.659067914956156e-10
3.27885922691527e-10
6.265981038431499e-11
3.0897166111250334e-9
1.9855189366778334e-8
7.574616881454386e-8
3.805051085611491e-8
3.283562952623207e-8
3.3715745970375976e-8
3.803192729745164e-8
1.1883461034213427e-7
3.914451736424746e-7
3.4299644410540606e-7
2.7670259878806684e-7
2.656436249591517e-7
2.7701826644077137e-7
3.0456489447862167e-7
3.53449760429824e-7
4.4651373944628006e-7
6.968996421841828e-7
6.82056212031229e-7
6.237305682663792e-7
3.607401624661811e-7
1.978182296494381e-7
1.391992137554483e-7
1.320119984755993e-7
7.816046181905136e-8
3.444021558304697e-8
1.9168878921036726e-8
1.2357136366445384e-8
9.276991319429513e-9
1.2605671902413444e-8
5.1060743325854446e-8
5.773457646075835e-8
6.092846773056256e-8
7.337026828689836e-8
8.796935925880463e-8
1.0418255895021867e-7
1.2395325917484543e-7
1.4978792862695753e-7
1.8411215460993138e-7
5.861191120348781e-7
7.184183069145251e-7
4.7192852773466097e-7
4.845653454768935e-7
6.238301884969912e-7
9.53014019641114e-7
1.1726872417934253e-6
8.834802459922708e-7
7.516467027174362e-7
8.301204155249095e-7
7.300814945752661e-7
8.075936307631185e-7
5.518209514832515e-7
3.8598925296128744e-7
2.3520834479385876e-7
5.269915850667686e-8
1.4588265754656169e-8
6.278259450777586e-9
3.922043283039221e-9
3.729981823604302e-9
2.183216670838854e-9
1.0216025620336189e-9
1.738951767877391e-9
4.667091874890234e-9
1.531776826240439e-8
8.716587074964191e-8
7.924263732256109e-8
5.3855018296596846e-8
5.084802236734169e-8
5.4773614101919915e-8
6.350734971430837e-8
1.600507253047456e-7
5.428502717774924e-7
4.4588139572669243e-7
3.596752016666575e-7
3.4568025282295664e-7
3.633725723094192e-7
4.114088126234755e-7
5.232247318674416e-7
9.156547789533567e-7
4.1905287755435166e-7
2.265833983202666e-7
7.774883657249128e-8
2.413417192057032e-8
2.044025016953616e-8
6.807868397188588e-8
9.114803610713508e-8
7.270216601527747e-8
3.82265149142386e-8
2.5635958630396395e-8
1.5284722300255718e-8
3.830041787989359e-9
2.8860511200553254e-8
5.178537412288261e-8
9.486624766146803e-9
1.2623320431096366e-8
3.0792935468239124e-8
5.3775008492653274e-8
8.395980813565444e-8
1.2035468266354608e-7
1.6128445336010953e-7
5.42320958423231e-7
8.742240941263293e-7
5.938116020573029e-7
6.302188078540829e-7
8.364169225372145e-7
1.3004934661617626e-6
1.4346695611952957e-6
1.0327064603126594e-6
9.187988401197172e-7
1.122246454442837e-6
2.2408444576654407e-7
5.647619715063362e-6
3.899047902093269e-6
2.4296020046745974e-6
7.351947922333666e-7
2.4218370780829036e-7
1.0842978573246293e-7
3.4752298102849614e-8
9.924245104470346e-9
2.1658657426139135e-8
8.301178351285698e-8
1.4037674794668383e-7
1.7295778716987338e-7
1.4907966960255867e-8
2.5368882733181226e-7
8.103410277308821e-7
1.5369667199209038e-7
1.58610836785918e-8
5.040360569447624e-10
7.04899798163542e-10
3.536284798034968e-10
1.1808882387959936e-10
7.655083369173901e-11
5.9073470234645e-11
2.4979148134280173e-13
4.8076750370947905e-12
7.835839374529958e-12
1.1113648236509967e-11
1.5353244011051665e-11
2.116466586916229e-11
2.933607360789164e-11
4.10621732628876e-11
1.095172605324832e-10
4.94556458640398e-10
2.7507989325792283e-10
1.0191347866283231e-10
2.2957288286779895e-11
3.20101349627037e-11
8.650978908596475e-11
1.560042269666068e-10
2.582308693075235e-10
4.207041188970144e-10
6.921109716802322e-10
1.1641856814021546e-9
2.0147709053513696e-9
3.5808344001186993e-9
6.403772040051008e-9
1.0932822308584661e-8
1.673602343974962e-8
2.2136967403089766e-8
1.857266723861025e-8
2.4728758745281677e-8
4.300192127628652e-8
3.704730436831111e-8
1.3781802065821065e-9
6.036719689277542e-9
2.3342828759620235e-9
2.5964986561387096e-11
7.495543905573307e-13
9.336323081407909e-14
2.0786569083673793e-13
4.373309271640327e-13
1.3382447900011727e-13
6.847682694376335e-14
0.
0.
0.
2.7928110794766126e-14
4.0595995053768324e-14
5.674088832050702e-14
7.85677778990432e-14
1.0863560108956885e-13
1.503418633237193e-13
2.0840393595539712e-13
2.8947239202986605e-13
4.0298828930402907e-13
5.624202595419209e-13
7.87070608595786e-13
1.1047338679404603e-12
1.555626199379451e-12
2.1982321238635496e-12
3.1180180410591802e-12
4.440436912072683e-12
3.7499372837786114e-11
3.742652453226858e-11
4.528807463072499e-11
5.552215332628732e-11
6.615199994811524e-11
7.467144079750852e-11
7.663499807521976e-11
6.44717016159259e-11
2.634578273780812e-11
5.480862640034001e-11
2.0147925543777934e-10
2.1791997871019994e-10
3.4369973916301145e-10
9.335337100627451e-10
5.463530938225845e-9
3.695747192338342e-10
1.080388151983168e-10
2.390422383540296e-10
3.1916886942192574e-10
3.9174101862803537e-10
4.691566253143534e-10
5.582553471196632e-10
6.651631525685616e-10
7.970711014276631e-10
9.636877302837716e-10
1.1792084526590236e-9
1.4655715111435832e-9
1.8583398872209727e-9
2.4180741752147814e-9
3.2540434260684803e-9
2.557144095422257e-8
6.02144392938927e-8
3.6220438731355236e-8
3.222340413469336e-8
3.52372003161422e-8
4.338738797780285e-8
5.9137517913320116e-8
8.843315058413865e-8
1.3472862960331644e-7
1.732920500021569e-7
1.8312383346753727e-7
1.4703378958274622e-7
1.878379144633229e-7
9.637398895619154e-8
6.330266482160538e-8
6.01635518841703e-8
4.6282853669388977e-8
3.7916354993368166e-8
3.427701936888696e-8
1.253790949887281e-8
3.906657044617601e-9
8.017043588940483e-10
1.5365147436436842e-9
5.034349427098267e-9
1.0796359442096565e-8
2.200198565537257e-9
7.147493393214969e-9
8.449973314160582e-9
9.469558946206957e-9
1.0766722592093248e-8
1.2572028356934454e-8
5.552498695327191e-8
1.3176009618961654e-7
7.74883038694772e-8
6.804243397783298e-8
7.27931989764482e-8
8.763109993077198e-8
1.1670883343952358e-7
1.6750338957191429e-7
2.1596023722812796e-7
2.0032434284881228e-7
1.7205812807553422e-7
2.0087025595101542e-7
1.0750704429481563e-7
3.962791854348086e-8
2.003649750505457e-8
1.3724827252125423e-8
1.072088500788272e-8
9.126369201597548e-9
5.0723480596412714e-9
1.7297565292167171e-9
8.064061775267426e-10
8.048094250288356e-10
1.969016228755102e-9
6.445758403361027e-9
3.173363447967454e-8
1.920762896336858e-8
1.3592057781958965e-8
1.2849159704670911e-8
1.4022416218641586e-8
1.6945990573351353e-8
2.2491296867487914e-8
7.300888020874503e-8
1.2551289625503036e-7
7.006405938994847e-8
6.252228335790239e-8
6.887559023732939e-8
8.720397392477677e-8
1.256118971648575e-7
1.9813613028949695e-7
2.8454428177551155e-7
3.1847871034619905e-7
2.0366512267466053e-7
3.0157895878494184e-7
1.6016759160434348e-7
9.868517789611333e-8
9.435774373030543e-8
9.251393819602957e-8
7.89074551496395e-8
7.177501146563358e-8
2.993973081750377e-8
1.0851552204265767e-8
4.0768500015766005e-9
1.108037643033501e-10
4.734031027756651e-9
1.434241750145145e-8
8.3107350838699e-9
9.282850619018177e-9
1.3639553868137385e-8
1.594392037037461e-8
1.8234676111278437e-8
2.1172901711183502e-8
2.521690517540725e-8
1.1285795729617896e-7
2.1845374225548615e-7
1.2651258023648313e-7
1.1669866831651993e-7
1.3242296423801917e-7
1.7346659945768745e-7
2.5675284615004894e-7
3.565696214687123e-7
3.256950932163629e-7
2.7342544846527746e-7
2.7000405434913745e-7
2.6513896982832556e-7
2.722785618866136e-7
9.169715817753981e-8
3.043879522029656e-8
1.6118438116645526e-8
1.1364377494529277e-8
8.917308584833528e-9
7.487976874870314e-9
3.1896449139008468e-9
1.110481425454113e-9
8.098737600390518e-10
1.7904471361033222e-9
5.477264391531268e-9
2.1354389229318403e-8
4.052417649448767e-8
2.1616462548764385e-8
1.860350615227332e-8
1.939258647773613e-8
2.2728762050535327e-8
8.068266765576e-8
1.809793156850775e-7
1.103454967457327e-7
9.188692848645811e-8
9.345912972890689e-8
1.0600338997547249e-7
1.314923879065947e-7
1.7828468831169872e-7
2.6102506385889076e-7
3.875480691798829e-7
4.661329940245897e-7
9.321019280466854e-8
3.05510222703911e-7
2.2118291515632945e-7
1.5165383811490363e-7
1.407991459268843e-7
1.6181191097802086e-7
1.8093119147293838e-7
8.197159931414443e-8
3.2439209305792493e-8
1.5603111044805048e-8
6.301028462605639e-9
3.3462450459335348e-9
2.80814965016931e-8
5.630212840596649e-8
1.4251373906672942e-8
6.5262350116296255e-9
1.8189873543585867e-8
2.533167973085946e-8
3.13188358830043e-8
3.7766633793848406e-8
1.457316861059667e-7
3.5347095422409926e-7
2.1836755796675186e-7
2.0924783400409072e-7
2.4520163667409053e-7
3.331751556923565e-7
5.118032906689384e-7
6.758118555182365e-7
5.653444350591788e-7
4.751144981102384e-7
4.911611791607568e-7
3.9953914016346094e-7
2.9552446820723937e-7
1.0305793522880668e-7
2.5997184050052252e-8
1.1259096399085186e-8
7.708754874378338e-9
6.01252000809893e-9
4.891963364515219e-9
3.6275045250449555e-9
2.212472368403677e-9
2.6595015947165607e-9
4.948794102768646e-9
1.1266365935430014e-8
3.411341351430802e-8
1.1024957927823875e-7
4.8197976110187483e-8
3.9561551324723977e-8
4.1690820134651466e-8
5.0938952936733096e-8
6.972291863959156e-8
1.5891630464519107e-7
3.261798664304303e-7
1.8549292025241379e-7
1.502609030066961e-7
1.507470728085897e-7
1.7203209678134538e-7
2.210473747721184e-7
3.2292933514301465e-7
5.300601494270724e-7
6.940304851279611e-7
6.023068345408442e-8
1.1234959657895329e-7
2.032570976518883e-7
3.3360629515312126e-7
2.7301793316737383e-7
2.55861295174086e-7
3.1915190147902483e-7
1.6456508217528293e-7
6.962167713646612e-8
3.7352051889574974e-8
2.3773943119176583e-8
1.145204398218674e-8
2.0164815082187305e-8
3.951644246073993e-8
2.3042779761347904e-8
6.264077895078716e-9
1.4755299178906009e-8
3.420019701400428e-8
4.978684424922497e-8
6.395271223276245e-8
7.920417975950759e-8
2.87298879856596e-7
5.075026863074485e-7
3.4320732372229754e-7
3.6134229029066865e-7
4.755832670322574e-7
7.527161668226434e-7
1.0270434174538037e-6
7.954090328075256e-7
6.697011752322527e-7
7.632464609916388e-7
1.424645674400339e-6
7.678476411765008e-7
3.308047875822219e-7
1.068524802098376e-7
4.2338245625472693e-8
1.092183583390952e-8
2.8799366991881546e-9
1.6085801506962674e-9
1.2084653596662273e-9
7.149428454182534e-10
1.917753808642496e-9
3.7086531167489662e-9
3.5965951638436024e-9
5.885629042311685e-9
1.3308604114184189e-8
4.239528712307294e-8
1.208387303748136e-7
5.280733908978142e-8
4.560388792510882e-8
5.0274712100829994e-8
1.1370912949781087e-7
3.0308790201637903e-7
2.7418446258914595e-7
2.0812952210828494e-7
1.9250407454320519e-7
2.0028543154892804e-7
2.3012773334548644e-7
3.01003927396055e-7
4.906584989068866e-7
5.021645061508029e-7
1.4973088920554976e-8
4.3213201004551556e-7
3.282080735459229e-7
3.0379368826861684e-7
2.657481260841708e-7
3.021146405654523e-7
3.060928433951991e-7
3.968978844697442e-8
4.874168421365986e-8
2.314231549697704e-7
2.3220227341542425e-7
1.1569818196675613e-8
2.412594182232221e-7
7.844877619992119e-8
1.6152860307035223e-8
2.984364761722721e-10
4.159527128820513e-10
4.960479725652377e-10
3.259894255717307e-10
3.4153503421141476e-11
7.875591815591551e-11
6.319031922110118e-12
3.729526436480984e-12
8.650648503689875e-12
1.3290647892866727e-11
1.9152811172116382e-11
2.7307770244009262e-11
3.9062092585650625e-11
5.640835219514544e-11
8.267506932351265e-11
1.2379968666292316e-10
1.9119077066167649e-10
2.462485479063865e-10
7.779323573427164e-10
3.8430164416200094e-10
1.075229982906788e-10
1.1625188216609514e-10
3.5781000090764143e-10
6.794142585290956e-10
1.1673442261710275e-9
1.9672471735085625e-9
3.3344376159944722e-9
5.6657377104462266e-9
9.30023427593439e-9
1.3765190530358057e-8
1.6943851288804848e-8
1.0903525610390856e-8
5.0585192055511046e-8
9.643624497687811e-8
1.2891697669443771e-8
3.4562755575649644e-9
2.0748218249963017e-10
1.364079614797156e-12
8.497490950219303e-14
2.603082070402766e-13
1.8640682804258531e-13
7.75781683303121e-14
7.443184540187039e-14
8.735495892393019e-14
1.0488040878876233e-13
1.269258700610067e-13
1.5468116897931128e-13
1.896823026952079e-13
3.382223367344276e-13
1.1016571839315291e-13
0.
3.0118706978832585e-14
5.899257887246132e-14
8.903385891646434e-14
1.266766516322114e-13
1.7742006847882108e-13
2.4767717483649516e-13
3.4602799635162075e-13
4.845463582751537e-13
6.805574612006823e-13
9.591593507942317e-13
1.3569380710370433e-12
1.9274597039493045e-12
2.7493103458304773e-12
3.9375404764145565e-12
5.6589384267194395e-12
8.14947693962701e-12
1.172620910266954e-11
6.609148446772627e-11
6.568915216428981e-11
5.71208251471197e-11
8.895882457931291e-12
9.471461695278835e-11
2.6783620765843594e-10
5.140966235855288e-10
8.137009996553244e-10
1.1295056560189409e-9
1.4242503443507514e-9
1.6756790251825896e-9
3.966136711011688e-10
1.616742188407561e-10
3.094271093739598e-10
5.839629496376477e-10
1.8939120867536595e-9
9.788461866548988e-9
4.273077726927402e-10
5.431420083348844e-11
1.4757674917000244e-10
1.897286735411272e-10
2.2582486816170212e-10
2.6725186707744396e-10
3.1980537296087274e-10
3.8966207735970223e-10
4.865372543471889e-10
6.286567505436916e-10
8.552762999193461e-10
1.2658126547530925e-9
2.1674076945043226e-9
1.8187155612696312e-8
2.7819926097969326e-8
1.8605754476683854e-8
2.0109815777928836e-8
2.7024156477193608e-8
4.319452165990346e-8
7.725054048573542e-8
1.0915375380817125e-7
1.20066166713262e-7
1.269298885845538e-7
2.9728812859663576e-8
2.2671198080616181e-7
1.8090045207544134e-7
4.335149743616237e-8
1.1708368766458085e-7
6.17210478446702e-8
4.847581830241936e-8
5.8486319952486025e-8
5.46145721443838e-8
5.167454300002367e-8
2.2065111662474704e-8
6.616932258360954e-9
1.3429202848221988e-9
2.7987793877726418e-9
1.2757377757708094e-8
6.613079094069813e-8
1.4749230750241851e-8
2.724961942991074e-10
4.155677098684413e-9
6.136739991911032e-9
7.63720638458929e-9
2.4579348740667453e-8
1.0161139719932428e-7
8.33150473928806e-8
7.236574306261299e-8
7.487372753259261e-8
8.46744670024521e-8
1.022175099275034e-7
1.3119102356418327e-7
1.7793347181650365e-7
2.4295617196586233e-7
2.8535908466136615e-7
1.2705831742263157e-7
4.5986765269939575e-8
2.3461532820092325e-8
1.577245802336941e-8
1.1750815621425779e-8
9.333001169383025e-9
5.79011287900993e-9
2.223548267304123e-9
1.4454366455480642e-9
1.9362917054866967e-9
3.861527038070794e-9
9.068670540419255e-9
2.8955525617686666e-8
5.2955001882710164e-8
2.8662803056900497e-8
2.483277989708843e-8
2.6807735192538347e-8
3.3711637130732155e-8
4.907949461932142e-8
8.457134631489836e-8
1.0654842743331774e-7
1.3433075535476373e-7
7.496520752092364e-8
6.927155847949483e-8
8.034103107726019e-8
1.1086635313869383e-7
1.7877051703647808e-7
2.8818659715481304e-7
3.599322094785981e-7
2.6929180375116245e-7
8.545344439901869e-8
5.726135165608746e-8
1.8070269069899384e-7
1.5739134684794528e-7
1.1019063029075664e-7
1.0761664690676603e-7
1.3225374267299333e-7
1.5832348881298313e-7
7.781699327296267e-8
2.9163166571112436e-8
1.2966600321725498e-8
4.4272129686603e-9
4.746312319432581e-9
3.137096472583312e-8
5.9333688496892007e-8
1.6322706256281034e-8
2.8929647425631055e-9
1.2144509253273832e-8
1.7341305925989915e-8
2.1564663618127455e-8
2.6030134131446462e-8
1.0391056544244612e-7
2.7559721663170184e-7
1.6982199186374122e-7
1.601764217280878e-7
1.8438220692663975e-7
2.4434693709083957e-7
3.67415304620544e-7
5.28683452511838e-7
4.89014453013459e-7
4.033749076946625e-7
3.9457073102209895e-7
3.325143887241198e-7
2.221413397650651e-7
6.412434282182662e-8
1.939807003292419e-8
9.866937373273e-9
7.187974213590341e-9
5.361446316351095e-9
4.589591564592164e-9
2.920583866517837e-9
1.9508813620576987e-9
2.547218351206984e-9
4.8226998995143745e-9
1.0921222535310647e-8
3.454671216390895e-8
7.780513325517351e-8
3.809948181029544e-8
3.274162682628635e-8
3.553430131000865e-8
4.482994517692301e-8
1.1057773018495181e-7
2.3412443144015052e-7
1.3957628404139329e-7
1.1324442592448261e-7
1.1320023222742513e-7
1.276192716544707e-7
1.5993911376933374e-7
2.241883721368339e-7
3.4929416875909664e-7
5.180465747169771e-7
2.143726755447754e-7
1.9216496752343953e-7
2.628839951173282e-7
6.84097558921041e-8
1.1725385141385793e-8
7.883347989209567e-8
2.384500935663008e-7
3.537305174103232e-7
1.9042074976460205e-7
1.0586998230531992e-7
5.843076074312569e-8
3.29609512704421e-8
1.861275482118913e-8
2.88659540753098e-8
3.019137204830725e-8
2.7517397529804376e-8
2.3014882951721703e-8
1.1600213268148663e-8
8.801626573854801e-9
3.0840936420696824e-8
4.980539755734734e-8
1.472151659413807e-7
4.4007620131731997e-7
3.069059429005301e-7
3.238026395015782e-7
4.1798223527984385e-7
6.435319209207099e-7
9.736321485810377e-7
8.238929666007833e-7
6.683994663583724e-7
7.212416055714096e-7
1.2237147087402096e-6
4.6534762008460204e-7
1.2031333209263426e-7
3.539809077047771e-8
1.3128681327902753e-8
2.3794817622094475e-9
4.419980606212429e-10
5.975137105282097e-11
1.7835217905175055e-10
1.4749358551674166e-10
2.529445783581243e-9
4.539976695357218e-9
4.668683162174494e-9
8.312701417099194e-9
1.847688734481168e-8
6.148007569621156e-8
1.203186367288656e-7
6.145250348254415e-8
5.754944584219607e-8
6.743622155757373e-8
8.109192424138908e-8
1.4295405876586323e-7
3.314442066224808e-7
2.3715537341679284e-7
1.7851502987741886e-7
1.6895252976951914e-7
1.8492062443541777e-7
2.3353883483296602e-7
3.5486210604736085e-7
5.616256777366635e-7
2.403605761527818e-7
2.7967309161540316e-7
1.9756327461543052e-7
1.61950848025085e-7
1.7046272495677492e-7
2.6811737570599206e-7
4.846181954852914e-7
4.3237340965036013e-7
3.977283017134069e-7
3.278966532086322e-7
2.5475945241197635e-7
3.088643051546455e-7
6.046328623292778e-8
7.724957915125723e-8
2.1130220172555877e-7
2.4155674642146856e-7
6.011634653021775e-8
1.5715671883755277e-8
1.6675655848628117e-7
2.8835049506565297e-8
8.79640454415105e-9
2.959834638619115e-10
5.79713756521603e-10
2.8367084027716784e-10
5.233770390359027e-11
3.162498256562584e-11
8.931809162764638e-12
1.192520441112218e-12
6.437400927757721e-12
1.0946195119752418e-11
1.6235269233831622e-11
2.3342287755789868e-11
3.3406970680299935e-11
9.892015706258355e-11
3.219174134861473e-10
2.384323252977743e-10
5.775352138864933e-11
1.6125967773105646e-11
6.572032101818458e-11
1.1420416657105483e-10
1.738436193003875e-10
2.56475056607239e-10
3.783555341900631e-10
5.655319533608425e-10
8.627658633060664e-10
1.350112229997464e-9
2.1735914254231754e-9
3.5939548644492864e-9
6.015298655751593e-9
9.775193273353512e-9
1.4383116197113731e-8
1.767164143473006e-8
1.4377909696536782e-8
1.4230129165687225e-8
1.3581452511671564e-8
1.2572353653354478e-8
1.1470700797406668e-8
1.0378722197823025e-8
9.202200630220155e-9
7.561877151069255e-9
4.387250604912113e-9
3.491042665842004e-9
2.4228542832846265e-8
4.7866899104080244e-8
5.94783277841374e-9
1.648173825194339e-9
1.2636063301833832e-10
5.4272957782772e-13
1.0758086416983584e-13
3.10656140453206e-14
1.9201363595866718e-13
7.662868348469146e-14
2.2719333288321003e-14
0.
0.
0.
0.
0.
2.763229349131504e-14
3.803609623014444e-14
5.242004714874683e-14
7.235102561568456e-14
1.0002912516413534e-13
2.035881501185885e-12
1.682092773413705e-12
1.940906836886666e-12
2.397186397822655e-12
3.0241552753435376e-12
3.8473330389063004e-12
4.9141807828495325e-12
6.289402171380525e-12
8.054678368501222e-12
1.0308082299765447e-11
1.3159761553124296e-11
2.4197402041059508e-11
2.6859943335956803e-10
2.842504952524009e-11
6.979426651368104e-12
6.073679663583239e-12
1.6671084913299008e-11
2.8428819538434077e-11
4.2617030019745055e-11
5.945215308742568e-11
7.840676801446939e-11
9.872584736174748e-11
1.2010589159256368e-10
1.4296404344496556e-10
1.682509984678143e-10
1.9719363167004988e-10
2.3118729492581172e-10
2.7183114813403986e-10
3.210541354533063e-10
3.8131543800255997e-10
4.5590553478385103e-10
2.146740905163119e-9
9.583764234882522e-9
1.5756552157716396e-8
1.4112390190771246e-8
1.4130387666333565e-8
1.529594774748762e-8
1.7140079800677053e-8
1.9510668976112062e-8
2.2386373387600297e-8
2.5793867936980365e-8
2.9760618716083726e-8
2.431959704295026e-8
2.053787502054688e-8
1.8438260409871715e-8
1.789499632038887e-8
1.1340899148326766e-8
4.006725310241477e-9
1.7517621965633529e-9
1.0990433015623096e-9
1.1288558056915135e-9
2.030465127643418e-9
5.70274912803725e-9
2.2369173277128682e-8
1.2862239530324206e-8
9.697919815913667e-9
9.306720481891592e-9
1.0221379394281946e-8
1.2427200347928303e-8
1.6607434643367803e-8
2.4601246444098003e-8
4.108552020607324e-8
5.08450488449661e-8
2.991074906182728e-8
1.5325511477617187e-8
1.1740448806263146e-8
9.223097462243782e-9
1.4623056895026857e-8
2.8388926292748807e-8
3.715924105301409e-8
5.0991901170134445e-8
6.33592423505187e-8
1.2380078877579734e-8
2.738676824538066e-8
4.98590185063454e-8
5.740922476757275e-8
3.051388877918634e-8
2.042123148133523e-8
1.4215407489890297e-8
9.37696697747978e-9
8.000123312769242e-9
6.098962918658607e-9
1.5042249827850948e-9
1.3287651586811455e-10
5.653716431791363e-10
1.5039519280060214e-9
3.052340819912046e-9
2.277547872352171e-9
1.5257947870361614e-9
1.9849458287665985e-9
2.2285530651708947e-9
2.5160511957998943e-9
9.176355664234459e-9
2.775419841998859e-8
2.1405625696654817e-8
1.7371435136029465e-8
1.6898865735466576e-8
1.790602924123871e-8
2.0012638089313383e-8
2.334907278207858e-8
2.8273330541139254e-8
3.5028686887870716e-8
4.2393534697116724e-8
4.578322225559864e-8
2.5290943988022306e-8
1.1287209172876553e-8
5.975298558788973e-9
4.1657059468552624e-9
3.387748897578596e-9
2.958150848732191e-9
1.4434829743447172e-9
4.6212636222199495e-10
1.5195650301277722e-10
2.975160559693936e-11
8.515061543410291e-11
6.866601818343046e-10
4.411442471536522e-9
3.0025477282289345e-9
2.1896649135405297e-9
2.0580238990309264e-9
2.188294234838577e-9
2.5350308347443575e-9
3.174549563092049e-9
1.67490608327948e-8
3.2916229272622324e-8
2.0643266078903952e-8
2.041636958986529e-8
2.468296898859078e-8
3.4204739112582074e-8
5.3716117144669935e-8
8.873256365143665e-8
1.1791838274720757e-7
1.2645045966127494e-7
1.214364708153098e-7
1.3869190649071778e-7
8.479486192489301e-8
4.893482841832892e-8
4.123481774680721e-8
3.069250188172411e-8
2.378169785770248e-8
2.2703876481969797e-8
1.2088768748689598e-8
3.6807695806639916e-9
1.134388734575172e-9
1.3328491004315012e-10
1.321452301558371e-9
2.08757435369179e-9
4.951011159668673e-9
7.204821526187325e-9
6.937302476929511e-9
7.175632977825728e-9
7.844203301143403e-9
8.984192896522238e-9
1.0745406288026418e-8
4.6561466131337414e-8
8.761325423199555e-8
4.811099508141045e-8
4.170542053374818e-8
4.4308326867485974e-8
5.3486717256437935e-8
7.213468580170303e-8
1.0173956466486171e-7
1.1211819101471142e-7
9.447254497134803e-8
8.321822973993431e-8
9.556596429380122e-8
7.227078207890769e-8
2.9410641923646934e-8
1.3412269193527068e-8
8.628274369985513e-9
6.654206908809293e-9
5.671617729982806e-9
3.711741020599053e-9
1.1744757235981679e-9
3.7703169192620495e-10
9.921110853958901e-11
2.3773191611646766e-10
1.541474341155376e-9
9.488902959183226e-9
8.00596263645142e-9
5.526828825349209e-9
5.12646568969253e-9
5.439027742449337e-9
6.306773294716607e-9
7.892182271785904e-9
3.462660876871333e-8
6.828627159900689e-8
3.991392584417623e-8
3.636602317254665e-8
4.064745855894737e-8
5.167590689283488e-8
7.382531450203748e-8
1.1556087052091117e-7
1.7023412560977983e-7
1.9774681797989118e-7
1.893672493776493e-7
1.9119378716012843e-7
9.54947263438721e-8
6.483839517785204e-8
6.019710270562187e-8
4.709158493220587e-8
3.954276439313584e-8
3.6503867126003147e-8
1.4637298209845648e-8
4.960025872250439e-9
1.7121044614507994e-9
1.5144217698305674e-10
2.038321641955591e-9
3.058297643489594e-9
9.007423938246289e-9
1.0445225753687068e-8
1.058573875920539e-8
1.1201826576277118e-8
1.2401002455426797e-8
1.4320906791990888e-8
5.873344569728426e-8
1.2203832676322562e-7
6.978126908183043e-8
6.175593332956606e-8
6.675527089261934e-8
8.180705005642523e-8
1.118716070426804e-7
1.6166628645179956e-7
1.872447624316039e-7
1.6105593262235092e-7
1.425393015349421e-7
1.4417795516129432e-7
1.4123033897464819e-7
1.6068857827045767e-7
5.889246549344511e-8
2.0024288502877542e-8
1.111012190303616e-8
7.908918304965853e-9
6.144739995820664e-9
4.631764081957079e-9
1.2634895512766691e-9
3.1134114970049493e-11
4.096409639295815e-10
2.0965212016846397e-10
1.7815273651258248e-9
1.5547925887739756e-8
1.03542306796356e-8
7.556959799233713e-9
7.20452308752238e-9
7.754352635804127e-9
9.042459177025049e-9
4.3047984917656104e-8
1.0590433213299704e-7
6.913842469611912e-8
5.821527614346957e-8
5.967520658177145e-8
6.769471223523999e-8
8.295479428548856e-8
1.0949720489746246e-7
1.5446957928289306e-7
2.233550354130194e-7
2.992406603103239e-7
1.4840585042434768e-7
9.526417616689473e-8
8.97118897263258e-8
8.37805607511124e-8
7.175704166637324e-8
6.867272468461864e-8
3.3340826750576585e-8
1.2300837831958153e-8
5.386786570057606e-9
2.3622450228282706e-9
3.7648185480372795e-10
4.793461474635179e-10
1.1361527088301847e-8
2.0588456866500377e-8
1.888155856146118e-8
1.9122988312973726e-8
2.0574896360456962e-8
2.3273176301582838e-8
2.7576308774860238e-8
3.425385927728321e-8
1.383425460789009e-7
1.774002730747359e-7
1.0179313294655095e-7
9.558525022535772e-8
1.1200522323881695e-7
1.552697685642823e-7
2.3516479758823583e-7
2.519109951714119e-7
2.0550812180838384e-7
1.9458391967579098e-7
2.2446912360552826e-7
1.8212387185475096e-7
2.013639256630582e-7
1.5886113052084268e-7
4.478657630147981e-8
1.8034155678675326e-8
1.1174247184765896e-8
8.277127900644474e-9
6.653039750117329e-9
4.0775204595409886e-9
9.176448034643021e-10
3.769360750037421e-11
1.7914291725230695e-10
8.870206563535928e-10
5.98284786686018e-9
2.8652670564783873e-8
1.3004804018610675e-8
1.0492794347273005e-8
1.0448528983157637e-8
1.1618936215312069e-8
1.3999936723706177e-8
6.269736708777918e-8
1.4582450087426197e-7
9.068315070162448e-8
7.581790518441047e-8
7.744695178766891e-8
8.801645012575102e-8
1.0892492403083935e-7
1.4653130300102082e-7
2.117092566273886e-7
3.098696904836165e-7
3.9683453290638435e-7
2.0508236063257674e-7
1.2244574065441286e-7
1.1082174131508062e-7
1.134509752151734e-7
1.0159924627882889e-7
9.627368625726134e-8
4.886151131603574e-8
1.8490352599429347e-8
8.156282270871261e-9
3.510677591550929e-9
1.3641774981145797e-10
3.4255888261152525e-9
2.703787735003333e-10
1.7688271483310852e-8
2.0574432921917517e-8
2.2396836892260572e-8
2.4682190199420044e-8
2.804700291161691e-8
3.3022472077207895e-8
1.3409070036681045e-7
2.275992704867418e-7
1.3279025817348052e-7
1.244021323954868e-7
1.4383960886345975e-7
1.937098689226206e-7
2.9358208555850023e-7
3.7478440008247935e-7
3.1633119433463833e-7
2.75351170207899e-7
2.913928825903696e-7
3.9000184183594754e-7
2.763903557182484e-7
2.508796261935817e-7
1.9795061542950159e-7
5.318410168498401e-8
1.5556428438727532e-8
8.106675702508692e-9
5.765426754921533e-9
4.1022226811835005e-9
2.428447176452128e-9
2.7934852757447772e-11
6.279816202916027e-10
3.039644440435968e-10
1.438359115459072e-9
8.812709492976844e-9
3.288207630248149e-8
1.499808263037268e-8
1.2486230911811366e-8
1.2694390042542878e-8
1.4369530241156381e-8
6.48964679342163e-8
1.7005846623528058e-7
1.3631765112001138e-7
1.0877765071967359e-7
1.0523648178012857e-7
1.1172398955316064e-7
1.2604466701341028e-7
1.503620317113552e-7
1.900767311308053e-7
2.543558286455303e-7
3.5269228767199253e-7
1.94198684814386e-7
1.5478146585269442e-7
1.614636651959907e-7
1.7931231860806388e-7
1.8599259688248255e-7
1.0639482051507903e-7
4.311616848905616e-8
2.0918123785008995e-8
1.1432862648236122e-8
6.180745194556329e-9
2.138476257477808e-9
1.1150997143271753e-9
1.9492272621134072e-8
2.7374806276999007e-8
3.273261152352755e-8
3.7176438205696745e-8
4.2338783361386726e-8
4.936541731634729e-8
5.9424154731941663e-8
7.426516510180522e-8
3.0242527419886687e-7
3.202710975493194e-7
1.993039212373225e-7
2.0055220182308692e-7
2.559664085663731e-7
3.9372391574427273e-7
5.369614959457252e-7
4.3404634436323443e-7
3.7556067249087027e-7
4.245623196027047e-7
6.648297663031777e-7
4.266261166137171e-7
3.252978469081433e-7
2.6407645281520914e-7
1.2669904570980426e-7
2.8342568535818787e-8
1.0349826496907242e-8
6.499085381800707e-9
4.954356777494856e-9
3.4692464641726768e-9
1.5644151965739564e-9
7.733277683057977e-11
1.6772417229145887e-10
1.4674004721118746e-9
5.827198667095126e-9
2.845360116303922e-8
3.4359542583319315e-8
2.0471646825994336e-8
1.8527123669841494e-8
1.9846444544893764e-8
2.3613684439029363e-8
9.476305060914923e-8
2.389712676678732e-7
1.772313407102737e-7
1.3982167460242092e-7
1.346463651092129e-7
1.4336437589466327e-7
1.6421801034475374e-7
2.023704440387196e-7
2.70436701831448e-7
3.929872613011921e-7
5.392818225694291e-7
3.3015018042685203e-7
2.2181955493433238e-7
1.9693728724211846e-7
2.207804129325849e-7
2.7076853214697547e-7
1.6239919003991007e-7
6.516634859360992e-8
3.327543583749959e-8
1.9270006767688928e-8
1.0724532665118904e-8
2.6235632420563784e-9
1.283831826239786e-8
4.463591708987955e-9
1.559220579344145e-8
3.0653157855116954e-8
4.1350106470498463e-8
5.0246492430038287e-8
5.981034342380582e-8
7.183251281155941e-8
2.8108535939437837e-7
4.170460730431632e-7
2.6497889599431186e-7
2.678186047969393e-7
3.3864365218305105e-7
5.129620685710367e-7
7.581816367623651e-7
6.489365494437457e-7
5.260113935722728e-7
5.454422170951195e-7
8.046991163009735e-7
2.388023546561012e-6
1.164741590334173e-6
6.088006529474667e-7
2.2915715900231863e-7
6.766772564973334e-8
2.6329809554767207e-8
5.6241808482273596e-9
1.6745041721099056e-9
1.0603881103461355e-9
3.3382085214080743e-10
1.1406067314224653e-10
2.3278222475292188e-10
5.944384485998106e-10
1.4474480302518673e-9
4.252873902775293e-9
1.542684782494833e-8
6.562925219900454e-8
2.4312716834355233e-8
1.9834893896591205e-8
2.075228355029952e-8
6.836477740073605e-8
1.9814476675629672e-7
2.4872367111579956e-7
1.9461624743865557e-7
1.7626876086555957e-7
1.7696730595577725e-7
1.9049255858807708e-7
2.2046260466002885e-7
2.856305682298941e-7
4.6624295752490246e-7
2.7231283796989005e-7
3.342693722932513e-7
3.9277859641464956e-7
3.6630698290563044e-7
4.6128996524252766e-7
3.01743650504764e-7
1.5282184396034007e-7
8.215062780438389e-8
5.583107536825361e-8
4.635317903502689e-8
4.570075885244986e-8
2.0778872179876945e-8
5.334697815347294e-10
5.065558770123954e-9
1.939056197317687e-8
4.044262244279655e-8
6.285179192959565e-8
8.42990885190254e-8
1.0663093121166625e-7
1.3288160490070646e-7
1.6650239279128686e-7
6.903349494571209e-7
5.893970735954347e-7
4.350196201093049e-7
4.983415573929928e-7
7.456914585771898e-7
1.1728530140680246e-6
9.379974757426362e-7
7.427280888577935e-7
8.287246832218448e-7
1.5852275771059328e-6
0.0000156518521327504
5.388948877029511e-6
2.175152970463401e-6
6.762157776628289e-7
1.2865436519191695e-7
2.554959774512618e-8
7.3060636862989565e-9
2.2384416528977523e-9
2.731478499592672e-10
4.790604496906774e-11
4.009531781415224e-11
1.4050753789035794e-10
1.6961303553447398e-9
1.7261101362607025e-9
1.6187731860951654e-9
3.890946696653517e-9
1.51876079530664e-8
1.1037042484586512e-7
3.9693880578329075e-8
2.9343696126132583e-8
3.057392980480047e-8
6.081277808298177e-8
2.0071593226992163e-7
3.054340920088168e-7
2.4749542052562277e-7
2.1982005903141687e-7
2.2024037778496712e-7
2.4642640449689673e-7
3.245611823025789e-7
5.566879348354882e-7
1.47784017690154e-7
8.600519895472481e-8
7.284738695406586e-8
7.74680307966219e-8
1.349581670132519e-7
7.671936766452009e-8
1.3071716717707543e-7
1.8078482583805153e-7
2.0590443887040326e-7
2.2675874960166078e-7
1.9177593692235254e-7
8.81617786389324e-8
3.682593665700624e-8
2.9085077046979005e-8
5.763115771108089e-8
5.094922564992739e-8
2.6278271302151832e-8
4.3133694827345145e-9
1.664610863150749e-8
4.679199374388291e-8
9.177570627507098e-8
7.340275327314292e-7
7.6973781498437e-7
6.20020780406171e-7
7.966808295989655e-7
1.3673057046329945e-6
1.4243040424597796e-6
1.010070981589543e-6
1.057222487593462e-6
2.0882682838935548e-6
0.00003085379223045344
5.0812912152978786e-6
1.126753715625304e-6
2.05201490268675e-7
8.41771843538143e-9
6.918285750444347e-11
3.769762527453965e-9
1.1467869728320566e-9
1.1718142698703977e-9
6.751596033085941e-10
3.6312281098715046e-10
1.486257510000674e-8
3.985573296796496e-9
2.1762993405914523e-9
1.1202917840470698e-8
1.1811842858497642e-10
2.6738418144553997e-11
4.5294910559376815e-11
5.972161413064859e-11
1.0672780020990562e-10
5.864998612736167e-12
3.1346219601397384e-12
4.73012597523707e-12
7.1664949243535476e-12
9.385806350337921e-12
1.2210545312186395e-11
1.5855193783455876e-11
2.0409620692969244e-11
2.581583987175068e-11
3.179853628151173e-11
3.7894065257609025e-11
4.3640682365925675e-11
4.8794590548369397e-11
2.3053952722553948e-10
2.8233930771627614e-10
2.294078176026815e-10
1.353249398237749e-10
1.7772323564246104e-11
2.930452539018376e-10
8.360556918442583e-10
1.9255827088334182e-9
3.9007052270295914e-9
6.861748365533017e-9
1.0784351883461504e-8
1.3786785220218684e-8
7.102919479135411e-9
6.578049866754984e-9
3.0775610964223994e-9
4.918221835115019e-10
2.5496940390558296e-11
4.149322051109728e-13
6.645558188249007e-14
7.607053478722669e-13
2.5483332367255474e-13
2.297046016868831e-13
2.595962119784225e-13
3.0729156748815424e-13
3.694977864379711e-13
4.4817909076170694e-13
5.472219844294728e-13
6.719684893281765e-13
8.293862238119111e-13
1.0284808095591984e-12
1.2808796099992123e-12
4.404769222286377e-12
1.184580530358959e-12
1.9315347344220679e-13
2.292710800085418e-13
5.284782415260529e-13
8.391494339896607e-13
1.227774645921293e-12
1.7549995053600603e-12
2.494498898995229e-12
3.547287316651864e-12
5.0584950981201605e-12
7.240300340004272e-12
1.0404458325560746e-11
1.5007386406793148e-11
2.1707543361687177e-11
3.1423297158031463e-11
4.534945128156043e-11
6.48348202801784e-11
9.09828401774462e-11
1.239872231081392e-10
4.903101359722224e-10
3.205356754259407e-10
2.3407909813789935e-10
1.3119624375756132e-9
2.8825055637257645e-9
4.494439186956138e-9
5.70033684894813e-9
6.521215207918655e-9
7.165507901489879e-9
7.754423085465024e-9
8.330840404595575e-9
8.593185886901738e-9
1.5321306802829753e-9
3.8073808717717563e-10
1.081708073722349e-9
2.0356847444519086e-9
5.042541295876995e-9
2.531647902722615e-8
3.5519643098154653e-9
6.194744687527511e-10
1.065326708936076e-9
1.1748912962023082e-9
1.2678530330000376e-9
1.4056187813900478e-9
1.6199378548033634e-9
1.9557571783386414e-9
2.503479343510868e-9
3.474108773504025e-9
5.445142343439568e-9
1.0008930663585268e-8
3.1224962457733664e-8
3.350341382956625e-8
2.283669150425269e-8
2.5273833277707476e-8
3.548288634604335e-8
6.064341931495874e-8
1.0515125947665637e-7
1.240162621524415e-7
1.3964625973428788e-7
1.2112655954973133e-7
6.647800860987235e-8
4.046131673826278e-7
3.9932255941633625e-7
3.7071099050387714e-7
2.7590841372371967e-7
1.0893219175813222e-7
7.471138728718945e-8
5.697845875028667e-8
6.549016887426859e-8
9.016211253328336e-8
5.984696760615343e-8
1.8254576153141592e-8
6.870466768107782e-9
6.279247151887376e-10
9.341106909276956e-9
7.08178279280795e-8
3.338952664261808e-8
1.3824139380803193e-8
6.752759014344781e-10
5.05618596206228e-9
8.02499583046987e-9
1.4121176998441836e-8
1.0032048106004238e-7
1.0316793069036162e-7
9.118325175710305e-8
9.391911935181953e-8
1.0428082564098584e-7
1.219480971144251e-7
1.497678725325261e-7
1.9326620007204064e-7
2.583401906176783e-7
3.313220304665465e-7
1.0988042606546702e-7
4.121423511768177e-8
2.164291592910574e-8
1.4189947683435074e-8
9.809684071222383e-9
6.909299509740702e-9
2.8814641616068004e-9
1.1625324093499242e-9
1.4590527303487077e-9
3.0897101070019918e-9
6.951497437978926e-9
1.684234689270713e-8
5.8703857124501957e-8
6.913540894195985e-8
4.2566182515813753e-8
3.9702032113987167e-8
4.6075609854017236e-8
6.36633920156406e-8
1.0528636829351984e-7
1.8719699931703355e-7
1.397936317625041e-7
1.603364014224341e-7
8.941974306035398e-8
8.29149463345899e-8
9.714191583685269e-8
1.3702336021771153e-7
2.2702637795584383e-7
3.640903642990097e-7
4.404277079241155e-7
2.1655582767380974e-7
1.4343182038508044e-7
2.591522370523258e-7
1.0106993304670049e-7
2.2406047282631336e-7
2.0355480178522479e-7
1.3831623792718065e-7
1.4334205321354968e-7
2.178360630047587e-7
1.2825777075278737e-7
4.603150068458659e-8
2.24575571536408e-8
1.0962582406669638e-8
1.4783697002964467e-9
4.1826922920081866e-8
5.612263922766547e-8
2.9256399166108785e-8
8.958524463774249e-9
7.651092405808826e-9
1.7768328225124922e-8
2.480499155116705e-8
3.1224700301029534e-8
1.0430597649817392e-7
3.280824392698729e-7
2.1085700114380607e-7
2.033093588362234e-7
2.3780771760366176e-7
3.208569384280306e-7
4.920926931597493e-7
6.825810085602952e-7
5.912250250086029e-7
4.939482807047826e-7
5.074670876408008e-7
3.39637483493979e-7
1.8996861436639546e-7
6.00295210285425e-8
1.531765357338978e-8
6.878233055807406e-9
4.889507386478063e-9
3.4387654276786754e-9
2.800179925481974e-9
2.9110566547102032e-9
2.6825492554286645e-9
3.601171497159763e-9
6.375936551155862e-9
1.3481306546966013e-8
3.895581054221144e-8
1.2342778089395734e-7
5.4325527180798115e-8
4.5704188323755895e-8
5.025289891741446e-8
6.514148708600571e-8
1.3066111532930846e-7
2.793777482367046e-7
1.6953317195368787e-7
1.349747136209131e-7
1.3301282836130327e-7
1.4860687031842296e-7
1.8602218607350804e-7
2.642923009048117e-7
4.2542547433155745e-7
5.398504169953803e-7
4.7677241071312714e-8
6.767803647910052e-7
3.157798370078233e-7
1.789193293631951e-7
1.474121269821596e-7
1.6452295793123612e-7
2.8907778036069245e-7
4.2576756215886874e-7
3.2624469167123577e-7
2.496199044121854e-7
1.9232525061107332e-7
1.7710762943713666e-7
1.829375683131527e-7
1.2446237235293342e-7
1.152692483868783e-7
2.6526449937029607e-7
3.1545569344359977e-7
7.257656733067598e-8
1.1953892259657738e-8
1.7160208205419834e-7
4.065126896578889e-8
3.415685783357379e-9
2.2267340613176778e-10
1.667593990358987e-10
1.6123006043748627e-10
6.765947255644168e-11
7.913697474188973e-12
4.126685836076433e-12
3.3984927582631494e-12
8.064896232011673e-12
1.266925284419443e-11
1.8451842152331784e-11
6.754211983155038e-11
1.9453537546967396e-10
1.6213433214548022e-10
3.5197609341568325e-11
1.1313269664358215e-11
3.9801561866944804e-11
6.605444999257311e-11
9.71415503384391e-11
1.3882830005123632e-10
1.9819836641053336e-10
2.858038564940443e-10
4.187338028692554e-10
6.259819266253859e-10
9.584908754431946e-10
1.5082692228416105e-9
2.4432627449253095e-9
4.0579602550929796e-9
6.7747996569252406e-9
1.0816785823303904e-8
1.5360002913781543e-8
1.2150358424186624e-8
1.1991687329621907e-8
1.1129969739777353e-8
1.0063383561780616e-8
9.131220512496322e-9
8.424038180275065e-9
7.9058145046914e-9
7.469624076625093e-9
6.898174669853361e-9
5.645458188526239e-9
2.0411583523526554e-9
3.723961073523883e-8
6.693726105132006e-9
2.0135489377984366e-9
6.490759976743391e-11
8.141242380281832e-13
6.94812926224768e-14
4.763073965022856e-14
2.1637868627275948e-13
8.518418193350692e-14
2.7719039416190364e-14
0.
0.
0.
0.
0.
0.
2.410781639790397e-14
3.3170485085749464e-14
4.570110324009249e-14
6.3062635822068e-14
1.3330242691230865e-12
1.0935480635520736e-12
1.2604485309496582e-12
1.5564344541076773e-12
1.9636186347018807e-12
2.4986777397069016e-12
3.1928358529503634e-12
4.0888979523626275e-12
5.241327774020015e-12
6.716330265029868e-12
8.589869598268231e-12
1.612928409580398e-11
1.560589033370181e-10
1.850163335893072e-11
4.932499843816673e-12
3.248832662205749e-12
9.799301648198365e-12
1.7017044904691597e-11
2.5752408757348867e-11
3.622244060464862e-11
4.8154437008318444e-11
6.105086606252243e-11
7.463476793742383e-11
8.90954525124557e-11
1.0500887055922467e-10
1.2316253070488154e-10
1.4446470965024082e-10
1.6995307820152322e-10
2.00867181611448e-10
2.387677425278888e-10
7.385915037849539e-10
4.794996229542407e-9
9.499028703547207e-9
9.112928650513203e-9
9.19789155819929e-9
9.987239375538783e-9
1.1206841743119812e-8
1.273728464169463e-8
1.4536523146155813e-8
1.6592807496617405e-8
1.8897274723043773e-8
2.1424750057086402e-8
1.7468468581268943e-8
1.4363158847168522e-8
1.3021333386132588e-8
1.2300800372489772e-8
6.302762988761173e-9
2.153984370287742e-9
9.541266542308535e-10
6.070610316285241e-10
6.988077674308633e-10
1.5846386024325204e-9
5.87918109450731e-9
1.2361712538198591e-8
7.206188786071841e-9
6.172848592096035e-9
6.29949808066526e-9
7.1672979897211555e-9
8.901104079511755e-9
1.20295151760479e-8
1.7853028438087393e-8
3.261888563316158e-8
2.4132660468511664e-8
1.1253910243213959e-8
6.020973561947554e-9
5.493692220569168e-9
1.1123091605914152e-8
2.5297301805569495e-8
3.660949106243693e-8
4.6047081133826505e-8
6.0664544309384e-8
3.982015145812282e-8
4.9988552274066385e-8
5.647933533409782e-8
4.6745554617136013e-8
2.4256762891718816e-8
1.7033317347108288e-8
1.0820690069963818e-8
7.97997561470522e-9
7.195867759640168e-9
3.8181741890720565e-9
8.549183004625986e-10
1.752303299149405e-11
5.894339293206642e-10
1.3091030278567405e-9
1.883996524995273e-9
1.5206439010664886e-9
2.2415558080767302e-9
2.357993076981296e-9
2.5419816597292633e-9
2.8483762407104078e-9
3.3115756394935168e-9
1.4049359527039849e-8
3.442204440774816e-8
2.073940749099023e-8
1.6614742645498796e-8
1.614039728122984e-8
1.7293816066589207e-8
1.9898940255636577e-8
2.4388292719337867e-8
3.108564009193991e-8
3.703418551646381e-8
3.5693744780346546e-8
2.374385892144013e-8
1.0126762270346057e-8
4.7475179400436545e-9
3.0299425800946397e-9
2.35946314584214e-9
2.1026756427255684e-9
1.5237125442658387e-9
5.424306701517748e-10
2.0526626818027008e-10
7.19281543193283e-11
1.9479064024920027e-11
1.3651879699047042e-10
9.071874830922176e-10
2.5260439888933083e-9
1.412863780530801e-9
1.1799916127005986e-9
1.1644293413204938e-9
1.2652906453642893e-9
1.4843274200730943e-9
1.8876447209574846e-9
1.331388533398401e-8
2.464491668555259e-8
1.6419383746326433e-8
1.728680493479363e-8
2.224489673668286e-8
3.318617325866204e-8
5.6280687389649326e-8
9.051479972145937e-8
1.0485008056316346e-7
1.1208252727712536e-7
9.854711706060258e-8
1.1944895636974542e-7
1.0337351680652807e-7
5.238362213133573e-8
4.001091773404134e-8
3.01550779876078e-8
2.150903986183574e-8
1.9424475998839603e-8
1.4139728626926774e-8
4.253976683314346e-9
1.201005631685834e-9
1.1222366579789081e-10
1.3100894212695542e-9
2.5707621451614084e-9
2.5970010405076904e-10
5.776356551044149e-9
5.807141931490048e-9
6.027268256557516e-9
6.561375871840185e-9
7.459448858537486e-9
3.0318224831355326e-8
7.372510962503707e-8
4.403982953882876e-8
3.7370433445061014e-8
3.847614780038417e-8
4.4073175915467876e-8
5.497426598969758e-8
7.390769973880155e-8
1.0001478864443532e-7
1.0997323704200636e-7
9.644273190189596e-8
8.434715388837635e-8
9.913011430922914e-8
5.9145223781254896e-8
2.3107502173875675e-8
1.1574534323517213e-8
7.943200436355157e-9
6.2815239314206955e-9
5.3350656675346835e-9
2.362793931396059e-9
6.198796556146016e-10
3.750550344791795e-11
2.1180262935444303e-10
9.657527460925727e-11
2.553444029685304e-9
1.037085168132866e-8
5.535002211687608e-9
4.689771455916265e-9
4.7256392350779864e-9
5.239360969246828e-9
6.239789276683526e-9
3.024270802344768e-8
6.8789725742471e-8
4.176518916954206e-8
3.710045785966427e-8
4.0200508290854616e-8
4.880513989139901e-8
6.526555767444798e-8
9.55024038125811e-8
1.4455417393211688e-7
1.919585574546328e-7
2.0780495477231878e-7
1.5084975754666834e-7
7.86742855763082e-8
6.222456438023978e-8
5.29666962765784e-8
4.009453203254448e-8
3.652854503031444e-8
2.8334724702838763e-8
9.873606677330708e-9
3.6371048169681876e-9
1.365611944187749e-9
4.483328860812978e-11
7.308741482024359e-10
2.557313837234304e-9
1.7001022628834664e-8
1.2885302024692462e-8
1.2115436049233523e-8
1.2583113866534158e-8
1.3945160254415254e-8
1.62981608791142e-8
2.003195943195831e-8
8.124536217278772e-8
1.2168702295561929e-7
6.697570393105413e-8
6.008686094019435e-8
6.662595455205784e-8
8.56809617654573e-8
1.242726713808707e-7
1.62334851133454e-7
1.4329227676886134e-7
1.2342704755270384e-7
1.2244213996218195e-7
1.1916755766904898e-7
1.3698959355187187e-7
6.729644234669418e-8
2.513972795845707e-8
1.3487912435444813e-8
9.56124057075795e-9
7.653155689327515e-9
6.354361038493276e-9
2.3707777127816664e-9
6.030196844069135e-10
1.5567167369455368e-11
1.5847868292435937e-10
7.853323128630035e-10
6.571234332955212e-9
1.2715627888432693e-8
7.659077286409241e-9
6.797753244103753e-9
7.024763909499126e-9
7.947993669959967e-9
9.659239276731002e-9
4.465753336514728e-8
9.748105337014641e-8
5.7728033154700304e-8
5.04778135941038e-8
5.397332906867194e-8
6.480378383759567e-8
8.593761179420306e-8
1.2503400490041042e-7
1.8839881130827544e-7
2.497407542362623e-7
2.6650287668071767e-7
1.9364078570630167e-7
9.965909959208546e-8
7.893194588100956e-8
7.206466669535024e-8
5.577275886888977e-8
5.035708249860256e-8
3.8698028091889995e-8
1.365753149146135e-8
5.128715817222371e-9
1.936571143039104e-9
2.967079285826702e-11
1.6629310775256348e-9
6.171846516523958e-10
1.7237074355205402e-8
1.5158978162791715e-8
1.4914379372378036e-8
1.5732983521615337e-8
1.7504518598303283e-8
2.040805989887021e-8
8.222086238100752e-8
1.5380135506057194e-7
8.727159169394937e-8
7.844060197961268e-8
8.643180087083998e-8
1.089628221198267e-7
1.5452520504040267e-7
2.2111816187228608e-7
2.2597887134056775e-7
1.903640634334321e-7
1.7815265983060112e-7
1.926498144202567e-7
1.6930172560953324e-7
2.0275668604832677e-7
1.0724701757095994e-7
3.1308508662609914e-8
1.485571039468645e-8
9.898732410272083e-9
7.472955216273322e-9
5.961965474011589e-9
2.015326780997478e-9
4.8611151394468604e-11
6.49134686907834e-10
6.728550919696399e-10
1.0399932690252116e-9
1.2530722497433172e-8
1.3543971094324846e-8
9.275869534562186e-9
8.658508896292016e-9
9.191299773316176e-9
1.057302463842862e-8
5.070236059585745e-8
1.300217506898828e-7
8.974082239271581e-8
7.446761120182793e-8
7.507001431838427e-8
8.33245754552428e-8
9.90747738892009e-8
1.256647119520457e-7
1.694587335890182e-7
2.377378944587795e-7
3.263058040392297e-7
1.596992879621775e-7
1.1196466228751566e-7
1.0803759670855888e-7
9.75519501729614e-8
8.490144117705998e-8
7.652785888461062e-8
3.2893996026840484e-8
1.285885248375258e-8
5.975745485113141e-9
2.8498398814053902e-9
9.89355632669062e-10
1.6428623305392625e-9
2.5071193424295577e-8
2.7015799214396758e-8
2.4459929657942393e-8
2.4768418455852646e-8
2.6756922121538555e-8
3.045490645075401e-8
3.638206557685123e-8
4.5662538909833924e-8
1.7746735319289925e-7
2.1414786852356665e-7
1.2427264185107606e-7
1.1794517056673659e-7
1.4009565231285132e-7
1.9786266275464703e-7
2.9880558394270964e-7
