# Supplementary material for: Observability and Controllability of Nonlinear Networks: The Role of Symmetry
Source: Phys Rev X. Author manuscript; Available in PMC 2018 Nov 13. (PMC6234006; doi:10.1103/PhysRevX.5.011005)
Supplement: Code Archive [file NIHMS982008-supplement-Code_Archive.zip › MathematicaData/FNObsDELTAHetN1M1ChaosK11IC1]

1.596591923729604e-7
6.590308861839589e-8
2.7496074241262764e-9
1.4765484528405145e-11
2.5524581622307224e-10
8.315310778285421e-11
6.544571780625287e-12
8.272679175670971e-13
4.260583068307568e-13
1.0965687844280337e-12
1.7237204428041512e-12
2.4896579391618314e-12
8.81753737654095e-12
2.44730702495311e-11
1.9536543216761816e-11
6.458849399089597e-13
6.266961457087446e-12
1.0584820619605187e-11
1.4574824033114887e-11
1.9122110321707618e-11
2.4821446330210677e-11
3.2285069313886624e-11
4.2308525590555984e-11
5.603552428790985e-11
7.519244773808058e-11
1.0247098383814862e-10
1.4219146376514018e-10
2.014926838031586e-10
2.925199142094167e-10
4.3647192710091777e-10
6.707388148717764e-10
8.71763492418859e-10
9.080353372853016e-10
8.493366311186429e-10
8.08562273830384e-10
8.009453728417811e-10
8.217172490406926e-10
8.636686343549686e-10
9.196630630251609e-10
9.820877986290608e-10
1.0419547946431984e-9
1.0875672758779653e-9
7.617287810249267e-10
3.825181820098512e-9
1.2377375427880226e-8
1.4619672021419637e-10
3.0339598984971605e-10
1.2519621136613528e-12
5.163582491602368e-14
2.7835827738295648e-14
1.195467828513602e-13
0.
0.
0.
0.
0.
0.
0.
0.
2.907222236829739e-14
3.9998308839753246e-14
5.509576540236892e-14
1.4836415121915073e-12
1.1384394021395974e-12
1.2908324701931039e-12
1.5782869745975272e-12
1.9749330987381773e-12
2.4945918879406203e-12
3.166823263602176e-12
4.033640941406399e-12
5.1504792840808575e-12
6.5885826337019256e-12
8.43784135193582e-12
2.288692738633088e-11
3.7419181381082913e-11
1.1150706021761352e-11
1.1311906680023514e-12
4.792944283017391e-12
1.0239869543219714e-11
1.6830667317798712e-11
2.5600220402694737e-11
3.753995597705456e-11
5.351035595226122e-11
7.386979441782461e-11
9.812129552061485e-11
1.2511885153907673e-10
1.5392949752556318e-10
1.8455485669653564e-10
2.1793247056412196e-10
2.5555785525328436e-10
2.9921201265190305e-10
3.5091438558448714e-10
4.1303551108879955e-10
2.4007230638192904e-10
5.3587439133127395e-9
1.2537616284134535e-8
1.3137740048745235e-8
1.3080236886795075e-8
1.387143014924389e-8
1.5202438650951878e-8
1.6863163396982527e-8
1.874213366774272e-8
2.0776223159514815e-8
2.2919819242502692e-8
2.0034929840052844e-8
1.8927959641532315e-8
1.909147743681598e-8
1.2279697063036004e-8
4.014255730636145e-9
1.514717798441366e-9
7.87192038979316e-10
7.31803692167872e-10
1.4328866697841628e-9
4.468093608317145e-9
1.8908745567021863e-8
1.1409786455378446e-8
8.589890973657842e-9
8.209553279451803e-9
9.009466896885392e-9
1.1016471938301239e-8
1.4929932696883927e-8
2.2652867795226217e-8
3.893046847957647e-8
3.705538177117289e-8
2.167376162874945e-8
7.256688843154979e-9
4.443188236579137e-9
7.524043348729158e-9
1.7357310191305502e-8
3.649801452369028e-8
4.7974381296411195e-8
5.9553580395979793e-8
6.959377789698738e-8
1.553212943359664e-8
1.7806873203064813e-7
1.1737624773220912e-7
2.019373713284875e-8
7.225053695259602e-8
5.0039260497375066e-8
2.97458412089383e-8
3.256821912526083e-8
2.3106625986648957e-8
1.8521247783523257e-8
1.5249831691047337e-8
3.6999915943744735e-9
4.1170055949339396e-10
1.3935506168633862e-9
4.770718830472686e-9
1.765980275699943e-8
9.537121257399024e-9
3.3924250422280426e-10
2.24675973775309e-9
3.0161162412677642e-9
3.625974668387713e-9
1.1867210072115476e-8
4.603086508321781e-8
4.4734547960192646e-8
3.766687237386074e-8
3.749176667311996e-8
4.0381122284835517e-8
4.554248607171163e-8
5.3220401795463955e-8
6.41641025837058e-8
7.939819939282134e-8
9.949993005412687e-8
4.72694423953842e-8
2.4811224798845294e-8
1.660952239401031e-8
1.2941304111479367e-8
1.0507924586851664e-8
7.4223557960320596e-9
2.697234442639631e-9
1.1613802262306062e-9
8.882837899319169e-10
1.3488859239678044e-9
3.023709533178773e-9
8.377741498736688e-9
3.318949560611433e-8
1.8655350888937768e-8
1.3617096497851923e-8
1.3166268491741017e-8
1.4952746593858135e-8
1.9374671297399125e-8
2.8936286598903632e-8
5.1136809478044066e-8
6.620683843639242e-8
7.296191430037394e-8
4.4424308654080874e-8
4.411847304469532e-8
5.4899697087569364e-8
8.158073368391566e-8
1.3680426785539086e-7
1.9251246254615348e-7
2.0878547706009191e-7
1.838170899258286e-7
2.7944743954016432e-8
8.519864697978397e-8
1.9980513978999278e-7
1.0328226190797627e-7
7.18140686364025e-8
7.78127290083598e-8
7.302449119934522e-8
6.534802637186205e-8
4.859561067115572e-8
1.602881879206308e-8
5.408114973823367e-9
8.419675410165946e-10
3.6074150844026133e-9
1.3263602633704805e-8
4.0988316251920725e-8
2.67436790991096e-9
6.4930853011534294e-9
9.606407949307604e-9
1.1576882777950611e-8
1.3581253286552825e-8
1.6052781128778096e-8
7.106208846831446e-8
1.7955671984508664e-7
1.0806547752056554e-7
9.663224051186364e-8
1.0498310012019941e-7
1.2844469107749375e-7
1.7415878358881008e-7
2.5360510224979825e-7
3.2278477088546874e-7
2.919647648627857e-7
2.492962093049134e-7
2.846573627205451e-7
1.3107761374025905e-7
4.220444801432005e-8
2.0613917179649393e-8
1.3899604229309919e-8
1.0631650391468722e-8
8.826512680328433e-9
5.51519628833568e-9
2.10751201323997e-9
1.3417143114554717e-9
1.8485096077788418e-9
4.075979773542132e-9
1.1095881023165874e-8
4.8839565533290014e-8
3.27462822051533e-8
2.234886509390799e-8
2.115018572463002e-8
2.3590438901238492e-8
2.9685125167218337e-8
8.408763137625367e-8
1.6185478399839238e-7
9.211305335821792e-8
7.887652453643308e-8
8.264094102970345e-8
9.759199367630276e-8
1.2790467744532297e-7
1.8467399488592723e-7
2.8019739041454945e-7
3.888742545767838e-7
3.411368906196172e-7
1.0667832198812122e-7
1.6884552931203618e-7
2.1069555406667845e-7
1.4062449211596902e-7
1.265839376078024e-7
1.497946068542834e-7
1.9372761987537427e-7
1.0799882792103429e-7
3.98637842099565e-8
1.8351645656452943e-8
7.653633966218655e-9
2.4439001147351583e-9
2.711834196499203e-8
7.211286738488086e-8
2.3180745445425245e-8
5.185853513731359e-10
1.3493313217767382e-8
2.075949171904476e-8
2.6323821034061075e-8
3.197804967042798e-8
1.2216234789302352e-7
3.2623157836323895e-7
2.0282686313542458e-7
1.917025844918727e-7
2.2018084256077654e-7
2.89978381482962e-7
4.3166522104449853e-7
6.22185930249007e-7
5.866987528380942e-7
4.811801077804985e-7
4.606358447984054e-7
3.8371675232833434e-7
2.414622304636063e-7
6.498043478703353e-8
2.0040902566588626e-8
1.0444028256701174e-8
7.702255202003688e-9
5.728136527575523e-9
5.060389163897357e-9
3.3270929065639367e-9
2.5424803357146374e-9
3.4933163734109817e-9
6.568440474125815e-9
1.476408806439881e-8
4.7593007277097756e-8
9.413196435536672e-8
4.828294966902011e-8
4.240793975408212e-8
4.6882112918197425e-8
6.029545469014317e-8
8.790637815740051e-8
1.5941605605731162e-7
2.9928769898216386e-7
1.6498364235013487e-7
1.352485671051961e-7
1.3719482347802545e-7
1.5863873927101574e-7
2.0671428074139104e-7
3.0400924051869114e-7
4.873116387882281e-7
5.948451855940639e-7
1.026710558006797e-8
1.5671048495156085e-7
4.153267594158983e-7
3.34742861418113e-7
2.3005126623751647e-7
2.56393028166468e-7
3.4826279872211545e-7
1.7334688518843627e-7
7.142003018103188e-8
3.892847216079794e-8
2.3796758346325233e-8
9.612349127081856e-9
2.5665092889954573e-8
4.883437319746487e-8
2.670433548104397e-8
5.559924329018663e-9
1.6714123187619124e-8
3.407229573789457e-8
4.7305520701108705e-8
5.960642423170304e-8
7.322791692701228e-8
2.829303540732292e-7
4.848990884120863e-7
3.21747096976668e-7
3.3379219271192556e-7
4.3193398529909933e-7
6.707006182600057e-7
9.676703154006771e-7
7.932372009637246e-7
6.558242961794838e-7
7.11725685852789e-7
1.1712646424226008e-6
6.637098800339426e-7
2.8099505872523946e-7
1.0259660205582666e-7
4.237452318558007e-8
9.380635541970982e-9
3.185941062559922e-9
2.1935147998593376e-9
1.4504638440183325e-9
1.116546923770137e-9
2.860024855950598e-9
3.6234675374516905e-9
4.095026461661317e-9
7.2554464627940475e-9
1.6423659108511497e-8
5.752388262719626e-8
9.494084964931607e-8
5.038190692773398e-8
4.635509655138782e-8
5.335818663840776e-8
1.2116245861507732e-7
3.0031979058960795e-7
2.481574077768065e-7
1.8858468321843048e-7
1.754185938770875e-7
1.8305073278694125e-7
2.095678321616499e-7
2.6703651103665724e-7
3.939616065625524e-7
5.602138595587055e-7
8.424038924178393e-8
3.0796413702131377e-7
1.973949487170672e-7
1.770177627055189e-7
2.121248087174509e-7
3.7166732947861437e-7
4.891083008564917e-7
3.5185329926001124e-7
2.5416606613556474e-7
2.0705877028626584e-7
2.081729246918745e-7
6.077372402565044e-8
1.0934045142059807e-7
2.7779798976660725e-7
7.975127189143488e-8
1.5034371375577017e-9
1.570400865771382e-7
9.345104928678648e-8
1.2552544131570146e-8
2.9584178300901713e-10
1.39046200990234e-10
3.0106638869557476e-10
2.4226421870107608e-11
3.463988754366821e-11
1.254099633488597e-11
3.7129755039035845e-12
8.310099343727219e-13
3.5654699642609206e-12
5.993528224296425e-12
8.767087312052196e-12
1.2348103217139685e-11
1.7208641110517645e-11
5.322075513724501e-11
1.4980162097849637e-10
1.8734582144637335e-10
4.991202758279068e-11
1.457650196620096e-12
2.4251194396474768e-11
4.493378467880761e-11
6.717244325888434e-11
9.524180873245766e-11
1.3356610263219568e-10
1.8813641881810571e-10
2.681187448040778e-10
3.8840985072639957e-10
5.742272931986706e-10
8.697689856299083e-10
1.3547767089697411e-9
2.1747371600303423e-9
3.5826134706696327e-9
5.917434948173342e-9
9.211620092001406e-9
8.467794070910487e-9
8.112430195101471e-9
6.9823831082052146e-9
5.945615401396186e-9
5.203468740646988e-9
4.7299960490696265e-9
4.456339152920611e-9
4.318865956613666e-9
4.26488495727504e-9
4.244187819766429e-9
4.1871831969087195e-9
5.818135823535126e-10
2.490305279564323e-8
3.2460245229594614e-9
1.3425207698913132e-9
1.1473432712629908e-10
2.268847792340514e-13
8.156616241481301e-14
2.2796508420767002e-14
1.0318998297868323e-13
4.5483633336647636e-14
0.
0.
0.
0.
0.
0.
0.
0.
0.
2.5132771271442032e-14
6.493383775954131e-13
5.075558452706733e-13
5.785376616351664e-13
7.100709560468671e-13
8.916692469998668e-13
1.1302091244610242e-12
1.4396637749354148e-12
1.8397486476975203e-12
2.356370110706082e-12
3.0226119642570747e-12
3.879728290734699e-12
9.258988186216272e-12
2.4463295019076715e-11
6.468839015514999e-12
1.497567521556801e-12
1.3767946676597417e-12
3.775860626790953e-12
6.512472300665297e-12
1.000606869504453e-11
1.4572762590462003e-11
2.039225559259657e-11
2.740128977162906e-11
3.529896446457505e-11
4.376858878022951e-11
5.2741027979477716e-11
6.245994419621876e-11
7.338238634625379e-11
8.60794648811963e-11
1.0120607911296822e-10
1.1952642893087988e-10
1.907203985033241e-11
2.075051984929009e-9
5.2056095795455035e-9
5.73471291006837e-9
5.873619076988003e-9
6.376083215020901e-9
7.140856692202965e-9
8.08564049868688e-9
9.16490451780963e-9
1.0352406913111299e-8
1.1628874559588464e-8
1.2973442274086005e-8
1.0907957540207189e-8
9.812541769331322e-9
9.721739479132363e-9
6.9172566345722394e-9
2.3158600590677304e-9
8.594476513282357e-10
4.4358524895036726e-10
4.00960415836835e-10
7.629631951127452e-10
2.3835404665223156e-9
1.0397234158118246e-8
6.161106757516112e-9
4.684052030455955e-9
4.5233151523658744e-9
4.985947539967316e-9
6.064881459554335e-9
8.065142514797004e-9
1.1772627090558851e-8
1.9114414689867845e-8
1.5800692844930745e-8
5.387098465430458e-9
3.6708075805924607e-9
5.974898780949485e-9
1.1192866450279687e-8
2.317127208656423e-8
4.604750830578875e-8
5.928689647173759e-8
6.879493880290325e-8
7.97031291044148e-8
2.7884811142140795e-8
6.151880791255899e-8
8.294514276373225e-8
6.352779447626613e-8
3.45795296844247e-8
2.699771461858688e-8
1.785350839390158e-8
1.337465769187907e-8
1.2391728794269614e-8
5.853550390699114e-9
1.3682308578284737e-9
8.659687647016463e-12
9.936947296238513e-10
2.3574749863728914e-9
3.859907913054852e-9
1.6891751250557708e-9
3.2525719014249814e-9
3.580929952532166e-9
3.9250502405334505e-9
4.4302578727755936e-9
5.165321214416258e-9
2.2672288102033296e-8
5.704933748635707e-8
3.5088360477690284e-8
2.8986296708400227e-8
2.8986336753074468e-8
3.1977289838289064e-8
3.790095649994614e-8
4.783331063721603e-8
6.266602203383357e-8
7.655321110256731e-8
7.521434507993292e-8
5.246213739225793e-8
2.62924136977778e-8
1.3419770598245069e-8
8.700609289294591e-9
6.818350436720972e-9
5.929409421692903e-9
4.1666963918541025e-9
1.4752757768526424e-9
6.033723248011529e-10
3.388120134963886e-10
4.016742703403119e-10
1.1231891902171699e-9
4.426652563567066e-9
1.0611705953859295e-8
5.719377913710441e-9
4.7722671192017816e-9
4.8014908499749046e-9
5.403451110593353e-9
6.6603144308729975e-9
9.01551156310772e-9
3.221521533802322e-8
5.0237340655132456e-8
3.055783178253064e-8
2.991046019780896e-8
3.602256541182958e-8
5.027219807901158e-8
7.978342757311926e-8
1.2635485728631e-7
1.5139252606933744e-7
1.5584581588876435e-7
1.269193692819812e-7
1.684501022645873e-7
1.1673005721123732e-7
6.387003374196577e-8
5.463505808474364e-8
4.322834572123933e-8
3.2503587792477926e-8
3.0799846420562944e-8
1.782477227856593e-8
5.399376959696271e-9
1.6439669149684775e-9
1.8427904365222773e-10
1.989111577460233e-9
3.85779450408042e-9
2.020573340394705e-9
8.133941169753126e-9
8.451808502086019e-9
8.925511964159123e-9
9.8168180099944e-9
1.1241224435861065e-8
4.582791933792564e-8
1.0724724757166471e-7
6.339110920340746e-8
5.4746455009102887e-8
5.7310271655405354e-8
6.691334860395175e-8
8.539229301735748e-8
1.1738763496576213e-7
1.5802459811184486e-7
1.6550530675875234e-7
1.433470960430313e-7
1.2789438168686926e-7
1.52764465268052e-7
9.665332069818744e-8
3.427051452893969e-8
1.644474791381264e-8
1.1075388932785313e-8
8.552967759548555e-9
7.141536712161451e-9
3.468116352738461e-9
8.875030818882259e-10
8.671899927405817e-11
1.3099749695127398e-10
5.816251468242247e-10
4.592799886421107e-9
1.9381582092387872e-8
9.57858294015392e-9
7.888158680751003e-9
7.886737677222462e-9
8.757751167795638e-9
1.0512040484929527e-8
4.640200348321387e-8
1.0334796876467793e-7
6.237886189246499e-8
5.4011338551943326e-8
5.691140820005397e-8
6.680649583185083e-8
8.560893644479835e-8
1.1903673000651756e-7
1.7410852576757698e-7
2.416341833987492e-7
2.8144197058972224e-7
1.6565712213352525e-7
9.464354248965409e-8
8.293454031224543e-8
7.51083609726324e-8
6.025825757143056e-8
5.747811943587177e-8
3.560226193493451e-8
1.2357435702756972e-8
4.971310493062897e-9
2.018742610888965e-9
1.975564743637703e-10
7.120210706549722e-10
6.6662178800840335e-9
2.1015832993073614e-8
1.7675818905229342e-8
1.7307967931609102e-8
1.8321475136342015e-8
2.0533874017698217e-8
2.418880303414748e-8
2.9924979180045854e-8
1.1895690159539733e-7
1.6676096971782063e-7
9.388254445137228e-8
8.589028683674202e-8
9.707432841606413e-8
1.2758403433965376e-7
1.8797165669161006e-7
2.3736231015708442e-7
2.0433108113218823e-7
1.7820828877956007e-7
1.8114595629690943e-7
1.7262440089395152e-7
2.046897567678767e-7
9.685926680389223e-8
3.320417844687066e-8
1.7296438258530737e-8
1.2065223570981312e-8
9.458354355954642e-9
7.884876778787259e-9
3.1569929284057433e-9
8.103465720408981e-10
9.739274362244191e-11
1.7793106268394804e-10
1.929866818754979e-9
1.0858803076748797e-8
2.198229930835125e-8
1.2432878954816097e-8
1.0831229462272692e-8
1.1162292955097041e-8
1.2705409280741492e-8
1.5641844307231064e-8
6.555807693955927e-8
1.4045782442265244e-7
8.28288223798594e-8
7.089903976783704e-8
7.402740481084345e-8
8.633815054743508e-8
1.1030618942998736e-7
1.534339498014353e-7
2.2469453540528663e-7
3.115005070395212e-7
3.5540091392967186e-7
2.119063386726756e-7
1.1838325511883616e-7
1.0295889952822675e-7
1.0080135489689357e-7
8.367318741565237e-8
7.892400217569906e-8
4.804521175483015e-8
1.715834682361384e-8
7.0540800971791476e-9
2.8664516342192392e-9
7.06583847418944e-11
2.346605610228782e-9
2.612027620480608e-9
2.0435637778944477e-8
2.0284830562958665e-8
2.0930224021057307e-8
2.256728508233753e-8
2.5409301820772867e-8
2.9838798234265055e-8
1.1872219731788179e-7
2.0996559088482868e-7
1.2086736908741148e-7
1.105938496893926e-7
1.2397803827922974e-7
1.595360822776897e-7
2.307987511953315e-7
3.2327413376726867e-7
3.103168130261102e-7
2.604159562682591e-7
2.48129893355984e-7
2.7921225259013134e-7
2.3464307162877276e-7
2.6741336916484667e-7
1.4172487181511287e-7
3.693445904857385e-8
1.6029580756798488e-8
1.0311174178805746e-8
7.663395161285192e-9
5.950635310508693e-9
2.261800862536186e-9
1.345370688621767e-11
5.609436172366148e-10
1.3367153433181028e-10
2.576523783031811e-9
1.7631059531862155e-8
2.2323949340334082e-8
1.403129740238398e-8
1.2777841247838011e-8
1.3501008910912159e-8
1.5626630729148314e-8
6.967666322116452e-8
1.756476911614522e-7
1.238687255177555e-7
1.009683265178644e-7
9.979884248577105e-8
1.0830425194692967e-7
1.2530026837522687e-7
1.5363213728425979e-7
1.990093939151151e-7
2.6876453105364906e-7
3.6419266232591975e-7
1.8606060438388958e-7
1.4140155363821942e-7
1.4482436599841293e-7
1.4445511870956112e-7
1.3702695123396006e-7
1.028996944383765e-7
4.05467146791944e-8
1.764684330059598e-8
8.908887414102914e-9
4.557581425213082e-9
1.7592084704815854e-9
2.887255342491688e-9
3.13513233199481e-8
3.132723781327585e-8
3.216586466874158e-8
3.428882028811466e-8
3.795564929162427e-8
4.372965883808239e-8
5.252137608501917e-8
6.59618192542635e-8
2.550669743507992e-7
2.89477339097526e-7
1.734644840804041e-7
1.6827939202560712e-7
2.0433033730569518e-7
2.9536724792462995e-7
4.398147135261151e-7
4.154624138496971e-7
3.405632892632774e-7
3.379875435759663e-7
4.190472331657565e-7
3.144222810679579e-7
3.096528796632138e-7
2.775696616231822e-7
7.630922577090711e-8
2.4817298399198044e-8
1.34577297468941e-8
9.666320348771247e-9
7.565717605826671e-9
5.536467874773333e-9
1.3958154041038999e-9
1.391711189728268e-10
2.8471281754131217e-10
2.2364074521363587e-9
9.879829592746106e-9
5.8397690549720285e-8
2.5703639245536323e-8
1.9416986273664162e-8
1.896214327792328e-8
2.1043163958988016e-8
2.5555154490540784e-8
1.0209278791059571e-7
2.4182443996887137e-7
1.5629416239216195e-7
1.2703822620814848e-7
1.2581365880921038e-7
1.3781470555408714e-7
1.6282046269726263e-7
2.0675757240947003e-7
2.808920326067855e-7
3.985207989728164e-7
5.334362743952629e-7
2.7175631907861983e-7
1.8019155137984215e-7
1.6954728294533575e-7
1.8093565886784585e-7
1.840381908268827e-7
1.4664839134334175e-7
5.954509552933994e-8
2.6457697948355016e-8
1.3453478169399089e-8
6.596049027527952e-9
1.1274685167291507e-9
5.061323468525013e-9
6.348448860731609e-9
2.4177352944291757e-8
3.253789407991757e-8
3.807438389616244e-8
4.35151844969398e-8
5.04260433629712e-8
6.00122312764931e-8
2.3341160536673932e-7
3.685286395700266e-7
2.2300402292938785e-7
2.1526486553346643e-7
2.566791308660028e-7
3.591478365043774e-7
5.516733516019514e-7
6.152310934146658e-7
4.917695838847866e-7
4.426663317416658e-7
4.988629852062754e-7
7.653733194547486e-7
4.829425909711357e-7
3.576160236011058e-7
2.2912291834605198e-7
8.261326654347039e-8
1.7458000206637936e-8
6.955206924294049e-9
4.734779470323904e-9
3.282015952758763e-9
1.7608111689241719e-9
3.0602921066654985e-11
2.857196190386497e-10
5.498920405373539e-10
3.0225268886483103e-9
1.1877374496898858e-8
7.436260773349277e-8
2.8714309754597834e-8
2.1762731332608637e-8
2.1539709159087038e-8
2.433938369977541e-8
9.349961368840432e-8
2.521616216433381e-7
2.2369144617827457e-7
1.7487584853193424e-7
1.6466554449576647e-7
1.7010283604291697e-7
1.8639355743493864e-7
2.1573865101803974e-7
2.662326830088106e-7
3.594246602755e-7
5.547408116113471e-7
3.3655165069087346e-7
2.5042457445903083e-7
2.438175657126457e-7
2.981089653364969e-7
2.9493301550400195e-7
1.2416769863092617e-7
5.7454435891108355e-8
3.33700325071632e-8
2.1382446207995024e-8
1.388351098633217e-8
8.307106160844974e-9
8.173096223574564e-9
1.8074686586319032e-8
3.357774408683909e-8
4.8280684520048126e-8
6.057171748735225e-8
7.260274204895465e-8
8.685963548748957e-8
1.056921573092754e-7
1.320393282507909e-7
5.178404675760461e-7
5.118269724485475e-7
3.3939495498618844e-7
3.5582729712899954e-7
4.7464676455763646e-7
7.540741227688e-7
8.88114134701621e-7
6.723146750959576e-7
6.03748378183365e-7
7.340453617664247e-7
1.4061998017826997e-6
7.927667624453601e-7
5.00724418364638e-7
2.871342340026289e-7
1.3166755621090105e-7
3.374774105818431e-8
8.280215629870757e-9
4.1995913755261816e-9
3.3082009458991645e-9
1.9290297342931494e-9
1.4403209565294684e-9
1.0680777855880388e-9
1.5068908808554637e-9
3.2303925080212023e-9
8.612657682732377e-9
3.0821204891171696e-8
8.606680957871503e-8
3.8473703686419895e-8
3.2500223368524204e-8
3.432708112373519e-8
4.113060964264174e-8
1.2736124329986322e-7
3.409797983642034e-7
2.86312698887558e-7
2.2045884654768684e-7
2.0615398884899588e-7
2.136077889496185e-7
2.3876658107799463e-7
2.903584862627359e-7
4.00658864668371e-7
6.820207380605921e-7
2.478700708047789e-7
2.3359090741046128e-7
3.659748225202419e-7
3.5930390511805117e-7
3.4930236442593934e-7
3.80095187135662e-7
1.9071787604931185e-7
8.973328934958736e-8
5.090400382216451e-8
3.572489672992318e-8
2.6872497992935905e-8
1.5785707444679283e-8
6.739239029228228e-9
1.5341737538917163e-9
1.2812572105787081e-8
3.4478947394779975e-8
5.8837085753775636e-8
8.180252310844935e-8
1.0438214378286144e-7
1.2968422363937496e-7
4.6135695121592723e-7
6.361939243938886e-7
4.422240873333005e-7
4.74999839814025e-7
6.418159262598936e-7
1.030309992208028e-6
1.2086704761304209e-6
8.921575796280215e-7
7.846263772101447e-7
9.581514383680305e-7
2.0720094652911114e-6
0.000024649820573816192
8.851263596985536e-6
3.149893985752237e-6
7.046312128397157e-7
1.0366739520196733e-7
1.6284171703744983e-8
3.0137582867236718e-9
1.264684382835095e-10
3.7047226359139984e-10
2.94173921629215e-10
7.412865492459049e-11
9.850330201088218e-11
1.224511919789194e-9
1.2517339416926003e-9
1.0977813711288203e-9
2.7178578204798005e-9
1.3782941267101304e-8
1.250824105800761e-7
3.6957736735316866e-8
2.8390326291095925e-8
3.771260970422248e-8
1.3580258579990143e-7
2.7959962749790805e-7
2.705848302638311e-7
2.435862435209307e-7
2.393617367126153e-7
2.600934942918808e-7
3.2874064721711994e-7
4.4579698998524746e-7
1.0567338452381902e-7
8.532885879636005e-8
7.936947703959773e-8
1.0270749698405921e-7
1.1028691295885535e-7
6.320773959690266e-8
1.3358795182123534e-7
1.911698930056187e-7
2.4335960841073245e-7
3.1899116411883905e-7
1.8509549423147184e-7
5.986933174916263e-8
1.8468273848382545e-9
4.616991873433669e-8
6.959647355806742e-8
5.217461293705567e-8
1.9903556434821496e-8
6.744533250939728e-9
3.434909759757704e-8
7.402196414461466e-8
1.3043427286220682e-7
2.0225523899826104e-7
1.2640093371707102e-6
9.163855675912894e-7
8.078720403463754e-7
1.1167637715571474e-6
1.918478971169196e-6
1.5475918930347063e-6
1.1731803325985074e-6
1.388044406219044e-6
3.6060809121316606e-6
0.000020762602472585796
1.2152069066233674e-6
2.0962552484085486e-6
2.0349949867516602e-6
6.306061372475968e-7
1.4075466862145137e-8
9.474944551031016e-9
5.642212762531101e-9
9.467886785562986e-10
1.4075326306754843e-9
1.6054177329232933e-10
1.4979430206753358e-10
8.754499474556083e-10
6.801084521698489e-10
1.5857494166496683e-8
4.052726899744538e-9
4.568798519154122e-9
7.982388564774396e-10
1.767297280486054e-12
1.2049459417631727e-11
1.619688384201039e-11
1.2116923540715047e-11
1.119056132115724e-12
8.672864092399892e-13
8.800983614927896e-13
1.0020043706215935e-12
1.2197231546725548e-12
1.550884249020382e-12
2.036772587451061e-12
2.747533576024942e-12
3.795737810967521e-12
5.363059589851346e-12
7.750449703041862e-12
2.4703872041652223e-11
8.233632407023576e-11
6.351764656981954e-11
4.6917595214170437e-11
4.570801574786784e-11
5.053232221921828e-11
5.929265746187927e-11
7.154059639545711e-11
8.718916967118162e-11
1.0558664868513775e-10
1.2346617334460041e-10
1.289057488515135e-10
8.343702674446843e-11
1.2175542336854683e-10
7.110643074276225e-10
1.9697359386530124e-9
4.350288991228146e-9
7.812392567077173e-9
8.95305197465011e-9
9.183357104581464e-9
8.401592650780602e-9
1.4156453602263903e-8
6.49951639243663e-10
5.695676070509023e-11
5.620845216735947e-13
4.899304830922456e-13
2.869215763616448e-14
5.459992750386833e-14
1.0704807911207599e-13
1.541869543907106e-13
1.9236108577091719e-13
1.4283198095637872e-13
4.813278384684363e-14
0.
0.
3.536706908726542e-14
5.141978517048442e-14
7.193121798157548e-14
9.971206115645824e-14
1.3804258850782846e-13
1.913002839457668e-13
2.65584862231611e-13
3.6952274184611775e-13
5.154013583554621e-13
7.208139617999872e-13
1.0110725190184883e-12
1.4227751557736378e-12
2.0091036417166304e-12
2.847721514522187e-12
4.052546736183025e-12
3.501480452369777e-11
3.504653313558262e-11
4.2201301818001404e-11
5.153156696468401e-11
6.127033864512012e-11
6.921061126071368e-11
7.144408111103487e-11
6.129722257986599e-11
2.8283067982786916e-11
4.288201507111565e-11
1.7285936032315202e-10
2.04732280771768e-10
3.3406981176974795e-10
9.746865780142154e-10
3.909142430107771e-9
3.127468548291095e-10
9.754025441002444e-11
2.176812840259249e-10
2.9301790827554663e-10
3.615024674558355e-10
4.3439683754933475e-10
5.180595605377324e-10
6.182214163655556e-10
7.415958487718541e-10
8.972142277168074e-10
1.0982420165189645e-9
1.3649801502051369e-9
1.730282756040307e-9
2.2500238211574446e-9
3.0248980815619427e-9
4.2503161131992225e-9
2.974164179987692e-8
6.305619615936598e-8
3.688024781391508e-8
3.3306955689527936e-8
3.694847468589407e-8
4.636713358437967e-8
6.477586706667244e-8
9.890873620578829e-8
1.482243991437598e-7
1.8116625625193685e-7
1.828480156856669e-7
1.580523975698199e-7
7.919491488661389e-8
5.9470467453155065e-8
5.434537615596919e-8
4.182749724884249e-8
3.727013122602683e-8
3.180165046300731e-8
1.1533257744653604e-8
4.067158926717622e-9
1.4668617853667537e-9
4.022098319822404e-11
1.272530534935226e-9
3.379343446113093e-12
1.366901358873671e-8
1.1479493541044295e-8
1.1024236090463503e-8
1.1504188717848427e-8
1.2727419088948844e-8
1.4791590104897443e-8
1.80176644941202e-8
7.400956571331099e-8
1.1734515030820147e-7
6.479736777178796e-8
5.7682440380533556e-8
6.308870133989458e-8
7.922531570895856e-8
1.1174019773623788e-7
1.5281582882290976e-7
1.4552602311415397e-7
1.2149104810969704e-7
1.1363231559153315e-7
1.2193433866647342e-7
1.2083474785925539e-7
4.760354071282361e-8
1.9007204679825075e-8
1.133590088587835e-8
8.414998296974596e-9
6.862101598528852e-9
5.277447780610488e-9
1.7621702405833335e-9
5.203339014051164e-10
1.3033097288396436e-10
3.0187729708304747e-10
1.8471574874020822e-9
1.0312670350617261e-8
1.2598307923311776e-8
7.98617196563285e-9
7.208027777070974e-9
7.560084537011735e-9
8.718471694957865e-9
3.6763923125125013e-8
8.449649038674476e-8
5.2304149086495075e-8
4.546157204019062e-8
4.795419506284941e-8
5.616221368650911e-8
7.148895566955745e-8
9.837395268942335e-8
1.4299100617426915e-7
2.0209317074000148e-7
2.460549666754666e-7
2.2974111049910447e-7
1.8031777097120104e-7
9.33151136824246e-8
7.828076468717859e-8
8.04351960182658e-8
6.622625474023195e-8
6.246282040592825e-8
3.823889404504594e-8
1.2666105111197075e-8
4.547862296645055e-9
8.587863223783786e-10
2.6267931317652802e-9
8.468581985857472e-9
1.564690231308104e-8
6.253351984224885e-9
1.0781268688292002e-8
1.2612590649068493e-8
1.4278199598563407e-8
1.641390139098931e-8
1.937440269110427e-8
8.500785578602469e-8
1.776346145355202e-7
1.0283391611172765e-7
9.258544660552087e-8
1.0176298278036213e-7
1.27107433098166e-7
1.774656777240751e-7
2.5794134428777536e-7
2.8693539015993846e-7
2.4238409400871677e-7
2.1619847874966225e-7
2.4934907062127443e-7
1.720809696203973e-7
5.3794134755611584e-8
2.3363066981656936e-8
1.482804945047036e-8
1.1168550841588733e-8
9.110529576031696e-9
6.53004472664633e-9
2.282590372310246e-9
1.0333143109925592e-9
1.0501690536678251e-9
2.4022536342629873e-9
7.112564037488406e-9
3.121725433524207e-8
2.8623686760814702e-8
1.8353388842806187e-8
1.68082678698713e-8
1.8139450909964652e-8
2.1886063120913224e-8
2.9175731175122367e-8
8.876059572393658e-8
1.6143351124663994e-7
9.005290479938506e-8
7.793212593366058e-8
8.281638589513036e-8
9.98567969061948e-8
1.3471579648319095e-7
2.005079156861429e-7
3.036976155239411e-7
3.9180583543410485e-7
2.9596805508002943e-7
2.954976185631122e-7
1.520569844953565e-7
1.1266208432517434e-7
1.1878980783903804e-7
1.2257284694138153e-7
1.1770857968766774e-7
8.122367137917399e-8
3.0037196838785344e-8
1.2387477795708721e-8
5.079549807892113e-9
1.8771198606202136e-11
7.046068918131272e-9
2.2487140320647247e-8
4.3538034533301727e-10
1.3788864228822316e-8
1.888497379593266e-8
2.212274046263966e-8
2.5514337164848465e-8
2.9884682883549084e-8
3.591321678001743e-8
1.5777188019488267e-7
2.6569306341963816e-7
1.5628618883899333e-7
1.4747924284785586e-7
1.716769083669216e-7
2.3284530791892e-7
3.5393719426445654e-7
4.4433875279074527e-7
3.7099469554173967e-7
3.2190022599474195e-7
3.4017845190132084e-7
3.049514649100014e-7
3.088606228219442e-7
1.2121717602143986e-7
3.411509881110489e-8
1.5823049013867922e-8
1.0669215621445412e-8
8.203304087496957e-9
6.7253272004899e-9
3.728584928019923e-9
1.3307474364782115e-9
1.0547600390042186e-9
2.188481471690345e-9
6.0165329785586185e-9
2.0710128311553587e-8
5.857826062905583e-8
2.7262005796746538e-8
2.2509251312821954e-8
2.3174703644037645e-8
2.7152915634425564e-8
9.113449150637794e-8
2.078823182896188e-7
1.3197650064323794e-7
1.0778216980850795e-7
1.0722987528413888e-7
1.1825506879302988e-7
1.412239902764707e-7
1.821633290489712e-7
2.523895525076263e-7
3.636820771378981e-7
4.6359942711108835e-7
1.4121819805787828e-7
3.330780326958829e-7
2.4623819981683394e-7
1.7735717886806814e-7
1.7303884219591626e-7
2.2552044601476267e-7
2.1373883004066113e-7
7.96210586785735e-8
3.564618126079473e-8
1.8819648339291143e-8
7.920754117762601e-9
6.060417958728413e-9
5.302835383540393e-8
4.098896078642893e-8
1.047641363189684e-8
1.0713573592042176e-8
2.432897810792875e-8
3.3482202737169075e-8
4.15476418029113e-8
5.039246541401196e-8
1.9528818996375138e-7
4.1498942147365564e-7
2.5999247406750605e-7
2.5480334505734407e-7
3.0657177770692577e-7
4.322132230239367e-7
6.758766227153086e-7
7.747715630118371e-7
6.132646915301131e-7
5.453340546258836e-7
6.214486845015921e-7
4.50384326783688e-7
2.830604661882364e-7
1.2498141465742536e-7
2.8385192992264324e-8
1.0083231447456458e-8
6.323739717571835e-9
4.962987123139274e-9
3.596998532403944e-9
3.660349403080543e-9
2.741229889562898e-9
3.101864785204499e-9
5.260538249654012e-9
1.1170492299492718e-8
3.0660357580028815e-8
1.443973891280539e-7
5.917656240936772e-8
4.563135023731862e-8
4.723008496720473e-8
5.750148485968442e-8
7.848109259399397e-8
1.66680975596933e-7
3.546967751480185e-7
2.1129339094250055e-7
1.676620289392242e-7
1.644356487258751e-7
1.8232044541325724e-7
2.2524139336678527e-7
3.1280126823218395e-7
4.878839721958888e-7
6.36559946503227e-7
5.2627147592018646e-8
1.1722004586301125e-7
1.9541090778339852e-7
3.376808915198605e-7
3.1259812259891116e-7
3.508581747933089e-7
3.4458246582397917e-7
1.6300640577318606e-7
7.542948818624164e-8
4.3862744538264005e-8
2.9911822345060364e-8
1.493166105477642e-8
3.156184429234948e-8
3.0619124723445e-8
1.9058031077522197e-8
1.6126999148136118e-9
2.1929408403724882e-8
4.445341927518801e-8
6.344516844114783e-8
8.145858470354472e-8
1.0133740689934593e-7
3.772213680613954e-7
5.678041828920032e-7
3.9561727484593133e-7
4.2641037982644795e-7
5.786731185294437e-7
9.387074653583534e-7
1.132421390816888e-6
8.47147048903313e-7
7.558455221436789e-7
9.463407334548e-7
2.155250324525951e-6
1.0854300633656695e-6
4.0452194298787767e-7
1.0728754962469328e-7
3.516256473603616e-8
1.2571963079802292e-8
2.526663873082489e-9
9.715868684576062e-10
7.438873582431426e-10
4.049784423228338e-10
1.15493626344553e-9
5.099561045292421e-9
3.750767296989503e-9
5.126891300304976e-9
1.1462123227498365e-8
3.280340513147012e-8
1.7671603356058448e-7
6.252241315724506e-8
4.961364911633871e-8
5.310793054714711e-8
1.0975137546874186e-7
2.982432905168747e-7
3.002700350878456e-7
2.2717578899440429e-7
2.070004228362445e-7
2.1255279511979712e-7
2.4103956431755175e-7
3.108317426293195e-7
4.986767058049625e-7
4.276510234691498e-7
2.751158782637721e-8
3.820434082438549e-7
3.1523328841784957e-7
2.9899099703757176e-7
2.795383503289092e-7
3.5480076966904757e-7
2.8567220071463437e-7
1.5595740586274165e-8
6.92279507514342e-8
1.450434788348801e-7
9.252058797241784e-8
8.09573881562424e-8
3.8405306058562475e-7
2.911230469124334e-8
6.56045107856715e-10
3.888332561648454e-10
4.838932402945639e-10
1.2716949420605487e-10
1.043574156374402e-11
4.076967231209675e-11
5.550846201355064e-11
4.625146200545645e-12
1.2871589652321662e-12
4.136079769259207e-12
6.548245082757949e-12
9.35293864508434e-12
1.3042935232305189e-11
1.8106745294303628e-11
2.5190961636838626e-11
3.525997965865565e-11
4.98370703810106e-11
7.144479840849338e-11
1.1882852088994883e-10
5.143929763869408e-10
3.8845737190461866e-10
1.3188021765566541e-10
7.396519718231619e-12
8.387481674181603e-11
1.7588181554258885e-10
2.9057333389153965e-10
4.527512271512656e-10
6.999930126524204e-10
1.0968067893816802e-9
1.759485354321308e-9
2.8946445944139518e-9
4.812466603725894e-9
7.690961961796947e-9
1.0825862726423944e-8
1.2181731080318592e-8
5.340691065102163e-9
4.0149431477585485e-8
6.532493573366541e-8
2.101346075376602e-8
5.032092581920696e-9
1.88339096642625e-9
3.368257343576083e-11
7.574169855341987e-13
8.383615338921032e-14
2.5917336473846395e-13
9.44987795230851e-14
7.410919972722406e-14
9.38527756964436e-14
1.158555322270309e-13
9.531385973804748e-14
3.099054564112319e-14
0.
0.
2.2695153472792076e-14
3.301178414001431e-14
4.616333975135673e-14
6.3949712751938e-14
8.846141820409969e-14
1.2248036930439934e-13
1.698765903393017e-13
2.3611543556151597e-13
3.289724976594224e-13
4.595673229204475e-13
6.438827938868211e-13
9.05005594805582e-13
1.2764556200943455e-12
1.8071429484413657e-12
2.5687483377870844e-12
3.666639464696171e-12
2.92750929269543e-11
2.9586960450019975e-11
3.5732897426887494e-11
4.267425019415525e-11
4.776359807021208e-11
4.747044871408502e-11
3.6239464732884734e-11
5.685682280108331e-12
5.5954704018534474e-11
1.6351453507727751e-10
3.3214672962561635e-10
1.425127744346279e-10
2.2286041428007016e-10
4.896248218662698e-10
3.114860623086682e-9
7.41718010191401e-10
1.62937657728324e-13
1.2232128737795771e-10
1.7671683933130678e-10
2.2042702920611505e-10
2.6576050531278883e-10
3.1792537491109657e-10
3.8105123439212566e-10
4.5989054149251556e-10
5.609310533675323e-10
6.938536582414329e-10
8.740432242075305e-10
1.1274165904695943e-9
1.5005259189924779e-9
2.083858313618218e-9
1.779850432530094e-8
3.9913792406114204e-8
2.4319094838765503e-8
2.2864524616578136e-8
2.6290549817693416e-8
3.416732113714747e-8
4.94346369105741e-8
7.775417431730583e-8
1.1615009040267887e-7
1.3711056008435935e-7
1.3925464317013841e-7
9.89687012415175e-8
1.5221303329008486e-7
8.795618405185785e-8
5.3464244245747644e-8
5.0711917334478026e-8
3.972704152881827e-8
3.169822450545318e-8
3.013629040321839e-8
1.1993403216117136e-8
3.5123457062639034e-9
6.78350010689456e-10
1.3256151030674875e-9
4.282281503613835e-9
9.263431449328833e-9
7.592241974971748e-10
5.638262168535821e-9
6.773650257853903e-9
7.601768390414725e-9
8.63701437747428e-9
1.0071061877230892e-8
4.40201374631374e-8
1.0730263689640512e-7
6.401847790873539e-8
5.538767079063223e-8
5.813801639225977e-8
6.810527222254116e-8
8.725894195457622e-8
1.205326291337037e-7
1.6303549245076263e-7
1.704042947729906e-7
1.4669838973470477e-7
1.5244856213209782e-7
6.803349515316498e-8
2.7645820704459075e-8
1.5729276757357023e-8
1.145647576034018e-8
9.196302406617151e-9
7.748273220567633e-9
3.462998794084624e-9
1.2906667800581061e-9
7.322621385065055e-10
9.091670547161149e-10
2.231730606911461e-9
7.171136016621854e-9
3.1112452058529394e-8
1.5045473565839114e-8
1.1384348661923521e-8
1.1079368045215124e-8
1.2352282135591857e-8
1.5267208113294975e-8
2.086801569583188e-8
6.167050602515537e-8
9.967171387263552e-8
5.653932978952816e-8
5.150460782585789e-8
5.7773040805908714e-8
7.447787857417818e-8
1.0891200631719934e-7
1.715955427557326e-7
2.3862909115274047e-7
2.6039306290779635e-7
1.7848176173829756e-7
2.532127144595242e-7
1.3332257048169314e-7
8.429485375201417e-8
8.330864157675588e-8
7.915188054806541e-8
6.727397864707565e-8
6.246025733117757e-8
2.56126985917029e-8
8.968709717284181e-9
3.227680548756071e-9
1.2833184930926353e-10
4.188742502040887e-9
1.1203044487139307e-8
2.54058567644979e-9
9.713580272099878e-9
1.252874418425763e-8
1.4200175603331001e-8
1.6085696089770903e-8
1.8645728164567172e-8
2.226550235998706e-8
9.92352762912424e-8
1.8620265919000976e-7
1.0681106856315344e-7
9.726220055037016e-8
1.085844632521024e-7
1.3898219414085312e-7
2.0003823300427628e-7
2.8395105765718504e-7
2.791267085888866e-7
2.325354393005639e-7
2.1853172837486373e-7
2.3486197796837465e-7
2.114285547518373e-7
6.572846663366635e-8
2.5073625356847145e-8
1.4758068002050969e-8
1.0828531851830143e-8
8.591650576686031e-9
6.8690239074704835e-9
2.540338014627934e-9
9.744328558202051e-10
8.060631389616676e-10
1.8279968649187542e-9
5.572148929596134e-9
2.3149655156230957e-8
3.0329758541425746e-8
1.7907108674345304e-8
1.591999057957777e-8
1.686636238163664e-8
2.0005520261082964e-8
6.995339072387208e-8
1.5139456510197578e-7
9.086299904367841e-8
7.667658143644392e-8
7.881505369015613e-8
9.023816645297187e-8
1.1276704717633188e-7
1.531836691396188e-7
2.2191306552023655e-7
3.1979920810901984e-7
3.8759987522540306e-7
1.739233825586494e-7
2.6465968994467994e-7
1.5374598515979788e-7
1.1921411313677452e-7
1.2785241927086574e-7
1.465084380045511e-7
1.4867560890120542e-7
6.994520026232165e-8
2.694728981483965e-8
1.1827469303666201e-8
3.86691412573134e-9
4.382271499704305e-9
2.455038325468969e-8
5.112594415806959e-8
6.164254616071069e-9
1.0318698296651867e-8
1.784697813875328e-8
2.260908506656991e-8
2.7076168800518207e-8
3.2300748099332234e-8
1.3456252611920598e-7
3.0249686043278297e-7
1.8262127579949526e-7
1.716275121945383e-7
1.9708395556119532e-7
2.604605986379865e-7
3.8857890437866433e-7
5.47252174139922e-7
5.021073267200075e-7
4.148571737439244e-7
4.0216837934424224e-7
3.725651649352442e-7
2.818027700749e-7
8.077265272905363e-8
2.5301986463500372e-8
1.3090612664756974e-8
9.463260592700767e-9
7.277844165561858e-9
6.243061875895066e-9
3.404351625081065e-9
1.9736861702586715e-9
2.448103684326116e-9
4.794789044783658e-9
1.1390095285942324e-8
3.7919719615929455e-8
7.534067908227893e-8
3.8542586606434526e-8
3.332808370929608e-8
3.585411903712543e-8
4.437126787241384e-8
6.189035313645684e-8
1.4227001543997193e-7
2.7369363144204267e-7
1.527569331595141e-7
1.2599733790811005e-7
1.2809419426813873e-7
1.4755958880686852e-7
1.8993144009976695e-7
2.728374870067213e-7
4.2480203908085435e-7
5.881423623428919e-7
1.8954922745454297e-7
3.4382010514102657e-7
3.0364058436928e-7
2.08305011937198e-7
1.8690757690374812e-7
2.3101398275294455e-7
2.870845368031361e-7
1.2796964934950374e-7
5.328180536870703e-8
2.8315707316865162e-8
1.530703104053546e-8
3.814355041529699e-9
1.969764510873733e-8
5.468124862888497e-8
1.801989386310747e-8
6.286168799594711e-9
2.375441469157035e-8
3.526888530160091e-8
4.451705160990993e-8
5.4072243009236316e-8
6.55644735006015e-8
2.689381695831248e-7
4.3938142479232175e-7
2.807392811477519e-7
2.8365281641382136e-7
3.5677787862559416e-7
5.356040730214956e-7
8.108995401577446e-7
7.267479858268504e-7
5.823982069777296e-7
5.863070493068565e-7
8.247911726426022e-7
5.36329558737918e-7
3.062944707138512e-7
1.47435810897274e-7
4.7452960707668196e-8
1.143356594183802e-8
5.224946686482666e-9
4.010657671930137e-9
2.694527133141693e-9
2.3513905184464687e-9
2.5908269179288305e-9
2.505990523903513e-9
3.631547352436953e-9
7.26592559954691e-9
1.806317124745844e-8
7.918789560472142e-8
6.462221914700755e-8
4.145929473744889e-8
3.985495636586983e-8
4.625789208047063e-8
1.2117552447181897e-7
2.949959827650733e-7
2.2310487931375453e-7
1.7245872359324374e-7
1.6298760713402097e-7
1.7153365883074152e-7
1.9622414001212734e-7
2.4552134833318376e-7
3.4325096915918494e-7
5.239337666258385e-7
2.9985389837179387e-7
1.3493073254315997e-7
1.3971846140439961e-7
4.999696620903221e-8
2.3885271925138738e-9
8.683284802493666e-8
3.363435293018006e-7
2.9338590379473647e-7
1.5712711088172014e-7
1.0470557143110649e-7
7.775421449793049e-8
3.7590747321302306e-8
7.61453794154061e-9
3.684201679956384e-8
2.9464183660219652e-8
2.338787388358825e-8
1.6763241097756896e-8
4.113942823514676e-9
1.944506037657723e-8
5.202200338655106e-8
8.647437516721465e-8
3.267578024897543e-7
6.108297834274273e-7
4.524945568805302e-7
5.134662846775352e-7
7.372344787108094e-7
1.2287981067922628e-6
1.2081672502779832e-6
9.045428638817021e-7
9.069529084193347e-7
1.442727816000602e-6
6.7676987363695114e-6
2.121646467970652e-6
3.772725234718094e-7
5.743299787794603e-8
9.115472736138864e-9
7.571783151855826e-10
1.4785028471999143e-9
9.976748777536103e-10
7.254360726744655e-10
3.1988329838574044e-10
1.1461681708116484e-10
1.1583763444939144e-9
2.989925037478505e-9
1.8539768235020204e-9
3.0851817772842155e-9
1.0587242312546242e-8
5.0790272015781905e-8
1.2793938559982541e-7
5.766355584100045e-8
5.2715424752766136e-8
5.435341558269392e-8
9.234878741329436e-8
2.706765920670388e-7
3.225063781207895e-7
2.4239602277756356e-7
2.1622143535510501e-7
2.2333696892687785e-7
2.658503393498469e-7
3.8600181344242045e-7
5.334738453926342e-7
1.0217480001937891e-7
2.4574115042968337e-7
2.2841787392812697e-7
2.5482582264864777e-7
3.4610326158149376e-7
3.468432950857338e-7
3.4053062530937797e-7
3.810828180272462e-7
9.093049461693516e-9
7.826768165971933e-8
1.634498203411177e-7
5.789488087386735e-8
4.448641660668973e-8
3.047190249968678e-7
2.8781623543371283e-8
1.8296948298207172e-9
3.0969832738294316e-10
3.7599255455739367e-10
1.4052431980852421e-10
2.100010825930317e-12
3.7177899061819566e-11
5.4096924540868504e-11
5.060778919729769e-12
1.0185654610865783e-12
3.9105576792226566e-12
6.304125365578827e-12
9.048293916307311e-12
1.2637167043586882e-11
1.7548661089940472e-11
2.4406044927684492e-11
3.413147538144539e-11
4.817275361123074e-11
6.891167620325337e-11
1.178014657659941e-10
4.995565266660922e-10
3.9021707102311054e-10
1.3128878997858606e-10
8.237029147559675e-12
8.05051226349935e-11
1.6895872471789725e-10
2.783920012777919e-10
4.3225197954089725e-10
6.655940956737019e-10
1.0381685891972579e-9
1.657444769006498e-9
2.715978452774545e-9
4.5161732236338086e-9
7.2963335643714385e-9
1.0533040792558467e-8
1.239815186667705e-8
7.760165114768373e-9
2.9169269902098775e-8
4.204589239103261e-8
6.854149362672448e-8
8.933626825973808e-8
5.2080920329985e-8
4.752766054599916e-9
5.041698650404742e-9
8.662037880910369e-10
2.58808153772525e-12
1.1019606484241116e-13
1.6797262672570837e-13
1.254579872837019e-13
8.835061406356539e-14
0.
0.
0.
0.
0.
0.
3.077830078560415e-14
4.2520032476912574e-14
5.86487354544133e-14
8.095050713546934e-14
1.1189215747870545e-13
1.5493359599315325e-13
2.1496057812960334e-13
2.989038799063197e-13
4.1663686790205217e-13
5.822865439350259e-13
8.161614850157155e-13
1.1475951839882396e-12
1.6191742514313574e-12
1.6861675275495335e-11
1.6204004521203073e-11
1.957410692919124e-11
2.45584491727107e-11
3.08263398228927e-11
3.820736770331058e-11
4.625022966249299e-11
5.381148282074789e-11
5.847145151185776e-11
5.574778016049981e-11
3.819971906919901e-11
1.2165369335276474e-10
2.2408457313591721e-10
1.1020125646723858e-9
5.700896284609313e-10
5.042349761374592e-11
7.785521426794986e-11
1.4214932865109107e-10
1.9130011846396985e-10
2.373014511722568e-10
2.855939794310008e-10
3.39953657702882e-10
4.037823668528101e-10
4.807796116068078e-10
5.755349377592391e-10
6.942657265591881e-10
8.459294625356389e-10
1.0440735395604422e-9
1.31010948400763e-9
1.6794441150052325e-9
2.213722574811469e-9
1.8756900050338677e-8
4.854769650198695e-8
3.129039600286314e-8
2.7652827145821236e-8
2.9823209290414344e-8
3.574190417093496e-8
4.6514086955714775e-8
6.53348393219842e-8
9.655277689602016e-8
1.3631133915149398e-7
1.6243582419560488e-7
9.581666740890734e-8
5.662018488544376e-8
4.7143548311708896e-8
3.6823535423512265e-8
2.9374967647319307e-8
2.799906555292305e-8
1.7609520019116607e-8
5.959588185415437e-9
2.381367857148281e-9
1.0601091776521227e-9
4.802424225710078e-10
1.0452157720920903e-9
8.064560919120363e-9
1.7982324631662832e-8
1.2255727954238837e-8
1.11659304167302e-8
1.1536835703713909e-8
1.2896579593673095e-8
1.535964492058654e-8
1.9429912433280028e-8
6.829493492031325e-8
8.86740027835676e-8
4.7749484775640664e-8
4.197146627937141e-8
4.548266601275271e-8
5.697965847603407e-8
7.986258883323107e-8
9.991001921594553e-8
8.590331372620618e-8
7.139924261533925e-8
6.569129699480407e-8
6.689354051280049e-8
7.376449074155895e-8
3.6979495021399605e-8
1.4901087831791619e-8
8.288829775251475e-9
6.000659605850594e-9
4.948989730423365e-9
4.028297818175987e-9
1.3944809077362838e-9
3.657102819592656e-10
4.101141925848505e-11
2.1808777568307234e-10
2.157304876437312e-10
3.594375486954878e-9
5.882213596091909e-9
3.8737619281308326e-9
3.531364425017812e-9
3.677880978506476e-9
4.156618823804892e-9
2.0393334058303504e-8
5.141239207731569e-8
3.353264474158788e-8
2.9773599619996033e-8
3.195451051620567e-8
3.7894424641967056e-8
4.852449330153034e-8
6.67161710984453e-8
9.66459280139294e-8
1.3688549724167295e-7
1.6817762316767731e-7
1.7592932004396523e-7
1.2472998422671792e-7
6.715339923654037e-8
5.6255084306844855e-8
4.561808895665064e-8
3.4324009686450095e-8
3.226837823014283e-8
2.0537966877614484e-8
6.418307429692268e-9
2.1222228008663127e-9
2.455526668505231e-10
1.3277995634469843e-9
2.7070995085609117e-9
2.3911908181857206e-9
9.733607524527613e-9
9.39113076730936e-9
9.648881160493441e-9
1.046575052733924e-8
1.1893461740283518e-8
1.4111914900353933e-8
5.986932620681928e-8
1.1611673658367153e-7
6.503386808340234e-8
5.6814643070270665e-8
6.05709070011788e-8
7.299778700477552e-8
9.772168348691774e-8
1.3853718916515778e-7
1.6355686070589334e-7
1.4345835060808073e-7
1.2491380103342595e-7
1.4735744640235501e-7
9.482196214861293e-8
3.811386211683157e-8
1.8593925286152413e-8
1.2479941858824967e-8
9.770214206285489e-9
8.357185666738784e-9
4.864684968751091e-9
1.5735376895944854e-9
5.958012404056547e-10
3.6280545927720193e-10
9.139922400949521e-10
3.6985079579659466e-9
2.004175525691745e-8
1.326333709596661e-8
9.407585800465034e-9
8.843096000550213e-9
9.518022324875973e-9
1.1246451729091405e-8
1.4437776006104361e-8
5.419168814830599e-8
9.901325506534076e-8
5.6658252089241675e-8
5.0896961123055424e-8
5.6018105290976883e-8
7.003232397790349e-8
9.80610580935662e-8
1.4973769340414714e-7
2.171977041321925e-7
2.5209172028046253e-7
2.3295716248973327e-7
2.2878745656352775e-7
1.1348750059105291e-7
8.09716722914698e-8
7.80390694322501e-8
6.264717259242562e-8
5.3747805535921286e-8
4.7235974652347565e-8
1.784233860324817e-8
6.300732644562627e-9
2.24017261778801e-9
1.9582338617041508e-10
2.707769358803432e-9
3.880817108889319e-9
1.1721957013626486e-8
1.3577809171769778e-8
1.4035495401932236e-8
1.4995943504893525e-8
1.6695346302009276e-8
1.9354963965585818e-8
2.3369852390125448e-8
1.0020423392199596e-7
1.7066185365040848e-7
9.616709568801632e-8
8.68456121188931e-8
9.628496530320257e-8
1.22542535494793e-7
1.7534069296161411e-7
2.44765958952695e-7
2.3731368458198225e-7
1.9969200641347567e-7
1.8914123955368353e-7
2.021592262086404e-7
1.976915047850635e-7
7.228651121791241e-8
2.8256166644252795e-8
1.6624083844879046e-8
1.2183875863118085e-8
9.84951114632537e-9
7.706353939140486e-9
2.654908064151017e-9
8.527926584767236e-10
4.104816562918105e-10
9.7036170532344e-10
3.904733780755427e-9
1.887767253988077e-8
2.361015162429553e-8
1.4525990585498697e-8
1.3018660856752809e-8
1.3693475837723304e-8
1.594288652728169e-8
6.139779933820099e-8
1.3673753894921565e-7
8.295658125308935e-8
7.073252588530425e-8
7.329999591379089e-8
8.440766882260361e-8
1.0574199017055806e-7
1.4339848847042526e-7
2.0606220637287654e-7
2.909199125002429e-7
3.551366073714631e-7
2.846091839760084e-7
2.5187284710191564e-7
1.3195091382571037e-7
1.07466585508019e-7
1.1446563830089813e-7
1.0480712166919799e-7
9.731925276078398e-8
5.367376363951582e-8
1.9136990158805212e-8
7.50890799646923e-9
1.8335816787950946e-9
3.731500923627357e-9
1.4644299888859804e-8
3.3446530109132655e-8
3.732481531823369e-9
1.3493128960024672e-8
1.7542937989799216e-8
2.0567935477135024e-8
2.395054397322572e-8
2.834094528029041e-8
1.2131947709782612e-7
2.6364517533073156e-7
1.5565485200478928e-7
1.42858248745116e-7
1.5999971906377604e-7
2.044786299611567e-7
2.932710284327444e-7
4.2569147988198874e-7
4.3919352396259055e-7
3.6310494930384143e-7
3.314733807027647e-7
3.5672981428525746e-7
2.710255773200901e-7
7.816352018325921e-8
2.983313752038355e-8
1.737859481061522e-8
1.2787555543938867e-8
1.0319171015816065e-8
8.313031856502795e-9
3.254103219932389e-9
1.622571879927534e-9
1.8606246163132749e-9
4.010200580889265e-9
1.081351171325553e-8
4.2661442345010326e-8
5.1576426855509856e-8
3.07198193487567e-8
2.760464026787733e-8
2.9761223798457956e-8
3.6214734202907767e-8
4.899116532442968e-8
1.3271550182691115e-7
2.465677415210849e-7
1.3641677649278368e-7
1.1530417644309671e-7
1.1976978032516164e-7
1.409452847352391e-7
1.8525522844807273e-7
2.697170556683579e-7
4.119698654725004e-7
5.558794768464029e-7
3.3116164656302333e-7
3.886875440256539e-7
2.2097950287940983e-7
1.595686535173794e-7
1.5833972871716466e-7
1.7606820330604791e-7
1.8497347031963837e-7
1.0225619249506077e-7
3.992404636584662e-8
1.8674514837363137e-8
8.628101693390363e-9
9.726585515723922e-10
1.0996146520891595e-8
4.4518487362382686e-8
7.0095421128433025e-9
1.4466867107722387e-8
2.5047709729011857e-8
3.162150667758295e-8
3.758319616690715e-8
4.454428131979606e-8
5.362929786776127e-8
2.2554295826476156e-7
3.826263815754381e-7
2.328649221755901e-7
2.2589507181825582e-7
2.7081810398310306e-7
3.8157905089827966e-7
5.900589970573605e-7
6.522737227060765e-7
5.177477123192349e-7
4.671298071219872e-7
5.350946717064633e-7
4.2036302205082266e-7
3.614558405640408e-7
1.8395547234317336e-7
4.3215200976487565e-8
1.5606580082658104e-8
9.492047613248044e-9
7.403699867903864e-9
5.741430736314547e-9
4.452982956423629e-9
1.9816764887359402e-9
1.790287655772989e-9
3.315918621666381e-9
7.999711553974228e-9
2.4089742346758004e-8
1.0997326458752137e-7
4.491230924719559e-8
3.47022333849668e-8
3.507132486165566e-8
4.1034005203456454e-8
1.228988669766598e-7
2.918206302035513e-7
1.9529147748972738e-7
1.5571648319886051e-7
1.5136066020115363e-7
1.6303069328882905e-7
1.899586565798414e-7
2.394616388300097e-7
3.2805564286619263e-7
4.821901137941122e-7
5.635898130959903e-7
1.1428378066309145e-7
5.5408082988000414e-8
1.3735862492460615e-7
2.7024318723532585e-7
2.6692022275440753e-7
2.9613362675207263e-7
2.408979836842449e-7
1.0561126871958636e-7
4.981692676673483e-8
2.9208015895633938e-8
1.750849356309097e-8
4.458465807069656e-9
4.461795001375152e-8
2.9208226401613037e-8
1.644787192401477e-8
1.7845011683031101e-9
2.42683397834902e-8
4.4471485706943386e-8
6.168625703050369e-8
7.860120087524529e-8
2.6172503503717965e-7
5.604834262338707e-7
3.7619190641150514e-7
3.887553740277966e-7
4.943200313171126e-7
7.4712350330394e-7
1.1152853967425786e-6
9.574171527062852e-7
7.579535054004478e-7
7.659623987573862e-7
1.1205854945988864e-6
6.240675570261326e-7
2.56301638821083e-7
9.439170674087287e-8
3.151659403147328e-8
6.563132247104874e-9
2.4890872540630976e-9
1.7046522839352968e-9
9.792188347315134e-10
1.1767170142290895e-9
3.593355986381702e-9
4.4321361549109746e-9
5.6071572648639276e-9
1.0373178671083566e-8
2.4697501103586948e-8
9.8503958672098e-8
1.098224528180958e-7
6.628424930431342e-8
6.326507973316995e-8
7.256511999947865e-8
8.832159568811568e-8
1.8187873558940306e-7
4.4111893778453216e-7
3.048101773621574e-7
2.332228087251108e-7
2.2122317593228212e-7
2.3827387783814507e-7
2.8875905795917166e-7
4.089676211862849e-7
7.087200594990935e-7
4.2785747555025094e-7
5.180402666716328e-8
1.0027906456984705e-7
1.0914157393998307e-7
5.4496572598444796e-8
1.722294280634431e-9
1.7721515512958622e-7
2.6269402463215706e-7
1.9774039642776898e-7
1.327644313080968e-7
9.616852099397721e-8
8.498972256502188e-8
2.0613323278312313e-8
4.0951171326207144e-8
5.305008590248781e-8
3.545185319476353e-8
2.0310843399173308e-8
7.941999005090495e-9
9.583379844640978e-9
3.85015750674888e-8
7.968854904963019e-8
1.2778885805524155e-7
5.856787491510208e-7
7.251901831496013e-7
5.737155713709819e-7
6.98401436073501e-7
1.1123349683444975e-6
1.6016942762509859e-6
1.1536939274077453e-6
9.861673309176599e-7
1.2866498272908443e-6
3.7836807767869444e-6
0.000015365012785290136
9.052496551279933e-6
5.554248636025509e-6
3.1199868945934375e-6
2.3053020520371414e-7
1.4712080607510767e-8
2.402755694083044e-9
2.6908276649811938e-9
1.9572675510895187e-9
1.6087582658874121e-9
6.99041035702522e-10
1.5171158279181655e-10
2.2345581300858208e-10
2.1363399776877718e-10
4.108020015110976e-10
2.5362061614723866e-10
2.619337705505051e-10
8.977242627931381e-10
9.65660732055515e-9
3.964785203137994e-8
1.1636198629682722e-8
3.5638539816221106e-8
9.584837240454698e-8
1.4872096848802644e-7
1.5761891415047335e-7
1.5462992121930332e-7
1.6108783482188745e-7
1.9929031463177576e-7
1.8308817293520306e-7
2.8749893422942956e-9
1.4250057974104657e-7
1.1060080384410002e-7
1.6108622594075083e-7
2.8280209967850646e-8
1.920052974095539e-8
7.554384153321583e-8
7.205129025476398e-7
1.5037266601476926e-7
5.9051562976851835e-8
2.0378748779354968e-8
5.53816244510338e-10
4.766475423158941e-10
2.5593153641019584e-10
2.664866196228733e-11
7.018565665278321e-11
2.1212302557104457e-11
1.8288002780552331e-13
2.654719840712214e-12
5.566192535717863e-13
1.490034662653773e-12
2.9667914620670394e-12
2.0433741861910065e-12
9.589884568558652e-12
1.476683940020328e-11
2.085493116338719e-11
2.9208939206948476e-11
4.122837150834451e-11
5.902841178227804e-11
8.625143437569786e-11
1.2972037343791644e-10
2.0351732229660862e-10
3.40731460556484e-10
9.756869000575485e-11
4.55757123395883e-10
2.970990023258884e-10
9.827888155911078e-11
1.2892036483053437e-10
4.2564596948721777e-10
8.653627178079432e-10
1.57768054603291e-9
2.7821977378809457e-9
4.749142631133869e-9
7.3933989735558616e-9
9.576487612889788e-9
8.587775625973978e-9
7.234044237230492e-9
6.558211569171386e-8
2.228791761430719e-8
4.661591546562868e-10
8.049113874687507e-10
1.974511707257425e-12
7.125401254586308e-14
2.007755411453039e-13
6.698266026342125e-14
4.700108675158303e-14
5.978669464363882e-14
7.456631256644435e-14
9.016845224038971e-14
1.0873684950597211e-13
1.3178094436884662e-13
1.6068131961883124e-13
1.9705905404026937e-13
2.4296696957979104e-13
5.344421075934544e-13
1.6445696443157046e-13
0.
4.0611301191671726e-14
8.238754528627181e-14
1.2562457727612873e-13
1.7963795951865731e-13
2.524403185411268e-13
3.5341081442116607e-13
4.951351533263425e-13
6.953901480384888e-13
9.79791951464618e-13
1.3856070533766095e-12
1.967358354804522e-12
2.80502972341746e-12
4.015811989144161e-12
5.769948732170155e-12
8.309401680875919e-12
1.1962244097677866e-11
1.7132499975646276e-11
8.96841932318037e-11
8.619997184591373e-11
5.916976415520813e-11
3.788601779184256e-11
2.2348862324846446e-10
5.048084779069463e-10
8.540934881602174e-10
1.216406346249465e-9
1.5435808989896237e-9
1.81557077035932e-9
2.044096063383196e-9
8.331071078165589e-10
1.2339822192467195e-10
3.2373482798272537e-10
5.655596293230624e-10
1.4149280734630269e-9
1.0867190161303098e-8
1.3235429686466196e-9
2.524102286239932e-11
1.4570835414497576e-10
2.0075820855052182e-10
2.381793476900546e-10
2.77903923323529e-10
3.273221585493184e-10
3.9256748862963475e-10
4.8275977843719e-10
6.154742294842662e-10
8.308391209596485e-10
1.2389967710158723e-9
2.1960635248799424e-9
1.9180459846461605e-8
2.7559178211791638e-8
1.892435988572496e-8
2.0741510711658782e-8
2.8130629511711297e-8
4.516913127782541e-8
8.001665887335694e-8
1.1037258528191949e-7
1.191012849006294e-7
1.233316216130882e-7
3.553465006436281e-8
2.0348622720122104e-7
1.343349486356849e-7
4.8100396780101014e-8
1.1330371825457402e-7
5.651432540238989e-8
5.129135704219601e-8
5.8534819987519125e-8
4.684683624957047e-8
4.426127748934688e-8
1.707611206998366e-8
4.781804356606516e-9
4.114441550750791e-10
3.5814673346477185e-9
1.3836078589493613e-8
5.779456885290596e-8
8.807232678034411e-9
1.8019239838411512e-9
4.959249875638091e-9
6.568338374766066e-9
7.950086233684582e-9
2.818690336746235e-8
1.0553765529037528e-7
8.367863490745052e-8
7.213156306125608e-8
7.419296138117208e-8
8.337928520396615e-8
9.979327631894472e-8
1.2644120246158029e-7
1.6849912701556043e-7
2.2734117992154152e-7
2.7383970031685215e-7
1.2485659536425392e-7
4.841484390606348e-8
2.5755659107474326e-8
1.778499201783096e-8
1.3530266737149386e-8
1.1007707775433854e-8
6.444339268273872e-9
2.4832029124223767e-9
1.583761631533668e-9
2.0178823542461207e-9
3.966641486854289e-9
9.453464814960937e-9
3.130854787717785e-8
4.915424068509126e-8
2.7812780046945234e-8
2.4402647829616815e-8
2.6362954361379322e-8
3.294920443664814e-8
4.735738598771847e-8
8.003970767636895e-8
1.0711939882332699e-7
1.3341413470025846e-7
7.520257327479517e-8
6.96307612936256e-8
8.038459976624399e-8
1.093310813380936e-7
1.7158264724820982e-7
2.70016586182978e-7
3.324179357801233e-7
2.869226554731849e-7
3.154104546855551e-8
1.352317686206987e-7
2.2307245901390005e-7
1.25823987361033e-7
1.0039943683504647e-7
1.1170758454220569e-7
1.228401391001142e-7
1.206936629125007e-7
5.643336304444593e-8
2.093455605842362e-8
8.508260801954571e-9
1.7545524933253104e-9
6.213556088376011e-9
2.83627942444883e-8
4.364115573017488e-8
3.769767220185626e-9
9.280927215542001e-9
1.4912525487945234e-8
1.8596066660663062e-8
2.2186663330425032e-8
2.6454147163797326e-8
1.1378635648017664e-7
2.658086942991108e-7
1.5959831649775317e-7
1.4816101223300004e-7
1.6786044794670252e-7
2.1773604483375267e-7
3.182670182777629e-7
4.6291191033227726e-7
4.59387577457755e-7
3.7778828597858423e-7
3.523943442250971e-7
3.475547986287332e-7
2.4229602774919665e-7
6.580063871915603e-8
2.3263941010799505e-8
1.309570414111094e-8
9.659380912225767e-9
7.456326251903534e-9
6.35482357052551e-9
3.0169004663626234e-9
1.7992210041647748e-9
2.3103620828542806e-9
4.636897467921529e-9
1.1255909214478689e-8
3.9733446650792664e-8
6.059951873057454e-8
3.358145689143885e-8
2.9780374648816692e-8
3.2405226297301415e-8
4.041720397180689e-8
1.0820825249876373e-7
2.249527830885534e-7
1.3241599061688557e-7
1.0907621989946347e-7
1.0999572154507253e-7
1.2428201989215242e-7
1.5451582873506638e-7
2.1112730252177443e-7
3.124778528081171e-7
4.6017900389185504e-7
3.9231843800052676e-7
2.1434828605667554e-7
2.1244258115410738e-8
3.024129337688358e-7
3.1006989084582327e-7
2.010032577152906e-7
2.2039837825095133e-7
2.927059053963825e-7
1.3344735084555658e-7
5.424692954746961e-8
2.9460938472990565e-8
1.6418701149102336e-8
3.24957706365823e-10
5.944652858505143e-8
4.6189271271767035e-8
2.6893980634603115e-8
6.6330683461747976e-9
1.3754396848399227e-8
2.8599350587305047e-8
3.9824659175178505e-8
5.035710190509468e-8
1.7169230080451745e-7
4.3900678475117724e-7
2.849556353237582e-7
2.8394675701679406e-7
3.4541719702981887e-7
4.926758048234826e-7
7.76804938470237e-7
8.627320604889751e-7
6.772086763903093e-7
6.148408513466712e-7
7.35553485578337e-7
4.379987700575108e-7
2.0357838198530544e-7
8.831313671758725e-8
2.00151154162192e-8
6.31233680600558e-9
3.729866999320866e-9
2.8041177786662913e-9
1.8022492862142454e-9
2.7561832810027005e-9
3.554622233018857e-9
4.113988025612192e-9
6.455684525841082e-9
1.2804487221893206e-8
3.277335076187785e-8
1.636004818102138e-7
7.546561610751554e-8
5.653426968361606e-8
5.9137111824357406e-8
7.351368881196679e-8
9.935477510747829e-8
1.744927454577452e-7
3.709425218307562e-7
2.238089016773411e-7
1.751554778657375e-7
1.7046826670722995e-7
1.8903634664898948e-7
2.3633648899887655e-7
3.387383487132877e-7
5.486971417783091e-7
5.060302720720111e-7
5.755986784249761e-8
8.875102764375538e-8
3.8200207658969825e-9
5.4606851096736115e-8
1.750577931613652e-7
4.5321727251726077e-7
3.9644898249930876e-7
2.1553283474026368e-7
1.2901836028943135e-7
7.372403793292922e-8
4.606623309331851e-8
3.1429448167985004e-8
1.9211573211465418e-8
2.6163822060305865e-8
2.3273853582377413e-8
1.5437054900066668e-8
1.594737763374096e-9
2.8430732409557532e-8
5.763130502757228e-8
8.487798294082432e-8
1.1209121884631356e-7
3.978836295899482e-7
5.981867204657306e-7
4.4721643630476393e-7
5.093194497899532e-7
7.380507250923008e-7
1.227573350074586e-6
1.1672715416313839e-6
8.84255862029542e-7
9.016913227433633e-7
1.4636168322246028e-6
7.174452125747574e-6
2.7847760947045954e-6
6.429518822739888e-7
1.0828393714541763e-7
2.017131207894017e-8
4.4516439612341274e-9
5.420862032363765e-10
3.886752001514045e-10
3.155522984648582e-10
5.137895106220249e-11
2.0865779457375857e-10
1.1329512095007687e-9
3.0486752522249438e-9
1.7755483426529874e-9
2.8501643113124597e-9
9.563155189886507e-9
4.586488088675741e-8
1.2897461142782636e-7
5.506912070180986e-8
4.9718226797957163e-8
6.883504288905288e-8
2.190704134934855e-7
3.044501953604012e-7
2.387535120180192e-7
2.104726142765669e-7
2.114584400787979e-7
2.395828749239482e-7
3.195250113736074e-7
5.217840147230876e-7
1.5532784708614608e-7
1.3450545405625787e-7
2.438874393436238e-7
1.948287403786236e-7
2.1287699533526524e-7
1.5549646304539002e-7
1.8639542596972628e-8
4.946173699030777e-8
1.789232782646568e-8
5.964069930807022e-7
2.8219686263681586e-7
9.026682031515915e-8
1.9050446933422038e-8
5.795166920231749e-10
1.951890120346519e-10
1.6226446122939298e-10
5.70571033094438e-11
4.274876566772503e-11
5.003156094158567e-11
1.7281896017686207e-11
5.297547259753343e-12
3.1026934984945264e-12
4.278782773985439e-13
5.514114523346068e-12
9.162422016607429e-12
1.3093234203019425e-11
1.8247579279917528e-11
2.5415917467478066e-11
3.564164283439187e-11
5.0549021494311863e-11
7.286093450546803e-11
1.0744440004774515e-10
1.6371292295347599e-10
1.524062963472391e-10
6.724535505428907e-10
3.714491004707791e-10
1.446464546938493e-10
2.7368106359826022e-11
2.0033451995245714e-10
4.161609161464919e-10
7.276769115097327e-10
1.2207156872322486e-9
2.046123177120994e-9
3.4532214874008083e-9
5.7116937899841755e-9
8.597945714516587e-9
1.0729664187003116e-8
8.756535194769402e-9
1.2995115992198566e-8
7.617934115021922e-8
1.2166799017287767e-8
2.8088925171767625e-9
4.1019824969736905e-10
1.7638549700670368e-12
9.226456730936677e-14
1.7307390247466397e-13
8.4440001456569e-14
4.813038371180514e-14
5.733950484265503e-14
7.110179411222697e-14
8.594479898645316e-14
1.0365005172840843e-13
1.2563889942703672e-13
1.5322656941208178e-13
2.314430546224973e-13
7.57478557377365e-14
0.
2.3181599863470393e-14
4.3706626220181207e-14
6.519469575050979e-14
9.222454036618517e-14
1.2867157192738084e-13
1.790374263194257e-13
2.4932642774710737e-13
3.479534945614539e-13
4.869332879808194e-13
6.835803174758585e-13
9.630048370918746e-13
1.361815520374659e-12
1.9336034375992485e-12
2.756970911286303e-12
3.94695684638898e-12
5.670257496381934e-12
8.162557900450005e-12
5.061434091669637e-11
5.153654264719812e-11
5.339132654725699e-11
3.6121077373467195e-11
1.3118469778192572e-11
1.0666742967724803e-10
2.5712206270794175e-10
4.690134176172559e-10
7.305445383826744e-10
1.0157078592847992e-9
1.2942964708119505e-9
1.0483984763409319e-10
1.9042213294113944e-10
3.1628616024388315e-10
6.795689413436055e-10
3.4962740127317196e-9
2.030093078689787e-9
9.693490126289014e-11
9.344210027492109e-11
1.4959381546288994e-10
1.856640604871856e-10
2.2204729965975747e-10
2.655479651748569e-10
3.2097814702455254e-10
3.9431347068039644e-10
4.950386907008458e-10
6.402654964585847e-10
8.645945151269876e-10
1.2481646373447994e-9
2.0127205589875095e-9
1.7595830571302954e-8
2.9584386543758233e-8
1.931277788258814e-8
2.026181928126768e-8
2.615154100790538e-8
3.938070720312355e-8
6.716837106094821e-8
1.0461945948138819e-7
1.1870528266364643e-7
1.2464620406177723e-7
8.363815726702461e-8
9.832037964364498e-8
3.4020699316996154e-9
1.346025989860467e-7
8.060289183604918e-8
5.0053124443333827e-8
5.412527825503148e-8
4.659931320400041e-8
3.8486897500533066e-8
3.239126719916482e-8
9.880310008687801e-9
2.627326674948647e-9
4.955684405753125e-10
4.221654282928718e-9
1.4149177988956949e-8
3.276673275325419e-8
1.6585566862780922e-9
3.8635747630239455e-9
5.722857430126948e-9
6.9444614472473785e-9
8.196964995424772e-9
3.266569950508498e-8
1.062760272851345e-7
7.544984258165824e-8
6.497216901423292e-8
6.721106335625857e-8
7.645983602970669e-8
9.335320663770929e-8
1.2155787652871385e-7
1.6617772229858316e-7
2.1923075402659148e-7
2.3419237986370193e-7
1.3707380279593687e-7
5.170394393607162e-8
2.530721585660902e-8
1.683236933773975e-8
1.2842836777660911e-8
1.0456339220809457e-8
7.240931962161578e-9
2.7257071959418213e-9
1.4235482048938513e-9
1.4423860134703008e-9
2.6113632654318895e-9
6.193843806214007e-9
1.9580677789638304e-8
4.3768551594844966e-8
2.2541543745293478e-8
1.8858342983619457e-8
1.9627578933574773e-8
2.3508170650923594e-8
3.189640947991244e-8
4.980240821096311e-8
8.934095564723682e-8
1.2043242868776997e-7
6.787630237617974e-8
6.256252201877229e-8
7.16063128007081e-8
9.582130904163236e-8
1.474331172345867e-7
2.3409272506177645e-7
2.9898820925098e-7
2.867394401368733e-7
3.9594516835683436e-8
2.238294368296862e-7
1.9283121625599414e-7
1.071246359870036e-7
9.32157170707493e-8
1.05019740952209e-7
1.029291525479014e-7
9.784590731496824e-8
4.46614112592695e-8
1.6179210112741607e-8
6.262229893923985e-9
8.040275774872804e-10
5.841015714762893e-9
2.2877096215779894e-8
3.008640341280585e-8
1.914041060860712e-9
1.0840990758794226e-8
1.4717221133606962e-8
1.758661532966254e-8
2.068787147595528e-8
2.4598702601237004e-8
1.0891867102008333e-7
2.367927073389808e-7
1.4000563632013154e-7
1.291732816746895e-7
1.4570904813085776e-7
1.882409894158433e-7
2.7381271981293596e-7
3.961729323971706e-7
3.939283011065558e-7
3.2515077636353704e-7
3.0335729487165425e-7
3.132259040526322e-7
2.3552481047002571e-7
6.564083682405772e-8
2.4007651732757754e-8
1.3773021135197862e-8
1.0127057863318387e-8
7.886059179429803e-9
6.573224914368469e-9
2.832055698262699e-9
1.471262553960815e-9
1.7425835282539442e-9
3.61844798237701e-9
9.218642344686568e-9
3.386166392023485e-8
4.871025506477516e-8
2.7517226479723926e-8
2.439357550327844e-8
2.6289692279331296e-8
3.223762744870615e-8
9.454918543670039e-8
1.982747610785989e-7
1.1725009229163322e-7
9.730604446320886e-8
9.869965420391497e-8
1.1195244147644793e-7
1.3934906507788157e-7
1.8989106497094056e-7
2.7875703794766283e-7
4.0930115276633267e-7
4.193533205728086e-7
9.773951061816023e-8
1.8806209008243882e-7
2.883049797014623e-7
1.894990862384225e-7
1.602906396128088e-7
1.988210670079769e-7
2.551714172114179e-7
1.0668320331083387e-7
4.359287303910889e-8
2.2757683748346607e-8
1.075818603605146e-8
3.2296655297698136e-9
4.8577413967342795e-8
5.2624966214545146e-8
2.2001477216654557e-8
8.968531684354113e-10
1.716085939865176e-8
2.7455425247221425e-8
3.553654446353711e-8
4.366899687558219e-8
1.6166992358652463e-7
3.9429671422030143e-7
2.490063722421045e-7
2.4303627281923556e-7
2.897949590221209e-7
4.027017119858248e-7
6.285654487800266e-7
7.747872044874011e-7
6.259820922719605e-7
5.443921737885175e-7
5.988165305068258e-7
4.148516647479798e-7
2.3711221330720227e-7
9.300585573967525e-8
2.153504856134658e-8
8.341041511307572e-9
5.548957396652033e-9
4.189602104798945e-9
3.1154569348979164e-9
3.464924277499389e-9
2.959659174671912e-9
3.585824793426522e-9
6.096783504162983e-9
1.2716058991027413e-8
3.5040710051795756e-8
1.4776673693659225e-7
6.039857374365544e-8
4.819244298228046e-8
5.1248660170735586e-8
6.42798500032289e-8
9.030849935950563e-8
1.6666900574427164e-7
3.4145782258969293e-7
1.9839716815988112e-7
1.5788185033005435e-7
1.5574861975342222e-7
1.7460665903678815e-7
2.197408827459601e-7
3.133778790288647e-7
4.992429691699517e-7
5.712735925193282e-7
2.0636453433446832e-8
3.087512879562805e-8
1.2284161080203776e-7
2.4102667821799695e-7
3.3099308193274334e-7
3.620387096033784e-7
3.7505233277942437e-7
1.943301629156185e-7
9.148850667261382e-8
5.0993054593768696e-8
3.510593021249254e-8
2.0391243097806896e-8
2.9464725945754645e-8
3.249846972120796e-8
2.4042497928462775e-8
9.43088481221123e-9
1.3379513560399405e-8
3.7451033553443376e-8
5.7834425393250914e-8
7.636773517346945e-8
9.599530989611987e-8
3.528751798556834e-7
5.527736426146884e-7
3.896804237117404e-7
4.236705075486594e-7
5.804612634751201e-7
9.501823064801744e-7
1.122784670455233e-6
8.401734645549603e-7
7.652104822227552e-7
9.95692152176727e-7
2.4926808520790776e-6
1.1858130727943747e-6
3.7642648450508706e-7
9.010910517694532e-8
2.718562806479676e-8
1.0429772937828536e-8
1.9824360727171643e-9
6.022330880533754e-10
4.388219006506449e-10
2.834315547857997e-10
8.823339847854305e-10
5.303003394742211e-9
3.5694921892782256e-9
4.477101759086173e-9
1.0318795548821137e-8
2.878865426037454e-8
1.683522937894657e-7
6.591454403136505e-8
4.998621404078694e-8
5.3127309147876076e-8
1.0276668317964662e-7
2.784208256528638e-7
2.897594026137295e-7
2.182942217659399e-7
1.9768621571778895e-7
2.027330752718676e-7
2.3085384621130034e-7
3.00425208222119e-7
4.80554057418883e-7
3.7931334079324177e-7
3.139083439966867e-8
3.7648358298055543e-7
3.078904730559957e-7
2.724403737933029e-7
2.638790484909542e-7
4.7549161945380555e-7
1.3595305533280026e-7
1.1862871400715315e-8
9.729579236226945e-8
6.561995011561131e-8
1.0290208433879195e-8
4.640340238103903e-7
1.2213723566277034e-7
2.0875490680032008e-8
6.092147203952906e-10
2.705903655734753e-10
2.3686511346295386e-10
1.662236748886192e-10
3.01459039684109e-11
4.98779312107263e-11
4.6279575054300466e-11
3.3993447969951177e-12
2.145253940521742e-12
5.004144761579827e-12
7.60555442433439e-12
1.0747749307996133e-11
1.4946613173628332e-11
2.075505618725297e-11
2.8937127169508845e-11
4.066032964836272e-11
5.780774024000287e-11
8.357418721650366e-11
1.2693683314915744e-10
5.784132196440787e-10
3.9418347738547375e-10
1.3863505505040662e-10
5.194513943053303e-12
9.822578013568462e-11
2.0651090962324603e-10
3.450252136887026e-10
5.448414806374505e-10
8.550693640164197e-10
1.3618010492673644e-9
2.220164772759704e-9
3.690973233314771e-9
6.0734496036284114e-9
9.198614522036007e-9
1.1706626767552066e-8
1.0366555414509774e-8
9.815210327236673e-9
7.964290360973058e-8
1.8761272621738647e-8
4.9957476651479116e-9
1.8442199829536736e-9
4.5630047215752146e-11
8.162431609587124e-13
8.293808136174259e-14
2.490741914177177e-13
8.982417501627444e-14
6.507385476590462e-14
8.083371707877364e-14
9.954158171834157e-14
1.2017905078760916e-13
1.1573196041657708e-13
3.776875997592648e-14
0.
0.
2.6159916023975204e-14
3.822969867621152e-14
5.3581220190370544e-14
7.433534577628743e-14
1.0295838526040216e-13
1.4273534391213426e-13
1.9824372228779003e-13
2.759657370129742e-13
3.851506925051977e-13
5.390717607700938e-13
7.568755885251108e-13
1.0663270757539609e-12
1.5078875558411379e-12
2.1407916049800004e-12
3.0520299793010737e-12
4.369411337213188e-12
3.264360608841025e-11
3.329563030796662e-11
3.9699067805108074e-11
4.518413005661468e-11
4.532373823233706e-11
3.455280047080442e-11
4.965445741782652e-12
5.440021599137669e-11
1.572450871518964e-10
3.1710602053968464e-10
5.40747253263005e-10
1.2195893444583417e-10
2.133101031584729e-10
4.122805308298494e-10
1.7203580337015904e-9
1.8814690201836257e-9
8.693045577180889e-11
9.717155721481183e-11
1.5678832665394592e-10
1.9793934590870202e-10
2.389843505164636e-10
2.8610860665409875e-10
3.4354139128692043e-10
4.1599249453923447e-10
5.099625718215925e-10
6.353743130675479e-10
8.084704535358172e-10
1.0576863688915257e-9
1.436794095748886e-9
2.0579657639558844e-9
1.7536742073875114e-8
3.6498070050274644e-8
2.2352211764603908e-8
2.1655199913581528e-8
2.568766174767035e-8
3.473105752490838e-8
5.279494338653361e-8
8.582794122384086e-8
1.2042369730613285e-7
1.3214367595858992e-7
1.2880411206402836e-7
5.1496587221435176e-8
1.3805210509753855e-7
1.0616215660661304e-7
5.611388971628228e-8
5.0885754858530385e-8
4.4728696368551214e-8
3.36068632547648e-8
3.247873406495751e-8
1.5939985105813765e-8
4.526634645827968e-9
9.966187819875206e-10
1.2083513382514713e-9
4.483993134407952e-9
1.1481646128191675e-8
4.908775780796353e-9
4.180894138549706e-9
6.002749324266601e-9
6.977200798981179e-9
7.995624830236415e-9
9.313003309040784e-9
4.03957794143373e-8
1.069180839128053e-7
6.626888962287982e-8
5.721499756741315e-8
5.979028568486074e-8
6.943187198613305e-8
8.769200658963011e-8
1.1926279750893806e-7
1.644029732188204e-7
1.869232133693052e-7
1.6626974571527702e-7
1.5171125891324105e-7
6.206508882407865e-8
2.63299656657691e-8
1.5783931224570873e-8
1.1732940407914644e-8
9.465570995703487e-9
7.752706405801467e-9
3.2022336232884172e-9
1.2917289244979098e-9
8.6620023182473e-10
1.2475853492523296e-9
3.01803177924794e-9
9.449276660361573e-9
3.5311367583610094e-8
1.6645176815608003e-8
1.2939418541173963e-8
1.2802364810585642e-8
1.4518774146019502e-8
1.8340359025019804e-8
2.585048140891363e-8
6.784509645973677e-8
1.0426844872408285e-7
5.8978267201472547e-8
5.391946781084993e-8
6.083370532029725e-8
7.925214779448383e-8
1.1763150924031513e-7
1.864675963411424e-7
2.535066335551242e-7
2.691464205874571e-7
1.4716396944573293e-7
2.6060801525175926e-7
1.4697502493397914e-7
8.87547779435011e-8
8.587355311570649e-8
8.728270259889981e-8
7.533632924227005e-8
7.061060074632381e-8
2.995958339063025e-8
1.0541660265550783e-8
3.8514027861295065e-9
9.099287175374649e-12
4.724614760834453e-9
1.429721326641082e-8
9.23304656317148e-9
8.074079562576629e-9
1.2189578140854598e-8
1.430150307261079e-8
1.637458091323348e-8
1.902185556877862e-8
2.2657716611145173e-8
1.0153687784186252e-7
1.982167978295569e-7
1.1460899552161841e-7
1.0474033649109639e-7
1.172791945759262e-7
1.5050090760718827e-7
2.172332330716042e-7
3.1025234507688645e-7
3.064497093158648e-7
2.545796079144364e-7
2.386084350314174e-7
2.55427586104133e-7
2.1947718867005915e-7
6.549106175178089e-8
2.4773370780157186e-8
1.4513812952580742e-8
1.0648563428841447e-8
8.402648227578646e-9
6.7870760127401085e-9
2.5992836449069014e-9
1.0809894946788173e-9
1.0217128699349443e-9
2.2596245492484025e-9
6.460594860300671e-9
2.576507081469945e-8
3.449467597167864e-8
2.01029038037615e-8
1.7845120984824972e-8
1.8982264894409607e-8
2.2705713809664523e-8
7.591637780554663e-8
1.6264372223975192e-7
9.716997611225578e-8
8.162071431204962e-8
8.358602684943307e-8
9.544350511702474e-8
1.1911786042218507e-7
1.6189198541519917e-7
2.352519263433698e-7
3.4112539932386185e-7
4.042375961852053e-7
1.084376046484718e-7
2.683846430744417e-7
1.7254137906757754e-7
1.2957353967967005e-7
1.343672172014386e-7
1.6337444537431854e-7
1.7565337594694565e-7
7.811832166287091e-8
3.093814947983702e-8
1.426241909379492e-8
5.176151653657539e-9
4.44991449928077e-9
2.981928140000276e-8
5.428035508930356e-8
1.0558242365633475e-8
8.604835461879875e-9
1.8112454744253383e-8
2.3959262267871523e-8
2.9137290833294498e-8
3.495000068176346e-8
1.4222793018732534e-7
3.2587944717876885e-7
1.9886058702255194e-7
1.8872525611032447e-7
2.1888370682760546e-7
2.9314698339156254e-7
4.4358720449426235e-7
6.095247434549941e-7
5.364368693396079e-7
4.4695839368672653e-7
4.4605285626211444e-7
3.8412390177164044e-7
2.7719905682322606e-7
8.445025649055275e-8
2.4211872958318853e-8
1.1752232235128299e-8
8.400526745450454e-9
6.393057515404426e-9
5.408585918569147e-9
3.5183242032001877e-9
2.198044013387869e-9
2.746698759167553e-9
5.182544165906269e-9
1.1830728334076582e-8
3.721270749157374e-8
9.076209467783154e-8
4.339646370831104e-8
3.686856978523346e-8
3.960390448174718e-8
4.9300195583823736e-8
6.937401758045458e-8
1.49227133346447e-7
2.915465094342533e-7
1.6384832778599292e-7
1.3382394074063212e-7
1.349068214934804e-7
1.5417146524047824e-7
1.9700724674817619e-7
2.818835648069749e-7
4.411925611859123e-7
5.979095085181685e-7
1.2441623651421298e-7
2.9537992711305205e-7
3.950977324916662e-7
2.5628594466549434e-7
2.0857139462370834e-7
2.5640808005073984e-7
3.2334225192699137e-7
1.4259980024290044e-7
6.037411778254782e-8
3.3413507707489314e-8
1.9422013131355935e-8
6.203674985569804e-9
2.4765733226365518e-8
4.875752626099077e-8
2.097088486864695e-8
2.3157696046335424e-9
2.2581809077536783e-8
3.7004889942062e-8
4.835918282931237e-8
5.96004355619934e-8
7.267515148862614e-8
2.909625244643191e-7
4.7045498556738307e-7
3.0768981336272564e-7
3.1644974084754393e-7
4.0633143324422376e-7
6.254947342208187e-7
9.122044242317307e-7
7.609174604356045e-7
6.23811893770114e-7
6.631922571994239e-7
1.0404000603762576e-6
6.248390712064429e-7
3.046052311706509e-7
1.238777790176813e-7
4.917052195745108e-8
1.0782515457593859e-8
4.031604949414114e-9
2.8934878612819646e-9
1.952676406943475e-9
1.4944430902611423e-9
2.738727886811433e-9
3.0170394080239687e-9
3.757648072811256e-9
6.963766356945829e-9
1.6291497467115542e-8
6.104934861595837e-8
8.113937015613037e-8
4.59036337126208e-8
4.269819917765882e-8
4.9054089825840165e-8
1.202285134760348e-7
2.976508795197826e-7
2.4032339728709267e-7
1.8376383414833118e-7
1.717639386264749e-7
1.7938073511192866e-7
2.0439477899210673e-7
2.5676036451364414e-7
3.6746197804195816e-7
5.611252410349432e-7
1.700037969032511e-7
1.732369087071379e-7
1.1563527177996917e-7
9.758692591348533e-8
1.0400885016003711e-7
1.9891706451268567e-7
3.9212692361450743e-7
2.0576337070526298e-7
1.6292622611019773e-7
1.5091197186049878e-7
1.498724860200598e-7
9.466966983561655e-8
3.4235492510407985e-8
1.440358240441645e-8
4.672553291992773e-8
6.90838487986601e-8
5.5610890356946896e-8
3.2087162608444234e-8
1.5859743260396806e-8
1.2712878043212202e-9
2.9599221492899024e-8
4.0807896594353164e-7
7.058267099167514e-7
5.175076266781352e-7
5.983004645538624e-7
9.182447420629116e-7
1.368392173617493e-6
1.004014345526303e-6
8.562912504600485e-7
1.1425561438633145e-6
3.590442873137159e-6
9.084745859061023e-6
4.165991955924883e-6
1.8977597069839726e-6
8.663692048139412e-7
7.744409693991598e-8
1.6156826367579362e-8
9.478236861720904e-9
4.562060870931627e-9
2.4930404333777217e-9
1.6187759345247496e-9
1.0629266927089128e-9
6.509850744794728e-11
1.957695306301811e-10
1.2902391847004974e-10
1.8879238561746314e-10
1.6030378244013229e-10
1.1031943301634244e-10
2.7533041838256244e-10
2.485781631211651e-9
1.686644436077545e-8
6.974986280218518e-9
1.0107628252687918e-8
2.6800490424548708e-8
7.148175054297756e-8
1.083954714478469e-7
1.0649663091477565e-7
9.604356789101112e-8
9.196010287025954e-8
9.832321780979693e-8
1.1916404027663308e-7
5.555602425379702e-8
5.521316386934061e-8
8.948246948141466e-8
1.6303679593740893e-7
1.7023862064002804e-7
2.2932448258993174e-7
3.7104147427050296e-7
9.706487804313183e-7
7.114396654090623e-8
3.980810735252298e-8
1.4285801988625683e-7
5.731705124953192e-8
3.193859269725814e-9
2.429515305667909e-7
6.653825827826599e-8
1.290885309264256e-8
4.889352927103739e-10
3.802548159416427e-10
2.492987063977405e-10
1.7872907814978849e-10
2.707434233317473e-11
4.616804758624697e-11
6.7206317251455426e-12
1.258751412728495e-13
3.171118050650012e-12
5.4878513474135386e-12
8.01095278793334e-12
1.1240467937800925e-11
1.562002819388365e-11
2.169928095183041e-11
3.027121515516268e-11
4.2559872141724296e-11
6.054466795805793e-11
1.095857890168332e-10
4.4612936816409437e-10
3.7652989436431055e-10
1.2324295965700897e-10
8.624119520986262e-12
7.087692807341497e-11
1.480119710173568e-10
2.417087080585359e-10
3.7158954003953445e-10
5.659887525878639e-10
8.722599772703458e-10
1.3748112788407325e-9
2.2267268154663593e-9
3.688487029456379e-9
6.0754918076234605e-9
9.28203929187417e-9
1.2018304644312509e-8
1.1230118694713752e-8
6.912151139153553e-9
8.435886573688863e-9
1.4391510199035716e-8
2.8007037870049012e-8
5.415332378124068e-8
8.092575002196996e-8
5.1342944230231854e-8
3.4856634949983002e-9
4.780631836796404e-9
6.107757890755185e-10
2.0761846566043554e-12
1.074061162854855e-13
1.6399738887920338e-13
0.
1.4597899251624512e-13
5.70244228050086e-14
0.
0.
0.
0.
2.3878248305642446e-14
3.2904081144707705e-14
4.5311513372069613e-14
6.244826139189097e-14
8.618238563492214e-14
1.1912990582675165e-13
1.6497456208801105e-13
2.289240101250174e-13
3.1836916412034575e-13
4.438419959462003e-13
6.204149193388436e-13
8.697587234718643e-13
1.0746900817538571e-11
9.948674210157415e-12
1.1879990228715755e-11
1.4908168674357058e-11
1.8915230814442616e-11
2.39894738873539e-11
3.023014890478584e-11
3.762417827381015e-11
4.5859325406602726e-11
5.399806688950191e-11
5.994485471178654e-11
8.848696893806875e-11
2.1268173964624515e-10
1.3635590211207137e-9
1.6062437380951456e-10
1.2961362836436303e-13
7.30956909674968e-11
1.2357751817280297e-10
1.6639399376578758e-10
2.0699082945479402e-10
2.4895174700620516e-10
2.952502288564711e-10
3.486265589386802e-10
4.119104934588464e-10
4.883696040717112e-10
5.821328429876517e-10
6.987798012199827e-10
8.462488957297873e-10
1.0363335890847533e-9
1.2872716278855475e-9
1.6284407386684752e-9
1.3794438688159634e-8
4.058607687775544e-8
3.144933153729865e-8
2.692579907887074e-8
2.798415937103806e-8
3.188626145235818e-8
3.85802598925823e-8
4.915479928829636e-8
6.563432147483368e-8
9.036770058249123e-8
1.2268031162955928e-7
6.396049169012657e-8
4.7523462418625775e-8
3.922455779623185e-8
3.053759536919163e-8
2.744335098260517e-8
2.4299288551235126e-8
1.0009360326444917e-8
3.783458565265646e-9
1.8570224849950752e-9
1.2158323046878995e-9
1.4779388750827146e-9
4.3188838110576485e-9
2.2086260384977848e-8
1.814423898182216e-8
1.3299246409966128e-8
1.2491928299914844e-8
1.3257344855200411e-8
1.5299074174372738e-8
1.8973890642039344e-8
2.530416877917542e-8
7.247318911852545e-8
7.541091078437544e-8
4.035841128147088e-8
3.5424259509140764e-8
3.8538795372135954e-8
4.8971779576105776e-8
6.80959399859199e-8
7.280846635811496e-8
5.7151571275126975e-8
4.812507309284881e-8
4.280483672077364e-8
4.0383150978527526e-8
4.669879043770739e-8
2.949348921477146e-8
1.1654954288463432e-8
5.745734825926922e-9
3.9249005222792025e-9
3.162822318020304e-9
2.786928537119478e-9
1.1582871916801137e-9
2.976040265030518e-10
4.475656688505585e-11
3.008723437784598e-10
3.402082311609645e-10
7.087336192661415e-10
2.79440505816638e-9
1.907444028723199e-9
1.7575318456995533e-9
1.8244137373441787e-9
2.0340762902977427e-9
1.1522116708035318e-8
3.2297516528773374e-8
2.2687628529274934e-8
2.0463127564991387e-8
2.2204456836511906e-8
2.6457624106309537e-8
3.375317536656212e-8
4.582470879805743e-8
6.547140899169206e-8
9.381137652082468e-8
1.213939445286433e-7
1.344634582117966e-7
8.518400524487366e-8
4.9402140379202786e-8
3.923348625681834e-8
2.8071522307172804e-8
2.1875172097849333e-8
2.0539670492962135e-8
1.1806094841201992e-8
3.64873322908404e-9
1.2113208459357268e-9
1.4710241742409075e-10
5.710472225382037e-10
3.18204789613447e-10
8.126577628981229e-9
9.720225204838215e-9
8.043062780958838e-9
7.904934671486308e-9
8.473155330058914e-9
9.65763210900502e-9
1.1606984982564782e-8
4.609558955743803e-8
8.160611312812866e-8
4.421337150794982e-8
3.777073610773368e-8
3.9391443405166e-8
4.6409635016423945e-8
6.06418455265678e-8
8.351101507163186e-8
9.550454181568555e-8
8.21824648663596e-8
6.986295953555005e-8
8.122423620125487e-8
5.2881032255778644e-8
2.4585191300556724e-8
1.2293315409390506e-8
8.220427499554854e-9
6.544921505937617e-9
5.757093129973582e-9
3.187699108064043e-9
1.016882816697023e-9
3.415649404611304e-10
7.598546572996357e-11
1.755626175396196e-10
1.4392827735467213e-9
9.639747969485674e-9
6.1982081068448125e-9
4.596412746147352e-9
4.3664810346526e-9
4.675852218134466e-9
5.436673359975047e-9
6.7963568379388445e-9
3.074630813395085e-8
5.949096488444965e-8
3.5333453716842996e-8
3.279738447943888e-8
3.7183360508583634e-8
4.78059148790654e-8
6.871630192709124e-8
1.0693083385034234e-7
1.5281054373788697e-7
1.7082131544133624e-7
1.6803213032759531e-7
1.6758750419865464e-7
8.6054532681442e-8
5.95453718853607e-8
4.977823579941972e-8
3.606589583272499e-8
3.0405189634055e-8
2.771263224063282e-8
1.1130660904516489e-8
3.678222723060651e-9
1.2369110081782246e-9
8.365474662963838e-11
1.0403050965826342e-9
3.163375238639643e-10
1.5353545589347466e-8
1.1524093540931601e-8
1.0547108418207268e-8
1.0805715116285614e-8
1.185942455521678e-8
1.3739483308945417e-8
1.6730718902571765e-8
6.82653830236384e-8
1.1398604774224046e-7
6.23779160741401e-8
5.463553453851306e-8
5.8632490954027525e-8
7.172804346087226e-8
9.819286613180495e-8
1.3725861865350785e-7
1.440551875887562e-7
1.2167320246971688e-7
1.0938776515339361e-7
1.2429825897637382e-7
1.0003349365263573e-7
4.4234975826338484e-8
2.0226471225981415e-8
1.2767453750830365e-8
9.77634933141209e-9
8.330514229533401e-9
5.557763702211577e-9
1.7451737909862028e-9
5.470453581786944e-10
1.1886166534442347e-10
2.525754268052701e-10
1.980960380502352e-9
1.2812969248068407e-8
1.1127019986062714e-8
7.72894790726808e-9
7.184402729114809e-9
7.621451086570396e-9
8.819669422059335e-9
3.767960179227423e-8
8.444264360514216e-8
5.135617474195657e-8
4.5283188101210124e-8
4.847043603382309e-8
5.7797027195708825e-8
7.528328699090947e-8
1.0634489131868719e-7
1.5640581626468305e-7
2.10614672238664e-7
2.3457040514533164e-7
2.1485061564962962e-7
2.0128289215338416e-7
1.000802597575094e-7
7.734367642832441e-8
7.152921198169425e-8
5.305795627239666e-8
4.6736741165608994e-8
3.5241940199888426e-8
1.1509626157458189e-8
3.783080710856674e-9
5.947378449696685e-10
2.1197116863197926e-9
5.8819760296992085e-9
8.220209100632465e-9
8.301617115532252e-9
1.0955566212103933e-8
1.2040288716725886e-8
1.3307879318237495e-8
1.5143313300912146e-8
1.7814211165376897e-8
7.762023626263594e-8
1.687864581771149e-7
9.761893710551311e-8
8.62230934568239e-8
9.271819718818422e-8
1.1235172138865431e-7
1.5078643901247594e-7
2.1627771402439904e-7
2.692822144699242e-7
2.440991687034543e-7
2.113956004061639e-7
2.485729081736286e-7
1.4214594439493627e-7
5.3610238708645927e-8
2.660105300477366e-8
1.791858008945418e-8
1.394216776526573e-8
1.1931939749748221e-8
6.779635724372438e-9
2.2995265959796784e-9
1.0546713534346868e-9
1.014580568387615e-9
2.4554398929697476e-9
8.123266347065816e-9
4.0169530946738424e-8
2.4778073693274708e-8
1.7532287217218072e-8
1.6563270079413982e-8
1.804909028798402e-8
2.175492217503953e-8
2.8741664911019645e-8
9.178407611212341e-8
1.5864109965609778e-7
8.84681780162108e-8
7.806636754050589e-8
8.460277195176368e-8
1.0447134670792811e-7
1.4502510522706296e-7
2.2000598413268775e-7
3.1741942969790643e-7
3.6636759842562896e-7
2.8891053759693175e-7
3.239420349516294e-7
1.6065000007818021e-7
1.108794553753272e-7
1.1041059813547856e-7
9.877124037731885e-8
8.416932758979861e-8
7.082967893535695e-8
2.7064420316121707e-8
1.0151526413227348e-8
3.824385279247761e-9
1.3580652075187481e-10
4.832877905967904e-9
1.145861012682051e-8
5.7167147698510725e-9
1.571041506425025e-8
1.8593935081520327e-8
2.0752915091950595e-8
2.345933244416254e-8
2.7262257287206345e-8
3.273170253614348e-8
1.417020371428619e-7
2.529955273141809e-7
1.4591472724712544e-7
1.3433361687093976e-7
1.518218841179706e-7
1.9760115240097644e-7
2.8938676019093936e-7
3.990517701411032e-7
3.6906014041740966e-7
3.1009577445927236e-7
3.0063891571683314e-7
3.0441481170586855e-7
3.12582517404049e-7
1.0729080622105497e-7
3.751432234074954e-8
2.0324310559123216e-8
1.4367839006659366e-8
1.1475292684886531e-8
9.574035331197654e-9
3.745205479898825e-9
1.318276805261326e-9
9.454460971856512e-10
2.1196237920253343e-9
6.763428377314633e-9
2.8051673456698662e-8
4.421633486345723e-8
2.5075170802124255e-8
2.1979580919093052e-8
2.3057524894565135e-8
2.7054940143607568e-8
9.474886175081941e-8
2.113117734874944e-7
1.2834884511001804e-7
1.0714313195037821e-7
1.0879738696028411e-7
1.2266565069803437e-7
1.5025699093728921e-7
1.991687837362214e-7
2.8155980409464346e-7
4.018905043273248e-7
5.027996711650223e-7
2.7783098008250403e-7
3.5877255304918633e-7
2.0356384090613312e-7
1.5294656056950807e-7
1.52500290448197e-7
1.6234713650705796e-7
1.5547450428952813e-7
6.837990567795679e-8
2.7588891394389537e-8
1.2742592156786344e-8
4.270686599909589e-9
4.823907607673278e-9
2.7015804659837537e-8
4.4581559355123205e-8
2.9712972601578547e-9
1.4885930697248611e-8
2.4214976047252892e-8
3.0528546842697094e-8
3.65922770666689e-8
4.374821189665154e-8
1.7281266378821558e-7
3.8955726290513673e-7
2.3701109140861088e-7
2.2409431757635818e-7
2.584545309693629e-7
3.4311068314575975e-7
5.127892138221366e-7
7.017401158052385e-7
6.194534558119809e-7
5.088939037698147e-7
4.940408096657842e-7
4.499915247706525e-7
3.75586518871342e-7
1.1145699098992934e-7
3.1908513109162236e-8
1.5373036998366302e-8
1.0820256627465997e-8
8.637485792927559e-9
7.50076372110692e-9
4.1948557180568705e-9
2.4001415727232925e-9
2.9527430648071046e-9
5.820554068449274e-9
1.4103172885143075e-8
4.733355583458379e-8
1.0117529768303049e-7
5.091304118967557e-8
4.36956069622937e-8
4.66141785582115e-8
5.6884833028462675e-8
7.716297840714281e-8
1.8205235138069342e-7
3.6395393714379746e-7
2.0431237572421e-7
1.6756321320780279e-7
1.6907739473250157e-7
1.9281511132923663e-7
2.44960850937756e-7
3.468977040419206e-7
5.367332784711346e-7
7.57280612030129e-7
2.3677237869140435e-7
4.420350831818656e-7
5.45186228183367e-7
3.051308454157457e-7
2.233911948631699e-7
2.3837563650516494e-7
2.7538072479450415e-7
1.233477683877239e-7
5.1816021696818234e-8
2.857455387082734e-8
1.640071246656827e-8
4.9508430513400735e-9
1.890342796054621e-8
4.13849730687776e-8
1.296851709291167e-8
9.56756412239759e-9
2.9544608359742273e-8
4.4645495074286956e-8
5.716969784627836e-8
7.000929660173723e-8
8.530599416808351e-8
3.2179081902759636e-7
5.413436474627263e-7
3.5147704396609866e-7
3.5755676048839166e-7
4.512646545950187e-7
6.780542451208297e-7
1.0024556433830697e-6
8.634475806515073e-7
6.851215291799066e-7
6.858030022785776e-7
9.65123490430414e-7
6.08137830699001e-7
3.6921563092724474e-7
1.7790748655513673e-7
5.55473740930238e-8
1.2336443822543826e-8
5.278789503604403e-9
3.920153360070627e-9
2.805482063789423e-9
2.4155190183421093e-9
2.9310233055287945e-9
3.0301257582323542e-9
4.3357862209993865e-9
8.645163918995162e-9
2.190500433223444e-8
9.648372411754927e-8
8.354988570575386e-8
5.308562307350948e-8
5.0616037112604715e-8
5.778673043874731e-8
1.4260361984289137e-7
3.703372592835021e-7
2.8766664143942087e-7
2.225869943315415e-7
2.0974600607445798e-7
2.197234463705626e-7
2.5020288915043835e-7
3.1397081911763726e-7
4.57302804258994e-7
7.751871237351163e-7
1.283778706601473e-7
2.685430874413499e-7
1.653514741701952e-7
1.4478620655887167e-7
1.6385835568570396e-7
2.614475714551685e-7
4.6679139187768885e-7
3.319532570484445e-7
2.1774454962116584e-7
1.823099169005313e-7
1.933061560443769e-7
2.2150437069170594e-7
1.654740883332662e-7
4.0609561400188465e-8
9.896294378943304e-8
4.430134285309665e-7
7.131257674897953e-7
4.991325005162201e-7
5.922842562967384e-7
9.452494765285419e-7
1.0043995753649163e-7
2.628191562586524e-7
1.652626651413841e-7
9.986068001248354e-9
3.452282969703558e-10
2.4420265456680146e-10
6.26940541223501e-11
5.3143356383628444e-11
4.325267688261043e-12
5.002447412126451e-12
3.5731142882047026e-13
2.9901761338168776e-12
2.138032308869646e-11
4.899131847386269e-11
5.21121277790969e-11
1.1313853786125161e-11
1.9460081491365574e-12
8.236437979268464e-12
1.2982443010136261e-11
1.7952943576033643e-11
2.406312060281107e-11
3.2077060012203773e-11
4.2886478063160574e-11
5.770544129650741e-11
7.82944373574719e-11
1.0729123789741417e-10
1.4874776312925838e-10
2.0904159690964894e-10
2.9847701037300464e-10
4.3418576253398717e-10
6.455424972354811e-10
9.845035999342255e-10
1.8075246645432333e-9
2.011400396469684e-9
1.9169986367029363e-9
1.8343604055658944e-9
1.825161763351514e-9
1.8896169748875504e-9
2.0175421786796694e-9
2.1999803828682998e-9
2.429096544887152e-9
2.696101558450459e-9
2.9895190291682536e-9
4.251110923647132e-9
1.7544258260607535e-9
2.739386396863801e-8
2.8460975455580173e-9
2.4256073459573833e-9
5.102323182816079e-11
7.220409402276747e-13
5.146427731080636e-14
0.
1.9338743855724465e-13
7.986061555773037e-14
3.33936025100959e-14
0.
0.
0.
0.
0.
0.
0.
0.
4.8529552047581516e-14
3.684592852012273e-14
4.2223076807029076e-14
5.220222247239524e-14
6.605117178726685e-14
8.440423556418654e-14
1.0848986767755988e-13
1.4005535451161944e-13
1.8144450859175062e-13
2.3573080843955027e-13
3.068721945762098e-13
8.970536376852676e-13
1.895043676319188e-12
9.696281583844054e-13
6.87417971907021e-13
6.250350546719e-13
7.33803324485413e-13
9.941630829228242e-13
1.4411852555400695e-12
2.138670567182597e-12
3.1627430153445954e-12
4.5726394767868316e-12
6.3698170221739705e-12
8.48053600422663e-12
1.0798273476411183e-11
1.3253393054212295e-11
1.5841478278542005e-11
1.8603598799286142e-11
2.1598018463469816e-11
2.488714039037521e-11
6.845468687393745e-11
3.970170916876735e-10
1.2945424424006767e-9
1.7300953973246467e-9
1.9301780922877967e-9
2.2216625453230095e-9
2.615355747241124e-9
3.0965084088461933e-9
3.6532172991246563e-9
4.276552094226014e-9
4.958849910605809e-9
5.6917300841240555e-9
4.920226264438073e-9
4.813952826480543e-9
4.797185828456045e-9
2.554351964152063e-9
8.103383773765176e-10
3.3275583606569825e-10
2.1267561544496195e-10
2.6761792885529513e-10
6.161646217802044e-10
2.149635037620495e-9
5.1940241465577e-9
2.912463637935278e-9
2.464538960179367e-9
2.5272922121820483e-9
2.915391978629731e-9
3.6853253414181222e-9
5.061077185268835e-9
7.559331893361404e-9
1.2342248013585438e-8
3.5072889338790107e-9
7.825742030047995e-9
8.018071829930823e-9
1.1182780514774694e-8
1.832100800280465e-8
3.4753422224592774e-8
6.379539986804762e-8
7.68420947858944e-8
8.704098015120298e-8
9.390209138045548e-8
8.225861407123138e-9
5.871264030474937e-8
1.0000108250225381e-7
8.159345592749503e-8
4.319811185507859e-8
3.5684816110971546e-8
2.481145864703937e-8
1.8078449061526838e-8
1.691061701391453e-8
8.388649873110104e-9
2.028620782657343e-9
9.508565721508724e-11
1.2651403282091427e-9
3.3058597853645825e-9
6.4964684899963295e-9
3.434551984903468e-10
3.615175675547984e-9
4.275190647353241e-9
4.775241512873089e-9
5.4195569614436005e-9
6.316046262677826e-9
2.81095223075698e-8
7.397982008567173e-8
4.669052578873598e-8
3.9124543508172445e-8
3.966347313077231e-8
4.4375046194146576e-8
5.338956054606384e-8
6.85073166431485e-8
9.149635175361387e-8
1.142457813499591e-7
1.1445465986027197e-7
7.983317631966191e-8
3.871818013484923e-8
1.9589125265852558e-8
1.2758917400448256e-8
9.970715574034854e-9
8.54510451079e-9
6.037654757621676e-9
2.156683229929903e-9
9.08621501924408e-10
5.765102238003884e-10
7.848057848823141e-10
2.076794529186022e-9
7.586446288522344e-9
1.8300876241579845e-8
9.660243402287065e-9
8.022970743475072e-9
8.102482285459317e-9
9.204445834910115e-9
1.1510969941866072e-8
1.5895325144250845e-8
4.832220281827502e-8
7.152426022637042e-8
4.206975538926783e-8
4.0086638655254005e-8
4.71468041102119e-8
6.438553720285568e-8
1.002448700405774e-7
1.573572772378723e-7
1.8984775337984083e-7
1.9363036614111947e-7
1.3794290142971873e-7
2.0565329067061752e-7
1.3822337611955565e-7
7.592723857247958e-8
6.707999989676451e-8
5.728313661764554e-8
4.350721870056571e-8
4.139457746065537e-8
2.2831516443097884e-8
7.120025810876687e-9
2.2680053361657013e-9
1.6991262343793835e-10
2.7289581303275555e-9
6.1447754576351005e-9
1.5523487991402973e-9
8.645466459709762e-9
9.954282436049463e-9
1.082277451618799e-8
1.2027919671992627e-8
1.381168772638457e-8
5.667312599507313e-8
1.3510691457523696e-7
8.047277563957654e-8
7.037025293401124e-8
7.459572460265069e-8
8.83930870685418e-8
1.1488008160340685e-7
1.6092685004318278e-7
2.1579890444551393e-7
2.1773543594538215e-7
1.8701333996507275e-7
1.698769791960278e-7
2.0014717759666997e-7
1.3508501890878446e-7
4.331979269547631e-8
1.9577155353308742e-8
1.2779444384710016e-8
9.662063708136127e-9
7.929738272377463e-9
4.3222359154637376e-9
1.0943389708043706e-9
1.4555912666587715e-10
5.189396045304154e-12
1.0701624553213918e-9
6.129010620691311e-9
2.9439170292869342e-8
1.3637611816385103e-8
1.0875822540404448e-8
1.0767034455596204e-8
1.1946093224482668e-8
1.4406237289034419e-8
6.043879500242212e-8
1.3419691020369148e-7
8.093238814208536e-8
6.892729794133887e-8
7.148501453876747e-8
8.250410146306341e-8
1.0376204570516981e-7
1.4148242391833808e-7
2.0439500206976002e-7
2.8868777376834506e-7
3.491887486620541e-7
1.908705007778108e-7
1.1234357006969918e-7
1.0164558546456155e-7
9.889610452819009e-8
8.323207853801229e-8
7.959899061852628e-8
4.397146124212182e-8
1.5878496570261925e-8
6.702833228465433e-9
2.7995462756359538e-9
1.780969088696491e-10
1.7892964318332535e-9
6.08247757608928e-9
2.1344815905146373e-8
2.0635817117460046e-8
2.1193362386673064e-8
2.285999879769735e-8
2.579881656002401e-8
3.0405458192847075e-8
3.7461106297409104e-8
1.5248772566253116e-7
2.1129607017382228e-7
1.2136500438507498e-7
1.1313848682178604e-7
1.3059118436752073e-7
1.7626865914248064e-7
2.6487529473868484e-7
3.170127312183908e-7
2.640372665318365e-7
2.3563174322425904e-7
2.516496424480854e-7
2.244235659380595e-7
2.658146264750343e-7
1.36808337867292e-7
4.110873613994207e-8
1.9410823452765766e-8
1.2940431504606907e-8
9.904533161564115e-9
8.241786690837124e-9
3.977724007883824e-9
1.0114979581190677e-9
2.2518515826390188e-10
4.954075804514069e-10
2.7405169577543267e-9
1.2736383271952746e-8
3.473311649894144e-8
1.7494844586920596e-8
1.4715107239064825e-8
1.4996464210500062e-8
1.7052603027975145e-8
2.1103944013898153e-8
8.378946948039804e-8
1.8206371825771935e-7
1.082733629317746e-7
9.088716100889997e-8
9.311158697355816e-8
1.0633688589370379e-7
1.326120151092373e-7
1.7978722028688582e-7
2.594732815425612e-7
3.7010110843447725e-7
4.425869289824922e-7
2.4210366991891693e-7
1.41640389087369e-7
1.2662040247592694e-7
1.320128643729075e-7
1.2020880353331107e-7
1.1308467870316238e-7
5.7812814600275815e-8
2.2076287559895535e-8
9.793028385237789e-9
4.219749401500717e-9
1.4853339569696194e-10
4.349520832554579e-9
1.6178109174174435e-9
1.907690254684635e-8
2.3538209240507113e-8
2.610182530536631e-8
2.8970404975938587e-8
3.30094414071876e-8
3.888424063941289e-8
1.552558347325563e-7
2.6965760467080746e-7
1.5826630644113309e-7
1.4795915933819686e-7
1.698787760378594e-7
2.256419633549657e-7
3.3692167081770263e-7
4.476427252790602e-7
3.917738690844768e-7
3.324071608061074e-7
3.3398606043898286e-7
4.1544044463379176e-7
3.1219114852172584e-7
2.9902695566461526e-7
1.9447963095309165e-7
4.5804969364856635e-8
1.5449663958295203e-8
8.880399152834875e-9
6.519974968595487e-9
4.6955185639376855e-9
2.437132553077007e-9
1.616556111255155e-11
3.815948046299818e-10
3.4145971402573985e-10
3.2550168171718046e-9
1.6218270207202652e-8
3.740028492955463e-8
1.92557270854691e-8
1.6593369066916113e-8
1.72080774206416e-8
1.9849884709116924e-8
8.34299204612392e-8
2.1298031509285215e-7
1.6087372486913587e-7
1.2840283506895393e-7
1.24247046654694e-7
1.3194443189916013e-7
1.4907926146039984e-7
1.7823965522250926e-7
2.2557703565254733e-7
3.0111734035761543e-7
4.135506370937174e-7
2.26516248172813e-7
1.770751674526256e-7
1.8271184591076248e-7
2.0447615165054772e-7
2.139621948121474e-7
1.213185083085143e-7
4.947731948698086e-8
2.4354162806492765e-8
1.3459150417746938e-8
7.361292885408109e-9
2.6958911058468573e-9
1.5650732638121714e-9
2.1176229158280872e-8
3.100935925322962e-8
3.795607721643647e-8
4.3592684242918955e-8
4.990179424964667e-8
5.8313841085436475e-8
7.023570762925828e-8
8.771226645360078e-8
3.485132709707407e-7
3.7586897445556e-7
2.3484026013080155e-7
2.3554331472126267e-7
2.9768532198460707e-7
4.508700860667689e-7
6.322880440261712e-7
5.263954689199697e-7
4.4267887378762516e-7
4.7417574274806343e-7
6.872394217199741e-7
4.5521149647230037e-7
3.6696534799907813e-7
2.9052225435467684e-7
1.0858435643089705e-7
2.536893735000042e-8
1.0606508636279641e-8
7.189995294826588e-9
5.491540485662827e-9
4.045661779256883e-9
1.6762475008439857e-9
4.4703779354388537e-10
8.539209420257542e-10
2.949349891756831e-9
9.84708141104836e-9
5.0204178745218834e-8
4.0578469531295886e-8
2.6304976683356832e-8
2.4536412916670813e-8
2.6865357709894648e-8
3.267926618181574e-8
1.1842556274851349e-7
2.916375298688521e-7
2.0545391623524645e-7
1.623756016363842e-7
1.565005009381832e-7
1.6677010591303978e-7
1.9131799278108001e-7
2.360577919829432e-7
3.1513690382424463e-7
4.5567859398764147e-7
6.019978513627444e-7
3.9660731124969286e-7
2.583666922907903e-7
2.2128901620555051e-7
2.4301149082937984e-7
2.9811726949823306e-7
1.767791636434505e-7
7.106240303550743e-8
3.6817078611440795e-8
2.1730495433489048e-8
1.2332791872363024e-8
3.3654010311697064e-9
1.3382197248597055e-8
2.6803165162767214e-9
1.8021960914046413e-8
3.5120638061897036e-8
4.788062601815574e-8
5.861198929257109e-8
7.007609386813024e-8
8.439037691579298e-8
3.206655582581465e-7
4.79580050071868e-7
3.0614218494693693e-7
3.0866300016675055e-7
3.8721377612919716e-7
5.784868003928122e-7
8.60821559013654e-7
7.591001831857648e-7
6.060106855063194e-7
6.048489227470998e-7
8.307573202846003e-7
2.0574780768070795e-6
1.0447347322396814e-6
5.530699950260831e-7
2.0104756791717567e-7
6.520985385283657e-8
2.2894838012382274e-8
4.5172642412427165e-9
1.7310320936160543e-9
1.202926517143387e-9
2.991099546946562e-10
4.522272712604993e-11
5.103936537993172e-10
1.153164631202749e-9
2.5178017545713515e-9
7.132878608878139e-9
2.7623416360675618e-8
6.165608704268513e-8
2.9282112144866777e-8
2.5541928943932337e-8
2.7653545765156e-8
8.581737248210652e-8
2.458880637895078e-7
2.852980371943264e-7
2.2123257831005714e-7
2.0117937492347212e-7
2.0258984987426527e-7
2.1877895153556793e-7
2.5465757015913923e-7
3.346468470528916e-7
5.654669800960609e-7
2.259997535895074e-7
2.752647750054493e-7
4.080595952337629e-7
3.964064453642371e-7
4.856608002217719e-7
3.219153007676065e-7
1.6391385478424776e-7
8.766274370490594e-8
5.8190254073351507e-8
4.7897641961607426e-8
4.722076572697834e-8
2.095055585349684e-8
1.505782414044737e-9
6.78505418012478e-9
2.2268726757758468e-8
4.547220682202882e-8
7.105927553384142e-8
9.603503906526419e-8
1.2209277239245533e-7
1.5260949961993576e-7
1.914981289040193e-7
7.643919728342361e-7
6.649967130536347e-7
4.914681781511458e-7
5.59420455104588e-7
8.2495817463978e-7
1.302579982816692e-6
1.0758169066841801e-6
8.349499034538236e-7
8.902346213109577e-7
1.5389871834135918e-6
9.239738003782568e-6
3.6399290729344587e-6
1.544491541481697e-6
4.5362772899655357e-7
8.9865698089901e-8
2.0784284015286666e-8
7.1718802898170604e-9
1.3690097945397017e-9
2.1338522811118495e-10
6.344995404226369e-11
8.678315678021805e-11
4.346417342405232e-10
4.9721243741717095e-9
2.138919677208762e-9
2.8672280357116895e-9
7.88681254684247e-9
3.091502623212403e-8
1.168004261767324e-7
4.452754508475469e-8
3.781182923918982e-8
4.105070761167761e-8
8.282368328325649e-8
2.6194548223536537e-7
3.5464631729675587e-7
2.787025033687446e-7
2.494738869908889e-7
2.5227651752227607e-7
2.851242135129625e-7
3.822460154536376e-7
6.555555324758556e-7
1.4030322446887864e-7
1.0509217095080554e-7
9.578961859628908e-8
1.0874964955345627e-7
1.8767023627150992e-7
3.740669598214558e-7
2.219809438252129e-7
1.6044444793903252e-7
1.6694448570526759e-7
1.966613233472102e-7
2.461872864783689e-7
1.019660462721148e-7
2.557708894674242e-8
2.4881963402047433e-8
5.6074331148075606e-8
7.762598373844912e-8
5.631878564192415e-8
2.0296419903630802e-8
7.40390307548164e-9
3.726596423313614e-8
8.127453559704513e-8
7.750960984252044e-7
9.040594311415229e-7
7.142427759809494e-7
9.025351265546953e-7
1.5232093518349123e-6
1.5324548147513372e-6
1.0921586084247621e-6
1.1568076054795355e-6
2.328009431895865e-6
0.00003239215301398097
4.774523747671058e-6
1.1859192828330343e-6
2.301840473544572e-7
1.3408234910977708e-8
1.8443668176866905e-8
4.103495460382357e-9
1.8571468603909094e-9
1.6120649748212742e-9
1.775519774874169e-10
5.995991386327241e-9
7.625131754711401e-9
6.548180705842377e-10
7.204830401982206e-9
2.784317956448886e-10
7.856969520186157e-12
2.549547118331639e-11
3.8394640469940977e-11
4.830435531686168e-11
5.422135262224272e-11
2.2982446535264953e-11
6.079391816604016e-12
3.210635812359244e-12
4.5031096601253975e-12
5.809864426544708e-12
7.489345323341126e-12
9.609084400500285e-12
1.2139682761475253e-11
1.4937750961914882e-11
1.7760559148144702e-11
2.0373045029537246e-11
2.2674005242974304e-11
2.471763613573555e-11
1.9073236948566944e-10
3.1218587479511513e-10
1.9009536129136729e-10
1.2171073990049333e-10
7.279294875809458e-11
2.3705157438356007e-11
4.4150945874207485e-11
1.607592848193111e-10
3.8603657076674097e-10
8.439133050825679e-10
1.7488080876062804e-9
3.281350597243809e-9
5.421304234112687e-9
8.224823902660249e-9
9.509188034894918e-9
4.7201649021826905e-9
4.227816248248124e-9
4.895097062483798e-10
2.1672032619110995e-11
1.0476772031072127e-12
2.278439470928498e-13
4.4774739235473535e-14
6.966002865582469e-14
1.3180309458135466e-13
1.8636199752231949e-13
2.3132869031326523e-13
2.7908612232529544e-13
3.363386657311296e-13
4.0736917020172175e-13
4.963334146490849e-13
6.081817990428913e-13
9.85091170236168e-13
3.372320226353965e-13
2.832153479012316e-14
9.935567582887652e-14
1.9241935096352234e-13
2.907479008523477e-13
4.1511796463734306e-13
5.839016285856607e-13
8.189777412271492e-13
1.1499610210296876e-12
1.6188604785549487e-12
2.286354917019502e-12
3.2408818031143783e-12
4.612080348967486e-12
6.590717413354581e-12
9.457872949644374e-12
1.3626344239301098e-11
1.969532276715319e-11
2.8511051091006908e-11
4.1202442859256995e-11
2.0241066490265673e-10
1.9840737715851192e-10
1.6450083258000177e-10
1.6624600842422726e-11
2.817500094561133e-10
7.694191506515302e-10
1.4649580069513418e-9
2.3260892593832734e-9
3.2512493386751994e-9
4.123655794811722e-9
4.858112259741582e-9
1.060977467246328e-9
4.5576996322887724e-10
9.066365963217859e-10
1.7906666359669429e-9
6.44342793474974e-9
1.577720031948708e-8
2.5320541466366934e-10
5.981306946820913e-10
7.833121244484463e-10
9.005439623944755e-10
1.0331603254798542e-9
1.2074737921470272e-9
1.4457347062289142e-9
1.7806252123452755e-9
2.2684341208959466e-9
3.0140942355049522e-9
4.231194593455572e-9
6.4095206491547134e-9
1.0862632723466558e-8
4.053781620896951e-8
5.3495636525353704e-8
3.237055484044709e-8
3.2312319476436363e-8
4.027952783450675e-8
5.942771905018373e-8
9.9587628280184e-8
1.4631426740534818e-7
1.5983324866739362e-7
1.6062250838093685e-7
5.824117910658671e-8
2.0403046613369714e-7
1.2609327648904227e-7
1.0781574090243001e-7
1.1560417597887095e-7
6.488536482354474e-8
6.535861085759922e-8
7.2251521621195e-8
6.269977892155689e-8
5.1874092989633116e-8
1.699335990709338e-8
5.285054221693065e-9
2.8374329414575144e-10
5.187310231423704e-9
2.1214196778716987e-8
5.455872212240251e-8
8.176356183097247e-9
2.972588946159412e-9
6.790079135945052e-9
8.910718219880461e-9
1.0793630061855852e-8
3.899728615495977e-8
1.4227895758707489e-7
1.0506990912133187e-7
9.17105786190153e-8
9.575801497255644e-8
1.09835280466003e-7
1.353550830509621e-7
1.7837097872312894e-7
2.4721066670263996e-7
3.2688166421268635e-7
3.4131117672265114e-7
1.8915569146474667e-7
6.469465744420954e-8
3.020692821762613e-8
1.935734552836371e-8
1.437684935765346e-8
1.1437593407207793e-8
8.274131014812215e-9
3.283111735317555e-9
1.9180617863296716e-9
2.260872879326115e-9
4.235039064736735e-9
9.6752255976804e-9
2.914984125083752e-8
7.178717726624351e-8
3.5874920130216807e-8
2.990523123153794e-8
3.151501462569418e-8
3.869911209520194e-8
5.4589299455996944e-8
8.989929967962331e-8
1.2601273949002758e-7
1.6732623404403526e-7
9.22461581000734e-8
8.33684819641731e-8
9.37324282052893e-8
1.2337437510743537e-7
1.8737208335138924e-7
2.998852417478887e-7
3.9891342856127136e-7
3.523116680373468e-7
2.918497374309526e-8
1.6195822059584467e-7
2.3923172330544337e-7
1.4395393568548674e-7
1.1771571653918237e-7
1.2960740320671176e-7
1.519357548562131e-7
1.4421812689838017e-7
5.8340985152395214e-8
2.335399567697613e-8
1.0221645307500766e-8
2.349797447118263e-9
7.735531739492767e-9
3.937896151724167e-8
4.052275771649669e-8
4.100703454669244e-9
1.0860153101627657e-8
1.8013107210639215e-8
2.2791362035560274e-8
2.739431695666017e-8
3.279485718447362e-8
1.381497885267558e-7
3.109472263678486e-7
1.8812272302773188e-7
1.7752686960972473e-7
2.0488660650153623e-7
2.7276560876616896e-7
4.1021041461271265e-7
5.696747759365634e-7
5.099564070598053e-7
4.2348655885766797e-7
4.1759431385315027e-7
3.7400675282892235e-7
2.7984369018896933e-7
8.312708035580045e-8
2.48879049197917e-8
1.245957162449214e-8
8.9460246080485e-9
6.8406714317338505e-9
5.830468077185015e-9
3.4585661799545236e-9
2.042069377290593e-9
2.5189812317851573e-9
4.8420836528614574e-9
1.1285673404375705e-8
3.644744141472057e-8
8.123288703308737e-8
4.0020517080532855e-8
3.423729936378802e-8
3.673913627277005e-8
4.551141950298053e-8
1.1909077154312273e-7
2.5578218569836926e-7
1.5473656825948816e-7
1.2554893667593326e-7
1.2475907819683564e-7
1.3865995298275077e-7
1.6910311857823634e-7
2.2640884157996833e-7
3.3056279784159007e-7
4.884633867937895e-7
3.88379112183133e-7
2.45873055034718e-7
6.590086630241648e-8
9.95969549872312e-8
2.2098327484226108e-7
2.6572255517340287e-7
2.6932908079667815e-7
3.0485069009816513e-7
1.4584236501831157e-7
6.400698582044809e-8
3.4971954633685335e-8
2.1763249633629668e-8
2.706726767623088e-9
5.201774125462234e-8
3.751601162034699e-8
2.6419927711650034e-8
1.0594944033366205e-8
1.1119263603935029e-8
3.083356971579993e-8
4.6434597087168577e-8
6.063003193642992e-8
1.9624454079646428e-7
4.896937352420131e-7
3.272771848974544e-7
3.349272459028284e-7
4.195723181988565e-7
6.221215652932748e-7
9.678296855649901e-7
9.148907010745358e-7
7.185743633759861e-7
7.031956771561164e-7
9.679005218443118e-7
5.033811117317541e-7
1.8688085343597306e-7
7.379449396305705e-8
2.1582137278177662e-8
4.9929585401643564e-9
2.2093970518806817e-9
1.5745532752385354e-9
8.353920298274127e-10
1.4371164643842047e-9
3.97431876123568e-9
4.493664105401584e-9
6.097919210168309e-9
1.1451749573944545e-8
2.716659892480485e-8
1.1660292363431173e-7
9.667621685103653e-8
6.339175839782022e-8
6.326966766984103e-8
7.584491097048654e-8
9.569209197784068e-8
1.74359578470914e-7
3.927287606499878e-7
2.557649128415003e-7
1.9635352894345473e-7
1.8786451581599005e-7
2.0519008876602343e-7
2.53537376156946e-7
3.642136054633395e-7
6.004817679802051e-7
4.2514119065786083e-7
9.05945612162071e-9
1.6095020653305488e-7
7.542134626512667e-8
2.8949510736588825e-8
3.416922098011228e-8
2.4498363405700216e-7
3.623395571493765e-7
2.4399252077794125e-7
1.4921413052305957e-7
1.1624031386554222e-7
7.67953044711942e-8
2.1863854073189066e-8
2.9277155346327434e-8
3.376529246600373e-8
2.6146119250352254e-8
1.947452266354287e-8
9.5143791112445e-9
9.680909346319929e-9
4.130019001555845e-8
8.02776667071301e-8
1.2079188181660523e-7
4.814643909399532e-7
6.458795171392888e-7
5.123423684956309e-7
6.184495289037975e-7
9.68185903468246e-7
1.4910840728989644e-6
1.1294135027738897e-6
9.373924003760694e-7
1.1574057105082728e-6
2.9107232178918043e-6
0.000016137708518044234
0.00001587928130763443
7.634951572729972e-6
6.815254035237848e-7
7.108835543892412e-8
6.412461268188403e-9
1.1584039882024896e-9
1.768141004408486e-9
1.7659973844490462e-9
9.58049854976646e-10
8.866547329441703e-11
2.334892402912415e-10
2.29775977829138e-10
6.29517484211063e-10
4.653355843407361e-10
3.6465313980465706e-10
9.00645644956886e-10
6.380374748627707e-9
6.561768998088824e-8
2.1586770457726532e-8
1.9370079185015236e-8
6.0391817573464e-8
1.5375616671262527e-7
1.8699315182404403e-7
1.7271496268860252e-7
1.6294399000310485e-7
1.6916462627984646e-7
2.0591418165905995e-7
2.7414601291366807e-7
3.7032235276160854e-8
1.3753784221243415e-7
9.866278437039677e-8
1.2438834255403415e-7
5.8145065582342e-8
3.8717175315277615e-9
4.978288976475071e-8
1.8523842504787982e-7
2.3745747509202217e-7
7.236823911511617e-8
7.319524309866112e-8
7.2477746696405e-10
1.0943301891137789e-10
3.193411957431848e-10
4.419484804081534e-11
7.078430080304749e-11
3.6437109227635637e-11
2.3179438638435727e-12
3.2788741875906293e-12
1.5668514535649689e-12
7.818112961311211e-13
2.4718515912481326e-12
1.6183715763705016e-12
8.586091424818273e-12
1.3296183588794956e-11
1.8774045898056623e-11
2.6240408687651797e-11
3.691643130269879e-11
5.260950538841459e-11
7.637558055599905e-11
1.1381408697368906e-10
1.7614593976241443e-10
2.886997395727126e-10
1.110268790322829e-10
4.794411957988167e-10
3.0220383157282443e-10
1.0695026204207903e-10
1.0120861414791488e-10
3.6148127027482367e-10
7.362281285058843e-10
1.332196702991237e-9
2.3343886126333142e-9
4.009402990179395e-9
6.458905825862551e-9
8.929522856772952e-9
9.410554474720286e-9
1.0139617794199464e-9
4.4097811734890104e-8
4.598862988451793e-8
4.015519994425101e-9
1.7737920141013666e-9
3.161882359030896e-12
2.1159529876171556e-13
9.879332823088333e-14
9.36426752641374e-14
4.7212686140273616e-14
5.63861812131334e-14
7.220145411482776e-14
8.801388572073489e-14
1.0615267668477186e-13
1.284360224074832e-13
1.5630808167590807e-13
1.9135233182918298e-13
2.3553938696100073e-13
4.85348660023263e-13
1.514315865169373e-13
0.
3.914758110052445e-14
7.816230615385931e-14
1.1867521337442726e-13
1.6939131769368955e-13
2.3779556818741436e-13
3.326522838088601e-13
4.657190576871803e-13
6.535922199637713e-13
9.201607296898481e-13
1.30014491091475e-12
1.844298037773625e-12
2.62707154000909e-12
3.7576937572997155e-12
5.395485016974901e-12
7.76896611315593e-12
1.1193876508174206e-11
1.6074145094386362e-11
8.548534215158713e-11
8.345855589527366e-11
6.426713257927778e-11
1.5661297757130244e-11
1.7504951692486977e-10
4.255936702079054e-10
7.52571534723663e-10
1.1113427314066322e-9
1.4530379624204936e-9
1.7466177987165958e-9
1.9910532050518342e-9
6.696570914948208e-10
1.5626017654976756e-10
3.4005080930338935e-10
6.05371320204281e-10
1.6448588234486067e-9
1.5193521156251926e-8
8.5444823189382e-10
3.437848454458974e-11
1.7014692517601662e-10
2.2094375861437716e-10
2.604212558603027e-10
3.0490402544780016e-10
3.6153874290451195e-10
4.373564054318046e-10
5.434047875524049e-10
7.008859894976808e-10
9.56945110572453e-10
1.4359826478417663e-9
2.533395827969141e-9
1.9579227757779288e-8
2.8530037754063154e-8
1.93425363566842e-8
2.0996619622913357e-8
2.8196687011876438e-8
4.4756722936830635e-8
7.890175215132367e-8
1.1090091643773572e-7
1.198151242569133e-7
1.2460897844245333e-7
4.401293198966689e-8
1.8681868717340626e-7
1.135415204330029e-7
7.129746542912597e-8
1.090234056374892e-7
5.536312141484187e-8
5.228390933149517e-8
5.73674099803741e-8
4.5241056151860745e-8
4.255825214018445e-8
1.572964100084486e-8
4.37152288186197e-9
2.3243594860708622e-10
3.7219365739849743e-9
1.4003274513901809e-8
5.444980914024352e-8
7.444837695107848e-9
2.2243294599255872e-9
5.132289206054911e-9
6.6710898473773274e-9
8.03218038519725e-9
2.9121440519967666e-8
1.06527755011534e-7
8.298859700086758e-8
7.151028993171102e-8
7.361123666857559e-8
8.28693578778419e-8
9.946265444473597e-8
1.265074041965757e-7
1.6925583706172235e-7
2.2818567544965931e-7
2.7090416593226584e-7
1.2775395983269398e-7
4.931867872453965e-8
2.5952095267847928e-8
1.7845637872106022e-8
1.3600158046305766e-8
1.1085804659147946e-8
6.659734278249479e-9
2.548514135850525e-9
1.5729146443038928e-9
1.9366824449063326e-9
3.766107285621488e-9
8.968267477547046e-9
2.9485675229212756e-8
4.8659269055698275e-8
2.716615824375117e-8
2.3671258232875665e-8
2.5421887498930435e-8
3.1546557559228184e-8
4.489036564913571e-8
7.485796933752471e-8
1.0525297434100236e-7
1.3249579333139856e-7
7.465550063828607e-8
6.906280346635669e-8
7.96099183952601e-8
1.079949874517164e-7
1.6896346849584362e-7
2.6612508158994485e-7
3.2887181451640213e-7
2.8915665349423834e-7
2.056028349100423e-8
1.5367369023667836e-7
2.2072486996131298e-7
1.2325468563372877e-7
9.961021482963052e-8
1.1127013314287753e-7
1.199319225387113e-7
1.1673229957046225e-7
5.4551343508026906e-8
2.0158920337027196e-8
8.123457473816221e-9
1.5762224128045494e-9
6.1802499039731495e-9
2.7461876342275567e-8
4.174165064772417e-8
2.750551313296336e-9
9.647600652037204e-9
1.4982808559253468e-8
1.853407995114222e-8
2.2053060817546577e-8
2.6276852911744607e-8
1.1357188611967465e-7
2.6259431035360903e-7
1.5729460704872982e-7
1.4585387428802315e-7
1.6509160192869546e-7
2.139195817121518e-7
3.122764507034714e-7
4.540389529786819e-7
4.515901182524028e-7
3.7152142701368696e-7
3.4611878663769566e-7
3.448518381819519e-7
2.4304172834097667e-7
6.620941286740055e-8
2.358335463350884e-8
1.3327814549527918e-8
9.826599493785063e-9
7.607305561706183e-9
6.456924863216087e-9
3.004599285639401e-9
1.754871167934581e-9
2.231556405799376e-9
4.505949861589136e-9
1.1026201143095228e-8
3.923308229829135e-8
5.8858248424757684e-8
3.2783107903686614e-8
2.9086651663374994e-8
3.160558267264519e-8
3.9309414310335347e-8
1.0679903045049364e-7
2.2223233795892603e-7
1.3083075366840566e-7
1.0790724548957439e-7
1.0892297579183825e-7
1.2315159944676842e-7
1.5314702732016877e-7
2.0917192172714564e-7
3.0914594991583765e-7
4.5514383995192415e-7
4.018796385477294e-7
1.9883269505138292e-7
5.161258124308089e-8
3.548237819086699e-7
2.8778618553253326e-7
1.927290939115048e-7
2.161998384954598e-7
2.8724357511669326e-7
1.2849660535108977e-7
5.215352179923486e-8
2.8259672768064963e-8
1.5359178652304774e-8
9.631149609214889e-10
5.8395411813517207e-8
4.72964424240062e-8
2.624889074621751e-8
5.302663742912665e-9
1.4589699926225276e-8
2.8670158262526502e-8
3.9351379138253754e-8
4.948432632444075e-8
1.707530481870901e-7
4.340003215126822e-7
2.804188814177999e-7
2.784017808169899e-7
3.374108441870939e-7
4.788781269238432e-7
7.5415732722898e-7
8.542289434641305e-7
6.724458054471543e-7
6.049429995420725e-7
7.1136071463022e-7
4.356078528931855e-7
2.1055433425210844e-7
9.048544446380907e-8
2.0273426000997404e-8
6.651523588812361e-9
4.036413682650682e-9
3.0418759731412377e-9
2.013150079975666e-9
2.932321919181493e-9
3.4614200259733565e-9
4.046392726643171e-9
6.453412717852437e-9
1.2921023222317638e-8
3.3515830924009904e-8
1.6635410347813042e-7
7.309332404825301e-8
5.5490742753223414e-8
5.825410398641456e-8
7.255096233070274e-8
9.874480673818671e-8
1.7462898692489827e-7
3.6912417735981443e-7
2.2098517107724448e-7
1.7344696489824454e-7
1.6919059508331888e-7
1.8794704938691991e-7
2.351938313076599e-7
3.3673617228053633e-7
5.443807269217904e-7
5.236146252271818e-7
5.6979997544624894e-8
7.427751857871238e-8
9.41681829724371e-9
7.179235000949652e-8
2.0659069884638726e-7
4.51676877005218e-7
3.9011375378967833e-7
2.120494790078426e-7
1.222188566403669e-7
6.816528778843179e-8
4.38826841583014e-8
3.04862679885704e-8
2.0176250971300048e-8
2.6667952777392134e-8
2.3257338665387324e-8
1.4506747086580058e-8
3.739099367311517e-9
3.073567659658726e-8
5.862279939358193e-8
8.430278111575846e-8
1.1015355430685427e-7
3.9081009434918797e-7
5.936835023145148e-7
4.394740301395796e-7
4.963491258251652e-7
7.117682422621247e-7
1.1842481569879644e-6
1.1697474984386842e-6
8.795937135589004e-7
8.76676077342233e-7
1.3588978543890506e-6
5.69713898545385e-6
2.2988991435853613e-6
5.629389007828945e-7
1.0051181163114779e-7
2.0269270373926805e-8
5.197217409647182e-9
9.464542786123346e-10
1.9026865980334234e-10
2.386564766402105e-10
9.348590255030563e-12
2.578154617938738e-10
1.7512468626566998e-9
3.091647522113305e-9
2.1169588431896956e-9
3.802311143590384e-9
1.3431280019074371e-8
5.928820649071004e-8
1.0618380611007503e-7
5.4063457848257164e-8
5.087015700647094e-8
7.63258869554284e-8
2.3487462961268746e-7
3.072451765813524e-7
2.37611647020267e-7
2.1058223499842913e-7
2.1273347596281825e-7
2.418830749527981e-7
3.229283201373673e-7
5.326196398947444e-7
1.7831030619315285e-7
1.20642609364567e-7
2.7401959087032425e-7
2.1710521356784034e-7
2.1125736085422665e-7
2.387595080047972e-7
3.6290521490182116e-8
4.094603449392843e-8
7.295589615140956e-8
1.8372585585719394e-8
3.9665918351556244e-7
1.4064749861955133e-7
4.622564299951255e-8
5.307792672957336e-10
2.9635583623540655e-10
3.584830954973875e-10
7.148429644472518e-11
3.471984135729449e-11
5.289694143427104e-11
2.9274932931183533e-11
8.715402142724743e-12
4.0078644280636896e-12
7.51198799053294e-13
5.059969474501733e-12
8.566629780930268e-12
1.2287738048873073e-11
1.713138457822001e-11
2.383792949518309e-11
3.3364288001228985e-11
4.718026404389805e-11
6.771866209034004e-11
9.926115885609631e-11
1.4992100973598074e-10
1.5165083700279615e-10
6.885987826207519e-10
3.793811490332755e-10
1.4696003132982684e-10
2.013046028447504e-11
1.822327987210655e-10
3.7973811477082145e-10
6.601555981781642e-10
1.0985501338305608e-9
1.8264628212801028e-9
3.0691840288089483e-9
5.120051755681737e-9
7.964271558796876e-9
1.0534395676840654e-8
1.0281589824166703e-8
3.1463661284423797e-9
6.29630276619385e-8
3.295048254076457e-8
2.7483911292749184e-9
1.6817973329537137e-9
9.547455294111354e-12
2.5670573386671174e-13
8.954663356044627e-14
1.263354303025431e-13
5.168135984711703e-14
5.4083089802176184e-14
6.756317466388986e-14
8.199087565593585e-14
9.880919183527136e-14
1.1956021549485516e-13
1.4555197213410635e-13
2.0882113837489896e-13
6.856828316415861e-14
0.
0.
4.039791391059529e-14
6.009434325745603e-14
8.489953797759553e-14
1.1835294443630553e-13
1.6456516240113087e-13
2.2901498864292597e-13
3.193752517900688e-13
4.465876595078041e-13
6.263986844214597e-13
8.816175406156987e-13
1.2454541928032822e-12
1.7664836091971416e-12
2.5159365941526824e-12
3.598194291794644e-12
5.165096150686823e-12
7.43323896771872e-12
4.717686448613604e-11
4.818977565913916e-11
5.134926837901431e-11
3.9194942326263795e-11
3.674670220963058e-14
7.786200600525196e-11
2.0717954451564764e-10
3.961259844990482e-10
6.392870844647294e-10
9.157726825872619e-10
1.1968851179942462e-9
5.7282179708610326e-11
1.921866905661648e-10
3.1773068189204137e-10
7.161427196498126e-10
4.355528856318238e-9
1.3979240470705542e-9
5.5063870117197127e-11
9.988427076810462e-11
1.5082613441617653e-10
1.8618790289086186e-10
2.2289155032541308e-10
2.6705570797711396e-10
3.2335567345785355e-10
3.9775308017673326e-10
4.996962333823827e-10
6.460391010893574e-10
8.702685508749882e-10
1.248045183331588e-9
1.981855562417379e-9
1.7400241752226417e-8
2.998099062908451e-8
1.9424271745595527e-8
2.0230318722980087e-8
2.5900471806446693e-8
3.859284504800719e-8
6.521774662093252e-8
1.0307165367770449e-7
1.1884573980510509e-7
1.2478872350856244e-7
8.999515460411358e-8
8.278718179400769e-8
2.389139752533646e-8
1.375284953046099e-7
7.64299241937953e-8
4.969520412572335e-8
5.39991083513392e-8
4.464871469223373e-8
3.7619211374776575e-8
3.042047127022501e-8
9.066163493850024e-9
2.3842135505539553e-9
5.996235484471855e-10
4.289010472861423e-9
1.4061000190630427e-8
2.891252692222465e-8
8.419449715164102e-10
4.11086922918906e-9
5.831097898208957e-9
7.012229729817192e-9
8.255592752570356e-9
3.3346744139473026e-8
1.0622669524170038e-7
7.420750558814927e-8
6.39064005339155e-8
6.617291637792299e-8
7.54308225598274e-8
9.240182008332592e-8
1.2085913272125984e-7
1.6575982225659835e-7
2.1683908240247838e-7
2.265743576701394e-7
1.3884526668502893e-7
5.2353916936902494e-8
2.5247335527261865e-8
1.6655357734916567e-8
1.2696317078728867e-8
1.0328531613582771e-8
7.3227120933737734e-9
2.7611311461095126e-9
1.4002084785394215e-9
1.3642816213296225e-9
2.43000640972832e-9
5.7660924651467605e-9
1.8134303468978687e-8
4.290467299216555e-8
2.17835217706603e-8
1.808478640416782e-8
1.8716555320224626e-8
2.227778068791338e-8
2.9977905479007334e-8
4.625783951466714e-8
8.665132118574923e-8
1.1836918924076417e-7
6.672580888482928e-8
6.145706360614031e-8
7.024371856032116e-8
9.374937367916051e-8
1.4375695434417453e-7
2.2845779191481554e-7
2.936908897671337e-7
2.854878636855061e-7
5.117905400305786e-8
2.327374801581367e-7
1.8748733839004226e-7
1.0462064265687771e-7
9.224311553353754e-8
1.0357323622604458e-7
9.975798160281979e-8
9.463141771275715e-8
4.293571288558734e-8
1.5496943641014042e-8
5.957059670862674e-9
6.88453635077454e-10
5.752637247186622e-9
2.199840218749077e-8
2.783373627403131e-8
2.679991892198018e-9
1.1015705185385333e-8
1.4661527602294044e-8
1.742436577095984e-8
2.0461001984625804e-8
2.432537036104439e-8
1.0804826771488508e-7
2.3223928722167736e-7
1.369871100300214e-7
1.2626918089613745e-7
1.4233644780844813e-7
1.8377418751132023e-7
2.671273500133901e-7
3.860612734358941e-7
3.837015092612361e-7
3.1690526581789213e-7
2.95785047765959e-7
3.0706119353392297e-7
2.339808655916693e-7
6.553611946521867e-8
2.406972855598564e-8
1.3843689836420294e-8
1.0174776208760623e-8
7.932174419036932e-9
6.5897895838756e-9
2.8016291042884216e-9
1.4228616839026671e-9
1.6574350985707908e-9
3.4616035109667717e-9
8.898520854869392e-9
3.2906850479966385e-8
4.69921322201548e-8
2.6619433449195936e-8
2.359559683659706e-8
2.5391792909837042e-8
3.1054018390248865e-8
9.237053003336546e-8
1.9405790416717855e-7
1.1486792622149547e-7
9.544292327942496e-8
9.69008521540814e-8
1.0998163501218786e-7
1.3692410965824168e-7
1.86516522507191e-7
2.7348190649284645e-7
4.0120934037309945e-7
4.20216857450942e-7
7.681129663773757e-8
2.0598153551909539e-7
2.67324545880108e-7
1.7896230476393648e-7
1.5636022772214785e-7
1.9570534080673939e-7
2.476322744667691e-7
1.0313409148972287e-7
4.2159158502250156e-8
2.177227208893448e-8
1.0021582987340417e-8
3.4955617729755623e-9
4.641283264954382e-8
5.334732399007424e-8
2.097975620214057e-8
1.9147381839600793e-9
1.7425590345492072e-8
2.7127795057169695e-8
3.481749718911087e-8
4.2642827158371723e-8
1.5977881047209854e-7
3.8681799238917743e-7
2.433193451672336e-7
2.3676947952640177e-7
2.8150254457771855e-7
3.8968710593922944e-7
6.067778757152991e-7
7.583931749110826e-7
6.167775240618918e-7
5.334557798119809e-7
5.802584631537124e-7
4.11266744251386e-7
2.419094683312716e-7
9.25614525189206e-8
2.178086691683962e-8
8.668674172137889e-9
5.835101106808003e-9
4.404232531992028e-9
3.33562523076915e-9
3.5132807781612336e-9
2.870044062050506e-9
3.4970544486059374e-9
6.011917009732081e-9
1.2641844597473241e-8
3.525976175139303e-8
1.4159778774561403e-7
5.830136454233981e-8
4.688028290146638e-8
4.993563283453497e-8
6.264525412542636e-8
8.827707830214201e-8
1.6492168294364633e-7
3.360628871092806e-7
1.9438094658333337e-7
1.550903552988345e-7
1.5332297990380137e-7
1.72198593218913e-7
2.1698468231337696e-7
3.09370185908248e-7
4.917180262752344e-7
5.773189190990735e-7
9.755661631893647e-9
5.649527088581786e-8
1.5716809319432708e-7
2.8991929309547223e-7
3.1958739648484414e-7
3.4626623284362415e-7
3.724968839283139e-7
1.8924864389380794e-7
8.691619755231012e-8
4.881235336276263e-8
3.3322582295091415e-8
1.8261505189932563e-8
3.113811016814103e-8
3.3938419722821264e-8
2.4063745148794355e-8
8.30433249711399e-9
1.4827136013731964e-8
3.792603950165395e-8
5.708360458067227e-8
7.459144990726444e-8
9.331718903902769e-8
3.462291719211825e-7
5.444819828685709e-7
3.805585654548319e-7
4.111177735159755e-7
5.590560181460508e-7
9.103930339946683e-7
1.1074769812565773e-6
8.323715655012995e-7
7.477556122941147e-7
9.481720985688646e-7
2.221277020474906e-6
1.0846964868311108e-6
3.6023198267701256e-7
9.108026743694962e-8
2.948301095391486e-8
1.0870962148786967e-8
2.127121859711865e-9
7.71385834934416e-10
5.90730069543632e-10
3.4845563297894015e-10
1.091861491410826e-9
5.3794658274204295e-9
3.6630124186339933e-9
4.944355576721845e-9
1.1226337114763965e-8
3.134157907038063e-8
1.7573800479912624e-7
6.265998012186689e-8
4.927023629818142e-8
5.308409198477324e-8
1.0599544738884662e-7
2.828487876110862e-7
2.8474379216627673e-7
2.1441093458548336e-7
1.9485702353873854e-7
2.002200326872404e-7
2.2790014556300956e-7
2.9503060513527157e-7
4.6590676397867e-7
4.2648531550001647e-7
2.236681064064515e-8
3.771774169073111e-7
3.0576680829604615e-7
2.829741230063697e-7
2.747549132998885e-7
3.71862440121447e-7
2.5801156624123137e-7
1.5865598660630075e-8
6.990253742498645e-8
1.2516187214621338e-7
9.484297659361223e-8
9.81851985673365e-8
3.3503507716054763e-7
2.5206626880335916e-8
4.447101693461382e-10
5.094542700179867e-10
6.723196595537809e-10
1.2572813962399523e-10
1.4472697527277286e-11
4.1764240914619366e-11
5.5630102989942926e-11
4.414344991252422e-12
1.4210562936007176e-12
4.261465183204353e-12
6.694300759416838e-12
9.541215180432885e-12
1.3296650361893884e-11
1.8456821597712565e-11
2.5683359142133122e-11
3.596693783879455e-11
5.0877464580291317e-11
7.302434132176775e-11
1.1951098349392145e-10
5.227707412054637e-10
3.88154858719587e-10
1.325041132777647e-10
7.063303418664246e-12
8.5716487624566e-11
1.7980158936278606e-10
2.9755394517268633e-10
4.6457204700242744e-10
7.199098828220264e-10
1.1308550151411755e-9
1.8188089752689893e-9
2.9982203720055827e-9
4.9818178652336884e-9
7.907938886627154e-9
1.097208202781972e-8
1.2012124707908469e-8
3.7194576114956854e-9
4.6824643364727814e-8
5.7547702868519114e-8
9.48626340151884e-9
3.994843843842241e-9
3.034234164960887e-9
1.0875984655390677e-11
7.152176750438466e-13
8.764175578222671e-14
2.413269182587087e-13
8.214546676701628e-14
7.511997054593431e-14
9.556324744066781e-14
1.172303966375308e-13
9.928477506902259e-14
3.2268005724781365e-14
0.
0.
2.339064901719954e-14
3.404766344123715e-14
4.7629615236919726e-14
6.599835317113838e-14
9.131701180053707e-14
1.2646497511751182e-13
1.7544931316954084e-13
2.439317465151286e-13
3.3997185008635063e-13
4.751023636399813e-13
6.65910473151386e-13
9.363735722126891e-13
1.32132846166802e-12
1.871641360574297e-12
2.661896164852829e-12
3.80174762191758e-12
2.9979280574009114e-11
3.0353246820980535e-11
3.6602924871681536e-11
4.343470522942174e-11
4.792918723029783e-11
4.6213500946690826e-11
3.2307592666233104e-11
2.671105590868988e-12
7.098178232799524e-11
1.8764692710399316e-10
3.670390275422772e-10
1.4075858899508494e-10
2.2226069547405706e-10
4.763961821977599e-10
2.7836003262565154e-9
8.634597000404474e-10
1.0547945958426337e-11
1.195286827642521e-10
1.7465084775829977e-10
2.1806396312000696e-10
2.6290215816836006e-10
3.1451814995868517e-10
3.77073720772366e-10
4.5534738059138466e-10
5.55882677989599e-10
6.884856292451442e-10
8.688191092586006e-10
1.1234340374502202e-9
1.5004111019392171e-9
2.0942412007956758e-9
1.7833666636192532e-8
3.945099925649669e-8
2.4020345227766296e-8
2.2693860065655403e-8
2.6228047856303124e-8
3.431186252487643e-8
5.006672653740219e-8
7.929362782764323e-8
1.174627194761793e-7
1.3651770914783415e-7
1.3768197322019406e-7
9.16969692712113e-8
1.5119376236799612e-7
9.096129983283963e-8
5.3847868023310086e-8
5.0939046401419e-8
4.057570119920879e-8
3.197478351514405e-8
3.063450032245367e-8
1.2613255787510037e-8
3.669678776491225e-9
7.269776484292585e-10
1.3122454881658553e-9
4.337075828312527e-9
9.718133416900793e-9
9.773306226527267e-11
5.405956527682348e-9
6.645350834124884e-9
7.49481774718768e-9
8.524922095413264e-9
9.936204322939814e-9
4.3411604847675546e-8
1.0740360974449401e-7
6.447910811850417e-8
5.5764042046965405e-8
5.84860333075363e-8
6.840404197758592e-8
8.741294388108082e-8
1.2042744342261368e-7
1.6365703474435454e-7
1.7368874715056984e-7
1.5014582099629025e-7
1.5289173208801617e-7
6.704574054003474e-8
2.7434918694942783e-8
1.576172842158917e-8
1.1526299935287847e-8
9.262331802467695e-9
7.774507552129662e-9
3.4208063313654542e-9
1.2918402058403894e-9
7.548852486899105e-10
9.654889105768857e-10
2.3635614492223114e-9
7.549286632586119e-9
3.198780473876209e-8
1.5339891673532633e-8
1.1663130306858576e-8
1.138288823554518e-8
1.2727226427333806e-8
1.57879859288249e-8
2.1689767487882166e-8
6.282777310584578e-8
1.0062472971722999e-7
5.704173842718804e-8
5.199275325109258e-8
5.837745527623476e-8
7.539320513325777e-8
1.1053872716807753e-7
1.743666806003717e-7
2.414915871441099e-7
2.622460985834474e-7
1.73748488897254e-7
2.553144991574276e-7
1.3576093344481137e-7
8.511149827637541e-8
8.387214579347718e-8
8.065076298656774e-8
6.863101669343907e-8
6.385036283871774e-8
2.6350416201349563e-8
9.23190658085976e-9
3.32997319176398e-9
1.0946986984439099e-10
4.288023918134842e-9
1.1738293188155412e-8
3.649852994621243e-9
9.462286651876109e-9
1.2489117085215809e-8
1.423208453401022e-8
1.6148753042455834e-8
1.872399260384784e-8
2.2347469172044156e-8
9.97267962847957e-8
1.884574801945984e-7
1.0825489407511147e-7
9.863827194337783e-8
1.1017588916394855e-7
1.4107736088419575e-7
2.0314293418545522e-7
2.8870046280936107e-7
2.8412115476192846e-7
2.3657897882640297e-7
2.221998813128225e-7
2.387431431704476e-7
2.1322036540291147e-7
6.577897565724022e-8
2.5063924759866048e-8
1.4743211176874748e-8
1.0817204170705176e-8
8.575585681342953e-9
6.866998914738359e-9
2.5534520929114906e-9
9.932671180531508e-10
8.431564380128464e-10
1.9039511631648435e-9
5.733455350668616e-9
2.3645033280841097e-8
3.1062661400801346e-8
1.830152481758933e-8
1.6266849773355498e-8
1.724577207846143e-8
2.048490171373731e-8
7.107746981268005e-8
1.5353422324812077e-7
9.206350310548837e-8
7.762629466637578e-8
7.973853369783477e-8
9.125140906043042e-8
1.1400601697437642e-7
1.5487726683463975e-7
2.2447642953314504e-7
3.238248485103959e-7
3.912373132134241e-7
1.6363548987458288e-7
2.663014776473869e-7
1.5681500467603466e-7
1.2093485775893175e-7
1.2905650198373695e-7
1.49594413502238e-7
1.5313830017582412e-7
7.132261353780377e-8
2.7620390026385887e-8
1.2226498251265258e-8
4.0723580818895e-9
4.406594369516829e-9
2.5402728322017206e-8
5.1863019325853583e-8
6.909038976532502e-9
1.007049868050783e-8
1.79269219184826e-8
2.2866266074116667e-8
2.7451534135822587e-8
3.277625017045201e-8
1.3601490578828273e-7
3.068118980613029e-7
1.85565563429115e-7
1.7468508793749702e-7
2.009330002924858e-7
2.661419047188984e-7
3.98027013067804e-7
5.585247323606743e-7
5.086918735972223e-7
4.207331594602176e-7
4.097386560540249e-7
3.750548158122068e-7
2.820017519270789e-7
8.14714701290639e-8
2.513922047404191e-8
1.2872480629332521e-8
9.290254029215964e-9
7.13136272203539e-9
6.112586658170439e-9
3.4293071540735712e-9
2.0127399343168022e-9
2.5024095178684058e-9
4.870336143289702e-9
1.1488715855414396e-8
3.7871953482376216e-8
7.786181728269397e-8
3.9392559021560545e-8
3.3967195532945323e-8
3.653477777036965e-8
4.5261059048744734e-8
6.323422514850599e-8
1.436855354954152e-7
2.7714082968659627e-7
1.5483063175985087e-7
1.2749058468553737e-7
1.2942063461190547e-7
1.4887619874029218e-7
1.9137369237031375e-7
2.7469560552714406e-7
4.280815879555918e-7
5.912796053216892e-7
1.7858482950837527e-7
3.386289374948371e-7
3.1670183950803355e-7
2.1520880744106535e-7
1.9026152003484465e-7
2.352263316129467e-7
2.938235198198428e-7
1.302800696640284e-7
5.441638292519317e-8
2.914913694993758e-8
1.5954510845396138e-8
4.16195923019845e-9
2.0485992935301552e-8
5.3759515326007484e-8
1.8579625830610495e-8
5.647779143933127e-9
2.3635447776249352e-8
3.562993803907744e-8
4.521939354658046e-8
5.505135120094773e-8
6.680822488542062e-8
2.7289587857793317e-7
4.451754005023268e-7
2.855563020426408e-7
2.893820957402401e-7
3.6524001245467977e-7
5.506627854606971e-7
8.294684344437594e-7
7.336093287302844e-7
5.897498452487432e-7
5.988873402441053e-7
8.569744976337614e-7
5.497676793124856e-7
3.0563562167728116e-7
1.4338504722393825e-7
4.80173978896311e-8
1.1289077364878367e-8
5.00472117167007e-9
3.81458727345331e-9
2.556243361799034e-9
2.1934728101635847e-9
2.6375730691923527e-9
2.583945527771836e-9
3.660538279496149e-9
7.232226844370154e-9
1.7785632480146757e-8
7.59251468810265e-8
6.703852092203242e-8
4.222807828703508e-8
4.0396847846957464e-8
4.6821190778442245e-8
1.2127588145343405e-7
2.960857578729573e-7
2.2627962102727053e-7
1.7457330754375273e-7
1.6467234282818485e-7
1.7306393789447357e-7
1.978086548872897e-7
2.4759773112606634e-7
3.4735110639395766e-7
5.316657436704733e-7
2.763574278552962e-7
9.052862203621249e-8
1.6591417978806942e-7
6.222811319525156e-8
1.5513214074071033e-8
6.470806786634815e-8
2.9391929534926224e-7
2.8968792693738906e-7
1.666877112576385e-7
1.0705986112941253e-7
8.55016883859993e-8
4.482796370304374e-8
8.019596663111393e-9
4.0893721307848165e-8
3.277475621794072e-8
2.48539216698377e-8
1.816695185304053e-8
6.996957763265063e-9
1.4398837037671686e-8
4.674121809881334e-8
8.325970180482508e-8
3.368810403757112e-7
6.177789650531113e-7
4.599232925784437e-7
5.25823676080526e-7
7.642415412148513e-7
1.2724565948257872e-6
1.1895125263888958e-6
9.00216897626741e-7
9.317647388158783e-7
1.581771830897003e-6
9.36486741255019e-6
2.7317915776528486e-6
4.4985270442402695e-7
6.329946122797421e-8
8.763126458068742e-9
2.159210953780194e-10
1.7976872945363579e-9
1.4214316045119398e-9
7.583968602374332e-10
4.745277956305068e-10
6.706933116461709e-11
6.028280424432942e-10
2.9048618501095746e-9
1.4991542562838463e-9
2.0955535304300145e-9
6.450793872793892e-9
3.4592924172107116e-8
1.706050710301226e-7
5.763685870196884e-8
4.956668269559823e-8
5.0551446525910154e-8
8.011161918496554e-8
2.4295356392730747e-7
3.1565405836159064e-7
2.4054028913749007e-7
2.1264891921769306e-7
2.1748935797601917e-7
2.560049955373193e-7
3.6483253935999415e-7
4.924204251136397e-7
9.413738058742384e-8
2.3148359259880564e-7
2.1910507271710953e-7
2.508267445338698e-7
3.3928159613725663e-7
3.2325610960279287e-7
3.5867493776241206e-7
2.670237086664146e-7
5.178943478374094e-9
8.95172198284305e-8
9.626158910950177e-8
4.753103517657915e-8
9.390143037225265e-8
2.1504526528186113e-7
1.8672873482279732e-8
3.128684936559157e-10
8.603471362339156e-10
6.11024361080136e-10
1.3486790758511655e-10
1.8010778258839895e-11
4.126150458397984e-11
5.5688451445925987e-11
4.3933809084558745e-12
1.4463239953821495e-12
4.323329278672512e-12
6.797226204095218e-12
9.69417198031993e-12
1.3515713157592787e-11
1.8767064811321827e-11
2.6122391230616446e-11
3.6591418874857646e-11
5.1774848341940354e-11
7.433444419890767e-11
1.222150998269792e-10
5.313750661583569e-10
3.95589604944121e-10
1.353545709042739e-10
7.651756913355308e-12
8.675663301559248e-11
1.8247550518891033e-10
3.022781732181282e-10
4.722343162328366e-10
7.321261109920578e-10
1.150507927442243e-9
1.8510553324653768e-9
3.052036257085663e-9
5.070568534015224e-9
8.042364631350812e-9
1.1144610926765885e-8
1.2180971004603755e-8
3.635983220399005e-9
4.8437801824385145e-8
7.162651603086151e-8
9.050212260069118e-8
5.4423054368987696e-8
4.555558688779657e-9
5.167829996746518e-9
1.3281459580335965e-9
4.622243078544496e-12
1.3611826474421672e-13
1.5276138923096446e-13
1.40701872746072e-13
8.502912360260575e-14
1.0909125576729048e-13
6.481927907775433e-14
0.
0.
0.
0.
2.7962815120150088e-14
3.901508851903374e-14
5.3952756551445935e-14
7.450969563768273e-14
1.0298536053503036e-13
1.4256806277414806e-13
1.9774459317439044e-13
2.74870593223527e-13
3.8299378376604576e-13
5.350517640565058e-13
7.496299933424852e-13
1.0535588025327298e-12
1.4857668960993182e-12
2.103016404898274e-12
2.027838025196552e-11
1.9798054506693245e-11
2.400448907869813e-11
2.9990701272084605e-11
3.716778965487151e-11
4.497423247967227e-11
5.2229107452519874e-11
5.650612870455993e-11
5.335609650646336e-11
3.54420121910594e-11
8.256608202777832e-12
1.3598343628700275e-10
2.2895483471526262e-10
8.22844270024895e-10
1.1811366878757153e-9
1.080589965862563e-10
7.286947769170756e-11
1.4530806388374962e-10
1.965174805867261e-10
2.438044988532326e-10
2.9364834123413296e-10
3.5016925155298074e-10
4.1706204968519645e-10
4.984513722335774e-10
5.996151259110422e-10
7.279135489708637e-10
8.942450013623578e-10
1.1155552392115384e-9
1.4194506011240006e-9
1.85323867530037e-9
2.5030541360993022e-9
2.0568981518275096e-8
4.934733697403117e-8
3.03025146555237e-8
2.732253513431938e-8
3.0123243575611323e-8
3.720085124812922e-8
5.0489032397132085e-8
7.458772521347288e-8
1.1300507801362213e-7
1.492178658588841e-7
1.6160618945762527e-7
1.169536279257264e-7
6.224279921830148e-8
4.950312840059034e-8
4.027420962033861e-8
3.070023985186455e-8
2.836807450951292e-8
2.1603618218925198e-8
7.426748060279646e-9
2.7372401281998605e-9
1.0690030771970385e-9
1.9313767468201285e-10
2.7046920302001518e-11
4.007362520239453e-9
1.6702698226113252e-8
1.1444302778673006e-8
1.0407321002550755e-8
1.0694220376182094e-8
1.1842332473263828e-8
1.3913840321345826e-8
1.727909884099571e-8
6.514817246219419e-8
9.339944088294316e-8
5.0494077889683065e-8
4.43238412575954e-8
4.785010044149635e-8
5.940150966202427e-8
8.269407727253009e-8
1.0902271778708652e-7
9.966086128861415e-8
8.243160029947368e-8
7.556821108430146e-8
8.006834357185345e-8
8.115312582654783e-8
3.702830882421263e-8
1.5258288299683482e-8
8.939239750171801e-9
6.621906418958308e-9
5.509374999362286e-9
4.2528743746616204e-9
1.398845827781971e-9
3.858894997272211e-10
4.164871817970206e-12
8.295421148710454e-11
6.726834501623199e-10
5.6368850298565184e-9
7.210939741667074e-9
4.781297747402987e-9
4.369230537504081e-9
4.573024259810517e-9
5.211713107497271e-9
2.4368083123964152e-8
5.891471011941648e-8
3.744946353875718e-8
3.318267134389537e-8
3.559666441369745e-8
4.2315169284438815e-8
5.454067718861526e-8
7.578234749295816e-8
1.1077502739855608e-7
1.5563610201512817e-7
1.8632489147278494e-7
1.8775230223209966e-7
1.436435367045841e-7
7.464607417906506e-8
6.197696177947258e-8
5.427345352737441e-8
4.075416256979004e-8
3.79780840767643e-8
2.538858253049353e-8
8.017712653080764e-9
2.6617043063617635e-9
3.517730767007442e-10
1.6567519471463202e-9
4.034626359769432e-9
1.9590684496420408e-9
8.801147548940288e-9
9.5846738287763e-9
1.0150786154865372e-8
1.1110411552557187e-8
1.2636275435757261e-8
1.4932822485327328e-8
6.448993617877633e-8
1.3020610378217677e-7
7.383237195010375e-8
6.493422434270687e-8
6.965952666485325e-8
8.446054350998518e-8
1.1375846485135818e-7
1.6251680083853947e-7
1.936989639036564e-7
1.702687266236358e-7
1.4834417048255578e-7
1.7577633392876002e-7
1.1038569101492047e-7
4.155935859652144e-8
2.0112358545931846e-8
1.3493815302785679e-8
1.0490612320464303e-8
8.89529840060058e-9
5.294719110282823e-9
1.740278544528466e-9
7.080558951804463e-10
5.47548727493726e-10
1.3527471402959716e-9
4.83596684763322e-9
2.4691749817045026e-8
1.66306848299479e-8
1.1618326330858676e-8
1.0890908295420887e-8
1.1761593704034768e-8
1.4010104706057486e-8
1.822107258133266e-8
6.379931360480472e-8
1.1471127187887878e-7
6.499336953630769e-8
5.786572363478144e-8
6.318316453647968e-8
7.842117588611843e-8
1.0911907680874209e-7
1.6603418570716732e-7
2.428727601239058e-7
2.866922666226518e-7
2.5194401270954607e-7
2.519654974156464e-7
1.2441530409523793e-7
8.894573058188231e-8
8.91930371437923e-8
7.640944155729376e-8
6.646815201888703e-8
5.665474545561804e-8
2.1124875771041676e-8
7.70219468353181e-9
2.822008494218781e-9
2.0672711029894004e-10
3.6588583264317754e-9
7.182664030690713e-9
8.401307496896393e-9
1.3772688266082807e-8
1.5226659878563112e-8
1.6635236121054996e-8
1.8668884047852216e-8
2.1673001376924922e-8
2.609563393704222e-8
1.1340521107623557e-7
1.9466493354631007e-7
1.1091593238822844e-7
1.012815496646592e-7
1.1363426688922895e-7
1.4678951302513402e-7
2.1339412630185548e-7
2.9457815139948143e-7
2.751913940434764e-7
2.3167939929325343e-7
2.239942583285177e-7
2.3130359145822372e-7
2.380578268972929e-7
8.263833695762144e-8
3.005844071017307e-8
1.6969376397793336e-8
1.2225266813386946e-8
9.70702550106432e-9
7.914520162319608e-9
2.9530262790361713e-9
9.73818013461878e-10
5.785653963737042e-10
1.3373664023911022e-9
4.673942777567641e-9
2.0411296368856784e-8
3.0355945247215476e-8
1.7621453621062002e-8
1.5531071020592673e-8
1.6276964401822166e-8
1.9008649177258948e-8
7.035978546832125e-8
1.5696509649313062e-7
9.56896706243243e-8
8.065443931560325e-8
8.26714553096597e-8
9.409679012969394e-8
1.1637546453343811e-7
1.5572026476347593e-7
2.2179735680304553e-7
3.166190354711354e-7
3.975153863229195e-7
2.7995175510512613e-7
2.7036836903449374e-7
1.4865029595588294e-7
1.2065417185134535e-7
1.2987182465349996e-7
1.333300161992791e-7
1.2659758049574418e-7
6.060711059931179e-8
2.3015064360627995e-8
9.760282174381733e-9
2.7968001357757874e-9
4.423553638792271e-9
2.063972838722211e-8
4.1272910755415646e-8
2.8868336931978715e-10
1.3622495440553658e-8
1.9607391605879385e-8
2.3758460943507778e-8
2.8029477775086874e-8
3.33110290150829e-8
1.399586303702211e-7
3.0394531171127834e-7
1.8164071587484597e-7
1.6943325941579116e-7
1.9309683693535833e-7
2.5265592340453623e-7
3.724169336665992e-7
5.279268862936615e-7
4.966973643650267e-7
4.088700745577583e-7
3.886790228754056e-7
3.820432828785815e-7
3.11767835995377e-7
8.878506668911143e-8
2.933499504809529e-8
1.5632008935068923e-8
1.1283010670117223e-8
8.893303244987592e-9
7.60088411921283e-9
3.576097737404384e-9
1.8720557629500147e-9
2.2179631847047983e-9
4.529318389689248e-9
1.1381459347282718e-8
4.0356514015296706e-8
6.863406721562097e-8
3.7003447270933425e-8
3.234909988989854e-8
3.4663291298230766e-8
4.2334879961140805e-8
5.779172763757469e-8
1.456928073599154e-7
2.8002251280805466e-7
1.5599135662851695e-7
1.2965065555431958e-7
1.325537592483577e-7
1.533172063337455e-7
1.9771837932169927e-7
2.8332051948481524e-7
4.35991791574239e-7
6.101664407089029e-7
2.9055553869179017e-7
4.0596709904990786e-7
2.7544034421178763e-7
1.9246899204779465e-7
1.8002699264374912e-7
2.114882146535239e-7
2.4262840153770183e-7
1.1328907860960806e-7
4.638481957334167e-8
2.3707067729256232e-8
1.2064497841229151e-8
2.305495762576016e-9
1.5318526512642214e-8
5.357025686970439e-8
1.1986032814552735e-8
1.1680416925001001e-8
2.6507284758539013e-8
3.610191812461249e-8
4.4227278514285324e-8
5.309504648115803e-8
6.417319543988706e-8
2.632082918369753e-7
4.356160743255682e-7
2.7299386215073506e-7
2.7132641043164374e-7
3.345116319141525e-7
4.891086616416037e-7
7.52084923584369e-7
7.271440357129184e-7
5.734724920841303e-7
5.483440357261459e-7
7.001280179317786e-7
4.910148481083559e-7
3.42043802255189e-7
1.8605297115778856e-7
4.747920186741423e-8
1.3345766078322232e-8
7.016926081430028e-9
5.4726595715151186e-9
3.909702543529151e-9
3.5187354008648314e-9
2.3793317053051386e-9
2.217807714612162e-9
3.625511665788217e-9
7.882063814867949e-9
2.125746141633387e-8
1.0764451824551877e-7
5.7281762874457796e-8
4.0327607144378896e-8
3.9674859908802925e-8
4.612675322810606e-8
1.276630117035213e-7
3.1134509083839826e-7
2.233615494431337e-7
1.7486792435724694e-7
1.6707575930689328e-7
1.7716618352030173e-7
2.0349780656352096e-7
2.5415299977889614e-7
3.5072396756869554e-7
5.34953897969156e-7
4.519182726455441e-7
2.26800987680017e-7
7.393610497209895e-8
2.8375649558499203e-9
5.538901362180986e-8
1.833696579086697e-7
3.974247195481719e-7
2.4686062353874854e-7
1.265621241844329e-7
7.869070448445354e-8
4.458442501253272e-8
2.34540192806804e-8
5.28770870214191e-9
3.144706069631021e-8
2.5157102581609357e-8
1.924109651904938e-8
9.021026167254575e-9
1.0066089478682255e-8
3.7037620003680155e-8
6.503356965974303e-8
9.174919660803361e-8
3.045547467402996e-7
6.109681170963826e-7
4.3522710149307104e-7
4.742954181910667e-7
6.435246690228906e-7
1.0413655543181298e-6
1.2749531574598644e-6
9.460954918338321e-7
8.336682285281181e-7
1.0383467561205822e-6
2.4101049326566116e-6
1.0064400882335481e-6
2.575929446265768e-7
5.614849901792217e-8
1.5795382389483083e-8
4.495036888203481e-9
3.643863906109584e-10
2.2377408467316038e-10
4.704291549920981e-10
5.0347537116924796e-11
8.801695206839467e-10
6.323098985961761e-9
4.136726730514739e-9
5.4372392345434754e-9
1.2685531818878889e-8
3.773964074111194e-8
2.1794057063532583e-7
7.901430447905118e-8
6.204426867605083e-8
6.468376263959946e-8
7.097845105386617e-8
1.4383533698808777e-7
3.841675063259973e-7
3.4116424780783763e-7
2.547360117968654e-7
2.3467550898932092e-7
2.4820152406154015e-7
3.0063950661765847e-7
4.4793020844901203e-7
7.448106126903419e-7
1.4352964182541694e-7
2.612883302372535e-7
2.1655742322792148e-7
2.2906477119979721e-7
3.097742985093865e-7
4.685708280341985e-7
4.019821683164235e-7
2.883510424007298e-7
2.854840114853398e-7
8.404714769786264e-8
4.0960767427215295e-8
1.481739484645224e-7
9.698663545259e-8
2.3003520063120804e-8
9.456089442150772e-8
1.9105889734527396e-7
1.8354838566427104e-8
3.825321520161251e-10
8.880690163580641e-10
7.629222604052238e-10
1.501926350388459e-10
1.4579092864558803e-11
1.7043552455961068e-11
5.439911578409886e-12
1.1488431369170218e-13
2.85469491863282e-12
5.041403546714262e-12
7.433729777168655e-12
1.0480203382955839e-11
1.4592095255748942e-11
2.0277293848036067e-11
2.8260479586453893e-11
3.964727451127461e-11
8.759352713044411e-11
3.0654568273962894e-10
3.227576124556268e-10
9.690086600303329e-11
7.220085579579487e-12
4.813360360229901e-11
9.766018491260642e-11
1.5464493054955808e-10
2.304161053641333e-10
3.394491503646387e-10
5.042155780865554e-10
7.62847619651147e-10
1.1832464480378553e-9
1.8891297535594723e-9
3.100190921724968e-9
5.141580433695919e-9
8.180312487802024e-9
1.144246892454526e-8
1.2770862546228285e-8
1.2410959006628266e-8
1.2940583498711621e-8
1.2480440556596048e-8
1.1433008094186814e-8
1.020750660559804e-8
9.03485142190132e-9
7.990106881031485e-9
7.0417558379341085e-9
6.066900463828455e-9
4.791432139341531e-9
2.5540830497667174e-9
2.4003040197489765e-9
3.05111520641433e-8
2.5460867195806307e-9
1.015738950888395e-9
5.751931790533998e-12
1.3025704155714685e-13
1.285595226208139e-13
6.001401163001624e-14
7.716576591881774e-14
3.178177243474745e-14
0.
0.
0.
0.
0.
0.
0.
2.722737947121979e-14
3.7468510021864883e-14
5.163131190086299e-14
1.2489050392470415e-12
9.87154669885159e-13
1.1271145857924202e-12
1.3841094559820807e-12
1.7385258222168273e-12
2.2038123956246466e-12
2.8069801227442747e-12
3.5859482082719595e-12
4.590259697620662e-12
5.8826815361064945e-12
7.540566144805475e-12
1.716050852364652e-11
5.252882695177924e-11
1.2386632062629686e-11
2.314376252599694e-12
3.702655180389849e-12
8.911484300589888e-12
1.5010180797448154e-11
2.287632290790513e-11
3.3128219377037743e-11
4.6019663235219605e-11
6.12535840935303e-11
7.812983351123321e-11
9.609137362403208e-11
1.1517063113937105e-10
1.3598439855923538e-10
1.594974628555145e-10
1.8685598376094888e-10
2.1936220038696102e-10
2.585479788415564e-10
3.0631435490146057e-10
7.168944625062495e-10
5.3291874863616424e-9
1.0973379424164095e-8
1.0705931352163657e-8
1.0730055621095268e-8
1.1542303359870912e-8
1.28260476064934e-8
1.4424951219493478e-8
1.627013150251697e-8
1.8327859873688613e-8
2.0569690723297066e-8
1.759013899163278e-8
1.5720616561162996e-8
1.5583884624908918e-8
1.3136819008275412e-8
5.099405303528395e-9
1.868263620582507e-9
9.462838919535333e-10
7.670398361720988e-10
1.152043518516901e-9
2.8196497450307003e-9
1.0497724116550705e-8
1.365007542905084e-8
8.615847512589755e-9
7.624833430000774e-9
7.994800087538205e-9
9.422656579744353e-9
1.229706640486254e-8
1.783039227114675e-8
2.9137976405356248e-8
5.162885730016572e-8
3.6287507879142754e-8
1.4759791853524554e-8
4.622032878669607e-9
5.353579044855313e-9
1.065388309136938e-8
2.445744390688959e-8
4.617670824763732e-8
5.613114957665625e-8
7.05317762372591e-8
7.434445704751835e-8
1.334525899021173e-8
2.2185706219815753e-8
6.906544952873548e-8
7.849748646243072e-8
3.955021715665847e-8
2.9745743221998876e-8
2.219136241372014e-8
1.5016556627649216e-8
1.3388762668965542e-8
9.017544616316547e-9
2.159530945287244e-9
2.0001857270160374e-10
9.309894195846463e-10
2.59028092273759e-9
5.651110754045291e-9
2.7698370012311424e-9
2.240213551856804e-9
3.0141237332167352e-9
3.4376897065037674e-9
3.913481806643276e-9
1.479055457453087e-8
4.545638409897633e-8
3.465455477184799e-8
2.870208574372917e-8
2.8469043766205443e-8
3.077211567282517e-8
3.5135817415401675e-8
4.195299979433583e-8
5.206047354505778e-8
6.604905727221171e-8
8.13321748173696e-8
8.857335873949831e-8
5.039139848078237e-8
2.2850842413880858e-8
1.213498026748331e-8
8.471552008338522e-9
6.811756890344512e-9
5.826345412399516e-9
2.9270569479172426e-9
9.4516857769053e-10
3.578492489011295e-10
2.0485014967093402e-10
5.053799734754186e-10
2.111238401939295e-9
1.1319234379348335e-8
7.775868080105185e-9
5.528577887959751e-9
5.183004840560644e-9
5.560616668656954e-9
6.553888246592308e-9
8.410481307935776e-9
3.280908862421237e-8
5.889077219439287e-8
3.492835177097339e-8
3.280318962697e-8
3.771120758057111e-8
4.9493673532851074e-8
7.316063232225385e-8
1.1601423117114801e-7
1.6081592971335226e-7
1.7530412915556253e-7
1.6247012329012066e-7
1.7968883113146948e-7
9.426725178081775e-8
6.155494466651465e-8
5.6086139288347655e-8
4.31238248734452e-8
3.55183275137259e-8
3.3546658462525755e-8
1.427444345344757e-8
4.644173932157546e-9
1.5321908041809305e-9
1.841227822610462e-10
1.8416579707039475e-9
2.5079294140402526e-9
9.336522304356465e-9
1.009828844711789e-8
9.9754557492948e-9
1.0460042667149812e-8
1.1538781588716477e-8
1.3312470422529313e-8
1.603410493531895e-8
6.848868569517099e-8
1.214594683732561e-7
6.74121840511337e-8
5.9508695387790827e-8
6.432718007710192e-8
7.921455630631836e-8
1.0912652127405226e-7
1.5422363998051245e-7
1.63801445982834e-7
1.3792678461440922e-7
1.2411816704210807e-7
1.421548444811821e-7
1.1390008416260422e-7
4.375904411513107e-8
1.9330329157541167e-8
1.228860131582716e-8
9.364162197478625e-9
7.822203473666155e-9
5.364259202382835e-9
1.7217953156473812e-9
5.799437595689172e-10
2.615096311384642e-10
6.409789136173691e-10
2.855485603332603e-9
1.54107719971777e-8
1.3730025986255684e-8
9.199784771386261e-9
8.468382589264176e-9
8.998695847014642e-9
1.05127933371135e-8
1.3323998086085868e-8
5.2175874835461706e-8
1.0053738953612035e-7
5.7840941720360665e-8
5.1350406680892375e-8
5.576901813766165e-8
6.844509679488424e-8
9.34991272297494e-8
1.3980891357301883e-7
2.0783404091395844e-7
2.573341606672339e-7
2.510263351839978e-7
2.1245373241114872e-7
1.0614825856032242e-7
8.094880966457978e-8
7.931060220160689e-8
6.434816368155941e-8
5.7546611187729365e-8
4.662963484088461e-8
1.671263519346066e-8
6.149574473306858e-9
2.2624269865036317e-9
1.6698009953606596e-10
2.6440194937843866e-9
2.9895743905428013e-9
1.3147632167147615e-8
1.425354450870437e-8
1.4719734747703538e-8
1.5766069984118377e-8
1.7606554019925908e-8
2.0481914661639653e-8
8.29430355816047e-8
1.6217841626787267e-7
9.30511606287514e-8
8.349378462318156e-8
9.143066193442009e-8
1.1378460207328548e-7
1.5823147229316975e-7
2.2820335850508336e-7
2.5140790400528323e-7
2.1303973212085677e-7
1.910003595545294e-7
1.971403347747004e-7
1.8873205227098188e-7
2.164509014792959e-7
7.746901738323116e-8
2.4758392503078634e-8
1.3179271751325153e-8
9.224834435006978e-9
7.040440432131315e-9
5.391237723857365e-9
1.5349581118522893e-9
3.930919196084159e-11
3.651191591705384e-10
1.442195005259391e-10
3.0456335332270232e-9
2.163138163277344e-8
1.5551673993615133e-8
1.0929032144161127e-8
1.0308858481128388e-8
1.1091356485677228e-8
1.3009347298983907e-8
5.821886485483636e-8
1.4113024961765033e-7
9.306053590801884e-8
7.719404231946466e-8
7.777944314412255e-8
8.64037646747872e-8
1.0306196684583898e-7
1.3133890795984677e-7
1.7767053656743522e-7
2.484196270993442e-7
3.353781915303625e-7
1.6469096894214389e-7
1.1541788274327929e-7
1.1518799973348026e-7
1.1295699576448604e-7
1.0295361831942958e-7
9.143286758158646e-8
3.825795695487197e-8
1.522180723769143e-8
7.139838074241113e-9
3.352588379514194e-9
8.125357617058778e-10
2.4619159417159534e-10
2.124096516114107e-8
2.5211293703743382e-8
2.4755382298016848e-8
2.5801652113604648e-8
2.8185921040624554e-8
3.218702629592186e-8
3.839936956783621e-8
4.7961158206343234e-8
1.8912635705941343e-7
2.286025998899001e-7
1.3398952161736807e-7
1.2757888354330745e-7
1.5142017823917804e-7
2.1261054174738852e-7
3.2095356754819993e-7
3.3249917532535697e-7
2.705771571827968e-7
2.569874317121149e-7
2.997928133257233e-7
2.4089232725804976e-7
2.6272032111188057e-7
1.951647695891759e-7
5.2035477717698645e-8
2.0304968261123617e-8
1.2351113746213994e-8
9.1386354557898e-9
7.256540408645322e-9
4.619021546768554e-9
1.0882852019146569e-9
1.0981731833763648e-10
2.362813194124635e-10
2.019191555166059e-9
9.37149711063522e-9
4.3234902829061864e-8
1.8880996149945353e-8
1.5002516875056665e-8
1.4924509883349838e-8
1.6715404729052737e-8
2.0420537948801682e-8
8.357865790470282e-8
1.9092563294620421e-7
1.1884944118504761e-7
9.808377323098597e-8
9.87032456716919e-8
1.1017724585773184e-7
1.3326243809747496e-7
1.7400722940849534e-7
2.4289841681300447e-7
3.479710289461283e-7
4.5181605210681573e-7
2.2799224190243244e-7
1.459618354998502e-7
1.380216296346306e-7
1.4754981191081611e-7
1.428768041438778e-7
1.2786915523894278e-7
5.559224847346098e-8
2.270946788026022e-8
1.0747359748661104e-8
4.9121341152652536e-9
4.099860526506659e-10
4.623387833827827e-9
2.8060808812707464e-9
2.075283477693308e-8
2.613395592486595e-8
2.9497166986566017e-8
3.310616730030062e-8
3.800623638179829e-8
4.5022659552141265e-8
1.795093897713945e-7
2.9076466579918265e-7
1.725763226578107e-7
1.6382102716715818e-7
1.917204952876902e-7
2.61714634662267e-7
3.9872313649041255e-7
4.874996463793749e-7
4.0247027593131815e-7
3.5235321172664225e-7
3.768901412161208e-7
5.21388248071701e-7
3.5978654761642515e-7
3.0222962870417576e-7
2.0618623137702422e-7
5.75907171393815e-8
1.53583029505398e-8
7.58594860964044e-9
5.44369526977592e-9
3.7114032275797476e-9
2.145007254493434e-9
5.120165285320863e-11
3.9664808395679426e-10
3.073946815582449e-10
2.730692543523886e-9
1.212901196693964e-8
4.9966579788018555e-8
2.0945725399585016e-8
1.701706749744524e-8
1.7250023195765374e-8
1.96827853765759e-8
8.192625671394994e-8
2.12179873233891e-7
1.7326489919651184e-7
1.367260268970489e-7
1.3055418092944696e-7
1.3675394400966376e-7
1.5206537960219953e-7
1.7850194224119646e-7
2.2177563951812876e-7
2.925728927475153e-7
4.055107685560548e-7
2.3731896548493265e-7
1.914013495424631e-7
2.0062692650210325e-7
2.413741729141124e-7
2.549994255375352e-7
1.20219226103454e-7
5.187678391301368e-8
2.741576587780882e-8
1.6064814146848185e-8
9.34349630395175e-9
3.8939332627983835e-9
2.5127799216028615e-9
1.8049319998956768e-8
3.061542627576213e-8
4.015007847181221e-8
4.768649401656292e-8
5.554999888930467e-8
6.552813833586147e-8
7.930084767004048e-8
9.918220297381145e-8
3.984139384993605e-7
4.0364766118913455e-7
2.582714263190684e-7
2.6412819750210567e-7
3.422921711033264e-7
5.321871562245339e-7
6.966398876287639e-7
5.495367564096946e-7
4.774314152230767e-7
5.441583444207598e-7
8.93514529616027e-7
5.530027669908666e-7
3.993119575263319e-7
2.6641544253692514e-7
1.2420740619560147e-7
2.701882216710478e-8
9.08980060693466e-9
5.632412636468926e-9
4.344598727810485e-9
2.8121229636217164e-9
1.631146121719536e-9
5.520348333028069e-10
9.652618147341456e-10
2.7965662526252066e-9
8.454581128791655e-9
3.583487570439243e-8
5.053496020885447e-8
2.8367099737421633e-8
2.5407632547597533e-8
2.7410541659991462e-8
3.318972215202774e-8
1.1642225413529912e-7
2.9205310032657916e-7
2.2101220865186373e-7
1.7225257324199224e-7
1.6370079973956337e-7
1.7212448710814544e-7
1.9477368974440628e-7
2.373784690159017e-7
3.155812055043914e-7
4.6511894156931794e-7
5.697193939989645e-7
4.930789669179168e-7
3.125498718373948e-7
2.5024946892442374e-7
2.821502333894127e-7
3.589681368956461e-7
1.8450691830563177e-7
7.757025647372748e-8
4.2760734301724143e-8
2.7172947910696388e-8
1.6835533263957753e-8
5.719299530867699e-9
1.741999649392423e-8
4.539911204844697e-9
1.4662547031796758e-8
3.4416229804078026e-8
5.078735966672761e-8
6.45572170382989e-8
7.861471055577891e-8
9.548044850985952e-8
3.625433494254102e-7
5.146508673224484e-7
3.38428306428891e-7
3.4957408596032384e-7
4.5193285157088736e-7
6.996530055400919e-7
9.746606655875492e-7
7.809727278207203e-7
6.46202823389178e-7
6.982250694488496e-7
1.1234275960853816e-6
4.4310965243818834e-6
1.975897335894959e-6
8.945265837893793e-7
2.4608090013416226e-7
5.496109724057784e-8
1.7438289232054503e-8
5.257969334251384e-9
9.618989726423694e-10
3.5998507279423955e-10
3.0748673836518086e-11
4.1189709347293314e-11
6.180879162225987e-10
1.4794900325721967e-9
1.688672848776463e-9
4.133015525572263e-9
1.3529680144805135e-8
9.102776452010928e-8
3.559294722426371e-8
2.5811523107082372e-8
2.6296222462700457e-8
6.879451367649088e-8
2.0985975297500562e-7
2.93852150052786e-7
2.341265959699375e-7
2.088752647584819e-7
2.075508494743905e-7
2.2354806498731116e-7
2.640845980584242e-7
3.6797768689211465e-7
6.141432431881908e-7
8.145545400028712e-8
9.932543184236957e-8
2.0922417890659064e-7
4.882130301980319e-7
5.387641328415192e-7
3.206090550969514e-7
2.066048211694297e-7
1.2901544951475702e-7
8.641437396628198e-8
7.75928172701717e-8
9.217608418553691e-8
1.09801225360429e-8
1.2855214852070047e-9
2.0471667926905067e-9
1.4421716762234861e-8
3.6793005009493025e-8
6.68161789287167e-8
9.931343422022286e-8
1.3308838378320896e-7
1.7096035943301547e-7
2.1718437617670376e-7
8.997811969124996e-7
7.126127935512351e-7
5.60182444170056e-7
6.710942370453169e-7
1.0516335487293519e-6
1.5072275180823473e-6
1.0951106539560322e-6
9.154179584214485e-7
1.1245874255814377e-6
2.735920262982519e-6
0.000022017084275061718
0.00001831801000485365
8.467453692717245e-6
1.8674676530014702e-6
2.507060524551636e-7
3.415299102660334e-8
4.89402053358915e-9
7.94838525333737e-11
1.0565077044363632e-9
5.340007684743612e-10
1.6603270746022454e-10
1.5093482997124405e-10
2.4708103145818694e-10
1.5660686373071967e-9
7.952735634467801e-10
8.037456126365373e-10
2.2428896263579503e-9
1.5446837380292035e-8
1.425478529816189e-7
3.915812758922059e-8
3.2092225079516875e-8
3.543273930293201e-8
1.1913991029414369e-7
2.617446125786907e-7
2.6139006286929107e-7
2.3467554923779726e-7
2.3056386810272866e-7
2.5653617303983753e-7
3.4872955362725595e-7
2.993498462451999e-7
2.213719976637629e-8
2.010646690816127e-7
2.2955832503769242e-7
3.3283642185595606e-7
3.3646402969190065e-7
2.737766916920051e-7
3.8776635802947236e-7
5.917790467947023e-8
3.4251304960746456e-8
1.2667334579089604e-7
4.1598996166321874e-8
9.129412627516928e-9
4.4074017879186286e-7
1.0009583515985601e-7
1.5406226372858115e-8
4.334448974071378e-10
1.1395789700810462e-10
2.0199502492612552e-10
1.2302972840267624e-10
3.171794855667803e-11
4.940689376030211e-11
6.297980242512682e-12
2.3393311389032034e-13
3.1163180569623868e-12
5.327106752684138e-12
7.752786750871815e-12
1.086826843392405e-11
1.50969608006743e-11
2.0965254173976384e-11
2.9232781721042795e-11
4.1070304472582644e-11
5.836584136552191e-11
8.431460486105606e-11
1.3130209998448672e-10
5.869521180394977e-10
4.0760037630484597e-10
1.4314368110523232e-10
6.5974534449352485e-12
9.826850872229936e-11
2.074172777337281e-10
3.46514701262747e-10
5.466360995942752e-10
8.566206240433851e-10
1.3618700970274022e-9
2.2163567770982923e-9
3.681239661658769e-9
6.069887263891948e-9
9.265287471044144e-9
1.1963820265593223e-8
1.1090664168166811e-8
7.296075575063416e-9
7.880580522678537e-8
8.547967785412305e-8
4.376813580229967e-8
5.933628436141112e-9
4.1016812297609735e-9
7.069265804808002e-10
2.1420145756772298e-12
9.934199461386563e-14
1.8516288474534666e-13
1.287276937684806e-13
8.089632621987793e-14
1.0234137298897115e-13
6.119263573187641e-14
0.
0.
0.
0.
2.6221961245861844e-14
3.658641910267551e-14
5.059258046496279e-14
6.986579522334547e-14
9.656143365586026e-14
1.3366813728696054e-13
1.8539098289928484e-13
2.5768791688858063e-13
3.5904047508120463e-13
5.015782330260833e-13
7.027299349613906e-13
9.876610167479128e-13
1.3928920413272341e-12
1.971688863173817e-12
2.8020953401543673e-12
2.4642260035851272e-11
2.4493323934215968e-11
2.9742251739626724e-11
3.669011660174623e-11
4.411413685932218e-11
5.04737080374648e-11
5.296302331207528e-11
4.668361909987869e-11
2.383112350828831e-11
2.699535513059746e-11
1.2098642212169407e-10
1.470061870269612e-10
2.3006013657265492e-10
6.319561594550957e-10
3.5968388236647144e-9
2.605669845224318e-10
5.370917899198358e-11
1.4097122670689682e-10
1.9355906695604043e-10
2.4033094521854247e-10
2.89631256775179e-10
3.4600506261560956e-10
4.1342043695769686e-10
4.96423306673648e-10
6.010363454899787e-10
7.359449600229416e-10
9.144436334671057e-10
1.1579556949809063e-9
1.5028686597994484e-9
2.0148706253224713e-9
2.822045282622631e-9
2.1914080797307646e-8
4.734597543914163e-8
2.8298496766931045e-8
2.628274392721376e-8
2.9922472556608597e-8
3.857942089093741e-8
5.548331402293951e-8
8.681165837145149e-8
1.2861314450585756e-7
1.5057699018296714e-7
1.5130074773139002e-7
1.4212202447814712e-7
7.168790995161338e-8
5.1273508331051394e-8
4.4250137507154436e-8
3.289682709448859e-8
2.8547902471389645e-8
2.5563858246060485e-8
9.78723170988482e-9
3.3045336787073043e-9
1.1494447336541786e-9
2.91179261579089e-11
8.827783065339475e-10
4.1501651117030877e-10
1.3358399004804092e-8
1.0147013151359784e-8
9.371476701333835e-9
9.636014586859982e-9
1.0595964661998733e-8
1.2291763493051919e-8
4.782712852175966e-8
9.24245742480192e-8
5.168751804086772e-8
4.480688638441961e-8
4.7304741708036256e-8
5.629835765694556e-8
7.418835624749173e-8
1.0389650794656703e-7
1.2437753813788259e-7
1.0986609142481754e-7
9.397352064345065e-8
8.816651988892335e-8
9.52910355814827e-8
9.393923428139172e-8
3.547554111944746e-8
1.4117094345745561e-8
8.60675399511631e-9
6.395755497262859e-9
5.211674158766826e-9
3.3992490334036454e-9
8.496077199802117e-10
2.360184473006443e-11
3.5258707532246377e-10
2.948990236492285e-10
1.2180364267867074e-9
1.146207451303711e-8
5.97817618646705e-9
4.759757647501492e-9
4.6716020818178945e-9
5.084111140893876e-9
5.9448511892821416e-9
2.9541664670100923e-8
7.268046849165784e-8
4.688879564007355e-8
4.056819848627322e-8
4.256562402397485e-8
4.9366616790341116e-8
6.178093082411737e-8
8.298589158516715e-8
1.1794358225163931e-7
1.6759022136346527e-7
2.1415128770980996e-7
1.1176442054241716e-7
7.158095472637942e-8
6.474261074030655e-8
5.3921575122491305e-8
4.4845066258232185e-8
4.341455325587107e-8
2.26312224796662e-8
7.92721620883825e-9
3.357679748015049e-9
1.5187886659549205e-9
5.912155009270066e-10
1.2757229513559322e-9
1.320085630603841e-8
2.0312390184733742e-8
1.5689211723554896e-8
1.496187211541007e-8
1.5760155650256973e-8
1.7765565324910684e-8
2.1209920146009862e-8
2.6787273120071332e-8
9.807353820383759e-8
1.235336948639056e-7
6.854854129248149e-8
6.210424306100328e-8
6.965204107501584e-8
9.112131584078623e-8
1.3286861658839168e-7
1.5917861102075463e-7
1.3320084608141228e-7
1.1658447646146912e-7
1.1701308545906162e-7
1.1049315522124439e-7
1.3288467358707723e-7
7.249853275892175e-8
2.5499495045370987e-8
1.301961649544429e-8
9.065116089977613e-9
7.1295772912826166e-9
5.969247332312796e-9
2.422967467638627e-9
5.841112636561946e-10
4.063623926576827e-11
2.0473298277141037e-10
6.064665377820573e-10
5.5124343003402495e-9
1.2575407950305248e-8
7.305993137587215e-9
6.4136444269374216e-9
6.593472061843884e-9
7.4326011133375e-9
9.00138986801865e-9
4.1823448827503015e-8
9.366651389950456e-8
5.666504441919303e-8
4.9214474474098395e-8
5.2039911566738286e-8
6.132375832189963e-8
7.891152148170959e-8
1.1020359976162177e-7
1.6177001256516078e-7
2.2451987727224616e-7
2.61025409835804e-7
1.5502946999228307e-7
8.832855891602789e-8
7.713582538594574e-8
6.923995769955938e-8
5.544341684403436e-8
5.301032854405024e-8
3.32567118330078e-8
1.1473547667275859e-8
4.5834141083151695e-9
1.8561981545863849e-9
1.9565961423049382e-10
5.718808463028191e-10
6.390824273956768e-9
2.0071841383848238e-8
1.6556282807977304e-8
1.6101365553621992e-8
1.6998950497756416e-8
1.9034234618936668e-8
2.2423609576499055e-8
8.716298525521176e-8
1.484443705519323e-7
8.375891086696757e-8
7.53174119753597e-8
8.295459377013054e-8
1.0457245045887734e-7
1.4796309297112553e-7
2.0785752811772844e-7
2.072259422761129e-7
1.741155398424225e-7
1.622675383608923e-7
1.7314387382919737e-7
1.5511401634471234e-7
1.891754170276665e-7
9.554671122752611e-8
2.810436749276692e-8
1.3704683982126746e-8
9.27972824186318e-9
6.997394463752584e-9
5.504337459124365e-9
1.7770438079061107e-9
1.5982495230424684e-11
6.047879216065885e-10
5.693460743686144e-10
1.1556526849667907e-9
1.2657360623310854e-8
1.2375137259499284e-8
8.584400099257863e-9
8.046580651248955e-9
8.56567280070924e-9
9.880779025139159e-9
4.7181221121440164e-8
1.1989394719044733e-7
8.299961636733084e-8
6.899855873484456e-8
6.949961170117812e-8
7.68740091203997e-8
9.072399831161987e-8
1.1352761936151386e-7
1.4990198334185663e-7
2.0493780460197529e-7
2.766257375918389e-7
1.3885518394377728e-7
1.0358706505139957e-7
1.0283145550948785e-7
9.222253845088023e-8
8.325680844304263e-8
7.219960197703991e-8
2.9116682695445588e-8
1.155860162704808e-8
5.507624200906115e-9
2.7832925589520685e-9
1.4064215098017532e-9
3.577957966243659e-9
3.1970933676802186e-8
2.748188805662143e-8
2.4391287259405083e-8
2.4548945683383686e-8
2.6543063782575092e-8
3.035869348469923e-8
3.6561904181184936e-8
4.642088122028066e-8
1.7148595777398015e-7
1.9636806626962052e-7
1.1362499275113502e-7
1.0708862261674279e-7
1.2584346377508362e-7
1.7489200501450795e-7
2.6188049688803745e-7
2.730694103460004e-7
2.2366889465490174e-7
2.1191041733404737e-7
2.3866476774500463e-7
1.9817502324275963e-7
2.231524888013785e-7
1.7483838044892735e-7
5.067918851882981e-8
2.0799355968131862e-8
1.2968112819431259e-8
9.621033249911252e-9
7.795233320782656e-9
4.561452597704021e-9
1.0099617037736244e-9
5.203818210799669e-11
2.06115548675607e-10
1.047729149534766e-9
7.191141924817055e-9
3.093615493227871e-8
1.4510605424150013e-8
1.18810087269536e-8
1.1899892647370646e-8
1.3272353571578215e-8
1.6019921522335167e-8
7.028909891097717e-8
1.626285841721494e-7
1.0125351920196467e-7
8.459395700968975e-8
8.604614262131006e-8
9.698258859346518e-8
1.1829061388960389e-7
1.5543513287134702e-7
2.173462127309906e-7
3.084027265892381e-7
3.9925318990108403e-7
2.0002473560335725e-7
1.2736388618617973e-7
1.205977163942126e-7
1.1914172021400311e-7
1.0438811249322638e-7
9.736110721378696e-8
4.579868428961869e-8
1.7564214026950818e-8
7.908559967660392e-9
3.5185276029999536e-9
4.886954233416998e-10
1.4782903454559933e-9
1.2645796244559636e-8
2.4859518213591736e-8
2.5080151785020804e-8
2.628582763441449e-8
2.8668204968827945e-8
3.2580862063252756e-8
3.859382453207382e-8
1.515744295027773e-7
2.4456936589168736e-7
1.4220703011549535e-7
1.324824502705522e-7
1.518447223355777e-7
2.0171860504423363e-7
3.009052809582611e-7
3.9265774828286004e-7
3.4087011123810566e-7
2.926350090856142e-7
2.9741876682444046e-7
3.6757010734142095e-7
2.7788829932302473e-7
2.787935422986616e-7
2.084590193109562e-7
5.0430515475666497e-8
1.7201517077744796e-8
9.833863606422732e-9
7.108060088636091e-9
5.2412637365745966e-9
2.700686853087439e-9
2.9952372659733527e-11
6.633272143983352e-10
2.6686267972830627e-10
2.0605932372450028e-9
1.3060575209918414e-8
3.0401122127677916e-8
1.6219735096727097e-8
1.4104461387118265e-8
1.460161890218586e-8
1.669701513448e-8
7.382273634768109e-8
1.9149876806154093e-7
1.4615589048317345e-7
1.1747223829445192e-7
1.142676794105491e-7
1.21724996708116e-7
1.375311209569939e-7
1.6371671609104134e-7
2.0510510097960943e-7
2.6897885720528066e-7
3.6216011086187274e-7
1.98317461378568e-7
1.6063001790875903e-7
1.6838930708115639e-7
1.763660390651525e-7
1.7467127607663963e-7
1.0501798476574133e-7
4.20246044937962e-8
1.993148567740149e-8
1.076752104866932e-8
5.9399778833647595e-9
2.9243534577789835e-9
6.4813251908711766e-9
3.210411383660752e-8
3.4356139735799576e-8
3.746092692947142e-8
4.110188942866005e-8
4.621754300553705e-8
5.374685520189839e-8
6.492468139766232e-8
8.180872168594681e-8
3.1487122437352354e-7
3.344470795648169e-7
2.0517241210890058e-7
2.0292525985802218e-7
2.524519157459138e-7
3.7582532307008126e-7
5.394272983904926e-7
4.670519175476052e-7
3.900760604931189e-7
4.0718741879410476e-7
5.487323969856358e-7
3.8361963226357704e-7
3.36487477040552e-7
3.094079171455506e-7
1.0158800197430452e-7
2.6902700911984148e-8
1.2570153381489215e-8
8.681835612339293e-9
6.670509298838127e-9
5.1093813399467384e-9
1.5826312705231816e-9
1.845635571960056e-10
3.854367279543292e-10
2.299071361777488e-9
9.21820713198547e-9
5.4503602645840376e-8
3.2140065653589766e-8
2.2467707668188034e-8
2.138436874168073e-8
2.3475400486499774e-8
2.8372553851635743e-8
1.1021118802621105e-7
2.694261098864951e-7
1.8357834767447502e-7
1.4700219044203133e-7
1.4337215867156376e-7
1.5437675877278088e-7
1.7867479122594113e-7
2.2164219513898068e-7
2.947901537956688e-7
4.164389357195391e-7
5.715819038738342e-7
3.0988943159700743e-7
2.1011569285887237e-7
1.9457268151364076e-7
2.1155945601472814e-7
2.3364901944510106e-7
1.570358095173896e-7
6.250768742951273e-8
3.0257504431289456e-8
1.6574678569904027e-8
8.74213913637553e-9
2.0896028968242497e-9
6.5619663312650146e-9
5.432143273338165e-9
2.4094846508448992e-8
3.615468696568679e-8
4.455082549109648e-8
5.2204795699660716e-8
6.124548359174428e-8
7.328987746404672e-8
2.811650027452672e-7
4.267239001030651e-7
2.644001015442328e-7
2.604186424199898e-7
3.179592359097991e-7
4.590588111937993e-7
7.018900909971051e-7
6.943259321175951e-7
5.48359416668823e-7
5.166051269172064e-7
6.330341701991401e-7
1.1676783423554274e-6
6.649218024590628e-7
4.219587055351652e-7
2.158127247571664e-7
9.232057516803821e-8
1.986126531811804e-8
5.611802207902839e-9
3.246941271309583e-9
2.3263691135341123e-9
9.22133719449104e-10
6.840113227795892e-11
8.4055926795226e-11
7.906770897160412e-10
2.8444857604711965e-9
9.571234653466373e-9
5.304683001215551e-8
3.812705558669447e-8
2.5038726294862905e-8
2.371139393741777e-8
2.6355580170577867e-8
9.299360161855596e-8
2.588027018240395e-7
2.5855882411458823e-7
2.006152177233642e-7
1.8588960546284813e-7
1.8945827297526742e-7
2.0528990646940092e-7
2.3617270834344841e-7
2.947651822924365e-7
4.269993155627439e-7
6.654487770484874e-7
5.162516381509709e-7
3.3019147691786086e-7
2.9292828787279995e-7
3.7409788028031256e-7
3.1340540682786645e-7
1.3220995599857367e-7
6.568161656391564e-8
4.1649949162500914e-8
2.980486086037437e-8
2.2423021766160434e-8
1.7702952827196512e-8
6.3888057694546795e-9
1.4038204203802189e-8
3.105419570781231e-8
5.079183732062387e-8
6.894485470680044e-8
8.619424597665225e-8
1.0533285721948396e-7
1.2932844431165315e-7
1.616195235796125e-7
6.333908994152065e-7
5.921710349776251e-7
4.109372046300444e-7
4.455771764476794e-7
6.192928329505279e-7
9.996455745127093e-7
1.0047437609573435e-6
7.51652765058943e-7
7.185700322856818e-7
9.865633088651551e-7
2.6135409301089446e-6
1.3050278128991234e-6
6.987284268519326e-7
3.050677233713526e-7
9.934093163183358e-8
3.775318050100674e-8
7.834022340920646e-9
2.4498972772407235e-9
1.6299873479168152e-9
9.241838759508157e-10
5.487817394892293e-10
1.6154131192896452e-9
2.228967539762489e-9
3.0202476467911206e-9
6.732516789225154e-9
2.0053999987537312e-8
1.2442405787350717e-7
5.0824882208089395e-8
3.710841539905641e-8
3.7322179733907094e-8
4.367546664062082e-8
1.1702690580758634e-7
3.3253559180977856e-7
3.315090021444061e-7
2.530813121494368e-7
2.3216209104550875e-7
2.3749755443711204e-7
2.646381242669871e-7
3.2923130176907055e-7
5.06602178564891e-7
5.679631007008039e-7
1.3502015556381794e-8
2.2481575262526966e-8
6.949585048778768e-8
1.9879595627926256e-7
4.64758114345205e-7
3.8036486752270633e-7
1.9573224882388666e-7
1.231430315028058e-7
7.761065902006135e-8
4.885471957441165e-8
3.668061342225798e-8
1.060309056124528e-8
8.473205749307194e-9
4.752782322068715e-9
5.294442672998841e-9
2.339133633660739e-8
5.10402038435886e-8
8.478540858802298e-8
1.203410735461153e-7
1.5821483863165567e-7
5.755145738094583e-7
7.163500608666146e-7
5.365328052757459e-7
6.133920139379925e-7
8.96126237182013e-7
1.447652306345889e-6
1.255552033201692e-6
9.469577392244952e-7
9.701220551561663e-7
1.6011485476527749e-6
8.915646251905558e-6
8.37086534243827e-6
7.453455303678234e-6
3.584475025757352e-6
1.6220087686221727e-6
6.410701496834619e-7
2.2155207566051069e-7
6.62554550711786e-8
2.476501548027589e-9
4.231220829909961e-8
6.680200266407875e-8
7.886413452140822e-8
6.940242709568362e-8
7.020516111686606e-9
6.871945023570022e-8
9.049996805155229e-8
1.0772514252742742e-7
8.312753947243356e-8
2.1418540069969293e-8
1.788343322894228e-9
7.597807448233312e-10
7.291101452402311e-10
2.438536185434666e-10
1.7683561957452816e-10
5.17223903621814e-10
1.0064220283215325e-9
1.9453490053331525e-9
1.525147545098641e-9
7.888629065301267e-10
7.515895949862023e-10
3.074291167171816e-10
1.4132385847741282e-10
8.131581147361509e-10
1.170224639061227e-9
3.179420600563395e-8
1.56508548019365e-8
1.8181732689274137e-8
1.20410032299588e-8
6.6453675817510886e-9
3.2828351256538725e-9
1.4946344607090636e-9
7.28601246927502e-10
4.722161550775733e-10
6.024701423704883e-10
1.1234877619838816e-9
2.11978523035633e-9
3.757561791148197e-9
6.152523067853383e-9
9.215876322041855e-9
1.2819211476128279e-8
1.7072608625133844e-8
2.223788071335603e-8
6.605499811356765e-8
2.1750631915992075e-7
3.903742370188291e-7
3.4456122801951963e-7
3.172290169621377e-7
3.2180072999833276e-7
3.5901986576258517e-7
4.777060946695896e-7
4.2830570308497956e-7
6.915711027844622e-8
1.0484347314149528e-7
1.016573400083499e-7
1.2754727487951887e-7
2.189202005746805e-7
1.7125203399898716e-7
7.490139232825404e-8
6.029872724929882e-8
6.414135540898677e-8
7.7431016735117e-8
8.48165748504674e-8
2.6396781274255846e-8
1.0560846018656304e-8
5.44957890843367e-8
6.716222811235419e-8
6.334996475269833e-8
1.9569359031646474e-8
2.3601210959576066e-8
5.8913000974807304e-8
1.0458371089861646e-7
1.6761049173563973e-7
2.473692145083298e-7
1.409327792952028e-6
1.1192598362796463e-6
9.039691395238011e-7
1.148702764376995e-6
1.9028747539009174e-6
1.8609145331589262e-6
1.3131140804635771e-6
1.317835684425913e-6
2.0534723492965766e-6
8.142080552984943e-7
3.9209088221104125e-6
3.7971234177636516e-6
2.7673997813134406e-6
1.5344545498679962e-6
8.335180037743488e-7
4.749899818769396e-7
2.552745639598649e-7
9.540404840771081e-8
1.1598220111406857e-8
3.194050759890572e-8
1.538972604385104e-8
7.113091371971351e-9
1.7976930743321774e-9
5.679247890639911e-10
7.818432713663721e-10
5.547939675921248e-10
1.0110426261422445e-9
1.445675135964631e-9
7.263926096707345e-10
2.3800453937825017e-10
4.90844960853938e-9
1.3707721038280691e-8
2.0072148305870486e-8
2.2159821658816982e-8
2.4281539436899853e-8
2.715227288768162e-8
2.9027045244662942e-8
1.5352908801881395e-8
3.753896482545116e-8
3.0027556532167646e-8
2.4431853503420956e-8
8.880455248200809e-9
1.0845133239575586e-8
1.9400102118281174e-8
1.0676617001788795e-7
1.2621676733435252e-9
2.6254898523878936e-8
1.185287502345194e-8
1.1447023634009353e-9
3.632804399872809e-10
2.5404124519859195e-10
7.060565668596316e-10
2.1382785464702395e-10
1.6583939941151728e-12
2.4008338140170614e-11
4.1327062032927926e-11
5.301506015741723e-11
5.729389278263151e-12
3.919294624216421e-13
7.782202787311871e-13
1.2101182503535681e-12
3.4084328754287747e-12
8.315820747610047e-12
1.1790508964514744e-11
1.59861023834299e-11
2.1737359701149343e-11
2.992680016089993e-11
4.1907798650683336e-11
6.001281961633248e-11
8.856917980190415e-11
1.362436456090337e-10
2.2158333643239244e-10
1.6237258047703247e-10
4.181472470684393e-10
2.973049160999448e-10
1.5958104010639666e-10
6.110550478466846e-12
2.441816794485467e-10
6.357706357262713e-10
1.3376518246510065e-9
2.628131137889533e-9
4.817917657322261e-9
7.804139080165286e-9
1.0987802894582919e-8
1.2379725608144441e-8
1.5059097460732576e-9
2.714118309501921e-10
4.6817709562325155e-9
8.336281850397169e-10
8.12732672051218e-12
1.1938257850293876e-13
1.0427384089738183e-13
9.947923393143333e-14
1.232620120088266e-13
1.9695127519307224e-13
2.549581287325676e-13
3.1075701693642703e-13
3.7512367457070495e-13
4.541400992370972e-13
5.528304793319874e-13
6.768064058288809e-13
8.330412237131242e-13
1.0304517904494093e-12
2.5671878428578415e-12
7.587362672535625e-13
8.554567601302639e-14
1.9224382498137883e-13
3.928597737802827e-13
6.038272238037119e-13
8.700599990854438e-13
1.2319216336116293e-12
1.7379853874899835e-12
2.4544713349173774e-12
3.4759851950005544e-12
4.940187068841854e-12
7.0490912706889565e-12
1.0100353463302644e-11
1.4532604994144185e-11
2.098834410147841e-11
3.039279653512283e-11
4.4029214633632085e-11
6.354573959704072e-11
9.074936135488669e-11
3.8330342151505434e-10
3.4854205493754835e-10
1.6585505411333828e-10
3.380468092359762e-10
1.2130112672225432e-9
2.4135221410665516e-9
3.7216834531687744e-9
4.9012512629396295e-9
5.8432143860690645e-9
6.5808627836905754e-9
7.202470768712114e-9
3.960959672148055e-9
1.9268889040601796e-10
1.0413043330085328e-9
1.7834137790596067e-9
3.9289303465551006e-9
1.9985334412338558e-8
5.354230948745678e-9
7.167445906897338e-10
1.2149508544210325e-9
1.3608454020602644e-9
1.5031537155839209e-9
1.7039248136614037e-9
1.996400018573733e-9
2.4261089407590063e-9
3.0743468449830293e-9
4.099733574366457e-9
5.8430704963172884e-9
9.141364319719805e-9
1.6373812735528648e-8
4.750341323230598e-8
5.2448300159205994e-8
3.284675966049935e-8
3.382800668260286e-8
4.3857692135358534e-8
6.824185874704157e-8
1.1634433657453771e-7
1.49224249624363e-7
1.5604077523499835e-7
1.5334173426275156e-7
1.5074346435233468e-8
2.9343861547726915e-7
2.2037226803839384e-7
1.9742515612912228e-8
1.5592054993562636e-7
7.749994277443422e-8
6.233928900506646e-8
7.212793405834729e-8
6.147168548069611e-8
5.5343552347199346e-8
2.2978952349280986e-8
6.860354282413655e-9
1.0711393592687528e-9
3.871176993358086e-9
1.605638097480015e-8
7.44978056261571e-8
1.4742630271147712e-8
8.176464716055138e-10
5.795138731788865e-9
8.18596533138311e-9
1.009457532560656e-8
3.298906282583445e-8
1.3359074483922586e-7
1.1038839044190072e-7
9.56889807635252e-8
9.858653716221811e-8
1.1069123864286173e-7
1.3205059541015523e-7
1.6642849761493156e-7
2.2043636706341824e-7
2.970429603755346e-7
3.631468452561807e-7
1.5809677641389804e-7
6.135461304489511e-8
3.234191486044686e-8
2.1892486969443672e-8
1.6541766131672775e-8
1.3516917777801784e-8
7.654776502124891e-9
3.0118086927696583e-9
2.0833329738466114e-9
2.8725387431121817e-9
5.784340894867284e-9
1.384577270800185e-8
4.6460270330821516e-8
6.832665068744352e-8
3.9459156956241044e-8
3.5048258802192724e-8
3.830634123288011e-8
4.8527005657245183e-8
7.082976260908218e-8
1.2103643480550537e-7
1.464700712250671e-7
1.772852289585585e-7
9.876041194313937e-8
9.054932302409105e-8
1.0363915811436106e-7
1.399899858642044e-7
2.1838853201816068e-7
3.4046181597485677e-7
4.1403869211230756e-7
3.31440329370369e-7
6.223787513634949e-8
9.869428889009954e-8
2.771116232282933e-7
1.6401871420940934e-7
1.23038830456915e-7
1.2810623101181946e-7
1.4323410054110232e-7
1.4237353920137414e-7
6.416095846630143e-8
2.4664486774528397e-8
1.0631074695812057e-8
2.646519953278463e-9
6.798599763229667e-9
3.4066368057482826e-8
4.889496540614016e-8
6.898684293925948e-9
9.773850148541617e-9
1.764588986018942e-8
2.2678948479574825e-8
2.7363574046090635e-8
3.2760900394508546e-8
1.3413167257336423e-7
3.2730878741546953e-7
1.9902983930567614e-7
1.8612082297975813e-7
2.1199402292883112e-7
2.764875502357939e-7
4.0634296086630677e-7
5.856954309562845e-7
5.648592561241833e-7
4.614098695800934e-7
4.3177640738675075e-7
4.0995661091046506e-7
2.918865923188455e-7
7.838400300559692e-8
2.5779359294887963e-8
1.3850332829946433e-8
1.015925526551015e-8
7.946190320782678e-9
6.895258981604734e-9
3.5462722102058692e-9
2.2588429709996236e-9
2.9784969077349215e-9
5.897952401065522e-9
1.412013459681536e-8
4.879143385265133e-8
8.121210516434022e-8
4.39582610457436e-8
3.8800370579202336e-8
4.225535534542457e-8
5.2809862368153954e-8
1.3400166358426618e-7
2.8228653876484985e-7
1.665190112530945e-7
1.3611504105262162e-7
1.3623325408167695e-7
1.5276779768641243e-7
1.885304518682709e-7
2.5607468969504766e-7
3.788289463045708e-7
5.597139136570879e-7
4.153659102022492e-7
2.892726044733404e-7
1.1119637093953669e-7
6.014669248135581e-8
1.5502479238774073e-7
2.6124159517747944e-7
2.519006960976839e-7
2.893089574094079e-7
1.4200520418036802e-7
6.30856938741421e-8
3.296052934643299e-8
1.9971170444169246e-8
3.0031492903717497e-9
5.166109681660442e-8
3.6539869609149206e-8
2.5706837038706336e-8
1.1508753666272882e-8
9.249656905239043e-9
2.987714777872706e-8
4.664726389130411e-8
6.171114075091687e-8
1.9312499169986195e-7
5.113580132511561e-7
3.413617674736838e-7
3.471617837974469e-7
4.301531540285664e-7
6.271447361058143e-7
9.794758414415062e-7
9.718037609245907e-7
7.528177831644332e-7
7.085448956709417e-7
9.122609594546882e-7
4.949293183492677e-7
1.9494506445308343e-7
7.849109350355387e-8
1.9449453504401526e-8
4.847593750085675e-9
2.300184773110997e-9
1.5686450004507742e-9
8.327196943306581e-10
1.6419577488868505e-9
3.898534601355229e-9
4.600160498653354e-9
6.717017381347895e-9
1.3048349222336073e-8
3.2259456747594116e-8
1.5157454412361058e-7
9.777531153642523e-8
6.797175103761852e-8
6.878284310951439e-8
8.196239956649087e-8
1.0101717071559828e-7
1.9106186645882397e-7
4.32015408282953e-7
2.7380963196628113e-7
2.1166288820754583e-7
2.0358183290551658e-7
2.2334104919654783e-7
2.773201447186839e-7
4.0182794856566656e-7
6.787152488209923e-7
4.6309676101507837e-7
2.0910765161274963e-8
1.686602451147568e-7
9.623738447266664e-8
4.5056927310126215e-8
9.371759104939228e-9
1.793725279585775e-7
3.14842445248101e-7
2.2499884024840368e-7
1.3641414685881496e-7
1.0120179057207226e-7
8.027918407602578e-8
2.109050879638232e-8
3.5757262039210894e-8
4.3720793740257736e-8
3.0331997164797174e-8
2.0352500805538854e-8
1.0308733254518506e-8
6.5065097692226675e-9
3.5243689559812894e-8
7.437918337972907e-8
1.1748385680030148e-7
4.932368678122649e-7
6.767662657360448e-7
5.299994189372428e-7
6.354389436619777e-7
9.88411162350078e-7
1.5240175223559016e-6
1.155195796808964e-6
9.495674806919291e-7
1.154588043336616e-6
2.8085250660813503e-6
0.00001842978136350878
0.00001531964935874058
4.970703868261376e-6
5.060259099872277e-7
5.216180234066452e-8
3.695905718248564e-9
1.5983388280187523e-9
1.9121653709176802e-9
1.958494274155911e-9
8.61763391082029e-10
1.4310808914008623e-10
1.9204155112692834e-10
2.482088393846411e-10
8.604716442772765e-10
5.422598681854849e-10
4.980666762561469e-10
1.3515797140757856e-9
1.0179964015935136e-8
1.1572850595026326e-7
2.5173330497116234e-8
2.2572542164095828e-8
7.250909479323176e-8
1.8004928250437817e-7
2.0864918520429653e-7
1.9168628520120025e-7
1.8349789784700191e-7
1.949349999640312e-7
2.467671268912116e-7
2.8538897604543647e-7
2.8899253388244762e-8
1.6159234415576622e-7
1.282403592317074e-7
1.5044324456568262e-7
6.880112794257152e-8
2.7590697121446314e-9
5.49554233783304e-8
9.474613382229976e-8
2.6678001177362166e-7
8.378765069414456e-8
8.373385535897797e-8
8.507220073561436e-10
1.690951683984764e-10
2.447110067231801e-10
5.2815271100873146e-11
5.700874634150385e-11
4.9646338138126345e-11
7.841473462290362e-12
1.2136497617575293e-12
7.755800494834266e-13
1.078862632591126e-12
2.5790638027651564e-12
1.4621154058562477e-12
8.516970801083971e-12
1.3250882764315876e-11
1.8727828052349133e-11
2.6174464850357348e-11
3.680405202636682e-11
5.240013642713726e-11
7.596319717545706e-11
1.1296100024797113e-10
1.742713905517446e-10
2.8420942600350974e-10
1.22729791043001e-10
5.030146347853645e-10
3.138408963187157e-10
1.129891988104831e-10
9.688771051872942e-11
3.5621054344089974e-10
7.268341731760187e-10
1.3135210777665829e-9
2.298342039017674e-9
3.951151293401748e-9
6.411083650880361e-9
9.00255927535098e-9
9.81207429761727e-9
2.6856379338064593e-9
3.8947989256143245e-8
5.2996972909021736e-8
4.839145679462292e-9
1.5272852036879837e-9
2.8685980581758916e-11
3.664989403219777e-13
5.6380215963041735e-14
1.094531809659175e-13
4.796251188747872e-14
5.331688779189657e-14
6.819666745222299e-14
8.321910940056668e-14
1.0034288597649803e-13
1.213382931010099e-13
1.4758800156032606e-13
1.8058651424871005e-13
2.2218707665277556e-13
4.494765141773014e-13
1.4102195571201961e-13
0.
3.65985935042292e-14
7.292456557608449e-14
1.1062339499396837e-13
1.5779721277410571e-13
2.2139472293450131e-13
3.095378124327506e-13
4.331115754510505e-13
6.07466483450651e-13
8.546825612551683e-13
1.2068247985609857e-12
1.7107364906619963e-12
2.4350979926490233e-12
3.4806523465163437e-12
4.9944086185776194e-12
7.1875483308826434e-12
1.0352905288649283e-11
1.486797501468692e-11
8.030074142051582e-11
7.865118337502854e-11
6.189842058228776e-11
1.069887666304455e-11
1.571545351197726e-10
3.8967241884751343e-10
6.972799770318144e-10
1.0401183917460161e-9
1.3716113175072226e-9
1.6597257767936236e-9
1.9000854744413896e-9
6.084903602641013e-10
1.548945830149789e-10
3.281070032803621e-10
5.882593153616288e-10
1.6352750644709665e-9
1.521773441375633e-8
7.733946034294832e-10
2.8341456073967013e-11
1.555882036358675e-10
2.041276095346818e-10
2.418080194599335e-10
2.8389809252333415e-10
3.370638590591674e-10
4.07746124936333e-10
5.059434265971546e-10
6.507563930006569e-10
8.846183719743202e-10
1.3195715538114312e-9
2.312787824717536e-9
1.9088268869150352e-8
2.818185499883639e-8
1.911913523356848e-8
2.075546931164824e-8
2.785451806942455e-8
4.414577137853202e-8
7.781895988444647e-8
1.1012290825316298e-7
1.1920897028193574e-7
1.2416688426650635e-7
4.590449066810457e-8
1.8158030094017668e-7
1.0778363816252934e-7
7.601328177018008e-8
1.0695821442237054e-7
5.470243490409357e-8
5.2220932823990746e-8
5.681051988696606e-8
4.481075151739802e-8
4.210186471897888e-8
1.535886672449229e-8
4.264202769041246e-9
1.9201171703636957e-10
3.746022717787438e-9
1.4033864404593564e-8
5.3371479299890274e-8
7.095057292906163e-9
2.306183376605474e-9
5.143864273312321e-9
6.659482445678944e-9
8.009352818491178e-9
2.9197355371261602e-8
1.0616973603139628e-7
8.227987560532023e-8
7.089883703903532e-8
7.300445078271983e-8
8.223754248665723e-8
9.880482943108195e-8
1.2585034972411764e-7
1.6863426040035885e-7
2.2730247393016958e-7
2.684511019890966e-7
1.2777400406048223e-7
4.915701387750741e-8
2.5765558870404477e-8
1.7692043924343525e-8
1.3482415096417667e-8
1.0985496970335937e-8
6.660505509186176e-9
2.544841540516771e-9
1.5570875790113045e-9
1.9003119577128866e-9
3.6833616267677405e-9
8.762082268741833e-9
2.8710377421269545e-8
4.826175124714793e-8
2.680779878298537e-8
2.3304460038000203e-8
2.4986317176121458e-8
3.095206037461696e-8
4.3947223664169126e-8
7.308335508705381e-8
1.0390718396666109e-7
1.3132784669369716e-7
7.400127081017337e-8
6.844828202109162e-8
7.887655832647269e-8
1.0692934489341337e-7
1.671728791484228e-7
2.6359056611419966e-7
3.2659996512676145e-7
2.88610922614193e-7
1.800102173422466e-8
1.5707915061153366e-7
2.1856837042776394e-7
1.2198315017782427e-7
9.900773721395394e-8
1.108478678448983e-7
1.19197882638129e-7
1.1590129198078232e-7
5.403137222653462e-8
1.995747839092964e-8
8.02957440709254e-9
1.5367056841692115e-9
6.173081626779475e-9
2.7312355706260337e-8
4.1163513009276596e-8
2.5339985579009472e-9
9.680789262873393e-9
1.493355466604257e-8
1.844353627342009e-8
2.1933855230797254e-8
2.6131814794753954e-8
1.1314805556390881e-7
2.60661211833551e-7
1.5603466455934134e-7
1.4467346261444717e-7
1.637640736647384e-7
2.122392924147721e-7
3.099000970292376e-7
4.50389520881717e-7
4.4745011734140166e-7
3.682041574961338e-7
3.4330671316338144e-7
3.4225676313692235e-7
2.4198380502032406e-7
6.60053399859929e-8
2.351256215988001e-8
1.3288199877674745e-8
9.794583816690204e-9
7.578178954906907e-9
6.4297377814410965e-9
2.98825394631032e-9
1.7357904146205503e-9
2.20030282156648e-9
4.444860555464329e-9
1.0884557531770364e-8
3.8722731274028485e-8
5.825218389659379e-8
3.241891412591129e-8
2.8749933297566282e-8
3.122425547731155e-8
3.8812101977974625e-8
1.0581074315937309e-7
2.2027842912909362e-7
1.2974708595227663e-7
1.0703103778574437e-7
1.0805215612327286e-7
1.2217271409048907e-7
1.5191839714083604e-7
2.0744729710091128e-7
3.064870435956723e-7
4.5126893643697577e-7
4.0148378885410884e-7
1.946142490462985e-7
5.8247182772370365e-8
3.672774281302311e-7
2.803413340455955e-7
1.90322880429076e-7
2.155814765252388e-7
2.866746411578359e-7
1.276038046124453e-7
5.1823031798145415e-8
2.8073515045334187e-8
1.5172244697968566e-8
1.0944947993476383e-9
5.8274736759971936e-8
4.759094994651784e-8
2.615262234443272e-8
5.036061655081209e-9
1.4718051395709803e-8
2.8587174447953942e-8
3.9111672636584026e-8
4.912104193791926e-8
1.701997813523227e-7
4.3134573446281313e-7
2.7840946125374626e-7
2.7623407377922826e-7
3.346229451860521e-7
4.746676744767177e-7
7.475404097908155e-7
8.491772824469473e-7
6.690177189863135e-7
6.01424547695212e-7
7.060529690712063e-7
4.3384028933264526e-7
2.108000152694511e-7
9.061577372682529e-8
2.0315830328314338e-8
6.705261075351228e-9
4.085775272614222e-9
3.0809348364705557e-9
2.0467617225486716e-9
2.9547320002276227e-9
3.4384724981108783e-9
4.01984578017221e-9
6.421909736994472e-9
1.2866456954687153e-8
3.341361846767003e-8
1.6554345056503358e-7
7.234821669936736e-8
5.50102705617595e-8
5.778269551607334e-8
7.20246998829215e-8
9.830440243379401e-8
1.7375732839578478e-7
3.666825932582094e-7
2.1929638383493077e-7
1.7219454686750249e-7
1.6803131895243407e-7
1.867157358711905e-7
2.33686201425673e-7
3.3445396565685787e-7
5.40065133969591e-7
5.235285483116079e-7
5.576482620961802e-8
7.024858930920584e-8
1.3339137805844572e-8
7.714289941736002e-8
2.165293608703638e-7
4.5148074416703184e-7
3.8942920026556063e-7
2.1240644823497519e-7
1.2117491038900164e-7
6.725965161919994e-8
4.373002562571003e-8
3.057932931384397e-8
2.0332377507486086e-8
2.6863782704273113e-8
2.3370437981703282e-8
1.4395535745313466e-8
4.171052532839352e-9
3.118475794172743e-8
5.869623808313157e-8
8.394120905655467e-8
1.09403310553136e-7
3.887000906923075e-7
5.909680178370252e-7
4.365745757734619e-7
4.92273799206375e-7
7.045832231385784e-7
1.1723889849189042e-6
1.1669841154108619e-6
8.767861380860098e-7
8.706249352584359e-7
1.3391723807936464e-6
5.4696151087435605e-6
2.2239499864385634e-6
5.50030607418308e-7
9.936592857243574e-8
2.0376328855700806e-8
5.382026234572465e-9
1.0292011161740578e-9
1.5198830882052332e-10
2.174663297682588e-10
2.3470644968100482e-11
2.700607082231637e-10
1.888365439268889e-9
3.083153428744972e-9
2.178797645044027e-9
3.989882657268071e-9
1.4177999733859716e-8
6.19515307380504e-8
1.0279896914234203e-7
5.37423083549526e-8
5.094844048231705e-8
7.748164560150897e-8
2.3678194984761002e-7
3.062930358690505e-7
2.3628688973021733e-7
2.095605297095654e-7
2.1184610286962152e-7
2.408858471970817e-7
3.2107959313063484e-7
5.288511474561776e-7
1.8614887980398524e-7
1.1571451539771608e-7
2.778732757586216e-7
2.2065342223908623e-7
2.1027917530635273e-7
2.6608602361623425e-7
4.2707540155600727e-8
3.796454366994053e-8
1.0569832115023553e-7
1.9058825136423172e-8
4.2299302385074524e-7
1.5573880990679643e-7
4.0306086993204395e-8
4.290238059538114e-10
2.581206641135519e-10
4.677822170481656e-10
7.433553819251885e-11
3.235655244031056e-11
5.211975700899858e-11
3.258491674830567e-11
9.73320610159059e-12
4.259429802104947e-12
8.367589132092814e-13
4.934123346330565e-12
8.399673570942627e-12
1.206136885982178e-11
1.6817837848409158e-11
2.339565274879937e-11
3.2728337768931474e-11
4.6244430766342957e-11
6.630031188012531e-11
9.702576821877443e-11
1.4620325535578353e-10
1.5103098247511593e-10
6.910362319354348e-10
3.8104567886550895e-10
1.4729235515108427e-10
1.830442743715642e-11
1.7737165389505535e-10
3.6989863047727e-10
6.419974790371686e-10
1.0659152627112683e-9
1.7680434103210604e-9
2.966463978232458e-9
4.956293188681074e-9
7.77122645900974e-9
1.043371913570307e-8
1.05568693631868e-8
1.0377169043108653e-9
5.747488872352698e-8
3.899349566211892e-8
3.534500102261935e-9
2.8592095046316998e-9
1.2792649507719787e-11
4.3363833484079695e-13
4.563005690873785e-14
1.4276230105859474e-13
5.383883084259865e-14
5.335570668353434e-14
6.670998372441459e-14
8.108714030081915e-14
9.771492299280782e-14
1.181797286246593e-13
1.4379734127483373e-13
2.033531583544316e-13
6.681375650113679e-14
0.
0.
3.9604768293762224e-14
5.886970751298629e-14
8.314045810587016e-14
1.1587588123217286e-13
1.6109200697577874e-13
2.241428914115686e-13
3.125231962526915e-13
4.369180366004372e-13
6.127009440178325e-13
8.621286211394488e-13
1.2176011413446848e-12
1.7264925957029061e-12
2.4582704415855776e-12
3.514757210610712e-12
5.04421723740917e-12
7.258616137060955e-12
4.635275373312337e-11
4.738279868326629e-11
5.085627502695388e-11
3.9962161047810584e-11
3.2288951308067224e-12
7.063757516898481e-11
1.9453657014027316e-10
3.774073390046132e-10
6.15488928634241e-10
8.894181069956489e-10
1.1710908396442314e-9
4.5374484463085684e-11
1.9288825835614154e-10
3.188541792702231e-10
7.291461762224546e-10
4.663525988824238e-9
1.2626845175532503e-9
4.468521201867841e-11
1.0201144375622373e-10
1.5175793210875716e-10
1.8703462767211226e-10
2.239318277595065e-10
2.6840784120821433e-10
3.251162184684191e-10
4.0003386772424543e-10
5.026294326567136e-10
6.497393042249957e-10
8.74647075073913e-10
1.2520150670565863e-9
1.9796986794995495e-9
1.7367585986014723e-8
3.012530841386891e-8
1.9473442132253475e-8
2.0236668265617953e-8
2.5846305294043815e-8
3.8392728263845176e-8
6.469537562042258e-8
1.0262945598860985e-7
1.189243380444454e-7
1.2486743155191211e-7
9.176813788480462e-8
7.833689340399356e-8
2.961221028237426e-8
1.379908357861289e-7
7.532934920615332e-8
4.963294578528582e-8
5.392761343425356e-8
4.410867407015673e-8
3.7382455889875986e-8
2.985627531813076e-8
8.846067205397446e-9
2.3180883890674604e-9
6.281948554791627e-10
4.306793381924721e-9
1.4026019478824911e-8
2.7842763548173807e-8
6.18339215865892e-10
4.1807910586453095e-9
5.863554160800273e-9
7.034003056155698e-9
8.275472147668114e-9
3.355018328918124e-8
1.0622972744154155e-7
7.387414632805346e-8
6.362049465680314e-8
6.589481260642318e-8
7.515656707909283e-8
9.215201886844668e-8
1.2068452322950296e-7
1.6565961378817272e-7
2.161251744415384e-7
2.2441792758298717e-7
1.3936301509903396e-7
5.256808717350419e-8
2.524370114600479e-8
1.6612497475280824e-8
1.2659767431118172e-8
1.0296694871152738e-8
7.347060202739878e-9
2.7723656662473603e-9
1.394227758662336e-9
1.3430018913605208e-9
2.3804023734698616e-9
5.649753518618982e-9
1.7746227176131143e-8
4.266171796325511e-8
2.1575751246833233e-8
1.787348400988482e-8
1.8468369871418634e-8
2.1943508172083733e-8
2.9458643107832993e-8
4.5303354667301005e-8
8.591942387454115e-8
1.1781385628197992e-7
6.641687940245662e-8
6.115969700307845e-8
6.987614598431616e-8
9.318817080356018e-8
1.4275617718153477e-7
2.2690810561118053e-7
2.9221805350174387e-7
2.851106694457398e-7
5.4547637418220764e-8
2.3509948101232656e-7
1.8600568567264326e-7
1.0394391336843719e-7
9.198472009299151e-8
1.031413514067383e-7
9.883946848983602e-8
9.370948010761351e-8
4.2447027714433256e-8
1.5303663622950134e-8
5.870968808712546e-9
6.564237855758394e-10
5.7251269910135495e-9
2.1737929502396546e-8
2.7185142941277185e-8
2.89725144710578e-9
1.1065831435428805e-8
1.4647211367338661e-8
1.7380393141463453e-8
2.0399262668468122e-8
2.425121319624812e-8
1.0780626960528813e-7
2.3097379952919098e-7
1.361472372715556e-7
1.2545871043634645e-7
1.4139182734003204e-7
1.825169968414314e-7
2.6523539244729266e-7
3.8320750904242313e-7
3.8085478011098853e-7
3.1461010241940633e-7
2.9366014283228916e-7
3.053407261907726e-7
2.3355818237384565e-7
6.551626503463752e-8
2.4094011795476984e-8
1.3868707487831342e-8
1.019218699042643e-8
7.948874536796946e-9
6.5969570941183495e-9
2.7934593695649905e-9
1.4094368797525611e-9
1.6335736187488601e-9
3.4178031212816946e-9
8.810331228299385e-9
3.2650689869165974e-8
4.650772428296795e-8
2.6369730500942783e-8
2.3374731136770995e-8
2.514367780598316e-8
3.072700612513064e-8
9.177073880991367e-8
1.9289800338823223e-7
1.1421064854402239e-7
9.493097954368522e-8
9.640857176721418e-8
1.0944453608857397e-7
1.3626594407019637e-7
1.856034705559859e-7
2.7205414563257713e-7
3.989996119950018e-7
4.2043648313851326e-7
7.063615800943402e-8
2.1077072336536766e-7
2.61914009147119e-7
1.7622791853431296e-7
1.553104174961517e-7
1.9476769539101544e-7
2.453349821656561e-7
1.0212803344099381e-7
4.174420203916471e-8
2.1486206011956837e-8
9.812872668182503e-9
3.564874064646023e-9
4.5771269941780626e-8
5.354168674701621e-8
2.0669817702187005e-8
2.2032757496932092e-9
1.749511401709589e-8
2.703202447343886e-8
3.4613117735525885e-8
4.2353122603142246e-8
1.592272766053709e-7
3.847003385593279e-7
2.417126225633613e-7
2.3499732045025695e-7
2.7915386290012337e-7
3.8599366173302186e-7
6.005617440421441e-7
7.53655637279711e-7
6.14184631776547e-7
5.303554977680676e-7
5.749786419935244e-7
4.103003155922619e-7
2.43378178284151e-7
9.239957575246157e-8
2.1855585207018466e-8
8.767325499145277e-9
5.920693023261946e-9
4.468554763330367e-9
3.402305485587509e-9
3.5254788635688174e-9
2.8444947129344427e-9
3.471735996170841e-9
5.988010313828784e-9
1.2623047801923103e-8
3.53375412292798e-8
1.397546616233373e-7
5.7713728051155644e-8
4.651230968124359e-8
4.9566585779346663e-8
6.218186632830719e-8
8.768412514369446e-8
1.6444328657532602e-7
3.345671858435659e-7
1.932641407132812e-7
1.5431941330347876e-7
1.526583426884505e-7
1.715454836903575e-7
2.1624647851305098e-7
3.083069082075799e-7
4.897178162203443e-7
5.79116114798295e-7
6.371055191466069e-9
6.433283096447166e-8
1.6834426345731914e-7
3.0435383959175056e-7
3.1515245547319646e-7
3.4193153358860224e-7
3.716464813392998e-7
1.8766675335914937e-7
8.564823443814718e-8
4.819329709727411e-8
3.279139005571467e-8
1.7660097264271714e-8
3.153544829465734e-8
3.43709238425396e-8
2.405266367412318e-8
7.962707509551978e-9
1.5229582142894852e-8
3.8035051797111395e-8
5.6850437528530586e-8
7.407581895323006e-8
9.255265208951168e-8
3.4431493297545986e-7
5.421045923229483e-7
3.7795819775448867e-7
4.0755528891563725e-7
5.53010286855627e-7
8.990854201817196e-7
1.1027924590309026e-6
8.301715219917838e-7
7.428491822272035e-7
9.35039868454397e-7
2.150369584517717e-6
1.0580381465728778e-6
3.56075732637975e-7
9.14947540865083e-8
3.021838998510025e-8
1.0944082739136251e-8
2.171432687648877e-9
8.239495481994499e-10
6.349867559019243e-10
3.693015380039755e-10
1.1597632397123034e-9
5.3535312175706726e-9
3.6870860562607286e-9
5.0746907418537365e-9
1.1462294424964448e-8
3.2120829544760626e-8
1.7470501829302084e-7
6.180550812618706e-8
4.9067324853189165e-8
5.3058649106623696e-8
1.06880437317573e-7
2.840652716246624e-7
2.8329365356506643e-7
2.1332081047087994e-7
1.9406567964128927e-7
1.9951829152027656e-7
2.27077413774513e-7
2.9353679631597997e-7
4.618020218674371e-7
4.4005407729891093e-7
1.8895925450095856e-8
3.760853893939126e-7
3.0352988887909805e-7
2.8457762697348484e-7
2.7916843154746037e-7
3.5312292802711025e-7
3.097532566593006e-7
2.7988372754844176e-8
6.493770712150944e-8
1.7859839673413823e-7
1.0104208789580427e-7
6.319911512212008e-8
4.0122471654772993e-7
3.215013142544108e-8
1.2146300447987938e-9
3.2673788822847253e-10
3.562680075935391e-10
1.3530515265114426e-10
3.915719819783256e-12
3.90937267019927e-11
5.542199528944362e-11
4.8043138550045715e-12
1.1800158833140498e-12
4.033459673341093e-12
6.424116829927619e-12
9.188200268966887e-12
1.2816720632654374e-11
1.779111263725679e-11
2.474499959251415e-11
3.4620725852035404e-11
4.890355770232531e-11
7.004731235276353e-11
1.1719963586542758e-10
5.055365495618859e-10
3.8555631297932394e-10
1.3039757419048216e-10
7.441951158481509e-12
8.224388298539794e-11
1.7232762904191764e-10
2.8434246889628693e-10
4.4242673385376117e-10
6.829919322867669e-10
1.068396342387349e-9
1.71098449562564e-9
2.8110254867511587e-9
4.6743676222705616e-9
7.500744699073723e-9
1.0653127821794165e-8
1.2178974993789321e-8
6.183620764964912e-9
3.596994316148324e-8
6.992607238643575e-8
2.8047098048825938e-8
5.592202610398409e-9
2.1481925254027313e-9
4.4164205762659804e-11
9.814605936251542e-13
8.170361636939351e-14
2.29208749706486e-13
1.0421306891988171e-13
7.38520450277102e-14
9.308405656025986e-14
1.1555412472200638e-13
9.332588373062585e-14
3.03506113061398e-14
0.
0.
2.2386240722731962e-14
3.2548203920157336e-14
4.550475188732022e-14
6.302784983807747e-14
8.71745117822704e-14
1.2068220848398497e-13
1.6735788979208708e-13
2.325764863439736e-13
3.23982291584629e-13
4.525037434536839e-13
6.338413579633278e-13
8.906651500366898e-13
1.255875707962946e-12
1.7774591208962357e-12
2.5257193491376855e-12
3.603988208443153e-12
2.899274854698039e-11
2.926395960012239e-11
3.537621702350936e-11
4.241743577878768e-11
4.7893750060564254e-11
4.847234985755828e-11
3.884212009981172e-11
1.0898321851952744e-11
4.684840710820507e-11
1.4912667445383278e-10
3.1154246385200805e-10
1.4435318024787038e-10
2.2454189404956063e-10
5.015526275937656e-10
3.3774339924230413e-9
6.751476608766804e-10
7.225963869371399e-12
1.252708220015692e-10
1.795585334963569e-10
2.2375176735927232e-10
2.6971595033448643e-10
3.2259909010076764e-10
3.865358750274904e-10
4.662925156137327e-10
5.68363753539542e-10
7.024150904757484e-10
8.837571453464405e-10
1.1380759344491145e-9
1.5112601409468474e-9
2.091854139130605e-9
1.786041103639481e-8
4.0376983755908914e-8
2.4608734244910964e-8
2.3056634741427564e-8
2.6416745294715293e-8
3.4176757607601e-8
4.916538669242917e-8
7.694925062351056e-8
1.154572472732291e-7
1.376929929988397e-7
1.4048846326844776e-7
1.0371833372040215e-7
1.528319277122598e-7
8.625839931045652e-8
5.334832347310313e-8
5.059813057380861e-8
3.921568801392696e-8
3.1541735392872586e-8
2.9797041530028572e-8
1.1614887604384207e-8
3.4159996473585067e-9
6.479142454126172e-10
1.3341413134748513e-9
4.242843996862798e-9
8.938250314693978e-9
1.3117229225433865e-9
5.801680495516935e-9
6.870954546897982e-9
7.686336955399384e-9
8.726909578924557e-9
1.0179013692889042e-8
4.4497027732286793e-8
1.0741224384888287e-7
6.3834344628929e-8
5.524142304958835e-8
5.8013177623700764e-8
6.802640192414896e-8
8.730025999354726e-8
1.2078120235002236e-7
1.6283850518856563e-7
1.6859039812725377e-7
1.448314660532494e-7
1.523167915038162e-7
6.883496747502512e-8
2.7875542531230577e-8
1.5761947737534764e-8
1.1449993044584042e-8
9.186113280422359e-9
7.756495904484733e-9
3.5005197124625766e-9
1.2938533176778848e-9
7.198907923514519e-10
8.753905498306777e-10
2.1532229509558087e-9
6.952915694783584e-9
3.0595119841809075e-8
1.4886889346913367e-8
1.1232148114109948e-8
1.0912208106406227e-8
1.2143513607573657e-8
1.497339870850137e-8
2.0397576313490777e-8
6.107535594565593e-8
9.926535414910419e-8
5.633038124013084e-8
5.129308134799642e-8
5.7497834114936736e-8
7.403507343489603e-8
1.0807936594108942e-7
1.7012491841005965e-7
2.3709515744257816e-7
2.5941872400793083e-7
1.817096952253956e-7
2.521152509709017e-7
1.3198998535282936e-7
8.38937367966435e-8
8.30150788776987e-8
7.81852800221601e-8
6.637160474559444e-8
6.154402042408473e-8
2.51489761597384e-8
8.801198771619047e-9
3.1618427084213707e-9
1.400677787210863e-10
4.1199938042096226e-9
1.0832142702719786e-8
1.7947991461335458e-9
9.897241592134762e-9
1.2572142813102252e-8
1.4196773597888316e-8
1.6063245569728778e-8
1.8616048002609174e-8
2.2237932972339e-8
9.900873063459791e-8
1.8496594004465053e-7
1.0600192284782887e-7
9.647779264404176e-8
1.0766176293981578e-7
1.3774232022853678e-7
1.9816032872962046e-7
2.811122136972038e-7
2.762996587703453e-7
2.3026436499587503e-7
2.1642017930865377e-7
2.3272027925151255e-7
2.1043864319712286e-7
6.58031806680766e-8
2.514104864706421e-8
1.480863092893468e-8
1.0867014679060764e-8
8.629942489499925e-9
6.889094647548472e-9
2.5363067512334083e-9
9.640925805061457e-10
7.831507209383108e-10
1.7815366329950637e-9
5.4799060483547435e-9
2.2901799901192093e-8
2.9879322834756855e-8
1.7678801619248243e-8
1.5723054078799398e-8
1.6651370955884404e-8
1.973187539218461e-8
6.93517739504529e-8
1.502633382972445e-7
9.022306694200093e-8
7.618215338006278e-8
7.834527253734616e-8
8.973467038019963e-8
1.1216465851209984e-7
1.5237213267024442e-7
2.206727371942212e-7
3.1772731363247815e-7
3.85677134403008e-7
1.8102115114677896e-7
2.640737035382598e-7
1.5200542052180541e-7
1.1822974059588617e-7
1.2712125181547216e-7
1.4432949524740418e-7
1.455722598726032e-7
6.90331755515146e-8
2.6492898669074592e-8
1.1558377312178939e-8
3.729403781804472e-9
4.360560806660183e-9
2.394532706583839e-8
5.0617391907394485e-8
5.64889827982901e-9
1.0499276417979617e-8
1.7812373932214783e-8
2.2460030529909255e-8
2.685227076764422e-8
3.201515901998757e-8
1.3367491487158554e-7
2.9995517315899185e-7
1.8086373836216432e-7
1.6976733451575657e-7
1.9469865808385676e-7
2.568643181367807e-7
3.824794058933323e-7
5.400893422597488e-7
4.983668869803963e-7
4.1143322411950446e-7
3.974176320198487e-7
3.714366504914636e-7
2.820476940541452e-7
8.038304074008995e-8
2.545904639154553e-8
1.3270790095850663e-8
9.604937862812923e-9
7.399800095166347e-9
6.349954590407037e-9
3.391075124296326e-9
1.949998172241554e-9
2.41516578625669e-9
4.752863269006069e-9
1.1351427297107036e-8
3.8082211993406806e-8
7.370967152858932e-8
3.802921480353744e-8
3.295592366668303e-8
3.546074191534274e-8
4.3851345840665656e-8
6.108668070325439e-8
1.4157369866528872e-7
2.7182799145875864e-7
1.5160042421365213e-7
1.2519944253047262e-7
1.2742089841450175e-7
1.4693815859366896e-7
1.8932007868348814e-7
2.7212793530103325e-7
4.234245184425456e-7
5.86939670454673e-7
1.9749574213431987e-7
3.4785428143549617e-7
2.960651485109133e-7
2.041830914318504e-7
1.8482775222679473e-7
2.2802489586338896e-7
2.8208367310419546e-7
1.263875723534533e-7
5.2484609979861154e-8
2.7731362419374676e-8
1.4862759743570349e-8
3.585681166833267e-9
1.9131517489537392e-8
5.525675386756629e-8
1.7590849827292563e-8
6.745674133205984e-9
2.3856550584919404e-8
3.505573514505634e-8
4.408362448908129e-8
5.346255622059197e-8
6.478886414502944e-8
2.663717227687882e-7
4.3591378522056495e-7
2.777632095552809e-7
2.800438903464001e-7
3.513516126023449e-7
5.257784430846729e-7
7.986759309667162e-7
7.228617613937822e-7
5.779829488924035e-7
5.781446649365618e-7
8.032988784026388e-7
5.274904324679801e-7
3.0741904978463693e-7
1.5061768726367917e-7
4.7055326826840355e-8
1.1554604680724297e-8
5.393381786875723e-9
4.157540865594772e-9
2.801793174263667e-9
2.4718724019964786e-9
2.557994626064137e-9
2.4562903535766203e-9
3.616802821273237e-9
7.303445734947746e-9
1.8307433461029262e-8
8.183552509025323e-8
6.308800485934168e-8
4.1000707718913265e-8
3.9549565329515395e-8
4.594448140152187e-8
1.21273545684633e-7
2.9474439448510097e-7
2.2126182198847858e-7
1.712821347811005e-7
1.6210017855526518e-7
1.7077531047314496e-7
1.9548295950733085e-7
2.445562394188551e-7
3.4118353489642455e-7
5.19923479557841e-7
3.1636934905419056e-7
1.5771422280070577e-7
1.2712206149183985e-7
4.235995546235293e-8
6.351818980001858e-9
1.01745123147021e-7
3.622132882732177e-7
2.9086901596549086e-7
1.52305559499943e-7
1.0279586126521798e-7
7.212554314626053e-8
3.437715111914484e-8
6.636329456351821e-9
3.4668838786694653e-8
2.8089821329759774e-8
2.272536619193026e-8
1.5865225786617124e-8
2.1497740991675624e-9
2.2573673115325348e-8
5.485062905659283e-8
8.787722598756561e-8
3.209297252180238e-7
6.072392394013501e-7
4.479109387309774e-7
5.055312277960222e-7
7.199228034211972e-7
1.1986265628977893e-6
1.218951901750053e-6
9.076014729074071e-7
8.919071041889146e-7
1.3631195482376549e-6
5.5956028836700274e-6
1.8369654346573824e-6
3.433288143521069e-7
5.5012897761337586e-8
9.533661822131375e-9
1.1832610134463403e-9
1.14054271931428e-9
8.119214360490654e-10
7.184733330004781e-10
2.496755103386622e-10
1.5799326308896466e-10
1.7556684522298642e-9
3.021246811070377e-9
2.1611273973418803e-9
3.943762161628647e-9
1.4128653924075777e-8
6.450543842230211e-8
1.112194468215089e-7
5.794301967503847e-8
5.457184286375316e-8
5.683292808022453e-8
1.0018036913481577e-7
2.8755748241890844e-7
3.253183240032275e-7
2.431549025022724e-7
2.1808663147062543e-7
2.2643838279806077e-7
2.709742818470997e-7
3.968349995124788e-7
5.607238842696767e-7
1.0850011146696493e-7
2.5244440769721807e-7
2.3144470875608225e-7
2.552786842843036e-7
3.4862273735422223e-7
3.666143102329066e-7
3.3231219730481044e-7
4.3702206238060784e-7
2.9343235199228193e-8
5.8770048858494605e-8
1.8780801184944545e-7
5.776254451710154e-8
1.9641325271898934e-8
3.4940794090711325e-7
4.53288219393587e-8
6.7473890331938356e-9
2.5942233434204744e-10
1.840052987832586e-10
1.7800743177896853e-10
3.682545019708142e-11
3.264914156881604e-11
5.0939829865752974e-11
5.8211969026247395e-12
5.930555501223782e-13
3.5452108532099875e-12
5.893632300139305e-12
8.523717719679345e-12
1.1930291852417765e-11
1.6572749935369925e-11
2.3036165529023107e-11
3.217581668543469e-11
4.532325559096956e-11
6.464978496373323e-11
1.1409655916778823e-10
4.733423431327812e-10
3.8483801773345234e-10
1.2766202219380334e-10
8.5393954833633e-12
7.564588049620233e-11
1.583942638687037e-10
2.5980368221240795e-10
4.013429114361954e-10
6.145489130608683e-10
9.526503347523717e-10
1.5109985235864168e-9
2.461784719699739e-9
4.08839147919315e-9
6.681456355257051e-9
9.945608685245658e-9
1.2326377483414033e-8
9.964423098898023e-9
1.6243217476974376e-8
2.185678677399752e-8
3.636595932519519e-8
6.427132643648557e-8
8.609227440024746e-8
4.8879821477448865e-8
4.641807372304353e-9
3.962261222444743e-9
4.495840182849095e-10
1.6929374395711758e-12
9.937044558597246e-14
1.828504333224387e-13
1.1216145295373617e-13
8.942362231451712e-14
4.0301028107782274e-14
0.
0.
0.
0.
2.3714289302348393e-14
3.275780414382879e-14
4.5141670000806077e-14
6.222918733673172e-14
8.588981205095992e-14
1.1873558455812e-13
1.6444224978387454e-13
2.2820606228343074e-13
3.1740253036068354e-13
4.4254403571779197e-13
6.186784400154788e-13
8.67446884096632e-13
1.2201233018987195e-12
1.3753481309074007e-11
1.2994648260525109e-11
1.561904555351707e-11
1.96186003550213e-11
2.479887976986377e-11
3.117308096784171e-11
3.8664660131348275e-11
4.6865651295988163e-11
5.466965734164306e-11
5.969818795201475e-11
5.750846320807027e-11
1.0581427336035662e-10
2.1807971141027942e-10
1.7652497142649871e-9
3.034374364324212e-10
1.9072095310146653e-11
7.754719700148197e-11
1.350318966517682e-10
1.8141347979736535e-10
2.2512620819676896e-10
2.707316847165869e-10
3.2164349130238716e-10
3.809481755582216e-10
4.5191438163118136e-10
5.384658327246909e-10
6.457548342501576e-10
7.809934136733121e-10
9.547877387004188e-10
1.1834199754647002e-9
1.492955613910153e-9
1.927051692507925e-9
1.653058307217066e-8
4.5691030234909525e-8
3.1691529088707394e-8
2.7539077401190132e-8
2.9141979850123996e-8
3.4030146196475884e-8
4.266948456313731e-8
5.709076713512834e-8
8.066879614404565e-8
1.1514694145004461e-7
1.5055329280190752e-7
7.845435081343554e-8
5.20802790144031e-8
4.3786757404833136e-8
3.360622653316894e-8
2.8357816075895524e-8
2.6966811686308596e-8
1.3699216742019215e-8
4.798691217103123e-9
2.0989192668986318e-9
1.1027924296312077e-9
8.789802472901831e-10
2.3701111875813643e-9
1.3631501494253594e-8
1.8391239493294594e-8
1.2860939142626917e-8
1.1842534925601954e-8
1.2360891981811978e-8
1.399738295278326e-8
1.695514713370569e-8
2.1931372812636986e-8
7.07277452633499e-8
8.287566000185147e-8
4.449481931188959e-8
3.911890333629572e-8
4.2506995199051856e-8
5.367104645729142e-8
7.5291085374149e-8
8.803854940356614e-8
7.203883911189475e-8
6.022407602068573e-8
5.469758002651807e-8
5.396519856964203e-8
6.234512357044466e-8
3.4786411571789816e-8
1.3915579548838949e-8
7.323303681359726e-9
5.164601401864721e-9
4.2172127845601e-9
3.5772860411577583e-9
1.3328523254450514e-9
3.4060564738073237e-10
5.396359134828737e-11
2.914217423067317e-10
1.1908016913680384e-10
1.997096536127176e-9
4.451603516725545e-9
2.9448441374167726e-9
2.6886151901081874e-9
2.7917527935057414e-9
3.1327493195917395e-9
1.6245576889865063e-8
4.286592512478492e-8
2.883352232086303e-8
2.5723906047762635e-8
2.7688354575466554e-8
3.2837176048079504e-8
4.1882497078055814e-8
5.712039670841469e-8
8.208752506087116e-8
1.1694940452505956e-7
1.473165610258598e-7
1.5859614862218853e-7
1.0589889051804972e-7
5.916589654576129e-8
4.8945137906259774e-8
3.706013583589341e-8
2.826097549266909e-8
2.665097630356485e-8
1.6146548400802088e-8
5.0104327363545016e-9
1.6554976605822512e-9
1.8098961877431536e-10
9.710639490245294e-10
1.479614166170575e-9
5.732366564858662e-9
1.0059195344098865e-8
8.913863823509007e-9
8.943233057037658e-9
9.635050515801439e-9
1.0955953901142802e-8
1.3068405735544408e-8
5.4042536391337276e-8
1.005473546362298e-7
5.553199917118133e-8
4.80950966994747e-8
5.084894819219217e-8
6.076972188424606e-8
8.064585117064423e-8
1.1312683325652363e-7
1.3196834161664732e-7
1.1515800120826144e-7
9.972225452920445e-8
1.1694935756464719e-7
7.617965546041031e-8
3.2876835969503794e-8
1.6216676278341255e-8
1.0875010261290419e-8
8.58030204792623e-9
7.421138278993464e-9
4.219412610624216e-9
1.350140263886488e-9
4.799783823266486e-10
2.0774720854138436e-10
5.251409003380369e-10
2.591253942533307e-9
1.5194707326191955e-8
9.893740055881127e-9
7.148636207388706e-9
6.747491170493682e-9
7.243100804503558e-9
8.493536448903327e-9
1.0768386841764301e-8
4.361986840285588e-8
8.138982638418354e-8
4.7204783443035645e-8
4.291844022783232e-8
4.7754376207076056e-8
6.031443578111841e-8
8.525130365498719e-8
1.3100582740493592e-7
1.8854882829409742e-7
2.14959240386082e-7
2.0570470067546041e-7
2.0200747200686905e-7
1.014055579753328e-7
7.171922934345236e-8
6.526191657129862e-8
4.95649197060118e-8
4.213006352484054e-8
3.78671746159241e-8
1.4625572100160682e-8
5.004151204938855e-9
1.730123104134355e-9
1.5296881649431885e-10
1.8512739036384136e-9
1.4493179846589726e-9
1.4136151425980812e-8
1.2893163349271696e-8
1.2550275431342717e-8
1.313639796483205e-8
1.4520592762602914e-8
1.6821662981112755e-8
2.0382836369630453e-8
8.574984734429544e-8
1.4481664144922632e-7
8.059673514427285e-8
7.186089091005761e-8
7.859255311637294e-8
9.836525443797232e-8
1.3817857841327731e-7
1.9390042007095235e-7
1.9537646230054576e-7
1.646706557122999e-7
1.5259442208223358e-7
1.6836627544866978e-7
1.5198126855070526e-7
6.016505814644573e-8
2.5307305147735236e-8
1.543994573831963e-8
1.1537725354123986e-8
9.537358572408403e-9
7.005716277960226e-9
2.2784313155133542e-9
7.193907269125868e-10
2.5911507054501725e-10
6.117660075139146e-10
3.0370188328712542e-9
1.6575410427284287e-8
1.7426154446239515e-8
1.1352519994719893e-8
1.0348210095944562e-8
1.0926893883819391e-8
1.2685237137138206e-8
5.101565163966629e-8
1.1364002202371661e-7
6.882119238045896e-8
5.948451740714414e-8
6.2456558904442e-8
7.294383593561228e-8
9.283434432196102e-8
1.2800183186784347e-7
1.8582930877175527e-7
2.5783923607475883e-7
3.025252421940042e-7
2.623597932171484e-7
2.3111771105491016e-7
1.1694502504460894e-7
9.398194049317147e-8
9.586039515468022e-8
7.858860538234469e-8
7.125669553361545e-8
4.579902900718368e-8
1.544659998623813e-8
5.5879898310340516e-9
1.132575291027923e-9
2.9802663387017656e-9
9.936498138641349e-9
2.0713053101429e-8
6.420299296500875e-9
1.2654084535015706e-8
1.5110429373233563e-8
1.7205674719338003e-8
1.9805611519136627e-8
2.3359139532157696e-8
1.0128500965226347e-7
2.2024340238845357e-7
1.2867122114637397e-7
1.1608986263458927e-7
1.2766926698099046e-7
1.5925699429968114e-7
2.2170665047436097e-7
3.230650562748813e-7
3.6678666726470674e-7
3.1168634216930857e-7
2.757137198089455e-7
3.180014682811334e-7
2.114079807428598e-7
6.727393727605208e-8
2.9310507036371342e-8
1.8408149600684042e-8
1.3844141670966962e-8
1.1500588646906982e-8
8.108333581404466e-9
2.854504496242074e-9
1.3658532669224486e-9
1.472806662955315e-9
3.3503041382345486e-9
9.827859210404452e-9
4.3506737874632754e-8
3.7704146807526277e-8
2.4493199260182853e-8
2.2558309748615976e-8
2.4449950472328803e-8
2.9624517981144955e-8
3.9652263985366925e-8
1.1577411017175782e-7
2.0776000160750048e-7
1.1489851779887047e-7
9.893887342080662e-8
1.0464331877650997e-7
1.256676221970187e-7
1.6900458547327754e-7
2.5067317291599765e-7
3.764379674347967e-7
4.7622150865916123e-7
3.3054245260959563e-7
3.642404430162268e-7
1.8780869287232062e-7
1.349074502597237e-7
1.3706798521155457e-7
1.3976206949907323e-7
1.3198481308253935e-7
9.00750943343457e-8
3.3853811183026134e-8
1.433077507506024e-8
6.018423694704085e-9
2.363032333873323e-10
7.719053442690462e-9
2.5692568017790354e-8
1.1979989200444257e-9
1.585506411821784e-8
2.2473428359437948e-8
2.6648279197108456e-8
3.087720717429212e-8
3.622042663731395e-8
4.351442237911349e-8
1.8645326947078973e-7
3.2404093565532455e-7
1.9200522478171432e-7
1.818041431755588e-7
2.120398740607444e-7
2.8787760882216116e-7
4.375126211014436e-7
5.473227590733767e-7
4.548440161724793e-7
3.9261261580703645e-7
4.1204284745269563e-7
3.644147739871496e-7
3.705364544944087e-7
1.4855969330440953e-7
4.0626677289054576e-8
1.8187004047339243e-8
1.2063979821593632e-8
9.41115683414247e-9
7.868901582936463e-9
4.416857109183429e-9
1.6499358370969394e-9
1.3897561765031795e-9
2.842686634768671e-9
7.699647924221782e-9
2.6480168485429444e-8
7.49706773996286e-8
3.493049973359079e-8
2.887513374415789e-8
2.9767640313515637e-8
3.491743381983452e-8
1.127573997377364e-7
2.602144646021322e-7
1.6498570238918297e-7
1.3424620003080075e-7
1.3300386633672382e-7
1.4602527031123046e-7
1.7357769937935979e-7
2.2289854956794893e-7
3.0796037980851604e-7
4.4511174618578755e-7
5.657468755872909e-7
1.0046189366651915e-7
4.018803078166945e-7
4.1339585548340237e-7
2.386984784392558e-7
1.9330086099656908e-7
2.2860234506897e-7
2.1858272727512137e-7
8.246551693182998e-8
3.708743521540487e-8
2.0583005632936682e-8
9.523225275526751e-9
5.529717768877845e-9
5.60748654946319e-8
3.670043398517332e-8
1.1247174672000921e-8
1.0543229333926956e-8
2.755960077392895e-8
3.9768553743187366e-8
5.032861200019548e-8
6.159093685059728e-8
2.2188100760171608e-7
4.902723734213592e-7
3.121253511006154e-7
3.0844311914200953e-7
3.730781360918249e-7
5.285162531664414e-7
8.223717741881966e-7
9.015561344320576e-7
7.01217475168046e-7
6.23580990859811e-7
7.163033446801323e-7
5.036203976077789e-7
3.1400019877884585e-7
1.390438842691929e-7
2.9962961570220084e-8
9.788184378623134e-9
5.8452753491888606e-9
4.6278831621706526e-9
3.3372729695881217e-9
3.636714249879612e-9
3.1381828108493696e-9
3.6490651785412626e-9
6.094625459545842e-9
1.2906553149991298e-8
3.532413999911985e-8
1.7505263101386475e-7
7.386532490728358e-8
5.615650147792498e-8
5.76568620185072e-8
6.92020782033633e-8
9.095061963992295e-8
1.93116969936263e-7
4.2886423018125693e-7
2.593055167448649e-7
2.0475002345420676e-7
1.99650411966829e-7
2.1998087273489378e-7
2.7029568897473524e-7
3.7602037657640294e-7
6.032359923347759e-7
7.525655920682512e-7
3.732695510412248e-8
9.897940632566805e-9
4.6068673273528074e-8
1.1974419557449052e-7
2.726421336865343e-7
3.7748960379760954e-7
3.153355044010297e-7
1.5559920249714612e-7
8.334548109403663e-8
4.607238087765226e-8
2.9712117555979717e-8
1.6406493035059706e-8
2.550265144362333e-8
2.335280628505408e-8
1.5591298052040278e-8
2.7179575471200694e-9
1.8618618106989046e-8
4.5428013852008104e-8
7.15573249163336e-8
9.63976754651684e-8
1.2280728502924503e-7
4.2674232250096967e-7
6.481022598743755e-7
4.657236322155859e-7
5.125597737772325e-7
7.104640184237696e-7
1.1605903284662648e-6
1.2596076342020073e-6
9.244265266581816e-7
8.495955463638608e-7
1.1327587869835704e-6
3.1137815939777227e-6
1.4248126009890235e-6
4.860657370882048e-7
1.1103528434018593e-7
2.8653603791740366e-8
1.022495626905186e-8
1.8305112770995847e-9
3.1466269512832744e-10
4.5646667537388794e-11
9.724614600717207e-11
5.853970303848063e-10
4.728394635670816e-9
4.172167693281544e-9
4.3376366501392944e-9
9.271158169787764e-9
2.7543340509709954e-8
1.5835670326996129e-7
7.931303449451169e-8
5.661196184367283e-8
5.6970197185757535e-8
1.053072590070423e-7
3.1192695208909195e-7
3.5309899531176536e-7
2.707932468158011e-7
2.456688972706075e-7
2.5193160651649524e-7
2.8879585292725155e-7
3.9307401456500286e-7
7.110607576383624e-7
1.6269361667407948e-7
1.1458920976724103e-7
4.458650296117193e-7
3.25679660506424e-7
2.453111648783727e-7
3.044517457423776e-7
6.694352962929515e-8
3.514454694097314e-8
2.2825697599899814e-7
5.999654595955326e-8
2.4494953642603475e-7
2.704167698404985e-7
4.008857232714098e-8
4.765072239910285e-10
3.5055625900309786e-10
3.146344984878033e-10
9.33845186633628e-11
2.049548291040468e-11
4.6602085800876516e-11
4.751025564788166e-11
1.6389044339967198e-11
6.2668324064955715e-12
1.2522352114549661e-12
4.569773774060834e-12
8.002429654244837e-12
1.1564506457790119e-11
1.6151816778287804e-11
2.2467447647900376e-11
3.1394754712280235e-11
4.426761324417901e-11
6.326114015339012e-11
9.213704019310789e-11
1.378619414691511e-10
1.5531008324588513e-10
7.140441572989968e-10
3.973397328227052e-10
1.5245730892655083e-10
1.2819356298625265e-11
1.664553702333406e-10
3.4843268811898606e-10
6.01864735701577e-10
9.923471599908697e-10
1.6337632033418872e-9
2.726138977937628e-9
4.567676668568605e-9
7.321348263881345e-9
1.0282818975679896e-8
1.1450492740289031e-8
4.496359349310846e-9
3.93421628421005e-8
6.051591558222913e-8
5.876559858771474e-9
1.6101845908533688e-9
5.5202991924589106e-11
8.064835584444743e-13
1.0006071752779372e-13
2.3219708290251824e-13
6.856379556920489e-14
5.0357215675630205e-14
6.120875480835299e-14
7.459919462675206e-14
8.98376348095199e-14
1.084554217592735e-13
1.3172182788628876e-13
1.772475431408547e-13
5.845471697833284e-14
0.
0.
3.517788988678033e-14
5.216281819381496e-14
7.356997183117274e-14
1.0243448391086341e-13
1.4227503390164883e-13
1.9777607750265165e-13
2.7548623979643995e-13
3.847276834005182e-13
5.388905793522308e-13
7.573289595894438e-13
1.06816994059695e-12
1.5124865098123754e-12
2.1504541678873275e-12
3.070298519668681e-12
4.400771202104815e-12
6.327054554802564e-12
4.167012262123735e-11
4.268110575368395e-11
4.6757274535581797e-11
3.9777600401711186e-11
1.1727406460999286e-11
4.750855538524829e-11
1.5011875909806286e-10
3.0674464320564996e-10
5.187253388497663e-10
7.72722660333075e-10
1.044240123526542e-9
1.1513971574272513e-11
1.8565857731015102e-10
3.086065638337849e-10
7.431769461427111e-10
5.650661180152863e-9
9.022997705552926e-10
2.493098812371052e-11
9.623480413518385e-11
1.4112920224657484e-10
1.7448808993168156e-10
2.0973619987681758e-10
2.5215415367884243e-10
3.060246515994267e-10
3.768626446576506e-10
4.733249322627159e-10
6.106242527327544e-10
8.18421463677819e-10
1.162089479641766e-9
1.8108716543797852e-9
1.6710108428424576e-8
2.990542573081856e-8
1.926297185898497e-8
1.9920057840179637e-8
2.528607230866677e-8
3.7226641291787214e-8
6.218974850186178e-8
9.995980043385556e-8
1.1819456748219287e-7
1.242530840557197e-7
9.66656210970961e-8
6.314032220280069e-8
4.7256494089396375e-8
1.3709068208351332e-7
7.116981995311976e-8
4.908155445923939e-8
5.320979314719664e-8
4.2254265447709214e-8
3.662653461310981e-8
2.7898808174097837e-8
8.121019396220056e-9
2.105198919440648e-9
7.129396081036474e-10
4.347912099802536e-9
1.3886516784149251e-8
2.4251688586267496e-8
6.731443526080802e-11
4.368311240342997e-9
5.9283999401381115e-9
7.060544889860404e-9
8.290347449353341e-9
3.3996129965266776e-8
1.0545729464744134e-7
7.21981190631372e-8
6.219080119271992e-8
6.448391770807024e-8
7.370834730480468e-8
9.070164742508747e-8
1.1936342354329046e-7
1.643542661793928e-7
2.120930166953206e-7
2.1516572197302307e-7
1.4014755446757335e-7
5.278207592229426e-8
2.4934286485539246e-8
1.6258249801931863e-8
1.236863284061976e-8
1.0041365185606876e-8
7.3337233729721366e-9
2.781090679778158e-9
1.35963811297726e-9
1.2600656197606835e-9
2.1949726165765054e-9
5.209368689498071e-9
1.6270197518206865e-8
4.154447964604929e-8
2.070277824439096e-8
1.70106175551774e-8
1.74789265159768e-8
2.064695494342628e-8
2.7510984922813447e-8
4.186527604309603e-8
8.261640185591605e-8
1.1492982803879638e-7
6.482237068026342e-8
5.965611442267282e-8
6.807308564231207e-8
9.055256225430658e-8
1.3825915254441284e-7
2.2005803213923753e-7
2.857661800935347e-7
2.824566589123147e-7
6.502628672133643e-8
2.4045009220971755e-7
1.7962855721727952e-7
1.0111378148899646e-7
9.068157863095379e-8
1.0134821173189163e-7
9.588678605771892e-8
9.08263336934557e-8
4.07705361335641e-8
1.4660185574490297e-8
5.593561042206092e-9
5.590037254636341e-10
5.6346619003324086e-9
2.0963990348808163e-8
2.4996203658271476e-8
3.5280442987013743e-9
1.1148093697801528e-8
1.4519240960065052e-8
1.715065586528303e-8
2.0101541880008413e-8
2.389714820251161e-8
1.0655619965834546e-7
2.2556363962222144e-7
1.326569280953344e-7
1.221622790802798e-7
1.376317577822294e-7
1.776520261400948e-7
2.5815696128087863e-7
3.7237202989668273e-7
3.691100029643454e-7
3.0510286450741843e-7
2.8524506435255473e-7
2.9742800319749795e-7
2.307160770678968e-7
6.502968203157124e-8
2.3949262037636234e-8
1.3801654344648709e-8
1.013701233276307e-8
7.90383255649107e-9
6.5463075401528374e-9
2.748894500006144e-9
1.356657444185184e-9
1.544963529468163e-9
3.2471091180611074e-9
8.433462307446575e-9
3.138248668794676e-8
4.476195912795721e-8
2.5385501372173012e-8
2.2485189098675447e-8
2.4148283623428432e-8
2.943823327113916e-8
8.908604492318214e-8
1.8767463223679516e-7
1.1129159796597064e-7
9.25953884649084e-8
9.410897875218024e-8
1.068834701290472e-7
1.330806476268941e-7
1.8117054396186106e-7
2.652636917134878e-7
3.888502967085013e-7
4.17571852453038e-7
5.12459625339369e-8
2.2158013490044808e-7
2.436200295635524e-7
1.6713672094332472e-7
1.5166359506434148e-7
1.9206784987004154e-7
2.3859880760095256e-7
9.911892627859268e-8
4.05383849843042e-8
2.064651482164172e-8
9.20463186989333e-9
3.7723337159393166e-9
4.405179093627313e-8
5.403404573635182e-8
1.970492437035697e-8
3.02779455825157e-9
1.7593048603207915e-8
2.6591519874258048e-8
3.381173851042776e-8
4.12581328991777e-8
1.569969445493298e-7
3.7609813534214286e-7
2.3546849183958367e-7
2.2836486490538397e-7
2.706785382660185e-7
3.7323630859423043e-7
5.796555571371563e-7
7.349834960328322e-7
6.025307365776849e-7
5.185210241008386e-7
5.578979437051974e-7
4.051843277821066e-7
2.4541739808705854e-7
9.151739877349324e-8
2.2003808855414608e-8
9.01336736751386e-9
6.137131378096976e-9
4.6281466869553044e-9
3.568196633814809e-9
3.5370715356766536e-9
2.757193345642107e-9
3.373441291277328e-9
5.865433547772589e-9
1.2438868877636973e-8
3.51360913357396e-8
1.3349587158584505e-7
5.560652513936867e-8
4.505601196417853e-8
4.806496195375564e-8
6.030856100766775e-8
8.529210130239488e-8
1.616862824946447e-7
3.2737309268037174e-7
1.8851606142693844e-7
1.5085134260563655e-7
1.4949685561418683e-7
1.682529999916798e-7
2.1232814023076584e-7
3.026556083330048e-7
4.796296462219476e-7
5.785942430665622e-7
4.766442084102083e-9
9.033231893213422e-8
2.1092560652204265e-7
3.495256864435513e-7
2.988042252575709e-7
3.3003992377037747e-7
3.696076069867233e-7
1.8331734505266277e-7
8.224236873949924e-8
4.657600541402707e-8
3.133222149110669e-8
1.5988098752187884e-8
3.258182712719164e-8
3.589222880740279e-8
2.4142051995747685e-8
7.000511766855074e-9
1.631723148756556e-8
3.813381550651419e-8
5.584362817867437e-8
7.215074746110382e-8
8.980005445355427e-8
3.3771324982360656e-7
5.322582138079383e-7
3.683478683772072e-7
3.950882873809608e-7
5.328841797069442e-7
8.624321216638288e-7
1.0827811976337417e-6
8.199080961676147e-7
7.262116813416458e-7
8.96499823705042e-7
1.9632280410172355e-6
9.867019414256192e-7
3.440743588617534e-7
9.267562666596209e-8
3.2404647031375055e-8
1.1057726398490597e-8
2.3102948418465893e-9
9.865516634125421e-10
7.663517371895797e-10
4.352221331605938e-10
1.3607072126667682e-9
5.15384523998505e-9
3.726019119806712e-9
5.395784503156254e-9
1.2013490745106406e-8
3.414826480405656e-8
1.6486711081295522e-7
5.915065635065892e-8
4.814131992614763e-8
5.260143208952963e-8
1.0870345872945516e-7
2.8524330741311645e-7
2.770736866708619e-7
2.0865528576562282e-7
1.9034908128849054e-7
1.9598913186594785e-7
2.2295094829587268e-7
2.8675969971187415e-7
4.445465497577873e-7
4.79569359458235e-7
4.550453482673714e-9
3.6596465345642664e-7
2.896834208948211e-7
2.8180387621906535e-7
2.9475318788183905e-7
3.2796869412339975e-7
4.4836732323181255e-7
1.1987156547529754e-7
2.852311628877218e-8
1.2443384616206463e-7
8.160438576516462e-8
1.1445474354476302e-8
2.694718861390012e-7
1.0016655794780235e-7
1.639115486653524e-8
3.844748064091069e-10
4.3155432529776885e-10
2.855703928225587e-10
2.245603079339106e-10
2.6483455666399035e-11
4.6946851478602994e-11
6.906115277439386e-12
8.798845214459366e-14
3.1477672970840095e-12
5.4590105320602625e-12
7.970001035722779e-12
1.1182297530676722e-11
1.553832214986308e-11
2.1585290648273103e-11
3.0112509784704036e-11
4.2338562784487284e-11
6.023462603907361e-11
1.0882947530814616e-10
4.4498115688750417e-10
3.7328293628885516e-10
1.220786330364988e-10
8.182089195005563e-12
7.098482908797429e-11
1.4790569374865478e-10
2.4142369203659516e-10
3.711294009208163e-10
5.653524105713919e-10
8.714763827535808e-10
1.374001405724478e-9
2.2261776426836672e-9
3.6883902898688333e-9
6.0734411904679015e-9
9.265638283351586e-9
1.196463579226227e-8
1.1101529399605496e-8
7.230618011379333e-9
7.885959338702608e-8
8.582277727666004e-8
4.423954522407201e-8
5.93631056419779e-9
4.223524283363426e-9
7.559896274903206e-10
2.2415905827395157e-12
1.0056384503300585e-13
1.8391000934951507e-13
1.2966968523147362e-13
8.088179656832906e-14
1.0224666299536071e-13
6.09675168215816e-14
0.
0.
0.
0.
2.6201288209142617e-14
3.6557311849947216e-14
5.055190837062328e-14
6.980914005297857e-14
9.648244542903073e-14
1.3355752495667444e-13
1.852357394512398e-13
2.5746926862783056e-13
3.587314549828753e-13
5.011397689409881e-13
7.021050107442852e-13
9.867660945244836e-13
1.3916038554054612e-12
1.9698246630468383e-12
2.7993835325027743e-12
2.4630258068729982e-11
2.447839458225132e-11
2.972491305184132e-11
3.6673982740118825e-11
4.4107715866347055e-11
5.049307432029373e-11
5.303556059771609e-11
4.685174506971012e-11
2.4154823303895867e-11
2.6438309649853065e-11
1.2010681431114835e-10
1.4706802834624616e-10
2.3019485892892125e-10
6.331313503228575e-10
3.5755572689140827e-9
2.592472178139528e-10
5.39701261791904e-11
1.4115949828338744e-10
1.9377292507510533e-10
2.4058547600662054e-10
2.8993122776447755e-10
3.4635508072991026e-10
4.1382623935601855e-10
4.96891483855388e-10
6.015734835705966e-10
7.365559854585846e-10
9.151282137365636e-10
1.1586999153564775e-9
1.503624841869953e-9
2.0155048967072515e-9
1.7477100173962985e-8
4.3264305658608494e-8
2.7035556851049398e-8
2.451706639783193e-8
2.714400459644854e-8
3.359542360965392e-8
4.5583562412887017e-8
6.72154272788929e-8
1.0212946555230042e-7
1.369534734306649e-7
1.5045908037988566e-7
1.40928784311308e-7
1.4189786276064866e-7
7.052497735844043e-8
5.2169606424856616e-8
4.690205475543904e-8
3.4353905493419413e-8
3.025624957221276e-8
2.4940922107204857e-8
8.202920172521216e-9
2.548695759757756e-9
3.9226278396894573e-10
1.326182479465963e-9
3.5383535495133566e-9
4.443686593890524e-9
6.035412178152546e-9
7.330283759043198e-9
7.838693228908048e-9
8.56191935794719e-9
9.687722456898144e-9
1.1368022898644026e-8
4.921635041833135e-8
1.0632317228578388e-7
6.088897368686256e-8
5.284165973539416e-8
5.580637529281615e-8
6.619261761595688e-8
8.655697550595418e-8
1.2151502466863166e-7
1.552191272206664e-7
1.4553072892629792e-7
1.2409657327813705e-7
1.4337484963139102e-7
7.603115464010451e-8
3.0014167929682085e-8
1.5781551505970765e-8
1.1081832708479135e-8
8.810850259839245e-9
7.538825161729492e-9
3.843191098916371e-9
1.3113967278711005e-9
5.924165241397614e-10
5.402604113269694e-10
1.3582359556195028e-9
4.7498950625700185e-9
2.367927272721088e-8
1.2949244726415676e-8
9.465072464965858e-9
9.030928800277399e-9
9.864844710236163e-9
1.1878005967062309e-8
1.5654018018892132e-8
5.3554098712655706e-8
9.278381876913565e-8
5.299525951746098e-8
4.8073705967157995e-8
5.354196524301992e-8
6.810200898485798e-8
9.761840338577197e-8
1.5196030214684592e-7
2.170498170743381e-7
2.450125324789547e-7
2.0573060258470448e-7
2.3269492017815348e-7
1.1678483765425442e-7
7.882447887402184e-8
7.808029650374821e-8
6.727251843570448e-8
5.721988936248568e-8
5.2043837375242687e-8
2.0391897746936128e-8
7.1210030178457085e-9
2.523951031240391e-9
2.0978614315573498e-10
3.3229141742259452e-9
6.976246983641956e-9
5.385386952801588e-9
1.1437283675544276e-8
1.2783477281873373e-8
1.396318946296738e-8
1.563934248917338e-8
1.810915018275297e-8
2.1735384886510915e-8
9.53179988206197e-8
1.6947858515954486e-7
9.613783545262497e-8
8.704276877568546e-8
9.669427104503612e-8
1.2320395550400323e-7
1.7647423892125809e-7
2.4831191060465794e-7
2.427311903450535e-7
2.030593004685931e-7
1.9131749297133083e-7
2.0598723600450437e-7
1.9463545678839691e-7
6.520667869748644e-8
2.524738544635343e-8
1.4950666282514435e-8
1.0990072008629735e-8
8.798713977093936e-9
6.927449719549185e-9
2.450469442511889e-9
8.477306760577317e-10
5.440894326567865e-10
1.2751073797343088e-9
4.403929306573993e-9
1.9700616286886574e-8
2.4923731190982552e-8
1.5053266604611007e-8
1.3438002710698048e-8
1.417542950826833e-8
1.66364370123393e-8
6.173224524097679e-8
1.356433834738416e-7
8.194646600078174e-8
6.965142010831572e-8
7.202312271797614e-8
8.285309497761703e-8
1.0385493129901637e-7
1.4119852878010377e-7
2.0399130070493387e-7
2.91173062032904e-7
3.56822622378626e-7
2.387100117662438e-7
2.491159016034662e-7
1.3432668467669325e-7
1.0782561959502191e-7
1.1774845855491317e-7
1.2016809987334728e-7
1.1554166428465765e-7
5.962517406252513e-8
2.190144896541618e-8
8.971972159333045e-9
2.4971717774980608e-9
4.015310619986629e-9
1.8225172914049818e-8
4.264167112777819e-8
5.489029854332036e-10
1.1839534295606072e-8
1.7050807117747734e-8
2.0590696322594273e-8
2.4232495139382677e-8
2.8747602674641562e-8
1.2268993605689592e-7
2.6954449431584806e-7
1.6046472072387133e-7
1.4872034994842241e-7
1.683435755135028e-7
2.1826156271218898e-7
3.1858207071835385e-7
4.590870205003253e-7
4.5024654022941093e-7
3.7073390637832157e-7
3.467050986139449e-7
3.524541009692655e-7
2.707285962362626e-7
7.546284153062204e-8
2.6700837492551647e-8
1.4941919842850596e-8
1.0930676575419261e-8
8.581491993378575e-9
7.22647003917688e-9
3.1950623286678965e-9
1.6932161887644034e-9
2.0337381883954554e-9
4.2011784641350944e-9
1.0644890476169438e-8
3.8762496811565176e-8
5.7914240270794986e-8
3.2392145798851344e-8
2.864831177262419e-8
3.0868804822255513e-8
3.7865368412983957e-8
5.201625280818794e-8
1.314038350977437e-7
2.473734343667029e-7
1.3724114093234987e-7
1.1485120594914772e-7
1.1826851116533064e-7
1.379801038075908e-7
1.7981479953150522e-7
2.604548841666488e-7
4.0229477152552214e-7
5.563536128154481e-7
2.7013183127907514e-7
3.623299224451619e-7
2.3432328667508095e-7
1.6900220192050025e-7
1.6498357404592132e-7
1.972979231556741e-7
2.2717907848434592e-7
1.1172330596908784e-7
4.49007085718179e-8
2.2149965387545994e-8
1.086602209761286e-8
1.7545369960454694e-9
1.4186609832222225e-8
5.598889900163918e-8
1.256056790894067e-8
1.0860423472670572e-8
2.4017332688096558e-8
3.216481428104574e-8
3.9083497498342884e-8
4.672827789017021e-8
5.636551973315545e-8
2.3739155456757442e-7
3.9398013788972834e-7
2.442553952339185e-7
2.4095964285210676e-7
2.9478877097026353e-7
4.269719384903097e-7
6.616523843467456e-7
6.680416936973291e-7
5.27808409772428e-7
4.977603027893464e-7
6.184768533861807e-7
4.492354932820023e-7
3.218485955206865e-7
1.738471280257428e-7
4.289796890118301e-8
1.3143943295966047e-8
7.313034099938448e-9
5.716642663242132e-9
4.083611117539394e-9
3.6417158498088196e-9
2.157777322414531e-9
1.9910537249698307e-9
3.368396221179664e-9
7.469423742170946e-9
2.0501164662731805e-8
1.0541825189347958e-7
4.971711328326574e-8
3.595364928570522e-8
3.5695672714751255e-8
4.172870285082197e-8
1.1911463966760547e-7
2.8421601654947185e-7
1.9918562213080192e-7
1.566441715325926e-7
1.504427145440614e-7
1.603824919344785e-7
1.8522466861827328e-7
2.3221095510516902e-7
3.1902032103027836e-7
4.7344066522826226e-7
4.5960411692318715e-7
1.8026706229599134e-7
3.08366935214384e-8
4.502047779293472e-8
1.2867981314779144e-7
2.851215613140634e-7
3.82218714797872e-7
2.5839795288085896e-7
1.3137907829030434e-7
6.901934264125445e-8
3.906142596883709e-8
2.538462869245971e-8
9.449176538812203e-10
3.3117566895741815e-8
2.7345309797108392e-8
2.0038960395713337e-8
6.309019604413244e-9
1.608781386615127e-8
4.1034543542560184e-8
6.33862054795465e-8
8.447246160770188e-8
2.7809606298113774e-7
5.703435155579201e-7
3.98203293021349e-7
4.2596880498167603e-7
5.651037397054944e-7
8.972518637774508e-7
1.204930148031668e-6
9.258684830747809e-7
7.853014881991998e-7
9.093503300852751e-7
1.764733570167111e-6
8.142393332317734e-7
2.3996015719509903e-7
6.280419175699097e-8
2.2468106937878075e-8
5.664192332563456e-9
1.1004774392179395e-9
3.6175586037244527e-10
1.2333435646838982e-10
2.6676220669198824e-10
2.027832511626806e-9
5.939281771677002e-9
4.581983770199948e-9
7.202429931363019e-9
1.651782274081088e-8
5.065919009379319e-8
1.723633662799733e-7
7.104995225841202e-8
6.117113588846122e-8
6.710392928432295e-8
7.762344278220918e-8
1.5413730879878558e-7
3.8892968996789265e-7
3.1098504788626083e-7
2.3296580121862515e-7
2.1664811270782618e-7
2.3058446253033638e-7
2.7897675650743246e-7
4.037567849446294e-7
6.872408559770823e-7
2.498947260823325e-7
2.0986602432064553e-7
1.544660664195319e-7
1.4410053486881327e-7
1.7326115698641724e-7
3.155678828840138e-7
4.880350743912135e-7
4.3570619988007327e-7
4.294034212530262e-7
4.21855339636638e-7
4.582389093850277e-7
5.848237051476395e-7
5.881520490474043e-7
3.1085582871883004e-7
1.3168966789729352e-7
1.707221880336589e-8
9.148867661422692e-8
2.5238032717808133e-7
6.064887850106355e-7
1.4784196335727286e-6
1.7981272148580122e-6
1.6132615897635748e-6
1.0063015953730282e-6
1.2154465301717172e-7
9.237344450832781e-7
3.794143831129146e-8
1.1384598406660156e-9
1.8287893221895034e-10
1.576975774812069e-10
6.120038428662529e-11
1.764743690177627e-11
1.0202044188639497e-11
1.2790544020196917e-12
1.741940937102371e-11
3.473815196359497e-11
3.2378900977828866e-11
6.120849464565746e-12
2.1576753810589747e-12
6.055535550795782e-12
9.048009200320075e-12
1.2238451330266914e-11
1.6180349265697195e-11
2.1328568059983977e-11
2.8207668930130326e-11
3.7519788262037076e-11
5.0260960371778395e-11
6.788571642258033e-11
9.256407086982374e-11
1.2760148954453409e-10
1.7814578274711318e-10
2.5241378966797465e-10
3.6388325640026443e-10
1.2695407176034572e-9
1.5869636007464358e-9
1.5225223440246217e-9
1.4371034866547986e-9
1.4166346667874853e-9
1.4593840211997077e-9
1.5553406806934688e-9
1.6986319685748834e-9
1.8865036572730463e-9
2.116983954042346e-9
2.3867559563562052e-9
2.6894599986243006e-9
4.1633349527780115e-9
4.0128701846544655e-9
1.679722586854004e-8
1.4120443959538293e-8
1.9234079426511122e-9
6.274334367471628e-10
1.149884422798837e-12
6.431103024963667e-14
1.3855853991666772e-13
7.81524989345289e-13
1.1983867674648967e-13
5.472282763292725e-14
2.292380071558419e-14
0.
0.
0.
0.
0.
0.
4.8499847879990216e-14
3.5333322059370903e-14
3.933768228564206e-14
4.7497661844929274e-14
5.877570157021041e-14
7.343829030783451e-14
9.221597337623795e-14
1.161749219692832e-13
1.4672943197512455e-13
1.8571528864619863e-13
2.3550127916579237e-13
7.030989642575006e-13
3.100945723607146e-13
1.4326075606124095e-13
3.887629657438597e-13
6.248530696420991e-13
9.51705187726217e-13
1.429989447272024e-12
2.1389429167675858e-12
3.188870156194456e-12
4.724342184701567e-12
6.909783370747628e-12
9.880290089842549e-12
1.3659365217857212e-11
1.810766234374213e-11
2.2995003425183406e-11
2.8159697361303078e-11
3.3596151197127984e-11
3.941953699070052e-11
4.5791118575973606e-11
5.286876163072607e-11
8.265093691510872e-12
1.4585473093932839e-10
6.020547017817146e-10
9.31699303052547e-10
1.13337124655609e-9
1.3857234915718225e-9
1.709521792124223e-9
2.1028189933172096e-9
2.5613833883445193e-9
3.0807687405692223e-9
3.6561963891004573e-9
3.341538911987309e-9
3.6175094031334107e-9
3.4906407186232354e-9
1.4633987824355742e-9
4.865317101757291e-10
2.3141720070425478e-10
1.8898838358419733e-10
2.8853191831620284e-10
6.875787118029922e-10
2.4661076482124664e-9
3.7024362339901913e-9
2.2633963129110646e-9
2.0066772923637e-9
2.12835796158146e-9
2.5346031862484165e-9
3.3049466282458005e-9
4.669964032216643e-9
7.129557646876552e-9
1.168950771860134e-8
1.9433654349869367e-8
8.906730668773224e-9
1.2349715412701077e-8
1.1787505276718198e-8
1.6071877728529366e-8
2.6844850431498566e-8
5.261205462030971e-8
8.312237831986094e-8
9.196092790995988e-8
1.0978206142671334e-7
8.441170618633611e-8
9.706344612112574e-8
5.005182572160695e-8
6.332464795779932e-8
1.2065533049239655e-7
6.238737450948073e-8
4.441712951667894e-8
4.301462595886165e-8
2.948515425378432e-8
2.5242856281650506e-8
1.8764129031205567e-8
4.936258389317764e-9
8.778459953339948e-10
1.267490409487731e-9
4.5101296490779644e-9
1.293047578380311e-8
1.255944151593358e-8
1.598251901363654e-9
4.0132941005135795e-9
5.0154058729025955e-9
5.869909445548543e-9
2.1438228969476228e-8
7.304286420376182e-8
5.897507120944791e-8
4.993483010417396e-8
5.044974302994354e-8
5.550240077496488e-8
6.454882241495655e-8
7.865330377981948e-8
9.989750847059768e-8
1.3016801504311083e-7
1.646587590767621e-7
1.8234968927661886e-7
9.799634873846937e-8
3.952251609432112e-8
2.0665532413326632e-8
1.4343343163737118e-8
1.121651708370264e-8
9.338922429577704e-9
4.878264186726602e-9
1.597794024462311e-9
7.056412926116658e-10
6.80575118382638e-10
1.6842639489198131e-9
5.508631671010798e-9
2.6061055281505175e-8
1.8624539983792192e-8
1.2832330065854816e-8
1.1991346221523912e-8
1.3010647401470732e-8
1.5686357672331886e-8
2.0839001946634747e-8
6.453828034411293e-8
1.0843634884386427e-7
6.149105826776813e-8
5.557644866775036e-8
6.17162539154592e-8
7.841729904296615e-8
1.1252429958158188e-7
1.750283445123663e-7
2.4712398364898955e-7
2.749517156312135e-7
2.1404377160727558e-7
2.622843613534957e-7
1.3308823599360725e-7
8.782810427869494e-8
8.705246269424784e-8
7.774665248522322e-8
6.564588319227615e-8
5.96260430999229e-8
2.3717969016380407e-8
8.370143230446418e-9
3.00387817461264e-9
1.920629550811634e-10
3.940037643503017e-9
9.26217546435091e-9
2.8695082172001755e-9
1.1806811500024219e-8
1.3887833001087487e-8
1.539347674921684e-8
1.7323571027776678e-8
2.0070787189157866e-8
2.4041447630854893e-8
1.0594459815661794e-7
1.9290894273694865e-7
1.1020191512684521e-7
1.002528297482461e-7
1.1186091005114087e-7
1.431781590819577e-7
2.0606910466057391e-7
2.9079784523669055e-7
2.8367297094718705e-7
2.3720315149223017e-7
2.2401303172994725e-7
2.394885047705876e-7
2.2514860229594972e-7
7.373495937498609e-8
2.809491621222624e-8
1.6412345767722767e-8
1.1989623294307291e-8
9.587074334438499e-9
7.644942378016388e-9
2.7681996589172948e-9
9.98010556191365e-10
7.215228050469563e-10
1.6615804287120738e-9
5.407126951461598e-9
2.3351585641518613e-8
3.0454803588627505e-8
1.8149978309430036e-8
1.6154738544462367e-8
1.7061176022162895e-8
2.0100427543261824e-8
2.597825787620545e-8
8.838745431564013e-8
1.715773624807161e-7
9.711789183388613e-8
8.312496687136713e-8
8.71570336219452e-8
1.0300820817383147e-7
1.3504421327002958e-7
1.9468015128347256e-7
2.925207124743956e-7
3.9680662130532445e-7
3.699520383952693e-7
2.8177326772417935e-7
1.4769810699944161e-7
1.1738684946563063e-7
1.247240887670074e-7
1.2099877202825424e-7
1.1474277372408366e-7
7.209392846925079e-8
2.6684571788296562e-8
1.1227743454714286e-8
4.632240380664562e-9
6.293652776984389e-11
6.329138883469052e-9
1.630074961571186e-8
7.46102968232071e-9
1.753187221336758e-8
2.14789993431351e-8
2.4470050385653832e-8
2.8006193287820583e-8
3.2812973635955313e-8
1.3317768987512174e-7
2.584483905876011e-7
1.5243667529688927e-7
1.4170239416255058e-7
1.6122925901188404e-7
2.1095455605865727e-7
3.10765399932811e-7
4.347283577623363e-7
4.0438507153603823e-7
3.3633742345352566e-7
3.2406082381081665e-7
3.8355641006592317e-7
3.051469286262476e-7
2.8368813256153607e-7
1.419965209779209e-7
3.352263658108968e-8
1.282222067854036e-8
7.981871526373913e-9
5.945530192548989e-9
4.265503293385069e-9
2.013168484267247e-9
1.340480682579231e-10
0.
1.024387245206684e-9
4.563921944565793e-9
2.0748662510531527e-8
3.598334487440208e-8
1.9665110702281045e-8
1.7263685817271757e-8
1.8167662329947446e-8
2.132238144456011e-8
8.59008185353596e-8
2.1145841154532608e-7
1.520019288019489e-7
1.2136174748041642e-7
1.1784626522040871e-7
1.2603819601175063e-7
1.4425351549679523e-7
1.7597482902220965e-7
2.2884931746334928e-7
3.1454817159843434e-7
4.293148746662763e-7
2.341912465912361e-7
1.7431872475417457e-7
1.7589939848830086e-7
2.0509303863146992e-7
2.3037819241183307e-7
1.3895818577022556e-7
5.599667858594672e-8
2.7253500733938885e-8
1.4891636633792004e-8
7.842157547399197e-9
1.6623790865179965e-9
6.1849252037387445e-9
8.029296711835642e-9
2.3673641793137963e-8
3.308237157566126e-8
3.9616433518343636e-8
4.596828357254562e-8
5.383549884541758e-8
6.458384387631517e-8
7.99767384274222e-8
3.297849266749503e-7
3.694606978880691e-7
2.3186166969868728e-7
2.334156771981973e-7
2.960550534249557e-7
4.502888864364266e-7
6.346011131136256e-7
5.273654422414829e-7
4.4235719805846285e-7
4.7548031445175893e-7
7.08570957399238e-7
4.6483149447757727e-7
3.607900858499797e-7
2.469887139710925e-7
9.384290146974569e-8
2.1749319639606828e-8
8.963504614726953e-9
6.144987428543167e-9
4.616978869491597e-9
3.2958850380487712e-9
1.6213870111925079e-9
6.46231279810305e-10
1.1603794781719096e-9
3.291697285546407e-9
9.958541707469571e-9
4.6996504832685196e-8
4.225756927913835e-8
2.65503645097709e-8
2.462722686133449e-8
2.7078119358057977e-8
3.3293328307317123e-8
1.1597468021075148e-7
2.8025307590960557e-7
1.9794483374858725e-7
1.5552176101446135e-7
1.4935481866886402e-7
1.5900080391618158e-7
1.8284168175744357e-7
2.27179552127315e-7
3.0718542485829225e-7
4.4923606614577955e-7
5.239961863128694e-7
4.1413224348127194e-7
2.7186509621113975e-7
2.2579053798984228e-7
2.5387834594479053e-7
3.36421273367901e-7
1.9675629955321981e-7
7.9423951761016e-8
4.1707225033169175e-8
2.523504753369527e-8
1.4705506823693061e-8
3.7027798162165875e-9
2.196026286295763e-8
1.0562207360500444e-8
1.0912896408631297e-8
3.006606547923536e-8
4.466618143487786e-8
5.642664648602196e-8
6.830497609153873e-8
8.256372349611257e-8
3.187737300411312e-7
4.734339702493879e-7
3.063783034566256e-7
3.1259334410465264e-7
3.980290179692565e-7
6.060105873899277e-7
8.850422750896603e-7
7.476483948989743e-7
6.071345254548711e-7
6.304556685674606e-7
9.36373529301243e-7
2.872254625953314e-6
1.3947799430050118e-6
6.53305156778162e-7
1.866216495512544e-7
4.9860608127969804e-8
1.918621378083889e-8
4.238194476846508e-9
1.1312415989508742e-9
6.568993152957149e-10
1.1996381644556577e-10
2.1939666171828705e-11
9.981722335259323e-10
1.2588121636396208e-9
2.0707511563524275e-9
5.464876544471335e-9
1.8282645066565446e-8
8.779503843734869e-8
3.03565674447292e-8
2.4510779033176728e-8
2.5974394712406475e-8
7.62852218698777e-8
2.1872863842130742e-7
2.752165900605682e-7
2.1404206272734882e-7
1.9219016338889258e-7
1.921904336257184e-7
2.0752592723828802e-7
2.4349034784576876e-7
3.2651400008768573e-7
5.563961184023448e-7
1.6423254975214206e-7
1.8938059713714862e-7
3.3510243566899437e-7
4.665495084948273e-7
5.389373086309258e-7
3.4247681781238853e-7
2.0200989962521193e-7
1.1374892581088395e-7
7.636249296515565e-8
6.74637263045821e-8
7.927982675886147e-8
1.4708612821650889e-8
2.423807699321367e-9
7.644878432693934e-10
1.4162187842956785e-8
3.706115677152531e-8
6.467324663133891e-8
9.228079901961167e-8
1.2044845420662006e-7
1.524155539338492e-7
1.9214989057099958e-7
8.024037804171186e-7
6.60612439594185e-7
5.040157078148695e-7
5.899889895953451e-7
9.01549424462332e-7
1.3724766407658677e-6
1.0520046892415554e-6
8.524493021180946e-7
9.86276614775218e-7
2.0482063285982477e-6
0.000023305237852484773
9.217462367610353e-6
3.5076769742449204e-6
7.951854199057966e-7
1.232061813603681e-7
2.092997755141727e-8
4.283895356556282e-9
6.453141526664731e-10
2.8613378630883385e-10
1.998337220472779e-10
2.869326609014085e-11
1.613427084602258e-10
9.131407609647388e-10
1.7841073690036577e-9
1.1411521360518437e-9
2.2190636806745768e-9
9.365622637784364e-9
6.192244091486938e-8
5.866679924917121e-8
3.5527224648029005e-8
3.5414895602234416e-8
5.321310989359857e-8
1.8151370588605494e-7
3.11274876684487e-7
2.6387925584072753e-7
2.3202370033224138e-7
2.2983912632395488e-7
2.567678227911995e-7
3.4283710200276783e-7
5.137377522920988e-7
9.454582833588067e-8
1.416473091024501e-7
1.50202830830155e-7
2.1888276729278037e-7
4.3240668943072075e-7
4.3723050495515144e-7
4.1423742808660835e-7
4.193694140518614e-7
3.226068085131899e-7
2.373220751418381e-7
2.3587086689545885e-7
7.642668760131704e-8
9.460828126211848e-8
2.6702858077516677e-7
5.6153215676583315e-8
1.1381023186379878e-8
2.6460341957407096e-7
1.0465954022110947e-7
1.5929357586297414e-8
3.621222010950599e-10
4.405883344475405e-10
2.1610699620152804e-10
4.2950431290558875e-11
2.8120340336423016e-11
2.7710949126628352e-11
2.9597009443593223e-12
1.0766125788175899e-12
3.581335574708897e-12
5.869711019559097e-12
8.529534086663557e-12
1.1988106049769642e-11
1.6691947790797864e-11
2.3226115495265577e-11
6.387903091254914e-11
1.9185554940062837e-10
2.34172726587589e-10
6.478879977665963e-11
3.3824481813617796e-12
3.063583377325376e-11
5.8844992191855e-11
8.974308062250762e-11
1.2930873413287966e-10
1.841647882057903e-10
2.636951894679044e-10
3.827628022195695e-10
5.663162057293874e-10
8.579568424823164e-10
1.3362754040836877e-9
2.1446629474509698e-9
3.5328347709065052e-9
5.837764034527002e-9
9.100549451885505e-9
8.371848388618476e-9
8.00336152535465e-9
6.8816698568848234e-9
5.8589044811958e-9
5.129067221213263e-9
4.664679318061927e-9
4.397199415060507e-9
4.263681813086305e-9
4.212084603648593e-9
4.192802613598145e-9
4.137019425202009e-9
5.732228518631346e-10
2.468701952944241e-8
3.1534132391924833e-9
1.3528079657983494e-9
1.151098603607802e-10
2.2709663570489722e-13
8.095201108887722e-14
0.
1.0152151334685469e-13
4.4669268135419706e-14
0.
0.
0.
0.
0.
0.
0.
0.
0.
2.587757091191758e-14
6.673495635563887e-13
5.21602712444101e-13
5.945174897795158e-13
7.296507316412011e-13
9.162173245548716e-13
1.1612740670465757e-12
1.479168768653672e-12
1.8901440461673537e-12
2.420801240690017e-12
3.1051110826228075e-12
3.9854342431944175e-12
9.513682084544391e-12
2.5062976934706703e-11
6.615123502607154e-12
1.5064046794900272e-12
1.4514229874567435e-12
3.9284022155621485e-12
6.760615226029378e-12
1.0381555742422341e-11
1.5119327476510838e-11
2.1161296377940227e-11
2.8442715837522077e-11
3.665117467378727e-11
4.545631498646578e-11
5.478382846224622e-11
6.488409673978718e-11
7.622916488988779e-11
8.940923358924682e-11
1.0510078095918827e-10
1.24092710199317e-10
1.473481302974759e-10
2.966555772404102e-10
3.0643556846518038e-9
6.729724848546937e-9
6.828000656780939e-9
6.964126691724118e-9
7.596672869175692e-9
8.550036540019808e-9
9.72967903671125e-9
1.109282906874342e-8
1.2618846820954834e-8
1.4290809823308619e-8
1.223788021699707e-8
1.1140494947164468e-8
1.1217717157739558e-8
8.96630878623945e-9
3.2983115370793574e-9
1.232364518850185e-9
6.520751901877431e-10
5.728477076054289e-10
9.261512565001451e-10
2.344461605079282e-9
9.042192471371785e-9
9.514651336882469e-9
6.262269116216709e-9
5.665713250358027e-9
6.038008591570822e-9
7.221995164590528e-9
9.55939224229471e-9
1.4044902481915037e-8
2.3167506356732952e-8
1.641777834486009e-8
5.259176801413871e-9
3.7687103397554815e-9
6.199189827183757e-9
1.1686390034734626e-8
2.4394290354436417e-8
4.7838313621527344e-8
6.021869586317857e-8
7.048677697917202e-8
8.054105195453339e-8
1.976006948592568e-8
1.9142307917353739e-7
1.2108926195640438e-7
1.6532184488939958e-9
9.060717144334375e-8
5.5118713630436124e-8
3.555892232364806e-8
3.7115175997678284e-8
2.4812841592101002e-8
2.0251675323518418e-8
1.5431928828839043e-8
3.626510159930734e-9
2.901025197471182e-10
1.7307971500929073e-9
5.656599490940418e-9
2.018256921306479e-8
8.809321321960538e-9
8.634319650164219e-10
2.813261811998222e-9
3.659885803950807e-9
4.368504456802096e-9
1.4926613712198654e-8
5.6415570755797065e-8
5.3303686533591507e-8
4.49123133884021e-8
4.483204600604175e-8
4.847312323149969e-8
5.494218748970252e-8
6.45996426276257e-8
7.843821942113876e-8
9.777901699241755e-8
1.231578792096285e-7
5.962557713424654e-8
3.122239350460333e-8
2.057872444482951e-8
1.5948541445627232e-8
1.30415459390599e-8
9.550829354032046e-9
3.5640470220916e-9
1.5185339842955397e-9
1.1141213338930164e-9
1.6037225453628688e-9
3.516922368837423e-9
9.659197235511116e-9
3.881701954924798e-8
2.3025936048516694e-8
1.6566399099691717e-8
1.5890399272198468e-8
1.790236611262093e-8
2.2934983393791518e-8
3.3621559008652716e-8
5.795744231041838e-8
7.937938260528566e-8
8.691908331174592e-8
5.208183523825197e-8
5.103000978173116e-8
6.26547342650312e-8
9.178760283565731e-8
1.5204214266895503e-7
2.1312575042591884e-7
2.2902738236801563e-7
2.035926970918657e-7
1.836387585961779e-8
1.1041133185254956e-7
2.195619696154734e-7
1.1155124144496914e-7
7.847427118681455e-8
8.386974456862817e-8
7.55131532978565e-8
6.640132975375443e-8
4.883523839510472e-8
1.6136283893365723e-8
5.438397847022561e-9
7.705036753238308e-10
3.813410813816811e-9
1.353407783818598e-8
4.0119298214872326e-8
1.5823324353127302e-9
7.540517967059866e-9
1.0696125776041445e-8
1.277043090726041e-8
1.4938310753901047e-8
1.7649132191054886e-8
7.793567485708768e-8
1.9589429622130073e-7
1.1776123401200912e-7
1.0527893436265541e-7
1.1432938970086173e-7
1.3976171039378534e-7
1.8922186127258926e-7
2.749968918189918e-7
3.500494986535663e-7
3.172964001877672e-7
2.7081598306993154e-7
3.112215557752098e-7
1.4717566516928557e-7
4.805730355477863e-8
2.3399584631562497e-8
1.568985870419231e-8
1.20393025357517e-8
1.0093803787182237e-8
6.213028871970448e-9
2.3463763548766652e-9
1.4595294941017277e-9
1.9785573325354237e-9
4.406413571594654e-9
1.2192476361865785e-8
5.43302063893851e-8
3.572250723133144e-8
2.4520288352307254e-8
2.3216241194332938e-8
2.5837049620880488e-8
3.235462445220356e-8
9.281846251363998e-8
1.7875070081161414e-7
1.0153839753344559e-7
8.686103160603716e-8
9.087912343312234e-8
1.0712042725390344e-7
1.4004570527055444e-7
2.015031882282669e-7
3.0389173624175845e-7
4.1790127508973766e-7
3.7242040562850473e-7
8.956438572519137e-8
2.1065568756908428e-7
2.3270269499504676e-7
1.506048955976408e-7
1.334061282545851e-7
1.5175746368216445e-7
1.8611590835463253e-7
1.0493309200173015e-7
3.8597445543968686e-8
1.7726481114811836e-8
7.275919428807704e-9
2.6251927576370407e-9
2.6183418355867686e-8
7.248306604351963e-8
2.2024724291341626e-8
1.7437807427478145e-9
1.4828751046726022e-8
2.229499191484295e-8
2.810694174044458e-8
3.407960337858154e-8
1.2881409464282095e-7
3.463377940745528e-7
2.154208963623811e-7
2.0311125472119055e-7
2.3244429169902832e-7
3.043658265394345e-7
4.496501166087473e-7
6.503062163490087e-7
6.226065228499565e-7
5.073627679860682e-7
4.772716732825327e-7
4.146710533612869e-7
2.6613658547737355e-7
6.946518207406746e-8
2.1788162068789966e-8
1.1489354101674022e-8
8.48485876751567e-9
6.455931754050321e-9
5.712110557766225e-9
3.4910806416881423e-9
2.6415123411141143e-9
3.6758794113856545e-9
7.040702088109576e-9
1.614929033049901e-8
5.356343248079545e-8
9.721197147562375e-8
5.1311382046245734e-8
4.537670750692028e-8
5.011304114668978e-8
6.401309990458229e-8
9.194314462447325e-8
1.7259951210077095e-7
3.2400689608527977e-7
1.7806328468945088e-7
1.463062617953994e-7
1.4861265312845985e-7
1.719829990264332e-7
2.241579643755137e-7
