# Supplementary material for: Observability and Controllability of Nonlinear Networks: The Role of Symmetry
Source: Phys Rev X. Author manuscript; Available in PMC 2018 Nov 13. (PMC6234006; doi:10.1103/PhysRevX.5.011005)
Supplement: Code Archive [file NIHMS982008-supplement-Code_Archive.zip › MathematicaData/FNObsDELTAHetN1M1ChaosK12IC1]

1.2663521996168454e-7
4.687701787631667e-8
1.798607113589983e-9
4.3028997961747474e-11
1.4216900820026232e-10
6.533518192254687e-11
2.672870745313087e-12
1.0168416221697065e-12
6.594166997218085e-14
3.8979731126298267e-13
7.375881982090882e-13
1.1038607604741126e-12
4.2854472815147785e-12
1.0017357425439456e-11
1.0166910428083274e-11
5.86376152028598e-13
3.0580403479060746e-12
5.033464081013834e-12
6.683918960031631e-12
8.439198700588713e-12
1.0515350031670683e-11
1.30823896250199e-11
1.6325693353305023e-11
2.0482580292033346e-11
2.587856790222003e-11
3.297564231497433e-11
4.244538531292338e-11
5.528624604359048e-11
7.301703195311732e-11
9.800663671180174e-11
1.3405151814739457e-10
4.0007247031922015e-10
4.782242111750362e-10
4.447341555985634e-10
4.1538437527799474e-10
4.055180271281713e-10
4.120645909760094e-10
4.3146005460977265e-10
4.614079460181909e-10
5.003525964122057e-10
5.468197193390362e-10
5.988291614875705e-10
7.671865467941741e-10
5.788979764281118e-10
1.4776317250992771e-9
1.0148820472155934e-8
4.881743149847404e-9
8.740142593613278e-10
5.903840155275879e-11
8.177066509238837e-14
2.3804057801536157e-14
3.712958077440573e-14
0.
0.
0.
0.
0.
0.
0.
0.
0.
2.759574837163659e-14
9.46315513362752e-13
6.772502685813483e-13
7.575181005777571e-13
9.190878645523002e-13
1.1424381790480548e-12
1.434000476062522e-12
1.8097302079362106e-12
2.2927609379466914e-12
2.913958418767349e-12
3.71357414484018e-12
4.7435567989927786e-12
1.9113813463458198e-11
1.2992361781827398e-11
4.371279549304235e-12
6.375063338203955e-14
2.6759694642854888e-12
5.1959802324175175e-12
8.287624614831305e-12
1.2468575173449766e-11
1.834383605736488e-11
2.6662051181261435e-11
3.826734204180155e-11
5.3881630067918575e-11
7.370701432344567e-11
9.712713390855688e-11
1.2300925857585685e-10
1.5056232587152162e-10
1.7993136247706007e-10
2.121079629492027e-10
2.485627186457535e-10
2.910172254305704e-10
6.90051928448341e-10
2.3795179878507197e-9
7.247556065266175e-9
9.326714544829357e-9
9.567431801136443e-9
1.0096022858764792e-8
1.0973707536618484e-8
1.2076687374452448e-8
1.3312308071275228e-8
1.46168997401853e-8
1.594452585569121e-8
1.479852799222067e-8
1.5808751602060404e-8
1.3147271983678834e-8
4.4499404201868186e-9
1.2855894509202076e-9
3.877187371420417e-10
1.25189352927647e-10
2.7548519265252356e-10
1.4493257142450205e-9
8.379443658515088e-9
7.935530553636697e-9
5.750340900956187e-9
5.322220006215741e-9
5.640344038330236e-9
6.6550189437003555e-9
8.692762531138787e-9
1.2648636046620253e-8
2.076973501220404e-8
3.6686535699400984e-8
1.2500982487586153e-8
4.500496271392374e-9
4.759231764300478e-9
7.758592914796707e-9
1.4127898102979926e-8
2.865686805267124e-8
5.412334352626277e-8
6.668488119749945e-8
7.637639887191859e-8
8.04843011858978e-8
7.151382279930608e-9
2.0419948189197838e-7
1.2979456674277255e-7
5.722044629331167e-9
9.482561403503375e-8
4.979719540163981e-8
3.6675132081398706e-8
4.123840276906536e-8
2.8816252459905167e-8
2.568220982236631e-8
1.5787899506900637e-8
3.6568013703727927e-9
2.1330811121257266e-10
2.234726343221817e-9
7.541654049003478e-9
3.04840598823048e-8
7.651914684187637e-9
1.1698362490302968e-9
3.2337167288009057e-9
4.201466987844427e-9
5.032204704782212e-9
1.7470958205116722e-8
6.529275366411321e-8
5.901453923820031e-8
4.98914122743895e-8
4.999581619279886e-8
5.4278476655432736e-8
6.185885958053721e-8
7.326221228959265e-8
8.975545505541257e-8
1.1292830860623662e-7
1.429148689914456e-7
6.579113686921236e-8
3.289418285716796e-8
2.1256901395728867e-8
1.6255853800590332e-8
1.3043260508492774e-8
9.877777249848644e-9
3.85289596088376e-9
1.6566857184231123e-9
1.2655688084779456e-9
1.8578757835547229e-9
3.977079281534791e-9
1.0488790943654867e-8
4.1351902760523574e-8
2.7155068393499822e-8
1.9076666886261606e-8
1.819968390396434e-8
2.057480184058899e-8
2.6641753822372726e-8
3.981570648155844e-8
7.027273053412087e-8
8.411542581363717e-8
9.362681293838647e-8
5.554269467214823e-8
5.358831383214498e-8
6.433802844630506e-8
9.112990195724187e-8
1.4646727634894944e-7
2.1547409433738573e-7
2.3948867634955e-7
2.1635499054021426e-7
1.353349489004729e-8
1.782118114873735e-7
1.9032554784356769e-7
9.754493867571313e-8
8.105918752611261e-8
8.945614058101184e-8
7.786945143702518e-8
7.361850020643175e-8
4.198734144430842e-8
1.3807608360189343e-8
4.779898315214302e-9
3.075689679030979e-10
4.714941514795704e-9
1.570407181329325e-8
2.7571906824453514e-8
3.1348687531109307e-9
9.812553030757922e-9
1.2512597380105934e-8
1.4624865477639853e-8
1.704729137856488e-8
2.0207732643275035e-8
8.989360530050862e-8
2.0376085746407742e-7
1.2018770434589371e-7
1.0802891202064229e-7
1.1799251701204874e-7
1.454640376633202e-7
1.9904025646581962e-7
2.890363408507875e-7
3.500846197529515e-7
3.0729566251197524e-7
2.651772272860417e-7
3.0865964824207625e-7
1.5693165852676465e-7
4.949757172086971e-8
2.3422838125176397e-8
1.554721854988451e-8
1.1858835258842903e-8
9.806401728463779e-9
6.406070883726766e-9
2.4246842528504967e-9
1.4810565595324203e-9
1.966838904910508e-9
4.30384588996459e-9
1.1699517218359989e-8
5.092723054888438e-8
3.639673561644997e-8
2.4528205027689195e-8
2.3077092189147766e-8
2.5616491748930048e-8
3.205534360160731e-8
9.068210402707858e-8
1.7659629994470172e-7
1.01401097773519e-7
8.623501473376061e-8
8.933856619447578e-8
1.03584320257354e-7
1.3188810588616633e-7
1.8287802474613474e-7
2.66858483746377e-7
3.7160917104687807e-7
3.9270226375488473e-7
3.756712501829628e-8
2.7493800182514985e-7
1.8139988834415133e-7
1.3272229812086817e-7
1.372801752753493e-7
1.66792571921786e-7
1.8309886514299288e-7
8.530886823724385e-8
3.3141133317031315e-8
1.5050527049559274e-8
5.3515115456591625e-9
4.81276590409452e-9
3.1358091412299396e-8
5.861519598139396e-8
1.1862916774116516e-8
8.53440077120799e-9
1.8586714405739308e-8
2.471726314078128e-8
3.011406033130563e-8
3.61509437922678e-8
1.4571602365023986e-7
3.436576555833987e-7
2.1002838476967726e-7
1.9759591053534887e-7
2.260953777049724e-7
2.963342585106522e-7
4.372235334591216e-7
6.247757535689277e-7
5.948738055085843e-7
4.885691206321212e-7
4.6144432604782036e-7
4.178128254001222e-7
2.7370464506664337e-7
7.260322387258639e-8
2.3619968517049235e-8
1.2700254233984098e-8
9.385638680927785e-9
7.139510274611552e-9
6.312290357173066e-9
3.6595062242825022e-9
2.6267022471696373e-9
3.569779376804835e-9
6.827326765022861e-9
1.5710115736243943e-8
5.267889932332242e-8
9.01028054878862e-8
4.838143803626124e-8
4.293071272558951e-8
4.740398108425619e-8
6.055047846733982e-8
8.755646376028242e-8
1.6556661948435783e-7
3.0796465798717684e-7
1.7043977354182787e-7
1.4014021726642744e-7
1.4176342532661421e-7
1.6223054411200383e-7
2.0670375136730162e-7
2.919451856362896e-7
4.4302653950934183e-7
5.915231069303156e-7
1.6218854281718253e-7
3.624344167703043e-7
3.3562970516859316e-7
2.293467728925032e-7
2.080311626989535e-7
2.6829995727645667e-7
3.153691600428686e-7
1.312352627988632e-7
5.688875005470402e-8
3.132945222672583e-8
1.7381634872948154e-8
4.097294772406793e-9
2.663650356922622e-8
4.804443447852092e-8
1.6044780503856528e-8
8.76869115845441e-9
2.7792029345811356e-8
4.088388125630233e-8
5.169470636670843e-8
6.299642050681833e-8
7.665167442752719e-8
3.1148642269983417e-7
4.859118333134084e-7
3.135048118007755e-7
3.18160001181427e-7
4.013165722863385e-7
6.029499180488964e-7
9.020393146467236e-7
8.004483204287117e-7
6.434345146420003e-7
6.477576857499726e-7
9.054297780530474e-7
5.833548761329623e-7
3.12461852994232e-7
1.4460828562247376e-7
4.5479700071635824e-8
1.0926680285256088e-8
5.02260106087594e-9
3.8894245410575165e-9
2.5262482276313495e-9
2.3972541437544475e-9
3.129890231176159e-9
3.1616767642441196e-9
4.479924586126927e-9
8.747461546467694e-9
2.142087676796943e-8
9.400118085358102e-8
7.444158428845573e-8
4.831611017838065e-8
4.696318027883729e-8
5.519084678898702e-8
1.3376829576060816e-7
3.2234945932876617e-7
2.4336074425422373e-7
1.876300212848826e-7
1.7655109023137278e-7
1.8476181423897233e-7
2.0965514850154077e-7
2.590434091459654e-7
3.551962938225359e-7
5.324363398856802e-7
3.091365961253313e-7
1.9361781431109452e-7
1.107795354586595e-7
3.5594054086030594e-8
1.6007236657402677e-8
1.3676066926980936e-7
4.1202827297662094e-7
2.876065870874972e-7
1.5722682090659704e-7
1.1065461077077514e-7
7.462718676326116e-8
3.12109055846449e-8
1.8527618590523637e-8
3.6758814738959437e-8
2.8898570454020557e-8
2.2778149733186245e-8
1.4304274967953025e-8
2.419531355656036e-9
3.1090393647253674e-8
6.69672310557138e-8
1.0356042899911361e-7
3.8479382394682e-7
6.696888376184315e-7
4.9946776543068e-7
5.68016568613671e-7
8.169039109557957e-7
1.350834445488092e-6
1.3049926116065734e-6
9.807982539508298e-7
9.843258099926635e-7
1.5526163820721326e-6
6.827152657681409e-6
2.2193836362410777e-6
3.9751639999877333e-7
6.075102689398872e-8
9.674562400439984e-9
7.032898886233903e-10
1.7335394079150828e-9
1.098053358164566e-9
8.040118044272291e-10
2.516720935753537e-10
1.8735159994288067e-10
1.5538601687370507e-9
3.043371809382661e-9
1.9981661446530846e-9
3.428061177792881e-9
1.2130429362986662e-8
6.092798776826621e-8
1.3667067907380478e-7
6.49584636472531e-8
5.927674970379599e-8
5.8160703575806944e-8
1.0159319923613777e-7
2.9581369090635833e-7
3.4819445523682587e-7
2.616917047428552e-7
2.332139081371425e-7
2.3997021159048675e-7
2.829578207653416e-7
4.01672897325079e-7
5.701405981150459e-7
1.069997945026936e-7
2.40218318799937e-7
2.1810495102946384e-7
2.5338200293458097e-7
3.902499965094788e-7
4.0826165102315384e-7
3.370397706058174e-7
4.409709547080971e-7
1.4963697419961087e-7
3.447250923143693e-8
1.3738527944867506e-7
5.7105941635419056e-8
6.225538977667418e-9
3.7045634167859283e-7
8.096237193156149e-8
1.2576652515155718e-8
3.1193275894776615e-10
1.5607259196302602e-10
1.2345489560112403e-10
4.0072754990666996e-11
2.4334834171966103e-11
3.20695172841006e-11
7.716844582991916e-12
1.7882688255235267e-12
6.080315010087054e-13
2.081982621102172e-12
3.3753887423446493e-12
4.822573716184926e-12
6.644384380547297e-12
9.044885096288724e-12
1.2266650529283352e-11
1.6638295369625096e-11
2.2632917365662994e-11
4.9694098831508537e-11
1.4837888947196057e-10
2.5544788418452003e-10
9.276182780839422e-11
2.1159663222505863e-11
1.348664007925064e-11
3.8413938686442964e-11
6.268683816443587e-11
9.139945011384115e-11
1.2918935012274264e-10
1.8189703041830525e-10
2.5818829152382163e-10
3.719999438625819e-10
5.468891276413983e-10
8.242474075867995e-10
1.278909048160126e-9
2.046000274198393e-9
3.3444365086503643e-9
5.363100740598736e-9
5.6796471209998975e-9
5.167458147501626e-9
4.1572266780179365e-9
3.3638824006224217e-9
2.846350599993768e-9
2.537280338326264e-9
2.370293479055675e-9
2.297672711958701e-9
2.286653033529074e-9
2.313505322762977e-9
2.3588872329020823e-9
2.4038617771516975e-9
1.873103478370403e-9
6.351166364870239e-9
1.2111847282576341e-8
3.3969481540637816e-10
1.0739877874301626e-10
8.1759533042944e-13
1.5094874839414063e-13
3.787320144060177e-14
9.300118023527856e-14
3.6156490250758625e-14
0.
0.
0.
0.
0.
0.
0.
0.
0.
4.604476196378948e-13
3.346929931202307e-13
3.756537898089465e-13
4.569032812380092e-13
5.692919053990439e-13
7.163044637953775e-13
9.061801097826562e-13
1.150824243323792e-12
1.4661251342328817e-12
1.8728119636209783e-12
2.3976267372351805e-12
8.624320243641013e-12
7.595531246236742e-12
2.6409544484251056e-12
2.5626333226883657e-13
1.0883690846973374e-12
2.314034222240868e-12
3.7700112085987076e-12
5.699892208365238e-12
8.369978311048727e-12
1.2089344620362796e-11
1.717067793207716e-11
2.3816376238849206e-11
3.196608238096488e-11
4.126803352828335e-11
5.13149054861457e-11
6.196905426877844e-11
7.347069975196177e-11
8.633008280231719e-11
1.0120080867451673e-10
1.188329017577323e-10
2.8657283176738694e-10
1.4424436195246253e-9
4.2041161290388146e-9
5.20011322597549e-9
5.37880583057511e-9
5.78392260064903e-9
6.407529090813835e-9
7.179886201653769e-9
8.052545619369154e-9
8.992839983572906e-9
9.976623469190298e-9
9.075372930914613e-9
9.52539580433413e-9
8.728616749675434e-9
3.455365060252846e-9
1.0513661911621113e-9
3.940997149025897e-10
2.2515160267506202e-10
3.443070701860005e-10
1.059132183411984e-9
4.60073090604325e-9
6.774715754126783e-9
4.332853613106439e-9
3.8389395543770786e-9
4.0103697450940054e-9
4.708443259132187e-9
6.1184061270162815e-9
8.791443695994226e-9
1.4073133489287332e-8
2.4618078898684822e-8
3.5069479295691954e-8
5.428866992455699e-9
7.741867599469413e-9
8.468831182322368e-9
1.2418880332641007e-8
2.146409535439178e-8
4.261494453487394e-8
7.155705583592714e-8
8.079577960751598e-8
9.345556123226516e-8
8.244073582313739e-8
4.578583452120291e-8
1.4132319936582028e-8
9.100805424444736e-8
9.506395322528011e-8
4.763010683189395e-8
4.0074643192580195e-8
3.195120284982299e-8
2.2367214518093707e-8
2.082740971690662e-8
1.1747550849060014e-8
2.85575454511143e-9
2.622269051218369e-10
1.4306064790013963e-9
4.1265927365887854e-9
9.771411754134732e-9
2.9260622507771705e-9
3.101277694925228e-9
4.267800041470421e-9
4.933232847333973e-9
5.658627334772728e-9
2.1773877474627e-8
6.721445450186603e-8
5.018441680843413e-8
4.212907403096472e-8
4.230535087231589e-8
4.6309820425378104e-8
5.3627159408515066e-8
6.505424847707329e-8
8.210139764822811e-8
1.056637579301147e-7
1.3041946698555195e-7
1.4020268613027097e-7
8.109254836021208e-8
3.471863109475839e-8
1.807781983188126e-8
1.2535385565237088e-8
9.919489198955861e-9
8.355130859738707e-9
4.4238264182922e-9
1.4415974739567769e-9
5.967708031112561e-10
4.701147000879793e-10
1.126443862508021e-9
3.93712547802521e-9
1.926376316044372e-8
1.4018445805879216e-8
9.716737970967844e-9
9.063272082376028e-9
9.766699504862112e-9
1.1640648647655533e-8
1.5203539066778797e-8
5.0754946924673e-8
8.796149455764961e-8
5.0813919159968874e-8
4.62513588634714e-8
5.1414343944841833e-8
6.484340241292837e-8
9.13282505065265e-8
1.390350833446719e-7
1.9831575228450284e-7
2.2658809425576423e-7
2.103673438169178e-7
2.0346130996806208e-7
1.0175677539133643e-7
7.493211035460173e-8
7.23468611388975e-8
5.743105520591315e-8
5.036938145500946e-8
4.352032887767399e-8
1.5961406240618492e-8
5.613108249538734e-9
1.974193610681764e-9
2.092369109214312e-10
2.3129246093942027e-9
2.207269826462887e-9
1.3434874613189829e-8
1.3485894545750372e-8
1.3575988029281284e-8
1.440076414186407e-8
1.6019462732632877e-8
1.8615933849444206e-8
2.2586053305308693e-8
9.434710821671074e-8
1.5684290493389053e-7
8.803184359541696e-8
7.886108907207902e-8
8.64251962618729e-8
1.0811643426460867e-7
1.5127861574133538e-7
2.1229791999303584e-7
2.1706223951225885e-7
1.82419411115742e-7
1.6645082603786435e-7
1.895585591149556e-7
1.5884278498360984e-7
5.722779664069074e-8
2.442901391746771e-8
1.5297076649154628e-8
1.1522343842751542e-8
9.468050496952528e-9
6.778050665393944e-9
2.2326184952658642e-9
7.995420540370584e-10
5.01397426245464e-10
1.2051334863028929e-9
4.435603845476775e-9
2.1742512083687264e-8
2.0517171472283548e-8
1.3388239672270536e-8
1.2245452125875101e-8
1.3040141868873991e-8
1.5354393948502352e-8
1.9718582385609088e-8
7.012410885521054e-8
1.3342667236955213e-7
7.620896357175455e-8
6.639932310403033e-8
7.055712258773419e-8
8.422430029045301e-8
1.1091865137842354e-7
1.5902333382841768e-7
2.332291114527062e-7
3.0373695335955686e-7
3.119720673363194e-7
2.179067862557161e-7
1.1580457127471452e-7
9.734752373439027e-8
9.894926547734461e-8
8.339638651744831e-8
7.83540014789935e-8
5.2433977001466e-8
1.8449150822503052e-8
7.309438577494331e-9
2.8512801642024473e-9
1.1658892322822685e-10
3.0522125852202583e-9
1.1667871991192464e-9
1.7312702421814687e-8
1.8446076895512682e-8
1.9305513422992343e-8
2.0883021552115374e-8
2.350248454378558e-8
2.75322345973952e-8
1.0962602082278901e-7
2.0164281956087462e-7
1.1636385552979355e-7
1.0557966907457598e-7
1.167933927081658e-7
1.470750311379381e-7
2.0694270284745427e-7
2.9605130215095167e-7
3.12686302623676e-7
2.628014079001222e-7
2.3778654090051785e-7
2.4886778805411016e-7
2.3466471856828383e-7
2.631808526282986e-7
9.216058113588018e-8
2.801988524933226e-8
1.4370314424398627e-8
9.940862907907668e-9
7.495370786863852e-9
5.746453032435959e-9
1.7109036255644071e-9
7.414087816857903e-11
2.1322208970926614e-10
6.658813770086725e-10
4.518370540951281e-9
2.78238063332318e-8
2.1269489019208286e-8
1.4507998382071351e-8
1.3582298889266931e-8
1.4634517560908025e-8
1.7290338925561974e-8
7.277952920110772e-8
1.7414487732048757e-7
1.1588480063339553e-7
9.504276223827341e-8
9.448270014217241e-8
1.0325001804662507e-7
1.2057331398741103e-7
1.4943610073249105e-7
1.952586747074223e-7
2.636079246578425e-7
3.500451275253049e-7
1.7788598454436494e-7
1.3393015780231413e-7
1.3955865195320148e-7
1.4295071804089552e-7
1.3748617491459726e-7
1.0700068539100118e-7
4.211648796846309e-8
1.796009905790295e-8
8.922090392476714e-9
4.465060083601022e-9
1.498849286259656e-9
1.9468697400312157e-9
2.8593434858274636e-8
2.9812864590424435e-8
3.0662132788589086e-8
3.265511360887533e-8
3.611691782824397e-8
4.1586419407971146e-8
4.992772153641415e-8
6.269838344525584e-8
2.4092690948503625e-7
2.759863844718279e-7
1.64644845999659e-7
1.5837730698061194e-7
1.8960376619150074e-7
2.6821773303115094e-7
4.0252254572456855e-7
4.0790491777280516e-7
3.312279370336145e-7
3.1395088763731364e-7
3.669257570828251e-7
2.948633919944911e-7
3.166477545963953e-7
2.152836015605543e-7
5.533121950628356e-8
2.1202991198743296e-8
1.2802925537468176e-8
9.524835978133702e-9
7.48848724303122e-9
4.879289118710512e-9
1.2532216490821888e-9
3.6957360489818857e-10
8.38570095592946e-10
3.407918350012103e-9
1.322453520037581e-8
5.839095967304795e-8
2.4994472680414592e-8
1.972791793767027e-8
1.9682356759717173e-8
2.2255563087903373e-8
2.761693663104034e-8
1.0298838873314896e-7
2.312163967492988e-7
1.438473744848518e-7
1.176006847085561e-7
1.1701360593815592e-7
1.2884138116951987e-7
1.5311300586708176e-7
1.9528793212538532e-7
2.647821737587847e-7
3.6941834683975685e-7
4.7646191213105275e-7
2.4525085568527213e-7
1.6591042670694658e-7
1.619280991314005e-7
1.7915927899890294e-7
1.8495727918025005e-7
1.4899598584422577e-7
6.02953247714748e-8
2.6311988770041435e-8
1.3154803646164339e-8
6.3235613163695445e-9
8.201276753741458e-10
5.44532191597141e-9
6.702355107032649e-9
2.4047283670758933e-8
3.147142383680045e-8
3.634251174327291e-8
4.132699270684109e-8
4.783201225542002e-8
5.6976213452331143e-8
2.2317849032176277e-7
3.4565376409583e-7
2.0805488178955995e-7
1.9933743845927252e-7
2.3512337299744785e-7
3.235461081827069e-7
4.928654842149518e-7
5.841305652938479e-7
4.769600177960401e-7
4.187358730274197e-7
4.495038449906e-7
6.306717399865981e-7
4.3100906253727107e-7
3.361748772915353e-7
2.0200017247333495e-7
5.7137310504426474e-8
1.4514566672250417e-8
6.9994880957775585e-9
5.081224761715466e-9
3.2937776119887412e-9
1.8453616740534953e-9
2.8483708043109984e-11
3.1957738617179745e-11
1.0003260539444792e-9
4.086478700130629e-9
1.558712734687314e-8
6.636337027258184e-8
2.670558978010156e-8
2.1450691561235546e-8
2.1798806584658185e-8
2.513915341250337e-8
9.670598673727105e-8
2.474597278238253e-7
2.036346676303717e-7
1.594856879539004e-7
1.5089936507781025e-7
1.566091818447819e-7
1.724497054353797e-7
2.0025848710132117e-7
2.46001011887169e-7
3.220823825172551e-7
4.5047336788411395e-7
2.762874540149626e-7
2.2263581887820287e-7
2.3423784993832734e-7
2.9906047401626854e-7
3.035016562488399e-7
1.2992806808077757e-7
5.915794202453738e-8
3.319273769869117e-8
2.052069317988675e-8
1.2720722242224734e-8
6.341221096792762e-9
5.12518519227149e-9
1.8294983384361268e-8
3.370366905450697e-8
4.658475676133305e-8
5.69634566311938e-8
6.743166736535202e-8
8.027460707714293e-8
9.764038217315222e-8
1.2238198458777918e-7
4.839588572141692e-7
4.712957317954669e-7
3.075148742344495e-7
3.1764041714746876e-7
4.149889425109352e-7
6.472133333431884e-7
8.258459666890615e-7
6.450082406979507e-7
5.602981609855854e-7
6.374703593514535e-7
1.059762507756803e-6
6.488956638338545e-7
4.4817151346452997e-7
2.563751858003674e-7
1.136283621519059e-7
2.4488031909357665e-8
8.048678856381817e-9
5.027045015914017e-9
3.862144916486483e-9
2.3799015448869788e-9
1.8019243768649178e-9
1.1843287926389588e-9
1.8138245884826123e-9
4.143441778632245e-9
1.1178702076479473e-8
4.4497965170225754e-8
6.504985990589204e-8
3.585239921312518e-8
3.2181786380733714e-8
3.5132421010263047e-8
4.330619689508009e-8
1.3462503313271594e-7
3.343531219870944e-7
2.5409917048448875e-7
1.9663187237569508e-7
1.8537247247243238e-7
1.9344827094257326e-7
2.173410195211643e-7
2.631642959882235e-7
3.4897429043878025e-7
5.198276466242599e-7
5.253809438996971e-7
6.516658212326496e-7
3.992639075795389e-7
2.971752870092767e-7
3.381986845462547e-7
4.1270407537204974e-7
1.9963491854015182e-7
8.774124907376535e-8
5.032696900649061e-8
3.3885837505256993e-8
2.2705853336592594e-8
9.173323707608238e-9
1.4086738709217952e-8
3.498267802831999e-9
1.5291560330715555e-8
3.7895849926398e-8
5.8513052508800515e-8
7.63989603813552e-8
9.445450741433947e-8
1.1571690656049057e-7
4.326922561017891e-7
5.882172872897397e-7
3.9534016451126687e-7
4.135736668222441e-7
5.412307113010242e-7
8.45442021921692e-7
1.1272256072582663e-6
8.802478190941443e-7
7.3887526142811e-7
8.163830930348829e-7
1.3716410044551165e-6
6.08506064460962e-6
2.6779990312777857e-6
1.086288109793969e-6
2.434757838688294e-7
4.779041832157347e-8
1.296428223719701e-8
4.127003923182092e-9
5.018897652815373e-10
2.6592236567347188e-11
1.098804431064601e-10
1.0719839994518729e-11
8.923175433988087e-10
2.153960837516762e-9
1.771224726819032e-9
3.955564223758259e-9
1.347634458799013e-8
7.691650878977797e-8
4.697612205303406e-8
3.1413149503553056e-8
3.156530337814887e-8
6.932352820594407e-8
2.1920313052622695e-7
3.235993768151293e-7
2.6170251481297193e-7
2.3170842366089515e-7
2.2883877692361315e-7
2.4655943357455326e-7
2.9493211565157745e-7
4.2756637666249834e-7
4.3947186130908304e-7
2.9359252584622457e-8
4.182391039701338e-8
1.1551134263621737e-7
4.0493836267975115e-7
5.421273739195658e-7
3.4982199812204997e-7
2.448688375956884e-7
1.7685292029526222e-7
1.2123654087996367e-7
9.784630766046832e-8
6.690142408330241e-8
3.4017148854388747e-9
4.693916874561565e-9
7.152334980357514e-10
1.1183946185076542e-8
3.345524863033033e-8
6.680645458302191e-8
1.06772404591198e-7
1.4980939904130912e-7
1.976069064867771e-7
2.547739166575209e-7
1.077559575477041e-6
8.021266498945777e-7
6.539389463295826e-7
8.048874374350777e-7
1.2925169111305089e-6
1.708403070136631e-6
1.2074673372813944e-6
1.0497277032469161e-6
1.3747078200894816e-6
3.924828869144106e-6
0.000016913153245097553
0.000014719449724736427
0.000012924785276238895
6.153866561185383e-6
6.053966937592235e-7
6.648527378085653e-8
6.8420420006786375e-9
7.790248126064683e-10
1.6085964043525203e-9
1.6937012984813872e-9
5.06364091221968e-10
2.993228395726524e-10
2.3920057756719984e-10
3.174283293564351e-10
6.180675043297434e-10
3.249003310532077e-10
4.425861907922748e-10
1.8101994230940049e-9
2.1216804351915516e-8
3.5473578620328075e-8
1.5147511557599024e-8
2.212801271610976e-8
6.532947534492905e-8
1.6729369683518957e-7
2.179257320204424e-7
2.10565915666363e-7
2.0496910031307826e-7
2.2099763798941144e-7
2.900182386740637e-7
1.8802779760366593e-7
2.813746263291581e-9
1.9747848875594028e-7
2.145531678959239e-7
2.3688688761249904e-7
2.423644112811401e-7
2.026166264428462e-7
1.5795366608334304e-10
7.867283148041828e-8
4.543628554371383e-8
3.264676378534801e-8
5.133090704060327e-7
8.800412546905798e-8
1.7984229754085244e-8
3.503752707459528e-10
1.346525738901163e-10
8.997533508653835e-11
1.8853773970578148e-11
3.241565965681912e-11
3.679368097833023e-11
2.7716152725669713e-11
4.571317654384759e-12
2.611366826567656e-12
8.768600743040062e-13
2.657538725102089e-12
4.143135406103327e-12
5.811664348540656e-12
7.936710315598759e-12
1.076268474497851e-11
1.45851655408839e-11
1.981510647127323e-11
2.7058726293828618e-11
3.7243982011375016e-11
5.1844830012464987e-11
7.564213462514503e-11
3.0719108592678937e-10
4.204883408675191e-10
1.5538872989409873e-10
4.1649802294595065e-11
2.6426641677526872e-11
8.404673975359552e-11
1.467771200762674e-10
2.2712324406873374e-10
3.405212788038487e-10
5.107182877877032e-10
7.781900418439866e-10
1.2154178089332322e-9
1.952510017740868e-9
3.1966468841180143e-9
5.106900187014349e-9
7.2210608798434375e-9
8.126558643514973e-9
5.070111841008478e-9
6.956025234287146e-9
8.54563564601755e-9
9.212668969876062e-9
9.166278505182422e-9
8.642417398933016e-9
7.823934831418863e-9
6.82610376590379e-9
5.690454980245201e-9
4.373344471275178e-9
2.710483466102257e-9
3.247160539210414e-10
2.0867896644524474e-8
1.02039834472257e-8
1.7302079922518862e-9
7.145735266886348e-11
5.354082393519023e-13
0.
2.8873367441150204e-14
5.229773100725714e-14
2.3512143982550294e-14
0.
0.
0.
0.
0.
0.
0.
2.4099075663663718e-14
3.3141996174750284e-14
4.563407211030054e-14
6.292463147024518e-14
1.4822943765278695e-12
1.1761380059674026e-12
1.3442463115101091e-12
1.6519288315053732e-12
2.0762718961435473e-12
2.6335724107963806e-12
3.3562720168273374e-12
4.289818849322964e-12
5.493479884173646e-12
7.04212995076192e-12
9.027602671609503e-12
1.9914971113668354e-11
7.037131797046587e-11
1.5240034293112184e-11
2.850182554972049e-12
4.593752110989109e-12
1.1019876381624977e-11
1.8528800684221244e-11
2.8163572672784256e-11
4.059327131990175e-11
5.59930214438983e-11
7.389335082081332e-11
9.347389410550933e-11
1.1422337864816883e-10
1.3634245798228926e-10
1.606414445397391e-10
1.882668538818288e-10
2.2054747086508979e-10
2.5899436954567904e-10
3.054012042524838e-10
3.620162746542524e-10
9.258971031924898e-10
6.228149048814984e-9
1.2437541091987195e-8
1.1975388714345394e-8
1.1970533982934594e-8
1.2843144881737658e-8
1.4226494178911578e-8
1.5943535435123533e-8
1.7914710507011233e-8
2.009780929708218e-8
2.2454682136630947e-8
1.9158229344899252e-8
1.7070957598337894e-8
1.6872439196116154e-8
1.4280726309177997e-8
5.597953168765828e-9
2.049278844227776e-9
1.0430525773964206e-9
8.560656567227264e-10
1.2932465519546832e-9
3.135561300134842e-9
1.140918350724548e-8
1.543431279276079e-8
9.659408283053399e-9
8.509043320140643e-9
8.909906255501237e-9
1.0512046601400046e-8
1.3767281151371013e-8
2.009778074430489e-8
3.316435000518985e-8
3.509263856691516e-8
2.1954387440566043e-8
7.693570647812344e-9
4.286178903978394e-9
6.70309857136721e-9
1.483627300575731e-8
3.208270747028843e-8
4.5135774611593835e-8
5.3359638355022206e-8
6.332466567974338e-8
3.866873253312913e-8
7.872918525835476e-8
1.7747311372633183e-8
5.625338612814647e-8
7.005482913217437e-8
3.497766647087388e-8
2.911652673257286e-8
2.208931282375303e-8
1.491562729077367e-8
1.3764169151125052e-8
7.136047390732222e-9
1.3905612924792211e-9
2.969546115494155e-10
1.7334594822397806e-9
4.656250715650837e-9
1.2971586439800648e-8
1.3536571710503282e-9
1.8905918357031583e-9
2.6706600731040813e-9
3.1514945401033887e-9
3.663884409825093e-9
1.4058399274157437e-8
4.596928009913088e-8
3.8539771951503367e-8
3.192957594348319e-8
3.153661740578576e-8
3.3807363282694175e-8
3.8052883885111e-8
4.445890044359779e-8
5.359774420045192e-8
6.610268877948804e-8
8.162329874533871e-8
4.212579064553694e-8
2.2522040832777463e-8
1.4585324097457143e-8
1.1347533560895189e-8
9.517783684122111e-9
7.333570699090364e-9
2.840003034479094e-9
1.163424772916858e-9
7.47317661652659e-10
9.124237184038332e-10
1.9060704186150085e-9
5.27091421707773e-9
2.1420522780230447e-8
1.393409875124947e-8
9.819536514031317e-9
9.246017241199315e-9
1.018089892841903e-8
1.2645943568852034e-8
1.775428053759324e-8
2.8966349689740184e-8
5.1369004260570254e-8
6.086828605846995e-8
3.7599538910333e-8
3.747572868956839e-8
4.6290906171232485e-8
6.723923278134904e-8
1.1013155787332246e-7
1.6062192241866364e-7
1.7488555854680805e-7
1.703372499471458e-7
6.52516674578974e-8
1.6731567858736503e-7
1.5438385547157807e-7
7.796419000241307e-8
6.483197776538559e-8
6.251529190169499e-8
4.737892960665136e-8
4.411066935120589e-8
2.8694294930345778e-8
8.792254026602718e-9
2.7166619084306932e-9
1.0649609298663126e-10
3.062673525568564e-9
8.006122703130662e-9
1.112392513124226e-8
5.87591753783943e-9
8.617981138992363e-9
9.81877365732298e-9
1.1058475777065288e-8
1.2722588876701688e-8
1.5060723806515053e-8
6.724113265016169e-8
1.4791034203306145e-7
8.588805916599872e-8
7.545012808781425e-8
8.049088347026763e-8
9.635203759949996e-8
1.2700401631888003e-7
1.7942468148383452e-7
2.312363079846297e-7
2.1913953520287852e-7
1.872413441527871e-7
2.1562236967029188e-7
1.0477964839816038e-7
3.9264533062545907e-8
2.0800581420460906e-8
1.4630276085601045e-8
1.150760373136013e-8
9.775782711281056e-9
5.057818427472772e-9
1.830279166777436e-9
1.0083041778816495e-9
1.2131617392687993e-9
2.8610039509617136e-9
8.777164802707295e-9
4.074399074601133e-8
2.1876597252331252e-8
1.590214594529282e-8
1.525309404682322e-8
1.6895995668878403e-8
2.081433374791122e-8
6.622322825182823e-8
1.2711414287199384e-7
7.334725609046212e-8
6.403914397495722e-8
6.80268668229393e-8
8.101261284816186e-8
1.0621211627372788e-7
1.5146397320612525e-7
2.2226886649459049e-7
2.9394242063919503e-7
3.087142457369995e-7
1.4249814202359717e-7
2.570333142412614e-7
1.3376017991461664e-7
9.884987953940937e-8
1.0799749603664873e-7
1.084698966839294e-7
1.0177539681079975e-7
6.535674520928799e-8
2.2762277311018773e-8
8.658453533911845e-9
2.2645118606962876e-9
3.649332062287058e-9
1.564801891828904e-8
4.6804745675392695e-8
2.540039067270967e-9
1.0197022033478182e-8
1.5004363288051745e-8
1.8107063853444902e-8
2.1258415842732148e-8
2.515784607750542e-8
1.0723144368839365e-7
2.5123254575031473e-7
1.5026254557678446e-7
1.366722450336558e-7
1.5089994321608286e-7
1.8841927361178072e-7
2.6188788408242803e-7
3.833113499559159e-7
4.4798739020382004e-7
3.832367427209001e-7
3.334186498733689e-7
3.7385044961014877e-7
1.961050801844849e-7
5.761527509610588e-8
2.5421143212923432e-8
1.6233508522497796e-8
1.2288198618672187e-8
1.0037351924951445e-8
7.232251523728038e-9
2.9054372749259907e-9
1.914222865741636e-9
2.6529844980579096e-9
5.614970698046176e-9
1.4556637531519558e-8
6.016623173115814e-8
5.004942653419633e-8
3.255542263305511e-8
3.041438537647382e-8
3.388606207990529e-8
4.2848339397142686e-8
6.102392642356043e-8
1.3517334468745744e-7
2.3270268328431008e-7
1.275231513242551e-7
1.0859635876349365e-7
1.1349756560748358e-7
1.3451039784524043e-7
1.7796498238009842e-7
2.591594128792609e-7
3.893018154653476e-7
5.054554583299174e-7
2.8046272178537947e-7
3.4710013485359945e-7
1.994483538014162e-7
1.4951830161765334e-7
1.559478156745595e-7
1.8159681188077565e-7
1.9370300291414133e-7
1.0408568767134867e-7
4.06786265941796e-8
1.8835516035159592e-8
8.54384091974302e-9
5.808216468525965e-10
1.2411338583383573e-8
4.703626922485806e-8
6.173130029937808e-9
1.4737906528096461e-8
2.4677385272072187e-8
3.086803447559632e-8
3.6600389785827675e-8
4.3383889233418624e-8
5.230282648064958e-8
2.229897536905903e-7
3.6793810393386986e-7
2.232123183282702e-7
2.154471367607069e-7
2.5633003178228345e-7
3.568225716624137e-7
5.486281855922669e-7
6.35593741400139e-7
5.123725391621304e-7
4.538120593908959e-7
5.001005033073858e-7
4.1384100610439237e-7
3.464258118966445e-7
1.4840539691932924e-7
3.661710060079891e-8
1.4766050821055928e-8
9.572486436536987e-9
7.4215301027390425e-9
5.799683995637088e-9
4.288087613014445e-9
2.0715694264630517e-9
2.100097474380845e-9
3.910256470284684e-9
9.177511653195877e-9
2.7728641487256806e-8
1.0389392612849891e-7
4.3719687264760384e-8
3.4935932297095245e-8
3.602373694857748e-8
4.3002985387277065e-8
1.2262272265595126e-7
2.794996080446811e-7
1.8215823697536423e-7
1.4566966087277011e-7
1.418259578942899e-7
1.5285540174108758e-7
1.7786261697197464e-7
2.227638758087788e-7
2.996873547547196e-7
4.2325144482560347e-7
5.016393735444452e-7
2.3247495425694376e-8
2.27668201457178e-7
3.909371981170408e-7
3.1036478085683323e-7
2.4646519104490247e-7
3.2785362784550595e-7
2.4960134182433956e-7
9.954613330036923e-8
4.8067136967289073e-8
2.9172785484027575e-8
1.56979360982199e-8
9.695675443468998e-9
5.427627311494974e-8
3.261479456201305e-8
1.4258956698574417e-8
8.49989080269443e-9
3.01916677294865e-8
4.7052265022073326e-8
6.1589078808753e-8
7.667988699928263e-8
2.7398892593157806e-7
5.478377951123001e-7
3.6089622746071925e-7
3.6781072009871907e-7
4.6115388643249707e-7
6.848596257924348e-7
1.0441486352956603e-6
9.608118594625712e-7
7.575964916584113e-7
7.401557268671085e-7
9.995334853412265e-7
5.885287473555704e-7
2.584728390478168e-7
1.0791687383970499e-7
3.0550706587811576e-8
7.331968905057602e-9
3.4304755956407273e-9
2.6322749455253127e-9
1.5760465401626856e-9
2.1298568093798594e-9
4.192525069768275e-9
4.570715671928265e-9
6.3292943610942435e-9
1.2060777348700503e-8
2.9249491683665677e-8
1.305879318313869e-7
9.735410857356637e-8
6.501365907449552e-8
6.464528980894191e-8
7.688867212672786e-8
9.816899673441982e-8
1.8827918316658927e-7
4.2818021518115827e-7
2.805992625091018e-7
2.16101359979217e-7
2.0584824230072648e-7
2.2160123034420204e-7
2.655290079005606e-7
3.603967405267595e-7
5.65840613932255e-7
5.916073976869029e-7
7.419052878097887e-8
3.773393502496232e-8
1.72788267344226e-8
8.378290915074434e-8
2.648919080547685e-7
5.455200010602223e-7
3.3614170219334286e-7
1.8829427507674645e-7
1.1699735337751235e-7
6.818340453627778e-8
4.311063960628287e-8
2.1568750037841666e-8
2.224905056656466e-8
2.236933620659082e-8
1.6778803980836592e-8
4.949825296204191e-9
1.7284640954226783e-8
4.8968494772762595e-8
8.289042435254217e-8
1.1618597815428146e-7
1.514826662190498e-7
5.566713138217587e-7
7.040689965308337e-7
5.35404191823499e-7
6.172466593110803e-7
9.088086579961476e-7
1.473861326178156e-6
1.2848306282514395e-6
9.866975043546013e-7
1.0341908207130657e-6
1.7571027969320283e-6
9.705164622359843e-6
3.862955971769787e-6
9.542385038009602e-7
1.5453867561184318e-7
2.5931380873202617e-8
4.8175975056452715e-9
1.8509859936261348e-10
7.953834049550372e-10
4.869530668965401e-10
2.1496712420560122e-10
1.8985102715408713e-10
8.345212938800949e-10
3.665830189213517e-9
1.7853802509638012e-9
2.4602059078162815e-9
7.403491903846412e-9
3.872521431671752e-8
1.797807365536892e-7
6.419643337436276e-8
5.406524480540404e-8
6.880622422703013e-8
2.2820963544599345e-7
3.447087577129345e-7
2.7971793269708073e-7
2.4688340037102875e-7
2.4665610322912703e-7
2.778234152833251e-7
3.7256885231234724e-7
5.800388062062983e-7
1.0595890145091635e-7
1.4913085866445812e-7
2.9932472372274075e-7
2.2486273032782305e-7
2.599086083181673e-7
1.2412510823230909e-7
2.4788619122227405e-9
8.090761156921884e-8
9.12125801161629e-9
4.83450249398376e-7
1.386720917405327e-7
3.80673660241275e-8
4.89383885208618e-10
1.792302715328498e-10
3.225633172404416e-10
4.378798878185853e-11
3.424848268880068e-11
3.9226364850352195e-11
2.7390973147898793e-11
2.8925923747465484e-12
2.43645667094597e-12
1.2331992373839998e-12
1.4824708107561766e-12
2.230117046006547e-12
4.284905009999394e-12
6.212715618800291e-12
8.534160752944906e-12
1.1583758174238169e-11
1.571007211723307e-11
2.137957412432718e-11
2.92809267675984e-11
4.048167899253708e-11
5.670856109311227e-11
7.452318544315992e-11
3.2978783987224955e-10
4.070613533450701e-10
1.5319109083850442e-10
4.07392126594254e-11
3.0274918362058464e-11
9.277717663496551e-11
1.62670296451533e-10
2.539120526561829e-10
3.847716691370857e-10
5.843186503544169e-10
9.031172680424682e-10
1.4322112990407291e-9
2.3292484713350765e-9
3.798896038627674e-9
5.785406954134162e-9
7.3565388998969e-9
6.807710139818474e-9
1.295952024039513e-9
3.301040812890059e-8
4.72629087870908e-8
4.898007139146385e-8
1.8303218091061884e-8
7.336312451470916e-10
1.394859871318182e-9
2.1783094935233345e-12
2.1730405347886978e-13
4.074042227222917e-14
7.626584856252365e-14
4.995996554302037e-14
6.937464467874427e-14
3.6232973541429894e-14
0.
0.
0.
0.
0.
2.2454121063867682e-14
3.098477826243716e-14
4.269551143771439e-14
5.887150322444684e-14
8.128687784558822e-14
1.1242628684134361e-13
1.5579286027751708e-13
2.1634660781953943e-13
3.011414230619831e-13
4.2025114602478607e-13
5.881296091358424e-13
8.256170677814334e-13
1.162913829786794e-12
1.644005075956072e-12
1.617767601753265e-11
1.5739354200880496e-11
1.9123751518578178e-11
2.396645360576242e-11
2.981505534296706e-11
3.625197213941429e-11
4.237652427691559e-11
4.6297483189411654e-11
4.4489254916224456e-11
3.10635665685405e-11
2.8987808629314256e-12
1.0948058510732136e-10
1.8304126367721704e-10
6.530171624399568e-10
9.824677592221321e-10
9.556341322812316e-11
4.9976347299255886e-11
1.0769925928511015e-10
1.479634432323616e-10
1.8476170538900897e-10
2.233156787405037e-10
2.669102327686842e-10
3.1845259693387197e-10
3.811473791676303e-10
4.590504163661295e-10
5.577664355484173e-10
6.855348984225156e-10
8.551010497618352e-10
1.0871651200744413e-9
1.4171695790090895e-9
1.310397597357182e-8
3.599063882381592e-8
2.4404408015098887e-8
2.1820763068545547e-8
2.3657037349459612e-8
2.828878799100024e-8
3.635882095181327e-8
4.985390152434273e-8
7.173685267427855e-8
1.0204472726578146e-7
1.2888144015383906e-7
1.396767000750805e-7
9.064338471640393e-8
5.1910568504834914e-8
4.377202709566865e-8
3.334106619947887e-8
2.6015680692771327e-8
2.479152459158783e-8
1.4328910706332048e-8
4.441059636474356e-9
1.4888079673401772e-9
1.952066621995279e-10
7.606269342823557e-10
9.223624514314376e-10
6.905606410232963e-9
9.699054374597908e-9
8.416643331712224e-9
8.39503156053313e-9
9.036976306679354e-9
1.0294109726141663e-8
1.2325304248568701e-8
4.916298346297677e-8
8.858305406283068e-8
4.865313850385021e-8
4.180386674622199e-8
4.371128592518639e-8
5.1446601978947753e-8
6.684224448587595e-8
9.193431720503971e-8
1.0909800989262965e-7
9.65444457360612e-8
8.145215875507409e-8
9.56120498114393e-8
5.674856515320577e-8
2.433842560196772e-8
1.2547173761472085e-8
8.693458908634256e-9
6.9718209330803625e-9
6.048155324149996e-9
3.123129852210664e-9
1.0296169472383836e-9
3.9861544453124056e-10
2.3113897134701444e-10
6.002340443262391e-10
2.5998477410387975e-9
1.4143245753265257e-8
7.995251921864863e-9
5.924403467762059e-9
5.648885997343801e-9
6.111182177613682e-9
7.229579240837644e-9
9.276667725434327e-9
3.6545371871621026e-8
6.714243616482454e-8
3.951877542968624e-8
3.637191434926225e-8
4.080272982133987e-8
5.1767094068333946e-8
7.30891373081947e-8
1.1155887586382987e-7
1.6098924671680913e-7
1.8626966803028995e-7
1.8164167152264758e-7
1.6699927983678812e-7
8.424766451616345e-8
6.299469699347868e-8
5.7033305180087635e-8
4.338985469504545e-8
3.837714949745606e-8
3.301367879045185e-8
1.2002923979759642e-8
4.165234818353754e-9
1.4566727411173154e-9
1.0425225538734431e-10
1.3142529732284626e-9
4.2111170994297533e-10
1.513112778274139e-8
1.2357136788587459e-8
1.178531510205868e-8
1.2278640666503308e-8
1.3590179736698148e-8
1.5819038795222066e-8
1.93168603076747e-8
7.804863489558708e-8
1.2568186749980687e-7
6.951321134676371e-8
6.148819847020492e-8
6.651900883299387e-8
8.200700474269754e-8
1.1290157853664257e-7
1.5714030073392598e-7
1.6263309088386994e-7
1.3656748643611609e-7
1.2257223578658357e-7
1.4151579618825364e-7
1.1395279402106852e-7
4.4842990421893e-8
1.9970759593550116e-8
1.275152689222837e-8
9.746296032422171e-9
8.152972019362157e-9
5.513252701567451e-9
1.7631610750527248e-9
5.995462315131753e-10
2.7872812214208954e-10
6.836536799155137e-10
3.0162336240238875e-9
1.6340023958194997e-8
1.3873853807816713e-8
9.403411065321381e-9
8.690122201573525e-9
9.253899517805947e-9
1.0827871869702325e-8
4.2931800866442925e-8
9.383154089669335e-8
5.6885149707137066e-8
4.9630909356686875e-8
5.244832895765396e-8
6.152376430049566e-8
7.839424632778503e-8
1.0764349629462295e-7
1.5471008208373492e-7
2.1288971575639012e-7
2.5122681134067033e-7
2.3634911235140883e-7
1.8341888284783237e-7
9.619753225096159e-8
8.267416254794178e-8
8.27920076747675e-8
6.630703965531643e-8
6.251304182447753e-8
3.774019756389552e-8
1.2361264978051934e-8
4.368390104453483e-9
7.090942863499765e-10
2.735852849770506e-9
8.034156224480018e-9
1.083645213779415e-8
8.696043397881825e-9
1.2236791817725943e-8
1.383599379341162e-8
1.551324516532337e-8
1.7799236761474343e-8
2.104940965940786e-8
9.102101873527065e-8
1.8725995501189395e-7
1.0829595070737063e-7
9.685387998743747e-8
1.0538346307237725e-7
1.2956994397185929e-7
1.7687984096036787e-7
2.54724681949258e-7
3.013296333827194e-7
2.6302658078579784e-7
2.289413017993976e-7
2.722636003525528e-7
1.5895484192645223e-7
5.338452757912578e-8
2.5303758776939047e-8
1.6787107220027735e-8
1.2865390003158048e-8
1.0754905684391458e-8
6.782582846554151e-9
2.3771468968586014e-9
1.202857610122068e-9
1.3540355388726508e-9
3.1122870453890733e-9
9.233945526212913e-9
4.242562096379506e-8
2.9645845962441232e-8
2.0216560821345826e-8
1.8941718147839292e-8
2.0722765748557612e-8
2.5296965967438903e-8
3.415935457561697e-8
9.751321126109083e-8
1.6984561496466396e-7
9.464409223699448e-8
8.230309400357206e-8
8.75895210200919e-8
1.0547102241151409e-7
1.4137859077431663e-7
2.0707036099462258e-7
3.045924594072743e-7
3.8251535091411497e-7
3.236674081554706e-7
2.8616551658082734e-7
1.4695808731752098e-7
1.1455102541070566e-7
1.2251447140689138e-7
1.1705841104288524e-7
1.0951070136529658e-7
7.449396372914763e-8
2.7140241623048486e-8
1.1024285934854102e-8
4.391419165477535e-9
2.0937990998094832e-10
6.165348288403772e-9
1.4798413607906769e-8
8.1981427005762e-9
1.7660003739372818e-8
2.1182128125197348e-8
2.3936506046772133e-8
2.7304666026586377e-8
3.1957252484045654e-8
3.8611446068884065e-8
1.6531617413968298e-7
2.6898700852643937e-7
1.5691615548409577e-7
1.464185251034375e-7
1.678230162130826e-7
2.224338740991834e-7
3.3041204440154376e-7
4.3527082849666713e-7
3.8160344196299225e-7
3.237688220219108e-7
3.227400323111092e-7
3.157638587235072e-7
3.246325219421523e-7
1.0849176093024327e-7
3.498556091789959e-8
1.818648587771355e-8
1.2768068094974275e-8
9.952690661203898e-9
8.354297677947554e-9
3.731991654991171e-9
1.4115865467361513e-9
1.208176635793917e-9
2.5967771137452215e-9
7.362653707958436e-9
2.7521631999352935e-8
5.197660019485729e-8
2.7577629797560265e-8
2.375098553484305e-8
2.4890856163748947e-8
2.9448192515846074e-8
9.69830556962819e-8
2.1522302153659788e-7
1.3298445513049467e-7
1.0970756741966146e-7
1.0987516798188657e-7
1.217121072982326e-7
1.4554691439877375e-7
1.868262630006131e-7
2.546542007374565e-7
3.5565421654819806e-7
4.5713421932072254e-7
2.9539462244229867e-7
3.1649280791631867e-7
1.9429979014348023e-7
1.6005031800614175e-7
1.7200144731617867e-7
2.064507272663686e-7
1.7776857508437793e-7
6.785677631987412e-8
2.96863593260054e-8
1.4449038505945905e-8
4.83717601767183e-9
7.067100413485279e-9
4.230330897539011e-8
3.488448480642724e-8
4.3805041951644346e-10
1.749648239837264e-8
2.7515755537822032e-8
3.466509903599567e-8
4.171042519795877e-8
5.0092424993473554e-8
2.014914496688932e-7
4.0902214687387245e-7
2.504087946514287e-7
2.400206417650753e-7
2.812956632669995e-7
3.8189153558831584e-7
5.809890862139579e-7
7.467424819999879e-7
6.250196599723101e-7
5.27847129534388e-7
5.400167064146342e-7
4.5761423767365785e-7
3.4863782911537366e-7
1.150106941737691e-7
3.009016362050677e-8
1.3498468283887408e-8
9.357223727302255e-9
7.2723114101288156e-9
6.065462164928905e-9
4.3114306306580685e-9
2.6823753974592376e-9
3.263747293860013e-9
6.0628631353467705e-9
1.3801713904769684e-8
4.2681291525271144e-8
1.1877101117469174e-7
5.461320141514048e-8
4.571854633804077e-8
4.86802938465727e-8
5.996937100319019e-8
8.272634071494104e-8
1.7838791068108997e-7
3.591075426852463e-7
2.0553545651383582e-7
1.6629112527389162e-7
1.6523516990324707e-7
1.8465384400953965e-7
2.2797863498075163e-7
3.106309725285493e-7
4.6073503847913894e-7
6.469670622393798e-7
2.5532116854935776e-7
4.676798596007529e-7
4.4234912704874537e-7
2.7788521844108423e-7
2.402334723709415e-7
3.0538661316470096e-7
3.0391921524468833e-7
1.2067703920823376e-7
5.525158193914557e-8
3.2118417504489965e-8
1.8759952953938082e-8
4.901984001226405e-9
3.002224513486514e-8
3.455949224380328e-8
9.358737731796016e-9
1.4417015580930806e-8
3.494802862749255e-8
5.0389105893909444e-8
6.373106945623205e-8
7.792611211659197e-8
9.521759285004386e-8
3.7368322492084085e-7
5.510995226920871e-7
3.6222242989585645e-7
3.725860975491284e-7
4.774900971037352e-7
7.301137310582706e-7
1.0422676011256991e-6
8.6167360020716e-7
7.025706228410994e-7
7.340109650254704e-7
1.102870038779362e-6
6.791095309765085e-7
3.6415610043365963e-7
1.5573751603732525e-7
5.627532017313306e-8
1.2093689236392144e-8
4.719475653390835e-9
3.42046278616813e-9
2.3360001218633798e-9
1.9138677023765708e-9
3.198051449509894e-9
3.4398657485075043e-9
4.485785830386994e-9
8.503053758354661e-9
2.0503806954223958e-8
8.207131706453403e-8
9.086118955885327e-8
5.4289214550082664e-8
5.118380989471378e-8
5.873897799105908e-8
1.400096236098121e-7
3.534193974703953e-7
2.831710330169128e-7
2.174586152714868e-7
2.0311073341651184e-7
2.1085385196323176e-7
2.3722187535337254e-7
2.9167673563206693e-7
4.0671372463733435e-7
6.548613762360395e-7
2.001364137619362e-7
8.198655561416638e-8
4.620451890566851e-8
7.198543824925763e-9
3.021409284667158e-8
3.813783761032216e-8
2.0634227682075116e-7
2.1021249159140212e-7
1.63063615391885e-7
1.2127448661359905e-7
8.612560871306284e-8
7.394159095172669e-8
4.796430505962422e-9
5.804353483566107e-8
6.535199511752931e-8
4.369701688072848e-8
2.4893271690992555e-8
1.1149938830567908e-8
7.404028292106129e-9
3.823081041752972e-8
8.240764067256273e-8
4.855142912821465e-7
7.663468722136459e-7
5.720350253477414e-7
6.648942507103204e-7
1.0040943814814854e-6
1.5755991356293744e-6
1.2344099725992963e-6
9.894460476628815e-7
1.1526785708881223e-6
2.5115342574311847e-6
0.000021565949390107055
9.206750673777506e-6
1.4150895285360894e-6
1.508537455560908e-7
1.205552617447148e-8
2.0371704596221765e-9
2.8942355726652173e-9
2.8679484941559844e-9
2.234155927513606e-9
8.033895527502418e-10
1.5381806282827546e-10
1.4089877383735145e-10
4.907973413181601e-10
1.3479274256623524e-9
7.256749308973582e-10
1.121177078820555e-9
4.344128141602724e-9
3.780917019236537e-8
9.000069999413583e-8
3.279680420688279e-8
3.187694939250586e-8
4.6720488783422627e-8
1.5087242135931116e-7
2.8913090017464393e-7
2.5701388794805075e-7
2.2343121922948424e-7
2.1748634123580567e-7
2.396964492718682e-7
3.1323123655882426e-7
4.166246366233603e-7
5.8865326624799066e-8
1.9350664974911928e-7
1.972382996674336e-7
2.8561524268216104e-7
3.47545681871255e-7
2.893444957104474e-7
3.8630924720311045e-7
1.84042443099077e-7
2.279902752633959e-8
1.1592173438846205e-7
4.899221726061859e-8
1.07641980974566e-8
5.168147849623539e-7
8.242659124456037e-8
1.2187021301297506e-8
2.573982386023453e-10
1.5016137627070072e-10
1.0383887060725476e-10
2.1551024411135065e-11
2.6751722802638416e-11
3.3837695582430927e-11
4.0205929165376124e-11
4.083610984251656e-12
1.06516152990087e-13
1.7876412532815747e-12
3.1929713468074543e-12
4.6425773025466074e-12
6.417303031044662e-12
8.738348979494713e-12
1.1847851136735009e-11
1.6064811549206266e-11
2.1844946061943945e-11
2.98667290603543e-11
5.760323833249199e-11
1.8742421666256998e-10
3.1618420961240217e-10
1.1396535482742086e-10
2.7748613805695577e-11
1.636390832488582e-11
4.954356952764676e-11
8.283136579711185e-11
1.2303340348522386e-10
1.769377280304911e-10
2.5365990935907517e-10
3.673534512672538e-10
5.416804419878634e-10
8.181000433735123e-10
1.2715208136701932e-9
2.036937618698227e-9
3.3308173180423372e-9
5.3272689055420894e-9
7.57067828612224e-9
8.103376808526949e-9
7.85687954359378e-9
6.506407566615657e-9
5.1832360975485584e-9
4.205114883127126e-9
3.5506433319327515e-9
3.132623085504999e-9
2.8744427345043887e-9
2.7206055883379557e-9
2.631842858694933e-9
2.5784442906084115e-9
2.533726529734775e-9
1.4806838191371952e-9
8.706024445940635e-9
9.863512082206536e-9
4.058600552841168e-10
1.5077092753420012e-11
8.743281921449802e-13
4.497579823892175e-14
2.8994771528219915e-14
6.522401579187684e-14
2.8760408066531555e-14
0.
0.
0.
0.
0.
0.
0.
0.
0.
5.719365792978322e-13
4.1818721629529955e-13
4.698233409479652e-13
5.717072425160032e-13
7.126013766698636e-13
8.969205637888898e-13
1.1350002800419147e-12
1.4417518074437156e-12
1.8370552891417063e-12
2.3468133171285078e-12
3.0043796408457444e-12
1.0459065533493545e-11
9.74169434879732e-12
3.3236569042649233e-12
2.742292642555893e-13
1.463875065488523e-12
3.065480958505052e-12
4.984679584107563e-12
7.541352512190007e-12
1.1085751147357898e-11
1.601922069503771e-11
2.2733139940910413e-11
3.145103432355856e-11
4.2040658802911304e-11
5.402012959856449e-11
6.689671422610354e-11
8.055744359475865e-11
9.535545978920066e-11
1.1195502143495545e-10
1.3118203946492185e-10
1.5397853797427054e-10
2.9870135233997533e-10
1.7886807662534674e-9
5.0700859363643554e-9
6.1375841107755874e-9
6.300596726883561e-9
6.746343708509837e-9
7.44610372013041e-9
8.31387153192296e-9
9.29210487124161e-9
1.0342905643784041e-8
1.1438680333003744e-8
1.0347870663488165e-8
1.0745304009975281e-8
1.0017185267754846e-8
4.133644311354542e-9
1.2588399079414028e-9
4.702506076829733e-10
2.609314256953268e-10
3.752282128405518e-10
1.1235641795160545e-9
4.761624369513133e-9
7.968926077913396e-9
4.968711757662478e-9
4.345224858761923e-9
4.4999631040163056e-9
5.2463328261460745e-9
6.77904637568193e-9
9.705210437264808e-9
1.553237206637454e-8
2.727121319343543e-8
3.8316710560813796e-8
5.956358642037276e-9
6.757312144989177e-9
7.625476232796146e-9
1.1479239675741253e-8
2.0179949093743568e-8
4.0526210280403205e-8
6.872429080812927e-8
7.80849391243021e-8
9.072545834780779e-8
8.129809979653818e-8
4.152205695391832e-8
1.6747648010180442e-8
8.928510882806393e-8
9.233755583980663e-8
4.633283989758677e-8
3.8917673797155336e-8
3.068352474368598e-8
2.1511439554187863e-8
2.0036715515848244e-8
1.1280624650993608e-8
2.7291050598458274e-9
2.3751515716136157e-10
1.3908209383460478e-9
3.971446732891479e-9
9.266788306884199e-9
2.6268628837254165e-9
3.06516949990246e-9
4.161794451278133e-9
4.796343602780604e-9
5.4961894474212786e-9
2.11548278384724e-8
6.50148715785382e-8
4.8448025538751934e-8
4.06198211362606e-8
4.074284859954208e-8
4.4547130613075264e-8
5.151957505976112e-8
6.240567756683306e-8
7.862614858709342e-8
1.0101423941273316e-7
1.2454350950235023e-7
1.3392350622479287e-7
7.746907040657127e-8
3.3373560065523296e-8
1.741245993374897e-8
1.208702872327086e-8
9.580701252501937e-9
8.080166240193007e-9
4.258516491443258e-9
1.3869740439604548e-9
5.705754400572628e-10
4.4039361989330643e-10
1.0560358877588173e-9
3.730212767346771e-9
1.836207680537148e-8
1.3277852811962333e-8
9.22515589086273e-9
8.608860447316231e-9
9.273854920563933e-9
1.1043308303603994e-8
1.4402994894850088e-8
4.8624286904790547e-8
8.452327414572263e-8
4.8954973600728364e-8
4.4666159004529554e-8
4.976281981861001e-8
6.289824236490565e-8
8.878040543063972e-8
1.3539041146830983e-7
1.9304995966066292e-7
2.2021688857906186e-7
2.0525668974245898e-7
1.9878867107467145e-7
9.949390101466213e-8
7.313973308755567e-8
7.021955926613076e-8
5.5459482259884474e-8
4.860792088009726e-8
4.217280667870685e-8
1.54965829520281e-8
5.426347250563898e-9
1.901564705905943e-9
2.024628867220057e-10
2.2016482591195715e-9
1.959354507210694e-9
1.3457873941925707e-8
1.3235624744179078e-8
1.3248808970534922e-8
1.4025427936289638e-8
1.5590531127056275e-8
1.8115664131360034e-8
2.198606815326123e-8
9.164665967688623e-8
1.5224156326524548e-7
8.531103921277949e-8
7.629507583717326e-8
8.3463607709109e-8
1.041850823328194e-7
1.4542167087031906e-7
2.0405737470352306e-7
2.0952979564847487e-7
1.7612143999710233e-7
1.6025683226626703e-7
1.8313930604133847e-7
1.5194615865420436e-7
5.519099793511769e-8
2.373413271190069e-8
1.49271370914396e-8
1.1270726921282521e-8
9.281668406772126e-9
6.583722922920652e-9
2.159138720972723e-9
7.713114145936514e-10
4.744818361787812e-10
1.1443710699471176e-9
4.267941337914752e-9
2.1130558581406416e-8
1.9555401774750564e-8
1.283076152795685e-8
1.1754366152437874e-8
1.2521252125297626e-8
1.4738380895782415e-8
1.89118007731422e-8
6.772990280768476e-8
1.2883247973188963e-7
7.36651966511949e-8
6.431594921011529e-8
6.848071684399908e-8
8.19228190919983e-8
1.0814517685229077e-7
1.5540231310576676e-7
2.280148330407812e-7
2.958783196776727e-7
3.0357160211100504e-7
2.137792640126514e-7
1.1329568040091753e-7
9.499130080908513e-8
9.602236273569253e-8
8.039962505474767e-8
7.545954280364026e-8
5.114718265585604e-8
1.7939808289605116e-8
7.063601155425344e-9
2.74214710746454e-9
1.1457574675342363e-10
2.8909664568339298e-9
8.43009141147912e-10
1.7296798535021384e-8
1.8080284437029705e-8
1.8810151324763933e-8
2.030017133559831e-8
2.2825483238065498e-8
2.6733441367301428e-8
1.0637155311864444e-7
1.9576120373439027e-7
1.1280792215527477e-7
1.021711514386128e-7
1.128063644398228e-7
1.417060216008446e-7
1.9881641085228053e-7
2.845426688650896e-7
3.029076915726494e-7
2.550355818554769e-7
2.3006395693013491e-7
2.3940567052382065e-7
2.2782233365528174e-7
2.561019768201219e-7
8.865025562580557e-8
2.741122504051196e-8
1.4250368887865884e-8
9.90206473017389e-9
7.48083433300312e-9
5.72047964285864e-9
1.6701768240851034e-9
6.907765382856914e-11
2.2848445990961686e-10
6.160538177666124e-10
4.397075000840502e-9
2.758023911083282e-8
2.031381292601273e-8
1.3984235285731796e-8
1.3128402381793895e-8
1.4157450250270846e-8
1.6725330184978723e-8
7.077390917417307e-8
1.6918534198455564e-7
1.1221682033186854e-7
9.221249980690111e-8
9.184183046554809e-8
1.0056409622237467e-7
1.1769800947232102e-7
1.462281586682544e-7
1.9152499840697806e-7
2.58974396609278e-7
3.4380752442269964e-7
1.7409277005001752e-7
1.3060476055408594e-7
1.358292507045916e-7
1.3788543514259062e-7
1.3170189392354414e-7
1.0436115828156823e-7
4.115647718593433e-8
1.7382194141408103e-8
8.577261993205605e-9
4.274871410658847e-9
1.451096195766958e-9
2.014417201365795e-9
2.8888696363592854e-8
2.952364430070211e-8
2.996534322467671e-8
3.174256197169997e-8
3.502549728430802e-8
4.029206595989932e-8
4.8368909337492425e-8
6.077363227130569e-8
2.3290661174519884e-7
2.676505730943512e-7
1.5917601851212232e-7
1.5272183398044054e-7
1.8228412545428383e-7
2.569015651641245e-7
3.857326619754102e-7
3.9517652701532677e-7
3.2103443025607906e-7
3.028580794289807e-7
3.5090221673253425e-7
2.847801714811435e-7
3.102201173851396e-7
2.0686634670221427e-7
5.362788857582961e-8
2.101905258777785e-8
1.2843489009042745e-8
9.569933581074324e-9
7.558264976556164e-9
4.802767236387802e-9
1.2184522284566548e-9
3.423382867067682e-10
7.840309512096216e-10
3.302110068648728e-9
1.3054603243437993e-8
5.5265752288071446e-8
2.39385651896667e-8
1.9026646924268196e-8
1.902449238802078e-8
2.1521555078220405e-8
2.669374227575701e-8
1.0029820786821797e-7
2.2449520601861154e-7
1.3913900848585901e-7
1.1402213731644581e-7
1.1371239948350775e-7
1.2551240148067536e-7
1.4956505949908675e-7
1.9131976261629281e-7
2.6003941247563386e-7
3.6293827487846674e-7
4.677408342369594e-7
2.3924823087021106e-7
1.6125689584907778e-7
1.576381632881664e-7
1.7351682258974562e-7
1.7655601138860987e-7
1.4512516966955435e-7
5.9142330348102e-8
2.547489721264041e-8
1.2601614441272166e-8
6.002885334696908e-9
7.520553493073244e-10
4.998321187322801e-9
7.499232720266009e-9
2.4146766722089787e-8
3.0852530928701006e-8
3.5296978873413154e-8
3.997546983948026e-8
4.6185724823147755e-8
5.4985101958838214e-8
2.1556751618319425e-7
3.3491751555749466e-7
2.0090179354360203e-7
1.9190416171543812e-7
2.255804826314471e-7
3.0900223498323217e-7
4.696477928740556e-7
5.649543742608829e-7
4.6434781005098624e-7
4.0569793813926833e-7
4.31271770043379e-7
5.934404489949296e-7
4.1201120048794726e-7
3.307930433144996e-7
2.0267742024256456e-7
5.482949238232848e-8
1.4556498885109541e-8
7.256792007731951e-9
5.287724288806614e-9
3.4558019296347664e-9
1.947016234296061e-9
1.943857974096409e-11
7.607019660571882e-11
9.387001430597445e-10
4.0452384637093e-9
1.5865505509483478e-8
6.124360252412579e-8
2.5554773806138203e-8
2.077841587849519e-8
2.1198856962813792e-8
2.4472186526512297e-8
9.52370370774278e-8
2.428645063684524e-7
1.9716763328777457e-7
1.5477366454510086e-7
1.4682943254983164e-7
1.5274583673767313e-7
1.6856669034911388e-7
1.9610173977582725e-7
2.4100158853015865e-7
3.144235947330614e-7
4.3445283144863346e-7
2.638346674470382e-7
2.1454976128540376e-7
2.2730795303364452e-7
2.866400398534754e-7
2.938553568754408e-7
1.2814593860214466e-7
5.7593746675957224e-8
3.179494239513297e-8
1.9367031847977512e-8
1.1818355905710365e-8
5.749395011883216e-9
5.511762674507608e-9
1.9290531553960156e-8
3.389478278567845e-8
4.576685444854878e-8
5.5323092362980506e-8
6.512641843392953e-8
7.73311504831526e-8
9.398343495048533e-8
1.1785513189532189e-7
4.6525026599565453e-7
4.562455191928666e-7
2.957661430938855e-7
3.0401744660178074e-7
3.948437707131426e-7
6.125668302559793e-7
7.962682881776002e-7
6.279611450931967e-7
5.41623053731472e-7
6.077300397847832e-7
9.79551887917322e-7
6.106129232115678e-7
4.342140510526302e-7
2.5996559654258e-7
1.1215645065555127e-7
2.404527973438432e-8
8.383736651291363e-9
5.391746988523244e-9
4.1077765840212076e-9
2.6324735593912946e-9
1.813259296374906e-9
1.0785208128526794e-9
1.7256833820042116e-9
4.109287414574066e-9
1.1338986731385298e-8
4.706252943460843e-8
5.998142044500872e-8
3.440463470181442e-8
3.1206032998991874e-8
3.418172024289628e-8
4.2175265827910544e-8
1.33530454591965e-7
3.2918522259218056e-7
2.456690014737465e-7
1.9071588017225557e-7
1.803928564842584e-7
1.8877687153392333e-7
2.1256507100851296e-7
2.5755893538289075e-7
3.4013953463527707e-7
4.987096307587653e-7
5.590231651924392e-7
5.777377414430755e-7
3.6038415883130127e-7
2.809963087135214e-7
3.2359031789582097e-7
4.024436548264978e-7
1.9558103844016585e-7
8.478487460006857e-8
4.814752646007085e-8
3.171573384135326e-8
2.0559588125156223e-8
7.648249518208418e-9
1.536207714593507e-8
3.1601520877116504e-9
1.63235639457365e-8
3.825159673691193e-8
5.739559871920797e-8
7.385686050996592e-8
9.066295883878415e-8
1.1070660123200675e-7
4.1616211883605275e-7
5.706934266437661e-7
3.798455030239012e-7
3.9448743057332026e-7
5.118123377297054e-7
7.926237120848888e-7
1.086165117205534e-6
8.650949220362406e-7
7.176158593610616e-7
7.744974060281088e-7
1.2374652838713373e-6
4.671285394151506e-6
2.137428614163327e-6
9.030886808486708e-7
2.1631521121795292e-7
4.685056990588266e-8
1.4692425179318018e-8
4.1239306980314024e-9
6.589117892950541e-10
1.7428354698207e-10
4.624910374477651e-11
1.3841088135082654e-11
1.3631475485969528e-9
1.894504401582761e-9
2.0654857203361766e-9
5.0179696096054554e-9
1.6487592481546837e-8
1.1028783661706051e-7
4.17021876523642e-8
3.0598174796910576e-8
3.162427090694341e-8
7.596140168810696e-8
2.3123717337863772e-7
3.2076730045601224e-7
2.5474506300201606e-7
2.2649876536837022e-7
2.245773424512945e-7
2.41983086771353e-7
2.8720287703887917e-7
4.05448540706998e-7
5.641983981457124e-7
6.015874927681772e-8
7.682863789388218e-8
1.7354367716611447e-7
4.897169793838577e-7
5.683002708288208e-7
3.447684727449844e-7
2.3251612166244565e-7
1.5295964953369734e-7
1.0214799556609469e-7
8.959215276743246e-8
8.455276502316101e-8
7.076744921906688e-9
2.8503370528625824e-9
1.1385850524483994e-9
1.4111912930768362e-8
3.785249397341394e-8
7.103192663489552e-8
1.082689649091384e-7
1.474903919988843e-7
1.914118130324588e-7
2.4473360193916327e-7
1.0185379991248666e-6
7.793833564726393e-7
6.214662542206969e-7
7.50174305737325e-7
1.1802146675631144e-6
1.6540715944166011e-6
1.195991805846352e-6
1.007086693822157e-6
1.2429069475826042e-6
3.017463364205512e-6
0.00002165093824195948
0.00001715270425020102
8.775605963252329e-6
1.686686509153205e-6
2.1181542142484863e-7
2.7964559760925098e-8
3.311270683890086e-9
6.541680147757443e-10
1.5898601036229234e-9
7.156121843137387e-10
1.5637160126511975e-10
2.0418437534566866e-10
2.9733253312504963e-10
1.4411524082719923e-9
7.546102541142234e-10
7.552552922594165e-10
2.1200578766168113e-9
1.535116129944723e-8
1.6335118926072602e-7
3.735132892590098e-8
2.9741706255639402e-8
3.763090776358314e-8
1.2280310958632882e-7
2.725034350111452e-7
2.754258794041813e-7
2.4735033911869437e-7
2.420049314928221e-7
2.679845568020031e-7
3.6180339413693087e-7
2.9178350206605045e-7
1.2823043165366992e-8
2.1731360464842524e-7
2.42193976747942e-7
3.311191155802302e-7
3.0295873202149554e-7
2.832397215655856e-7
3.6942522356403853e-7
2.3306223406815953e-10
8.143710841864206e-8
9.851085955743223e-8
5.839747553991614e-9
2.0825715364485779e-7
2.1777320558953703e-7
2.312905654618428e-8
3.7928196991450483e-10
3.860362366324092e-10
1.907098191306805e-10
6.736937031919909e-11
2.4379485912897224e-11
3.223414241353557e-11
3.831305274500744e-11
4.737915356598106e-12
5.172524560109292e-13
1.4011573453492507e-12
2.7473077586752048e-12
4.078141873074448e-12
5.674121774712394e-12
7.74406988353249e-12
1.0505753672695362e-11
1.4238429705684043e-11
1.9335271552512212e-11
2.6375184845563382e-11
3.6239129709045815e-11
6.408919436219424e-11
2.2246499334042112e-10
3.6033054914014354e-10
1.298519692808353e-10
3.2931725325864006e-11
1.8964653591480123e-11
5.938970928053693e-11
1.0093509146041265e-10
1.5197912897729956e-10
2.2146653851384666e-10
3.219676928109362e-10
4.7363418931225e-10
7.110573866757107e-10
1.0961217838608612e-9
1.7410482161466515e-9
2.8366908408006828e-9
4.6042163880426995e-9
6.867739125571409e-9
8.447581647912926e-9
9.434925923901922e-9
9.92433854135947e-9
8.889997306505228e-9
7.369537169824794e-9
5.993344769341799e-9
4.944348753373873e-9
4.201235609056652e-9
3.6903528620903637e-9
3.3412501723442538e-9
3.098522205580012e-9
2.9192558405115266e-9
1.8436685271137309e-9
6.840044431406396e-9
1.4312204102562334e-8
4.87450535632549e-10
2.1855451294860479e-10
8.760045228217705e-13
1.329264632447618e-13
4.334939665586001e-14
9.598253660489672e-14
3.4154624460815394e-14
0.
0.
0.
0.
0.
0.
0.
0.
0.
2.5773588391113698e-14
7.422081884716486e-13
5.596691085518952e-13
6.326663450216549e-13
7.726357798183712e-13
9.660769722324816e-13
1.2195968567910185e-12
1.547682400105367e-12
1.9710493802509104e-12
2.517184774487483e-12
3.221676553601322e-12
4.129900225196647e-12
1.2013461330752412e-11
1.6908911053530655e-11
5.360018498825381e-12
6.761681709503901e-13
2.0135160391425862e-12
4.439468778007635e-12
7.330665690443938e-12
1.1156140441018286e-11
1.6383194660461114e-11
2.3464962424816973e-11
3.269139522956014e-11
4.3982121637879485e-11
5.6852635459026716e-11
7.074410196476965e-11
8.546791597279854e-11
1.013476370911216e-10
1.1906825692628252e-10
1.3950306836290915e-10
1.63649733216156e-10
1.926612927382256e-10
5.7809305571926406e-11
2.693352695022865e-9
6.759753963167081e-9
7.459325682855023e-9
7.563471027470825e-9
8.113859268694492e-9
8.980660330490247e-9
1.0051105599714681e-8
1.126027732280927e-8
1.2568975629214223e-8
1.3948405160183539e-8
1.2281380284469649e-8
1.20489422430245e-8
1.2058779842292956e-8
6.657161468928429e-9
2.1036849957202187e-9
8.126455930762261e-10
4.569921733977418e-10
5.112143139014528e-10
1.1450678785724243e-9
3.8032768574657045e-9
1.2861225860346445e-8
7.058087349826456e-9
5.613404840128839e-9
5.536980816809206e-9
6.240622427240493e-9
7.835012236755212e-9
1.0913359975288592e-8
1.7016905788338824e-8
2.9630941800939006e-8
1.2475880784754673e-8
4.59396524693585e-9
4.511846891105025e-9
7.316295611813627e-9
1.3274848563775052e-8
2.6739538247051967e-8
5.128810757376534e-8
6.450507637851668e-8
7.31767617857223e-8
7.997771497490091e-8
2.1377080159227724e-8
1.6518528078188935e-7
8.992727984163461e-8
4.055580118488685e-8
9.326765993722207e-8
4.688378178031902e-8
3.720527800835823e-8
3.6302413367884063e-8
2.413130901305793e-8
2.1851478084035715e-8
1.2599176819706815e-8
2.761285153716507e-9
6.681701757902794e-11
2.243897416232915e-9
6.94198925129839e-9
2.4599679694064682e-8
4.9303252827687645e-9
1.7468160545464228e-9
3.3139197009733136e-9
4.121211919150075e-9
4.8723342538607335e-9
1.777874874676881e-8
6.314393359626055e-8
5.552235019614705e-8
4.6691809267035045e-8
4.665183235110728e-8
5.0541651465481895e-8
5.749458173110204e-8
6.795029163558587e-8
8.300703049586626e-8
1.0399546234943621e-7
1.308175945936222e-7
6.328600974964547e-8
3.244410345708843e-8
2.0979302872043123e-8
1.6159686252909906e-8
1.3195362282783137e-8
1.0086102524414694e-8
3.939861314161908e-9
1.6662180601611853e-9
1.1937886856382518e-9
1.6426740321494777e-9
3.4795327832021765e-9
9.295129338731347e-9
3.696857540725618e-8
2.428292579881596e-8
1.7057777778049265e-8
1.6189221525702457e-8
1.8119396988926198e-8
2.3084306547857878e-8
3.3632811915024e-8
5.7546156001256204e-8
7.868320741947131e-8
8.843387165022878e-8
5.276523365448037e-8
5.11438998285699e-8
6.16370650689366e-8
8.756408203872866e-8
1.4089737158267197e-7
2.056717074759427e-7
2.258898862545337e-7
2.097054682119726e-7
3.712218400465404e-8
1.88390644653431e-7
1.855846370558374e-7
9.426280892362748e-8
7.861989258809184e-8
8.318366708317012e-8
6.792062471807291e-8
6.350456366302055e-8
3.804185663155784e-8
1.220070603204523e-8
4.0635371051717215e-9
1.1156298852362987e-10
4.22692299265239e-9
1.2897241749213872e-8
2.196568459881601e-8
4.678302500754036e-9
9.945478620706302e-9
1.210547337880681e-8
1.3941299356453214e-8
1.6164866106556238e-8
1.9146305896644007e-8
8.536485342522862e-8
1.9182276320058756e-7
1.1261850080866194e-7
1.0049057768078379e-7
1.0892403864933454e-7
1.329611260207341e-7
1.79610301583888e-7
2.5870847221523534e-7
3.2191705181439027e-7
2.8989097707878095e-7
2.487009869650734e-7
2.9206641077670957e-7
1.4543151971938599e-7
4.879722229365174e-8
2.4077159515164015e-8
1.6298578727034783e-8
1.2549369679124937e-8
1.0535768102222014e-8
6.326420545138972e-9
2.337700389619788e-9
1.3774482261960774e-9
1.779264099301619e-9
3.999685431946135e-9
1.133346602535214e-8
5.117861798511299e-8
3.2432699169862535e-8
2.2510020980470882e-8
2.1335734672734955e-8
2.366375316005451e-8
2.943107304952172e-8
8.657960548290765e-8
1.67418670926037e-7
9.603403980244916e-8
8.229669423531774e-8
8.586710528941782e-8
1.0031271586547455e-7
1.2877531946426138e-7
1.7994126868552018e-7
2.627815262840482e-7
3.597488742921519e-7
3.8132412495084277e-7
9.017841211999379e-8
2.861138646026046e-7
1.6754064472038398e-7
1.2328130095949214e-7
1.3046671541564094e-7
1.4863873781209835e-7
1.5270667079077465e-7
7.895510731381272e-8
2.9548065970697996e-8
1.2667095966356329e-8
4.073324509583214e-9
4.5204691232930925e-9
2.484971949242525e-8
5.8793225198031073e-8
8.303046593095072e-9
9.943929143273592e-9
1.8138413486539685e-8
2.319346105700594e-8
2.7848402317115515e-8
3.3239873683984857e-8
1.3626840841209766e-7
3.2204804482303635e-7
1.9525546837768433e-7
1.81518993090206e-7
2.050159213691227e-7
2.638877360191847e-7
3.8103981682875895e-7
5.547953931831821e-7
5.687870795561651e-7
4.674243059318509e-7
4.252314678329081e-7
4.222699934157284e-7
2.6413453396661807e-7
6.946820932143322e-8
2.5310204165382113e-8
1.4567768831014357e-8
1.0867255427248111e-8
8.510863403250089e-9
7.267962810262226e-9
3.515561560514439e-9
2.4440971689845244e-9
3.379695955505487e-9
6.723600435316889e-9
1.615268194604148e-8
5.853498278921553e-8
7.5969127730339e-8
4.419252586751946e-8
4.005957495640842e-8
4.440328335673792e-8
5.649565897154589e-8
8.120275421115077e-8
1.6240235919799989e-7
2.941312472940826e-7
1.6158486016169888e-7
1.3442532274805036e-7
1.3741512170064173e-7
1.5897493640449191e-7
2.048625748513117e-7
2.918883111384602e-7
4.4183195689997773e-7
5.924411613758097e-7
2.2562162677076809e-7
3.856443398280852e-7
2.7986467435737176e-7
1.9956845781820418e-7
1.910630743407446e-7
2.3766124403232933e-7
2.758269920839793e-7
1.2053930424256176e-7
5.0643100746528495e-8
2.6479774518028473e-8
1.369438255035728e-8
2.4186345767781647e-9
2.0076095728343426e-8
5.2637156203039886e-8
1.2588117778429664e-8
1.2022344034403038e-8
2.811338976622327e-8
3.869277883458428e-8
4.7685519396834343e-8
5.746824665639091e-8
6.9641102508684e-8
2.861766823157545e-7
4.585915630896253e-7
2.892849394905995e-7
2.882406316113938e-7
3.5562963840981606e-7
5.193685671927724e-7
7.960715441212192e-7
7.741104323443492e-7
6.124299663273017e-7
5.832269605614829e-7
7.353167380741577e-7
5.175376425689979e-7
3.310852475279629e-7
1.6892688106582662e-7
4.209934693061568e-8
1.2224329845520168e-8
6.6407120292444715e-9
5.235393124163001e-9
3.5999174869664056e-9
3.5283651486939347e-9
2.790243121540401e-9
2.801672990832056e-9
4.484604015239337e-9
9.391945956551423e-9
2.4741573436887706e-8
1.244481522856428e-7
6.278724836596623e-8
4.493913798559131e-8
4.4883543669030274e-8
5.315786098527663e-8
1.3619398864269325e-7
3.233410117486172e-7
2.2947824862496853e-7
1.7914156165560895e-7
1.705335422128964e-7
1.8006373665921563e-7
2.0560456511963253e-7
2.5420186102798683e-7
3.4405660361156815e-7
5.057980544051221e-7
4.4346109725781204e-7
2.1673704265173273e-7
4.660591033066075e-8
2.384089310675009e-8
9.797582418536787e-8
2.780346596138573e-7
4.499957762058416e-7
2.5480217622153563e-7
1.3877338663705472e-7
8.056302369242333e-8
4.493397911378218e-8
2.6691498691091002e-8
1.1674570431141754e-8
3.0758182164728375e-8
2.608327844948985e-8
1.9331771861403308e-8
5.89541171326734e-9
1.7725355350948602e-8
4.694769235378716e-8
7.501781046130847e-8
1.0202256871694663e-7
3.4325519601092054e-7
6.449935647356895e-7
4.6057712587176177e-7
5.016380537290887e-7
6.801879794920208e-7
1.0971376800102766e-6
1.3386886276768523e-6
1.0002251199808448e-6
8.836472125223346e-7
1.0947372882317218e-6
2.455855641900162e-6
1.034020791863089e-6
2.608658888378245e-7
5.793575982541889e-8
1.6978085618133783e-8
4.71668218391391e-9
4.192628350140438e-10
1.831014056109819e-10
3.322230376752948e-10
8.496340502435908e-11
1.3336907737929e-9
7.429752672380927e-9
4.401685099514342e-9
6.0559882444326255e-9
1.4664856145346423e-8
4.392780382280669e-8
2.37199446179415e-7
8.496788591066351e-8
6.826771883615312e-8
7.175041664778297e-8
7.768642931918522e-8
1.5396163949550564e-7
3.992515976882105e-7
3.469154475635526e-7
2.584978624675307e-7
2.3755861052735467e-7
2.499379998477845e-7
2.985411139560397e-7
4.262267980731091e-7
7.04672156719151e-7
1.9890757370370238e-7
2.019143557774878e-7
1.6069205092228528e-7
1.603763226558604e-7
2.190040679805421e-7
4.393547466875947e-7
5.120966189787404e-7
4.611529788533022e-7
4.319522715163637e-7
3.6948810448116777e-7
2.9089893352784344e-7
1.765269493912096e-7
5.506655302822932e-8
4.369109953008238e-7
2.829592472394568e-7
2.324108299575514e-7
5.159845836440766e-7
8.921218528533323e-8
2.9726012071258915e-8
4.129430443806759e-7
1.310954265371902e-7
1.783960399083397e-8
4.0070332960077386e-10
1.4189491494715674e-10
7.820368442689564e-11
4.901001039480371e-11
1.728450652072625e-11
1.5531643261249132e-12
4.558052507293159e-12
7.126802133103765e-13
1.215607586895436e-12
2.6676200515883777e-12
4.110311124981306e-12
1.8723436790734832e-11
4.261981937878172e-11
5.856050268932907e-11
1.8664544678359055e-11
2.1546984623981183e-12
4.7946060941816965e-12
9.253111357327434e-12
1.3365371838817137e-11
1.8079198805333037e-11
2.4035859248469688e-11
3.187440838139655e-11
4.2393872179728066e-11
5.6698470992785794e-11
7.638443210466952e-11
1.0382419961034293e-10
1.4262801313784434e-10
1.984248824050804e-10
2.802277131891984e-10
4.028996495195455e-10
1.2455005834773759e-9
1.4255257917246689e-9
1.3055649675827915e-9
1.1961073283180972e-9
1.14958849222305e-9
1.1568703260781384e-9
1.2057434835073459e-9
1.2888515495735535e-9
1.4022948545780109e-9
1.543660806031159e-9
1.7104103695007195e-9
1.8985534415030313e-9
2.7176150776155096e-9
2.869525946044443e-9
5.5907984239714e-9
1.9673965709222794e-8
1.8960501481640486e-9
7.215195110136305e-10
1.2164487901468926e-12
6.940066007767807e-14
9.131856781509634e-14
6.193497653108994e-13
7.543437172555057e-14
3.5752120940945256e-14
0.
0.
0.
0.
0.
0.
0.
0.
0.
0.
0.
0.
0.
0.
0.
0.
0.
0.
5.4132607302349076e-14
0.
2.2112667613621972e-13
2.0898197749813211e-13
2.775016043725347e-13
3.871542785925675e-13
5.012998403753928e-13
2.9065602431337736e-13
1.734534827716678e-12
2.4539514335194705e-12
3.5575462827610994e-12
5.138104565990998e-12
7.2735020604523496e-12
9.970366369596205e-12
1.3142906964719117e-11
1.666851399411856e-11
2.047919208382477e-11
2.4603435033392787e-11
2.914781713885337e-11
3.42674131558848e-11
4.5030739046350353e-11
1.6462852003208386e-10
6.611441173544587e-10
1.0507089562049974e-9
1.2367125739502885e-9
1.4492421225709263e-9
1.7244204602019908e-9
2.0597067670358905e-9
2.4486390743367398e-9
2.8843952236406108e-9
3.3600231906863954e-9
3.223318938636555e-9
3.6862744750050103e-9
2.8316638214113357e-9
9.008618161024638e-10
2.985938192623221e-10
1.4325937176557785e-10
1.3565528305071834e-10
2.7397936539722323e-10
8.462267451096901e-10
3.7213801572042756e-9
2.287531019334368e-9
1.7305446673629989e-9
1.6846807196344785e-9
1.8852762563105638e-9
2.330722956358545e-9
3.126355628241385e-9
4.511689393263533e-9
6.976724305481166e-9
1.143701849937747e-8
1.864574235631512e-8
1.0288098774610584e-8
1.3446636525188731e-8
1.2566721428988713e-8
1.6803950506328132e-8
2.7407680474937588e-8
5.230669874563399e-8
8.448955160946347e-8
9.322858574972613e-8
1.0607785169184164e-7
8.606206394978091e-8
6.853239102265894e-8
3.0885602222659236e-9
9.633838242240531e-8
1.0760463195854825e-7
5.3428213690237407e-8
4.509308295244532e-8
3.843448846745917e-8
2.6798357529316978e-8
2.4903138950299345e-8
1.4187474141571251e-8
3.5357596365747483e-9
4.134917916527331e-10
1.6041128407922324e-9
4.892068541653851e-9
1.2541263999519629e-8
4.75258490017762e-9
3.1417048117235914e-9
4.708100998345822e-9
5.540009125633991e-9
6.391760740585336e-9
2.445570005254336e-8
7.726725309304334e-8
5.824716808047893e-8
4.9175784188509817e-8
4.962883215879305e-8
5.460215316892746e-8
6.358639824672372e-8
7.764276210790093e-8
9.873734704915665e-8
1.2806618531850195e-7
1.58684714969855e-7
1.699170946363768e-7
9.802597483253871e-8
4.039337894102815e-8
2.0781988217617782e-8
1.4322434264860066e-8
1.12311699334095e-8
9.393750135093024e-9
5.100845706400242e-9
1.6675410257419342e-9
7.128557673041648e-10
6.199002126215292e-10
1.481678009678606e-9
4.9277800108142406e-9
2.3374288642033667e-8
1.7628703774020024e-8
1.2063679395721736e-8
1.1222295924504732e-8
1.2114136799852374e-8
1.4507620684770053e-8
1.9095024633685876e-8
6.05153157270587e-8
1.0374220661492193e-7
5.931210519989687e-8
5.3452629375976346e-8
5.8870624368886936e-8
7.356630624012182e-8
1.0267097790598807e-7
1.5521350050043587e-7
2.2224291192557766e-7
2.5668078566374643e-7
2.3318393071767822e-7
2.2414053445463702e-7
1.1177597844659235e-7
8.298381900983337e-8
8.248170680785089e-8
6.756470614586687e-8
5.961149044933705e-8
5.0231838109837155e-8
1.82600334109867e-8
6.569998030381595e-9
2.356432073887166e-9
2.410271453234177e-10
2.9299582705868714e-9
3.791275243026874e-9
1.2738088862932579e-8
1.4468431642197978e-8
1.504283901708167e-8
1.6139992320712017e-8
1.8029616652531627e-8
2.0966127776441444e-8
2.5396207725619967e-8
1.0714459268091285e-7
1.78548933818197e-7
1.0100107768541768e-7
9.122337597199431e-8
1.0085367534918632e-7
1.2753869473685814e-7
1.8062453723250756e-7
2.529548509316215e-7
2.5219903816927525e-7
2.1159917521351574e-7
1.95787961903195e-7
2.1848913802967785e-7
1.9280374040384746e-7
6.646415166091326e-8
2.719971805562845e-8
1.661674997659728e-8
1.2362813634890521e-8
1.0038118258706887e-8
7.530936478666697e-9
2.5557742796019832e-9
9.278839813362011e-10
6.388244770389852e-10
1.5067961518468129e-9
5.194104816436114e-9
2.411744301271886e-8
2.5398597717655013e-8
1.6064274706551453e-8
1.4559798059602573e-8
1.5474599879913975e-8
1.8253263601954495e-8
2.354755716749498e-8
8.092663505105326e-8
1.5463913844059804e-7
8.800617185888107e-8
7.594413030956435e-8
7.994997067915482e-8
9.447309138182782e-8
1.230190001591248e-7
1.7446393131208112e-7
2.554711262323915e-7
3.3932503821100926e-7
3.508651554306906e-7
2.3525410918303434e-7
1.2707455274867634e-7
1.0819745408071912e-7
1.1308329448639988e-7
9.92106401997803e-8
9.388325581771181e-8
5.8443521232232995e-8
2.0972874963691233e-8
8.588819629473071e-9
3.4382390685970153e-9
1.224486483121918e-10
3.987230782434202e-9
3.45017891540875e-9
1.678063101871806e-8
1.995558375094234e-8
2.1595468189540903e-8
2.3664741426715893e-8
2.6772267894801574e-8
3.140350514446548e-8
1.2542027044903437e-7
2.296337981464719e-7
1.3349396188686248e-7
1.2223394984949089e-7
1.3656955582217678e-7
1.7422412623270453e-7
2.488499269147929e-7
3.539812547009519e-7
3.5764345909744274e-7
2.983874880875564e-7
2.7471176178311037e-7
2.970938903722581e-7
2.665427204252061e-7
2.888494001368123e-7
1.096754108515876e-7
3.04175232101701e-8
1.4423886926097563e-8
9.732545771477482e-9
7.270578550465645e-9
5.564305364018477e-9
1.8733302072964215e-9
1.0265195014369238e-10
1.1244757216096352e-10
9.223140550021069e-10
5.0001437224466945e-9
2.771982750709701e-8
2.634423476582267e-8
1.700791773096024e-8
1.5665409230981385e-8
1.6794734814358314e-8
1.984897022203931e-8
8.137133753404834e-8
1.9576115863062473e-7
1.3294254884428086e-7
1.0797564790673171e-7
1.0633108488184886e-7
1.1505897610568667e-7
1.3290831509600562e-7
1.6279569815195375e-7
2.103282915608226e-7
2.819920670863386e-7
3.7498647186855426e-7
1.9524578031459706e-7
1.4959997002571334e-7
1.5713010200424825e-7
1.6910866256501907e-7
1.697331886092178e-7
1.1877105941964376e-7
4.6733674567363945e-8
2.0974181214968837e-8
1.0802009395493061e-8
5.532416950199039e-9
1.7469329602433096e-9
1.2608590812841445e-9
2.5234865641879986e-8
3.041735136527292e-8
3.3657344272595014e-8
3.6930749618094405e-8
4.1386664816491756e-8
4.7910607169354214e-8
5.75656763004102e-8
7.209705918693757e-8
2.8102359069837725e-7
3.1565151675928567e-7
1.9144963655885597e-7
1.8668801621082927e-7
2.271265211877721e-7
3.2776873667929263e-7
4.881394921899566e-7
4.659511748054175e-7
3.787375695283928e-7
3.6888036307059347e-7
4.5365334134217885e-7
3.458131823747681e-7
3.412434022273086e-7
2.499572884508565e-7
6.360377871756178e-8
2.142328890232321e-8
1.2050443918768453e-8
8.894691926775144e-9
6.808144904430197e-9
4.960283166102347e-9
1.413144382014373e-9
5.195305954537799e-10
1.11487095387582e-9
3.845793966680587e-9
1.3569150632055577e-8
7.190932104694753e-8
3.04546323795585e-8
2.3038587369375027e-8
2.2683760033822475e-8
2.557442402833681e-8
3.181100890662063e-8
1.1406403243451144e-7
2.6025207112161367e-7
1.6588158108604205e-7
1.339640596570325e-7
1.3175458049541884e-7
1.4331623563556965e-7
1.6804661899097173e-7
2.1136954782267873e-7
2.8344088761437136e-7
3.952852774970311e-7
5.09083600689568e-7
2.766515634945762e-7
1.9000359321221356e-7
1.828116493310047e-7
2.0744865671067784e-7
2.3272238214588903e-7
1.6612597041729786e-7
6.592542698603729e-8
3.077414253234869e-8
1.6286948347330858e-8
8.234458589433486e-9
1.270393714302111e-9
8.558153444162991e-9
2.0130425032789873e-9
2.252797847079172e-8
3.3814536313689506e-8
4.1184788192945575e-8
4.793664200222975e-8
5.605772131493215e-8
6.700443119892535e-8
2.6140410211543365e-7
3.967618757347489e-7
2.434186395410452e-7
2.3709007719975885e-7
2.8502428801033257e-7
4.022759571395627e-7
6.171439044743882e-7
6.694634116787171e-7
5.334386049416194e-7
4.832977222934142e-7
5.510032123755287e-7
8.748572378951946e-7
5.49834408197627e-7
3.6649006828226195e-7
1.8404973263616964e-7
6.869901750177199e-8
1.4426013475141051e-8
5.560389162911438e-9
3.826229746806121e-9
2.4271909158195302e-9
1.1494197192349e-9
7.912703811323702e-11
2.3004514927211513e-10
1.268480128718552e-9
4.068209195702618e-9
1.3512537749128214e-8
8.278175206505017e-8
3.326255460877128e-8
2.4561193235314027e-8
2.431049332522037e-8
2.782831228343519e-8
1.0048202735786997e-7
2.616214121529707e-7
2.3364968279298575e-7
1.8099256437769593e-7
1.6886050379093866e-7
1.732184602639356e-7
1.888821356030292e-7
2.1798975517361515e-7
2.6884331381644226e-7
3.6371343788258233e-7
5.47852021574945e-7
3.6512060625672955e-7
2.7196399735331047e-7
2.731993481724531e-7
3.708258735750763e-7
3.415541850547783e-7
1.4098302307780833e-7
6.837239902723162e-8
4.1610044667719786e-8
2.8025317781177902e-8
1.9200896855830967e-8
1.1136302641117817e-8
1.9010671439264746e-9
1.2886900663631576e-8
3.1069515238257445e-8
4.90726566631014e-8
6.422395476381386e-8
7.861098560136095e-8
9.507974536580432e-8
1.1631396803496283e-7
1.4556984196635687e-7
5.822393968790598e-7
5.430484979977939e-7
3.675230035135121e-7
3.902549540168119e-7
5.274666610663009e-7
8.428367484658213e-7
9.554807807398032e-7
7.219770836651866e-7
6.573321764721283e-7
8.17396654325306e-7
1.6752431277651148e-6
9.301524057533093e-7
5.491306066382298e-7
2.4034951975609597e-7
9.647637334123797e-8
2.841475539721242e-8
6.573640278820097e-9
3.1517987171827807e-9
2.493379671957965e-9
1.2426475015828602e-9
1.2419834419561034e-9
1.937730022399072e-9
2.263383403692779e-9
4.024300982423468e-9
9.673622740690564e-9
3.132691506506124e-8
1.0863889828576186e-7
4.4072030232430455e-8
3.656157659101503e-8
3.889235176563795e-8
4.746121793540697e-8
1.3311103840654269e-7
3.4393130279673464e-7
2.9376507921567063e-7
2.2387891987682321e-7
2.0736152857700349e-7
2.135717137211041e-7
2.380765567528503e-7
2.896132119525334e-7
4.0036109392496275e-7
6.566720642293043e-7
1.9856632045703323e-7
2.009390362441829e-7
3.3139260797673824e-7
4.091819650626431e-7
4.499867500586668e-7
4.360623411441448e-7
2.2535993164371358e-7
1.1268454493551056e-7
6.548325912358447e-8
4.798289541333344e-8
3.9778023825391995e-8
1.9834362206675024e-8
9.369364003485173e-9
5.3517915669734205e-9
8.830857636644196e-9
3.225858577355594e-8
6.00329095575747e-8
8.676625123556622e-8
1.1293119742263435e-7
1.418569842541505e-7
5.226728300716537e-7
6.679710064088704e-7
4.7561765886518417e-7
5.201348767674729e-7
7.184983667152168e-7
1.1664656912881874e-6
1.2685775146018472e-6
9.401836469988403e-7
8.638463622862531e-7
1.1300989394500678e-6
2.834241288317536e-6
0.00001796737918269363
0.000014577721847768675
8.294871579930858e-6
1.3368205151051386e-6
1.589048029003458e-7
2.0975038692395965e-8
2.294407381362279e-9
7.405649043910526e-10
1.4210389775106052e-9
5.156423466523833e-10
5.4862480749040584e-11
1.3707903200193846e-10
2.695531933140053e-10
1.1062959834214106e-9
5.321151938306554e-10
7.722558201734283e-10
3.033061450916578e-9
2.9330590626156693e-8
6.13464618219856e-8
2.457691515851688e-8
2.4397610010118228e-8
7.984734461466223e-8
2.01313350857612e-7
2.3703874082642558e-7
2.1980440321899704e-7
2.108055716480081e-7
2.2037939351365874e-7
2.65041164747529e-7
3.708729277799602e-7
9.263400055476322e-8
9.620436565327794e-8
1.1620428200738037e-7
2.1721418441762148e-7
2.5610666204429246e-7
2.802939774919859e-7
4.246143195357203e-7
7.82910129895347e-7
1.2461371492126137e-6
1.69186040684831e-6
5.776992887786751e-7
1.4679544536187385e-7
6.224652794352942e-8
3.0159692284585125e-8
8.231431406489552e-9
3.6492639229787406e-9
1.0413444142879565e-8
4.993830186521479e-8
6.933306250677304e-8
8.105990533085881e-8
4.60570886853908e-8
2.191637074732103e-8
5.384711215280759e-7
1.0415924170443293e-6
1.0394529390782627e-6
1.3457506600562382e-6
1.8771588426823918e-6
1.3861048985998807e-6
1.226113851451039e-6
2.006819560577549e-6
0.000014408063594625115
4.132873570753131e-6
6.895670832958934e-7
1.7038509243790557e-6
1.598919645731701e-8
4.926745212588854e-9
2.88694507983835e-9
4.392881828711716e-9
1.2034329302575492e-9
1.6196498187934377e-9
3.570822628419834e-11
7.066644509476924e-9
3.126946289135251e-9
9.245551023131971e-10
2.3055938903111997e-9
2.0568696355373958e-11
9.967738661559161e-12
2.0631266320408725e-11
3.059350977938058e-11
3.7945094828214285e-11
3.109446207979707e-11
8.748560654836598e-12
1.670507532955836e-12
6.5222481275991074e-12
6.885902907049858e-12
6.458552249379586e-12
6.303093402860909e-12
6.242582058745487e-12
6.329745381002347e-12
6.621106091598479e-12
7.163600092579492e-12
8.02448047357586e-12
9.315642373057052e-12
1.1223434114831611e-11
4.824774236705836e-11
1.5379143639814425e-10
1.3692413122274003e-10
7.273635886815503e-11
4.9079572861638635e-11
3.7377138334082966e-11
2.944876817000212e-11
2.1192125448821436e-11
8.618549821386743e-12
1.4503083962771289e-11
6.035157951115283e-11
1.55232136234044e-10
3.5780365593512297e-10
7.865370064284746e-10
1.5875912251822598e-9
2.7904390275554085e-9
4.533818081465618e-9
6.6509096843586404e-9
6.2681291407687985e-9
5.781992723865043e-9
4.995939222004523e-9
7.827007542262749e-9
1.7058928927205345e-10
1.3849847579402394e-11
6.497172932011315e-13
2.281956079437402e-13
2.687078470193549e-14
4.702614380265523e-14
9.681575761916869e-14
1.4048916880635647e-13
1.7468496946331422e-13
1.184402079822654e-13
3.8994346075834215e-14
0.
0.
2.942067286293869e-14
4.262848348925249e-14
5.952002422942105e-14
8.239016903595384e-14
1.1391043246359307e-13
1.576396350492814e-13
2.18526840868187e-13
3.0355303153567724e-13
4.226341578637751e-13
5.899233621117739e-13
8.257164654506954e-13
1.1592570757730812e-12
1.6328901453793731e-12
2.3082380712863835e-12
3.27541818264441e-12
3.0188627019001344e-11
2.974837472632744e-11
3.594905860090092e-11
4.4563022704736006e-11
5.4536394462660094e-11
6.472941131560296e-11
7.29145711985469e-11
7.484545142021072e-11
6.320095830219395e-11
2.650738645072462e-11
5.1786738628663896e-11
1.9359147436019165e-10
3.23772795236666e-10
1.1036920866141063e-9
1.996667171517986e-9
1.6635682347283998e-10
1.1068348009455436e-10
2.1375355786561534e-10
2.8549893655768915e-10
3.52188350320156e-10
4.2308081720699864e-10
5.039559736305308e-10
6.00077570572537e-10
7.174701809981805e-10
8.640241891251964e-10
1.0509635618290465e-9
1.2951964887759006e-9
1.6234259967292656e-9
2.079806510200098e-9
2.7411780414782286e-9
3.749928412028449e-9
2.7579393843790956e-8
6.270632459893003e-8
3.773672607116629e-8
3.3561706680946726e-8
3.644551880998767e-8
4.4235838411832416e-8
5.877354966049249e-8
8.456603653862332e-8
1.252781865165362e-7
1.6651631663501797e-7
1.8290176845462697e-7
1.2182486004456456e-7
6.772949936363815e-8
5.6547243007184174e-8
4.6695128854225736e-8
3.6461577903171664e-8
3.4446952370348753e-8
2.3904029063187397e-8
8.087749090280357e-9
3.0976174734727354e-9
1.2670122891300341e-9
3.241060428336599e-10
3.7931504348394585e-10
6.437438744617096e-9
1.9142547529015247e-8
1.3523074206045695e-8
1.2453262674833185e-8
1.2883827911034923e-8
1.4345554013392623e-8
1.6949378711186415e-8
2.1185678705823756e-8
7.759799910045363e-8
1.0804938851204355e-7
5.9020841289709324e-8
5.2129986291155545e-8
5.6478002901475975e-8
7.018718028744871e-8
9.753680982796329e-8
1.297447199507542e-7
1.2163807269791882e-7
1.0101773641059784e-7
9.201771020629602e-8
1.0117139527657147e-7
9.629313065147891e-8
4.2164402459012516e-8
1.7869587037019477e-8
1.0834929173313884e-8
8.14048892012659e-9
6.785443625543573e-9
4.9852655187554484e-9
1.5980219785234826e-9
4.668647911833654e-10
6.412640659024537e-11
1.2053320921581776e-10
1.398435274566192e-9
9.165160405365435e-9
9.690333926834856e-9
6.4962960771097105e-9
5.96422108482087e-9
6.28277308082227e-9
7.229121677586888e-9
3.1425213886259404e-8
7.29159886674113e-8
4.5600093643970534e-8
4.0038374916634946e-8
4.249010451756058e-8
4.9870418702098936e-8
6.326097860601319e-8
8.608396314548961e-8
1.228448923389582e-7
1.7056821008393196e-7
2.0680285066835933e-7
2.11754089494528e-7
1.4648248087940853e-7
7.999636050255739e-8
7.042935713803001e-8
6.25078231723319e-8
4.824668424368197e-8
4.599396056826259e-8
2.71213745669058e-8
8.636186001873951e-9
2.95950036737887e-9
3.7061109254816547e-10
1.9511895244972343e-9
4.545634878529917e-9
4.011313927485664e-10
1.0697064471481933e-8
1.1466654486151175e-8
1.2168032225612148e-8
1.336624492335953e-8
1.5261318044324224e-8
1.8113917127823194e-8
7.704590577396765e-8
1.504615015304037e-7
8.553577648115188e-8
7.55804158450023e-8
8.128323291688999e-8
9.865898928380639e-8
1.3271552607302526e-7
1.8885552958754776e-7
2.2586333969437127e-7
2.0000874737505251e-7
1.7352055653693886e-7
2.07009040598126e-7
1.2311528006357224e-7
4.576586360827432e-8
2.2561981998010136e-8
1.529822544721741e-8
1.1910549536844211e-8
1.0090757755343644e-8
5.842374641739961e-9
1.969864049604622e-9
8.878468871090002e-10
8.33788577130897e-10
2.010149876222175e-9
6.638976854799258e-9
3.259623429633859e-8
2.052085896791602e-8
1.4465832420144569e-8
1.3642460878017513e-8
1.4849518340357815e-8
1.7884731308302597e-8
2.3624763745738976e-8
7.562800079542162e-8
1.3270010266476087e-7
7.488517134443235e-8
6.613562206080981e-8
7.13986341845475e-8
8.720328808625208e-8
1.1854139632473828e-7
1.7541926580744165e-7
2.552569633272537e-7
3.09468314961108e-7
2.8405587047784513e-7
2.471251415554679e-7
1.2457340371423588e-7
9.662667220941587e-8
9.913710650491787e-8
8.459464134068906e-8
7.656941402128203e-8
5.864625329572214e-8
2.092811770787778e-8
7.949852672694653e-9
2.9866260379278334e-9
2.341222287622084e-10
3.777250435442441e-9
5.528522642405976e-9
1.3317495682763887e-8
1.6772798096618013e-8
1.8061451954505345e-8
1.965807279620579e-8
2.2105215395359845e-8
2.5780873551155763e-8
3.125141091203515e-8
1.320450776818808e-7
2.1458788223519943e-7
1.2273199386687386e-7
1.1235934458104267e-7
1.2612206863496317e-7
1.6271991671664425e-7
2.3546123981415876e-7
3.231423268780173e-7
3.0331298648468455e-7
2.5501256745363395e-7
2.434821720443776e-7
2.5775877623885647e-7
2.541804818151345e-7
8.526300692239724e-8
3.1812181943115126e-8
1.8295153827991675e-8
1.3275162613184325e-8
1.0576890239662947e-8
8.50834661183833e-9
3.1206113602699052e-9
1.1140593924660257e-9
8.0105722424363e-10
1.8359045534570852e-9
5.960082279155938e-9
2.5607621748919366e-8
3.4117751720378405e-8
2.0253533461676404e-8
1.8005365323874957e-8
1.900730541603034e-8
2.2388254503246037e-8
7.894803310721952e-8
1.729605206578236e-7
1.050564261767752e-7
8.830204225697062e-8
9.001473643093665e-8
1.0158881074828054e-7
1.2399573578957096e-7
1.62617047794854e-7
2.254942907148135e-7
3.144460153843306e-7
3.9780723625547627e-7
3.3449977941746715e-7
2.581375989190959e-7
1.4732284142011003e-7
1.2862288135782805e-7
1.4157361579481273e-7
1.4250022304626306e-7
1.308350746122959e-7
5.7192481253128085e-8
2.222947423972218e-8
9.483122132245762e-9
2.4431977866586815e-9
5.290538936357442e-9
2.2839294741082623e-8
3.021122301977899e-8
5.374497446646254e-9
1.7132938200503368e-8
2.2766967372694706e-8
2.7085779913178535e-8
3.183049581130085e-8
3.7895986834093394e-8
1.5901448918206647e-7
3.2531949191726607e-7
1.9383144605367355e-7
1.8062778161693485e-7
2.0532253373404854e-7
2.67394950167478e-7
3.909563860395707e-7
5.521045999922275e-7
5.264152401674209e-7
4.3371765462005475e-7
4.0690391996679726e-7
4.116452026162157e-7
3.235883987628452e-7
9.008661791937944e-8
3.0972341780320825e-8
1.6966421431126346e-8
1.2354431423995478e-8
9.780694010586132e-9
8.323570800419713e-9
3.792126109684645e-9
2.100961081473109e-9
2.580770553333115e-9
5.265321607346789e-9
1.3201847584109084e-8
4.785137837852501e-8
7.152287272197155e-8
4.006793912723147e-8
3.550787081854653e-8
3.837128247275153e-8
4.722854470535033e-8
6.502571863317556e-8
1.560643891368616e-7
2.9477456611524834e-7
1.642751748257127e-7
1.3653594871255754e-7
1.3905921938657552e-7
1.5946732536898248e-7
2.023233378478661e-7
2.8202308844025423e-7
4.180369899509942e-7
5.815421487243552e-7
3.86482966340604e-7
4.0159750802653686e-7
2.4377369708637135e-7
1.8610897809151756e-7
1.893948742728118e-7
2.2551458973513715e-7
2.3296772884138696e-7
1.0164610626335311e-7
4.299073748995506e-8
2.1883941203290558e-8
1.0762612697093374e-8
1.2559035249250953e-9
1.5927491853209957e-8
4.252934091697124e-8
2.2140054733866025e-9
1.9306203964447023e-8
3.1968737138521974e-8
4.0577514933733226e-8
4.862329164025605e-8
5.8044494503536396e-8
7.032886814140395e-8
2.8952830826664034e-7
4.474424337199925e-7
2.7815735637889233e-7
2.74180207908742e-7
3.3436248369422666e-7
4.810256110975051e-7
7.370138671860323e-7
7.455859748608167e-7
5.88991312576511e-7
5.478909132856949e-7
6.583908487286238e-7
4.906652509605347e-7
3.7415036463700874e-7
1.9811084655434962e-7
4.614258533411648e-8
1.4780999789090919e-8
8.481492472922118e-9
6.64146361154108e-9
4.8870465558102615e-9
4.320288544372018e-9
2.4611641609944023e-9
2.382446531633553e-9
4.117305116007244e-9
9.235950123473592e-9
2.6017310381740385e-8
1.3154965673097575e-7
5.633361960984072e-8
4.205318870292561e-8
4.22561906353715e-8
4.9679183711718355e-8
1.3676520850401087e-7
3.264142821639452e-7
2.2617050487659264e-7
1.7830681252123828e-7
1.7101521829837235e-7
1.8135937836523907e-7
2.0719999502021075e-7
2.547800452018517e-7
3.3946813317728247e-7
4.902895337795725e-7
5.68746831330988e-7
1.2829459474109799e-7
3.156759148481263e-8
1.0503939177623034e-7
2.324636036082318e-7
3.1739509174166195e-7
3.7135997971414014e-7
2.3301139422995774e-7
1.1152220929476858e-7
5.625540213222042e-8
3.35870115911754e-8
2.070153741810843e-8
1.2761923794676027e-8
3.488664862407511e-8
2.5565190569827385e-8
1.4240330169569989e-8
4.636829688995785e-9
2.9965580001822825e-8
5.4572772743611967e-8
7.653225345084563e-8
9.848515149978089e-8
3.31151508447388e-7
6.35976318442108e-7
4.3725251156540077e-7
4.6086241095594155e-7
6.000738414573305e-7
9.303943250095627e-7
1.2931905377157147e-6
1.0251619548988836e-6
8.408234377840256e-7
9.074820571479683e-7
1.4994520238288435e-6
7.67088023149994e-7
2.66853623217007e-7
8.173116424752978e-8
3.051844453814067e-8
6.140652787738647e-9
1.6780544270699305e-9
8.691165095734486e-10
4.4369906064940805e-10
6.51134113278865e-10
3.593137512898559e-9
5.702698875719806e-9
5.835698250293295e-9
1.0050058625959233e-8
2.3172666835762328e-8
8.091302780505232e-8
1.4747028724796338e-7
7.695652097470688e-8
7.045938193564079e-8
7.842871527636078e-8
9.050481725490185e-8
1.8457700400569104e-7
4.5879436495450014e-7
3.4149293237542074e-7
2.5845248274476774e-7
2.4177218976447574e-7
2.56589985916979e-7
3.0562107579633706e-7
4.254450753636251e-7
7.290744219041918e-7
3.3655222278622984e-7
6.758999750208234e-8
3.4004274239998336e-9
1.4811172710372613e-7
6.764828060551791e-8
5.308006111390949e-9
1.7643726632863716e-7
2.4098806749019757e-7
2.0714443698639574e-7
1.5843775667230233e-7
1.1401661767203162e-7
1.0059050834958394e-7
2.07270368584662e-8
4.8512480054219696e-8
6.846111864537754e-8
4.775479811800472e-8
2.525832206840794e-8
8.80205831601989e-9
1.1309658702014753e-8
4.339176043672152e-8
9.024008699598267e-8
1.4734278873288512e-7
7.546869965178597e-7
8.174178285290128e-7
6.659272854438596e-7
8.345946850180865e-7
1.3753556822114077e-6
1.7297499736512348e-6
1.2101549125036142e-6
1.1114769559924103e-6
1.6401814617903122e-6
6.782059334213138e-6
0.000010572676463338656
4.558319872024366e-6
1.848794595575083e-6
7.170897123645685e-7
2.401472379527759e-7
5.6146670353293724e-8
2.0467645572428222e-8
7.962337231842225e-8
2.635690124426243e-8
5.268091053633653e-9
3.0417798165428833e-9
2.1977187170869526e-9
1.0777191006028656e-9
1.4730324914558803e-10
1.4458209284571913e-10
1.9332597127906003e-10
4.770762573054964e-11
2.8801812913281173e-11
1.96197592128806e-11
2.0247927744643318e-12
8.579149211449499e-10
3.6625155635359324e-9
1.0138073710476168e-8
2.236118470871116e-8
3.731126270868983e-8
4.619375936670297e-8
5.293546257174999e-8
6.963788025324831e-8
4.778018982292008e-8
3.339228438291225e-8
5.412436816444606e-8
5.2254173558609624e-8
2.1261064786111262e-8
3.300683227744758e-9
1.3466492720497588e-8
3.970942239181743e-7
8.042188336834528e-8
7.907779879435563e-8
1.4734825508949987e-8
8.190246069888833e-10
2.192292669743498e-10
7.14906094345985e-11
8.21469144621077e-13
2.701520957208203e-11
1.0337903889278881e-11
1.8523032847780227e-11
1.6317327044765176e-11
9.888639597480972e-12
4.4651132381052236e-12
1.0791827969103516e-12
8.125955146862779e-13
4.32170575817455e-13
4.9963424210909874e-12
7.8503827019814e-12
1.0917813286295681e-11
1.488441360092045e-11
2.030464200404473e-11
2.7890103410050992e-11
3.8722876714986845e-11
5.457192277706967e-11
7.850304287736864e-11
1.1620267095257353e-10
7.94632424019235e-11
5.112092227600823e-10
3.3689287249892563e-10
1.5344807662510028e-10
3.2115451494667634e-11
7.553295698096936e-11
1.959474741513927e-10
3.551242455455573e-10
5.905177906850522e-10
9.65473512343045e-10
1.5905541572928488e-9
2.6324613524725502e-9
4.173616200546512e-9
5.7014272984229626e-9
5.9379477944229885e-9
2.0410851529162498e-9
1.723112540596585e-8
4.2215505189538203e-8
3.52089604127997e-10
1.3249957917966656e-9
1.4565643804445642e-10
8.436123031471721e-13
1.3825754607890417e-13
6.979215939201676e-14
3.590272851720083e-14
4.7031530462103723e-14
6.435599811375588e-14
7.949911627576306e-14
9.554700670126045e-14
1.1480640204158074e-13
1.387332294912322e-13
1.656645745618256e-13
5.374133262274171e-14
0.
0.
3.4751016566947034e-14
5.116062656713671e-14
7.1962181506256e-14
1.0007352675675571e-13
1.3889239796366013e-13
1.929512448100605e-13
2.6858492363331827e-13
3.747992593991461e-13
5.245031244461254e-13
7.36315059688945e-13
1.037233385109356e-12
1.4666085235182745e-12
2.0820487063856534e-12
2.968136265936761e-12
4.249037242301806e-12
6.105903566939817e-12
4.162689202832629e-11
4.266100939538015e-11
4.939322837487553e-11
5.056459684276418e-11
3.784127370086498e-11
2.060802599713957e-12
6.853916975330133e-11
1.8776276240209553e-10
3.66865199483058e-10
6.066703765161421e-10
8.925708819933681e-10
7.982282375455905e-11
2.2153205901490452e-10
3.7939718255597186e-10
1.099468098459231e-9
7.765093686889625e-9
3.447963804028543e-10
6.651640443924203e-11
1.5079718242017084e-10
1.9468094926486397e-10
2.3460342144421974e-10
2.798889494624627e-10
3.355059779813757e-10
4.065217201790222e-10
4.999545793418674e-10
6.268362242761028e-10
8.059834236145168e-10
1.0721757309496767e-9
1.4961680862904887e-9
2.2412215551343745e-9
1.8095669625273368e-8
3.397610665290998e-8
2.1274828834733915e-8
2.1230929344587654e-8
2.5866489029084572e-8
3.603376158905628e-8
5.642884337841671e-8
9.135411715734683e-8
1.1878656720860434e-7
1.2481402403291134e-7
1.1795463829931324e-7
3.623398775924068e-8
1.264303266522573e-7
1.102532850954228e-7
5.691025928822899e-8
5.0569274868766326e-8
4.375724078931477e-8
3.21386402972712e-8
3.0723660480202614e-8
1.6231629807033875e-8
4.44562505524231e-9
8.972161061538397e-10
1.2541932232437866e-9
4.367563195372207e-9
1.0607619397181042e-8
4.515934396658598e-9
4.309531144868581e-9
5.983736646629782e-9
6.8969575844508915e-9
7.880958981386052e-9
9.172313558522724e-9
3.954979395038167e-8
1.0546172271063597e-7
6.652244494388058e-8
5.6961744423002684e-8
5.8843708374471274e-8
6.716537851330861e-8
8.269181613184371e-8
1.0883242787945653e-7
1.4811259029823402e-7
1.8210126599566775e-7
1.7584142384628715e-7
1.3106090805375406e-7
5.5292708034290683e-8
2.5955927982602196e-8
1.6644953791900283e-8
1.275316580445641e-8
1.053418035854538e-8
7.919068961497464e-9
2.9808412791574997e-9
1.3249930568346672e-9
1.016556651607821e-9
1.5914074209822183e-9
3.872688968209049e-9
1.25171412359838e-8
3.4069319963868025e-8
1.6994875491712202e-8
1.3836158550490626e-8
1.4004633489303823e-8
1.6163565247412082e-8
2.0801042725947274e-8
3.0032444987066866e-8
7.142416482544211e-8
1.0358190868463629e-7
5.9125757446270473e-8
5.4457508273939216e-8
6.170500030819026e-8
8.052531337790143e-8
1.1900432889117154e-7
1.8523065679316684e-7
2.4408551066297685e-7
2.545615867818813e-7
1.6505332306301377e-7
2.5303629981496435e-7
1.3662571280668888e-7
8.629980369936007e-8
8.599776362415825e-8
8.071664594079442e-8
6.798100746627352e-8
6.346542652601274e-8
2.613870575318659e-8
9.021484711264556e-9
3.1735342415092698e-9
2.375952853848775e-10
4.307359452171717e-9
1.0829720146512689e-8
4.930817345257228e-10
1.073486605243239e-8
1.3289831944835627e-8
1.491747193414389e-8
1.6854122101718783e-8
1.9538192088557997e-8
2.3369960666060944e-8
1.0273325394805482e-7
1.9329341593699177e-7
1.1090488701389693e-7
1.0026896779700761e-7
1.1068464286585149e-7
1.391311697981505e-7
1.954794371013663e-7
2.801642063306506e-7
2.974844547106244e-7
2.4972437228262326e-7
2.2528895370102852e-7
2.588903418142359e-7
1.9117970743491594e-7
5.984322590056387e-8
2.5444600627593374e-8
1.5971628154372158e-8
1.1983926772110504e-8
9.724288799961956e-9
7.121115293739103e-9
2.5054966834865503e-9
1.1188819954976377e-9
1.1158661050947371e-9
2.527468445563351e-9
7.458842187750043e-9
3.242602441804115e-8
3.0813558254573613e-8
1.96240725624697e-8
1.792698527669353e-8
1.9319438432454656e-8
2.328244487689081e-8
7.654211534378188e-8
1.590664836352044e-7
9.394118840359092e-8
7.97012647356064e-8
8.215655733648485e-8
9.421941570794053e-8
1.1769301392473875e-7
1.589971427126803e-7
2.2677063586062802e-7
3.176654903241194e-7
3.797216518623467e-7
2.2360709357824077e-7
2.602524429428747e-7
1.4550322081538383e-7
1.1909780514236772e-7
1.3248050033875605e-7
1.4356414816064582e-7
1.392702643648462e-7
6.508247233334277e-8
2.4783966848956587e-8
1.0535813111762082e-8
3.0016374490087018e-9
5.00598297712274e-9
2.3987266619810808e-8
4.3019487052408644e-8
8.625232897433189e-10
1.3228495372247778e-8
1.957496761550033e-8
2.392031852561122e-8
2.8326686165909847e-8
3.372256524089884e-8
1.419000947564554e-7
3.071239811154032e-7
1.8401673059495732e-7
1.7130005870153792e-7
1.942906399355907e-7
2.520470503455878e-7
3.6725894920704717e-7
5.268347987954571e-7
5.171619788930008e-7
4.2570826589583234e-7
3.954919281479579e-7
3.972589088018492e-7
2.7987057611662305e-7
7.560417551367063e-8
2.677092701236396e-8
1.5059688899051825e-8
1.110827827173535e-8
8.673299522200223e-9
7.39704280546054e-9
3.4827737549321487e-9
2.133391572215663e-9
2.7712966684553043e-9
5.558393301118554e-9
1.3541816847087519e-8
4.853061066049867e-8
6.950856383515955e-8
3.930630973949075e-8
3.5104181344181696e-8
3.834664529505715e-8
4.7945310092602985e-8
6.753751502076601e-8
1.4941576221396704e-7
2.765483923662731e-7
1.5326588005300603e-7
1.2746164761251464e-7
1.3008816474548384e-7
1.498537911953486e-7
1.9158838474189996e-7
2.6994079845073543e-7
4.0452096071325777e-7
5.563431675003174e-7
2.99370346398286e-7
3.7150196154441315e-7
2.401399937674565e-7
1.8132145418545788e-7
1.84254721952559e-7
2.3040560114985266e-7
2.518348818098457e-7
1.0930150511108779e-7
4.616491010464048e-8
2.3652132431644104e-8
1.1811047287355935e-8
1.553909833765888e-9
1.8149462986937033e-8
4.897129848845169e-8
7.691488648369268e-9
1.521874941996053e-8
2.8879189239929392e-8
3.785161912553058e-8
4.585161300851926e-8
5.491798264398066e-8
6.650202592518662e-8
2.777899531090861e-7
4.315575568126704e-7
2.6968535813087487e-7
2.6715377102549535e-7
3.278424284579005e-7
4.7574729929420266e-7
7.304422923057702e-7
7.253474374299794e-7
5.746608738982076e-7
5.428546015154639e-7
6.714999109554634e-7
4.883191956314343e-7
3.3669864368447953e-7
1.757020018506184e-7
4.276125097887019e-8
1.3132279606906513e-8
7.364278393242642e-9
5.777955765633917e-9
4.0645754790005964e-9
3.792047593890488e-9
2.5068930097334834e-9
2.453181420428308e-9
4.0778281122493e-9
8.804150991568708e-9
2.3823404284083413e-8
1.2134272283492265e-7
5.6088469963731416e-8
4.091131312038901e-8
4.0964791041945375e-8
4.839187882367338e-8
1.3013830751147637e-7
3.0721342231866024e-7
2.1537111212292307e-7
1.6894735148936078e-7
1.6148775201633238e-7
1.709665350014726e-7
1.9535130016329222e-7
2.407996078986387e-7
3.223612921985997e-7
4.6454173474662677e-7
4.875048916069568e-7
1.5376281302356714e-7
1.0611281031888056e-8
8.612662623562259e-8
2.033673407874706e-7
3.380633575748912e-7
4.1116628827452404e-7
2.531134914493768e-7
1.2749412407321638e-7
6.529664912955532e-8
3.909276510809303e-8
2.565641008366576e-8
1.1155178372227458e-8
3.349614021485341e-8
2.7110396429623462e-8
1.7559576634734188e-8
1.3328125479808326e-10
2.5661981272082556e-8
5.1323635900777594e-8
7.411846473692435e-8
9.649440275099805e-8
3.2723903135386224e-7
6.186092249570916e-7
4.310855618317105e-7
4.5993612275787674e-7
6.085294353787874e-7
9.60894745227068e-7
1.2833861543691827e-6
9.912951610025261e-7
8.387303314889162e-7
9.578978652076554e-7
1.77748281140708e-6
8.410402877821207e-7
2.5400861671686605e-7
6.888422652006593e-8
2.532279381132853e-8
5.890994089463794e-9
1.236222787219447e-9
4.758792187990775e-10
2.2609133395810035e-10
4.1243981978630094e-10
2.7778931766827385e-9
6.489715306393754e-9
5.218253793583292e-9
8.464952092290332e-9
1.9419567742083463e-8
6.125454450005167e-8
1.737725914983142e-7
7.704722214964114e-8
6.784910384337819e-8
7.484537386759329e-8
8.564123201446562e-8
1.6844826785670552e-7
4.1826790379464477e-7
3.2795331068244244e-7
2.4605277509695204e-7
2.2851646367423073e-7
2.4175350119910404e-7
2.8809217148698473e-7
4.022500471576766e-7
6.710193161413045e-7
3.085707085057219e-7
9.79631467156896e-8
6.569982829107084e-8
4.721429423236739e-8
3.109149556927629e-8
6.7184276941876335e-9
1.3630456449462395e-7
2.1988004607582098e-7
2.2835716331481477e-7
2.0449896875364074e-7
1.55401527216643e-7
1.0431788804758681e-7
6.045370223031519e-8
3.2956838574660976e-8
7.206970571928328e-8
6.39340134799288e-8
3.8070819813090176e-8
1.7765116345789985e-8
6.969775878759239e-10
2.8468033653921067e-8
7.205199545187187e-8
1.2974483349999312e-7
7.710657958614553e-7
8.089083965343348e-7
6.738587315014431e-7
8.677265622147775e-7
1.4727777592273564e-6
1.6401717105348516e-6
1.157365174176725e-6
1.1527380569527456e-6
1.997536191189931e-6
0.00001440215846984187
5.805268394919265e-6
2.3600454035753254e-6
8.394224282991627e-7
2.719242968333995e-7
4.507070470744629e-8
1.0816466688207182e-7
5.344725497416021e-7
7.484018986881738e-8
2.47162041391676e-8
1.2815929436342542e-8
6.672959568471751e-10
1.5582403888339142e-10
2.5160804084686087e-10
8.730051299092383e-10
2.0769717597049888e-10
3.091123974655508e-9
3.831276107076346e-9
3.283313056082797e-9
2.9172159385509645e-9
5.802704384762597e-10
1.0364204201185802e-12
2.3570387188522158e-11
6.354046022409837e-12
2.1935776292654674e-12
4.173545289248778e-12
1.2519727919382458e-12
3.072747268405777e-13
2.8784972074275657e-13
7.819985312729222e-13
1.3056881762061758e-12
1.95455690632918e-12
2.818078031523174e-12
1.0477805182958362e-11
2.6300364041875203e-11
3.13155510327561e-11
2.9144687629787787e-12
7.74102530153066e-12
1.3592911456177558e-11
1.8529256896491087e-11
2.3806778921789464e-11
3.0122916976870375e-11
3.80984193322147e-11
4.8477082106119213e-11
6.228411763436704e-11
8.102675264650618e-11
1.0700800316270899e-10
1.4385913890361664e-10
1.9748040265824193e-10
2.7774461955044204e-10
4.015743483741001e-10
5.980427396716238e-10
5.311300328565452e-10
7.047146742896802e-10
6.741569282041611e-10
6.281787237964651e-10
6.036337726524687e-10
6.008157107211324e-10
6.145994918541177e-10
6.398862461561481e-10
6.718326399606691e-10
7.053080905353093e-10
7.344269585051827e-10
5.496156850910995e-10
6.936382714101385e-10
5.985130924683142e-9
5.1217981743753935e-9
7.548174198979329e-10
3.736965424626137e-11
1.0399234734074257e-13
0.
5.950818549580316e-14
0.
0.
0.
0.
0.
0.
0.
0.
0.
2.585410513420972e-14
3.5547578819477775e-14
1.1273200516798816e-12
8.363567479943495e-13
9.413937438433798e-13
1.1451317290635288e-12
1.4259395483585817e-12
1.792457628486553e-12
2.2647868720092767e-12
2.8717819409126108e-12
3.651672940965886e-12
4.653887725117706e-12
5.941462740512112e-12
2.0881266946680827e-11
1.789562967399892e-11
6.254075861651575e-12
2.5752524524255143e-13
3.271614939894461e-12
6.628408085035593e-12
1.0730287730801478e-11
1.6249323376536837e-11
2.392904891081154e-11
3.460425528894618e-11
4.903849860864741e-11
6.756936737153738e-11
8.976711833468685e-11
1.1458834487689814e-10
1.4114655717624468e-10
1.6939694074891903e-10
2.0016899824158052e-10
2.3482663732713835e-10
2.7500930015379056e-10
3.2257995363353826e-10
3.4684036463575224e-10
3.3072808339541177e-9
9.076480915001613e-9
1.0936515235715578e-8
1.1063994859770525e-8
1.1669165146504072e-8
1.2706118251993075e-8
1.4013860599664655e-8
1.5484360387356416e-8
1.704656392417261e-8
1.864993141240331e-8
1.73791965699278e-8
1.8362006215722832e-8
1.717759537900974e-8
6.804121902420626e-9
2.139318428859206e-9
8.156072606089897e-10
4.255585289903137e-10
5.477270816372767e-10
1.6945425494981907e-9
7.939564147794083e-9
1.0708536039083547e-8
7.145334103956634e-9
6.39738133270341e-9
6.6539809118128895e-9
7.728257803203094e-9
9.921086122389097e-9
1.4133235530105621e-8
2.2660539205408774e-8
4.019689232893819e-8
2.632829076947263e-8
8.352572101497135e-9
3.6318785172336927e-9
5.656910152705023e-9
1.1034962682730172e-8
2.36316736873458e-8
4.624211625450131e-8
5.8028715655865884e-8
6.746982202403625e-8
7.482744753369175e-8
1.838760076458422e-8
1.6543499285161984e-7
9.33213636510969e-8
3.0011213866781555e-8
8.79465110513342e-8
4.7125985451747665e-8
3.484375439205617e-8
3.404255183526794e-8
2.221843645181457e-8
1.9421884225872565e-8
1.2639447913006157e-8
2.7428914893385657e-9
1.8863221509692607e-11
1.9794466954683564e-9
6.043263082430293e-9
2.0547917803517377e-8
5.309454031167411e-9
1.5009849662231913e-9
2.992220297576523e-9
3.729964556812339e-9
4.407050152180722e-9
1.584679722059673e-8
5.669954053419454e-8
5.143468317408852e-8
4.3146517829973225e-8
4.293374529473732e-8
4.627038873023689e-8
5.225490131045167e-8
6.115485644950358e-8
7.377958571864053e-8
9.115415377079537e-8
1.1352857472606412e-7
5.636388573359288e-8
2.995604399445942e-8
1.9875690900513115e-8
1.5527861626152295e-8
1.279945438729376e-8
9.353676740327422e-9
3.5014250988994875e-9
1.514460056881634e-9
1.1147124202580222e-9
1.5760599572529603e-9
3.4050645984117057e-9
9.314350659938754e-9
3.68824241752641e-8
2.1666443175188204e-8
1.5672977313030902e-8
1.505438192360608e-8
1.696511879163434e-8
2.1733271498222643e-8
3.186271904443563e-8
5.491061819345664e-8
7.437956684357619e-8
8.223296001970255e-8
4.958207621060101e-8
4.8500441315304325e-8
5.9027631017853366e-8
8.483054367720083e-8
1.376318210185247e-7
1.9780248369230157e-7
2.1406492603914992e-7
1.9901008285596347e-7
3.411023091483353e-8
1.770776675845862e-7
1.850776248386446e-7
9.283071960585661e-8
7.576136770101592e-8
7.934562319703668e-8
6.36707302093463e-8
5.8868447686384846e-8
3.736312939338042e-8
1.1835974476446294e-8
3.858193424601342e-9
9.06285473748266e-11
3.952765236264421e-9
1.1814811632672289e-8
2.1540644061034107e-8
4.5010395933110034e-9
9.487769551781815e-9
1.1483448224511185e-8
1.3187461344936768e-8
1.5267232071242457e-8
1.8067225371293228e-8
8.064728654325858e-8
1.833080007636825e-7
1.077505723255544e-7
9.573073413913075e-8
1.0326100736572105e-7
1.2520940051602564e-7
1.6764098090400168e-7
2.4012911737605695e-7
3.0518939517759806e-7
2.8122900227324295e-7
2.4039984227227807e-7
2.8018858064600186e-7
1.3425526269089617e-7
4.66642859254713e-8
2.37071165363582e-8
1.6278546565658033e-8
1.2612990264332515e-8
1.0654956919903322e-8
6.054311181977122e-9
2.244627497442366e-9
1.3367155289935442e-9
1.7380047330116291e-9
3.946769234790707e-9
1.135480068535151e-8
5.177467634840129e-8
3.045218417860427e-8
2.1523357643966362e-8
2.052715985231907e-8
2.2824253603840138e-8
2.8413424527095508e-8
8.403019484570781e-8
1.6093166981405548e-7
9.215833238838135e-8
7.933663842799482e-8
8.316092296676274e-8
9.768479560343402e-8
1.2624123971100842e-7
1.776356621939402e-7
2.5999900690367716e-7
3.5198921032567703e-7
3.6794361571711147e-7
9.432426996246203e-8
2.8490469818496903e-7
1.6259225402758469e-7
1.1875356946406983e-7
1.2619035812018352e-7
1.4073851075362819e-7
1.4184520601637893e-7
7.764058141394159e-8
2.855130471556905e-8
1.1939876924500809e-8
3.716193423896272e-9
4.310410166244115e-9
2.2599695631706802e-8
5.93031310460509e-8
7.643219090806377e-9
9.913629091734197e-9
1.7496874366866917e-8
2.2161528766003673e-8
2.650288746803779e-8
3.157684885289859e-8
1.3023069787170247e-7
3.099661263616524e-7
1.8756636790048267e-7
1.7350877191589057e-7
1.9489703058521292e-7
2.4894881575804796e-7
3.560956727761041e-7
5.210782896649538e-7
5.531701112273787e-7
4.568969002294466e-7
4.0984597770045437e-7
4.1983320357501784e-7
2.509145097327463e-7
6.68867440455963e-8
2.5556289340734935e-8
1.5113904235000644e-8
1.1320874058419848e-8
8.962301865452393e-9
7.44173971709507e-9
3.4156357702088887e-9
2.373248704043836e-9
3.3105865234013655e-9
6.677149596643636e-9
1.6293547336143832e-8
6.094894526311e-8
7.058044745793069e-8
4.233319661733289e-8
3.871727653991119e-8
4.303430375837758e-8
5.477489738681017e-8
7.874432360612648e-8
1.5946103787174506e-7
2.849090132175509e-7
1.5613159744726347e-7
1.305363272504181e-7
1.3407272900162102e-7
1.5593372528619097e-7
2.0215329945489388e-7
2.8955698948538576e-7
4.381221026813746e-7
5.839566098763392e-7
2.384193247281778e-7
3.8313897546752096e-7
2.6208348125361765e-7
1.8908314945955183e-7
1.841730393729516e-7
2.2611810203478408e-7
2.6043094414011507e-7
1.1787640975689553e-7
4.8785783845047765e-8
2.4933809107144707e-8
1.256189664808085e-8
1.9650007406006515e-9
1.8171065758286746e-8
5.434224845309633e-8
1.1668862984211206e-8
1.2674905209265575e-8
2.7642925904568485e-8
3.731853756953725e-8
4.562910124279037e-8
5.4794561731850586e-8
6.63112340455355e-8
2.741587797647933e-7
4.4415140917249243e-7
2.778899498641365e-7
2.7502990753294675e-7
3.3663943670382185e-7
4.865248830588613e-7
7.492317322636112e-7
7.566401568957099e-7
5.977270293599728e-7
5.589427641993717e-7
6.816945524171522e-7
4.95800521701379e-7
3.3648050805205816e-7
1.7127260779522063e-7
4.0707251375440755e-8
1.2725530067910099e-8
7.258759799961922e-9
5.718725639167168e-9
4.037747734704549e-9
3.864019959567681e-9
2.6536784552213934e-9
2.6832936354830796e-9
4.4537839859862125e-9
9.548466574556792e-9
2.5843077473371744e-8
1.310879568163119e-7
5.889627725632538e-8
4.337909671887429e-8
4.369579415408675e-8
5.1895982614630444e-8
1.3553251507599163e-7
3.192627742606771e-7
2.2189830429410187e-7
1.7404388125443052e-7
1.664185510056522e-7
1.7639529330517701e-7
2.0208289403686762e-7
2.502885878993416e-7
3.3780904835799045e-7
4.917474600017395e-7
4.765635125362401e-7
1.962685696726442e-7
2.038359638971738e-8
5.2665415446070326e-8
1.4466677178643655e-7
3.189753553303461e-7
4.2021097060432513e-7
2.539726614957225e-7
1.323815348388952e-7
7.067513823620191e-8
4.045999581813415e-8
2.577860615371256e-8
1.0553644596159432e-8
3.233701215811105e-8
2.6716942055580242e-8
1.8558251308208913e-8
2.90810463205384e-9
2.193306243677789e-8
4.92577477433268e-8
7.415701906218491e-8
9.825412628382921e-8
3.2900688041271994e-7
6.314039605733681e-7
4.4353394016363274e-7
4.760938535906192e-7
6.338451536622858e-7
1.0063582115180787e-6
1.3144874963434452e-6
1.0031117685640419e-6
8.5662593739705e-7
9.970393105808675e-7
1.934738143624488e-6
8.791885828245691e-7
2.4931063985365763e-7
6.345323928957944e-8
2.2019382255471264e-8
5.315974884654658e-9
9.007488908505127e-10
1.8565234742970347e-10
2.1822767110286307e-12
2.7093336326918295e-10
2.338974538815654e-9
6.990679171674854e-9
5.059135915245653e-9
7.924184800042963e-9
1.848191298783949e-8
5.699550338170562e-8
1.935988216779023e-7
8.012706481661841e-8
6.906189969362294e-8
7.497595152516623e-8
8.378995479475649e-8
1.6648796917693e-7
4.19514339930218e-7
3.376736970211031e-7
2.528450131080769e-7
2.3421651144807112e-7
2.475337624390502e-7
2.95572514894608e-7
4.1706572311237487e-7
7.00408871506249e-7
2.601293023282233e-7
1.5888154740389027e-7
1.214685466928191e-7
1.1336390386490402e-7
1.352889338688515e-7
2.541534185988003e-7
4.098633274610428e-7
3.251233179854276e-7
1.9037173240237208e-7
1.744454842805201e-7
2.0396068032946878e-7
2.6867226909717634e-7
6.414210522081486e-8
7.129477213981689e-9
4.000065595899829e-8
6.366965964255156e-8
8.879150173623238e-8
6.909593663067408e-8
3.055243091752087e-8
2.593658110073837e-9
2.739748550567855e-8
7.339689172582071e-8
7.393307977285159e-7
8.899680845807794e-7
7.340572234825827e-7
9.454515880936705e-7
1.5990821448545661e-6
1.4996892342060312e-6
1.0999958844503947e-6
1.2341041623541526e-6
2.8008273583690635e-6
0.000021526586393391527
3.91388472750458e-6
1.3252730364249675e-6
5.053561877250165e-7
1.142702737434875e-7
6.732678438008989e-8
1.8551251081733494e-8
8.76501016831112e-9
4.0232005189867325e-9
2.814899700011557e-10
1.9572188230831605e-10
2.2305720944709307e-10
3.4529588317738606e-10
1.1065702500965416e-10
4.1545231577362745e-9
1.8816073643990064e-9
2.1931074659721906e-9
1.7158325767127162e-10
1.4448113918202753e-12
2.9161620339787567e-12
5.703881043838067e-12
4.046743136097478e-13
2.414165810954353e-13
3.805249349794372e-14
1.6734984621709634e-13
3.88040581057401e-13
6.505684382513548e-13
9.887316107652947e-13
1.4436119966272753e-12
2.0678866368201873e-12
2.933355364065389e-12
4.1426683862475565e-12
5.847598853424517e-12
8.59077125987116e-12
2.7465175584214412e-11
3.15102376387487e-11
8.521084770464673e-13
1.3814415828126377e-11
2.2392779283210442e-11
3.052433326952683e-11
3.974270769104481e-11
5.117700947353363e-11
6.608811801314828e-11
8.620257181316961e-11
1.1411184405531887e-10
1.5389845015633166e-10
2.1219096701609253e-10
2.998905179785336e-10
4.343931156266565e-10
6.385641782002056e-10
9.138499750937493e-10
1.121122486164213e-9
6.867746104421054e-10
9.203359907823809e-10
9.437196845195303e-10
8.818342011479865e-10
8.140760199725663e-10
7.617168437380254e-10
7.254062133763218e-10
7.001051098299902e-10
6.793955937923582e-10
6.562613204590363e-10
6.225261389565293e-10
4.012053548739002e-11
3.011365514334497e-9
7.868800885763247e-9
6.391377721861105e-10
9.283487775200053e-11
9.097691133951663e-13
1.5985543451277748e-13
0.
4.185430495683493e-14
0.
0.
0.
0.
0.
0.
0.
0.
2.4367709841706745e-14
3.3495284484643374e-14
4.6091806996599005e-14
1.3637698390665909e-12
1.028231419680936e-12
1.1610389950043436e-12
1.4152032732773997e-12
1.7655730801205613e-12
2.2234901677193242e-12
2.8143882804576685e-12
3.574615260441306e-12
4.5522297619903216e-12
5.809188563835533e-12
7.424134438074097e-12
2.333315565321595e-11
2.5570783265419432e-11
8.566492017326581e-12
5.474099240138808e-13
4.1830022417896475e-12
8.635923059800194e-12
1.4066925131547481e-11
2.1351526144775113e-11
3.1411520283464285e-11
4.519406213704505e-11
6.339560187724583e-11
8.602431049668552e-11
1.1221304735946617e-10
1.4075896163618758e-10
1.7106240598667878e-10
2.0356337882501887e-10
2.3950686017848077e-10
2.8056460145450165e-10
3.286569887883433e-10
3.85983277954019e-10
1.316891033250468e-10
4.338724643853939e-9
1.1139455953420463e-8
1.2638555404964244e-8
1.2661542800923292e-8
1.3357027559361428e-8
1.4555932742815436e-8
1.6059468072833354e-8
1.7745938324575305e-8
1.9539197671876053e-8
2.1385540444616682e-8
1.950927467666598e-8
1.982647722518506e-8
1.9583337278873692e-8
9.172110594842464e-9
2.8959895754464247e-9
1.122015825864591e-9
6.007225309373119e-10
6.742826900359331e-10
1.7166615387997576e-9
6.787175386039096e-9
1.5042000240638775e-8
8.959369283551948e-9
7.613234022499498e-9
7.705648479143198e-9
8.781791315500306e-9
1.1091699973017658e-8
1.554927008168328e-8
2.452984280660409e-8
4.330993855913191e-8
3.388472431622776e-8
1.663221949618039e-8
4.53439026709685e-9
4.550523553047298e-9
8.821929403635806e-9
1.967059201147703e-8
4.009471115202148e-8
5.198132632615312e-8
6.135227716709961e-8
6.989734103724872e-8
2.3591775826048832e-8
1.3802844504029116e-7
7.228082814052362e-8
3.6980189955004834e-8
8.124219418612217e-8
4.2789236631761624e-8
3.2369519005926346e-8
3.00198548003507e-8
1.95341083265361e-8
1.7301985481395307e-8
1.0955804361265145e-8
2.3166336308501675e-9
9.059567849804823e-11
1.8450101579023e-9
5.470580372939329e-9
1.7753200716038033e-8
4.157688861296362e-9
1.5411764542454953e-9
2.790461349409691e-9
3.43059041909917e-9
4.035933538628848e-9
1.4706117674743094e-8
5.155540772387875e-8
4.619433436060213e-8
3.861518094300533e-8
3.832639233732382e-8
4.121247980896349e-8
4.644500702416145e-8
5.4239876270225846e-8
6.528545705067082e-8
8.044039467168982e-8
9.984238865574803e-8
5.0157413876507166e-8
2.6788268870829733e-8
1.7768441894492434e-8
1.3920988810121035e-8
1.1534568691646876e-8
8.456917052015007e-9
3.164976914837074e-9
1.3556907393726779e-9
9.713212304219955e-10
1.3400581590481394e-9
2.889431136119716e-9
7.948956818006466e-9
3.159662563881981e-8
1.8625059921635187e-8
1.3455479585276054e-8
1.2889957894654934e-8
1.4465891928640006e-8
1.8422186776668637e-8
2.6787709393741788e-8
4.5741572721889655e-8
6.57208866545113e-8
7.37820804817375e-8
4.4896855144688446e-8
4.424508174968268e-8
5.420320907749399e-8
7.835630015033002e-8
1.277629594539519e-7
1.8400328134796613e-7
1.9927743345893436e-7
1.8778408258691484e-7
4.0788958986522964e-8
1.7139499175218556e-7
1.7467573083957416e-7
8.752604689931807e-8
7.1602930905507e-8
7.387495731052471e-8
5.832821362337656e-8
5.404541115147403e-8
3.483306465379504e-8
1.091510389356023e-8
3.4999794172145053e-9
3.1601942437366245e-11
3.6641460177344413e-9
1.0623256064429759e-8
1.8754703999595062e-8
4.731963496405242e-9
9.06204814843924e-9
1.0805222807731477e-8
1.2347364290272073e-8
1.426956523485378e-8
1.6883142223024058e-8
7.549472560317046e-8
1.7048403591923896e-7
9.993571873003407e-8
8.849368060381995e-8
9.514291587539501e-8
1.1491666895493709e-7
1.5312096882571183e-7
2.1847916604586257e-7
2.79456178681962e-7
2.600568580608563e-7
2.2215247364606248e-7
2.5823083456708264e-7
1.231090388516722e-7
4.366045789926736e-8
2.2519996601896515e-8
1.560227752063465e-8
1.2135024565853677e-8
1.0263426876178804e-8
5.6659550320247935e-9
2.0891697079540547e-9
1.224951729111148e-9
1.5711004255186522e-9
3.6011132254113726e-9
1.0512681838476318e-8
4.819444328192088e-8
2.7460320790752126e-8
1.9574822907379877e-8
1.8706960963977566e-8
2.0790506035067374e-8
2.5828669534611836e-8
7.776921096844926e-8
1.4881170160687465e-7
8.537568180107874e-8
7.380717479098618e-8
7.767920159489758e-8
9.16384480998093e-8
1.1897847802315244e-7
1.6817343235881622e-7
2.4655311115167634e-7
3.3189957118163063e-7
3.4741031967830997e-7
1.0663840401819549e-7
2.7397497533527963e-7
1.518561025101858e-7
1.1149197769977537e-7
1.201070938770159e-7
1.3136768884020104e-7
1.299732009363761e-7
7.442593832165422e-8
2.6929702239166074e-8
1.0961450139954434e-8
3.2656631303357143e-9
4.124177221118427e-9
2.0475075350717112e-8
5.722338118230626e-8
6.338601143059941e-9
9.884611847275303e-9
1.6588717316089836e-8
2.07342354539796e-8
2.4668796000362506e-8
2.9332176278264307e-8
1.2243287813232968e-7
2.900307471465478e-7
1.7488260288451548e-7
1.6103075670543365e-7
1.8005168873411738e-7
2.2860517643659747e-7
3.24582376828344e-7
4.7608049653780754e-7
5.196266317272005e-7
4.323277909082859e-7
3.8438460203663436e-7
4.0440523019963784e-7
2.326945931012687e-7
6.335798219417683e-8
2.527025294828957e-8
1.5307681861459025e-8
1.149604198855064e-8
9.157601193950484e-9
7.372021483382387e-9
3.2421082357242287e-9
2.2230435980932342e-9
3.1017818228626676e-9
6.3288688621914225e-9
1.5656659774753184e-8
6.008625544400899e-8
6.36001260544207e-8
3.902268931589258e-8
3.59070116816963e-8
3.9956612751634916e-8
5.081958890324734e-8
7.304476795350114e-8
1.509528993838166e-7
2.6674201901911693e-7
1.4609494650926734e-7
1.2275423425906057e-7
1.2668079173517214e-7
1.4809862777114245e-7
1.9307455765563292e-7
2.778636521351155e-7
4.2007524714255215e-7
5.576035686957194e-7
2.4985300287093734e-7
3.672198132108461e-7
2.371334870812581e-7
1.7449698665597535e-7
1.7475133959795848e-7
2.1368671672900875e-7
2.427926919702727e-7
1.1420011074014469e-7
4.658445357754308e-8
2.31723428351418e-8
1.1325046230094641e-8
1.4748525100177512e-9
1.647990767582242e-8
5.502360131692613e-8
1.050923663893887e-8
1.3159364270512398e-8
2.6615962368339992e-8
3.514702400027645e-8
4.258847846701436e-8
5.0942187606195875e-8
6.15655977671458e-8
2.577983574045487e-7
4.1888312734453157e-7
2.5973868326081336e-7
2.553177506561699e-7
3.1016116280126966e-7
4.439143079568017e-7
6.85525074498963e-7
7.190757521301984e-7
5.693786543259675e-7
5.245663942385864e-7
6.221213020467964e-7
4.682162731629255e-7
3.3497803289518937e-7
1.6673043420177587e-7
3.905810743980626e-8
1.3141831196552189e-8
7.820629080641851e-9
6.135595858981936e-9
4.435698279865395e-9
4.054293545259873e-9
2.4635034205651235e-9
2.494465709729956e-9
4.278111586332609e-9
9.378355547377342e-9
2.604095590758744e-8
1.2812485448518385e-7
5.3693115704964634e-8
4.0510879775816775e-8
4.109952885032448e-8
4.893572739808249e-8
1.3110351720433963e-7
3.0539449481338113e-7
2.0825861594964296e-7
1.641495390748868e-7
1.5770203903501e-7
1.67876043425748e-7
1.9306510330808237e-7
2.3965619991053945e-7
3.224923616491929e-7
4.6315413212126867e-7
4.87449003995095e-7
1.5403166240356552e-7
2.416591790941671e-8
1.0653143773594161e-7
2.3563066897342698e-7
3.242242227550943e-7
3.9200999773640337e-7
2.5811301236935893e-7
1.2468500048801383e-7
6.213015826238241e-8
3.7429408977959645e-8
2.4168150936171455e-8
9.91083675179678e-9
3.634735872928137e-8
2.8422336082791335e-8
1.7940707406067146e-8
5.174850757206036e-10
2.5750813959812228e-8
4.993692322273889e-8
7.105597782238137e-8
9.181907848707637e-8
3.113898491934092e-7
6.056925541573169e-7
4.174862562859702e-7
4.411783556142e-7
5.766493761923644e-7
8.991693098569742e-7
1.2506580439488994e-6
9.921657647809537e-7
8.227201887424543e-7
9.048118644556148e-7
1.5491531769604353e-6
7.600018734669703e-7
2.4400749485328997e-7
7.247651373895035e-8
2.7726449897836637e-8
5.821485976019699e-9
1.5124263383065815e-9
7.712155159860135e-10
4.085272317987284e-10
6.084886983166465e-10
3.5014311992112266e-9
5.886559715951539e-9
5.595200973920702e-9
9.541557267289717e-9
2.1704259673252703e-8
7.275602429856478e-8
1.4989459075122211e-7
7.493332833141963e-8
6.83173996610554e-8
7.678257432255986e-8
8.956923241337604e-8
1.749539948827581e-7
4.258551639896421e-7
3.190112974372724e-7
2.404165482000768e-7
2.2448389979927283e-7
2.3838574560486358e-7
2.844947964565448e-7
3.9505430422395453e-7
6.543485510640074e-7
3.628141947592364e-7
1.9790260137054594e-8
1.4511239770209962e-7
9.866290757354387e-8
5.523527628109416e-8
1.1218853072843517e-8
2.1080824220236604e-7
2.887746020924005e-7
2.447445584711909e-7
1.6812648870993829e-7
1.286328587047424e-7
1.1297383140921833e-7
1.1805300966598522e-8
5.1112748114847e-8
5.508755571079356e-8
3.6493939751898335e-8
2.1247410175576788e-8
7.531617799784857e-9
1.324193076374991e-8
4.759134842878163e-8
9.533812259116695e-8
1.5037976084081623e-7
7.207735852459604e-7
7.750353737911583e-7
6.391055572799785e-7
8.052521839081669e-7
1.3307803042195403e-6
1.698046628360232e-6
1.1942047447327102e-6
1.0972417859292238e-6
1.6183935121604126e-6
6.633988654503212e-6
9.252691368406949e-6
4.701552488152731e-6
2.0106403635514606e-6
7.59785975629226e-7
2.613433426260012e-7
7.656440559576807e-8
1.0407172117235245e-10
4.621140894206857e-8
2.096999912122474e-8
4.266768708623969e-9
2.9559658240303946e-9
2.330142409513341e-9
1.1498033768066157e-9
1.5308822099657763e-10
1.3617801301285751e-10
1.7143524113372397e-10
4.373569799783289e-11
3.592137681662583e-11
2.4764220153424552e-11
5.955820093437745e-12
7.61347382116527e-10
3.270807842434456e-9
9.102243799275478e-9
2.016337319543355e-8
3.293337803867638e-8
3.961892004236756e-8
4.529181934408226e-8
6.019118002175724e-8
4.3159990749276386e-8
2.813635779873954e-8
4.327877336406891e-8
4.08498660237386e-8
1.742907813323209e-8
1.0461155890358314e-9
3.767913986823862e-8
3.073408159302726e-7
6.708071512371296e-8
3.8422454083060975e-8
7.761032833335405e-9
1.1409811600914873e-10
9.04067825066074e-11
4.834102547402643e-11
1.1099215415223057e-11
9.154754889845395e-12
1.4178955887372606e-11
1.982730692328381e-11
1.6206930048942968e-11
9.540032341743682e-12
4.2135716032774515e-12
9.311035126465868e-13
8.965920873689628e-13
5.640184828799373e-13
5.056934767587096e-12
7.890527590131532e-12
1.0958036736992633e-11
1.4938852511422475e-11
2.0390317888371313e-11
2.8035294719046152e-11
3.8980035046699016e-11
5.504342544063852e-11
7.939934913542073e-11
1.1798503549105082e-10
7.487922251841887e-11
4.944592911568027e-10
3.210742808368816e-10
1.4726208491170255e-10
2.898808974838994e-11
7.804161263738775e-11
1.9936312756847734e-10
3.6118183289070696e-10
6.02031631858743e-10
9.875089793429459e-10
1.6313061092028775e-9
2.6968928090503215e-9
4.223874273392831e-9
5.607963189077081e-9
5.526629590958691e-9
6.609814406288349e-10
2.103158849774343e-8
3.7522892971212513e-8
1.5651561787437984e-9
9.221823159853092e-10
3.588397700866227e-11
3.816207815569373e-13
0.
5.528772575131243e-14
3.6050660423789346e-14
5.123621242406519e-14
6.898384738447101e-14
8.463948643921822e-14
1.0165226637347524e-13
1.2223176533358702e-13
1.4784593455894328e-13
1.8083073835462385e-13
5.861900946166323e-14
0.
0.
3.7688418961234443e-14
5.554487537668274e-14
7.818097454274609e-14
1.0878063219266848e-13
1.510557390374227e-13
2.0996226267572818e-13
2.924323293053048e-13
4.083296238959208e-13
5.718067085599615e-13
8.032947763848164e-13
1.1324495896832451e-12
1.6025357157252066e-12
2.276938692729045e-12
3.248767829158114e-12
4.654682678598944e-12
6.693813757646105e-12
4.480529930477246e-11
4.592219188026857e-11
5.2864045049596536e-11
5.308081215747402e-11
3.729483827374389e-11
4.484655818222392e-12
8.491911910989589e-11
2.1834030148637414e-10
4.151775953463893e-10
6.735616721595732e-10
9.754983466262224e-10
7.397565452682053e-11
2.316980559442536e-10
3.926784660185027e-10
1.0995221053787256e-9
8.78660671550634e-9
4.039299323266461e-10
7.011335611499802e-11
1.6180302819094512e-10
2.0807571427967952e-10
2.4989525861444085e-10
2.974412838195282e-10
3.5602775295973233e-10
4.3106756361325595e-10
5.301056413553071e-10
6.650768725308787e-10
8.564551567806994e-10
1.1423005494486986e-9
1.6005605336817038e-9
2.4126524517183928e-9
1.876553039294882e-8
3.455325773868248e-8
2.1616685872042832e-8
2.1597695690960246e-8
2.6364859771665007e-8
3.6855119189471274e-8
5.797041999146514e-8
9.369687779862613e-8
1.201960980655447e-7
1.2566209613598307e-7
1.1765859226964989e-7
2.9521868520882708e-8
1.246060897340784e-7
1.140565633189578e-7
5.8177999236326946e-8
5.107805769965273e-8
4.490299011630684e-8
3.2768967523944233e-8
3.1168365380613645e-8
1.6977782079141837e-8
4.6446929971334694e-9
9.522131055651323e-10
1.2487673803272671e-9
4.424376660018418e-9
1.0926624980217726e-8
5.4196412628843394e-9
4.167857150044666e-9
5.960760298728277e-9
6.906302398695328e-9
7.90208502127687e-9
9.197101934461673e-9
3.9603516298650575e-8
1.0669040101698968e-7
6.771643528686024e-8
5.7985072279302e-8
5.988359460617788e-8
6.829886257822914e-8
8.396657612231579e-8
1.1029752655663615e-7
1.5005724497145604e-7
1.8585081752687783e-7
1.8123361714221938e-7
1.3237009302547667e-7
5.5718629083926455e-8
2.633118628880507e-8
1.6969533701500662e-8
1.3020804242451374e-8
1.0764419848029699e-8
8.016807786763203e-9
3.007063757372823e-9
1.3525102476660878e-9
1.058111068578856e-9
1.6764204364145935e-9
4.0753965772020825e-9
1.3176800984875595e-8
3.491712884685319e-8
1.7512947315261844e-8
1.4306017562989357e-8
1.4513271028648765e-8
1.6790654892930804e-8
2.167344195098805e-8
3.142340893444157e-8
7.342756613980595e-8
1.0569675918759679e-7
6.027996542698571e-8
5.550822819547902e-8
6.290043848306545e-8
8.213748041577992e-8
1.2151459833563716e-7
1.8905880291632283e-7
2.4816638633489697e-7
2.5783058182300894e-7
1.6316059620244072e-7
2.5652507664451114e-7
1.3946684927725503e-7
8.759114714667405e-8
8.709434586679e-8
8.231801135718623e-8
6.927561504014093e-8
6.470554900693882e-8
2.6777279211983215e-8
9.249740017240889e-9
3.2593542817285097e-9
2.295524470657891e-10
4.4036189037059406e-9
1.1243244961102535e-8
1.1480593076216116e-9
1.0689425947341355e-8
1.3394390568919608e-8
1.508046695637434e-8
1.7054302797205386e-8
1.97727924061262e-8
2.3642337455853286e-8
1.0400276174343799e-7
1.9667179122488226e-7
1.1296557555121523e-7
1.0218333552543364e-7
1.1284329543079638e-7
1.4189053096652298e-7
1.9941703015730256e-7
2.860119277849019e-7
3.0402854134255363e-7
2.552182530971258e-7
2.3016908877826608e-7
2.643569006635783e-7
1.9431687161315449e-7
6.062893793789953e-8
2.5755293360252955e-8
1.615007314788433e-8
1.2113339472219926e-8
9.83030583314676e-9
7.209140145338201e-9
2.544527104302698e-9
1.1467107388652174e-9
1.1575299312529062e-9
2.615183983364399e-9
7.675743310722196e-9
3.326182076775976e-8
3.163856387443306e-8
2.0134809527643547e-8
1.839487160466158e-8
1.983428447869946e-8
2.392535959892114e-8
7.81973746785062e-8
1.622982924986927e-7
9.576893683525895e-8
8.119305766358751e-8
8.36401265220792e-8
9.586653047956428e-8
1.1969553609867656e-7
1.6164829167727358e-7
2.3051225054310432e-7
3.2293721652679686e-7
3.8542631524656764e-7
2.2063474784846321e-7
2.644889526264973e-7
1.4837972520975812e-7
1.2093696979553992e-7
1.3408387506182085e-7
1.4629623925538096e-7
1.421064291981634e-7
6.5989986627954e-8
2.524392651390869e-8
1.0795564524679004e-8
3.116886919938317e-9
5.062909125638276e-9
2.460937225612054e-8
4.370103071699826e-8
1.2306737024701497e-9
1.3254902074035344e-8
1.982854619259717e-8
2.4307708034810263e-8
2.882026026003841e-8
3.432363072730078e-8
1.4399403011834876e-7
3.125127410952111e-7
1.874770116639591e-7
1.747021290253345e-7
1.9834480336385668e-7
2.576263279137398e-7
3.759117396832292e-7
5.384925150009466e-7
5.259505100750854e-7
4.327532774200859e-7
4.0279493439969973e-7
4.019555567268495e-7
2.84059224245833e-7
7.665719158003998e-8
2.687933305171508e-8
1.5028807611478693e-8
1.107670493650003e-8
8.644360826937073e-9
7.397803074975685e-9
3.5291552203178512e-9
2.1755010260251767e-9
2.831058738319454e-9
5.6611410833491914e-9
1.3744673605109662e-8
4.899178431188511e-8
7.148346611958161e-8
4.021231058628042e-8
3.5867906103905046e-8
3.9178716418005656e-8
4.900806590629878e-8
6.906513010426577e-8
1.517810738859685e-7
2.8148829028376245e-7
1.560320611576033e-7
1.2961628586601894e-7
1.3214895840627677e-7
1.5206487278621912e-7
1.942035211357798e-7
2.7338539426978683e-7
4.097219421024278e-7
5.635904106539831e-7
2.9600129711739696e-7
3.773743623958302e-7
2.468746946415399e-7
1.851593455130013e-7
1.8672537631803873e-7
2.3377309546376646e-7
2.560940131076676e-7
1.1033152985849994e-7
4.6769385367233504e-8
2.4124312837409043e-8
1.2139990974861937e-8
1.6849423878176319e-9
1.8612709567717996e-8
4.878679940843189e-8
8.046062915189733e-9
1.509985563397482e-8
2.9171035836792446e-8
3.8448850499972845e-8
4.668178413113238e-8
5.596684224069929e-8
6.779192884838405e-8
2.8221592236975585e-7
4.3849820156407593e-7
2.7466036373108763e-7
2.72541775918739e-7
3.350700359286957e-7
4.873603286545441e-7
7.473251917226124e-7
7.355606332776298e-7
5.82706178599527e-7
5.524274312706641e-7
6.880648147677856e-7
4.962569733527103e-7
3.377542540512346e-7
1.7632245425644715e-7
4.3259414669295276e-8
1.3042802206082133e-8
7.2305066028171566e-9
5.676218135934138e-9
3.974866063966445e-9
3.734827761174045e-9
2.558478171012242e-9
2.507179998839827e-9
4.131047954082764e-9
8.866543217079744e-9
2.3846316408492824e-8
1.2134212380474536e-7
5.75409061846489e-8
4.170733438783557e-8
4.168673472743288e-8
4.921548238373714e-8
1.3140385930107984e-7
3.1108880066200834e-7
2.191397072525288e-7
1.7169920879305513e-7
1.6392740144516664e-7
1.733710911098471e-7
1.9792591262068427e-7
2.4387521577783834e-7
3.268225929699459e-7
4.7290256356247004e-7
4.855309371972238e-7
1.6567075514970705e-7
1.294586356299915e-9
7.16414290256569e-8
1.7840678680638212e-7
3.3746560968826496e-7
4.1781975582858815e-7
2.5193654169681697e-7
1.295902455718172e-7
6.754623674466245e-8
3.983302635639592e-8
2.604274861278681e-8
1.1304913766595962e-8
3.251995713634466e-8
2.6677505455840356e-8
1.7735515119663125e-8
7.991618904538316e-10
2.463532109307462e-8
5.115448096549771e-8
7.497100306113373e-8
9.824820961935067e-8
3.319774600684531e-7
6.256790430167483e-7
4.382024116952261e-7
4.694451491436673e-7
6.240911470142598e-7
9.898700628578759e-7
1.2995147246761295e-6
9.948673317862803e-7
8.483347078627717e-7
9.833732257475878e-7
1.886997320240184e-6
8.754511877911716e-7
2.5611542545469064e-7
6.6743926769519e-8
2.3710650827887727e-8
5.758972009944528e-9
1.0797683271139686e-9
3.289898128700064e-10
1.1781422917537698e-10
3.3314040421182555e-10
2.4687968762644265e-9
6.8109144672224585e-9
5.0799107228633246e-9
8.033606304011883e-9
1.8605656923561753e-8
5.758698551922741e-8
1.864823925977644e-7
7.854484442149735e-8
6.809960124065473e-8
7.441182656867289e-8
8.415606257520359e-8
1.6625968724757535e-7
4.1673526288426235e-7
3.3310485844909436e-7
2.4953688731285324e-7
2.312779199810855e-7
2.4438386779832804e-7
2.913082972528593e-7
4.085972772739411e-7
6.840609743656783e-7
2.8159297552889824e-7
1.3255443863433764e-7
1.0116218385714013e-7
9.328484237568886e-8
1.1019502273827582e-7
2.626411690407817e-7
2.6870814893554237e-7
2.00433902834299e-7
1.9918727713629527e-7
2.0070573039339114e-7
2.0291508632425004e-7
1.1924644640837286e-7
4.6839641468362966e-8
1.547363492800923e-8
5.682695413266741e-8
8.240151271658212e-8
6.373505960234536e-8
3.221848627679017e-8
9.49714449631833e-9
1.4548140508387746e-8
5.18757166072911e-8
1.0679032900238846e-7
7.801156885021832e-7
8.414985672221713e-7
6.998688777449643e-7
9.074032747057427e-7
1.5506383649410992e-6
1.5794354756605638e-6
1.1319460337622364e-6
1.193419697559631e-6
2.3391878068899784e-6
0.00002371753637856305
4.6751629650615945e-6
1.7056363181083836e-6
6.042196786027149e-7
1.9806463891791404e-7
9.844226844757134e-8
9.857642360946891e-8
2.465656167545914e-8
1.1926946778999887e-8
3.864203255631311e-9
2.4730142073117915e-10
8.225210729980984e-11
2.1066380494836428e-10
3.98774701875601e-10
6.168596656471777e-10
2.3761640250264617e-9
9.351798153202502e-9
3.748745926439748e-9
5.871566548891351e-10
2.0167699648233086e-11
1.9928038868567277e-12
9.550887318659167e-12
7.369477034282268e-13
1.563065004227544e-12
6.48215895121507e-13
1.0738879547719531e-13
2.9292185655643754e-13
6.61818759834041e-13
1.0770375679810137e-12
1.60503615561878e-12
2.3143013253221823e-12
3.2886500399677784e-12
4.642584297820165e-12
1.0978025312521304e-11
3.0794429154813116e-11
3.833858722158686e-11
3.1062667964506827e-12
1.0434504541736957e-11
1.8446946372717984e-11
2.552791189601213e-11
3.327992859523222e-11
4.271866418483839e-11
5.486182441408895e-11
7.102419358121618e-11
9.311443623425807e-11
1.2407000641249916e-10
1.685889460395487e-10
2.3442003971148486e-10
3.346382009140333e-10
4.912938743436727e-10
7.385786895600774e-10
1.1079877843027246e-9
7.431583483578997e-10
9.197490794646516e-10
8.753061886168759e-10
7.977320475068519e-10
7.409818983277961e-10
7.09503565252542e-10
6.9737655272073e-10
6.975545335613986e-10
7.032718772965991e-10
7.077713459697429e-10
7.036465593172578e-10
2.7300325858691824e-10
1.9543578860463854e-9
7.681872870392813e-9
3.914843336542593e-9
4.3720025104029333e-10
1.182359082083555e-12
6.916111087234562e-14
0.
1.0860047488572764e-13
0.
0.
0.
0.
0.
0.
0.
0.
0.
3.0066395674551897e-14
4.135929090456074e-14
1.2565648513946918e-12
9.417574204176928e-13
1.0621219380165325e-12
1.2936269668222427e-12
1.6127396142125497e-12
2.0295974025402396e-12
2.5672441127413076e-12
3.2586695637430275e-12
4.147528611003163e-12
5.29016778094914e-12
6.758248331383575e-12
2.213842959241968e-11
2.2068420374021482e-11
7.53578001494064e-12
4.2103897728710674e-13
3.7695196491502804e-12
7.729629318089163e-12
1.256291715975184e-11
1.9054100527103978e-11
2.80466325443551e-11
4.044034282753021e-11
5.6964140649742825e-11
7.776768792891483e-11
1.0215847655551405e-10
1.2898296706686782e-10
1.5751533760096008e-10
1.8800108702215072e-10
2.2151843408819903e-10
2.5960758465788093e-10
3.0406066410067404e-10
3.569207436191406e-10
2.2231541979228575e-10
3.884935943148433e-9
1.023301551325712e-8
1.1875095829484962e-8
1.1938817211495752e-8
1.2594785368926817e-8
1.3723067341796351e-8
1.5140845792889526e-8
1.673241833909492e-8
1.8424023800895355e-8
2.0163578551273893e-8
1.8541234331409352e-8
1.91312954605712e-8
1.8589229210587904e-8
8.14788623019787e-9
2.5677239581151897e-9
9.92154374835998e-10
5.289882125573721e-10
6.232163716951725e-10
1.6993994981456523e-9
7.147726063830002e-9
1.3137993588187834e-8
8.163862771464178e-9
7.084353139318457e-9
7.2485293562362575e-9
8.323083162196671e-9
1.0580083169397407e-8
1.4925958521896353e-8
2.369740832960097e-8
4.193427565471007e-8
3.1043475459749365e-8
1.2803966204276903e-8
3.839359115316409e-9
4.928755332333525e-9
9.720005155124845e-9
2.1320408573086543e-8
4.268773362462408e-8
5.454853471472356e-8
6.393785964935759e-8
7.203501991909392e-8
2.1619588964729468e-8
1.492279672760757e-7
8.067004906457218e-8
3.468776084460939e-8
8.416489331052926e-8
4.4638898200355526e-8
3.3469892079517236e-8
3.166944683077401e-8
2.0608318529269034e-8
1.8152185005062483e-8
1.163110937814577e-8
2.4849119443687604e-9
6.493573818556646e-11
1.903740904284212e-9
5.70815061966907e-9
1.8855473540023974e-8
4.603152498082238e-9
1.5356745642236855e-9
2.8798222106381262e-9
3.5589898923737015e-9
4.193798793879982e-9
1.520889737738698e-8
5.375051380263752e-8
4.8411557441503666e-8
4.0527940661963334e-8
4.026867795017498e-8
4.3342530407796444e-8
4.8888999927988033e-8
5.714431389049012e-8
6.884562512495141e-8
8.491868115679825e-8
1.0554723061622045e-7
5.281408789867747e-8
2.8171107867188783e-8
1.8693322674243742e-8
1.4632039681518012e-8
1.2101129382383392e-8
8.857560700934284e-9
3.3145617121313257e-9
1.4258021835321774e-9
1.0328593186185806e-9
1.4390535280213334e-9
3.1051361294744825e-9
8.52376730826166e-9
3.3822931315628735e-8
1.9892534307367533e-8
1.4382558021359044e-8
1.3794383929284345e-8
1.550735497025326e-8
1.979515805406037e-8
2.887598040441311e-8
4.9480591388129194e-8
6.94035950687062e-8
7.737062642487167e-8
4.689035581481543e-8
4.6059112717958836e-8
5.6264035993333174e-8
8.112840263498661e-8
1.3199130346500719e-7
1.8984721391881414e-7
2.0545893155205597e-7
1.9256012077253707e-7
3.834231497022398e-8
1.7407539285798299e-7
1.7918219993346573e-7
8.980499572350801e-8
7.338341610433093e-8
7.614604133517443e-8
6.046710021342185e-8
5.5955591051481075e-8
3.587255471169745e-8
1.1288939377674018e-8
3.6427610834394676e-9
5.343857034180372e-11
3.780983216540631e-9
1.109013637738897e-8
1.9852555173385943e-8
4.663641208058751e-9
9.251123166970222e-9
1.1093035239310417e-8
1.2699917237487163e-8
1.468663550194703e-8
1.737773457562399e-8
7.765574165926191e-8
1.7585364786614638e-7
1.0320324645984967e-7
9.15063549684309e-8
9.850753996957902e-8
1.1915893214830195e-7
1.590642178553457e-7
2.273026078465479e-7
2.90111201508263e-7
2.690216326481132e-7
2.2986939623723356e-7
2.6748322513161755e-7
1.2773881797501912e-7
4.497304367410102e-8
2.3066304983571443e-8
1.5925621844027745e-8
1.2368849380868146e-8
1.0458436642321608e-8
5.835089146186305e-9
2.1560920435601317e-9
1.2721229375035553e-9
1.6406668954184562e-9
3.747283860224293e-9
1.0879107795669507e-8
4.9784653293138546e-8
2.868864509086529e-8
2.0387589913390102e-8
1.9469796910162058e-8
2.1642948000143798e-8
2.690916211386686e-8
8.044170207012554e-8
1.5393949784699998e-7
8.824009882560156e-8
7.615368516931122e-8
8.001721294447467e-8
9.423328320324163e-8
1.221201136050145e-7
1.7230173024971312e-7
2.5241943989293394e-7
3.4047185997994327e-7
3.561249896580253e-7
1.0237183519065643e-7
2.7899878678845404e-7
1.5627641606734546e-7
1.1448585941231834e-7
1.2265579712296845e-7
1.3513790714594802e-7
1.3457330134666285e-7
7.5741489283337e-8
2.7579692876737467e-8
1.1345278108980502e-8
3.4381538390818662e-9
4.200719937266731e-9
2.1285699679409315e-8
5.818625399693246e-8
6.837362032306716e-9
9.928860431569207e-9
1.6977830569486323e-8
2.1327196763510148e-8
2.5423738756309378e-8
3.025294152306626e-8
1.2566510910007814e-7
2.9833269183929405e-7
1.8014172280615048e-7
1.661671744144866e-7
1.861183743561288e-7
2.368418937181725e-7
3.3721152699719136e-7
4.942368903486404e-7
5.338542781144799e-7
4.4282265790033095e-7
3.9495282447100575e-7
4.1147306623599997e-7
2.403073583598731e-7
6.486843805583396e-8
2.5452254220162485e-8
1.5277003719135905e-8
1.1462124075603119e-8
9.112051180557294e-9
7.42591993216891e-9
3.3164323964823067e-9
2.28603611616885e-9
3.1904028023430752e-9
6.481977951597318e-9
1.595417687442325e-8
6.064971308026543e-8
6.637828059292606e-8
4.038976335533748e-8
3.708251273899428e-8
4.124771062669382e-8
5.2475985948902726e-8
7.54263129668321e-8
1.5465491674608959e-7
2.744268206380678e-7
1.5031703149993702e-7
1.2605640957892749e-7
1.2984556265658273e-7
1.5149032765192842e-7
1.970602888573831e-7
2.830660357383182e-7
4.280556781847807e-7
5.691341550613163e-7
2.463142503389228e-7
3.7442361283596727e-7
2.468193688094569e-7
1.8025908262189615e-7
1.785692434037092e-7
2.1859362653608982e-7
2.496985449426142e-7
1.1564707015706069e-7
4.744426335856787e-8
2.3855158547018852e-8
1.179726214034737e-8
1.6578197480608027e-9
1.7104989034464937e-8
5.4912126546624907e-8
1.0949270101551362e-8
1.3020574671866823e-8
2.7075866578910998e-8
3.6053130740074405e-8
4.383563384731628e-8
5.251210461684452e-8
6.349508804734773e-8
2.644738966109598e-7
4.2943009308349523e-7
2.6720110241733704e-7
2.633374235970374e-7
3.2081503152036184e-7
4.608460620222685e-7
7.110644741205642e-7
7.351523462307553e-7
5.813690722420689e-7
5.385102123404116e-7
6.452044232288534e-7
4.79264616081365e-7
3.363427015017913e-7
1.692545126217839e-7
3.973488295721486e-8
1.3001495664676376e-8
7.618153727107612e-9
5.988431077101801e-9
4.2918080748524766e-9
3.999974659616463e-9
2.5396484761746766e-9
2.571209968858231e-9
4.356908857989105e-9
9.47215097055893e-9
2.6049662131142402e-8
1.3027656965402944e-7
5.57609931339043e-8
4.1704264216404344e-8
4.2199851532665705e-8
5.019871258581713e-8
1.3314247800802013e-7
3.115492256774887e-7
2.1395982165795235e-7
1.6832455412924028e-7
1.6141666178210362e-7
1.7153950285544253e-7
1.9697271016254417e-7
2.442701972788043e-7
3.290268115949036e-7
4.749636166567856e-7
4.864248730317825e-7
1.720156804837148e-7
4.743748747895525e-9
8.226589662474682e-8
1.9544142995030668e-7
3.2943361831787913e-7
4.0190626932105455e-7
2.5629475998163594e-7
1.2785503790682527e-7
6.506380705061601e-8
3.846019668961843e-8
2.495222977748264e-8
1.0044511012357817e-8
3.448800823267626e-8
2.7655882839712328e-8
1.8164013164228588e-8
7.856386288404891e-10
2.4461186480771063e-8
4.994461746122201e-8
7.250179859476982e-8
9.452514536666115e-8
3.183513894346614e-7
6.166405089610626e-7
4.281722701943266e-7
4.5516318789122205e-7
5.990137564038688e-7
9.405478278400331e-7
1.279225577271489e-6
9.980735832537239e-7
8.362227817473986e-7
9.386319068640964e-7
1.6800367251667828e-6
8.012611389074792e-7
2.455356667243161e-7
6.873595047420805e-8
2.5713712330476272e-8
5.630329778768726e-9
1.2683297602262296e-9
5.274919827956462e-10
2.481816459464495e-10
4.621107152881627e-10
3.090461305840302e-9
6.257526923946401e-9
5.416861938295759e-9
8.9952606974061e-9
2.0566834233720327e-8
6.65743690783368e-8
1.6447710309316232e-7
7.696024607798999e-8
6.880744926184453e-8
7.633232815491215e-8
8.75167533128274e-8
1.7235077835938056e-7
4.2521909114609437e-7
3.269423518920818e-7
2.4575590447662667e-7
2.2878198563537581e-7
2.4249862351688093e-7
2.8943816217144146e-7
4.043682253808282e-7
6.753682099521359e-7
3.200986684234995e-7
8.812630149815332e-8
4.967449968113484e-8
5.37147018338532e-9
7.529371378959697e-8
1.6843287654715413e-8
1.4168125675494208e-7
2.299637501706982e-7
2.3083787852589234e-7
1.9636123982349267e-7
1.4323983086012225e-7
1.0789555772097231e-7
4.8479883542058854e-8
3.716569004792738e-8
7.15739994585728e-8
5.837946524091482e-8
3.3646498661084574e-8
1.5478418860167827e-8
2.9437587277672663e-9
3.177257299180902e-8
7.636026439998155e-8
1.3378879126078645e-7
7.5811059001734e-7
8.027898776832209e-7
6.660571082591956e-7
8.523883536839124e-7
1.4376601758814012e-6
1.6593068067448796e-6
1.1662364727216607e-6
1.1366983747116755e-6
1.8847151345323185e-6
0.000011563183883269281
6.466126116876918e-6
2.711890030869801e-6
9.81941771243965e-7
3.202618323091546e-7
7.224344583424108e-8
4.1079638900827624e-8
1.5929538248052773e-7
5.798278818261992e-7
1.0944040215569689e-7
3.106798149168838e-8
9.22679889705977e-9
8.342049119455178e-10
5.255927852433668e-10
3.424765587183482e-10
1.0776310381974967e-9
5.072645911658618e-10
1.321458437474995e-9
1.3783818921738647e-9
8.14579533007478e-9
6.186570288444641e-9
1.3092443017644472e-9
4.2570239141659626e-12
2.0030709275565123e-11
9.240766595083444e-12
3.807431570092879e-12
2.1441876630402938e-12
2.1181102609041993e-12
6.679377053853725e-13
9.912709260091691e-14
6.664289950957412e-13
1.2162662502411143e-12
1.8659712216886436e-12
9.247305491918873e-12
2.2097638995330518e-11
2.4587818767346803e-11
1.8563505630012733e-12
6.530416377169146e-12
1.1030188088973088e-11
1.4779415584219457e-11
1.876651853600182e-11
2.3507481703089796e-11
2.943445395650021e-11
3.70444757966309e-11
4.7002913328821426e-11
6.026086550997374e-11
7.823009919023797e-11
1.0306656623087634e-10
1.3815616093812854e-10
1.8897183980902023e-10
2.646277001249996e-10
3.807182222756802e-10
4.309369115957323e-10
6.037324214737378e-10
5.814122768134826e-10
5.475356558450289e-10
5.336181327201246e-10
5.392213211894144e-10
5.600781493438484e-10
5.923140677068998e-10
6.323541950964861e-10
6.762848722859236e-10
7.193453462169978e-10
6.552762232005316e-10
1.0565533275244694e-10
4.255537081390333e-9
7.295654757211158e-9
2.0992071029151093e-10
2.9261814283906013e-11
7.105137290973007e-13
5.060624267543936e-14
3.4607730532371575e-14
0.
0.
0.
0.
0.
0.
0.
0.
0.
2.338467355009039e-14
3.214239638225513e-14
1.0536176076768134e-12
7.752071367267132e-13
8.712074819975284e-13
1.0587136076318065e-12
1.3171342470885311e-12
1.6542190553889163e-12
2.0883401181009502e-12
2.645924851976782e-12
3.3620190742021897e-12
4.281983081639983e-12
5.463778949070428e-12
2.03297768587885e-11
1.553596716389874e-11
5.492493746233251e-12
1.564208850077458e-13
2.986311933407781e-12
5.990701246207731e-12
9.66553560611868e-12
1.4616164330270367e-11
2.1525090851602673e-11
3.1184029708094414e-11
4.437197181642812e-11
6.154401342525885e-11
8.245926266173314e-11
1.0618418205378839e-10
1.3174470120165246e-10
1.5888694039757428e-10
1.882533284934851e-10
2.2108697971898418e-10
2.589395562323633e-10
3.0357788475387984e-10
4.3018212770196915e-10
2.9536381237026884e-9
8.36582753068227e-9
1.038387686414621e-8
1.0561503389102353e-8
1.113596690268357e-8
1.2116206613523095e-8
1.335602953513568e-8
1.475226875236408e-8
1.6235383944032926e-8
1.7755449769481115e-8
1.672087602588757e-8
1.7968824216162653e-8
1.6160472748849694e-8
5.964653947936243e-9
1.8698926916646264e-9
6.982417717809723e-10
3.514635426876303e-10
4.910644415594294e-10
1.7036669314141794e-9
8.68608096492143e-9
9.276795924190752e-9
6.523266110523134e-9
5.969058078854858e-9
6.28099666879714e-9
7.3546753684549564e-9
9.508451361239195e-9
1.3641582691990582e-8
2.202868684827339e-8
3.910761416962566e-8
2.2603082797927486e-8
6.388794512369065e-9
3.7942245540266296e-9
6.221486872104262e-9
1.1938565897997473e-8
2.517950355051902e-8
4.858856422166409e-8
6.03213361237817e-8
6.981560652344e-8
7.658147799632788e-8
1.587677684243371e-8
1.7673299609417695e-7
1.0247741430074032e-7
2.5738700051586457e-8
9.029447691014345e-8
4.871095649200835e-8
3.565890524546708e-8
3.569975287739256e-8
2.3412353859541908e-8
2.037199949364604e-8
1.3371843687760899e-8
2.935476007331659e-9
2.0170955321732e-11
2.027791943426244e-9
6.280238766361164e-9
2.1853724702433785e-8
5.8471831817197765e-9
1.4578880344514635e-9
3.0606988042294936e-9
3.841819468224563e-9
4.5489647906707645e-9
1.6243026789878364e-8
5.8650067035109003e-8
5.34436522243908e-8
4.4895298791611974e-8
4.471972989021065e-8
4.823869490465169e-8
5.452656096056086e-8
6.387616958862985e-8
7.71516756705693e-8
9.545294326984722e-8
1.1907412637771548e-7
5.868351969525337e-8
3.106080850120474e-8
2.0592092028657513e-8
1.6057419551889148e-8
1.3197734644632892e-8
9.644276199556668e-9
3.613816393674766e-9
1.568102233350652e-9
1.16709847647173e-9
1.6674042943155555e-9
3.605168479289949e-9
9.831774626473873e-9
3.889115751569347e-8
2.2885890423798445e-8
1.6548384628599208e-8
1.5907566236993595e-8
1.7956088658069436e-8
2.306233408331341e-8
3.394002236715591e-8
5.874818196900414e-8
7.761873747188487e-8
8.543288282154111e-8
5.1343041864922735e-8
5.008833259112422e-8
6.081290801354079e-8
8.720145097939645e-8
1.4123019898835492e-7
2.0304919829257048e-7
2.1993486099466747e-7
2.0326235559303146e-7
3.065091090707299e-8
1.7857787567693105e-7
1.8871535537833176e-7
9.475316160013363e-8
7.730245860704306e-8
8.155180109083468e-8
6.604770830936609e-8
6.108290236353207e-8
3.8406841515127474e-8
1.2228804422737745e-8
4.018563048112385e-9
1.2144860614080753e-10
4.078280046611271e-9
1.2374342176873868e-8
2.279679993270125e-8
4.339321929454283e-9
9.628666810555099e-9
1.1742097682510442e-8
1.3518094818167425e-8
1.5664161996722193e-8
1.8539572235275913e-8
8.268277781211441e-8
1.8835856631389886e-7
1.1083700884884656e-7
9.86263626548813e-8
1.0655170461643179e-7
1.2945060858095517e-7
1.7374563352935823e-7
2.493394679802913e-7
3.156240834950736e-7
2.892553199976934e-7
2.473658444519038e-7
2.8862801442622174e-7
1.3878461056442297e-7
4.7709190670325114e-8
2.4045410957204765e-8
1.64393747713941e-8
1.2712872945965087e-8
1.0726469604447396e-8
6.190622817195531e-9
2.3012288007668886e-9
1.3794996725413572e-9
1.8037960001035393e-9
4.077122021377225e-9
1.1644230037722575e-8
5.290613224903217e-8
3.169556485091361e-8
2.2295559640362994e-8
2.1237726024774817e-8
2.36172235855398e-8
2.9428458447562506e-8
8.63464746629978e-8
1.6554707587314112e-7
9.475810522002647e-8
8.142444499292788e-8
8.519790584975446e-8
9.98867856913523e-8
1.2881660857259087e-7
1.808911535783086e-7
2.646177263999564e-7
3.594088803180167e-7
3.75679158724946e-7
8.717087287090688e-8
2.879264162601116e-7
1.6702200180641364e-7
1.217521820234069e-7
1.286040734846918e-7
1.4486947120976153e-7
1.475634222311771e-7
7.899931506548264e-8
2.9273419644196457e-8
1.2397459252319821e-8
3.938511019010856e-9
4.388869869376712e-9
2.366526912241697e-8
5.985743591017631e-8
8.279045260960689e-9
9.840237413898354e-9
1.783097720457606e-8
2.273629093841447e-8
2.7260401948191514e-8
3.251265011399386e-8
1.3340493806101277e-7
3.179272581034384e-7
1.9269274172451234e-7
1.7865495599371026e-7
2.0114365534119462e-7
2.5772760768140954e-7
3.7006307008504977e-7
5.406075773427592e-7
5.658128610571081e-7
4.6603961536379736e-7
4.201999541273074e-7
4.243074499523141e-7
2.5804222324157567e-7
6.821014886580821e-8
2.5512626068413225e-8
1.490946355373428e-8
1.1151733498440151e-8
8.793421311794811e-9
7.401833773881224e-9
3.4801633254519677e-9
2.432311585672557e-9
3.3892218331609513e-9
6.7937786726006126e-9
1.6459944851029648e-8
6.074990305369886e-8
7.373472997732533e-8
4.368515623298423e-8
3.982192586902403e-8
4.423301030029364e-8
5.632287676705287e-8
8.098996233355522e-8
1.6242517355474916e-7
2.918204470682575e-7
1.6001959605677986e-7
1.334731478387056e-7
1.367861982914849e-7
1.5871007879327993e-7
2.0522191087089654e-7
2.9332567729869927e-7
4.440511780420873e-7
5.928427311022483e-7
2.305757748528276e-7
3.876811041864707e-7
2.7406261882388023e-7
1.9580877901491468e-7
1.882714139992009e-7
2.3189880351539126e-7
2.686695653177658e-7
1.1961106770768047e-7
4.983600077615677e-8
2.5783342338334923e-8
1.317842489156058e-8
2.2213481036290984e-9
1.90799358239188e-8
5.363666181618204e-8
1.2245741897796988e-8
1.2312833941919476e-8
2.7964729836153165e-8
3.8179599810224465e-8
4.6894198365938555e-8
5.642569771327051e-8
6.83332575639955e-8
2.8109532607178735e-7
4.5417404723269897e-7
2.853992199079916e-7
2.834178399327675e-7
3.4823983806292046e-7
5.057957666529612e-7
7.772779317264684e-7
7.704501633587582e-7
6.086435637549063e-7
5.738382417822137e-7
7.106173542468027e-7
5.082687334149818e-7
3.352822032197025e-7
1.7119832918299265e-7
4.142131916491289e-8
1.2481114365154019e-8
6.956118034796036e-9
5.485592954558577e-9
3.825694691933169e-9
3.719884946679283e-9
2.738386403335068e-9
2.764484586599101e-9
4.508604736700305e-9
9.555069704441876e-9
2.5526736673236728e-8
1.295569086656376e-7
6.126436740706463e-8
4.452741409170505e-8
4.467776124333293e-8
5.299179443203905e-8
1.3678024552607485e-7
3.2374905341891034e-7
2.2728180928763027e-7
1.7784318129687444e-7
1.6966729660954476e-7
1.7948449027258282e-7
2.0527807953338582e-7
2.5404649202957734e-7
3.435342813024662e-7
5.034019595478955e-7
4.62091908164224e-7
2.1154293874548758e-7
3.678757049178775e-8
3.438542978553593e-8
1.1441566123315496e-7
2.955960584675809e-7
4.358288290498688e-7
2.530966466136351e-7
1.354148354886112e-7
7.584159884069027e-8
4.253601978482743e-8
2.6052142353369605e-8
1.1277802165415713e-8
3.130969175875633e-8
2.6225728234614837e-8
1.8911568978675716e-8
4.589300900329097e-9
1.9588504779636913e-8
4.81066573972129e-8
7.487777306748976e-8
1.0067481973063205e-7
3.371910893954984e-7
6.410948262487481e-7
4.544053224801129e-7
4.916046540036841e-7
6.608422583201315e-7
1.0582445141374245e-6
1.3336036460982062e-6
1.0041865596297867e-6
8.724092702490711e-7
1.0483420002071062e-6
2.1892760648375177e-6
9.550058993074216e-7
2.542355353244489e-7
6.002691122024326e-8
1.9102961860614055e-8
5.004738192046203e-9
6.237783318720903e-10
4.084931274592463e-11
1.970459346342754e-10
1.5318821341224196e-10
1.7558631053895624e-9
7.499663191050325e-9
4.728010415935122e-9
6.950331443754042e-9
1.657252757058059e-8
4.985376524659683e-8
2.206510198883303e-7
8.276367606248692e-8
6.888197454989914e-8
7.344842317656757e-8
8.056115274679385e-8
1.6052172443862907e-7
4.112572510129663e-7
3.4456190357073755e-7
2.5731486382712066e-7
2.3737793354674676e-7
2.5028715269738075e-7
2.989780779205721e-7
4.25105101747965e-7
7.11304749308518e-7
2.212853630878004e-7
1.8840914210222607e-7
1.466571502716719e-7
1.4209541751338728e-7
1.8319162232409206e-7
3.5789831994949724e-7
4.6242329219869785e-7
4.4078676553611525e-7
4.762318213732388e-7
4.904903168706768e-7
5.074215650049488e-7
5.35363036754494e-7
2.606245230425204e-7
6.403211200622586e-8
1.7056069742921216e-8
3.729575269497525e-9
1.1361385071696135e-8
3.6648407055304445e-9
1.2424812435392815e-8
4.286256677681816e-8
7.118597950753825e-8
6.147670032751353e-8
1.5521857269909233e-7
7.030271411174292e-7
8.71828054827907e-7
1.0060320951473982e-6
1.3967312382079908e-6
1.3646692144437275e-6
1.0087207708863028e-6
1.1371544067239719e-6
2.9441227376892105e-6
8.72584580304037e-6
2.0363313542994028e-6
5.84292230542327e-7
1.9187997675207043e-7
7.78738559693776e-8
1.613867624973141e-8
6.141844874955913e-9
3.4269090584165175e-9
1.1140671991156608e-9
5.7116262148858266e-11
2.330544410311151e-10
1.9412354952556644e-10
7.385460701431955e-10
9.466666854916013e-10
1.0899435260410084e-8
4.6140986437430404e-9
3.674345390621244e-9
1.282064675277207e-10
4.393712732154524e-12
1.1863560971726668e-11
1.766261618030835e-11
1.5616110366818255e-12
7.470544211130136e-13
5.085237732156554e-13
4.678815566175869e-13
5.590436792774678e-13
7.569530881333314e-13
1.063058343361151e-12
1.5014787817222976e-12
2.1180872184982044e-12
2.9847116057344803e-12
4.210410342264134e-12
5.9619768949362e-12
2.401704399482509e-12
1.1733236949022527e-11
5.8713315858884194e-12
1.0691298847911854e-11
1.8546023445912616e-11
2.523624482803512e-11
3.249030028579307e-11
4.119289960439202e-11
5.219547529675984e-11
6.658478784690751e-11
8.591297826773397e-11
1.1250870674990568e-10
1.499349094341364e-10
2.0357472966868002e-10
2.808111453332096e-10
3.8759434449741155e-10
5.068178473052517e-10
5.212175650871655e-10
1.332761779332518e-10
5.6224647859715825e-11
2.888058015703513e-10
5.319295408093608e-10
6.309611797248999e-10
6.511842236722795e-10
6.389716541000257e-10
6.156339701476259e-10
5.882176139805113e-10
5.567406954862922e-10
5.174023449582611e-10
4.6324364170655433e-10
4.485592355299445e-10
3.955939701738832e-9
7.514397539533319e-9
4.58108756632103e-10
5.073717014407603e-11
7.241651363723019e-13
1.346901738769404e-13
0.
3.4911498027256786e-14
0.
0.
0.
0.
0.
0.
0.
0.
2.697201782920537e-14
3.708496411352424e-14
5.1047613515925005e-14
1.4772266074162932e-12
1.1192309330012165e-12
1.2650595439731275e-12
1.5429938441966812e-12
1.9261460666347006e-12
2.4271097856309596e-12
3.073815476292029e-12
3.906119392386719e-12
4.976676923015499e-12
6.353295090071799e-12
8.121885625488068e-12
2.4683666109752733e-11
2.931176389735993e-11
9.635991237138921e-12
6.74441862334515e-13
4.622045084896478e-12
9.592236497374447e-12
1.5650870870152662e-11
2.376780918173043e-11
3.494467918268379e-11
5.017436874864377e-11
7.01173501638044e-11
9.464338098359698e-11
1.2272856700930367e-10
1.5313943925245011e-10
1.8539988928170102e-10
2.2012738531598098e-10
2.5872280305972767e-10
3.029908790736206e-10
3.5498965207791634e-10
4.1708781084949957e-10
4.3656330386143945e-11
4.802729641313199e-9
1.2065971682334206e-8
1.343902903020144e-8
1.342522828787148e-8
1.4160425160235336e-8
1.5430662996189572e-8
1.702138303703211e-8
1.8804677004156085e-8
2.0701712850633287e-8
2.2656815945627105e-8
2.0536512073000453e-8
2.0602680679198186e-8
2.0554643186981563e-8
1.0188833096003137e-8
3.225320000291023e-9
1.2493499380001202e-9
6.686568563034854e-10
7.223646777966535e-10
1.7434975027722436e-9
6.5684051826622065e-9
1.691366460823628e-8
9.764692359276148e-9
8.14519805749137e-9
8.166388964199621e-9
9.24626463697905e-9
1.1613317361743504e-8
1.619165927603553e-8
2.5401843037845718e-8
4.474570177196619e-8
3.63554888409526e-8
1.989188364423288e-8
5.8416724358974955e-9
4.389328289828155e-9
8.0345821917526e-9
1.812365012859572e-8
3.7599708269822986e-8
4.947282022375996e-8
5.883670280533586e-8
6.775751874485003e-8
2.52292134618057e-8
1.2763712426239045e-7
6.476942713536135e-8
3.8463520223291555e-8
7.829583680192442e-8
4.098808509790055e-8
3.123345204355688e-8
2.8473627258394704e-8
1.854653976950412e-8
1.6511364580392228e-8
1.0340410638802912e-8
2.166253225494714e-9
1.1024401837339114e-10
1.7845889547706227e-9
5.240297638527333e-9
1.674802691623491e-8
3.77384176035639e-9
1.5329204941885664e-9
2.697899245115418e-9
3.302248187230129e-9
3.879593176102507e-9
1.418608854190142e-8
4.9373587580214856e-8
4.4026729783652546e-8
3.675000822170718e-8
3.64344689803189e-8
3.913881051651237e-8
4.4066570009189635e-8
5.1414596855801873e-8
6.182489607466736e-8
7.609277265713618e-8
9.431415786567239e-8
4.751519285340201e-8
2.5390185779708933e-8
1.6831424616367773e-8
1.3195648437857428e-8
1.0950168330794604e-8
8.04132666963966e-9
3.009673330816534e-9
1.2837667640952259e-9
9.10416231721434e-10
1.2449613545551271e-9
2.6834170241581825e-9
7.397727896554532e-9
2.945556934148767e-8
1.7405183366315357e-8
1.2563344035105024e-8
1.2021496266793393e-8
1.3469857311568956e-8
1.7117351149809685e-8
2.4821687718494826e-8
4.2260672903959906e-8
6.211844253065577e-8
7.026422943374014e-8
4.293996890093102e-8
4.2462275687415714e-8
5.217583959087431e-8
7.562715695947704e-8
1.2360240535104456e-7
1.783016426937828e-7
1.9331075680609864e-7
1.83076077553346e-7
4.272603409933655e-8
1.6845148643518977e-7
1.7020506729732536e-7
8.527582943369067e-8
6.983871466568007e-8
7.170123207161471e-8
5.6358255586347744e-8
5.23001275003337e-8
3.385245003964807e-8
1.0567041480650966e-8
3.36961444375305e-9
1.363063831289723e-11
3.554757596632415e-9
1.020324558656656e-8
1.7777151062837635e-8
4.7656724837613495e-9
8.867041389179024e-9
1.0522375583185134e-8
1.200511535030398e-8
1.3866359700563924e-8
1.640532593125205e-8
7.33951340373589e-8
1.6530068713632467e-7
9.678903233325855e-8
8.560504200302526e-8
9.19305296602525e-8
1.1088784212792894e-7
1.475140401879609e-7
2.1019084052214624e-7
2.6930000296359746e-7
2.513254930798147e-7
2.146358526009412e-7
2.492542619163532e-7
1.1865507734268869e-7
4.233237457358096e-8
2.1940590839989335e-8
1.5247613622081227e-8
1.1873726453331416e-8
1.0043070199479927e-8
5.495298111519385e-9
2.022528513324999e-9
1.1791783503662166e-9
1.5047441449056128e-9
3.4596701546670895e-9
1.0148023110812998e-8
4.658418272802333e-8
2.6300639084636613e-8
1.879575863516872e-8
1.797265731879254e-8
1.9970221980141922e-8
2.4792259706538455e-8
7.514511548009008e-8
1.4381720871393737e-7
8.258966872903758e-8
7.15141260852837e-8
7.53833863864182e-8
8.90756475043657e-8
1.1585317506107958e-7
1.6403538418713111e-7
2.4067594852166094e-7
3.234918453868838e-7
3.388853361575225e-7
1.0978421130213674e-7
2.6871443483047427e-7
1.4767704557177557e-7
1.0864522462156124e-7
1.1762960465378899e-7
1.2786200030979408e-7
1.258795202438587e-7
7.317753120600613e-8
2.6327910557597362e-8
1.0615764957383172e-8
3.1151207024002934e-9
4.050638620382245e-9
1.976490875053895e-8
5.620114306352487e-8
5.908377145849029e-9
9.80775388336308e-9
1.6203595277039586e-8
2.016646013541697e-8
2.3953287243389867e-8
2.8462816320845852e-8
1.193351017691868e-7
2.820676010681403e-7
1.6986354198716263e-7
1.5616640665748512e-7
1.7434982318974215e-7
2.209387044017117e-7
3.1295522262221886e-7
4.5925799628749244e-7
5.057301788297792e-7
4.2197095007299223e-7
3.742385599373374e-7
3.9693879078886673e-7
2.253827574763364e-7
6.185505385090692e-8
2.5024934316153955e-8
1.5281536039162795e-8
1.148526405522745e-8
9.161994234119284e-9
7.294528984486217e-9
3.1681928721927232e-9
2.1620438656366833e-9
3.0152205333380302e-9
6.174178403769244e-9
1.5339208308622227e-8
5.9338091316226097e-8
6.10617140961163e-8
3.772499712625724e-8
3.477684321041409e-8
3.8711942708247126e-8
4.922563106274752e-8
7.075715859548894e-8
1.4724292266695745e-7
2.5926254863914897e-7
1.4200724508846314e-7
1.195289336671524e-7
1.2356180688985347e-7
1.4471927067896145e-7
1.890487759050516e-7
2.725429859007827e-7
4.1196722416123933e-7
5.460374639050273e-7
2.519723154434747e-7
3.5985485013150594e-7
2.285562522799e-7
1.692770297961575e-7
1.7117134142973858e-7
2.0919796069405287e-7
2.365808975190126e-7
1.1287363721572431e-7
4.5806812966118025e-8
2.2563889514118615e-8
1.091282614384347e-8
1.3201729820931787e-9
1.595181831492334e-8
5.492746938549691e-8
1.0129448779726156e-8
1.3226874031027905e-8
2.6141676480886944e-8
3.427646700102036e-8
4.1412389383698383e-8
4.9472256480790476e-8
5.976351732688988e-8
2.515142374759395e-7
4.0874206558256646e-7
2.526813087347411e-7
2.4781959157926365e-7
3.003190770718335e-7
4.28487047256946e-7
6.620614746584856e-7
7.03204827862232e-7
5.576366465690139e-7
5.114921418339261e-7
6.015482169886323e-7
4.5794258923363636e-7
3.3282926030152797e-7
1.6372980804649355e-7
3.840524994734801e-8
1.323735826393236e-8
7.979360709336349e-9
6.247259488408374e-9
4.548885206377561e-9
4.0810421087580606e-9
2.393266807568789e-9
2.422561247166859e-9
4.196771190761023e-9
9.264639990619601e-9
2.5936504881414653e-8
1.2526184294142472e-7
5.180445718195199e-8
3.936828258886065e-8
4.002659960798015e-8
4.769583475530318e-8
1.2894342726675506e-7
2.9911551458538635e-7
2.027748205485063e-7
1.6009399180548913e-7
1.540566916166258e-7
1.642470798343552e-7
1.8916296120930745e-7
2.3503962934666223e-7
3.160656706693212e-7
4.519753227079425e-7
4.851981816505804e-7
1.3661502363036736e-7
4.45145994791899e-8
1.33274698099101e-7
2.746181357600407e-7
3.1428127514082357e-7
3.842977383856518e-7
2.597356655168894e-7
1.2174359532172296e-7
5.990710730221062e-8
3.65939425040493e-8
2.333048099642565e-8
9.881129784134333e-9
3.83243790541668e-8
2.920270325789809e-8
1.7751481721062213e-8
1.6304151727961871e-9
2.6675208928284267e-8
4.965738194008633e-8
6.95399961196883e-8
8.922078699013405e-8
3.050371603121331e-7
5.94894539315558e-7
4.073797507336564e-7
4.28305709629686e-7
5.56612317586475e-7
8.627224561995288e-7
1.221539359907353e-6
9.84895407365375e-7
8.101432855737521e-7
8.763608777277141e-7
1.4481350947822946e-6
7.273252989302093e-7
2.429067981463352e-7
7.595571749935902e-8
2.9143230518086245e-8
5.994226432475981e-9
1.736007776940862e-9
1.0008017227915792e-9
5.51920145593076e-10
7.541595676151975e-10
3.794342363082763e-9
5.609647715845725e-9
5.720036714674363e-9
9.938420776341236e-9
2.259317284685267e-8
7.821021245729358e-8
1.389092436236362e-7
7.307102245467195e-8
6.765345374276349e-8
7.688703261150293e-8
9.11404277618316e-8
1.7651233640893095e-7
4.244885040757365e-7
3.112847372908252e-7
2.351464777283755e-7
2.2013176781991074e-7
2.341556554272283e-7
2.79454781813509e-7
3.860901631374108e-7
6.333882975099021e-7
4.0137570190645843e-7
3.4159200110203995e-8
1.384706274008171e-7
7.20850619370207e-8
3.173599354125227e-8
5.193104477791184e-8
2.8689517053525755e-7
3.3169506065973534e-7
2.3499958875432608e-7
1.536790643374429e-7
1.2825058237826977e-7
8.177962579253228e-8
2.0485593305882957e-9
4.675491997934342e-8
4.102197496237359e-8
2.725816339442897e-8
1.6464302601268417e-8
2.6833021775327413e-9
2.1109455516933114e-8
5.8717131002295586e-8
1.060004745149317e-7
1.5746479668588206e-7
6.868000668075067e-7
7.566276402302335e-7
6.184558352292259e-7
7.681454044428799e-7
1.245484430499946e-6
1.7022343907528808e-6
1.2130694104036845e-6
1.0700965579585775e-6
1.4609979365466744e-6
4.736163724454777e-6
0.000012136210134181532
7.684335187051595e-6
4.227262875511541e-6
2.1122295067713603e-6
8.821917818133001e-7
7.168031435590999e-8
1.3117715805773148e-10
3.82351839092319e-9
2.7586297290985926e-9
1.8641424219558605e-9
1.2466450923429528e-9
9.861789282047122e-11
4.4891106581960937e-10
2.4593425342444353e-10
2.6251450011787985e-10
1.2189323827029137e-10
7.885838149361862e-11
1.4945711606365117e-10
1.0073743449267873e-9
8.438965389999265e-9
6.832926054349818e-9
2.037247915168937e-8
5.443286357875788e-8
9.808747963598145e-8
1.1695585806692539e-7
1.1576435535400053e-7
1.1611327174072558e-7
1.365214860742564e-7
1.3760242610591266e-7
2.208810465863427e-8
9.827360226124184e-8
7.309969631826382e-8
9.456049143107321e-8
1.1799048123943981e-8
2.5735759741751687e-8
1.5597940209704578e-7
2.8307479135466876e-7
5.318949207178635e-8
2.2877512794036814e-8
9.055672155721078e-10
4.081457350900797e-10
3.320939504689385e-10
2.313720726151185e-11
6.712346193752927e-11
1.0054474972322223e-11
1.2388967119624172e-11
1.700094855678216e-11
1.2507885681757334e-11
6.553279894011707e-12
2.352981054813628e-12
7.985676472052937e-14
0.
4.295845647742181e-12
6.903155148229108e-12
9.638972192169102e-12
1.3133021621074685e-11
1.7868349467956657e-11
2.444059983875714e-11
3.373269960820741e-11
4.715375864093611e-11
6.70779124788633e-11
9.77553664508972e-11
7.919841392287856e-11
4.884960760939902e-10
3.5705410568595845e-10
1.5587000077213989e-10
3.695661597907019e-11
6.028808662011766e-11
1.630743697243683e-10
2.9365104370661995e-10
4.810443544394472e-10
7.723901924218688e-10
1.2504927882867457e-9
2.0560127676452306e-9
3.36040448487373e-9
5.063393791266724e-9
6.261753679726301e-9
5.326620684330351e-9
3.300044018525967e-9
3.331121330959867e-8
2.3666716754816316e-8
3.807639235532487e-10
9.456021572175446e-10
1.2771780036983448e-12
1.6262551957444105e-13
5.016161780565243e-14
5.457299733502583e-14
3.797631826853815e-14
5.343014506989122e-14
7.022126581993178e-14
8.557203011490871e-14
1.027106092077393e-13
1.2360932379493853e-13
1.3234358318671104e-13
4.2785216272374905e-14
0.
0.
2.876815401548415e-14
4.215324432228413e-14
5.915305882689619e-14
8.212869104110477e-14
1.1382589767438687e-13
1.5790351085183977e-13
2.194638235243227e-13
3.057430693690324e-13
4.2708327668210773e-13
5.983524668683313e-13
8.410417745113793e-13
1.1863762674278967e-12
1.6799476827795509e-12
2.388589570205561e-12
3.4104778604910095e-12
4.889566490359107e-12
3.5290809233418585e-11
3.607085949382852e-11
4.2727549238399525e-11
4.716195944769752e-11
4.3635882023544635e-11
2.5253549758409188e-11
1.7344725776992866e-11
9.641741830970647e-11
2.2548034468179279e-10
4.1411949875564006e-10
6.605427870262975e-10
1.0989758315902603e-10
2.122750017550724e-10
3.8527841808438513e-10
1.3420036804550965e-9
3.426657754823987e-9
1.612712630254121e-10
8.260686201430164e-11
1.4811033442652275e-10
1.8870242540113436e-10
2.278750905252637e-10
2.7265602293749534e-10
3.2738790205785455e-10
3.967434480059764e-10
4.871717498215446e-10
6.086197324704192e-10
7.776319156368261e-10
1.0238172910309872e-9
1.4048842326767993e-9
2.0463617354205017e-9
1.7315659388182205e-8
3.4638377710427384e-8
2.150954962769128e-8
2.112339981451882e-8
2.528845184128924e-8
3.4417283818409915e-8
5.241817946125861e-8
8.446409790899134e-8
1.1622109581541231e-7
1.2553959990447359e-7
1.2251687480705472e-7
6.700676755300862e-8
1.3599237773184285e-7
9.679782344824032e-8
5.373647361907011e-8
4.956378505122165e-8
3.964680170741343e-8
3.014526722342036e-8
2.905763566537717e-8
1.337366056569444e-8
3.7042424600141665e-9
6.826540874512402e-10
1.2955191376337657e-9
4.149082757017261e-9
9.098893699829068e-9
7.65591925422807e-10
5.1072680724969636e-9
6.312203834798782e-9
7.111501572727409e-9
8.079376036987277e-9
9.40690802955253e-9
4.0733470156005776e-8
1.0345251936556605e-7
6.352001366593862e-8
5.440142902344376e-8
5.628439687778835e-8
6.448555606691308e-8
7.992585163729513e-8
1.0610255111064367e-7
1.443142421473872e-7
1.7099584360466709e-7
1.587076895878822e-7
1.2943858121172784e-7
5.5982629823573936e-8
2.562484134491564e-8
1.603630196312747e-8
1.2192158213282117e-8
1.0051492391285346e-8
7.842080010560184e-9
3.0087144750333914e-9
1.2681820561404732e-9
8.838372909617757e-10
1.295217411090013e-9
3.1764004292108395e-9
1.0329141437445368e-8
3.152362770049452e-8
1.5428054157737786e-8
1.2384638348325792e-8
1.2410790488707587e-8
1.4166977246947504e-8
1.7970101324466026e-8
2.5416538752618834e-8
6.559748697594574e-8
9.81386528791855e-8
5.615857486825054e-8
5.170473445398988e-8
5.848702864430713e-8
7.600599454417881e-8
1.11628095029554e-7
1.736267908502289e-7
2.318741247845321e-7
2.451818285503543e-7
1.7656276398722397e-7
2.4271922083176896e-7
1.2776293947541555e-7
8.273035735699381e-8
8.267512735472192e-8
7.449060545749869e-8
6.270622043062623e-8
5.8299422125832244e-8
2.3613551047153455e-8
8.115755233809783e-9
2.8299566175374182e-9
2.6674358323609343e-10
3.873172961219692e-9
8.875883454657447e-9
2.74922230056897e-9
1.1268430686092707e-8
1.315881528546376e-8
1.4545928933077673e-8
1.6355108251155157e-8
1.894767680209925e-8
2.270621593832699e-8
9.920934386994201e-8
1.8279291314678008e-7
1.0436158521794998e-7
9.40897297914489e-8
1.0360039103474694e-7
1.2989544279134636e-7
1.8200195898043889e-7
2.6007701929093096e-7
2.760205005499744e-7
2.32021798245524e-7
2.0929800615200154e-7
2.41443357574876e-7
1.8116641594492327e-7
5.821568253218561e-8
2.496338519951132e-8
1.5750493436959714e-8
1.18456336867183e-8
9.647461433743288e-9
6.966312074217204e-9
2.4059582681204465e-9
1.0298167873138778e-9
9.620507094997733e-10
2.211232857691493e-9
6.7510665671173465e-9
3.0056424706940696e-8
2.7914515983674873e-8
1.793351169259758e-8
1.6404183118809935e-8
1.7642065948756923e-8
2.116308431864561e-8
7.148595502721106e-8
1.492984605138094e-7
8.840126325476902e-8
7.526558772289925e-8
7.782461657797426e-8
8.949788157727787e-8
1.1205754996004518e-7
1.5165198262268666e-7
2.1639343511018256e-7
3.0228964724070885e-7
3.6223015062373764e-7
2.4136362264764726e-7
2.489870414751163e-7
1.365206166369355e-7
1.1326107363865718e-7
1.2654348396554623e-7
1.307616288548107e-7
1.256358443082211e-7
6.10406289833901e-8
2.270672425241699e-8
9.374839305978357e-9
2.490609838476736e-9
4.7112305876317935e-9
2.091991031978605e-8
3.9532396088728045e-8
1.0809712230858679e-9
1.3422773289101612e-8
1.88247282859879e-8
2.2640771807474894e-8
2.6651012843846693e-8
3.16691903052661e-8
1.344808296833341e-7
2.887993073255431e-7
1.7208155611948993e-7
1.5927436722509248e-7
1.795861822130046e-7
2.3115728881955456e-7
3.3374638389395374e-7
4.818765779671007e-7
4.875374339769106e-7
4.0226389586607245e-7
3.6884740033539356e-7
3.8454147216777554e-7
2.6572675746723494e-7
7.247662282484874e-8
2.7004083187015595e-8
1.5658155740823384e-8
1.159798128501751e-8
9.140075770761507e-9
7.60790959157202e-9
3.334008725247047e-9
1.984863774904442e-9
2.558690570763139e-9
5.232350666058949e-9
1.3049062773271847e-8
4.847989637491873e-8
6.187719731618267e-8
3.614423667951971e-8
3.254415573337276e-8
3.5570221117620015e-8
4.433337681565871e-8
6.213745506523817e-8
1.425463949047955e-7
2.610781972990948e-7
1.4447323615111466e-7
1.2087684631694094e-7
1.240483024823613e-7
1.4370654076984916e-7
1.8480326777783478e-7
2.6159873796460465e-7
3.9156783492365114e-7
5.362344010152607e-7
3.221630291581457e-7
3.5798350937721713e-7
2.186818880291574e-7
1.6822989424757307e-7
1.7492967146370344e-7
2.1330129091908205e-7
2.2897483979075938e-7
1.0428708947664053e-7
4.310808133536734e-8
2.1363760746232415e-8
1.0284814357376127e-8
1.0261482598055792e-9
1.5680761721955026e-8
4.825005439135736e-8
5.400241583238279e-9
1.6210387246560215e-8
2.8062745880151455e-8
3.5784899191304625e-8
4.287111950564423e-8
5.111248797032958e-8
6.182063195006743e-8
2.6045396249688277e-7
4.073287773701281e-7
2.5166277831396185e-7
2.4705041692223407e-7
3.000253466505151e-7
4.294907188495284e-7
6.617353264109892e-7
6.89889608434919e-7
5.471300369931664e-7
5.057909885647897e-7
6.01045523213661e-7
4.5704226974851237e-7
3.4252016852802753e-7
1.7438133818780498e-7
4.112980455768772e-8
1.3906755928012586e-8
8.246003744741754e-9
6.4435345522793005e-9
4.696996724762718e-9
4.127174873244835e-9
2.3004120198525367e-9
2.2467437090657498e-9
3.915391405633745e-9
8.758980722628463e-9
2.465633076560302e-8
1.2126727505633064e-7
5.061944203982367e-8
3.820065160105597e-8
3.86149169015217e-8
4.5700757103487884e-8
1.2696209015142247e-7
2.9673963542933754e-7
2.0283370677369648e-7
1.6020279392055756e-7
1.5410012661677675e-7
1.6404914037998265e-7
1.8834741721504916e-7
2.3281838846498228e-7
3.108009132957809e-7
4.422753709393951e-7
5.045530218860066e-7
9.608057124084873e-8
7.788260727589196e-8
1.7271179169177604e-7
3.166376221541194e-7
3.0248321090141563e-7
3.7688715128223214e-7
2.5121870100034124e-7
1.1363275166926743e-7
5.6001747319898764e-8
3.4750249520900394e-8
2.1489649645129965e-8
1.115712202449927e-8
3.968084145852726e-8
2.8811117887345283e-8
1.5888389197624825e-8
4.689061224582988e-9
2.9420398822570403e-8
5.122331198269033e-8
7.014464861241862e-8
8.918950698636652e-8
3.082461620996637e-7
5.929494710997477e-7
4.034297064862717e-7
4.221516042453086e-7
5.458907204332536e-7
8.414046676140345e-7
1.2044994409788914e-6
9.83328197631017e-7
8.027918748398452e-7
8.548018344628215e-7
1.3663971796083437e-6
7.116966345630582e-7
2.527974601161156e-7
8.311190267935765e-8
3.141608203171375e-8
6.420364198147092e-9
2.0401324201895332e-9
1.2810606752441987e-9
7.272772784325794e-10
9.187323358904542e-10
3.9613545879848505e-9
5.345472878906919e-9
5.803967341302221e-9
1.0233946260814144e-8
2.341791244880909e-8
8.400101663003623e-8
1.3028337135453472e-7
7.156895800003267e-8
6.698683641222672e-8
7.659140553651857e-8
9.199746142024046e-8
1.793215608826075e-7
4.2954441615397926e-7
3.0992759212145825e-7
2.3481971394398198e-7
2.2032795618781787e-7
2.3452439074439304e-7
2.7947538812053486e-7
3.8396650313338824e-7
6.28215341153972e-7
4.398918987681862e-7
6.928098538656877e-8
1.1258928435663111e-7
5.5017446901456864e-8
1.2001409654000145e-8
8.826456766918914e-8
3.5663536220715997e-7
3.474852039142832e-7
2.1407685231575266e-7
1.4438940801065515e-7
1.1657822633555197e-7
6.280378704241918e-8
7.322121872708634e-10
4.065750041402557e-8
3.311439942953432e-8
2.278117979642814e-8
1.3057715141020034e-8
2.0881673163856206e-9
2.865894935713356e-8
6.782176348064933e-8
1.1353164655170717e-7
1.6211758332467545e-7
6.671217581567476e-7
7.513494294984442e-7
6.068561818684807e-7
7.428902618866522e-7
1.1820036404669199e-6
1.6988383294381517e-6
1.235177163076072e-6
1.0527550960800714e-6
1.3486394272042695e-6
3.6718254207539928e-6
0.00001551842088302327
0.000012436771162281247
0.00001055974440720192
1.817992214402479e-6
1.6166430715405328e-7
1.4194108778457669e-8
1.2289578289405304e-9
2.3178768969785815e-9
2.0180526576536967e-9
1.7541202332456848e-9
3.222689850770483e-10
3.762388597494413e-10
2.461869756187377e-10
3.9941345275402576e-10
4.591791671485018e-10
2.566829584571082e-10
4.2634698656110415e-10
2.1188883209318813e-9
2.2742808614286103e-8
2.403108679004665e-8
1.601699104797301e-8
4.8285455994505765e-8
1.2687998845406211e-7
1.7830754544554272e-7
1.7720466402184334e-7
1.697843706086338e-7
1.7558999961587882e-7
2.1532703950325008e-7
2.225226462655566e-7
9.752257612646609e-9
1.5000382460379785e-7
1.1150133787752695e-7
1.613351678907487e-7
3.3219790342580816e-8
1.7111514980278068e-8
1.4721443140069684e-7
6.249062525620385e-7
1.0854729728143845e-7
4.4031157440650454e-8
7.1458573929348105e-9
2.6648326466940384e-10
3.490906148003899e-10
5.578861965215741e-11
6.4060442318438586e-12
4.929906238295236e-11
5.556779458070523e-12
1.0408818401111463e-11
1.1217294414431838e-11
6.57802427242707e-12
2.593860745250537e-12
1.614246537821283e-13
3.3712320354354416e-13
3.8328237242351644e-12
6.319172007341892e-12
8.87108454966549e-12
1.2093767098757974e-11
1.6432445988768265e-11
2.2417766592505733e-11
3.081990463881168e-11
4.284634934797483e-11
6.049065805451365e-11
8.723271052290323e-11
8.056819409072305e-11
4.649542322403822e-10
3.7854669994569206e-10
1.5964166986850925e-10
4.0233519323937546e-11
5.159865578852114e-11
1.445940214842621e-10
2.592642610913414e-10
4.202069640713108e-10
6.658250491232417e-10
1.0628885520291487e-9
1.7290821353181902e-9
2.843015042282952e-9
4.497491051658195e-9
6.16119297163802e-9
6.499005320616132e-9
2.5703968461814886e-9
1.7510132798005415e-8
4.4481097022338596e-8
4.728974024130962e-10
2.544930111921481e-9
3.960989573378751e-11
1.1124043790383354e-12
7.878141052500934e-14
1.3740926588082524e-13
4.4194136327700594e-14
4.33620987654241e-14
6.072888427359787e-14
7.658281607688621e-14
9.238014784772656e-14
1.1089364391189635e-13
1.0792375244263581e-13
3.4776198081688895e-14
0.
0.
2.409151462476329e-14
3.517306186479459e-14
4.926522406671902e-14
6.830903181982665e-14
9.455877367162102e-14
1.3101387180988025e-13
1.8185110483060965e-13
2.529786110913315e-13
3.52820008802576e-13
4.934524374424733e-13
6.922809483950869e-13
9.745217249291048e-13
1.3768919950398952e-12
1.9531017759453697e-12
2.781984830133489e-12
3.9793226313441e-12
3.023438296615605e-11
3.077136194911044e-11
3.691361385434576e-11
4.254448701518943e-11
4.37237110952918e-11
3.540235925086626e-11
1.0309057052154383e-11
4.169283528761145e-11
1.3334069278553244e-10
2.774027694258664e-10
4.807110182149711e-10
1.198406540327215e-10
2.0089484529050654e-10
3.8921571810833595e-10
1.6489488500674353e-9
1.6496619972689665e-9
7.84951690046192e-11
8.693306752784463e-11
1.418094266950586e-10
1.7992668903767708e-10
2.178559660514896e-10
2.6126384845669095e-10
3.1402792468278374e-10
3.8042416161518465e-10
4.662971325410742e-10
5.805032538489966e-10
7.374635556732167e-10
9.623246289681894e-10
1.3024805024371338e-9
1.8564464218633032e-9
1.641183846921364e-8
3.478568047081944e-8
2.1553906137652746e-8
2.088727003043436e-8
2.4642305281330556e-8
3.287986948692752e-8
4.884084323148998e-8
7.775664911027864e-8
1.1181592094848673e-7
1.2556605040735974e-7
1.2510644840051915e-7
8.862534627072784e-8
1.3928047085917895e-7
8.549559436103846e-8
5.1352316384511834e-8
4.784192611169253e-8
3.630536943657497e-8
2.8717274872602797e-8
2.7384836200527854e-8
1.1211802575395279e-8
3.1598335931547634e-9
5.307275327823476e-10
1.300459844201305e-9
3.886276982312255e-9
7.58608051062919e-9
1.847790608129986e-9
5.690752014183766e-9
6.5657275165467595e-9
7.286924339342233e-9
8.251148744063388e-9
9.620201363837828e-9
4.163214232771706e-8
1.010542692929241e-7
6.068271647254101e-8
5.198793408304686e-8
5.38658322303741e-8
6.193653513475507e-8
7.726139934246673e-8
1.0337117328078896e-7
1.400283969311551e-7
1.5941816829639854e-7
1.4341501920834137e-7
1.2665840384535341e-7
5.620261486437567e-8
2.5159912355599175e-8
1.536612725620552e-8
1.1579041518666837e-8
9.521301108563746e-9
7.647399617456276e-9
3.01139312661286e-9
1.213145970536001e-9
7.744993201879276e-10
1.0573453110637481e-9
2.612918411899705e-9
8.579557262064744e-9
2.9032549152208804e-8
1.4035643808174682e-8
1.1121327370068401e-8
1.1048240529517912e-8
1.2494539936004551e-8
1.565929390628889e-8
2.177679023298886e-8
6.024658547794018e-8
9.282470662013682e-8
5.327042730528865e-8
4.9037759540453486e-8
5.5395279575382354e-8
7.172482260721652e-8
1.0474807283964873e-7
1.6277535313692342e-7
2.2027695530150869e-7
2.359563062703852e-7
1.8318496344682323e-7
2.3161594854734655e-7
1.1973434702651305e-7
7.936569188341021e-8
7.924851749209131e-8
6.905131883341479e-8
5.8370473697081515e-8
5.394109038694512e-8
2.1474118375122975e-8
7.3676301697902215e-9
2.555213118778587e-9
2.7557926401569506e-10
3.4887223958753465e-9
7.2694230043721e-9
5.262363084831583e-9
1.1585519249478378e-8
1.2965371960118676e-8
1.4166416843087184e-8
1.587199862306195e-8
1.8385005742816128e-8
2.2074868427689026e-8
9.580240775656767e-8
1.7309549279793515e-7
9.838879502949615e-8
8.849342190309107e-8
9.723219141007697e-8
1.2166882332436557e-7
1.7012388571981204e-7
2.4235696813388454e-7
2.56518448734286e-7
2.157408409809254e-7
1.9467951742363023e-7
2.249541866423656e-7
1.7145683884854937e-7
5.636679776859535e-8
2.4295628914186396e-8
1.5380157806592864e-8
1.159028520219407e-8
9.46391534177983e-9
6.768038490058249e-9
2.304926965670918e-9
9.503423541135667e-10
8.312025841733165e-10
1.9342095887006847e-9
6.100478056086851e-9
2.772712370315818e-8
2.5405583235608546e-8
1.6426194691999213e-8
1.5037793518791142e-8
1.6142485076542452e-8
1.9287512531400036e-8
6.671463503608535e-8
1.4008641916130224e-7
8.31893089692347e-8
7.104989391387739e-8
7.36683243277443e-8
8.492489109182109e-8
1.065488035003431e-7
1.444176203510614e-7
2.061818122631506e-7
2.874751063405498e-7
3.4500930424277696e-7
2.506772808200513e-7
2.3781637231544933e-7
1.288704008656514e-7
1.0809796970482432e-7
1.2078897183774667e-7
1.198410962967544e-7
1.1458571469158714e-7
5.746435389399703e-8
2.0950621655551754e-8
8.4425598496722e-9
2.1071342513393573e-9
4.439548992987157e-9
1.8537332768624294e-8
3.5899832649913216e-8
2.5815193184709056e-9
1.3419145574635826e-8
1.807295133154941e-8
2.146865626357836e-8
2.5153919904289002e-8
2.98514026227781e-8
1.2765853911931683e-7
2.7207161542260285e-7
1.613569989344106e-7
1.4863486873570328e-7
1.667725812834383e-7
2.133007900189394e-7
3.056399100081961e-7
4.4284523528776737e-7
4.591464343954714e-7
3.8022742963105336e-7
3.453278037714655e-7
3.7038031709763966e-7
2.5078220874703514e-7
6.947726556232157e-8
2.6956403857259374e-8
1.6006266499739963e-8
1.1897252175694772e-8
9.445508157617184e-9
7.657924769564153e-9
3.188355479009658e-9
1.8518554822618536e-9
2.3629737260250407e-9
4.91025290040426e-9
1.2496997106375333e-8
4.784284455322009e-8
5.571755440317686e-8
3.3365704892348853e-8
3.022882481415511e-8
3.304697447028096e-8
4.107168780941923e-8
5.7301933171315194e-8
1.3565256979537953e-7
2.464147422058351e-7
1.3629803065887826e-7
1.1463093408081798e-7
1.1820361195189045e-7
1.3761745032063164e-7
1.7789079010675283e-7
2.5288305774757905e-7
3.78138504252443e-7
5.148652682943809e-7
3.3485139284741425e-7
3.4455711399715293e-7
2.0269470890415476e-7
1.578367082864766e-7
1.6686389793019462e-7
1.9860202225101495e-7
2.0945696066995635e-7
1.0006327208503149e-7
4.0559658144984384e-8
1.9526701134155597e-8
9.121041439755878e-9
6.697282191939549e-10
1.386014791153268e-8
4.579208631318831e-8
3.4366350176982765e-9
1.6783571345598484e-8
2.7138098708220436e-8
3.387742762471894e-8
4.0237816455062866e-8
4.780502647221626e-8
5.777728422139793e-8
2.451267435096739e-7
3.850855894944217e-7
2.3572083303322484e-7
2.296772464565047e-7
2.765623470897147e-7
3.914987460616457e-7
6.032752128611277e-7
6.546673072989253e-7
5.214788603886551e-7
4.743182216233213e-7
5.468317347971653e-7
4.3163473584579356e-7
3.456725890095651e-7
1.6784224258251282e-7
3.9838293879096936e-8
1.4538434236799494e-8
8.959063344419461e-9
6.967465463517784e-9
5.231687829811405e-9
4.271019330144704e-9
2.1316140711952574e-9
2.070995946064521e-9
3.74090547789432e-9
8.622410937870677e-9
2.5116329351548806e-8
1.133636702932192e-7
4.624076550421265e-8
3.576788170142587e-8
3.6403891947484253e-8
4.3126020442178725e-8
1.2313523520936225e-7
2.8532923244856477e-7
1.913516856399352e-7
1.5202467918332023e-7
1.4703116570559716e-7
1.5730243404993183e-7
1.8143038618643304e-7
2.2500832636671166e-7
3.0017644132121007e-7
4.236654018301565e-7
5.046179357472513e-7
3.5724877098483344e-8
1.6793112113805582e-7
3.008638607354497e-7
3.356129409387347e-7
2.6772809470204446e-7
3.5215850616292343e-7
2.471312109745214e-7
1.02945389041493e-7
5.049733918295987e-8
3.1306508115720304e-8
1.778169270182011e-8
1.0880125850392451e-8
4.7091931522638794e-8
3.046017914133666e-8
1.4202069829765568e-8
8.07957294255895e-9
3.1073462614777127e-8
4.972166703599933e-8
6.588070847485681e-8
8.253681531654611e-8
2.9203687352201534e-7
5.674840889231525e-7
3.787509574001647e-7
3.9038018455266805e-7
4.961600186562615e-7
7.495496865814022e-7
1.1166121203179539e-6
9.68272414867294e-7
7.736657059095043e-7
7.844486244735298e-7
1.136404900236571e-6
6.376689438267886e-7
2.577988709512349e-7
9.827328366007573e-8
3.251645854437661e-8
7.0271388359128315e-9
2.838322461710085e-9
2.0743746614616838e-9
1.2105920007962865e-9
1.5425626417733231e-9
4.2332587501730945e-9
4.791664858861265e-9
6.070654438702101e-9
1.1209521983175804e-8
2.638635274960655e-8
1.0676109738120325e-7
1.0848750042428432e-7
6.721040610045892e-8
6.521394190798971e-8
7.635865650297948e-8
9.532741206387575e-8
1.8448923057758167e-7
4.294237058836058e-7
2.929477906249857e-7
2.2395238893601524e-7
2.1187291559267072e-7
2.2678379385270343e-7
2.706315338609009e-7
3.6802603920127925e-7
5.86666719181403e-7
5.443374412757317e-7
8.770857158437976e-8
6.420736505293116e-8
1.0830876936438022e-8
4.477187333489644e-8
1.9403650404010842e-7
5.235892095457263e-7
3.4300259750099996e-7
1.9259759436560954e-7
1.3070125577826962e-7
8.231462957510961e-8
4.5632267869935775e-8
1.2922205441900484e-8
2.528905418012396e-8
2.3361061141199555e-8
1.7648199895572436e-8
7.345982443225648e-9
1.2395445217516525e-8
4.373705228259191e-8
8.113245794374361e-8
1.1923533734909775e-7
1.592200316777384e-7
5.98515419971781e-7
7.229594332400688e-7
5.634648574461147e-7
6.643432610127103e-7
1.006684765518668e-6
1.587032626796164e-6
1.2713511300970206e-6
1.0085360928705748e-6
1.1302296610318498e-6
2.220188520352256e-6
0.000018593921880500827
7.94140071227251e-6
1.7571959954294066e-6
2.4663902484757393e-7
3.432341352057564e-8
4.491744025461651e-9
5.301427586919865e-10
1.8504017366904545e-9
9.210039601304724e-10
4.2256577694443554e-10
1.4626251763836415e-10
3.2072926442166393e-10
1.7713737186017303e-9
1.3886315054605888e-9
1.109296764298749e-9
2.3973172053932586e-9
1.192025377565942e-8
1.0461103391896466e-7
7.775244903880846e-8
4.7714758047221666e-8
4.718047904024502e-8
1.623143053020954e-7
3.061278387002347e-7
2.7410959301969824e-7
2.414358927391966e-7
2.3694721544759958e-7
2.624845781103994e-7
3.4827607998498164e-7
4.3363625213258656e-7
5.964560599262847e-8
1.7968045445612905e-7
2.2060017268267975e-7
1.8556756456382342e-7
2.4505311548944296e-7
3.097655605261766e-8
4.027471873816028e-8
4.871059381564242e-8
7.82593240952014e-7
1.6997454561429574e-7
4.812102569039677e-8
3.012894414563681e-9
3.748093997355753e-10
1.4751375428470996e-10
6.231611747535967e-11
7.1627457483825165e-12
4.3679128584768114e-11
2.4620803071857024e-11
1.6347630630027e-13
5.9181430791593475e-12
3.6191435922223058e-12
1.0759963694584709e-12
1.047372252084019e-12
2.8314725195597693e-12
5.041820150436491e-12
7.195665233846218e-12
9.842995177968764e-12
1.3355509984412488e-11
1.8142523957309966e-11
2.4770382204522577e-11
3.409465986041866e-11
4.747246490769697e-11
6.715921689524064e-11
7.804159346004255e-11
3.825511639925165e-10
4.052783595770786e-10
1.5861556304951503e-10
4.212574970186751e-11
3.6925514697656127e-11
1.1019389362832156e-10
1.9513129010799625e-10
3.0899256111036555e-10
4.760708660235075e-10
7.366136482325894e-10
1.1620255093121104e-9
1.878996344313454e-9
3.0800233109159168e-9
4.864673316833823e-9
6.666188175808355e-9
7.0788913088232355e-9
2.997931115808618e-9
1.826712499128944e-8
4.625594478883142e-8
2.3915366518570038e-8
1.910406638592975e-9
1.4491105150111739e-9
8.169171198082903e-11
8.984136900636741e-13
1.5105905710218417e-13
1.0534167747691885e-13
4.555588168677487e-14
5.413410032714328e-14
7.381154711439457e-14
9.133652944791134e-14
6.795783630508118e-14
0.
0.
0.
0.
2.351896238084748e-14
3.281066522385922e-14
4.536556796097722e-14
6.263796418650814e-14
8.655808644442979e-14
1.1980237653346622e-13
1.6613779696024754e-13
2.3090236513502636e-13
3.216988455328715e-13
4.494069890771214e-13
6.296701425573875e-13
8.850973118567055e-13
1.248529024437734e-12
1.7679066381007898e-12
2.513507597947961e-12
2.176387058071584e-11
2.172337872094594e-11
2.644362883469616e-11
3.247224302999827e-11
3.8479994546149104e-11
4.2708149633378824e-11
4.208004126330484e-11
3.147085468801932e-11
3.0600619957963317e-12
5.406782600554608e-11
1.534438316543347e-10
1.2374995943573165e-10
1.8860006065885293e-10
4.694986735741121e-10
4.0280505878346565e-9
3.3437394678737874e-10
2.0218307213865858e-11
1.0120497538937362e-10
1.4461076913863338e-10
1.8149803378059363e-10
2.1987808848371387e-10
2.6368714846849574e-10
3.1619842526297976e-10
3.811122223638843e-10
4.63324845014726e-10
5.699230146647565e-10
7.118396547150839e-10
9.069243660652591e-10
1.1861014038946723e-9
1.6068205595957726e-9
1.4838208576804114e-8
3.6299423402957573e-8
2.2850345165112735e-8
2.1222431449364337e-8
2.3942158791052696e-8
3.013625745405182e-8
4.150046963580152e-8
6.17706425536493e-8
9.341202340944353e-8
1.2259084931545616e-7
1.325096495725252e-7
1.2602110025724868e-7
1.2569221944378273e-7
6.328606002689926e-8
4.760734601338713e-8
4.088304165610703e-8
2.962623321811612e-8
2.6354492009859546e-8
2.137363666952854e-8
6.898677516032144e-9
2.0936067124161687e-9
2.612719276844266e-10
1.174760612017116e-9
2.7779962652409163e-9
1.9014584635199855e-9
6.931113659718252e-9
7.183952868732387e-9
7.439375434205216e-9
8.050672404234273e-9
9.096417098170091e-9
1.0704185880342356e-8
4.524345436242377e-8
9.531683777622762e-8
5.429131194474272e-8
4.658573255326758e-8
4.8496599578575756e-8
5.6404964790451804e-8
7.179807587253976e-8
9.801024331996137e-8
1.275878644325596e-7
1.271025820081396e-7
1.0829719567480508e-7
1.1581688860129745e-7
5.76559038586013e-8
2.470659109697264e-8
1.391660864959186e-8
1.0121412542165177e-8
8.24285336630555e-9
6.998139758452927e-9
3.09249173675909e-9
1.1097407201340006e-9
5.465953923470244e-10
5.511494296851817e-10
1.4002703730669503e-9
4.941854811841835e-9
2.1873354655106952e-8
1.0779454524296746e-8
8.238444205657419e-9
7.999599130958647e-9
8.829046991606904e-9
1.0723114067315053e-8
1.4271654301716444e-8
4.7539872076413323e-8
7.987195147258276e-8
4.629328549512861e-8
4.257452858462833e-8
4.788576661716394e-8
6.131772919193955e-8
8.799694751576261e-8
1.357781533646619e-7
1.903574849200456e-7
2.116454169218516e-7
1.9065779067717208e-7
1.9975269357510255e-7
1.0048126063155867e-7
7.115792573002584e-8
6.896482551323085e-8
5.523058855715257e-8
4.765534306579333e-8
4.277648108804698e-8
1.62209964599955e-8
5.575207449123671e-9
1.9231520162865404e-9
2.3069877460276208e-10
2.3907023655344523e-9
3.0776402885052677e-9
1.1229725368918952e-8
1.2253428609314201e-8
1.2468397118880884e-8
1.325202853022058e-8
1.4731842964477827e-8
1.7084786347913583e-8
2.066228587703449e-8
8.712986272283672e-8
1.48693458038282e-7
8.342511881554365e-8
7.447841928858404e-8
8.128022901501447e-8
1.0105991754882488e-7
1.403764714999562e-7
1.9794239848175767e-7
2.0744258258100717e-7
1.7456651305560076e-7
1.574838234428e-7
1.8213354518627038e-7
1.441008840180867e-7
5.1358180915737755e-8
2.2453318870248153e-8
1.4299870040152337e-8
1.0845954374714603e-8
8.946277055079758e-9
6.2246470483996705e-9
2.045970004283863e-9
7.606847258277504e-10
5.179557655187368e-10
1.2469484777172673e-9
4.45909685286943e-9
2.1809258094195897e-8
1.9239731033252355e-8
1.2703880810013553e-8
1.1671860444755856e-8
1.247081190495348e-8
1.4737832599798713e-8
5.453404868256635e-8
1.1658058978082285e-7
6.9872921934553e-8
6.025192575786514e-8
6.300470617879441e-8
7.31860854037441e-8
9.242179034989513e-8
1.2591519630316656e-7
1.801557357029093e-7
2.496054321960012e-7
2.9846704611247346e-7
2.5712281171906723e-7
2.098427449389511e-7
1.1125431588852702e-7
9.529355291086675e-8
1.031920942822493e-7
9.099720008251844e-8
8.630723048753302e-8
4.747404161967185e-8
1.6358228130928073e-8
6.166616826728307e-9
1.2624750079194915e-9
3.6067133719996406e-9
1.2663156020475892e-8
2.351403685627377e-8
6.226397257669564e-9
1.3115493093906528e-8
1.6019301574294766e-8
1.84408425049387e-8
2.135713777725979e-8
2.528111701815032e-8
1.0932683768365064e-7
2.2863981300302827e-7
1.3388258780523155e-7
1.2159204294819855e-7
1.3444129343971549e-7
1.6870768125645446e-7
2.3619950501332165e-7
3.429523458136769e-7
3.809834769489429e-7
3.215610543138089e-7
2.8502973408907583e-7
3.270193045131544e-7
2.061059378094331e-7
6.16746182959972e-8
2.6618354989779444e-8
1.6785872006536773e-8
1.2629517780208908e-8
1.0283999326768762e-8
7.49630774818162e-9
2.79250482431133e-9
1.512957164228771e-9
1.8431641269425714e-9
4.021707043729112e-9
1.0957214542162909e-8
4.598187659911506e-8
4.124293438978616e-8
2.6424827117309148e-8
2.4353737906564097e-8
2.6633427209090845e-8
3.280704563586861e-8
4.505658245440174e-8
1.170264148199552e-7
2.0795055342962213e-7
1.151848648303194e-7
9.840922002755812e-8
1.0297640568488249e-7
1.2175826070107632e-7
1.6000053704504706e-7
2.305700679366678e-7
3.429689527103059e-7
4.529193723005862e-7
3.476792247842301e-7
3.1411512729776344e-7
1.70344455578772e-7
1.342839858443162e-7
1.45230215061906e-7
1.5680766975497193e-7
1.557809145032454e-7
8.794061635414838e-8
3.36079068560472e-8
1.4877089890293911e-8
6.404714089803275e-9
4.149839414180563e-11
9.495421605880326e-9
3.031757638151592e-8
2.483351541599948e-9
1.778070638249628e-8
2.4366286168761673e-8
2.8827703648702965e-8
3.35024709120705e-8
3.946888316354827e-8
4.765826469282532e-8
2.042561157098995e-7
3.2615613489970787e-7
1.9473093418523229e-7
1.8572265481551328e-7
2.1823033216991423e-7
2.9901223394567203e-7
4.5536696346702e-7
5.504475736733869e-7
4.525050758030873e-7
3.9512873737139276e-7
4.211361124148128e-7
3.7015657009930553e-7
3.5202078222537564e-7
1.388283858159924e-7
3.722464607492596e-8
1.6510246807644164e-8
1.1017005517380021e-8
8.499353885520294e-9
6.907714951767631e-9
4.215915931437992e-9
1.7338030514662958e-9
1.6214861412787996e-9
3.2130116594672942e-9
8.137381739914647e-9
2.6527764579147953e-8
7.944836503214798e-8
3.6006617892772336e-8
2.9563887539228777e-8
3.058432183878602e-8
3.624374986109513e-8
1.1138438972846661e-7
2.5248842177470724e-7
1.6161640052867136e-7
1.307269322290552e-7
1.2854006236843418e-7
1.3972078541168824e-7
1.6371702151798831e-7
2.0587063638830508e-7
2.762994533659893e-7
3.8599708162811563e-7
4.890828546610712e-7
1.539956109259056e-7
4.169802202257416e-7
3.1303036116269664e-7
2.1454319691684674e-7
2.0772442604969105e-7
2.811999774741436e-7
2.190071887341912e-7
8.116047546592865e-8
3.893880004351877e-8
2.1850939410649714e-8
9.511923498052964e-9
9.137826427969248e-9
6.662204129470473e-8
3.403755232450436e-8
7.696314654190983e-9
1.4863515269480178e-8
3.11195092440862e-8
4.283282514343155e-8
5.345038942991062e-8
6.519247359182486e-8
2.472151712186372e-7
4.916698742087142e-7
3.127704801379089e-7
3.1022053401112087e-7
3.77611131289028e-7
5.397736085932852e-7
8.38599561203931e-7
8.935015301107235e-7
7.007142565491693e-7
6.366938681278476e-7
7.503179290897736e-7
5.16798843323894e-7
2.970879631506587e-7
1.3391645129409967e-7
2.996616901262054e-8
9.669922399702102e-9
5.759121369940551e-9
4.538442538491415e-9
3.148699469310462e-9
3.709714656418691e-9
3.4686945685828637e-9
3.906377047008014e-9
6.31414423415393e-9
1.2988506680171038e-8
3.451585863583761e-8
1.716295189382676e-7
7.441088616160903e-8
5.616457152028838e-8
5.79626522927862e-8
7.05321449634232e-8
9.481247110834781e-8
1.8813199984463826e-7
4.069736653726302e-7
2.4822783981160843e-7
1.950709065284687e-7
1.8897288937866243e-7
2.0613869209787117e-7
2.4889928993877517e-7
3.3515633954650497e-7
5.060902106329681e-7
6.624946712934707e-7
4.1495047592854315e-8
1.0459820394788911e-7
1.7471146050288826e-7
3.264885619131349e-7
3.570436202738159e-7
4.248389511761954e-7
3.307919374001179e-7
1.5840354688959504e-7
7.767336043349684e-8
4.703429147122117e-8
3.336667347160974e-8
1.63357909674007e-8
2.8268648592643738e-8
2.4939767885984226e-8
1.4122560703225052e-8
4.600937629785856e-9
3.0526348114861026e-8
5.633556259363973e-8
7.921408818680279e-8
1.0171519764259238e-7
1.2708383610510492e-7
4.7203945037735503e-7
6.457444904352648e-7
4.5803223355395667e-7
4.990108151949133e-7
6.851643489627084e-7
1.112259733864042e-6
1.2560152173154827e-6
9.342131159593139e-7
8.496937531330567e-7
1.0927107137354816e-6
2.6238087309109385e-6
1.2933289992389501e-6
4.5836918430111285e-7
1.127021451977709e-7
3.362677392687728e-8
1.2270227602656502e-8
2.254828657586928e-9
6.813393452464362e-10
4.612074968860801e-10
3.1180721645866284e-10
1.0666345418874157e-9
6.05691909944191e-9
4.1736511739346856e-9
5.271185493612893e-9
1.1958184931697425e-8
3.450662790237819e-8
2.023051563951308e-7
7.44195233273818e-8
5.74806774568544e-8
6.051082102376469e-8
1.166435044948234e-7
3.2354794365839824e-7
3.3859852892669505e-7
2.569487764920141e-7
2.3292957790650412e-7
2.3772471339642138e-7
2.677402375684464e-7
3.433101562558858e-7
5.535027862155465e-7
3.6710093813501754e-7
4.5589871517155915e-8
3.7257285255058066e-7
3.2452716589003585e-7
3.07706478813009e-7
2.855092666651907e-7
3.94634628405572e-7
2.3683678311222228e-7
8.517853390731767e-9
9.231795559348355e-8
6.700163998624593e-8
8.448711162773011e-10
5.143186867460414e-7
1.1739974944733453e-7
1.8365044289535853e-8
3.671626829045135e-10
1.4785311888653973e-10
1.233767252731968e-10
5.4007696085468635e-11
2.6416891694833504e-11
3.412922474827256e-11
4.0349755276675606e-11
4.150278847423024e-12
1.433903345872395e-13
1.742877162852449e-12
3.1316994514746758e-12
4.5583548817995986e-12
6.302176571265688e-12
8.581629703829308e-12
1.1634720641611029e-11
1.577447076794763e-11
2.144767849495634e-11
2.9319144534238216e-11
5.6530812523192346e-11
1.842490765605742e-10
3.103013005362201e-10
1.1146668182850972e-10
2.6895066238014976e-11
1.639351632946898e-11
4.896946628294433e-11
8.166073002622194e-11
1.2114143899582935e-10
1.7406487485637034e-10
2.493604913805701e-10
3.608848772062705e-10
5.317901954877484e-10
8.026205372760333e-10
1.2466075664139045e-9
1.995793238940986e-9
3.2626898558969346e-9
5.222514961624064e-9
7.43913955020562e-9
8.490781512748444e-9
9.68450988144832e-9
1.0543073625168827e-8
9.87650452938397e-9
8.487855809728829e-9
7.038789429424644e-9
5.8277923814050685e-9
4.911574011333441e-9
4.247994609944753e-9
3.772917755158749e-9
3.427594893065702e-9
3.163146551077093e-9
1.642698734001125e-9
8.611452683118437e-9
1.3054168181329908e-8
1.6204700654802477e-10
1.0524060693995348e-10
8.543940131728596e-13
1.6991061164939376e-13
3.9152099438327744e-14
7.798705256308817e-14
3.1373058038909657e-14
0.
0.
0.
0.
0.
0.
0.
0.
0.
2.8169686096978146e-14
7.994800541526316e-13
6.050380967698236e-13
6.844334230531881e-13
8.361725801093519e-13
1.0458505905153518e-12
1.3206862601887899e-12
1.6764025323921269e-12
2.1354580018945222e-12
2.7276235117817674e-12
3.4914045459049826e-12
4.4758098350737755e-12
1.276834966802702e-11
1.88583669198457e-11
5.888256642947916e-12
7.472029526098235e-13
2.2160175878419054e-12
4.888831172342851e-12
8.077297620963238e-12
1.2295645451514408e-11
1.804952412533721e-11
2.58158217033382e-11
3.58738122713144e-11
4.8090273767462575e-11
6.191993025351333e-11
7.679017861550449e-11
9.255623152664508e-11
1.0960973235896258e-10
1.287030494716512e-10
1.5077457705017084e-10
1.7689307178543652e-10
3.311314953609578e-10
1.954568871489538e-9
5.53624633866573e-9
6.701764144233596e-9
6.861947428049795e-9
7.325961936695708e-9
8.063364744282682e-9
8.979370378937824e-9
1.00105354505376e-8
1.1115152793122066e-8
1.2263043255025632e-8
1.3428155591744163e-8
1.1574032379453698e-8
1.1193766645083253e-8
1.0772243356546934e-8
5.275263716821729e-9
1.6075149583186422e-9
5.931234486547917e-10
3.031354866424211e-10
3.576084483534749e-10
1.0040519448920874e-9
4.192982429011829e-9
8.859064782948035e-9
5.313198192737905e-9
4.592448143269015e-9
4.72158200109237e-9
5.438143990419988e-9
6.884161091446526e-9
9.557325385409583e-9
1.4689149553329654e-8
2.5241865328336588e-8
1.492702180497231e-8
5.042036683077178e-9
4.056644953707171e-9
6.582548510283511e-9
1.2065082864377011e-8
2.4382607169279698e-8
4.772010463617791e-8
6.184768784900697e-8
7.00119278861469e-8
7.797821599930058e-8
3.0112964437604823e-8
6.615842399096735e-8
8.590139360664926e-8
5.621871857589298e-8
3.345836626765243e-8
2.669336386095413e-8
1.7850741468354823e-8
1.4112657123595086e-8
1.2998916487374331e-8
5.124608841257391e-9
1.2071410036250332e-9
8.439908734752141e-11
1.0924737601989837e-9
2.4373305147261584e-9
3.4272825234794677e-9
2.720067974217273e-9
3.658295581909985e-9
3.9307779470926745e-9
4.296588041683504e-9
4.86037785292411e-9
5.693211589114502e-9
2.4714703493309078e-8
5.950782815134686e-8
3.5757597336729215e-8
2.9561180846358014e-8
2.953816519768661e-8
3.2543514913780686e-8
3.849829520546761e-8
4.840597553617519e-8
6.288902546124725e-8
7.576292959886817e-8
7.373394689100921e-8
5.163422106227128e-8
2.5799261615475367e-8
1.313491022407461e-8
8.559303748118125e-9
6.725670906268608e-9
5.841404023035918e-9
4.082072616707153e-9
1.4506611339964639e-9
6.041388238129891e-10
3.5631989489914953e-10
4.45441252698036e-10
1.2166146819238972e-9
4.6661943470362095e-9
1.073389002746851e-8
5.814292059783297e-9
4.858890141270408e-9
4.898358821332645e-9
5.530640569345286e-9
6.85292689181455e-9
9.353678723908057e-9
3.19813172674859e-8
4.992581258614878e-8
3.04673219936659e-8
2.969956780770462e-8
3.543467740061073e-8
4.860386493475805e-8
7.522748491735124e-8
1.1898081170163154e-7
1.48727504101954e-7
1.531622669494971e-7
1.3410029254696135e-7
1.6548673435427724e-7
9.83021176682759e-8
5.951696315249404e-8
5.2843951617617476e-8
4.0262783299293766e-8
3.194079074698442e-8
3.059263954071336e-8
1.4787815678631047e-8
4.5656803905388356e-9
1.4161964300970216e-9
2.2038024315986748e-10
1.7630646206179695e-9
2.5263728071508646e-9
8.002082708069643e-9
9.41642105635839e-9
9.17676904480767e-9
9.560035688966487e-9
1.0506230715742356e-8
1.2089436868723266e-8
4.8300380296811724e-8
1.0574114607424689e-7
6.139377326986385e-8
5.293461711569954e-8
5.524939622596207e-8
6.427632887447108e-8
8.163490847092443e-8
1.1129986446464045e-7
1.4774470472487122e-7
1.534704211675491e-7
1.327257754745139e-7
1.1741676837460104e-7
1.4179970190040903e-7
8.756964450035081e-8
3.179179941621417e-8
1.5605351699414278e-8
1.0652133411598822e-8
8.283389006707337e-9
6.914118193363132e-9
3.2059280971658817e-9
8.285965734494803e-10
8.812891430436828e-11
1.0121467360079288e-10
6.279058290837369e-10
4.691064908834279e-9
1.7665519565661903e-8
8.968006279372503e-9
7.464802315688118e-9
7.49793895484157e-9
8.351072107339128e-9
1.005106100643019e-8
4.380770318029296e-8
9.695944829830444e-8
5.8821606481533786e-8
5.104728323450136e-8
5.373092471331987e-8
6.277007544296555e-8
7.959906191204202e-8
1.087196495637267e-7
1.5567999722604786e-7
2.1486700740035485e-7
2.559931150634053e-7
1.424718155263417e-7
8.65830641474248e-8
7.855411620695359e-8
6.859673074787185e-8
5.604483407397651e-8
5.423167258866127e-8
3.050037675493134e-8
1.0588946479214825e-8
4.370580728499185e-9
1.87258171938772e-9
4.683899988387285e-10
5.650858341599821e-10
1.1948461056919147e-8
2.276199341852391e-8
1.8176483288408275e-8
1.7518069250476292e-8
1.8490898877761354e-8
2.0796094354488556e-8
2.469352647784911e-8
3.092549150009544e-8
1.157365238757116e-7
1.5416007204460483e-7
8.64097623177277e-8
7.84427736649059e-8
8.766781874303807e-8
1.1336462084936968e-7
1.639432028670658e-7
2.1051089339623707e-7
1.8559461504399925e-7
1.5891593852460896e-7
1.5496083948198976e-7
1.5732490889303292e-7
1.7734658475080265e-7
7.705697289865655e-8
2.866197260611621e-8
1.6021364824724963e-8
1.1547084910951153e-8
9.223017152720791e-9
7.460834247084718e-9
2.661495900153969e-9
7.288425658163935e-10
1.358084981322365e-10
2.9988181388893376e-10
2.202046430376226e-9
1.2296917887294988e-8
1.855790230024428e-8
1.126943365918858e-8
1.0036519044214246e-8
1.0456842441454453e-8
1.199785889344979e-8
1.4887259758148428e-8
6.073473066553084e-8
1.2644025908564263e-7
7.428490842751263e-8
6.412707088079554e-8
6.73260338574346e-8
7.880366596415567e-8
1.0072602520248002e-7
1.393483508589806e-7
2.0119186516606002e-7
2.7342223752702875e-7
3.115980114589345e-7
1.834024415100453e-7
1.0579130702879498e-7
9.474552922195279e-8
8.928297359771629e-8
7.301589416741758e-8
6.991131155152568e-8
4.149562392558573e-8
1.4553554552186821e-8
5.947769901948214e-9
2.437813880988096e-9
2.2240252642095842e-10
9.97688749598791e-10
7.82711058186696e-9
2.2929766791786817e-8
2.0228616372634383e-8
2.0138584208641972e-8
2.1468256832823374e-8
2.4138652267517817e-8
2.8472032645473605e-8
1.1011282556847982e-7
1.8809683625878461e-7
1.0741428106060494e-7
9.720316701131596e-8
1.0739772123290362e-7
1.3537183133808023e-7
1.9083170901679545e-7
2.6970524161294686e-7
2.7661196235269654e-7
2.32750545615276e-7
2.132013910281521e-7
2.2406339834826228e-7
2.0837463628447444e-7
2.494104209780763e-7
1.0097468184461224e-7
3.065188093380973e-8
1.5562702561782634e-8
1.0668261839845322e-8
8.082503300015264e-9
6.24858113451026e-9
1.8459683345044122e-9
1.5175784144287113e-11
4.90991952163405e-10
1.3975669741122605e-11
3.131926542269733e-9
2.2927098751363606e-8
1.8009150231262154e-8
1.2524611139541321e-8
1.1771520830675448e-8
1.262964055262716e-8
1.4765262352908387e-8
6.52914669778123e-8
1.5988238329260458e-7
1.0786716626916918e-7
8.89730290455719e-8
8.881840890403797e-8
9.728755021937012e-8
1.135784999250105e-7
1.402759640372888e-7
1.8206890950727493e-7
2.43632798404529e-7
3.2208462424427274e-7
1.6420819302277277e-7
1.2579305475042913e-7
1.291950626989866e-7
1.2212023408687754e-7
1.1309071500382442e-7
9.119146893687691e-8
3.583127088308353e-8
1.4882670931238553e-8
7.324454182867117e-9
3.788666136043442e-9
1.9199049177825694e-9
4.806163757054066e-9
3.811648129319307e-8
3.2394528092368945e-8
3.043305511475794e-8
3.133685749791895e-8
3.42373379336459e-8
3.9343892966021995e-8
4.7449559583999756e-8
6.018002785399687e-8
2.2084858622652147e-7
2.5027150520662626e-7
1.4720093027291667e-7
1.3992150530099615e-7
1.6528210118828587e-7
2.300712350910646e-7
3.445350841043934e-7
3.634818101602188e-7
2.970631246058167e-7
2.770062647050287e-7
3.100096428201946e-7
2.6032454162063735e-7
2.982119405531305e-7
1.9691930956180842e-7
5.4444884900875475e-8
2.2814909644773414e-8
1.4337680289917358e-8
1.0726594907775225e-8
8.715595666115154e-9
4.955544185343133e-9
1.1804072972365542e-9
1.8802558675540857e-10
4.3435746579509745e-10
2.752575773421547e-9
1.2618182369916003e-8
4.549006029650777e-8
2.114869742983757e-8
1.7305393210104363e-8
1.7434443571475972e-8
1.9687690483345575e-8
2.4223889819979764e-8
9.524917630560203e-8
2.1327550167066822e-7
1.3091842526716786e-7
1.0835127567133836e-7
1.0900495836222266e-7
1.2133326713314088e-7
1.4579000450408963e-7
1.8791309207141376e-7
2.565441069819478e-7
3.5648772170960834e-7
4.5884140855435836e-7
2.294927007327797e-7
1.5216405639774076e-7
1.480948347274627e-7
1.5366042452953667e-7
1.427459357868877e-7
1.2538823400877983e-7
5.3648228611584766e-8
2.19245058081848e-8
1.0410883014874203e-8
4.842278977589746e-9
8.168045569514309e-10
2.0295187875981455e-9
1.6670430813145437e-8
2.8216465894142136e-8
3.1043411069471456e-8
3.3694002677665425e-8
3.7353656503020066e-8
4.280198258329582e-8
5.08992147738803e-8
1.967065084007444e-7
3.1011446956612456e-7
1.831963689193486e-7
1.724460006559382e-7
1.992723424523966e-7
2.667425244416265e-7
3.9889660912235003e-7
5.107076531809259e-7
4.3721129234470494e-7
3.7394479838643397e-7
3.7865864078187983e-7
4.729710722656335e-7
3.533606700482407e-7
3.351425994185984e-7
2.1955706785023644e-7
5.119524221080729e-8
1.668714053306139e-8
9.425761171958377e-9
6.90935455917184e-9
4.9174588074103555e-9
2.537439090923166e-9
5.757597266275001e-12
3.2485586686922453e-10
5.955385612790332e-10
4.037674748023801e-9
1.921706610066224e-8
4.425065198605092e-8
2.2630546807791314e-8
1.947981240745391e-8
2.0230340501156982e-8
2.3409948917604876e-8
9.466821561381874e-8
2.4169094945643725e-7
1.8461293941560455e-7
1.4689628350902468e-7
1.4126723388038536e-7
1.487040240217384e-7
1.6587581673373595e-7
1.9466268553539647e-7
2.4008002313699794e-7
3.104961410557283e-7
4.17492166618342e-7
2.384760179557361e-7
1.9518454775466436e-7
2.060460611405963e-7
2.3222347623905232e-7
2.359890254144298e-7
1.192607190357881e-7
5.0223358292946266e-8
2.5694752861798134e-8
1.4711850970284978e-8
8.585089275839408e-9
4.64752295192857e-9
1.0378968338243683e-8
3.035890511990948e-8
3.8591514343522685e-8
4.569660161971162e-8
5.211644324648176e-8
5.973073806677056e-8
7.010974263964086e-8
8.498542784098326e-8
1.069847338977118e-7
4.069748583826939e-7
4.195472971978673e-7
2.6368284923793346e-7
2.643300280667879e-7
3.326584644783839e-7
4.994356561100908e-7
7.013365191803496e-7
5.918597067866826e-7
4.928049909901328e-7
5.136244655405261e-7
7.083375404518412e-7
4.823705346025621e-7
4.0390939600899306e-7
3.1711922728092337e-7
1.0152943253695892e-7
2.5083688653095094e-8
1.1290232305995668e-8
7.916699541020974e-9
6.036633261742259e-9
4.5840116983972676e-9
1.8101399696376558e-9
7.364425461420169e-10
1.4075831617763007e-9
4.214724632178874e-9
1.3496454061053645e-8
7.193222580935614e-8
4.559092341410811e-8
3.104775134231867e-8
2.9519043504109354e-8
3.276517863800926e-8
4.0377617940081356e-8
1.368155459906564e-7
3.3176046726792716e-7
2.2791577053858537e-7
1.80413625120579e-7
1.7375332437734076e-7
1.8466528407969872e-7
2.1075055284306052e-7
2.5748976650192717e-7
3.378559808237441e-7
4.769444992316871e-7
6.438267080145029e-7
4.1128393662874414e-7
2.710438382004085e-7
2.3719222527755493e-7
2.62421673215759e-7
3.129262993426552e-7
1.7495952492824614e-7
7.143831542764261e-8
3.7606643126546665e-8
2.237345290675862e-8
1.2840111523518438e-8
4.025545444600783e-9
9.548389720336898e-9
4.464448376897044e-9
2.465746327512389e-8
4.1949635301151276e-8
5.521131058736161e-8
6.688558660179493e-8
7.981313682648491e-8
9.629447666779704e-8
3.5896822649695573e-7
5.245984709902618e-7
3.34405162440256e-7
3.3528389278910924e-7
4.1644956132786273e-7
6.124895134269147e-7
9.154882663076677e-7
8.38697927618767e-7
6.631474574815114e-7
6.392646963506369e-7
8.192763264616024e-7
1.705930456277045e-6
9.136015616579581e-7
5.045605458989767e-7
1.9281443830112587e-7
7.108655034427179e-8
1.8761459866177952e-8
4.278806676549244e-9
2.095100425088371e-9
1.4340453056233163e-9
3.772684880702155e-10
1.2576122441953491e-10
9.016401234740593e-10
1.6640059348145307e-9
3.820231526362706e-9
1.0940707476596966e-8
4.896993107496834e-8
5.702994342767752e-8
3.3230931783684355e-8
3.068790112954059e-8
3.4167337360899393e-8
1.0351216959471672e-7
2.914532606197605e-7
3.1100716489722856e-7
2.4013024954029036e-7
2.1952105765061288e-7
2.2157883944626563e-7
2.391201040645249e-7
2.7692124359390353e-7
3.586089525198193e-7
5.889560277635885e-7
2.785481637761984e-7
3.4625499606896885e-7
4.4493811234940717e-7
3.91766244780442e-7
4.845754595764698e-7
3.3132337745353786e-7
1.6010461080545663e-7
8.425529301898713e-8
5.574546773117106e-8
4.479132402336749e-8
4.182044208349383e-8
2.290216709985109e-8
4.309284271499336e-9
1.1372167989210524e-8
2.9084652404760855e-8
5.399371459049366e-8
8.047289042956255e-8
1.0634875952176334e-7
1.3392955574211324e-7
1.6691679942293236e-7
2.0957601625224708e-7
8.110074018081499e-7
7.14074530875354e-7
5.197978533215798e-7
5.812035606670654e-7
8.343530033820228e-7
1.3286713639907197e-6
1.1828874483854471e-6
8.959125978162618e-7
8.969334169438559e-7
1.3515254474694502e-6
4.845281737339159e-6
2.177750182551604e-6
1.0052056113726948e-6
3.1172587234730104e-7
7.329081514441713e-8
2.3048562943470354e-8
6.67269093690702e-9
1.2241345013837515e-9
4.683664808518133e-10
2.4953185490950536e-10
2.500324454007149e-10
1.8185173085744579e-9
4.549367991561838e-9
3.25077893475488e-9
6.0514474557231454e-9
1.7406237376500424e-8
8.129129191595931e-8
8.016949858798765e-8
4.8874707499015546e-8
4.6788919178462305e-8
5.287544252864068e-8
1.1507542277740853e-7
3.4200305462942736e-7
3.891465440526382e-7
2.981256085963576e-7
2.69661181918115e-7
2.7430188374992413e-7
3.0885742829436874e-7
4.0431574584667283e-7
7.048977315634125e-7
2.127871189169078e-7
7.530049070943776e-8
8.324639538723422e-8
6.171575789497652e-8
2.0977836850956405e-8
1.5023839403954985e-7
2.7074601537605617e-7
2.3399967630960266e-7
1.727847414443729e-7
1.305918462063293e-7
1.216940582560727e-7
4.8929898957732745e-8
3.538774840650541e-8
5.79569994162231e-8
3.7563722980212224e-8
1.6390760636746126e-8
1.045677429217861e-9
2.3080316805070356e-8
5.668060480509255e-8
1.0430380729376617e-7
1.6271542269782786e-7
8.168726042834372e-7
8.662938224470838e-7
6.900655744961705e-7
8.489295788346857e-7
1.3690907125570022e-6
1.8092788115848973e-6
1.26836895118366e-6
1.1127290406494833e-6
1.5069007727190983e-6
4.8642215840142466e-6
0.000015477389570370938
2.542403411677745e-6
4.015184358451957e-6
3.4708387091285216e-6
1.7903943482989788e-8
1.3767410934649863e-8
7.825292478744518e-9
1.55062502901828e-9
2.6704287511562536e-9
9.595712389251932e-11
2.843118014753802e-10
1.660185111392274e-9
1.7976424053668321e-9
3.801216078197173e-9
2.3927100518342173e-9
1.313219121161031e-9
2.4049405689711644e-11
4.679135450535065e-12
1.0980066613119747e-11
1.6251652120067724e-11
1.6191641483314027e-11
8.85651649466872e-13
6.278918419376921e-13
6.111562781425528e-13
6.770342530008219e-13
8.034601399390011e-13
9.940951650437317e-13
1.264861046031312e-12
1.6439287074093664e-12
2.1754209133356674e-12
2.926584076503068e-12
4.000839754046347e-12
8.833123862244844e-12
2.203853266776339e-11
4.360432323980602e-11
2.7458275360791892e-11
2.3527479819229427e-11
2.4201946091917738e-11
2.694030946257875e-11
3.1075938628056104e-11
3.6460450886795846e-11
4.313485829961128e-11
5.118743008173005e-11
6.05869818927124e-11
7.079628581968767e-11
7.96960144448685e-11
8.042892473416636e-11
5.2013352683212676e-11
6.601396482275286e-11
4.1290095313326367e-10
1.1724520793589005e-9
2.571367591790209e-9
2.29519043560157e-9
1.8311204755759091e-9
1.3363279452564098e-9
8.987950369722293e-10
5.578749997146939e-10
3.1737410928261264e-10
1.6272920388430741e-10
7.553863498502609e-11
4.137386369814165e-11
5.2673976403897693e-11
1.0996184065604402e-10
1.875133986007757e-9
6.210046414003779e-9
5.837729918604939e-9
9.894151645660198e-10
2.529550331154643e-12
1.5259161570117598e-13
0.
4.070865820385043e-14
2.6435420496958667e-14
0.
0.
0.
0.
0.
0.
0.
2.419768976174235e-14
3.326078072516558e-14
4.5760373905011574e-14
6.303568810271121e-14
1.7256892503282298e-12
1.3256041757353037e-12
1.5025537455861786e-12
1.835765811261943e-12
2.2950267377814396e-12
2.896007792576948e-12
3.672483211596819e-12
4.672428311483749e-12
5.9590276990091085e-12
7.613304630410742e-12
9.73723127619571e-12
2.7234904073419103e-11
4.0014140945332724e-11
1.246901626163853e-11
1.1358720973223395e-12
5.604010580773098e-12
1.1856791106529629e-11
1.9450745617839338e-11
2.9570943250756593e-11
4.336121803212295e-11
6.18184257341206e-11
8.53634902771681e-11
1.1343177871015327e-10
1.4470552889153538e-10
1.7810380407370622e-10
2.1361734792104124e-10
2.52316032189906e-10
2.959153022232799e-10
3.464603517589423e-10
4.0626919244071706e-10
4.0561011207094353e-10
4.044307904942193e-9
1.0944776899989731e-8
1.2945757022449623e-8
1.3030491279118839e-8
1.3711560341557414e-8
1.4895661628543326e-8
1.6386178908273634e-8
1.8055344332696955e-8
1.982090769622011e-8
2.162509227119919e-8
2.3420532463555425e-8
2.0510409113156238e-8
1.9771203582909553e-8
1.9284278721816032e-8
9.495091132009575e-9
2.944991807313143e-9
1.0955024177470988e-9
5.287567029866462e-10
5.383360658402829e-10
1.4884478534161253e-9
6.566974447867168e-9
1.3590508411709337e-8
8.371389949611714e-9
7.2872128425903495e-9
7.472479978582102e-9
8.543859583804576e-9
1.0713943521074136e-8
1.4734013427322618e-8
2.249580965161862e-8
3.871347981780929e-8
4.067907387682831e-8
2.5212969645433023e-8
1.1309122132761937e-8
5.724092210781795e-9
6.538152677956051e-9
1.3907230130432106e-8
3.0259341898188304e-8
4.2323461338073057e-8
5.108098165343516e-8
6.119488773418553e-8
3.424690226367229e-8
5.269709179438983e-8
6.292007808477187e-8
4.252556373288636e-8
2.4523043024773432e-8
1.852460750335536e-8
1.225892045989931e-8
9.679481271384247e-9
8.822416879635698e-9
3.5927211346643567e-9
8.032929801028388e-10
8.865414627426572e-11
7.554543240634288e-10
1.5748044279629752e-9
1.900954659471727e-9
2.348339768941126e-9
2.7419861209811223e-9
2.8693581922043798e-9
3.1088017662823307e-9
3.506567521153248e-9
4.107997164253576e-9
1.7149319571979792e-8
4.006374426542737e-8
2.3609575688585238e-8
1.9013927162939656e-8
1.8496350176420163e-8
1.9794528532937753e-8
2.2669801613742868e-8
2.74901591053332e-8
3.443813614520882e-8
4.063719602107703e-8
3.946563345460019e-8
2.5532665948113634e-8
1.1304046290946513e-8
5.519944595988784e-9
3.6296182380691327e-9
2.8710148626970606e-9
2.5525800157812577e-9
1.732242946751847e-9
6.130811764998112e-10
2.464611117116607e-10
1.1489842275115193e-10
1.0679011307336325e-10
3.6427522727743346e-10
1.6624492917087708e-9
3.5746477406071916e-9
2.0154136696013306e-9
1.6937138787552305e-9
1.689177559755903e-9
1.8681542364101204e-9
2.2519001083658384e-9
2.98297095460772e-9
1.606588330089773e-8
2.8258782869999744e-8
1.865221214377998e-8
1.9285125804968143e-8
2.4180748923086655e-8
3.468986208604931e-8
5.588999113757066e-8
9.036831921653688e-8
1.1235301252824682e-7
1.1691393532454103e-7
1.0814766702043456e-7
1.2850241137011828e-7
8.0651423283353e-8
4.7494584822838486e-8
4.021668716336125e-8
2.958028371202959e-8
2.328666162850245e-8
2.2186174116569283e-8
1.1421299022908836e-8
3.42315977705246e-9
1.0201866656373262e-9
1.752809914918954e-10
1.2204936884993172e-9
1.466047888929919e-9
7.330314103186623e-9
7.751123233333614e-9
7.223000517685312e-9
7.411563793736048e-9
8.098482469488785e-9
9.305450745565677e-9
3.649557717666068e-8
7.925381259668403e-8
4.564180470821032e-8
3.875042388174029e-8
3.980286225533773e-8
4.5448107593612696e-8
5.64249316301196e-8
7.505815425872257e-8
9.894414174917344e-8
1.0554560651248642e-7
9.151597770419616e-8
7.879072601407804e-8
9.416993531931029e-8
5.4496548109656114e-8
2.1217209981027466e-8
1.0919805333329369e-8
7.630166255876551e-9
6.068637406691476e-9
5.1084674395266835e-9
2.146929262180604e-9
5.717476291512974e-10
4.817193729228741e-11
1.3476359722869118e-10
3.010018816931166e-10
3.132642863386503e-9
1.0176957826580268e-8
5.549968706058195e-9
4.736716449010762e-9
4.795739439565134e-9
5.3468144842637006e-9
6.4158091912957825e-9
2.984521061551813e-8
6.693277386547892e-8
4.104864467413556e-8
3.643759441865744e-8
3.918713398197633e-8
4.682467234398787e-8
6.085568455784575e-8
8.528275725247262e-8
1.2447249121118748e-7
1.7032172687025305e-7
1.9649670084767657e-7
1.174780821910363e-7
6.896025429893424e-8
5.986014857739098e-8
4.958495317812118e-8
3.969192340314131e-8
3.81641889516287e-8
2.358542734042063e-8
7.980747048958897e-9
3.174465638814336e-9
1.340549671600084e-9
3.9838323483063943e-10
6.970334687984462e-10
8.957915974936571e-9
1.9598748887649856e-8
1.4419685933595691e-8
1.3495195119256687e-8
1.4079531916181463e-8
1.5770285811761026e-8
1.873004393456157e-8
2.3536853431908516e-8
8.553242979812578e-8
1.1491616143351475e-7
6.312284842280111e-8
5.617515231125199e-8
6.1418879774568e-8
7.730370836057906e-8
1.0882639215583439e-7
1.4220926982355536e-7
1.2896982899578563e-7
1.0790819271386065e-7
1.003787688565719e-7
1.0717197735648275e-7
1.103428666892855e-7
4.863064724233506e-8
1.9734560977772254e-8
1.1619886750627882e-8
8.608515922017107e-9
7.073027751627765e-9
5.438952574568678e-9
1.7922749515832454e-9
5.039946850262743e-10
5.547624945025311e-11
9.40390098924997e-11
1.37003737139854e-9
8.91934633800121e-9
1.084654809159133e-8
7.06270906046291e-9
6.423722366946604e-9
6.736390942366071e-9
7.72796304860806e-9
9.547630043919724e-9
4.1439317372019924e-8
8.63773688670254e-8
5.120315613158491e-8
4.523967754036912e-8
4.857729640601871e-8
5.825878127983754e-8
7.651735107537615e-8
1.0887365683693254e-7
1.5961903556815816e-7
2.1143903594722137e-7
2.3163113491567938e-7
1.509293926367177e-7
8.37993080125543e-8
7.181054290393798e-8
6.326697205631516e-8
4.989586710364174e-8
4.7357115215355955e-8
3.177982241181256e-8
1.0815259079042826e-8
4.1923547584468055e-9
1.6626773144959432e-9
1.9435714968353e-10
3.215078236114952e-10
6.296445244250386e-9
2.029811685123307e-8
1.5890412689842946e-8
1.5167113658334235e-8
1.5897584876753746e-8
1.7758628682673312e-8
2.0927740356577558e-8
7.952984988491057e-8
1.3731642910652758e-7
7.720892884919895e-8
6.854987970357287e-8
7.418809044333553e-8
9.110709940524301e-8
1.2460739781926634e-7
1.7603375837666223e-7
1.931810106871344e-7
1.6472523221305362e-7
1.4608707554310343e-7
1.4477308400033467e-7
1.4651555877374326e-7
1.6815056895993572e-7
6.435065476976731e-8
2.2737816164031877e-8
1.288992603720556e-8
9.246729060084378e-9
7.23200076200655e-9
5.2577620046454075e-9
1.3559558550538757e-9
1.6236629587450138e-11
4.788774356180383e-10
2.4935038429389974e-10
2.1149507824575935e-9
1.8723155608721887e-8
1.0921718503060573e-8
8.240797520036405e-9
7.947874441517883e-9
8.601260852815948e-9
1.0059733606156948e-8
4.661691238101167e-8
1.1377315640972435e-7
7.478142078827163e-8
6.296203150597857e-8
6.413306644133221e-8
7.17968488013485e-8
8.593188538277106e-8
1.0915455216978277e-7
1.458299195653251e-7
1.9920021299738049e-7
2.62090821306271e-7
1.3144514833321813e-7
9.574095508343904e-8
9.337136591340676e-8
8.109350363472068e-8
7.189562860880736e-8
6.535710884175453e-8
2.7384948379978666e-8
1.0464543672166198e-8
4.865323590020633e-9
2.4637070368678715e-9
1.412754126294232e-9
3.811754469229469e-9
3.071277280715777e-8
2.756007033406314e-8
2.3195059768185353e-8
2.2869824739734664e-8
2.4527309410953715e-8
2.7995171454830876e-8
3.377722594923746e-8
4.3105980413682576e-8
1.5238439346374095e-7
1.7800603515800254e-7
1.0163097160797134e-7
9.412812851932055e-8
1.079226956375938e-7
1.4474049924197838e-7
2.139446920831765e-7
2.4683858557525264e-7
2.0531277069045623e-7
1.837083548362745e-7
1.9063375105825944e-7
1.7580168261522257e-7
2.1383474881785102e-7
1.1674078270793833e-7
3.803682465461239e-8
1.8737784344128972e-8
1.2773205958142504e-8
9.856341184633188e-9
8.198686910059493e-9
3.570578092451504e-9
8.582943698739262e-10
4.3045720637679066e-11
5.977265228315872e-11
1.7205441469338131e-9
1.0099029831823668e-8
2.3912729758231158e-8
1.30710649864884e-8
1.1268767131434946e-8
1.1551704164859084e-8
1.3091555786554624e-8
1.6040368394382257e-8
6.731846448894234e-8
1.47373077444098e-7
8.86304350687623e-8
7.520763721143357e-8
7.753324668052563e-8
8.86668129354595e-8
1.09921575353247e-7
1.466699185560172e-7
2.0621782039964466e-7
2.8603483057084173e-7
3.5118624514655787e-7
1.8409792679083436e-7
1.1509438914634086e-7
1.0843605374450818e-7
1.0284895750497384e-7
8.696512448178849e-8
8.307545692734528e-8
4.1948400546505884e-8
1.5355782982658025e-8
6.655199481212762e-9
2.903682385167743e-9
5.20064349564529e-10
3.0234041952311096e-10
1.4767504638075729e-8
2.620296865558241e-8
2.3808968962061578e-8
2.4036732485006393e-8
2.5838845800372133e-8
2.9233855058238302e-8
3.467253383568893e-8
1.3291694272733772e-7
2.1557277707996492e-7
1.2388811569862465e-7
1.1341923587510921e-7
1.2705444783372458e-7
1.6326892057945572e-7
2.3513118668025886e-7
3.2496337731209335e-7
3.1037071630880004e-7
2.6103816489888335e-7
2.470950808401157e-7
2.7239749140329614e-7
2.359344483190872e-7
2.771639499667638e-7
1.3694516752924454e-7
3.692798413259637e-8
1.673195891932879e-8
1.0954510754355084e-8
8.157670103150691e-9
6.324632331763987e-9
2.20347271435154e-9
7.1678668832484545e-12
5.654027184985155e-10
5.694111303043941e-11
2.9821742213307723e-9
2.054233579542604e-8
2.2147004812371563e-8
1.4410997526876355e-8
1.3265325632698984e-8
1.409462429501498e-8
1.6381225458402788e-8
7.195058389553975e-8
1.7939938634290448e-7
1.2557418419780857e-7
1.0253890998747776e-7
1.0126739711923103e-7
1.0954292042137444e-7
1.2588948471250212e-7
1.5251062576647214e-7
1.9375809902662878e-7
2.545984340905442e-7
3.3527232210492876e-7
1.7676905438535438e-7
1.4104186000115675e-7
1.4741952563959434e-7
1.4352467001708633e-7
1.3643544464647263e-7
9.80020996033027e-8
3.8065416522826194e-8
1.667496836391037e-8
8.549603978417753e-9
4.61356275242471e-9
2.5885531305143974e-9
6.952091326212419e-9
4.0997323636432234e-8
3.5415184380439715e-8
3.4717137019674835e-8
3.642333601649444e-8
4.0177245758558746e-8
4.6414999566155325e-8
5.614009941292912e-8
7.128670595795325e-8
2.614639415630449e-7
2.8627852712153535e-7
1.7081502540705004e-7
1.6434887460244782e-7
1.9699653684427237e-7
2.7935837362235053e-7
4.166915757866979e-7
4.148512227391033e-7
3.3855953507372743e-7
3.237375392021477e-7
3.76990571972221e-7
3.017350620178946e-7
3.258668898186952e-7
2.458700150107583e-7
6.490513916139723e-8
2.446586471409353e-8
1.4516288305932677e-8
1.0705311692925709e-8
8.548873880837702e-9
5.513781113485149e-9
1.332037417999249e-9
2.3861496338439917e-10
5.477277768191082e-10
3.009381164862107e-9
1.2911867799653523e-8
5.810914041877831e-8
2.52706286572092e-8
2.0063074454665805e-8
1.9995489574051158e-8
2.2483152936506635e-8
2.762571633921949e-8
1.0650300272637355e-7
2.4324515737106684e-7
1.5229120259497353e-7
1.2475064091676975e-7
1.24211583818102e-7
1.366358623137822e-7
1.6186135762843833e-7
2.0525529605693984e-7
2.760025093467349e-7
3.8184274340399785e-7
4.995368513482458e-7
2.5124912064532773e-7
1.7083664016923652e-7
1.6677649629988782e-7
1.76663391820536e-7
1.717041056793748e-7
1.3967083548782665e-7
5.710931014530876e-8
2.467442947063615e-8
1.22547519560095e-8
5.931064848217652e-9
1.1826667061313706e-9
2.525705407943805e-9
1.6845222774287972e-8
2.941289092650915e-8
3.469853183207628e-8
3.8789937107942896e-8
4.359079363734591e-8
5.026631510838107e-8
5.991652354975543e-8
2.3016383633881893e-7
3.5632587373257934e-7
2.1322558275798657e-7
2.0310838591338328e-7
2.3788117577496422e-7
3.241847496703393e-7
4.903956235389503e-7
5.944813085018978e-7
4.909028252240936e-7
4.2646990139343033e-7
4.4714664661191993e-7
5.964976077135378e-7
4.1726292288478963e-7
3.56097734602869e-7
2.407274899770123e-7
6.084226275962864e-8
1.6612204658028933e-8
8.454678059471552e-9
6.141987647721655e-9
4.2201788983988065e-9
2.3763784923160306e-9
2.4693227734167293e-11
1.927219815012495e-10
8.368944169161605e-10
4.264455905092172e-9
1.8055728701936907e-8
6.060353942261768e-8
2.6960036135950568e-8
2.2338284778209134e-8
2.2894053743659852e-8
2.638254054864759e-8
1.0219346619258771e-7
2.6569893591205184e-7
2.1336546055993823e-7
1.6824214906389526e-7
1.601191875840832e-7
1.6683072241243264e-7
1.841058017968784e-7
2.1378165962343786e-7
2.617539599633989e-7
3.40355131464787e-7
4.769483642438219e-7
2.805276793441184e-7
2.249634961111771e-7
2.3208558877770197e-7
2.7345948004007666e-7
2.7521485966916004e-7
1.235144949528045e-7
5.4797543073891953e-8
2.995934684088157e-8
1.8121645550712448e-8
1.1177345629660848e-8
6.653039606678532e-9
1.3444583076260575e-8
2.68738060547507e-8
3.947368998475126e-8
5.0462585559112125e-8
5.979150567653394e-8
6.981772123065883e-8
8.265643613990686e-8
1.004444603877456e-7
1.2616181968501303e-7
4.811343280688831e-7
4.836484675959216e-7
3.1128563964724777e-7
3.176096584959274e-7
4.0821635634996977e-7
6.261410966850775e-7
8.325628238451406e-7
6.658643720949927e-7
5.65244254084667e-7
6.150778803428471e-7
9.288068487883344e-7
5.900236251741778e-7
4.427845650351891e-7
3.081874412149602e-7
1.2169340723034918e-7
2.579517571943153e-8
9.739283147648146e-9
6.45677844186961e-9
4.969840191985961e-9
3.4892497636763938e-9
1.986146033993091e-9
1.0494467998725664e-9
1.7787674147204595e-9
4.5328301771609895e-9
1.3231472383980105e-8
6.076960904408255e-8
5.9351787897281075e-8
3.664729307023258e-8
3.388329008130571e-8
3.7263901483655456e-8
4.579954578614946e-8
1.452047484096541e-7
3.6399898440489064e-7
2.647192052471415e-7
2.0697393618547802e-7
1.9682924805350823e-7
2.066814141171431e-7
2.3314796226533996e-7
2.825137716138326e-7
3.727914340134097e-7
5.522204119309428e-7
6.579193152177118e-7
6.389362467837961e-7
3.775417299162012e-7
2.8218590271384286e-7
3.003444854314815e-7
3.6271079101429925e-7
1.8316577118885823e-7
7.778556365868969e-8
4.3434731655012783e-8
2.8097519178706584e-8
1.7853204370902e-8
7.433412209880226e-9
9.27386527027852e-9
2.6395374988508693e-9
2.1839995152079125e-8
4.309484758684267e-8
6.179499638880251e-8
7.822323869091277e-8
9.5363877252149e-8
1.161375216152313e-7
4.21486724745282e-7
6.005973912029962e-7
3.9573938913120453e-7
4.0660293732787953e-7
5.194352811165528e-7
7.893380620517374e-7
1.1134699341402841e-6
9.130746162809333e-7
7.378218785041333e-7
7.588550008146917e-7
1.1069112526932534e-6
3.264201503502941e-6
1.533193989744039e-6
7.178082989020863e-7
2.10972790368002e-7
5.414801844461906e-8
1.949104250490172e-8
3.896793079842768e-9
9.951113370465273e-10
4.896069082268503e-10
2.943394944682128e-11
3.887109614184428e-11
1.861617827858373e-9
1.9837984315907365e-9
2.9592609174384528e-9
7.603184817521558e-9
2.643270455426704e-8
1.1070355986319788e-7
4.0850955773121886e-8
3.372033783221372e-8
3.600941792355222e-8
9.081662708755587e-8
2.73594272490343e-7
3.4808838477511377e-7
2.7321509738361456e-7
2.46131665924532e-7
2.462633567249428e-7
2.6642424621321574e-7
3.169999488974897e-7
4.5380642125816887e-7
5.705551288029844e-7
5.620261719511592e-8
7.93619012845891e-8
1.7694723267970733e-7
4.386167028843589e-7
5.561080789913616e-7
3.080738949476322e-7
1.8670690232442656e-7
1.1860367184424431e-7
7.595106042506185e-8
6.045529861044335e-8
6.45189498363694e-8
7.904978418022335e-9
6.405951125683237e-11
6.107166098491619e-9
2.093423359151172e-8
4.5827895728598625e-8
7.916595698397706e-8
1.1617141958250916e-7
1.554606492043847e-7
1.999778787095612e-7
2.543749405025441e-7
9.978424750233724e-7
8.114971959664459e-7
6.337808931946687e-7
7.491225470840485e-7
1.1469545009096603e-6
1.6778687941158887e-6
1.2481568872843726e-6
1.0069731957312123e-6
1.1536752649073693e-6
2.3576241699392003e-6
0.000026617475265904624
9.430437762719774e-6
3.2298275203930994e-6
7.19728605689301e-7
1.1071340701560706e-7
1.7321343678154258e-8
2.7971842305455484e-9
4.0891618629061003e-10
6.823801971171747e-10
4.122422028648314e-10
3.327087372447861e-11
2.226253963479388e-10
1.4256007415085701e-9
2.314588097663786e-9
1.4955393419491884e-9
2.862207752177837e-9
1.1758630247786241e-8
9.074156076670561e-8
7.242485469316764e-8
4.666168702028785e-8
4.3188441628129724e-8
6.370739792955477e-8
2.183160358544173e-7
3.7789622311105446e-7
3.260854033735187e-7
2.920955744360514e-7
2.9502223219668894e-7
3.4172020606030697e-7
4.927670717381206e-7
3.026750039490295e-7
1.343497455067779e-8
2.386212624637454e-7
2.735388824201649e-7
3.5206485044868194e-7
3.75463625724081e-7
2.8300015504617977e-7
3.276943021691881e-7
6.394662422537123e-8
3.700040980588885e-8
1.3410931405821753e-7
2.7264939295345566e-8
4.546901514049254e-8
7.457668982683434e-7
5.5798639802923696e-8
3.149178427177789e-9
2.7414216295317034e-10
1.8506639096837774e-10
7.869150964154483e-11
7.089216030906568e-12
3.000924670108798e-11
3.592437254716219e-11
6.365896627927046e-12
1.2258257127960555e-12
8.91695137276225e-13
2.2449042082817677e-12
3.4857319377578484e-12
4.91692594169894e-12
6.7447616791597085e-12
9.167389938895074e-12
1.242700933214572e-11
1.6856488834026675e-11
2.2938242575812587e-11
3.139510565364096e-11
5.984304005025149e-11
1.9659790549580665e-10
3.2970114672449114e-10
1.1891557963742156e-10
2.930249132531697e-11
1.6921134382376462e-11
5.1908608577361045e-11
8.716533887275692e-11
1.2988419812543507e-10
1.8733508562391684e-10
2.693707402083063e-10
3.913903961165037e-10
5.792830326724778e-10
8.78628198540779e-10
1.37197714720778e-9
2.2071649936218407e-9
3.611937200253029e-9
5.719512998747606e-9
7.917596122119535e-9
8.541639462098323e-9
8.42145688582157e-9
7.057656885900655e-9
5.639221388039787e-9
4.558770377704824e-9
3.821285114353707e-9
3.341416291807553e-9
3.037868756960221e-9
2.8502136541737765e-9
2.7354204269552914e-9
2.661124713006119e-9
2.057801323126137e-9
4.843753100012375e-9
1.5788154517324448e-8
9.072676278889241e-10
3.7626777615020803e-10
9.608703701914427e-13
8.780500722865707e-14
5.072489256166117e-14
1.465492274619424e-13
3.887078505917306e-14
0.
0.
0.
0.
0.
0.
0.
0.
0.
0.
6.466437241106102e-13
4.853409821469003e-13
5.481713294284372e-13
6.69148982711134e-13
8.363753045184672e-13
1.055510026284287e-12
1.3390635421106778e-12
1.7049510392912743e-12
2.1769703348681213e-12
2.785977221703469e-12
3.5713950410189466e-12
1.0655136438347008e-11
1.4150439257976229e-11
4.581449238193794e-12
5.98196490571391e-13
1.6734130447774465e-12
3.714460010362274e-12
6.137814342965401e-12
9.33951329993069e-12
1.3718770351187368e-11
1.9674475637349874e-11
2.748643654799004e-11
3.713232948043989e-11
4.8224210151763845e-11
6.025833818016024e-11
7.301554341760995e-11
8.67295292510263e-11
1.0197520905368821e-10
1.195094021950618e-10
1.4020205961879337e-10
1.6505522461739815e-10
9.849928616905514e-11
2.34051414388933e-9
6.002163761738178e-9
6.728339543108885e-9
6.850854467695501e-9
7.365615579961338e-9
8.168437229590224e-9
9.159273269589417e-9
1.0279176861213896e-8
1.1492019197325532e-8
1.2771257455583046e-8
1.1284622800420847e-8
1.1176881742955819e-8
1.1132221444313096e-8
5.895587863034261e-9
1.8528620559043445e-9
7.189885653621117e-10
4.1017161623306273e-10
4.764185696463048e-10
1.1008819599795549e-9
3.7452700604181875e-9
1.1634589352886371e-8
6.393732303910363e-9
5.161829653499907e-9
5.133564025314115e-9
5.821417779959892e-9
7.347050940187884e-9
1.0280624426579003e-8
1.6086370032428367e-8
2.8018813218284484e-8
8.975687312830293e-9
4.574360494475569e-9
5.066873609781325e-9
8.031631989205644e-9
1.4263586673273042e-8
2.8324717711409234e-8
5.370498415933088e-8
6.693042292606405e-8
7.558169380655751e-8
8.18699182241127e-8
1.9441620318339067e-8
1.7464443961769353e-7
9.759688641290692e-8
3.79009845154207e-8
9.582393635066004e-8
4.824749944045306e-8
3.805970058202554e-8
3.786092028960018e-8
2.5240025348667452e-8
2.2790167053027397e-8
1.3197028910107053e-8
2.920668112819836e-9
3.729006032399848e-11
2.3002003716523733e-9
7.198137503260293e-9
2.6015218579440017e-8
5.3463629140625215e-9
1.7273907120818747e-9
3.3922036618791088e-9
4.240479063493871e-9
5.021706664138625e-9
1.8229893670061074e-8
6.520904328732355e-8
5.750469694359097e-8
4.841607171239023e-8
4.8418627156891805e-8
5.249959813186969e-8
5.977399799067396e-8
7.071472351017599e-8
8.648692418144142e-8
1.0850689230303195e-7
1.3668576565506678e-7
6.571539143163996e-8
3.354992755633065e-8
2.1663958227619873e-8
1.665585161135441e-8
1.3567961238406464e-8
1.0378365993681802e-8
4.062767461546564e-9
1.7217773434678622e-9
1.24358917683398e-9
1.7245100074761672e-9
3.6541007425885894e-9
9.733878281928673e-9
3.8654971877632554e-8
2.5507211523634222e-8
1.7899369004332926e-8
1.699340354849557e-8
1.9040729219834876e-8
2.430350554033149e-8
3.5507288961985516e-8
6.095290887653532e-8
8.175606776471118e-8
9.158898266522416e-8
5.448933478159564e-8
5.268774858895483e-8
6.335682429807727e-8
8.981711308734481e-8
1.442753466233107e-7
2.1068187957866164e-7
2.316238498532573e-7
2.1400777115758803e-7
3.441324537541187e-8
1.9035990395063965e-7
1.889486271884647e-7
9.60957043001536e-8
8.01295304362204e-8
8.524210630107162e-8
7.01403275203766e-8
6.556954825429357e-8
3.893390286373974e-8
1.2550078531482416e-8
4.209372777898433e-9
1.390190523807655e-10
4.345846773002922e-9
1.3428225008942461e-8
2.2960568229573045e-8
4.5630869826403605e-9
1.0096466184888907e-8
1.2364693174482519e-8
1.4269149509698095e-8
1.655761030437909e-8
1.9614153930279294e-8
8.736688090858308e-8
1.9665848492863575e-7
1.1556523371287107e-7
1.0326053102991636e-7
1.1208069134372598e-7
1.370486837037514e-7
1.855316821971001e-7
2.6761822778497183e-7
3.3160332679975043e-7
2.972969458923035e-7
2.552508065829227e-7
2.9962184010629065e-7
1.4997384851821486e-7
4.985445144035188e-8
2.441341974176446e-8
1.64569311753966e-8
1.2651698741506118e-8
1.060843240192709e-8
6.456343485331791e-9
2.392410815397462e-9
1.416977730937623e-9
1.838262316152955e-9
4.116209751128396e-9
1.1594240080308861e-8
5.2120717650683517e-8
3.3625810355538604e-8
2.323671580060814e-8
2.199943897995279e-8
2.4400548582884362e-8
3.03690478866359e-8
8.875353988228004e-8
1.718064077891914e-7
9.852343438056691e-8
8.429459122191599e-8
8.7815469215132e-8
1.024178238694687e-7
1.3123602807300508e-7
1.8304657716097788e-7
2.671300252610657e-7
3.66566904656018e-7
3.8849827127955755e-7
8.391372926163011e-8
2.8929930872660864e-7
1.7199291937517542e-7
1.2621834137679757e-7
1.3273182516397084e-7
1.5231808203912065e-7
1.5779275649505177e-7
8.009250820574579e-8
3.018057771719465e-8
1.3080885457716269e-8
4.280154459811402e-9
4.588971657347649e-9
2.586238493517238e-8
5.899616246668594e-8
8.839220520040733e-9
9.887288242643581e-9
1.8458228035885953e-8
2.374150480325083e-8
2.857134501371691e-8
3.413421222791933e-8
1.392486938191469e-7
3.2948797542199884e-7
2.0007360834056395e-7
1.863644446776653e-7
2.109103743408588e-7
2.722025441491728e-7
3.943027058764659e-7
5.727364884864644e-7
5.800371646420879e-7
4.759594383596957e-7
4.35037821579501e-7
4.264957174307758e-7
2.702822513182925e-7
7.07993913297001e-8
2.5304078665143625e-8
1.4401733521197036e-8
1.0728314220957742e-8
8.37838181412563e-9
7.216949384535756e-9
3.5750980437504768e-9
2.4988598009383224e-9
3.4509494073818154e-9
6.829734696760326e-9
1.631322114591019e-8
5.845895648623329e-8
7.903216365148619e-8
4.546611870174832e-8
4.109039133590056e-8
4.551487321391508e-8
5.791861400398469e-8
8.322795913031198e-8
1.651745069061091e-7
3.00622296513229e-7
1.6527795389493414e-7
1.3722124604496535e-7
1.4000793737516122e-7
1.6164539755916345e-7
2.0784879483304549e-7
2.956056690785734e-7
4.475761399697035e-7
6.004740515140847e-7
2.1836854250461037e-7
3.901298929199171e-7
2.928474180587714e-7
2.0646434677427533e-7
1.950086352577669e-7
2.4279395303377397e-7
2.8251525368249225e-7
1.2208650153774134e-7
5.1566284694347335e-8
2.7242022175163555e-8
1.4271180271277517e-8
2.6776453693663565e-9
2.0937261935413088e-8
5.169011700292723e-8
1.3025267796087287e-8
1.1700899783096135e-8
2.8400647384719566e-8
3.949136173000329e-8
4.8872670396531596e-8
5.900747172706219e-8
7.155571128519581e-8
2.9255952315432706e-7
4.678655090163968e-7
2.9629415831424177e-7
2.960998226538449e-7
3.665487237743048e-7
5.375900672809104e-7
8.215600446894156e-7
7.863372113186174e-7
6.226368653695328e-7
5.97315146562669e-7
7.635633550838393e-7
5.298047970240169e-7
3.3096751127365255e-7
1.6778110115120005e-7
4.2846090673252446e-8
1.2044109416896542e-8
6.393849461767955e-9
5.038364472176153e-9
3.434161243508293e-9
3.383008236542964e-9
2.868045609319741e-9
2.8792556223140917e-9
4.533450128651735e-9
9.40061907143322e-9
2.4505270796692972e-8
1.2176455357407568e-7
6.512421367210578e-8
4.6023002797712305e-8
4.579399945902304e-8
5.4156161596324536e-8
1.3729956763617877e-7
3.274466791644431e-7
2.345527394464557e-7
1.8274188258421454e-7
1.7362648423806722e-7
1.8302964812574052e-7
2.0871622787253478e-7
2.5794506781548256e-7
3.4994430741788606e-7
5.180525170584448e-7
4.256500459011824e-7
2.272053609518206e-7
5.974724544867243e-8
9.954707728413793e-9
7.697246486802099e-8
2.449757052948196e-7
4.5878205153544014e-7
2.551965282407598e-7
1.4008732094282808e-7
8.575440980242528e-8
4.77811784797954e-8
2.6219666636085545e-8
1.3125310661776963e-8
3.079374975194374e-8
2.5919859260495587e-8
1.9634102617694007e-8
7.3659877009219215e-9
1.5171410065273043e-8
4.505111812602678e-8
7.494140032630292e-8
1.0374428578711908e-7
3.514757235700507e-7
6.537902478600155e-7
4.705371771418353e-7
5.162363486970142e-7
7.065377159383296e-7
1.1472236399756076e-6
1.3480175372946466e-6
1.0008128593673224e-6
9.001398737730405e-7
1.1527464816346582e-6
2.8066810014845437e-6
1.1350142266062141e-6
2.703162457334104e-7
5.6116673032842634e-8
1.485264284578532e-8
4.098394498251065e-9
1.4660632487822577e-10
3.465431357703963e-10
5.140225914035752e-10
6.6084967950132804e-12
9.557135194912396e-10
6.931164363076459e-9
4.10373253498147e-9
5.186678835079173e-9
1.2477595294676276e-8
3.836560298734988e-8
2.2886440481874063e-7
8.837433526264773e-8
6.788783386176335e-8
6.998456165259198e-8
7.451224347503133e-8
1.4732821689671053e-7
3.8880001760306167e-7
3.525796473324598e-7
2.6239826424480186e-7
2.40168091877696e-7
2.5208245705547016e-7
3.011540173941498e-7
4.3275427703433084e-7
7.060815888478324e-7
1.7109635438919957e-7
2.175936266270158e-7
1.7858218885878444e-7
1.8544874723251263e-7
2.688060058988361e-7
5.201516521074898e-7
5.109606532415037e-7
4.1293985878746594e-7
3.170186639941594e-7
2.3096168877138444e-7
2.331523972441324e-7
1.0370847731051842e-7
8.841047408526573e-8
2.530428006551929e-7
9.985554541940853e-8
5.8022259799890945e-9
1.8544968075593184e-7
1.6244672384579453e-7
1.6822264313314918e-8
3.024984724523234e-10
4.489300552080538e-10
2.696592119762862e-10
1.1101364303710708e-11
2.8839898989589564e-11
8.343853729893241e-12
9.867313203943686e-12
2.0667316915478045e-12
3.539224414997968e-13
1.9464942134625056e-12
3.357045766729745e-12
4.9064219297002655e-12
6.824552852729375e-12
9.32921234252628e-12
2.9893069686561195e-11
7.428015954336433e-11
1.1699599782814763e-10
4.130169093178546e-11
7.170040507912413e-12
7.768894542017093e-12
1.7633388594091435e-11
2.6765144079226454e-11
3.7224101968457456e-11
5.054191943529964e-11
6.83660074784745e-11
9.287830025218858e-11
1.2725852513694022e-10
1.763718080036594e-10
2.4792089334562876e-10
3.5449104674303497e-10
5.173237710777926e-10
7.734883598908324e-10
1.1896336280297542e-9
1.9694740800694726e-9
1.980691006895413e-9
1.750434449471235e-9
1.5747736072890246e-9
1.48650023206403e-9
1.4709257395941956e-9
1.5106183958517306e-9
1.5930895869679717e-9
1.7095343052859283e-9
1.852462608638718e-9
2.0138281061006465e-9
2.1838161888823253e-9
2.6215049426742557e-9
2.458006511025004e-10
1.829681197002858e-8
1.572518879026889e-11
1.0913565108663232e-9
3.791927416007715e-11
1.1983798783677986e-13
7.854186455815343e-14
4.703377311192987e-14
7.087631887805559e-14
3.3438133926567313e-14
0.
0.
0.
0.
0.
0.
0.
0.
1.76210740585212e-13
1.2551414011978945e-13
1.4049976948042676e-13
1.70713878300401e-13
2.1255084612776078e-13
2.6728765586540254e-13
3.3801520962258617e-13
4.2922101079715853e-13
5.469185572972794e-13
6.989944343154282e-13
8.956874345153939e-13
3.643782314280557e-12
2.7298613315796585e-12
1.06626760147008e-12
2.4235700391595665e-13
1.8073530963195614e-13
5.216931529308909e-13
8.8800163694251e-13
1.3414540082719297e-12
1.941462170296858e-12
2.75422223217876e-12
3.849077860839846e-12
5.279869618506893e-12
7.0525170011103815e-12
9.104555896394242e-12
1.1339314394760129e-11
1.3706937546073758e-11
1.6257184431195938e-11
1.9128879524627883e-11
2.251665686811638e-11
2.6653594017886346e-11
1.8784188593621743e-10
6.16759413300019e-10
2.0119727034164702e-9
2.7173943423402976e-9
2.918478797425559e-9
3.21266816145527e-9
3.6317001784062e-9
4.1475929906592146e-9
4.736700292177805e-9
5.381156996333042e-9
6.0665608115352095e-9
5.6454446855698646e-9
6.157148205228772e-9
5.246989304656265e-9
1.8331229644078661e-9
5.659295104284724e-10
2.2413620837967952e-10
1.5405859128718344e-10
2.830041033068789e-10
9.030633093679026e-10
4.154138160236845e-9
3.916337019148781e-9
2.7232754537669407e-9
2.522177922749604e-9
2.719883002421548e-9
3.2748364040437737e-9
4.332920364739942e-9
6.272644358719093e-9
9.953005248133282e-9
1.7036856533277447e-8
2.6267442305877962e-8
7.327322995339925e-9
1.0958208589622481e-8
1.0855237229814036e-8
1.4992026583522947e-8
2.4951485727507627e-8
4.828541222612883e-8
7.916518868883521e-8
8.808436579325542e-8
1.0082562727139142e-7
8.499496794545299e-8
5.825539606768865e-8
5.428061893861329e-9
9.482682266179987e-8
1.0241059670975182e-7
5.106872380486029e-8
4.308680545716942e-8
3.5563956092973525e-8
2.4816100659134835e-8
2.308002987733748e-8
1.3092635412646971e-8
3.2263682131332613e-9
3.403718406680948e-10
1.534219179188501e-9
4.558684238372658e-9
1.1265467817091727e-8
3.873444954505232e-9
3.1586270876909633e-9
4.537673841107081e-9
5.29376606168172e-9
6.090569578067157e-9
2.3382693493443755e-8
7.310249008955443e-8
5.4877075535149463e-8
4.62197841770215e-8
4.654878830669801e-8
5.110581499571747e-8
5.937430337508674e-8
7.229751063085455e-8
9.1639576231687e-8
1.1846755918038164e-7
1.465895644696186e-7
1.573405074042303e-7
9.090420168845674e-8
3.816709740428096e-8
1.9751325729203058e-8
1.365143403179508e-8
1.075014682889161e-8
9.02142766479738e-9
4.840625362701433e-9
1.5801163067538745e-9
6.657712987685178e-10
5.543107789532521e-10
1.3261294373040402e-9
4.507097534351589e-9
2.1683015503337587e-8
1.6074058136236747e-8
1.1066263162686132e-8
1.0307700870816028e-8
1.1118382962344472e-8
1.3285975934531635e-8
1.7424270985723122e-8
5.6474364272033806e-8
9.719577093566287e-8
5.579565438830184e-8
5.0485612908144755e-8
5.5811851836208646e-8
7.000548978355103e-8
9.806625894109029e-8
1.4866131689493977e-7
2.1238480805339142e-7
2.439445281228739e-7
2.2386162553255758e-7
2.1577653303104748e-7
1.0772155734200612e-7
7.96821502114092e-8
7.816035725123559e-8
6.304557597317798e-8
5.54331021830574e-8
4.728405566368931e-8
1.7256458518415252e-8
6.144014677931657e-9
2.183835122503932e-9
2.2742122784542808e-10
2.6433189910867286e-9
3.0084772389693136e-9
1.3189481252394466e-8
1.4105815556640296e-8
1.4443005271330313e-8
1.541291307867154e-8
1.7183116185843568e-8
1.997484448365611e-8
2.4213100124423682e-8
1.0171006444950397e-7
1.6937474178195152e-7
9.548422784673915e-8
8.59296583691303e-8
9.463241925745614e-8
1.1909305221534448e-7
1.6775671145730985e-7
2.3529047672901597e-7
2.3744818117860748e-7
1.9939535112748796e-7
1.8333657202119436e-7
2.065918011909631e-7
1.7806208576802734e-7
6.265130987526844e-8
2.61582092364097e-8
1.6166669270850814e-8
1.2094725420855657e-8
9.87585876129917e-9
7.254740974136783e-9
2.4249333202271067e-9
8.74856501491847e-10
5.78113164631873e-10
1.3755987915588097e-9
4.882564746951483e-9
2.3249756585477542e-8
2.3243938223798797e-8
1.4921582251026524e-8
1.3582909596906916e-8
1.4449999816629653e-8
1.7030959347655232e-8
2.192453174929238e-8
7.64903235213137e-8
1.4579761694455945e-7
8.30744348864443e-8
7.198588188561043e-8
7.608785338002172e-8
9.030455580227001e-8
1.1816909677881565e-7
1.6837984414623462e-7
2.4670093560951147e-7
3.2467121424311817e-7
3.3460035787816015e-7
2.2849165065253876e-7
1.224564447343477e-7
1.0366399573687438e-7
1.0698978669072633e-7
9.203983979311452e-8
8.676829327563322e-8
5.5889798807645394e-8
1.9865585465345807e-8
8.01307268269244e-9
3.1697902687558424e-9
1.2036217791682783e-10
3.541866278847908e-9
2.2740592807695956e-9
1.716866445781173e-8
1.9374634886317616e-8
2.0639395552636175e-8
2.2479674819575887e-8
2.536909634307372e-8
2.9738750805708144e-8
1.1860838892782384e-7
2.1772609892397055e-7
1.2615342133001002e-7
1.1503594438895997e-7
1.2794531416056687e-7
1.6225105377252504e-7
2.3016259709395315e-7
3.285064714169206e-7
3.389076848707046e-7
2.8357383701544907e-7
2.5891020014274074e-7
2.75656429658445e-7
2.5307194274910194e-7
2.7991067078960053e-7
1.0201391867111464e-7
2.9519278322201384e-8
1.452913609953416e-8
9.918722635534725e-9
7.440086481238255e-9
5.7179918111752045e-9
1.8121567623614235e-9
8.956281729406102e-11
1.6228140037845626e-10
8.084953297575002e-10
4.820316116533136e-9
2.8082666653500438e-8
2.4043733899454312e-8
1.5942980880253586e-8
1.4800213605095193e-8
1.590560258962097e-8
1.8795845641191327e-8
7.795836634291178e-8
1.870895443320058e-7
1.2579328712649426e-7
1.0261710066044712e-7
1.0148182046251206e-7
1.1029292906737524e-7
1.2801683728246777e-7
1.5761501886513373e-7
2.0462855974528207e-7
2.75136196665051e-7
3.6562541631681814e-7
1.8804129234550602e-7
1.4295468004142007e-7
1.496474698579513e-7
1.5735139813221584e-7
1.5465822268275225e-7
1.138741961248188e-7
4.47260590452519e-8
1.9610473999869584e-8
9.93362445410639e-9
5.033119831374628e-9
1.6374950451951564e-9
1.6607178517593017e-9
2.713614434086399e-8
3.03631016965267e-8
3.246696435776816e-8
3.512945434491758e-8
3.9125129342916596e-8
4.517726893316892e-8
5.425889436907735e-8
6.803586910255302e-8
2.6341306846345547e-7
2.9876889700444284e-7
1.798382338901711e-7
1.742730329747877e-7
2.1044870516949335e-7
3.0091882468939455e-7
4.5022264127299794e-7
4.418544209427957e-7
3.5871650870075164e-7
3.448512766529376e-7
4.137963867760772e-7
3.2318461249930704e-7
3.3210320083971075e-7
2.3684126587798812e-7
6.001697361630563e-8
2.1486218109595636e-8
1.2507170877921653e-8
9.265205712923483e-9
7.184099433651923e-9
4.999295007246666e-9
1.3461856517392957e-9
4.5065795651789846e-10
9.93234976472713e-10
3.676454461804844e-9
1.3542542580243204e-8
6.67769913317795e-8
2.801364185981974e-8
2.163705662739057e-8
2.144119349524278e-8
2.4208751256268854e-8
3.007960110496213e-8
1.0978187335913458e-7
2.4866845573588864e-7
1.5660450559044723e-7
1.2717684219680044e-7
1.2573633266274454e-7
1.3751431089531275e-7
1.622003641300675e-7
2.0525535431769226e-7
2.7651674360042934e-7
3.855617670052866e-7
4.975771391856207e-7
2.6254811395700717e-7
1.7920757813429777e-7
1.7372710156635336e-7
1.948568754677341e-7
2.1015073788789221e-7
1.589736753767897e-7
6.342745970212267e-8
2.872274263229613e-8
1.4809637462740897e-8
7.313669797181965e-9
1.047946048653345e-9
6.940138748156504e-9
4.240379009526264e-9
2.344964998338054e-8
3.297329669117851e-8
3.915864377959197e-8
4.507756607269671e-8
5.2455323461483166e-8
6.259269893008764e-8
2.445390572904675e-7
3.7497370825795486e-7
2.280082494256132e-7
2.2038608310803512e-7
2.6258749529672315e-7
3.662244903133659e-7
5.606507337142512e-7
6.345287270716761e-7
5.101244735080407e-7
4.5493786305682797e-7
5.035322308062717e-7
7.517063092638232e-7
4.908893706960355e-7
3.5200989328646757e-7
1.946173167209727e-7
6.388777580515377e-8
1.4416225552331898e-8
6.225769354100003e-9
4.4296642884328985e-9
2.8229583973827987e-9
1.4872669768625686e-9
5.679569231091099e-11
1.0462402772509144e-10
1.1606759871999683e-9
4.13076685589405e-9
1.4592959697520502e-8
8.026461462762549e-8
3.015818705376415e-8
2.325753558837192e-8
2.3331436308362608e-8
2.681161824675742e-8
9.966997199360622e-8
2.575679484418587e-7
2.210660159248887e-7
1.7206858165352225e-7
1.615755626781626e-7
1.6660420838253531e-7
1.8241096845796824e-7
2.1096442603892076e-7
2.593590408800989e-7
3.4464980571837975e-7
5.023717450882031e-7
3.19106647409435e-7
2.479204946779288e-7
2.547263395946005e-7
3.364293394425147e-7
3.269003433916027e-7
1.3539280540386638e-7
6.387597318560918e-8
3.7499507200889715e-8
2.4248510464429158e-8
1.5808580445729705e-8
8.539025903219138e-9
3.5132495235781624e-9
1.5414061793544432e-8
3.2638048439173977e-8
4.8378226682186106e-8
6.12790883421025e-8
7.380216937106256e-8
8.85734218933588e-8
1.0803610470206978e-7
1.3526943964264948e-7
5.377318559390179e-7
5.12393459505244e-7
3.4087078120057325e-7
3.5725899485374125e-7
4.7513106291121923e-7
7.514994015029661e-7
9.029360438723062e-7
6.899064815961321e-7
6.134462369126842e-7
7.296868684695517e-7
1.3438483708061192e-6
7.808164952960586e-7
4.956875404122503e-7
2.465574016679742e-7
1.088054270358699e-7
2.6279826804193957e-8
7.1659746605757205e-9
3.983151734263437e-9
3.1339486874098006e-9
1.713272565381082e-9
1.6037779846790351e-9
1.5475686196474903e-9
2.0600217291646883e-9
4.147919993876295e-9
1.0504862137983465e-8
3.7249552782534646e-8
8.417296871905324e-8
4.016781069953655e-8
3.4759021526837576e-8
3.74929536460368e-8
4.6016950413999005e-8
1.3544086379330446e-7
3.437173824723221e-7
2.769982577201852e-7
2.1249920000542862e-7
1.984336818115356e-7
2.055402934512949e-7
2.2974825385974749e-7
2.7838123411731085e-7
3.7596177766071765e-7
5.914285362369895e-7
3.4188245327170916e-7
3.708889700020886e-7
4.745778941330418e-7
3.5692478405179944e-7
3.89474907301621e-7
4.3137117541513154e-7
2.127504666568293e-7
9.875920339757441e-8
5.747057318272176e-8
4.093152652349188e-8
3.056980747079948e-8
1.513839800365174e-8
1.0846908585713843e-8
4.4071563242958526e-9
1.2006274164427839e-8
3.5674156129564697e-8
6.043758564725778e-8
8.288900536639048e-8
1.0502334750131578e-7
1.3018116467504305e-7
4.809564883945595e-7
6.347397114858883e-7
4.3960271234319036e-7
4.70435503769002e-7
6.327133793564028e-7
1.0116131340296203e-6
1.221839699937478e-6
9.165847288519386e-7
8.029478894822184e-7
9.615389364915438e-7
1.9379395106246128e-6
0.000015198577154946767
6.411396960227799e-6
2.360885616404311e-6
4.398660089863219e-7
6.61431526342301e-8
1.1723863039280335e-8
2.3133744379994142e-9
1.804190444733843e-10
3.4383751420298963e-10
3.2351476589983724e-10
1.1753943595102832e-11
2.0174536353009985e-10
2.818645916520303e-9
1.136736359223496e-9
1.4355262991081301e-9
4.3598974775191445e-9
2.3159120108942662e-8
1.0516501226160286e-7
3.5680531921455445e-8
3.0386130927704226e-8
4.5673557434396834e-8
1.608011493356123e-7
3.0142203634441115e-7
2.719004328589694e-7
2.397040527718709e-7
2.330069409449082e-7
2.494420348282387e-7
3.0366438968432437e-7
4.6018092527357433e-7
2.0299492352944833e-7
3.889258750640556e-8
4.2161605636569136e-8
2.718123366614729e-8
7.174944798070348e-8
2.241705338517139e-7
3.454987347792623e-7
3.2900870961423355e-7
2.5817135681515776e-7
2.653514693580907e-7
1.872215958252375e-7
2.5684765011122683e-8
2.632968322190706e-8
2.62149611570684e-8
1.5647284687842408e-8
3.61503872313313e-9
1.2880826050897539e-8
3.945297691912062e-8
7.993066072451085e-8
1.326679114668132e-7
1.9392353084781468e-7
2.647133165488452e-7
1.2817062544244467e-6
8.700905259741121e-7
7.616806996155838e-7
1.0100705114851018e-6
1.7267533707703898e-6
1.734842570059939e-6
1.2299007874206561e-6
