# Supplementary material for: Observability and Controllability of Nonlinear Networks: The Role of Symmetry
Source: Phys Rev X. Author manuscript; Available in PMC 2018 Nov 13. (PMC6234006; doi:10.1103/PhysRevX.5.011005)
Supplement: Code Archive [file NIHMS982008-supplement-Code_Archive.zip › MathematicaData/FNObsDELTAHetN1M1ChaosK13IC1]

9.603162899022164e-8
3.29781505902773e-8
1.2084568428366372e-9
7.044600112860062e-11
9.012717760273959e-11
4.4595536812793384e-11
7.311882229761276e-12
1.331131160792035e-12
4.085097816194661e-13
0.
2.4861581438986805e-13
4.584463250328071e-13
2.094593365704562e-12
4.324118903269907e-12
4.4790789663433555e-12
3.689229217104435e-13
1.5333967897636465e-12
2.4704862553798056e-12
3.193663712674432e-12
3.9242419125745845e-12
4.752135019983218e-12
5.731612719269827e-12
6.910850296908045e-12
8.343945161786677e-12
1.0098543902567732e-11
1.2263212860912118e-11
1.4956785916887036e-11
1.834150355778414e-11
2.2642567753944546e-11
2.8177679274152126e-11
3.540308778572754e-11
4.774609189740378e-10
6.103532603878169e-10
4.428145348393836e-10
3.4415023232726406e-10
2.963092593976175e-10
2.7414319387299465e-10
2.6641872400129584e-10
2.680044399311033e-10
2.7640913717395907e-10
2.903717481599624e-10
3.0922751845203865e-10
3.6563975523818835e-10
4.675304990186806e-10
4.659610318436036e-10
8.666024529786342e-11
2.979504147036577e-9
9.52918571397309e-9
4.188633775476852e-9
5.680124248256894e-10
8.33860039295522e-13
3.4201160125961556e-14
0.
1.1960124487829387e-13
0.
0.
0.
0.
0.
0.
0.
0.
5.939940904183126e-13
3.793038055157554e-13
4.1616726969194336e-13
4.995655150008128e-13
6.152117614031324e-13
7.653812528647723e-13
9.577528868420076e-13
1.2037168369959092e-12
1.5185450150396884e-12
1.922245319615901e-12
2.4408540847027736e-12
2.1816392991039463e-11
4.5772302516497285e-12
1.3639640175473376e-12
2.833588794621283e-13
1.307990183432847e-12
2.3284772991366236e-12
3.5865480767222967e-12
5.29191721526941e-12
7.702575018695195e-12
1.1170021615842654e-11
1.6179640700825244e-11
2.3374974844385567e-11
3.352258102884196e-11
4.7340166841330965e-11
6.514526016814503e-11
8.651426836984693e-11
1.1042152145859853e-10
1.359876914727333e-10
1.631532047449956e-10
1.927123552390131e-10
8.359935075129716e-10
5.954748241117331e-10
3.0964278767301855e-9
5.509788543137042e-9
6.298760304162219e-9
6.722391184729374e-9
7.251983036516723e-9
7.907555679413502e-9
8.648130418610701e-9
9.431901264589011e-9
1.0222616070863145e-8
1.0890477631670251e-8
1.1222467473329177e-8
4.2674618455801046e-9
8.575740345982251e-10
4.60307959826493e-11
4.105343635823459e-10
6.460683041819116e-10
7.161398544155686e-10
8.354945722903993e-10
2.846955662851642e-9
2.764602752828098e-9
2.7940334660975265e-9
2.9424879656239247e-9
3.2754850711471775e-9
3.9147755759988874e-9
5.102636906036099e-9
7.3484826861511005e-9
1.1703734674331194e-8
1.9160641587796777e-8
5.038820517184991e-9
1.0207190321501979e-8
9.846378749604285e-9
1.312397643594803e-8
2.0666736850038254e-8
3.752390318318245e-8
6.715120394202621e-8
8.194097099876869e-8
8.825197667427612e-8
8.871032461700457e-8
1.5346990671096235e-8
1.8189392189943147e-7
8.912382349695451e-8
6.534485717928378e-8
9.531297508271244e-8
4.6782964582662064e-8
4.415672786529475e-8
4.2847100425487366e-8
3.034300243354504e-8
2.920362516424579e-8
1.2237663377044243e-8
2.7880284222625775e-9
3.071274316430893e-10
3.230193189622495e-9
1.0245933977230742e-8
3.682320474259234e-8
3.7114262459323074e-9
2.5619582561369088e-9
4.305975650485844e-9
5.3107418362330345e-9
6.285923395684044e-9
2.36759577130032e-8
8.191512551707213e-8
6.764888242605459e-8
5.722680726396677e-8
5.757886540958291e-8
6.288857037498787e-8
7.230900165620994e-8
8.664511270501751e-8
1.0759748382903997e-7
1.3695088005240768e-7
1.72952790185161e-7
8.04912113880485e-8
3.88945344692998e-8
2.42510519000518e-8
1.8297702900466903e-8
1.4669054797519762e-8
1.1704274730057687e-8
4.969898207639862e-9
2.0935026085488635e-9
1.5169170131831456e-9
2.073932052707115e-9
4.244651861163797e-9
1.0821442167303666e-8
4.1350726060851406e-8
3.252223207980133e-8
2.194655079179184e-8
2.056423264954252e-8
2.296499645303893e-8
2.9372962635931504e-8
4.318299597540925e-8
7.471459705086205e-8
9.197056325386197e-8
1.0517701073980255e-7
6.154708328421486e-8
5.8264802940590386e-8
6.814568485823983e-8
9.290617845948918e-8
1.432519011289465e-7
2.1475715013386502e-7
2.489616227464541e-7
2.352146275816023e-7
8.408208642161246e-8
2.3881252992495375e-7
1.6054867771894149e-7
9.152164175095207e-8
8.743100723992007e-8
8.946310000438339e-8
7.432993668131127e-8
7.126258420109942e-8
3.298965125838667e-8
1.1009558511154877e-8
3.7759616566398304e-9
2.121119029603969e-10
4.9765569537488105e-9
1.4004842313195852e-8
9.138233710239304e-9
8.756265333556268e-9
1.2692471462997419e-8
1.4727673337674784e-8
1.6799236207022363e-8
1.9497326016098904e-8
2.32372005403041e-8
1.022609179825389e-7
2.082109192517662e-7
1.2096706312027017e-7
1.0864116195663798e-7
1.1848880855879998e-7
1.458429960751758e-7
1.9892503756737204e-7
2.857955425906928e-7
3.39665684081526e-7
2.9785866631805e-7
2.578555700845815e-7
3.062423763141206e-7
1.6258760533970785e-7
5.30012425326713e-8
2.5430660233152005e-8
1.7006377560068403e-8
1.3022836232308104e-8
1.0837001712016384e-8
6.85120142398112e-9
2.542750488925322e-9
1.4953131874329848e-9
1.9188506799923068e-9
4.24221376828898e-9
1.1809477945940956e-8
5.234916357129043e-8
3.536912026675864e-8
2.4212885586183526e-8
2.2852510138315635e-8
2.5321561946756974e-8
3.151774978547468e-8
9.036920302560744e-8
1.7594088711774456e-7
1.01684391371772e-7
8.649994122035766e-8
8.926635696511158e-8
1.025435163377912e-7
1.2832256519322784e-7
1.7315719299335612e-7
2.444489458442771e-7
3.34086022133222e-7
3.8522863714561216e-7
2.1235146883685468e-7
2.656074622987465e-7
1.4982735533252486e-7
1.2490816024108402e-7
1.41507930219959e-7
1.5586029126446496e-7
1.502324468981401e-7
6.761115237641247e-8
2.604761785779382e-8
1.114290528267021e-8
3.063508197611343e-9
5.8031439242603e-9
2.750629073569207e-8
4.108572334639775e-8
1.8045529134902645e-10
1.4664374727017729e-8
2.1386069401842653e-8
2.610095629061321e-8
3.0938105345634076e-8
3.688851433442812e-8
1.541043967691368e-7
3.297345663693689e-7
1.9799020295026078e-7
1.8398330757595894e-7
2.0770593074026268e-7
2.6717539457345926e-7
3.8457363729939006e-7
5.538217306934576e-7
5.641517627061139e-7
4.6580549787805673e-7
4.2382028354069243e-7
4.338827717601666e-7
2.717366512462672e-7
7.22501148945356e-8
2.699699168709721e-8
1.5758507692885786e-8
1.1762471017739988e-8
9.235104386657593e-9
7.812901770062838e-9
3.6913390408115784e-9
2.5446749887877968e-9
3.4942081342569227e-9
6.950849539785726e-9
1.6774391906246576e-8
6.168388944483165e-8
7.498478723062328e-8
4.4436300824840325e-8
4.050077366403067e-8
4.498905948647713e-8
5.731396056008566e-8
8.256556603106406e-8
1.6316095385187284e-7
2.9323782929108786e-7
1.61928116777921e-7
1.3461334272032546e-7
1.3691066725422268e-7
1.5664161241004466e-7
1.9777568252629976e-7
2.7273662545610467e-7
3.9644001638708005e-7
5.372913828161059e-7
3.524771378944886e-7
3.6443506988500385e-7
2.2672295924784107e-7
1.8222146395129946e-7
1.959435134987714e-7
2.4765326501877105e-7
2.476571044585571e-7
1.0278838288211822e-7
4.455840422946668e-8
2.289091946659174e-8
1.1238446901554806e-8
8.656355541499273e-10
1.9319680969738128e-8
3.955146212889364e-8
5.540827050374352e-10
2.0762874583261493e-8
3.3247579122215124e-8
4.1892677310527436e-8
5.0161308435259514e-8
5.996604310696886e-8
7.284009060985179e-8
3.0255457307572886e-7
4.4610614864925866e-7
2.7792414404971743e-7
2.7389092790211344e-7
3.3341545926403756e-7
4.776918485527251e-7
7.302812965972941e-7
7.517035595614252e-7
5.972050227612192e-7
5.518696386938313e-7
6.513367497374275e-7
4.962724335011385e-7
3.5774605243596427e-7
1.7499947203398464e-7
4.073585773141988e-8
1.3852121438383996e-8
8.301001801035097e-9
6.496791357320555e-9
4.7012384619456594e-9
4.3402258109802026e-9
2.7022098640995957e-9
2.7933452785398473e-9
4.7823848647148455e-9
1.0423595923738725e-8
2.8997268406566065e-8
1.389577858682786e-7
5.756298085832785e-8
4.388040887134918e-8
4.479135847168698e-8
5.3632796682534274e-8
1.3927005563366356e-7
3.2192316886930935e-7
2.197943938406464e-7
1.7312436663687e-7
1.6571099389864247e-7
1.751745565646089e-7
1.9902202929242335e-7
2.4210012001217566e-7
3.1570313049302323e-7
4.3756644944288976e-7
5.240632938914968e-7
4.687930219926889e-8
1.281180096916006e-7
2.4287183699677963e-7
3.5672766151588857e-7
3.207236219641047e-7
4.1037799337308214e-7
2.4201180567845096e-7
1.0792642566030139e-7
5.526462494161018e-8
3.549271476339977e-8
2.09650063093184e-8
1.982747354302999e-8
3.8358087989613503e-8
2.7008250484748445e-8
1.1648264676023744e-8
1.1824835088327577e-8
3.7752899150315034e-8
6.004771016509537e-8
8.001545743504325e-8
1.0088287991723873e-7
3.5675593949649933e-7
6.37947998708253e-7
4.338273768917011e-7
4.53183216111125e-7
5.846578055993837e-7
8.965775785049754e-7
1.2751438746042411e-6
1.0466117594814614e-6
8.536294213594996e-7
8.991894333776365e-7
1.391973439089488e-6
7.356583507338211e-7
2.639038192426084e-7
8.917361165531045e-8
3.234018105985567e-8
6.5027586731937585e-9
2.1747730332946657e-9
1.4153643378530691e-9
8.071062624386352e-10
1.1710539105951443e-9
4.7770557574612625e-9
5.905262912348974e-9
6.621024833288969e-9
1.1814089837098948e-8
2.7191244276709547e-8
1.0136621334508096e-7
1.3567506604031462e-7
7.821340742920578e-8
7.437543454804336e-8
8.533714168353656e-8
1.0108772640420264e-7
1.9379915233016232e-7
4.5754240172159974e-7
3.2575717078970097e-7
2.471217492965725e-7
2.314087159245876e-7
2.4477690489339465e-7
2.876393492741554e-7
3.83662803392296e-7
6.020264876916569e-7
5.251903590506838e-7
1.0478045480976458e-7
5.5643122992698715e-8
6.508019232324592e-9
5.505846076518296e-8
2.4782746608606065e-7
5.487197822051083e-7
3.3433356152182836e-7
1.9925169481023415e-7
1.4054928136334692e-7
8.79169027829629e-8
4.5144649564949226e-8
1.3912136363121243e-9
2.7853002595344282e-8
2.3186886104705866e-8
1.5877590301894004e-8
3.309435732670503e-9
1.9828701992975697e-8
5.5434134644228816e-8
9.767068192236533e-8
1.4157210789079761e-7
1.88853160127864e-7
7.338166682843874e-7
7.956957100384169e-7
6.307923437879224e-7
7.529209105120143e-7
1.1568050462957218e-6
1.7550063888149588e-6
1.3496030625147032e-6
1.0947301817821093e-6
1.2673366052049513e-6
2.6402482844696285e-6
0.000020025511181026093
0.000011211179089414946
2.5150865143516104e-6
3.276167988643891e-7
4.200341874838551e-8
4.568921353952246e-9
1.0789856804357683e-9
2.340471270750775e-9
1.5417779994199545e-9
5.245761545240861e-10
1.8555582431660457e-10
3.0484417834136056e-10
1.0948291504986526e-9
1.3647814334424472e-9
8.478054628754053e-10
1.5479428883057658e-9
6.851394191724094e-9
6.30498804497255e-8
8.156241400354391e-8
3.8955944440778016e-8
4.259497878686382e-8
1.427816669794841e-7
2.967498688924263e-7
2.838192435906598e-7
2.51531788838857e-7
2.4411230439538447e-7
2.657072128784378e-7
3.4392096223748964e-7
4.0186767610701284e-7
4.730728829297392e-8
1.8373303044169303e-7
2.107051073238302e-7
1.847132207445643e-7
2.250115601274877e-7
1.8171934946122055e-8
5.4210053547085955e-8
4.4644203363821854e-9
5.711177061708425e-7
8.620400177337879e-8
4.234661000611314e-8
5.933769838905702e-10
9.646096923742577e-11
2.6117665384131064e-10
2.1724860720563518e-11
4.6384955410347884e-11
3.405615946971167e-11
1.2853336335061578e-11
6.6793101054376145e-12
1.540708653758499e-11
1.2463975371405118e-11
7.211658514551034e-12
1.4519487565222502e-12
9.332530458725941e-13
2.1974368595389505e-12
3.263823218807842e-12
4.448557587067273e-12
5.9279993779466026e-12
7.851324020779245e-12
1.038975118182921e-11
1.3771595975459647e-11
1.8320370210979516e-11
2.4509746270392796e-11
3.588623949811182e-11
1.1648841099526868e-10
2.3760074392207876e-10
1.379920613639887e-10
4.554845712203454e-11
4.296172634281985e-12
2.219061009416599e-11
4.5141786660428874e-11
6.988865609349429e-11
1.0051564699424031e-10
1.4159133562943327e-10
1.9948882304239262e-10
2.841566805271335e-10
4.1215259986844553e-10
6.122981073067711e-10
9.362515150584512e-10
1.475406205358034e-9
2.3645633756824093e-9
3.634406972996458e-9
4.71822656997159e-9
6.116992598497264e-9
6.0734832643801695e-9
4.778649816270571e-9
3.5009117062822392e-9
2.5978391310373348e-9
2.022696737794301e-9
1.6682220411467487e-9
1.4526746111441703e-9
1.3242079572723495e-9
1.2511945155974674e-9
1.213891579238302e-9
1.1860304580471133e-9
5.966930429834755e-10
3.930310835936875e-9
1.1016739594076091e-8
2.054402090704653e-10
1.4812168492062777e-10
6.402518146045039e-13
1.2531329313654562e-13
2.2749763760342447e-14
3.817763152376661e-14
0.
0.
0.
0.
0.
0.
0.
0.
0.
0.
5.734358376191494e-13
4.049788467505576e-13
4.5197673238764985e-13
5.479219425027621e-13
6.807135433670687e-13
8.540936169209872e-13
1.0775618854065763e-12
1.364938207361341e-12
1.7347068902465611e-12
2.211041939164626e-12
2.8252640238680796e-12
1.202259133395359e-11
7.610076315535945e-12
2.577855351739983e-12
0.
1.4768430881849786e-12
2.8926950630321925e-12
4.611107911201507e-12
6.921026397405134e-12
1.0158681922895188e-11
1.4745184720868826e-11
2.1172334964321183e-11
2.98995241051686e-11
4.1135737099764393e-11
5.462285741444268e-11
6.971637186645657e-11
8.585655624286525e-11
1.0300408208229353e-10
1.2167070634599126e-10
1.427076923683787e-10
6.000259945148364e-10
8.181022222782391e-10
3.197633509171574e-9
4.896060067980785e-9
5.294464159862733e-9
5.638915172337008e-9
6.139719714409728e-9
6.765021097304265e-9
7.469953327966123e-9
8.21763212893239e-9
8.978422514875232e-9
9.727760992648902e-9
9.073221762677405e-9
9.63627891903504e-9
6.630685193435667e-9
1.875824646104671e-9
4.754989384107163e-10
6.354407280888046e-11
6.085710286030845e-11
7.063020781723864e-11
1.0983918272505206e-9
5.831656176926006e-9
3.589131226232588e-9
2.9986907942834126e-9
2.9858612406665715e-9
3.3265187563786195e-9
4.0703939849329904e-9
5.444108261086654e-9
7.98883122252583e-9
1.2982916406837936e-8
2.290491884479526e-8
3.675041281650578e-9
6.274924689581765e-9
6.936906253755605e-9
9.998643263269757e-9
1.646285434913804e-8
3.065368223622424e-8
5.6783177089200503e-8
7.222843077439451e-8
7.839898633989541e-8
8.245571876877415e-8
3.153215507837661e-8
7.522676976774038e-8
9.509869607779555e-8
5.465838515781935e-8
3.6053788034508604e-8
2.932102165401502e-8
1.9986167791480696e-8
1.6608863607731253e-8
1.4743726405355096e-8
5.002232974847066e-9
1.2103755779378959e-9
1.5390251500190302e-10
1.3031780401618979e-9
2.771690961925916e-9
3.1534401246951362e-9
3.762746450420749e-9
4.423245883429742e-9
4.704583349137001e-9
5.14614311726915e-9
5.840816235810231e-9
6.874851499367922e-9
2.9708282409863375e-8
6.905045576075164e-8
4.0946320607668984e-8
3.411192642778082e-8
3.4296121047003705e-8
3.8017347161509685e-8
4.525889217595708e-8
5.722740978545765e-8
7.45007100686423e-8
8.938481175058658e-8
8.69614685188478e-8
6.152931886309287e-8
3.07888790089493e-8
1.5726300958874785e-8
1.029777976840624e-8
8.10251171210409e-9
6.99370454117534e-9
4.888395263789262e-9
1.7492670398488521e-9
7.485129419915874e-10
4.801910898144221e-10
6.476879008673228e-10
1.6965619582628345e-9
6.2101883892606e-9
1.393751117666023e-8
7.533156303486913e-9
6.2967338007464226e-9
6.3711952677364876e-9
7.242339273765359e-9
9.063981123048873e-9
1.2544145262497963e-8
3.810562735516815e-8
5.7970398326529405e-8
3.484501670701821e-8
3.334267939472148e-8
3.892654298684788e-8
5.1916456557961004e-8
7.759269587522491e-8
1.206517822182304e-7
1.5644535461086447e-7
1.6267796401702197e-7
1.4692150908200691e-7
1.679532221130691e-7
8.99130823990709e-8
6.05087143822939e-8
5.479122954744818e-8
4.1282829167147574e-8
3.454383375320827e-8
3.2273423924137304e-8
1.3309291840496808e-8
4.282090003211818e-9
1.3779031893766188e-9
2.0884356949382037e-10
1.5652359659578757e-9
1.0874873477188908e-9
1.2655337894858434e-8
1.1068043127729696e-8
1.0531604500361462e-8
1.0931418643748601e-8
1.2046175808982515e-8
1.3948545672002175e-8
5.450714717455015e-8
1.1249335071231871e-7
6.465734048757401e-8
5.589325153141688e-8
5.8401855125661036e-8
6.799480214720471e-8
8.635836528151213e-8
1.1736951971869126e-7
1.5420639418450196e-7
1.5892470866026036e-7
1.3752159463564395e-7
1.213521732877231e-7
1.4794245725140873e-7
8.959434026800838e-8
3.2743772658842766e-8
1.6311998873975093e-8
1.1224437098175093e-8
8.744170437271968e-9
7.269733367765351e-9
3.275309609134472e-9
8.550359813066724e-10
1.1273028520124481e-10
3.048131334976783e-11
8.571418113676745e-10
5.5392432687780965e-9
1.888446559710737e-8
9.704930835878985e-9
8.116553076619064e-9
8.178983676466078e-9
9.143933439137982e-9
1.1059863745090923e-8
4.6479827706470554e-8
1.0148292477294988e-7
6.157543058512012e-8
5.3233482568536534e-8
5.566010770489612e-8
6.436519445379585e-8
8.03674145146472e-8
1.0735027306990382e-7
1.498683400902605e-7
2.046676362990559e-7
2.4856188407006826e-7
1.320309724787115e-7
8.561388221668302e-8
8.007577891909282e-8
6.872173920781397e-8
5.76887651746464e-8
5.580650173445349e-8
2.8227188708145834e-8
9.969653646245727e-9
4.268571117414282e-9
1.9615565022591085e-9
8.286086612284224e-10
1.892223156919427e-9
1.8310181242632635e-8
2.491036343088024e-8
1.972597744920423e-8
1.897443950313549e-8
2.007641148025403e-8
2.27019689506862e-8
2.7178728185591434e-8
3.442718971216214e-8
1.21785989330954e-7
1.551936268061411e-7
8.718262801445161e-8
7.898558637659249e-8
8.782540904951296e-8
1.1255372617351913e-7
1.6084478451024938e-7
2.0860041480979028e-7
1.8792220847447193e-7
1.593947055745995e-7
1.5139296401260222e-7
1.6141208851024528e-7
1.697226192117852e-7
7.01436733933165e-8
2.7574203838920497e-8
1.615013009086341e-8
1.1874332033874374e-8
9.593252938678742e-9
7.447988767538199e-9
2.506960956962584e-9
7.406572892572405e-10
2.2927061981005397e-10
5.512930326087067e-10
2.8812836356086543e-9
1.5405022771943366e-8
1.8652591981203744e-8
1.1806989668934969e-8
1.0662089839040722e-8
1.1208272813692451e-8
1.2973902115345948e-8
1.6270446534087813e-8
6.293705643055044e-8
1.2709064347701188e-7
7.43159748931969e-8
6.424575058408501e-8
6.736402893577671e-8
7.856351652542795e-8
9.968845918353742e-8
1.3612885193882866e-7
1.9304739197682652e-7
2.59051338561059e-7
2.969010168262652e-7
1.6933202756047002e-7
1.0185394938279856e-7
9.405014411062723e-8
8.659547239033968e-8
7.133764264702282e-8
6.892445561141804e-8
3.8429872736569335e-8
1.3477788946340258e-8
5.591943176372274e-9
2.3687694316813766e-9
4.514587613215441e-10
9.91123044180896e-11
1.2878570758031059e-8
2.5277099249414063e-8
2.1324504299762907e-8
2.0943156053992856e-8
2.2261379288163436e-8
2.5082302697151846e-8
2.9746343081442308e-8
1.1158424815027425e-7
1.8451482086923634e-7
1.0518027436770638e-7
9.47350902390943e-8
1.038666418550386e-7
1.2935377668453774e-7
1.7932894611473283e-7
2.530893978680087e-7
2.7080680442654126e-7
2.3004070315732933e-7
2.0583324483655745e-7
2.0752997997122636e-7
2.080344756893992e-7
2.384635084604852e-7
8.366271756302201e-8
2.829912138124715e-8
1.563238128908524e-8
1.1057029900904582e-8
8.499697166959074e-9
6.2678172062419495e-9
1.6389253368441167e-9
3.581684259115021e-11
3.723738763129865e-10
3.433330198691273e-10
4.181913244125121e-9
2.9458278612295508e-8
1.7413495884988438e-8
1.2725991550719516e-8
1.2172913457168763e-8
1.3203201042696274e-8
1.5586981805925555e-8
6.672659867517134e-8
1.5893733136770044e-7
1.0442191481286201e-7
8.655997732127377e-8
8.66605053299459e-8
9.510074563853224e-8
1.1110192066272137e-7
1.3694985414709682e-7
1.7651322461764084e-7
2.3278149125861836e-7
3.012297123323775e-7
1.5522300483162412e-7
1.2123484980353296e-7
1.2500312485965252e-7
1.1522756921608134e-7
1.0677102062822264e-7
8.652155292044981e-8
3.3680436248548174e-8
1.3849574286648243e-8
6.830512371638934e-9
3.6639091044933705e-9
2.33750931178177e-9
6.720125342814663e-9
4.3353567896655456e-8
3.4064006169212376e-8
3.0855817555119294e-8
3.134481599140059e-8
3.41163414522539e-8
3.9258093568210956e-8
4.758626770759632e-8
6.087225145078106e-8
2.1258139181702718e-7
2.3847469034189734e-7
1.3938346933572165e-7
1.3112807137872048e-7
1.5248342116968306e-7
2.0734184643663347e-7
3.078455038713165e-7
3.479603319006117e-7
2.8807430246202974e-7
2.5871759256234234e-7
2.725992402051979e-7
2.48860530356244e-7
3.0056992155292863e-7
1.51031899928659e-7
4.605626035208324e-8
2.2113108035073416e-8
1.4842541026596247e-8
1.1361688556335352e-8
9.408719861419855e-9
4.337492436543933e-9
1.1267077299818942e-9
3.3279315323511006e-10
7.973793319328415e-10
3.6992104508497943e-9
1.6623445203721905e-8
3.9309648421078474e-8
2.051990353686794e-8
1.746446328869661e-8
1.792766973912847e-8
2.0529249457278196e-8
2.5616492912661355e-8
9.569552906798364e-8
2.0472887910689976e-7
1.2255178120574083e-7
1.0231398681327319e-7
1.0358579009665595e-7
1.1597341713970186e-7
1.4005361637710836e-7
1.8085947905127136e-7
2.4541390924263223e-7
3.341105218852757e-7
4.186453868571923e-7
2.1093345016188652e-7
1.4171973354387044e-7
1.407233141146238e-7
1.422317014475411e-7
1.283137269035728e-7
1.155302751885296e-7
5.0072891757642294e-8
1.9846779169272177e-8
9.234535570797547e-9
4.28534890798463e-9
9.743297762011765e-10
6.997569456175056e-11
2.4022462432215118e-8
3.1106177614363784e-8
3.12009373930625e-8
3.2767862784358586e-8
3.5893407422326045e-8
4.101341341268632e-8
4.8898861855469566e-8
1.8496537902801203e-7
2.8793905430546235e-7
1.6860367908053898e-7
1.5674568895624805e-7
1.780944607415322e-7
2.3251270659456597e-7
3.391060170907651e-7
4.572061398914801e-7
4.1914820945221655e-7
3.522588486518706e-7
3.37395657638425e-7
3.8304928697796675e-7
3.207155408450763e-7
3.4501075869065027e-7
1.6625918405250978e-7
4.1010859300195094e-8
1.698484126454065e-8
1.0803709761015367e-8
8.018077932422353e-9
5.9993957775168795e-9
2.3298987066416747e-9
6.142116916306048e-11
1.9583299742054687e-10
9.53416461170216e-10
5.388634406466496e-9
2.826592150731972e-8
3.523050410528677e-8
2.1397732147813286e-8
1.9348778373493228e-8
2.0562317223166656e-8
2.4158565647807954e-8
9.645381889214215e-8
2.3721307723363044e-7
1.6873412702522688e-7
1.357016231536796e-7
1.3178851821755513e-7
1.3996279101893707e-7
1.574745688432333e-7
1.8605183984841496e-7
2.2963070832345192e-7
2.931378067528399e-7
3.794786975727283e-7
2.1278810415726571e-7
1.7764240094948806e-7
1.9182377071210255e-7
2.0527365570200247e-7
2.0407874888078543e-7
1.1559499769191738e-7
4.6748815289197544e-8
2.2577848934041568e-8
1.2435998550850226e-8
7.1610130541084436e-9
4.390765713587153e-9
1.2473689107347807e-8
4.001570642951814e-8
4.150177914080077e-8
4.48128248386793e-8
4.9096693352365214e-8
5.5321905870295076e-8
6.458589748827663e-8
7.843750174677129e-8
9.951519846080235e-8
3.630965749407934e-7
3.7896280714503615e-7
2.329114915162967e-7
2.2837140480608228e-7
2.78804314873774e-7
4.026868847991594e-7
5.918961740248013e-7
5.573712129751206e-7
4.5331300920674103e-7
4.3851847517749195e-7
5.294390054711487e-7
4.0691164318826293e-7
4.048532175924016e-7
2.884589312604165e-7
7.149643299754038e-8
2.4024592668688923e-8
1.35108288570769e-8
1.0025890122545717e-8
7.790546971542634e-9
5.615546181952205e-9
1.6865706823753226e-9
8.336703212521983e-10
1.7463482227210022e-9
5.411008935652003e-9
1.853889933697816e-8
9.195036286222307e-8
3.8434993170123266e-8
2.948338046281832e-8
2.9263099513674737e-8
3.3247400627527974e-8
4.170229943156061e-8
1.3917353613125234e-7
3.167499937261283e-7
2.0139264261461813e-7
1.6213610467074453e-7
1.5846500160745784e-7
1.7075984322404288e-7
1.9744909653171444e-7
2.4330306828327765e-7
3.17294010689682e-7
4.300159010447692e-7
5.62730706619746e-7
3.0620292190523955e-7
2.161602098146328e-7
2.107019077937584e-7
2.3598946951891527e-7
2.5777272674653095e-7
1.6538987332137824e-7
6.623228529423572e-8
3.216434306703365e-8
1.7583996411380608e-8
9.300963732579594e-9
2.5018926430388057e-9
3.96772920598935e-9
1.4596018152514448e-8
3.176588723914209e-8
4.3185124870704936e-8
5.1533547081538926e-8
5.978678857074175e-8
7.0061698725575e-8
8.413432738387076e-8
3.159343113825019e-7
4.6456872966110946e-7
2.865162460138477e-7
2.7890901059536295e-7
3.338745142501528e-7
4.671200039131887e-7
7.094364961980908e-7
7.793630396815776e-7
6.22131081500171e-7
5.533758492416368e-7
6.081303800453665e-7
8.98946265723598e-7
5.793602918690996e-7
4.015617274427491e-7
2.1277843590226483e-7
6.618282574317104e-8
1.4397002880403061e-8
6.149461034813028e-9
4.3915971415968834e-9
2.7184758180615327e-9
1.4240860001835478e-9
3.2622484776454887e-10
6.309383714042936e-10
2.02684576710992e-9
5.983400646660472e-9
2.0076006729914597e-8
1.061681515481721e-7
3.980199728133491e-8
3.0865179430810486e-8
3.1197299949816045e-8
3.620991966766977e-8
1.2133972949868546e-7
3.1769117058440714e-7
2.7365278026822303e-7
2.124122559409547e-7
1.9828605835852991e-7
2.030021652779227e-7
2.2042402010565072e-7
2.52617836132748e-7
3.0867240873056377e-7
4.1638729607563445e-7
6.589171465784112e-7
4.255753224131998e-7
3.06781210468571e-7
2.991118695747708e-7
3.884846328270903e-7
3.403606908477759e-7
1.3946082847944857e-7
6.833928602403367e-8
4.213133154941804e-8
2.8795097862899048e-8
2.05271984533647e-8
1.5797682094881145e-8
1.172144743410114e-8
2.1668302198451792e-8
4.048706254705413e-8
5.988519122954377e-8
7.695222781771207e-8
9.377415033597545e-8
1.1346491164986639e-7
1.391680959694357e-7
1.7479275399659498e-7
6.621681738480147e-7
6.203809624654163e-7
4.1929034918936865e-7
4.4159757789866075e-7
5.874801283707234e-7
9.228439735633839e-7
1.0919752982739678e-6
8.300140731059217e-7
7.291208233701384e-7
8.474789779548361e-7
1.5004125528585935e-6
8.673475328881169e-7
5.396344066750968e-7
2.5769761489897365e-7
1.0775873307795456e-7
2.3827861959510448e-8
6.6733205732107286e-9
3.823383631378731e-9
2.9695942080213983e-9
1.6754147023467643e-9
2.1097291277622527e-9
2.5379575268456834e-9
3.2057868599807263e-9
6.034478944396861e-9
1.4838747246934241e-8
5.3574562370693045e-8
1.0458151878781028e-7
5.2622741163911206e-8
4.6460903893598074e-8
5.078637164785624e-8
6.26094243134595e-8
1.6272497845707147e-7
4.1935169567078933e-7
3.3462649783009237e-7
2.565678255077463e-7
2.388235342174263e-7
2.4631328030712586e-7
2.740786160520124e-7
3.314569926550943e-7
4.5433100900162045e-7
7.608637548363643e-7
1.9781288725705537e-7
2.078965442573981e-7
3.486657286116369e-7
4.146734285919386e-7
4.3401027607391363e-7
4.240506238770464e-7
2.09448861954771e-7
1.0335122003815856e-7
5.98051602900975e-8
4.303547077525064e-8
3.423635522079372e-8
1.67725585276007e-8
6.0130722479407484e-9
5.096125400422449e-10
1.7063871497883463e-8
4.2576156130487054e-8
7.205239182250908e-8
1.0074902941488571e-7
1.2961958841753457e-7
1.6232721008159512e-7
5.769018937959087e-7
7.456371342577977e-7
5.249608161933223e-7
5.655515376966558e-7
7.629034549533785e-7
1.2122172170749958e-6
1.4104234670585035e-6
1.0480268918815351e-6
9.158184282036384e-7
1.0890071557476615e-6
2.161257842121838e-6
0.000015592603109434206
6.397210453619428e-6
2.2465489224622507e-6
4.020918347407436e-7
5.8273830346575556e-8
9.554049075829513e-9
1.2770549811205484e-9
8.599546044574872e-10
5.567493168537471e-10
4.769978678036273e-10
3.5043125275903266e-11
3.099954004544467e-10
3.342744024496447e-9
1.3331682183782119e-9
1.6852707017828037e-9
5.099848586596846e-9
2.949630138886476e-8
1.21204456243096e-7
4.4978235947841746e-8
3.8985216107685936e-8
5.2590022071101286e-8
1.8357895988039256e-7
3.4555511535320225e-7
3.1434803777987036e-7
2.798409288959248e-7
2.7455653196631944e-7
2.9846198691608317e-7
3.772355847734455e-7
5.160196429839624e-7
1.1854482758145027e-7
8.798399120691268e-8
8.102214107130588e-8
9.47896928957058e-8
1.0177149619255887e-8
5.357726941638297e-8
1.5150074327003926e-7
2.2380236843556882e-7
2.8407216131135044e-7
3.5921947182032234e-7
1.7358379835303868e-7
5.652984831406223e-8
1.4899203252667571e-8
6.574447562883657e-8
9.254707561959754e-8
6.662808990968141e-8
2.5606683307996542e-8
6.2354374813928084e-9
3.929517016692132e-8
8.690816162981766e-8
1.539444363802494e-7
2.3845907708126436e-7
1.4473324413167843e-6
1.0641808688272422e-6
9.522970103528697e-7
1.3223875115040244e-6
2.228400703168817e-6
1.7589448128540059e-6
1.3437171913731112e-6
1.5844533424838953e-6
3.934117303968326e-6
0.000024885046026504487
3.1735300878713222e-6
3.162201994561054e-6
1.5276009945031045e-6
7.243340239027363e-7
3.6938846612936666e-8
1.700401346721779e-8
9.086559709574223e-9
1.3366310069339357e-9
1.6251314255825579e-9
3.3382988442442987e-10
2.1778625026699288e-10
1.016798073817642e-9
3.769120318594757e-9
1.3459093866941925e-9
1.2787100584641581e-9
2.726625655144521e-10
1.7965899101699201e-12
2.1171503041022923e-12
4.465307648985967e-12
6.82326533041563e-12
8.27719611798676e-12
4.792024667371907e-13
3.3454730310763237e-13
3.047337226624082e-13
3.30863190829021e-13
4.031953906420697e-13
5.19905623774721e-13
6.858958862990378e-13
9.130309273880425e-13
1.2207535331515554e-12
1.6376438153488323e-12
2.204763323958727e-12
9.820483480242798e-13
1.0568986894472877e-12
6.2237175462160084e-12
1.0857639700755789e-11
1.1103369798340349e-11
1.2195963649542185e-11
1.387041612349197e-11
1.599439662890354e-11
1.8562377776971923e-11
2.163153775524698e-11
2.530451244536536e-11
2.972983088541903e-11
3.511166111496221e-11
4.172533130168777e-11
4.993418864939666e-11
6.018998256551887e-11
7.29572634738303e-11
8.834834541274348e-11
1.0470925674653323e-10
7.521802548565662e-11
1.792630805615857e-10
2.1582999353248073e-10
2.243845751634045e-10
2.2650838150131965e-10
2.2953088369051593e-10
2.3528670846286247e-10
2.4372505555061664e-10
2.5409318689844363e-10
2.652317830282889e-10
2.7557655295792516e-10
2.8307973763017774e-10
1.1406352374154767e-10
5.092196598217134e-10
2.784342260137599e-9
5.298974846734555e-9
3.4478754065833486e-10
3.2568836152654473e-11
4.066657872359833e-13
0.
0.
0.
0.
0.
0.
0.
0.
0.
0.
0.
0.
8.433940937282351e-13
5.705151074805318e-13
6.318681046147254e-13
7.619916575065916e-13
9.418855779428374e-13
1.1758048816578538e-12
1.475997971268232e-12
1.8604239001768314e-12
2.3530798064279884e-12
2.985305511808925e-12
3.7976910845592166e-12
2.3178230311587104e-11
7.999671012975367e-12
2.6138006646662047e-12
3.105015286272325e-13
2.0912694086707143e-12
3.853631478725548e-12
6.028212707784514e-12
8.979260152530654e-12
1.3151564717077344e-11
1.9136373278105374e-11
2.7704851725287116e-11
3.97663298979209e-11
5.6162084008626335e-11
7.724971190436571e-11
1.0251237258632231e-10
1.307441203771609e-10
1.6093570796854702e-10
1.9304515592012585e-10
2.2801990979638165e-10
2.6740413783013084e-10
9.633180699410731e-10
1.3816633879293252e-9
5.2580348502952325e-9
8.150222627522595e-9
8.799643435653733e-9
9.286357968356915e-9
1.0011995940439688e-8
1.0930041674535466e-8
1.1965307990512985e-8
1.3055586938816304e-8
1.4151235814699125e-8
1.4370292873947748e-8
1.594375489975653e-8
8.480993353543017e-9
2.1643087755899113e-9
4.5789347957651263e-10
1.0775006923836807e-10
3.323314493651878e-10
1.9748126160059488e-10
1.6885964724548486e-9
6.128673300223906e-9
4.531294576611457e-9
4.154850130201788e-9
4.224668071080492e-9
4.682405237748231e-9
5.6735297921499475e-9
7.579363634047154e-9
1.130797095201772e-8
1.8976757686945388e-8
3.1703457105360595e-8
3.0885571730125144e-8
5.0953913629607664e-9
7.219237033983347e-9
8.100052824578226e-9
1.192794424030218e-8
2.0465575813443647e-8
4.00164794149934e-8
6.827788801251849e-8
7.773504337780635e-8
8.688610321599068e-8
7.923289706442181e-8
2.4593436996827393e-8
4.2163573913026124e-8
9.57606422660966e-8
7.70755945374959e-8
4.206106723079561e-8
3.7564266288003686e-8
2.7281808744464464e-8
2.0424746677306154e-8
1.9410939148943353e-8
8.664268844445002e-9
2.071941675776129e-9
1.7492140675842763e-11
1.524293022121232e-9
3.941463447042582e-9
8.022778899643936e-9
5.60448188490319e-10
3.786748945139826e-9
4.537414049940248e-9
5.109315366316147e-9
5.82889074943825e-9
2.2822830024788824e-8
6.626329070264624e-8
4.702283936265663e-8
3.934251265621286e-8
3.93872532686458e-8
4.2992159098269043e-8
4.964990046063344e-8
6.003711892135498e-8
7.538415260595286e-8
9.604915816705915e-8
1.1644362686105394e-7
1.2289983851397207e-7
7.331286541197089e-8
3.2301754594299764e-8
1.6813960327594123e-8
1.1658561158354028e-8
9.267561141907195e-9
7.837843689709344e-9
4.168224219089185e-9
1.3623893211743586e-9
5.621564449340867e-10
4.233294779988014e-10
9.875506098663638e-10
3.49075293410796e-9
1.7147635112779904e-8
1.244859526488369e-8
8.667609962498816e-9
8.088680216113388e-9
8.706438339184668e-9
1.0352992868218134e-8
1.3475334930381202e-8
4.534985241252319e-8
7.952383137066854e-8
4.63856605989892e-8
4.2244433933549005e-8
4.676550357907172e-8
5.8346193043273666e-8
8.056918597072555e-8
1.198627574638279e-7
1.7183653006186625e-7
2.0253289422932873e-7
1.9880028661214336e-7
1.6675267614341083e-7
8.586852294974391e-8
6.858702093456913e-8
6.3118654752023e-8
4.892521733238314e-8
4.478316123096272e-8
3.544675823966952e-8
1.2277193272247874e-8
4.431750096750043e-9
1.6069014390063434e-9
5.273132320030956e-11
1.165603366213753e-9
2.2089236313357334e-9
1.7545480549560624e-8
1.4226351593953102e-8
1.3646520191680125e-8
1.428518084336952e-8
1.588700478682768e-8
1.859293786448968e-8
2.285356606065613e-8
8.973152437502464e-8
1.3907044031306861e-7
7.742643601293519e-8
6.879420609419014e-8
7.458042321258924e-8
9.196379792268527e-8
1.262614297734846e-7
1.7540703300328013e-7
1.838362438037917e-7
1.5517935528783157e-7
1.3820278935628092e-7
1.63173950641046e-7
1.2341548940216266e-7
4.740352188148776e-8
2.164383326481704e-8
1.4089910909822425e-8
1.0829698701888639e-8
9.055558950676802e-9
5.891594434278652e-9
1.9038345962760766e-9
7.105299716329514e-10
4.5954171574624263e-10
1.121692756278865e-9
4.22723597293534e-9
2.1693051226039802e-8
1.660644295696186e-8
1.1384807879283902e-8
1.0585406823772654e-8
1.1356004053938931e-8
1.342509764969214e-8
1.7288053560492262e-8
6.105172125521405e-8
1.1402350945124002e-7
6.559278365462891e-8
5.767224443478688e-8
6.16166120743226e-8
7.370679124480955e-8
9.677790988234012e-8
1.3732394026438112e-7
1.9809919887628267e-7
2.5448205018044603e-7
2.683939395711347e-7
1.7891759249517397e-7
9.873766933443059e-8
8.638106300400619e-8
8.246468673206717e-8
6.683333164960803e-8
6.377693674845273e-8
4.151973362257301e-8
1.4265187607536832e-8
5.604755968511481e-9
2.203420385490149e-9
8.656315387813453e-11
1.2146922158528477e-9
5.489011631160249e-9
2.108915160253116e-8
1.836649110460306e-8
1.8156529945328898e-8
1.928162023606738e-8
2.1626735526500934e-8
2.5461457283783155e-8
9.770990513187593e-8
1.7186296845127443e-7
9.81101909120139e-8
8.784768682223945e-8
9.559123449873009e-8
1.1768941467465214e-7
1.6082864233878495e-7
2.282202399925271e-7
2.579112998512889e-7
2.2252200794752587e-7
1.9540614512371538e-7
1.91947100037337e-7
2.0228705291280055e-7
2.111721217023672e-7
6.729150699257311e-8
2.4461118576350348e-8
1.4240254061537458e-8
1.0278837410851328e-8
7.96707501645333e-9
5.601679521908915e-9
1.4134941180902486e-9
7.383711645304805e-11
2.0786716304989517e-10
6.530306219746562e-10
4.788631614519639e-9
3.135223217567878e-8
1.6343730272368742e-8
1.218307779751177e-8
1.174877416578091e-8
1.2829131798548264e-8
1.5262646476569795e-8
6.414136002349587e-8
1.4959934248066252e-7
9.625445341671267e-8
8.013305704009398e-8
8.063201103342785e-8
8.909143080414759e-8
1.0508836177761254e-7
1.311875353863994e-7
1.7154571102070165e-7
2.2897849331567927e-7
2.967918738190175e-7
1.5055035221813906e-7
1.1423551870040006e-7
1.1795682254695905e-7
1.1057347230929547e-7
1.021542104093009e-7
8.628396051547517e-8
3.4131839495848147e-8
1.3758326097824827e-8
6.643096867421391e-9
3.413917017427409e-9
1.8070990812396496e-9
4.713612828686173e-9
3.699480092066411e-8
3.104007634583727e-8
2.8279702177603767e-8
2.8757689530403623e-8
3.126234286274923e-8
3.5880059220795393e-8
4.3324908930337344e-8
5.513721687801418e-8
1.9672583100163902e-7
2.253787134202081e-7
1.3140874819613137e-7
1.233582038628169e-7
1.430460697003831e-7
1.93739260565321e-7
2.874986333387912e-7
3.2953764282099647e-7
2.7330267518531197e-7
2.438516181979798e-7
2.5572324281060817e-7
2.358547438501825e-7
2.8432367105131894e-7
1.3510212711726663e-7
4.137288593010678e-8
2.0236202582297142e-8
1.3740910273281452e-8
1.0526204370417027e-8
8.685328683130472e-9
3.958405057189676e-9
1.0550758685703093e-9
3.5977017355743004e-10
8.605893448672396e-10
3.6880332147265553e-9
1.6146368512108982e-8
3.695786964201846e-8
1.9344051510731953e-8
1.6481620798332582e-8
1.694660794101093e-8
1.9457419896601945e-8
2.437699698760608e-8
9.018377680181206e-8
1.9135862828041194e-7
1.1422058717300812e-7
9.548884248342211e-8
9.684579218336501e-8
1.0869715775085468e-7
1.317251502577335e-7
1.708696552304195e-7
2.329965494619314e-7
3.1832670351723153e-7
3.9778965838025707e-7
2.0113953029096021e-7
1.345158506372897e-7
1.3403425957936371e-7
1.378810386887867e-7
1.2609058239143762e-7
1.1445111184007882e-7
4.962210856633942e-8
1.9573212529160435e-8
9.062263393055491e-9
4.1563021777167805e-9
7.759131373412497e-10
8.08953609662123e-10
2.0206812065180955e-8
2.847116980362628e-8
2.9079742866935786e-8
3.0705815726280646e-8
3.369078499368658e-8
3.8500394636332404e-8
4.5864281219455576e-8
1.7508572979465942e-7
2.7273818458062787e-7
1.5969663854847902e-7
1.4850308070650406e-7
1.6881970249908134e-7
2.2060139150118349e-7
3.2212101050422827e-7
4.342285987704058e-7
3.9729050312612374e-7
3.3394716436374086e-7
3.2067565009529103e-7
3.6647960069608486e-7
3.0679970186911726e-7
3.238664057937857e-7
1.5362660305665668e-7
3.782505413456313e-8
1.5684015358588577e-8
1.0017041645701824e-8
7.398219955090036e-9
5.451613377589754e-9
2.1622574302645897e-9
5.62680781651624e-11
1.523819184105795e-10
9.608699229091753e-10
5.103016980776651e-9
2.599446462569485e-8
3.3605969899539894e-8
2.0137339418030555e-8
1.81419939228684e-8
1.9267431356432703e-8
2.266074204717766e-8
9.083758148056787e-8
2.2185764111018887e-7
1.5815333019313493e-7
1.2707982325938403e-7
1.2336920525374076e-7
1.3102905613014364e-7
1.4749529277486424e-7
1.744339890127e-7
2.1561033770075005e-7
2.756448401240864e-7
3.56297752633882e-7
2.0129317890435422e-7
1.6922461543989506e-7
1.8520918788110778e-7
2.031507450481143e-7
2.052034176778216e-7
1.1469358576089529e-7
4.63932611960738e-8
2.2398249975950058e-8
1.2321378410308612e-8
7.017184127803172e-9
3.958377122926388e-9
1.0602891454560905e-8
3.571081876873523e-8
3.849631335926163e-8
4.2073061179928286e-8
4.6292908875318005e-8
5.224852694871711e-8
6.102367903237474e-8
7.40893357181669e-8
9.393209653559092e-8
3.4743062557037285e-7
3.5905575419987123e-7
2.2092882373655865e-7
2.1696812925246916e-7
2.65538717022812e-7
3.8483414965333965e-7
5.647882733423148e-7
5.273096007746052e-7
4.296308173219206e-7
4.185812807965031e-7
5.125807598846117e-7
3.9211362534967373e-7
3.83614269510971e-7
2.692415326385778e-7
6.722732833062479e-8
2.236765287167326e-8
1.2537188549775639e-8
9.301185464417825e-9
7.085518112516066e-9
5.197740510207742e-9
1.597179685089095e-9
7.954125727301476e-10
1.6628269339107272e-9
5.054193036807328e-9
1.69351263886859e-8
8.668123908072476e-8
3.6413408765072836e-8
2.763362687738531e-8
2.7341738075071624e-8
3.105928512870952e-8
3.9032863308950585e-8
1.3066535499804545e-7
2.958078565477818e-7
1.889686038528729e-7
1.5188006749189428e-7
1.4828616362687134e-7
1.5968115015691788e-7
1.8455818383677737e-7
2.2738848657826663e-7
2.965785186082087e-7
4.0152209678783947e-7
5.195465864539232e-7
2.8666499965286746e-7
2.056470150177718e-7
2.0382344409257534e-7
2.3511325754951096e-7
2.6401346898564796e-7
1.6590712807300605e-7
6.651609634634708e-8
3.234982738883914e-8
1.7687110033865707e-8
9.310657700810711e-9
2.1547149994985638e-9
6.037878994211635e-9
1.1034418263407769e-8
2.9062745207394262e-8
4.0574859939179626e-8
4.875723916640411e-8
5.670839601381522e-8
6.651892695646737e-8
7.98952296984423e-8
3.0481717978045254e-7
4.415422577707513e-7
2.7262903179946205e-7
2.660083608847018e-7
3.196002387563719e-7
4.4959483998256306e-7
6.845806930198625e-7
7.426357413643902e-7
5.927629430123241e-7
5.325733229734089e-7
5.952910419764345e-7
9.075976250771198e-7
5.824409945325507e-7
3.846247726581004e-7
1.9012609580222445e-7
6.428868369648458e-8
1.375473281972853e-8
5.641657724240088e-9
3.991998894363563e-9
2.405787246109521e-9
1.1935378461201508e-9
2.817999447492725e-10
6.083743722412097e-10
1.890864085109949e-9
5.447376879598422e-9
1.7698370707965648e-8
1.0103968903800226e-7
3.801500584039909e-8
2.8876896259090962e-8
2.9011374786301672e-8
3.365123038343209e-8
1.144046408436446e-7
2.953297577680996e-7
2.5778321669410326e-7
1.9954203099761442e-7
1.8584254581099508e-7
1.9004950846676547e-7
2.0629403164964686e-7
2.3644606636584129e-7
2.886460021440246e-7
3.860032382245494e-7
5.884984205427708e-7
3.8970999794535923e-7
2.9158317945742565e-7
2.965239446826701e-7
4.046517298921146e-7
3.48048049967862e-7
1.4298954084662326e-7
7.079955512268993e-8
4.3844637631225734e-8
3.0059228211964414e-8
2.1360908406487772e-8
1.4836417368609062e-8
7.138588002259917e-9
1.801594200482805e-8
3.710450347275073e-8
5.630339356565343e-8
7.287832560119761e-8
8.904256971946735e-8
1.0785958682240939e-7
1.3235224431180316e-7
1.6628946125313259e-7
6.458831445239145e-7
5.909747978048626e-7
4.004449293725934e-7
4.233541716638239e-7
5.666831209354626e-7
8.953861238119063e-7
1.0449518853301336e-6
7.942069939338086e-7
7.067594572694705e-7
8.394566461020783e-7
1.551741692645745e-6
8.944655969846228e-7
5.374789820032306e-7
2.360745900309279e-7
9.82771268688052e-8
2.3761640934654064e-8
6.299502813326785e-9
3.4650952635998002e-9
2.698424199037547e-9
1.4234592171635276e-9
1.865782863193306e-9
2.5334390576689672e-9
3.0191429449736735e-9
5.522455383784903e-9
1.3292769877227868e-8
4.569721090508383e-8
1.0592135798269012e-7
5.001666683399648e-8
4.34834360653628e-8
4.74070590826857e-8
5.874328707803076e-8
1.5346326760438788e-7
3.8935214032147924e-7
3.155809366034398e-7
2.4103353048080854e-7
2.237287120916995e-7
2.3044110392011108e-7
2.562957496018741e-7
3.0962320035330613e-7
4.209967613471682e-7
6.802911573769051e-7
2.3062307343937683e-7
2.473378876622542e-7
3.993954926654539e-7
4.1647558478797215e-7
4.5882158410852906e-7
4.44453726559616e-7
2.2260711103504388e-7
1.0942292265552726e-7
6.439760489476566e-8
4.734952516772081e-8
3.847568959474862e-8
1.7354497504508507e-8
8.150546940066069e-9
2.2850801892251075e-9
1.4200883585629049e-8
3.979804583141701e-8
6.877817482541564e-8
9.642467445333971e-8
1.240182518405116e-7
1.552308880435784e-7
5.668221404193374e-7
7.151825420121054e-7
5.048810386927757e-7
5.461267490377556e-7
7.418648787839259e-7
1.1871292751666565e-6
1.3620719680983153e-6
1.0149556906200531e-6
9.020430241668279e-7
1.102649832175355e-6
2.3132961451812725e-6
0.000016777978030772528
8.358386769943015e-6
2.9506384603594837e-6
4.816949058000222e-7
6.664432457056389e-8
1.0316832982094056e-8
1.1451651519704573e-9
1.0783985890174282e-9
6.922679546653588e-10
4.139117968173712e-10
5.682086563860294e-11
2.2215262213626953e-10
2.0548393568493037e-9
1.127270508053821e-9
1.1499057049141161e-9
3.1133500897646506e-9
1.870166219760329e-8
1.5855515004398835e-7
4.4307221724135715e-8
3.548907637478042e-8
4.3834008401971803e-8
1.520388364472341e-7
3.08954691740715e-7
2.9279635585796395e-7
2.596028886038644e-7
2.513123007853386e-7
2.6844173219532545e-7
3.295042466458616e-7
4.837532679987094e-7
1.416307941171751e-7
3.847038958897856e-8
9.072324432263496e-8
1.336463141637693e-7
9.724624290153796e-8
4.590521929671452e-8
2.042419068141666e-7
3.232438233750159e-7
3.802503407874763e-7
3.409739135174551e-7
1.7293882813459504e-7
8.133789405986605e-8
2.9256171793904605e-8
7.336638537170592e-8
6.740729634885794e-8
3.7056204603875374e-8
9.591673600309237e-9
1.544459118472953e-8
4.994555019118448e-8
1.0139229997095893e-7
1.7034702899538257e-7
2.537738819354546e-7
1.459851348175831e-6
1.0058133240832672e-6
9.077119633185123e-7
1.2601226717164736e-6
2.1495446980383076e-6
1.7618199989243945e-6
1.3288800554186944e-6
1.526438680375826e-6
3.54448146103104e-6
0.00002523258699965244
5.249714855111709e-6
3.2511147401834286e-6
1.403199759844903e-6
7.244845493472957e-7
5.199728520345382e-8
2.2398250859952857e-8
1.1331873182942642e-8
3.5441850286542693e-9
1.39141482618311e-9
4.0385354158108017e-10
4.585518460219037e-10
3.6095879246344995e-10
2.2594914356925175e-10
6.165059411376665e-9
2.4782488607339202e-9
8.476686783134981e-11
9.213266375755137e-13
9.058710532604061e-13
2.7396539857285566e-12
8.493829448410222e-12
1.1408191077058946e-11
1.2228915393564043e-13
3.323517747274793e-14
6.978728804190543e-14
1.8232046923884006e-13
3.107517783834449e-13
4.660878877097366e-13
6.635834379848123e-13
9.22729185904688e-13
1.2683679900420056e-12
1.7334554490875636e-12
2.363135040051654e-12
1.7928685049234167e-12
5.2031624691521825e-12
5.0473208008626775e-12
4.1728336120868756e-12
8.4479983901915e-12
1.1050948238037462e-11
1.3493192113734043e-11
1.6157154463237817e-11
1.9242652740847244e-11
2.2927098467523378e-11
2.7417672950410013e-11
3.298654714281407e-11
4.001143662620142e-11
4.9033827886674916e-11
6.084788161984572e-11
7.663932126562533e-11
9.819486185298259e-11
1.2817332421592153e-10
1.7023266750303292e-10
1.4330283880430256e-10
2.541436020321615e-10
2.752617172979793e-10
2.7171805009958243e-10
2.671829687910382e-10
2.6731795794986467e-10
2.7259123804456703e-10
2.821850991136728e-10
2.9496180777841444e-10
3.095791231222962e-10
3.2438292795448346e-10
3.372640094329625e-10
2.0113681596675407e-10
3.59977865538208e-10
2.5974821697812975e-9
5.650470519792157e-9
3.4811223441833583e-10
3.9175286437877085e-11
5.308474567002525e-13
5.880589617402767e-14
0.
0.
0.
0.
0.
0.
0.
0.
0.
0.
0.
8.028801324170314e-13
5.417808695650671e-13
5.998068962121635e-13
7.231486667629223e-13
8.936662438968366e-13
1.1153576389748901e-12
1.3998121569637483e-12
1.7640254282186152e-12
2.230712148223142e-12
2.829534574710822e-12
3.5989132135991428e-12
2.2436771543727264e-11
7.51357976024507e-12
2.4548566663297642e-12
2.934033465571887e-13
1.9674306607355505e-12
3.6234670557105585e-12
5.6655665317881556e-12
8.435653349543458e-12
1.2351267639139845e-11
1.7968123872524075e-11
2.6013408284039132e-11
3.735063668913211e-11
5.2791938075455015e-11
7.270899470162854e-11
9.664900606352585e-11
1.234769864718853e-10
1.5220204725392708e-10
1.8273750661268917e-10
2.159534715659884e-10
2.5330772141437085e-10
9.280793729772449e-10
1.2946093208054183e-9
4.978832937264097e-9
7.783438479275329e-9
8.433123691721909e-9
8.907293093881152e-9
9.606812160998567e-9
1.0491331583148198e-8
1.1489858303727163e-8
1.2542981157224336e-8
1.3602978761664799e-8
1.3875967426545077e-8
1.5401407613032165e-8
8.03207558813236e-9
2.038356693762767e-9
4.239402787378952e-10
1.1520722955618603e-10
3.3194537526981804e-10
2.0162363724436988e-10
1.6695465539453118e-9
5.730532300682817e-9
4.297466309181236e-9
3.9646023942982565e-9
4.0433378775040585e-9
4.4899603881214695e-9
5.447639932950965e-9
7.28319007516469e-9
1.0863793381619105e-8
1.820099130573664e-8
3.047533303093805e-8
3.01123420495608e-8
5.022584966259813e-9
7.56753887156023e-9
8.376996439342778e-9
1.2227173709435641e-8
2.0861825156981363e-8
4.0637635720990013e-8
6.914270058867044e-8
7.856043103923917e-8
8.767163111329872e-8
7.972772442565767e-8
2.534024340677568e-8
4.21833432691297e-8
9.655353301368247e-8
7.775796644733289e-8
4.2432489980170095e-8
3.792084651241865e-8
2.755993836229164e-8
2.0622861894780255e-8
1.9598343330176687e-8
8.75027021271528e-9
2.0944465261419618e-9
1.9421844176286413e-11
1.5381034668096269e-9
3.982361909697803e-9
8.123473504866209e-9
5.474768162500604e-10
3.816558196368276e-9
4.577350600265092e-9
5.1556141156188725e-9
5.882213308974345e-9
2.3040420838778474e-8
6.694354088234974e-8
4.7522634318656935e-8
3.977321969755211e-8
3.9830490672737374e-8
4.3489491289794774e-8
5.024106232197228e-8
6.077448775850998e-8
7.634156805099521e-8
9.731086908210546e-8
1.1801267157547427e-7
1.2457648670654185e-7
7.432832369480651e-8
3.274273094420447e-8
1.7040149169437986e-8
1.181271864261696e-8
9.387858693227967e-9
7.938303905969765e-9
4.22453773525148e-9
1.3809568069471555e-9
5.704451237730963e-10
4.309372754935093e-10
1.0048720528314811e-9
3.54583374785638e-9
1.740321445061496e-8
1.2646012302990318e-8
8.80229605952031e-9
8.213985940952156e-9
8.841908351652325e-9
1.0515533728279125e-8
1.3689464400590021e-8
4.5954986765522264e-8
8.05057398356559e-8
4.69222738147877e-8
4.270430151822032e-8
4.724507187392331e-8
5.890865084502976e-8
8.129719979826353e-8
1.2087959999790874e-7
1.7324039990156337e-7
2.0417934936730087e-7
2.003365202434888e-7
1.6796132328079535e-7
8.650009261639453e-8
6.911336873233598e-8
6.364725300636628e-8
4.9344189243512416e-8
4.5158935231389506e-8
3.571984898121403e-8
1.2373042097367476e-8
4.4691939195486775e-9
1.6212238051253044e-9
5.3430970477259485e-11
1.1798450900741332e-9
2.2118053536155417e-9
1.764370059681159e-8
1.4328443212966954e-8
1.3751770822127972e-8
1.4398208516400723e-8
1.601376637729726e-8
1.8741203317759004e-8
2.303454168132987e-8
9.048539224032438e-8
1.4027976474536872e-7
7.812828448040069e-8
6.944252932735491e-8
7.53112033127699e-8
9.290472911219876e-8
1.2761494175174774e-7
1.7733214449128195e-7
1.858014630467676e-7
1.5686700666213324e-7
1.3978857566030684e-7
1.6497637699868818e-7
1.2493924258034739e-7
4.795970058049164e-8
2.1880345558792855e-8
1.4235045410609408e-8
1.0937056883901933e-8
9.143239449608448e-9
5.956403470025953e-9
1.9252054677579763e-9
7.188242220249856e-10
4.661887568087857e-10
1.1372554591634866e-9
4.278445232283446e-9
2.193326093969361e-8
1.6826664946160916e-8
1.1529147428451307e-8
1.071791693295401e-8
1.1498000805023691e-8
1.3593808129443217e-8
1.7507251365992554e-8
6.173143105434792e-8
1.1525763713462413e-7
6.627460850425232e-8
5.824316146705891e-8
6.219719149416469e-8
7.436480692961359e-8
9.759121936679815e-8
1.3840693945828243e-7
1.9959908960171182e-7
2.564505477188801e-7
2.704943482154803e-7
1.8012573218932866e-7
9.944177747568802e-8
8.702714760619224e-8
8.31416226394124e-8
6.740190433275478e-8
6.430420586030367e-8
4.180233635446202e-8
1.437100897087875e-8
5.651146613374854e-9
2.223020485865576e-9
8.743368840839611e-11
1.2300488565947983e-9
5.519788932928737e-9
2.1204533604632996e-8
1.8498482766661597e-8
1.829806815596383e-8
1.943660166801845e-8
2.1802539553602035e-8
2.5668664722104477e-8
9.852494614465853e-8
1.7332106926000828e-7
9.897116655400923e-8
8.864637029597887e-8
9.649156322426074e-8
1.1884366605468802e-7
1.6247858176257902e-7
2.306051797117013e-7
2.604188415148069e-7
2.246217423039615e-7
1.973257787460832e-7
1.9396712539325517e-7
2.041703623472149e-7
2.1341821274307764e-7
6.802150678519846e-8
2.4677830455273343e-8
1.4343775891082089e-8
1.0346965646283904e-8
8.018426640299702e-9
5.646304124286511e-9
1.426255280058093e-9
7.509807064117725e-11
2.070123975837443e-10
6.636095400945378e-10
4.8357011755001e-9
3.164837963319954e-8
1.6536916737774168e-8
1.2317142697128867e-8
1.1875075980142643e-8
1.2966191955720092e-8
1.5426130597606365e-8
6.475696179625558e-8
1.5104431817509262e-7
9.719937246954875e-8
8.089102978077151e-8
8.136623089982662e-8
8.986912220391876e-8
1.0596176504917589e-7
1.3221753838695071e-7
1.7281171075982337e-7
2.30582243509028e-7
2.988449995562867e-7
1.5162694364631384e-7
1.1510204220444613e-7
1.1888856387288232e-7
1.115458008757525e-7
1.030651664556523e-7
8.688533148173573e-8
3.435731761861078e-8
1.3867819414937417e-8
6.7018583214589094e-9
3.4458070099531558e-9
1.8229163763807647e-9
4.75057112307978e-9
3.7218568701745884e-8
3.123451628301466e-8
2.8498018810973647e-8
2.8996691006763574e-8
3.1530071011189164e-8
3.619055242483257e-8
4.3699284692200107e-8
5.560820238903353e-8
1.9848609391341028e-7
2.2737561436095627e-7
1.3263613303691156e-7
1.2456030835494635e-7
1.4450346565419541e-7
1.9581694374052254e-7
2.9066436608798946e-7
3.328236038038215e-7
2.75947463170326e-7
2.463391619892489e-7
2.585571603461587e-7
2.3814999939367338e-7
2.869431809610445e-7
1.3668840831446086e-7
4.177007517674969e-8
2.0382202392514917e-8
1.3822766682768432e-8
1.0586774121380701e-8
8.736471129857576e-9
3.994968803423173e-9
1.0651568889025696e-9
3.654878932615514e-10
8.732190459226733e-10
3.726662454326426e-9
1.627964152655274e-8
3.745669467362454e-8
1.9569408059796598e-8
1.6664578000110844e-8
1.7131865344339464e-8
1.9669873018891756e-8
2.464490240416553e-8
9.105343365918712e-8
1.9327106253114148e-7
1.1537549245859445e-7
9.641563916588039e-8
9.774688235320566e-8
1.0966097402526688e-7
1.3282819342293042e-7
1.7220838214554187e-7
2.3470679153879162e-7
3.2060565375270833e-7
4.007581257850233e-7
2.0259513209090312e-7
1.3555545961225418e-7
1.3506040033866494e-7
1.3904488929724846e-7
1.272545155960189e-7
1.1528047506183401e-7
4.990747102146362e-8
1.9722246625574455e-8
9.144087148603188e-9
4.198472683596595e-9
7.865594868850813e-10
8.237862365496184e-10
2.0318800350082824e-8
2.8621928850069097e-8
2.9302881078517985e-8
3.097085887628401e-8
3.39956137185206e-8
3.8855340582039823e-8
4.628859089210747e-8
1.7667769396953394e-7
2.7521145224672096e-7
1.612168715193296e-7
1.4997677808620687e-7
1.7056728475616687e-7
2.2300409709972398e-7
3.2579040845547154e-7
4.387770908627187e-7
4.008541024739951e-7
3.369861035537625e-7
3.2383912572914594e-7
3.705982306234115e-7
3.0956619536067033e-7
3.2591985083114243e-7
1.5540734901918673e-7
3.813887769661322e-8
1.57401092668581e-8
1.0033233583210976e-8
7.411970603941691e-9
5.457573754127809e-9
2.1763156104600277e-9
5.848357806159029e-11
1.4739873474439496e-10
9.761678388250694e-10
5.144941804237329e-9
2.61116120668534e-8
3.406127294988123e-8
2.035820219934356e-8
1.8327984203705824e-8
1.946050379098227e-8
2.2887186762315145e-8
9.158401991818144e-8
2.2382364829228217e-7
1.597167825752196e-7
1.2828926654868915e-7
1.2449548461796775e-7
1.3217230313055783e-7
1.4871710868996942e-7
1.7579736141447096e-7
2.1720223728839164e-7
2.776192628671442e-7
3.589915621818543e-7
2.0297440576412773e-7
1.7059832672775776e-7
1.8659018507832338e-7
2.0492636073421846e-7
2.069854034877418e-7
1.1515573557485391e-7
4.665840485758301e-8
2.25801918456053e-8
1.2442477484062436e-8
7.096907966118468e-9
4.012939891036771e-9
1.0742945459717601e-8
3.573637481125328e-8
3.8705566915374765e-8
4.2403545972109264e-8
4.6708519657420156e-8
5.274487255916143e-8
6.161655148412164e-8
7.481082236353968e-8
9.483349942724838e-8
3.5079345072636373e-7
3.624230088073985e-7
2.231690599450432e-7
2.1929104768184176e-7
2.685512135459874e-7
3.894821881784122e-7
5.712234059178249e-7
5.321152636017763e-7
4.3359807283108386e-7
4.2284196918632214e-7
5.187140214695225e-7
3.9587047477488086e-7
3.8592620668098205e-7
2.716905990339648e-7
6.787811151441716e-8
2.2445267373439266e-8
1.2535275623427693e-8
9.297081911769736e-9
7.081352803954692e-9
5.211836514058295e-9
1.6116376076288987e-9
8.083600287139217e-10
1.684363175146266e-9
5.0969854747445286e-9
1.7031956921853143e-8
8.760854378402148e-8
3.686689847492353e-8
2.7933605908925533e-8
2.7625266829294042e-8
3.1377505524133416e-8
3.943318609564213e-8
1.3169462529229368e-7
2.984949245937376e-7
1.908862364209154e-7
1.5335040060543244e-7
1.4965218106134926e-7
1.61073319575018e-7
1.8606831418041142e-7
2.2912712489895237e-7
2.987375850385555e-7
4.045454441455358e-7
5.239412922488783e-7
2.8985056587581635e-7
2.076946758948853e-7
2.053671311587247e-7
2.3677274793508716e-7
2.663613390545086e-7
1.6645323328495238e-7
6.67853320406899e-8
3.25815247156858e-8
1.7863034320992774e-8
9.429411711281291e-9
2.213131750763501e-9
6.084259780650231e-9
1.0982369765088871e-8
2.9134773841878464e-8
4.085008486358235e-8
4.919189577881428e-8
5.7271102269400566e-8
6.720979578396035e-8
8.073786795862404e-8
3.076840648347597e-7
4.456444857291888e-7
2.7541662552521146e-7
2.689100904983687e-7
3.2332175987282175e-7
4.552478281752137e-7
6.931148952289658e-7
7.490265340454295e-7
5.97359079138729e-7
5.372739875689218e-7
6.018127341702668e-7
9.217624595074946e-7
5.891834617877501e-7
3.8717311998614565e-7
1.902254911091668e-7
6.488551579479612e-8
1.3782079296765811e-8
5.5975259571897846e-9
3.948523839667576e-9
2.380299893658371e-9
1.1707575320951513e-9
2.908293818284675e-10
6.274618532963326e-10
1.9096730892182883e-9
5.465618484640402e-9
1.768558621130348e-8
1.0195753958714918e-7
3.852314914007861e-8
2.9167837864173004e-8
2.9273831551140903e-8
3.394330719338334e-8
1.148960873255794e-7
2.9716116757997256e-7
2.602836803502749e-7
2.0141700643096404e-7
1.8749261174229866e-7
1.916535964203524e-7
2.079646586565555e-7
2.3833709626140427e-7
2.911459903747504e-7
3.905688587295284e-7
5.993302249777214e-7
3.985604973167429e-7
2.9571172970358497e-7
2.99026987002293e-7
4.0770202719161704e-7
3.4871995284425447e-7
1.434407768154937e-7
7.11624456838195e-8
4.421885150152763e-8
3.0448271468504206e-8
2.1768331894867856e-8
1.530838808701555e-8
7.17635722764982e-9
1.7956159520025634e-8
3.7133270046682354e-8
5.6606373567115287e-8
7.348851857527903e-8
8.993053327564458e-8
1.0902033835357499e-7
1.338165557746013e-7
1.6811791019407575e-7
6.524079790359882e-7
5.964899389891938e-7
4.0486907749661816e-7
4.2853020338783975e-7
5.743793702996469e-7
9.081659941867479e-7
1.0541344457994603e-6
8.001246545412159e-7
7.132228491087189e-7
8.499371099984867e-7
1.5838709923040152e-6
9.086494052428878e-7
5.42758493716499e-7
2.362796766171573e-7
9.767210871247553e-8
2.392720381670366e-8
6.24554925537723e-9
3.3924918315303907e-9
2.646164088305315e-9
1.3842682898840324e-9
1.8394873850648545e-9
2.5894912938436577e-9
3.0506634061553224e-9
5.528331904501399e-9
1.3261930471411451e-8
4.527382584585957e-8
1.0858987770903896e-7
5.065299010516698e-8
4.389854364137364e-8
4.779800584388065e-8
5.9153984445796024e-8
1.5373341919094127e-7
3.912704335088727e-7
3.1876100726692266e-7
2.433541967199829e-7
2.257378427362657e-7
2.324026271391969e-7
2.5843353261746406e-7
3.1241506393025947e-7
4.262608027376808e-7
6.936518805864614e-7
2.140873901820649e-7
2.2897791885310717e-7
3.770286312700303e-7
4.2163219948672957e-7
4.6429118672372787e-7
4.431956380387546e-7
2.2310584966149834e-7
1.1060786736960246e-7
6.49660213910164e-8
4.7795871484305324e-8
3.921231971381841e-8
1.733802011128069e-8
7.987594639828108e-9
2.2672665965089933e-9
1.4003103815864685e-8
3.956979962119974e-8
6.892515451105374e-8
9.714580354331838e-8
1.253102937388935e-7
1.5708234346826515e-7
5.726245295251675e-7
7.210474588994718e-7
5.104522437666919e-7
5.533100943541743e-7
7.534683775379036e-7
1.2070826003600886e-6
1.3704305804311294e-6
1.019516841678198e-6
9.097449891224654e-7
1.1205427696395365e-6
2.3949018313596456e-6
0.000017532768435618374
9.091026585730365e-6
3.2539727873789136e-6
5.255287164215282e-7
7.119307842540332e-8
1.068497471016445e-8
1.0856991037925325e-9
1.156139717537344e-9
7.823241870569761e-10
4.1798763677446804e-10
5.733247646283667e-11
2.061776637113569e-10
1.6957804847286038e-9
1.121109252603193e-9
1.0417332395473881e-9
2.6719958228454503e-9
1.5810033578003135e-8
1.5567492863588714e-7
4.5654311412933534e-8
3.525957881146631e-8
4.175126881560159e-8
1.441524220015182e-7
3.014715776528552e-7
2.915993446744361e-7
2.593959329265076e-7
2.5090833642766314e-7
2.677861954887536e-7
3.2919535231224354e-7
4.7528801743950054e-7
1.2866900091256598e-7
7.643728635447154e-8
7.15127276198681e-8
6.153571479456763e-8
7.625935942596895e-8
3.37297799411689e-8
1.6235987982357073e-7
2.783681939861346e-7
3.7556840985458194e-7
4.782618811794152e-7
1.82384221247242e-7
6.437076620002056e-8
1.1873576108814478e-8
6.439173573094098e-8
8.782154816849373e-8
6.167436609716043e-8
2.443751685627495e-8
4.57424452530814e-9
3.6371838388364405e-8
8.312833180673796e-8
1.49300378766664e-7
2.3260737713115175e-7
1.4280527479286555e-6
1.0336961660766785e-6
9.364490767111552e-7
1.3154935790584756e-6
2.2178286377195e-6
1.7209097871055451e-6
1.3333917680237421e-6
1.6139592669788552e-6
4.2710796426270645e-6
0.000020608102893504087
3.981921485204244e-6
3.237957923964256e-6
1.6329477889355936e-6
1.5805824670385867e-7
2.7049495186591338e-8
1.2571287637791645e-8
6.403629653042527e-9
1.1240761678646568e-9
7.573435546944653e-10
1.5454064597347905e-10
3.3772426154432196e-10
9.461950733217916e-11
6.467018925060178e-9
4.404900363859467e-9
1.1503726140953254e-9
3.550584350388485e-11
5.490356241020101e-13
3.32688935244538e-12
5.892130835107791e-12
8.275144228938634e-12
8.725484493941987e-12
4.106531198322992e-13
3.1136391616737006e-13
3.050597839302259e-13
3.502774012232081e-13
4.4059174585419954e-13
5.768330625361848e-13
7.666293169428479e-13
1.0247757211140749e-12
1.3741824489231036e-12
1.8480028722679713e-12
2.493811186283973e-12
9.766325633229523e-13
7.851128482958495e-13
5.9326014624731534e-12
1.1088788128825823e-11
1.158830200376605e-11
1.2851338355422133e-11
1.468828961855159e-11
1.6993168801437628e-11
1.977768723510794e-11
2.311656109286702e-11
2.7134131114854682e-11
3.200840073971878e-11
3.798478611129818e-11
4.539646922063596e-11
5.4684975904431793e-11
6.639589600540641e-11
8.10575121725342e-11
9.860755651342871e-11
1.1614364329541506e-10
7.759239040638534e-11
1.8854482699938797e-10
2.2820945461772529e-10
2.3720066700099874e-10
2.387759381517869e-10
2.4103125320966383e-10
2.460681410342173e-10
2.538838456016561e-10
2.636869915550896e-10
2.742470294271259e-10
2.839164658302463e-10
2.905604851046973e-10
1.1015028800638484e-10
5.49436382306977e-10
2.9524218565230737e-9
5.223014449799989e-9
3.2624742609741663e-10
7.313905297081183e-12
2.8241767711999746e-13
0.
0.
0.
0.
0.
0.
0.
0.
0.
0.
0.
0.
8.467107823500284e-13
5.740035973681752e-13
6.359559056906017e-13
7.670848599804988e-13
9.483654686517498e-13
1.1841185319488494e-12
1.4867077247478308e-12
1.8742529172806024e-12
2.3709672139994175e-12
3.008469947948085e-12
3.827710920446168e-12
2.29627430643945e-11
8.126907766872514e-12
2.6614444896945067e-12
3.0595095774456877e-13
2.110572769181089e-12
3.895311767122642e-12
6.097224366967355e-12
9.085211609669828e-12
1.3309337443223878e-11
1.936690331889463e-11
2.8034397617404938e-11
4.022122880391367e-11
5.675554870104254e-11
7.796353802633488e-11
1.0329205419780728e-10
1.3152660486414402e-10
1.6169020620227186e-10
1.9378648149340653e-10
2.2879298870813605e-10
2.682657430520241e-10
9.579639681580935e-10
1.4108282617263235e-9
5.321140333186931e-9
8.193662346081858e-9
8.825808426813517e-9
9.312020702889626e-9
1.0041629442963289e-8
1.0964783223579521e-8
1.2005395943306617e-8
1.3100999081556968e-8
1.4201929953438723e-8
1.4376183741009184e-8
1.5961924804756388e-8
8.635701608376752e-9
2.218326238319121e-9
4.800263084350363e-10
9.16949327995669e-11
3.142905348413809e-10
1.7386214500667486e-10
1.6889724942584149e-9
6.3206781706497335e-9
4.6044907312961555e-9
4.196153065014575e-9
4.256220974337084e-9
4.712983719046186e-9
5.7091608198749655e-9
7.626883593296067e-9
1.1379292848551531e-8
1.910197526766928e-8
3.196796122855192e-8
3.121322673800746e-8
5.1497123983958e-9
7.125190649200767e-9
8.021053023051313e-9
1.1841203899553715e-8
2.034945683829357e-8
3.9832236946027486e-8
6.801930735393381e-8
7.748114488786744e-8
8.663839524432556e-8
7.912137737625118e-8
2.423843536699707e-8
4.2294173919237596e-8
9.553371644373667e-8
7.688184397314862e-8
4.19601415399642e-8
3.744458210763514e-8
2.7168621763272375e-8
2.034206132682489e-8
1.9328811246099626e-8
8.629173296983811e-9
2.0622119686409327e-9
1.6020555140987075e-11
1.5193495184242588e-9
3.924027783279532e-9
7.970467740483984e-9
5.765415622392772e-10
3.78070465115597e-9
4.526062817164488e-9
5.0952510340481545e-9
5.812354636830282e-9
2.275679783983645e-8
6.604479801394942e-8
4.686210901742933e-8
3.920209780661125e-8
3.924100178131078e-8
4.2825870152688344e-8
4.944899203662945e-8
5.978147279471571e-8
7.504475536362138e-8
9.559422845388369e-8
1.1588313769292199e-7
1.2232916919291034e-7
7.295311684514016e-8
3.217497246987332e-8
1.6754615345541423e-8
1.1619307902767889e-8
9.238479228139844e-9
7.814764862080627e-9
4.152379435779712e-9
1.3572187351133015e-9
5.597398758778595e-10
4.2062163637902763e-10
9.812699863405946e-10
3.472970734880961e-9
1.7073430167978053e-8
1.237921169152351e-8
8.622748047071991e-9
8.047655012333486e-9
8.66217321359141e-9
1.0299483393778542e-8
1.3403709719157715e-8
4.5162851342498925e-8
7.921377140704159e-8
4.621717281157043e-8
4.2102291015906755e-8
4.6619880637026604e-8
5.817936310840018e-8
8.03598902011727e-8
1.1957780761599545e-7
1.7142100965268615e-7
2.0197699714392633e-7
1.9826390024086408e-7
1.6642909611983435e-7
8.569552430291769e-8
6.84198604613684e-8
6.29089927986079e-8
4.8740630109705054e-8
4.4604793996439565e-8
3.5332036943436156e-8
1.2239464954171038e-8
4.416003912450704e-9
1.6007099272274139e-9
5.186048151103981e-11
1.1562523091188229e-9
2.218737402691146e-9
1.753980878727972e-8
1.4199222652840997e-8
1.3613295215557898e-8
1.4247577253791528e-8
1.5844073490517213e-8
1.8542651302480333e-8
2.2792782039534324e-8
8.946209714983926e-8
1.3865884807047778e-7
7.718256814077635e-8
6.856331870712167e-8
7.431341870541815e-8
9.160922046483632e-8
1.257348742758153e-7
1.7466746025408274e-7
1.831625798334048e-7
1.5462354353730622e-7
1.3766006444335803e-7
1.6257914849175689e-7
1.2279833743329167e-7
4.722717483568252e-8
2.1582505405910917e-8
1.4056136408016173e-8
1.0806863928747564e-8
9.039363766698474e-9
5.872740980726131e-9
1.8972896942908835e-9
7.079703797902509e-10
4.5697334194508074e-10
1.115832980181067e-9
4.2115413544516e-9
2.163540841242493e-8
1.652289217803531e-8
1.1334878040384712e-8
1.0541057341768952e-8
1.1308928342962673e-8
1.3368964316878497e-8
1.721412478930713e-8
6.08387505890778e-8
1.1361787855644671e-7
6.536803086671874e-8
5.748875795207058e-8
6.14352322084305e-8
7.35088975415897e-8
9.654600536140273e-8
1.3703349540209565e-7
1.9769263797984727e-7
2.5384788636043144e-7
2.6762416534618054e-7
1.7862824678958667e-7
9.853703386562724e-8
8.616014909456945e-8
8.217739124818096e-8
6.655966276084889e-8
6.350246192181543e-8
4.14047686469439e-8
1.4221343467818908e-8
5.5839163823708095e-9
2.1943408625651592e-9
8.706134602192009e-11
1.202636181346945e-9
5.4902249351132764e-9
2.108094852241728e-8
1.832858684105091e-8
1.8108635065199027e-8
1.9226365080828483e-8
2.15628600166857e-8
2.5385934673811012e-8
9.739866792036805e-8
1.71343655131281e-7
9.779858889722892e-8
8.755015836690146e-8
9.524546337404973e-8
1.1722907166137795e-7
1.6014252747200565e-7
2.2722511396153122e-7
2.570008511484668e-7
2.2182643337053364e-7
1.9474043326861862e-7
1.911740429937083e-7
2.016789912320673e-7
2.1026260226488893e-7
6.703714284519203e-8
2.4412914290518613e-8
1.4228191534767941e-8
1.0274328742684704e-8
7.967359103029995e-9
5.593613603959346e-9
1.4099832759898007e-9
7.342244503950197e-11
2.0943169380753027e-10
6.477039051626341e-10
4.776432558293065e-9
3.1283430045761704e-8
1.626744306097407e-8
1.2136905807989343e-8
1.1707562390123223e-8
1.2785212846880835e-8
1.5210141970211824e-8
6.395393684601295e-8
1.4914912196056733e-7
9.593615623815114e-8
7.988656072441485e-8
8.040194911519783e-8
8.885863322373078e-8
1.0484248544240534e-7
1.3092070826056148e-7
1.7124949454579155e-7
2.286297679237421e-7
2.963202853280513e-7
1.5027160822192543e-7
1.1395332792536112e-7
1.1758922258873415e-7
1.1009939736197025e-7
1.0164608646814499e-7
8.599432620868888e-8
3.4039699431092514e-8
1.3707626405796674e-8
6.6142456771927316e-9
3.398451278649397e-9
1.8025016784817114e-9
4.7069958681343475e-9
3.6966196491565835e-8
3.100800282814214e-8
2.8212383171721624e-8
2.867386558407111e-8
3.11640473067803e-8
3.576423221689336e-8
4.318527909284312e-8
5.496372345408332e-8
1.9600792362038226e-7
2.2465925804234493e-7
1.3094577148991248e-7
1.2288754319639858e-7
1.4245169434306712e-7
1.928506268512099e-7
2.861239620832559e-7
3.283232708933197e-7
2.7240058647970497e-7
2.4293882317654977e-7
2.5454594578426264e-7
2.35042579177251e-7
2.8343920786947263e-7
1.3444424660335758e-7
4.1262476823090286e-8
2.0218562235559062e-8
1.3739551008810484e-8
1.0528658187983396e-8
8.689207946095484e-9
3.946894530273814e-9
1.0520617859002645e-9
3.571720118916047e-10
8.547927823595321e-10
3.6761136128449977e-9
1.613093052414215e-8
3.672358356118261e-8
1.9258787152351676e-8
1.6418621691523056e-8
1.688503415793231e-8
1.9387197573053765e-8
2.428721908106528e-8
8.991801640180905e-8
1.9073565737852271e-7
1.1382190015295384e-7
9.518206114302905e-8
9.656055026674608e-8
1.0840896732868072e-7
1.3142044158798132e-7
1.7053776176539315e-7
2.326169822117495e-7
3.1780936717550903e-7
3.969742394638368e-7
2.0077627324425567e-7
1.3417500558637003e-7
1.3363824212719388e-7
1.373068487648258e-7
1.2540185027136277e-7
1.139778125044689e-7
4.949841496695011e-8
1.949912706119562e-8
9.018874377366523e-9
4.1337382307283636e-9
7.736885729810137e-10
7.83442426882797e-10
2.0223730366670954e-8
2.846867548398897e-8
2.9013490307195107e-8
3.061031160204591e-8
3.3573993381318034e-8
3.836127885630046e-8
4.569723499771894e-8
1.744113288131606e-7
2.7181175564243067e-7
1.5910532303088581e-7
1.4790626431557113e-7
1.6808039058836718e-7
2.1952931076076203e-7
3.204067363965411e-7
4.3227965458175236e-7
3.960642761289431e-7
3.3286389468293135e-7
3.1937545933686636e-7
3.6445908720760216e-7
3.056515681181088e-7
3.2355344674174454e-7
1.5287199740415884e-7
3.7737701132031344e-8
1.5704919025489377e-8
1.0044349154697198e-8
7.419309558804508e-9
5.474688957027506e-9
2.1599272272829047e-9
5.5619340183176346e-11
1.5639625752967784e-10
9.531938033920732e-10
5.095683389796492e-9
2.60580124392848e-8
3.337956006120127e-8
2.005504995541995e-8
1.8081415315216176e-8
1.920782009216444e-8
2.259124736002389e-8
9.063363766475548e-8
2.21311955682328e-7
1.5760680511490078e-7
1.2667897622534148e-7
1.2301670114112977e-7
1.3069352002088844e-7
1.4716436834327637e-7
1.7410019253649972e-7
2.1526226263357946e-7
2.7524443564805047e-7
3.5573042701203807e-7
2.0075743418713003e-7
1.687106001666153e-7
1.8459613953782799e-7
2.0206922231579195e-7
2.0397430208318351e-7
1.1447645229063703e-7
4.624938789972105e-8
2.2291044379325132e-8
1.2247891461929125e-8
6.970270316411022e-9
3.937684649215586e-9
1.0573078115791003e-8
3.5874736388021396e-8
3.8487338208527674e-8
4.1974140873531375e-8
4.614097746947169e-8
5.2054707427363454e-8
6.078649219527917e-8
7.379968695355378e-8
9.357417411930952e-8
3.458926379152205e-7
3.577747364343566e-7
2.2001443721068645e-7
2.1596993385373816e-7
2.6416879678733665e-7
3.8259037747177637e-7
5.618134412121879e-7
5.255999693820832e-7
4.2815740767210223e-7
4.1671716687220103e-7
5.093148354910901e-7
3.9034293674997414e-7
3.8312181540717946e-7
2.684703756375576e-7
6.697685727691095e-8
2.2390805079666416e-8
1.2584189939796569e-8
9.33832829133674e-9
7.121451254194913e-9
5.2079125193665055e-9
1.591994799116801e-9
7.891959861072808e-10
1.6535292562861665e-9
5.044639558951306e-9
1.695107266120111e-8
8.63308050785586e-8
3.6212223091189114e-8
2.7525455018000684e-8
2.7248194672930138e-8
3.095650448866162e-8
3.890081370425728e-8
1.3039635611849336e-7
2.9502324315003374e-7
1.8828195979139098e-7
1.5138758342388178e-7
1.4785945764893141e-7
1.5928057938462455e-7
1.8416757741297704e-7
2.2699500471392888e-7
2.9614485958240593e-7
4.0090168709166223e-7
5.186867320391647e-7
2.8551650906906804e-7
2.048063412554923e-7
2.031369860371479e-7
2.3406680116315815e-7
2.6218260077841506e-7
1.6555101714982576e-7
6.633400174099786e-8
3.2191597697362035e-8
1.7567933444097026e-8
9.232553171803493e-9
2.1319082505197583e-9
5.914633965915395e-9
1.1220901096256918e-8
2.9134003876179836e-8
4.051057600633236e-8
4.859709846244937e-8
5.647847974892129e-8
6.622608036061418e-8
7.953411409426577e-8
3.0343968081362753e-7
4.3992251690067433e-7
2.7144721734747216e-7
2.6470644689697334e-7
3.178255787333035e-7
4.4670657505548105e-7
6.801456585206105e-7
7.40170526026995e-7
5.91134736886306e-7
5.304733867810038e-7
5.916228181354422e-7
8.979150848158584e-7
5.778797498709798e-7
3.8377468603972755e-7
1.9107934801358234e-7
6.397552145847561e-8
1.376588571025885e-8
5.694782054372618e-9
4.039701361600032e-9
2.4369754693677506e-9
1.219237951514311e-9
2.781259096210406e-10
5.971166425078143e-10
1.8850454281882407e-9
5.46044600861824e-9
1.7815795045735163e-8
1.0068919861697182e-7
3.776665226584605e-8
2.8778995356853996e-8
2.894116915307981e-8
3.357918490799393e-8
1.1440778910100687e-7
2.951621427647697e-7
2.5687613260433345e-7
1.989057238688211e-7
1.8533372052466687e-7
1.8959469227072477e-7
2.0585130432816237e-7
2.3595643957186225e-7
2.879430635079497e-7
3.844457813430838e-7
5.845948789321888e-7
3.8567321155247463e-7
2.8963457407546534e-7
2.9504154492696847e-7
4.0192006464809615e-7
3.4728860424180234e-7
1.4254199858829239e-7
7.044785035028512e-8
4.351858904793811e-8
2.9745294607757238e-8
2.1056393416055056e-8
1.4576177721603798e-8
7.317554151943919e-9
1.822158198556945e-8
3.7239072747663274e-8
5.626698881309906e-8
7.26641131887652e-8
8.867752657183459e-8
1.0735662980785461e-7
1.3170649912096275e-7
1.6548328268062426e-7
6.423630385959029e-7
5.887232002415443e-7
3.9842359865999856e-7
4.208176122036037e-7
5.626257836648779e-7
8.883207606650074e-7
1.0411104728764082e-6
7.920004382423922e-7
7.035798786922072e-7
8.330006119634345e-7
1.5285108529859896e-6
8.839672258066163e-7
5.342043690190435e-7
2.369391552747771e-7
9.910079532929051e-8
2.3656211403901174e-8
6.353206886881885e-9
3.5304561540580433e-9
2.745602193200635e-9
1.4611053196985123e-9
1.8942339765094276e-9
2.497168697895061e-9
3.0070452723490863e-9
5.541474502102825e-9
1.3382208700801903e-8
4.632583672167349e-8
1.0414036297315081e-7
4.972245968408736e-8
4.334866556432142e-8
4.7305923898414607e-8
5.8651029116078526e-8
1.537120574220196e-7
3.894597558315157e-7
3.1437418202405855e-7
2.4022724879612626e-7
2.2310547550745904e-7
2.298852367982826e-7
2.5571472241621154e-7
3.0880784163929216e-7
4.1911970528920177e-7
6.75192370219825e-7
2.403604148645394e-7
2.5809092120873243e-7
4.116192384819131e-7
4.1282549060951874e-7
4.5421347743087634e-7
4.443926867561016e-7
2.2164163242679217e-7
1.083747642910942e-7
6.380977530345521e-8
4.684181372393042e-8
3.7783408376475386e-8
1.7303499903079827e-8
8.166263689788449e-9
2.1669723664194e-9
1.4465139576732012e-8
4.0071830369809193e-8
6.882380344098197e-8
9.614402391938405e-8
1.2342604617479845e-7
1.5434469205543644e-7
5.634997149164973e-7
7.127398751723764e-7
5.021664227996687e-7
5.423427194089704e-7
7.353007561284914e-7
1.175300601431439e-6
1.358727381875277e-6
1.0135200877053627e-6
8.976954051405418e-7
1.0904961775448448e-6
2.254533355195292e-6
0.00001618485581904823
7.804215083499329e-6
2.737539723725344e-6
4.521070190814758e-7
6.355215008954206e-8
1.0073092344917039e-8
1.1973264527401983e-9
1.0069623411096443e-9
6.339220717209349e-10
4.139566737897831e-10
5.5368779147678944e-11
2.38148908091487e-10
2.3461526685418037e-9
1.1438559430466565e-9
1.2495864582924556e-9
3.5185142698412656e-9
2.1133054462941462e-8
1.5015463243926393e-7
4.3560939503767445e-8
3.5785734895711416e-8
4.562048635501233e-8
1.586352275009256e-7
3.1513355707669193e-7
2.943226207830993e-7
2.605233176906574e-7
2.5251997780784154e-7
2.7010375907868687e-7
3.3165575888470824e-7
4.905656403592055e-7
1.4938142468646984e-7
1.0306671710935858e-8
8.672120228798567e-8
1.1082108958069077e-7
7.541498379146802e-8
7.034554248212294e-8
2.3202661971784095e-7
3.4012562233781904e-7
3.613870702813844e-7
2.958460822552601e-7
2.003703319603711e-7
6.868307475341917e-8
3.68233763026965e-8
7.102315446361476e-8
5.5555975877649006e-8
2.7486109935743013e-8
3.967137334600993e-9
2.0873745462156238e-8
5.726830647328898e-8
1.1082089869000267e-7
1.8046341340500302e-7
2.635058026046058e-7
1.4662330189396318e-6
9.936318455521515e-7
8.934243438973899e-7
1.2306420076149662e-6
2.105615800644264e-6
1.78414370836505e-6
1.327333568568929e-6
1.4831934053832408e-6
3.225832351470587e-6
0.000027755551185983304
5.871493426139035e-6
3.3537291989914377e-6
1.3655491861435844e-6
6.486703022156499e-7
7.635397033655028e-8
3.5200722185963625e-8
1.5336946005411167e-8
8.550475165982037e-9
8.843361094567978e-10
5.740144220368683e-10
2.9505807821723454e-10
3.9740685925278376e-10
6.809778109201326e-12
1.7550105118533647e-9
3.0078098440123954e-10
1.707084364914683e-10
1.0763873595721621e-10
1.29083596898964e-12
1.4515235420494214e-12
4.134296131895328e-12
8.504714423278996e-12
2.811540611959302e-13
3.8508768685112003e-13
1.6738166814452792e-13
2.952224925774735e-14
2.0778751646557102e-13
3.8821617622408746e-13
5.947129358001864e-13
8.524463362782204e-13
1.1890686834051304e-12
1.637882313526737e-12
2.2423088437851418e-12
2.9355167139365463e-12
7.540650289705469e-12
9.096091088818641e-12
1.5057418560893715e-12
7.100194004888117e-12
1.0131240738291739e-11
1.2720949830287132e-11
1.543074479483934e-11
1.8524667052447087e-11
2.2209536169408354e-11
2.6710103925630362e-11
3.2313790322682943e-11
3.941639670015969e-11
4.858540291520344e-11
6.06578358327874e-11
7.689799835245849e-11
9.925556420835275e-11
1.3077768781713143e-10
1.7619220002432587e-10
1.6969672874673726e-10
2.810109753814681e-10
2.9375745917728925e-10
2.850206754261195e-10
2.7825430388346426e-10
2.778633693602799e-10
2.835827523019451e-10
2.9427612704844666e-10
3.087056695909015e-10
3.255368910144065e-10
3.4317418886777313e-10
3.595837862575555e-10
2.4974243695713694e-10
2.504993351412019e-10
2.3403913130384257e-9
5.8078523732556145e-9
5.128216402325676e-10
4.40858272077634e-11
5.856174709359629e-13
7.594031987429968e-14
0.
0.
0.
0.
0.
0.
0.
0.
0.
0.
0.
7.776565010403171e-13
5.2304034966994e-13
5.787542276807173e-13
6.975442789990221e-13
8.617723307923222e-13
1.0752457036714196e-12
1.3490983427395618e-12
1.699668734379118e-12
2.148794403085391e-12
2.724991462144937e-12
3.4652010057895013e-12
2.219852617271908e-11
7.15281499588683e-12
2.331875049954292e-12
2.8708710076212413e-13
1.8843359882343705e-12
3.464869881860527e-12
5.413331251281714e-12
8.05582698251826e-12
1.1790848592228397e-11
1.714976099761495e-11
2.4830933257240833e-11
3.567126653650823e-11
5.047450293650106e-11
6.964173846912783e-11
9.278379927842232e-11
1.1881601237100406e-10
1.4673734980984613e-10
1.7640189397854663e-10
2.0861180393408696e-10
2.4476600382028004e-10
9.115961634971344e-10
1.224417337909523e-9
4.774692674405331e-9
7.542032049264724e-9
8.205023422788446e-9
8.672673200537836e-9
9.354391705260622e-9
1.0215927207286472e-8
1.1189387722814557e-8
1.2217180180262187e-8
1.3252719709848925e-8
1.3589142387384853e-8
1.506929545273975e-8
7.661556228542357e-9
1.9278599266460158e-9
3.8811840767714744e-10
1.3185104288273653e-10
3.4605905865608203e-10
2.2345741721513572e-10
1.656942128899662e-9
5.374436921421453e-9
4.113847368672113e-9
3.8266225146024614e-9
3.9167236538504836e-9
4.357054380234267e-9
5.291057076109789e-9
7.076242972100344e-9
1.0551780492619423e-8
1.7653278190232944e-8
2.9558948042962722e-8
2.9424403111856526e-8
5.017779315905271e-9
7.852503281295236e-9
8.599343119059422e-9
1.2466361374542464e-8
2.1178039480641585e-8
4.1133273568614196e-8
6.983671693691055e-8
7.923193777306758e-8
8.831481354197169e-8
8.009318409999716e-8
2.60479452430325e-8
4.20811693205771e-8
9.718543232633401e-8
7.828373399719422e-8
4.2717484164155673e-8
3.821808927393395e-8
2.781130747667051e-8
2.080486875027533e-8
1.9774333117276475e-8
8.826913174425365e-9
2.1151539920816814e-9
2.1785119346635645e-11
1.5500150189889795e-9
4.020289393669971e-9
8.225922506578963e-9
5.263174565532656e-10
3.837945397113849e-9
4.609014497471722e-9
5.19318508942374e-9
5.925820491615653e-9
2.3216928349863894e-8
6.750502840196445e-8
4.7933251660611974e-8
4.012907907725555e-8
4.019861214482039e-8
4.390499824948487e-8
5.073869280880795e-8
6.140106828779693e-8
7.716380455819595e-8
9.840285575751283e-8
1.1936213187536197e-7
1.2598173787582298e-7
7.520140400667123e-8
3.309090608397425e-8
1.721199122831594e-8
1.192818524426704e-8
9.476225886019504e-9
8.01087619294278e-9
4.2686729543955766e-9
1.3954300373275864e-9
5.769780278299015e-10
4.373756869454088e-10
1.019602020840562e-9
3.590448760682874e-9
1.760153045032099e-8
1.281410603313065e-8
8.914110325102233e-9
8.317162973880315e-9
8.95328433795494e-9
1.064948876243044e-8
1.3866964699949914e-8
4.6441841122356787e-8
8.130508610554929e-8
4.7358176346608955e-8
4.3075316085263946e-8
4.7628994445683346e-8
5.935432061434873e-8
8.18662266534486e-8
1.216654169478187e-7
1.7434885831115828e-7
2.0555420039356512e-7
2.0164124023061975e-7
1.6887756530110165e-7
8.698431837394687e-8
6.954160022375989e-8
6.411876296917967e-8
4.9736877527591294e-8
4.5524360041723116e-8
3.596832458483132e-8
1.2457668998754733e-8
4.503414333117335e-9
1.6345373032684549e-9
5.457457338007279e-11
1.1960498118109335e-9
2.204358482739704e-9
1.7698781144934237e-8
1.4406632247951883e-8
1.3837638977441208e-8
1.4492371191614393e-8
1.6120164938864012e-8
1.886577443831345e-8
2.318607695071995e-8
9.113129637057277e-8
1.4129185450277482e-7
7.87207834631797e-8
6.999571189618747e-8
7.594183702422523e-8
9.372815250688536e-8
1.2881696265583085e-7
1.7903071630770487e-7
1.8744732474450192e-7
1.5825674442830233e-7
1.411164814905542e-7
1.6645956514957438e-7
1.2631773045061886e-7
4.8413024546047194e-8
2.2058572826865674e-8
1.4340139685188462e-8
1.1012507617969739e-8
9.202370690974666e-9
6.007302587687525e-9
1.9423468887669082e-9
7.254795875014804e-10
4.720248090246687e-10
1.1507453094169367e-9
4.3192142383684585e-9
2.2107986389130897e-8
1.701979627429341e-8
1.1650593196043609e-8
1.082782778969678e-8
1.161528593470746e-8
1.3733328502665644e-8
1.7689490233875036e-8
6.228023316600395e-8
1.1627506001379332e-7
6.683756064835602e-8
5.8709630398090916e-8
6.266611955987619e-8
7.488826601101736e-8
9.822496583019936e-8
1.3923161050211346e-7
2.0074481093842843e-7
2.5805653756683424e-7
2.7230479339854953e-7
1.8100986935730645e-7
9.999027667961267e-8
8.756734097113865e-8
8.376319342142236e-8
6.79570964651147e-8
6.483923715247366e-8
4.205511779096686e-8
1.4466814744216498e-8
5.694894630732844e-9
2.241828168410817e-9
8.743282388655283e-11
1.2495868679414665e-9
5.534292563360185e-9
2.1270021798830232e-8
1.8601868546361233e-8
1.8416257883294494e-8
1.9568882597106774e-8
2.1953829125315442e-8
2.5847249724214424e-8
9.924066779192025e-8
1.745627895186113e-7
9.970953700544833e-8
8.93400404499697e-8
9.728421350820427e-8
1.1987752046973492e-7
1.6398551667910884e-7
2.3278543535697282e-7
2.6256764105442766e-7
2.2635315228056406e-7
1.9893994617111108e-7
1.957409055603944e-7
2.0570499000082955e-7
2.1543233138891727e-7
6.863928872237153e-8
2.483276410396156e-8
1.440625352885133e-8
1.0384529988376743e-8
8.04312928715624e-9
5.6760317961082054e-9
1.4360559003936751e-9
7.614515618834711e-11
2.0500362963570656e-10
6.741398170535683e-10
4.870947391065055e-9
3.1859761071456694e-8
1.6709260493297236e-8
1.2429672220447398e-8
1.19787158183333e-8
1.307782073453054e-8
1.555938448653626e-8
6.524766985131623e-8
1.5220813545320802e-7
9.798551523523388e-8
8.151259830191143e-8
8.195940147684196e-8
9.048629048484682e-8
1.0663901818310403e-7
1.329927097621088e-7
1.7373228410929844e-7
2.3172125023529836e-7
3.0032727046532045e-7
1.5243777274181936e-7
1.1581214642415228e-7
1.19714630804695e-7
1.1249967639404252e-7
1.0402349880234743e-7
8.746626543957691e-8
3.455948454534815e-8
1.3972390294839666e-8
6.759767534800425e-9
3.4771218256060767e-9
1.835470763165665e-9
4.7757429922960526e-9
3.735367142755137e-8
3.1362483129108625e-8
2.8673285826481463e-8
2.9198914128856602e-8
3.176112891329515e-8
3.646042574150032e-8
4.4024692343546955e-8
5.601540442638555e-8
2.000760791439433e-7
2.2908330654226193e-7
1.337073102030636e-7
1.256271912773821e-7
1.4582149184602884e-7
1.9773873828512124e-7
2.93612060879353e-7
3.3565923332123915e-7
2.7815431435862006e-7
2.4848134066331563e-7
2.611395045894526e-7
2.400935407573889e-7
2.8910020158387935e-7
1.3813500004498262e-7
4.207640267453901e-8
2.0470766872384637e-8
1.3863495620307003e-8
1.061353269107634e-8
8.757146314519194e-9
4.02437584203352e-9
1.0731398842120946e-9
3.709383414026158e-10
8.852646654727196e-10
3.75755389064377e-9
1.6360345358349276e-8
3.794074826327193e-8
1.9766470179093534e-8
1.681807758718365e-8
1.728499243159842e-8
1.9845062858134747e-8
2.48670506269353e-8
9.174703716043399e-8
1.9483800375687762e-7
1.163455774483256e-7
9.718063275542982e-8
9.847732801123372e-8
1.1042504053778352e-7
1.3367715746422676e-7
1.7320042909177685e-7
2.3592919218249352e-7
3.2224452971758627e-7
4.030313263039353e-7
2.0368012268997448e-7
1.3641044552845003e-7
1.3596041291497692e-7
1.40189482338733e-7
1.285179392038974e-7
1.1615340704893651e-7
5.0169158737715466e-8
1.9869358145609095e-8
9.227890675757338e-9
4.2420159559821555e-9
7.942632577234552e-10
8.565264058025596e-10
2.0353102571143642e-8
2.8698350414427525e-8
2.947908509142942e-8
3.119745683619266e-8
3.426345571312287e-8
3.9170494572372526e-8
4.666614643144339e-8
1.7813905412967703e-7
2.7736055296122065e-7
1.6256106683027728e-7
1.5130430827974186e-7
1.7217427387177343e-7
2.2527133811296504e-7
3.293315565219441e-7
4.429694530122795e-7
4.038304130211565e-7
3.395661447555217e-7
3.2670340591262564e-7
3.746709464143538e-7
3.120798367019534e-7
3.2722152562311625e-7
1.570385593312256e-7
3.838146858506839e-8
1.574608965977284e-8
1.0013252547822181e-8
7.39729665246013e-9
5.437146973703997e-9
2.1853187231151652e-9
6.027937574325155e-11
1.4085520838957047e-10
9.913514992635834e-10
5.172697203299903e-9
2.6105587558885543e-8
3.451742789526555e-8
2.055005254358803e-8
1.8480421178245923e-8
1.9615332654345668e-8
2.3068307949567275e-8
9.215229345801922e-8
2.253341577638306e-7
1.6103599385083614e-7
1.2928744764026116e-7
1.2540378405064528e-7
1.3307164699913685e-7
1.4965035132188422e-7
1.768033426529212e-7
2.1833622997652876e-7
2.7899858002807346e-7
3.609086175032264e-7
2.043511500695509e-7
1.717923868779643e-7
1.878777128166712e-7
2.068769444462185e-7
2.0907967788668937e-7
1.1558990006257584e-7
4.693035186174711e-8
2.2776684635907945e-8
1.2576053707424042e-8
7.183831469413511e-9
4.061612266129184e-9
1.0843922949277293e-8
3.558654821623853e-8
3.88164629031274e-8
4.2664794557005034e-8
4.7065728867671056e-8
5.318452791881086e-8
6.214777164250122e-8
7.545845349847986e-8
9.563857378640253e-8
3.5399425440238235e-7
3.653676919618534e-7
2.2519392084782717e-7
2.2144314785314308e-7
2.714213560058498e-7
3.940465485987563e-7
5.773800385734782e-7
5.361803948509405e-7
4.37024543366103e-7
4.2681493639117e-7
5.250509806893827e-7
3.9950285481943606e-7
3.875425313559202e-7
2.73601432119761e-7
6.845280495328463e-8
2.245945375487555e-8
1.2486594241959672e-8
9.257286957356247e-9
7.043303874397547e-9
5.207046988968728e-9
1.6239722558285125e-9
8.210647034050131e-10
1.704239837469381e-9
5.127310614755977e-9
1.7063064567992282e-8
8.836976937127767e-8
3.7295214188163564e-8
2.8190315948513944e-8
2.785872553211186e-8
3.163712619728072e-8
3.9762368883801635e-8
1.3246339924901083e-7
3.005956739712e-7
1.9252082323409275e-7
1.54568895164812e-7
1.5075264165116827e-7
1.6216000790614096e-7
1.8720297686872539e-7
2.3037809137183644e-7
3.002403619725019e-7
4.066785631097318e-7
5.270205870186288e-7
2.9264833613551576e-7
2.0957511608086483e-7
2.068158652157028e-7
2.3862088736488834e-7
2.6932936259654715e-7
1.6705850904683365e-7
6.709567780954012e-8
3.2852586341896614e-8
1.8069639605381908e-8
9.567631863143125e-9
2.2667498615137327e-9
6.22928083027677e-9
1.0776755451640566e-8
2.9097445147591218e-8
4.104756244511304e-8
4.956571491276779e-8
5.7779587581899805e-8
6.784577920029349e-8
8.151811695716545e-8
3.1047461406816917e-7
4.492852673155525e-7
2.7797948191233673e-7
2.716544066920185e-7
3.269531299234662e-7
4.60968773965044e-7
7.017909830252746e-7
7.545795235945395e-7
6.012327101793461e-7
5.416955677077147e-7
6.08758096327304e-7
9.388218478430681e-7
5.97215350813622e-7
3.893458599520541e-7
1.8932604992421687e-7
6.546833859883417e-8
1.3787790937890583e-8
5.524075572441144e-9
3.879763392158698e-9
2.337394599562012e-9
1.1343825831503338e-9
2.9900832921613986e-10
6.484759551661046e-10
1.924446289376227e-9
5.4607154294110266e-9
1.7562551876291933e-8
1.0248902353554091e-7
3.903210113111891e-8
2.9410024097727817e-8
2.9472652388215717e-8
3.4157643027893704e-8
1.1511800358008343e-7
2.981994368555419e-7
2.6242218960373845e-7
2.029784536775402e-7
1.8881443890478745e-7
1.9289872353959094e-7
2.0923230379020372e-7
2.397666032988307e-7
2.931120524566451e-7
3.94515633876088e-7
6.086830129129165e-7
4.0747693951163464e-7
2.998522788143012e-7
3.017888091427178e-7
4.119101057901024e-7
3.497115356314246e-7
1.4412099667988022e-7
7.16938157633925e-8
4.473027465841245e-8
3.096167422515003e-8
2.2290725833105147e-8
1.5819614444863002e-8
7.025246878744629e-9
1.7727557227741923e-8
3.700868941986408e-8
5.678364970311276e-8
7.399826638685187e-8
9.07327785037681e-8
1.1009917366421027e-7
1.3519142691413396e-7
1.6983572999483372e-7
6.591586129097447e-7
6.014534898208889e-7
4.0909070465745753e-7
4.336594327654227e-7
5.823223674503014e-7
9.216617823698431e-7
1.0623572082339274e-6
8.052149403197819e-7
7.196165521027372e-7
8.617632071766813e-7
1.624592340014652e-6
9.267812377015009e-7
5.488727852444289e-7
2.3560117480177597e-7
9.646734562165414e-8
2.4122497803684066e-8
6.168547183943757e-9
3.2934741283064252e-9
2.5734205100975126e-9
1.3295620172052113e-9
1.7948058638997522e-9
2.6556115656387376e-9
3.0785776413469637e-9
5.510288555544031e-9
1.3154744373557334e-8
4.445567447118339e-8
1.1187419686499645e-7
5.1274013012295524e-8
4.423745943131952e-8
4.8086597003898416e-8
5.943629536184346e-8
1.5357800508638544e-7
3.920279829677298e-7
3.2153545549815044e-7
2.4530788567205576e-7
2.2735262785016504e-7
2.3392798588343056e-7
2.600791415250453e-7
3.1464861215806447e-7
4.309236376471377e-7
7.055238080767597e-7
1.9741901084218573e-7
2.111415961029235e-7
3.5355430139743397e-7
4.265398121870576e-7
4.718812282595209e-7
4.4245730537485874e-7
2.2424601460251903e-7
1.1232286949877234e-7
6.586812644158632e-8
4.8505630245174956e-8
4.026311516653806e-8
1.722223195947893e-8
7.917504168238811e-9
2.3802267794048596e-9
1.363803210559711e-8
3.9155939187911355e-8
6.890712766225703e-8
9.774633464279852e-8
1.2652187610134617e-7
1.5888083148635086e-7
5.788757746738259e-7
7.263393145172975e-7
5.159423263951651e-7
5.607369006919667e-7
7.660300915590429e-7
1.2291033255510696e-6
1.3773059586142017e-6
1.0231423150043439e-6
9.180894538461506e-7
1.1425862179596703e-6
2.503864824798648e-6
0.000018208036902394422
0.000010132751677388057
3.727954547631929e-6
5.922968659909075e-7
7.814515289053598e-8
1.1304882969464687e-8
1.0363505536520682e-9
1.2200169645267444e-9
9.251781164091105e-10
4.2428121668634927e-10
5.859384267429938e-11
1.9010707653426678e-10
1.26492710445273e-9
1.1198904959887112e-9
9.1336353254442e-10
2.171297930702608e-9
1.2356058426645711e-8
1.2864601166794386e-7
4.755228800632888e-8
3.4582369698579855e-8
3.896570610374376e-8
1.3336482576960204e-7
2.8949561359857914e-7
2.882285418567072e-7
2.5763548497350174e-7
2.488394144361948e-7
2.6502319194902425e-7
3.2575613131650786e-7
4.6008518721150635e-7
1.1555453116750577e-7
9.02984272731441e-8
9.712027143790492e-8
1.5584545938018529e-7
2.2576665634866037e-7
2.951198790197634e-7
2.0266634523130784e-7
2.346012424590798e-7
3.2841156766287383e-7
5.851127585165823e-7
4.1529067636541777e-7
6.893139386091964e-8
1.077616016444436e-8
4.5576567678319584e-8
8.036974263879028e-8
9.801880156063199e-8
6.305116166679694e-8
1.7580708658671653e-8
1.6391819000157013e-8
5.625886685088087e-8
1.1489966448180126e-7
1.9480034925802717e-7
1.3310249603477534e-6
1.0777489666512168e-6
9.779196916463987e-7
1.3887321232230791e-6
2.271107062578233e-6
1.6587429248776949e-6
1.340473920024041e-6
1.7589945300981847e-6
5.796911213180124e-6
0.000015130124583913961
2.5496422071674788e-6
3.5205302756892725e-6
1.962420036843378e-6
1.5294526773713388e-8
1.3384622684737205e-8
6.701983328682521e-9
1.2686700904036913e-9
2.2831764405628818e-9
7.358636024538106e-10
5.550504239689391e-11
4.300890353398622e-10
8.585192026103212e-9
1.5901015920906497e-9
2.4269793995054044e-9
7.281488697749666e-11
6.044903812009048e-13
6.5023440843899534e-12
1.1735126210284502e-11
1.6951615225387994e-11
2.0712821303894475e-11
1.690306019799116e-11
7.249529960016176e-13
5.463330997867071e-13
5.469698292002065e-13
6.077604436274128e-13
7.088269173845808e-13
8.523011341937632e-13
1.0479625953354673e-12
1.31179747182653e-12
1.667642681505613e-12
2.1502042300139414e-12
2.810315672127501e-12
5.808862528562918e-12
1.1693249593776597e-11
2.728553226030103e-11
2.3835333661656986e-11
1.7123988307689797e-11
1.566938688775025e-11
1.6105947371483087e-11
1.7426667687959278e-11
1.927130923820452e-11
2.148073204938452e-11
2.3956745394525417e-11
2.6590471457746948e-11
2.9191098402202665e-11
3.136434843482099e-11
3.225275352078878e-11
2.992162985916122e-11
1.9800669681705412e-11
9.48845825224013e-12
8.729850433141532e-11
3.413780783421449e-11
8.158558289722175e-11
1.4818049975441845e-10
1.7861461560650519e-10
1.923416890955275e-10
2.000853778336558e-10
2.0645651022449355e-10
2.129588985014647e-10
2.1958706940894212e-10
2.255011591409676e-10
2.292583102035162e-10
2.2885763283604662e-10
4.0728675418485935e-12
7.758870914354351e-10
3.273784821062542e-9
4.672186904585125e-9
4.249443099774301e-10
1.6523079645761984e-12
1.1379453711301895e-13
0.
2.589739849144335e-14
0.
0.
0.
0.
0.
0.
0.
0.
0.
0.
8.978685448002163e-13
6.114909415391182e-13
6.779992795507103e-13
8.181875797124636e-13
1.0119960701735555e-12
1.2641219501508675e-12
1.5878330542497012e-12
2.0025601440859837e-12
2.5342671553252186e-12
3.2168608522867636e-12
4.09424852838756e-12
2.3624168437307116e-11
8.852746402605124e-12
2.903358668377649e-12
3.212537802496162e-13
2.27922299559872e-12
4.215119463082127e-12
6.604863085372998e-12
9.849063212707025e-12
1.4435953444335623e-11
2.1011484176351948e-11
3.040943264867388e-11
4.359171607460344e-11
6.140334613673869e-11
8.411681574625299e-11
1.1106621745135438e-10
1.409521244613301e-10
1.728166718098706e-10
2.0676419084338358e-10
2.4389172227767075e-10
2.858672250093589e-10
9.926869309845505e-10
1.5452673980998677e-9
5.716636031203348e-9
8.664445601282284e-9
9.277781698562843e-9
9.778368738745284e-9
1.0542475483468993e-8
1.1509636976115569e-8
1.2598016373136252e-8
1.3741693922568397e-8
1.4888825905801796e-8
1.494861409801598e-8
1.6583714728580673e-8
9.319601941824059e-9
2.424471566894045e-9
5.426021579433043e-10
6.700235657909406e-11
2.972639888844969e-10
1.47338887779578e-10
1.7076849527070997e-9
7.01696066156327e-9
4.964049407309258e-9
4.46371803480157e-9
4.50054822924051e-9
4.967503493332873e-9
6.0059328033701e-9
8.0147200309443e-9
1.1957903452690294e-8
2.010892729703438e-8
3.363061626009982e-8
3.2445822369996195e-8
5.491722740460277e-9
6.664165485384521e-9
7.63074260599231e-9
1.1412814828438739e-8
1.9777392793912442e-8
3.8929239442972295e-8
6.676527198350587e-8
7.628589271011757e-8
8.549391053929631e-8
7.843031054342012e-8
2.3047134307237026e-8
4.236589318944429e-8
9.440168574198917e-8
7.586959683180909e-8
4.1418818722838856e-8
3.691764878603606e-8
2.674835590729375e-8
2.004387533805459e-8
1.904493094311335e-8
8.496458105643317e-9
2.0274868814861612e-9
1.2651344548612327e-11
1.4990260745781961e-9
3.8623127912616555e-9
7.813714745738508e-9
6.038131737987426e-10
3.739435220043262e-9
4.468853387960797e-9
5.028452626180175e-9
5.7352773401022046e-9
2.244292568321822e-8
6.505300088352211e-8
4.612849661470747e-8
3.856932022689415e-8
3.8589432852246436e-8
4.2094463925356216e-8
4.857930722702313e-8
5.8696397789585554e-8
7.363538350868816e-8
9.373534560078156e-8
1.1356664659493878e-7
1.1984715997126864e-7
7.146107449531172e-8
3.153616115355098e-8
1.6426996771077955e-8
1.1395497547133096e-8
9.064044462207701e-9
7.669582674758874e-9
4.071004688289481e-9
1.330349354954738e-9
5.47615976978189e-10
4.0917893887299745e-10
9.55073478491257e-10
3.390521441847635e-9
1.6693592070755322e-8
1.2086874580182015e-8
8.423511255379594e-9
7.86229536303754e-9
8.461630366563877e-9
1.0058521667692495e-8
1.3085544821776075e-8
4.427181587551826e-8
7.777131988745218e-8
4.5429321016104196e-8
4.1427390896522935e-8
4.591630031417618e-8
5.7354333994790125e-8
7.929203077332064e-8
1.1808568685090507e-7
1.6935538185113127e-7
1.995405212414686e-7
1.9599282038964266e-7
1.646554587563335e-7
8.477031218713858e-8
6.764345370578694e-8
6.211129123400249e-8
4.8101696801276994e-8
4.402731040784139e-8
3.491393358757236e-8
1.2093556846667833e-8
4.358928591510518e-9
1.578931402914241e-9
5.0391270364406576e-11
1.1327278618415185e-9
2.221264440705166e-9
1.7406997202039937e-8
1.4051797060367878e-8
1.3459138635725033e-8
1.408128684217056e-8
1.5657340726904377e-8
1.8324324918615156e-8
2.2526713892505784e-8
8.834346147620079e-8
1.3686514285720628e-7
7.61397337844424e-8
6.759822465260556e-8
7.322349961947134e-8
9.020273994371892e-8
1.2370697827334315e-7
1.7178378369023678e-7
1.8023823178231682e-7
1.5211902820855122e-7
1.3530138786389986e-7
1.5989980148167343e-7
1.2050710976694737e-7
4.6409381549039756e-8
2.1238552281181367e-8
1.3845760878700971e-8
1.0651793725329336e-8
8.913657209828862e-9
5.777722007316295e-9
1.865861866712221e-9
6.957253617706124e-10
4.469111396978332e-10
1.0923002198656094e-9
4.135534748002504e-9
2.128451575443003e-8
1.6193012401418385e-8
1.112008480274077e-8
1.0344298272619386e-8
1.1098172091739569e-8
1.3118401925078865e-8
1.6888081850547096e-8
5.983459253261411e-8
1.1179132891473134e-7
6.435903928945933e-8
5.664541053459608e-8
6.05792770795783e-8
7.254118591527201e-8
9.535383866283922e-8
1.3545154325191347e-7
1.9549874789104378e-7
2.509321553284286e-7
2.644827332312682e-7
1.7687429705198317e-7
9.75043240632563e-8
8.519798883965863e-8
8.114579114163614e-8
6.568084723071551e-8
6.26778858872953e-8
4.09724541913462e-8
1.4059778304737164e-8
5.512697391248704e-9
2.164241077179319e-9
8.624412836598686e-11
1.176637181546931e-9
5.450743901495272e-9
2.092251147401934e-8
1.8135615368732915e-8
1.7898876331723246e-8
1.8995629937849895e-8
2.130070963072888e-8
2.5076930706862495e-8
9.617526199131624e-8
1.6916797779102294e-7
9.651221079242537e-8
8.635384517535546e-8
9.38932229661879e-8
1.1548951207195225e-7
1.576461781081851e-7
2.236132293792554e-7
2.5324499408019286e-7
2.1870523944310786e-7
1.9187687646245777e-7
1.881353316902439e-7
1.988795761155071e-7
2.0685468362619338e-7
6.595324897210699e-8
2.4100035757186867e-8
1.4082000493761288e-8
1.017919431954331e-8
7.897274755004077e-9
5.5294619936404314e-9
1.3912948740752854e-9
7.156970948131733e-11
2.1117847824593825e-10
6.312146714978558e-10
4.707523243427462e-9
3.085028992771079e-8
1.597661856722178e-8
1.1937363165571563e-8
1.1520360946806798e-8
1.258232822150615e-8
1.4968061115023684e-8
6.304494768428361e-8
1.470152738127504e-7
9.453319138991453e-8
7.876438938775768e-8
7.931809760217261e-8
8.771455757014486e-8
1.0356327615418193e-7
1.2942061359446747e-7
1.6941735020033275e-7
2.2631812649464285e-7
2.933498290187885e-7
1.4870394192963608e-7
1.1266753175110184e-7
1.1617739451806509e-7
1.0859061898383619e-7
1.00206356963152e-7
8.505285272314111e-8
3.369444118084033e-8
1.353844082602822e-8
6.523071049166242e-9
3.3492143112463406e-9
1.7795922520045533e-9
4.6552491572943146e-9
3.664736296388039e-8
3.0732148691035744e-8
2.7890524273832704e-8
2.8317793139103095e-8
3.0763620032030056e-8
3.529923628870441e-8
4.262469403796595e-8
5.4259344864853455e-8
1.9334314492169338e-7
2.2167389859676643e-7
1.2910376851803013e-7
1.2107737849081858e-7
1.4024870365421821e-7
1.8969553842131734e-7
2.813063888273875e-7
3.233901013586436e-7
2.684586116902786e-7
2.392078634939353e-7
2.5024562525531523e-7
2.3160468965487815e-7
2.795063101145052e-7
1.3204307713846633e-7
4.0680410536027585e-8
2.001172414827963e-8
1.3626158647249359e-8
1.044625009323461e-8
8.620328417378975e-9
3.892523571511483e-9
1.0371924645460806e-9
3.484503353749687e-10
8.354158875663527e-10
3.618927854604759e-9
1.5943599790065758e-8
3.596003240865465e-8
1.8920654000931204e-8
1.614623684004574e-8
1.6609992214952403e-8
1.9071891818295414e-8
2.3889106445707096e-8
8.863241183995295e-8
1.8789974045910564e-7
1.1210239256051992e-7
9.380699197782648e-8
9.522838553228644e-8
1.0699031780942284e-7
1.2980627002356932e-7
1.6859308445959224e-7
2.3014934975715198e-7
3.145144231010619e-7
3.9262352315969414e-7
1.9866626377629083e-7
1.3263230868456512e-7
1.320845948297397e-7
1.354904962419406e-7
1.2354373588933973e-7
1.1264500789073173e-7
4.90557996131156e-8
1.9266043544958233e-8
8.890431036530436e-9
4.0677517400184975e-9
7.58874932450779e-10
7.522788126438282e-10
2.0074676027857334e-8
2.8263011148591903e-8
2.8684831163268566e-8
3.021398040958187e-8
3.3115826062319226e-8
3.78267778147536e-8
4.505809644324638e-8
1.719871046140462e-7
2.680971291465416e-7
1.5681553063774324e-7
1.4567840429789913e-7
1.6542739851081228e-7
2.1586239504202277e-7
3.147775509111559e-7
4.2534079597616343e-7
3.9073394660859685e-7
3.283075569564592e-7
3.145701402804028e-7
3.580915540013043e-7
3.0143385564370573e-7
3.2060284575271683e-7
1.5015883578689443e-7
3.7277322057207553e-8
1.5635371069009958e-8
1.0031814920106604e-8
7.408158233312201e-9
5.475187641315858e-9
2.1395350001330316e-9
5.2474039846166436e-11
1.6459418385966287e-10
9.293919931266528e-10
5.035618284119416e-9
2.5924189676537227e-8
3.267973877990608e-8
1.972412697342342e-8
1.780569628475778e-8
1.8922723893155878e-8
2.2256960079927183e-8
8.953422657072274e-8
2.1842516869964747e-7
1.5527448619186853e-7
1.2488306193270266e-7
1.213519023399067e-7
1.290119295234725e-7
1.453777462403203e-7
1.7212060391859524e-7
2.1296885459854647e-7
2.724193997535341e-7
3.518954406029344e-7
1.9828585480145318e-7
1.666464399056463e-7
1.8246326402592817e-7
1.9920584115287856e-7
2.01031145675103e-7
1.1373932077794445e-7
4.582523371244303e-8
2.1999494909359067e-8
1.2054226372843225e-8
6.844241982171553e-9
3.8575252309238235e-9
1.0377251533663763e-8
3.590798792440109e-8
3.819833838130217e-8
4.1486092712815813e-8
4.551807483304995e-8
5.130695998580345e-8
5.9891679434809e-8
7.271060063523495e-8
9.221485279112168e-8
3.4072424042580523e-7
3.527072248338723e-7
2.16624143976358e-7
2.1243810569198634e-7
2.595635452323233e-7
3.754404871289753e-7
5.519207628979479e-7
5.183807281188862e-7
4.221818817951024e-7
4.1020049374031817e-7
4.997465429917894e-7
3.8453727535367304e-7
3.797493900669049e-7
2.647515193884697e-7
6.599754891732127e-8
2.2292093162364316e-8
1.2603624745139358e-8
9.357116769269156e-9
7.140889613656306e-9
5.1904489814844956e-9
1.5703238925677584e-9
7.693569097916345e-10
1.6206172746519976e-9
4.982371277206886e-9
1.682514283463029e-8
8.48764044648623e-8
3.55227539638705e-8
2.707706790544337e-8
2.6827222713816718e-8
3.0484604131419614e-8
3.8305673893459826e-8
1.2888038732464743e-7
2.9105817642671335e-7
1.854150540180806e-7
1.4920192306652861e-7
1.4584005195993605e-7
1.5723526399598572e-7
1.8196590619680144e-7
2.2448353384762242e-7
2.930548270561282e-7
3.965988925259065e-7
5.125086998264126e-7
2.8088191624829466e-7
2.017459920547177e-7
2.007659682393674e-7
2.313529608301691e-7
2.5820597634588214e-7
1.6462485467664042e-7
6.588341168935246e-8
3.18091287361678e-8
1.7281344998675705e-8
9.042079360770122e-9
2.0472929400534426e-9
5.7954683425067416e-9
1.1377436126765141e-8
2.9062480417279042e-8
4.0107955545814253e-8
4.794334998198619e-8
5.562634001838657e-8
6.517748990426125e-8
7.825460419226641e-8
2.9899602739657257e-7
4.3371322318510473e-7
2.672083525603346e-7
2.602728013813916e-7
3.1210704467315585e-7
4.379599386276463e-7
6.668573405532844e-7
7.304173782766651e-7
5.842051196039247e-7
5.232463242208419e-7
5.813721093038687e-7
8.753240510779287e-7
5.670603216975067e-7
3.8005000347899536e-7
1.9131700031029243e-7
6.300910838295762e-8
1.3736800366328412e-8
5.777507365335533e-9
4.1179242500490575e-9
2.4849576104411027e-9
1.2609606729061e-9
2.645945142283997e-10
5.673015430256859e-10
1.8568086614888173e-9
5.439630296958211e-9
1.788022030668499e-8
9.896377669316177e-8
3.69928853296167e-8
2.8347103463616458e-8
2.8556646038616045e-8
3.315238324188399e-8
1.1371204861192828e-7
2.9256161687361406e-7
2.531239664396972e-7
1.9611280722508695e-7
1.8289472828692314e-7
1.8723943949349328e-7
2.0341331600403156e-7
2.3321123354721296e-7
2.8432764129806817e-7
3.7788676183695723e-7
5.68791560291822e-7
3.729868315705563e-7
2.8352582666797224e-7
2.9110319429259234e-7
3.965909679081142e-7
3.4588506147102206e-7
1.4175129404392318e-7
6.9806371151757e-8
4.2874832519803154e-8
2.9098445255148783e-8
2.040366045766977e-8
1.3865153304614274e-8
7.350174962489624e-9
1.8395727662061115e-8
3.724714321763849e-8
5.582790256152791e-8
7.174320071706771e-8
8.732797737199328e-8
1.0558939312616436e-7
1.2947683774793293e-7
1.6270080117243274e-7
6.321097026328464e-7
5.803329621015606e-7
3.9164944900418477e-7
4.1285252415081754e-7
5.507134345985228e-7
8.683757102803586e-7
1.0268854306374697e-6
7.830111971001187e-7
6.935507960238959e-7
8.164520690633091e-7
1.4778456416890606e-6
8.613281148246311e-7
5.260179218199558e-7
2.3710475563027871e-7
1.0010418996070403e-7
2.3400111159138158e-8
6.451949393967813e-9
3.657789781159541e-9
2.835164833432518e-9
1.5323304480013227e-9
1.9359860278358196e-9
2.409786643646385e-9
2.9598604396913856e-9
5.538079521345091e-9
1.3454909991444333e-8
4.7172659349752175e-8
1.0006970550930466e-7
4.87606813732083e-8
4.2731315164217293e-8
4.6727281207648816e-8
5.803660564343362e-8
1.5337600874776694e-7
3.867730743865155e-7
3.0958377096312936e-7
2.36766820793724e-7
2.201370647795242e-7
2.270104071119585e-7
2.5260418626286086e-7
3.0477053313679743e-7
4.115727534120291e-7
6.556788586401738e-7
2.688087388081919e-7
2.912757538321191e-7
4.4432227102642523e-7
4.0271624732668424e-7
4.4532878032738596e-7
4.4573695691734276e-7
2.2042309725693346e-7
1.0646253873433763e-7
6.283776643941301e-8
4.598775984628779e-8
3.648503396790062e-8
1.7049968589998093e-8
8.44396809064071e-9
2.1513281746039928e-9
1.483343186743688e-8
4.044412216019045e-8
6.85684415645799e-8
9.499667160352038e-8
1.214108054217808e-7
1.514822662203477e-7
5.543938763988158e-7
7.03730560106654e-7
4.935682461046234e-7
5.312467636843753e-7
7.173718376708409e-7
1.1440988295654045e-6
1.345070147789842e-6
1.0065858504993993e-6
8.857399580075407e-7
1.0628346880584028e-6
2.1338711185142804e-6
0.00001467992622788122
6.79034567179743e-6
2.3648157205564393e-6
3.9851521570871094e-7
5.8019756011985464e-8
9.709492660836098e-9
1.345177663133469e-9
8.159551624850681e-10
5.320355210481763e-10
4.047242227646718e-10
5.407322851775954e-11
2.796777965438214e-10
2.809683331367886e-9
1.1840917802957291e-9
1.4749691756485562e-9
4.480914883628486e-9
2.6274520380673095e-8
1.2415922283064474e-7
4.1980569719444906e-8
3.604104737192298e-8
4.9177815617510023e-8
1.7119367800158706e-7
3.247824729240713e-7
2.949486974191797e-7
2.602224399330382e-7
2.526843908288393e-7
2.7063782935815195e-7
3.314642951511285e-7
4.972703551065087e-7
1.7225246993383112e-7
5.297058789107872e-8
6.630584524387961e-8
7.092390371045841e-8
1.1461829450595391e-8
1.4038372589402809e-7
2.976528943726476e-7
3.61201181960558e-7
3.087715784066472e-7
2.6976344309665694e-7
2.961898078380792e-7
3.084080868843834e-8
4.561076757454201e-8
5.2623143536687e-8
3.3312435695247684e-8
1.334006692597496e-8
5.743590749281706e-9
3.208210801987686e-8
7.261307612545469e-8
1.292184821539331e-7
1.9852042179416358e-7
2.7961376640842997e-7
1.4535119992636195e-6
9.667384985160128e-7
8.606971105857179e-7
1.1643090051981267e-6
1.9926723767535812e-6
1.8250525461070564e-6
1.3233480774180285e-6
1.3992837481548533e-6
2.6851295101293902e-6
0.000024791148438680734
7.0985737570828564e-6
3.8052710348833596e-6
1.4923462822636806e-6
6.159118795234737e-7
1.4887260558892749e-7
2.0962029061776846e-7
4.607009025833221e-8
1.9722809757413906e-8
1.0346430161483897e-8
3.3108205874069236e-10
2.0339222478836875e-10
1.0009798766699056e-9
7.658466634805459e-10
1.2884591362807133e-9
1.8305913512788839e-9
2.809652585210582e-9
1.6517414071790908e-9
3.0854481750762367e-10
6.198609696910636e-12
2.598763522454903e-12
7.598460241537745e-12
5.678664318068649e-12
2.212307814659024e-12
2.1023589215300174e-12
9.092789988565639e-13
3.488005817082366e-13
2.65430928621508e-14
3.226027751078736e-13
6.032248554587869e-13
9.17956300196218e-13
1.309811851992331e-12
1.822228810424781e-12
4.5029182187600356e-12
1.0428574875218988e-11
1.3602267776147156e-11
1.7569543917547154e-12
4.971776971175598e-12
8.248244818800244e-12
1.0766341367616373e-11
1.3267314437429251e-11
1.6068944686415062e-11
1.9387507918223945e-11
2.3436110709331747e-11
2.8474351088351647e-11
3.485117322406459e-11
4.305917286139627e-11
5.381545041433769e-11
6.819194500512032e-11
8.783177039641122e-11
1.1531997328900202e-10
1.5482493123479958e-10
2.0655796980082844e-10
3.213188862070846e-10
3.1932448206779596e-10
3.0204023323248283e-10
2.9203435971766093e-10
2.9116755311209995e-10
2.9789005195735765e-10
3.1060768729319674e-10
3.2802930540596857e-10
3.489737427100073e-10
3.721151512263019e-10
3.957498548278733e-10
3.4700795871246193e-10
5.359975739272647e-12
1.62307859764573e-9
5.638793476761044e-9
4.71563342206152e-9
3.4291556050892097e-10
9.236047917155509e-13
6.159378865150949e-14
0.
7.010226282838957e-14
0.
0.
0.
0.
0.
0.
0.
0.
0.
7.195692878942507e-13
4.792029067701471e-13
5.29415599046541e-13
6.374819474778634e-13
7.869006832499696e-13
9.810174834476641e-13
1.2298913779964932e-12
1.5483087438753217e-12
1.9560339227216246e-12
2.4788796431812613e-12
3.1502921455973032e-12
2.1918412668970454e-11
6.2978929032285235e-12
2.0361037366191636e-12
2.7500253788160627e-13
1.6902563966913047e-12
3.092265360568304e-12
4.819670438806705e-12
7.161204654035233e-12
1.047034184062674e-11
1.5220856189681083e-11
2.2042821407608668e-11
3.171006748552178e-11
4.5007709049874316e-11
6.241308440208266e-11
8.370377235600901e-11
1.0793181810498902e-10
1.3407162897314766e-10
1.6181673257120432e-10
1.9178847113542908e-10
2.2523910152699398e-10
8.74923838496351e-10
1.0519953662279689e-9
4.279747807263241e-9
6.9654360371128866e-9
7.67101413288349e-9
8.12553929680388e-9
8.76468871518434e-9
9.570684318071122e-9
1.0483456569154546e-8
1.1449848688504469e-8
1.2425991980722889e-8
1.293318316572972e-8
1.4262689427207587e-8
6.733464308818546e-9
1.6518162913236344e-9
2.9398892057019864e-10
1.810441422156164e-10
3.9319967658419464e-10
2.9695637736081856e-10
1.6186908742853155e-9
4.512878195557133e-9
3.6695014005366155e-9
3.4933854059557884e-9
3.6112788226535674e-9
4.0350257153719855e-9
4.90834023073967e-9
6.565122237667423e-9
9.77338043757769e-9
1.6275397359475832e-8
2.72290401502136e-8
2.7654746468777474e-8
5.22587062246962e-9
8.613478917895925e-9
9.172800609560366e-9
1.3076962479052941e-8
2.1980261344167628e-8
4.238444045465925e-8
7.160058749971866e-8
8.09568990368293e-8
8.99663619151929e-8
8.099662878896019e-8
2.7915914173781338e-8
4.172647342729408e-8
9.880466479262565e-8
7.955879053620642e-8
4.341725888242335e-8
3.898251515164437e-8
2.848144262158818e-8
2.129649346297131e-8
2.025382533137236e-8
9.026493158687792e-9
2.170199093145155e-9
2.8614265488497177e-11
1.5814313124960878e-9
4.123078771550064e-9
8.512910097724909e-9
4.63262406299599e-10
3.89015345796125e-9
4.689716213097979e-9
5.28990966827315e-9
6.038497539920886e-9
2.3671350936090577e-8
6.895521549965614e-8
4.8984854495904516e-8
4.104328621339047e-8
4.114721650963608e-8
4.497963660757432e-8
5.2031902586145656e-8
6.303924883608649e-8
7.932793959499797e-8
1.0128943854071802e-7
1.22908360346897e-7
1.296032644069037e-7
7.75048088192206e-8
3.396789303282033e-8
1.763275749724349e-8
1.2207293405285665e-8
9.686872762956402e-9
8.18201294079185e-9
4.379465130936802e-9
1.4315871189060534e-9
5.932779973800933e-10
4.538723176731546e-10
1.057288101047892e-9
3.7016816628870278e-9
1.8082985274718364e-8
1.3252183588704426e-8
9.200737918963251e-9
8.580134800932962e-9
9.23667277173083e-9
1.099050160154035e-8
1.4319829586427384e-8
4.766729480601431e-8
8.333779560797668e-8
4.8465546581559944e-8
4.4013665332060495e-8
4.8594987913008726e-8
6.04677174443692e-8
8.327393723702752e-8
1.2359263847318762e-7
1.771033119017605e-7
2.0908969797710035e-7
2.050375102289553e-7
1.7109263859014984e-7
8.816801116880267e-8
7.062731776512595e-8
6.536636329312663e-8
5.08005736909124e-8
4.653074225497808e-8
3.662701701813571e-8
1.2678971117397036e-8
4.5947579521815265e-9
1.6705010462375755e-9
5.800006446608335e-11
1.2425267855518723e-9
2.175394423613888e-9
1.780869482465989e-8
1.4599795275712289e-8
1.4056865346067278e-8
1.473532612384972e-8
1.6395786947632693e-8
1.9188778959427628e-8
2.357859953686286e-8
9.281816554077743e-8
1.4389493015679447e-7
8.025148098727072e-8
7.143290333244767e-8
7.75900530046761e-8
9.58962110645999e-8
1.3200617281041657e-7
1.8351811312993208e-7
1.9166988510760905e-7
1.6179087078609893e-7
1.4452729260626175e-7
1.7022205772788397e-7
1.300083018938628e-7
4.956672228599339e-8
2.249091230301715e-8
1.4587962972308348e-8
1.118677154345795e-8
9.335048488470644e-9
6.133592179648539e-9
1.985483703016697e-9
7.421767070808891e-10
4.872715554186191e-10
1.1857076487108215e-9
4.420357651981435e-9
2.251752973284015e-8
1.752845139805166e-8
1.1963281248394549e-8
1.1108533764177536e-8
1.191405196182786e-8
1.4088858694845476e-8
1.8155023945602883e-8
6.366155690744065e-8
1.1886914196270907e-7
6.827467065410976e-8
5.989356969270309e-8
6.384865793773607e-8
7.619694504828551e-8
9.97903198876808e-8
1.4124017763429646e-7
2.0353747268917938e-7
2.621157323500659e-7
2.770182302884232e-7
1.8311177891004478e-7
1.0134617801451498e-7
8.895241306599288e-8
8.542598551913041e-8
6.948401432849628e-8
6.633126220826113e-8
4.27186807240337e-8
1.4720901381011836e-8
5.813337235417323e-9
2.2932566662087147e-9
8.669177471851908e-11
1.3079724772664072e-9
5.55817060713045e-9
2.139996815357262e-8
1.8858779699708807e-8
1.871994942578178e-8
1.991253669744892e-8
2.2348503512685995e-8
2.6313566717095357e-8
1.011235180476407e-7
1.7777849956740244e-7
1.0162875160032509e-7
9.1154546056245e-8
9.937165317253101e-8
1.226232826040996e-7
1.6802531306483902e-7
2.38627084269594e-7
2.6813458554378114e-7
2.3075497678691187e-7
2.0309013643626937e-7
2.0040587958169936e-7
2.0957943982149435e-7
2.2073724846772114e-7
7.024138371017168e-8
2.519629824903276e-8
1.4534394152878953e-8
1.0455119462731902e-8
8.082828248797128e-9
5.741306132529916e-9
1.4600572401654602e-9
7.884218871063458e-11
1.981955021410197e-10
7.031036172858074e-10
4.955400528479238e-9
3.234004134029013e-8
1.7166567564241702e-8
1.27188736426265e-8
1.2241794823229542e-8
1.3359981476165382e-8
1.5896297094306915e-8
6.647222161220066e-8
1.5513212557408703e-7
9.999747074383301e-8
8.309128008571092e-8
8.345392306696327e-8
9.202620222333596e-8
1.083071733227114e-7
1.3486952835846085e-7
1.7591556314601993e-7
2.3438172731534566e-7
3.0381907776021113e-7
1.544065879216839e-7
1.176148331316933e-7
1.2188634214433627e-7
1.1512325432496497e-7
1.0673398658850077e-7
8.903582780804178e-8
3.509192141101424e-8
1.4256617142646054e-8
6.919575587273295e-9
3.563644941038447e-9
1.867170416367967e-9
4.833452188304453e-9
3.7616811006457516e-8
3.1646674167181845e-8
2.9113416472653226e-8
2.97209334302834e-8
3.2363611212216207e-8
3.716668866281448e-8
4.487643488802238e-8
5.707862660682808e-8
2.0430783586600195e-7
2.3351129777648476e-7
1.3651382433241487e-7
1.2844567264321685e-7
1.4933536201331202e-7
2.0291737352456533e-7
3.015719546862386e-7
3.4302503851901417e-7
2.837991680397484e-7
2.540543746678113e-7
2.6804922523997297e-7
2.4510533002233954e-7
2.9450803710970097e-7
1.420108148906331e-7
4.2829248847280644e-8
2.065285229170198e-8
1.393065496709544e-8
1.0650762997962986e-8
8.780541309508308e-9
4.097767543209521e-9
1.0930296626213352e-9
3.858137753908231e-10
9.179649871021197e-10
3.834509057871508e-9
1.6527075098411544e-8
3.9277549484856913e-8
2.0283769311814534e-8
1.721227891351476e-8
1.7675048093544552e-8
2.0290700998443154e-8
2.5433751005676862e-8
9.347667848909315e-8
1.988077551595967e-7
1.1883863716269304e-7
9.912869315943893e-8
1.0031956798791126e-7
1.123289435939044e-7
1.3575814754700834e-7
1.7557947733463672e-7
2.387962485249649e-7
3.260958088199132e-7
4.085546366284211e-7
2.0630761026663555e-7
1.3858837926616742e-7
1.3831346163577817e-7
1.4332915226692528e-7
1.3213147709000052e-7
1.1858624228345168e-7
5.086249851549748e-8
2.0273979625763705e-8
9.462565587002171e-9
4.364759450150195e-9
8.130698240572433e-10
9.669641094773991e-10
2.0347197793355186e-8
2.8830677499393435e-8
2.9916557098630876e-8
3.178465862356967e-8
3.496731220103114e-8
4.000309752953794e-8
4.7664813213115846e-8
1.8205137847280952e-7
2.829712248126346e-7
1.6610286329668586e-7
1.548342600184028e-7
1.7648970054258197e-7
2.314341007677095e-7
3.390499526865305e-7
4.5418078368744844e-7
4.114216288333705e-7
3.4622200264693634e-7
3.3433926463400405e-7
3.859915409651946e-7
3.188001819106677e-7
3.299653436273748e-7
1.6137236849497006e-7
3.898296026556798e-8
1.570955805421077e-8
9.919245542476355e-9
7.326880783500406e-9
5.352894043304788e-9
2.2039509312794683e-9
6.494907980697109e-11
1.2099440630010077e-10
1.032921013524463e-9
5.233650319200003e-9
2.5961714072431156e-8
3.58008475633851e-8
2.1052272271085086e-8
1.8866914940627132e-8
2.0002985016929203e-8
2.3520995785848602e-8
9.352562257027224e-8
2.2901431130655568e-7
1.644315544578096e-7
1.3182760479954555e-7
1.2768678219298214e-7
1.3530189318220376e-7
1.51927457595124e-7
1.7921100834137678e-7
2.2099819769026992e-7
2.822118626302405e-7
3.654670693479136e-7
2.0788281899114815e-7
1.7491971948886506e-7
1.9132868653215653e-7
2.1245881492427944e-7
2.151736111784141e-7
1.1673563218019653e-7
4.768616830841682e-8
2.333667083059645e-8
1.2961472007206061e-8
7.435061706996945e-9
4.19333159952584e-9
1.1083830886520558e-8
3.499758197841078e-8
3.901630810122472e-8
4.331209636718023e-8
4.7992756767515135e-8
5.4343737167356544e-8
6.355690564773006e-8
7.717838564015265e-8
9.77718043999427e-8
3.6269947322075953e-7
3.7307617713697746e-7
2.3058539838374463e-7
2.2724288478098078e-7
2.7925968584002115e-7
4.0668286442375433e-7
5.941294261823651e-7
5.465996038677191e-7
4.4593712461471625e-7
4.375535673893696e-7
5.430184654235383e-7
4.095018679615762e-7
3.912715421536376e-7
2.7802067808783755e-7
6.99819235936793e-8
2.243287717045686e-8
1.2302759863089122e-8
9.109468737167196e-9
6.904098816600904e-9
5.168172514890656e-9
1.6560380299920091e-9
8.56267837224587e-10
1.7571826360061955e-9
5.196873407540303e-9
1.7078792815462683e-8
9.00758194702769e-8
3.846684440349112e-8
2.8856622662710723e-8
2.8451589355247617e-8
3.2292645038400635e-8
4.059639998326483e-8
1.3429282479091185e-7
3.057533911941009e-7
1.967494164856169e-7
1.576754358276267e-7
1.5351602076389746e-7
1.6484238236601032e-7
1.8994530868769944e-7
2.3332957090288655e-7
3.0372953451377465e-7
4.1172187801415156e-7
5.342797991086758e-7
3.0024093338047216e-7
2.1470727366197907e-7
2.1074041867014743e-7
2.439095532488328e-7
2.7816551922056193e-7
1.6874491817987585e-7
6.799276055888209e-8
3.364438452724723e-8
1.8679067160092754e-8
9.97782966196355e-9
2.4165422073520043e-9
6.7414473685394875e-9
1.0072532305197285e-8
2.887509922915307e-8
4.1503360871689865e-8
5.053276839211368e-8
5.913172771628712e-8
6.955434438060771e-8
8.362160123269779e-8
3.1812245544465487e-7
4.5886410772079056e-7
2.8485322536538446e-7
2.791189376242763e-7
3.369795531368549e-7
4.77030820285881e-7
7.260410777997453e-7
7.688361980341081e-7
6.111555988080822e-7
5.537007880655442e-7
6.287404085889321e-7
9.90892615652635e-7
6.215574236189318e-7
3.9530605711531575e-7
1.8588687893311737e-7
6.693351178461405e-8
1.3799001300686962e-8
5.297600391494917e-9
3.6658641829364966e-9
2.2048736598369257e-9
1.0229607714820037e-9
3.2062978220874745e-10
7.09964366514755e-10
1.9597163006699514e-9
5.420217915365032e-9
1.7114120806791522e-8
1.0228819963094389e-7
4.0484548938474524e-8
3.003201100017604e-8
2.9952397748370066e-8
3.4661946353557176e-8
1.1539551188437495e-7
3.0012839197051215e-7
2.679497314424969e-7
2.0696990932991962e-7
1.9212336883340264e-7
1.9596419123374684e-7
2.123220418806463e-7
2.4326662918979714e-7
2.98098615561802e-7
4.0523654117736716e-7
6.324828979226202e-7
4.338963256831745e-7
3.11868441199973e-7
3.099288623864403e-7
4.247665063106812e-7
3.524848541722294e-7
1.4631874828372474e-7
7.33664984001705e-8
4.630900047673775e-8
3.255574698467072e-8
2.3936859467819482e-8
1.732340293968539e-8
6.454045019084641e-9
1.6944400453954763e-8
3.649021599637123e-8
5.711207056686232e-8
7.528236500296484e-8
9.285695796190726e-8
1.1300648268740412e-7
1.3892192685089987e-7
1.7450332013516248e-7
6.781606111237505e-7
6.145845981461768e-7
4.2062285198437387e-7
4.479448911280462e-7
6.048911213145682e-7
9.602004429592716e-7
1.083569375579661e-6
8.183841506658648e-7
7.374283160094146e-7
8.968556009553434e-7
1.7538572855382316e-6
9.841749243808986e-7
5.678238221047035e-7
2.3323440868818066e-7
9.229890371442146e-8
2.472397912147549e-8
5.94710395072219e-9
3.0020107791993647e-9
2.352755510771754e-9
1.1719764888546162e-9
1.641776774703702e-9
2.8580239480909057e-9
3.1534815427916444e-9
5.428250540582149e-9
1.2772054724611935e-8
4.18807377403586e-8
1.224336468311587e-7
5.303478647194755e-8
4.5094297413407445e-8
4.875833383742859e-8
6.003928313980035e-8
1.525702903058406e-7
3.9262076831546616e-7
3.287777939355117e-7
2.503373006571762e-7
2.3140781442995076e-7
2.376984344894068e-7
2.6415478319819965e-7
3.203904000727854e-7
4.438344020720205e-7
7.363014785171961e-7
1.549766464332806e-7
1.6746969825184867e-7
2.9071348760666277e-7
4.3306853387261067e-7
4.962914516651549e-7
4.404383140304173e-7
2.2788858327052285e-7
1.1797948288962906e-7
6.890858410819849e-8
5.0715662485331794e-8
4.349119598756082e-8
1.6258974640171678e-8
7.897189096594215e-9
2.8396066821476313e-9
1.2442737364194054e-8
3.7721374187230026e-8
6.851919188139387e-8
9.914201800907109e-8
1.2971278009146734e-7
1.6378536603517557e-7
5.969407946050125e-7
7.402551245441216e-7
5.311640541172296e-7
5.819305175336527e-7
8.028679662649413e-7
1.2933840227241817e-6
1.3926990006749662e-6
1.032197461253118e-6
9.428661323134671e-7
1.212817123666566e-6
2.8827390052318946e-6
0.000018450317405471014
0.000013302658108840644
6.034929813815091e-6
9.153517611899977e-7
1.1117547026115697e-7
1.456578711100552e-8
1.0685927863312188e-9
1.2882798622947535e-9
1.5784552176405847e-9
5.083352655143296e-10
4.761649358230414e-11
1.7181010011714623e-10
4.98837625717821e-10
1.1573267748187643e-9
6.259390621479781e-10
1.110867370750886e-9
5.108392078773345e-9
5.286032359847905e-8
5.65657836409808e-8
2.907372261135111e-8
3.0736075338029394e-8
1.0096908116667926e-7
2.4296925366696343e-7
2.69907717293026e-7
2.471799937104705e-7
2.3799990557050532e-7
2.5135516797836317e-7
3.0755270600240604e-7
4.0107371440516625e-7
8.15131982863e-8
1.1420829272811149e-7
1.388120722634088e-7
2.663643498415105e-7
3.315139856953684e-7
3.483104400254187e-7
4.925955721111366e-7
7.632575335105244e-7
9.241696268956376e-7
7.368699675924267e-7
3.3319639134866907e-7
1.2466162452333358e-7
7.01349724481441e-10
2.8853763359919476e-7
6.515200564779389e-7
3.3664084490418704e-7
5.447396760778301e-7
2.010025882470673e-7
3.0136381599244276e-8
4.3747101687319805e-7
2.6128626010402165e-7
2.3895208743612157e-8
5.61516678198505e-10
1.383859823458786e-10
5.789846027464985e-11
5.828039416688692e-11
2.1306963566788246e-11
7.811405665111724e-12
1.056315263915556e-12
4.861190377890839e-12
1.229412035266104e-12
3.225537933236625e-13
1.352646748115512e-12
9.310155424491864e-12
1.9317104491896864e-11
2.5040810612443945e-11
1.0301989736155393e-11
2.254877466977681e-12
7.611258826844022e-13
2.352267038302195e-12
3.6128944064260843e-12
4.954532738906797e-12
6.592796274419658e-12
8.696412548562675e-12
1.1445397335765755e-11
1.506357211970497e-11
1.9847652336566414e-11
2.620212605096057e-11
3.468883419875163e-11
4.6100183583966064e-11
6.157177449356525e-11
8.275908432261929e-11
1.1212233944127658e-10
1.2092363450048245e-9
1.4918619814787371e-9
1.1155748074526374e-9
8.918786140069754e-10
7.867224780846193e-10
7.422002123412289e-10
7.325157963748941e-10
7.461109891656923e-10
7.775943607410573e-10
8.244805048565081e-10
8.857407966893192e-10
1.114600691814645e-9
1.7651655346692194e-9
2.5231783682269085e-9
1.8092388544504495e-9
8.798821592338861e-9
1.77784148565495e-8
8.873781287733859e-10
2.5680197324282673e-10
8.026893528929201e-13
1.1658273840438448e-13
4.861521615429301e-14
1.8143697438590067e-13
5.56644329337402e-14
2.7964441350918908e-14
0.
0.
0.
0.
0.
6.566283664565533e-14
4.022302921288155e-14
4.374770010874114e-14
5.2241111316950354e-14
6.403792593407143e-14
7.9304689152682e-14
9.877389929636733e-14
1.2354226628669955e-13
1.5507395512365327e-13
1.952761242598223e-13
2.4661388712072847e-13
3.122632955907783e-13
2.184049219339035e-12
4.943308775805616e-13
5.065928878254996e-14
1.8193878756682473e-13
3.6556139849518707e-13
5.852635059914492e-13
8.860059606265843e-13
1.3189251041432014e-12
1.9547672898224734e-12
2.8949657659002076e-12
4.282865092413354e-12
6.309961358672084e-12
9.202633459847971e-12
1.3165456911425603e-11
1.8272934765304878e-11
2.4377824332147397e-11
3.117236131861078e-11
3.840593603785595e-11
4.604811008736288e-11
2.5404870865155345e-11
3.03847319196846e-11
3.4574383800993645e-11
3.855582930634497e-11
1.0755456925039812e-10
1.9791806181658744e-10
3.052024353980685e-10
4.3368285500851246e-10
5.86548123593819e-10
7.653044899059989e-10
9.699377387919785e-10
1.1159617060735884e-9
1.218531751796262e-9
4.2769702911352174e-10
1.34014641559685e-10
6.930473692820445e-11
7.196380771881303e-11
1.3828968321348311e-10
4.078044580842122e-10
1.72918957846802e-9
9.331669647730227e-10
7.419855933807571e-10
7.446363295452897e-10
8.404011455276693e-10
1.023273216205931e-9
1.317011033756757e-9
1.7688955076151e-9
2.4553948018736443e-9
3.493182496456367e-9
5.052292669828263e-9
7.365107708310293e-9
1.3740736210902284e-8
1.601338982437321e-8
1.4108697514721842e-8
1.809681403567307e-8
2.8344979236236966e-8
5.1975041615576917e-8
8.573866231170038e-8
9.550735805703161e-8
1.0367566562977295e-7
8.867272424698916e-8
4.086979744714918e-8
3.996772570809723e-8
1.130236022492657e-7
8.728647259550431e-8
4.831933479634184e-8
4.508958772651362e-8
3.423860987391342e-8
2.580217577015299e-8
2.4687126306963508e-8
1.0488333292325901e-8
2.613036142066029e-9
8.800951510709671e-11
1.8615478283451686e-9
5.073047030849098e-9
1.1334470254712454e-8
5.101011911344548e-14
4.32048310735044e-9
5.3755256520903075e-9
6.1229827784191944e-9
7.016194081106649e-9
8.217219145978054e-9
3.634972126833853e-8
9.591498974998675e-8
6.105002933167464e-8
5.168553233170272e-8
5.269062492786195e-8
5.908247709627518e-8
7.095740048547527e-8
9.040642480767576e-8
1.1974522660711787e-7
1.520780827326203e-7
1.6068223544431427e-7
1.0182271123734511e-7
4.665249044830145e-8
2.3989448674475022e-8
1.623293845579029e-8
1.2803608218752056e-8
1.0841151341668134e-8
7.1603424623923725e-9
2.6072135652507083e-9
1.2542626089133666e-9
1.0462517987535804e-9
1.7135772203981078e-9
4.236581874720066e-9
1.4395803476996796e-8
2.8248510685475388e-8
1.5382496119769034e-8
1.3008536730461846e-8
1.340778792196419e-8
1.567166475562064e-8
2.04166763343457e-8
5.5825145289964844e-8
9.11939173186112e-8
5.2885374063789926e-8
4.824287985319582e-8
5.354448354903625e-8
6.723902405691e-8
9.386062168060066e-8
1.407078044308595e-7
1.9801581233268693e-7
2.253637689995813e-7
2.1103578644442313e-7
8.908479576549551e-8
2.213576319910716e-7
1.2029329484176063e-7
7.964701237006888e-8
8.484729599886175e-8
7.692256283524472e-8
6.532263903480179e-8
5.5820778436983294e-8
1.9379981593899996e-8
6.335210216454296e-9
1.325569057075416e-9
2.7545651208578637e-9
9.873253631788228e-9
2.7558888954377426e-8
9.640327459026118e-10
8.508600506626964e-9
1.1429374284554769e-8
1.3352712103907366e-8
1.545337569813982e-8
1.8173211534397233e-8
7.830775589149442e-8
1.919256346101598e-7
1.1601015567560928e-7
1.0247125768516667e-7
1.0927749607336751e-7
1.298918974441907e-7
1.6870917487704237e-7
2.3534700387376566e-7
3.1798299335459165e-7
3.302776774868715e-7
2.8465660503314485e-7
2.8944694231240053e-7
1.125295030771136e-7
4.3276522763320923e-8
2.4348490391882852e-8
1.747352280181772e-8
1.374569726217953e-8
1.162824569320047e-8
5.549466620819699e-9
2.359090040210642e-9
1.8147040711361771e-9
2.7669595093779265e-9
6.194412931986179e-9
1.7616271470752984e-8
7.234968680554152e-8
3.496221240865966e-8
2.6359467532506044e-8
2.601403586712918e-8
2.984625837262008e-8
3.8577428309519067e-8
5.629395429841265e-8
1.1726958718721199e-7
1.8028985056909088e-7
9.962752992171486e-8
8.745469562037686e-8
9.394010794777183e-8
1.1464169946653065e-7
1.5617632824019396e-7
2.3039275906161587e-7
3.2947302709784895e-7
3.876186586154723e-7
2.7835185326147325e-7
2.996675892698655e-7
1.5437572607858178e-7
1.1799280350531193e-7
1.2839214932258108e-7
1.2864949644359142e-7
1.2171940691350063e-7
8.349167202657291e-8
3.047697991226887e-8
1.2371794292223618e-8
4.907141371130677e-9
3.0791140103209445e-10
7.351636498728477e-9
1.9568002734730756e-8
5.6200840488672964e-9
1.742836247925248e-8
2.1805154593073847e-8
2.496932121584636e-8
2.862601928577428e-8
3.355225303942213e-8
4.0509421544556636e-8
1.7263797042332442e-7
2.871784625678588e-7
1.6828074573220884e-7
1.5663936288291283e-7
1.7834961651276936e-7
2.3344800818303666e-7
3.4191623946296025e-7
4.6490264359494815e-7
4.2639667578697526e-7
3.566659003662757e-7
3.420298038437468e-7
3.5394164318170104e-7
3.168693720608253e-7
9.369264036024869e-8
3.2709758811472885e-8
1.8092854427920153e-8
1.3068210197167078e-8
1.0238225681402392e-8
8.559407283998715e-9
3.6583640885972605e-9
1.7049669051448618e-9
1.83665332138722e-9
3.850006294566569e-9
1.0153997201957998e-8
3.78691118712152e-8
5.6597285505288064e-8
3.1864017423778685e-8
2.8105458961576435e-8
3.004082190029912e-8
3.636876306916861e-8
1.08403699914911e-7
2.3127943104098254e-7
1.4012922369623163e-7
1.1556938029914313e-7
1.1552248696732942e-7
1.276273018293061e-7
1.520096418271453e-7
1.9367529548755966e-7
2.604058406052743e-7
3.5611526856328663e-7
4.4784410128949894e-7
2.9676643742318843e-7
3.1088726165680615e-7
1.9404923339480409e-7
1.6581856907283857e-7
1.8468496449047815e-7
2.2830565176509586e-7
1.8313057021955123e-7
6.89487109121476e-8
3.0855091761699467e-8
1.513034357169018e-8
4.85494949955565e-9
8.602684371522752e-9
5.002524027990302e-8
3.152527153222451e-8
1.7446414038566267e-9
1.979674772781366e-8
3.0083290972137826e-8
3.76610618941575e-8
4.529640836602331e-8
5.448408240775929e-8
2.1955372288277388e-7
4.3001862779081175e-7
2.636377044535885e-7
2.5261774432061623e-7
2.9539462362327484e-7
3.991524517631799e-7
6.031084364320133e-7
7.814466299459414e-7
6.63087587382928e-7
5.578969199719236e-7
5.622250157815523e-7
4.810509170408842e-7
3.4952772356948093e-7
1.0734091322260293e-7
2.9119662214658782e-8
1.3577372709170296e-8
9.607166926094534e-9
7.3831414869921335e-9
6.3004179416418455e-9
4.520598322764801e-9
3.074648134662568e-9
3.884781327645708e-9
7.154825471628497e-9
1.6066439922992904e-8
5.006314593288211e-8
1.2415936517469734e-7
5.934024762913129e-8
5.057247723397336e-8
5.463869138803738e-8
6.839330582847479e-8
9.594188711878814e-8
1.8843307215734945e-7
3.7046205015279317e-7
2.1123617408385475e-7
1.7074194764365451e-7
1.6902371243072875e-7
1.8756592212218163e-7
2.286520829780551e-7
3.0474307049916163e-7
4.368436445995801e-7
6.037305706094402e-7
3.165022358328599e-7
4.951259839232211e-7
3.6322210339368365e-7
2.55949101543698e-7
2.5003367248481085e-7
3.3814054800554104e-7
2.927245841227519e-7
1.1328234466809694e-7
5.4167202931000325e-8
3.169713326160931e-8
1.8039382940081978e-8
3.517911008992309e-9
3.3266203794020765e-8
2.981527329267851e-8
3.0790842125806013e-9
2.138058259018056e-8
4.082920183297426e-8
5.5429516763556e-8
6.872887074762611e-8
8.356484182247169e-8
1.0221501423581603e-7
4.068441124671798e-7
5.620796181767787e-7
3.674297180936998e-7
3.756668845708587e-7
4.775399084267174e-7
7.216284485985326e-7
1.0411453208655914e-6
8.862714726322481e-7
7.18203910312233e-7
7.316989803414405e-7
1.035063493291047e-6
6.650264227649572e-7
3.6640384529438304e-7
1.6599639173677902e-7
5.2780472098664984e-8
1.2086268855311418e-8
5.296264249661115e-9
4.0246869578079166e-9
2.6523846972136617e-9
2.4886414082039904e-9
3.5711210837424896e-9
3.6848533146981987e-9
5.112744844830635e-9
9.920180478957518e-9
2.4338844788350144e-8
1.0590461677160034e-7
8.775512895094763e-8
5.6491199780435213e-8
5.471504162247157e-8
6.39043624597485e-8
1.4948120701473413e-7
3.667213023135298e-7
2.827536375847299e-7
2.1779523320431276e-7
2.0377452765323481e-7
2.1123217915210685e-7
2.360955157191812e-7
2.852946720596353e-7
3.8116271385200027e-7
5.804735416691463e-7
3.5777489730218227e-7
2.3090506239020188e-7
7.221244014773892e-8
1.3791689161416508e-8
4.804871003820122e-8
2.2405756492419658e-7
4.5180559698161826e-7
2.438144401430469e-7
1.404157525052114e-7
1.0030073394847359e-7
5.879249247040439e-8
1.7446350765160958e-8
3.530660155114e-8
3.605688973540979e-8
2.645778515302228e-8
1.840032819903299e-8
5.862981381770795e-9
1.698547976220455e-8
5.119899451203273e-8
9.01791586039269e-8
1.2986572662253022e-7
4.7636133544327006e-7
7.589613727133786e-7
5.647597615577418e-7
6.388159730975311e-7
9.113067364895078e-7
1.4882816118118295e-6
1.444940403468708e-6
1.0792510098219991e-6
1.0567113427035875e-6
1.57246033242922e-6
5.624578989615455e-6
2.0054717211558192e-6
3.9603264665843963e-7
6.409058099420192e-8
1.0996026876129367e-8
1.0632575233711876e-9
1.6248649764869327e-9
1.0571163506962868e-9
9.871292764577773e-10
2.2541612712581472e-10
3.050707341282278e-10
3.1071448537032243e-9
3.597753412462913e-9
2.835255278774643e-9
5.436330670217406e-9
1.9823254465453935e-8
9.784775666497949e-8
1.2703953340203024e-7
7.313089027761666e-8
6.70414613843883e-8
6.470187813729012e-8
1.248842640015316e-7
3.5869412431573706e-7
3.9793705156671303e-7
2.990411265501202e-7
2.68433223704075e-7
2.7680482794068475e-7
3.258517431619829e-7
4.651894139196658e-7
6.887378461034236e-7
9.71934914091065e-8
2.299778949542902e-7
2.1264511694658707e-7
2.5512231811798403e-7
4.234318623112648e-7
5.056296334841458e-7
3.7834064241756425e-7
3.23716633616122e-7
4.1445352033925625e-7
1.69818890147045e-8
7.36627031194542e-8
2.1504447208796315e-7
1.9817028190863268e-8
7.574534588454061e-8
5.08668793669815e-7
2.9217799885227777e-8
4.681428867058813e-10
3.989617848421963e-10
3.7688286802149653e-10
5.342539114391103e-11
1.648875422554945e-11
2.2625246197801825e-11
8.529914932425512e-12
2.0044770252894113e-11
2.798304980542873e-12
6.493395495854982e-13
5.496301182343738e-13
1.4480086711088277e-12
2.2942405396345994e-12
3.239648964042002e-12
4.39985475747829e-12
5.8841220158770215e-12
7.816747534894856e-12
2.155964338037671e-11
5.123492826134038e-11
8.464348699003291e-11
5.038058560136914e-11
1.4256213797293326e-11
2.154796776819036e-13
8.256567488169316e-12
1.4536376375408692e-11
2.0916953216993585e-11
2.8472810700500978e-11
3.8111230572828575e-11
5.0857586425408645e-11
6.806992919204784e-11
9.168797713198644e-11
1.2459939863524722e-10
1.7123684835420694e-10
2.386067046181884e-10
3.3813255690837873e-10
4.890789319850576e-10
1.1907366854120724e-9
1.221618628825405e-9
1.0541737028983373e-9
9.222029227008131e-10
8.500411394900815e-10
8.237289161642436e-10
8.296420415243755e-10
8.593057516077812e-10
9.078739913561523e-10
9.724461242661616e-10
1.0508897733885308e-9
1.141001049749566e-9
1.4838291200247596e-9
1.5924247503668718e-9
9.650492241416666e-10
1.3992201937523416e-8
7.170432355487656e-10
5.936425705386681e-10
3.4864742554748634e-13
5.901569747095567e-14
5.827578946385185e-14
1.4668276919838384e-13
4.005493607584726e-14
0.
0.
0.
0.
0.
0.
0.
0.
1.540853879778278e-13
1.021998082782204e-13
1.1291273237501882e-13
1.3615740464526478e-13
1.6839242757401331e-13
2.1039043387623107e-13
2.644026581517186e-13
3.3374362217311906e-13
4.2286961248067715e-13
5.376399970527621e-13
6.857051533984164e-13
4.441931406202862e-12
1.5583955755297185e-12
5.648716522981871e-13
5.6602253371121946e-14
2.199067743615799e-13
4.618489852707361e-13
7.351135721209747e-13
1.0850679003871346e-12
1.5606701467486801e-12
2.223427825286684e-12
3.15218892062747e-12
4.441327881972717e-12
6.184054652674632e-12
8.4331342755341e-12
1.1153364369237114e-11
1.4221184400870159e-11
1.7511876150500178e-11
2.1007265481471573e-11
2.4824866075429614e-11
2.9178382289832014e-11
2.3883338163913966e-10
2.9257115646411106e-10
1.275579142320702e-9
2.098304935270884e-9
2.3677717901657268e-9
2.592401266892968e-9
2.8899431173447352e-9
3.2563273159365403e-9
3.6754382372143302e-9
4.132005379206309e-9
4.612405647362994e-9
4.69246742617566e-9
5.2294102036000556e-9
2.712016988545586e-9
6.843240588981769e-10
1.5710016868434947e-10
0.
2.873014455609832e-11
1.1508315836610943e-10
1.0405918645577631e-9
2.6454161022373223e-9
1.7332540662990113e-9
1.5431464933570969e-9
1.594125953328559e-9
1.8320714184756738e-9
2.304773851905919e-9
3.1441164434532267e-9
4.6251856436705054e-9
7.304377341348683e-9
1.2152316299858814e-8
1.915748524747043e-8
1.0075951813197648e-8
1.3248552781908e-8
1.2336890465052898e-8
1.6330831650268492e-8
2.6147469681289454e-8
4.8720756996753086e-8
8.075593472408182e-8
9.013945821624096e-8
9.860791408485226e-8
8.618346234607718e-8
3.560344951516427e-8
4.163515440322463e-8
1.0785745193886633e-7
8.513389270481534e-8
4.6806521450432355e-8
4.283178913868368e-8
3.184006736568718e-8
2.3864171281973436e-8
2.2754102857482236e-8
9.910212657563006e-9
2.4261251297657997e-9
5.615443636580103e-11
1.7511179876309853e-9
4.6654703100422374e-9
1.001389201116769e-8
2.653146354682513e-10
4.190992183512363e-9
5.129307371145209e-9
5.813407082123098e-9
6.64860262828306e-9
2.6143844942594283e-8
7.662219054571985e-8
5.434892829753159e-8
4.571865565404053e-8
4.601644535773353e-8
5.052563651359447e-8
5.875846137592436e-8
7.164882086645466e-8
9.082997964669896e-8
1.1670212780254093e-7
1.4146552448830547e-7
1.4767304107731885e-7
8.990656779320336e-8
3.854576675190386e-8
1.9723566898115323e-8
1.35497628580223e-8
1.0681143334808749e-8
8.982892411239124e-9
4.957607830265087e-9
1.6182107573272496e-9
6.736448252718177e-10
5.308556431340761e-10
1.229169434681401e-9
4.20079851292237e-9
2.0168397597314724e-8
1.549960891601767e-8
1.0627913733634924e-8
9.874174606166356e-9
1.062223459963207e-8
1.2650064480243319e-8
1.651404407363469e-8
5.366135872487685e-8
9.356199173275265e-8
5.403942544116227e-8
4.8706676915294224e-8
5.338860597364972e-8
6.592865743455172e-8
9.006128109975576e-8
1.3272452138175105e-7
1.9030423073636494e-7
2.2676473101619734e-7
2.2250679516615511e-7
1.8131262955514275e-7
9.38142171819342e-8
7.601263662598919e-8
7.158324980267912e-8
5.6189740785888873e-8
5.16973391470153e-8
3.977232554827338e-8
1.3731570618551278e-8
5.045170823638328e-9
1.8530641985119648e-9
6.97042329329738e-11
1.4631197767079951e-9
2.097544148452338e-9
1.8379374478064928e-8
1.5585125621931838e-8
1.5179814523688196e-8
1.598382553209889e-8
1.7815998576547966e-8
2.0857699372379705e-8
2.561313825777173e-8
1.0144822409535013e-7
1.5685994258832433e-7
8.789573491619228e-8
7.86422461672472e-8
8.590064438628132e-8
1.0690573319530526e-7
1.4832134870081617e-7
2.0626216781934404e-7
2.1234399656125393e-7
1.7901768868793075e-7
1.6136482629175207e-7
1.8832619728581196e-7
1.4901446679106184e-7
5.539816952793761e-8
2.4580448869486014e-8
1.5742924721030595e-8
1.1983432135459652e-8
9.930714175745046e-9
6.74511418192286e-9
2.1989027610939875e-9
8.230301841518126e-10
5.603174704680444e-10
1.3510780314029498e-9
4.889158531829957e-9
2.4322987724183677e-8
2.0100177538623773e-8
1.350754369131667e-8
1.2483289980568361e-8
1.3371942287698658e-8
1.5820881536586675e-8
2.0421372953929065e-8
7.036683336754227e-8
1.3167796405757397e-7
7.539393097739214e-8
6.573294495821443e-8
6.965300505922082e-8
8.257845979801311e-8
1.0735317753879495e-7
1.5083388222581693e-7
2.168019743720178e-7
2.8172561589895045e-7
3.003506148928942e-7
1.930098219529948e-7
1.079280866815173e-7
9.575273352190415e-8
9.365876496632192e-8
7.719341021245086e-8
7.38529176102737e-8
4.5850525027717316e-8
1.5956385843252154e-8
6.403296329769538e-9
2.554136178359997e-9
8.709286458807542e-11
1.6003691386668343e-9
5.6891963204612995e-9
2.2011176092705404e-8
2.0125741700159788e-8
2.0235493834298072e-8
2.1636316159149948e-8
2.4333393658506098e-8
2.8662175757984623e-8
1.1056010097771736e-7
1.9370480131042206e-7
1.1116156181708448e-7
1.0020371193349894e-7
1.0982880741098938e-7
1.3646207135085483e-7
1.8852360569394108e-7
2.6810257086909353e-7
2.953210534956515e-7
2.5212234311337513e-7
2.2347107100554097e-7
2.2373072453219282e-7
2.2824760230166134e-7
2.4611436649321827e-7
7.837742347241346e-8
2.6918022382548316e-8
1.5072443120443903e-8
1.0729775493519371e-8
8.225206989204384e-9
6.010500124930846e-9
1.5753337966898184e-9
9.261413152685165e-11
1.617457629232046e-10
8.439945415611046e-10
5.342477871123302e-9
3.423643045923615e-8
1.948114538555726e-8
1.4143149029267077e-8
1.3525024316312897e-8
1.4731303760628905e-8
1.7532463683596795e-8
7.234487386828742e-8
1.6929775217993691e-7
1.0990767552637286e-7
9.08340177327194e-8
9.075140710738165e-8
9.950767638307734e-8
1.1636176410706009e-7
1.4386332596715327e-7
1.862881244947415e-7
2.4691884531877834e-7
3.2020308377571297e-7
1.6396409980326724e-7
1.264371309841126e-7
1.3247628381237013e-7
1.2824080695969725e-7
1.205090969915037e-7
9.637074568495323e-8
3.763760459938365e-8
1.5663817792636265e-8
7.72592797820544e-9
4.006729000025993e-9
2.0327326686175946e-9
5.123330996939054e-9
3.840562750985241e-8
3.2968807547984885e-8
3.1259801206943354e-8
3.230408343054377e-8
3.536374578162671e-8
4.069354216402523e-8
4.913355403382531e-8
6.238984464398988e-8
2.2546534002891628e-7
2.553693050189874e-7
1.5047292733003842e-7
1.425420818485083e-7
1.670234256042587e-7
2.2919170264114423e-7
3.418158419402244e-7
3.789279529825008e-7
3.112931813114394e-7
2.8157221484066234e-7
3.028928577856393e-7
2.6966979374129364e-7
3.189359135152744e-7
1.616442992276669e-7
4.6478534089928634e-8
2.141097349172335e-8
1.4145547773066411e-8
1.0753230226337126e-8
8.810669552860187e-9
4.439883332991804e-9
1.1893519917343004e-9
4.6161296876670914e-10
1.0797647405629963e-9
4.197314839877847e-9
1.725106096242713e-8
4.6266701269885655e-8
2.2872122976370382e-8
1.9149144410900055e-8
1.957936174090014e-8
2.2463080573196053e-8
2.819904077764629e-8
1.0173010679218902e-7
2.1805188208558124e-7
1.3110189325949245e-7
1.0866039541804097e-7
1.0928631191699868e-7
1.215418630047687e-7
1.4575831384080614e-7
1.8692050941791513e-7
2.5234882084915616e-7
3.4417242172861444e-7
4.3433799393798283e-7
2.1930479744091423e-7
1.493566679770103e-7
1.497322494354011e-7
1.5870993358124218e-7
1.5055755056036674e-7
1.29962303001182e-7
5.4116646024983826e-8
2.226959286022405e-8
1.065108003180921e-8
4.999747240657346e-9
9.205268660378135e-10
1.5616881065638986e-9
1.9773555535416672e-8
2.935741202198324e-8
3.2011955722411304e-8
3.467622071705005e-8
3.847026550587329e-8
4.416585895521632e-8
5.266590116264234e-8
2.0151952543414273e-7
3.1062426414444217e-7
1.837193880363792e-7
1.7251075306217522e-7
1.982606887499334e-7
2.6282540547196865e-7
3.887708572118463e-7
5.091034035306456e-7
4.477470935214508e-7
3.787139589989807e-7
3.726092366167373e-7
4.4502498308432305e-7
3.527079824604862e-7
3.412306853499364e-7
1.8167918261300811e-7
4.202115457541332e-8
1.5446518578552144e-8
9.38087574282112e-9
6.9328531428953625e-9
4.900543101202092e-9
2.260793174121514e-9
9.168607811658373e-11
1.64422220087589e-11
1.2320825300616471e-9
5.493764005831688e-9
2.5129559940105982e-8
4.278557873553186e-8
2.3569781283715064e-8
2.0748619605381787e-8
2.1869615139903406e-8
2.5694614222082105e-8
9.979781802368323e-8
2.461869794074448e-7
1.8108459125920413e-7
1.4421551223809644e-7
1.3874577232708517e-7
1.4604214145586198e-7
1.6283835725134008e-7
1.9071779764341814e-7
2.337862095085044e-7
2.9804094523343103e-7
3.8929572726252514e-7
2.2633633424354118e-7
1.9062009761036202e-7
2.0804012299223625e-7
2.4038957864896467e-7
2.4481575097304247e-7
1.217608857255959e-7
5.1341823371662987e-8
2.6163443609378607e-8
1.4968402301341706e-8
8.783972775048686e-9
4.941542393314422e-9
1.2263974759778091e-8
3.207541164759463e-8
3.977502558070168e-8
4.6365541570090366e-8
5.253374085005381e-8
6.01076913999097e-8
7.06100215563308e-8
8.58067689305332e-8
1.0846520236323363e-7
4.0632441211373865e-7
4.1104659965014614e-7
2.575789302370544e-7
2.5658900447209385e-7
3.194035949074639e-7
4.721215783391251e-7
6.771841911790985e-7
5.962071732000876e-7
4.895767872199383e-7
4.919260321872203e-7
6.389205694989239e-7
4.6126528868752797e-7
4.0876590503040096e-7
2.9141921485980065e-7
7.79843931032814e-8
2.2235406827881904e-8
1.132318629353098e-8
8.313250931448104e-9
6.2020421640786935e-9
4.811041514799893e-9
1.816272694251602e-9
1.0403435465142473e-9
2.0112289862219408e-9
5.494452881417564e-9
1.702996177854955e-8
9.244104511239477e-8
4.465280908834995e-8
3.2164051942139265e-8
3.13284036421176e-8
3.5448062302651676e-8
4.459953650374434e-8
1.4239064880374873e-7
3.2962446721608606e-7
2.1754353039792948e-7
1.7282484610409943e-7
1.6687779061188392e-7
1.7772024428392885e-7
2.0304596684246205e-7
2.4746185298200914e-7
3.2083765530374027e-7
4.380610939108365e-7
5.723269028832851e-7
3.4631374079443363e-7
2.435187593190174e-7
2.307472925010812e-7
2.698924140531976e-7
3.2143076620265535e-7
1.7614707409641318e-7
7.238493142003472e-8
3.763404279696285e-8
2.1899855954857936e-8
1.22546260395471e-8
3.355815919293063e-9
9.450157921683288e-9
6.994145032682893e-9
2.7507499080129125e-8
4.341523029316742e-8
5.51659145039349e-8
6.585069832249195e-8
7.817418614112989e-8
9.430448964450594e-8
3.56259809133351e-7
5.056699621642619e-7
3.1930948687212323e-7
3.171154297224392e-7
3.8886409536491247e-7
5.616334678707396e-7
8.48862759631397e-7
8.329271033422525e-7
6.58659137861342e-7
6.148899746629683e-7
7.381868675942427e-7
1.3122248619042356e-6
7.684365290031451e-7
4.34420273596093e-7
1.7122483076981728e-7
6.84677779485996e-8
1.433434064688459e-8
4.316608843975429e-9
2.646660933557114e-9
1.614380475098886e-9
5.562037977497519e-10
4.050875067983183e-10
1.071620622818492e-9
2.097181653039506e-9
5.11433706355931e-9
1.4883998128537685e-8
8.010130000083813e-8
4.923009151013442e-8
3.318077782731566e-8
3.216533336795816e-8
3.687050733188895e-8
1.1491377295657601e-7
3.0559924087608923e-7
2.9467300599177275e-7
2.264667889348409e-7
2.0808829919335822e-7
2.1069883490404245e-7
2.2734669595830262e-7
2.6095786936588787e-7
3.255560240202899e-7
4.72729288786464e-7
5.935775548490301e-7
5.912308490133953e-7
3.8956410479597434e-7
3.5869939112175486e-7
4.887958205545248e-7
3.5964366291573945e-7
1.5981998351960037e-7
8.281613196802556e-8
5.486097503634412e-8
4.1888231708489176e-8
3.497464830092142e-8
2.303423859839465e-8
4.250473065419663e-9
1.3404195962302241e-8
3.336096385346988e-8
5.7691645282460653e-8
8.086804625652642e-8
1.0308900382568715e-7
1.275586768585072e-7
1.579252985542843e-7
1.984588717299542e-7
7.755378282812781e-7
6.785164424428234e-7
4.796004715493171e-7
5.231764232469934e-7
7.274013048062334e-7
1.1641347331402143e-6
1.1741285826875062e-6
8.818054309703355e-7
8.320000525386187e-7
1.1042660999613582e-6
2.689811856932734e-6
1.386747419256672e-6
7.032860865410572e-7
2.32416511466812e-7
7.16644779906098e-8
2.6423278126777602e-8
5.227795299020683e-9
1.7770995472654907e-9
1.265802771875416e-9
5.796385505390506e-10
8.304182224238709e-10
3.83619612322778e-9
3.608504283004e-9
4.7574786522084395e-9
1.0488347285603007e-8
3.058495766557957e-8
1.7853314391716584e-7
6.409992690914364e-8
4.92848217466604e-8
5.1370245519452436e-8
6.151260775609309e-8
1.4314813149814498e-7
3.856945162465312e-7
3.637318937667066e-7
2.751799162598631e-7
2.511365488468154e-7
2.561315462986083e-7
2.849747616295125e-7
3.529497972377411e-7
5.288074295535023e-7
6.225139483763433e-7
1.4627114469777692e-8
3.3066939458198725e-8
8.932545033374809e-8
2.5687264021469484e-7
5.970537403730642e-7
4.305567074663044e-7
2.396309664940643e-7
1.5423836588772418e-7
9.530180739343963e-8
6.145804210655835e-8
4.797915541285334e-8
1.590888407854809e-9
1.120382719187346e-8
6.518235992081611e-9
5.4835449073129385e-9
2.7429144024822062e-8
6.05089812449682e-8
9.995126516845895e-8
1.413326776406915e-7
1.8601756027469467e-7
6.998469381032132e-7
8.06293128356086e-7
6.108943981543776e-7
7.010706871811267e-7
1.0252762807843363e-6
1.6358633562154737e-6
1.4154109544000322e-6
1.0796067818792337e-6
1.1083843344679412e-6
1.7890306274728735e-6
8.093448712387676e-6
0.000010342443938035723
6.672084679103507e-6
3.815455892045011e-6
1.626062706158111e-6
5.811883805718057e-7
2.160575539467367e-7
7.957816929443725e-8
2.2167254030581338e-8
1.3052672460300121e-8
6.592980874631619e-8
2.6149327402627443e-8
3.251796058441654e-10
3.2693882023937998e-9
2.153428225961026e-9
4.664956914045855e-10
7.24239681404225e-11
9.558523319609411e-11
3.168438975335101e-11
7.31279971724781e-11
4.331572417196528e-11
3.668669324231825e-10
1.4735718924224324e-9
3.8814801365367845e-9
8.906013439229955e-9
1.6269484529434486e-8
2.1285454663268396e-8
2.6656850380221007e-8
3.986958546607227e-8
2.112395620178869e-8
2.5731901333388148e-8
4.247689482760477e-8
3.466311747563156e-8
5.5322257190731124e-8
5.483250045576871e-8
1.6853940030926586e-8
1.5031871653526237e-7
3.668164870922065e-8
2.468596216683016e-7
5.309659953235728e-8
3.454369134789743e-8
5.611275714929717e-10
4.4622084890535053e-10
3.172881222834384e-10
1.9025715931228727e-11
4.36490366214472e-11
2.562248342504061e-11
3.231830035625161e-12
1.9308984307914226e-11
2.1984880832253686e-11
1.613497066647184e-11
9.366233159705156e-12
1.4930037226502472e-12
1.0467260409432205e-12
2.3963886976598532e-12
3.543977038945891e-12
4.82582382518435e-12
6.430494106164136e-12
8.519168540491265e-12
1.1278664702178293e-11
1.4959263404267038e-11
1.991693882216242e-11
2.6674808506450594e-11
3.923475113401001e-11
1.277898149871672e-10
2.612997508880713e-10
1.509291215352542e-10
5.0580647946951596e-11
5.554935031971127e-12
2.3497720655634086e-11
4.876790870647048e-11
7.610172220154175e-11
1.1003710067756479e-10
1.5570882353363965e-10
2.2034227916859574e-10
3.152962005824658e-10
4.595997773021593e-10
6.865748986464556e-10
1.056125358634092e-9
1.6732414314250929e-9
2.6826145957352072e-9
4.060443249049044e-9
5.08696424018512e-9
6.697019147943535e-9
6.8806489801373565e-9
5.5308499555603695e-9
4.0674854515069595e-9
2.9944026133125173e-9
2.2994554266512382e-9
1.866949743553013e-9
1.6012110623907772e-9
1.4399817703779955e-9
1.345059680339506e-9
1.2927636783899815e-9
1.2516657345414801e-9
6.507177899823029e-10
3.9620878771892076e-9
1.128652738123685e-8
2.362007524739592e-10
1.5520969640997427e-10
6.599284962543094e-13
1.291623457536358e-13
2.387725308587952e-14
4.169419015565371e-14
0.
0.
0.
0.
0.
0.
0.
0.
0.
4.646218218737552e-13
3.143597144745303e-13
3.4819681536029266e-13
4.2027325075908437e-13
5.201049873656152e-13
6.501358861112839e-13
8.17288071695151e-13
1.0317232054092028e-12
1.3070580126347345e-12
1.6611366746355498e-12
2.1171600184800132e-12
2.7051349000797096e-12
1.1613192124148822e-11
7.243699483633763e-12
2.461428406944e-12
0.
1.4002900170783783e-12
2.7460469882968583e-12
4.377515816578918e-12
6.569021924582147e-12
9.63966977540738e-12
1.3989627455533437e-11
2.0087979522897415e-11
2.8376926520223305e-11
3.9065736451464736e-11
5.1920220926467345e-11
6.63290762064052e-11
8.174833190996764e-11
9.812600006876663e-11
1.159419063800848e-10
1.3600727925382026e-10
5.807909697635795e-10
7.799201783293832e-10
3.0705912095956514e-9
4.7274535469767315e-9
5.1239667715279944e-9
5.461829182429741e-9
5.950168552322872e-9
6.559689110720511e-9
7.247394090487872e-9
7.977670035549205e-9
8.721762836638753e-9
8.688819996148445e-9
9.56794984692997e-9
5.3603840913473654e-9
1.3606203936536467e-9
2.8638377182405204e-10
4.843482870945742e-11
1.5646293704851102e-10
1.758866228299377e-11
1.1821873603319268e-9
4.658630835655931e-9
3.1044646199828155e-9
2.7277582064509474e-9
2.743151833925655e-9
3.05173932859588e-9
3.731852938341111e-9
5.01733174803597e-9
7.445526096385916e-9
1.2217759544407307e-8
2.091676344068578e-8
2.554447418065853e-8
6.734219404660136e-9
1.0425071038497702e-8
1.0435089170563867e-8
1.4374980025928097e-8
2.362234751010942e-8
4.482966412136223e-8
7.525350248402194e-8
8.475360288959792e-8
9.350065553676306e-8
8.320375339414448e-8
3.057212052860243e-8
4.211596051491277e-8
1.0275618889698213e-7
8.130320999755952e-8
4.465160411662401e-8
4.055227213127944e-8
2.988308593904919e-8
2.242494174953414e-8
2.137005522817693e-8
9.351829504864325e-9
2.270440766921757e-9
3.8672659758139076e-11
1.656680591786115e-9
4.364004324063102e-9
9.180651320947682e-9
4.0489409847590974e-10
4.018347139439742e-9
4.876153188920103e-9
5.51272850520328e-9
6.299019893062347e-9
7.371319886152169e-9
3.2528063103918636e-8
8.527032748428944e-8
5.4296584045899676e-8
4.5705417343060105e-8
4.632699780263573e-8
5.160266347815453e-8
6.146931145841919e-8
7.75469918979214e-8
1.0173332261557973e-7
1.2923003842037425e-7
1.387788273480674e-7
8.567606385903753e-8
4.051895933334498e-8
2.1276177972896503e-8
1.4545663323009715e-8
1.1570938315444491e-8
9.87659863699527e-9
6.289409666245959e-9
2.27440611996039e-9
1.0939558220371043e-9
8.983278176152869e-10
1.4645155397635906e-9
3.677553979059316e-9
1.2807297765631353e-8
2.335386527048784e-8
1.3001508841590777e-8
1.1077887885754157e-8
1.1436319853710166e-8
1.3351149996680762e-8
1.733818298627128e-8
4.901576115407372e-8
8.022534391364308e-8
4.693616194111275e-8
4.3210893455523206e-8
4.838612305327004e-8
6.133380579445451e-8
8.647178370466107e-8
1.3060348594880028e-7
1.8279089347822646e-7
2.053295690815654e-7
1.9318264012778642e-7
9.130446671481439e-8
2.0671947797084131e-7
1.1397813142333062e-7
7.442082247522388e-8
7.815071035689403e-8
6.81938434034771e-8
5.6971684648469704e-8
5.0396071330429144e-8
1.774702541837237e-8
5.614772846823911e-9
1.1004682416849444e-9
2.4916703420682628e-9
8.527662206271244e-9
2.2202350484768118e-8
5.821110513146963e-11
8.117072778306317e-9
1.0529342898474915e-8
1.2168606284708759e-8
1.4022014206727999e-8
1.6464525128045322e-8
7.118390898448315e-8
1.742609712893017e-7
1.0534395425730864e-7
9.251230996106116e-8
9.806867467213513e-8
1.156827590292837e-7
1.487442593252161e-7
2.0533493697514177e-7
2.7905492449859654e-7
2.995357716978817e-7
2.612571499893255e-7
2.546493728178167e-7
1.0035059711376725e-7
4.030847743372382e-8
2.3355088177319847e-8
1.7006284516477587e-8
1.3499297084395905e-8
1.1311213767503447e-8
5.084844108046983e-9
2.1662076503837545e-9
1.6502549810403792e-9
2.5119844328511174e-9
5.7121671452700204e-9
1.6652713147316623e-8
6.474243386734127e-8
3.073874747101018e-8
2.3563803811380816e-8
2.3366897930967216e-8
2.681562284709756e-8
3.457498712200797e-8
5.022782857285041e-8
1.0777572700731426e-7
1.6382287137089546e-7
9.09888482923961e-8
8.046437999882558e-8
8.707119771057223e-8
1.0714920520494362e-7
1.4732957182734294e-7
2.1874119539763504e-7
3.0994431900009506e-7
3.5740551086725754e-7
2.648096856263099e-7
2.869971980633333e-7
1.4595443024977e-7
1.1035120956734382e-7
1.192673110151904e-7
1.151731246332026e-7
1.0681760212515334e-7
7.810636190384515e-8
2.8272769395605746e-8
1.112460172922925e-8
4.294074299257693e-9
3.4416331401598363e-10
6.337537183352842e-9
1.5392121344202914e-8
6.92526849380254e-9
1.6854162013017552e-8
2.0324125086135188e-8
2.296802079640718e-8
2.6186236060384025e-8
3.062917355321008e-8
3.698015221226902e-8
1.5761080717913223e-7
2.64400278762752e-7
1.5387822054698304e-7
1.422000449499892e-7
1.606010124393661e-7
2.0795389772960878e-7
3.0125112157632843e-7
4.164463320918078e-7
3.9516668975924615e-7
3.297596965718818e-7
3.105087861982204e-7
3.3312062593394244e-7
2.8793091100743714e-7
8.522902531912256e-8
3.1641952780205804e-8
1.8236470819712386e-8
1.331869028247584e-8
1.0525759590260925e-8
8.5855530504629e-9
3.4067923928824925e-9
1.570227093229993e-9
1.6669989821901885e-9
3.571484680231776e-9
9.705386423961514e-9
3.786071536639814e-8
4.894743843340003e-8
2.8734909160099964e-8
2.5650326531600554e-8
2.750494451534406e-8
3.3275293011155076e-8
1.0135340267040573e-7
2.142543534894257e-7
1.2879382085364525e-7
1.0694011926996115e-7
1.0758671107475538e-7
1.1968453453230158e-7
1.4365996186923577e-7
1.8455773601904718e-7
2.49869798603205e-7
3.4210298967177e-7
4.291653961813228e-7
3.136621500725379e-7
2.843957253432794e-7
1.738396314694099e-7
1.5274455600931483e-7
1.725332173284045e-7
2.0195587680840368e-7
1.6976524050376277e-7
6.542928654565247e-8
2.8098012248425223e-8
1.3161097615182456e-8
3.872273021095505e-9
7.693451410142887e-9
4.051494308619801e-8
3.072472437243152e-8
3.5006461802806924e-9
1.9433969708408002e-8
2.8002842500482773e-8
3.439985677613683e-8
4.103996247374024e-8
4.9203077572363034e-8
2.0139002243941643e-7
3.970873373328106e-7
2.409979807311417e-7
2.2864716675334178e-7
2.644757994552096e-7
3.5210447078991127e-7
5.252832484708167e-7
7.086147704566695e-7
6.274551920908632e-7
5.216003233433299e-7
5.086249476018852e-7
4.647194237205114e-7
3.455442913137234e-7
9.787966922561422e-8
2.9347870808120205e-8
1.4775037844596007e-8
1.066252897642298e-8
8.227139350929439e-9
7.175825892731562e-9
4.325291651935452e-9
2.8281531171504073e-9
3.6364545634416572e-9
6.91026762415782e-9
1.5968274521239802e-8
5.240790252305194e-8
1.0388078252415482e-7
5.3370140577869315e-8
4.646186021069269e-8
5.051099064426601e-8
6.333434805503805e-8
8.927400315915907e-8
1.803009343267207e-7
3.4610238024811465e-7
1.951135056444296e-7
1.591372941128214e-7
1.5882716296645856e-7
1.7773708690171503e-7
2.1856328582023176e-7
2.9339623103403437e-7
4.2084011689957535e-7
5.81327652671973e-7
3.635685690344075e-7
4.4155447243922857e-7
2.941888520608735e-7
2.2415372798404037e-7
2.30219209284708e-7
3.045340881737955e-7
2.7567636482054256e-7
1.0684181459633287e-7
4.9744238526230655e-8
2.7823339090000724e-8
1.4928641991735218e-8
2.18594897958641e-9
2.694934619279854e-8
3.1910045013295304e-8
7.940082763134628e-10
2.262433175526819e-8
3.916287745081931e-8
5.1212957383689864e-8
6.245565568845745e-8
7.5365000009787e-8
9.193672601815272e-8
3.7137801467820645e-7
5.222902072838782e-7
3.349167153809877e-7
3.3752944802664574e-7
4.218642282002219e-7
6.248543664136316e-7
9.29898174134771e-7
8.440315957391982e-7
6.743246241567262e-7
6.597968425798112e-7
8.639327602027395e-7
5.923375696408862e-7
3.6675733200411043e-7
1.8355246686661052e-7
4.871400272642991e-8
1.2875563282014387e-8
6.5130166436721706e-9
5.093625017282992e-9
3.4400477276365427e-9
3.3921861816454914e-9
3.2447069087128914e-9
3.2710178916392905e-9
5.009757806875157e-9
1.0233295287677751e-8
2.6350326490742066e-8
1.2830557301533026e-7
7.42996030952318e-8
5.170379713255323e-8
5.123071406064424e-8
6.044710361909442e-8
1.4821273374016933e-7
3.56191361317261e-7
2.610861503716122e-7
2.0277350252690138e-7
1.9133877333207753e-7
1.99639139535113e-7
2.2408867876984084e-7
2.704825391851206e-7
3.554884145757633e-7
5.172243807325486e-7
5.103581578685665e-7
1.674431605467002e-7
1.4621039043350782e-8
4.853750524840447e-8
1.4457962541216293e-7
3.651435522475075e-7
4.528874491540754e-7
2.3393347450684226e-7
1.317277292449522e-7
7.488669424489507e-8
4.239307474276743e-8
2.4146870904960064e-8
2.441068206066742e-8
2.9495531543397024e-8
2.3768736448282593e-8
1.4630491551002328e-8
2.8666537073034284e-9
3.0667080955825844e-8
6.24899227439188e-8
9.298749833626944e-8
1.2354388314985557e-7
4.250280789771991e-7
7.187983827774743e-7
5.157991763274583e-7
5.630616411566575e-7
7.658477480739734e-7
1.2309979810824643e-6
1.4503758609697411e-6
1.080192991643785e-6
9.589057279828155e-7
1.1875646383711037e-6
2.623128647501424e-6
1.1342294101526091e-6
2.924385357621119e-7
6.451255639397781e-8
1.857088040509221e-8
4.91642891365814e-9
3.570371372407954e-10
2.6406269864687536e-10
3.933114740111768e-10
1.1590185683600089e-10
1.5925671889141146e-9
8.425319585791431e-9
4.8601192245650094e-9
6.6715540640196355e-9
1.6213256343246036e-8
4.962783456992078e-8
2.61683383330687e-7
9.41580835992499e-8
7.581096012532283e-8
7.82882725144084e-8
8.213997361185323e-8
1.6716932365152857e-7
4.3629873648250007e-7
3.812750984943354e-7
2.846284289346979e-7
2.608115055572033e-7
2.7241857439478344e-7
3.208759909573094e-7
4.473143702107164e-7
7.488209851740765e-7
2.0450354029007304e-7
1.5837545701756485e-7
1.3007150656365038e-7
1.2947576250998226e-7
1.7601698770650257e-7
3.499547767685239e-7
4.0749978230050084e-7
4.1504981081195424e-7
2.6272616549637087e-7
1.8574958970526808e-7
2.034478476978e-7
3.010677168938497e-7
1.880448751090544e-7
1.511328113769318e-8
1.2607104072860315e-8
5.986545526471135e-8
7.990757357863486e-8
1.0149323392686308e-7
7.291037623824466e-8
2.0606549920833018e-8
1.5751123234597755e-8
6.009984767487577e-8
7.450861567543824e-7
1.0259731855952406e-6
8.797811318740321e-7
1.1381864457690312e-6
1.8479218030088556e-6
1.5229260379884084e-6
1.1800927192667846e-6
1.4682348294320705e-6
4.257542064030094e-6
0.000012209483150112643
3.7175700909511387e-6
1.4302431889408826e-6
6.543773081880931e-7
3.889287111710492e-8
1.669190294221256e-8
7.776399561207813e-9
2.895810747515528e-9
5.712188788587532e-10
1.1387351281566459e-10
1.3776148310230258e-10
6.008841329558514e-10
4.106857482785729e-10
3.802072258411272e-9
3.0383728547890997e-9
7.907246083731489e-10
1.2869898736377385e-11
2.183259495040207e-12
6.106607108768024e-12
1.0026275114113491e-11
1.345375955358623e-11
9.008368611085661e-13
5.017732009766308e-13
3.723571546029469e-13
3.437398351078741e-13
3.873502600612713e-13
4.910436791987239e-13
6.52772362773015e-13
8.803398188824904e-13
1.1911264509136102e-12
1.6126096278068523e-12
2.184998261739201e-12
2.9663292867804328e-12
1.668913364339842e-13
2.256190024365341e-12
4.3970341656122667e-13
8.318526571752415e-12
1.0981969311442822e-11
1.3173597805409463e-11
1.559913858265113e-11
1.8417398782446772e-11
2.1758175315913324e-11
2.5779052508975045e-11
3.0689470592233806e-11
3.677706917623535e-11
4.4445413247738126e-11
5.426813645153589e-11
6.706415130620882e-11
8.398115087863736e-11
1.0650289710788785e-10
1.3598617999870247e-10
1.710365221997991e-10
1.1346060516500872e-10
2.338866098152441e-10
2.701165542921061e-10
2.7376873721323017e-10
2.7114322841672417e-10
2.706137487755097e-10
2.7401275223688985e-10
2.8103900438057826e-10
2.9066091479681523e-10
3.0146037071199613e-10
3.116345678716524e-10
1.870027286265358e-10
3.139072875712181e-10
2.2051624466281507e-9
5.5941538355998805e-9
1.44461547661412e-9
8.109037216423478e-11
6.758836214841408e-13
1.443631464033353e-13
0.
4.182566934145628e-14
0.
0.
0.
0.
0.
0.
0.
0.
0.
2.585455461324213e-14
9.582834932200586e-13
6.734610859240217e-13
7.507055991669781e-13
9.086051442819046e-13
1.1267247316392371e-12
1.4108915536595988e-12
1.7763331230091774e-12
2.2452045430979157e-12
2.8470586244685855e-12
3.6204168546741636e-12
4.6150108469081716e-12
2.168037934895097e-11
1.1149100826134874e-11
3.787248660275199e-12
2.0178850605553396e-13
2.5838344284405564e-12
4.912094144102348e-12
7.778837182194175e-12
1.1664102898338062e-11
1.7141107676162162e-11
2.494190524769099e-11
3.5945851719394984e-11
5.102379360264351e-11
7.067183772170604e-11
9.458441362000554e-11
1.21672389998662e-10
1.5082393262658944e-10
1.8176608413458502e-10
2.1524490407526693e-10
2.5267762691334586e-10
2.958204067513815e-10
8.342801875639785e-10
2.056503730736463e-9
6.732816706870309e-9
9.344555923848005e-9
9.747045071176224e-9
1.0259954358239377e-8
1.1095431906649015e-8
1.2152247087048313e-8
1.3337707734908595e-8
1.4583125789017322e-8
1.583679472843427e-8
1.5369621518197475e-8
1.704142542614251e-8
1.1883190525938634e-8
3.467483077110745e-9
9.559914896123577e-10
2.031378983637092e-10
3.085510094833644e-11
1.619449307475672e-10
1.7654978691893179e-9
9.902867101612054e-9
6.3150057593679825e-9
5.188909133075336e-9
5.0497929954536035e-9
5.490675221290526e-9
6.591672362591097e-9
8.750144181638695e-9
1.2974783045547887e-8
2.1733653513171106e-8
3.738393959982332e-8
9.754509264910033e-9
4.373822866974574e-9
5.046110371961151e-9
8.034389590931263e-9
1.4190852991012698e-8
2.782847285565583e-8
5.238043921763009e-8
6.582586129311326e-8
7.276954663386852e-8
7.708277257820678e-8
2.5042397266320785e-8
1.3718548324847153e-7
5.1673038815549515e-8
6.605702074920906e-8
8.371756770517057e-8
4.1501738558666866e-8
3.836220404296343e-8
3.275436065535426e-8
2.2736309854583232e-8
2.1695674073474596e-8
9.592588826178407e-9
2.0036977781761785e-9
3.9383075564882375e-10
2.632768861206158e-9
7.659302387677659e-9
2.469340968910371e-8
2.1109039150008735e-9
2.443590590673445e-9
3.665813600132223e-9
4.410408561779302e-9
5.1732773493663856e-9
1.9877691177602462e-8
6.652535668099726e-8
5.5164866309563366e-8
4.6277986853855534e-8
4.620162505699585e-8
5.004057765674523e-8
5.694694139342387e-8
6.734761040207034e-8
8.228036649686906e-8
1.0287211979522165e-7
1.284489772128631e-7
6.322239713080721e-8
3.2402778211860236e-8
2.078924343009808e-8
1.6012418589439037e-8
1.3127582165692402e-8
1.0236009423615778e-8
4.106674747488789e-9
1.7365143945495957e-9
1.2254720487505891e-9
1.6298172491769625e-9
3.367055937513507e-9
8.861278714704282e-9
3.476042699705294e-8
2.403587433998261e-8
1.6716667310109588e-8
1.5782767275407126e-8
1.7594698699200005e-8
2.2325103242342935e-8
3.2360750728500944e-8
5.499579062715328e-8
7.5314096640887e-8
8.605742290410702e-8
5.1339031492367395e-8
4.941457905984891e-8
5.873927198765212e-8
8.14623660901373e-8
1.2746431148339188e-7
1.8940933661129457e-7
2.139631733685973e-7
2.0439302320609683e-7
9.147639703961413e-8
2.1303711630672307e-7
1.4880697338960405e-7
8.289880931875267e-8
7.758875191000343e-8
7.460143981179508e-8
5.93203065464253e-8
5.7264135203926e-8
2.875576274005765e-8
9.170679542995282e-9
2.987997882475724e-9
2.737199639899492e-10
3.971382267443508e-9
1.0016175551467492e-8
5.426081652212438e-9
8.779978658500686e-9
1.1402224477287158e-8
1.2846728877360391e-8
1.4489996994402742e-8
1.6746608087892558e-8
1.995074131893055e-8
8.766520370790602e-8
1.792466001531135e-7
1.0352759906591867e-7
9.194752998314203e-8
9.909026995332832e-8
1.2009370298815175e-7
1.6062490652043806e-7
2.2828160435817053e-7
2.831490244876117e-7
2.5809087672607135e-7
2.2144230777751196e-7
2.618143602045046e-7
1.3141286320670147e-7
4.6698596725299976e-8
2.3879330867655735e-8
1.6500683955417663e-8
1.2829174944330018e-8
1.083452967913977e-8
6.059858054985349e-9
2.220024730463108e-9
1.2788383314888572e-9
1.604752961059313e-9
3.6614024950202087e-9
1.0713479271778863e-8
4.8974659360871956e-8
2.8215051055073696e-8
2.0107748832653305e-8
1.920119384661616e-8
2.131239589533738e-8
2.6425476894152146e-8
7.890796616484302e-8
1.5162087000552547e-7
8.755731450550661e-8
7.538495813547208e-8
7.870982829950354e-8
9.159085525626645e-8
1.163149253104525e-7
1.593729941000941e-7
2.269056469911104e-7
3.057613299241671e-7
3.446123198958236e-7
2.2192120072506952e-7
2.4765858822005714e-7
1.3277132221600983e-7
1.1064134075495424e-7
1.253294059175379e-7
1.248813744586497e-7
1.1944706478163935e-7
6.12369952683263e-8
2.2113522125842658e-8
8.801129105447613e-9
2.1010768569888992e-9
4.817005184515849e-9
1.969806656274432e-8
3.713720196376861e-8
2.7691994333663584e-9
1.4032173963391377e-8
1.887367548844895e-8
2.2421263740172813e-8
2.628145520214494e-8
3.1207129334659416e-8
1.3238358211551335e-7
2.85633348716489e-7
1.6991896017293786e-7
1.55637063804281e-7
1.729792916072133e-7
2.1782284049580873e-7
3.054863547735682e-7
4.437871235397352e-7
4.947641797123438e-7
4.1730136445118055e-7
3.67351627059139e-7
4.081954643814089e-7
2.2570990744786627e-7
6.438099709319119e-8
2.73675113706145e-8
1.7142419620290992e-8
1.2929941487314188e-8
1.0470014361009315e-8
7.916178451925793e-9
3.2985689055035984e-9
2.2252707713666467e-9
3.0867928483326453e-9
6.398291769367491e-9
1.6236004787356987e-8
6.52973860804234e-8
5.841703655716302e-8
3.740077614655753e-8
3.4828136946668946e-8
3.886358166260636e-8
4.9360448838777497e-8
7.073728448473696e-8
1.4826784009723577e-7
2.5735110423405807e-7
1.4159102301729e-7
1.1946004501586018e-7
1.2320519982523834e-7
1.4312625516161045e-7
1.8378986657509588e-7
2.573646253206417e-7
3.7475195343199753e-7
4.988481716012646e-7
3.716944998655048e-7
3.3214052708229715e-7
1.9248280412030975e-7
1.579760267111596e-7
1.739564477722162e-7
2.0266085069485475e-7
2.0317539965191198e-7
9.457487295369518e-8
3.852386321487735e-8
1.837506271078661e-8
8.378959752601923e-9
1.7647450117130946e-10
1.3583511096002258e-8
3.654264318202543e-8
3.5304028294210436e-9
2.1202544532079315e-8
3.0147510233932735e-8
3.640401645271601e-8
4.2799291347812674e-8
5.077266417795234e-8
6.15710519329357e-8
2.582747723585846e-7
3.9137977953503487e-7
2.3817230264033095e-7
2.3017511592051097e-7
2.7386908812746134e-7
3.8067097130247124e-7
5.808183547340166e-7
6.658585930031862e-7
5.383536553163036e-7
4.764006228858543e-7
5.192349530768887e-7
4.3828930329957343e-7
3.726896735303274e-7
1.5259461882450175e-7
3.8148156057329845e-8
1.5753898869001472e-8
1.0331290337376885e-8
7.991358947402656e-9
6.314026054160834e-9
4.564529841681012e-9
2.275386036688836e-9
2.3881293730645627e-9
4.452261187739381e-9
1.0404543211812544e-8
3.172548256404119e-8
1.0879531084929283e-7
4.698088914303973e-8
3.8046815828399295e-8
3.952450644755578e-8
4.748667193303293e-8
1.310347974502398e-7
2.9577232456873235e-7
1.9232360287342714e-7
1.5377869475270486e-7
1.4924478861463615e-7
1.598095608809554e-7
1.8381294478920004e-7
2.2580556011611527e-7
2.9489981467112346e-7
4.0207296344106557e-7
5.043040114379487e-7
1.2183424001169477e-7
4.4521494651909694e-7
4.210140967954207e-7
2.6458848203974884e-7
2.531665624155572e-7
3.5297758443889864e-7
2.2285331150439153e-7
8.687112279026834e-8
4.4387939755590894e-8
2.672534633397425e-8
1.25114234345614e-8
1.4799758168056526e-8
5.550266429352839e-8
2.9017806986481457e-8
6.195758904653896e-9
1.816800416352842e-8
3.817138983016741e-8
5.3542979679632246e-8
6.76811647465443e-8
8.327177765402523e-8
3.0910081552071125e-7
5.710394534932646e-7
3.716055000709621e-7
3.749434997028989e-7
4.647206411033648e-7
6.790024467898753e-7
1.03712142680074e-6
1.0008478964094836e-6
7.863484792359504e-7
7.439752903080642e-7
9.375679813482931e-7
5.921465926846555e-7
2.8942682176807315e-7
1.2793641669659197e-7
3.088430356049715e-8
8.46529651330056e-9
4.499862466468968e-9
3.5231699850487786e-9
2.2489021198814728e-9
3.1725729279582337e-9
4.4704527628667415e-9
4.871792504492881e-9
7.2348703627247054e-9
1.4185735956087485e-8
3.575064375578169e-8
1.7521890758939447e-7
9.481862422314782e-8
6.808324882268773e-8
6.943706646272501e-8
8.380528270391153e-8
1.0862346050979833e-7
2.033930748120078e-7
4.494251275548725e-7
2.852649699372971e-7
2.2127354596497426e-7
2.1127626558826846e-7
2.2663850546303935e-7
2.679623907375275e-7
3.520147557659709e-7
5.210209531636577e-7
6.690728633041821e-7
8.268083391333654e-9
7.023430704359969e-8
1.3614915398198415e-7
2.845168692996527e-7
4.2533683134968846e-7
5.127081523410305e-7
3.197950178407491e-7
1.6591460167279782e-7
8.681243459955813e-8
5.388751189457849e-8
4.025296815401711e-8
1.8866495325347963e-8
2.270984053195244e-8
2.0628031014638054e-8
1.0512250932840682e-8
9.067661242310171e-9
3.780151067741022e-8
6.83820468183168e-8
9.690544035822594e-8
1.2564361861878039e-7
1.5835117628350695e-7
5.908119928460678e-7
7.240120648650161e-7
5.282288442719083e-7
5.867207853605522e-7
8.240956915415726e-7
1.3383511535055026e-6
1.3626168965462632e-6
1.01735368653132e-6
9.65523534153758e-7
1.3311808387602576e-6
3.7510403837125866e-6
1.7577303854011789e-6
5.477257637212933e-7
1.1594332828132556e-7
2.862065047474006e-8
9.783401706381445e-9
1.6314912732408583e-9
1.4909486758761848e-10
4.3299809468405266e-11
1.5471136882793168e-10
7.094132447447875e-10
5.727032306374749e-9
4.160303498661349e-9
4.290176919875934e-9
9.496759009964289e-9
3.0077152915658816e-8
1.638689180889824e-7
9.340015436212221e-8
6.533718594529456e-8
6.579345589530276e-8
1.1356510897755536e-7
3.2680475339341994e-7
3.731643099700714e-7
2.8517225591209464e-7
2.559917379213191e-7
2.591155560868487e-7
2.9032188200932876e-7
3.727782995286686e-7
6.052221130794286e-7
2.7825477979447563e-7
6.817085616341136e-8
3.756937413905766e-7
3.326227538444001e-7
2.9548564809550307e-7
2.876411704448838e-7
5.350259685442418e-7
6.488436822305586e-8
5.423483759555339e-8
2.0599216948114916e-7
6.329475116988704e-10
3.8620527092402926e-7
1.6755592610344993e-7
2.259500564428602e-8
5.144072158265099e-10
1.933954680191156e-10
1.0043936737811837e-10
3.112999414373436e-11
2.527080442078924e-11
2.6820833467020274e-11
2.810651344118808e-11
2.981834378871995e-11
3.66701600419315e-12
7.620304141193004e-13
6.150539867893563e-13
1.529163979428931e-12
2.350130283682031e-12
3.2636345957454488e-12
4.393762678299284e-12
5.849821015625987e-12
7.754123580546608e-12
1.0264025392258909e-11
1.3595218177595051e-11
2.8583159080197846e-11
7.574402022528936e-11
1.3819047882154978e-10
8.809271388219735e-11
2.664467058374925e-11
1.3676363633281228e-12
1.3326935470781796e-11
2.5148310883902877e-11
3.7302337511391064e-11
5.181688839795941e-11
7.05872087123238e-11
9.593263863624464e-11
1.3112490107264087e-10
1.811246979432611e-10
2.5380279180935757e-10
3.6212737201900807e-10
5.282576292036886e-10
7.913752586992736e-10
1.2222000495267958e-9
1.9437648464566033e-9
2.5711294955851677e-9
2.264919752986623e-9
1.7735326304996085e-9
1.4270905973124886e-9
1.217737040609582e-9
1.1027287197911262e-9
1.0495391530168264e-9
1.0376579512712656e-9
1.0545364943746754e-9
1.092057731967445e-9
1.1442029239554075e-9
1.347318536498525e-9
1.1419661830030983e-9
2.570593954742414e-9
1.2787057038920981e-8
6.085146706177074e-10
2.754654106041547e-10
7.543779774579472e-13
7.410842537698556e-14
3.2152063886613717e-14
1.0442110097257422e-13
2.7605965840051023e-14
0.
0.
0.
0.
0.
0.
0.
0.
0.
3.648565365969526e-13
2.55636079105216e-13
2.849705399971067e-13
3.4529215166003947e-13
4.288141590846129e-13
5.378643379941828e-13
6.784219173265373e-13
8.592026141375056e-13
1.0918781859124703e-12
1.3917363900405633e-12
1.7786217859415382e-12
7.93208078392014e-12
4.7300568809424865e-12
1.650474372381485e-12
7.768547655179905e-14
8.150160319795881e-13
1.6428789189586399e-12
2.6294628579149714e-12
3.940784840122316e-12
5.766610698622621e-12
8.344641079510417e-12
1.1957398814195359e-11
1.688206390869438e-11
2.327263284548799e-11
3.102318210752291e-11
3.9776684887955403e-11
4.917700278579807e-11
5.91536536557629e-11
6.998091822463398e-11
8.216246666378569e-11
4.1517618209304e-10
5.180382495729777e-10
2.1371703339005842e-9
3.3846958598040246e-9
3.724991394792878e-9
4.006464671917639e-9
4.397478849914969e-9
4.882794375230263e-9
5.433301556969254e-9
6.023715199174878e-9
6.6328930676082015e-9
7.2426929964121004e-9
6.836750049871815e-9
7.3332868712698475e-9
4.833048232549994e-9
1.335602230840244e-9
3.3953379205402304e-10
4.7997838386931537e-11
3.068320311516019e-11
1.0070293824262536e-10
1.0076138666585022e-9
4.499656657688892e-9
2.7281612963227874e-9
2.31291030626041e-9
2.3304977122457272e-9
2.6252594787620413e-9
3.2423143497357665e-9
4.361362369406347e-9
6.39587176042039e-9
1.028448774206466e-8
1.787856793348824e-8
3.834656617247058e-9
8.260971972846888e-9
8.397114543615181e-9
1.1511822367138634e-8
1.8371011057468207e-8
3.3497956381129654e-8
6.110744820215623e-8
7.683971872295191e-8
8.273379608065765e-8
8.608908245040342e-8
3.0446509919887026e-8
7.818238820217738e-8
9.99183194685968e-8
5.744409979981749e-8
3.795049474412992e-8
3.110197089850881e-8
2.1209311486350626e-8
1.7598254759930142e-8
1.564236955783599e-8
5.3114378629660505e-9
1.293286878164091e-9
1.5568631630549282e-10
1.3813554836854809e-9
2.9705866606966153e-9
3.50599785669496e-9
3.867309596552126e-9
4.630573737161892e-9
4.943311474918481e-9
5.413702734622892e-9
6.146424229107856e-9
7.23345334710949e-9
3.139892000767602e-8
7.333271332499596e-8
4.3612247205523336e-8
3.643564286776706e-8
3.673661329487698e-8
4.084729851364203e-8
4.879507416475411e-8
6.194159485256889e-8
8.097823209939028e-8
9.747688693865845e-8
9.507549476904178e-8
6.748885623805101e-8
3.37498536480879e-8
1.72475143159925e-8
1.1287438119418367e-8
8.873377646619855e-9
7.643222652330925e-9
5.360091668426659e-9
1.9209536934846867e-9
8.24213231852516e-10
5.355031893384429e-10
7.298209979768123e-10
1.8982586913261217e-9
6.890542616623799e-9
1.5590030802534845e-8
8.396656752971115e-9
7.012374463341865e-9
7.098177174649025e-9
8.077695647033586e-9
1.012553183076981e-8
1.4039431251495943e-8
4.157061312600692e-8
6.264683224537683e-8
3.739118564079836e-8
3.557380728728545e-8
4.131772506752788e-8
5.4837865470065193e-8
8.158487815315956e-8
1.2643511013274683e-7
1.638737366018057e-7
1.7024699720271512e-7
1.5278813839241912e-7
1.7500087745763663e-7
9.337915168861907e-8
6.302318541385345e-8
5.740480457250583e-8
4.3406163698993076e-8
3.631723867227107e-8
3.3881486895957696e-8
1.3906105844327975e-8
4.494386945480466e-9
1.4527269981717078e-9
2.1856576752072177e-10
1.6659393942353913e-9
1.2385865426717707e-9
1.2934093344437408e-8
1.1480338823405069e-8
1.097885104019396e-8
1.141586996220718e-8
1.2588091055443292e-8
1.4577267551635906e-8
5.7107370489908175e-8
1.1805864964516771e-7
6.795761194652631e-8
5.886623886965657e-8
6.163700079217156e-8
7.193419769761729e-8
9.162433745931462e-8
1.248989709664052e-7
1.641807661110121e-7
1.6867959295864426e-7
1.4597897829269879e-7
1.2924280245365463e-7
1.5753809294469831e-7
9.616598539010681e-8
3.4839007562550424e-8
1.724179426868636e-8
1.181868360371159e-8
9.181382093938965e-9
7.62644509221908e-9
3.4797899554920053e-9
9.05966861818361e-10
1.2315750636359728e-10
1.747251189335001e-11
9.366392204784829e-10
5.8945008655421535e-9
2.047319129361734e-8
1.043269062471178e-8
8.698680741515199e-9
8.75743701926167e-9
9.790055620447172e-9
1.1846777330609974e-8
4.93818214615809e-8
1.0766496052529733e-7
6.524441740596753e-8
5.6248172444688106e-8
5.865472176463165e-8
6.763746210176162e-8
8.419544251256654e-8
1.1209915855285463e-7
1.56049445493307e-7
2.1295455420894793e-7
2.5926522419429856e-7
1.3698378087541692e-7
8.918798847840075e-8
8.383094370850053e-8
7.239016255237472e-8
6.086303212147427e-8
5.877062619495831e-8
2.9418815775409798e-8
1.0445824304300057e-8
4.4930818766427105e-9
2.0675015152789836e-9
8.598582666328471e-10
1.937558950005539e-9
1.9248082619869075e-8
2.5715861705151165e-8
2.055666739654201e-8
1.9842544128890365e-8
2.102425665245089e-8
2.3784461448499364e-8
2.847135528919363e-8
3.604423806487353e-8
1.2801625951181448e-7
1.6305402464163077e-7
9.18546317511679e-8
8.343664603943584e-8
9.30400001684975e-8
1.1965027576711053e-7
1.715631413922395e-7
2.2200763409458288e-7
1.9929190491230875e-7
1.6949221927059827e-7
1.6187040534711529e-7
1.7142942430114996e-7
1.823787065878613e-7
7.516072360829162e-8
2.922809581515968e-8
1.699022717299059e-8
1.2439529009482224e-8
1.0019953139396432e-8
7.839729237656683e-9
2.6643851570810274e-9
7.861591277006733e-10
2.526914482689116e-10
6.076414225660385e-10
3.0819244963069126e-9
1.622981900368998e-8
2.0193901193999483e-8
1.2678322196488962e-8
1.142096526628989e-8
1.199755891228849e-8
1.3889010022464815e-8
1.742885617737381e-8
6.685986560334429e-8
1.3503865446392808e-7
7.887228941122622e-8
6.798415566226867e-8
7.10793331482956e-8
8.26397127562409e-8
1.0449904263539757e-7
1.4217864926392685e-7
2.0109463971753755e-7
2.701872007309233e-7
3.109667869530747e-7
1.7563487958459991e-7
1.0614706275517515e-7
9.844960093713071e-8
9.136156546319509e-8
7.552378917947109e-8
7.284333136386325e-8
4.001481912059625e-8
1.4127763789384169e-8
5.902138714565912e-9
2.5105312775405686e-9
4.711486038715899e-10
4.048360635127081e-11
1.3515178970283617e-8
2.601556122621875e-8
2.224999885235703e-8
2.1962026964951e-8
2.339240686879517e-8
2.6377203680495447e-8
3.1283899071114115e-8
1.1757306212988467e-7
1.9426767861722065e-7
1.1098675937915427e-7
1.0021184628871582e-7
1.1016152983429782e-7
1.3764352208883118e-7
1.9153697347794322e-7
2.7031517812526747e-7
2.867835690415406e-7
2.431342242045345e-7
2.1835672928913628e-7
2.2164577745227312e-7
2.1968538728497664e-7
2.5350032420810975e-7
8.950902958480867e-8
2.9685198362577874e-8
1.6147313748163754e-8
1.1350733817895467e-8
8.701398133246798e-9
6.481153390812815e-9
1.7214376097091084e-9
4.036580280656352e-11
3.6656610607934773e-10
4.054816087010168e-10
4.4185845797556765e-9
3.0661823195919574e-8
1.875933141693435e-8
1.3582928568772412e-8
1.2954663742262209e-8
1.4038237456428841e-8
1.657381002560219e-8
7.04361026627382e-8
1.6798158824446622e-7
1.1070789960413466e-7
9.153365839566645e-8
9.140546462502232e-8
1.0003118068010383e-7
1.1649708966727734e-7
1.4309818017169249e-7
1.8376822317109843e-7
2.4164384634604834e-7
3.1252862611639905e-7
1.6161838006207189e-7
1.2684219659124466e-7
1.313974553124656e-7
1.2230700463493177e-7
1.137085291224492e-7
9.034844045797171e-8
3.5091060584174773e-8
1.459631751959016e-8
7.252477793807221e-9
3.903244227558675e-9
2.4682123998002587e-9
7.07740197450405e-9
4.446265396807796e-8
3.520477906749587e-8
3.230551749414603e-8
3.2991958582741855e-8
3.599159632855398e-8
4.1450009320285687e-8
5.023765760775976e-8
6.420622762191421e-8
2.2516315137688192e-7
2.5185980999577884e-7
1.4777589678466618e-7
1.3947719512820375e-7
1.6278977650533316e-7
2.2236269636968946e-7
3.3072536142132764e-7
3.697233222694176e-7
3.0517689033743916e-7
2.753251917455308e-7
2.925081856418103e-7
2.637767724195223e-7
3.167190729898778e-7
1.6282775774211664e-7
4.8612740183741474e-8
2.2846001110881796e-8
1.5171476409929526e-8
1.158155378439066e-8
9.585441364096008e-9
4.568203220850689e-9
1.1883952043769316e-9
3.7204417655681246e-10
8.844372396577591e-10
3.932415284853768e-9
1.7279401427860943e-8
4.303768602986859e-8
2.204983112853141e-8
1.8660321112909273e-8
1.9120320474676262e-8
2.1889255728634666e-8
2.733012361720209e-8
1.011039260227427e-7
2.1712665146141737e-7
1.3026132299625057e-7
1.0841495531825943e-7
1.0942877102744729e-7
1.2210436936289518e-7
1.4689046206990337e-7
1.888826705906059e-7
2.5532321450078324e-7
3.472882438174307e-7
4.36838413909068e-7
2.1967907335499544e-7
1.4840702384560751e-7
1.475538637514388e-7
1.5053958274631363e-7
1.3715005134418483e-7
1.2141638778167674e-7
5.187249967201078e-8
2.0882571054329697e-8
9.832430443744346e-9
4.602772376595018e-9
1.0539787712621651e-9
2.036915167854021e-10
2.4563708735541233e-8
3.1837381821111246e-8
3.263498518753443e-8
3.457212361534016e-8
3.801265701686421e-8
4.3502596891565486e-8
5.188194013327441e-8
1.9619122739110046e-7
3.0470997047327725e-7
1.790777652561098e-7
1.6705337793289204e-7
1.9051630174356056e-7
2.4993805932595615e-7
3.661469395349639e-7
4.891965502656371e-7
4.42131229285255e-7
3.720406689199865e-7
3.589925206812087e-7
4.1313705144589657e-7
3.39159021834093e-7
3.553993731814144e-7
1.7911861022214627e-7
4.292445529372134e-8
1.705823750767261e-8
1.0670759569652976e-8
7.919634704556869e-9
5.86925127169821e-9
2.4013061915831236e-9
7.701516048444779e-11
1.4652168748336426e-10
1.0695145901149414e-9
5.61825808830074e-9
2.839516210375007e-8
3.866990086130027e-8
2.2896563827462032e-8
2.055713109798807e-8
2.179527195530682e-8
2.5598875286844293e-8
1.0087461579393542e-7
2.493105405017662e-7
1.7915655654316228e-7
1.4363929489205366e-7
1.390504304570001e-7
1.471881022103075e-7
1.6500991989418297e-7
1.9421967134531664e-7
2.3890050016347134e-7
3.045467228109058e-7
3.959178642570123e-7
2.2384292811096415e-7
1.8679835691403187e-7
2.0113996854388714e-7
2.1850696271531547e-7
2.1792330085815045e-7
1.1832335004987564e-7
4.8530430304184404e-8
2.3913683639859154e-8
1.3361683752963624e-8
7.783355741955148e-9
4.811056027201628e-9
1.3570252257147316e-8
3.917370944935784e-8
4.249386585766527e-8
4.6904242319565347e-8
5.1910307326243516e-8
5.8768079364682435e-8
6.874331850771431e-8
8.350551603126492e-8
1.058174256335626e-7
3.871436659488233e-7
4.018584525864349e-7
2.4859142103296536e-7
2.4495045525917963e-7
3.007599909465493e-7
4.373103378447397e-7
6.386429643555146e-7
5.886727075083375e-7
4.793409592144746e-7
4.680152840240666e-7
5.751860622725619e-7
4.328319929922297e-7
4.1675729172959363e-7
3.041145647244261e-7
7.579058879380948e-8
2.4132511881178832e-8
1.3160500408171625e-8
9.733800096270837e-9
7.52147220160011e-9
5.600949412758137e-9
1.7788911313740439e-9
9.314836386641908e-10
1.9010541722353612e-9
5.658529526491329e-9
1.886372824163985e-8
9.849237850430591e-8
4.170558035780137e-8
3.150230427812041e-8
3.1119014402279736e-8
3.531312181675788e-8
4.4302966140853505e-8
1.4514174541328656e-7
3.3356456683165546e-7
2.1427680425838357e-7
1.718182278907062e-7
1.6726740860934786e-7
1.795070255753193e-7
2.066463589282625e-7
2.5353078844029616e-7
3.297446519796595e-7
4.482625882393833e-7
5.918709303559913e-7
3.3048839021049925e-7
2.3123103240151937e-7
2.2129380872722333e-7
2.479441501691647e-7
2.764916592261131e-7
1.6894106136261167e-7
6.806347441099701e-8
3.390336630876214e-8
1.8966566631121947e-8
1.0259149462440614e-8
2.96728377044919e-9
4.446384579260356e-9
1.3381206923073904e-8
3.1653902966839586e-8
4.476522545311539e-8
5.444406380299012e-8
6.373244215412596e-8
7.499397660053023e-8
9.0186775982785e-8
3.364570812407935e-7
4.925189296009851e-7
3.061708745515185e-7
2.9985726589768776e-7
3.613866421060018e-7
5.100338792367335e-7
7.741396926012616e-7
8.212191953028589e-7
6.50790937623101e-7
5.852038217079996e-7
6.568464310360983e-7
1.0155011664177927e-6
6.323828995302619e-7
4.1624359019238995e-7
2.0672264425095167e-7
7.053610695430675e-8
1.4370323766721682e-8
5.611837611821107e-9
3.894489442827142e-9
2.3972402269620207e-9
1.159567897098549e-9
3.9177454427761217e-10
7.895584469510806e-10
2.1487591218930964e-9
5.974907508275418e-9
1.92388075578787e-8
1.1363088054308864e-7
4.358882848588441e-8
3.2776339520522215e-8
3.280969344215473e-8
3.79536391058945e-8
1.2301259088011616e-7
3.2633543005194423e-7
2.9028287864475887e-7
2.24687402288415e-7
2.0879259459975506e-7
2.12973285461579e-7
2.3063399781047597e-7
2.642332376123185e-7
3.250822303098341e-7
4.519630961890298e-7
7.313747367966199e-7
5.094531120475901e-7
3.4196849771042573e-7
3.1820067030337456e-7
4.1349220089479424e-7
3.446018900849653e-7
1.4319351981944496e-7
7.138169390482308e-8
4.5167755033169654e-8
3.201466265420267e-8
2.398402631240679e-8
1.9784447335269114e-8
1.0617906813486501e-8
2.0241175905215424e-8
3.974557708764554e-8
6.127847738255651e-8
8.08501225950805e-8
9.993567819551451e-8
1.2177785717878687e-7
1.497779438820545e-7
1.8803884772961598e-7
7.107621468908064e-7
6.579559170928739e-7
4.513369061414399e-7
4.804077596967955e-7
6.471531427253989e-7
1.0233227883222491e-6
1.1527445625853149e-6
8.666366207345587e-7
7.743336871048212e-7
9.300101732831734e-7
1.7802536162131213e-6
9.878436372770354e-7
5.795063223765567e-7
2.5177201028543774e-7
9.962044269949907e-8
2.5021062810881872e-8
6.0742981282188135e-9
3.098316486645401e-9
2.418746833515287e-9
1.2572057563595303e-9
1.806010865193893e-9
2.9929904044709345e-9
3.424680458707218e-9
5.918757564884404e-9
1.4051366013422278e-8
4.7339371429385016e-8
1.2765146364522499e-7
5.726652219830524e-8
4.909071462027995e-8
5.301938634640832e-8
6.463701021760817e-8
1.6142695823527284e-7
4.257658022924672e-7
3.5609838435007483e-7
2.719163134509987e-7
2.516820885145127e-7
2.5858362710671456e-7
2.8747915952790137e-7
3.5021060970934435e-7
4.967560400195953e-7
8.568233750773369e-7
9.647889241344555e-8
1.1075613101885924e-7
2.0343184035877303e-7
3.896432632066521e-7
4.828434056279951e-7
4.1542860307803113e-7
2.119803431921758e-7
1.1469938223449915e-7
6.582925709953213e-8
4.602817673534002e-8
3.8171268418378144e-8
1.2933308121732767e-8
6.6121283031444e-9
6.637603409380728e-10
1.4330117590790465e-8
3.9176752082438945e-8
7.110578417685345e-8
1.0443939584631579e-7
1.381879183365562e-7
1.756127308666788e-7
6.234187421330866e-7
7.84790863429512e-7
5.660197615257251e-7
6.216055383945189e-7
8.583354881254789e-7
1.377370290222524e-6
1.4545350609915464e-6
1.070554551971197e-6
9.743337213153141e-7
1.2497625008567613e-6
2.9858285797147114e-6
0.000021028526848150914
0.000013161018134247235
5.638278515097542e-6
9.568571075330392e-7
1.1535138544735682e-7
1.4360774202771332e-8
8.859338488325446e-10
1.4106962019760294e-9
1.688129622712089e-9
5.636809458826837e-10
1.6456445492091795e-11
1.715233956029356e-10
5.200346732404803e-10
1.3326485071028737e-9
6.897097316924927e-10
1.1889052833208492e-9
5.238940261398082e-9
5.4252198508058414e-8
6.412507964514425e-8
3.24660089706693e-8
3.209109405297009e-8
1.0630433538287667e-7
2.5436693609124204e-7
2.848431938373364e-7
2.641822911090798e-7
2.581709828961549e-7
2.783669590439089e-7
3.5214217620809337e-7
3.3160292444361614e-7
4.33658397800796e-8
1.532376390888554e-7
2.007336556952745e-7
3.886907238613083e-7
4.2528882323715073e-7
3.6595653752170396e-7
3.5956663712722256e-7
2.863167289846164e-7
3.0348324216244564e-7
5.643661825051293e-8
6.873921247207953e-8
2.1992224196328036e-7
2.6564140443786244e-8
6.825567569283287e-8
8.094464205239542e-7
4.354924077967624e-8
1.3177002473020257e-9
2.89693814274674e-10
2.7521570989428453e-10
5.067288400602389e-11
1.6405428242201355e-11
2.508601256828373e-11
7.878527692817496e-12
1.3821344129986602e-11
2.9453011410138493e-12
6.552133223472626e-13
5.376013438719107e-13
1.397749499140777e-12
2.1954344997404857e-12
3.08671683108629e-12
4.1853819077128796e-12
5.5956518401439864e-12
7.434466702620481e-12
2.102259517750464e-11
4.955607173820557e-11
8.113499516872347e-11
4.7802852710023595e-11
1.3451719965579265e-11
2.8244876050617147e-13
7.888731027008018e-12
1.3818776362545348e-11
1.984345847476761e-11
2.6978220210953717e-11
3.607423114878267e-11
4.8088021666076597e-11
6.428056401358762e-11
8.644490923502512e-11
1.172372711782082e-10
1.607127681485449e-10
2.23241016599898e-10
3.151346975125721e-10
4.5365215126810256e-10
6.687005237632297e-10
1.3798550034275177e-9
1.3664595506868121e-9
1.1633694786049368e-9
1.0081292968357993e-9
9.208142669804796e-10
8.852073592799465e-10
8.858366520919737e-10
9.128432580814418e-10
9.604023415780606e-10
1.024869143238667e-9
1.1034548192298346e-9
1.449965549153435e-9
1.6730654619446108e-9
6.740129082328317e-12
1.2073596838216563e-8
4.9638887994191694e-9
1.0422890831574913e-9
6.5990770050123e-11
1.0432876083321167e-13
5.170535061147118e-14
0.
4.493325512751512e-14
0.
0.
0.
0.
0.
0.
0.
0.
1.4603323890155684e-13
9.609704885231712e-14
1.0603339183528618e-13
1.277692986042784e-13
1.579182500862447e-13
1.9718543804626081e-13
2.476644744373454e-13
3.1244641389699496e-13
3.9568520664684986e-13
5.02844873052692e-13
6.410628016469075e-13
8.196248661402296e-13
4.081839560879737e-12
2.139854177480137e-12
8.075740826251415e-13
1.259696645404847e-13
2.3540475552281717e-13
5.431363124258417e-13
8.860114295066839e-13
1.3214773515695476e-12
1.9095542552774597e-12
2.7228113365376248e-12
3.847917888543047e-12
5.374629347012588e-12
7.364371560187176e-12
9.804971420188624e-12
1.2595491311032527e-11
1.5610944871566614e-11
1.8808293881707962e-11
2.2273427041854817e-11
2.619304290258093e-11
2.2814279730891844e-10
2.4484380475600943e-10
1.1383358345728609e-9
1.9395501060897814e-9
2.2187605351820425e-9
2.434830352189306e-9
2.7141127188647467e-9
3.057318411045146e-9
3.450554209476798e-9
3.8798505369036755e-9
4.332436877865987e-9
4.477551875054678e-9
4.94035721959002e-9
2.349664082128502e-9
5.721240891499733e-10
1.1597471129976574e-10
2.4085863007503534e-11
5.212574868089309e-11
8.456693747877116e-11
1.0480089729759909e-9
2.1702162348346018e-9
1.513393494241554e-9
1.3836486917557016e-9
1.448357333725172e-9
1.6779124081092244e-9
2.120976197199378e-9
2.8979740342545307e-9
4.2522498996686695e-9
6.663136698507678e-9
1.0967426825477082e-8
1.7541583225728565e-8
1.0603822470790042e-8
1.3658868254886872e-8
1.2608136429731182e-8
1.6608519668456937e-8
2.6506946354085576e-8
4.9280249685920695e-8
8.156375896063666e-8
9.097085640654403e-8
9.941949505952435e-8
8.64389416572035e-8
3.692903772557238e-8
4.0884559915961173e-8
1.0854907841682194e-7
8.562768876065043e-8
4.7068628532008745e-8
4.321619268618768e-8
3.227728327027907e-8
2.4196120875190006e-8
2.308887866293942e-8
1.0035623086887406e-8
2.4638189949173225e-9
6.344653157791933e-11
1.7686861287388458e-9
4.735639208595598e-9
1.0254894667483829e-8
1.8659457204435084e-10
4.202194784136302e-9
5.163758149023043e-9
5.859013682660562e-9
6.7033888403869424e-9
7.846789015791609e-9
3.4690241223834844e-8
9.141457682883493e-8
5.829857434363529e-8
4.921563591975685e-8
5.0026380576742334e-8
5.589808877387141e-8
6.683152393351769e-8
8.46777492491241e-8
1.115781351799794e-7
1.4193954893495675e-7
1.5181606956104471e-7
9.444962732721124e-8
4.415584811402824e-8
2.302625568019536e-8
1.5685790678102752e-8
1.2435512783146155e-8
1.05814372283747e-8
6.82636750257444e-9
2.475796907197509e-9
1.1941427420479602e-9
9.912365396029989e-10
1.6223848045798807e-9
4.0452042692685435e-9
1.3944779342219185e-8
2.6080080668113772e-8
1.4404556190294465e-8
1.224350885685336e-8
1.2637787414186032e-8
1.4769116283906206e-8
1.921640290847577e-8
5.327269904834393e-8
8.684019824099418e-8
5.053808367232329e-8
4.629369132108327e-8
5.159218696086396e-8
6.508168734249526e-8
9.130258444378365e-8
1.373573473241369e-7
1.9243854171565954e-7
2.1700124662250174e-7
2.0337382509613864e-7
9.082703813190067e-8
2.1604611930746797e-7
1.1849325164880065e-7
7.770983609111727e-8
8.204348487288434e-8
7.28117337258028e-8
6.111434547266021e-8
5.330178440485339e-8
1.8675780810411624e-8
5.997514923635862e-9
1.2129951566043876e-9
2.629876114328285e-9
9.191086580312372e-9
2.472973729611386e-8
4.85719176176569e-10
8.388597784942102e-9
1.10592730966029e-8
1.2845022932575689e-8
1.4830611277800829e-8
1.7425581210265016e-8
7.519522301303299e-8
1.8448317285259498e-7
1.1157928022291707e-7
9.825216666136419e-8
1.0443571806036297e-7
1.2360672938421451e-7
1.5962494107667647e-7
2.2135979825047018e-7
3.0027912097717974e-7
3.180352953151716e-7
2.7590798788866286e-7
2.7382663742006935e-7
1.0720381057552176e-7
4.2288223694545096e-8
2.4186603627405214e-8
1.7491375115301213e-8
1.3834539999686429e-8
1.165225512320844e-8
5.368320344614827e-9
2.2868885833805044e-9
1.7527580403684012e-9
2.6727800738549835e-9
6.0372342866380254e-9
1.7415303238029054e-8
6.940591504884081e-8
3.312392658496688e-8
2.5222829814549477e-8
2.496626453066997e-8
2.8653158116640562e-8
3.69885279832478e-8
5.3839321951645536e-8
1.1384142911374996e-7
1.737235313906723e-7
9.621473557195485e-8
8.47730643044115e-8
9.139849604908774e-8
1.1201809278555782e-7
1.533398878749531e-7
2.2693591348924582e-7
3.226896275266373e-7
3.750122749965222e-7
2.734379660311202e-7
2.962779585418818e-7
1.5142507597952897e-7
1.1492838350839719e-7
1.2445388421328193e-7
1.2206912536775445e-7
1.1401187181575887e-7
8.107641309785451e-8
2.946510510896339e-8
1.1765539145781182e-8
4.5996732638515644e-9
3.2737440928039167e-10
6.81280012381805e-9
1.7253568531972857e-8
6.4359583950952306e-9
1.730492274853335e-8
2.1214467424224796e-8
2.4117443072204224e-8
2.7565244454310056e-8
3.227164572605534e-8
3.896205760489308e-8
1.6592739757430585e-7
2.776984522708753e-7
1.6214574726660675e-7
1.5033898434698745e-7
1.704123802451493e-7
2.2171360735379648e-7
3.227558538425957e-7
4.432005016890942e-7
4.142411344925281e-7
3.458759094224441e-7
3.2815347951084505e-7
3.464881205190672e-7
3.0490339540140734e-7
9.006179465134125e-8
3.252711342088014e-8
1.839652887535031e-8
1.3365054494798753e-8
1.053139029975193e-8
8.700840425338997e-9
3.5603027909795523e-9
1.6509119525449804e-9
1.7669329766026293e-9
3.749672250728275e-9
1.005703681210945e-8
3.848168592411762e-8
5.293597465496566e-8
3.0535760909269076e-8
2.7122170580390143e-8
2.904515980409887e-8
3.515019892789721e-8
1.0590800553776898e-7
2.2483238428842817e-7
1.3556585367465571e-7
1.1220440562288094e-7
1.1253581532270718e-7
1.247752201452894e-7
1.4921350465783546e-7
1.9092964900247588e-7
2.576204362268465e-7
3.5246622142506626e-7
4.427852879326497e-7
3.1028638612082875e-7
2.9986231913571155e-7
1.8467420371257213e-7
1.5990487071016572e-7
1.7891425384391637e-7
2.1425419934760974e-7
1.7634621976306894e-7
6.712947450246492e-8
2.9412932080700367e-8
1.4085424024005327e-8
4.321276971313519e-9
8.101147590368254e-9
4.4712746640337866e-8
3.112027085318937e-8
2.78982405116052e-9
1.9810980518227024e-8
2.9234240656363418e-8
3.622456853291145e-8
4.3378245368876736e-8
5.2084766981949445e-8
2.11226587298611e-7
4.1600910676017476e-7
2.5369838697365196e-7
2.41786274973353e-7
2.8102140481275095e-7
3.765647170461787e-7
5.649843470634391e-7
7.491199055725152e-7
6.498232168492907e-7
5.42484885768565e-7
5.36215468196613e-7
4.7585546000837406e-7
3.5256107524338206e-7
1.0296331852988623e-7
2.9451336125583634e-8
1.43239944056588e-8
1.0250520054460155e-8
7.902922523045214e-9
6.84984041278397e-9
4.45264219903392e-9
2.9624125162676713e-9
3.7861212177636786e-9
7.100683306693197e-9
1.6211297869711795e-8
5.201615597874048e-8
1.1374343048632209e-7
5.6649006396959193e-8
4.887543487276956e-8
5.2990477552965055e-8
6.63742651769648e-8
9.327413094965117e-8
1.8605289434589055e-7
3.6131748188017663e-7
2.0464726643977117e-7
1.6622126835902927e-7
1.6526111539091966e-7
1.8419606713330527e-7
2.2555265812567392e-7
3.016997484963345e-7
4.3256591167279224e-7
5.982672550430564e-7
3.467653276251712e-7
4.7464353458023554e-7
3.2750875274185414e-7
2.4005326786931603e-7
2.3996891124985076e-7
3.196492590655394e-7
2.838703035311415e-7
1.096109064419347e-7
5.1708043203615014e-8
2.957757370192733e-8
1.6321897075273445e-8
2.7871447022788046e-9
2.9684214362747264e-8
3.0689267314742806e-8
1.7067540367483546e-9
2.2309317503142067e-8
4.030980095723053e-8
5.361937528160075e-8
6.589114331290732e-8
7.97882161506239e-8
9.745239736303619e-8
3.899201034982454e-7
5.450989965310245e-7
3.5270981953823943e-7
3.5780253160203625e-7
4.50577664969565e-7
6.733695904567249e-7
9.892445991003904e-7
8.705550909195254e-7
6.989932598619316e-7
6.956414748866168e-7
9.410389120032604e-7
6.260351908908957e-7
3.688255648051516e-7
1.7778961054478729e-7
5.0794381384956606e-8
1.2518892435162781e-8
5.957128598181477e-9
4.615583280798256e-9
3.0795670212690062e-9
2.998796618134658e-9
3.4242539364806573e-9
3.4748510698998738e-9
5.106054545829232e-9
1.0200923374285322e-8
2.5714834572006143e-8
1.1969464402516074e-7
8.07134189587041e-8
5.439214134543914e-8
5.337754627058061e-8
6.26832337296677e-8
1.5019975322387143e-7
3.6504672980890693e-7
2.7362629674513007e-7
2.1171100103680807e-7
1.9898944914020814e-7
2.0696640721665006e-7
2.317945190699979e-7
2.798347121345106e-7
3.70532725299468e-7
5.520829103773981e-7
4.45422182872984e-7
2.014008838334784e-7
4.438184779674138e-8
1.4965115489152665e-8
8.980793980619711e-8
2.9882086163018994e-7
4.6590365444512257e-7
2.3275261125236151e-7
1.3572107726179567e-7
8.655669656243102e-8
4.7071687128101705e-8
2.0235409722608334e-8
2.9321836689818395e-8
3.083466336709295e-8
2.417251639755737e-8
1.6058243275478883e-8
1.1551588474287887e-9
2.4794689800982365e-8
5.871812023958485e-8
9.354647234513631e-8
1.2837617979461632e-7
4.4918731312930165e-7
7.415507843793838e-7
5.415527058884746e-7
6.009153500759518e-7
8.348027286138928e-7
1.3564853947466161e-6
1.4644546993703169e-6
1.0833627728160029e-6
1.0018558929285084e-6
1.338164356945737e-6
3.565836478573107e-6
1.4154066957004893e-6
3.227357094810399e-7
6.148967188874802e-8
1.4015381007874401e-8
3.1998170586332337e-9
3.65512898295685e-10
6.332798288354883e-10
8.107514056174682e-10
6.153797085055917e-11
7.571766248505192e-10
6.7691317251504976e-9
4.16599447680334e-9
4.659771779895992e-9
1.0723887449401853e-8
3.587254219133059e-8
2.0834577781554766e-7
1.0357779695723948e-7
7.472414663879327e-8
7.350923021906334e-8
7.42213709105304e-8
1.5042372141627105e-7
4.0924537701104145e-7
3.9485951540549714e-7
2.9463974474050783e-7
2.6771388559996457e-7
2.783453501652038e-7
3.2844630998001004e-7
4.6592509251604574e-7
7.637454087619938e-7
1.4004568216024772e-7
2.028575808095021e-7
1.761780728280574e-7
1.9425608688363566e-7
3.105531526881041e-7
5.758030817289809e-7
5.057793628396335e-7
4.1912890812511516e-7
3.1674877758117115e-7
2.2171047964557874e-7
1.7846187572979008e-7
1.9711447095261413e-7
1.0709472977116379e-7
2.6568263582154706e-7
1.1224798483979935e-7
1.9048975603308977e-8
3.2432653471159123e-7
1.5043682834725974e-7
1.6548902155533847e-8
6.17403110558261e-10
2.0039544863691016e-10
1.1256347235454924e-10
3.420298369955729e-11
2.4500730236869777e-11
1.0574778415262808e-11
3.6296760071763476e-12
7.87412268615612e-12
2.0016573285806256e-12
2.0809285947304035e-13
9.507878445182236e-13
1.907762946305013e-12
2.8748927268705765e-12
3.997252506033996e-12
1.4770871088337774e-11
3.265306150290871e-11
4.854752220966735e-11
2.472138242224338e-11
6.381044087492752e-12
8.133602727409096e-13
4.710260260349275e-12
7.740941453760086e-12
1.0855395563488535e-11
1.4571892093293647e-11
1.9302529164096885e-11
2.5491352985172283e-11
3.370233793929091e-11
4.4706965894404824e-11
5.959899239809505e-11
7.99674899471221e-11
1.0817119798937013e-10
1.4779132398608372e-10
2.0440194738412593e-10
9.999390310974224e-10
1.1385333524836896e-9
9.703482197941793e-10
8.367106591751282e-10
7.687064843759953e-10
7.451372934898111e-10
7.50749692613823e-10
7.774842478551978e-10
8.213258981590972e-10
8.803356766824041e-10
9.535550670254938e-10
1.0403095175779424e-9
1.4271611093178893e-9
1.9312484364791376e-9
1.4922309092207885e-9
6.592257929863044e-9
1.3770889008847945e-8
5.231081356683769e-10
1.23521766428539e-10
7.476698926511031e-13
1.0526303278821006e-13
3.166052313772292e-14
1.0790257625560159e-13
4.099056973167851e-14
0.
0.
0.
0.
0.
0.
0.
3.0843442662709074e-14
0.
0.
2.6547808926882374e-14
3.290721558464745e-14
4.122652558937244e-14
5.198311486160009e-14
6.588146831303421e-14
8.38759340894957e-14
1.0723860796471582e-13
1.3765247829830973e-13
1.1486465301199477e-12
3.7038554247754444e-13
1.9211380566068814e-13
1.0548586165398774e-13
8.482896528202603e-14
9.51568723038322e-14
1.3251584906587398e-13
2.0381365433459719e-13
3.241128393121525e-13
5.183165160602835e-13
8.242182347014469e-13
1.2950528182559177e-12
1.9975493850728236e-12
2.9982981358905977e-12
4.333716115139526e-12
5.97837669823306e-12
7.849993126461613e-12
9.86218960808038e-12
1.1973524803933552e-11
1.4190780678910187e-11
7.720601695007692e-11
9.867976231932555e-11
5.087185769894402e-10
9.439927251319275e-10
1.1464525554041336e-9
1.3112410421425132e-9
1.512621375875945e-9
1.7573201841728103e-9
2.041138954760599e-9
2.3580511903073115e-9
2.7014738213638254e-9
2.8577070816515867e-9
3.181077138459919e-9
1.4055154097424415e-9
3.5272408353215254e-10
8.927801526977261e-11
1.6520530033063476e-11
2.570030248964117e-11
1.8375538688876316e-10
1.1362659180247831e-9
1.5511533741514814e-9
1.088830915336943e-9
1.0189324927228807e-9
1.0996710242983214e-9
1.30966936965669e-9
1.684972349552603e-9
2.310236882697279e-9
3.343982992356747e-9
5.0719929073616734e-9
7.979267892091034e-9
1.2705195390383408e-8
1.2104618867500425e-8
1.4756901818441136e-8
1.3324114099240751e-8
1.733469449391628e-8
2.7434851557484918e-8
5.069820722747065e-8
8.360937760763646e-8
9.303033540245756e-8
1.0137509057902934e-7
8.746554474732582e-8
3.902106457520567e-8
4.037125224118275e-8
1.1046510454121425e-7
8.690177777960542e-8
4.780719216968312e-8
4.4086401849997504e-8
3.310487189136179e-8
2.4822532846613954e-8
2.3700885713336256e-8
1.0260666231397266e-8
2.5300304510309168e-9
7.289366267635971e-11
1.8068355627162876e-9
4.8670977480038126e-9
1.0653724065407562e-8
1.0404062050419993e-10
4.2589474901746685e-9
5.2580599447769044e-9
5.974161373071874e-9
6.838578403165228e-9
2.689459290287101e-8
7.906863586717209e-8
5.6082741357478364e-8
4.724274288187793e-8
4.761475207812438e-8
5.235938735988897e-8
6.100213443936491e-8
7.455144473547235e-8
9.475398424101016e-8
1.220035111195606e-7
1.4779250873638328e-7
1.5365851699810975e-7
9.410898348539046e-8
3.9892335063640155e-8
2.029423225061894e-8
1.3903653301436184e-8
1.0930885630335764e-8
9.173350130009224e-9
5.121719115444727e-9
1.671643954914141e-9
6.979139153994903e-10
5.583506601548764e-10
1.2913675621949527e-9
4.366976017015289e-9
2.0797483481726853e-8
1.627770584547082e-8
1.1104994956276273e-8
1.0302214023053061e-8
1.1080766925873937e-8
1.3203548643301517e-8
1.725653409841438e-8
5.55552036776406e-8
9.682240628041588e-8
5.58100025824248e-8
5.018298384902909e-8
5.488107818507715e-8
6.7607427474314e-8
9.211419069960332e-8
1.3544763689394265e-7
1.943407424160944e-7
2.3255995477736222e-7
2.2829139564288948e-7
1.8426633437246179e-7
9.549468713044917e-8
7.772330684080077e-8
7.381552434352992e-8
5.825119334297864e-8
5.372438219289e-8
4.0922649066273055e-8
1.411723329803477e-8
5.215507822054945e-9
1.9229141055422474e-9
7.748639598913698e-11
1.5685988929166764e-9
1.9778470157729794e-9
1.840030084122208e-8
1.586240660017329e-8
1.553444383786206e-8
1.6391438286736652e-8
1.8284750869354404e-8
2.140883084820457e-8
2.6280602475083473e-8
1.0438210631594763e-7
1.6118969606487858e-7
9.048517296113945e-8
8.112034401190766e-8
8.880095560150931e-8
1.1081860532840584e-7
1.54225095155165e-7
2.143768977588971e-7
2.1921504935959218e-7
1.846541252224036e-7
1.6703205931987224e-7
1.9413006291615157e-7
1.559692155904769e-7
5.7254015938250097e-8
2.514438892402409e-8
1.6017479111859394e-8
1.2155380736604932e-8
1.0039919818653117e-8
6.9175198271288765e-9
2.2647060228306507e-9
8.485097849644107e-10
5.871957922199696e-10
1.410286418668774e-9
5.035219124254627e-9
2.4764744896293927e-8
2.1032779111739934e-8
1.4032324480627154e-8
1.2939704160419736e-8
1.385294165078417e-8
1.639425132509227e-8
2.1179636375719796e-8
7.248119166741729e-8
1.3584860672658808e-7
7.772133805038805e-8
6.76104973462762e-8
7.148577301484953e-8
8.454599043432574e-8
1.0960835804567933e-7
1.5358007088596009e-7
2.2058151970421913e-7
2.878696462027291e-7
3.082376289102786e-7
1.9567315007907555e-7
1.099289171080547e-7
9.799833196424808e-8
9.669733689098472e-8
8.026788236006889e-8
7.691501394218112e-8
4.695254745805159e-8
1.6413246881086367e-8
6.631908966257367e-9
2.6573917953567956e-9
8.32901049939183e-11
1.744779322548583e-9
5.624393011182181e-9
2.2034900264485045e-8
2.0500967412525532e-8
2.0736225045935523e-8
2.2225044293936827e-8
2.5019433835520237e-8
2.947567193502389e-8
1.1389639081157673e-7
1.991409401948997e-7
1.1445770980412233e-7
1.0338849398294591e-7
1.1357803856976409e-7
1.4153883765342753e-7
1.9622831354415241e-7
2.790858313461463e-7
3.0449353151535157e-7
2.590584310022294e-7
2.3036306313067545e-7
2.3217525935112286e-7
2.3423857710734976e-7
2.5441895594836603e-7
8.120207327686979e-8
2.7333925541989166e-8
1.5100520321477673e-8
1.0703591703778548e-8
8.17042718265701e-9
6.033332872291189e-9
1.6078781178599995e-9
9.776284084506222e-11
1.4142431716843118e-10
8.995751274728913e-10
5.4446885226453085e-9
3.444757471349458e-8
2.034329489045079e-8
1.46229891205529e-8
1.3940205190395476e-8
1.5168948717958846e-8
1.8055471394577136e-8
7.412780817474219e-8
1.7368466024870186e-7
1.13178437193004e-7
9.333078727281389e-8
9.304733241998963e-8
1.0179262568119919e-7
1.1872634402417113e-7
1.4636502924847362e-7
1.8898242776144337e-7
2.4999410080812123e-7
3.2427855281378715e-7
1.6675085560620733e-7
1.2931415219131627e-7
1.3619414677574386e-7
1.3345423282735872e-7
1.2637318818815694e-7
9.901193467506177e-8
3.8552155737547374e-8
1.6213178935742547e-8
8.052943935552414e-9
4.1876362604088585e-9
2.0858336560788005e-9
5.173724414181819e-9
3.8085549990831864e-8
3.3204386265361964e-8
3.192240907449471e-8
3.317457636294907e-8
3.640591643283599e-8
4.193212533827358e-8
5.062963459617053e-8
6.424338813215569e-8
2.3323627548442262e-7
2.628639456900344e-7
1.554115535759564e-7
1.4764873009427096e-7
1.7359905547233184e-7
2.392514077116638e-7
3.57190290608236e-7
3.9108664611615903e-7
3.2036367656995533e-7
2.9119262625971565e-7
3.1614994861186934e-7
2.781278554963224e-7
3.2569857878595895e-7
1.6899911143373947e-7
4.756381742233162e-8
2.145337427294692e-8
1.4044351754336893e-8
1.0649599854383407e-8
8.683522781584634e-9
4.5369979438206594e-9
1.219286465411812e-9
4.915430782070191e-10
1.1409781912309737e-9
4.304288811795607e-9
1.731410813025279e-8
4.9164173991134945e-8
2.3803057350631386e-8
1.979673629715019e-8
2.0198547392570782e-8
2.3165997348165676e-8
2.910223400366806e-8
1.0420353775610862e-7
2.2413297789072424e-7
1.35196990772228e-7
1.1175390271950304e-7
1.1210971177934284e-7
1.2433473445031545e-7
1.486345087294953e-7
1.899514566190788e-7
2.5568390154803523e-7
3.485787087509099e-7
4.4110465017254954e-7
2.2318388664737183e-7
1.5297669178784654e-7
1.537101051546783e-7
1.6470878719142785e-7
1.5864293976717605e-7
1.343075164572257e-7
5.529182425207211e-8
2.3068980816314735e-8
1.1150622015188414e-8
5.273368998173169e-9
9.564253365671753e-10
1.913140919160211e-9
1.8943346356002112e-8
2.924001638295897e-8
3.262708075853241e-8
3.5659961088883714e-8
3.9715569703818444e-8
4.567057838038613e-8
5.448159669217754e-8
2.0877646108177875e-7
3.202505145042625e-7
1.9004277424020762e-7
1.7902715644460644e-7
2.065180113564765e-7
2.75145994006599e-7
4.086950927088219e-7
5.289111936826269e-7
4.5939659181016845e-7
3.8981970402557697e-7
3.871368088329934e-7
4.70339737757862e-7
3.6606803011781296e-7
3.423365768922243e-7
1.8779722672141925e-7
4.307028355099234e-8
1.5163041397802527e-8
9.028800036719128e-9
6.6735919701159585e-9
4.631071947100907e-9
2.2426058277436095e-9
1.0212301222243532e-10
3.174040218784809e-11
1.304209693162111e-9
5.525725051275313e-9
2.4367754153372184e-8
4.596510981343329e-8
2.4476987913882657e-8
2.1351054800544538e-8
2.243752354742343e-8
2.6349665841954108e-8
1.0139861802370505e-7
2.507625298216255e-7
1.866614587238458e-7
1.4822455345849977e-7
1.4218521831054628e-7
1.49244845360374e-7
1.6593633621913728e-7
1.938109950930334e-7
2.3708651553443107e-7
3.022673643606633e-7
3.9668023090323175e-7
2.3313593633816767e-7
1.9636777919365102e-7
2.1428407114983397e-7
2.52594626622292e-7
2.5742816502582726e-7
1.235396505106869e-7
5.285902067274206e-8
2.7405536910282008e-8
1.588586611733104e-8
9.415943268359054e-9
5.263904248067205e-9
1.2420701971401387e-8
3.0375887347330096e-8
3.961883547838017e-8
4.7237097631031243e-8
5.4076052273864086e-8
6.217286381682922e-8
7.318989895661935e-8
8.898036765821195e-8
1.1238061245485008e-7
4.233140232821826e-7
4.2436387021934207e-7
2.675706445764445e-7
2.6784665736966165e-7
3.354116895469267e-7
4.991562415732212e-7
7.085370745044933e-7
6.122309103253664e-7
5.049024312790715e-7
5.134746489627998e-7
6.826413756161146e-7
4.834864677317159e-7
4.1362564485539465e-7
2.897194087076609e-7
8.122363534089538e-8
2.197317802050541e-8
1.0778326615257851e-8
7.869050745365236e-9
5.82821289392814e-9
4.525811725196457e-9
1.873625971044934e-9
1.1174475363294165e-9
2.099308593274789e-9
5.543308170652544e-9
1.6736120977942234e-8
8.934009887712104e-8
4.726227178038283e-8
3.3318085829898045e-8
3.224716051615625e-8
3.642739396814289e-8
4.5848132088415884e-8
1.4422307441382677e-7
3.3599681494820725e-7
2.2462017802740712e-7
1.7775439875363044e-7
1.710186539759916e-7
1.8150448354324748e-7
2.0666481410105023e-7
2.5114504088806876e-7
3.253441715230531e-7
4.4621884959911846e-7
5.821881454306992e-7
3.6822656584528487e-7
2.564309564513986e-7
2.3892766582533343e-7
2.8139584532496444e-7
3.4071710873546144e-7
1.7924492214290692e-7
7.443703373210408e-8
3.948261944276543e-8
2.345394845102925e-8
1.3404644847772057e-8
3.823757881491444e-9
1.0999662291230267e-8
5.482954387666491e-9
2.646583191678536e-8
4.3706612627823975e-8
5.667565268619169e-8
6.829680528532689e-8
8.143778441532534e-8
9.841067573098756e-8
3.7135886304412466e-7
5.221579664572662e-7
3.323094822313225e-7
3.3209465675706725e-7
4.102723951076671e-7
5.981963043458833e-7
8.984386971718146e-7
8.520663848533615e-7
6.747887750043833e-7
6.401133324533967e-7
7.914324178491457e-7
1.5022094179686827e-6
8.540401713709342e-7
4.5679536049454836e-7
1.6497426489570252e-7
6.46962512548489e-8
1.4864097029304954e-8
3.9378664267898305e-9
2.207811252946525e-9
1.36487127082067e-9
3.9303681916612374e-10
4.0148815464527303e-10
1.274852641071164e-9
2.1159210804084574e-9
4.859774585425245e-9
1.3684787983620535e-8
6.646516800360597e-8
5.409408240571779e-8
3.4332449593879754e-8
3.272425889621617e-8
3.729731789233548e-8
1.1285424843012569e-7
3.0283333700765887e-7
3.035019126685315e-7
2.3293288324069517e-7
2.1302143024886184e-7
2.1503502109551005e-7
2.317627930446321e-7
2.6660407780477906e-7
3.3615849797731806e-7
5.049325269089143e-7
4.6205965406032903e-7
5.54846599102644e-7
4.2773768314015526e-7
3.860640415369954e-7
5.180994738596381e-7
3.6134493981647004e-7
1.6827255753133463e-7
8.843040448038505e-8
5.9505270512920407e-8
4.724753153261512e-8
4.2331011853067174e-8
2.1767290268413642e-8
3.1196495298919514e-9
1.1610407080550726e-8
3.132135833896672e-8
5.687524957563078e-8
8.220230645223343e-8
1.0656224156911492e-7
1.3299714805740614e-7
1.6530913717802905e-7
2.0791262226893208e-7
8.17422844689088e-7
7.013292165425041e-7
5.032595904731258e-7
5.554035863271068e-7
7.833256319311391e-7
1.2530114899536274e-6
1.1992553463206582e-6
9.046372320083101e-7
8.751980463492528e-7
1.2189540218952173e-6
3.3788479281899484e-6
1.675220288662421e-6
7.996050050610645e-7
2.38522473160461e-7
6.458865164120327e-8
2.418360085547901e-8
5.1505230419029195e-9
1.3476956883496622e-9
8.105485161497774e-10
3.914399003455621e-10
5.530591635563305e-10
3.7087202973612207e-9
3.886191519874728e-9
4.232945665413453e-9
9.030186160149092e-9
2.575781486442205e-8
1.489297760695363e-7
7.097238648683853e-8
5.076176127755559e-8
5.162990915390809e-8
6.077509411328032e-8
1.3542090864881624e-7
3.731767709148366e-7
3.751352232924203e-7
2.8367257799081984e-7
2.573284863572714e-7
2.6171554771608275e-7
2.9180862297964913e-7
3.66203271300492e-7
5.710408245786066e-7
4.523104351718587e-7
2.3031418999083773e-8
3.874833722981221e-9
3.947721728573687e-8
1.6505492202199175e-7
5.317135170769259e-7
4.352157120034722e-7
2.4844987600259907e-7
1.7126275145683368e-7
1.1944160484326938e-7
7.150036920247551e-8
3.859857842675514e-8
9.987045208568565e-9
1.618429643440567e-8
1.0057387536455813e-8
1.0836499740332484e-9
2.0725099461455275e-8
5.2424417346956544e-8
9.431380998593676e-8
1.4089471846499518e-7
1.9125201721110473e-7
7.541358026221893e-7
8.307624451416467e-7
6.459289414844053e-7
7.60139351617477e-7
1.148419967655433e-6
1.7696775040427471e-6
1.395017244167628e-6
1.103929801587394e-6
1.222587365840957e-6
2.316771314764712e-6
0.00001680521528986976
7.46468130368383e-6
4.341718200301716e-6
2.1279132628076163e-6
8.661696922456118e-7
2.7127127694483575e-7
1.4603816780406603e-7
1.3657212831106113e-7
4.0546310794623946e-8
2.2738535232706933e-8
2.833661726296043e-9
2.5023776642392497e-10
3.8433532701494393e-10
1.622639452090536e-9
5.186673029548791e-10
2.7277108239694758e-9
3.622233097829596e-9
1.5858725059833634e-9
1.4327202904077432e-9
2.702965413588746e-10
5.626194375557439e-12
1.2623420200770177e-11
9.523435691876716e-12
5.189565107814612e-12
3.0223399840862557e-12
7.419560972588153e-13
1.7541670474762698e-12
6.652022519335094e-13
8.528071769321364e-14
3.2632003009649243e-13
6.864887834478087e-13
1.0710016093819583e-12
4.473586188503138e-12
9.70094332819497e-12
1.1831549362031824e-11
1.6677195590004636e-12
3.680985119663411e-12
6.215925305626508e-12
8.10543213366993e-12
9.959681673301032e-12
1.2027722719294484e-11
1.4464702775113753e-11
1.7413074934755375e-11
2.1038973140303294e-11
2.5558803823560477e-11
3.1268956119945374e-11
3.858724740216246e-11
4.811665553089783e-11
6.074643715356743e-11
7.78202267373168e-11
1.0141979397355478e-10
1.3486000990759706e-10
2.2812481578708784e-10
3.500243336497029e-10
3.3746222721400405e-10
3.138786767481375e-10
3.0124856959147293e-10
2.9953144729055816e-10
3.063045932015512e-10
3.19681519873403e-10
3.383461912696491e-10
3.612353813576197e-10
3.872375191711375e-10
4.081228692838248e-10
2.6636374654019074e-10
5.177899114405027e-10
3.6740548892551046e-9
5.905587986391617e-9
2.589406779844137e-10
1.5630563310925e-12
2.2660829861701824e-13
2.8347345829453995e-14
2.6927963397598416e-14
0.
0.
0.
0.
0.
0.
0.
0.
0.
0.
7.595666621047355e-13
5.201141653404021e-13
5.772361979555553e-13
6.967657525094042e-13
8.618835759922488e-13
1.076630889072383e-12
1.3523005955325536e-12
1.7054029745513287e-12
2.157980042289645e-12
2.7387814203407616e-12
3.484985531359863e-12
1.9972857554072905e-11
7.536139717832195e-12
2.53579786378595e-12
2.1773238967772408e-13
1.8789970195096192e-12
3.5116540600377206e-12
5.519630954970329e-12
8.238986518376026e-12
1.2076732106741258e-11
1.7567743355145776e-11
2.5394883628495145e-11
3.63296525654028e-11
5.101721001745763e-11
6.96035376733831e-11
9.148019729581616e-11
1.1560069376564195e-10
1.4127784540084833e-10
1.686978200091035e-10
1.9881238500643496e-10
8.339506027991838e-10
7.360605334268227e-10
3.4219954715149638e-9
6.014639883241737e-9
6.857319015920584e-9
7.308246953745912e-9
7.879068470298498e-9
8.591307563035301e-9
9.40047430988206e-9
1.026129009946003e-8
1.1134373816209015e-8
1.1985870509296818e-8
1.2062562799156645e-8
1.2994366422611624e-8
6.3864598659882765e-9
1.5800509601190318e-9
2.97171270421378e-10
1.5215313950169098e-10
3.5975976751928696e-10
2.9338159369074674e-10
1.4017878888488683e-9
3.7718433432234075e-9
3.0745413361285877e-9
2.954056030200731e-9
3.110729496271444e-9
3.5550173388121886e-9
4.410395120492847e-9
5.964118910429303e-9
8.869785750512766e-9
1.467174280563975e-8
2.5959658748193032e-8
3.956193114397472e-9
5.764307980370943e-9
6.585625664418932e-9
9.680399944035894e-9
1.616153007838873e-8
3.043703319449609e-8
5.64217550306727e-8
7.107998840897793e-8
7.74164698135619e-8
8.148112995386138e-8
2.9131170778649386e-8
7.331177241075929e-8
9.408614936537518e-8
5.549950814664677e-8
3.595952184092477e-8
2.9190136387640525e-8
1.9809891389375578e-8
1.6307351714258453e-8
1.4612417931883129e-8
5.079799553143263e-9
1.2188087995660698e-9
1.4773255076702628e-10
1.2847850720137462e-9
2.7467037812103294e-9
3.2504608767295526e-9
3.636651601448813e-9
4.337457530459134e-9
4.617622866722772e-9
5.049621876706665e-9
5.728052358983903e-9
6.737029471068377e-9
2.912945334176064e-8
6.820753158254818e-8
4.0626399778433166e-8
3.380413658031195e-8
3.393858886196667e-8
3.754570626686345e-8
4.4569437375028235e-8
5.6153629241466606e-8
7.29501301022349e-8
8.807203322754171e-8
8.671329246224918e-8
6.00537955603341e-8
3.0233900823153976e-8
1.5584877354452243e-8
1.026925605151712e-8
8.109208033495096e-9
7.0179241947562285e-9
4.822027589903265e-9
1.720148440509271e-9
7.424056157414151e-10
4.818235591505288e-10
6.572359392727996e-10
1.7260741677957547e-9
6.348840252067174e-9
1.370701675508042e-8
7.479174129559812e-9
6.276798218270005e-9
6.363596282221727e-9
7.244105553542883e-9
9.079270308831576e-9
1.258844897449363e-8
3.807666817602804e-8
5.75799572395481e-8
3.4660662289535436e-8
3.3225570905142304e-8
3.886539687873268e-8
5.1963863677879185e-8
7.788174856461592e-8
1.2111918721704635e-7
1.5605442733709067e-7
1.6165145245790474e-7
1.457180852119947e-7
1.6793259287574128e-7
9.061163973427283e-8
6.05216855198263e-8
5.459198110072836e-8
4.103199039315151e-8
3.4184791842971346e-8
3.202672355261346e-8
1.3364174657855056e-8
4.279490971961671e-9
1.3702914511774561e-9
2.1095989019426563e-10
1.5620545465204987e-9
1.1220442298322662e-9
1.2588518334649257e-8
1.1024565976448525e-8
1.0471008539688123e-8
1.085933173386809e-8
1.1960568065316777e-8
1.3844007740992312e-8
5.411254787852771e-8
1.121068964252625e-7
6.448494445391415e-8
5.5700251063272004e-8
5.814693265871079e-8
6.761064262319493e-8
8.571738410635858e-8
1.16297811962682e-7
1.5307330703343613e-7
1.5879450750386578e-7
1.3772059503195393e-7
1.2133570410235002e-7
1.47735010292873e-7
8.841992224816099e-8
3.262183185513692e-8
1.636401630447769e-8
1.1292281111902141e-8
8.81664537676074e-9
7.335206662770458e-9
3.259274787014077e-9
8.546194314681567e-10
1.1433441667081685e-10
2.870709785377313e-11
8.677906381185856e-10
5.623680854108197e-9
1.8699702376549926e-8
9.681765327690453e-9
8.119738892587933e-9
8.19133976621827e-9
9.162948759185072e-9
1.1086593924445318e-8
4.657219805081989e-8
1.0145345426574262e-7
6.147690823113646e-8
5.319380397991296e-8
5.566748838784284e-8
6.444427778579849e-8
8.058061967913406e-8
1.0781649884941725e-7
1.5071485135167294e-7
2.056279574599143e-7
2.4870827347003207e-7
1.3283432698095873e-7
8.572792160147319e-8
7.984745747156555e-8
6.827157972789694e-8
5.71122058500489e-8
5.524814321914053e-8
2.823652998403841e-8
9.945502391285464e-9
4.24410214848943e-9
1.945633957420108e-9
8.216730289785623e-10
1.8765095416250077e-9
1.8042439394686134e-8
2.501954167419853e-8
1.9709450309733654e-8
1.892173659492249e-8
2.0003104793183487e-8
2.2609311342886568e-8
2.7062428430122006e-8
3.42781470768116e-8
1.2117462693000683e-7
1.5494216246954953e-7
8.69690414916918e-8
7.872203423185646e-8
8.743852498486842e-8
1.118938670842123e-7
1.596950211126288e-7
2.0771974931153488e-7
1.87885397466357e-7
1.5926981803561988e-7
1.5089499759273104e-7
1.6152449664562552e-7
1.6824254136207795e-7
6.975437828460462e-8
2.764124078624404e-8
1.6251143945918707e-8
1.1968407005884989e-8
9.691656741206758e-9
7.485202271735074e-9
2.5041019471244715e-9
7.423290175594512e-10
2.2868782796593885e-10
5.490317363554075e-10
2.8940417887651066e-9
1.5590294580041506e-8
1.8514839764983508e-8
1.1782857168647254e-8
1.0658317114026897e-8
1.1211540637674539e-8
1.2980262494478459e-8
1.627733918928718e-8
6.301253191711166e-8
1.2700930535090692e-7
7.422316540229261e-8
6.421652052386348e-8
6.73869590830846e-8
7.866597263074933e-8
9.993893009256456e-8
1.3665207733297406e-7
1.939035552806597e-7
2.596589268078199e-7
2.963988292577324e-7
1.7021534049987738e-7
1.0201480719080122e-7
9.383870624458867e-8
8.598561369708763e-8
7.056543220728127e-8
6.809607279826133e-8
3.834611713810618e-8
1.3418977020442088e-8
5.550218907804259e-9
2.3469712443265983e-9
4.533173400589108e-10
1.3217487699751066e-10
1.2802848057086477e-8
2.5459178579920793e-8
2.133293182425818e-8
2.090032525659569e-8
2.219302107917111e-8
2.4994370892947974e-8
2.9638663044475748e-8
1.110625523394155e-7
1.840921371241851e-7
1.0488254355468828e-7
9.438350489429521e-8
1.0337445375733333e-7
1.2855923725494262e-7
1.7792754055672096e-7
2.5121129516616343e-7
2.702376308546606e-7
2.2994593253535826e-7
2.0539995480500695e-7
2.0635956718682952e-7
2.0799548644063548e-7
2.3716999818441153e-7
8.323742545425562e-8
2.8447703764868944e-8
1.5805626629714723e-8
1.120011727716606e-8
8.635880705369169e-9
6.333944260788117e-9
1.6428583501942703e-9
3.690132743532465e-11
3.812718614471069e-10
3.289766347030974e-10
4.204921633601745e-9
2.982343092662729e-8
1.729179751306387e-8
1.2705041919458868e-8
1.2174124968182475e-8
1.3212674728558981e-8
1.559931756634353e-8
6.683489558751085e-8
1.590998964029128e-7
1.0428773656134312e-7
8.652663878984806e-8
8.670201569452854e-8
9.523673432292425e-8
1.1138584611835803e-7
1.3747813272602215e-7
1.7742946235310263e-7
2.3419437285472873e-7
3.0294158049105295e-7
1.557636405928755e-7
1.2117697588846338e-7
1.2440210451240748e-7
1.1393336996222893e-7
1.0507270242792972e-7
8.591483661037005e-8
3.355452396824569e-8
1.373771178815307e-8
6.755425313420751e-9
3.622215179554649e-9
2.3333582675368107e-9
6.715643656864851e-9
4.3741677065869195e-8
3.428859765356878e-8
3.086609029053691e-8
3.1277142388424086e-8
3.4005465501432584e-8
3.9114008468994895e-8
4.7411091098190044e-8
6.066658310411085e-8
2.112921469159838e-7
2.3786698685353792e-7
1.3883873959406925e-7
1.304537046758344e-7
1.514696484225553e-7
2.0555396107233326e-7
3.0499506957747344e-7
3.468260335039592e-7
2.8772313040553503e-7
2.57844759268844e-7
2.7046222487749397e-7
2.483130566190898e-7
3.003123784029624e-7
1.4964603972044909e-7
4.618270471192489e-8
2.2353417883399707e-8
1.5047373652909975e-8
1.154226897220086e-8
9.577603451848312e-9
4.339440386363436e-9
1.12915638519105e-9
3.27449168236683e-10
7.840138727702556e-10
3.7036765823525904e-9
1.684576252392479e-8
3.8717654970210376e-8
2.042113022812918e-8
1.743559089657172e-8
1.7917161724119665e-8
2.0521431041701802e-8
2.559864166181265e-8
9.58271711301032e-8
2.046891837497423e-7
1.2233388526096108e-7
1.0224637868032196e-7
1.0362672878266662e-7
1.1615616468847304e-7
1.404695172090865e-7
1.8167645711232537e-7
2.468252873640301e-7
3.3590713466467594e-7
4.1977346949023455e-7
2.1180224858662564e-7
1.4167906414214597e-7
1.4019008101947627e-7
1.4068714841102147e-7
1.2595329878696178e-7
1.1400528911746659e-7
4.98575451110932e-8
1.965761965183463e-8
9.108264673315854e-9
4.217888688602867e-9
9.808559307450502e-10
6.793402324472496e-11
2.4364800893213325e-8
3.146575031425725e-8
3.123959395070119e-8
3.2682698075480084e-8
3.5741253244245994e-8
4.0811742928467746e-8
4.865167688242422e-8
1.836824801219103e-7
2.8692374746094095e-7
1.678059819726402e-7
1.5578560853788887e-7
1.767075716265929e-7
2.3017076670881035e-7
3.349290541011997e-7
4.533937818179271e-7
4.1859600666577903e-7
3.515359418593355e-7
3.3530801876391256e-7
3.7781501330768963e-7
3.1891336091639907e-7
3.4756073117142557e-7
1.6466246671209506e-7
4.1146504855237095e-8
1.7306422274101035e-8
1.1066449271375124e-8
8.228403365857302e-9
6.204417160153902e-9
2.346607429927622e-9
6.235659493746532e-11
2.1494776679102546e-10
9.303432106008287e-10
5.437451376407563e-9
2.9112599100407873e-8
3.4626081007949237e-8
2.1313595476698736e-8
1.9346515569709628e-8
2.0586223315299218e-8
2.4190455752080623e-8
9.676340005161594e-8
2.3793163012573344e-7
1.684033089437752e-7
1.35621455909104e-7
1.3188172582760466e-7
1.4023980400262625e-7
1.5799960468931356e-7
1.8693343187787564e-7
2.3100817789910182e-7
2.95096864586945e-7
3.818793106704015e-7
2.12859241732851e-7
1.7708163131354164e-7
1.9051714211551404e-7
2.0150044417798994e-7
1.9921658853291463e-7
1.1511445847924649e-7
4.6341607109319385e-8
2.222676406374229e-8
1.2184215442518823e-8
7.004511772133885e-9
4.358184591829314e-9
1.2505030433785939e-8
4.1419042970283906e-8
4.196771431649775e-8
4.4871522455052847e-8
4.8953082738582086e-8
5.505317481451699e-8
6.422050192998266e-8
7.798509128932724e-8
9.898125910694272e-8
3.5959587989727666e-7
3.7745355054721674e-7
2.3141647671312534e-7
2.264305045698906e-7
2.7570738187601095e-7
3.9691389865915514e-7
5.847832756870133e-7
5.561776307183916e-7
4.5197143808935215e-7
4.34941094580726e-7
5.199682142643226e-7
4.0301725883536403e-7
4.0698978194637675e-7
2.877119021084263e-7
7.126213617416033e-8
2.4434176572700475e-8
1.388584128197534e-8
1.031713956826755e-8
8.078749538859842e-9
5.719630721355131e-9
1.6839156244126376e-9
8.182672233588624e-10
1.7273570359747656e-9
5.445056325377373e-9
1.89356248502842e-8
9.092969721410938e-8
3.802311391469136e-8
2.939860419941166e-8
2.9250589131281553e-8
3.3251019291832815e-8
4.1686615217467736e-8
1.3970487523840787e-7
3.1740298528096204e-7
2.0087126179652924e-7
1.6200819521040322e-7
1.5859566702730486e-7
1.711751848529237e-7
1.982653532557988e-7
2.447148533861061e-7
3.1950148939591476e-7
4.329037801055217e-7
5.666861393492545e-7
3.050708228633764e-7
2.1468281038749165e-7
2.092288460155782e-7
2.3226045181353127e-7
2.500503073423371e-7
1.6403561775398856e-7
6.558946499102567e-8
3.15770821664583e-8
1.7138276023676873e-8
9.015388805179583e-9
2.4635620193659628e-9
3.2937577015312835e-9
1.5989932072793377e-8
3.251339654925716e-8
4.337859678406304e-8
5.137821248741443e-8
5.94081029499451e-8
6.95140223109793e-8
8.343575988842362e-8
3.1251250770195973e-7
4.6230912524310853e-7
2.8434429215269836e-7
2.760910730939199e-7
3.294643170584062e-7
4.589825587386903e-7
6.963912305157611e-7
7.760624232458717e-7
6.213594862390493e-7
5.49372603005797e-7
5.970920101269266e-7
8.636806038933814e-7
5.633694480109241e-7
4.0199636370810537e-7
2.2105735438681486e-7
6.514267085675598e-8
1.4613107339926423e-8
6.470782118403542e-9
4.6604021652478644e-9
2.9180812104307875e-9
1.5766248867031548e-9
3.2015609025816624e-10
5.929077863995187e-10
2.0271614476126193e-9
6.1386540051959864e-9
2.1070290897937347e-8
1.0294274428174827e-7
3.9219080861003585e-8
3.084798265064897e-8
3.131810995688434e-8
3.639089862474479e-8
1.226419113788592e-7
3.210929371778909e-7
2.729220568200527e-7
2.1222197076217973e-7
1.9852290535809497e-7
2.035570558698872e-7
2.21263964111444e-7
2.5367083074960125e-7
3.095652273263109e-7
4.1537210811962013e-7
6.539262235086211e-7
4.1437093511183093e-7
3.014462896772633e-7
2.9409516062533064e-7
3.7593631695420495e-7
3.358532970394471e-7
1.3747772142412528e-7
6.677410279051919e-8
4.075439622828703e-8
2.7529824660167972e-8
1.9373932866314385e-8
1.4948109295952542e-8
1.347092623438012e-8
2.3183728007321158e-8
4.161131355488927e-8
6.036633621446885e-8
7.682090543082231e-8
9.31641909012681e-8
1.1246533416631286e-7
1.3781935067816245e-7
1.7311018059112818e-7
6.516563798071796e-7
6.16897961514319e-7
4.147829200141556e-7
4.350009660964619e-7
5.755436396344946e-7
9.004032856292971e-7
1.0848548987790732e-6
8.284315935458936e-7
7.21654267925618e-7
8.260560050808336e-7
1.4142973049149977e-6
8.285409001964228e-7
5.296455756106961e-7
2.6654164861623844e-7
1.117048786408643e-7
2.3577948095019108e-8
6.9921069474135775e-9
4.162980774778471e-9
3.2197539479947407e-9
1.901722361155479e-9
2.2318895917117054e-9
2.419858901247468e-9
3.1951809073029138e-9
6.2046487845116945e-9
1.552099255071653e-8
5.815886695243348e-8
9.868552261989586e-8
5.203174945996203e-8
4.64857383219743e-8
5.100698454477686e-8
6.296829236823197e-8
1.65390648658588e-7
4.251436803692757e-7
3.3331686093801086e-7
2.562134266970845e-7
2.391066441370589e-7
2.4701925646702326e-7
2.750578393911148e-7
3.322253269572727e-7
4.525087105289262e-7
7.520762489790191e-7
2.2835753856171464e-7
2.3764716604689045e-7
3.8727842341406296e-7
4.046125402551312e-7
4.1382728600918866e-7
4.1900439520246956e-7
2.0463215152944246e-7
9.8874893249733e-8
5.715317637479481e-8
4.085276417413303e-8
3.164739587680024e-8
1.6399982669400677e-8
5.4358379554084e-9
1.579117484835902e-9
1.862000243440251e-8
4.412993833327202e-8
7.283385277084884e-8
1.0045390309063193e-7
1.2832802775360585e-7
1.601452010124926e-7
5.660586530527642e-7
7.417492859115378e-7
5.181451323603408e-7
5.545427630675291e-7
7.4173103646356e-7
1.1713271695433556e-6
1.4047722748063077e-6
1.0498151954498281e-6
9.035310829155713e-7
1.0455323793114352e-6
1.953161049728873e-6
0.00001213830892741267
4.840620037662991e-6
1.7287528657502273e-6
3.276963992346438e-7
5.103179769648674e-8
9.410262818999333e-9
1.7202416514899981e-9
4.5824609801112346e-10
4.3436909830604303e-10
4.4248961594816816e-10
3.378347254014149e-11
4.903115158746027e-10
3.6709461114861163e-9
1.5552005762691115e-9
2.4292644936451363e-9
8.212452068712263e-9
4.499863336124983e-8
8.833020832067832e-8
4.368327011167022e-8
4.028596333454162e-8
6.131376619306337e-8
2.113817743951943e-7
3.670764981936936e-7
3.198964517555535e-7
2.8448159942368243e-7
2.8059353425642896e-7
3.0624216975358796e-7
3.873487665591835e-7
5.611213609955929e-7
1.4067254801641558e-7
3.5993614046906455e-8
8.91866369884382e-8
1.0137525183305047e-7
6.894333123765094e-8
9.753488273831169e-8
2.2294849099325828e-7
2.6535735486240794e-7
2.5682361873203275e-7
2.1001386645601864e-7
1.7338981946815098e-7
5.033438839787645e-8
4.663192587120052e-8
7.509978527312772e-8
5.348916881906623e-8
2.292403035985669e-8
1.7148310068352979e-9
2.8547687614064567e-8
6.754317472381964e-8
1.2335639107710268e-7
1.9440425515319745e-7
2.7871015307715974e-7
1.4839246558069207e-6
1.020870100264775e-6
9.012517548586431e-7
1.2164381948912906e-6
2.0707654822816906e-6
1.8526190021368254e-6
1.3427415893544512e-6
1.4239693943036912e-6
2.759986843378032e-6
0.00002965002721292773
5.686285556356462e-6
4.094394463228861e-6
1.4409480145326587e-6
5.730414607939412e-7
1.7064567717343087e-7
2.35031141033035e-7
4.921970498549864e-8
2.0276441945181458e-8
1.2800109975534314e-8
3.2089030299464565e-10
4.603860163067081e-10
8.717896468778015e-10
1.013659461208678e-9
1.0295021564863356e-9
1.491157774241088e-9
7.607271951961351e-9
3.999679330713939e-9
6.265053517204554e-10
8.346290908497347e-12
2.328761868326817e-12
7.355834582890215e-12
5.858993176734124e-12
2.3356911457982343e-12
6.584939965653425e-13
9.36015592944249e-13
3.660271260211348e-13
0.
2.9460148616977365e-13
5.630318215479827e-13
8.607374294469621e-13
1.2295901279577057e-12
1.711261016031274e-12
3.938621108969267e-12
9.115828756310051e-12
1.1443490628041105e-11
6.306462803011446e-13
5.3138025293677375e-12
8.287607193060841e-12
1.0641964635384452e-11
1.3017269445651663e-11
1.5691148929766663e-11
1.885635338386299e-11
2.2705885192864547e-11
2.7475872645350213e-11
3.348389803169158e-11
4.117687212757351e-11
5.1203156059526044e-11
6.452729683210266e-11
8.262042737194916e-11
1.0778210539037681e-10
1.4369110640324099e-10
1.883498748235681e-10
3.005694776734592e-10
3.0216606417163874e-10
2.876417805169533e-10
2.7913565718859454e-10
2.7890331713716455e-10
2.856946566153426e-10
2.980864046482712e-10
3.1488186997212175e-10
3.3495529617715456e-10
3.5701977937864284e-10
3.7940777815016795e-10
3.2589286533538647e-10
3.223473650916458e-11
1.626206704619917e-9
5.537647195787833e-9
4.743886369207956e-9
3.6863529447972956e-10
9.728814310205917e-13
5.792435598651282e-14
0.
7.891427355644536e-14
0.
0.
0.
0.
0.
0.
0.
0.
0.
7.291382073908692e-13
4.854253069797056e-13
5.362634767930261e-13
6.45710556208427e-13
7.970394861454049e-13
9.936360668087385e-13
1.2456851414241211e-12
1.5681597823254965e-12
1.9810741157031835e-12
2.510567432120893e-12
3.1905091558835667e-12
2.2243172442935545e-11
6.372106552093015e-12
2.057590308719631e-12
2.8148691821948126e-13
1.714703959898352e-12
3.1351712565574692e-12
4.885788225076798e-12
7.259171943336954e-12
1.06136961182461e-11
1.5429860704184302e-11
2.234697604470056e-11
3.21508557856452e-11
4.5640140041383685e-11
6.330305541327263e-11
8.491841154283714e-11
1.095257483328466e-10
1.3608048495324075e-10
1.6426531970656474e-10
1.947062634129537e-10
2.2867231952803826e-10
8.869250301780162e-10
1.0620886785188427e-9
4.326176652127964e-9
7.044865077234456e-9
7.759212647528652e-9
8.217702401881401e-9
8.862269718402425e-9
9.675152439167867e-9
1.0595593005580708e-8
1.156980489490692e-8
1.2553407769166142e-8
1.3067734124210908e-8
1.440127182731682e-8
6.7848888698139405e-9
1.6618588067009255e-9
2.9295166260900345e-10
1.868439608918438e-10
4.0250663740697424e-10
3.085267775244936e-10
1.6213565482987978e-9
4.539274673102185e-9
3.701857500613168e-9
3.527761525483857e-9
3.647603171574539e-9
4.074769431737993e-9
4.954739327859358e-9
6.624916788332925e-9
9.861858978905586e-9
1.6427402920274898e-8
2.7443244591600737e-8
2.7710641777517745e-8
5.192384962710215e-9
8.558915766453742e-9
9.13349946843032e-9
1.3035564640388874e-8
2.192599809294585e-8
4.229998925486656e-8
7.148490659120288e-8
8.085047279057179e-8
8.986718712532208e-8
8.091641657970081e-8
2.7867062466021114e-8
4.1670611752089846e-8
9.869717723310122e-8
7.946004188174202e-8
4.336278999434453e-8
3.894049847867348e-8
2.845726107973203e-8
2.1280652280211835e-8
2.0240633072801686e-8
9.018733021595608e-9
2.168439340419675e-9
2.872815645110419e-11
1.5799772880420892e-9
4.119957669473118e-9
8.509213901642075e-9
4.6016490596175057e-10
3.885081003673047e-9
4.684250043681055e-9
5.283950662217841e-9
6.031780180618593e-9
2.3643406578456395e-8
6.887211069455607e-8
4.8923116645975607e-8
4.099094252267579e-8
4.1094169640278175e-8
4.4921168430356407e-8
5.196399659475833e-8
6.295705248641664e-8
7.922491285552455e-8
1.0115729131151633e-7
1.2274056000310233e-7
1.2940873824550738e-7
7.739604307446993e-8
3.3907358733490644e-8
1.7598927070029965e-8
1.2183624466319041e-8
9.667700669519777e-9
8.1654498863914e-9
4.3716086800814705e-9
1.4289644595802495e-9
5.921399410496306e-10
4.530203705183528e-10
1.0553815576479509e-9
3.6946620848950897e-9
1.8046655348929137e-8
1.3230351792706543e-8
9.184629417456984e-9
8.564790468766031e-9
9.220015866546675e-9
1.0970661340823807e-8
1.4294147289412394e-8
4.758832242650612e-8
8.32134135770554e-8
4.839716773626476e-8
4.3953987323235525e-8
4.8531490662561126e-8
6.03913021220136e-8
8.317174137276776e-8
1.234461525390267e-7
1.7691120049904232e-7
2.0889672025477757e-7
2.0486708390711187e-7
1.709112581488605e-7
8.807566923349939e-8
7.056113934676996e-8
6.531816967361893e-8
5.0770871297085716e-8
4.651022869953499e-8
3.6604733241204557e-8
1.2669996355383189e-8
4.591731573560371e-9
1.6694320021280403e-9
5.818246397499875e-11
1.2428236495193315e-9
2.1705369133862606e-9
1.7785367254636326e-8
1.4584718105398302e-8
1.4043615796438023e-8
1.4721945851936156e-8
1.6381123969626874e-8
1.9171677102976906e-8
2.3557490775206636e-8
9.273713512407843e-8
1.437543511973835e-7
8.017209940528885e-8
7.136211640037856e-8
7.751334063778152e-8
9.580239895622366e-8
1.318788325180012e-7
1.833322400421874e-7
1.9144244927814809e-7
1.6158571550974697e-7
1.4434424917453528e-7
1.7000306517276903e-7
1.2987649453849139e-7
4.949688106064487e-8
2.2455058813049483e-8
1.4564250113461417e-8
1.1168307279009448e-8
9.31886081569705e-9
6.124661585575119e-9
1.982694339163514e-9
7.410940425085507e-10
4.86619017808424e-10
1.1841073526789306e-9
4.413532289478032e-9
2.2478362443332082e-8
1.7506676134221236e-8
1.1946788086928554e-8
1.1092710537220184e-8
1.1896884386460675e-8
1.4068538667400589e-8
1.8129050010949223e-8
6.357407291024872e-8
1.1871896349982316e-7
6.819205495170955e-8
5.982227068497828e-8
6.377380771497346e-8
7.610865925631397e-8
9.967549505077263e-8
1.410790104910837e-7
2.0331585377719687e-7
2.618692971171365e-7
2.767978109403571e-7
1.8291685501552873e-7
1.0124722183833608e-7
8.88780299582164e-8
8.537264435059509e-8
6.945413169346012e-8
6.631300577306349e-8
4.2694109854706e-8
1.4712115214813724e-8
5.810211695077247e-9
2.292063704101816e-9
8.624042601558839e-11
1.3092435860711109e-9
5.549378674379755e-9
2.1373039328311974e-8
1.8840373634379987e-8
1.870339252033671e-8
1.9895649148942123e-8
2.2329881070863366e-8
2.6291732141732817e-8
1.010440719611845e-7
1.7761884947495883e-7
1.0153667719412849e-7
9.107292054405103e-8
9.928431036910198e-8
1.2251902558425275e-7
1.678890246514734e-7
2.384310731395612e-7
2.678666323094619e-7
2.305019672182771e-7
2.02872923393549e-7
2.0021050246887362e-7
2.093468930717017e-7
2.205365455583695e-7
7.015989815116983e-8
2.5160061312744623e-8
1.4512309203540367e-8
1.0439136776713768e-8
8.06917749705804e-9
5.732902132487828e-9
1.4582187563960175e-9
7.868492218868265e-11
1.9775057966173895e-10
7.025941978466284e-10
4.948163493023945e-9
3.228948358815556e-8
1.714881122339332e-8
1.2703465995844674e-8
1.2226247100063745e-8
1.3342745488164634e-8
1.5875785702090963e-8
6.639070031618925e-8
1.5494492314106947e-7
9.988584173100094e-8
8.299780777402322e-8
8.335952436681416e-8
9.192142211704779e-8
1.0818267306854511e-7
1.3471261045548846e-7
1.757088752949439e-7
2.3410818641762383e-7
3.03478675994288e-7
1.5424338220880426e-7
1.1750902842889789e-7
1.2180081880219607e-7
1.1507493090162071e-7
1.0671835355243747e-7
8.900341811275884e-8
3.507293712942211e-8
1.4250014661374747e-8
6.916761245120005e-9
3.562031391876282e-9
1.864970282670611e-9
4.826373505904841e-9
3.756771259422058e-8
3.1609141843351236e-8
2.9084915675124264e-8
2.969419145094238e-8
3.233560427248929e-8
3.7135027963283594e-8
4.4838262971046834e-8
5.702967354536009e-8
2.0415626071895416e-7
2.3329613079372477e-7
1.3639081361575174e-7
1.2833290042827905e-7
1.4920935209958416e-7
2.0275643706158082e-7
3.013353978937939e-7
3.4268314153107823e-7
2.8349250859931715e-7
2.537956155276001e-7
2.678171868773462e-7
2.4485504534788904e-7
2.941949654403475e-7
1.4187957851910036e-7
4.277258247647804e-8
2.0622039929848937e-8
1.3909729014269676e-8
1.06338283149349e-8
8.765287447433799e-9
4.093111443823807e-9
1.0916827156176143e-9
3.8542819132073347e-10
9.171287344620283e-10
3.829423179155525e-9
1.649841241614147e-8
3.924877969630176e-8
2.026133454139104e-8
1.7191239806024577e-8
1.765274418998419e-8
2.0264945022831454e-8
2.540182182453264e-8
9.336204461097126e-8
1.9857182474099145e-7
1.1870636845727429e-7
9.901669939260317e-8
1.002049306709845e-7
1.1219891831312277e-7
1.355984045853088e-7
1.7536917500673504e-7
2.38508282762827e-7
3.2571597502812074e-7
4.0811730951360675e-7
2.0608149266850963e-7
1.3846280134593536e-7
1.3821575512091214e-7
1.4327442071301527e-7
1.3213010823170674e-7
1.1857455096355635e-7
5.084201119098981e-8
2.026740572636596e-8
9.460142524154062e-9
4.363596585297255e-9
8.111723927965217e-10
9.747773122266503e-10
2.0307232179514722e-8
2.8791813625699692e-8
2.988627024716617e-8
3.175609232205636e-8
3.493754245868214e-8
3.996982756649376e-8
4.762538404813406e-8
1.8192566573020446e-7
2.8272045559006225e-7
1.6595850209937113e-7
1.5470488757025333e-7
1.7635055963548867e-7
2.3126811860374347e-7
3.388311166239172e-7
4.5382524617502374e-7
4.110127017053968e-7
3.4589337258201946e-7
3.3407620407569794e-7
3.858007071388991e-7
3.1858104987103837e-7
3.295565481660734e-7
1.6122665736545696e-7
3.893939381291596e-8
1.5686103978877787e-8
9.90333487928134e-9
7.3143494484675874e-9
5.3414214246393645e-9
2.2011823429393533e-9
6.463643643549848e-11
1.205870486115471e-10
1.0321558687627825e-9
5.225654956749901e-9
2.590362414648435e-8
3.578116171826587e-8
2.102977396776452e-8
1.884398622409853e-8
1.9977698998787034e-8
2.3491144585005526e-8
9.341690355631452e-8
2.2872967075629926e-7
1.6425561870607325e-7
1.3168177308378315e-7
1.2754181837757155e-7
1.3514505783206855e-7
1.5174795302493687e-7
1.7899564007982908e-7
2.2072924888180285e-7
2.8186524728915093e-7
3.6500103417013376e-7
2.076733226777091e-7
1.7478232165711663e-7
1.91234038961336e-7
2.1247198573216646e-7
2.15247742490191e-7
1.1671046339979715e-7
4.7680722964277805e-8
2.3336469082182755e-8
1.2962283158307417e-8
7.434933358739708e-9
4.1878816807005275e-9
1.1057812674221077e-8
3.492045720827558e-8
3.896471049830099e-8
4.326753927413273e-8
4.7948883702415505e-8
5.429685435756521e-8
6.350345892875755e-8
7.711383718746837e-8
9.768948576005184e-8
3.624856860404195e-7
3.727438432871427e-7
2.303919919376774e-7
2.2706491259185848e-7
2.7906329036651934e-7
4.064393272692375e-7
5.937241629288724e-7
5.46072708032092e-7
4.455356885517324e-7
4.3725179111138813e-7
5.428562892921377e-7
4.093029499485117e-7
3.908857943006343e-7
2.776750674381984e-7
6.992266978930078e-8
2.2403315248950818e-8
1.2283297021084963e-8
9.094776292072979e-9
6.890042711273285e-9
5.1595009886201985e-9
1.654521277057489e-9
8.555620861688881e-10
1.7554858741465914e-9
5.1896120665947494e-9
1.7046325912487915e-8
8.995536670578625e-8
3.843572161289506e-8
2.8824389082700765e-8
2.841713716649195e-8
3.225296704303077e-8
4.05477421850304e-8
1.341376337111252e-7
3.0538050086484527e-7
1.9654080344871188e-7
1.57500358069164e-7
1.5333979331444077e-7
1.6464791721667677e-7
1.8971560346918078e-7
2.330414133353024e-7
3.033488496257779e-7
4.1119307735642745e-7
5.334716990136349e-7
2.9989896159679514e-7
2.145351817331328e-7
2.1063628471197831e-7
2.439397522533899e-7
2.7836508530465804e-7
1.6875893926187146e-7
6.800465684846019e-8
3.3654403234341026e-8
1.8686178871087078e-8
9.981631986712174e-9
2.411105598752047e-9
6.788059726113489e-9
1.0006626314365512e-8
2.8824723124880165e-8
4.1458128890380025e-8
5.04873771394812e-8
5.908309345330492e-8
6.949941047590826e-8
8.355642463011702e-8
3.179710392755446e-7
4.584860636502668e-7
2.8463280249181584e-7
2.7892196970939487e-7
3.367752207959613e-7
4.7680973941188e-7
7.257288970954016e-7
7.68210392578507e-7
6.10661411492219e-7
5.533963605045541e-7
6.286714646651151e-7
9.916074965222518e-7
6.21886174880993e-7
3.950531533863065e-7
1.8546334563139766e-7
6.690041853190365e-8
1.3789622983756812e-8
5.287103791946763e-9
3.656994599952341e-9
2.198689457941997e-9
1.0182284373158957e-9
3.198050153654961e-10
7.099117183458419e-10
1.9571243742468253e-9
5.409577711376728e-9
1.7068076742965247e-8
1.0205273537925021e-7
4.046279418922021e-8
2.999795831838105e-8
2.991317743984509e-8
3.461544590371276e-8
1.1526318357155848e-7
2.997113380229959e-7
2.6768356065786965e-7
2.067514364994293e-7
1.9190833842339054e-7
1.957379397413553e-7
2.1207367343651917e-7
2.429817158238867e-7
2.9774687425064686e-7
4.047054088794717e-7
6.312416767539873e-7
4.3330795698666967e-7
3.1163578435744934e-7
3.0994272365857295e-7
4.251926819928703e-7
3.526332520718311e-7
1.4641127869024802e-7
7.343309951462433e-8
4.635994972314573e-8
3.2598106624616176e-8
2.397198945521894e-8
1.7314580443896253e-8
6.372702978674106e-9
1.6872690627589606e-8
3.642316044230273e-8
5.7046403599529754e-8
7.52134324852258e-8
9.27809169993842e-8
1.1291897498880675e-7
1.3881693120115725e-7
1.743726379769822e-7
6.779949168073692e-7
6.141118204639879e-7
4.2034034908939587e-7
4.476934913835017e-7
6.046517463551976e-7
9.599406997505106e-7
1.0827908653015e-6
8.178043917690448e-7
7.371508359713452e-7
8.970270189282597e-7
1.7562998615308108e-6
9.853778914712704e-7
5.680017462869596e-7
2.3286392940775393e-7
9.20793080937544e-8
2.4731312236444944e-8
5.939940883754345e-9
2.9938348364679196e-9
2.346516777930227e-9
1.1671560248110501e-9
1.6353071675046887e-9
2.8601068173834187e-9
3.1505358740176334e-9
5.418012373097277e-9
1.2741806610869657e-8
4.173545842787617e-8
1.2258394754653774e-7
5.3000505303224345e-8
4.504362914009048e-8
4.869829377887042e-8
5.996981323517498e-8
1.523859886456162e-7
3.920521089608553e-7
3.2846304378527444e-7
2.500756837663475e-7
2.311479296499225e-7
2.374221917548785e-7
2.638444456919764e-7
3.2001151377419976e-7
4.432613410451969e-7
7.348799047308629e-7
1.5523785485171683e-7
1.677618377076706e-7
2.911446000954408e-7
4.333639413510453e-7
4.969920069507649e-7
4.4076448863085363e-7
2.282144418912138e-7
1.1816167901244405e-7
6.903519528081595e-8
5.083698779784867e-8
4.363358110852859e-8
1.626244285833565e-8
7.929131564538777e-9
2.8921894049534594e-9
1.2380634004472854e-8
3.7658707840112194e-8
6.845550576503737e-8
9.90706803635294e-8
1.2962871325862927e-7
1.636837982359384e-7
5.968810676620897e-7
7.397736876223628e-7
5.308888264725421e-7
5.817106627541224e-7
8.027348203566346e-7
1.2933511097280494e-6
1.391848807744535e-6
1.0316734778427478e-6
9.42845137279454e-7
1.2138026115970193e-6
2.890519429318589e-6
0.000018391447785062577
0.000013367219938055118
6.113457338812074e-6
9.249347623483483e-7
1.1215178555154714e-7
1.4675127938836535e-8
1.075722693532643e-9
1.2872437312891158e-9
1.5927464519786045e-9
5.111814608202304e-10
4.7505462330789194e-11
1.7185397717621462e-10
4.889281794272362e-10
1.154309082088788e-9
6.201905447964641e-10
1.092436567569533e-9
4.9974232203685005e-9
5.174780651350585e-8
5.670369093114064e-8
2.884652899991919e-8
3.053209417798452e-8
1.0017438275346486e-7
2.4156463645096556e-7
2.6907742282797766e-7
2.465539603282915e-7
2.373317879971556e-7
2.5050868500745223e-7
3.0627335959810083e-7
4.002654549971005e-7
8.156025171080766e-8
1.1403696737472631e-7
1.3871882237099088e-7
2.664192624304636e-7
3.3022867142277724e-7
3.477795620554216e-7
4.931773095982728e-7
7.660915881263183e-7
9.249999906444551e-7
7.286725589089625e-7
3.2753539520610207e-7
1.2210025499831225e-7
2.182329300643865e-9
3.0800147654465686e-7
6.227340395537026e-7
3.289839731459388e-7
5.601897804487659e-7
1.7467291223898017e-7
3.562281649998179e-8
5.079829511483529e-7
2.234143306561678e-7
2.259925839675274e-8
4.5182065481840927e-10
1.3524679134980435e-10
5.352900236213232e-11
5.744859232422164e-11
2.03843577676698e-11
7.315259141249714e-12
2.1347815957106485e-12
4.509923541412007e-12
1.1062803670090746e-12
3.976724293533794e-13
1.4062236555051757e-12
9.36701323252614e-12
1.9496282659165728e-11
2.5343717338503632e-11
1.0459908047169146e-11
2.3008999556813115e-12
7.594239711260915e-13
2.3734015860065998e-12
3.650458832724996e-12
5.00807480856995e-12
6.6649492478456406e-12
8.791975505717373e-12
1.1571348133649759e-11
1.5229689178067154e-11
2.0067299161041247e-11
2.6493970558380574e-11
3.507900852266249e-11
4.662592641623538e-11
6.228691031681424e-11
8.374284595441772e-11
1.1349394463168408e-10
1.2017470528263231e-9
1.4788322227291988e-9
1.1108300063401198e-9
8.89976626043254e-10
7.859623247395631e-10
7.420811956597152e-10
7.328482398534195e-10
7.468134946812841e-10
7.786327062448262e-10
8.258438340239633e-10
8.874289688770847e-10
1.119070773068285e-9
1.771161160235497e-9
2.5202303943798494e-9
1.7633853997321366e-9
9.065814317506395e-9
1.73444228690743e-8
8.222849645890071e-10
2.2946265298163416e-10
7.886339131686275e-13
1.2584081582945408e-13
4.635831052077272e-14
1.7138119142172826e-13
5.487013958781324e-14
2.752025161456662e-14
0.
0.
0.
0.
0.
6.474784775515503e-14
3.9697417803148914e-14
4.318079457359787e-14
5.1565802312266203e-14
6.321192804026505e-14
7.828409269593804e-14
9.750423699631728e-14
1.2195476510261573e-13
1.5308185106616187e-13
1.9276609475175804e-13
2.4344009398146943e-13
3.0823602503414986e-13
2.1423225749951593e-12
4.868225507665805e-13
4.822469289556976e-14
1.818895136330218e-13
3.6406696690902336e-13
5.824504282642444e-13
8.816698332266708e-13
1.3126109053485485e-12
1.945730758226804e-12
2.882066118781568e-12
4.264356040649022e-12
6.283124130524283e-12
9.163167433328729e-12
1.3106704903707514e-11
1.818555017765358e-11
2.4251094687390897e-11
3.0997242503315156e-11
3.8177077088773557e-11
4.576271587349511e-11
2.125372027948576e-11
3.208585519212937e-11
3.284962926420289e-11
4.51686271125624e-11
1.1736364386066035e-10
2.088289074044288e-10
3.1709318238477167e-10
4.467214286105603e-10
6.008902814121425e-10
7.810460943058925e-10
9.871103633849495e-10
1.1343973050990332e-9
1.238152226556409e-9
4.3502330725880893e-10
1.3532525799775956e-10
6.899027646783305e-11
7.084197533259316e-11
1.361904459549937e-10
4.0278941920690007e-10
1.7227492143326797e-9
9.35064232971014e-10
7.426919155867277e-10
7.450824055533069e-10
8.40866242693725e-10
1.0240030440632866e-9
1.3183684907631905e-9
1.7715177211616193e-9
2.4604609325253404e-9
3.5028870370789284e-9
5.070606595381829e-9
7.3987720606912e-9
1.3729953851669445e-8
1.600389164875423e-8
1.410318579526238e-8
1.809193714848312e-8
2.8340152436013283e-8
5.197026082028091e-8
8.572600375005775e-8
9.548819412722307e-8
1.0365902671136318e-7
8.865918672177387e-8
4.08764877575992e-8
3.995283447194625e-8
1.1299806927766225e-7
8.729737651474469e-8
4.8319052121223055e-8
4.5082998037170764e-8
3.42308715306359e-8
2.579384966882224e-8
2.4678704411753387e-8
1.0488025347568799e-8
2.612647945937495e-9
8.794324269047589e-11
1.8610639342634708e-9
5.071300798602659e-9
1.1328916379358618e-8
3.15828399709698e-13
4.31976070925747e-9
5.374458863060365e-9
6.121670411317199e-9
7.0146300156046454e-9
8.21534532948451e-9
3.6341379922921275e-8
9.589682913399299e-8
6.104145071960155e-8
5.167729546737499e-8
5.268113672318943e-8
5.90702176526178e-8
7.093999341653557e-8
9.037987622018908e-8
1.197051118096963e-7
1.520330466679084e-7
1.606587526030445e-7
1.0178495021995125e-7
4.6643025126394416e-8
2.398800677753088e-8
1.6233126929225383e-8
1.2804331584899518e-8
1.0842226184936943e-8
7.159336880443337e-9
2.6067669994645478e-9
1.254145849263689e-9
1.0462073599138897e-9
1.7135785146497567e-9
4.236842180851486e-9
1.4398387290393073e-8
2.8239326997731885e-8
1.537966753864239e-8
1.3006861626059381e-8
1.3406363690218504e-8
1.5670160326729965e-8
2.0414800629036746e-8
5.582149067360614e-8
9.118235854620564e-8
5.287932721658479e-8
4.823849775823736e-8
5.354094170500437e-8
6.72366210703589e-8
9.386067409885346e-8
1.407112183597243e-7
1.9801047790846745e-7
2.2533585432751725e-7
2.1100374884460203e-7
8.908695886920737e-8
2.213508785560578e-7
1.203017093581987e-7
7.964400865402434e-8
8.483735097004256e-8
7.690350895933759e-8
6.529901091712698e-8
5.581005576251657e-8
1.9377970799056383e-8
6.333789435428254e-9
1.3250255289037256e-9
2.7539018639200294e-9
9.869380258672153e-9
2.7542494939658612e-8
9.621225695656016e-10
8.508430988917491e-9
1.1428041039156819e-8
1.3350716392910803e-8
1.545084427744906e-8
1.817012219005831e-8
7.829462714069705e-8
1.919006741608711e-7
1.1599665177871602e-7
1.0245719876469974e-7
1.0925998384048752e-7
1.2986698451940593e-7
1.6866948503016287e-7
2.3528127908685535e-7
3.179065045933051e-7
3.3024982343782167e-7
2.846455947218317e-7
2.893808090153571e-7
1.1250694449166682e-7
4.327617960335939e-8
2.435118934046748e-8
1.7476340159538076e-8
1.374849894372626e-8
1.1630374084780218e-8
5.548967688417959e-9
2.3589636748228467e-9
1.8146303505954014e-9
2.7669079512439002e-9
6.194690961443757e-9
1.7618867458813704e-8
7.23449822757655e-8
3.4955664996332157e-8
2.6356629977759218e-8
2.6011912715515955e-8
2.984401906145677e-8
3.857436208922418e-8
5.6288715748122224e-8
1.172669215785434e-7
1.802736500953311e-7
9.961953921669298e-8
8.74496405851577e-8
9.39368118399801e-8
1.1464080719153817e-7
1.5618008209324538e-7
2.3040296354618098e-7
3.2947265579604383e-7
3.8757961498007775e-7
2.7833999954030886e-7
2.996855556198214e-7
1.5437547244012885e-7
1.1798489848079146e-7
1.2837737840259458e-7
1.2861542531400276e-7
1.2167433844328492e-7
8.348199032238255e-8
3.0472671513613133e-8
1.2368775646936325e-8
4.905500589994451e-9
3.080107324528698e-10
7.348359645706734e-9
1.9553279015169423e-8
5.625800287241353e-9
1.7429308069066e-8
2.1803550441101986e-8
2.496634616260332e-8
2.862205015160219e-8
3.3547340283933377e-8
4.050345546505316e-8
1.7261022994890718e-7
2.8714988072770884e-7
1.682603933797568e-7
1.5661642373020471e-7
1.783181170144774e-7
2.3339702213213638e-7
3.418272787453815e-7
4.648159857721369e-7
4.263719969353827e-7
3.566389374304238e-7
3.419767313739196e-7
3.539351030804186e-7
3.168324543705896e-7
9.3679267607326e-8
3.271246492465383e-8
1.8096953083423135e-8
1.3071643663505074e-8
1.0241423914239597e-8
8.561553989426768e-9
3.658131746116221e-9
1.704835625508308e-9
1.8364745575849314e-9
3.84995353969576e-9
1.0155012264575012e-8
3.7879697037688346e-8
5.65798318329184e-8
3.185978488835599e-8
2.810315589157462e-8
3.003880195325659e-8
3.636625755581464e-8
1.084022651805092e-7
2.31268969796634e-7
1.4011763286905257e-7
1.1556238829273384e-7
1.1551787512729056e-7
1.2762501524008882e-7
1.5201069674075385e-7
1.936817600527629e-7
2.604201020730621e-7
3.5613554199118195e-7
4.478676714115775e-7
2.968891634532987e-7
3.108623988968021e-7
1.9401180815834778e-7
1.6579491325236297e-7
1.8465612394893176e-7
2.2821708402265712e-7
1.8309171079164206e-7
6.893788610446137e-8
3.084640498434032e-8
1.5124006916041726e-8
4.8516482696576385e-9
8.599324477788788e-9
4.99902381778576e-8
3.1522747359458825e-8
1.7519524764681092e-9
1.979879731868095e-8
3.008081144346104e-8
3.7655581983556366e-8
4.528860398330334e-8
5.447410796110362e-8
2.1951676155108331e-7
4.299716944344479e-7
2.63600683499407e-7
2.525735428604674e-7
2.953309597110876e-7
3.990436511643301e-7
6.029155864482644e-7
7.813190001025125e-7
6.630662143867575e-7
5.57843998754971e-7
5.620931556233264e-7
4.810548265560112e-7
3.495957313886312e-7
1.0732091357172229e-7
2.91235853050971e-8
1.3582923142559377e-8
9.61183237014045e-9
7.38696234487046e-9
6.30451929821752e-9
4.52053241455837e-9
3.0741666628446902e-9
3.884540779211579e-9
7.155297028885589e-9
1.6069383599603274e-8
5.0082359432355034e-8
1.2410172050544425e-7
5.932944585511791e-8
5.056762956879339e-8
5.463473213779475e-8
6.838837418251588e-8
9.593483474192667e-8
1.8843906019437147e-7
3.7044804941982436e-7
2.1121819074527735e-7
1.7073268920931784e-7
1.690190587758701e-7
1.8756572456989428e-7
2.286579302458481e-7
3.0475727636629697e-7
4.368648447506071e-7
6.037707896115133e-7
3.1672833952259187e-7
4.951044765469327e-7
3.6304543537255164e-7
2.5587148779774735e-7
2.49978068756511e-7
3.3801748782731624e-7
2.9266920897654526e-7
1.1325703875360196e-7
5.415062063387112e-8
3.168336176687012e-8
1.8028286623308937e-8
3.5134031602437365e-9
3.324206677859671e-8
2.9817669816289535e-8
3.0688716183474124e-9
2.1388729682906205e-8
4.082967121567538e-8
5.542314469004065e-8
6.871722588563952e-8
8.354862567300418e-8
1.0219428159468797e-7
4.067616638646824e-7
5.620214718806054e-7
3.673691083595465e-7
3.755862960103337e-7
4.774080229314589e-7
7.213764643874146e-7
1.0409091734988624e-6
8.862436292270217e-7
7.181295737008099e-7
7.315036740266052e-7
1.0344666788531498e-6
6.647869182411193e-7
3.6644196573856887e-7
1.660873489545688e-7
5.277064078520653e-8
1.2088976013905818e-8
5.300410015874583e-9
4.028454663150763e-9
2.655058161962567e-9
2.4919400322011226e-9
3.5705316151885446e-9
3.6836978969576725e-9
5.113179362146789e-9
9.922981715835152e-9
2.4350168616631698e-8
1.0600349616540992e-7
8.771461480120511e-8
5.6483413844871074e-8
5.471240331626197e-8
6.390327218388684e-8
1.4949904367401837e-7
3.6675130387724866e-7
2.8272475449237434e-7
2.1777929762829656e-7
2.037655050142892e-7
2.1122703676931247e-7
2.3609229781628455e-7
2.8528881838729696e-7
3.811360669893714e-7
5.803818541719034e-7
3.5824786335142926e-7
2.3079493007121978e-7
7.20643281335155e-8
1.3647345910175477e-8
4.8248278675477666e-8
2.2441908519367063e-7
4.5200013361509736e-7
2.437010816480481e-7
1.4036770856090636e-7
1.0022038872290324e-7
5.8699375695901364e-8
1.744428962307277e-8
3.527901947021017e-8
3.6017217307156934e-8
2.6438326055025225e-8
1.8383694889080767e-8
5.8349037764331435e-9
1.703248984572658e-8
5.125061231272134e-8
9.02110760546272e-8
1.298709359182594e-7
4.762101032229094e-7
7.588985740152007e-7
5.646507291328603e-7
6.386182930863928e-7
9.108742379769727e-7
1.4875773984081563e-6
1.44516532839473e-6
1.0792996608702294e-6
1.0563614915357097e-6
1.5708001979687758e-6
5.6069431631849145e-6
2.0004616103149934e-6
3.953840142430943e-7
6.40464798646121e-8
1.1006707997334136e-8
1.0729008829497119e-9
1.615944012347672e-9
1.0539907595736354e-9
9.872512719362933e-10
2.244352049567398e-10
3.0662231407332915e-10
3.128503242294819e-9
3.6001386282136404e-9
2.8443440045747598e-9
5.461665064190094e-9
1.9920466901163268e-8
9.832231366370109e-8
1.2680653976858303e-7
7.313742965428189e-8
6.708149590307189e-8
6.476024884665544e-8
1.2505705498461843e-7
3.590638315615507e-7
3.979771492899203e-7
2.9904752349298205e-7
2.684618081059439e-7
2.768528572331097e-7
3.259223340740962e-7
