# Supplementary material for: Observability and Controllability of Nonlinear Networks: The Role of Symmetry
Source: Phys Rev X. Author manuscript; Available in PMC 2018 Nov 13. (PMC6234006; doi:10.1103/PhysRevX.5.011005)
Supplement: Code Archive [file NIHMS982008-supplement-Code_Archive.zip › MathematicaData/FNObsDELTAHetN1M1ChaosK14IC1]

6.972410015743427e-8
2.2842940599819584e-8
8.270297505261368e-10
1.0904188646474748e-10
6.471206778825371e-11
2.6726968703352304e-11
5.857177558851786e-12
1.294262743323592e-12
1.0080729377188432e-12
3.8090878144755035e-13
8.525373277262496e-14
1.0684097254434074e-13
1.10682378708383e-12
2.0596688034920895e-12
2.087693070941449e-12
3.196875788683496e-13
7.056571773320212e-13
1.1802952291027211e-12
1.512623392423977e-12
1.830471733886412e-12
2.1794425704654045e-12
2.581031686978873e-12
3.0498352976046457e-12
3.5993644074343785e-12
4.24436156127336e-12
5.002355863406932e-12
5.894938682735347e-12
6.9495007813164815e-12
8.20147370579744e-12
9.697425135467498e-12
1.1499389853027937e-11
4.732650994136907e-11
7.895155616229925e-11
1.1096369963643304e-10
1.556092306691029e-10
2.0528046418918618e-10
2.3060250454926936e-10
2.2484205162656814e-10
2.1003434366390188e-10
1.9840030102158328e-10
1.919773885632867e-10
1.9012101542479642e-10
1.473770772733865e-10
1.309758877199171e-10
1.5816242030713756e-10
2.2708126423987083e-10
2.5216946520199716e-10
1.7099701588530175e-11
1.1156263464332138e-9
4.375172875405064e-9
7.722651318176697e-9
2.450610431318284e-10
6.352385670188092e-11
4.1836209118715924e-13
4.671875973458637e-14
0.
0.
0.
0.
0.
0.
0.
3.9335838623478927e-13
1.862797301462235e-13
1.9636993351348297e-13
2.3101767057524816e-13
2.79849489612711e-13
3.42912486204755e-13
4.230274771483213e-13
5.245946719525341e-13
6.535393320522254e-13
8.176123991558015e-13
1.0268977278509447e-12
9.142646273678969e-12
1.2701110343072793e-12
2.604679124623773e-13
1.81485347779546e-13
4.803007710223357e-13
7.850745966081568e-13
1.163216319765455e-12
1.6752368036499272e-12
2.394795218955045e-12
3.4231472799758283e-12
4.905893497827238e-12
7.055065600492379e-12
1.017780318699331e-11
1.470862896235831e-11
2.1230532608591383e-11
3.044498567523772e-11
4.30198362648397e-11
5.927082122124009e-11
7.88381591974285e-11
1.0078731707438051e-10
4.307247835143716e-10
1.634842547651152e-10
5.388653421867749e-10
1.7292412915733627e-9
2.9094348235381484e-9
3.6078551405290497e-9
4.039508699488197e-9
4.415338513728582e-9
4.800830071007201e-9
5.205743265588755e-9
5.623360627309268e-9
6.911417357115388e-9
2.6194260049191446e-9
1.5207391782619534e-10
4.468159717299727e-10
8.200905279915257e-10
1.466722544700646e-9
3.507143014385443e-9
8.675066240704479e-9
7.634409450586179e-10
4.723301823881732e-10
5.74464721460619e-10
5.374889403063354e-10
4.774343210689901e-10
3.9917264731505186e-10
2.7713762708656703e-10
4.632032003199175e-11
4.804035442535904e-10
2.008559631362782e-9
4.581449438259612e-9
1.6217959911602564e-8
2.0184425286270832e-8
1.5441537579848975e-8
1.7908049917831183e-8
2.5217789245088997e-8
4.1311812530630645e-8
7.15216233310562e-8
9.333745478095797e-8
9.671942452630838e-8
9.63859782055757e-8
4.9655525452904714e-8
1.0825649984621014e-7
1.8890365249438735e-8
1.1279109167331448e-7
7.170463998843194e-8
4.587282190468161e-8
4.871928080421355e-8
3.570131291816659e-8
2.9029008910305042e-8
2.522005534257513e-8
7.300827377696731e-9
1.5142724489480415e-9
9.84259532023536e-10
4.110002348980843e-9
1.1399770493698278e-8
2.0359108318030767e-8
1.0177500970235398e-9
4.269761242118129e-9
5.452441148421516e-9
6.38717642264795e-9
7.461759926487783e-9
3.0614674275118924e-8
9.410344055235862e-8
6.919528923976103e-8
5.8490621081270355e-8
5.903615628347923e-8
6.48817133540771e-8
7.535502074338053e-8
9.153190424510076e-8
1.1537957022450012e-7
1.4800557569457554e-7
1.8289054093821815e-7
9.039517330909491e-8
4.303830748724996e-8
2.5630357800701188e-8
1.9004830927008868e-8
1.532338365150832e-8
1.2742807011686439e-8
6.063258481634439e-9
2.438191124417129e-9
1.5855459023332407e-9
1.9157138500829093e-9
3.702927873171664e-9
9.212098128715414e-9
3.372557361718945e-8
3.3452136402116555e-8
2.143859897292168e-8
1.9564380361118565e-8
2.1370308232865978e-8
2.663617496641371e-8
3.778266575616539e-8
6.240074965309694e-8
8.838682911977073e-8
1.0592697613894748e-7
6.155822692949077e-8
5.74756271000291e-8
6.58135098226238e-8
8.679116889653571e-8
1.2848035894656993e-7
1.9271554870292235e-7
2.3508481346420653e-7
2.3247115335681275e-7
1.5636935093304532e-7
2.3656122919159325e-7
1.2805772544636326e-7
8.468574873652824e-8
8.655619937037748e-8
7.613542881985555e-8
6.413821981129226e-8
5.949211404212233e-8
2.3666638177884466e-8
8.000569798086922e-9
2.6899591158966013e-9
4.3963407218353766e-10
3.952587379353452e-9
7.696505020613899e-9
7.0510663981043455e-9
1.3119493895243328e-8
1.4509152684971104e-8
1.5824797648886076e-8
1.7743539580224443e-8
2.05907800451137e-8
2.4788733890164463e-8
1.0505732230336923e-7
1.9252465043017636e-7
1.1027480804961121e-7
9.846363708467846e-8
1.0661544806600736e-7
1.300362335570532e-7
1.7515219262874095e-7
2.4791007555240287e-7
2.956858028476376e-7
2.6348058365879737e-7
2.2761289872788105e-7
2.735210358197963e-7
1.4643548697413298e-7
5.18288638014755e-8
2.603796327309499e-8
1.784705956355551e-8
1.3839356245719225e-8
1.1653792895253437e-8
6.698635537205948e-9
2.4346283896337223e-9
1.3766457810951795e-9
1.6932191832648462e-9
3.838762308730597e-9
1.1214564409228593e-8
5.1081036031311934e-8
3.027695632628265e-8
2.1480280334861344e-8
2.04691873401425e-8
2.2683078163255404e-8
2.807300640913565e-8
8.269814576964475e-8
1.597125811671715e-7
9.277135862806067e-8
7.937733924091127e-8
8.206755998571097e-8
9.405494917317436e-8
1.1672263830072957e-7
1.5497105111126412e-7
2.13702685148478e-7
2.8552028061998485e-7
3.363090841972688e-7
2.9528881411545216e-7
2.1783186298317856e-7
1.239446500417776e-7
1.1533780317148587e-7
1.2966398881287737e-7
1.1999707444470727e-7
1.128762241945966e-7
5.167127031546105e-8
1.878127477313763e-8
7.414908809171663e-9
1.3959322987643473e-9
5.101503830865843e-9
1.7891165244618312e-8
1.839127547728973e-8
9.950639216944542e-9
1.762824438842542e-8
2.136628982736577e-8
2.4690414761386307e-8
2.874760516015257e-8
3.4226869746554505e-8
1.4431904801898394e-7
2.870596777114768e-7
1.6929563572226643e-7
1.545489749798245e-7
1.709649162413901e-7
2.1380434325138524e-7
2.966778083355841e-7
4.2680799543499946e-7
4.831179455362261e-7
4.129537449502318e-7
3.6090363045353595e-7
4.155931401379638e-7
2.210292521127397e-7
6.599447161044996e-8
2.946621084422415e-8
1.8925839408385473e-8
1.4347391476771155e-8
1.1786303295453891e-8
8.367759050753119e-9
3.4064347324955683e-9
2.3123141868243677e-9
3.2165042414928555e-9
6.73911497715937e-9
1.743878152493965e-8
7.262026034629599e-8
5.640457043559068e-8
3.7399480665234667e-8
3.521335459077824e-8
3.945509095908825e-8
5.0171073260901176e-8
7.189413066067436e-8
1.494945046534613e-7
2.550471205414245e-7
1.4080112665493921e-7
1.1901253467984806e-7
1.2245069043615048e-7
1.4119450886600048e-7
1.7861294388002495e-7
2.44008950083946e-7
3.442823410878714e-7
4.534869980200905e-7
4.29675885783321e-7
2.9180143477954355e-7
1.714935845856318e-7
1.5357907216372024e-7
1.7506723667467603e-7
1.8690253642548088e-7
1.767743067838746e-7
8.117757328386291e-8
3.2685103847659415e-8
1.522088689655217e-8
6.714756646246964e-9
1.2013211020391723e-10
1.0018785023737327e-8
1.576241868241813e-8
1.5358830358733727e-8
2.6880476911085482e-8
3.28622368898676e-8
3.78985266252255e-8
4.3901493370628774e-8
5.2014556847819904e-8
6.352781750078295e-8
2.5965364302710003e-7
3.721785789954532e-7
2.2377869281957394e-7
2.1349706045718431e-7
2.4978817426988953e-7
3.3886631475375973e-7
5.080268715743164e-7
6.2100707327105e-7
5.19673471035665e-7
4.4760552679643945e-7
4.5851520985976204e-7
4.2712274785791604e-7
3.968506707013926e-7
1.328414428148113e-7
3.81884487929602e-8
1.8224877636418605e-8
1.2597602494558113e-8
9.726189591218457e-9
8.140948633510809e-9
4.593047552130134e-9
2.2348696377286954e-9
2.4478091031049243e-9
4.804919714507082e-9
1.1750501872739458e-8
3.904732327366125e-8
8.856542702537867e-8
4.3801522799382405e-8
3.721469392788899e-8
3.936945004387642e-8
4.770013919065587e-8
1.318668357944582e-7
2.889859754890347e-7
1.8197108697084312e-7
1.4709912783432568e-7
1.4379119060901414e-7
1.5459584927484017e-7
1.7780239506056534e-7
2.1682938342254578e-7
2.7769996427833495e-7
3.6573777829616357e-7
4.6538426064216855e-7
3.5922434376799e-7
3.864377045990339e-7
2.478281876092136e-7
2.098254276278344e-7
2.3876395081277733e-7
3.146668588535688e-7
1.8247455525340092e-7
7.063186200447581e-8
3.557081891829362e-8
1.922908846619245e-8
6.616068503119064e-9
1.379811702894995e-8
6.215284555068043e-8
2.194440377627545e-8
6.6433927945420355e-9
2.7504098034981012e-8
4.142754216059711e-8
5.2449038194189166e-8
6.373785623784863e-8
7.732359852013265e-8
3.0184163485354653e-7
5.327573674030777e-7
3.3468867360545644e-7
3.277867308198372e-7
3.9238327795009145e-7
5.46655094248434e-7
8.345793913769187e-7
9.55979407149903e-7
7.660502705300541e-7
6.697343484106612e-7
7.245900737256903e-7
5.536117410835739e-7
3.584875267943898e-7
1.3353010216391697e-7
3.057074465417465e-8
1.1964325507936573e-8
7.943927554060235e-9
6.133373502497348e-9
4.830380794722452e-9
5.0165469421512255e-9
4.027735052535409e-9
4.863279284866456e-9
8.331538480421748e-9
1.7699400502178204e-8
5.059017870427585e-8
1.856036194190328e-7
7.879937744089322e-8
6.434268100433945e-8
6.872894447887333e-8
8.553821792470355e-8
1.1696141263339212e-7
2.1423679069152862e-7
4.3926681285816843e-7
2.5946749123875867e-7
2.0581612735364785e-7
1.9958845083769607e-7
2.1600224246907592e-7
2.550253868727796e-7
3.2719637874240014e-7
4.5346649059676237e-7
6.284933924575478e-7
3.198312723623072e-7
5.817569028618985e-7
4.958848568509817e-7
3.234203974011065e-7
3.154948870719051e-7
4.3632164846106653e-7
2.849816401629233e-7
1.1588429533714651e-7
6.01202810008135e-8
3.8243118757733054e-8
2.3968098533510493e-8
5.700798591668424e-9
3.27648250702794e-8
1.8610292080098304e-8
2.9482807103793386e-9
2.8828629362522032e-8
5.2729812405400466e-8
7.242748554705954e-8
9.100081181295481e-8
1.1182931804999075e-7
1.3796826232229305e-7
5.330122625419123e-7
6.630175318938334e-7
4.478522312980577e-7
4.676909720940313e-7
6.086070949459076e-7
9.392364875839044e-7
1.2539490667058506e-6
9.964223804500635e-7
8.309330745464915e-7
8.927161946903932e-7
1.3909316033452469e-6
8.323414211137441e-7
3.951880029246064e-7
1.4888254434922444e-7
5.55820316310754e-8
1.1495708084800338e-8
4.029614438148038e-9
2.782815530461214e-9
1.8138907014977284e-9
1.6326851878784883e-9
4.241042468472537e-9
5.031530886444975e-9
5.9247038011647456e-9
1.0695358948457522e-8
2.4994613235647744e-8
9.499078264428973e-8
1.216989246048126e-7
7.035536087770465e-8
6.626925716848792e-8
7.615316448259135e-8
1.6067507784382345e-7
4.0418338062996163e-7
3.338530802812895e-7
2.5499588015977427e-7
2.3555526992706246e-7
2.412510347615164e-7
2.665029521921308e-7
3.193255380890068e-7
4.308181310335866e-7
6.93931539254515e-7
2.017008001267011e-7
1.3232035934411922e-7
1.3247296947115082e-7
6.212594490695491e-8
1.2628938621534708e-8
1.2925377855097872e-7
3.117939731990756e-7
2.4677012415373003e-7
1.6111779740927476e-7
1.1360990823090507e-7
9.756940282707036e-8
2.3213831488943083e-8
5.5754073216352554e-8
7.182831802737484e-8
4.73577473420458e-8
2.7590916859856254e-8
1.2921528130773407e-8
6.746282642630613e-9
3.9152816662491395e-8
8.57072119595215e-8
1.4036972567197214e-7
6.46610502948017e-7
8.85806110501331e-7
6.821945065276963e-7
8.027014746912978e-7
1.2155992837342563e-6
1.8625824272638892e-6
1.4510504047605581e-6
1.1608159462097734e-6
1.3199005103753252e-6
2.648207119208333e-6
0.000018734260701803272
7.321216249888991e-6
1.1728428830168848e-6
1.3487050628458054e-7
1.2253630421110819e-8
1.8557664067729422e-9
3.3648010382326305e-9
3.8976687511124105e-9
1.914206973975277e-9
8.637426783212112e-10
9.009528143664405e-11
3.09024503502058e-10
1.4411119030335352e-9
1.3629846889288133e-9
9.84793306723023e-10
1.9988823051505256e-9
9.747728274852743e-9
9.062804980305088e-8
7.588177001671376e-8
4.1482619123412385e-8
4.0081714348105034e-8
6.696115886055997e-8
2.1411416583983563e-7
3.691689471988782e-7
3.1273374879278664e-7
2.7292937231310525e-7
2.6859192078330026e-7
2.997279207203782e-7
3.98130300722718e-7
4.563197409911988e-7
4.320035141242263e-8
2.2730878783119352e-7
2.3021962230670892e-7
3.309226604434266e-7
3.907776391622269e-7
3.1308268825186684e-7
3.9338080490033514e-7
2.12646416888245e-7
3.437716693292944e-8
1.516188986318463e-7
2.8634553192788528e-8
9.754146692599202e-8
4.4585567233978745e-7
2.534308303536855e-8
3.0688725206822684e-10
2.4101467178548346e-10
1.5773395418469995e-10
2.586390734544357e-11
2.4957330811823006e-11
2.3204000218697862e-11
2.167049230164608e-11
2.205139876695622e-11
3.144391868960113e-12
5.077480378984061e-12
1.6092682012906126e-12
3.2491137087152895e-13
4.69019074052281e-13
1.0764028780190008e-12
1.642552269201827e-12
2.2614887942362467e-12
3.003534910455667e-12
3.930670096991681e-12
5.108014985100301e-12
1.3283561981520885e-11
2.947040699059357e-11
4.490149360297657e-11
4.166279832331947e-11
1.652235583185114e-11
4.814409266055431e-12
7.720187171572672e-13
4.311056267586325e-12
7.320064746727873e-12
1.0509153748864445e-11
1.4324304861958367e-11
1.9150597383855996e-11
2.5413337792262172e-11
3.3651694557380906e-11
4.4596597843369054e-11
5.927521781933557e-11
7.916753239273533e-11
1.0645457416652274e-10
1.4442804472797043e-10
7.824436936183377e-10
8.488904400762907e-10
6.857549250231084e-10
5.66350255514645e-10
5.023980636923269e-10
4.721679143061206e-10
4.6200104732751937e-10
4.648471427178004e-10
4.770769788102382e-10
4.967748838109561e-10
5.229034308296922e-10
5.548739684950989e-10
6.453177190775261e-10
9.133393160768837e-10
1.0410727108627859e-9
5.187157409406897e-11
6.9969826255069546e-9
6.150375770523421e-9
9.113684730635079e-10
6.680500011848873e-11
9.656984684674878e-14
2.7359539929115585e-14
0.
2.8801508660025064e-14
0.
0.
0.
0.
0.
0.
0.
1.1598480817561467e-13
6.811479007169754e-14
7.382771495547909e-14
8.810669357511507e-14
1.0799943245671006e-13
1.337990056720055e-13
1.667940395390495e-13
2.0892173821267895e-13
2.627921418509052e-13
3.3183707577304724e-13
4.2054301297225683e-13
7.975022396952185e-12
7.25418921522093e-13
2.2204712268367853e-13
0.
1.5127574448364337e-13
2.7696846874557734e-13
4.221062184556832e-13
6.101680147881796e-13
8.672055517415824e-13
1.2270846264479048e-12
1.7362997112437734e-12
2.4587222185058437e-12
3.4784356091438594e-12
4.895216885601044e-12
6.802839503515243e-12
9.243776475748338e-12
1.2162577196342782e-11
1.542062750300146e-11
1.88992609302458e-11
2.26027086481872e-11
1.8327287697255531e-10
4.626398560481453e-11
5.531819023752076e-10
1.2213622864512828e-9
1.591548348428308e-9
1.7907640009962168e-9
1.987346326293598e-9
2.216355675777746e-9
2.477736997314678e-9
2.764784669432058e-9
3.0695175991051933e-9
3.582618939359755e-9
3.022167508351582e-9
7.584111286134934e-10
8.741727871433734e-11
1.028837837902331e-10
2.0493728678168306e-10
3.0386004855624624e-10
4.079176440062769e-10
9.947211409621332e-11
4.29320070989072e-10
4.895519665367802e-10
5.251161433270673e-10
5.820355533653386e-10
6.875827217005993e-10
8.701173012280844e-10
1.1678573516084669e-9
1.6365906707877672e-9
2.359067585190492e-9
3.456640665106528e-9
5.102067906175315e-9
1.2875402552293882e-8
1.5285105034560104e-8
1.3353865352215717e-8
1.6900639607018314e-8
2.589413198610487e-8
4.614265001345653e-8
7.779851847879525e-8
8.907930220838941e-8
9.359205881039394e-8
8.681097283477572e-8
2.2463526634147526e-9
7.218688339513783e-8
1.0983058057515257e-7
6.638683558047832e-8
4.3225496869962054e-8
3.869906806155523e-8
2.694034562050306e-8
2.2085960735499157e-8
2.0023756746404284e-8
6.8829826514420824e-9
1.6877025286951668e-9
1.7069348045055243e-10
1.7725060017383104e-9
4.097640395439726e-9
6.322103658694183e-9
3.4114242637764945e-9
5.038197499154591e-9
5.5826673359975214e-9
6.1887406033055776e-9
7.053900863955784e-9
2.802265583545974e-8
7.611272009059238e-8
5.0996336295954526e-8
4.280819849052852e-8
4.301005256199415e-8
4.7170068019840734e-8
5.48367194128823e-8
6.685511584444558e-8
8.457046904473817e-8
1.0757344276265928e-7
1.2716968413980891e-7
1.2908464960002508e-7
8.294154030457755e-8
3.708280444297219e-8
1.8852094467100113e-8
1.2869565237387042e-8
1.0174672960049317e-8
8.595120870146076e-9
4.8434048664844944e-9
1.57648594853221e-9
6.410279017700166e-10
4.621819862709312e-10
1.0326457523603388e-9
3.6224767580207877e-9
1.7578681371458354e-8
1.3869778481196757e-8
9.516539088473523e-9
8.829374847614102e-9
9.469494654789536e-9
1.1223169602260053e-8
1.4548130551894091e-8
4.8075846294405694e-8
8.511131188123999e-8
4.956611097620629e-8
4.4596780531829774e-8
4.85830696448904e-8
5.92437521752909e-8
7.92303227164021e-8
1.137537741507293e-7
1.6214444909056523e-7
1.9903473326879632e-7
2.041863741745032e-7
1.463504410637799e-7
8.053826889078537e-8
6.914271935300601e-8
6.05415023807772e-8
4.755031311075399e-8
4.5059907899705e-8
3.1161425329099e-8
1.0486055627755943e-8
3.980200998248044e-9
1.5603798800958275e-9
2.3362022962693297e-10
3.221051451783572e-11
7.319861678780716e-9
2.1193145911931854e-8
1.6011123587181344e-8
1.50849435860487e-8
1.5748378798610077e-8
1.7595452262007293e-8
2.0796122232535742e-8
2.594600676353681e-8
9.506476386438146e-8
1.3755806151780548e-7
7.653637072107492e-8
6.790608816654513e-8
7.33442464448139e-8
8.990971607545919e-8
1.22302623457136e-7
1.684830033409908e-7
1.78519885150678e-7
1.5168445155880846e-7
1.3358846772241827e-7
1.6064034413390947e-7
1.1399450652507292e-7
4.5921617732378905e-8
2.186070344441453e-8
1.4545449969724324e-8
1.1312003462483493e-8
9.545737500737859e-9
5.7905094931900846e-9
1.876322205783705e-9
7.35600610357321e-10
5.198065522352685e-10
1.2718201796439027e-9
4.714957774191367e-9
2.4270024906574396e-8
1.6316162540170325e-8
1.1515862485234586e-8
1.0822787876377668e-8
1.1683539143582776e-8
1.3883538492925699e-8
1.797563805077768e-8
6.126081248451432e-8
1.1211671194454187e-7
6.458631921140223e-8
5.6797058500063365e-8
6.049406123312677e-8
7.188024910923702e-8
9.324748568923715e-8
1.299077856770426e-7
1.8397587522343435e-7
2.3542423874010406e-7
2.5277442342651403e-7
1.5943844312108462e-7
9.24740398356709e-8
8.356407671753642e-8
7.544237004634262e-8
6.096002646987721e-8
5.878074091598661e-8
3.583481298567034e-8
1.2233761606454256e-8
4.889058144189028e-9
2.0134714754017018e-9
3.8660618933992094e-10
2.400139426389117e-10
1.1038049338319296e-8
2.422002674102577e-8
1.939585718476097e-8
1.8680765477641487e-8
1.969805272686845e-8
2.2126398833123545e-8
2.6234131233916487e-8
9.650353312901647e-8
1.6299779338759185e-7
9.26278590010161e-8
8.239001507112076e-8
8.880004077035619e-8
1.0781967817862233e-7
1.445414831950107e-7
2.0278369448586167e-7
2.3822708216054836e-7
2.1167796198228139e-7
1.8335672981661042e-7
1.7334921984472518e-7
1.9718433459577232e-7
1.7860192004683293e-7
5.812667895794439e-8
2.370046579781373e-8
1.4739431819243213e-8
1.090063276550806e-8
8.665411187698536e-9
5.356812451884686e-9
1.300832293500832e-9
9.943589616654077e-11
1.3706349321675204e-10
8.640046335707268e-10
5.746274497798228e-9
3.233191769423162e-8
1.5189569408228906e-8
1.1887758443007713e-8
1.1675225466442083e-8
1.2877727152864175e-8
1.543431928430023e-8
6.318769956621785e-8
1.435937505850802e-7
9.051919898497512e-8
7.590448287907712e-8
7.673001944511691e-8
8.505912156052209e-8
1.0050133349827937e-7
1.252781339839106e-7
1.6268390305581057e-7
2.1394255107165323e-7
2.7140261526378207e-7
1.3913564502703842e-7
1.0724050734210233e-7
1.0877743194445044e-7
9.646646997904516e-8
8.821395998598478e-8
7.583546499652957e-8
2.997739622245318e-8
1.1858427318486823e-8
5.730613176839514e-9
3.119933740035905e-9
2.2915785259049736e-9
6.797842379452011e-9
4.262046349002578e-8
3.282294887807492e-8
2.817955319866741e-8
2.8025906303037322e-8
3.02596773985345e-8
3.4775379900193003e-8
4.229275733022528e-8
5.450736278986087e-8
1.8087480939695228e-7
2.059735127437926e-7
1.188639188653197e-7
1.1002052210142467e-7
1.2508258105327705e-7
1.646401273839726e-7
2.3950485960820305e-7
2.9486747466432433e-7
2.5484695054490274e-7
2.2014396652119393e-7
2.1631714392159607e-7
2.214525904809014e-7
2.5256471431185395e-7
1.015755022167654e-7
3.650684033644437e-8
2.0273764304096072e-8
1.4511244138672489e-8
1.14343832380169e-8
9.251547612829434e-9
3.3918491806101335e-9
1.017999174218616e-9
4.6454327094929756e-10
1.1237019923757088e-9
4.497961652801581e-9
2.0973611582668106e-8
3.0090969557749896e-8
1.7936266292241684e-8
1.5919968806789895e-8
1.6685634045880112e-8
1.9402231397513325e-8
2.458271533045186e-8
8.716263656528859e-8
1.7608539758347562e-7
1.0311664239829127e-7
8.725962554476525e-8
8.932952039001093e-8
1.0114924220881225e-7
1.235730533082762e-7
1.61070502743679e-7
2.1871735191985683e-7
2.922978062907494e-7
3.5367002992637443e-7
1.8211995313945165e-7
1.2212467866006685e-7
1.2167328522593805e-7
1.1664900625345344e-7
1.018950725536143e-7
9.554536164299106e-8
4.3193211376473884e-8
1.6288480618392266e-8
7.332947409684826e-9
3.395318535581298e-9
1.078501324822858e-9
1.6713908100074083e-9
2.7071528120300663e-8
3.151379810095697e-8
2.851306871277479e-8
2.8816913914638585e-8
3.110736873713879e-8
3.541308249486278e-8
4.23465976348971e-8
1.5544051485586417e-7
2.4117682140315656e-7
1.3953170267752605e-7
1.275772191956295e-7
1.4187943095494737e-7
1.7963494536565885e-7
2.530449392999345e-7
3.531686517365738e-7
3.5974110574457976e-7
3.0302563558449517e-7
2.7490075884073267e-7
2.8418649778738457e-7
2.7595452903715176e-7
3.124365586525934e-7
1.0585892764399586e-7
3.294328285392506e-8
1.712446208078422e-8
1.1867752994137779e-8
8.95493199720444e-9
6.746882326817818e-9
1.891117426856429e-9
1.1073573113768254e-10
8.927837203645922e-11
1.2123742043317963e-9
6.531375656505039e-9
3.9461883355501096e-8
2.6174989252385534e-8
1.8304541662658038e-8
1.730719344842754e-8
1.879249942767312e-8
2.2386975811504374e-8
8.850661412140971e-8
2.0833096710288705e-7
1.386641933761141e-7
1.1323029128064429e-7
1.1146530606114404e-7
1.1994547261994069e-7
1.3679904263286186e-7
1.6366505100583198e-7
2.035639755146426e-7
2.5881875162202744e-7
3.26896842804265e-7
1.7839036955101247e-7
1.4941008244456672e-7
1.6156310329994266e-7
1.5927874477830708e-7
1.5423005826379832e-7
1.0292434885307921e-7
3.974171604570879e-8
1.7774759533579284e-8
9.360482044134335e-9
5.388902073906778e-9
3.960980247393677e-9
1.2533088286160518e-8
4.941754709414573e-8
4.108087641140721e-8
3.990747759823944e-8
4.180284880125185e-8
4.62329944740569e-8
5.369478186594714e-8
6.544742625633429e-8
8.397282451716256e-8
2.8840723443970767e-7
3.071577628604025e-7
1.8382888759345266e-7
1.7560158217947146e-7
2.071215182963182e-7
2.857104141532097e-7
4.243097757448712e-7
4.6229093837494025e-7
3.7921812603373077e-7
3.426297495465894e-7
3.6723361297487485e-7
3.2879851160263464e-7
3.8361528984431445e-7
1.8317133622803272e-7
5.183960296004711e-8
2.3589548285910068e-8
1.549275069350577e-8
1.1814097605294142e-8
9.70209765541353e-9
4.958488821328508e-9
1.4661092514542865e-9
8.392477678638642e-10
1.8925731523772567e-9
6.1672919239918016e-9
2.3651279874907274e-8
6.054062086204212e-8
2.990903189793917e-8
2.508317226852102e-8
2.579164436632634e-8
2.9875514780550105e-8
3.8022327046657906e-8
1.2549147647633242e-7
2.654780304804033e-7
1.593848579936755e-7
1.3107005923841124e-7
1.3047867508843148e-7
1.4320546095760658e-7
1.6871680465318116e-7
2.112364965621366e-7
2.768273953365443e-7
3.6728524319566186e-7
4.6201907881400374e-7
2.3577227846693883e-7
1.6947586182457959e-7
1.748823047739625e-7
1.8727580847348515e-7
1.8193161081816882e-7
1.420447936313851e-7
5.6824670328922397e-8
2.4639953381451027e-8
1.2320080572171472e-8
6.119202473446373e-9
1.805710080658159e-9
9.816256869868218e-10
2.9583383248013094e-8
3.6031455708589756e-8
3.9350233991419596e-8
4.2898922887474814e-8
4.788534056184964e-8
5.5287601833666834e-8
6.630290782897483e-8
2.465910898455232e-7
3.6565791772743006e-7
2.183113867481081e-7
2.059787371849377e-7
2.3731269073222943e-7
3.1483383354902564e-7
4.64125795238375e-7
6.023643754900028e-7
5.288917225406179e-7
4.459794065613494e-7
4.346072358145702e-7
5.112749214043288e-7
4.102055736141545e-7
3.844149183889117e-7
1.880096178969911e-7
4.267375404882475e-8
1.577091535327561e-8
9.690530383129274e-9
7.1983389425769414e-9
5.049650739723089e-9
2.3068062911461134e-9
2.8201850191758934e-10
4.2459331817598727e-10
2.186226884466966e-9
7.834034495756837e-9
3.420761079875509e-8
5.2865490861895306e-8
2.9607753316427792e-8
2.6260892322043466e-8
2.7929524325376735e-8
3.32104770784053e-8
1.193295831426564e-7
2.9154555539890943e-7
2.1267803986686993e-7
1.6870064788233173e-7
1.613350617075273e-7
1.6856962538877383e-7
1.8622050451154714e-7
2.1546987339470624e-7
2.600407408369827e-7
3.259544611766952e-7
4.233467301495994e-7
2.523987834454103e-7
2.1588127114365983e-7
2.368521449695497e-7
2.7808386065065766e-7
2.741677074775252e-7
1.262346803722498e-7
5.512897978981457e-8
2.9216460050106812e-8
1.731330134551692e-8
1.0763169088759907e-8
7.590251935080557e-9
2.2221240951181757e-8
3.7930627664055316e-8
4.681197864603174e-8
5.499880756860509e-8
6.280306260309386e-8
7.230263717971968e-8
8.536554848500307e-8
1.0419704444845871e-7
1.3222250754103157e-7
4.783396910827956e-7
4.731948561590453e-7
2.9932258116634314e-7
2.987563786704402e-7
3.7119674279453287e-7
5.452559339386371e-7
7.809949863593587e-7
6.954386537030459e-7
5.667069465206891e-7
5.575285331382771e-7
7.006029168802864e-7
5.166488792980052e-7
4.575311844165941e-7
2.999145843971382e-7
7.390268365868148e-8
2.1865558728583073e-8
1.1574573538526401e-8
8.674963112927744e-9
6.478905480744496e-9
5.151103781566724e-9
2.200817104510671e-9
1.692649339549715e-9
3.145772202879845e-9
7.840279126317859e-9
2.349267297714718e-8
1.2314133006234198e-7
5.4357065478470065e-8
4.0191118033902676e-8
3.9760164297343074e-8
4.5688018376785055e-8
5.844273961325818e-8
1.6764092492493232e-7
3.8243305254879574e-7
2.4868208416633966e-7
1.9717112628479836e-7
1.896011106692655e-7
2.0077944151384514e-7
2.2760141506360558e-7
2.742536522876252e-7
3.501176173309876e-7
4.7121534118875366e-7
6.255295566050182e-7
3.853193568569568e-7
2.7054868021088275e-7
2.5543718714438733e-7
2.992928334282753e-7
3.490997620966777e-7
1.7739294212387085e-7
7.458406571850369e-8
3.9979717059306624e-8
2.3904027172195415e-8
1.387661658740087e-8
4.939317526240283e-9
4.207804855946763e-9
1.3316003880737691e-8
3.369391850795276e-8
5.09970347408147e-8
6.448372652377542e-8
7.712554271301769e-8
9.187043893218128e-8
1.112522637402364e-7
4.0910241600384114e-7
5.675191747046348e-7
3.606463372961914e-7
3.5826911730542506e-7
4.3792540944309837e-7
6.279072250138371e-7
9.426885570777e-7
9.356217761658391e-7
7.384743565088468e-7
6.782754005493478e-7
7.892296712753461e-7
1.3149832107955374e-6
7.862602191565216e-7
4.3688954332115e-7
1.7175308605109838e-7
6.432563691690466e-8
1.2686785139218883e-8
4.205277385392165e-9
2.7242519942881167e-9
1.5029081033207912e-9
6.204351396841838e-10
9.152807912113369e-10
1.7173285308314232e-9
3.003068511258861e-9
7.027253960417726e-9
2.0353725419788748e-8
1.1678249825028606e-7
5.6182941241868946e-8
3.989236868913876e-8
3.956713480713767e-8
4.6088347423542424e-8
1.3279722584846413e-7
3.516069638867627e-7
3.2783672114305674e-7
2.5180674593601903e-7
2.312836348154635e-7
2.3375639430023688e-7
2.5150259637330297e-7
2.8757655173464085e-7
3.5763392210857485e-7
5.23712564060173e-7
5.612869100558331e-7
6.203921227826217e-7
4.2555003201157656e-7
3.8544873405263146e-7
5.146847284527107e-7
3.61776907737932e-7
1.6155492348456217e-7
8.455824757308063e-8
5.655825006862465e-8
4.388761866557801e-8
3.808262168144167e-8
2.5300386384161793e-8
8.191337702642209e-9
1.8390848008498292e-8
3.9867116653712175e-8
6.623565929303586e-8
9.19005646047864e-8
1.1703189767164148e-7
1.4506487666260164e-7
1.8008103520243008e-7
2.2691030570655696e-7
8.581378603267132e-7
7.445373820899843e-7
5.269926960801032e-7
5.721008801273904e-7
7.868327456006015e-7
1.2472008627231955e-6
1.2955639746717148e-6
9.705942586009227e-7
8.920570831226644e-7
1.1240687258747516e-6
2.406907896997266e-6
1.2838301132535466e-6
6.523201758271171e-7
2.1606681199788216e-7
7.2192539236372e-8
2.255056141909303e-8
4.535328287589939e-9
1.829114079336857e-9
1.3438452163237514e-9
6.485201283723773e-10
1.4890286857670977e-9
5.015764818236838e-9
4.462264661151168e-9
6.504834744580335e-9
1.461359447265808e-8
4.472831581942171e-8
1.9096303250322685e-7
7.201868142738208e-8
5.908876484733877e-8
6.305145133453165e-8
7.523285097614836e-8
1.67114633246825e-7
4.441940779766503e-7
3.9528019588512285e-7
2.9939731524337104e-7
2.7398194503843495e-7
2.7943914282931665e-7
3.100631309757884e-7
3.8142764962238916e-7
5.64861188278363e-7
6.652173224975748e-7
1.8442519820714413e-8
4.467724705344878e-8
1.0940356971460974e-7
2.9696155302571645e-7
6.088843076034052e-7
4.246172875147214e-7
2.3231266711566635e-7
1.4626177109551033e-7
8.798866376076912e-8
5.6165386357000575e-8
4.172951047211965e-8
3.125131270411017e-9
1.0653075157769097e-8
3.7115367792378113e-9
1.0854124895625162e-8
3.59989384433889e-8
7.208927765165338e-8
1.1385752162716085e-7
1.5775483027501536e-7
2.0601605708505445e-7
7.624078860478789e-7
8.71003604332659e-7
6.538696610771425e-7
7.412480300970446e-7
1.063797317875848e-6
1.6939405969069507e-6
1.5384413622064008e-6
1.1560283909900304e-6
1.1364148342170019e-6
1.670111271783709e-6
5.566144570736828e-6
0.00001325214651070408
9.956157842282136e-6
6.949078720188732e-6
3.9217156030260726e-6
1.3511728296127209e-6
1.692778233552646e-7
1.2297292740873376e-8
2.435778339755711e-9
2.8935808086385773e-9
2.1737457835120915e-9
1.4676489490963098e-9
1.786074163825776e-11
4.868888417575324e-10
2.3218372034341403e-10
2.5424795252412907e-10
1.1511779789513362e-10
7.82629389300865e-11
2.1522825375635584e-10
2.1789033473263453e-9
2.017114042599769e-8
8.313373164163788e-9
2.369152146140081e-8
6.201365870861739e-8
1.1483730212151305e-7
1.456064698150536e-7
1.5318780395659069e-7
1.6018351259224862e-7
1.9500145921096558e-7
1.416788470180587e-7
2.660415248081891e-9
1.4974399393057435e-7
2.1169939413188276e-7
1.8090917111708185e-7
1.9559395339082033e-7
1.7179852950685787e-7
1.6046673278071645e-8
1.1558211026840056e-7
1.6551099448859315e-8
2.5979015652464983e-7
1.4216101676101562e-7
2.2776547407320784e-8
3.9941181301514764e-10
1.0903720971275524e-10
1.2392649599896282e-10
1.662738388733055e-11
3.687177746494448e-11
3.360156702534789e-11
2.3914184807654455e-11
1.6770245362102607e-11
5.677059494821968e-12
1.0430418200741146e-11
2.541391428129092e-12
5.195405501483921e-13
4.3626253611717374e-13
1.0501297413365472e-12
1.5717470656906216e-12
2.127973557631201e-12
2.7984798303297193e-12
3.644623333410981e-12
4.726482137666982e-12
6.115054152395395e-12
7.902286988630912e-12
1.6613715106122963e-11
3.927011635492111e-11
6.340409215801419e-11
6.7985854724967e-11
2.8275879472085948e-11
8.581024945178811e-12
9.525802178563833e-13
7.082994590212023e-12
1.2284478110667268e-11
1.7730560548194864e-11
2.4185560141117218e-11
3.233590764353752e-11
4.296616978534462e-11
5.7103259432582873e-11
7.618735682839774e-11
1.023212479087632e-10
1.3866977389512594e-10
1.9013786589895676e-10
2.645674622904472e-10
3.749347632954238e-10
9.236450952911925e-10
9.003287191256248e-10
7.373978555687997e-10
6.133994573555837e-10
5.398753090471594e-10
5.019399810949332e-10
4.86896297868811e-10
4.870383517928118e-10
4.979965312026328e-10
5.172773893748577e-10
5.433896051821662e-10
6.31819177992364e-10
8.319703629009669e-10
7.804407699252014e-10
9.061982393452833e-10
8.313247862248398e-9
3.573245245697191e-9
6.845086610038069e-10
6.911044101363364e-13
4.27954721441454e-14
2.8511073175038364e-14
5.029261638027082e-14
0.
0.
0.
0.
0.
0.
0.
0.
1.8953301260697565e-13
1.130866474107439e-13
1.2281861094621418e-13
1.4670014969481247e-13
1.7993841114710992e-13
2.2304446201660247e-13
2.781699055743724e-13
3.485443196887576e-13
4.3851232140780476e-13
5.537787354506109e-13
7.01791654722267e-13
8.922548503795065e-13
7.871123846252898e-12
1.7561952414806956e-12
5.585085355649333e-13
4.088706034673229e-14
3.94574405929311e-13
7.295812209720767e-13
1.1289951174417338e-12
1.659096421155392e-12
2.397681483025353e-12
3.4483003338136623e-12
4.952112052997513e-12
7.094693472392493e-12
1.0095549258463406e-11
1.415837674769496e-11
1.937003804968234e-11
2.5603036054028338e-11
3.255798930026935e-11
3.998549614237919e-11
4.788713786119146e-11
2.840654492997747e-10
7.703770615041938e-11
8.214659868130764e-10
1.758818451425118e-9
2.2384229097464288e-9
2.482401376183023e-9
2.724926481695817e-9
3.009038151449345e-9
3.3316746444031878e-9
3.6819919110861813e-9
4.048209749519663e-9
4.667482793161539e-9
4.014713742152007e-9
1.0328377662464536e-9
1.1452561580142248e-10
1.4681930562118482e-10
2.9052894963877416e-10
4.388787899878621e-10
6.25352692829632e-10
3.4504557008859483e-11
5.868285985010953e-10
6.990082579239075e-10
7.418948013817307e-10
7.891693856919033e-10
8.780828521459104e-10
1.0453845124740323e-9
1.3402008260844957e-9
1.8338399575592675e-9
2.63381224161647e-9
3.903076307436157e-9
5.880081118386767e-9
1.2514166482267126e-8
1.5011917870063488e-8
1.318608450787332e-8
1.6740500367783824e-8
2.5709232478784642e-8
4.589925832458763e-8
7.739522777583549e-8
8.856918049614961e-8
9.31335527134014e-8
8.640570406342961e-8
2.4255398876157607e-9
7.171318182095698e-8
1.0931342279929379e-7
6.630926058466775e-8
4.3076042124536675e-8
3.853068585190981e-8
2.6808868927336676e-8
2.195395874559758e-8
1.9925367578371642e-8
6.868662692927071e-9
1.6816692618630705e-9
1.69893825932895e-10
1.7631484063379494e-9
4.074734688684659e-9
6.2913062407621635e-9
3.388631417913835e-9
5.011502221027038e-9
5.552701003241582e-9
6.154956384702031e-9
7.014858058411302e-9
8.251799656670824e-9
3.614125605879105e-8
8.743362592722701e-8
5.339853285192664e-8
4.497323992192992e-8
4.558067474662956e-8
5.0797213352357514e-8
6.059402338734486e-8
7.653072042789397e-8
9.999107721895522e-8
1.244385051515858e-7
1.296112710300842e-7
8.357663805746312e-8
4.082544785948762e-8
2.1405793186586585e-8
1.4523821506283614e-8
1.1560137875862684e-8
9.898057261249244e-9
6.447807914659824e-9
2.332903102362028e-9
1.1060831399845883e-9
8.787826564896634e-10
1.3870660930304955e-9
3.4628513730992137e-9
1.2030711899191229e-8
2.258750770948617e-8
1.2550766014212764e-8
1.0663395278571778e-8
1.097560698975435e-8
1.2763217803784076e-8
1.6482436582715464e-8
4.6705369243314425e-8
7.725467371071753e-8
4.534569744325555e-8
4.1528724487747874e-8
4.605535901452885e-8
5.742838595190878e-8
7.895582777870971e-8
1.1615278445651237e-7
1.6358920029933274e-7
1.899372648402439e-7
1.8658345114295692e-7
1.388787199699143e-7
1.8481310659931508e-7
9.412621750257989e-8
7.042000485089067e-8
7.210132444614771e-8
5.6070983425016474e-8
4.9332355803539855e-8
3.9802299626816525e-8
1.29079725605799e-8
4.038919918483556e-9
5.440645750154206e-10
2.416929004375074e-9
6.845593788681038e-9
1.1861342732079101e-8
6.06308623243463e-9
9.743376257416702e-9
1.1062732102938849e-8
1.235971029429962e-8
1.4121449292365587e-8
1.66241862658276e-8
7.128657284835248e-8
1.6069466198245068e-7
9.519826306324946e-8
8.310803021416185e-8
8.747968388615388e-8
1.0227958338940101e-7
1.2993666028689534e-7
1.765560359473282e-7
2.376196597310434e-7
2.6008260727233074e-7
2.30714501883016e-7
2.1553931787210596e-7
9.063926837231881e-8
3.868865136963715e-8
2.3172185669122365e-8
1.7200643529386968e-8
1.3868043904895471e-8
1.1394449816936608e-8
4.78794130232002e-9
2.048335374176913e-9
1.5263994057436612e-9
2.283015936133724e-9
5.277907213913503e-9
1.5944329857705178e-8
5.5560131522302017e-8
2.6618271112540504e-8
2.0873146561471556e-8
2.082985462427415e-8
2.3897988813375444e-8
3.067465730673851e-8
4.418836694543359e-8
9.735765650915786e-8
1.4629189098446356e-7
8.202872418927922e-8
7.285835835184394e-8
7.882765987691778e-8
9.645126496164204e-8
1.3083889494252086e-7
1.9032254035790483e-7
2.653133009790187e-7
3.070103918623518e-7
2.7338559265337505e-7
2.3753314248154347e-7
1.2278508438965182e-7
1.0055957405947622e-7
1.0624795936150766e-7
9.119716241039275e-8
8.47883596851026e-8
6.069243362412072e-8
2.1236292451814686e-8
8.165802023565482e-9
3.064441972641501e-9
3.0099330593838073e-10
3.776998372496511e-9
3.062093523632005e-9
1.6993444560657134e-8
1.9124138555163288e-8
2.024009670401832e-8
2.1971744916927367e-8
2.4755744853359223e-8
2.8998697899065992e-8
3.537887143047685e-8
1.4396621571002774e-7
2.2798894282211852e-7
1.3095233172289895e-7
1.1925995968324886e-7
1.3226962683889005e-7
1.6702564697176378e-7
2.347499573445327e-7
3.2850516447740244e-7
3.370195974333585e-7
2.8367326481881085e-7
2.565373840455424e-7
2.9965658132805497e-7
2.2308093010694272e-7
7.137797373997064e-8
3.063960885282082e-8
1.9295241822028957e-8
1.4488947283655316e-8
1.1796842510064455e-8
8.490723647814328e-9
3.004154859403145e-9
1.4214996853512096e-9
1.5083794129515973e-9
3.371031723357534e-9
9.76370432704169e-9
4.25619056610188e-8
3.724027190326271e-8
2.4210684473439245e-8
2.230515455289335e-8
2.4197637881316043e-8
2.9369756138098008e-8
9.061308509925005e-8
1.8560002442293774e-7
1.1016712131693069e-7
9.27344428837998e-8
9.424056129660907e-8
1.056784359824602e-7
1.2749623576531936e-7
1.6374607944387466e-7
2.1951865998355182e-7
2.9347729649782905e-7
3.6292240289461275e-7
3.5643393130314636e-7
2.218430643878634e-7
1.364486405029431e-7
1.331251313806314e-7
1.4965221845974033e-7
1.444322944690154e-7
1.2663523275293364e-7
5.134242958354992e-8
2.0026248595658916e-8
8.377209788882421e-9
1.667929674161415e-9
6.046640244910553e-9
2.2149953497415917e-8
1.3100747649858295e-8
1.281178237410954e-8
2.129028002539131e-8
2.584040517473963e-8
3.0000020780496455e-8
3.5077400535485645e-8
4.192447410512037e-8
1.7471188640958402e-7
3.2928227496351415e-7
1.9501548746208797e-7
1.8024808229518542e-7
2.0227883631783942e-7
2.581139794677995e-7
3.669360390843363e-7
5.224398069817554e-7
5.396594954740603e-7
4.4927301560204776e-7
4.0429259391621755e-7
4.4563581718947564e-7
2.838371568632218e-7
7.898728777153706e-8
3.1474304913720836e-8
1.896165958492107e-8
1.417553029284331e-8
1.1395894150861175e-8
9.083596057809622e-9
3.857824409498096e-9
2.4948627624997217e-9
3.3525426302787537e-9
6.868685770719792e-9
1.7282026969257512e-8
6.748379268394584e-8
6.83736016834344e-8
4.254726875312571e-8
3.9198310304208016e-8
4.3444966356120555e-8
5.4803483643993554e-8
7.775181081627544e-8
1.636033529366862e-7
2.906000296353357e-7
1.6122637792859368e-7
1.3467058382411057e-7
1.3690610769255787e-7
1.5560423689282776e-7
1.9343306873126214e-7
2.5950070082802586e-7
3.6289103564158144e-7
4.858753886223207e-7
4.724077723351455e-7
3.146153979946554e-7
1.9125633511324825e-7
1.723181926270722e-7
1.960609733445355e-7
2.1957495369475164e-7
1.9846093212240834e-7
8.409524669531846e-8
3.569163516348274e-8
1.747331504251603e-8
8.065561702056044e-9
1.482772929397254e-10
1.2160318738295844e-8
1.5802220348676555e-8
1.5857231685809416e-8
2.9693181072513698e-8
3.743225038184301e-8
4.379972446979222e-8
5.1108547266834446e-8
6.07713960820615e-8
7.43182581822613e-8
3.0105699846324283e-7
4.19600207672121e-7
2.5578980194006433e-7
2.469298142997477e-7
2.928926504750082e-7
4.046687318634113e-7
6.111645797256182e-7
7.017181388471937e-7
5.709875442101986e-7
5.017279090275001e-7
5.34633512936279e-7
4.6697604363521146e-7
4.17645933194188e-7
1.5918354875776968e-7
4.104348259850946e-8
1.7670869905859e-8
1.1773747478251308e-8
9.11774280913553e-9
7.404160483577737e-9
4.961697324993482e-9
2.498111807880018e-9
2.7089927871571907e-9
5.128229970738313e-9
1.2131399992428599e-8
3.812649516473945e-8
1.1162954260692912e-7
5.078584535526889e-8
4.19940466928704e-8
4.401322231088976e-8
5.313838434242484e-8
1.4292909806893719e-7
3.198445218722111e-7
2.0636074693764184e-7
1.6531973442687992e-7
1.6019659343613276e-7
1.7067027369248616e-7
1.943385264734604e-7
2.346012431150352e-7
2.981946059322246e-7
3.933074810402725e-7
5.07568808634664e-7
3.179700613128564e-7
5.349207458579594e-7
3.2906691796601853e-7
2.445077515188806e-7
2.638980367952476e-7
3.531677082382671e-7
1.9085798559323972e-7
7.54929338520456e-8
3.973448945277974e-8
2.3026235142463768e-8
9.027434515167968e-9
1.6939338154262238e-8
5.392252662774778e-8
2.1687366892295422e-8
4.6003521503477786e-9
2.8293194911432518e-8
4.597011196075997e-8
6.00597595076565e-8
7.405548057674946e-8
9.044456788425885e-8
3.4176143630559306e-7
5.950114766416235e-7
3.816204783487039e-7
3.798594419633032e-7
4.6290590732626183e-7
6.601506715970735e-7
1.0066939509137466e-6
1.0456474684376243e-6
8.217642006381749e-7
7.438064236494381e-7
8.58836644604067e-7
5.989411158411702e-7
3.424251863450703e-7
1.450705811009379e-7
3.1224690511609485e-8
1.0279188830430952e-8
6.221275720477892e-9
4.855152628501491e-9
3.4773195469213004e-9
4.570845525754075e-9
4.5946382857752575e-9
5.2864793282838685e-9
8.50552145632975e-9
1.7404992287594592e-8
4.6833227912261965e-8
2.2245052060435826e-7
9.31328813996735e-8
7.228979501638085e-8
7.573617486368443e-8
9.259792200242765e-8
1.214395732804401e-7
2.2406424201248092e-7
4.793004138344423e-7
2.930025683605003e-7
2.2962992464856793e-7
2.202972062953419e-7
2.3602458362700727e-7
2.76209513871012e-7
3.5322181865817373e-7
4.965922844559489e-7
6.996259211292059e-7
1.816076080309607e-7
2.7022833221133196e-7
4.079995395360279e-7
4.204311677294087e-7
3.709338497469441e-7
4.796808687409163e-7
2.9209054002251823e-7
1.296215528257711e-7
6.765213739689493e-8
4.465335591555272e-8
3.108719033181593e-8
9.740538346970023e-9
2.474260303320996e-8
1.6411382216006107e-8
5.13779287023065e-10
2.599522275518329e-8
5.4517052734038416e-8
8.027480056158958e-8
1.04377983748166e-7
1.3046101698353974e-7
1.6218744594369377e-7
6.096237472493934e-7
7.351613803387456e-7
5.142509140693018e-7
5.507925050384771e-7
7.383875189899314e-7
1.1668223377463248e-6
1.3969498736438093e-6
1.0559029479172525e-6
9.191441241690877e-7
1.0718730266968073e-6
1.9899355558971202e-6
1.0791695345306416e-6
4.328709773569956e-7
1.27215423853231e-7
4.6803192606281667e-8
1.148071664190233e-8
2.6660167367575957e-9
1.3129202139230785e-9
8.995002890072036e-10
7.292294289742599e-10
3.1134770197558827e-9
6.772910922221758e-9
5.729359919479875e-9
9.128797914742639e-9
2.0770332551346587e-8
6.667809371538197e-8
1.8142751617817647e-7
8.151411801940354e-8
7.142244324458857e-8
7.840049865931055e-8
1.5358275348060727e-7
4.064658669321277e-7
3.75620154400805e-7
2.853697703654301e-7
2.6057527802224154e-7
2.6515792374011823e-7
2.9330296686911957e-7
3.5854047472258994e-7
5.214101674632162e-7
6.985291545976006e-7
3.693508750677541e-8
2.3213349585409702e-7
1.9303513065733918e-7
2.1424513967017543e-7
3.284360957988909e-7
5.601255164552485e-7
4.211479652301676e-7
2.6397195447474317e-7
1.8235404371636545e-7
1.6344055111767937e-7
1.4384724318765301e-7
1.0519516268546393e-7
3.044562766042825e-7
6.684661266055328e-8
5.0394829277351625e-8
9.969618317553536e-7
6.458394203297607e-8
1.0940738451500503e-8
3.1664713647460293e-10
1.783366630294208e-10
4.33168149191136e-11
4.589950507302519e-11
2.423429439187102e-11
1.3272691349600208e-11
7.528209018138543e-12
3.3410004581558246e-12
8.314229571221804e-12
2.777776965348418e-12
7.415224019797577e-13
3.3022402154952576e-13
1.0816547800482333e-12
1.7354846664510178e-12
7.633583458210678e-12
1.5657815246952607e-11
2.1139308792068736e-11
1.3740760263633116e-11
4.9133834892060336e-12
1.400913343698601e-12
1.7377439788201638e-13
1.1394506322475288e-12
1.9870348508126026e-12
2.9404930173170676e-12
4.138259170218579e-12
5.699918046397376e-12
7.756364324085928e-12
1.0468796499649964e-11
1.4046331865227301e-11
1.876721873335436e-11
2.5008248992607093e-11
3.328697162459311e-11
4.432462932797396e-11
5.91418565723711e-11
1.2076237172834897e-9
1.3038581844340752e-9
8.603312805241642e-10
6.585016300484993e-10
5.620603757477788e-10
5.131261257887565e-10
4.896216844039638e-10
4.818739916281039e-10
4.85141164486432e-10
4.969324682040446e-10
5.15901061666187e-10
4.831520893846483e-10
6.657677675334013e-10
1.1801713560438343e-9
1.6238192276271697e-9
9.697160797007992e-10
5.088097564194551e-9
1.4184288873504178e-8
4.896831328182362e-10
1.7673129961295603e-10
6.878476836223426e-13
1.1822487976431937e-13
2.674526621980654e-14
9.142577713385554e-14
3.270285520383059e-14
0.
0.
0.
0.
0.
0.
0.
0.
0.
0.
0.
0.
0.
0.
0.
0.
0.
3.800321958515184e-14
3.030242612763578e-14
4.877317611272839e-14
5.666473073740403e-14
7.874331509985902e-14
1.1449005303671294e-13
1.683609390000618e-13
2.454923831924209e-13
3.3940321792634216e-13
2.3115901795100243e-13
1.1168669108498497e-12
1.5806265923126262e-12
2.2988158217648414e-12
3.364768966485965e-12
4.8762751828800856e-12
6.908282832780377e-12
9.463913437513052e-12
1.2458734884132853e-11
1.57768996831842e-11
1.2286802857617383e-11
5.977353213143614e-12
8.87976307545156e-11
2.483081794571536e-10
3.99982006475327e-10
5.072037571419473e-10
6.055379429468393e-10
7.145056770354546e-10
8.399518033046691e-10
9.831708525013175e-10
1.1437453596534983e-9
1.320282669246817e-9
1.5990654785807687e-9
1.2004151422205293e-9
2.800390557778094e-10
4.438029677509731e-11
1.9792446906847715e-11
4.469946634494309e-11
4.1038336003305094e-11
1.1563744101371371e-10
4.402618871278326e-10
3.719896266943097e-10
3.8368479308903796e-10
4.330265387400821e-10
5.199193281560131e-10
6.550690504010021e-10
8.572565057119043e-10
1.1549175967497706e-9
1.5890091896997837e-9
2.21664111590828e-9
3.115054571312431e-9
9.474025715560165e-9
1.4382444655359321e-8
1.2102170484028498e-8
1.4849433400819897e-8
2.1795261035935758e-8
3.691480752163502e-8
6.507717674149012e-8
8.443793095252312e-8
8.814802247235412e-8
8.901290380439402e-8
4.636455915104463e-8
8.975250379721592e-8
9.883656860043995e-8
5.136873515513707e-8
3.874893648380485e-8
3.059397871832964e-8
2.1588556674299523e-8
1.913487362322731e-8
1.4981592700093252e-8
4.45218215565352e-9
1.1196054839356635e-9
2.357679283787251e-10
1.4444759158662947e-9
2.7141306331946813e-9
6.549313586805269e-10
5.404901365144048e-9
5.518370013517483e-9
5.753342345936779e-9
6.280986195144055e-9
7.157179130862257e-9
8.48980333739693e-9
3.604762237185143e-8
7.854668548508951e-8
4.557434846613368e-8
3.825838626849424e-8
3.871445118460601e-8
4.3232910906334914e-8
5.1927013670401954e-8
6.624343397342019e-8
8.633610923614082e-8
1.0155211475440236e-7
9.676414148597829e-8
7.162271158346123e-8
3.613013332035418e-8
1.8374124285347185e-8
1.1946093188446025e-8
9.363278387598816e-9
8.033112132818795e-9
5.753554601503085e-9
2.0805375663008963e-9
8.946282169027583e-10
5.905954234651037e-10
8.07462776760435e-10
2.05700262399878e-9
7.3104012581424155e-9
1.6989438963323674e-8
9.09290696405101e-9
7.567625543509409e-9
7.655658765809068e-9
8.719903210919304e-9
1.095182642350195e-8
1.522763823525539e-8
4.301523231275333e-8
6.488051143800838e-8
3.8505328407927056e-8
3.619774813233384e-8
4.1365612933974484e-8
5.363005263246749e-8
7.731107109295692e-8
1.1735413741180344e-7
1.5711312553910051e-7
1.6766297942483598e-7
1.5655402296735248e-7
1.5858898381406426e-7
8.169802802783235e-8
6.082363849552085e-8
5.4101430891824785e-8
4.0594169430040934e-8
3.572571781999357e-8
3.1207513513403124e-8
1.146072343120935e-8
3.86673761760641e-9
1.3104398939764566e-9
1.0057040279766829e-10
9.979334192351289e-10
1.5116762528613955e-9
1.6688622366542047e-8
1.2645968115324657e-8
1.1778249534025623e-8
1.2179135153388241e-8
1.3465035061863208e-8
1.5712943367196424e-8
5.939599760709758e-8
1.1509037000265215e-7
6.558678359034783e-8
5.6756129883984594e-8
5.926846415620559e-8
6.89082592561818e-8
8.727776134030986e-8
1.1790808343209244e-7
1.5352663228296873e-7
1.5817997898923117e-7
1.3737985053271362e-7
1.207577097498866e-7
1.4795039567658551e-7
8.737933979385233e-8
3.292610015001217e-8
1.679909277598018e-8
1.1693994406692957e-8
9.163218495486634e-9
7.593497249898432e-9
3.257638703682251e-9
8.645754832931082e-10
1.3481460663104692e-10
3.00719706738735e-11
1.0478323285827291e-9
6.3259129302338826e-9
1.9010903382516032e-8
1.0048158906209732e-8
8.488136846394877e-9
8.596711650738832e-9
9.650554560514641e-9
1.1724074840926804e-8
4.772000149859672e-8
1.0266887917321652e-7
6.22420227906916e-8
5.370552954000878e-8
5.5888464506530056e-8
6.412532957321311e-8
7.908290140007631e-8
1.0371354739291788e-7
1.415651566130933e-7
1.9032526421904967e-7
2.3237057955911456e-7
1.2125034392025024e-7
8.307032042232586e-8
7.833660010126939e-8
6.543277407032103e-8
5.614534011050627e-8
5.3658032867021846e-8
2.5205934051192418e-8
9.041218168537502e-9
3.999148471293868e-9
1.9966333680992054e-9
1.269621082279085e-9
3.469157494607796e-9
2.4450387160126766e-8
2.661740482260372e-8
2.0729041377893644e-8
1.9831476316514875e-8
2.100642442311563e-8
2.3881748487038238e-8
2.885352657661917e-8
3.7036200446041646e-8
1.2240355493655367e-7
1.5046448540237297e-7
8.451072233527858e-8
7.621324694031429e-8
8.405765536693715e-8
1.0634257233078455e-7
1.4960064272148457e-7
1.9677662453953717e-7
1.8355070756071246e-7
1.5462854105344265e-7
1.4259373185984876e-7
1.608116377557201e-7
1.5037786852422601e-7
6.172456284553677e-8
2.6151026216022312e-8
1.6117895985070094e-8
1.2121379665531192e-8
9.9595303212281e-9
7.169399417032356e-9
2.3061236116996296e-9
7.46254160141975e-10
3.2636878654578906e-10
8.018677747521045e-10
3.5706162985020076e-9
1.897890182899409e-8
1.7889273805439345e-8
1.1904201423829068e-8
1.0936874063314533e-8
1.1617259833706701e-8
1.3573451357949437e-8
1.7203970975359822e-8
6.315132556428024e-8
1.2313223227733382e-7
7.167471635298714e-8
6.217714501858259e-8
6.524412225375813e-8
7.600178993552991e-8
9.603466047560116e-8
1.299320575709653e-7
1.814625758184736e-7
2.394964271125819e-7
2.72930132331345e-7
1.543051212840534e-7
9.594799909582008e-8
8.972749009952788e-8
7.932513035859819e-8
6.553386819948074e-8
6.347738914587853e-8
3.423490489710544e-8
1.1950896093520533e-8
5.001583869267507e-9
2.207851997528027e-9
7.363662094994264e-10
1.3992591395264477e-9
1.734089417209469e-8
2.7092357583238654e-8
2.1714195582235067e-8
2.0956749064823954e-8
2.2172702783685163e-8
2.502369911959427e-8
2.9855385683893083e-8
1.077495766833016e-7
1.737400219835563e-7
9.871437509175031e-8
8.82681268412565e-8
9.575437680307063e-8
1.1737689924489627e-7
1.5927841255507535e-7
2.2357784716098342e-7
2.524658322931261e-7
2.1963862208018766e-7
1.9226096626136042e-7
1.8530642317146216e-7
2.0307858800306e-7
2.0379997721341764e-7
6.797511823460841e-8
2.621543260122432e-8
1.5750663187319604e-8
1.1492084299446929e-8
9.049832965979696e-9
5.955626050329213e-9
1.4457886606565616e-9
7.041287754997403e-11
2.489158542316379e-10
6.642984804258087e-10
5.330247749145139e-9
3.3391321876574655e-8
1.6166500259708042e-8
1.2461951387464596e-8
1.2160008916535592e-8
1.334570891306938e-8
1.5909856273414296e-8
6.594040517927577e-8
1.522474502885363e-7
9.731033009964117e-8
8.125471280249035e-8
8.176004205241902e-8
9.010206098403408e-8
1.0562318881097855e-7
1.303596867552248e-7
1.6745381301104618e-7
2.1838927229486211e-7
2.770231142287588e-7
1.4362951646485275e-7
1.1321160396094745e-7
1.1498556004561209e-7
1.0165537982427983e-7
9.358256915415876e-8
7.782087208127104e-8
3.0257606237032984e-8
1.218984636801241e-8
5.999665288488067e-9
3.3711679793031927e-9
2.7035238103182213e-9
8.260658532910875e-9
4.7401920970535953e-8
3.50148469938565e-8
3.0230391738736035e-8
3.0151667684421727e-8
3.263087419238387e-8
3.759003432843673e-8
4.58406047779466e-8
5.9272897883421087e-8
1.942829547273883e-7
2.176843543403168e-7
1.260291920913515e-7
1.1699858107423066e-7
1.3349323456498722e-7
1.7656163659000992e-7
2.5760453115185416e-7
3.1334371899343805e-7
2.6898653165607974e-7
2.335772899583839e-7
2.3118965996801707e-7
2.3362779758159464e-7
2.706712461305626e-7
1.1179736822347108e-7
3.9570242563272636e-8
2.160695288065344e-8
1.5333523666417958e-8
1.2058959654663942e-8
9.82735458231255e-9
3.6627403252735542e-9
1.0780771332729948e-9
4.668749166296992e-10
1.1301786443698497e-9
4.621251966796097e-9
2.157766695724991e-8
3.2369917743750125e-8
1.911322113137334e-8
1.6912404019830857e-8
1.769312575511138e-8
2.0537672548237936e-8
2.5964659236518712e-8
9.23539204977785e-8
1.8776885915952638e-7
1.1014849907067161e-7
9.29821679968396e-8
9.49406610723746e-8
1.071633233062417e-7
1.304037179344345e-7
1.6918922819443284e-7
2.2874775057305982e-7
3.0522170291466446e-7
3.706836687422973e-7
1.8998362387959006e-7
1.2828766174429408e-7
1.278822408313561e-7
1.2219705351426187e-7
1.0658341212043327e-7
9.905539514224767e-8
4.4345715350516286e-8
1.686958836885653e-8
7.653608743886727e-9
3.5815520958605795e-9
1.21755244632255e-9
2.0507252760146464e-9
2.9667408960992073e-8
3.333556586115546e-8
3.0220593464717614e-8
3.0579466508805904e-8
3.303748572778551e-8
3.7636209943260685e-8
4.503454115101962e-8
1.6471908760893702e-7
2.548790197770416e-7
1.4767503299703408e-7
1.3522414017736772e-7
1.5061702558921088e-7
1.9106614234733683e-7
2.696879605129749e-7
3.757987139472582e-7
3.804233314074622e-7
3.202688961926176e-7
2.912049357841561e-7
3.0196552442673743e-7
2.906793772685691e-7
3.3080512254458133e-7
1.1431474131967388e-7
3.509229898789428e-8
1.7977112940959377e-8
1.2378964830601411e-8
9.367079480253603e-9
7.092494948455544e-9
2.005729605632386e-9
1.185163404796683e-10
9.381730636775613e-11
1.2694382671945235e-9
6.860669087127254e-9
4.143073732854947e-8
2.7983046987349052e-8
1.9508446052882876e-8
1.842603502478594e-8
1.9994507204803242e-8
2.3804018122752298e-8
9.363051964481298e-8
2.2126624861902003e-7
1.476168653826622e-7
1.2039535903752665e-7
1.1835430735584929e-7
1.2715110153118018e-7
1.4473096178818964e-7
1.72750216913151e-7
2.1431317839521483e-7
2.7186398502747013e-7
3.431821204153568e-7
1.8754690909300945e-7
1.5698650223440588e-7
1.6903534013656092e-7
1.6619912905777197e-7
1.600490109010202e-7
1.0558786189253994e-7
4.0962447091145265e-8
1.8464095177103465e-8
9.778794151773999e-9
5.676835058340822e-9
4.278079546416976e-9
1.364008542393541e-8
5.185467804405934e-8
4.3254031627367226e-8
4.2168388891719754e-8
4.425091374870276e-8
4.8986359551206364e-8
5.692039316639472e-8
6.939217628780963e-8
8.902090438897527e-8
3.0478483607257444e-7
3.250086920050545e-7
1.948992685203863e-7
1.864337299015825e-7
2.2019937335764225e-7
3.042097359443671e-7
4.518052096676244e-7
4.901492122090902e-7
4.017053411596136e-7
3.6330051143251083e-7
3.8984413467070686e-7
3.469241070696604e-7
4.035575149105938e-7
1.9602579591085612e-7
5.5079189376799805e-8
2.4718486524181922e-8
1.610046701504549e-8
1.2294362952837506e-8
1.0142457698593491e-8
5.226403924912928e-9
1.5522192833770016e-9
9.000286028345138e-10
2.017957077588863e-9
6.546115328835834e-9
2.5074589639086394e-8
6.491593669718708e-8
3.1977784421138555e-8
2.6795287772303986e-8
2.75426831026098e-8
3.189491471467119e-8
4.05706384779377e-8
1.330335135680577e-7
2.8258595669765327e-7
1.697685633928158e-7
1.3944289248859803e-7
1.3862703030964983e-7
1.5191115289801648e-7
1.7864523908455077e-7
2.2320104657149866e-7
2.91901016871238e-7
3.868705247013561e-7
4.877167060533098e-7
2.488283701952534e-7
1.7825870122531125e-7
1.8256972568927752e-7
1.9441007379350942e-7
1.881593578374826e-7
1.4522283732793912e-7
5.817533857306455e-8
2.5465790451903973e-8
1.282495246407265e-8
6.424421611917546e-9
2.0148087236885287e-9
1.4228281684764399e-9
3.12125022900552e-8
3.778654217110228e-8
4.1488641800434525e-8
4.536924920739537e-8
5.0719086684324774e-8
5.8600020724437404e-8
7.028966681164567e-8
2.5982042922215713e-7
3.867413517464579e-7
2.313683722152228e-7
2.1856782874695565e-7
2.520754625334764e-7
3.3478408489379634e-7
4.937599831071923e-7
6.380025494073283e-7
5.576126169137539e-7
4.6990085955709747e-7
4.5804780411584555e-7
5.395106688639372e-7
4.2860399990368994e-7
4.0150015277739494e-7
2.0020817124100576e-7
4.47834006925199e-8
1.6227720954735034e-8
9.880239950851875e-9
7.365654934398802e-9
5.190885800751155e-9
2.3987426391316094e-9
3.1945812236045113e-10
4.826882885005185e-10
2.3348496968558604e-9
8.290275211858825e-9
3.6099498658873006e-8
5.662479146961647e-8
3.159821018120043e-8
2.8000717119418903e-8
2.9768426147241096e-8
3.538282904944346e-8
1.2545856526026156e-7
3.0890867141610184e-7
2.2609918982312112e-7
1.7922393715287857e-7
1.7121298552193306e-7
1.7865767983194648e-7
1.9706859051413084e-7
2.2766899045383667e-7
2.7449507777074547e-7
3.446740066218793e-7
4.529101133367549e-7
2.687024108752567e-7
2.2702663224099967e-7
2.4534029130287383e-7
2.854447487207267e-7
2.7935377061643785e-7
1.274470069726416e-7
5.6071537411361156e-8
3.0043967042392577e-8
1.7963920164643993e-8
1.131637579755933e-8
8.36764149445869e-9
2.4731039678192196e-8
3.950358430176675e-8
4.8960967772657734e-8
5.7924354998179925e-8
6.642963910956311e-8
7.664643923270167e-8
9.058292901952578e-8
1.1058166867245562e-7
1.4022459907359962e-7
5.036887256771846e-7
5.008039255288688e-7
3.177766553198527e-7
3.177176450624557e-7
3.953513188209882e-7
5.814683905972811e-7
8.292533958565543e-7
7.328908250640183e-7
5.966652770510559e-7
5.872470901761024e-7
7.39402277754855e-7
5.392810795635064e-7
4.7437873788483244e-7
3.15952428291656e-7
7.758811021050264e-8
2.2383406863565743e-8
1.1671504533561733e-8
8.731211985116774e-9
6.577812795937621e-9
5.262199023461928e-9
2.3153615041358855e-9
1.8188279456452098e-9
3.3472811408990156e-9
8.277691134654176e-9
2.4757668395548954e-8
1.3046830949006487e-7
5.817084846046672e-8
4.290070865050624e-8
4.240183996554855e-8
4.867876349533087e-8
6.213020591620063e-8
1.758681106769336e-7
4.054074912098096e-7
2.646536858523709e-7
2.096343826325091e-7
2.0131699627501634e-7
2.128518553262635e-7
2.4087047721878654e-7
2.8982916756013224e-7
3.702316774539952e-7
5.0259528967842e-7
6.805157537115249e-7
4.2872495459952676e-7
2.9166030282260874e-7
2.6600548020677154e-7
3.0422700722987544e-7
3.523554415274498e-7
1.7763432045403466e-7
7.490610983887886e-8
4.062109122428622e-8
2.4635726543927152e-8
1.4559938790476282e-8
5.7504351039700094e-9
2.0964802703664683e-9
1.4537804189015772e-8
3.494858415382722e-8
5.331809853470402e-8
6.80224907167254e-8
8.177195964203506e-8
9.765292061301043e-8
1.1837804479011265e-7
4.2903790794086817e-7
5.990556229435084e-7
3.8241470092408976e-7
3.8081636336049863e-7
4.6642191562246416e-7
6.701052267464188e-7
1.001735282625583e-6
9.789320525254695e-7
7.701676161323344e-7
7.082826064641119e-7
8.275797522282211e-7
1.396703262115954e-6
8.189804500233598e-7
4.5515922812552654e-7
1.7710113298751857e-7
6.590652281026503e-8
1.2866493048732543e-8
4.096679640166562e-9
2.5806605369484525e-9
1.429317721791375e-9
5.691216507577538e-10
9.859726258400026e-10
1.8925902083915703e-9
3.166038237459016e-9
7.275196139541417e-9
2.0992356732208798e-8
1.1919855711093756e-7
6.041087947574097e-8
4.247982846981002e-8
4.198170534209946e-8
4.872819721629729e-8
1.3631879190237475e-7
3.6729992956344914e-7
3.473747261482445e-7
2.670273875409631e-7
2.4502424464817454e-7
2.473971799620285e-7
2.660822073852618e-7
3.0492167892753433e-7
3.8370638054008333e-7
5.878005431050615e-7
4.209431323417106e-7
5.273008361949996e-7
4.6701960981710586e-7
4.020273794893608e-7
5.148124567078687e-7
3.5328118422180585e-7
1.6166748792844621e-7
8.475528622492624e-8
5.6654317475385275e-8
4.4739785380138053e-8
4.038280533882339e-8
2.5293118120037186e-8
9.267193479076643e-9
1.9317630080274983e-8
4.0777913207178844e-8
6.832790045396111e-8
9.616935939363116e-8
1.2367902257961885e-7
1.5413624932940031e-7
1.9180556674447182e-7
2.416681467061961e-7
9.005513091365264e-7
7.846431942161024e-7
5.602925867057291e-7
6.114423447036639e-7
8.452768374703266e-7
1.337261943105822e-6
1.3505804832155719e-6
1.0082872265254622e-6
9.319912627310574e-7
1.1897906245314358e-6
2.6469340742080924e-6
1.37273486465906e-6
6.849087073849784e-7
2.2187653670876973e-7
7.013043167788446e-8
2.2690431425683146e-8
4.317784927182634e-9
1.5633711515251185e-9
1.0776138881256554e-9
5.271883495565294e-10
1.3225362156838214e-9
5.337590193087489e-9
4.734119778877775e-9
6.515556620542886e-9
1.4487311670040163e-8
4.4015861004953555e-8
2.12790272937174e-7
7.738117304448998e-8
6.235689274705789e-8
6.565662251670178e-8
7.660506296315018e-8
1.6827875609767005e-7
4.586315967462297e-7
4.194113656367081e-7
3.180705722984782e-7
2.9068556537571493e-7
2.963160893628524e-7
3.2956206335224904e-7
4.1058198978527326e-7
6.372735682240306e-7
4.828374892267773e-7
2.2579261936441534e-8
6.283942306371492e-9
5.678752189530802e-8
1.959495054236843e-7
5.482805217568876e-7
4.1146238856367267e-7
2.1965694046814856e-7
1.4751975986543914e-7
9.701698952070592e-8
5.391146233389302e-8
2.2908861713133e-8
1.8489053430266438e-8
1.5841706134079214e-8
6.154205760258508e-9
8.341831346593986e-9
3.20388188816152e-8
6.773927271660519e-8
1.1249074270910416e-7
1.615792535882868e-7
2.1553619970938418e-7
8.143367387841946e-7
9.138722943460955e-7
6.96358773027808e-7
8.00849306154171e-7
1.1703098742067894e-6
1.8334791459350023e-6
1.5521591054802905e-6
1.1817051364965267e-6
1.2046176274962215e-6
1.906347252551992e-6
7.946637577818893e-6
0.00001109744033721666
7.641127067018019e-6
3.848388565791204e-6
1.6801990079049886e-6
6.176979554040258e-7
2.365090550784389e-7
1.002555155479838e-7
5.97163097800506e-8
3.2273407062629297e-9
2.519360535873238e-9
3.351680528176237e-9
2.7049455656952906e-9
1.1269500531683517e-9
6.121768110122584e-11
1.5796935865030626e-10
1.8850092623969295e-10
3.575655881221678e-12
4.857557557783563e-11
2.515398698290262e-11
1.4205325556358765e-11
1.1558910467695007e-9
4.720735511250437e-9
1.2760714279252159e-8
2.7609935494544838e-8
4.6736775617670416e-8
6.13463009293554e-8
7.420241403398669e-8
1.0235529866374455e-7
3.6560840771974996e-8
5.987673338172135e-8
8.400747783429077e-8
8.17346849862849e-8
9.316920216001786e-8
2.5198520829996046e-8
4.756334903556745e-8
7.827657558679388e-8
2.3791265964532717e-7
1.1889694334614033e-7
2.4977577747963472e-8
4.565921336929319e-9
4.1764113846544733e-10
1.8018909191411184e-10
2.489572653999769e-11
6.534360762003569e-12
2.9857566857643236e-11
1.9140448819117988e-11
5.520762943298262e-13
1.8395404788657986e-11
2.8176821562993646e-11
2.962512621810631e-11
2.2474018872572152e-11
1.3224955391822734e-12
2.8077747402991283e-13
1.0884539300039022e-12
1.6950414783254774e-12
2.3064110274503697e-12
3.029187072165488e-12
3.936630543281597e-12
5.096479194304364e-12
6.587365620923285e-12
8.51117176522508e-12
1.1005560847227855e-11
1.903252014425055e-11
4.851418351035189e-11
8.281432724650518e-11
9.717077438213512e-11
4.1348974148709083e-11
1.2962595346047119e-11
1.001152157833984e-12
1.017912222149362e-11
1.805076601188464e-11
2.6304570187185574e-11
3.6097211320012717e-11
4.85272479459842e-11
6.490963406282576e-11
8.703448283250314e-11
1.1751148785595572e-10
1.6031416583619655e-10
2.217142194990212e-10
3.119666259576024e-10
4.4846718973040555e-10
6.617556861197501e-10
1.1887875116377312e-9
1.0706014106620285e-9
8.402153935959219e-10
6.768160223476631e-10
5.784925902275551e-10
5.242857929515365e-10
4.981614142595355e-10
4.90317202856727e-10
4.950769212207104e-10
5.091221356446781e-10
5.304109650235342e-10
6.098755519019576e-10
7.317239325469201e-10
5.015210130524643e-10
1.8452455921538158e-9
8.73605923142405e-9
3.5096842584889813e-10
1.745151792839203e-10
5.604278176873832e-13
7.101886869627385e-14
0.
5.0184221136648106e-14
0.
0.
0.
0.
0.
0.
0.
0.
2.5452624966541906e-13
1.5397579275231927e-13
1.6754986510998455e-13
2.00316321743633e-13
2.4588699225498126e-13
3.049990320286753e-13
3.8061317088034777e-13
4.771660744900672e-13
6.006192733652047e-13
7.587999475458733e-13
9.619183664548782e-13
1.2232659658769503e-12
9.869665574888796e-12
2.439436095061685e-12
7.649846683131023e-13
8.186810921536744e-14
5.889049588233789e-13
1.077771674296937e-12
1.6684707234172972e-12
2.4594641608520346e-12
3.568481257408096e-12
5.153360712298158e-12
7.429062797846528e-12
1.0675384233746111e-11
1.5215020495772504e-11
2.1328965326838052e-11
2.9101057169117963e-11
3.829512594202325e-11
4.8464075942234566e-11
5.928916079617088e-11
7.082863318292812e-11
3.768428191680774e-10
1.2396026240517632e-10
1.109583564717157e-9
2.2919596406658176e-9
2.8486829943082974e-9
3.1263767827725136e-9
3.4114172290220583e-9
3.748776245861814e-9
4.130956760786345e-9
4.542719066373215e-9
4.9685450004756274e-9
5.645798603340341e-9
5.0349458843281255e-9
1.3708226419998644e-9
1.7074085012644297e-10
1.654962102536048e-10
3.4257340860809773e-10
5.162274731463528e-10
7.104170117788893e-10
2.027657989550128e-11
8.500776637719002e-10
9.922713664699991e-10
1.04939981020986e-9
1.109896718111385e-9
1.217259354956388e-9
1.4169438175782883e-9
1.7759052319749896e-9
2.3983965600391747e-9
3.4502459168157833e-9
5.191781165020354e-9
7.989582884765366e-9
1.1915783909299943e-8
1.4563396255122366e-8
1.2909004726290003e-8
1.6474965613613136e-8
2.5399335022693302e-8
4.548259780134286e-8
7.672814695806947e-8
8.77634565530617e-8
9.240742810608646e-8
8.579495332649639e-8
2.554746980621839e-9
7.105044933824754e-8
1.0849593429910376e-7
6.613500363355358e-8
4.2828774496159985e-8
3.824937648451314e-8
2.6590890128935422e-8
2.1743701107885683e-8
1.976149736924094e-8
6.838750230865769e-9
1.670472516262773e-9
1.690471917838291e-10
1.7481420953106556e-9
4.036596031773171e-9
6.2324336126409825e-9
3.3579790678313887e-9
4.970632895354006e-9
5.505995334602806e-9
6.10211173904881e-9
6.953809741049601e-9
8.179227725665333e-9
3.5816035871911684e-8
8.671199980206848e-8
5.298793976261574e-8
4.460744131454397e-8
4.5188396557079184e-8
5.033027469234768e-8
5.999101268011642e-8
7.569798127582129e-8
9.882349689466873e-8
1.230444773059191e-7
1.2842694067872717e-7
8.251510001500594e-8
4.0386173985867246e-8
2.121778729178488e-8
1.4413286067897749e-8
1.1480820075217256e-8
9.836130327984299e-9
6.382610370681793e-9
2.3085712218561735e-9
1.0959243519662034e-9
8.714561282138349e-10
1.3766475173293553e-9
3.440336118959948e-9
1.1974099203868941e-8
2.230244874152102e-8
1.2419095909352406e-8
1.056021457045927e-8
1.0873046576359285e-8
1.2645997094184037e-8
1.6332721415148055e-8
4.633425423944559e-8
7.660668091247558e-8
4.4991139604560916e-8
4.123239568848664e-8
4.575786208538499e-8
5.7100595723287194e-8
7.857140012368676e-8
1.1566869774582755e-7
1.628609086419214e-7
1.8885665475131047e-7
1.8542387950556458e-7
1.3810766501195255e-7
1.841343885713168e-7
9.3862305206765e-8
7.010275092162109e-8
7.167005785377812e-8
5.565924804278035e-8
4.89223924135597e-8
3.958938381040696e-8
1.2847662371458634e-8
4.012358844595393e-9
5.382499147487589e-10
2.399679559029897e-9
6.783106036037562e-9
1.1715323024800052e-8
6.053145922527444e-9
9.69473732422288e-9
1.0997713111393903e-8
1.2282596369693874e-8
1.4030977164514926e-8
1.6516477749102565e-8
7.082335951716751e-8
1.5972737284484748e-7
9.463408485456999e-8
8.258543236746689e-8
8.68958531583267e-8
1.0154625465577105e-7
1.2892022226655852e-7
1.7505224011031833e-7
2.3563343557228865e-7
2.584213206027658e-7
2.294907887011304e-7
2.1360780274217017e-7
8.993958289560784e-8
3.848926172801373e-8
2.3089774866668727e-8
1.715379438782146e-8
1.3839347648363711e-8
1.1356401980480369e-8
4.757577431647574e-9
2.0368175377047556e-9
1.5179820883017597e-9
2.2708471554331867e-9
5.254405368500987e-9
1.5897372665573753e-8
5.510129328931701e-8
2.6414401622921297e-8
2.0733475278256537e-8
2.0697294062856916e-8
2.3748042851974907e-8
3.04810600114343e-8
4.390421221577979e-8
9.684380208663741e-8
1.4540935584348115e-7
8.156146550560313e-8
7.247695062203478e-8
7.845182468821822e-8
9.604330813986086e-8
1.3036542528798784e-7
1.8972206675920514e-7
2.643599028623992e-7
3.0552564122568793e-7
2.720549662274235e-7
2.3695309063628805e-7
1.2240678598751024e-7
1.0014869492910526e-7
1.056885922052686e-7
9.0565917793417e-8
8.414376545442683e-8
6.04345035044768e-8
2.113924932309547e-8
8.115759490020007e-9
3.0417535180199477e-9
2.9994384019762264e-10
3.740371760114154e-9
2.986803096066992e-9
1.7003674507940598e-8
1.905847396040127e-8
2.0145033653380592e-8
2.1857484629688668e-8
2.4621628040295056e-8
2.8839426029972216e-8
3.518513093037181e-8
1.4314665519382943e-7
2.2683886207065108e-7
1.3024736826785037e-7
1.1857115347632698e-7
1.3144762178551128e-7
1.658913634464255e-7
2.3300394640184323e-7
3.2616771512862374e-7
3.3527485534623096e-7
2.823009965769821e-7
2.551021466467768e-7
2.9835637113016006e-7
2.2132213615091225e-7
7.098647391968834e-8
3.0554847046156584e-8
1.927245858117228e-8
1.4480423480793093e-8
1.1797771862127095e-8
8.463165454031524e-9
2.9898747614707377e-9
1.414563709729408e-9
1.49971076871093e-9
3.3550178068274962e-9
9.733455318322055e-9
4.252323379884514e-8
3.694777418295956e-8
2.4061988521855404e-8
2.21797167282478e-8
2.4065084095840396e-8
2.920788237761145e-8
9.020453141162574e-8
1.8467196670509e-7
1.0958995634763617e-7
9.228329215375658e-8
9.381638826444186e-8
1.0524549511099286e-7
1.2703355293547673e-7
1.6323655886687187e-7
2.18935632611753e-7
2.927239570975157e-7
3.6180895752232844e-7
3.554522741521606e-7
2.2115929051045665e-7
1.3588519800450617e-7
1.3257638999655217e-7
1.4887685485478842e-7
1.4327678822996327e-7
1.2593552365132438e-7
5.1168912575978836e-8
1.9911698292705628e-8
8.312030301556282e-9
1.646400544518935e-9
6.000452573448647e-9
2.1875215461656625e-8
1.297322155447583e-8
1.2832182920608552e-8
2.121614333365361e-8
2.571333929554779e-8
2.983513466810717e-8
3.487591129616038e-8
4.1680475415933434e-8
1.737438208288128e-7
3.2762119833497715e-7
1.9396078335468761e-7
1.7919084014141073e-7
2.0099062166995272e-7
2.5629477939146983e-7
3.6406026263291656e-7
5.18592623014056e-7
5.371918579466881e-7
4.4745748655094887e-7
4.0225038288819716e-7
4.4444488811782723e-7
2.8190749722166687e-7
7.863423097037475e-8
3.146336076186108e-8
1.899920622310512e-8
1.4209693210278815e-8
1.1432950457421212e-8
9.08000383196461e-9
3.842371156036605e-9
2.4834838676510116e-9
3.337878748068498e-9
6.847288420299407e-9
1.7255457371594034e-8
6.75671571626015e-8
6.780657434912501e-8
4.229510347298286e-8
3.899242811080726e-8
4.3223910599091986e-8
5.4521542503719757e-8
7.734316033202321e-8
1.6301578009709682e-7
2.8922968105597835e-7
1.6044350415469593e-7
1.3407781918570871e-7
1.363627569084199e-7
1.5506093494859012e-7
1.928617025039455e-7
2.588707265847005e-7
3.6209074039090684e-7
4.845804222909975e-7
4.7165435878292674e-7
3.134593570005907e-7
1.9033792758485957e-7
1.7156570336492416e-7
1.952039942058086e-7
2.17940219408125e-7
1.9735927698749836e-7
8.387043499486695e-8
3.551415418431931e-8
1.7347837130568132e-8
7.99150728572029e-9
1.372196112598317e-10
1.2008264014948924e-8
1.564303830274792e-8
1.5947879775464423e-8
2.9637485372651846e-8
3.727531942693528e-8
4.3574210192511065e-8
5.0823631020959126e-8
6.042261816815694e-8
7.389178860848754e-8
2.9935877430404523e-7
4.1759876886362713e-7
2.543926001320692e-7
2.454385908057646e-7
2.909277645709886e-7
4.01595988076673e-7
6.063524645498226e-7
6.983100401483411e-7
5.688147024314495e-7
4.99297210909439e-7
5.309644969120626e-7
4.6523355916851714e-7
4.175954958440501e-7
1.581533541946321e-7
4.0978240914880685e-8
1.7733786771694227e-8
1.1837573138454455e-8
9.166089271600318e-9
7.458220431377975e-9
4.952493923142774e-9
2.485024163350903e-9
2.695053694468212e-9
5.1129058217189254e-9
1.2120107605830953e-8
3.820498328045411e-8
1.1043983136341242e-7
5.0456354277272264e-8
4.178132280204538e-8
4.380859664214008e-8
5.289456376385255e-8
1.4253101675899375e-7
3.1868951756037693e-7
2.0536255850455028e-7
1.645947910603655e-7
1.5956169023341163e-7
1.7006458946213993e-7
1.937312536820617e-7
2.3395998214018173e-7
2.974447695206116e-7
3.922184401588255e-7
5.058733596721101e-7
3.2252204503059733e-7
5.264187532581545e-7
3.2400803243102966e-7
2.4261549671231146e-7
2.625903076459495e-7
3.511678776079633e-7
1.9026582917034987e-7
7.516126934380462e-8
3.948961993922322e-8
2.2803042013723862e-8
8.87683604454754e-9
1.6739411073447422e-8
5.4410210568218146e-8
2.1655431636833138e-8
4.77036488000183e-9
2.8334555683791877e-8
4.581205415136004e-8
5.97370912115265e-8
7.359321183660522e-8
8.98446751663946e-8
3.3997230699669863e-7
5.923704492321718e-7
3.794952549350954e-7
3.774046602458636e-7
4.594490239231708e-7
6.543552193681514e-7
9.981795629991037e-7
1.0423509413039391e-6
8.195626312289944e-7
7.40190895950449e-7
8.512457904833317e-7
5.967227648682662e-7
3.439538707598727e-7
1.4500362291740603e-7
3.1206035006792195e-8
1.0376465801367963e-8
6.31840419762697e-9
4.929636444718035e-9
3.5508841553755616e-9
4.614844225170283e-9
4.564053813029044e-9
5.266891084853385e-9
8.508110692358384e-9
1.7450444504786125e-8
4.71153942760907e-8
2.2165867238888438e-7
9.239330729010507e-8
7.1943464674217e-8
7.545914633629657e-8
9.23476739925447e-8
1.2137815191580737e-7
2.2390467458275578e-7
4.779761901576859e-7
2.91583995090874e-7
2.2866886329986433e-7
2.194995714642284e-7
2.352863597604233e-7
2.7545203658228726e-7
3.5226216354093225e-7
4.94753803860514e-7
6.969610774521476e-7
1.896715029325447e-7
2.828937546320646e-7
4.238039370309342e-7
4.1651551157623063e-7
3.6742257888579436e-7
4.772802825581961e-7
2.916736626261015e-7
1.2866714846926753e-7
6.714222993826643e-8
4.427898567096271e-8
3.065913081422229e-8
9.50899783311214e-9
2.507972099725389e-8
1.6462434856706095e-8
6.893961199685563e-10
2.623811071376291e-8
5.45543062085772e-8
7.998819557461496e-8
1.0378712096891526e-7
1.2958771697346208e-7
1.6102417060339695e-7
6.057851576930757e-7
7.320974565809162e-7
5.111103946307664e-7
5.466283670473709e-7
7.315140788711227e-7
1.1545870651407975e-6
1.3916454652621878e-6
1.05376801577087e-6
9.146700108111527e-7
1.061075504538453e-6
1.947329063188579e-6
1.0618540623140472e-6
4.302945811495636e-7
1.2825335750525515e-7
4.765090715778717e-8
1.1461778125590737e-8
2.7319843370315807e-9
1.3840104159893853e-9
9.47119120719234e-10
7.669929093595186e-10
3.217815760922171e-9
6.645400918192662e-9
5.7567263725170204e-9
9.258422244615553e-9
2.1062751921152587e-8
6.817902996051202e-8
1.768936277838971e-7
8.091794715151098e-8
7.125996297017752e-8
7.844855159997565e-8
1.5434119714986005e-7
4.073678322023789e-7
3.7386499598905004e-7
2.8408276767389715e-7
2.595703556814374e-7
2.6421892819853367e-7
2.922071418966583e-7
3.567160506282982e-7
5.164162366602013e-7
7.225820793787233e-7
4.270197086471656e-8
2.2615720158073258e-7
1.8606122143028463e-7
2.0410093346386487e-7
3.122897926140342e-7
5.622302977233478e-7
4.4417185419343505e-7
2.8408680349815955e-7
1.9374586051608928e-7
1.5161455503774368e-7
4.012932369203584e-8
1.344390717889369e-7
1.8392078791886101e-7
2.934611576604799e-7
1.2923556954595336e-9
1.8459291467873104e-7
3.389771066158737e-7
2.127811280176584e-8
3.1695562097350813e-10
3.847131502433212e-10
1.2352433955716366e-10
6.712464651316268e-12
3.265789514402222e-11
1.951920903149572e-11
1.2553056421424498e-11
8.011380510856546e-12
4.3278670163496e-12
1.6918038254036985e-11
2.436548426098589e-12
7.299956116956123e-13
3.5156008852496364e-13
1.1886623723857854e-12
7.156270556027208e-12
1.4164261760573101e-11
1.864922832588007e-11
1.1612508269932072e-11
4.09963418242099e-12
1.1685868548592707e-12
1.3430352998798624e-13
9.35138353982648e-13
1.6470417267533147e-12
2.4586669288365932e-12
3.4881530997139688e-12
4.839244303298794e-12
6.626381689405601e-12
8.990513686240903e-12
1.2113890446882016e-11
1.623776744138728e-11
2.1686863541100934e-11
2.8904294801729964e-11
3.850305415606567e-11
5.134368104925847e-11
1.0506343378357436e-9
1.2258865097749113e-9
8.662239777907587e-10
6.757408021202353e-10
5.773654037947831e-10
5.244942691301905e-10
4.973347635060676e-10
4.865362508626097e-10
4.872619000854093e-10
4.968744732165848e-10
5.139071626898588e-10
4.632352726872624e-10
6.178685487496017e-10
1.1244979294132947e-9
1.6761986902982143e-9
1.350502161928803e-9
3.2496151483256974e-9
1.5291092461125644e-8
1.609851211014615e-11
3.500112657609425e-10
7.186503652421733e-13
6.056854164388756e-14
4.435501958688675e-14
3.56643395219022e-13
3.841224099156831e-14
0.
0.
0.
0.
0.
0.
0.
0.
0.
0.
0.
0.
0.
2.4189178839717804e-14
3.019675891605826e-14
3.783931920055594e-14
4.7604057363032415e-14
7.452439347168482e-13
0.
3.375164172547602e-14
6.513273567494938e-14
1.0206738967809692e-13
1.5385906876161292e-13
2.296775084855019e-13
3.4246515761368856e-13
5.114125024109743e-13
7.653131889288996e-13
1.1472620766573839e-12
1.72077650316246e-12
2.576286546682478e-12
3.833851639255457e-12
5.632024328730192e-12
8.08794268924958e-12
1.1228072606322041e-11
1.494030167808321e-11
1.9026899723266666e-11
1.5459239251996967e-12
9.383589117158194e-12
6.143156938429455e-11
1.7354172584389288e-10
2.923315892395089e-10
3.8433296585768567e-10
4.71175091649029e-10
5.678429491455588e-10
6.79658905150677e-10
8.083017778892451e-10
9.539376775330311e-10
1.1157976308190587e-9
1.3743569965624955e-9
9.927433420636574e-10
2.2917795515446762e-10
4.070384716052317e-11
9.302541958114017e-12
2.4244518207042188e-11
3.788658668226013e-12
2.2268557699301398e-10
4.657384561298293e-10
3.775753960417886e-10
3.854015663442157e-10
4.3351221098163525e-10
5.19018117855946e-10
6.512261273726695e-10
8.47421302893709e-10
1.1336847821365742e-9
1.5469963661638222e-9
2.137880448074757e-9
2.973188440485666e-9
9.537914953213447e-9
1.4476313301948114e-8
1.2147820289127405e-8
1.4880464795492283e-8
2.1808191279650128e-8
3.688170496142024e-8
6.501417603652776e-8
8.457040006902175e-8
8.830327798846792e-8
8.916704637369159e-8
4.684245492742433e-8
9.005368125987204e-8
9.868910542069605e-8
5.1225663898812356e-8
3.874884732384154e-8
3.059746793934689e-8
2.1617305726642893e-8
1.9190233945630378e-8
1.4966693743949186e-8
4.439419912526948e-9
1.1184903661561328e-9
2.3586242787145167e-10
1.4450110411567362e-9
2.710657122023834e-9
5.992993356664291e-10
5.424343581962374e-9
5.533027039273411e-9
5.7682843836766085e-9
6.297701167404462e-9
7.177005147045193e-9
8.514594908932454e-9
3.613790232336007e-8
7.86149231912724e-8
4.558270273962982e-8
3.8273268657996284e-8
3.873881524601226e-8
4.3275423749200795e-8
5.2004835458399135e-8
6.63838690886366e-8
8.653519445489394e-8
1.0162819319208027e-7
9.662656816475019e-8
7.18281150354423e-8
3.6188565348054194e-8
1.8368702601544543e-8
1.1927933003730033e-8
9.342682478675803e-9
8.011108443117528e-9
5.754892829288164e-9
2.0828261335671414e-9
8.940987318117813e-10
5.889416897354758e-10
8.036600599201279e-10
2.046442967002874e-9
7.266349534501152e-9
1.700774539363564e-8
9.086864426732797e-9
7.55664223148887e-9
7.641586523555543e-9
8.70144938163988e-9
1.0925698790616134e-8
1.5186372038078952e-8
4.294753629867737e-8
6.486380327252924e-8
3.8490927771254035e-8
3.6176111896520865e-8
4.133012880129002e-8
5.3564731251533e-8
7.718283145288944e-8
1.171438334224535e-7
1.5699121733960044e-7
1.6771252042553328e-7
1.566670107452097e-7
1.5834398896190686e-7
8.153876062953343e-8
6.078623472756827e-8
5.410843292412781e-8
4.062456465961264e-8
3.5782367304166775e-8
3.121827793586823e-8
1.1447103734456231e-8
3.8657766957845044e-9
1.3113634834209155e-9
9.978007022048564e-11
9.968507349109701e-10
1.524401731384781e-9
1.6672672620460436e-8
1.2643747599009117e-8
1.1781168290552848e-8
1.2184431892869532e-8
1.3472336931059662e-8
1.572264651427771e-8
5.942825651392698e-8
1.1506540753606555e-7
6.556541909426414e-8
5.674538196335581e-8
5.9266729864559316e-8
6.892208941609312e-8
8.732307363732394e-8
1.1800399561060115e-7
1.535941090112818e-7
1.580542427111832e-7
1.3720484313596721e-7
1.2063086758980702e-7
1.4786637292586054e-7
8.749702909865049e-8
3.290245114580182e-8
1.6765764856588187e-8
1.166508532269165e-8
9.1364924851236e-9
7.570869459247854e-9
3.2564378973090617e-9
8.634850035847408e-10
1.3435219627635397e-10
2.9858092337055845e-11
1.0448166733487716e-9
6.301129454905394e-9
1.902685620609324e-8
1.0041447674492449e-8
8.477911741055366e-9
8.584515584181861e-9
9.635879661235419e-9
1.1705662508758346e-8
4.765100881069362e-8
1.0256755995297443e-7
6.219760630954851e-8
5.36600925212622e-8
5.583357750699244e-8
6.405121211461355e-8
7.897328297599646e-8
1.0354091408806817e-7
1.412966865885352e-7
1.89982917884899e-7
2.3210460321667562e-7
1.2102428930675349e-7
8.299134448903488e-8
7.833326181090948e-8
6.548357989484802e-8
5.6229367372354335e-8
5.372822302785118e-8
2.519115593455416e-8
9.041155975588131e-9
4.001486225986653e-9
1.9984311823469393e-9
1.2702123292748624e-9
3.47155976894383e-9
2.4493505970821656e-8
2.657341677919946e-8
2.071568892007589e-8
1.9826273176986816e-8
2.1004488874419634e-8
2.3881412403038433e-8
2.8853897493058618e-8
3.703637026397974e-8
1.2242920417872969e-7
1.5039350107798064e-7
8.448326693632765e-8
7.620040601336149e-8
8.40594874371639e-8
1.0637282544773281e-7
1.496797633725874e-7
1.9678453295559464e-7
1.833926387703118e-7
1.5449214699327973e-7
1.4252559502854769e-7
1.6062929012742546e-7
1.50543086354744e-7
6.170551883978897e-8
2.6103089973726376e-8
1.6078483976442706e-8
1.2088042806832693e-8
9.927214854548684e-9
7.157081740643173e-9
2.3038404919472685e-9
7.450997814212405e-10
3.262021677900351e-10
8.014809454617193e-10
3.563511831156566e-9
1.8914129608436837e-8
1.7894146135611598e-8
1.1895821019233695e-8
1.0925720066748448e-8
1.1604047213505649e-8
1.3557646603217448e-8
1.7184487181272333e-8
6.307095156217727e-8
1.230261482801622e-7
7.162159762837015e-8
6.212307798461084e-8
6.517896521586207e-8
7.591366435001326e-8
9.590349124626915e-8
1.2972485848362568e-7
1.8115609451047185e-7
2.391862608651286e-7
2.7279230113313757e-7
1.5402761830585134e-7
9.584638457587192e-8
8.971143961206762e-8
7.939481796815817e-8
6.564152559705033e-8
6.359612286274321e-8
3.4231049061185534e-8
1.195469495075577e-8
5.006036626340468e-9
2.210280957564681e-9
7.353307844091236e-10
1.3932039584832332e-9
1.7354502040989485e-8
2.7034896907821736e-8
2.1696039544435804e-8
2.0949094795987663e-8
2.2168985326571875e-8
2.5021498953749605e-8
2.9853161569273094e-8
1.0776898519171399e-7
1.7368373504190722e-7
9.869139005992703e-8
8.826189511746727e-8
9.576588495256489e-8
1.174218685421994e-7
1.5939101128370219e-7
2.237408319967087e-7
2.523995462584337e-7
2.1945810300382706e-7
1.9214230907163666e-7
1.8530124896539442e-7
2.0287470786154979e-7
2.0403311550890682e-7
6.794240317449254e-8
2.6153728793289047e-8
1.5700486324363718e-8
1.1451700325845923e-8
9.011441506922817e-9
5.94282697581398e-9
1.443495817368391e-9
7.022082187487052e-11
2.468450233545925e-10
6.662903368337802e-10
5.317695845769968e-9
3.336117787518083e-8
1.6169829464239982e-8
1.2453056849079505e-8
1.214755394645841e-8
1.3330640480755436e-8
1.58919024000703e-8
6.585737514838697e-8
1.5208106248841983e-7
9.724352622445293e-8
8.118561320722522e-8
8.167776626812433e-8
8.999565602373519e-8
1.0547626993894901e-7
1.3014637125574508e-7
1.6713790036349017e-7
2.1794385581823156e-7
2.764892344343897e-7
1.434060406422617e-7
1.1313350999374257e-7
1.15029719475703e-7
1.018260971625945e-7
9.382961361733888e-8
7.79003439893463e-8
3.0262638915392465e-8
1.2201755463539294e-8
6.0086941186075e-9
3.375954425454408e-9
2.7025662255005094e-9
8.26075610025563e-9
4.731821197582294e-8
3.494390652721894e-8
3.0205150976773976e-8
3.014079157993227e-8
3.262578258555727e-8
3.758691882746167e-8
4.5836391540291185e-8
5.9263094366306726e-8
1.943684493499308e-7
2.1761888510866455e-7
1.2602192576395517e-7
1.1701844601158163e-7
1.335530045076336e-7
1.767062480234441e-7
2.578730662415061e-7
3.133530465411178e-7
2.68801113571742e-7
2.334800216165569e-7
2.312646796847083e-7
2.334486712137151e-7
2.708273932087659e-7
1.118397103479796e-7
3.949258025161371e-8
2.1539380303236505e-8
1.5279681694589145e-8
1.200959896019751e-8
9.7921405106793e-9
3.6593555516227446e-9
1.0765799990042452e-9
4.674476509560333e-10
1.1313569927827704e-9
4.6140444883436265e-9
2.1493689508057926e-8
3.242030694645181e-8
1.9109866049478196e-8
1.69005461058384e-8
1.7677615871659412e-8
2.0519270002931042e-8
2.5943557529872768e-8
9.224245851020106e-8
1.8761295593300597e-7
1.1008268620729316e-7
9.290797348013386e-8
9.484685713067705e-8
1.0703411888913663e-7
1.3021231431186658e-7
1.6889143649991294e-7
2.282958767457372e-7
3.046642620951458e-7
3.7025190600744976e-7
1.8964794007306207e-7
1.2818158616337302e-7
1.2789914222028255e-7
1.2240370349561806e-7
1.0690830262769091e-7
9.929282278428697e-8
4.436028436791848e-8
1.6890534087530415e-8
7.668824698413143e-9
3.5894026096447444e-9
1.2148894384532412e-9
2.031038907171024e-9
2.963570333112057e-8
3.3243572155802015e-8
3.019201501617276e-8
3.057147939365445e-8
3.303849040197712e-8
3.76416898182352e-8
4.5041691165166877e-8
1.6482002617037107e-7
2.548542260561364e-7
1.4768949787994436e-7
1.3527174911470013e-7
1.5071575291257017e-7
1.9127135983655713e-7
2.7010452479690635e-7
3.7624923782905693e-7
3.802901604849731e-7
3.20077745098179e-7
2.912067266242475e-7
3.023181550518249e-7
2.905543466680383e-7
3.3058204323968516e-7
1.1438509457621367e-7
3.5004583545864134e-8
1.7896501775996666e-8
1.2317444104905513e-8
9.312642518306282e-9
7.0540999813702145e-9
2.002251264034042e-9
1.1839152975214632e-10
9.014737563991947e-11
1.2724004108949464e-9
6.8406518160571925e-9
4.118338520896631e-8
2.8024322688854918e-8
1.9501457989846855e-8
1.8408967377625055e-8
1.997232285272506e-8
2.377770111316579e-8
9.350091669322415e-8
2.2098036633984096e-7
1.4753869681747567e-7
1.2030066133190446e-7
1.1823311300118682e-7
1.2698988178479333e-7
1.4450812265217808e-7
1.7243310069267685e-7
2.138581233200116e-7
2.712328427278296e-7
3.423824444005889e-7
1.8730684334702951e-7
1.5693716107819954e-7
1.6917363715002188e-7
1.6670861882534534e-7
1.6075334779589243e-7
1.0566292161168335e-7
4.10054694237563e-8
1.850627913166978e-8
9.808785506791622e-9
5.694014626907882e-9
4.27832104698686e-9
1.3642180526416673e-8
5.1536848781451644e-8
4.313961850559776e-8
4.212946423631572e-8
4.4242088926882957e-8
4.899245164169721e-8
5.693450061255711e-8
6.940924888393302e-8
8.903415629188006e-8
3.0511921926344116e-7
3.249981520092462e-7
1.9497295755243408e-7
1.865725280953157e-7
2.2046401959095167e-7
3.047572825915723e-7
4.5264315582985667e-7
4.901265796015212e-7
4.0152194382191177e-7
3.634036063940797e-7
3.9051778752102066e-7
3.469510495450428e-7
4.0299513841893004e-7
1.963319514901017e-7
5.498590120716341e-8
2.461109395930389e-8
1.6016200031951995e-8
1.2224187729796637e-8
1.0072802337700249e-8
5.219830473576972e-9
1.55088376185219e-9
9.01613952132097e-10
2.019398963318832e-9
6.531887109917031e-9
2.4944037040070823e-8
6.516427368673609e-8
3.1995741524828295e-8
2.678278787898083e-8
2.752086037324688e-8
3.18683980514106e-8
4.054251027561041e-8
1.328473351957667e-7
2.8230953901822604e-7
1.6969805052184648e-7
1.3934010478450837e-7
1.3848458487717246e-7
1.5170840127349426e-7
1.7834520396100758e-7
2.227447051002473e-7
2.912182405131682e-7
3.859562471948848e-7
4.866823232167902e-7
2.485090788502676e-7
1.7822602876091788e-7
1.8267502258042487e-7
1.949438752411547e-7
1.8917019478339008e-7
1.4551255558915825e-7
5.824493872289061e-8
2.5535668022608932e-8
1.2874842183472905e-8
6.4527433874442e-9
2.0114839658610375e-9
1.3525261200969098e-9
3.088729798282714e-8
3.7634243451294594e-8
4.1439135190891406e-8
4.5365733550323806e-8
5.074006819954873e-8
5.863643517464369e-8
7.033656991302603e-8
2.601714612008464e-7
3.868187222481836e-7
2.3150557424798165e-7
2.1878910318846855e-7
2.52460346207509e-7
3.355343429451103e-7
4.95162838589081e-7
6.387646645753583e-7
5.573159005789568e-7
4.6989592577492025e-7
4.587100398749162e-7
5.416876134482743e-7
4.293262023723974e-7
4.0000221370229663e-7
2.0031444333554895e-7
4.4740819505164e-8
1.6125969427843153e-8
9.79640679188441e-9
7.300995487558553e-9
5.126674462796887e-9
2.3877382221340613e-9
3.2018470403056164e-10
4.880454021850808e-10
2.3345843739719983e-9
8.250841643747627e-9
3.573545391168238e-8
5.692420120492084e-8
3.161075856033044e-8
2.7974741341175254e-8
2.9728327136693375e-8
3.5334001916823136e-8
1.2521055168789195e-7
3.0828698793294903e-7
2.260227637688133e-7
1.7909357515312193e-7
1.7102659337346733e-7
1.7840643490911086e-7
1.9673223247352825e-7
2.2722045344006273e-7
2.739117221869717e-7
3.4397322182796254e-7
4.522110507550111e-7
2.687714008126727e-7
2.2719507328693423e-7
2.4574756908010164e-7
2.869948633100864e-7
2.8077034775585523e-7
1.2758747723076783e-7
5.623682580130749e-8
3.018845420316725e-8
1.80759409035959e-8
1.1393999737911278e-8
8.394940482525339e-9
2.4594127103064563e-8
3.908480170517164e-8
4.8759073859869904e-8
5.784715927949727e-8
6.642517554325419e-8
7.66871399718299e-8
9.065470350579227e-8
1.1067559744574182e-7
1.403314496684508e-7
5.047833274832917e-7
5.009677060193656e-7
3.1811556748409035e-7
3.182574763611354e-7
3.9634480301319865e-7
5.834881014789912e-7
8.311010777576181e-7
7.326281212822058e-7
5.968248820389272e-7
5.884648810365618e-7
7.434096072513492e-7
5.409285743941733e-7
4.733241228942822e-7
3.1470577319034075e-7
7.767982867784307e-8
2.226636551044021e-8
1.156236103823805e-8
8.645518025865318e-9
6.497197786242176e-9
5.207964610979936e-9
2.318216792596105e-9
1.82413121522558e-9
3.3455634563973223e-9
8.244459743189888e-9
2.456820944431169e-8
1.2969558671495926e-7
5.833599560081418e-8
4.290042723235047e-8
4.236622030163361e-8
4.862959179240412e-8
6.207684829183586e-8
1.7547982662379118e-7
4.046758378685537e-7
2.646114269089368e-7
2.0949352068796655e-7
2.0109374980968303e-7
2.1253310788814343e-7
2.404233408241956e-7
2.892119902061061e-7
3.694317999857011e-7
5.017340881779253e-7
6.786510008169736e-7
4.300772632604361e-7
2.925002366713992e-7
2.665871807560526e-7
3.057403225126236e-7
3.5489460456852327e-7
1.7802374293849792e-7
7.518531880238885e-8
4.085634868649732e-8
2.4830585338655908e-8
1.4702718135005043e-8
5.786113714778603e-9
2.4063953386855234e-9
1.4165585325120596e-8
3.4674247670737286e-8
5.318563662861547e-8
6.801006541231732e-8
8.1843982491487e-8
9.778736008185006e-8
1.1856342609122535e-7
4.301281142357312e-7
5.993790044332786e-7
3.8295730056887213e-7
3.816557410939454e-7
4.679150283041643e-7
6.731283914546333e-7
1.0056968535251556e-6
9.786435529514628e-7
7.701256912311295e-7
7.098699668651405e-7
8.327927009088355e-7
1.4171869570180075e-6
8.282933997366089e-7
4.561680590149652e-7
1.7515898079416255e-7
6.55732856384657e-8
1.2874445765493535e-8
4.03231312010336e-9
2.516168237150744e-9
1.3914709844803344e-9
5.41683058311823e-10
9.845989818508573e-10
1.9131757751019125e-9
3.149840159463801e-9
7.194561112196693e-9
2.0657167412875365e-8
1.159989246366772e-7
6.081010487995882e-8
4.246927537653737e-8
4.188873906093448e-8
4.859228360442582e-8
1.3563765867723023e-7
3.655159369402856e-7
3.4732263150420815e-7
2.6690322407180905e-7
2.4476435105121265e-7
2.470500032609588e-7
2.656863455700221e-7
3.0455685275927735e-7
3.8366936294539593e-7
5.893718712160941e-7
4.11173306280626e-7
5.173752287957234e-7
4.692038060262346e-7
4.052117123789981e-7
5.193148020056551e-7
3.5406462924678024e-7
1.6289383940261723e-7
8.556528540182548e-8
5.729522828520885e-8
4.5436787513043674e-8
4.1313080181549164e-8
2.4804029259067182e-8
8.898002236646418e-9
1.89083633492354e-8
4.0352904967081345e-8
6.801477115985036e-8
9.604932481550854e-8
1.2374554214720168e-7
1.5436085846344826e-7
1.921679192123917e-7
2.421577068056761e-7
9.043897387471608e-7
7.852934052370093e-7
5.616857839030596e-7
6.138173892921433e-7
8.500911393208981e-7
1.3453053797680164e-6
1.350382222715342e-6
1.0086169741252562e-6
9.353657504315204e-7
1.2012524869975683e-6
2.7107404776127304e-6
1.4005099768941682e-6
6.926637588311438e-7
2.2099919224618495e-7
6.878571965680983e-8
2.2691742388065223e-8
4.277281578572567e-9
1.5024853723733316e-9
1.0225051836554553e-9
4.997374494312841e-10
1.2582984591042567e-9
5.388937180272034e-9
4.731654464441931e-9
6.402367201821861e-9
1.4197095134414828e-8
4.2868938006591285e-8
2.165007765247046e-7
7.785521860306902e-8
6.230553698094441e-8
6.544495759358084e-8
7.62304026462641e-8
1.6689862992982218e-7
4.5545584816066257e-7
4.1948093428511033e-7
3.180078721880738e-7
2.9041640812189585e-7
2.959523571747268e-7
3.292374999668276e-7
4.1070648258141946e-7
6.39537713063513e-7
4.698675802949503e-7
2.5277803179741615e-8
3.4249394006222485e-9
5.2928220949084476e-8
1.8949074342459605e-7
5.455502229291981e-7
4.131120927890118e-7
2.215601112929938e-7
1.4965294336489401e-7
9.958877068566677e-8
5.514627946498782e-8
2.2299986188494285e-8
1.956133393620139e-8
1.649375885838057e-8
6.70004129059039e-9
7.68948201721923e-9
3.116802021599839e-8
6.674684690451911e-8
1.1170417750993542e-7
1.6123031558916936e-7
2.1565980358428988e-7
8.198227174690669e-7
9.148313456137316e-7
6.9898938879264e-7
8.06047082776105e-7
1.1821497091585168e-6
1.8467698079038635e-6
1.547224164433228e-6
1.1825201736538255e-6
1.2154330708117646e-6
1.9552333545553487e-6
8.545908848438542e-6
0.000010650689844767804
7.154188036496552e-6
3.5097154848378133e-6
1.4741438846039639e-6
5.216722284301488e-7
1.8285738509797958e-7
5.9266670373694947e-8
1.2413760558245265e-8
1.923043927515521e-8
3.2506327714817234e-8
2.53357103470314e-9
3.359063885435916e-9
3.1783605952166734e-9
1.3857337532544035e-9
7.134920503062448e-11
1.0932392199919853e-10
1.064194788386084e-10
1.71482268984182e-11
5.541761273476313e-11
3.0715756572214445e-11
5.145379094538904e-10
2.321268341259022e-9
6.418160928622613e-9
1.4444834885602114e-8
2.546281649213531e-8
3.4001177548958805e-8
4.341165908647849e-8
6.475654873238631e-8
2.0229439391917036e-8
4.5865514158067696e-8
6.143910680086809e-8
5.201003022865369e-8
6.556812194327321e-8
9.342198800128612e-9
7.370305163863097e-8
2.5079083117377907e-8
6.14800648578056e-7
6.194615322658883e-8
3.86465614097772e-8
1.4787007777360487e-9
5.0988657858828313e-11
2.4293556806419197e-10
1.754954384484438e-11
9.471874539547778e-12
1.698582290736569e-11
5.6487115832898585e-12
1.5608379432215777e-11
1.8717674794883545e-11
2.1630885311877836e-11
3.23774132903554e-11
2.331724323378471e-11
1.185336394455895e-12
3.874287317553342e-13
1.1831144357367827e-12
1.7932357198987708e-12
2.4205798289396553e-12
3.1699559964956946e-12
4.1145309413759175e-12
5.323710428820014e-12
6.879646326837291e-12
8.889705501304238e-12
1.1499787840389056e-11
1.9267595189285723e-11
4.9790435345873316e-11
8.578173772859002e-11
1.0162699975233839e-10
4.327270903857622e-11
1.3605867444009514e-11
1.0392149330365748e-12
1.0709686877880295e-11
1.9028497213961632e-11
2.776284170193839e-11
3.813539760973097e-11
5.131954891290601e-11
6.873173700421266e-11
9.231379304648669e-11
1.2491553871680832e-10
1.7090789404347552e-10
2.372448521703959e-10
3.3539854068053013e-10
4.850049208102204e-10
7.207665435753768e-10
1.2423712734779398e-9
1.106010210984503e-9
8.606736882127364e-10
6.884669546251235e-10
5.84861322806713e-10
5.272828703948479e-10
4.988652388369604e-10
4.893408722598442e-10
4.927628721246919e-10
5.056497963742256e-10
5.258563950727378e-10
6.022031445165998e-10
7.109504929641099e-10
4.564309854701528e-10
1.958779965522445e-9
8.659320015491967e-9
1.8130147078934728e-10
1.5496081801030085e-10
5.47484304630857e-13
8.327236810093099e-14
0.
4.2269273288986935e-14
0.
0.
0.
0.
0.
0.
0.
0.
2.6577065099303836e-13
1.6102528551342698e-13
1.7525838674795162e-13
2.0955362405862762e-13
2.5724648437869574e-13
3.191120645769152e-13
3.9825065671440236e-13
4.993055160177772e-13
6.285156847422921e-13
7.940730779097928e-13
1.0066617523252339e-12
1.2801874464030493e-12
1.023059271992151e-11
2.555964791574148e-12
7.998948616437151e-13
8.937883112514339e-14
6.228455200011527e-13
1.1383535820738228e-12
1.7622685722136709e-12
2.5986404133068704e-12
3.772151194553917e-12
5.450097920501536e-12
7.860283259939163e-12
1.1298844112013003e-11
1.6106232716632695e-11
2.2576509638864806e-11
3.0792595738428556e-11
4.04995121611751e-11
5.122516661948882e-11
6.263927935859796e-11
7.480979618068382e-11
3.926474439694425e-10
1.3173695358216038e-10
1.1579060879226152e-9
2.381834994180272e-9
2.9522982674216062e-9
3.235917637591815e-9
3.528078548478151e-9
3.87426415979959e-9
4.2662831565396536e-9
4.68817100035733e-9
5.1237867467064695e-9
5.812499915414394e-9
5.202407481362739e-9
1.425305671115005e-9
1.7928780627606705e-10
1.6938519249812125e-10
3.523574842361772e-10
5.311378737848625e-10
7.294498814879527e-10
2.3685600975164243e-11
8.930901646960571e-10
1.0419772143708955e-9
1.1024798130210794e-9
1.165934005290764e-9
1.2768579749919702e-9
1.481957154858381e-9
1.851034206831312e-9
2.4939250926479132e-9
3.5865535445406014e-9
5.405769056301715e-9
8.334727031780945e-9
1.1823254806007783e-8
1.4495699624181265e-8
1.2866602661922391e-8
1.6433664549818416e-8
2.534982853442195e-8
4.541336287148692e-8
7.662086658827763e-8
8.764104231754716e-8
9.229620392715071e-8
8.570531572273015e-8
2.55144641836296e-9
7.096248493103194e-8
1.0837158875628437e-7
6.609527889933903e-8
4.278799403883611e-8
3.820471097153562e-8
2.6557060936422584e-8
2.171278406554155e-8
1.973629332907413e-8
6.832999229758651e-9
1.6685837133291997e-9
1.6893777281412493e-10
1.7458672034283942e-9
4.030752092722952e-9
6.222574090130144e-9
3.354095344262743e-9
4.964673781143419e-9
5.499104672197872e-9
6.094308253050532e-9
6.944808045804292e-9
8.168555950460523e-9
3.576782796725631e-8
8.660043006695887e-8
5.292244695111729e-8
4.454951444290397e-8
4.5126751494912663e-8
5.025763261166527e-8
5.989841892988351e-8
7.557196010081377e-8
9.86483327483171e-8
1.22831176315793e-7
1.2823345854521152e-7
8.23568378547583e-8
4.031809909844352e-8
2.1186875864202788e-8
1.439428144488426e-8
1.1466737638051266e-8
9.824807381599715e-9
6.372333177565438e-9
2.304756031487238e-9
1.0942490636966056e-9
8.701680639595272e-10
1.3747144619423323e-9
3.4359727754943026e-9
1.1961652961068685e-8
2.2258336958575253e-8
1.2397710505488476e-8
1.0543036192254703e-8
1.0855745136708148e-8
1.2626041216279798e-8
1.630702159276079e-8
4.627142303178835e-8
7.65015699372718e-8
4.4933527765202916e-8
4.1183756335665275e-8
4.570837844123722e-8
5.704490758483578e-8
7.850385165796969e-8
1.155805887839877e-7
1.6273329296055694e-7
1.8868255001033828e-7
1.8524392403816117e-7
1.3799305908539176e-7
1.8401293056465795e-7
9.381045184367577e-8
7.005001429537419e-8
7.160224831884837e-8
5.559665903372409e-8
4.8862439094163126e-8
3.955544546043894e-8
1.2837560313236757e-8
4.00818821391088e-9
5.373691398152106e-10
2.3970917926085616e-9
6.773893624584202e-9
1.1693756631419511e-8
6.0513637352307944e-9
9.686974211647662e-9
1.0987520342650228e-8
1.2270596286224835e-8
1.401695311036205e-8
1.649982222153622e-8
7.075171876582892e-8
1.595725502078858e-7
9.454282329600637e-8
8.250166750474324e-8
8.680315526033374e-8
1.01431197944905e-7
1.287630415205997e-7
1.7482274319034122e-7
2.353281811543722e-7
2.58150210531676e-7
2.2928126754616196e-7
2.1331418046901066e-7
8.983054388916793e-8
3.8455174779515665e-8
2.3074181644189385e-8
1.714416048679418e-8
1.3832712660880157e-8
1.1349057525639614e-8
4.752671172322629e-9
2.034879155857705e-9
1.5165220316231167e-9
2.268686863460501e-9
5.250014477456741e-9
1.5887205757037494e-8
5.502868717131811e-8
2.638170391461732e-8
2.0710345323891432e-8
2.067503356148769e-8
2.3722717802469335e-8
3.0448327879807045e-8
4.38562841097452e-8
9.675545161643632e-8
1.45264409813442e-7
8.148439419170018e-8
7.24132883624602e-8
7.838816710161976e-8
9.59726628958201e-8
1.3028061802093404e-7
1.8961118033413267e-7
2.641922437708765e-7
3.052852381476993e-7
2.718448753648075e-7
2.3684045535705748e-7
1.22338821826497e-7
1.0008087655147508e-7
1.0560124674106539e-7
9.047166209450304e-8
8.40501442871552e-8
6.039380155465009e-8
2.1123906520036776e-8
8.108137093543319e-9
3.038364663470644e-9
2.9980117327485367e-10
3.735147913225943e-9
2.9765270144059014e-9
1.700283434083368e-8
1.904717998453421e-8
2.012964701718343e-8
2.1839300612351035e-8
2.460042636730165e-8
2.881431226855077e-8
3.5154589261070355e-8
1.4301861656583008e-7
2.2665235980897831e-7
1.3013398137651817e-7
1.1846150678718696e-7
1.3131819068734803e-7
1.6571510728050125e-7
2.3273610420925995e-7
3.258058315553713e-7
3.349878706727957e-7
2.820718769738063e-7
2.5486966519018013e-7
2.981349540317241e-7
2.2105400713834572e-7
7.092245328017969e-8
3.0538445234814015e-8
1.926636345820423e-8
1.4477031582801136e-8
1.1795938851284667e-8
8.458119270014483e-9
2.987495808389415e-9
1.4133933870877837e-9
1.498274121869489e-9
3.3522517941106685e-9
9.72756531287497e-9
4.250962435045006e-8
3.690239209239629e-8
2.4037815776695355e-8
2.2158924793917178e-8
2.4042966526052526e-8
2.9180890345019045e-8
9.013457203676551e-8
1.8451706799935919e-7
1.094950308898758e-7
9.220823193327582e-8
9.374491849655672e-8
1.0517131642902296e-7
1.2695234230055602e-7
1.6314399795019892e-7
2.1882557185682116e-7
2.9258143524713976e-7
3.6160991943705496e-7
3.5527377145249045e-7
2.2103606905479618e-7
1.3579208908115572e-7
1.3248834576476317e-7
1.487598430425997e-7
1.4311190775900528e-7
1.2583430859874916e-7
5.114243098299169e-8
1.9894830514072726e-8
8.302585201521912e-9
1.6433251784687818e-9
5.993966409684997e-9
2.183739248213685e-8
1.2955710548961807e-8
1.2833259180309592e-8
2.1203503888243118e-8
2.5692976531651012e-8
2.980913776826524e-8
3.4844334588659316e-8
4.1642303183928795e-8
1.7359393755450426e-7
3.273552447822831e-7
1.937932223633683e-7
1.790248173723054e-7
2.0079075246609723e-7
2.560166059679565e-7
3.636268376220843e-7
5.180084691044137e-7
5.367892198287511e-7
4.471559809117971e-7
4.0192688358412363e-7
4.44229495594131e-7
2.8161030638079906e-7
7.857629821109333e-8
3.145808116320926e-8
1.9002205273038516e-8
1.4212765513231071e-8
1.1436525012705055e-8
9.07838061441665e-9
3.839841275266651e-9
2.4816289156401642e-9
3.3354374203234718e-9
6.8434048444307845e-9
1.724920298038912e-8
6.756711629564517e-8
6.772085134503219e-8
4.22548537445323e-8
3.895878588795662e-8
4.318756700294484e-8
5.447538921008998e-8
7.727702311180798e-8
1.6291334461442441e-7
2.890033159526771e-7
1.603152918865111e-7
1.3397912947052056e-7
1.3627063536836043e-7
1.54966531219507e-7
1.927587808654211e-7
2.587517048170897e-7
3.619361746263677e-7
4.843441314294389e-7
4.714937496447324e-7
3.1326011892181075e-7
1.9019064070145496e-7
1.7144685779197035e-7
1.950745627151602e-7
2.1770957728939845e-7
1.972031283235981e-7
8.383721553165766e-8
3.548859401387712e-8
1.732990523896824e-8
7.980966935705127e-9
1.3547173879245855e-10
1.1988072739590285e-8
1.5623044691611882e-8
1.5957847730207285e-8
2.9626530073691873e-8
3.724976304817135e-8
4.353859363001571e-8
5.077909676588042e-8
6.036829389163195e-8
7.382535622633724e-8
2.9909952206076507e-7
4.1727928128029435e-7
2.541733428005577e-7
2.4520765117182144e-7
2.9062767660234354e-7
4.011339841052849e-7
6.056326173954641e-7
6.977682101952361e-7
5.684573886024739e-7
4.989162453574051e-7
5.304185133789512e-7
4.64955587100236e-7
4.1753717195748533e-7
1.5799553790743706e-7
4.0965440826070726e-8
1.7740828580404126e-8
1.184530685135465e-8
9.171825229313537e-9
7.464745960348248e-9
4.950763210031009e-9
2.482994559761886e-9
2.692843134207838e-9
5.110185771729373e-9
1.2116943096059332e-8
3.821000675829824e-8
1.1026617576093134e-7
5.040521807330134e-8
4.17468701825042e-8
4.377491823234451e-8
5.285444220920922e-8
1.4245995400016574e-7
3.1849123085926765e-7
2.0520090838985337e-7
1.6447541353448648e-7
1.5945528886054366e-7
1.6996103848747254e-7
1.9362484984716013e-7
2.338444480251631e-7
2.9730713558799115e-7
3.92021884954154e-7
5.055692556999097e-7
3.231122818868449e-7
5.251127027143223e-7
3.23256568236307e-7
2.423338139643567e-7
2.6240832581064403e-7
3.509040229694243e-7
1.9018710683682474e-7
7.511741483152233e-8
3.9456737832832333e-8
2.2772543782563398e-8
8.856123898687095e-9
1.6712761428466298e-8
5.448165623536309e-8
2.1653277724843056e-8
4.792310100843604e-9
2.8337681926996e-8
4.578603481092481e-8
5.968688369025269e-8
7.352228642282869e-8
8.975308040116295e-8
3.397040204619775e-7
5.919530697858663e-7
3.791671154946276e-7
3.770316050235138e-7
4.5893187039003464e-7
6.535023571317468e-7
9.969250506149554e-7
1.0418101049357808e-6
8.19200495615385e-7
7.396505011759233e-7
8.501718210474982e-7
5.963870333810186e-7
3.4413088604687765e-7
1.4498074491128534e-7
3.120269057096024e-8
1.0389662507610497e-8
6.331703776177961e-9
4.93980589800863e-9
3.5609179736836536e-9
4.620571098370395e-9
4.5596417308264984e-9
5.263815651926211e-9
8.50770575937577e-9
1.7454893807904077e-8
4.714864225559014e-8
2.2151345954671165e-7
9.228327025980995e-8
7.188840793249642e-8
7.541335036925245e-8
9.23049942028762e-8
1.2136269335936897e-7
2.238613798153837e-7
4.777393214982189e-7
2.913564198159084e-7
2.285109123526201e-7
2.1936514326065511e-7
2.3515857628906793e-7
2.7531755270580986e-7
3.520914771862123e-7
4.944419922996659e-7
6.9648265950817e-7
1.908291641381206e-7
2.8480392697141985e-7
4.2615217525698216e-7
4.15905050559152e-7
3.669334102300621e-7
4.769687447262493e-7
2.916299047844715e-7
1.2854008194616342e-7
6.707527054832929e-8
4.4229691055180614e-8
3.0601542936274285e-8
9.477051765327139e-9
2.513108434512899e-8
1.647329965078968e-8
7.110901526252765e-10
2.62693143361169e-8
5.455529878608112e-8
7.994184125843173e-8
1.0369614669976547e-7
1.2945500705924716e-7
1.608482092821876e-7
6.052222263275278e-7
7.316154016775389e-7
5.106334743684663e-7
5.460072371183852e-7
7.30505794987723e-7
1.1528079113373396e-6
1.390806129681598e-6
1.0534103456517697e-6
9.140084950201079e-7
1.0595553246358553e-6
1.941499356591395e-6
1.0594849119792023e-6
4.2992422910246337e-7
1.2839332675541765e-7
4.776569904740653e-8
1.1459507272554676e-8
2.741333797484437e-9
1.3941045647674334e-9
9.538686719263208e-10
7.723738268531156e-10
3.231930309688778e-9
6.6278012053016315e-9
5.7599912942238785e-9
9.275440792165966e-9
2.1101355425583577e-8
6.838199925813735e-8
1.7627094516580335e-7
8.08297463505883e-8
7.123150622354091e-8
7.84496560128384e-8
1.5443560982145902e-7
4.074528771589284e-7
3.7358578386474584e-7
2.838765419467008e-7
2.594051044399507e-7
2.64062217437542e-7
2.920256618913643e-7
3.56424616793622e-7
5.156499981524478e-7
7.260234397895397e-7
4.3568220194177956e-8
2.2526076986458583e-7
1.8503619233454328e-7
2.026106575306917e-7
3.0982673089853267e-7
5.619081536676283e-7
4.474136765652812e-7
2.8735316481098574e-7
1.9621024675030134e-7
1.5136246160994592e-7
4.0717373730810677e-10
1.4666771805419365e-7
1.7047480535830156e-7
3.503120735890483e-7
9.929412492904056e-9
1.4643707093298098e-7
4.555525970428404e-7
2.51463936038651e-8
3.410925143546723e-10
3.227805454000041e-10
1.7497565079001933e-10
4.160633536974694e-12
3.442599714969233e-11
2.0750575173749558e-11
1.3496728099159505e-11
8.806866977576915e-12
5.126884309763052e-12
5.056879264782205e-12
2.8006101180578958e-12
9.398753114545761e-13
2.0939753808504673e-13
1.0858092524108704e-12
7.08555157460606e-12
1.3911236316195484e-11
1.8220765909620223e-11
1.1262670579590941e-11
3.966180550044844e-12
1.1296816566261542e-12
1.2956023655569464e-13
9.045482085159184e-13
1.595501965449132e-12
2.385359119410184e-12
3.389014197346904e-12
4.707799759597234e-12
6.45360330514416e-12
8.764331106983605e-12
1.181817907847356e-11
1.5850859211831097e-11
2.1179307257595063e-11
2.8235580275299484e-11
3.761659957322909e-11
5.015938966208195e-11
1.0115723889945993e-9
1.2008935792373568e-9
8.644590499505326e-10
6.781876491000914e-10
5.800232589619352e-10
5.265773188843356e-10
4.987887983009794e-10
4.874476796543633e-10
4.877201166561632e-10
4.969467233325518e-10
5.136394358687746e-10
4.599247261131436e-10
6.09747290107557e-10
1.1137408811929542e-9
1.6821018699445277e-9
1.4054119424068178e-9
2.9641950742496846e-9
1.521442751393916e-8
6.049721396382157e-10
3.8741020373086867e-10
6.366045417915911e-13
5.71104908677368e-14
4.7910644963733393e-14
6.457995785514352e-13
3.9168127578963624e-14
0.
0.
0.
0.
0.
0.
0.
0.
0.
0.
0.
0.
2.233936223943373e-14
2.7767180666202748e-14
3.4640168836510956e-14
4.3358849563690484e-14
5.44463339561187e-14
9.512018847523299e-13
3.061726960330769e-14
3.0701188072825126e-14
6.594460977587389e-14
1.0527801330285454e-13
1.5939886455622528e-13
2.3802304384519385e-13
3.5454894874149007e-13
5.287069383943965e-13
7.900285241099871e-13
1.1826633841052904e-12
1.7716668895857396e-12
2.6496961234892916e-12
3.939931964481834e-12
5.784991670404095e-12
8.306462728151625e-12
1.1533955954074233e-11
1.5354943452150488e-11
1.9567850103919133e-11
3.704222150223871e-12
1.0151053143275384e-11
5.7317907311014775e-11
1.61538124088453e-10
2.744679216715505e-10
3.6365519988688267e-10
4.4846988182050504e-10
5.43040417496195e-10
6.525563551510769e-10
7.787437478800178e-10
9.218595041160224e-10
1.081236400507069e-9
1.3358363178079546e-9
9.588848395167728e-10
2.2136345449204884e-10
4.040498489552061e-11
7.250520535497559e-12
2.036863703505949e-11
3.4582882568154585e-12
2.449841051841268e-10
4.718041985437692e-10
3.7990039529363284e-10
3.8686232120134955e-10
4.3467526744781323e-10
5.199461239355937e-10
6.517493175246178e-10
8.471478243767646e-10
1.131892334023647e-9
1.5424164665741652e-9
2.1283501507543242e-9
2.9551447796313525e-9
9.54507751151278e-9
1.4489305527382376e-8
1.2153645741658196e-8
1.488374267928971e-8
2.1807763189335494e-8
3.687186997471752e-8
6.499681583575923e-8
8.458703624240239e-8
8.832450884704496e-8
8.918920897905814e-8
4.6929391041723346e-8
9.010241925104342e-8
9.865582649418622e-8
5.1197176901545435e-8
3.87461823991273e-8
3.0595218099967676e-8
2.162039641739177e-8
1.919826324840893e-8
1.4962526126289348e-8
4.436722105667411e-9
1.118167781475576e-9
2.35870997417034e-10
1.4449584107502138e-9
2.709649843410547e-9
5.886909667945655e-10
5.427670928821887e-9
5.535330900555168e-9
5.7705801382630195e-9
6.300262841880889e-9
7.180059680279102e-9
8.518451892065559e-9
3.615131467958948e-8
7.862057000134967e-8
4.558024286428691e-8
3.827242749440666e-8
3.87394396525628e-8
4.327862362380443e-8
5.201313635059884e-8
6.64013319110253e-8
8.656016849134738e-8
1.0162900538044037e-7
9.659018811809918e-8
7.185501553208065e-8
3.619466499182038e-8
1.8365730188157295e-8
1.1923432107914705e-8
9.338054217808171e-9
8.00641430358098e-9
5.754485937807934e-9
2.0829933806040758e-9
8.938990014978301e-10
5.885658528364339e-10
8.028571602407879e-10
2.0442679128558746e-9
7.257607260304943e-9
1.7008320501460246e-8
9.084461280533552e-9
7.553612291989459e-9
7.637997249242242e-9
8.696916412275536e-9
1.0919448728021826e-8
1.517673908906203e-8
4.2930630963893084e-8
6.485404349212293e-8
3.84846912134968e-8
3.616909325224155e-8
4.132049485104943e-8
5.354919171407499e-8
7.715491851846756e-8
1.1709921558183222e-7
1.5695931565426672e-7
1.6770978575626034e-7
1.566773693064476e-7
1.5829191647520977e-7
8.150654135788463e-8
6.077603558527346e-8
5.410542123777205e-8
4.062642042525358e-8
3.578916796901864e-8
3.1217551770557044e-8
1.1443857141285526e-8
3.865287296897883e-9
1.3114100293851005e-9
9.961968541584936e-11
9.964888543974059e-10
1.526818371250145e-9
1.6669548992741296e-8
1.2642739422125018e-8
1.178098172909593e-8
1.2184593233054783e-8
1.3472752727878167e-8
1.572334128978573e-8
5.942972620904809e-8
1.1505260309666871e-7
6.555668950908747e-8
5.673896567823929e-8
5.926145595707368e-8
6.891841275244067e-8
8.73227964742381e-8
1.1800901199960768e-7
1.5359046083072448e-7
1.5801752202839794e-7
1.3716171852892605e-7
1.2059704185871265e-7
1.4783662144022007e-7
8.750783460047508e-8
3.289552283283799e-8
1.6758739334854588e-8
1.1659275354182231e-8
9.131290501432246e-9
7.566480349208406e-9
3.255948169626551e-9
8.632259752828149e-10
1.3425214378761212e-10
2.978332303225848e-11
1.0441370884710341e-9
6.296244153890082e-9
1.9027114157952314e-8
1.0039144969981948e-8
8.475230078655261e-9
8.581496885438804e-9
9.632319965972208e-9
1.1701221674487245e-8
4.763467479085339e-8
1.0254080074026706e-7
6.218444345534373e-8
5.3647753101629226e-8
5.581966837898237e-8
6.403362345884348e-8
7.89488407361086e-8
1.0350442405565277e-7
1.4124188320860885e-7
1.8991269170082215e-7
2.3204403276708605e-7
1.209786728694727e-7
8.297249561041349e-8
7.832671197868043e-8
6.548648197143745e-8
5.62386127647674e-8
5.3735458927277975e-8
2.5186809616522825e-8
9.040417214944564e-9
4.001539709665466e-9
1.9985714480638234e-9
1.270251256139845e-9
3.471822554929655e-9
2.4498998688521126e-8
2.6564640873208735e-8
2.0712092557272975e-8
1.982400865005758e-8
2.1002654041147112e-8
2.3879633202368875e-8
2.8851898664174968e-8
3.703381039561253e-8
1.224238037701563e-7
1.5036943614980485e-7
8.447146472351506e-8
7.619145222588911e-8
8.405192828822262e-8
1.0636739965625431e-7
1.4967746097848907e-7
1.967654575999453e-7
1.833479601668047e-7
1.5445347709470093e-7
1.4249849202806323e-7
1.60582319128405e-7
1.5055249333429182e-7
6.169564555170264e-8
2.6092600134265868e-8
1.6070506015938014e-8
1.2081491555368653e-8
9.92105506257376e-9
7.1543594958152324e-9
2.3032297283910997e-9
7.448312529581179e-10
3.26124045163335e-10
8.012951751135476e-10
3.5619168731575026e-9
1.8901529605346173e-8
1.789267387850952e-8
1.1893014833830172e-8
1.0922596517169826e-8
1.1600508549972444e-8
1.3553443070628644e-8
1.7179227024226056e-8
6.305110122164025e-8
1.22996038685067e-7
7.160571723777209e-8
6.21082531833041e-8
6.516229226303443e-8
7.589255860532897e-8
9.587400664751093e-8
1.2968069682065728e-7
1.8109228305471244e-7
2.391175175846007e-7
2.7274856097539816e-7
1.5397163407646264e-7
9.582278697313522e-8
8.970182004301896e-8
7.939935137314688e-8
6.565344858944817e-8
6.361020272554606e-8
3.422795932770088e-8
1.1954371424232464e-8
5.006336139988942e-9
2.2104836972284155e-9
7.351134745345008e-10
1.3921741129305362e-9
1.735533470828874e-8
2.7023885740786323e-8
2.169147388834692e-8
2.09461957343732e-8
2.2166590390752062e-8
2.5019107152620317e-8
2.985037991222781e-8
1.0776303496148474e-7
1.7365957631651867e-7
9.867882977964054e-8
8.825272327703109e-8
9.575860429324594e-8
1.174175304911079e-7
1.5939284214565755e-7
2.2374370508211824e-7
2.523634252808512e-7
2.1940728742591703e-7
1.9210359816127635e-7
1.8528054958429633e-7
2.028219122200272e-7
2.0404794673637658e-7
6.7929813765236e-8
2.6141344216112677e-8
1.569112810082962e-8
1.1444333175364801e-8
9.004589744931387e-9
5.9402271216786115e-9
1.442991745766013e-9
7.017743099387925e-11
2.4651464961282296e-10
6.664983938372758e-10
5.3151092622084025e-9
3.335243241165083e-8
1.6168456987598167e-8
1.2450217344267807e-8
1.2144195025488764e-8
1.3326733157341474e-8
1.5887240017970508e-8
6.583736095657064e-8
1.5203889711005618e-7
9.722291791008739e-8
8.116651141794808e-8
8.165674375646224e-8
8.997024979163746e-8
1.0544329733826353e-7
1.3010104565334347e-7
1.6707362899256047e-7
2.178554394557666e-7
2.76382484175568e-7
1.4335907176870643e-7
1.1311191364511943e-7
1.1502720429568987e-7
1.0184456859632858e-7
9.386135272523187e-8
7.790742638574663e-8
3.026128457899835e-8
1.2202675595666797e-8
6.009619967348091e-9
3.376420499402591e-9
2.702179158507406e-9
8.260041633641885e-9
4.730115022882553e-8
3.492998167283494e-8
3.0198605850591393e-8
3.0136439328118114e-8
3.262209207714291e-8
3.7583092523702144e-8
4.583167506600719e-8
5.925636169568486e-8
1.943644287574615e-7
2.1758826125966647e-7
1.260086127119483e-7
1.1700996354568149e-7
1.3354880408595024e-7
1.7671047504765778e-7
2.5788760868820304e-7
3.133212813002254e-7
2.687437229580685e-7
2.334396463915808e-7
2.3125086380660188e-7
2.3339617656049648e-7
2.70822595064229e-7
1.118335585063053e-7
3.9476130485337415e-8
2.152670302657329e-8
1.5269882324941822e-8
1.2000786900714038e-8
9.785673814980146e-9
3.6584456278374034e-9
1.0762293813675335e-9
4.674717804606757e-10
1.131390512320304e-9
4.612374825176254e-9
2.1478171130759573e-8
3.2424228059960516e-8
1.910705142987678e-8
1.6896677751469736e-8
1.7673085177358356e-8
2.0513944508275887e-8
2.5937156199216815e-8
9.221495277456153e-8
1.8756795931502708e-7
1.1006048446783025e-7
9.288656503310432e-8
9.482243364462738e-8
1.0700321801219017e-7
1.3016978924461884e-7
1.6882912662111292e-7
2.2820473060503653e-7
3.0455045542293405e-7
3.701519807734581e-7
1.8957943124146422e-7
1.2815422065956486e-7
1.2789144023989553e-7
1.2242613604736746e-7
1.0695117175703649e-7
9.93234088378889e-8
4.435975944498501e-8
1.6892575760215175e-8
7.670591318905901e-9
3.590320391849534e-9
1.2143303797653583e-9
2.027693162981754e-9
2.962786608593563e-8
3.322654374557813e-8
3.018489196675528e-8
3.056743931115246e-8
3.303558423609601e-8
3.7639037383619765e-8
4.50386118185566e-8
1.6482086283420704e-7
2.5482611781332893e-7
1.4767733083036242e-7
1.352656983902995e-7
1.5071586662117323e-7
1.9128360805371524e-7
2.701410913024095e-7
3.7627999975260156e-7
3.802311121228014e-7
3.200161227230244e-7
2.9117779064914987e-7
3.0234238787513366e-7
2.905080839621374e-7
3.3051485219864107e-7
1.1438330396893789e-7
3.498757971158426e-8
1.7882578494761728e-8
1.2307027396055881e-8
9.303488311816021e-9
7.04753136807567e-9
2.0015264085378236e-9
1.1834550543890924e-10
8.960227594042878e-11
1.2726896427535148e-9
6.836789823817051e-9
4.1140526494279795e-8
2.8027507610630875e-8
1.949813816079668e-8
1.8404211670215218e-8
1.9966593944957376e-8
2.3770893960759764e-8
9.347129943886658e-8
2.209124776178034e-7
1.4751078576349622e-7
1.202732986252677e-7
1.1820208305421637e-7
1.2695201389193435e-7
1.4445928507830853e-7
1.7236737300469516e-7
2.1376767842207515e-7
2.711104531266558e-7
3.422274440291396e-7
1.8725295236592104e-7
1.5691632435563476e-7
1.6918226436662412e-7
1.6677596001088318e-7
1.6085309378204033e-7
1.0566935825263417e-7
4.100985094849619e-8
1.8511583217085737e-8
9.81271148499427e-9
5.696203623220265e-9
4.2778747040963226e-9
1.3640878781002397e-8
5.148363219757817e-8
4.311821039824955e-8
4.2119548751672037e-8
4.423650547629318e-8
4.898866069884754e-8
5.693115855022034e-8
6.940516836617915e-8
8.9027664826996e-8
3.051429697776007e-7
3.249645634475789e-7
1.9496461071033375e-7
1.8657475286796463e-7
2.2048186048480846e-7
3.0480959001284984e-7
4.527244299576953e-7
4.900726224323799e-7
4.0145309613006476e-7
3.633829833349826e-7
3.9058298321911833e-7
3.4692346709629935e-7
4.0287174500750067e-7
1.9635759664934865e-7
5.496601926596133e-8
2.4592565785434267e-8
1.6002126629437592e-8
1.2212516214139047e-8
1.006125439286391e-8
5.218347349639395e-9
1.5505233608164155e-9
9.017400399813756e-10
2.019374691858709e-9
6.528960370809765e-9
2.4921167473650162e-8
6.519510168762191e-8
3.199479687285536e-8
2.677773649881861e-8
2.751428034987427e-8
3.186058827677392e-8
4.053346591772176e-8
1.3280492427590951e-7
2.822359627504258e-7
1.6966860591374286e-7
1.3930923112189634e-7
1.3844795735261878e-7
1.5166142224907972e-7
1.782809460242747e-7
2.2265255169510175e-7
2.910853584546341e-7
3.857791496966348e-7
4.864748869341543e-7
2.484360909195055e-7
1.7820543642639855e-7
1.8267797863442393e-7
1.9501453805803094e-7
1.8931686189227025e-7
1.4555174048389588e-7
5.8253426410951933e-8
2.5545089865943808e-8
1.288171475557658e-8
6.456614145742e-9
2.0105978846550562e-9
1.340780623178291e-9
3.0834190189791315e-8
3.760765280601081e-8
4.142771042800284e-8
4.5360820945205615e-8
5.073829937199629e-8
5.863620983287109e-8
7.033678272912853e-8
2.602027089520688e-7
3.867930437641504e-7
2.315034983334426e-7
2.1880090867466482e-7
2.524936817508462e-7
3.356152018992173e-7
4.953277218657813e-7
6.388184729107727e-7
5.572188271306484e-7
4.6985322745697475e-7
4.58772219319373e-7
5.419778943738128e-7
4.2940775718570117e-7
3.9974081589589923e-7
2.0030788124947501e-7
4.473084677937804e-8
1.6109524075446082e-8
9.783146450573784e-9
7.290744680386099e-9
5.116535490096899e-9
2.3858575971946053e-9
3.202274595069371e-10
4.887623009280115e-10
2.3342616608535297e-9
8.243910219763863e-9
3.567595065523146e-8
5.696428770085217e-8
3.160915446907202e-8
2.7967586711925967e-8
2.971879727610675e-8
3.5322513857623e-8
1.2516129088356607e-7
3.081595793102697e-7
2.2598697093174974e-7
1.790546009837266e-7
1.7098010144756187e-7
1.7834955126760023e-7
1.966608590720515e-7
2.271293661822558e-7
2.7379579412050396e-7
3.4383133875075607e-7
4.5204844346201004e-7
2.6875254692748243e-7
2.272013941135046e-7
2.4579628862568595e-7
2.8722411275563284e-7
2.80980920159668e-7
1.276075692652488e-7
5.626106541502833e-8
3.02095624363634e-8
1.8092276898094945e-8
1.1405136838476343e-8
8.397778161169936e-9
2.456755455589494e-8
3.90174697194421e-8
4.8724066560553356e-8
5.7830015267772344e-8
6.64180198507191e-8
7.668568970903695e-8
9.065650638494413e-8
1.1067875733805137e-7
1.403337524608765e-7
5.049085494668223e-7
5.009438457769347e-7
3.181351201959141e-7
3.1830728207535225e-7
3.9645576812429594e-7
5.837368776772409e-7
8.31300309290684e-7
7.325211559831913e-7
5.967975377296707e-7
5.886027613915643e-7
7.439670728601336e-7
5.411475654300446e-7
4.7313337110357344e-7
3.144800631015838e-7
7.768810749150965e-8
2.224752921859462e-8
1.1545385160431063e-8
8.632221032984586e-9
6.484635092142404e-9
5.1993311078890345e-9
2.31846330675059e-9
1.8247301295618314e-9
3.34493145752646e-9
8.238535551506667e-9
2.4536739953827612e-8
1.2955789962667167e-7
5.8354970016872975e-8
4.2895552089478005e-8
4.2355969319159704e-8
4.861661582769607e-8
6.206200254784466e-8
1.754052588544988e-7
4.045213072162312e-7
2.645763414784548e-7
2.0944943561223634e-7
2.0103826684830142e-7
2.1246225889224648e-7
2.403305774863543e-7
2.8908892364525616e-7
3.692723765245556e-7
5.015438500209665e-7
6.782581956284491e-7
4.3020318167986806e-7
2.925911904925909e-7
2.666590495495036e-7
3.059685649846846e-7
3.5528401375001013e-7
1.7808455294148822e-7
7.522856820402541e-8
4.0892043923319286e-8
2.485976448586606e-8
1.4723840043795505e-8
5.790202797977826e-9
2.4585592509758465e-9
1.4106052053070243e-8
3.4629601776471286e-8
5.3161021701290737e-8
6.80018404437557e-8
8.184683568365001e-8
9.779783729818289e-8
1.1857938821968596e-7
4.3026233006747017e-7
5.993731238501937e-7
3.8300265045925894e-7
3.8174571600770674e-7
4.6809592879767905e-7
6.73522614799229e-7
1.0062044580105181e-6
9.785220725163952e-7
7.700655643953297e-7
7.100664525280358e-7
8.335413089192105e-7
1.4202609853758514e-6
8.29701817756897e-7
4.563002255013172e-7
1.7485371998398277e-7
6.551514938157897e-8
1.287574216045264e-8
4.0226582794997125e-9
2.506504058251252e-9
1.3858150933218776e-9
5.376092985134859e-10
9.842016061764766e-10
1.916108070064628e-9
3.1470297081849256e-9
7.181662903241928e-9
2.0604592692342834e-8
1.1549879871268131e-7
6.086564523644268e-8
4.246315184364535e-8
4.1870048072973416e-8
4.856653319610763e-8
1.355260359155231e-7
3.652119647503657e-7
3.47279829382751e-7
2.668570680152679e-7
2.446997466087032e-7
2.4697206779420687e-7
2.6559923466337463e-7
3.044695106817428e-7
3.836160321524147e-7
5.894902619392076e-7
4.099026411148369e-7
5.160715170991429e-7
4.694743094246512e-7
4.0568127678701954e-7
5.200125754636882e-7
3.5420340796145143e-7
1.6308649238349853e-7
8.569202892591717e-8
5.739589984597483e-8
4.5545281565221217e-8
4.145639755927548e-8
2.4728144031745757e-8
8.839808802432499e-9
1.8843696093053394e-8
4.028557103043519e-8
6.796259702688384e-8
9.602316218299237e-8
1.2374399572194194e-7
1.5437944038810323e-7
1.9220309323805695e-7
2.422072221795147e-7
9.049115757233253e-7
7.85323639458826e-7
5.618428087833095e-7
6.141160171063796e-7
8.5073486492041e-7
1.346391029933943e-6
1.35025439337354e-6
1.0086062564187271e-6
9.358248396660767e-7
1.2029324321856735e-6
2.7203828622790937e-6
1.4047403705174444e-6
6.938361856010439e-7
2.2086181531846409e-7
6.858487876158853e-8
2.268970323783423e-8
4.271607978030241e-9
1.4936459950539871e-9
1.0145104686601445e-9
4.958005538945136e-10
1.2488250140807181e-9
5.395839109641797e-9
4.730796260802411e-9
6.3847268114371934e-9
1.4152464870790925e-8
4.269528950219877e-8
2.1699103100129294e-7
7.792109907574752e-8
6.229214398451549e-8
6.540780159767921e-8
7.617034497787527e-8
1.6668266261122342e-7
4.5493847976065857e-7
4.1944866336076635e-7
3.179651976866265e-7
2.9034510653077015e-7
2.958660188196624e-7
3.2915233589631254e-7
4.10672105197925e-7
6.397453881774704e-7
4.6817031385788774e-7
2.5626137768233245e-8
3.0465806870861843e-9
5.2415995193636343e-8
1.8865231248005657e-7
5.452313524427071e-7
4.133893412924788e-7
2.218826946579416e-7
1.4998890003896255e-7
9.997556743176544e-8
5.534417034393372e-8
2.2240240617554672e-8
1.9693658649297574e-8
1.6582696938183393e-8
6.7786669984972465e-9
7.594055008561755e-9
3.104107736360697e-8
6.660180664442611e-8
1.1158589132410459e-7
1.6117057958223972e-7
2.1566303794629858e-7
8.205785828100752e-7
9.14903424795352e-7
6.993221012612361e-7
8.067480792124297e-7
1.1837991967241912e-6
1.848561815332032e-6
1.5464451264748796e-6
1.1826134882576724e-6
1.2170098197657228e-6
1.962517657968707e-6
8.637852094247689e-6
0.000010587409961615044
7.085466282507629e-6
3.4645018131071155e-6
1.4476531408997194e-6
5.095082573014743e-7
1.7623020849051977e-7
5.44552141417269e-8
7.95781116632496e-9
1.2263837767316672e-8
7.495425900741494e-8
7.270277074328788e-9
2.7740509448760308e-9
3.3934275781172566e-9
2.0314304348242322e-9
1.7848609838548173e-10
1.0089452256843572e-10
1.124643030739886e-10
2.423222546109284e-12
6.296280678406216e-11
3.7938828741516414e-11
4.66976841802118e-10
2.0596479107359807e-9
5.6456123203372696e-9
1.2780212343214401e-8
2.2724650809033823e-8
3.030689485178574e-8
3.883569830814109e-8
5.8455482135962636e-8
1.8029432817074958e-8
4.2686246458221255e-8
5.755460516231383e-8
4.7755114766657365e-8
6.173991644034089e-8
8.029066644342987e-9
7.609889363490118e-8
2.015272874062393e-8
5.621049586920584e-7
5.794436897985631e-8
4.3156785812295916e-8
1.3423525221119616e-9
1.1743519422826014e-11
2.4939422378419076e-10
1.698933193804135e-11
9.434035052707278e-12
1.550829483143753e-11
3.662653024511925e-12
1.6892081919472303e-11
1.779366387438527e-11
2.062026609629039e-11
3.238505295015549e-11
2.3355357205120822e-11
1.170851109943077e-12
3.983292983244503e-13
1.1927888478467577e-12
1.803419397337955e-12
2.432596768202878e-12
3.1849093923938772e-12
4.133535525704243e-12
5.348060499226824e-12
6.911034083805549e-12
8.93048147247546e-12
1.1553180521430806e-11
1.928847189912418e-11
4.9923022205910135e-11
8.610082859550457e-11
1.021025758682245e-10
4.347290985236358e-11
1.367070183598566e-11
1.0476186515641292e-12
1.0771979835538567e-11
1.9140354279239992e-11
2.7928259040262516e-11
3.8365727858822424e-11
5.163449403469456e-11
6.91626286482559e-11
9.290933235618247e-11
1.2575238498701397e-10
1.7210895323560867e-10
2.3901336057920863e-10
3.380816921449858e-10
4.892165346341996e-10
7.27614356051188e-10
1.24838410189035e-9
1.109985627973145e-9
8.629282783107396e-10
6.897057135929604e-10
5.854942967312505e-10
5.275294901967921e-10
4.988476329348054e-10
4.891276662175708e-10
4.92391687770307e-10
5.051398269074428e-10
5.252151047831121e-10
6.011486220186715e-10
7.083327460437512e-10
4.5108208167996605e-10
1.970840115187842e-9
8.647279320095176e-9
1.6786299615291488e-10
1.5292531525045248e-10
5.459088321591412e-13
8.475828756623231e-14
0.
4.149070599569793e-14
0.
0.
0.
0.
0.
0.
0.
0.
2.671518149071648e-13
1.6188889755912103e-13
1.762021853825772e-13
2.1068450335760887e-13
2.586367864440507e-13
3.208390915246083e-13
4.004085911891892e-13
5.020134491241934e-13
6.319272078253251e-13
7.983861356317964e-13
1.0121306746434674e-12
1.2871438981258514e-12
1.0275995918805083e-11
2.5700816327290807e-12
8.04113303304978e-13
9.031313898582651e-14
6.269979551743827e-13
1.1457548617433883e-12
1.77372281358962e-12
2.6156340833519863e-12
3.797019676003887e-12
5.486331744849581e-12
7.912943777759504e-12
1.1374991457384042e-11
1.6215110494794027e-11
2.2728980760659492e-11
3.0999449731118074e-11
4.0769277058514e-11
5.1563313127984454e-11
6.304981882739383e-11
7.529786573173501e-11
3.9457713719447046e-10
1.326643438630637e-10
1.1637455414015165e-9
2.3927697687859977e-9
2.964974721982156e-9
3.2493377770824106e-9
3.5423691767418494e-9
3.889628710704919e-9
4.282844307571564e-9
4.705964140482213e-9
5.142771594586291e-9
5.833038532584878e-9
5.222728419060093e-9
1.4318006350779324e-9
1.8028256324577173e-10
1.6989524719811602e-10
3.536017613741745e-10
5.330521819818346e-10
7.319975711422373e-10
2.3836771125844776e-11
8.982046433490992e-10
1.0479939211969958e-9
1.1089474589386398e-9
1.172780214430877e-9
1.2841369122746674e-9
1.489868025355312e-9
1.8601135403628311e-9
2.5053764684151042e-9
3.602785524794228e-9
5.4311454328456216e-9
8.375422341707599e-9
1.1812337377811774e-8
1.448776109240686e-8
1.2861615305050058e-8
1.6428789605239227e-8
2.5343952881476347e-8
4.540508299021375e-8
7.660811350965375e-8
8.762664438015107e-8
9.228309593294655e-8
8.569485206507638e-8
2.5504835281809023e-9
7.095245999650203e-8
1.0835696467881552e-7
6.60903005144348e-8
4.2783125491587645e-8
3.8199404248962e-8
2.6553055218128058e-8
2.170916194183668e-8
1.973331370134153e-8
6.832292446997576e-9
1.66835645902253e-9
1.6892545856643817e-10
1.7455991400853379e-9
4.0300608687915714e-9
6.221383328841494e-9
3.3536608056127038e-9
4.9639800748418634e-9
5.49829952125827e-9
6.093395856749178e-9
6.943755684114432e-9
8.167308963784127e-9
3.576218460530181e-8
8.658725490708233e-8
5.291466542928734e-8
4.454264074256599e-8
4.511944675081875e-8
5.02490407448482e-8
5.988749409344744e-8
7.555713263136243e-8
9.862775795139314e-8
1.22806026575974e-7
1.2821036545579098e-7
8.233827011105436e-8
4.0310057506521014e-8
2.1183185793737695e-8
1.4391995241539402e-8
1.1465034721526512e-8
9.82343209229517e-9
6.371115895478922e-9
2.304304451810188e-9
1.0940488803564507e-9
8.700123241970569e-10
1.3744785651124764e-9
3.4354368690360105e-9
1.1960098011049329e-8
2.2253122508863957e-8
1.239516006042758e-8
1.0540978493392519e-8
1.0853667869296704e-8
1.2623641273160139e-8
1.6303926025438975e-8
4.6263877462947406e-8
7.648904281045498e-8
4.4926659590688123e-8
4.117794746162519e-8
4.570245498060453e-8
5.703821701598032e-8
7.849569013168729e-8
1.1556988243749979e-7
1.6271788065097182e-7
1.8866182213354267e-7
1.85222647108038e-7
1.3797965041752268e-7
1.8399821638171907e-7
9.380407854144856e-8
7.004370262084501e-8
7.159420431223609e-8
5.5589275771927324e-8
4.8855419950126096e-8
3.9551405774513905e-8
1.2836346686085913e-8
4.007692950600813e-9
5.372651453097908e-10
2.3967873754953157e-9
6.772812574005648e-9
1.1691220714206764e-8
6.051151820688845e-9
9.686052756860015e-9
1.0986313240955688e-8
1.2269176694168659e-8
1.4015295165517805e-8
1.649785407363774e-8
7.07432521303485e-8
1.5955413286173636e-7
9.453194536994176e-8
8.249169877883909e-8
8.679214155171013e-8
1.0141755641875339e-7
1.2874445406263931e-7
1.7479566927171725e-7
2.3529212429104255e-7
2.581178430450312e-7
2.2925604795619946e-7
2.1327957020727793e-7
8.981763831846233e-8
3.845107774848099e-8
2.3072278528277074e-8
1.7142971356389765e-8
1.3831882059317198e-8
1.13481590150815e-8
4.7520868970179234e-9
2.0346466327129885e-9
1.516345875992788e-9
2.2684251400685154e-9
5.249478450041781e-9
1.588593981337085e-8
5.502006493563917e-8
2.6377810975401398e-8
2.070757638034445e-8
2.0672362383158594e-8
2.3719675745504785e-8
3.0444394858558496e-8
4.385052626320804e-8
9.674481300876802e-8
1.4524708974556095e-7
8.1475178225435e-8
7.240566083970097e-8
7.838052181064384e-8
9.596414800857125e-8
1.3027034187583147e-7
1.8959768203132456e-7
2.641719858289039e-7
3.052565794348189e-7
2.7181995071455137e-7
2.3682664493399542e-7
1.2233058170201021e-7
1.0007276585760861e-7
1.0559089656852857e-7
9.046057946353275e-8
8.403919370200769e-8
6.038896710275298e-8
2.1122083180036177e-8
8.10723737969315e-9
3.0379661328591344e-9
2.9978462142199464e-10
3.734538460283628e-9
2.9753365259021835e-9
1.700268693493763e-8
1.9045821329050777e-8
2.01278133187736e-8
2.1837139488068272e-8
2.4597909421804475e-8
2.8811332241199086e-8
3.5150965430403705e-8
1.4300344598432174e-7
2.2663011639978e-7
1.3012047637797187e-7
1.1844847011458769e-7
1.3130283041250561e-7
1.6569423802812487e-7
2.3270446292929536e-7
3.257630124629606e-7
3.3495356001156164e-7
2.8204441520160896e-7
2.548419390132506e-7
2.9810833409215396e-7
2.210223741197453e-7
7.091480949997802e-8
3.053643712911864e-8
1.926558925268447e-8
1.4476587348011815e-8
1.1795680972130784e-8
8.457506394314713e-9
2.9872108707404458e-9
1.4132528631764463e-9
1.4981020601232922e-9
3.351918343472042e-9
9.726842837364262e-9
4.250785380830907e-8
3.689701922836956e-8
2.4034931118378725e-8
2.2156435628932594e-8
2.4040315749736913e-8
2.917765557978496e-8
9.012615399985463e-8
1.8449850663103155e-7
1.0948368332123038e-7
9.21992423033321e-8
9.373634149640979e-8
1.0516239069239866e-7
1.269425337541137e-7
1.6313276050828498e-7
2.1881213547637464e-7
2.925640309363301e-7
3.615858152718119e-7
3.552521144264109e-7
2.210211226632484e-7
1.3578094772890143e-7
1.3247786374780532e-7
1.4874605950926586e-7
1.4309268266339761e-7
1.258224788895764e-7
5.113930383909796e-8
1.989285179489368e-8
8.301480549860284e-9
1.642966435949482e-9
5.993212451022876e-9
2.183301200048572e-8
1.2953683065320075e-8
1.283334440330624e-8
2.1201984717062404e-8
2.5690552965205648e-8
2.98060519714984e-8
3.484059029677298e-8
4.16377781652848e-8
1.735762021245139e-7
3.2732359131346667e-7
1.9377330501323676e-7
1.7900512178992476e-7
2.007670907446524e-7
2.559837576785383e-7
3.635757876471923e-7
5.179395805035263e-7
5.367411502842769e-7
4.4711987565281027e-7
4.0188844423078204e-7
4.442033678636333e-7
2.8157517949731876e-7
7.856937519441392e-8
3.145738238411956e-8
1.9002501986377912e-8
1.421308316918134e-8
1.1436903138105823e-8
9.078166913965885e-9
3.839539055902592e-9
2.4814074355944e-9
3.335144931230373e-9
6.8429333844551e-9
1.7248418325487783e-8
6.756684208907921e-8
6.771074784488556e-8
4.225006526332255e-8
3.8954767915626174e-8
4.3183222011695594e-8
5.4469875227762204e-8
7.726913626739843e-8
1.629009857140962e-7
2.889762359581042e-7
1.60299974988084e-7
1.3396730806643378e-7
1.3625956883304483e-7
1.549551471574014e-7
1.9274630218278313e-7
2.587371748530783e-7
3.619172482835455e-7
4.843154313421179e-7
4.714738541223098e-7
3.1323611627190934e-7
1.9017310198851168e-7
1.714327443562568e-7
1.9505931315118307e-7
2.1768274320419873e-7
1.9718495030147857e-7
8.383331614080941e-8
3.548560831275252e-8
1.7327813629372732e-8
7.97973837303834e-9
1.3526406860282137e-10
1.198575128649767e-8
1.5620776024832537e-8
1.595894368324498e-8
2.962518597387644e-8
3.724671300629566e-8
4.353436442818766e-8
5.077381791879605e-8
6.036185845351098e-8
7.381748626941768e-8
2.9906891780282273e-7
4.172412746711302e-7
2.541473345816843e-7
2.451803192656082e-7
2.9059224687248354e-7
4.010795885171589e-7
6.055479457063341e-7
6.977038061944811e-7
5.684146708714817e-7
4.988710604878508e-7
5.30354342684384e-7
4.6492251470179975e-7
4.1752923899697794e-7
1.5797689812502936e-7
4.096386963340139e-8
1.774160583505563e-8
1.1846177499377354e-8
9.172467651320776e-9
7.465479910633637e-9
4.950552303369587e-9
2.4827542534755396e-9
2.69258042960079e-9
5.109856718515829e-9
1.2116539348949012e-8
3.821045317785889e-8
1.1024583912916596e-7
5.03991632862628e-8
4.1742761580624e-8
4.3770891455112705e-8
5.284964523506521e-8
1.424513504173639e-7
3.184673659913632e-7
2.0518163200318858e-7
1.6446113913619216e-7
1.5944253019123637e-7
1.6994858249136244e-7
1.9361200212504105e-7
2.3383043926203001e-7
2.972904008161761e-7
3.919980422769514e-7
5.055324044138184e-7
3.2317980671993803e-7
5.249583733549739e-7
3.2316823922088313e-7
2.4230069630781455e-7
2.623872056969116e-7
3.5087375288402274e-7
1.9017805502054734e-7
7.511237722479774e-8
3.945294957309916e-8
2.276901729968275e-8
8.853725182182706e-9
1.6709694777993066e-8
5.4490029649069575e-8
2.1653081198149747e-8
4.794817017738359e-9
2.833798559563031e-8
4.578292472271031e-8
5.968093730175465e-8
7.351390624366186e-8
8.97422669473412e-8
3.3967245085039944e-7
5.919035038463932e-7
3.791283005928643e-7
3.769875987455191e-7
4.5887103513288695e-7
6.53402327333795e-7
9.967779059518244e-7
1.041745500401503e-6
8.19157195570396e-7
7.395869312004825e-7
8.500467519860994e-7
5.963474334536361e-7
3.4415058678079256e-7
1.4497780941468932e-7
3.120228336604848e-8
1.0391184929456763e-8
6.333241238304405e-9
4.9409808722354965e-9
3.562076676901469e-9
4.621227377015588e-9
4.559126091466764e-9
5.263450713079185e-9
8.507641309570307e-9
1.7455366977790182e-8
4.715235965575258e-8
2.214959193579843e-7
9.227033598668695e-8
7.188186263644965e-8
7.540787164749894e-8
9.229986412571518e-8
1.213607457298221e-7
2.2385587592959893e-7
4.777106420999152e-7
2.913293240764773e-7
2.284920314343225e-7
2.1934900939920347e-7
2.3514317574730673e-7
2.753012814624169e-7
3.520708178096875e-7
4.944045196415394e-7
6.964247030547524e-7
1.909642247773456e-7
2.8502872867973287e-7
4.264279030146333e-7
4.158328967141465e-7
3.6687660287327686e-7
4.769331331054351e-7
2.9162515977955723e-7
1.2852546155314145e-7
6.70675881715168e-8
4.4224035033118526e-8
3.059490441485298e-8
9.47335062527078e-9
2.5137142582344377e-8
1.647464659571283e-8
7.135432864721036e-10
2.6272876631340897e-8
5.45553213462193e-8
7.993631761917241e-8
1.0368539242215438e-7
1.294393533873874e-7
1.6082746979043815e-7
6.051562471406157e-7
7.315581998911892e-7
5.105772233803142e-7
5.459342071166453e-7
7.30387596721652e-7
1.1525996978690398e-6
1.390706502429268e-6
1.0533674546934405e-6
9.139308218946658e-7
1.0593784287783151e-6
1.9408244018088796e-6
1.0592106208903703e-6
4.298809024110657e-7
1.2840943154445732e-7
4.777895024815909e-8
1.1459251374841058e-8
2.742421647268173e-9
1.3952794378894577e-9
9.546543478167856e-10
7.730001302447981e-10
3.2335597303600787e-9
6.625760122529953e-9
5.760358434700531e-9
9.27739410413453e-9
2.1105787297219473e-8
6.840539173258281e-8
1.7619877251286222e-7
8.081938543818749e-8
7.122807165323333e-8
7.844966007428774e-8
1.5444631892631557e-7
4.0746183834084624e-7
3.7355259164747917e-7
2.838519926216774e-7
2.5938534929266265e-7
2.640434385533666e-7
2.92003940000801e-7
3.5638993500572875e-7
5.155594311852702e-7
7.26424595240026e-7
4.367011857644859e-8
2.2515530636295865e-7
1.8491598912494776e-7
2.0243594237267743e-7
3.0953664490548543e-7
5.618593973534362e-7
4.477903735548446e-7
2.8774118275364207e-7
1.9651249912475436e-7
1.5136026088616335e-7
3.89157516210409e-9
1.4832676217560757e-7
1.6909227319924674e-7
3.561902161882824e-7
1.1007010101572238e-8
1.4260229916380386e-7
4.720086889233102e-7
2.5692271124581923e-8
3.502595920336021e-10
3.0975705694663354e-10
1.8343819807945392e-10
5.272771410015039e-12
3.468364926717215e-11
2.0888840962098702e-11
1.3584521786755447e-11
8.87114069204075e-12
5.183326425573202e-12
4.159083664155875e-12
2.835938626391663e-12
9.579710313518319e-13
1.972714178242634e-13
1.076600974417035e-12
7.077096451927577e-12
1.3885558455269262e-11
1.8177640602817617e-11
1.122596567475774e-11
3.952082129468034e-12
1.1256515596079618e-12
1.2881855972951225e-13
9.008747707063695e-13
1.589430185571235e-12
2.376706865321058e-12
3.377344854707141e-12
4.692306753223132e-12
6.433227373850011e-12
8.737657329383911e-12
1.178329114922278e-11
1.5805219886608726e-11
2.111942460621774e-11
2.815667722752191e-11
3.751206440491145e-11
5.001978217915665e-11
1.0067862047640028e-9
1.197715096963706e-9
8.64186834400226e-10
6.784665765948823e-10
5.803402657465608e-10
5.268281204683866e-10
4.989643149393087e-10
4.875577580825819e-10
4.877755010811594e-10
4.969555237388824e-10
5.136072084333724e-10
4.595284907447867e-10
6.087735549930695e-10
1.1124256037849325e-9
1.6827442360660125e-9
1.4118122131985075e-9
2.930584238188604e-9
1.5200731732569873e-8
6.948026833140668e-10
3.9292667991715316e-10
6.207625621541773e-13
5.682331579130908e-14
4.835617313686183e-14
6.760896651008151e-13
3.925540394368305e-14
0.
0.
0.
0.
0.
0.
0.
0.
0.
0.
0.
0.
2.2684826041640745e-14
2.819641658049949e-14
3.5174410811563026e-14
4.402514143384552e-14
5.527594987931088e-14
9.757251875283632e-13
3.1999250025425055e-14
3.033935845041992e-14
6.604044149841363e-14
1.0565835154018495e-13
1.600554084491492e-13
2.3901147223522216e-13
3.5597863892629175e-13
5.307529870439782e-13
7.929493071956144e-13
1.1868451912689925e-12
1.7776751606379179e-12
2.6583575454555483e-12
3.952446598032485e-12
5.803048494639112e-12
8.332297740316958e-12
1.157021216525992e-11
1.5404235161564108e-11
1.9632296628524136e-11
3.956426083087816e-12
1.0246635187787445e-11
5.683743057220641e-11
1.6011735281519074e-10
2.7234106052552064e-10
3.611870412571332e-10
4.4575753411745665e-10
5.400769050783727e-10
6.493179231708965e-10
7.752118959189979e-10
9.180264197393903e-10
1.0771063494216815e-9
1.3312227343232612e-9
9.548616608209072e-10
2.2044342051968739e-10
4.037500206341661e-11
7.000204192467228e-12
1.9897535233869798e-11
4.343203275849535e-12
2.477381062531004e-10
4.725575574577991e-10
3.802023662241043e-10
3.8705754755867263e-10
4.3483324907023394e-10
5.200758833613794e-10
6.518321939779513e-10
8.471391497412232e-10
1.1317091393731697e-9
1.541912650060849e-9
2.1272764217096044e-9
2.9530904764382027e-9
9.545864222632778e-9
1.4490805135488761e-8
1.2154306348784524e-8
1.4884096663228474e-8
2.1807660625108078e-8
3.687060887482438e-8
6.499460446337554e-8
8.458891418292976e-8
8.832695160144258e-8
8.91917858047905e-8
4.6939926925127597e-8
9.010821281744663e-8
9.865167566013308e-8
5.119368142363339e-8
3.874581085870288e-8
3.059489142027768e-8
2.1620730659410218e-8
1.9199197511801426e-8
1.4961993752708407e-8
4.43638822649794e-9
1.1181264523305297e-9
2.3587186828017843e-10
1.444949190292022e-9
2.7095205997154872e-9
5.873959108327817e-10
5.428070463737511e-9
5.535603440455534e-9
5.770850538163214e-9
6.300564391943092e-9
7.1804195972666e-9
8.518907182650107e-9
3.615288413422023e-8
7.862112915582024e-8
4.5579871370195595e-8
3.827225996201304e-8
3.873944477379188e-8
4.327892717805384e-8
5.201403315132335e-8
6.640329695067946e-8
8.65629844011636e-8
1.0162886137767926e-7
9.658557088843579e-8
7.18580788769607e-8
3.619532031834582e-8
1.8365333902935636e-8
1.1922865128470712e-8
9.337477599688169e-9
8.00583323503404e-9
5.754424760106316e-9
2.0830090726371982e-9
8.938729112941823e-10
5.885189414706494e-10
8.027578344201885e-10
2.043999733332817e-9
7.256534931255184e-9
1.7008338738400516e-8
9.084145955615812e-9
7.553226134425532e-9
7.637543403652962e-9
8.696345536535181e-9
1.091866387673782e-8
1.517553274463131e-8
4.2928498542170515e-8
6.485273709003803e-8
3.848386898446295e-8
3.6168186210016614e-8
4.131926931006695e-8
5.3547242130523364e-8
7.715145325946163e-8
1.1709369429164863e-7
1.569552716040498e-7
1.6770923590398574e-7
1.566784347077956e-7
1.582854711554391e-7
8.15025795555427e-8
6.077473747343343e-8
5.410497585476958e-8
4.0626575747662646e-8
3.578992525001528e-8
3.121741301263255e-8
1.144344939108932e-8
3.865222075324696e-9
1.3114133719076756e-9
9.959992364006248e-11
9.96441814304441e-10
1.5271133410844318e-9
1.6669167397991168e-8
1.2642606303675835e-8
1.178094588622577e-8
1.2184597901506943e-8
1.3472786160686192e-8
1.572340558220891e-8
5.942982228442811e-8
1.150508982810022e-7
6.555554189172084e-8
5.673810525494831e-8
5.9260724489241554e-8
6.891785148940086e-8
8.73226030985932e-8
1.1800938607985725e-7
1.535897202864971e-7
1.5801281620921795e-7
1.3715628537385587e-7
1.205927445960321e-7
1.478327478168507e-7
8.750894424163142e-8
3.2894635445357057e-8
1.6757871051261877e-8
1.1658561845461059e-8
9.13065451546661e-9
7.565944032310628e-9
3.2558838563988162e-9
8.631934918322452e-10
1.3423972520935942e-10
2.9773568587692544e-11
1.0440522995108201e-9
6.295645539189682e-9
1.9027095498049728e-8
1.0038845828898457e-8
8.474889979796156e-9
8.581116386944585e-9
9.631872274325932e-9
1.17006635049948e-8
4.763262634798897e-8
1.0253740517173749e-7
6.218275472538707e-8
5.364618298913704e-8
5.581791105469651e-8
6.40314173150223e-8
7.894579748888747e-8
1.0349991134195623e-7
1.4123513697641897e-7
1.899040412201155e-7
2.3203647180601904e-7
1.2097306633079652e-7
8.297012978263659e-8
7.832580716629746e-8
6.548671338699212e-8
5.623961765409999e-8
5.3736230181134806e-8
2.5186252019283045e-8
9.040313997214808e-9
4.001539149192052e-9
1.9985849092634235e-9
1.270254724404651e-9
3.4718512388029174e-9
2.4499619871319945e-8
2.656356427880029e-8
2.0711635398243118e-8
1.982370983723493e-8
2.100240413687205e-8
2.3879385627174338e-8
2.885161800025733e-8
3.703345205098861e-8
1.2242296075521346e-7
1.5036631315779266e-7
8.446990784617851e-8
7.61902436780335e-8
8.405086448631486e-8
1.0636653676938042e-7
1.4967686734344062e-7
1.9676276184101547e-7
1.8334225188404353e-7
1.544485350173457e-7
1.4249493386908572e-7
1.6057637342490134e-7
1.50553242352731e-7
6.169432997144435e-8
2.6091297293040204e-8
1.606952525089427e-8
1.2080689506146259e-8
9.9203042595731e-9
7.154021000075558e-9
2.303152130686675e-9
7.447976489008442e-10
3.261136805128426e-10
8.012704947950178e-10
3.561718095219005e-9
1.8899989087799773e-8
1.7892451082131978e-8
1.189265097502613e-8
1.0922197788847778e-8
1.160005881145194e-8
1.3552909205842557e-8
1.7178557929963576e-8
6.30485999918337e-8
1.2299219057501276e-7
7.160367795880559e-8
6.210636483137193e-8
6.516018342149905e-8
7.588990844727103e-8
9.587033201129902e-8
1.2967522977227883e-7
1.8108440774694653e-7
2.391089652042187e-7
2.727429152667322e-7
1.5396475415030165e-7
9.58198344043079e-8
8.970052928852563e-8
7.939974601786207e-8
6.565474658951055e-8
6.361176452867623e-8
3.422754014038511e-8
1.1954313055954587e-8
5.006362725737422e-9
2.2105037140426285e-9
7.350866447829815e-10
1.392050893829997e-9
1.7355404720062886e-8
2.7022542631330008e-8
2.169089753874945e-8
2.0945816454177073e-8
2.2166268122885205e-8
2.5018780110827157e-8
2.984999842608783e-8
1.0776213582959318e-7
1.7365638956105568e-7
9.867715135520979e-8
8.825146137086893e-8
9.575754600950418e-8
1.1741676888074109e-7
1.593927111508517e-7
2.2374354679777924e-7
2.523585993221108e-7
2.194007977055956e-7
1.920985893339349e-7
1.8527767065997066e-7
2.0281522558923858e-7
2.0404922146414108e-7
6.79281647737116e-8
2.6139823497369158e-8
1.568999118794195e-8
1.1443441169214283e-8
9.003762996997675e-9
5.9399073924814155e-9
1.4429290995601902e-9
7.01720171620825e-11
2.4647554442752445e-10
6.665206523297432e-10
5.314790475757259e-9
3.335131294632388e-8
1.6168253462075416e-8
1.2449850608065958e-8
1.2143767858765412e-8
1.3326238240089336e-8
1.588664936779076e-8
6.5834845982323e-8
1.5203356941969836e-7
9.722026408522477e-8
8.116407627715947e-8
8.165408515731207e-8
8.996706076365986e-8
1.0543918886389289e-7
1.3009543692527176e-7
1.6706572193349973e-7
2.1784459909002738e-7
2.7636938283206494e-7
1.43353267793955e-7
1.1310916024592652e-7
1.150267005345168e-7
1.0184656588420587e-7
9.3864943859581e-8
7.790814428299923e-8
3.026107767935601e-8
1.220276335525493e-8
6.009718451644145e-9
3.3764692474124126e-9
2.702128308218816e-9
8.259941380267913e-9
4.729905162113628e-8
3.492827718719209e-8
3.019777685638157e-8
3.0135867779561194e-8
3.262159323625333e-8
3.758256787226645e-8
4.5831029641904564e-8
5.925545339831907e-8
1.9436357217611143e-7
2.1758420140109386e-7
1.2600677487554476e-7
1.1700870830203022e-7
1.3354801072744514e-7
1.767105690207934e-7
2.578887198404833e-7
3.133168049781028e-7
2.687363302141659e-7
2.3343433112300393e-7
2.312486720333982e-7
2.3338944683016236e-7
2.708213889004681e-7
1.1183255190497128e-7
3.947409579084714e-8
2.1525161515318964e-8
1.5268696267556057e-8
1.1999723563799269e-8
9.7848901133473e-9
3.6583299490521243e-9
1.0761854679447925e-9
4.674731865719267e-10
1.131391150537829e-9
4.612165988632633e-9
2.1476288459392067e-8
3.242460323192527e-8
1.9106669117755957e-8
1.6896177247942268e-8
1.7672504562976587e-8
2.0513262631533734e-8
2.593633306321309e-8
9.22114873811273e-8
1.8756219950476629e-7
1.1005760427389375e-7
9.288382465761929e-8
9.481933882640447e-8
1.0699933856920803e-7
1.3016449714154678e-7
1.6882143189283986e-7
2.2819353073756638e-7
3.0453644816362636e-7
3.70139484873271e-7
1.8957099895725776e-7
1.2815075609071957e-7
1.2789030441144457e-7
1.2242856405608366e-7
1.069560522516002e-7
9.932687228062391e-8
4.4359635815970616e-8
1.6892789359670075e-8
7.670786154124399e-9
3.590421793307596e-9
1.2142613155509251e-9
2.0272927772879716e-9
2.962687927953952e-8
3.3224477383193196e-8
3.0183993589078885e-8
3.05669014898414e-8
3.3035174132883105e-8
3.763864740741838e-8
4.503815635685148e-8
1.6482063268875688e-7
2.548222701013095e-7
1.4767557859284078e-7
1.3526468796276096e-7
1.507155428751748e-7
1.9128461581351537e-7
2.701447746213936e-7
3.7628275506593566e-7
3.802233085749611e-7
3.2000815728738187e-7
2.9117373477124253e-7
3.0234456402282466e-7
2.9050203922447215e-7
3.3050622399668966e-7
1.1438281082219932e-7
3.498550191687772e-8
1.788090739650327e-8
1.2305781314478183e-8
9.302394500712247e-9
7.046744354982024e-9
2.001436943429932e-9
1.1833949689115364e-10
8.953861877303896e-11
1.2727199434591151e-9
6.836318281434232e-9
4.1135380469060416e-8
2.802781111429399e-8
1.949769766019453e-8
1.8403604941403753e-8
1.9965868635462688e-8
2.3770031996468674e-8
9.346760101160617e-8
2.2090396182705548e-7
1.475071491911486e-7
1.2026979562518356e-7
1.1819815803228888e-7
1.269472696906979e-7
1.444532177816512e-7
1.723592664235181e-7
2.1375658736993006e-7
2.7109549736818787e-7
3.422085045920624e-7
1.8724623645881836e-7
1.5691357811832481e-7
1.6918299589282516e-7
1.667836295635133e-7
1.608646273132309e-7
1.056700011719468e-7
4.101031590508191e-8
1.851218021088143e-8
9.813157606488485e-9
5.696450781684597e-9
4.277811410067941e-9
1.3640689480136889e-8
5.1477278780615116e-8
4.311560828387464e-8
4.211829522022075e-8
4.423575459474757e-8
4.898810931685169e-8
5.693064239918124e-8
6.940453867639223e-8
8.902671091627862e-8
3.051451426506335e-7
3.249598998760752e-7
1.949631892766303e-7
1.8657458664384287e-7
2.204834462900235e-7
3.0481502499762175e-7
4.527329199351046e-7
4.900651518546258e-7
4.0144409293697064e-7
3.6337974181269516e-7
3.9058978572620223e-7
3.469195126800392e-7
4.0285641811461846e-7
1.963601317598141e-7
5.4963557725575446e-8
2.4590342379025463e-8
1.6000447075327525e-8
1.2211124255133938e-8
1.0059878014847903e-8
5.2181624638634235e-9
1.5504775184142548e-9
9.017522297088007e-10
2.0193663514516626e-9
6.528599799260826e-9
2.4918416262576814e-8
6.519856025785719e-8
3.199460284858279e-8
2.6777072675818686e-8
2.7513434717560797e-8
3.185958672028962e-8
4.053229716883615e-8
1.3279963033928313e-7
2.822266188715965e-7
1.6966472845245818e-7
1.3930526471032876e-7
1.3844332220320865e-7
1.516555460184562e-7
1.7827298648511358e-7
2.226412261541847e-7
2.910691122288892e-7
3.8575751265138746e-7
4.86449419811709e-7
2.484269743631956e-7
1.7820266653543113e-7
1.8267802988256899e-7
1.950225891345287e-7
1.893339053512407e-7
1.4555622848830265e-7
5.825437440481142e-8
2.5546167717014663e-8
1.288250468295856e-8
6.457058261363001e-9
2.010485315683232e-9
1.3393792382264897e-9
3.082787772276681e-8
3.7604455777611596e-8
4.142628214562718e-8
4.53601456672355e-8
5.073797971387963e-8
5.8636053040676524e-8
7.033665115439741e-8
2.6020587357796953e-7
3.8678918474568714e-7
2.3150273586050177e-7
2.1880179924081183e-7
2.5249702183747996e-7
3.356239341258548e-7
4.953459658612591e-7
6.388233853174241e-7
5.572062651043094e-7
4.6984726776619453e-7
4.587786377176085e-7
5.420110121614554e-7
4.2941667711243717e-7
3.9970938879305644e-7
2.0030660582855036e-7
4.472959668347838e-8
1.6107572471197203e-8
9.781579073500436e-9
7.289532479940386e-9
5.115337384085409e-9
2.3856323880718993e-9
3.202309373818064e-10
4.888442009271507e-10
2.3342174620541307e-9
8.243075964793976e-9
3.566887533588192e-8
5.696886468638092e-8
3.160888670462869e-8
2.7966674948627598e-8
2.9717601775522e-8
3.532107440188769e-8
1.2515525125154133e-7
3.0814389089108986e-7
2.25982225509326e-7
1.7904959589509753e-7
1.7097423712229093e-7
1.783424558095835e-7
1.9665202860772563e-7
2.2711816258576155e-7
2.737815774688746e-7
3.4381389265625936e-7
4.520280888910809e-7
2.687496675526537e-7
2.2720169757353362e-7
2.45801703763921e-7
2.872508552601851e-7
2.810055168378373e-7
1.2760989661614054e-7
5.6263888080939554e-8
3.021201860063424e-8
1.809417697921851e-8
1.1406427796390742e-8
8.398081016374604e-9
2.4564311353314853e-8
3.90094870728903e-8
4.8719862475155e-8
5.78278820499931e-8
6.641703404639838e-8
7.668534682450104e-8
9.065651174385367e-8
1.106788763074216e-7
1.4033370697466952e-7
5.049223045377336e-7
5.009399438219112e-7
3.181366899464758e-7
3.1831239338909003e-7
3.964678754608886e-7
5.837647357180483e-7
8.313218373215895e-7
7.325070937064977e-7
5.967931592294915e-7
5.886178582210956e-7
7.440312678930354e-7
5.411725271782128e-7
4.731102981802416e-7
3.144527941319528e-7
7.768894814763144e-8
2.224529532072848e-8
1.154338476250671e-8
8.630654887322326e-9
6.483154090216092e-9
5.198309885338534e-9
2.318487946439389e-9
1.8247956653801139e-9
3.3448489675469473e-9
8.23782093474318e-9
2.4532987750797274e-8
1.2954131906087824e-7
5.8357055665353895e-8
4.289487077747677e-8
4.235465750442402e-8
4.861496940012505e-8
6.206010896871962e-8
1.753961608706624e-7
4.0450220339983894e-7
2.64571577438011e-7
2.0944375148124283e-7
2.0103127118414163e-7
2.1245344138093675e-7
2.40319134698439e-7
2.8907382451080304e-7
3.6925281652753794e-7
5.01520185324907e-7
6.782096618604342e-7
4.302161246925679e-7
2.926010180085901e-7
2.6666710083044037e-7
3.0599529174713645e-7
3.553297731603099e-7
1.780917204218631e-7
7.523365826538137e-8
4.089622865627223e-8
2.4863176301864764e-8
1.4726303497814498e-8
5.790651670492499e-9
2.4647922000199818e-9
1.4099000103081997e-8
3.462429808378675e-8
5.3158033504154486e-8
6.800073263718736e-8
8.18469872963568e-8
9.779884080440917e-8
1.1858098378931077e-7
4.302773586233272e-7
5.99371189121563e-7
3.8300712880925385e-7
3.817554166337206e-7
4.6811610096872175e-7
6.735673671818861e-7
1.0062618638602524e-6
9.785060771172528e-7
7.700572890218699e-7
7.100884718750064e-7
8.336280848658325e-7
1.4206204187757593e-6
8.298667466866375e-7
4.563152054635248e-7
1.7481766215152444e-7
6.550818309173589e-8
1.287589430524761e-8
4.021528015701061e-9
2.505373192690883e-9
1.3851534877753434e-9
5.37133181058492e-10
9.841510928944413e-10
1.9164472299252963e-9
3.146692261541676e-9
7.180135501155424e-9
2.059838717227128e-8
1.1543984372200493e-7
6.087203639856515e-8
4.246233064875101e-8
4.186775264981707e-8
4.856339804503753e-8
1.3551276201319906e-7
3.651755722714814e-7
3.472740203607311e-7
2.668510359701159e-7
2.446916002332779e-7
2.469623560383174e-7
2.6558840562933613e-7
3.044585405989893e-7
3.836086879795424e-7
5.895013993477572e-7
4.0975824470555496e-7
5.159232562976736e-7
4.695047203310461e-7
4.057359903929448e-7
5.20094733971945e-7
3.542201354348034e-7
1.631092202862709e-7
8.570697035934559e-8
5.740777796106202e-8
4.5558059546643994e-8
4.147323798487768e-8
2.4719218844744868e-8
8.832932455346005e-9
1.883605340432404e-8
4.027761133257313e-8
6.7956375562243e-8
9.601991640714986e-8
1.23743551979246e-7
1.5438126847462385e-7
1.9220676834317397e-7
2.4221246555113394e-7
9.049713784776697e-7
7.853256332669428e-7
5.618599837312024e-7
6.141496224025497e-7
8.508083513037035e-7
1.3465152607011942e-6
1.3502372164250321e-6
1.0086036090266252e-6
9.358774362243714e-7
1.2031279409452732e-6
2.7215113525793403e-6
1.4052362616441508e-6
6.939733934509394e-7
2.208455604505586e-7
6.856138082650818e-8
2.268942531245587e-8
4.2709522429249856e-9
1.4926177403855644e-9
1.0135809977092342e-9
4.953434987982934e-10
1.2477194140233033e-9
5.3966312130583366e-9
4.730684381898735e-9
6.382648712239708e-9
1.4147219048199284e-8
4.267492437431842e-8
2.1704702383042234e-7
7.792867492635506e-8
6.22904458598827e-8
6.540333212361742e-8
7.616323338587494e-8
1.6665719838688035e-7
4.548770288224632e-7
4.194439118764516e-7
3.1795944071665923e-7
2.9033605458070146e-7
2.9585518758415036e-7
3.2914153169520636e-7
4.106668541939279e-7
6.397666313641705e-7
4.67977127441744e-7
2.5665626202943442e-8
3.0034576831215624e-9
5.2357568613893315e-8
1.8855717528871622e-7
5.451967673645131e-7
4.134224727944885e-7
2.2192124517855807e-7
1.500285826292484e-7
1.0002078768162373e-7
5.53675635152762e-8
2.2234000972623044e-8
1.9708457282872612e-8
1.6592873270165937e-8
6.787779947156481e-9
7.582952784856655e-9
3.102631944553669e-8
6.658494572450252e-8
1.115720755141004e-7
1.6116345098012463e-7
2.1566309039123748e-7
8.206654121155282e-7
9.149101948838223e-7
6.993595826499955e-7
8.068282261797404e-7
1.1839891053095499e-6
1.8487669936733253e-6
1.546353171018901e-6
1.182623669678808e-6
1.2171929689498887e-6
1.9633671133306077e-6
8.648618591585467e-6
0.000010580078174258093
7.077508385014953e-6
3.4593110583768396e-6
1.4446260547313255e-6
5.081211827341159e-7
1.7547608698211723e-7
5.3905854468182406e-8
7.440021744955743e-9
1.1529360148097471e-8
8.31500294659061e-8
8.04386061047276e-9
2.666716358490432e-9
3.417048972020246e-9
2.1020110142651335e-9
1.934833989503409e-10
9.991549604715962e-11
1.1232809210670078e-10
7.327095406829765e-13
6.482267865510232e-11
3.9053312144962196e-11
4.6228682694420654e-10
2.0310584252440358e-9
5.558723052415022e-9
1.259103759991508e-8
2.2413581238716645e-8
2.988625316230472e-8
3.830802019392773e-8
5.771505072683087e-8
1.777862948117858e-8
4.229304580474829e-8
5.708690229989024e-8
4.7263020947793926e-8
6.130754754596317e-8
7.894287685998675e-9
7.634806142184753e-8
1.9625856300369877e-8
5.559645128529126e-7
5.7533419407596676e-8
4.350350354640649e-8
1.3325138016194711e-9
2.0330709688343605e-11
2.5001328659760526e-10
1.693595448560972e-11
9.420196810250405e-12
1.5340449138063808e-11
3.4350822707270693e-12
1.701524708945689e-11
1.7686570245177232e-11
2.0505714790473998e-11
3.237834689159391e-11
2.3361997409289193e-11
1.1692034045543398e-12
3.995405414589933e-13
1.1938417169644932e-12
1.8045026156023925e-12
2.4338522630809303e-12
3.186485158713749e-12
4.135508948531673e-12
5.350597744028918e-12
6.914312531373022e-12
8.934743873012743e-12
1.1558745430204055e-11
1.929051864411361e-11
4.993668353645206e-11
8.613408519428281e-11
1.0215204883087008e-10
4.3493569927590996e-11
1.3677316743048782e-11
1.048669307751749e-12
1.0778688820077597e-11
1.9152262229990632e-11
2.794585066595004e-11
3.839011159450196e-11
5.166781644879748e-11
6.920814926792796e-11
9.297223304161323e-11
1.2584078586864238e-10
1.722358936055068e-10
2.392003717779109e-10
3.3836566714593674e-10
4.896627822714364e-10
7.283408438231031e-10
1.2490137636019346e-9
1.1104011351216162e-9
8.631622557475774e-10
6.89832595103304e-10
5.855573228116997e-10
5.27551702707068e-10
4.988418950775135e-10
4.891010942457755e-10
4.923482456636289e-10
5.050814825610511e-10
5.251425517201145e-10
6.010303048155479e-10
7.080446868185723e-10
4.5050185020713897e-10
1.9721117769840993e-9
8.645906772935087e-9
1.6649654938947195e-10
1.527088066293357e-10
5.457392350831552e-13
8.491773387379649e-14
0.
4.1407804000585917e-14
0.
0.
0.
0.
0.
0.
0.
0.
2.6730330705337344e-13
1.6198321195501245e-13
1.7630557860810327e-13
2.108079402347557e-13
2.5878865732644317e-13
3.2102810169128417e-13
4.0064458736022326e-13
5.023091209728081e-13
6.323007467385711e-13
7.988573965167198e-13
1.0127283623790613e-12
1.2879041827460658e-12
1.0280997456621479e-11
2.5716201537616547e-12
8.045728247060514e-13
9.041596286324874e-14
6.274519134304464e-13
1.146563657540226e-12
1.7749751162892096e-12
2.617491113913722e-12
3.799736511831469e-12
5.49029085201089e-12
7.918697332062289e-12
1.1383310744586446e-11
1.622700727033777e-11
2.274564375798859e-11
3.102206212918186e-11
4.079877461210296e-11
5.160029784411623e-11
6.309473130533056e-11
7.535126845587004e-11
3.947880884910746e-10
1.327649529833966e-10
1.1643818681272709e-9
2.3939638940492493e-9
2.966361335821805e-9
3.250806356069358e-9
3.5439329806262645e-9
3.891309842777123e-9
4.284656155694902e-9
4.7079105958021125e-9
5.144848289778253e-9
5.835290036221303e-9
5.224946844910282e-9
1.4325058195436129e-9
1.8038980814751634e-10
1.6995209492409519e-10
3.53739322843588e-10
5.332643470788816e-10
7.322829132664747e-10
2.3845266530779114e-11
8.987591198465464e-10
1.0486495018123541e-9
1.1096533378913822e-9
1.1735277155710038e-9
1.2849312663824673e-9
1.490730124469477e-9
1.8611008482027328e-9
2.5066187439206867e-9
3.6045430200045953e-9
5.4338897757310325e-9
8.379818665253676e-9
1.1811155259295147e-8
1.4486902795006709e-8
1.286107572331485e-8
1.6428261768780887e-8
2.5343315930991596e-8
4.5404183938870214e-8
7.660673044182608e-8
8.762508633906014e-8
9.228167680646079e-8
8.569372168070824e-8
2.5503655525358673e-9
7.09513829424817e-8
1.0835538223602004e-7
6.608975490286719e-8
4.2782597076401016e-8
3.819882863879732e-8
2.6552620957288917e-8
2.1708770145088944e-8
1.9732990772370426e-8
6.8322152345813455e-9
1.6683317369617262e-9
1.6892413974315283e-10
1.7455701088557307e-9
4.029985941368977e-9
6.221253590740518e-9
3.3536143549600158e-9
4.963905183928876e-9
5.498212514403949e-9
6.093297250653644e-9
6.94364194863579e-9
8.167174211452793e-9
3.5761574518429086e-8
8.658582787791384e-8
5.291382149997488e-8
4.4541895461213204e-8
4.511865495567582e-8
5.024810977677548e-8
5.988631092829316e-8
7.555552771870664e-8
9.862553171406741e-8
1.228033031798618e-7
1.2820785850824793e-7
8.233626151385452e-8
4.030918648006367e-8
2.1182785273851118e-8
1.4391746713181402e-8
1.1464849415242451e-8
9.82328230925448e-9
6.370983988282563e-9
2.304255521746638e-9
1.0940271468000186e-9
8.699953733470749e-10
1.374452840807171e-9
3.4353783502578108e-9
1.195992766779363e-8
2.2252557503688048e-8
1.2394883224055681e-8
1.054075495157051e-8
1.0853442080092636e-8
1.2623380328495841e-8
1.630358932499537e-8
4.626305734027613e-8
7.648768336647061e-8
4.492591421401559e-8
4.117731682154877e-8
4.570181160185149e-8
5.70374897871508e-8
7.849480201427596e-8
1.1556871608005765e-7
1.6271620364232457e-7
1.8865957313719746e-7
1.8522034178209716e-7
1.3797820132072467e-7
1.8399661442322574e-7
9.38033826963359e-8
7.004301712141212e-8
7.159333204033883e-8
5.558847594076262e-8
4.885466071656718e-8
3.955096734327898e-8
1.283621471941282e-8
4.00763922245377e-9
5.372538740850661e-10
2.396754414839665e-9
6.772695571346183e-9
1.1690946024445625e-8
6.051128936947661e-9
9.685952866555245e-9
1.0986182411917749e-8
1.2269022870687066e-8
1.401511552679383e-8
1.649764084952594e-8
7.074233483314816e-8
1.5955213475862455e-7
9.453076472933622e-8
8.249061714331297e-8
8.679094691303991e-8
1.0141607734927867e-7
1.2874243975549289e-7
1.747927366726769e-7
2.3528821769443054e-7
2.5811432882897415e-7
2.2925330543773343e-7
2.1327582193887043e-7
8.981623966968935e-8
3.845063244045541e-8
2.3072071086843528e-8
1.7142841471931678e-8
1.3831791106293234e-8
1.1348061039893642e-8
4.752023502191356e-9
2.0346213672245794e-9
1.5163267095612306e-9
2.2683966403038864e-9
5.249419994937757e-9
1.588580125702529e-8
5.501912974411235e-8
2.6377388505149082e-8
2.0707275586203375e-8
2.0672072071940862e-8
2.3719345050622775e-8
3.044396727826869e-8
4.384990029722034e-8
9.674365608665707e-8
1.452452090401985e-7
8.147417737312705e-8
7.240483218298006e-8
7.837969084515917e-8
9.596322189419449e-8
1.302692230691062e-7
1.8959621112491684e-7
2.6416978142226844e-7
3.0525346887544216e-7
2.718172482087778e-7
2.3682513797850471e-7
1.223296844505659e-7
1.0007188501769222e-7
1.0558977443135518e-7
9.045937962969231e-8
8.403800936972722e-8
6.038844267088517e-8
2.1121885362899343e-8
8.107139896982593e-9
3.037922985537773e-9
2.9978283232446765e-10
3.734472564630228e-9
2.9752079273138147e-9
1.700267004599203e-8
1.904567363490149e-8
2.0127614322630763e-8
2.1836905070551262e-8
2.4597636456999503e-8
2.8811009088531528e-8
3.515057247131406e-8
1.4300180131498073e-7
2.2662770185960322e-7
1.301190107601025e-7
1.1844705578493063e-7
1.313011645855678e-7
1.6569197572993775e-7
2.327010343886344e-7
3.25758371339683e-7
3.3494983380630664e-7
2.820414313678847e-7
2.5483892927117596e-7
2.9810544012284867e-7
2.2101894748009263e-7
7.091397964588018e-8
3.053621811415871e-8
1.9265504263108934e-8
1.4476538330469616e-8
1.1795652186398213e-8
8.457439651671952e-9
2.9871799167595858e-9
1.4132375886372429e-9
1.4980833661242322e-9
3.3518820688450037e-9
9.726764000364111e-9
4.2507658601645295e-8
3.689643676958764e-8
2.4034617944083028e-8
2.2156165234990282e-8
2.4040027726240438e-8
2.9177304110309582e-8
9.012523869235836e-8
1.844964900129778e-7
1.0948245100726942e-7
9.219826571344436e-8
9.373540938126356e-8
1.0516142020333436e-7
1.2694146653345568e-7
1.6313153664346443e-7
2.1881067062759544e-7
2.9256213339752186e-7
3.615831913230354e-7
3.552497563377058e-7
2.2101949502975298e-7
1.3577973754257377e-7
1.3247672630647326e-7
1.487445667918375e-7
1.4309060459022112e-7
1.2582119965324097e-7
5.1138964990234515e-8
1.9892637664126864e-8
8.301361073667174e-9
1.6429276462872312e-9
5.993131000092666e-9
2.1832539080525304e-8
1.295346418767924e-8
1.2833352792899923e-8
2.1201819588734093e-8
2.5690289995876138e-8
2.98057173126002e-8
3.484018428489775e-8
4.163728753198191e-8
1.7357427978891997e-7
3.273201565918742e-7
1.937711442845177e-7
1.790029859041149e-7
2.0076452574500572e-7
2.5598019851561624e-7
3.635702589652665e-7
5.179321182692028e-7
5.367359313282403e-7
4.4711595338954376e-7
4.018842743983669e-7
4.4420052289479677e-7
2.8157137297192314e-7
7.856862343473495e-8
3.145730514864964e-8
1.9002532972103193e-8
1.421311667280716e-8
1.143694321398528e-8
9.078143324378154e-9
3.839506241573375e-9
2.481383387469116e-9
3.335113152621711e-9
6.8428820362945405e-9
1.724833236660264e-8
6.75668068656053e-8
6.770965346907499e-8
4.2249545692019534e-8
3.895433163727873e-8
4.3182750138194064e-8
5.446927647618647e-8
7.726828014098588e-8
1.6289964128054417e-7
2.889732947192391e-7
1.6029831179321013e-7
1.3396602380047668e-7
1.362583659350359e-7
1.5495390887839332e-7
1.9274494348991383e-7
2.5873559083457636e-7
3.619151838495403e-7
4.84312305451082e-7
4.7147167979430994e-7
3.132335057053025e-7
1.9017119859231775e-7
1.7143121352479046e-7
1.9505766158849447e-7
2.176798438851278e-7
1.971829860972579e-7
8.383289411602405e-8
3.5485285473493493e-8
1.7327587526147878e-8
7.979605580422974e-9
1.352415343695503e-10
1.198550101154297e-8
1.5620532081618534e-8
1.5959060801081638e-8
2.962503932211487e-8
3.7246381876490577e-8
4.353390572177585e-8
5.0773245546707075e-8
6.036116074912182e-8
7.381663303070476e-8
2.9906560202420727e-7
4.1723715093616483e-7
2.5414451416595153e-7
2.4517735655613607e-7
2.9058840810469497e-7
4.0107369786267616e-7
6.055387781017382e-7
6.976968195552516e-7
5.684100317392421e-7
4.988661606006766e-7
5.303473957182543e-7
4.649189262016501e-7
4.175283584398833e-7
1.579748784385868e-7
4.0963698180304355e-8
1.7741688947824323e-8
1.184627096936988e-8
9.172536548638619e-9
7.46555868707591e-9
4.9505293189218165e-9
2.4827282035547214e-9
2.6925519292926207e-9
5.10982090445215e-9
1.2116494992143223e-8
3.8210498559019943e-8
1.1024363900248951e-7
5.039850689631955e-8
4.174231558195373e-8
4.3770454139865164e-8
5.284912427067106e-8
1.424504139231057e-7
3.1846477109938736e-7
2.0517953956552278e-7
1.644595888809668e-7
1.5944114383069405e-7
1.6994722823723618e-7
1.9361060430730654e-7
2.3382891395163265e-7
2.972885777455293e-7
3.9199544592238194e-7
5.055283921629229e-7
3.231870804255262e-7
5.249416484502011e-7
3.231586753189458e-7
2.422971105384676e-7
2.623849247681857e-7
3.508704914820285e-7
1.9017707921759447e-7
7.511183423511163e-8
3.945254104137414e-8
2.2768636722684057e-8
8.853466217807278e-9
1.6709364140633844e-8
5.449093568845669e-8
2.165306110326994e-8
4.795086933258862e-9
2.8338017198346996e-8
4.5782587003427914e-8
5.96802926587533e-8
7.351299813673966e-8
8.974109534461517e-8
3.396690325490406e-7
5.918981277222325e-7
3.7912409359864646e-7
3.769828315018219e-7
4.588644481659143e-7
6.533915025087263e-7
9.967619828882206e-7
1.0417384860387735e-6
8.191524931363147e-7
7.395800481044345e-7
8.500332353523082e-7
5.963431433454788e-7
3.441526968337381e-7
1.4497748711276296e-7
3.120223897662407e-8
1.0391349146288255e-8
6.333407147316876e-9
4.941107653734955e-9
3.562201680869023e-9
4.62129809785789e-9
4.559070329225322e-9
5.263411131021553e-9
8.507633992223012e-9
1.745541719113318e-8
4.7152758192945954e-8
2.2149401256322095e-7
9.226893567733709e-8
7.188115256180239e-8
7.540727661017792e-8
9.229930650292897e-8
1.2136053234737337e-7
2.2385527173706244e-7
4.777075204331314e-7
2.913263836921881e-7
2.2848998100509852e-7
2.193472560008376e-7
2.3514150075545083e-7
2.752995104997096e-7
3.520685690344222e-7
4.944004458755589e-7
6.964183937080359e-7
1.909788250020268e-7
2.850530650087992e-7
4.2645774545059124e-7
4.1582508129878635e-7
3.668704664263153e-7
4.76929298853136e-7
2.916246544962067e-7
1.2852388508287738e-7
6.706676026500431e-8
4.422342557568851e-8
3.059418841245871e-8
9.472951077102564e-9
2.513779875384961e-8
1.6474793829144796e-8
7.138068643277276e-10
2.6273260157754635e-8
5.4555321945630634e-8
7.99357181866718e-8
1.03684226981851e-7
1.294376576515095e-7
1.608252233909251e-7
6.051491081643009e-7
7.315519964958295e-7
5.105711298131005e-7
5.45926300443093e-7
7.303748067876129e-7
1.1525771749835992e-6
1.3906956988585578e-6
1.0533627943014748e-6
9.139224145407817e-7
1.0593593130899181e-6
1.9407515282539994e-6
1.0591810065962192e-6
4.2987621482308834e-7
1.2841116744224614e-7
4.778038003402894e-8
1.1459223884517398e-8
2.7425391760701844e-9
1.3954063735072367e-9
9.547392447079457e-10
7.730677917233365e-10
3.233735550738728e-9
6.625539679411864e-9
5.760397857050504e-9
9.277604647005197e-9
2.1106264962608593e-8
6.840791438300652e-8
1.761909780453545e-7
8.08182638144267e-8
7.122769805154452e-8
7.844965806039917e-8
1.5444747060110145e-7
4.074627878906176e-7
3.735489908348899e-7
2.8384932866139005e-7
2.593832039073122e-7
2.6404139828433013e-7
2.9200158043991787e-7
3.5638617149799106e-7
5.155496151809052e-7
7.26467967736845e-7
4.368114939992657e-8
2.2514388862964913e-7
1.849029812665359e-7
2.0241703630830515e-7
3.09505240961939e-7
5.618539870948552e-7
4.4783109495221433e-7
2.877832423724396e-7
1.9654538075320898e-7
1.513603735984444e-7
4.350767747865736e-9
1.4850941710601366e-7
1.6894510499086945e-7
3.568098778139732e-7
1.1124560580544387e-8
1.4219437295137434e-7
4.7382949160454976e-7
2.5752613695461095e-8
3.513444844010344e-10
3.0828983565475116e-10
1.8439395549607537e-10
5.39087184752311e-12
3.471229004981325e-11
2.0903742813285156e-11
1.3593708130425217e-11
8.877686508863502e-12
5.188943356265714e-12
4.075749914591112e-12
2.839658705272804e-12
9.598376822861778e-13
1.9602309255192486e-13
1.075663102053745e-12
7.0761990208737795e-12
1.3882831181893966e-11
1.8173078185398912e-11
1.1222059099160277e-11
3.950586310356313e-12
1.1252269932264863e-12
1.287393202207967e-13
9.004822489103581e-13
1.5887628578609484e-12
2.3757616160102977e-12
3.3760722637411763e-12
4.690621015237521e-12
6.4310188620867566e-12
8.734768508277414e-12
1.1779525813481355e-11
1.580026893579192e-11
2.111294107042745e-11
2.8148128615114095e-11
3.7500747188094756e-11
5.000466658350515e-11
1.0062658958038675e-9
1.1973680495426847e-9
8.641565393208178e-10
6.784966472462276e-10
5.803746413207737e-10
5.268553351102736e-10
4.989833704217752e-10
4.875696869978864e-10
4.87781518534589e-10
4.969564582621356e-10
5.136036837668559e-10
4.594855158934956e-10
6.086679084779822e-10
1.1122825974859384e-9
1.6828130572350926e-9
1.4125042570975483e-9
2.926945675425383e-9
1.519919014160997e-8
7.047966474460483e-10
3.935404222217953e-10
6.189465932823264e-13
5.679366388061264e-14
4.8404788367972314e-14
6.784864417238705e-13
3.926480186177343e-14
0.
0.
0.
0.
0.
0.
0.
0.
0.
0.
0.
0.
2.2722134850708393e-14
2.8243120300414775e-14
3.5232628808774486e-14
4.40975409955492e-14
5.53665216444581e-14
9.78387653462264e-13
3.214854495187347e-14
3.03002222636048e-14
6.60506522068062e-14
1.0569971024501583e-13
1.6012650404656503e-13
2.3911885209697125e-13
3.561337669503247e-13
5.309747908191732e-13
7.932666018276779e-13
1.18729850706713e-12
1.7783255776655455e-12
2.6592958579508405e-12
3.95380212834784e-12
5.805003187501829e-12
8.335095460757757e-12
1.1574140058597753e-11
1.5409576979774384e-11
1.963928352494792e-11
3.9836953343420545e-12
1.0257050118043768e-11
5.678547561841857e-11
1.5996345901913465e-10
2.7211052005121395e-10
3.6091942345436697e-10
4.454634063360823e-10
5.397555377694668e-10
6.48966741135863e-10
7.748288942849283e-10
9.176107494679089e-10
1.0766584677639433e-9
1.3307222858409491e-9
9.544256501613067e-10
2.2034382436775907e-10
4.03718247243887e-11
6.9729941378316e-12
1.9846346837574384e-11
4.439410404980961e-12
2.480379337511357e-10
4.726396203763324e-10
3.8023541582501683e-10
3.8707897884746726e-10
4.348506204430309e-10
5.200901908406087e-10
6.518414360356584e-10
8.471385162226149e-10
1.1316896552905166e-9
1.5418585574329255e-9
2.1271607962860936e-9
2.9528689740348895e-9
9.545948642846417e-9
1.4490967091294071e-8
1.2154377534522686e-8
1.4884134567898779e-8
2.180764883961104e-8
3.687047100270093e-8
6.499436287367359e-8
8.45891164244491e-8
8.832721529879897e-8
8.919206433789168e-8
4.694107146020459e-8
9.010884073704292e-8
9.865122325404805e-8
5.119330116219269e-8
3.8745769880904e-8
3.0594855244271015e-8
2.162076645915559e-8
1.919929850576008e-8
1.4961935570404147e-8
4.4363518662619015e-9
1.118121934895157e-9
2.35871963030021e-10
1.4449481471918609e-9
2.709506465168413e-9
5.872551092357089e-10
5.4281138325020916e-9
5.5356329568144425e-9
5.770879808219213e-9
6.300597037143802e-9
7.180458565392374e-9
8.51895648326649e-9
3.615305391193e-8
7.862118830657477e-8
4.5579830076978765e-8
3.82722409309186e-8
3.873944443150416e-8
4.327895907793521e-8
5.2014129180112785e-8
6.640350848482071e-8
8.656328760489376e-8
1.0162884264252129e-7
9.65850666633125e-8
7.185840913743654e-8
3.619539043570425e-8
1.8365290395915855e-8
1.1922803263446661e-8
9.337414763610364e-9
8.00576996160138e-9
5.754417963823935e-9
2.083010719812397e-9
8.938700532946491e-10
5.88513827975783e-10
8.027470201238607e-10
2.043970541852299e-9
7.256418279923362e-9
1.7008340064657243e-8
9.084111399295128e-9
7.553183950637154e-9
7.637493864513973e-9
8.696283245345125e-9
1.0918578260116017e-8
1.5175401198944452e-8
4.292826583194099e-8
6.485259360206436e-8
3.8483778820413744e-8
3.61680869592042e-8
4.131913543979064e-8
5.354702950358531e-8
7.715107577842605e-8
1.17093093063374e-7
1.569548300324286e-7
1.6770917338725092e-7
1.5667854802090826e-7
1.5828476928756512e-7
8.150214845942661e-8
6.077459566920746e-8
5.410492644730226e-8
4.0626591725951436e-8
3.5790006670848546e-8
3.121739729261169e-8
1.1443404916466322e-8
3.865214909629892e-9
1.3114137060338448e-9
9.95977734147623e-11
9.964366643519175e-10
1.5271454187463345e-9
1.666912590993641e-8
1.2642591711078324e-8
1.178094181777576e-8
1.2184598222952876e-8
1.3472789569547041e-8
1.5723412306519148e-8
5.942983167328644e-8
1.1505071114192041e-7
6.555541608369156e-8
5.6738010730643683e-8
5.9260643849088364e-8
6.891778904127078e-8
8.732258005051819e-8
1.1800942372773489e-7
1.5358963602856774e-7
1.5801230175469567e-7
1.371556925329425e-7
1.2059227525926222e-7
1.478323236048582e-7
8.750906222745523e-8
3.2894538438227136e-8
1.6757776516057134e-8
1.1658484217961383e-8
9.130585360214084e-9
7.565885718844577e-9
3.2558768066510247e-9
8.631899490613355e-10
1.3423837145598894e-10
2.977249971009829e-11
1.0440430563608216e-9
6.295580432811352e-9
1.9027092853145208e-8
1.003881308227337e-8
8.47485283825098e-9
8.581074866418528e-9
9.631823433072962e-9
1.1700602614944582e-8
4.7632402948322347e-8
1.0253703437136887e-7
6.218257008743953e-8
5.364601147680005e-8
5.581771924369575e-8
6.40311767104822e-8
7.894546587204571e-8
1.0349941997772103e-7
1.4123440280670704e-7
1.8990309974590083e-7
2.320356476535811e-7
1.2097245630088306e-7
8.296987174500634e-8
7.832570745683044e-8
6.54867369941973e-8
5.623972533905717e-8
5.373631260750566e-8
2.5186191053696333e-8
9.040302610448993e-9
4.001538998462053e-9
1.998586326835814e-9
1.2702550837672869e-9
3.4718543227080636e-9
2.449968676322694e-8
2.656344716478574e-8
2.0711585466762367e-8
1.9823677063361296e-8
2.1002376639708603e-8
2.3879358324166533e-8
2.8851587016258635e-8
3.70334125130953e-8
1.2242286677045042e-7
1.503659712697628e-7
8.446973710768462e-8
7.619011081800757e-8
8.405074703825293e-8
1.0636644040907399e-7
1.4967679883239342e-7
1.9676246409309603e-7
1.833416280468145e-7
1.544479948994293e-7
1.424945438541137e-7
1.6057572431362022e-7
1.5055331871488747e-7
6.16941855389386e-8
2.609115536824938e-8
1.6069418537253038e-8
1.2080602275409935e-8
9.920222643594889e-9
7.153984117561979e-9
2.3031436534404575e-9
7.447939849527081e-10
3.2611254263503944e-10
8.012677839863459e-10
3.5616964261887685e-9
1.8899821571254554e-8
1.789242632104846e-8
1.1892611143829387e-8
1.0922154223423998e-8
1.1600009688643099e-8
1.3552850895707804e-8
1.7178484848029705e-8
6.30483270695857e-8
1.2299177001574566e-7
7.160345496668322e-8
6.210615853108471e-8
6.51599532137551e-8
7.588961938901318e-8
9.586993154767165e-8
1.2967463442544334e-7
1.8108355045159272e-7
2.3910803334388313e-7
2.7274229757352465e-7
1.539640055795011e-7
9.58195124855939e-8
8.970038747886022e-8
7.939978690548643e-8
6.565488571344303e-8
6.361193233181615e-8
3.422749402947698e-8
1.1954306466176144e-8
5.006365488331012e-9
2.2105058278629875e-9
7.350837244496606e-10
1.3920375237392555e-9
1.735541193265821e-8
2.702239662277871e-8
2.1690834628506813e-8
2.094577489468463e-8
2.216623270695046e-8
2.5018744112623815e-8
2.9849956412299016e-8
1.077620358818006e-7
1.7365604007545334e-7
9.867696703257598e-8
8.825132236807882e-8
9.575742879623868e-8
1.174166831313159e-7
1.5939269240304048e-7
2.237435231235406e-7
2.523580693500079e-7
2.1940008850016448e-7
1.920980411722979e-7
1.8527735318735216e-7
2.0281449554387673e-7
2.040493532480196e-7
6.792798406665676e-8
2.6139658049918164e-8
1.5689867651553957e-8
1.1443344283921898e-8
9.003673231797611e-9
5.939872602336875e-9
1.4429222728165229e-9
7.017142850430601e-11
2.4647130834807474e-10
6.665230321176764e-10
5.314755781060109e-9
3.335119060767653e-8
1.6168230869502544e-8
1.2449810481924537e-8
1.2143721198215073e-8
1.3326184203217091e-8
1.58865848761604e-8
6.583457164308643e-8
1.5203298789388724e-7
9.721997380998595e-8
8.116381021358568e-8
8.165379494384245e-8
8.99667129363945e-8
1.0543874112780308e-7
1.3009482617960265e-7
1.6706486149669882e-7
2.1784341992139986e-7
2.763679575597591e-7
1.4335263588945074e-7
1.1310885940859375e-7
1.1502664326593955e-7
1.0184677975880566e-7
9.386533067909467e-8
7.790822047340719e-8
3.02610546582041e-8
1.2202772587028592e-8
6.009728972807959e-9
3.376474444007566e-9
2.7021227296141187e-9
8.259930320374405e-9
4.72988232694089e-8
3.492809181558929e-8
3.019768634644833e-8
3.01358051268484e-8
3.262153838323121e-8
3.758251010139424e-8
4.5830958583343744e-8
5.9255353548817846e-8
1.9436347440053253e-7
2.175837559331512e-7
1.26006572364191e-7
1.1700856904070391e-7
1.3354792090857743e-7
1.76710573874553e-7
2.578888322065394e-7
3.133163107049392e-7
2.687355215567041e-7
2.334337483341467e-7
2.312484273216016e-7
2.3338871108523836e-7
2.708212498867247e-7
1.1183243921851308e-7
3.947387424014156e-8
2.1524993997708826e-8
1.526856744960555e-8
1.1999608114080812e-8
9.784804975001524e-9
3.6583173112267035e-9
1.0761806796158098e-9
4.674733203921905e-10
1.1313911789940028e-9
4.612143219973599e-9
2.1476083920030078e-8
3.242464271836039e-8
1.9106627060722816e-8
1.68961224806683e-8
1.767244108508688e-8
2.0513188093984116e-8
2.5936243037843152e-8
9.221110925666243e-8
1.8756156990290075e-7
1.1005728897677132e-7
9.28835251107324e-8
9.4819000914981e-8
1.0699891543419342e-7
1.3016392050277512e-7
1.6882059419650996e-7
2.281923121525421e-7
3.0453492383345904e-7
3.7013812253298857e-7
1.8957008131674162e-7
1.2815037784570163e-7
1.2789017843931872e-7
1.224288240884254e-7
1.0695657837326695e-7
9.932724538335522e-8
4.4359621612881816e-8
1.6892812125400287e-8
7.670807072648996e-9
3.590432684965124e-9
1.2142537969082884e-9
2.0272493562234656e-9
2.962677162947304e-8
3.322425287897273e-8
3.01838955428436e-8
3.0566842455263197e-8
3.303512885110416e-8
3.7638604176634265e-8
4.503810582936875e-8
1.6482060344454132e-7
2.5482184648572705e-7
1.4767538469706573e-7
1.3526457465712245e-7
1.5071550338788578e-7
1.9128471918268674e-7
2.701451651536817e-7
3.7628304191963066e-7
3.802224526078881e-7
3.200072856528569e-7
2.9117328716089215e-7
3.023447906722756e-7
2.9050137698669786e-7
3.3050528053475264e-7
1.1438275372056222e-7
3.498527598890921e-8
1.7880726076542564e-8
1.2305646164742327e-8
9.302275880742034e-9
7.0466589766246955e-9
2.0014272024533926e-9
1.1833883734846485e-10
8.953173369880094e-11
1.2727231743958503e-9
6.83626701302428e-9
4.113482208170262e-8
2.8027843026457935e-8
1.949764932019525e-8
1.8403538641818492e-8
1.9965789450002926e-8
2.3769937889995183e-8
9.346719786099264e-8
2.2090303308354732e-7
1.475067509097139e-7
1.202694127076591e-7
1.1819772956101785e-7
1.2694675235341368e-7
1.4445255679926686e-7
1.723583840190156e-7
2.1375538090964192e-7
2.7109387117715973e-7
3.4220644526040113e-7
1.8724550455637707e-7
1.569132769711264e-7
1.6918307134135632e-7
1.6678445640295343e-7
1.60865873073121e-7
1.0567006925423755e-7
4.101036557085867e-8
1.8512244475986488e-8
9.813205687411793e-9
5.69647740022592e-9
4.277804415064169e-9
1.364066850665283e-8
5.147658984553163e-8
4.311532552349076e-8
4.211815839664721e-8
4.423567206919225e-8
4.898804824845923e-8
5.693058491212982e-8
6.940446854861414e-8
8.902660515120482e-8
3.051453696559079e-7
3.24959385694763e-7
1.9496302962228694e-7
1.8657456301091306e-7
2.2048361117376134e-7
3.0481560381434376e-7
4.527338247796294e-7
4.900643284231701e-7
4.014431064975468e-7
3.633793801916144e-7
3.9059051060034805e-7
3.469190752869303e-7
4.0285474842665854e-7
1.9636039980985269e-7
5.496328966649959e-8
2.459010113876888e-8
1.6000264962804963e-8
1.2210973337042533e-8
1.0059728796451172e-8
5.218142314772659e-9
1.5504725089770776e-9
9.017535150336305e-10
2.0193653775637987e-9
6.528560556820343e-9
2.491811766182461e-8
6.519893239672334e-8
3.199458074308333e-8
2.6776999909063888e-8
2.7513342240347577e-8
3.185947721882296e-8
4.0532169275072784e-8
1.327990532989438e-7
2.822255984040456e-7
1.6966430329602999e-7
1.3930483096876988e-7
1.3844281618679494e-7
1.516549053563434e-7
1.7827211965617073e-7
2.2263999387095066e-7
2.91067345615902e-7
3.8575516003379736e-7
4.864466491790488e-7
2.484259805782938e-7
1.7820236213663897e-7
1.826780315191426e-7
1.9502345714565348e-7
1.8933574738449245e-7
1.455567126691343e-7
5.825447635602134e-8
2.5546283980248923e-8
1.2882589941583653e-8
6.457106184476781e-9
2.01047302363486e-9
1.339227296457752e-9
3.0827193614152945e-8
3.760410882847942e-8
4.1426126440451776e-8
4.536007129706026e-8
5.073794363310952e-8
5.863603435937448e-8
7.033663484414237e-8
2.602062093774927e-7
3.867887559937311e-7
2.3150264649312532e-7
2.188018890664615e-7
2.5249737570353204e-7
3.356248690262048e-7
4.953479254121049e-7
6.388238983603666e-7
5.572048903107721e-7
4.698466103255174e-7
4.5877932062601214e-7
5.420145832629833e-7
4.2941763371290706e-7
3.997059781545448e-7
2.0030646115403082e-7
4.4729460353509244e-8
1.6107361001638942e-8
9.781409320875436e-9
7.2894011872965486e-9
5.115207625484698e-9
2.3856079594634146e-9
3.2023129181065803e-10
4.888530345759094e-10
2.334212596646327e-9
8.242985414155477e-9
3.56681084991965e-8
5.696935825709845e-8
3.16088566776187e-8
2.796657533340753e-8
2.971747139139644e-8
3.532091743419762e-8
1.2515459428136176e-7
3.08142183519764e-7
2.2598170480723122e-7
1.7904904859840841e-7
1.7097359715194805e-7
1.7834168246537047e-7
1.966510670628372e-7
2.27116943453385e-7
2.737800310036645e-7
3.438119943032948e-7
4.5202586950910455e-7
2.6874934715276243e-7
2.2720172461420186e-7
2.458022857329173e-7
2.872537469102978e-7
2.810081769244888e-7
1.276101480531898e-7
5.62641932252207e-8
3.0212284101632926e-8
1.8094382361984816e-8
1.1406567275979987e-8
8.398113379787048e-9
2.4563958764047323e-8
3.900862219742425e-8
4.871940628904042e-8
5.782764961402246e-8
6.641692544222215e-8
7.668530743842227e-8
9.065650960068971e-8
1.1067888583840019e-7
1.4033369787585851e-7
5.049237805352599e-7
5.009395070314954e-7
3.181368502264242e-7
3.18312936784475e-7
3.964691734895829e-7
5.837677325388875e-7
8.313241423783909e-7
7.325055520876042e-7
5.967926699688455e-7
5.886194774954309e-7
7.440381981375086e-7
5.411752184905583e-7
4.7310779236847375e-7
3.1444983310391706e-7
7.768903738004135e-8
2.224505328201942e-8
1.1543168191765576e-8
8.630485337265083e-9
6.482993741727379e-9
5.198199269646792e-9
2.318490555842555e-9
1.824802697905829e-9
3.344839931142852e-9
8.237743350688649e-9
2.453258094530415e-8
1.2953951935727104e-7
5.8357279492105864e-8
4.2894795611346015e-8
4.235451412067452e-8
4.861478960668777e-8
6.205990206726625e-8
1.7539517179415366e-7
4.0450012338878105e-7
2.6457105337840096e-7
2.094431296578723e-7
2.010305077824911e-7
2.124524805965883e-7
2.403178891218726e-7
2.8907218195941866e-7
3.692506886953177e-7
5.015176068702566e-7
6.782043778850186e-7
4.302175009628087e-7
2.926020702317729e-7
2.6666796698661955e-7
3.0599818305371103e-7
3.553347255626823e-7
1.7809249642008544e-7
7.523420924538043e-8
4.089668142773312e-8
2.4863545324883954e-8
1.4726569865182638e-8
5.79069983431468e-9
2.465468110331665e-9
1.409823614882026e-8
3.462372332174941e-8
5.3157708838477794e-8
6.800061087740044e-8
8.184700127753718e-8
9.779894639976692e-8
1.1858115277414121e-7
4.3027897530420966e-7
5.99370963319305e-7
3.8300760225678293e-7
3.8175645498373215e-7
4.681182698007698e-7
6.735721898060857e-7
1.0062680471233056e-6
9.7850432329786e-7
7.700563774194819e-7
7.100908408098928e-7
8.336374605157273e-7
1.4206592949038188e-6
8.298845886073949e-7
4.563168193353666e-7
1.7481375721050437e-7
6.550742741896438e-8
1.2875910764667685e-8
4.021405746116917e-9
2.5052508649774273e-9
1.3850819233399647e-9
5.370816854124e-10
9.841455771693773e-10
1.9164838642555703e-9
3.1466556447692814e-9
7.179970041470946e-9
2.0597715201791268e-8
1.1543346080172935e-7
6.087272629159333e-8
4.246224042559553e-8
4.18675029132964e-8
4.856305729446354e-8
1.3551132335275577e-7
3.651716247563645e-7
3.472733813708221e-7
2.6685037511969144e-7
2.4469071125616864e-7
2.4696129765740025e-7
2.655872258105901e-7
3.0445734400840925e-7
3.8360787890697933e-7
5.89502568053042e-7
4.0974268169429184e-7
5.159072756928161e-7
4.6950799358584515e-7
4.0574190566549717e-7
5.201036278962533e-7
3.542219513411673e-7
1.6311168121010514e-7
8.570858803886746e-8
5.740906412059492e-8
4.555944283999615e-8
4.147506053295047e-8
2.4718252823603964e-8
8.83218773190255e-9
1.883522569007839e-8
4.027674926135716e-8
6.795570104332285e-8
9.6019562864602e-8
1.2374350050017882e-7
1.5438146162899993e-7
1.9220716004235815e-7
2.422130254288479e-7
9.049778306765276e-7
7.853258284766669e-7
5.618618256534411e-7
6.141532397510362e-7
8.508162759707417e-7
1.3465286616443746e-6
1.3502353290141162e-6
1.0086033041569218e-6
9.35883110678112e-7
1.2031490748637776e-6
2.7216334223874975e-6
1.405289913174037e-6
6.939882352255061e-7
2.2084379966102835e-7
6.855883903374703e-8
2.2689394753561543e-8
4.270881417379549e-9
1.4925065907898474e-9
1.0134805324722598e-9
4.952941044026922e-10
1.2475998577191856e-9
5.396716695201186e-9
4.7306721288113054e-9
6.3824237397373214e-9
1.4146651292772887e-8
4.267272082545211e-8
2.170530628309345e-7
7.792949261816748e-8
6.229026043803536e-8
6.540284704537646e-8
7.616246301016356e-8
1.6665444135360853e-7
4.5487036956907777e-7
4.1944338499019803e-7
3.1795880785695613e-7
2.9033506603023006e-7
2.958540062998041e-7
3.2914035186914924e-7
4.106662698834201e-7
6.397688886847204e-7
4.679563015318199e-7
2.566988089753115e-8
2.9988082505588347e-9
5.235126854040347e-8
1.885469235429112e-7
5.451930636706154e-7
4.134260658320709e-7
2.219254257872261e-7
1.5003288006416533e-7
1.0002567854912171e-7
5.537009701823927e-8
2.2233336033235726e-8
1.9710048926462712e-8
1.6593970945634527e-8
6.7887645194257385e-9
7.581752706715092e-9
3.1024724368938726e-8
6.658312337519157e-8
1.1157058143099124e-7
1.6116267809640029e-7
2.1566309179289174e-7
8.206747829446878e-7
9.149109051171444e-7
6.993636177661064e-7
8.068368707161025e-7
1.1840096063957612e-6
1.848789128500452e-6
1.5463432136877116e-6
1.1826247610833057e-6
1.2172127618727937e-6
1.963458957723994e-6
8.649783239172512e-6
0.00001057928602602846
7.07664864220308e-6
3.458750838883535e-6
1.4442995239648348e-6
5.079715953649773e-7
1.7539477813629102e-7
5.3846593406398254e-8
7.3840343693706405e-9
1.1450536833755635e-8
8.407731351694735e-8
8.13114089983903e-9
2.6544905688471934e-9
3.4195844413868562e-9
2.109354593490207e-9
1.9515021121027623e-10
9.980697711555294e-11
1.1230314726758337e-10
5.485619499859722e-13
6.504128563015749e-11
3.9177432219470176e-11
4.617899878359335e-10
2.027991765820155e-9
5.549369460472076e-9
1.2570645647704917e-8
2.2380051972649507e-8
2.984090621092166e-8
3.8251053610601153e-8
5.763494518693816e-8
1.7751589128517917e-8
4.225024917039082e-8
5.703613600834187e-8
4.720986866196104e-8
6.126099237226586e-8
7.879953945184859e-9
7.637462115957665e-8
1.956953861202083e-8
5.553046847649034e-7
5.7489673798540674e-8
4.353773254654e-8
1.3315189618658342e-9
2.1276473572173282e-11
2.5007835993392395e-10
1.6930337729357326e-11
9.418577697879104e-12
1.5322346217745072e-11
3.4105205028765975e-12
1.7028234541626944e-11
1.7675003600976404e-11
2.04933534137743e-11
3.237752897885878e-11
2.3362756819069507e-11
1.1690396875592632e-12
3.996656202478288e-13
1.1939406545519103e-12
1.8046203709643504e-12
2.433981817699266e-12
3.1866467806155023e-12
4.135723307202829e-12
5.350868327463173e-12
6.9146668089520695e-12
8.935195620760832e-12
1.1559344788378615e-11
1.9290731015149235e-11
4.993814951760054e-11
8.613762328146343e-11
1.0215731575713459e-10
4.349577048073258e-11
1.3678023699275254e-11
1.0487756240267503e-12
1.0779404471445941e-11
1.9153511385971493e-11
2.7947717520931956e-11
3.83927338631359e-11
5.16713654057717e-11
6.921301063184606e-11
9.29789538992689e-11
1.258502047352151e-10
1.7224939886147139e-10
2.392203147283058e-10
3.383959844116014e-10
4.897104273486253e-10
7.284183492849614e-10
1.2490808135793843e-9
1.1104453813303983e-9
8.631871353759779e-10
6.898460556875012e-10
5.855639748229498e-10
5.275540412584875e-10
4.988412357303661e-10
4.890982296025476e-10
4.923435560762912e-10
5.05075188242648e-10
5.25134730007007e-10
6.010175925594543e-10
7.080137521747987e-10
4.5043972133781584e-10
1.972247422102631e-9
8.645758887604703e-9
1.663513881240589e-10
1.526856795778457e-10
5.457209959615212e-13
8.493465683368184e-14
0.
4.1399069392932345e-14
0.
0.
0.
0.
0.
0.
0.
0.
2.6731925014527954e-13
1.619933480674884e-13
1.7631660234021548e-13
2.108214768834968e-13
2.588053515077064e-13
3.210482324101818e-13
4.006699266509553e-13
5.023411517687765e-13
6.323403009739534e-13
7.989080046732446e-13
1.0127927546140403e-12
1.287985592829312e-12
1.0281533505886596e-11
2.5717851473252625e-12
8.046216315398088e-13
9.042691840849227e-14
6.275006763545754e-13
1.146650348168455e-12
1.7751087878487392e-12
2.617690023126157e-12
3.800027766120739e-12
5.490714780050331e-12
7.919313832571623e-12
1.1384203200305703e-11
1.622828277532947e-11
2.2747429731229672e-11
3.1024485663160265e-11
4.0801936454319106e-11
5.160426293117841e-11
6.309954620118537e-11
7.53569920829477e-11
3.948106994701859e-10
1.3277572515620925e-10
1.1644500445350614e-9
2.3940918680555186e-9
2.9665099699033166e-9
3.2509637846687476e-9
3.5441006210250443e-9
3.891490056277524e-9
4.28485037959475e-9
4.708119247965373e-9
5.1450709009193056e-9
5.83553144871334e-9
5.225184587589157e-9
1.4325813378884707e-9
1.8040127922332275e-10
1.6995820360015733e-10
3.537540919213019e-10
5.332871313323825e-10
7.323136015299523e-10
2.384606433995352e-11
8.988184672191958e-10
1.0487197425863638e-9
1.1097289766752123e-9
1.173607815085044e-9
1.2850163885405445e-9
1.490822487749372e-9
1.8612065920875618e-9
2.5067517534210854e-9
3.6047311380732283e-9
5.434183484473912e-9
8.380289109125816e-9
1.1811028715018741e-8
1.4486810934528671e-8
1.286101796774466e-8
1.6428205263003498e-8
2.5343247737746834e-8
4.540408766374617e-8
7.660658235780221e-8
8.762491957034494e-8
9.228152489492975e-8
8.569360071367407e-8
2.550352721577755e-9
7.09512677657891e-8
1.0835521285565244e-7
6.608969640645313e-8
4.278254049408521e-8
3.819876700700273e-8
2.655257446821437e-8
2.1708728214779516e-8
1.9732956198329408e-8
6.832206957099455e-9
1.6683290876167926e-9
1.689239988811986e-10
1.7455670033124583e-9
4.029977915165667e-9
6.221239699035733e-9
3.3536093930189705e-9
4.963897176523504e-9
5.49820320848643e-9
6.093286693778662e-9
6.94362977857878e-9
8.167159791438453e-9
3.576150922271708e-8
8.658567511944969e-8
5.291373114338041e-8
4.454181566751425e-8
4.511857018154326e-8
5.024801011029099e-8
5.988618427218554e-8
7.555535592567175e-8
9.862529342291915e-8
1.2280301164480053e-7
1.282075900571001e-7
8.233604652579683e-8
4.030909323698686e-8
2.1182742386596983e-8
1.4391720095704877e-8
1.1464829564946978e-8
9.823266264912031e-9
6.370969866819574e-9
2.3042502819908014e-9
1.0940248201859391e-9
8.699935568804793e-10
1.3744500828916008e-9
3.4353720788253515e-9
1.1959909402595312e-8
2.2252497040322328e-8
1.2394853567919849e-8
1.0540731008863818e-8
1.0853417907035676e-8
1.2623352379348602e-8
1.6303553271629836e-8
4.626296950515776e-8
7.64875378028283e-8
4.4925834401589816e-8
4.11772492918471e-8
4.570174269966603e-8
5.703741189965946e-8
7.84947068806939e-8
1.1556859112812625e-7
1.6271602401086187e-7
1.8865933232542472e-7
1.8522009498223127e-7
1.3797804624155665e-7
1.8399644281754357e-7
9.380330812891212e-8
7.004294371195969e-8
7.159323864784939e-8
5.558839031232037e-8
4.88545794551426e-8
3.9550920393225684e-8
1.2836200585492208e-8
4.007633469809054e-9
5.372526673916841e-10
2.396750889082547e-9
6.772683050052849e-9
1.1690916628836087e-8
6.0511264689389806e-9
9.685942166468695e-9
1.0986168404903723e-8
1.2269006403243004e-8
1.4015096298418983e-8
1.6497618017139927e-8
7.074223663345026e-8
1.5955192082273387e-7
9.453063830632164e-8
8.249050132740064e-8
8.679081900059305e-8
1.0141591899234932e-7
1.2874222410601916e-7
1.7479242273133316e-7
2.3528779947107872e-7
2.581139525110358e-7
2.292530116970089e-7
2.132754206862914e-7
8.981608993231165e-8
3.8450584746631886e-8
2.307204886214458e-8
1.7142827550179346e-8
1.3831781357779883e-8
1.1348050541261107e-8
4.7520167147663374e-9
2.0346186599866567e-9
1.516324656729838e-9
2.268393587145894e-9
5.249413732276471e-9
1.5885786398498332e-8
5.5019029605113936e-8
2.6377343279783203e-8
2.0707243369773324e-8
2.067204097778968e-8
2.3719309633687137e-8
3.044392148196846e-8
4.384983324877329e-8
9.674353217167589e-8
1.4524500763723342e-7
8.147407019323264e-8
7.240474344106706e-8
7.837960184812845e-8
9.596312269898443e-8
1.3026910321906653e-7
1.8959605354117534e-7
2.6416954529752684e-7
3.0525313579660384e-7
2.7181695886280135e-7
2.368249765068279e-7
1.2232958833364855e-7
1.0007179069061312e-7
1.0558965428926163e-7
9.045925119678304e-8
8.403788261203073e-8
6.038838651868605e-8
2.112186417899107e-8
8.107129461070079e-9
3.0379183658381956e-9
2.997826403588622e-10
3.73446551531936e-9
2.975194186112261e-9
1.7002668218841715e-8
1.9045657823673612e-8
2.0127593003456092e-8
2.1836879967501166e-8
2.4597607231975312e-8
2.881097449706246e-8
3.515053040190585e-8
1.4300162522882033e-7
2.2662744330796728e-7
1.3011885382465187e-7
1.1844690434799791e-7
1.3130098622638406e-7
1.6569173352039739e-7
2.32700667337648e-7
3.2575787445377746e-7
3.3494943477366425e-7
2.820411118152321e-7
2.5483860698148243e-7
2.9810513017251555e-7
2.2101858064642705e-7
7.091389078452835e-8
3.053619464934981e-8
1.9265495152413494e-8
1.4476533069571544e-8
1.1795649091989233e-8
8.45743250272586e-9
2.987176601168719e-9
1.4132359529295233e-9
1.4980813643023342e-9
3.351878185599184e-9
9.726755550517295e-9
4.250763765382364e-8
3.6896374414292756e-8
2.4034584406781028e-8
2.2156136275500173e-8
2.4039996885173588e-8
2.9177266471476186e-8
9.012514065743847e-8
1.8449627405724635e-7
1.0948231904017084e-7
9.219816112870981e-8
9.373530955490416e-8
1.051613162568222e-7
1.269413522184448e-7
1.631314055341555e-7
2.1881051368320025e-7
2.9256193009365144e-7
3.615829102462334e-7
3.552495037445653e-7
2.2101932066837625e-7
1.357796079432699e-7
1.324766045123027e-7
1.4874440699134734e-7
1.430903821742718e-7
1.2582106272633135e-7
5.113892871575813e-8
1.9892614741243963e-8
8.301348286068276e-9
1.64292349917784e-9
5.993122281073893e-9
2.1832488486503485e-8
1.2953440794648638e-8
1.2833353680164727e-8
2.120180190245747e-8
2.5690261834102213e-8
2.980568147441194e-8
3.4840140818262856e-8
4.163723499568948e-8
1.7357407397657135e-7
3.273197888129798e-7
1.9377091292715985e-7
1.7900275721936088e-7
2.007642511253725e-7
2.5597981748321103e-7
3.635696671171536e-7
5.179313194100208e-7
5.367353724597086e-7
4.4711553334551087e-7
4.018838279217961e-7
4.4420021813183117e-7
2.815709654471296e-7
7.856854293013125e-8
3.145729685735644e-8
1.9002536274247675e-8
1.421312024640192e-8
1.1436947489305423e-8
9.078140789296227e-9
3.839502727613906e-9
2.481380811989144e-9
3.335109748578976e-9
6.842876536637051e-9
1.7248323150005694e-8
6.756680302403028e-8
6.770953632059134e-8
4.224949006093488e-8
3.895428491790635e-8
4.3182699605897196e-8
5.446921235381152e-8
7.726818846227652e-8
1.6289949727708574e-7
2.889729797387866e-7
1.602981336885517e-7
1.339658862647575e-7
1.3625823710588639e-7
1.549537762477037e-7
1.9274479794176207e-7
2.5873542112437436e-7
3.6191496265135615e-7
4.843119705800475e-7
4.714714467818733e-7
3.1323322609440686e-7
1.9017099477920334e-7
1.714310496177508e-7
1.950574847921806e-7
2.176795336097075e-7
1.9718277589535383e-7
8.38328489453195e-8
3.548525091790958e-8
1.732756332605706e-8
7.979591366288841e-9
1.3523912395838188e-10
1.198547423816898e-8
1.5620506009657416e-8
1.5959073314102443e-8
2.9625023612905394e-8
3.724634642302056e-8
4.353385659965522e-8
5.077318426443913e-8
6.036108604535716e-8
7.381654167418936e-8
2.990652470476274e-7
4.172367093873295e-7
2.541442121896847e-7
2.451770393607052e-7
2.905879971401576e-7
4.010730672708057e-7
6.055377967345891e-7
6.976960714736703e-7
5.684095349442144e-7
4.988656359796799e-7
5.303466520786439e-7
4.649185419592168e-7
4.1752826388692344e-7
1.5797466221578334e-7
4.096367980858063e-8
1.7741697830636954e-8
1.1846280965691563e-8
9.172543913900506e-9
7.465567112787079e-9
4.9505268592664615e-9
2.4827254141706436e-9
2.6925488788156868e-9
5.109817069620792e-9
1.2116490234670607e-8
3.8210503380415474e-8
1.1024340351627494e-7
5.0398436626359244e-8
4.1742267829000105e-8
4.3770407304651925e-8
5.284906848082166e-8
1.4245031361014976e-7
3.184644931696454e-7
2.0517931550469933e-7
1.6445942286813664e-7
1.5944099535660483e-7
1.6994708319012223e-7
1.9361045458464062e-7
2.338287505533838e-7
2.972883824396947e-7
3.919951677919533e-7
5.05527962360008e-7
3.23187858551364e-7
5.249398579086303e-7
3.231576515201123e-7
2.422967266907074e-7
2.623846806834977e-7
3.508701425734326e-7
1.901769748213815e-7
7.511177614259238e-8
3.945249733096065e-8
2.2768595997606494e-8
8.853438510564816e-9
1.670932876601288e-8
5.4491032661062203e-8
2.165305896622123e-8
4.7951158054755764e-9
2.8338020569187468e-8
4.578255083915798e-8
5.968022363497617e-8
7.351290091717495e-8
8.974096991047404e-8
3.3966866662731467e-7
5.918975520987331e-7
3.7912364318957196e-7
3.769823211466209e-7
4.588637430501601e-7
6.533903438178576e-7
9.967602784874078e-7
1.0417377349092185e-6
8.191519895615851e-7
7.395793112858428e-7
8.500317887710912e-7
5.963426840666285e-7
3.4415292239646153e-7
1.4497745255557705e-7
3.1202234219927306e-8
1.0391366716583126e-8
6.333424899073133e-9
4.9411212193245165e-9
3.5622150577721425e-9
4.621305664181836e-9
4.559064362811746e-9
5.263406892752391e-9
8.507633205405488e-9
1.745542255341195e-8
4.7152800799622225e-8
2.2149380834609346e-7
9.22687857833703e-8
7.188107653012755e-8
7.540721289274656e-8
9.229924678049184e-8
1.213605094796538e-7
2.2385520694302353e-7
4.77707186038672e-7
2.913260688440399e-7
2.2848976142990195e-7
2.1934706821513215e-7
2.351413213506509e-7
2.752993207992386e-7
3.520683281459915e-7
4.944000095637937e-7
6.964177178665829e-7
1.9098038759505196e-7
2.8505567007887603e-7
4.2646093983977106e-7
4.158242446511306e-7
3.6686980972894e-7
4.769288886953847e-7
2.9162460051976406e-7
1.285237164128341e-7
6.706667169217129e-8
4.422336037409004e-8
3.0594111804594983e-8
9.472908339866984e-9
2.513786900050235e-8
1.6474809610128316e-8
7.138350441607539e-10
2.627330118719004e-8
5.455532198982066e-8
7.993565399587237e-8
1.0368410220947472e-7
1.294374761154161e-7
1.6082498291298558e-7
6.051483440200861e-7
7.315513323057188e-7
5.105704774725878e-7
5.459254540600978e-7
7.303734377680918e-7
1.1525747642626466e-6
1.3906945421485041e-6
1.0533622951978396e-6
9.139215145907807e-7
1.0593572673108042e-6
1.9407437300901183e-6
1.0591778375926113e-6
4.298757130739596e-7
1.2841135315870497e-7
4.7780533022583794e-8
1.1459220944952084e-8
2.7425517536042265e-9
1.3954199583602263e-9
9.547483287525153e-10
7.730750318964099e-10
3.2337543633053247e-9
6.625516091011673e-9
5.7604020724025134e-9
9.277627172688216e-9
2.110631606597445e-8
6.84081842884183e-8
1.761901439385306e-7
8.081814374586297e-8
7.122765803998864e-8
7.84496578136772e-8
1.5444759377372557e-7
4.0746288925692555e-7
3.735486052689883e-7
2.8384904341475123e-7
2.593829741618789e-7
2.640411797861044e-7
2.920013277497695e-7
3.5638576851182763e-7
5.155485642748668e-7
7.264726098395929e-7
4.368233018881438e-8
2.2514266641638972e-7
1.8490158890439194e-7
2.0241501261166615e-7
3.0950187936008943e-7
5.618534064536373e-7
4.4783545328884855e-7
2.877877452872331e-7
1.9654890244760907e-7
1.5136038975170906e-7
4.399848903492674e-9
1.4852900502404564e-7
1.6892938035251186e-7
3.568760077421418e-7
1.1137154216354367e-8
1.4215078894729053e-7
4.7402486017538665e-7
2.5759087628813388e-8
3.5146171522715877e-10
3.0813208783572577e-10
1.8449672290890582e-10
5.4034860985234986e-12
3.4715373937052954e-11
2.0905331909677595e-11
1.3594692800576486e-11
8.878386411227957e-12
5.1895336755156955e-12
4.06698057637239e-12
2.840059089218486e-12
9.600322528987042e-13
1.9589394949738039e-13
1.0755509053820861e-12
7.076091352380379e-12
1.388254165019513e-11
1.817259140071321e-11
1.1221641753229918e-11
3.950417366307063e-12
1.1251843044554092e-12
1.2873349359028313e-13
9.004441341809847e-13
1.588693017883197e-12
2.3756722094514692e-12
3.3759441207470273e-12
4.690450642991612e-12
6.4307884384970845e-12
8.734464708989769e-12
1.1779107521159526e-11
1.5799743437703632e-11
2.1112251164505085e-11
2.8147240717237275e-11
3.749951336386374e-11
5.0003049056610145e-11
1.00621017938303e-9
1.1973308670675223e-9
8.641532607553239e-10
6.784998470725087e-10
5.803783035368963e-10
5.268582452563749e-10
4.989854141610383e-10
4.875709860057137e-10
4.877821554618369e-10
4.96956592323681e-10
5.136033374871799e-10
4.594808907443929e-10
6.086566065333055e-10
1.1122672650420942e-9
1.6828204249276044e-9
1.4125783300955556e-9
2.9265561880051858e-9
1.5199024441242445e-8
7.058695516073397e-10
3.936063155329664e-10
6.187508957196309e-13
5.679052347561127e-14
4.841001127314358e-14
6.787305701160693e-13
3.926584713021647e-14
0.
0.
0.
0.
0.
0.
0.
0.
0.
0.
0.
0.
2.2726323916162984e-14
2.824795308522007e-14
3.5238624013729655e-14
4.4104878590058436e-14
5.537596309709418e-14
9.786702758140643e-13
3.216495677131239e-14
3.0296089467554607e-14
6.605182829226398e-14
1.0570395572460096e-13
1.6013386907054224e-13
2.3913038990718114e-13
3.5615044307484367e-13
5.309980184113219e-13
7.933005661230028e-13
1.1873472195449432e-12
1.7783954841090977e-12
2.659396226251347e-12
3.953947117548673e-12
5.805212872986016e-12
8.335395104569536e-12
1.1574560500345205e-11
1.5410148901030994e-11
1.964003099641651e-11
3.986613991076301e-12
1.0258165139147055e-11
5.67799127647346e-11
1.5994698559035483e-10
2.7208583758419427e-10
3.608907715329629e-10
4.4543191771957534e-10
5.397211294690741e-10
6.489291411558226e-10
7.747878887936008e-10
9.175662467396502e-10
1.076610519158702e-9
1.330668701816416e-9
9.543789864998001e-10
2.2033316576087308e-10
4.037148380690905e-11
6.970080938682753e-12
1.9840863847853187e-11
4.44971032481593e-12
2.4807004358794065e-10
4.72648407213502e-10
3.8023896546084637e-10
3.870812647474291e-10
4.348524907709755e-10
5.200917303681168e-10
6.518424231105765e-10
8.471384417193786e-10
1.1316875794338596e-9
1.5418527714710294e-9
2.127148428534482e-9
2.9528452700807e-9
9.545957674887986e-9
1.4490984420812343e-8
1.2154385152315779e-8
1.4884138621079802e-8
2.1807647570630442e-8
3.687045622897692e-8
6.49943369874822e-8
8.45891380610406e-8
8.832724351851732e-8
8.919209414727147e-8
4.694119400962314e-8
9.010890796095494e-8
9.865117479145505e-8
5.11932604357918e-8
3.8745765485725964e-8
3.059485136112801e-8
2.162077028596952e-8
1.919930931438077e-8
1.496192933669205e-8
4.436347974292434e-9
1.1181214500616834e-9
2.3587197227304804e-10
1.444948036683755e-9
2.7095049524772903e-9
5.872400152046698e-10
5.428118465508845e-9
5.535636128188225e-9
5.770882944822056e-9
6.300600528340221e-9
7.180462732125605e-9
8.518961762925624e-9
3.6153072081988054e-8
7.862119462502515e-8
4.5579825644181926e-8
3.8272238882346204e-8
3.87394443840876e-8
4.327896248370914e-8
5.2014139446124345e-8
6.640353111321728e-8
8.656332004291085e-8
1.0162884060000178e-7
9.658501263748031e-8
7.185844447404726e-8
3.619539793369061e-8
1.8365285731609625e-8
1.1922796639185589e-8
9.33740803230805e-9
8.005763180210036e-9
5.754417233713081e-9
2.083010896012065e-9
8.938697473874357e-10
5.885132788497188e-10
8.027458602159089e-10
2.043967416493559e-9
7.256405786660702e-9
1.7008340195064275e-8
9.0841076971773e-9
7.553179426587315e-9
7.637488553630888e-9
8.696276575121199e-9
1.0918569096234128e-8
1.5175387107517988e-8
4.292824090079214e-8
6.485257821105886e-8
3.848376915541793e-8
3.6168076323062874e-8
4.1319121099324516e-8
5.3547006726239086e-8
7.715103534454044e-8
1.1709302866406135e-7
1.5695478272094772e-7
1.677091666600492e-7
1.5667856012767768e-7
1.5828469410906327e-7
8.15021022876173e-8
6.077458047499573e-8
5.41049211430484e-8
4.0626593427923066e-8
3.579001537540377e-8
3.1217395599719375e-8
1.1443400151354534e-8
3.865214145260673e-9
1.3114137418969405e-9
9.959754329952849e-11
9.964361110199418e-10
1.5271488566878482e-9
1.666912146124599e-8
1.264259015526374e-8
1.1780941386753387e-8
1.2184598244887349e-8
1.3472789940354913e-8
1.572341302811688e-8
5.94298326673335e-8
1.1505069106656236e-7
6.55554025958756e-8
5.673800059670572e-8
5.9260635202847453e-8
6.891778233719542e-8
8.732257755640305e-8
1.1800942772514593e-7
1.5358962696130778e-7
1.5801224662714422e-7
1.371556290183065e-7
1.2059222497188536e-7
1.4783227813847377e-7
8.750907483106733e-8
3.289452804336596e-8
1.675776639286686e-8
1.1658475904178472e-8
9.130577952763358e-9
7.565879473879515e-9
3.2558760514525123e-9
8.63189568117505e-10
1.3423822664750583e-10
2.9772385267526396e-11
1.0440420667060479e-9
6.295573463168864e-9
1.902709253332151e-8
1.003880957172168e-8
8.47484885996472e-9
8.581070418220096e-9
9.631818199691888e-9
1.1700596090676583e-8
4.7632379015794436e-8
1.0253699463705642e-7
6.218255030364341e-8
5.364599309854511e-8
5.5817698694801195e-8
6.403115093519899e-8
7.894543034554525e-8
1.0349936734563325e-7
1.4123432417344073e-7
1.8990299890814055e-7
2.3203555936765416e-7
1.2097239096486922e-7
8.296984410091264e-8
7.832569676340388e-8
6.54867394977345e-8
5.623973685159576e-8
5.373632142010258e-8
2.5186184524113383e-8
9.040301388855095e-9
4.001538982434694e-9
1.9985864767418425e-9
1.2702551215513868e-9
3.4718546478344614e-9
2.449969391991572e-8
2.65634346154214e-8
2.0711580118574106e-8
1.9823673551813098e-8
2.1002373685050583e-8
2.387935539768174e-8
2.8851583696562655e-8
3.70334082693859e-8
1.2242285667712573e-7
1.503659346282582e-7
8.446971880648726e-8
7.619009657189878e-8
8.405073443898419e-8
1.0636643005925208e-7
1.496767914492966e-7
1.9676243215236723e-7
1.833415612002851e-7
1.544479370224618e-7
1.4249450204844663e-7
1.605756547662294e-7
1.505533268342308e-7
6.169417005530636e-8
2.6091140162714642e-8
1.60694071066276e-8
1.2080592933165302e-8
9.920213910327895e-9
7.153980165719756e-9
2.3031427467309537e-9
7.447935936881577e-10
3.2611242156163836e-10
8.012674937854672e-10
3.561694106652413e-9
1.889980363315613e-8
1.78924236774396e-8
1.189260687634872e-8
1.092214955083769e-8
1.1600004421958142e-8
1.3552844650284572e-8
1.717847701621233e-8
6.304829782732363e-8
1.229917249462286e-7
7.160343107117586e-8
6.210613642525851e-8
6.515992854782668e-8
7.588958841752385e-8
9.586988864843751e-8
1.296745706546254e-7
1.8108345862723957e-7
2.3910793352358023e-7
2.727422313783569e-7
1.5396392540548108e-7
9.5819477999835e-8
8.97003722741659e-8
7.939979126113073e-8
6.565490059430325e-8
6.361195028227401e-8
3.422748908609697e-8
1.1954305758971675e-8
5.006365784068353e-9
2.2105060536976574e-9
7.350834096258767e-10
1.3920360917021762e-9
1.7355412687562843e-8
2.7022380986304226e-8
2.169082788973151e-8
2.0945770442953078e-8
2.2166228904526253e-8
2.5018740253089187e-8
2.984995190871648e-8
1.077620251531343e-7
1.736560026182471e-7
9.867694727124755e-8
8.825130746132574e-8
9.575741621854059e-8
1.1741667391395856e-7
1.5939269034424472e-7
2.237435205114514e-7
2.5235801253183505e-7
2.194000125066761e-7
1.920979824267267e-7
1.852773191362893e-7
2.0281441732561522e-7
2.0404936728231257e-7
6.792796469950546e-8
2.613964033171612e-8
1.5689854422832236e-8
1.1443333909004577e-8
9.00366362353192e-9
5.939868878578564e-9
1.4429215454294591e-9
7.017136450817873e-11
2.4647085543865927e-10
6.665232866499158e-10
5.3147520627276894e-9
3.335117747625387e-8
1.6168228446390727e-8
1.2449806178187838e-8
1.2143716196640843e-8
1.3326178418241813e-8
1.5886577967853584e-8
6.583454224996059e-8
1.520329255892348e-7
9.721994269680348e-8
8.116378170481253e-8
8.165376384897188e-8
8.996667567366662e-8
1.0543869316700646e-7
1.3009476076258594e-7
1.6706476933922068e-7
2.178432936332463e-7
2.7636780491110274e-7
1.4335256820635522e-7
1.1310882717368164e-7
1.1502663710321862e-7
1.018468026302646e-7
9.386537206676146e-8
7.790822860534837e-8
3.0261052189636686e-8
1.2202773570657259e-8
6.009730096898403e-9
3.376474997998426e-9
2.702122132805858e-9
8.259929131973058e-9
4.729879883742362e-8
3.492807195623924e-8
3.019767664737678e-8
3.0135798408802804e-8
3.262153250756264e-8
3.758250391238353e-8
4.5830950968403967e-8
5.9255342849350985e-8
1.9436346387666625e-7
2.1758370817300248e-7
1.2600655064256317e-7
1.1700855409574467e-7
1.3354791124931472e-7
1.7671057433170092e-7
2.578888441425672e-7
3.1331625768350564e-7
2.687354348973965e-7
2.334336858634298e-7
2.3124840103897088e-7
2.3338863224348088e-7
2.708212349081304e-7
1.1183242711380242e-7
3.9473850509096e-8
2.1524976056756367e-8
1.5268553654663813e-8
1.199959575463661e-8
9.78479586050399e-9
3.6583159586322457e-9
1.0761801671102675e-9
4.674733327386265e-10
1.1313911800330742e-9
4.612140782794387e-9
2.1476062017781898e-8
3.242464693711058e-8
1.910662255196472e-8
1.6896116612076538e-8
1.767243428708927e-8
2.051318010323836e-8
2.5936233397248678e-8
9.221106873882007e-8
1.875615024326779e-7
1.1005725518545592e-7
9.288349301143714e-8
9.481896471008559e-8
1.0699887010131611e-7
1.3016385873284482e-7
1.6882050447191308e-7
2.2819218163872134e-7
3.045347605704964e-7
3.701379765931029e-7
1.895699830324276e-7
1.2815033731977418e-7
1.278901649186708e-7
1.2242885188933412e-7
1.0695663467930932e-7
9.932728531454877e-8
4.435962008511981e-8
1.6892814561288406e-8
7.670809308658745e-9
3.5904338501240845e-9
1.2142529923198585e-9
2.0272447006980254e-9
2.96267600746765e-8
3.322422884593504e-8
3.0183885029343386e-8
3.056683612158388e-8
3.3035123993757305e-8
3.763859952648449e-8
4.50381004041527e-8
1.648206002639764e-7
2.5482180105540995e-7
1.476753638949608e-7
1.3526456248258798e-7
1.5071549910999686e-7
1.9128473018243992e-7
2.701452068628264e-7
3.762830724933772e-7
3.8022236085162697e-7
3.200071922411093e-7
2.9117323914684203e-7
3.023448148339016e-7
2.9050130600655613e-7
3.305051794336995e-7
1.1438274756318588e-7
3.498525179263503e-8
1.7880706661994866e-8
1.2305631694856394e-8
9.302263179077253e-9
7.046649837154387e-9
2.0014261619995367e-9
1.18338767248663e-10
8.953099784717242e-11
1.272723518961888e-9
6.836261524949208e-9
4.11347622877187e-8
2.8027846429248073e-8
1.9497644138286678e-8
1.840353153539405e-8
1.996578096575194e-8
2.3769927808902697e-8
9.346715467418865e-8
2.2090293357417756e-7
1.4750670822065166e-7
1.2026937167737743e-7
1.1819768365376758e-7
1.269466969331472e-7
1.4445248599866327e-7
1.7235828950614547e-7
2.1375525169722464e-7
2.710936970205393e-7
3.4220622471464816e-7
1.8724542615553634e-7
1.5691324468974815e-7
1.6918307937128234e-7
1.667845448667487e-7
1.6086600639393658e-7
1.0567007653465289e-7
4.1010370877912764e-8
1.851225135081559e-8
9.813210833145437e-9
5.6964802469018226e-9
4.277803666839879e-9
1.3640666273740356e-8
5.14765161128723e-8
4.311529525092785e-8
4.211814373166635e-8
4.4235663223930115e-8
4.898804168969594e-8
5.693057874400316e-8
6.940446101163573e-8
8.902659379918343e-8
3.051453938615816e-7
3.2495933054363726e-7
1.9496301246786938e-7
1.8657456041426413e-7
2.2048362874649438e-7
3.0481566566131245e-7
4.52733921473694e-7
4.900642401083648e-7
4.0144300076850034e-7
3.6337934135631384e-7
3.905905880595334e-7
3.46919028358098e-7
4.028545695746141e-7
1.9636042843320977e-7
5.496326095786173e-8
2.4590075305976585e-8
1.6000245466100386e-8
1.2210957178085021e-8
1.005971282376885e-8
5.218140156915346e-9
1.5504719728932282e-9
9.017536521643775e-10
2.0193652718553604e-9
6.52855635273626e-9
2.4918085688318245e-8
6.519897221347467e-8
3.199457836752885e-8
2.677699210752347e-8
2.751333233039825e-8
3.185946548846811e-8
4.053215556771011e-8
1.327989914784601e-7
2.822254890643062e-7
1.6966425772392683e-7
1.3930478448810634e-7
1.3844276197141608e-7
1.5165483672450858e-7
1.7827202680566972e-7
2.2263986188879576e-7
2.9106715641907006e-7
3.8575490808279947e-7
4.864463524491678e-7
2.484258741197259e-7
1.7820232949989285e-7
1.8267803164868583e-7
1.9502355001931817e-7
1.8933594452678925e-7
1.4555676448260978e-7
5.825448726060059e-8
2.5546296422353697e-8
1.2882599064602139e-8
6.457111311545483e-9
2.0104717114350466e-9
1.33921102791449e-9
3.082712035053159e-8
3.760407167298325e-8
4.14261097541357e-8
4.536006332183932e-8
5.073793976395838e-8
5.863603234102472e-8
7.033663307796929e-8
2.60206245244772e-7
3.867887099676886e-7
2.3150263684354765e-7
2.1880189860734462e-7
2.524974134947639e-7
3.356249689818327e-7
4.953481349910998e-7
6.388239530612683e-7
5.572047429741262e-7
4.698465398072009e-7
4.5877939358949084e-7
5.420149653641917e-7
4.29417736006598e-7
3.9970561296661805e-7
2.0030644559501967e-7
4.4729445749532086e-8
1.6107338362588912e-8
9.781391148292775e-9
7.289387131033078e-9
5.115193736870346e-9
2.385605343059742e-9
3.2023133054170597e-10
4.88853979960538e-10
2.334212073571219e-9
8.24297571889539e-9
3.566802640685443e-8
5.696941107520595e-8
3.160885345047333e-8
2.7966564658163316e-8
2.971745742505916e-8
3.532090061338518e-8
1.2515452392434803e-7
3.081420006626152e-7
2.2598164898497916e-7
1.7904898995098953e-7
1.7097352858696214e-7
1.7834159962146699e-7
1.96650964069857e-7
2.2711681288202172e-7
2.737798653761354e-7
3.4381179098253624e-7
4.520256317636971e-7
2.6874931275856053e-7
2.2720172744081542e-7
2.4580234797931486e-7
2.872540564107968e-7
2.8100846163829753e-7
1.2761017496301178e-7
5.6264225887429374e-8
3.021231251886426e-8
1.8094404342891798e-8
1.1406582204027676e-8
8.398116847579266e-9
2.4563921025292495e-8
3.900852961579049e-8
4.871935746196429e-8
5.7827624721574006e-8
6.641691379539726e-8
7.668530319063018e-8
9.065650933999886e-8
1.1067888682025798e-7
1.403336968574119e-7
5.049239383843082e-7
5.009394601011955e-7
3.1813686727079054e-7
3.1831299483589913e-7
3.9646931228701335e-7
5.837680531079289e-7
8.313243888255282e-7
7.325053868417313e-7
5.967926174188622e-7
5.886196506551467e-7
7.440389397565158e-7
5.411755064530166e-7
4.731075240426237e-7
3.144495160377938e-7
7.768904691068776e-8
2.2245027370002703e-8
1.1543145008329544e-8
8.63046718984677e-9
6.482976576940043e-9
5.1981874292233065e-9
2.3184908361246e-9
1.8248034484269653e-9
3.344838962301571e-9
8.237735042371964e-9
2.453253739360008e-8
1.2953932665490816e-7
5.8357303422750906e-8
4.289478754694571e-8
4.2354498756364135e-8
4.861477034031422e-8
6.205987989310167e-8
1.7539506586808832e-7
4.044999005916722e-7
2.6457099718152986e-7
2.0944306302013376e-7
2.0103042599446192e-7
2.1245237767421373e-7
2.4031775571047666e-7
2.8907200603998054e-7
3.6925046080655534e-7
5.01517330669645e-7
6.782038118924276e-7
4.302176479956431e-7
2.9260218273427776e-7
2.66668059637597e-7
3.059984925202033e-7
3.5533525567668377e-7
1.7809257948486025e-7
7.523426822590619e-8
4.0896729890414986e-8
2.486358482277817e-8
1.472659837392936e-8
5.790704987063787e-9
2.465540466709819e-9
1.409815434679403e-8
3.462366179531424e-8
5.31576740782788e-8
6.800059783332255e-8
8.184700274253371e-8
9.779895766843378e-8
1.1858117081275906e-7
4.302791482423168e-7
5.993709389582261e-7
3.830076528068458e-7
3.817565659955723e-7
4.6811850178780375e-7
6.735727057837746e-7
1.0062687086423318e-6
9.785041353032178e-7
7.700562796546672e-7
7.10091094218583e-7
8.336384639132782e-7
1.4206634559669988e-6
8.298864983372457e-7
4.5631699199958315e-7
1.748133391918769e-7
6.550734651229379e-8
1.2875912526856299e-8
4.021392659045872e-9
2.505237771725184e-9
1.3850742639856203e-9
5.37076173210998e-10
9.841449846518701e-10
1.9164877826861676e-9
3.146651723530697e-9
7.179952326603591e-9
2.0597643268686715e-8
1.1543277752891101e-7
6.087280011668527e-8
4.246223076024864e-8
4.186747616528268e-8
4.856302080247056e-8
1.3551116932676642e-7
3.651712021010088e-7
3.4727331285430415e-7
2.668503042879276e-7
2.446906160095588e-7
2.4696118428186926e-7
2.655870994291405e-7
3.044572158114198e-7
3.8360779213564165e-7
5.89502692721187e-7
4.097410165721757e-7
5.159055658720884e-7
4.6950834374655276e-7
4.057425387610003e-7
5.201045799392863e-7
3.542221457825706e-7
1.6311194464689118e-7
8.570876119993637e-8
5.740920179787724e-8
4.555959091259314e-8
4.147525562316626e-8
2.4718149423626348e-8
8.832108011559246e-9
1.8835137081487855e-8
4.027665696997564e-8
6.795562881756221e-8
9.601952499845409e-8
1.237434949532648e-7
1.5438148224603344e-7
1.9220720189690136e-7
2.422130852699159e-7
9.049785210968361e-7
7.853258491299544e-7
5.618620226201194e-7
6.141536267289003e-7
8.508171239010717e-7
1.3465300955767415e-6
1.3502351266536157e-6
1.0086032713094077e-6
9.35883717869479e-7
1.203151336767586e-6
2.721646488135839e-6
1.4052956558857448e-6
6.939898238129834e-7
2.2084361116419917e-7
6.85585669729564e-8
2.268939147684109e-8
4.270873838112761e-9
1.4924946942284874e-9
1.0134697815542877e-9
4.952888187439352e-10
1.247587062265625e-9
5.396725843403613e-9
4.730670814419738e-9
6.38239965778468e-9
1.4146590518221147e-8
4.2672484960819544e-8
2.1705370900163468e-7
7.792958012371716e-8
6.229024056448765e-8
6.540279510538567e-8
7.616238054120452e-8
1.6665414622897326e-7
4.5486965665402587e-7
4.1944332843619524e-7
3.1795874000079177e-7
2.9033496010996745e-7
2.9585387974965887e-7
3.291402254582475e-7
4.106662071509539e-7
6.397691298141895e-7
4.679540732636268e-7
2.5670336105280774e-8
2.998310776032423e-9
5.235059444436532e-8
1.885458267043524e-7
5.451926676808648e-7
4.1342645051914777e-7
2.2192587338592432e-7
1.5003334009329726e-7
1.0002620203357035e-7
5.537036822570778e-8
2.2233264988410524e-8
1.971021918150494e-8
1.659408840143251e-8
6.788869894305767e-9
7.581624264395242e-9
3.102455365468946e-8
6.658292833909043e-8
1.1157042151595298e-7
1.6116259534707489e-7
2.1566309189160377e-7
8.206757857105822e-7
9.149109808739044e-7
6.993640494424704e-7
8.068377956898576e-7
1.1840118002552098e-6
1.8487914970079538e-6
1.546342147783536e-6
1.1826248777864231e-6
1.2172148801918093e-6
1.963468787794003e-6
8.649907897408273e-6
0.0000105792012492978
7.076556632001896e-6
3.4586908904695762e-6
1.4442645842795852e-6
5.079555895222564e-7
1.7538607830643444e-7
5.384025227942117e-8
7.378041990867833e-9
1.1442106807028165e-8
8.417697376358765e-8
8.140526059864331e-9
2.6531746590016926e-9
3.419855592231556e-9
2.110136902289765e-9
1.953291581093666e-10
9.97953266830778e-11
1.1230036128459079e-10
5.288347144787501e-13
6.506489497748102e-11
3.9190758376424546e-11
4.6173692860918743e-10
2.0276638257651346e-9
5.548368824608762e-9
1.256846381978948e-8
2.2376464550968436e-8
2.983605429336881e-8
3.824495751684334e-8
5.7626370984091085e-8
1.774869590833753e-8
4.224566538681632e-8
5.703070020831918e-8
4.720418041290643e-8
6.125601184393753e-8
7.878422584195289e-9
7.637745943183424e-8
1.9563518533316072e-8
5.552341147589025e-7
5.74849996545923e-8
4.354135735082115e-8
1.331413274895991e-9
2.1377898644913158e-11
2.500853388409431e-10
1.692973637145895e-11
9.418408617327657e-12
1.5320424803389762e-11
3.4078773657889552e-12
1.7029632802189728e-11
1.7673767015102982e-11
2.0492031670584402e-11
3.237743349577609e-11
2.3362832428561206e-11
1.1690148454592224e-12
3.9967961662354e-13
1.1939548355261921e-12
1.8046317810164875e-12
2.434004832899181e-12
3.1866627360064212e-12
4.1357377950478674e-12
5.35089604572216e-12
6.914698704360805e-12
8.935226558515646e-12
1.1559416932621392e-11
1.929076561184557e-11
4.993829786264647e-11
8.613799346059394e-11
1.0215787853838228e-10
4.349600600388631e-11
1.3678083355684885e-11
1.048784532021121e-12
1.0779465744272492e-11
1.915365779541464e-11
2.794790287548368e-11
3.839299787393479e-11
5.167174525796823e-11
6.921352819554486e-11
9.297969305440859e-11
1.2585123321267076e-10
1.7225086520990158e-10
2.3922242094982177e-10
3.3839922859012676e-10
4.897154951426791e-10
7.284266360310261e-10
1.2490879681525656e-9
1.1104500888880226e-9
8.63189779030544e-10
6.898474896666274e-10
5.855646747877438e-10
5.275542768995119e-10
4.988411726311707e-10
4.890979019043039e-10
4.923430306070469e-10
5.050745143644247e-10
5.251338941737201e-10
6.01016216801289e-10
7.080104759336018e-10
4.50433080987973e-10
1.9722619153831326e-9
8.645743066212393e-9
1.663358804903718e-10
1.5268320677786122e-10
5.457191826156339e-13
8.493659819460041e-14
0.
4.1398045928766356e-14
0.
0.
0.
0.
0.
0.
0.
0.
2.673214838665789e-13
1.6199455921155737e-13
1.7631775388445933e-13
2.108229500001737e-13
2.5880695910912237e-13
3.210503514292493e-13
4.0067225289384143e-13
5.023441073009577e-13
6.323446089130952e-13
7.989133351499764e-13
1.0127992949953764e-12
1.2879941259310954e-12
1.0281593558754807e-11
2.5718026637596425e-12
8.04627540674197e-13
9.04281553424793e-14
6.275055904623181e-13
1.146659420678327e-12
1.7751230532698722e-12
2.6177112987149185e-12
3.800059045733717e-12
5.490760112920994e-12
7.919379911442812e-12
1.1384298012919931e-11
1.622841892145375e-11
2.2747621226112104e-11
3.1024745125233825e-11
4.0802274561259667e-11
5.1604686293113833e-11
6.3100060918595e-11
7.535760484885874e-11
3.9481311740088033e-10
1.3277687700730406e-10
1.1644573335450263e-9
2.3941055524873316e-9
2.9665258687898576e-9
3.2509806165745038e-9
3.544118546084258e-9
3.891509322735627e-9
4.284871147655563e-9
4.708141554223099e-9
5.1450947065431545e-9
5.835557267169421e-9
5.225210005379791e-9
1.4325894080210797e-9
1.8040250717615806e-10
1.6995885774069364e-10
3.537556714872418e-10
5.332895658204168e-10
7.323168771267796e-10
2.3846144535945425e-11
8.988248277793855e-10
1.0487272565020806e-9
1.1097370637492256e-9
1.173616385728379e-9
1.2850254862146909e-9
1.490832370776624e-9
1.8612178909158527e-9
2.506765972957842e-9
3.6047512498546478e-9
5.4342148844926704e-9
8.380339403282281e-9
1.1811015182939213e-8
1.4486801114936126e-8
1.2861011793977515e-8
1.6428199225624183e-8
2.5343240447160516e-8
4.5404077371766727e-8
7.66065665273672e-8
8.76249017402337e-8
9.228150865435788e-8
8.569358777736815e-8
2.550351356088095e-9
7.095125545581746e-8
1.0835519474691371e-7
6.60896901517053e-8
4.2782534444402616e-8
3.8198760420191856e-8
2.6552569493495352e-8
2.1708723729672245e-8
1.973295250715454e-8
6.832206073342215e-9
1.6683288046102481e-9
1.689239839593383e-10
1.7455666703325918e-9
4.029977058729504e-9
6.221238195912068e-9
3.3536088555477374e-9
4.9638963242688735e-9
5.498202214991656e-9
6.0932855676435445e-9
6.9436284779380466e-9
8.16715824898659e-9
3.576150224113851e-8
8.658565877855006e-8
5.291372148036539e-8
4.454180713752405e-8
4.51185611201087e-8
5.02479994551463e-8
5.988617073080933e-8
7.555533755834764e-8
9.86252679487788e-8
1.2280298047690978e-7
1.2820756135580567e-7
8.233602354155412e-8
4.03090832669007e-8
2.1182737799719878e-8
1.4391717249743851e-8
1.1464827444837446e-8
9.823264552647337e-9
6.370968351354247e-9
2.3042497238823095e-9
1.0940245712490251e-9
8.699933625145754e-10
1.3744497884253114e-9
3.4353714064627004e-9
1.1959907448107534e-8
2.2252490563005006e-8
1.2394850407402598e-8
1.0540728455471476e-8
1.0853415321025e-8
1.262334939000391e-8
1.6303549417137535e-8
4.626296012039772e-8
7.648752224547143e-8
4.4925825866817687e-8
4.117724207113328e-8
4.570173533700658e-8
5.7037403571891204e-8
7.849469671049671e-8
1.155685777672156e-7
1.627160048047942e-7
1.8865930657887864e-7
1.8522006859789435e-7
1.3797802966311374e-7
1.8399642446987634e-7
9.380330015598799e-8
7.004293586377133e-8
7.159322866288942e-8
5.558838115413179e-8
4.885457077450779e-8
3.95509153681087e-8
1.283619907164224e-8
4.0076328557959675e-9
5.372525364879404e-10
2.3967505129342e-9
6.772681710086139e-9
1.1690913488104249e-8
6.051126206721315e-9
9.685941011642872e-9
1.0986166907720694e-8
1.2269004640871631e-8
1.4015094246400584e-8
1.6497615578585422e-8
7.07422261324388e-8
1.5955189794977325e-7
9.453062479117842e-8
8.2490488944998e-8
8.679080532593275e-8
1.0141590206054724e-7
1.287422010504547e-7
1.747923891670062e-7
2.3528775475600442e-7
2.5811391227611154e-7
2.2925298029039127e-7
2.132753777875328e-7
8.981607391985301e-8
3.845057965108964e-8
2.307204648622189e-8
1.7142826064483885e-8
1.3831780310832468e-8
1.1348049413223636e-8
4.752015988705848e-9
2.0346183727590474e-9
1.5163244381455815e-9
2.268393261474162e-9
5.2494130619724514e-9
1.5885784813470585e-8
5.5019018923332474e-8
2.6377338433654836e-8
2.070723992910847e-8
2.067203765122645e-8
2.3719305844357478e-8
3.0443916583600325e-8
4.38498260805189e-8
9.674351892503482e-8
1.4524498611262132e-7
8.147405873561445e-8
7.240473395183845e-8
7.83795923343233e-8
9.596311209601416e-8
1.302690904043727e-7
1.8959603669219196e-7
2.6416952005018884e-7
3.052531001854571e-7
2.718169279286159e-7
2.3682495923834609e-7
1.2232957805652292e-7
1.0007178060594038e-7
1.0558964144474501e-7
9.045923746333383e-8
8.403786905674361e-8
6.038838051539541e-8
2.1121861915021388e-8
8.107128345164113e-9
3.037917872968558e-9
2.99782621943564e-10
3.7344647623012285e-9
2.9751927044928906e-9
1.70026680119866e-8
1.904565613222713e-8
2.0127590720773662e-8
2.183687728241253e-8
2.459760411104042e-8
2.881097078826673e-8
3.5150525896377856e-8
1.4300160640312487e-7
2.2662741566453055e-7
1.3011883704523158e-7
1.1844688815526545e-7
1.3130096715690627e-7
1.656917076254448e-7
2.3270062809467278e-7
3.2575782132898194e-7
3.349493921104679e-7
2.820410776486233e-7
2.548385725221729e-7
2.981050970329568e-7
2.210185414268888e-7
7.091388128708895e-8
3.05361921408985e-8
1.9265494175157337e-8
1.4476532508201323e-8
1.1795648758033892e-8
8.45743174030683e-9
2.9871762443364028e-9
1.4132357772856813e-9
1.4980811495201598e-9
3.3518777686445823e-9
9.72675464533113e-9
4.2507635417341344e-8
3.689636775531311e-8
2.403458082563853e-8
2.215613317788298e-8
2.4039993586867492e-8
2.9177262441108357e-8
9.012513017672902e-8
1.8449625097147942e-7
1.0948230493073867e-7
9.219814994740453e-8
9.373529888130082e-8
1.0516130514416356e-7
1.2694133999664124e-7
1.6313139151672628e-7
2.1881049690271235e-7
2.9256190835604745e-7
3.6158288019393307e-7
3.552494767249534e-7
2.2101930202651453e-7
1.3577959408627107e-7
1.32476591490166e-7
1.4874438991050884e-7
1.4309035839846478e-7
1.258210480925609e-7
5.113892484068373e-8
1.9892612292207385e-8
8.301346919533274e-9
1.6429230524105436e-9
5.993121354164544e-9
2.183248308276193e-8
1.2953438286569993e-8
1.2833353777846973e-8
2.1201800007914665e-8
2.569025882581506e-8
2.9805677648958774e-8
3.4840136173184955e-8
4.1637229379578705e-8
1.73574051972408e-7
3.273197494900861e-7
1.9377088819171808e-7
1.7900273276646607e-7
2.0076422176815413e-7
2.559797767450188e-7
3.6356960384133136e-7
5.179312340010112e-7
5.367353127072105e-7
4.4711548843585815e-7
4.018837801870709e-7
4.442001855463666e-7
2.815709218819075e-7
7.856853432276035e-8
3.145729597160902e-8
1.9002536626699176e-8
1.4213120629559898e-8
1.143694794910589e-8
9.078140522131517e-9
3.839502350847548e-9
2.4813805370708003e-9
3.3351093843100653e-9
6.8428759485536315e-9
1.7248322167109827e-8
6.756680260234651e-8
6.770952380000707e-8
4.224948411595842e-8
3.89542799174565e-8
4.318269420237658e-8
5.446920549629347e-8
7.726817866039704e-8
1.6289948188372822e-7
2.889729460644775e-7
1.602981146465819e-7
1.3396587155948078e-7
1.3625822332895752e-7
1.5495376206398438e-7
1.9274478238121377e-7
2.587354029778886e-7
3.6191493900102725e-7
4.843119347763557e-7
4.714714218512205e-7
3.132331962023057e-7
1.9017097298840414e-7
1.714310320930138e-7
1.9505746588669774e-7
2.176795004380022e-7
1.9718275342555846e-7
8.383284411016898e-8
3.5485247226207586e-8
1.732756073978996e-8
7.979589848714712e-9
1.3523886400342208e-10
1.1985471373085757e-8
1.562050322840473e-8
1.5959074647950192e-8
2.9625021938344372e-8
3.7246342628677156e-8
4.3533851351130395e-8
5.077317770635832e-8
6.036107806190687e-8
7.381653191432486e-8
2.990652090955228e-7
4.17236662176796e-7
2.541441799045051e-7
2.45177005446503e-7
2.9058795320341533e-7
4.010729998529944e-7
6.055376918150703e-7
6.976959914925569e-7
5.684094818288647e-7
4.988655798901832e-7
5.303465725733129e-7
4.6491850087761504e-7
4.175282537746804e-7
1.5797463909813896e-7
4.096367784499393e-8
1.774169878069537e-8
1.1846282035399253e-8
9.172544700700959e-9
7.465568013365657e-9
4.9505265961288746e-9
2.482725115482639e-9
2.6925485531993073e-9
5.109816659291985e-9
1.2116489727128619e-8
3.821050389088765e-8
1.1024337832813375e-7
5.0398429115518803e-8
4.174226272192791e-8
4.37704022970331e-8
5.284906251728312e-8
1.4245030288245035e-7
3.1846446346046924e-7
2.051792915482675e-7
1.6445940511728105e-7
1.5944097948334488e-7
1.6994706768491035e-7
1.9361043857368316e-7
2.3382873308536274e-7
2.972883615604577e-7
3.9199513805326726e-7
5.055279164050447e-7
3.23187941741146e-7
5.249396664632236e-7
3.231575420670598e-7
2.422966856519325e-7
2.623846545847133e-7
3.5087010527550655e-7
1.9017696366103494e-7
7.511176993338874e-8
3.945249265892378e-8
2.2768591643591375e-8
8.853435546896303e-9
1.6709324970716594e-8
5.449104302894157e-8
2.1653058732715687e-8
4.795118899767655e-9
2.8338020930599397e-8
4.578254697188259e-8
5.968021626048692e-8
7.35128905281709e-8
8.974095650305738e-8
3.396686275044404e-7
5.918974905582641e-7
3.7912359503947956e-7
3.769822665827666e-7
4.588636676647437e-7
6.533902199394973e-7
9.967600962676715e-7
1.0417376546027733e-6
8.191519357212639e-7
7.395792325110054e-7
8.500316341180839e-7
5.963426349641236e-7
3.4415294650915565e-7
1.4497744885800123e-7
3.1202233713289034e-8
1.0391368594734704e-8
6.333426796554217e-9
4.941122668930098e-9
3.5622164871541215e-9
4.621306478747505e-9
4.5590637249877186e-9
5.263406442540634e-9
8.507633121025578e-9
1.745542312709441e-8
4.715280535709738e-8
2.214937865154693e-7
9.226876975803014e-8
7.188106839799924e-8
7.540720608171383e-8
9.229924039539805e-8
1.21360507031768e-7
2.2385520001499693e-7
4.777071502917851e-7
2.913260351858547e-7
2.284897379515617e-7
2.1934704814044172e-7
2.351413021695322e-7
2.7529930051876696e-7
3.520683023899643e-7
4.943999629106311e-7
6.964176455592539e-7
1.9098055465874984e-7
2.8505594859583093e-7
4.264612813556397e-7
4.158241552028875e-7
3.668697395209492e-7
4.769288448511059e-7
2.916245947544378e-7
1.2852369838150304e-7
6.706666222302051e-8
4.422335340328399e-8
3.0594103616622356e-8
9.4729037662591e-9
2.5137876512217082e-8
1.6474811293435496e-8
7.138380650027448e-10
2.6273305578793142e-8
5.455532199999499e-8
7.99356471325355e-8
1.0368408886904052e-7
1.2943745669879721e-7
1.6082495720273306e-7
6.051482623283555e-7
7.315512612948244e-7
5.105704077286214e-7
5.459253635725708e-7
7.303732914060456e-7
1.1525745065267567e-6
1.3906944184790439e-6
1.0533622418341632e-6
9.139214183757795e-7
1.0593570485988133e-6
1.940742896412179e-6
1.059177498804411e-6
4.298756594311945e-7
1.2841137301243556e-7
4.778054937837342e-8
1.1459220629699236e-8
2.7425530987990135e-9
1.3954214114437327e-9
9.547493018271779e-10
7.730758072781497e-10
3.2337563746218017e-9
6.625513567859435e-9
5.760402522629692e-9
9.277629579954553e-9
2.1106321529546308e-8
6.840821314450793e-8
1.7619005476229617e-7
8.081813091218574e-8
7.122765376034163e-8
7.844965778918437e-8
1.5444760694189638e-7
4.0746290008838064e-7
3.735485640542839e-7
2.838490129174566e-7
2.5938294959598116e-7
2.640411564227785e-7
2.9200130073405127e-7
3.563857254277749e-7
5.155484519117244e-7
7.264731061461885e-7
4.3682456430253066e-8
2.251425357455495e-7
1.8490144004466114e-7
2.0241479625557864e-7
3.0950151996637774e-7
5.618533443593635e-7
4.478359192371928e-7
2.877882267085503e-7
1.965492789841814e-7
1.5136039152531508e-7
4.405095421284508e-9
1.4853109961248263e-7
1.689276995337666e-7
3.568830754975463e-7
1.113850074531947e-8
1.421461302416837e-7
4.740457526757248e-7
2.5759779935857103e-8
3.5147426110552883e-10
3.081152144917277e-10
1.8450769802473825e-10
5.4048357124512535e-12
3.471569630697227e-11
2.0905503274180172e-11
1.3594791228347213e-11
8.878468665335097e-12
5.1896007239923915e-12
4.066039183861945e-12
2.8401015936502164e-12
9.600520772829257e-13
1.9588025374071774e-13
1.0755445520162157e-12
7.076087083313412e-12
1.3882498474034367e-11
1.8172536174543828e-11
1.1221597126446656e-11
3.950403976788625e-12
1.125181714808292e-12
1.287193833253216e-13
9.004374987990338e-13
1.5886979734896204e-12
2.3756576164899108e-12
3.3759357497636467e-12
4.690435430821278e-12
6.430762757199858e-12
8.734429637681119e-12
1.1779081655350526e-11
1.579968150574329e-11
2.1112182359634722e-11
2.8147121771827095e-11
3.749942320874214e-11
5.000289004186307e-11
1.006204219538159e-9
1.1973268912665385e-9
8.641529307670126e-10
6.785002001901335e-10
5.803786999052091e-10
5.268585528662101e-10
4.989856257888391e-10
4.87571117123145e-10
4.877822211901065e-10
4.969565862611443e-10
5.13603287746214e-10
4.5948043039973907e-10
6.086553710088164e-10
1.112265628737224e-9
1.6828212207097564e-9
1.4125862458552449e-9
2.926514547514516e-9
1.5199006717560148e-8
7.059842936154804e-10
3.9361336211753095e-10
6.187300088228073e-13
5.679007495381865e-14
4.841054256920918e-14
6.78756569536188e-13
3.926593087005802e-14
0.
0.
0.
0.
0.
0.
0.
0.
0.
0.
0.
0.
2.2726995172442832e-14
2.8248499532590212e-14
3.5239129728175706e-14
4.4105948227072045e-14
5.5377296790397184e-14
9.787016026865596e-13
3.216648207927821e-14
3.029570184841184e-14
6.605206312701612e-14
1.0570471408056001e-13
1.601350207511307e-13
2.3913133149430467e-13
3.5615231546384925e-13
5.310007327718659e-13
7.933036527207053e-13
1.1873522715933502e-12
1.7784030012732996e-12
2.659407104835558e-12
3.953962263938307e-12
5.8052349729007565e-12
8.335427148147386e-12
1.1574605417874067e-11
1.5410209859116666e-11
1.9640111180586778e-11
3.98692620243599e-12
1.0258285975555956e-11
5.6779320945447696e-11
1.5994522009870054e-10
2.720831996335567e-10
3.608877077316188e-10
4.4542855136718106e-10
5.397174496935464e-10
6.489251226919704e-10
7.747835043653824e-10
9.175614869043264e-10
1.0766053923293119e-9
1.3306629769701415e-9
9.543739858924544e-10
2.203320206019268e-10
4.037144856503315e-11
6.969769428487329e-12
1.9840280062807772e-11
4.4508171190671195e-12
2.48073469143354e-10
4.72649341035156e-10
3.8023933739536834e-10
3.8708150934506773e-10
4.348526794007605e-10
5.200918929974675e-10
6.518425324382481e-10
8.471384333291336e-10
1.1316873549227828e-9
1.541852152111021e-9
2.1271471031084764e-9
2.952842737529894e-9
9.545958644128977e-9
1.4490986273810603e-8
1.2154385964632219e-8
1.488413905196887e-8
2.1807647432768243e-8
3.6870454647678765e-8
6.49943342200671e-8
8.45891403742219e-8
8.832724653497013e-8
8.91920973353875e-8
4.6941207115223864e-8
9.010891514820238e-8
9.86511696098633e-8
5.1193256081386535e-8
3.8745765015997054e-8
3.059485094774764e-8
2.162077069807556e-8
1.9199310467528747e-8
1.4961928666177022e-8
4.436347557012571e-9
1.1181213993218609e-9
2.358719733751178e-10
1.4449480249614642e-9
2.7095047902140762e-9
5.872384145333633e-10
5.428118963282223e-9
5.535636462405518e-9
5.7708832797417455e-9
6.300600905792636e-9
7.18046317989173e-9
8.518962328474572e-9
3.61530740278693e-8
7.862119529064609e-8
4.557982517387861e-8
3.827223866349108e-8
3.873944438001641e-8
4.327896284642102e-8
5.201414054612685e-8
6.640353353334972e-8
8.656332351020073e-8
1.0162884038169359e-7
9.65850068610901e-8
7.185844825166779e-8
3.6195398733435045e-8
1.83652852328523e-8
1.1922795929664826e-8
9.337407312221973e-9
8.005762454635376e-9
5.7544171548541585e-9
2.0830109176360896e-9
8.938697128881528e-10
5.885132227172064e-10
8.027457373059595e-10
2.0439670844253366e-9
7.25640444908217e-9
1.7008340217079816e-8
9.084107293982618e-9
7.553178944367333e-9
7.637487988719155e-9
8.696275860746289e-9
1.0918568118189485e-8
1.517538560462315e-8
4.2928238234052834e-8
6.485257657488539e-8
3.848376812260721e-8
3.6168075184087375e-8
4.131911956288377e-8
5.3547004288080985e-8
7.71510310225575e-8
1.1709302177830813e-7
1.5695477766185508e-7
1.6770916593966468e-7
1.566785614206457e-7
1.582846860708529e-7
8.150209735101088e-8
6.077457884950655e-8
5.410492057620041e-8
4.062659360969611e-8
3.579001630462873e-8
3.1217395414815405e-8
1.1443399642774767e-8
3.86521406150809e-9
1.3114137459494401e-9
9.959752050513756e-11
9.964360518123315e-10
1.5271492065255015e-9
1.666912099117287e-8
1.2642589987161557e-8
1.1780941337715109e-8
1.2184598253737228e-8
1.3472789974720704e-8
1.5723413107839057e-8
5.942983277400037e-8
1.1505068892755054e-7
6.555540115598928e-8
5.673799951072483e-8
5.9260634277471946e-8
6.89177816201929e-8
8.732257729123638e-8
1.1800942815163968e-7
1.5358962599140747e-7
1.5801224073269334e-7
1.371556222269289e-7
1.2059221959534057e-7
1.4783227327687483e-7
8.750907617963542e-8
3.289452693306015e-8
1.675776530870612e-8
1.1658475014069538e-8
9.130577160347097e-9
7.565878805437861e-9
3.255875968648879e-9
8.63189527197253e-10
1.3423821194439053e-10
2.9772372976550235e-11
1.0440419597846612e-9
6.295572715627905e-9
1.9027092514823322e-8
1.0038809193156244e-8
8.474848429932382e-9
8.581069941246994e-9
9.631817643131673e-9
1.1700595392118165e-8
4.763237645691409e-8
1.0253699038617275e-7
6.21825481854045e-8
5.3645991135040984e-8
5.5817696495989645e-8
6.403114818000727e-8
7.894542654940674e-8
1.0349936171978675e-7
1.4123431576653553e-7
1.8990298812719556e-7
2.3203554992838663e-7
1.2097238397919414e-7
8.296984114461677e-8
7.832569562005293e-8
6.548673976978636e-8
5.6239738075324716e-8
5.3736322361696584e-8
2.518618381951156e-8
9.040301258444092e-9
4.001538980226969e-9
1.998586495286541e-9
1.2702551253795975e-9
3.471854683727455e-9
2.4499694680821038e-8
2.6563433279162948e-8
2.0711579546482075e-8
1.9823673177723762e-8
2.10023733742621e-8
2.387935507916446e-8
2.8851583344568422e-8
3.703340781901069e-8
1.224228555977603e-7
1.5036593071005247e-7
8.446971684949283e-8
7.619009504844793e-8
8.405073309191664e-8
1.063664289521697e-7
1.4967679065911287e-7
1.9676242873626819e-7
1.83341554052563e-7
1.5444793083469204e-7
1.4249449757873797e-7
1.6057564733043966e-7
1.5055332770148392e-7
6.169416839953718e-8
2.60911385384953e-8
1.6069405884322352e-8
1.208059193613322e-8
9.920212973192253e-9
7.153979738334958e-9
2.3031426465747406e-9
7.447935501058067e-10
3.2611240820399077e-10
8.01267463260479e-10
3.561693862519993e-9
1.889980171021894e-8
1.78924233770234e-8
1.1892606421046275e-8
1.092214905430956e-8
1.1600003865535721e-8
1.3552843985529597e-8
1.717847617997664e-8
6.304829470005204e-8
1.2299172012894746e-7
7.160342851697162e-8
6.210613406103274e-8
6.51599259108229e-8
7.588958510871151e-8
9.58698840623419e-8
1.296745638375556e-7
1.8108344880964821e-7
2.3910792285138533e-7
2.7274222429981574e-7
1.5396391683324796e-7
9.581947431245475e-8
8.970037064767375e-8
7.939979172574617e-8
6.565490218261481e-8
6.361195219892063e-8
3.422748855592177e-8
1.1954305682035916e-8
5.0063658151225386e-9
2.21050607953886e-9
7.350833748460017e-10
1.3920359497836265e-9
1.7355412775770012e-8
2.7022379325139804e-8
2.1690827176189265e-8
2.0945769970311473e-8
2.2166228504622315e-8
2.501873983126597e-8
2.98499514280539e-8
1.0776202400367266e-7
1.736559986075365e-7
9.867694515973624e-8
8.825130586685366e-8
9.57574148729437e-8
1.1741667292769014e-7
1.5939269012436743e-7
2.2374352023182172e-7
2.5235800645658415e-7
2.1940000438099572e-7
1.9209797614560054e-7
1.8527731549540805e-7
2.028144089616496e-7
2.040493687817016e-7
6.79279626258444e-8
2.613963843726375e-8
1.5689853009116245e-8
1.1443332801015459e-8
9.00366259655043e-9
5.939868480917717e-9
1.4429214659634282e-9
7.017135827809369e-11
2.464708062348302e-10
6.665233160700967e-10
5.314751672099543e-9
3.3351176057702295e-8
1.616822818835673e-8
1.2449805719958159e-8
1.2143715663733487e-8
1.3326177793788499e-8
1.5886577229217445e-8
6.583453910645361e-8
1.520329189341955e-7
9.721993937339187e-8
8.116377865738635e-8
8.165376052474363e-8
8.996667169357636e-8
1.0543868803943944e-7
1.3009475376774514e-7
1.670647594855689e-7
2.1784328013134255e-7
2.7636778859004755e-7
1.4335256096903409e-7
1.131088237262831e-7
1.1502663644319239e-7
1.0184680507483637e-7
9.38653764970768e-8
7.790822947350735e-8
3.0261051926744493e-8
1.2202773674828951e-8
6.009730216715336e-9
3.3764750593112305e-9
2.7021220684192534e-9
8.259929005365649e-9
4.72987961864675e-8
3.4928069843780995e-8
3.0197675617015515e-8
3.0135797690794594e-8
3.2621531873240006e-8
3.758250324840268e-8
4.583095015146659e-8
5.9255341703854207e-8
1.9436346274928025e-7
2.1758370306369087e-7
1.260065483196841e-7
1.1700855249735283e-7
1.335479102178671e-7
1.7671057438103268e-7
2.578888454188229e-7
3.133162520135855e-7
2.687354256312547e-7
2.3343367918366962e-7
2.3124839822849169e-7
2.333886238140602e-7
2.708212333053902e-7
1.1183242581879935e-7
3.947384797195414e-8
2.1524974137240822e-8
1.526855218059125e-8
1.1999594432030694e-8
9.784794887273952e-9
3.658315815487119e-9
1.076180112965358e-9
4.674733349861773e-10
1.1313911802286102e-9
4.612140518760603e-9
2.1476059664977716e-8
3.242464737829555e-8
1.9106622062811615e-8
1.689611598242703e-8
1.7672433554604216e-8
2.051317925209826e-8
2.5936232361754354e-8
9.22110644125022e-8
1.8756149522972395e-7
1.1005725157148606e-7
9.288348958066802e-8
9.481896083863648e-8
1.0699886525270418e-7
1.3016385212792023e-7
1.688204948777901e-7
2.281921676841096e-7
3.04534743115132e-7
3.7013796099058096e-7
1.8956997252401455e-7
1.2815033298663896e-7
1.2789016347371906e-7
1.2242885486074315e-7
1.069566406962604e-7
9.932728957246992e-8
4.4359619920594545e-8
1.6892814816226966e-8
7.67080954661844e-9
3.590433975143927e-9
1.2142529048475945e-9
2.027244201303003e-9
2.9626758862502204e-8
3.322422626595239e-8
3.0183883914025934e-8
3.056683544272477e-8
3.303512347412963e-8
3.763859903322353e-8
4.5038099822329924e-8
1.6482059992247628e-7
2.548217961920588e-7
1.4767536167047085e-7
1.3526456117818038e-7
1.5071549865140925e-7
1.91284731358235e-7
2.701452113216536e-7
3.7628307576138766e-7
3.802223510402503e-7
3.200071822527778e-7
2.911732340118479e-7
3.023448174136561e-7
2.9050129841732875e-7
3.3050516862458056e-7
1.143827469036603e-7
3.4985249206791807e-8
1.7880704586514033e-8
1.2305630147501908e-8
9.302261823854192e-9
7.046648859802509e-9
2.0014260487224933e-9
1.183387567100709e-10
8.953091807061115e-11
1.272723556761041e-9
6.8362609397352135e-9
4.113475588572924e-8
2.8027846785841972e-8
1.949764358264539e-8
1.8403530777424143e-8
1.9965780056629107e-8
2.3769926729986044e-8
9.346715005881229e-8
2.209029229507224e-7
1.4750670365687617e-7
1.202693672891836e-7
1.1819767874645523e-7
1.269466910078942e-7
1.4445247842936411e-7
1.7235827940035075e-7
2.1375523788261827e-7
2.710936783991353e-7
3.4220620113333953e-7
1.8724541777186818e-7
1.5691324123864965e-7
1.6918308022827828e-7
1.667845543255432e-7
1.6086602064078942e-7
1.0567007730169725e-7
4.101037143848269e-8
1.8512252085532985e-8
9.813211381338772e-9
5.696480551219548e-9
4.27780358640844e-9
1.3640666026794217e-8
5.1476508211153085e-8
4.311529201997264e-8
4.2118142160878416e-8
4.423566227703998e-8
4.8988040992679086e-8
5.693057807506593e-8
6.940446020923845e-8
8.902659258632966e-8
3.0514539644299704e-7
3.2495932464588375e-7
1.9496301062774973e-7
1.8657456013497338e-7
2.2048363062286384e-7
3.0481567227099244e-7
4.5273393180869393e-7
4.900642306647548e-7
4.0144298946265667e-7
3.6337933720345307e-7
3.905905963366309e-7
3.469190233400672e-7
4.028545504516965e-7
1.9636043149361223e-7
5.49632578841255e-8
2.459007254763969e-8
1.6000243379273163e-8
1.2210955453589743e-8
1.0059711113186519e-8
5.218139924167776e-9
1.550471915676731e-9
9.017536667327339e-10
2.0193652616470285e-9
6.52855590573336e-9
2.4918082270089093e-8
6.51989764633149e-8
3.1994578114519914e-8
2.6776991275102278e-8
2.7513331269677194e-8
3.185946423113534e-8
4.0532154102272655e-8
1.3279898487165134e-7
2.8222547737572773e-7
1.6966425285090737e-7
1.3930477951812273e-7
1.3844275617544144e-7
1.51654829385665e-7
1.7827201687887866e-7
2.2263984777843955e-7
2.9106713619064256e-7
3.8575488113892637e-7
4.864463207197135e-7
2.484258627350054e-7
1.7820232600984968e-7
1.8267803166157841e-7
1.9502355995105937e-7
1.8933596560945003e-7
1.4555677001843437e-7
5.8254488422536725e-8
2.5546297753339812e-8
1.2882600041194217e-8
6.4571118604040466e-9
2.0104715652591443e-9
1.3392092931512991e-9
3.0827112535256026e-8
3.76040677061318e-8
4.1426107967840877e-8
4.536006246684204e-8
5.073793934566924e-8
5.8636032124902254e-8
7.033663289019037e-8
2.602062490781981e-7
3.8678870503744335e-7
2.3150263581694634e-7
2.1880189962727484e-7
2.524974175337805e-7
3.356249796648228e-7
4.95348157395717e-7
6.388239589053749e-7
5.572047272199736e-7
4.698465322666504e-7
4.587794013884655e-7
5.420150062125451e-7
4.2941774694154136e-7
3.9970557392293785e-7
2.0030644392596722e-7
4.472944418821398e-8
1.6107335942177912e-8
9.781389205763166e-9
7.289385628858931e-9
5.115192252954326e-9
2.3856050638360326e-9
3.2023133334796464e-10
4.888540813803076e-10
2.3342120178516724e-9
8.242974682346103e-9
3.566801763052399e-8
5.696941672244525e-8
3.160885310671151e-8
2.7966563517840366e-8
2.9717455929953046e-8
3.532089881889266e-8
1.2515451640243181e-7
3.0814198110764126e-7
2.2598164302219183e-7
1.790489836769219e-7
1.7097352125611499e-7
1.783415907653003e-7
1.9665095305679583e-7
2.27116798919439e-7
2.7377984766802845e-7
3.4381176924178727e-7
4.5202560633205814e-7
2.687493090774827e-7
2.2720172774266725e-7
2.4580235463165333e-7
2.872540894908999e-7
2.810084920752651e-7
1.2761017783864292e-7
5.626422937591758e-8
3.021231555511237e-8
1.8094406693433435e-8
1.1406583798284982e-8
8.398117220787796e-9
2.4563916985622123e-8
3.900851970412154e-8
4.871935223806919e-8
5.7827622048287104e-8
6.641691254811811e-8
7.66853027488012e-8
9.065650930511546e-8
1.106788869325947e-7
1.4033369674539106e-7
5.049239552551908e-7
5.009394550803718e-7
3.1813686909143793e-7
3.183130010413973e-7
3.9646932712610303e-7
5.837680873762901e-7
8.31324415171719e-7
7.325053691716429e-7
5.967926117985896e-7
5.886196691642161e-7
7.440390190419447e-7
5.411755372369391e-7
4.7310749535460214e-7
3.1444948213871926e-7
7.768904793036993e-8
2.2245024600763838e-8
1.1543142529914656e-8
8.63046524927964e-9
6.482974744149106e-9
5.198186162823383e-9
2.318490864828629e-9
1.8248035279427925e-9
3.3448388578703277e-9
8.237734155660348e-9
2.4532532735078953e-8
1.2953930603898253e-7
5.835730598393261e-8
4.2894786687880174e-8
4.235449710962646e-8
4.861476828748832e-8
6.205987752273841e-8
1.7539505454547635e-7
4.044998767731785e-7
2.645709911707064e-7
2.0944305589633523e-7
2.0103041724950824e-7
2.1245236667250404e-7
2.4031774144813266e-7
2.890719872325354e-7
3.6925043643893485e-7
5.015173011296228e-7
6.782037513943153e-7
4.302176637203752e-7
2.92602194759518e-7
2.6666806954498034e-7
3.059985256113927e-7
3.5533531235680214e-7
1.7809258836456668e-7
7.523427452905035e-8
4.0896735070535945e-8
2.4863589046169617e-8
1.4726601419280022e-8
5.790705533860181e-9
2.4655481931911673e-9
1.4098145612497864e-8
3.462365521738264e-8
5.315767035660346e-8
6.800059643388227e-8
8.184700290910248e-8
9.779895886801277e-8
1.1858117274305428e-7
4.302791667257693e-7
5.993709363493968e-7
3.830076582101219e-7
3.8175657786286354e-7
4.6811852659160305e-7
6.735727609458011e-7
1.0062687793593774e-6
9.78504115201318e-7
7.700562692003216e-7
7.100911213086783e-7
8.336385711860071e-7
1.4206639008265935e-6
8.298867025046406e-7
4.5631701045892674e-7
1.7481329450080394e-7
6.550733786226883e-8
1.2875912715286082e-8
4.021391259537545e-9
2.5052363713947805e-9
1.3850734449382142e-9
5.370755841881898e-10
9.841449203770708e-10
1.916488203787078e-9
3.1466513065584017e-9
7.179950433993997e-9
2.0597635579533404e-8
1.154327044860663e-7
6.08728080101682e-8
4.2462229725187275e-8
4.1867473308181816e-8
4.856301690062482e-8
1.355111528609679e-7
3.6517115691021826e-7
3.4727330552641317e-7
2.668502967101838e-7
2.4469060582967383e-7
2.469611721588871e-7
2.655870859191762e-7
3.044572021073118e-7
3.8360778286002117e-7
5.895027060297546e-7
4.0974083857417503e-7
5.159053830781051e-7
4.6950838118291473e-7
4.057426064500708e-7
5.201046817319638e-7
3.5422216657300093e-7
1.6311197280723663e-7
8.570877971459196e-8
5.740921651553122e-8
4.5559606747531794e-8
4.1475276484618474e-8
2.4718138367275052e-8
8.83209948263505e-9
1.883512760196308e-8
4.02766470978813e-8
6.795562109668316e-8
9.601952095290923e-8
1.2374349435582524e-7
1.543814844477616e-7
1.922072063620344e-7
2.422130916678489e-7
9.049785949038213e-7
7.853258513350406e-7
5.618620436771419e-7
6.141536681021464e-7
8.508172145513318e-7
1.34653024887653e-6
1.3502351050134722e-6
1.0086032677958248e-6
9.35883782782857e-7
1.2031515785856164e-6
2.7216478850026346e-6
1.405296269842975e-6
6.939899936497461e-7
2.208435910129625e-7
6.855853788669475e-8
2.2689391127021446e-8
4.2708730271694204e-9
1.4924934234274442e-9
1.0134686309906395e-9
4.95288253390888e-10
1.247585692826526e-9
5.396726821677821e-9
4.730670675543472e-9
6.38239708319477e-9
1.414658402209032e-8
4.2672459743859766e-8
2.1705377809113987e-7
7.792958947904131e-8
6.229023844049506e-8
6.540278955623223e-8
7.616237172264028e-8
1.6665411467038756e-7
4.5486958043634686e-7
4.194433223915522e-7
3.179587327502489e-7
2.9033494878301894e-7
2.958538662202704e-7
3.2914021194200823e-7
4.106662004399755e-7
6.397691555923304e-7
4.6795383504798076e-7
2.5670384769907988e-8
2.9982575922581176e-9
5.235052237992414e-8
1.885457094461383e-7
5.451926253541884e-7
4.134264916489595e-7
2.219259212385254e-7
1.500333892793491e-7
1.0002625799715132e-7
5.5370397223474505e-8
2.2233257382827675e-8
1.9710237376087855e-8
1.6594100951547904e-8
6.7888811550085875e-9
7.58161053154782e-9
3.102453540214015e-8
6.658290748463873e-8
1.1157040442165665e-7
1.6116258650632602e-7
2.156630919010113e-7
8.206758929077612e-7
9.149109889748936e-7
6.993640955895071e-7
8.068378945788606e-7
1.184012034793306e-6
1.8487917502189742e-6
1.5463420338262997e-6
1.1826248902616944e-6
1.2172151066610054e-6
1.9634698387270613e-6
8.649921224749319e-6
0.000010579192185889492
7.076546795308167e-6
3.4586844815224617e-6
1.4442608489687392e-6
5.079538783877407e-7
1.7538514823233575e-7
5.383957436250959e-8
7.377401344146265e-9
1.1441205619554595e-8
8.418763307421109e-8
8.141529928583067e-9
2.6530338902642127e-9
3.41988457833269e-9
2.110220496579258e-9
1.9534829550224215e-10
9.97940808978442e-11
1.1230006254955566e-10
5.267256484759603e-13
6.506742158080684e-11
3.919218369496408e-11
4.617312571815397e-10
2.0276287689124313e-9
5.5482618514324214e-9
1.2568230569015733e-8
2.2376081033334086e-8
2.9835535592426395e-8
3.8244305794559735e-8
5.7625454309981415e-8
1.7748386607587945e-8
4.224517529686556e-8
5.703011903761914e-8
4.720357229048398e-8
6.125547939971884e-8
7.878258898280996e-9
7.637776282092056e-8
1.9562875014919752e-8
5.552265707058803e-7
5.7484500031859484e-8
4.3541744434183654e-8
1.331401984728581e-9
2.1388744308393746e-11
2.5008605497690126e-10
1.6929677937802298e-11
9.418386388710473e-12
1.5320212551535383e-11
3.4075807131612654e-12
1.7029772122352174e-11
1.7673634337946222e-11
2.0491889503065503e-11
3.23774262949881e-11
2.3362841389038622e-11
1.1690080333854931e-12
3.996812729763416e-13
1.1939541661521575e-12
1.8046280672892199e-12
2.434005231880285e-12
3.186668870035538e-12
4.135751380544843e-12
5.350901456014676e-12
6.914699937330256e-12
8.935242703447082e-12
1.1559402976722434e-11
1.9290756021842075e-11
4.993832183330533e-11
8.61380466643234e-11
1.021579379545669e-10
4.349603318217642e-11
1.3678091985907216e-11
1.0487908763539199e-12
1.0779492073286386e-11
1.9153668465380473e-11
2.7947937624472325e-11
3.8393000885726236e-11
5.167177189030191e-11
6.9213586967509e-11
9.297975164929358e-11
1.258513217004773e-10
1.7225105687142727e-10
2.3922266164299616e-10
3.3839956094509014e-10
4.897160470458666e-10
7.284275510885317e-10
1.2490887533129958e-9
1.1104505916106892e-9
8.631900494254811e-10
6.898476393525527e-10
5.855647600506308e-10
5.275543157491673e-10
4.98841176315722e-10
4.890978730231624e-10
4.923430072585704e-10
5.0507446476352e-10
5.251338011958875e-10
6.010160784071848e-10
7.080101095004745e-10
4.5043236941250363e-10
1.972263464392152e-9
8.645741375897158e-9
1.6633422291101966e-10
1.52682943114625e-10
5.457187218798723e-13
8.493665640294413e-14
0.
4.139776322629828e-14
0.
0.
0.
0.
0.
0.
0.
0.
2.673214111338712e-13
1.6199459903500963e-13
1.7631795219298392e-13
2.1082296415126195e-13
2.588072202382383e-13
3.2105056277208083e-13
4.006728662767998e-13
5.023446267167924e-13
6.323448952171379e-13
7.989140532866112e-13
1.0128002836287045e-12
1.2879953584954901e-12
1.0281599081920179e-11
2.5718047657629835e-12
8.046279097562513e-13
9.042812028386363e-14
6.275064764467805e-13
1.1466601998504362e-12
1.7751242263028578e-12
2.617713557167769e-12
3.80006208729262e-12
5.490764448067805e-12
7.919386444706207e-12
1.138430902962007e-11
1.622843404841857e-11
2.274764190754336e-11
3.1024772546402705e-11
4.080231063990851e-11
5.160473179201053e-11
6.310011622415507e-11
7.535766946735883e-11
3.9481337565674955e-10
1.327769995727383e-10
1.1644581124970256e-9
2.3941070157114814e-9
2.9665275645785803e-9
3.250982422614871e-9
3.5441204608772204e-9
3.8915113848783244e-9
4.284873369939764e-9
4.708143939926595e-9
5.145097246994634e-9
5.835560025911359e-9
5.2252127204763445e-9
1.4325902754102286e-9
1.804026391704496e-10
1.6995892660342837e-10
3.5375583858301645e-10
5.332898267961179e-10
7.323172369976196e-10
2.3846143657317707e-11
8.988255000015513e-10
1.0487280551618657e-9
1.109737930740208e-9
1.1736172995970699e-9
1.2850264614950682e-9
1.4908334156509317e-9
1.8612191057433198e-9
2.5067674955210056e-9
3.6047534027360387e-9
5.434218242322638e-9
8.380344779000345e-9
1.1811013741739803e-8
1.4486800067369892e-8
1.2861011132262946e-8
1.642819857867805e-8
2.5343239665343104e-8
4.540407627145513e-8
7.660656483499396e-8
8.762489983367316e-8
9.22815069183273e-8
8.569358640025309e-8
2.5503511978795543e-9
7.09512541264338e-8
1.083551928108503e-7
6.608968948301678e-8
4.2782533797689586e-8
3.819875971305031e-8
2.6552568962859463e-8
2.1708723250803723e-8
1.9732952114768693e-8
6.8322059830865105e-9
1.6683287748922523e-9
1.6892398101890169e-10
1.745566635060542e-9
4.0299769682985525e-9
6.221238046302443e-9
3.35360879986008e-9
4.963896231459623e-9
5.498202107810636e-9
6.093285450609875e-9
6.94362834032244e-9
8.16715808252965e-9
3.57615014967731e-8
8.658565703886724e-8
5.2913720449148296e-8
4.4541806225012364e-8
4.511856015087391e-8
5.024799831782299e-8
5.988616928385981e-8
7.555533559526547e-8
9.862526522397976e-8
1.2280297714485054e-7
1.2820755828690675e-7
8.233602108406279e-8
4.0309082202690736e-8
2.1182737310605553e-8
1.4391716943396026e-8
1.1464827217276855e-8
9.823264364566089e-9
6.370968191082202e-9
2.304249666784831e-9
1.0940245444483485e-9
8.699933417196804e-10
1.3744497587305037e-9
3.4353713364683425e-9
1.195990723933174e-8
2.2252489873248316e-8
1.2394850058355084e-8
1.054072817633478e-8
1.0853415042510737e-8
1.2623349071674932e-8
1.630354899965026e-8
4.6262959115157794e-8
7.648752057500949e-8
4.49258249568011e-8
4.1177241299381776e-8
4.570173454841414e-8
5.703740268226756e-8
7.849469562307431e-8
1.1556857633993557e-7
1.6271600275126038e-7
1.8865930382681544e-7
1.8522006577548461e-7
1.3797802789069243e-7
1.8399642250833078e-7
9.380329930349772e-8
7.004293502481078e-8
7.159322759683059e-8
5.5588380176985506e-8
4.8854569845711193e-8
3.955091483437044e-8
1.283619890879086e-8
4.007632789718019e-9
5.372525237572824e-10
2.39675047207296e-9
6.772681568875328e-9
1.1690913154784932e-8
6.0511261812343726e-9
9.685940897785877e-9
1.0986166754743673e-8
1.2269004453509232e-8
1.4015094021186356e-8
1.6497615314063915e-8
7.074222501094578e-8
1.595518954984153e-7
9.453062334526471e-8
8.2490487621484e-8
8.679080386440117e-8
1.0141590025070524e-7
1.2874219858537844e-7
1.7479238557684242e-7
2.3528774997550646e-7
2.5811390797527343e-7
2.2925297693342852e-7
2.1327537320176157e-7
8.981607221058269e-8
3.8450579105278294e-8
2.307204623207511e-8
1.714282590475493e-8
1.38317802008567e-8
1.1348049294243621e-8
4.7520159123156384e-9
2.034618342627466e-9
1.5163244151576616e-9
2.2683932246229116e-9
5.249412989113009e-9
1.5885784643019048e-8
5.5019017755850525e-8
2.6377337929316792e-8
2.0707239561002946e-8
2.0672037297697224e-8
2.3719305440167633e-8
3.044391606472359e-8
4.3849825312257676e-8
9.674351751045549e-8
1.4524498380692103e-7
8.14740575092164e-8
7.240473293635486e-8
7.837959131631358e-8
9.596311095749379e-8
1.3026908903489007e-7
