# Supplementary material for: Observability and Controllability of Nonlinear Networks: The Role of Symmetry
Source: Phys Rev X. Author manuscript; Available in PMC 2018 Nov 13. (PMC6234006; doi:10.1103/PhysRevX.5.011005)
Supplement: Code Archive [file NIHMS982008-supplement-Code_Archive.zip › MathematicaData/FNObsDELTAHetN1M1ChaosK15IC1]

4.8365967091705574e-8
1.5053318304136168e-8
5.687934292847313e-10
2.1219899743390608e-10
4.3445069554469665e-11
1.8236764371033718e-11
4.810839312134823e-12
1.0334755492686784e-12
3.429221592011662e-13
1.1522162987326605e-12
7.819473368059176e-13
3.114534100423738e-13
9.574148605763915e-13
1.6085854556247836e-12
2.0058200626127882e-12
1.0705468045697574e-12
1.515607733856892e-13
3.1553236849652657e-13
5.78172272800248e-13
7.622544104770506e-13
9.2448718659383e-13
1.0916728902846272e-12
1.2774346586535673e-12
1.4897447523850852e-12
1.7342730867457625e-12
2.0159121533684055e-12
2.3393529986559925e-12
2.709310148369095e-12
3.1308137329083756e-12
3.6093066223350904e-12
4.1511943887899e-12
9.061741388758771e-12
1.6290658181816316e-11
2.1818576129404604e-11
2.862960657859195e-11
3.795492440558471e-11
5.0947924607431074e-11
6.878530322423906e-11
9.1709491666412e-11
1.1652340213610165e-10
1.3553536035974e-10
1.4342416476503516e-10
9.259660612922292e-11
2.7616920400128316e-11
3.09511485104679e-12
3.502247569429999e-12
2.493219299086811e-12
2.241882695222401e-11
6.146279671969789e-11
1.1925789576009512e-10
1.3212520813014192e-10
6.856823862218103e-11
6.61066497579845e-10
2.1492534842819567e-9
4.3704432297731786e-9
4.03954265790737e-9
5.356018086174493e-10
1.1762125471980766e-11
2.4524243123305702e-14
0.
2.4016489910561625e-14
0.
2.7557014217180956e-13
7.637601505784659e-14
7.367065697226925e-14
8.207495137313999e-14
9.515979228048883e-14
1.1225383387864514e-13
1.3387814516390352e-13
1.6104275498167124e-13
1.9513874181403686e-13
2.3798386299445455e-13
2.91926693060754e-13
5.376078153100974e-13
1.6894450993529247e-13
0.
4.920249153197845e-14
9.472787060558698e-14
1.4262516883604115e-13
2.031005996678429e-13
2.850356328313184e-13
3.989305389401928e-13
5.589483517925768e-13
7.851314404974924e-13
1.1063669383739306e-12
1.564674423264599e-12
2.2215413081011805e-12
3.1673054682938646e-12
4.534913317329911e-12
6.5194497307043024e-12
9.404012147502754e-12
1.3588603981507381e-11
1.9607638291885705e-11
1.0220917510320867e-10
1.0166114865139932e-10
9.325609607495443e-11
3.031844919326644e-11
1.0887479377107829e-10
3.418945259833863e-10
6.724975274628584e-10
1.0742068179354817e-9
1.4985032166603398e-9
1.8975849475131054e-9
2.2410391756508597e-9
4.1652973360249874e-10
2.795583940611233e-10
4.800044124722207e-10
9.194954658800078e-10
3.3003054882246654e-9
7.049240919005974e-9
1.3112218102916093e-10
2.573042899053061e-10
3.4450765596898096e-10
3.9911354398040126e-10
4.59478572585438e-10
5.374975988290247e-10
6.42748908893792e-10
7.889686147155353e-10
9.99770089153487e-10
1.3196474837991781e-9
1.841079338267129e-9
2.7828887178232533e-9
4.75508216328791e-9
2.1423718980682114e-8
3.134722863898392e-8
2.012092874592211e-8
2.0413929546506793e-8
2.510990418363844e-8
3.519231247174915e-8
5.470982741504618e-8
8.45003872055893e-8
1.0255638398676229e-7
1.0310040029805704e-7
9.652279137203206e-8
5.840501873006498e-8
1.1128077979129978e-7
8.200973524444697e-8
4.803726863651518e-8
4.3849205102098897e-8
3.18401886135826e-8
2.4708833332410804e-8
2.3428195818787468e-8
1.0279627882221434e-8
2.656542479231536e-9
2.7819526310541744e-10
1.3319253850132963e-9
3.427895275499224e-9
5.527683977658252e-9
3.3052188250786813e-9
5.694517657228044e-9
6.2296499468118386e-9
6.814392774275251e-9
7.68771510457872e-9
8.972976963698944e-9
3.806837290529959e-8
9.290516876694077e-8
5.766668597684582e-8
4.869654375650127e-8
4.932350441716242e-8
5.475166147820637e-8
6.477676485161622e-8
8.076881396424078e-8
1.0424974126731677e-7
1.3140836259044808e-7
1.4478542389641355e-7
8.60084671514084e-8
4.275809567717881e-8
2.339353115822888e-8
1.6395422655231747e-8
1.322142384885116e-8
1.1335695112938804e-8
6.74092232924392e-9
2.484082004576593e-9
1.2858504261800114e-9
1.1599809410750637e-9
1.955527756242282e-9
4.827943605679333e-9
1.6855550953319956e-8
2.5797287825771634e-8
1.5042540885399586e-8
1.3062861464016353e-8
1.366558845365974e-8
1.6175922018659855e-8
2.1373114706584564e-8
3.191555013375941e-8
6.441857395618386e-8
8.616812742744511e-8
5.0217100630987544e-8
4.649607923558247e-8
5.233722660659707e-8
6.687744215157756e-8
9.483195272278652e-8
1.40561797429773e-7
1.833164808952755e-7
1.9231631107831344e-7
1.7408393451751078e-7
1.757147231847427e-7
9.060845331319057e-8
7.011219315961984e-8
6.513455672183295e-8
4.9847331166973156e-8
4.454710646856334e-8
3.7619891978811677e-8
1.3365674718742579e-8
4.617933204610293e-9
1.5893582320477348e-9
1.3410742612399312e-10
1.2634103106118721e-9
1.9956135411268536e-9
1.852527814291793e-8
1.4745557663482995e-8
1.4005916175212229e-8
1.4602577524670256e-8
1.621262158256345e-8
1.8964490729798652e-8
2.331684522504749e-8
8.963030403099528e-8
1.4558991461661137e-7
8.170480497835819e-8
7.192103513854874e-8
7.661788844863011e-8
9.163927659824993e-8
1.204496916841787e-7
1.6641106330545465e-7
2.0088329093014933e-7
1.8447405476096082e-7
1.5864295362541902e-7
1.8548779610982582e-7
1.0062054915356696e-7
4.191044988092671e-8
2.2621235694675232e-8
1.6109692331419588e-8
1.2875021991336893e-8
1.0948438060586292e-8
5.327417393328123e-9
1.9061868422956822e-9
1.0001159912926368e-9
1.1066430549998574e-9
2.637838736185971e-9
8.544543330508992e-9
3.8159974458280576e-8
1.9647454990704144e-8
1.4726313283704841e-8
1.4245135002624587e-8
1.577662457772642e-8
1.932216561216755e-8
6.087094598138407e-8
1.1668250154221585e-7
6.843716894362109e-8
5.946951904684227e-8
6.219454933837702e-8
7.188329062504904e-8
8.959721796687808e-8
1.1879371061486875e-7
1.6233029889135428e-7
2.1272202104219594e-7
2.466090503408741e-7
2.4645004366888e-7
1.5932941858195819e-7
9.404896242259698e-8
9.13128899069386e-8
8.561037160237173e-8
6.929471697611984e-8
6.68746855760899e-8
3.288627236434507e-8
1.0827166684062463e-8
3.857105052499123e-9
4.1643170272427215e-10
2.8037695686898767e-9
6.087139321942657e-9
5.740891639738475e-9
1.4888562615222236e-8
1.606666547131447e-8
1.7231748393866824e-8
1.9092604807694167e-8
2.196375553030909e-8
2.6263466783849356e-8
1.076500109067143e-7
2.0307405667532508e-7
1.1727733325602646e-7
1.042122072864889e-7
1.117943775030054e-7
1.3417787031366975e-7
1.7647697659500795e-7
2.461562269593576e-7
3.1195642683997965e-7
2.985070966367803e-7
2.5669597406144644e-7
2.900258723911579e-7
1.3395632285306633e-7
5.146064802314795e-8
2.8077204524354035e-8
1.9965087926659022e-8
1.5737214340821725e-8
1.336141019429116e-8
6.616851378482136e-9
2.6121077596951256e-9
1.7460026680156074e-9
2.4181005400031066e-9
5.455338839630901e-9
1.5875589461883556e-8
6.711506186039461e-8
3.380475742868402e-8
2.5243075847777437e-8
2.4647485703095502e-8
2.785782352972544e-8
3.523490142782418e-8
4.9797164158688776e-8
1.1302385729053429e-7
1.7957058792172955e-7
1.0019313376774555e-7
8.701071153236409e-8
9.157534245258808e-8
1.0787466202858017e-7
1.390881961766041e-7
1.9196919466674776e-7
2.659467965623212e-7
3.2991609159773256e-7
3.362013276461661e-7
2.1702276040151702e-7
1.2484397192179698e-7
1.1577388703260354e-7
1.1977703870372308e-7
1.0246918310165592e-7
9.862606048246718e-8
5.565648489412746e-8
1.9786501399572364e-8
8.198568903948061e-9
3.3388634705894706e-9
1.3188615940062025e-10
2.0467697577746196e-9
9.166857167222273e-9
2.5907568096994326e-8
2.513011820745012e-8
2.5841530996404855e-8
2.7932597375327724e-8
3.1612445517609167e-8
3.739005726703458e-8
4.627659914236718e-8
1.7711510378245323e-7
2.5413839847491754e-7
1.4693702188039407e-7
1.347081665491733e-7
1.5024373126524343e-7
1.9093994306281418e-7
2.694456812310563e-7
3.710024278911291e-7
3.701207003745814e-7
3.1172702393448433e-7
2.8368161880734866e-7
3.313070977821923e-7
2.538696455966873e-7
8.132436426499273e-8
3.446965776565444e-8
2.1493443920814194e-8
1.607592145483565e-8
1.3071789868504703e-8
9.503824782233589e-9
3.399449120484599e-9
1.6513640064437792e-9
1.8063225966882327e-9
3.997561850592587e-9
1.1406229758693577e-8
4.922263482622817e-8
4.310585200323454e-8
2.8038697736256314e-8
2.5865202164700278e-8
2.81266036338549e-8
3.4257196333182365e-8
1.0176669595420102e-7
2.076511655521061e-7
1.2371857032375365e-7
1.0349314319333047e-7
1.0421252547405942e-7
1.1533723427892195e-7
1.365482821917497e-7
1.7087737283845904e-7
2.2201453622161712e-7
2.888533374615052e-7
3.5631831678680947e-7
3.83700229024326e-7
2.1106964172483157e-7
1.4079555108673805e-7
1.4627912085622515e-7
1.596499715594774e-7
1.5064377873477207e-7
1.2253955110564115e-7
4.728664354314993e-8
1.889488259218309e-8
7.96998452831375e-9
1.4050051617358402e-9
6.162578502766266e-9
1.9670352541117065e-8
2.2595364818335807e-10
1.905436707138613e-8
2.5860283380642613e-8
3.012636478045023e-8
3.4605297450354484e-8
4.044396173382858e-8
4.858026519372127e-8
1.9790375127725243e-7
3.511100596068809e-7
2.0771440141765495e-7
1.9180243869326366e-7
2.1459873754773806e-7
2.723380774290974e-7
3.836538007679732e-7
5.429162145369037e-7
5.695423062848663e-7
4.773231447809031e-7
4.2518021032687067e-7
4.815872761118076e-7
2.9040711928052603e-7
8.268573881112983e-8
3.417030973163578e-8
2.0977380633711308e-8
1.5765099777599844e-8
1.285174090290063e-8
9.876673889564731e-9
4.16715495369238e-9
2.825164355759187e-9
3.886123974975277e-9
7.984011449565925e-9
2.023361730147259e-8
8.11904956016705e-8
7.250752898807768e-8
4.663702700710059e-8
4.3506553817813924e-8
4.859688862500652e-8
6.171115860387653e-8
8.809675407908711e-8
1.7663337717448774e-7
3.0816241174596904e-7
1.710239754955269e-7
1.4272691581000828e-7
1.44437675810509e-7
1.6272842840169843e-7
1.9926933908913512e-7
2.6121245836682256e-7
3.546942142395366e-7
4.6591321910617304e-7
5.030740985533449e-7
2.93370215248572e-7
1.8621121000308645e-7
1.7880268113606406e-7
2.0443819281269148e-7
2.1499392590804324e-7
1.84672113251803e-7
7.682408834869995e-8
3.271005308036506e-8
1.598146069626161e-8
7.396801252196783e-9
4.4728967232172356e-10
8.105835841321583e-9
2.584739774658241e-9
2.5940818139244443e-8
3.581727949361595e-8
4.197985610294741e-8
4.7993995869039434e-8
5.5662193363746915e-8
6.633333521523503e-8
8.176323833474518e-8
3.187348017663622e-7
4.25374112142619e-7
2.5794473447846865e-7
2.4699937643498603e-7
2.894832791076784e-7
3.927458599511994e-7
5.850606653112229e-7
7.03845113191849e-7
5.878291622326072e-7
5.057851980264991e-7
5.136431280166298e-7
4.830191067574806e-7
4.491792115604795e-7
1.4612530453113371e-7
4.1905240351495844e-8
1.9970145938882728e-8
1.3816115039420327e-8
1.0743810405448004e-8
9.104234500940271e-9
5.132303137464226e-9
2.6834224958384756e-9
3.0857388010454733e-9
6.0156298936146275e-9
1.4565532795454986e-8
4.872759999804046e-8
1.0301979225520375e-7
5.21954106971927e-8
4.478499640123246e-8
4.772214849046741e-8
5.821873115532533e-8
1.5211697689424387e-7
3.3182093332749074e-7
2.0892129184035464e-7
1.6841572051204167e-7
1.6368212420967903e-7
1.7443322362884443e-7
1.9797792132523548e-7
2.368301685681006e-7
2.9561168871363e-7
3.7874157439811174e-7
4.82265657031785e-7
4.771270451237017e-7
4.005136164163028e-7
2.5778559722155364e-7
2.2811599493638567e-7
2.636272583073019e-7
3.246218761324629e-7
1.6600749194367014e-7
6.656898861178919e-8
3.4422353531427954e-8
1.8585363390396957e-8
5.848508464680339e-9
1.5328749433731612e-8
5.180719135185431e-8
1.2406090589164235e-8
1.5476145226901835e-8
3.5865180856003094e-8
5.0020072116955606e-8
6.203230353045111e-8
7.500762212065165e-8
9.114279681232835e-8
3.4924261313064374e-7
5.868411471362423e-7
3.6869246594922154e-7
3.59964964769249e-7
4.282973338435528e-7
5.904713912396691e-7
8.909082855567932e-7
1.0367598452491294e-6
8.377838607300255e-7
7.211062809316759e-7
7.539556141323053e-7
6.017028556208687e-7
4.0911095034458396e-7
1.3599760358625658e-7
3.20199981108631e-8
1.3247970623269383e-8
9.014458278277563e-9
6.965476273295391e-9
5.8184631961186055e-9
5.651869512449307e-9
4.574714308396666e-9
5.732936902380486e-9
1.0013740604964532e-8
2.1618179978155464e-8
6.417888174383677e-8
1.95379828052746e-7
8.810282934645641e-8
7.397284976787742e-8
7.99162007012468e-8
9.966627284875536e-8
1.3436358619900547e-7
2.400665551950199e-7
4.858676316392023e-7
2.8473851591613507e-7
2.263592923047047e-7
2.190581144440133e-7
2.3555814597464478e-7
2.745903059984124e-7
3.4461299275643834e-7
4.6270597326844665e-7
6.408567666378392e-7
4.836379857476966e-7
7.004080696734687e-7
4.386051831107147e-7
3.1378360824876146e-7
3.283446213527268e-7
4.370092505666849e-7
2.5391529989998996e-7
1.034271915959465e-7
5.529779243932396e-8
3.4994509248102596e-8
2.125908202716773e-8
4.735407880381689e-9
2.5214938016416016e-8
8.598145696318923e-9
1.513815622525441e-8
4.1227721052497624e-8
6.392288348372909e-8
8.313225877389365e-8
1.0243100926966321e-7
1.2522297593153557e-7
1.5485468740426116e-7
5.836476761480641e-7
7.023041431128148e-7
4.688974880850816e-7
4.83148942649764e-7
6.167380897864025e-7
9.288461968522421e-7
1.2850981076053692e-6
1.0669860057523324e-6
8.668146954979752e-7
8.77295401158849e-7
1.2100443489715212e-6
7.781202820876226e-7
4.20611539995532e-7
1.824998100351085e-7
5.2930651786029936e-8
1.1880933767642244e-8
5.194939182355602e-9
3.917418367658617e-9
2.5273261429896114e-9
2.8494152301687096e-9
4.948099828763152e-9
5.299442875532123e-9
7.252649850525582e-9
1.3905845325893929e-8
3.430966962760831e-8
1.5476210611345726e-7
1.1517521623895247e-7
7.668694158659942e-8
7.53799609891284e-8
8.799814696633544e-8
1.840014269563649e-7
4.546475571247146e-7
3.512061839891385e-7
2.7024196476004663e-7
2.5102509479928717e-7
2.5710774928036806e-7
2.8212945118178e-7
3.319975523663592e-7
4.303042297988409e-7
6.645167829603896e-7
3.637066510865078e-7
1.571918021508794e-7
3.917604839162931e-8
1.421228792030363e-8
1.0061411460029445e-7
3.6276408748632895e-7
4.2001402602334757e-7
2.0353504825270835e-7
1.2841487638679537e-7
8.747934201474337e-8
4.058251558680582e-8
6.31429042365496e-9
5.312479400863582e-8
3.4962446413845126e-8
2.2374350594995483e-8
9.896585366682782e-9
9.934887802181702e-9
4.202641691888099e-8
8.406988534810648e-8
1.2950981123605496e-7
1.775047525192841e-7
6.490925318412961e-7
9.160702307419976e-7
6.813360111035235e-7
7.648482064486869e-7
1.0768985484534208e-6
1.7210500618413876e-6
1.6828576897198829e-6
1.249530271985369e-6
1.1824907173713145e-6
1.6220322164029212e-6
4.460698545197641e-6
1.7083578489710238e-6
3.6344913036092747e-7
6.284138660633476e-8
1.156240325098387e-8
6.746177450567149e-10
1.7218574211274105e-9
1.2958488014109344e-9
1.4679107293508867e-9
1.906815257723022e-10
7.367406082244257e-10
7.334573831217528e-9
4.64840742660547e-9
4.767788270667624e-9
1.0457776154954515e-8
3.759504709209186e-8
2.1807841918880792e-7
1.300731610123176e-7
8.881649370654338e-8
8.053413281733821e-8
7.556981187371202e-8
1.665406053194702e-7
4.6654842993440797e-7
4.737570274215853e-7
3.5623363578439005e-7
3.215996303964841e-7
3.3039266034156354e-7
3.829155032825558e-7
5.317315444008986e-7
8.130623011865183e-7
1.1525741820701856e-7
1.7576065917918044e-7
1.6253553423633172e-7
1.9257702222430816e-7
3.4604366790100415e-7
5.825838094086905e-7
5.127394462010907e-7
4.787241159158478e-7
4.345256254106547e-7
3.806815861890127e-7
2.6284564097406186e-7
1.1197988961199807e-7
4.2068511881051336e-8
6.037467193458042e-7
6.27021732921879e-7
4.231179271062381e-7
7.617357299708296e-7
2.6943756706639196e-8
1.8873018241892198e-7
6.819594989259135e-7
3.3046203727291035e-8
5.947148539806024e-10
3.0093330874677787e-10
7.049507621133157e-11
8.471580574158078e-12
5.190512110941467e-11
3.935701666595382e-11
3.0391384362288916e-11
2.382636718156683e-11
1.9034215854244354e-11
1.5255646436782174e-11
1.1915440227620422e-11
8.894706394970749e-12
2.649977324408366e-11
1.3396022902943665e-11
1.206540924888899e-11
1.1725582198847347e-11
7.022711064605015e-12
2.9643204475826304e-12
8.600053212090447e-13
1.8837696237447276e-13
7.306694876174916e-13
1.0420822946832195e-12
1.2513970911272044e-12
1.4109603087472018e-12
1.5339635051064942e-12
1.6128104294151247e-12
1.6267413502395988e-12
1.5442148705280545e-12
1.3226526571272102e-12
9.068858138637888e-13
2.2698180610230438e-13
3.1508997592554514e-11
5.7097842616252565e-11
7.363763562764299e-11
9.394889087283058e-11
1.2185979005800002e-10
1.6003172888937028e-10
2.0992165974508934e-10
2.684132279478632e-10
3.238109076356445e-10
3.6090647298605805e-10
3.749534071782345e-10
3.7372224425305224e-10
1.2102640283961272e-10
5.01728095890068e-11
9.414745053586126e-11
5.0104695632082255e-11
1.1161004753586832e-10
4.877263660002115e-10
1.242459834471071e-9
2.1890330884308638e-9
2.351906281991642e-9
1.1239998470503653e-9
3.9120346543649874e-9
1.3155131073290784e-8
1.8606165340831866e-9
2.8287762698563783e-10
5.97636297086865e-13
6.318284803811842e-14
3.555563936665352e-14
2.326487602575376e-13
3.186529684836587e-14
9.238081581849215e-14
0.
0.
0.
0.
0.
2.344848790205887e-14
2.8265998650225953e-14
3.430677888568642e-14
4.1890530894799874e-14
5.142986527012374e-14
9.975541731907068e-14
2.8271088729577565e-14
0.
0.
2.328823142352934e-14
3.5011300441137354e-14
5.0591207116089515e-14
7.242580453689178e-14
1.0362206062134622e-13
1.4857893746894413e-13
2.1371400315207845e-13
3.0850340004617494e-13
4.470303133747907e-13
6.503101904331934e-13
9.497808463387038e-13
1.3924558534432414e-12
2.0482815032625917e-12
3.019829114277168e-12
4.452836035676646e-12
6.541498382689826e-12
1.7244144373855145e-11
1.6881177055592507e-11
1.574965627499506e-11
7.28252384519364e-12
6.4911022052057284e-12
2.362070938260688e-11
4.046546851435142e-11
5.145274868080535e-11
5.0893642901782404e-11
3.3523180159024094e-11
1.5137216487253584e-12
1.8106731571847325e-12
2.6213828096604458e-11
6.955771065950623e-12
5.091910655346066e-11
1.5663407704369512e-10
7.870038614419362e-10
2.956671358469008e-10
2.2366171033144028e-10
2.1074474907616204e-10
2.17777200493492e-10
2.3714687167312015e-10
2.6789058438062475e-10
3.1185359386413445e-10
3.7304485899720556e-10
4.578242640224225e-10
5.753972415840051e-10
7.384140567927457e-10
9.635223911676805e-10
1.2717454935546456e-9
1.6886548479750423e-9
7.133464438110976e-9
1.3089420224296884e-8
1.0546581630277938e-8
1.2462067788682572e-8
1.7410021105856902e-8
2.7575996430838726e-8
4.740207672397752e-8
7.100530341183436e-8
7.826177779336378e-8
7.893122618903883e-8
6.810134740244256e-8
8.749805261047668e-8
6.417183413786212e-8
3.668310060960599e-8
3.047541463032544e-8
2.2035934922869625e-8
1.723598820884463e-8
1.6218445819368894e-8
8.958619782719827e-9
2.5575638373883077e-9
6.931164740731318e-10
1.8127240446842665e-10
8.583769730562756e-10
7.104953846848294e-10
6.700102267030349e-9
6.397239720134903e-9
5.724777943964673e-9
5.801050745038608e-9
6.319585622348555e-9
7.273927961437643e-9
2.7128513222407355e-8
5.8852007729004315e-8
3.447291393846022e-8
2.8693264688026863e-8
2.8644136963481672e-8
3.1377703357605934e-8
3.669578151434049e-8
4.524081479676861e-8
5.729324010605874e-8
6.87713403571156e-8
6.972715312626537e-8
6.113882941377269e-8
5.276598579632788e-8
2.5682550919573823e-8
1.1975311414116851e-8
7.57107010515242e-9
5.839599430541165e-9
4.949070474600446e-9
3.3890217615249736e-9
1.0898569139040322e-9
3.655592097071571e-10
1.2627689671306313e-10
2.0034212294634642e-10
1.0685720067020094e-9
5.922372776745236e-9
6.736957965640273e-9
4.429581381641434e-9
4.022521983174541e-9
4.218800432708669e-9
4.85752123555297e-9
6.054789232514261e-9
2.4566978509830213e-8
4.9111957220765155e-8
2.9890122377558654e-8
2.7212010725195717e-8
2.9769186992762487e-8
3.6048390344389235e-8
4.7211280993571925e-8
6.584671356477813e-8
9.361255670066013e-8
1.2260490858863074e-7
1.368447964142833e-7
8.232890228006009e-8
5.0919117572567626e-8
4.394053850629954e-8
3.440610221502835e-8
2.8310923806619738e-8
2.7166995182752953e-8
1.575608454187337e-8
5.289621585957106e-9
2.162436480564353e-9
1.0397654036606338e-9
7.070394576591447e-10
1.904761461462223e-9
1.1358457502565463e-8
1.8062718299402424e-8
1.251875938233681e-8
1.1464755206474172e-8
1.1926307359066048e-8
1.3467334602256186e-8
1.6267825459593315e-8
2.098016285760845e-8
6.47277973898959e-8
8.326852911941935e-8
4.5182826176755506e-8
3.9112696565119647e-8
4.108117610787699e-8
4.873365239049093e-8
6.36985573334267e-8
8.445069032439183e-8
8.8900814933288e-8
7.430649130782446e-8
6.212319047169455e-8
7.565547257261901e-8
4.946701130738377e-8
2.2461386546472712e-8
1.1429344621278923e-8
7.862604619157773e-9
6.3014268584023824e-9
5.461056797656647e-9
2.886225389207598e-9
9.453404056863815e-10
3.6539400151394246e-10
2.101698796109304e-10
5.317344108966858e-10
2.3012821112085368e-9
1.2218289795808423e-8
6.942844052526128e-9
5.1837666572442314e-9
4.955200053420865e-9
5.36641684550701e-9
6.350978317367085e-9
8.148757599790883e-9
3.074509663265381e-8
5.740945880846268e-8
3.426338884281774e-8
3.113349400378296e-8
3.4078182237904616e-8
4.1462716955871156e-8
5.482835311145064e-8
7.736448213196847e-8
1.0998734460242286e-7
1.3976768437017225e-7
1.4993952968148654e-7
9.6742116823093e-8
5.735972012130943e-8
4.9658177519358034e-8
3.970912579979843e-8
3.201924996102672e-8
3.0700957397002636e-8
1.911017699780409e-8
6.371865984269758e-9
2.5202721451672e-9
1.1235441412807275e-9
5.752386012720372e-10
1.4594098692287975e-9
1.02267704017258e-8
1.9125387212842424e-8
1.3332797878648569e-8
1.222626686319598e-8
1.2693178791331351e-8
1.4266414926630168e-8
1.710810033372763e-8
5.730445957098719e-8
9.255366569634612e-8
5.1327859354674036e-8
4.4330546414696084e-8
4.620107991750537e-8
5.378711058903367e-8
6.841777761495653e-8
9.190401773441401e-8
1.1286369368538577e-7
1.0700368351356042e-7
9.059251115880439e-8
7.929529553889748e-8
9.846527674219846e-8
6.691878250159373e-8
2.6528676291928262e-8
1.305340155754725e-8
8.957715076509821e-9
7.018569605769383e-9
5.844697163607787e-9
2.6273445660376866e-9
6.708788756837107e-10
5.4531750924658174e-11
1.3314491485031432e-10
4.010545707201797e-10
3.6502785503582018e-9
1.2414692422602244e-8
6.662421749080192e-9
5.647820360052268e-9
5.709128345108522e-9
6.369033303612672e-9
7.656781068912963e-9
3.290403633942091e-8
7.348202756561946e-8
4.57986600048622e-8
3.972820883991148e-8
4.139269876548862e-8
4.730056935565327e-8
5.7675266215809666e-8
7.417549104449024e-8
9.890695646184658e-8
1.3146183338889958e-7
1.635635276716776e-7
8.48721557605391e-8
6.260563581480898e-8
5.688545750285528e-8
4.558878857115261e-8
4.0654420904755956e-8
3.747234122728893e-8
1.6067624256776875e-8
5.904403138073516e-9
2.771562584207783e-9
1.6437845441015406e-9
1.6990468881194825e-9
4.9804453991257994e-9
2.6592073465072602e-8
2.3020486705711326e-8
1.7387880056111868e-8
1.6474316770336464e-8
1.7493852848256298e-8
2.0106997900723535e-8
2.474937924037773e-8
3.264705250295836e-8
9.396565309724411e-8
1.078786998811693e-7
5.979132879404153e-8
5.303825443639093e-8
5.7321057339698457e-8
7.065278087193778e-8
9.636836475542593e-8
1.260856217497526e-7
1.2085473712290925e-7
1.0033503900594866e-7
8.82660371981433e-8
1.0533112499116659e-7
8.51240494908347e-8
3.7492658803015014e-8
1.737602825823764e-8
1.129529211423439e-8
8.75910562650557e-9
7.3943505597893715e-9
4.689024207020233e-9
1.4761520914984467e-9
5.070179709572571e-10
2.3084802864297533e-10
5.774083593244226e-10
2.660094203155127e-9
1.4862661669238771e-8
1.0727273932288552e-8
7.59722582041044e-9
7.125475017160908e-9
7.63730819524143e-9
8.964368050238636e-9
1.1395215163814436e-8
4.234133250677021e-8
8.123140776332092e-8
4.7858807021247113e-8
4.2287113190532226e-8
4.5033975510742914e-8
5.3136118284524625e-8
6.782564037787301e-8
9.226871027629992e-8
1.286047985767106e-7
1.6781685714726609e-7
1.8908417166673355e-7
1.0905149048435352e-7
6.914145178521135e-8
6.280861146957516e-8
5.139261520621702e-8
4.265459663462738e-8
4.13008676640644e-8
2.252463157919762e-8
7.694622866574637e-9
3.2083055225857798e-9
1.5141320329632314e-9
8.767909022689965e-10
2.3052380479303763e-9
1.5956166333984827e-8
2.2917805393246194e-8
1.684448916630785e-8
1.5756387560804788e-8
1.6512987434324905e-8
1.866422622199963e-8
2.2472953532119998e-8
7.566737537980246e-8
1.1847269228356219e-7
6.632540057204116e-8
5.815552113793149e-8
6.162198881220308e-8
7.324678557560295e-8
9.558547665457539e-8
1.309293045104122e-7
1.5681420760328143e-7
1.4340865497045438e-7
1.2260629098950532e-7
1.1102931761204226e-7
1.3502523311219058e-7
1.0447994229508945e-7
3.86555200290722e-8
1.7717203942030605e-8
1.1746720128101828e-8
8.984857898608173e-9
7.355900448280548e-9
3.76412726971586e-9
9.216448064053423e-10
6.547417444540939e-11
1.622956076058841e-10
5.510671390499938e-10
4.554709363077637e-9
1.9326463802200637e-8
9.680637623666351e-9
7.984552312799012e-9
7.990240373444994e-9
8.877625851134818e-9
1.0658817123739883e-8
4.442828943284658e-8
9.960858572599325e-8
6.228956376798687e-8
5.311136984134051e-8
5.441971577065513e-8
6.106668236096977e-8
7.29344276253247e-8
9.165046213890776e-8
1.1940863878901703e-7
1.563363281946829e-7
1.954970119016484e-7
1.0149893368139237e-7
7.837858428782999e-8
7.436958120363649e-8
6.133499531236653e-8
5.583813708737159e-8
4.9559555350763784e-8
1.990507910929858e-8
7.598863009364636e-9
3.6746891392010074e-9
2.2059780695364068e-9
2.261304654872954e-9
6.830089739111078e-9
3.659407625402951e-8
2.7678188525056042e-8
2.1887646772943657e-8
2.1107392734094915e-8
2.2585576714715848e-8
2.60369920483962e-8
3.205503483231334e-8
4.220103735889704e-8
1.2443327371957172e-7
1.4027571342568744e-7
7.91312907114953e-8
7.139380526875204e-8
7.862846840951713e-8
9.919337218127007e-8
1.38591443300898e-7
1.8018633088447342e-7
1.6788447364529137e-7
1.411738268780474e-7
1.28654201399781e-7
1.488170804219153e-7
1.3363233746610997e-7
5.557608248449807e-8
2.4233398412733854e-8
1.525008758651204e-8
1.1585499434296446e-8
9.557945642547209e-9
6.613021339750456e-9
2.1051759067370506e-9
7.095734831719428e-10
3.5770058667923396e-10
8.879873101753121e-10
3.727002761282309e-9
1.965426249119647e-8
1.6632059914638464e-8
1.1302323355341404e-8
1.0463986133292454e-8
1.1171845343460462e-8
1.3118355085850582e-8
1.6727083813769482e-8
5.928236181464703e-8
1.1390044498872027e-7
6.643174342150481e-8
5.760420460286133e-8
6.024006520665423e-8
6.970100788419327e-8
8.705905656031557e-8
1.1575888846914948e-7
1.5860627588427638e-7
2.079211381540733e-7
2.4039150116800755e-7
1.3120080754041872e-7
8.63956665948245e-8
8.21471966283665e-8
7.016132354392255e-8
5.9295071069509524e-8
5.735228223757118e-8
2.863611134005458e-8
1.008054978188855e-8
4.340440088344909e-9
2.0682178633700497e-9
1.1144085362035272e-9
2.8817284510830686e-9
2.223705610555604e-8
2.7279213563836465e-8
2.129205995620641e-8
2.0366300331049683e-8
2.1539166854418e-8
2.442219926417471e-8
2.9395607224727398e-8
1.0115526732938407e-7
1.5667805799342797e-7
8.879908233467362e-8
7.901831278353133e-8
8.507178553783912e-8
1.0311140784193926e-7
1.3772363551822214e-7
1.914159615195618e-7
2.2257074285893983e-7
1.9812202734850284e-7
1.715129648514466e-7
1.6052430104244008e-7
1.876141207913635e-7
1.6393556833166934e-7
5.5156332440267914e-8
2.3301285480947292e-8
1.4791887426464065e-8
1.1028427599019831e-8
8.808077799195132e-9
5.143418324994459e-9
1.238136110771021e-9
9.936088627044023e-11
1.1180880305417874e-10
9.357076850434994e-10
6.0632832999542184e-9
3.077645494768304e-8
1.4537662675649723e-8
1.1574703491765522e-8
1.1445870485620827e-8
1.267544673581433e-8
1.523949603271863e-8
6.117219774492385e-8
1.374459027830009e-7
8.650993038932722e-8
7.258875663740532e-8
7.322851062795347e-8
8.080459995397401e-8
9.469516084100304e-8
1.1650088419916473e-7
1.4851434628248383e-7
1.912133058254647e-7
2.3867282644774044e-7
1.2547253482754026e-7
1.010936833213123e-7
1.013667937129859e-7
8.742946845223448e-8
8.129785376485034e-8
6.74477427717406e-8
2.5886282653932806e-8
1.0362318273142515e-8
5.160365473460392e-9
3.0883940252191933e-9
3.004033565849555e-9
9.39587607767894e-9
4.793787914695054e-8
3.368125550702113e-8
2.824461269367511e-8
2.7871547767005103e-8
3.010590725320096e-8
3.479886271891112e-8
4.2765049688727656e-8
5.5979885779482866e-8
1.715221119325111e-7
1.8972943596572755e-7
1.0917812392609713e-7
1.0032631781592851e-7
1.1277876063702376e-7
1.4591769549315272e-7
2.087325088452417e-7
2.652554387047521e-7
2.378623667285862e-7
2.0266131353905218e-7
1.9184465720488314e-7
2.1095375851138557e-7
2.14751112122859e-7
8.303976063785566e-8
3.297477482432465e-8
1.966282409061795e-8
1.4505635729337797e-8
1.1646994872389244e-8
8.856067088261953e-9
2.977413423740436e-9
9.94639880162681e-10
5.817759653233538e-10
1.4106433007082283e-9
5.24559957237775e-9
2.5108878303743753e-8
2.6748058620323108e-8
1.7081781382225798e-8
1.551566797531164e-8
1.6472243323442517e-8
1.9358412351283452e-8
2.4809564997415943e-8
8.35211017213188e-8
1.62256014490781e-7
9.42571953732423e-8
8.02182554380778e-8
8.237140434047903e-8
9.341893691293365e-8
1.1406226118971434e-7
1.4797999266182962e-7
1.9871958201621199e-7
2.607874750527034e-7
3.104095565791825e-7
1.6127293935049684e-7
1.1097948754191406e-7
1.1106038681293271e-7
1.01312592190023e-7
8.808058249570741e-8
8.308603670993692e-8
3.734771067307716e-8
1.3859174931615036e-8
6.23312629092901e-9
3.0082248784484594e-9
1.4433701275607256e-9
3.5264556560235835e-9
3.1635646793312396e-8
3.256142269178369e-8
2.7674169318671914e-8
2.7341329917147184e-8
2.9306200479390078e-8
3.3385479630113336e-8
4.016208529600178e-8
1.4149365470256232e-7
2.1548268150155267e-7
1.239731696882992e-7
1.1223607739836349e-7
1.2312683454573758e-7
1.5280558551989342e-7
2.098408398099255e-7
2.937960218223183e-7
3.217475513054113e-7
2.770657007432966e-7
2.443287163754611e-7
2.389571911176388e-7
2.5873520765957474e-7
2.611087784514583e-7
8.029941325436643e-8
2.9579369775358113e-8
1.7273437239652295e-8
1.24481346851917e-8
9.61209716836357e-9
6.573990747744473e-9
1.6364969118583487e-9
1.68151456725428e-10
6.115380648590716e-11
1.5727138623962995e-9
7.879000351013721e-9
4.626678527241089e-8
2.2658105970741703e-8
1.7027806370929406e-8
1.6522896105256243e-8
1.820034165369829e-8
2.1920494592386937e-8
8.414908046735614e-8
1.911669291250106e-7
1.2272096590351115e-7
1.0115239174233347e-7
1.0028697208324851e-7
1.0860311364445458e-7
1.2458234936162687e-7
1.4963796234665742e-7
1.8605536293594427e-7
2.346830775934019e-7
2.9112382742794115e-7
1.581729512125696e-7
1.3351666771968324e-7
1.4230491995598762e-7
1.3231163318554767e-7
1.265935282963965e-7
9.089786007889923e-8
3.4432650171041465e-8
1.4831238591632513e-8
7.716882265484469e-9
4.630822865615068e-9
4.185153696495514e-9
1.3722214930609174e-8
5.5538722737111175e-8
4.099811588558964e-8
3.7369871321876515e-8
3.8154717675187246e-8
4.181534249517479e-8
4.8553534194310155e-8
5.954496285026835e-8
7.732840284891524e-8
2.480215377117532e-7
2.657885204630457e-7
1.568252953581769e-7
1.473223019543423e-7
1.6981127972838374e-7
2.267326120055497e-7
3.317842894722176e-7
3.972480733129807e-7
3.3857431747734074e-7
2.9438377628842743e-7
2.933097267587235e-7
2.9612777948706367e-7
3.3856046003340154e-7
1.2751145410601633e-7
4.3378902122608975e-8
2.3267339361699637e-8
1.638160839992697e-8
1.2777484357521713e-8
1.0495227493309464e-8
4.140782438240991e-9
1.3859797902392697e-9
9.619787846183356e-10
2.217379098631731e-9
7.161907175783454e-9
2.9801874517170767e-8
4.564968513239263e-8
2.623542144676205e-8
2.3091249678605586e-8
2.428259793360793e-8
2.855138128726585e-8
3.683859170404179e-8
1.164318452645118e-7
2.3241655541144e-7
1.3594771668644397e-7
1.1330572797467451e-7
1.139998361704235e-7
1.2640507984507262e-7
1.5038415009047624e-7
1.8960403637076697e-7
2.4828042457243286e-7
3.2409976436914097e-7
3.965220956119947e-7
2.013811696604851e-7
1.4585979459359754e-7
1.5265551122998868e-7
1.5301543211936992e-7
1.405907260928096e-7
1.199738751395793e-7
4.878271916262343e-8
1.9833879030402086e-8
9.52667881701177e-9
4.7324555305474e-9
1.974620346102247e-9
4.0865857523195525e-9
3.98319132626528e-8
3.804679364756284e-8
3.6612574786328976e-8
3.799391436189222e-8
4.159350673704273e-8
4.776468282279048e-8
5.746686935864668e-8
2.0683871292919573e-7
3.0623840146407627e-7
1.7990974439556367e-7
1.6650863073339816e-7
1.8719134151697467e-7
2.398123208536738e-7
3.410988728106234e-7
4.6945949609872714e-7
4.618339629543996e-7
3.872799004864352e-7
3.5413204696904706e-7
3.720692322106479e-7
3.5302822695254144e-7
3.7398605146978543e-7
1.231861939349001e-7
3.564315595456122e-8
1.7497489375094424e-8
1.1980971332505009e-8
8.945073174075573e-9
6.744399193438445e-9
2.081039912293701e-9
3.1957373433397527e-10
4.6496049984809125e-10
2.4998042323164155e-9
9.621331617872331e-9
5.137498275526061e-8
3.7622774859160334e-8
2.539178631652098e-8
2.3834329861324076e-8
2.599934639802594e-8
3.136641630236829e-8
1.1285540122428225e-7
2.6270859987708684e-7
1.765790006518239e-7
1.4243022905478535e-7
1.382657547507272e-7
1.4644212809865355e-7
1.6388183889680869e-7
1.9158901491571256e-7
2.3187943001884003e-7
2.865975211541782e-7
3.550719962839308e-7
2.0497590307699822e-7
1.7995130530983453e-7
2.0083880714981308e-7
2.115761099746984e-7
2.0807020940227532e-7
1.1459687875812372e-7
4.619561745795303e-8
2.2286504067347312e-8
1.2444161821650391e-8
7.652537610627433e-9
6.3893500138034136e-9
2.211218071048726e-8
5.2002446801810965e-8
4.847981945217785e-8
4.995031076432508e-8
5.378701970944501e-8
6.036762121385527e-8
7.069942326423855e-8
8.65761010131709e-8
1.1128302807253474e-7
3.759875618531765e-7
3.8319066734220006e-7
2.3429652324210424e-7
2.266787602256956e-7
2.70401485266149e-7
3.7696105833547786e-7
5.576340741205753e-7
5.881094253180899e-7
4.790047501525851e-7
4.342633780385998e-7
4.707592868321538e-7
4.1471822504308853e-7
4.550044389453079e-7
2.0721674277994697e-7
5.495921883238273e-8
2.3658869468457297e-8
1.5288159388770992e-8
1.1697509715734538e-8
9.510887297344162e-9
5.432063698460972e-9
1.9390189556158763e-9
1.6051358080873457e-9
3.352701897326098e-9
9.183756605865207e-9
3.180028878702162e-8
8.769447614040622e-8
4.151939201631216e-8
3.447494380741733e-8
3.5619727359876684e-8
4.18408049113609e-8
5.4404206702696086e-8
1.567701713568528e-7
3.2904458595404206e-7
1.9838410563972888e-7
1.6109892459367853e-7
1.5810087826292655e-7
1.7065077644058736e-7
1.9695474773350744e-7
2.4034447017461294e-7
3.05861502970904e-7
3.9592557704113565e-7
4.970579114209915e-7
2.6424468060940005e-7
1.9927923331964617e-7
2.0975346411552203e-7
2.3536759977080786e-7
2.425394025130543e-7
1.5714620641972457e-7
6.276499460862851e-8
2.9541822653468072e-8
1.5760252622085128e-8
8.376555831639855e-9
3.1941321743668246e-9
3.882848718264476e-9
3.190524683832957e-8
4.1413635615852605e-8
4.818456024426615e-8
5.419335423146098e-8
6.151449284564048e-8
7.17150571456876e-8
8.649893447380835e-8
3.1523882409047474e-7
4.464571400829865e-7
2.7152157758176355e-7
2.5940221890284417e-7
3.0229491940960887e-7
4.061955485372958e-7
6.020347513784945e-7
7.499890516712828e-7
6.381221979270298e-7
5.410092339488602e-7
5.355059015729157e-7
6.495275693468126e-7
5.009221629530197e-7
4.044466339893172e-7
1.9668717992182911e-7
4.261257862398573e-8
1.4185023072122941e-8
8.411271969321212e-9
6.261367729325421e-9
4.06018270421001e-9
2.219454304437109e-9
7.024193171565707e-10
1.2329612053586928e-9
3.5385922653968725e-9
1.0355944899400037e-8
4.003754933177912e-8
7.510409893241765e-8
3.911419220129744e-8
3.417222002691914e-8
3.646240513749663e-8
4.392760767312334e-8
1.409706062454981e-7
3.4349587599635706e-7
2.566364161938479e-7
2.013648519453955e-7
1.9016070665279408e-7
1.9612198995926878e-7
2.136232886299649e-7
2.4341065789166315e-7
2.8948245464801253e-7
3.607906199592081e-7
4.832029382150504e-7
3.0023553142599985e-7
2.5602576396141096e-7
2.816820845741203e-7
3.5559183690069694e-7
3.219857072184925e-7
1.3382632522493983e-7
6.295609658797977e-8
3.606260081843566e-8
2.2874328014527954e-8
1.5466013335543776e-8
1.3119339878390088e-8
2.877716291720086e-8
3.7844196076901315e-8
5.222090991668324e-8
6.530619289852245e-8
7.716446371832038e-8
9.053196473243326e-8
1.0802558545777382e-7
1.3256615858800584e-7
1.6841743763071626e-7
6.008077197862545e-7
5.660308115911465e-7
3.6709067547031864e-7
3.717062898803208e-7
4.6817478930867103e-7
6.955115441007148e-7
9.666583388979634e-7
8.266490063160573e-7
6.765878275890655e-7
6.750232895584182e-7
8.748334821094286e-7
6.245189432403616e-7
4.909711235825571e-7
2.8840864742225634e-7
7.299122903393242e-8
1.949495177083615e-8
9.769370636089859e-9
7.380160204687581e-9
5.287334832961668e-9
4.549868560030317e-9
2.9274678960461844e-9
2.764373790846593e-9
4.6415881978571255e-9
1.0302191003273552e-8
2.847700680542169e-8
1.4651904820509273e-7
7.266413442381065e-8
5.222067552594443e-8
5.167141461231863e-8
6.004849002024276e-8
7.7834731094629e-8
1.9323349085322163e-7
4.4221123517411394e-7
2.935146083846295e-7
2.3003871912704168e-7
2.1842630455642663e-7
2.2824850716813022e-7
2.54952840528277e-7
3.0239087708609555e-7
3.81316982573623e-7
5.174465882694752e-7
7.009416902938028e-7
5.007396055033367e-7
3.346830750832584e-7
3.0060119837915475e-7
3.6393991332637605e-7
4.123475471750557e-7
1.8407592120552433e-7
8.19212041689839e-8
4.7148643274812266e-8
3.037924208708441e-8
1.929936831323311e-8
8.949706877795549e-9
2.8443138433839115e-10
1.4463358941548538e-8
3.659643362199164e-8
5.8715678062242196e-8
7.736604106746706e-8
9.481084422403433e-8
1.1454956269208565e-7
1.3985328033522892e-7
5.043751541149901e-7
6.62031487528797e-7
4.3154499602231e-7
4.3559776582071484e-7
5.410738636556051e-7
7.892495556866125e-7
1.1565783217514208e-6
1.0649191924577638e-6
8.430204086789935e-7
7.964485523321966e-7
9.725159004140336e-7
1.790178500422575e-6
1.0138920793683745e-6
4.65314766146997e-7
1.445137217350186e-7
5.3165057472528257e-8
1.1488138086603775e-8
2.9133140485329577e-9
1.5446140799865092e-9
7.174871396808937e-10
2.6539053548531116e-10
1.5441039607595e-9
3.0837232260947657e-9
3.7559393184975174e-9
7.739673563165082e-9
2.080242798219356e-8
1.0064840828443153e-7
7.643414628705437e-8
4.959688916000187e-8
4.828771334441253e-8
5.614259996027876e-8
1.4045454037600798e-7
3.772048840191449e-7
3.755558868148521e-7
2.87222335493958e-7
2.6077688086242607e-7
2.613550980882896e-7
2.800274494321739e-7
3.214170268548054e-7
4.1061873994691003e-7
6.576459551642364e-7
2.8140760552614576e-7
3.7529625449761835e-7
5.016988623046446e-7
4.889021034072358e-7
6.027771724015616e-7
3.675354425066133e-7
1.8651208101778753e-7
1.0197245877765096e-7
7.043745957470605e-8
6.069602470195689e-8
6.394122497693296e-8
1.665092525739726e-8
6.616768084054593e-9
1.7219769536376243e-8
3.991155476252335e-8
7.108626011958777e-8
1.0445530792510069e-7
1.380477450060549e-7
1.7491822184648342e-7
2.198313842675494e-7
2.784284082436252e-7
1.053239686683363e-6
8.532921024848837e-7
6.264561914365453e-7
6.963409342099192e-7
9.818750652995788e-7
1.5426080494813819e-6
1.44963958979891e-6
1.0932347509210581e-6
1.0450205797029064e-6
1.4105074130492022e-6
3.544715672425366e-6
1.794672034847032e-6
7.596005713735519e-7
1.9297324336365734e-7
5.0966565666721423e-8
1.777988645130909e-8
3.04473988846738e-9
6.398735898182362e-10
2.5581847553255706e-10
2.3287028411783227e-10
9.851040334456173e-10
6.9981185639032805e-9
5.234655545912967e-9
5.955898758746142e-9
1.318010393201175e-8
3.943528140560813e-8
2.386654726957729e-7
9.50341525639431e-8
7.13915687779697e-8
7.289428103859329e-8
8.069732357231511e-8
1.662802049220128e-7
4.560377857524471e-7
4.4564805437527996e-7
3.365277823479342e-7
3.044479342590461e-7
3.08603817437161e-7
3.432466986371733e-7
4.318627783810054e-7
6.844538849839296e-7
3.622959302568543e-7
5.05302702937863e-8
2.036327443435603e-8
2.2508555136712845e-8
1.4811080085581232e-7
5.102253250660605e-7
4.2866194544843675e-7
2.538615403930456e-7
1.8064001367254014e-7
1.3536949133338701e-7
7.138785825798894e-8
6.278075090901984e-9
3.714926853300893e-8
2.6058526325503403e-8
1.2585285523611404e-8
2.9039138344433475e-9
2.664113596841279e-8
6.369432588888826e-8
1.1367769896884234e-7
1.7151214969419656e-7
2.3597155307169034e-7
9.728277800548689e-7
9.864828193146012e-7
7.775787722316951e-7
9.222128634946021e-7
1.4001003333658087e-6
2.0671133714502344e-6
1.582000394209465e-6
1.2684628978782173e-6
1.41940104197888e-6
2.6889263519456024e-6
0.000016098856831184147
7.635697557327453e-6
4.312706331301865e-6
1.8811400667235617e-6
6.853007395692226e-7
1.4992246452381653e-7
2.991452223216306e-7
2.0246355135253203e-7
5.874986347080328e-8
3.715358155892826e-8
1.9890855067328718e-9
4.950089653022991e-10
1.433687658518003e-9
2.4381443401461975e-9
4.420435627494548e-10
4.6139684237262326e-10
3.5900463267926924e-9
2.1738345330278556e-9
1.7941875938882615e-10
4.310546073051999e-12
5.3719115949938097e-14
3.2116434963105037e-12
5.796370497278966e-12
8.830684768223095e-12
1.2538794154707192e-11
1.5270540608724934e-11
1.4906672438493055e-11
1.1967818340940237e-11
8.528376617643105e-12
5.645052376322403e-12
3.4992392062565077e-12
1.9355235285427045e-12
5.5031586625905414e-14
1.0425182261315448e-12
1.1030857384093103e-12
0.
1.0032160266247033e-12
1.5339085812154982e-12
1.9069379692381692e-12
2.2523744042575044e-12
2.6165016432677637e-12
3.0183836455607236e-12
3.4673760577214445e-12
3.968950933398513e-12
4.526835826397461e-12
5.14389302973911e-12
5.8228216417041234e-12
6.56698867941649e-12
7.38130974883026e-12
8.273404546389786e-12
9.255071315401063e-12
1.034388603127176e-11
3.171935930453953e-11
5.977981402435784e-11
7.869130249419675e-11
9.841933282658398e-11
1.1659955090023832e-10
1.2752820016914307e-10
1.2997105629035157e-10
1.2773187979264064e-10
1.2451183723844576e-10
1.220653799122559e-10
1.2091108781065376e-10
8.426245667772988e-11
6.49489547856577e-11
5.864005056434773e-11
5.3099520999968713e-11
1.472741795949568e-11
1.4015036778909134e-10
5.044510568359472e-10
1.4070399808138852e-9
2.825591304160869e-9
3.3976383974323703e-9
5.063313203925655e-10
2.902252303241173e-11
2.5326033631351553e-14
0.
2.947445448306014e-14
0.
0.
0.
0.
0.
4.015451996410834e-13
1.3980540141761163e-13
1.4312090502847927e-13
1.6612684514128746e-13
1.992086004997156e-13
2.4192596558593475e-13
2.960157468333351e-13
3.6431614438902787e-13
4.5066238803476e-13
5.600629440674465e-13
6.99013452738263e-13
3.0580698074207488e-12
7.016341516034126e-13
1.1928520647390566e-13
1.2536162077171477e-13
2.9529609722363586e-13
4.700678747550207e-13
6.87731463941507e-13
9.82384838871351e-13
1.395163256586444e-12
1.9823242939569408e-12
2.824603697542542e-12
4.039894120930079e-12
5.800998630145622e-12
8.35962145537267e-12
1.2075101658863783e-11
1.743826344616982e-11
2.5061604557917297e-11
3.557803994202778e-11
4.939094962728254e-11
2.1558247767494148e-10
1.7261560407672919e-10
1.4138668141761219e-12
3.8428250254817285e-10
9.815377593182113e-10
1.679650234111528e-9
2.300111522634905e-9
2.7698228135269957e-9
3.1293694816881235e-9
3.438047418692547e-9
3.728797672450411e-9
4.014170491223868e-9
3.929125780892269e-9
5.70012024218156e-10
2.8163060247441477e-10
6.008702760474425e-10
1.0859260031099054e-9
2.6891238883385983e-9
1.3684912998252278e-8
1.7825726416501922e-9
9.596671255797004e-11
3.3000032341043007e-10
3.844185181154373e-10
4.1370883733368516e-10
4.464511572194387e-10
4.910996289333461e-10
5.540357156871578e-10
6.467908735715179e-10
7.982340262425225e-10
1.090684152563955e-9
1.5218711573329915e-9
1.7286748589939615e-8
2.2225180916524066e-8
1.588579028213089e-8
1.7479855372501157e-8
2.3269069317446373e-8
3.564436828982209e-8
5.961571668879368e-8
8.593343453424894e-8
9.196712239519205e-8
9.108391895543375e-8
7.385687746401975e-8
1.0049863034759651e-7
7.643393254749527e-8
4.322107616250698e-8
3.631218092463317e-8
2.6484154837156318e-8
2.0462600389042508e-8
1.9261990004768614e-8
1.0921786655736928e-8
3.126195600432054e-9
8.488515908080445e-10
2.244896804706933e-10
1.1030963803739492e-9
1.1554093976784527e-9
6.868189014501923e-9
7.2118739617237084e-9
6.560995448591311e-9
6.680216026201666e-9
7.283517067753722e-9
8.373321260793897e-9
1.0097892345720943e-8
4.0225105449938556e-8
7.704211921020579e-8
4.3165032967464164e-8
3.639044315261659e-8
3.695764912290074e-8
4.1527192760756395e-8
5.0360556142550775e-8
6.482264708798403e-8
8.342153796743955e-8
9.21572880769501e-8
8.302907582936616e-8
6.85993928987732e-8
3.533883643575321e-8
1.767935248325702e-8
1.117896259987044e-8
8.652520552660122e-9
7.381331318880099e-9
5.593052081660952e-9
2.065143178861793e-9
8.550261777772104e-10
5.29424165242743e-10
6.737143698495493e-10
1.6993352184659878e-9
6.01045054538179e-9
1.576518217481422e-8
8.271691925727922e-9
6.799409568748101e-9
6.827416555497956e-9
7.722012296739878e-9
9.616573290095173e-9
1.321514206056851e-8
3.827354565761749e-8
5.961339593940107e-8
3.5406314876094886e-8
3.2995049417210556e-8
3.719029507240688e-8
4.7165622268001025e-8
6.588959862655924e-8
9.755243978786923e-8
1.3445798369843768e-7
1.5053963860206433e-7
1.4613103228412218e-7
1.2661056173441387e-7
6.692353185453535e-8
5.397308145126176e-8
4.519329474655293e-8
3.4390972218322005e-8
3.163061304077229e-8
2.4807477100203324e-8
8.476684363045945e-9
3.0127032254771905e-9
1.1156714684693896e-9
1.4980980414274556e-10
7.23282438828409e-11
4.988705612165993e-9
1.8379312572323343e-8
1.2773517289195172e-8
1.1651513348667679e-8
1.200377011167299e-8
1.3335454409623865e-8
1.5733345817726428e-8
5.62000190305322e-8
1.0116233267263667e-7
5.6983658718756325e-8
4.9107046975187926e-8
5.0974697112712084e-8
5.882350932734773e-8
7.377097436316516e-8
9.831635743894165e-8
1.2648180551442824e-7
1.308211860618169e-7
1.139777886330477e-7
9.912778114232206e-8
1.2081939540488942e-7
6.956507973349313e-8
2.7865880086309462e-8
1.4748001090053523e-8
1.045934876217412e-8
8.309303666004246e-9
6.845746150716299e-9
2.7241036792898555e-9
7.410170485224258e-10
1.2302940468778724e-10
3.767984268670537e-11
9.703385676431426e-10
5.963509887003938e-9
1.513902882337933e-8
8.421522019627195e-9
7.236388147264155e-9
7.38084814255211e-9
8.316882156554706e-9
1.01290063973769e-8
4.0837289514486905e-8
8.69882238479025e-8
5.2889325290342545e-8
4.58589631539627e-8
4.7811963372032285e-8
5.4814264296858236e-8
6.729580663102981e-8
8.742163739869422e-8
1.1767519473237766e-7
1.5622817414582107e-7
1.9033896356334633e-7
9.94835479358734e-8
7.082971997643827e-8
6.520982287553701e-8
5.2574680853804966e-8
4.592852973289925e-8
4.326071208425342e-8
1.9553069714224314e-8
7.052469250159346e-9
3.206913616397229e-9
1.770136379368941e-9
1.5729301764933256e-9
4.5380239495128874e-9
2.598590151939328e-8
2.5132776702626475e-8
1.8972902628765033e-8
1.795467556563877e-8
1.9005655908203206e-8
2.1731419365481484e-8
2.6550106915932328e-8
3.4663725968690344e-8
1.0458782888314626e-7
1.2466015866393483e-7
6.949631752277206e-8
6.19462643863692e-8
6.725139254106746e-8
8.321891015892682e-8
1.1406950278959627e-7
1.5154662528633837e-7
1.4852647117218796e-7
1.2456701477595278e-7
1.1054372989821142e-7
1.321255679931062e-7
1.0417116871121004e-7
4.49837563868742e-8
2.0959080438371365e-8
1.3686313749078407e-8
1.0606296144758036e-8
8.927848486032713e-9
5.612105949015067e-9
1.7763112213004298e-9
6.339802167409293e-10
3.447357239007855e-10
8.572725881410931e-10
3.594976750090728e-9
1.940563557422147e-8
1.3772143890594687e-8
9.729495865469979e-9
9.12870638455413e-9
9.808396924600217e-9
1.1562360826234786e-8
1.4790305592037606e-8
5.2514137162902796e-8
9.880680292876247e-8
5.761071182222209e-8
5.052753617706302e-8
5.344884617757915e-8
6.267913788636348e-8
7.95654121646063e-8
1.0768564890289966e-7
1.4930139731589446e-7
1.937746922144534e-7
2.1732658445407366e-7
1.251158130348062e-7
7.922893891322483e-8
7.287680954868573e-8
6.065850860485918e-8
5.020691216573747e-8
4.861607609905429e-8
2.637013997238927e-8
9.06051144444659e-9
3.7854241364387105e-9
1.7607851536125022e-9
9.279950871986968e-10
2.375050209192985e-9
1.77965712497312e-8
2.549374887904926e-8
1.9110107526360383e-8
1.8002327027835365e-8
1.8908413552316207e-8
2.1366690222101746e-8
2.5677644877780603e-8
8.78443023630011e-8
1.388193021745259e-7
7.82252131819832e-8
6.901607159371085e-8
7.359857126440393e-8
8.811431897812951e-8
1.1593683770611319e-7
1.599864554480203e-7
1.915382381004691e-7
1.7485268013168955e-7
1.504100662499226e-7
1.3782498009158788e-7
1.6602755836539391e-7
1.313440940383557e-7
4.7107735679192825e-8
2.117585239618907e-8
1.3871442306268609e-8
1.0520524688581168e-8
8.560156357175422e-9
4.53024613776976e-9
1.1037650348429365e-9
9.080618396156883e-11
1.361269096689616e-10
7.912287277713817e-10
5.679291288842783e-9
2.5024472831393928e-8
1.2258350682697434e-8
1.0011084496128993e-8
9.989071396804407e-9
1.1098532622450973e-8
1.3349507135523158e-8
5.430692992515413e-8
1.211089559118339e-7
7.552109530495468e-8
6.392379214515685e-8
6.504164728794219e-8
7.245990858526383e-8
8.587546418636033e-8
1.0702612514307253e-7
1.382803691747942e-7
1.798016742995457e-7
2.2430145323876185e-7
1.1664760253504803e-7
9.113054736169266e-8
8.823981602478206e-8
7.378265798020162e-8
6.732096476369034e-8
5.8737775247087164e-8
2.3265905551493035e-8
9.022043035971491e-9
4.39826440853917e-9
2.621494459595453e-9
2.606654194015111e-9
7.955667808922402e-9
4.275282943617226e-8
3.1439465463117554e-8
2.5389415282526135e-8
2.4681496674652177e-8
2.6488304598999955e-8
3.054684816310505e-8
3.7552453738522554e-8
4.928274224186922e-8
1.4815333836810194e-7
1.6698200920860787e-7
9.504918317832495e-8
8.646936127855153e-8
9.609285987081659e-8
1.225323578467817e-7
1.7304646404507784e-7
2.2430843372759538e-7
2.0694528860409282e-7
1.7521920364066478e-7
1.6222765927293958e-7
1.8441693549735896e-7
1.7275736906480242e-7
6.995513271527759e-8
2.960588091237861e-8
1.8282359505883023e-8
1.3728342220100986e-8
1.1223188648112657e-8
8.046366793580229e-9
2.5978914629704394e-9
8.770526338503323e-10
4.772240180760154e-10
1.1736266960975848e-9
4.666306390420038e-9
2.375301327971571e-8
2.165695468889907e-8
1.4420092930561151e-8
1.3269097469609369e-8
1.4146057615394172e-8
1.6625379083242765e-8
2.1250768857244014e-8
7.327211517521568e-8
1.4073775007621165e-7
8.168925896032426e-8
7.019653993371254e-8
7.276611798275618e-8
8.340731204043818e-8
1.0310740246594099e-7
1.3560208806113312e-7
1.8409317958292746e-7
2.4106500976640746e-7
2.8123056801089425e-7
1.5043770907517528e-7
1.0057345660136998e-7
9.745556223491499e-8
8.517894392928835e-8
7.237511159194938e-8
6.945172781138463e-8
3.339622149500847e-8
1.199435807636294e-8
5.251394728636233e-9
2.513080432505303e-9
1.2959069025009528e-9
3.2872365077977378e-9
2.6955916695096475e-8
3.088723717033455e-8
2.4896990198838203e-8
2.4105191483172995e-8
2.561868083423937e-8
2.9093310954029687e-8
3.5001391388812666e-8
1.2171215211723388e-7
1.8806901616433646e-7
1.0733855403083837e-7
9.624825308480722e-8
1.0446778174704114e-7
1.27877382291916e-7
1.7278406139009062e-7
2.4144095634062916e-7
2.7557447346058073e-7
2.423754510595383e-7
2.1135774022530607e-7
2.0116922518655076e-7
2.286958894031438e-7
2.1174201263440175e-7
6.864610597874337e-8
2.7615747653687016e-8
1.6982204539042677e-8
1.2478224975827096e-8
9.866353602218769e-9
6.140279423048845e-9
1.484058775843003e-9
1.3439701421089708e-10
5.46831717237253e-11
1.2596474864125544e-9
7.303339820533258e-9
3.980447458183815e-8
1.8631786906310803e-8
1.4547752159193474e-8
1.4294487329660432e-8
1.5804196028276825e-8
1.9017896084758575e-8
7.464476217034103e-8
1.6820005835496502e-7
1.0636709190990253e-7
8.853272361731042e-8
8.860892431133878e-8
9.694563201669102e-8
1.125248048700538e-7
1.3696047254471508e-7
1.7265259911917863e-7
2.2020083539928867e-7
2.7390469761696475e-7
1.4544457197272752e-7
1.192030647987793e-7
1.223250859155878e-7
1.0807204355659831e-7
1.0103326335419591e-7
7.984663973012645e-8
3.0386767214865353e-8
1.2523678110552466e-8
6.3456478937104806e-9
3.8038307776561215e-9
3.611200395028818e-9
1.1498566448639426e-8
5.4872500165637416e-8
3.8584917814381595e-8
3.3406304264823004e-8
3.339216907971107e-8
3.626283683931332e-8
4.1979945220843984e-8
5.153666414160388e-8
6.723328958446997e-8
2.0981832998469969e-7
2.302441328367226e-7
1.339370268232719e-7
1.2426051648604103e-7
1.4117263665555482e-7
1.8504748507548958e-7
2.6755082269215414e-7
3.3393289444822076e-7
2.9374259868223907e-7
2.5223212109128653e-7
2.4346753683339e-7
2.5920042311355074e-7
2.7844769349693444e-7
1.0569561060292828e-7
3.971414203855905e-8
2.2751288908774643e-8
1.6450558772926773e-8
1.3077090372362102e-8
1.0341379100161464e-8
3.6483502891856163e-9
1.2210034302016255e-9
7.716566268084337e-10
1.8357162332616496e-9
6.442949607382094e-9
2.92832556651496e-8
3.549062765671355e-8
2.186611857886112e-8
1.964917096344954e-8
2.0795168488995958e-8
2.444798495993142e-8
3.141147349246365e-8
1.0273558253233307e-7
2.0135391972668718e-7
1.169622698275671e-7
9.860736738170085e-8
1.0031832833891913e-7
1.1261537701653069e-7
1.359076982794597e-7
1.7408112430764137e-7
2.311209208105773e-7
3.0241859330823615e-7
3.6392445948368617e-7
1.8628287894305102e-7
1.3064359516950286e-7
1.3301820844350057e-7
1.2549723815397777e-7
1.1049595947867396e-7
1.0094077293006286e-7
4.3456203694007304e-8
1.672760988678808e-8
7.726649360540844e-9
3.776136970196227e-9
1.7399527895863307e-9
4.066456773195108e-9
3.8069015957768076e-8
3.6801230487545256e-8
3.2800123743261305e-8
3.3015941672879155e-8
3.567001900955941e-8
4.075344004507339e-8
4.901880762591749e-8
1.7401778252343803e-7
2.632094187049986e-7
1.5277863966046024e-7
1.3959042616607143e-7
1.5466156975907796e-7
1.943585560687601e-7
2.7069397773379345e-7
3.7815485931308226e-7
3.983690631928958e-7
3.385157020710726e-7
3.021103850388494e-7
3.028867263657147e-7
3.117042646156936e-7
3.2988313615656894e-7
1.0150954353702433e-7
3.416508399712369e-8
1.8697231791289957e-8
1.3189386208700936e-8
1.0081798760723869e-8
7.3221279824196165e-9
1.927791358856845e-9
2.3821738073621343e-10
2.205851859211944e-10
2.066030625695601e-9
9.256327070120364e-9
5.4328185446065336e-8
2.9610699120694366e-8
2.1483453931367088e-8
2.0616621948693577e-8
2.2637773538041894e-8
2.7285270000473183e-8
1.0166742251213587e-7
2.3339306610578306e-7
1.5200723521718285e-7
1.2415343931780614e-7
1.2198284924483246e-7
1.308195924694585e-7
1.4842956303902497e-7
1.7611941514476575e-7
2.1624421257228914e-7
2.6995080398671806e-7
3.339150647045184e-7
1.851495149916764e-7
1.5865315711445485e-7
1.7212402837860362e-7
1.6670730092075463e-7
1.6048732307007825e-7
1.0440279114475581e-7
4.030510473880909e-8
1.818779545047559e-8
9.73620203834976e-9
5.908111338928691e-9
5.229112260683769e-9
1.7578687981957194e-8
5.8506142008088516e-8
4.666878360952086e-8
4.4597960230934805e-8
4.646462566234049e-8
5.137713709706393e-8
5.98372822714308e-8
7.331736169484778e-8
9.47875903012793e-8
3.0979078844686957e-7
3.2725963811442604e-7
1.9590652322516438e-7
1.8624020173972999e-7
2.1758358523587695e-7
2.954307206719945e-7
4.3560526598323357e-7
4.991714065609093e-7
4.1619281636676645e-7
3.667720866415638e-7
3.7609774842020883e-7
3.5992749375314224e-7
4.170720291961374e-7
1.6514938514228913e-7
5.103240912861647e-8
2.5219666667475167e-8
1.715963486796676e-8
1.3292634224426105e-8
1.1090405524984981e-8
4.957443584933306e-9
1.6893528455238127e-9
1.2770284109184112e-9
2.839040304745908e-9
8.578104157815657e-9
3.3284024205640253e-8
6.286247578828452e-8
3.383586490140729e-8
2.9215658128821702e-8
3.054585819691497e-8
3.591026619692785e-8
4.6460044544472283e-8
1.4115058915732158e-7
2.8753057052469e-7
1.6956655480723671e-7
1.3980306365814517e-7
1.391726171780211e-7
1.5252236222267343e-7
1.7904597484164043e-7
2.2244941295927534e-7
2.8740032949773373e-7
3.7323797814415976e-7
4.615833152432494e-7
2.3594738049426547e-7
1.7370239790048323e-7
1.8228448636525163e-7
1.9034227799518102e-7
1.806162393745538e-7
1.4013336822108996e-7
5.584002595408443e-8
2.413021110228369e-8
1.2096715579520296e-8
6.180800809205012e-9
2.5513975767028768e-9
4.72348247133169e-9
4.0996103708518366e-8
4.206515281983257e-8
4.3511221999473095e-8
4.6542335060942695e-8
5.1643141320714265e-8
5.962976536601013e-8
7.178657093318963e-8
2.587513027123288e-7
3.7878482889239786e-7
2.2556617086500863e-7
2.1136888000793768e-7
2.4087397479416303e-7
3.140895723952215e-7
4.544494687912783e-7
6.08413199713503e-7
5.625941767569708e-7
4.700783288196481e-7
4.4049737574427437e-7
4.842824153668211e-7
4.2283561303995334e-7
4.208459041380709e-7
1.610275217302204e-7
4.0001727323613516e-8
1.7127175489137216e-8
1.1237192049765512e-8
8.380790751063587e-9
6.205414816582247e-9
2.344509628255111e-9
4.779633095459729e-10
8.040535697989757e-10
3.147929514844343e-9
1.0802793576966851e-8
5.1361782765966346e-8
5.1610861628213245e-8
3.2276858363311515e-8
2.9637174673710576e-8
3.2113075072235094e-8
3.873846516623516e-8
1.3259408385173013e-7
3.1557907447458324e-7
2.1958323001280018e-7
1.7515716671030143e-7
1.6813100607381737e-7
1.7603157590636095e-7
1.945657635078755e-7
2.24569486286357e-7
2.6881818774287874e-7
3.311360564018984e-7
4.1797742933185325e-7
2.4783040111165275e-7
2.1648648163623897e-7
2.3981444957402276e-7
2.6855539380608545e-7
2.6047206080223217e-7
1.2469130212251238e-7
5.3449531002800104e-8
2.7711211145245918e-8
1.625974060312854e-8
1.0367917468795858e-8
8.807894355619798e-9
3.032085246857031e-8
4.944348355980914e-8
5.355314452316418e-8
5.9393231500366494e-8
6.619893484872525e-8
7.550722410076436e-8
8.900238322698607e-8
1.0899522657780445e-7
1.393167144306549e-7
4.785419872929293e-7
4.768969416753709e-7
2.9826327591875276e-7
2.935780370831359e-7
3.572488679408825e-7
5.101203541444831e-7
7.462360677412233e-7
7.232645703514892e-7
5.835861855672032e-7
5.446956527290637e-7
6.238818599185216e-7
5.048421799967495e-7
4.990056110304114e-7
2.7084543299985407e-7
6.371252667307856e-8
2.308520582455105e-8
1.3821202904270325e-8
1.057824805864238e-8
8.306681574017199e-9
5.903788410110628e-9
2.3862890960364584e-9
2.132512240792546e-9
4.147858953998442e-9
1.0478579143745017e-8
3.326004567366558e-8
1.28876052847964e-7
5.4850647359357575e-8
4.3681105298855534e-8
4.45600009369011e-8
5.219896997718201e-8
6.785288677520291e-8
1.836306879993465e-7
4.0052561809802145e-7
2.485186600311117e-7
1.9901189729506428e-7
1.9269588818139707e-7
2.0508467907595515e-7
2.3312541259103612e-7
2.802347721078457e-7
3.5306008562663715e-7
4.604076623923725e-7
6.012851704996489e-7
3.384951772202772e-7
2.492366642236789e-7
2.496260142451958e-7
2.870294001159149e-7
3.132837092513234e-7
1.6936932186952094e-7
7.023171574338136e-8
3.61920324137402e-8
2.0793773892581288e-8
1.1804195078416663e-8
5.037788639328318e-9
4.9205835628981225e-9
2.640494377485602e-8
4.289579117154266e-8
5.6134422566406016e-8
6.6795130150906e-8
7.787494958676267e-8
9.189006872267085e-8
1.1121281818117495e-7
4.001618259062063e-7
5.563055516287006e-7
3.470461569742123e-7
3.382466570190615e-7
4.0305126330294957e-7
5.575342860953935e-7
8.35022408835439e-7
9.364827663129552e-7
7.540737130822908e-7
6.563417935310774e-7
6.897176440786034e-7
9.37557775879357e-7
6.36181171847952e-7
4.216787992370075e-7
2.0658286537100692e-7
5.098070385625463e-8
1.2450935277022017e-8
6.072550684629383e-9
4.4900985246738844e-9
2.5285596250653867e-9
1.635251014210752e-9
1.1454376771864299e-9
1.8562232589220135e-9
4.069607393564355e-9
1.0461636019944692e-8
3.453534187593772e-8
1.2579071046959795e-7
5.171982733987274e-8
4.23369687236979e-8
4.42257670178213e-8
5.288293608694556e-8
1.5390510169750717e-7
3.9174903996665915e-7
3.1993120064525053e-7
2.4781404758073607e-7
2.3049484595474737e-7
2.346264987605659e-7
2.527694686083817e-7
2.8638442239902383e-7
3.441749212955237e-7
4.557304457301937e-7
7.336050072277125e-7
4.680116635632995e-7
3.412093898772326e-7
3.4107432604575375e-7
4.493193135364913e-7
3.521949023179451e-7
1.4428416613391307e-7
7.321104869087793e-8
4.643954852391294e-8
3.276246146562404e-8
2.5124400361817005e-8
2.4981823647721715e-8
2.0599274626453712e-8
3.146534617875525e-8
5.242192937547794e-8
7.437531541476643e-8
9.443514705260236e-8
1.150033896336188e-7
1.3967372541143542e-7
1.723083819281322e-7
2.1784925194623625e-7
7.837706998374099e-7
7.095225101634079e-7
4.807673641860144e-7
5.023906570358197e-7
6.567182745526436e-7
1.0086988381939701e-6
1.2534257385567333e-6
9.756141695741184e-7
8.269950238353294e-7
8.935549135127298e-7
1.359985695758256e-6
8.46207159408015e-7
5.34452819103966e-7
2.516632203852051e-7
8.918141854119675e-8
1.7898276905781125e-8
6.455040691180073e-9
4.36980512007168e-9
3.0853503037689e-9
2.317747959472222e-9
3.5812212012100752e-9
3.984151856634893e-9
5.343977828804056e-9
1.0301168940998305e-8
2.5559879671060476e-8
1.0615261271543056e-7
1.1097246627132504e-7
6.751564945762312e-8
6.359501959893337e-8
7.211488059056765e-8
9.019755895374745e-8
2.0516516044062497e-7
5.046589094947398e-7
3.711408135135152e-7
2.8547598104941793e-7
2.6605373038184257e-7
2.737368824622537e-7
3.0239999491772763e-7
3.5941110262039e-7
4.7360419552820745e-7
7.525746020267964e-7
3.025585828588079e-7
3.4658196290741824e-7
5.079587506655778e-7
4.1912944648201254e-7
4.610282110743996e-7
4.369387540377655e-7
2.0403446621870736e-7
9.847371533023478e-8
5.908130101043845e-8
4.3061400756490074e-8
3.349093590702074e-8
1.607435628167493e-8
1.102227649135673e-9
8.80493088124683e-9
2.9896299765879407e-8
5.9117406975038e-8
9.009652934261378e-8
1.1995083522975014e-7
1.5129546004344623e-7
1.8845566200425604e-7
6.611118867631966e-7
8.225147185927276e-7
5.702895154397677e-7
6.025119263987165e-7
7.89340440653728e-7
1.2158853017275638e-6
1.5425594236320477e-6
1.1907902240287138e-6
9.916050093683592e-7
1.065236379156114e-6
1.6692513513313346e-6
5.624992315471672e-6
2.6120423952445057e-6
8.853374441592211e-7
1.6723158697321272e-7
3.215217052468495e-8
8.264349485975314e-9
1.0391380161525001e-9
3.286277268997682e-10
5.772091904105219e-10
1.687160676370222e-10
2.633364546180604e-10
4.206582127972442e-9
3.053741663545202e-9
3.1242832078827815e-9
7.449898273341063e-9
2.856708914393936e-8
2.008416508102095e-7
7.169783232400876e-8
5.428461028095567e-8
5.597153537351879e-8
1.0042081976488464e-7
3.156942607209611e-7
4.4125810410057767e-7
3.537478246409887e-7
3.1437623651140863e-7
3.11406771451422e-7
3.379919371848265e-7
4.1511064125212826e-7
6.350341168591354e-7
2.6428797715003866e-7
3.059050617153926e-8
1.4007229113569906e-8
3.425270192025773e-8
2.385575682484275e-7
4.52624748566254e-7
3.6219737267434537e-7
2.4758115509231987e-7
1.984925566649266e-7
1.5837626713336058e-7
7.182831591135293e-8
1.7520313289122336e-8
3.500550846798372e-8
2.093514149274819e-8
5.8508949643154674e-9
1.2354248227508807e-8
3.98672519513885e-8
8.1373537348039e-8
1.363698114299397e-7
2.0086618411889606e-7
2.7485209980007206e-7
3.630836393941848e-7
1.5706655192484788e-6
1.0726423764308978e-6
9.018059317031261e-7
1.1286800374692357e-6
1.81259847996486e-6
2.179391263351923e-6
1.5269912706785224e-6
1.3457805450910274e-6
1.7647340955346247e-6
4.813057796308621e-6
0.000018240350710757014
0.000014033836158232012
8.818168259758178e-6
3.0724209898338326e-6
3.022944720120705e-7
2.6669227315073676e-8
1.2453960997090885e-9
3.454432217943455e-9
3.1456391227949007e-9
2.8777622203181665e-9
6.304159749438343e-10
4.979136908657766e-10
3.562537451438009e-10
5.72163880139142e-10
6.312175331475512e-10
3.2829751755233773e-10
5.29485645589352e-10
2.5250979187393843e-9
2.685330064302648e-8
2.758347682490115e-8
1.5480955805842457e-8
3.101664439269413e-8
8.83374681304522e-8
2.171741495952597e-7
2.757223883950051e-7
2.6808098366561847e-7
2.648964713357637e-7
2.9231635696443995e-7
3.772415706171537e-7
1.2913971635853473e-7
1.0116380961465747e-7
2.488210582364137e-7
2.3151819314681345e-7
2.2966121240534056e-7
3.2532285199327564e-7
9.275211254072601e-9
8.451626034188662e-8
4.3003734010138985e-8
3.1025751675396887e-7
1.17664762468551e-7
1.995450887971174e-8
3.882540795400673e-10
2.0955513356884727e-10
6.179367815443602e-11
9.223313712027872e-12
1.6470150385985087e-11
2.8629865460421436e-11
2.924692766271475e-11
2.2128919122934528e-11
1.0581105533033302e-11
2.8853012249637512e-12
5.342833646130053e-12
6.431678379542465e-13
5.635417501153966e-13
1.0365345581990595e-12
1.2286281685293483e-12
1.3315860126695328e-12
1.4548510750168413e-12
1.6600671716706364e-12
1.980135208453156e-12
2.434718217606018e-12
3.0416235711652995e-12
3.824366912503893e-12
8.574106499899706e-12
1.8305938600775754e-11
2.5941294600267852e-11
2.9739995184419836e-11
1.9315633994343184e-11
9.171179525010437e-12
4.180861026794163e-12
1.5668395452233352e-12
1.3212223261864388e-13
1.5758218336088847e-12
3.109251369675969e-12
4.957451032168555e-12
7.309703949736871e-12
1.0362968055804508e-11
1.4351463967841883e-11
1.9574474057727178e-11
2.6429004759621983e-11
3.545443348376974e-11
4.7397339753525395e-11
8.305347079099499e-10
7.738245306569972e-10
5.034314938170911e-10
3.8079635681155596e-10
3.232905176881176e-10
2.9387208280478143e-10
2.784789445428379e-10
2.7115061848363676e-10
2.690503347457035e-10
2.706877306684972e-10
2.752142289925689e-10
2.1113323730006925e-10
2.3074704710842548e-10
3.8261550512873536e-10
6.054510711148113e-10
5.34874441932993e-10
6.034751085708363e-10
4.991036393923431e-9
4.917521997694497e-9
6.395758924747474e-10
2.974511918747627e-11
4.585516963309905e-14
2.701384653175109e-14
0.
0.
0.
0.
0.
0.
0.
0.
1.243620398695908e-13
6.292026458130182e-14
6.682825532002826e-14
7.893669046938536e-14
9.59466664561936e-14
1.1794270695982893e-13
1.4594509251325426e-13
1.8152867748795802e-13
2.2681516980505418e-13
2.8459008982128993e-13
3.5848685296864814e-13
4.801989946106969e-12
4.964279492529807e-13
1.2109924386443224e-13
4.203639333219239e-14
1.450087234198138e-13
2.444384075543258e-13
3.6343173761293907e-13
5.209372509180532e-13
7.38828151720337e-13
1.046305853492236e-12
1.484578011799744e-12
2.112665729502725e-12
3.0143523511561656e-12
4.3046321887561825e-12
6.1299919683509366e-12
8.649985714009892e-12
1.198393950634e-11
1.612950186916748e-11
2.0924552946620438e-11
2.61441881577676e-11
1.5837780701788706e-10
4.2803133419555315e-11
2.676869698628099e-10
7.830358818400236e-10
1.2364202226985954e-9
1.4921864007150735e-9
1.6745924988523292e-9
1.8550291078666465e-9
2.0512732541537564e-9
2.264417488746166e-9
2.4908479917502177e-9
3.1050405642131806e-9
1.4683589667772318e-9
1.740300698675325e-10
1.2555421488813675e-10
2.6454204061702223e-10
4.4783188886869034e-10
9.02727491070551e-10
2.774638250737713e-9
8.657225155933847e-10
3.174013983435023e-10
2.1626731906547225e-10
2.8442402815767454e-10
4.668939134910999e-10
8.054443476833143e-10
1.3895616417831571e-9
2.023208904616957e-9
2.0564482284262265e-9
1.7941581655403885e-9
1.566150275798795e-9
1.0729656267353676e-8
1.5082194530776492e-8
1.217692676606963e-8
1.44847599937659e-8
2.0602969494909638e-8
3.364469536052105e-8
5.82161589132933e-8
7.862712274688772e-8
8.16887196310524e-8
8.169471067891363e-8
5.877418982063347e-8
4.32110421111083e-8
6.049682989784941e-8
9.807203648889637e-8
5.3661040435553605e-8
4.057163565573479e-8
3.688342984716857e-8
2.5135402068353122e-8
2.197684398171707e-8
1.6617236960697144e-8
4.290396151045753e-9
6.854532223031547e-10
1.1013659528959465e-9
3.469988223274246e-9
7.97908733738679e-9
7.311666789426594e-9
2.855686124030239e-9
4.349469700592874e-9
5.048693329065218e-9
5.766933726759334e-9
6.6981168500984145e-9
2.8238376282523087e-8
8.00390628900226e-8
5.614467151449233e-8
4.707824219266982e-8
4.715628352797077e-8
5.1400154857611025e-8
5.911671289769243e-8
7.091872645024054e-8
8.795669971804881e-8
1.106585199626179e-7
1.3475489976129389e-7
7.025015203243449e-8
3.6004448027885066e-8
2.1924010507984493e-8
1.6504268749416426e-8
1.3608524920075254e-8
1.1341892985661323e-8
5.186022460199995e-9
2.088519641933189e-9
1.3229193706752229e-9
1.5219171794489837e-9
2.8954326859646382e-9
7.320865746525982e-9
2.7364111891520777e-8
2.4909644069192164e-8
1.6356306221283985e-8
1.499804010817061e-8
1.633085587491433e-8
2.0176592863494485e-8
2.8195234586029367e-8
4.556185448931537e-8
6.996460849074765e-8
8.448300113417193e-8
4.97908043070655e-8
4.6769174132754e-8
5.3578650695409954e-8
7.018451755375425e-8
1.0242740474619521e-7
1.523085727141864e-7
1.8761455116698168e-7
1.8802308367241223e-7
1.5792783158285735e-7
1.8705627129063067e-7
9.8219502172445e-8
7.077583311667728e-8
6.848670173929892e-8
5.334766907137969e-8
4.6113252732909067e-8
4.1560425629935084e-8
1.567510463076284e-8
5.221286519791882e-9
1.7125425416981792e-9
3.0011207182785784e-10
2.0290358930104034e-9
9.185912281928846e-10
1.5179541669464444e-8
1.3653261236942224e-8
1.3317038722808986e-8
1.39817254859992e-8
1.5515464992530383e-8
1.8059510190798096e-8
2.2011373043685755e-8
8.772973681971058e-8
1.5071274475419227e-7
8.510888281156647e-8
7.48784992303864e-8
7.965669903037288e-8
9.493970931684357e-8
1.2410036424652235e-7
1.7142671108717658e-7
2.1245065256508758e-7
2.0011064280875556e-7
1.7198743043858552e-7
1.965356947776878e-7
1.0057819538395942e-7
4.132456974490087e-8
2.2740704667702897e-8
1.6349968782816776e-8
1.3069519572286728e-8
1.107713931064028e-8
5.257556301134459e-9
1.946937065586041e-9
1.1093205447556048e-9
1.3423254679979265e-9
3.1570033341478628e-9
9.89996153485031e-9
4.244695007474337e-8
2.13527400164954e-8
1.6098106895525703e-8
1.5651745603849995e-8
1.745520116174593e-8
2.1590805153922002e-8
6.509662792033069e-8
1.2242646321908883e-7
7.13768890619501e-8
6.19703909002922e-8
6.478879684659241e-8
7.493668821196132e-8
9.359514321780433e-8
1.2445658438773723e-7
1.7038603812045828e-7
2.2283438572798283e-7
2.567891214073487e-7
2.5174632231974563e-7
1.667419577468371e-7
9.716563989063909e-8
9.437320947413707e-8
9.263871663014058e-8
7.588922998462302e-8
7.325162111094885e-8
3.5914337697249303e-8
1.1946258971558322e-8
4.300777498400264e-9
4.946819316412323e-10
3.193819302217759e-9
7.703531566570204e-9
1.9604530415455503e-9
1.4166377081278329e-8
1.621874478901974e-8
1.7692280952502794e-8
1.9717138508915445e-8
2.2710307435119592e-8
2.7116295985153942e-8
1.1207788428344685e-7
2.1392870430245526e-7
1.2406509759584295e-7
1.1064856095296923e-7
1.1914349015038329e-7
1.4363977938576787e-7
1.8996148045794694e-7
2.662171310783313e-7
3.355659269447528e-7
3.1732302443036764e-7
2.7242735815102e-7
3.113307138371935e-7
1.412325205021843e-7
5.243696429713501e-8
2.8156925161030715e-8
1.9859703968196932e-8
1.5548010239111476e-8
1.3198462873776903e-8
6.8110720897767065e-9
2.7189927666716916e-9
1.8705807264361524e-9
2.637792423625854e-9
5.864367279968176e-9
1.6671913735289794e-8
7.13962242778103e-8
3.6785828282372674e-8
2.717538794744762e-8
2.6483679890782746e-8
2.99967786118538e-8
3.813801018542388e-8
5.435994612306991e-8
1.1867165610760292e-7
1.8913308440783553e-7
1.0524090213756364e-7
9.100623599509398e-8
9.539724324614248e-8
1.1190360671294002e-7
1.4362812129145439e-7
1.9741982979620315e-7
2.7356354767335776e-7
3.4252141068182076e-7
3.500614853329306e-7
2.2201020834535103e-7
1.2886358481175578e-7
1.204771232049827e-7
1.2816221589695206e-7
1.1273577103876179e-7
1.0869246427965614e-7
5.875756526163529e-8
2.1234391163828628e-8
8.951254054904494e-9
3.6779165447638927e-9
7.165245002413719e-11
2.7885802614732503e-9
7.792174525795451e-9
2.4997161326593422e-8
2.5668553550269233e-8
2.6910481508891785e-8
2.9311866765979774e-8
3.326852621957443e-8
3.935798457911799e-8
4.8632059566057465e-8
1.8797918496994455e-7
2.680796126381048e-7
1.5586123781789404e-7
1.4368684358655935e-7
1.6126940178997293e-7
2.0664636535442133e-7
2.9415642901069003e-7
4.0195134635464844e-7
3.9059144402943186e-7
3.28046912567345e-7
3.019157968749866e-7
3.4544709866371826e-7
2.7637232816736816e-7
8.511310894416245e-8
3.460298892182876e-8
2.1078642656394165e-8
1.5642212877326952e-8
1.2572209325429056e-8
9.573881947204783e-9
3.540385492299598e-9
1.7402794996310768e-9
1.9405483734594735e-9
4.2185971834977594e-9
1.1690602896428372e-8
4.8618385391234194e-8
4.742516181082051e-8
3.0006077389623144e-8
2.7460895681030418e-8
2.981525599041198e-8
3.637858799101569e-8
1.0606182384135736e-7
2.177923772939635e-7
1.3033243913490867e-7
1.084706371676143e-7
1.0869866033237562e-7
1.1967854091862928e-7
1.4085985884036544e-7
1.7515058306697267e-7
2.2624046103926506e-7
2.9364625719456465e-7
3.635996061576046e-7
3.9074390917189465e-7
2.179016033548561e-7
1.4717227922518365e-7
1.530018064560494e-7
1.7216158548818697e-7
1.6990132804627347e-7
1.305289566716679e-7
4.9793963965209145e-8
2.0602795501007074e-8
8.952800028379675e-9
1.7070067369602356e-9
7.048258708427669e-9
2.467989577320556e-8
2.9315089471527943e-9
1.8456230150950748e-8
2.671849706396105e-8
3.178520220148692e-8
3.6827510101167795e-8
4.319332696075666e-8
5.191934721957843e-8
2.1158162318525813e-7
3.717375244333072e-7
2.2126107085040218e-7
2.0578764365032402e-7
2.3212201248342125e-7
2.978487312383987e-7
4.249415090623786e-7
5.96421853552006e-7
5.98915354428126e-7
4.979117828276131e-7
4.50913035620581e-7
4.91624483507491e-7
3.1533552145337504e-7
8.609787819870903e-8
3.337483800510851e-8
1.9799752787221713e-8
1.4784587416950078e-8
1.1848657864682651e-8
9.700368851026414e-9
4.3428009308507074e-9
2.9717723208050138e-9
4.0667844436896915e-9
8.176776274246851e-9
2.0165271375606357e-8
7.732026202333911e-8
8.068750980266897e-8
4.99411569250374e-8
4.609105972494337e-8
5.137376668992758e-8
6.535603203953852e-8
9.359280162240521e-8
1.821983706989144e-7
3.23499801551379e-7
1.8002828622641014e-7
1.4921982336568332e-7
1.5005180786886494e-7
1.6789209360757554e-7
2.0401893911213124e-7
2.65425244360063e-7
3.590312867903854e-7
4.7396260124055556e-7
5.085001293968823e-7
3.0438397338985945e-7
1.962558189110019e-7
1.8786534123106833e-7
2.178138025634936e-7
2.42001874501107e-7
1.979748737115111e-7
7.996413456532366e-8
3.530379098095032e-8
1.779736164122835e-8
8.454951602206211e-9
5.290857695901498e-10
1.0539562754447748e-8
1.088415915223389e-9
2.417866629439072e-8
3.641773989017999e-8
4.403156177410082e-8
5.101290607797234e-8
5.9512492687116345e-8
7.106388356393596e-8
8.754296900672376e-8
3.430143422575828e-7
4.498718739931149e-7
2.7567893412384086e-7
2.663693339162332e-7
3.1553362346689566e-7
4.34215163360587e-7
6.508099775325002e-7
7.484678268337789e-7
6.12325601405942e-7
5.350022662080494e-7
5.606077023208672e-7
5.012372017953418e-7
4.460418815724231e-7
1.5825588689956688e-7
4.174562172097744e-8
1.8504740740445235e-8
1.2519571505244386e-8
9.696090435969345e-9
8.014409047105699e-9
5.258276135427179e-9
2.8547144041645278e-9
3.263875970754246e-9
6.157187005553083e-9
1.4418396383875874e-8
4.579326194791569e-8
1.1924761649059219e-7
5.639160951114773e-8
4.738715179792834e-8
5.020255152967705e-8
6.123831551096398e-8
1.5579800893929374e-7
3.4392025228119804e-7
2.204557664839336e-7
1.7646826191775303e-7
1.704120172335824e-7
1.8047113446083234e-7
2.0352300990779422e-7
2.420076666322507e-7
3.009299150689438e-7
3.864036566102923e-7
4.971300082349218e-7
4.390645231964724e-7
4.841707758437305e-7
2.987893937582698e-7
2.462995439890405e-7
2.8384863531762324e-7
3.6019223795201825e-7
1.736683959307591e-7
7.107668498497823e-8
3.8153907663257396e-8
2.1701658962815507e-8
7.576451122920076e-9
1.888315412151875e-8
4.790166914945894e-8
1.4484087624208383e-8
1.285536738840383e-8
3.57420567731411e-8
5.2505488001266105e-8
6.654068148918885e-8
8.125684703175067e-8
9.913887000272576e-8
3.758062589874349e-7
6.205638271142473e-7
3.9595089236020145e-7
3.91616236028359e-7
4.729810945337459e-7
6.652784598841958e-7
1.0075355113144494e-6
1.0879448428289507e-6
8.617100528231381e-7
7.635154811324817e-7
8.428197413730065e-7
6.18853091719431e-7
3.761644221377243e-7
1.44182876199862e-7
3.1212704129911615e-8
1.135432930151211e-8
7.285836608608725e-9
5.629531070291807e-9
4.345341851479453e-9
5.389696849795663e-9
4.97261656746086e-9
5.941573253618562e-9
9.864235073462518e-9
2.0542583215605368e-8
5.743839433256631e-8
2.314774728478116e-7
9.680583155109165e-8
7.82615229353589e-8
8.344872141380343e-8
1.0301938023957179e-7
1.3527974217634635e-7
2.406093727824364e-7
5.01173919805382e-7
3.0105469233454105e-7
2.3695150570524624e-7
2.273768489694831e-7
2.426412062321451e-7
2.8098559611869826e-7
3.5160477827349155e-7
4.75622776812573e-7
6.696534682978711e-7
3.6069173546466065e-7
5.501818932386561e-7
5.470159560127918e-7
3.6200136908605863e-7
3.632291883061536e-7
4.790601005602444e-7
2.658016614076314e-7
1.1282270653112076e-7
6.13593612023424e-8
4.0604351075928087e-8
2.657870540800987e-8
6.757452427202091e-9
2.271468774567543e-8
1.0017568507488586e-8
1.1378142284634983e-8
3.878589498031714e-8
6.525751369411122e-8
8.828034578907506e-8
1.1087984877731113e-7
1.3679604466230155e-7
1.6972733926592886e-7
6.37891564649066e-7
7.428601236449176e-7
5.083168533054613e-7
5.336504238391274e-7
6.968870452906456e-7
1.0734356090581633e-6
1.391333213007624e-6
1.0930938341332476e-6
9.14235269804954e-7
9.82002557557419e-7
1.5200188594117672e-6
9.0298206670053e-7
4.164172823241954e-7
1.508938543753207e-7
5.453018850731994e-8
1.0951792977497314e-8
3.7156989554707256e-9
2.494575471539793e-9
1.5870730525285978e-9
1.6400004015819488e-9
5.017788338791086e-9
6.067852455539889e-9
6.9745298255226175e-9
1.2485303179176995e-8
2.924592529163676e-8
1.120884768863781e-7
1.4097064237368015e-7
8.23371348964883e-8
7.780760707732223e-8
8.861127296446343e-8
1.7703129677226083e-7
4.488204763408633e-7
3.7301242142026437e-7
2.84803363256274e-7
2.621262495753761e-7
2.6698845295413045e-7
2.9268276044322344e-7
3.474197234349465e-7
4.664677221261871e-7
7.737118933191356e-7
1.777411691132096e-7
1.4112174748633907e-7
1.2857587031359018e-7
6.262698816203657e-8
1.0892783202958472e-8
1.5039323692373646e-7
3.016994106746349e-7
2.2967135922765064e-7
1.5517830220751063e-7
1.1118599299665167e-7
9.482629633689822e-8
1.0014325955746111e-8
7.11562706545894e-8
8.404022482872231e-8
5.320517257466407e-8
2.8384930637586048e-8
1.0422439210384913e-8
1.2634435870134216e-8
4.9261596311152866e-8
1.0093311589314252e-7
1.619301669772712e-7
7.613331953319229e-7
9.813831219536e-7
7.599186829940343e-7
8.965801208354375e-7
1.361633073199803e-6
2.0286083680210105e-6
1.5459341964030626e-6
1.2450417050492517e-6
1.4227121649237883e-6
2.8508978921628333e-6
0.000018240028008005767
7.180469239647666e-6
1.2095577361075476e-6
1.3706355695856553e-7
1.0955621048220609e-8
2.8171294221726735e-9
4.0522812981183634e-9
4.554071584516569e-9
2.251335490135149e-9
1.008242018077137e-9
9.696965835769586e-11
3.40834555861115e-10
1.5434496182608826e-9
1.4468897668036955e-9
1.029936968834505e-9
2.0699292869423708e-9
9.982858954631807e-9
9.369406127964365e-8
7.775795918918842e-8
4.261772733277901e-8
4.0577958404875516e-8
7.162214711432336e-8
2.283842562135269e-7
3.977064917531103e-7
3.4064784896206457e-7
2.9832739102638233e-7
2.9322002277642905e-7
3.259747936016743e-7
4.3169049093219263e-7
4.4818694711442275e-7
3.681090873721467e-8
2.256345126904929e-7
2.3794309875039857e-7
3.613161694889923e-7
4.224952831050683e-7
3.298125136557019e-7
3.7166464856869004e-7
4.0157478115831633e-7
3.60490220824265e-8
1.590275259593758e-7
4.218596973878678e-8
9.067053657570072e-8
4.751727099574078e-7
2.305441716946449e-8
3.007288892261233e-10
2.2749162441131818e-10
9.664294478820512e-11
1.502697135224139e-11
2.9165579595138836e-11
3.23661967586327e-11
2.6056819159852483e-11
2.2334327421387413e-11
1.0593833024747956e-11
5.765257431231978e-12
2.8799503424017676e-12
2.7770932876231692e-12
2.633379713821034e-12
8.609705405055596e-13
3.5021047916510855e-14
6.355496328362403e-13
1.114474264368582e-12
1.57154765323346e-12
2.0736978985515227e-12
6.410515511767557e-12
1.2994958429419775e-11
1.744562174666236e-11
1.659091165071784e-11
9.048752268569068e-12
4.461931207262834e-12
2.4724471637931325e-12
1.5490249152921144e-12
1.0155048841961827e-12
5.718475157021714e-13
6.048754140380551e-14
6.249996181175632e-13
1.5781246416552632e-12
2.898497374549215e-12
4.703416187575448e-12
7.138544112803155e-12
1.0390102959712902e-11
1.47010849389068e-11
2.039372918104413e-11
3.5033702139486217e-10
4.4145044375810714e-10
4.1456635852259614e-10
3.8231242801426047e-10
3.5618934297311867e-10
3.347982754936297e-10
3.182677571758369e-10
3.067494108279059e-10
2.998735241485213e-10
2.970328043948068e-10
2.976293315372095e-10
3.0116861690078866e-10
2.083266777713205e-10
2.0207821408382848e-10
3.410872250063191e-10
6.680922560505921e-10
8.963293589496578e-10
4.5546755661316726e-10
2.451150450848096e-9
8.802489564671902e-9
3.596772366346218e-10
1.4212213739355773e-10
5.240397680735616e-13
1.0117026392084668e-13
0.
5.832060915014909e-14
0.
0.
0.
0.
0.
5.790180307278435e-14
2.30777350963435e-14
2.3877292516576738e-14
2.7866458568469345e-14
3.356462826760571e-14
4.093129378664976e-14
5.028422066727257e-14
6.213301661629562e-14
7.716735352628318e-14
9.629304799889715e-14
1.2069181627679702e-13
7.187081146711402e-13
1.4385684256182553e-13
3.4963429462615725e-14
0.
3.3893409648631e-14
5.672045600142795e-14
8.228189775098941e-14
1.1439641136207463e-13
1.568025190442358e-13
2.1397152109340158e-13
2.9176907607055735e-13
3.9817018680040065e-13
5.441152681827506e-13
7.444932330875823e-13
1.0189793396144495e-12
1.3918951839776055e-12
1.8892432416076945e-12
2.5302731401937727e-12
3.3137228335983015e-12
4.209239898143327e-12
5.505694051164802e-11
3.373558974748245e-11
5.154509148451251e-11
2.2803756576254933e-10
4.6086918520740656e-10
6.566550665923151e-10
7.966229085115228e-10
9.139846971205982e-10
1.0307397562674865e-9
1.1552144764309443e-9
1.2897362645549987e-9
1.509437386611949e-9
3.645003610556098e-10
2.1959585527090476e-11
1.236690495862261e-10
2.1545132113621203e-10
4.276232494477545e-10
1.4257968344481395e-9
1.572517938001971e-9
7.829228212667299e-10
5.338147317355898e-10
4.897324056957072e-10
5.620258627379237e-10
7.56044452411615e-10
1.160387377322569e-9
1.8580705097905796e-9
2.1181185407327524e-9
1.7430612344785377e-9
1.4590943516616064e-9
1.2944264181931706e-9
1.1791127221039928e-9
1.3518117737558566e-8
1.6409832563411147e-8
1.332145290622889e-8
1.5971701541109495e-8
2.3078046346093548e-8
3.855443947143568e-8
6.62298589372452e-8
8.326494058096778e-8
8.528945920033908e-8
8.367128768357676e-8
4.2889269637443423e-8
8.660642546809522e-8
9.258370059369659e-8
4.823435728225148e-8
3.782454207327109e-8
2.9509149544481395e-8
2.1128950276636677e-8
1.9037977344455326e-8
1.4152726974343715e-8
4.088777706332845e-9
1.0187836999122235e-9
2.712866487213449e-10
1.4244586743981203e-9
2.4816104212134933e-9
7.422061723374922e-10
5.71332279267568e-9
5.6450803937170655e-9
5.852148708207642e-9
6.387927624203972e-9
7.2937920335807996e-9
2.8496322984962948e-8
6.945985216162721e-8
4.344725146721656e-8
3.6345052745867225e-8
3.64004434846259e-8
3.984607198211745e-8
4.6316897204972425e-8
5.651396596877628e-8
7.13211442744157e-8
8.914070084070017e-8
1.0069279383741689e-7
9.736911077997529e-8
6.82685471532553e-8
3.253084884418749e-8
1.632194841304843e-8
1.0951028489529274e-8
8.657783406592331e-9
7.363155758076549e-9
4.33913092317924e-9
1.3977482781430426e-9
5.360362379503094e-10
3.165603653971428e-10
6.608996036317943e-10
2.513930127135866e-9
1.2635090082336295e-8
1.0693522826422658e-8
7.317759751415866e-9
6.764555327538742e-9
7.209929665005906e-9
8.464844784737856e-9
1.082407367115073e-8
3.773563559938788e-8
6.902985187835145e-8
4.078039663076991e-8
3.673938286317004e-8
3.988872302847646e-8
4.815886747602165e-8
6.321831635595618e-8
8.858258829443485e-8
1.2510332111300873e-7
1.5810874633695895e-7
1.688840367870351e-7
1.0878270260777688e-7
6.460285269654934e-8
5.633636361070539e-8
4.538352604160596e-8
3.651516249420982e-8
3.501090626402027e-8
2.170010293235932e-8
7.255291868491911e-9
2.8760337132069286e-9
1.2729019501320534e-9
6.165228540684784e-10
1.544632482527909e-9
1.1371658459337043e-8
2.1138385242847397e-8
1.4908540925202723e-8
1.3728219664482326e-8
1.4271428341594921e-8
1.603965474186469e-8
1.9216468862565895e-8
2.448827647471623e-8
8.051371155989242e-8
1.0887324509109106e-7
5.994958432943423e-8
5.253922622099943e-8
5.5875600364507045e-8
6.714236764297281e-8
8.904606202325755e-8
1.206917096788429e-7
1.3130452695844533e-7
1.1270475226468802e-7
9.668877845782884e-8
1.1729315045517751e-7
7.519112389404564e-8
3.352250464070145e-8
1.714104249171999e-8
1.1826173508731801e-8
9.435580529212733e-9
8.095193740347271e-9
4.280867054852179e-9
1.4099216627600647e-9
5.772531427759548e-10
4.14278965772397e-10
1.0313929568816038e-9
3.984119897015426e-9
2.031521238905543e-8
1.1497036983095964e-8
8.518928808403626e-9
8.142822618514203e-9
8.855524659205291e-9
1.0559533064148237e-8
1.3695605945532515e-8
4.6874317417038854e-8
8.419665573923394e-8
4.906714519915649e-8
4.372706401306245e-8
4.70274092003299e-8
5.6279042535059083e-8
7.326286471735312e-8
1.0185599055470037e-7
1.4297566529161698e-7
1.8047058437703184e-7
1.928845835235346e-7
1.2251775146175033e-7
7.307925248915748e-8
6.492897732123549e-8
5.356041088122995e-8
4.317800990096424e-8
4.154977398372757e-8
2.529107930364891e-8
8.501418870192678e-9
3.3938581424831173e-9
1.488140690325125e-9
6.4586367328175e-10
1.5456510965713493e-9
1.2700502708940892e-8
2.3123410534293014e-8
1.6760423442640203e-8
1.558533105163561e-8
1.6256323631496775e-8
1.8276260491668517e-8
2.186025658774025e-8
7.536041454186506e-8
1.2332073718690965e-7
6.926258960173531e-8
6.059999415760008e-8
6.401428859378315e-8
7.567840422637872e-8
9.79987214374736e-8
1.3396082049171703e-7
1.6505032295297818e-7
1.5580879649089134e-7
1.3359123653765618e-7
1.1997916223347634e-7
1.4770642772934688e-7
1.0462204464226377e-7
3.925434181654775e-8
1.8694114003240674e-8
1.2604600868619077e-8
9.719075014245233e-9
8.006436987875411e-9
3.8366608164458735e-9
9.608539224665133e-10
9.525377800029893e-11
1.0056573150311391e-10
7.780904860317179e-10
5.538754767498472e-9
2.0564064544842388e-8
1.0514916998071359e-8
8.759909330053906e-9
8.809383963135486e-9
9.827929676368113e-9
1.1853118868516522e-8
4.8407783441956764e-8
1.066751009071936e-7
6.592551189311185e-8
5.627002232454208e-8
5.7734846312665045e-8
6.494228223804241e-8
7.786799924249541e-8
9.837927620757784e-8
1.2889680376769991e-7
1.6913047232481082e-7
2.1021449417418669e-7
1.0875466306140444e-7
8.237997633781668e-8
7.790887319777617e-8
6.39635536217897e-8
5.7473993641779424e-8
5.1912412490349174e-8
2.1385801216843422e-8
8.06984420325093e-9
3.846702757484811e-9
2.252806547577907e-9
2.206335138133525e-9
6.593239796057882e-9
3.6400606069026564e-8
2.8964907478988362e-8
2.274554001696434e-8
2.1866698408787368e-8
2.3344638244498782e-8
2.6851064284566953e-8
3.297104269563012e-8
4.3265690167565304e-8
1.2922420010180648e-7
1.4830531699573843e-7
8.368995735715714e-8
7.551170022620872e-8
8.313346380588147e-8
1.0475269792516366e-7
1.4626468536517122e-7
1.9182233838008938e-7
1.8108418198867642e-7
1.5262893299267756e-7
1.3890620414568277e-7
1.6154347541524486e-7
1.4127574288619559e-7
5.9080830242055974e-8
2.6100806469108668e-8
1.6512119470742872e-8
1.256755324572659e-8
1.0407049914647758e-8
7.087099716109416e-9
2.251672695442629e-9
7.723332972766397e-10
4.080944918824364e-10
1.0101189914807789e-9
4.1701044160292255e-9
2.1986942780691108e-8
1.7985796964313355e-8
1.2304248084220585e-8
1.1420671988723819e-8
1.2213400197353136e-8
1.4363070320791445e-8
1.8344381509501817e-8
6.424445580347254e-8
1.2239038702952966e-7
7.111805586159793e-8
6.16089684378553e-8
6.437696379426206e-8
7.44578723061438e-8
9.301116175784939e-8
1.237257019026865e-7
1.6944329931653657e-7
2.2127224214267172e-7
2.539924324762171e-7
1.3974231086552846e-7
9.13698663521613e-8
8.64724149895459e-8
7.367452498327312e-8
6.182201171353651e-8
5.969671242989322e-8
3.022377501523752e-8
1.0627997903651874e-8
4.56164303840483e-9
2.163427074121147e-9
1.1487593428614374e-9
2.9479566493686585e-9
2.29206026833907e-8
2.879702910968135e-8
2.2419052730597797e-8
2.142253622861768e-8
2.2641438939882837e-8
2.565704974648986e-8
3.086257364749399e-8
1.0642078509419696e-7
1.6600670465420105e-7
9.420260527546248e-8
8.38725491861316e-8
9.03312563623183e-8
1.0949279506895616e-7
1.4622276311059157e-7
2.0344249625458433e-7
2.3788476997675355e-7
2.1272404253214285e-7
1.8431920122671037e-7
1.724030808593142e-7
2.018106123900961e-7
1.74139246520528e-7
5.918649418619039e-8
2.5138784615191127e-8
1.594818224941326e-8
1.1889175557798265e-8
9.536362163696293e-9
5.512583881297992e-9
1.3289229822448214e-9
1.123593120758751e-10
1.1026093028444856e-10
1.030452724430889e-9
6.63850271534185e-9
3.312022069237428e-8
1.5680427673301433e-8
1.2521240948213382e-8
1.2396632732168836e-8
1.3737576568243561e-8
1.652401419291548e-8
6.592060357166804e-8
1.4776279390497923e-7
9.272038040169918e-8
7.773875484064832e-8
7.836258213079026e-8
8.64085833469283e-8
1.0120344500229978e-7
1.244498226026462e-7
1.5856989600525432e-7
2.039732127408736e-7
2.541347296813718e-7
1.333872500454521e-7
1.0699116787849798e-7
1.0682998838571278e-7
9.170434548114629e-8
8.465152712920195e-8
7.049714035096572e-8
2.7206182751839263e-8
1.0889611107985935e-8
5.419397232211725e-9
3.243831896126857e-9
3.1619975043554985e-9
9.86821709494297e-9
5.069482093701093e-8
3.575123791170813e-8
2.992662396553871e-8
2.9509607981300674e-8
3.186181137011139e-8
3.681714877250987e-8
4.523245597111272e-8
5.9188492359554744e-8
1.814019076436332e-7
2.0179148054031708e-7
1.16228313152419e-7
1.0688124547779385e-7
1.2021445448569706e-7
1.555958992986155e-7
2.2271489963774143e-7
2.839607501266556e-7
2.5559735892799615e-7
2.1801283293310566e-7
2.063314349631223e-7
2.2700978929454702e-7
2.2941263719522513e-7
8.940752416844707e-8
3.568234264160435e-8
2.1241045533498682e-8
1.5639329664345014e-8
1.2598408379070732e-8
9.555092161742923e-9
3.2011452126401254e-9
1.0742113217931626e-9
6.32739428736112e-10
1.5320617636630498e-9
5.703305097192477e-9
2.743096071911796e-8
2.882932637201403e-8
1.848205366895861e-8
1.6809700063463553e-8
1.7856363632024004e-8
2.0989907039012622e-8
2.6898503958613747e-8
9.012209454599511e-8
1.7469560723467653e-7
1.0128160131734942e-7
8.610837430448035e-8
8.832762722855346e-8
1.0007250828729675e-7
1.2206802028554987e-7
1.582119832752433e-7
2.1218603846462888e-7
2.7783240188179753e-7
3.2965688491799925e-7
1.7157589926604143e-7
1.1765407437140155e-7
1.171649912871088e-7
1.063927222360083e-7
9.179557809420908e-8
8.635021870470135e-8
3.9081327693332214e-8
1.453042945921964e-8
6.5401167864410185e-9
3.163615790788293e-9
1.5439944865705029e-9
3.786375443573433e-9
3.3518771416453655e-8
3.463764018174116e-8
2.9385188720516257e-8
2.9014480274250205e-8
3.109097833460669e-8
3.541326186195841e-8
4.2597093035987506e-8
1.4981807002671128e-7
2.2923331042889054e-7
1.3200775551323022e-7
1.195640372607598e-7
1.3119973202832586e-7
1.628275135328306e-7
2.2356701652787248e-7
3.1320760904672397e-7
3.4402112246735135e-7
2.9672833013811747e-7
2.615944415053665e-7
2.554675087951648e-7
2.765436844082007e-7
2.781021977524021e-7
8.636952414581429e-8
3.1851050941404416e-8
1.851805816699189e-8
1.3316225587472784e-8
1.0349945094231892e-8
7.053397902181216e-9
1.752796584772043e-9
1.8645972280092445e-10
7.164277440071036e-11
1.698759694889981e-9
8.548067054666499e-9
5.0071676779093655e-8
2.4363132155771526e-8
1.8370001519756806e-8
1.7845914147360806e-8
1.966602992197661e-8
2.3685902872666083e-8
9.042319979273783e-8
2.0558973395800722e-7
1.3172733251298344e-7
1.0852733339571997e-7
1.0753685023821463e-7
1.163793947120955e-7
1.3341158445690493e-7
1.6012418666802876e-7
1.9892254236783228e-7
2.5064900271019066e-7
3.1062666181159185e-7
1.6831494984838164e-7
1.4137470103197918e-7
1.4970619665362274e-7
1.3820523691277996e-7
1.309767657195388e-7
9.435833954993724e-8
3.590215007142151e-8
1.549858483277401e-8
8.07536888804486e-9
4.867128815465062e-9
4.460776334000982e-9
1.4611706363332282e-8
5.9317141092037405e-8
4.367995225847154e-8
3.9767960873223196e-8
4.0587380323837445e-8
4.4472970721415904e-8
5.1633665401408186e-8
6.331542401274342e-8
8.220505289407626e-8
2.628751696673178e-7
2.833429563555899e-7
1.6730669100324395e-7
1.5722703552039018e-7
1.8124901888813816e-7
2.419634444522748e-7
3.540839148858898e-7
4.249886704562449e-7
3.6285274783229596e-7
3.1532900914695144e-7
3.1354388109871596e-7
3.1644740087269397e-7
3.606690159798472e-7
1.3686675426673593e-7
4.6711343957408647e-8
2.493360103519761e-8
1.747979555053239e-8
1.369801920537546e-8
1.1283166019787061e-8
4.420725982792276e-9
1.4877664546288746e-9
1.0391973269530105e-9
2.3928075775266395e-9
7.75119577930733e-9
3.2475589832344586e-8
4.895578350006245e-8
2.8291755341049e-8
2.494484249337356e-8
2.6247651882471948e-8
3.086219246163575e-8
3.9796022329978044e-8
1.252286930865811e-7
2.501082657664851e-7
1.460929140306063e-7
1.2170112056477563e-7
1.2236809969859407e-7
1.3558743014031893e-7
1.6118465954681684e-7
2.0304383543117904e-7
2.6557415379683607e-7
3.461269832032935e-7
4.229875836801457e-7
2.1459389960929142e-7
1.5459347210939344e-7
1.6052388041090667e-7
1.5964666675516315e-7
1.4513991361882913e-7
1.235515978894237e-7
5.052867368418172e-8
2.0627113992688584e-8
9.933443422714407e-9
4.960594072262197e-9
2.1567648828331405e-9
4.58260304015347e-9
4.2738819134704214e-8
4.056067471585362e-8
3.897646551046842e-8
4.04394570227978e-8
4.426873377425954e-8
5.0835838687837036e-8
6.115989566690288e-8
2.189683405025276e-7
3.2624048894555755e-7
1.9182602392348028e-7
1.7756639378019317e-7
1.9958529384714518e-7
2.555420775668623e-7
3.6314877752727545e-7
4.998959701024452e-7
4.926562705530896e-7
4.1292133428496284e-7
3.767050899625747e-7
3.9424025440383025e-7
3.7339631906492575e-7
3.9860586760718475e-7
1.3182358965624557e-7
3.803546947187742e-8
1.8554286620689508e-8
1.2657575089105661e-8
9.532602785878605e-9
7.223080077716888e-9
2.2098196699296033e-9
3.543081724021497e-10
5.11125052162478e-10
2.6945968607247437e-9
1.0423342368744498e-8
5.621108129709538e-8
4.026705331991663e-8
2.7334774974798474e-8
2.570471247373346e-8
2.805476927099087e-8
3.3838280010355816e-8
1.2072731278242722e-7
2.823272579714599e-7
1.8946412563479988e-7
1.5283103840284832e-7
1.483223408608194e-7
1.570192776197994e-7
1.7560892965132715e-7
2.0514078143341908e-7
2.480731699747622e-7
3.0648839021453685e-7
3.805568428108832e-7
2.183561252305612e-7
1.900671727986713e-7
2.0960869099639916e-7
2.1801721132120377e-7
2.1217050451684656e-7
1.1726606765532997e-7
4.745948061051541e-8
2.3005257298756887e-8
1.2890357297867316e-8
7.996776372294267e-9
6.896696394968671e-9
2.3971326212938698e-8
5.5723044140112117e-8
5.166276469402035e-8
5.321401752485636e-8
5.7316384576607003e-8
6.433857133245749e-8
7.53531902406899e-8
9.226511672732736e-8
1.1854103856624083e-7
3.976591180231643e-7
4.086552110531016e-7
2.500620927032673e-7
2.419451065359187e-7
2.8848942494788226e-7
4.0180479589884456e-7
5.939701204977901e-7
6.272635944110871e-7
5.105518017262538e-7
4.615783149498661e-7
4.980040790997235e-7
4.3762418805728724e-7
4.825420234991581e-7
2.2118315427105092e-7
5.852253702376888e-8
2.499553933867839e-8
1.605871741776512e-8
1.2341124546274688e-8
1.0147781195170604e-8
5.7328621913440345e-9
2.0621521641472198e-9
1.7256931676472919e-9
3.6035503745569022e-9
9.906663268205618e-9
3.4599947007851173e-8
9.340234905564228e-8
4.4609429437263984e-8
3.715042326501062e-8
3.841632221623891e-8
4.511168153944386e-8
5.855480499786148e-8
1.676831233602563e-7
3.536481461248517e-7
2.1301769067347055e-7
1.7298758756180617e-7
1.697122653835251e-7
1.8308446575893723e-7
2.1115343757957055e-7
2.5744684292946233e-7
3.2736233168222e-7
4.2398596672513374e-7
5.358190374226095e-7
2.83381072336068e-7
2.1120445044136725e-7
2.1888739958379566e-7
2.413510400070835e-7
2.4563659676267536e-7
1.591520350571935e-7
6.375496809359494e-8
3.021717805293435e-8
1.6213847276546506e-8
8.703957602283658e-9
3.608529183491779e-9
5.268745267916895e-9
3.479883736479594e-8
4.4107147729115555e-8
5.1268666645550464e-8
5.772616735442006e-8
6.557186027368009e-8
7.647323184843462e-8
9.224807606136468e-8
3.3234374990433257e-7
4.752730165104844e-7
2.8942100462709253e-7
2.765177635946905e-7
3.220438840823959e-7
4.321902624709998e-7
6.393977762145161e-7
7.95682338475741e-7
6.761386015068914e-7
5.713412436079732e-7
5.626372738106579e-7
6.773462317357765e-7
5.194746227966247e-7
4.297135228641857e-7
2.0999743519692782e-7
4.459061061121107e-8
1.4769982646905196e-8
8.737445950271431e-9
6.531958752244757e-9
4.3136148044224875e-9
2.3370546368161983e-9
7.694781431272712e-10
1.339513277137942e-9
3.806625782773522e-9
1.1192766131287057e-8
4.386388374950465e-8
7.957231606249249e-8
4.197013416416161e-8
3.6793894570961535e-8
3.928979960912722e-8
4.7286622577188364e-8
1.4943711791886678e-7
3.68258799042416e-7
2.7492909778040157e-7
2.1586602149861942e-7
2.0385605269505255e-7
2.101515970937977e-7
2.2873698925057062e-7
2.6044339160840967e-7
3.0984604159741077e-7
3.8827762386460114e-7
5.334370297219224e-7
3.260131050240185e-7
2.711086435600424e-7
2.8991329489687e-7
3.5613078101102395e-7
3.2175740504913315e-7
1.3367250623553513e-7
6.300679196701622e-8
3.63680320503523e-8
2.324208201495198e-8
1.5973652975781588e-8
1.4543835701828048e-8
3.282964529330859e-8
4.0813314389930655e-8
5.546190151774429e-8
6.939784845898847e-8
8.218542031675224e-8
9.655957233708251e-8
1.1529568133093364e-7
1.4149606126855176e-7
1.7961568823400473e-7
6.315309797739285e-7
6.02527468815104e-7
3.91477826207378e-7
3.964670823607453e-7
4.990010302663043e-7
7.400997040052148e-7
1.0256332802491577e-6
8.745676819725458e-7
7.132198956042391e-7
7.078337710041637e-7
9.105473258690043e-7
6.44779014346551e-7
5.139225643684507e-7
3.0834484911078755e-7
7.600927366005138e-8
2.0079360751152404e-8
1.0013757282342538e-8
7.54838681706437e-9
5.50628924300826e-9
4.758269408028797e-9
3.064976109338377e-9
2.9469042359948135e-9
4.9598390132495725e-9
1.1040086318813398e-8
3.0795124201427583e-8
1.5955144179742658e-7
7.759524074452027e-8
5.608475332027517e-8
5.5550133271572954e-8
6.442846882214047e-8
8.295369479763661e-8
2.0438420766029005e-7
4.7396769990992077e-7
3.147765382656981e-7
2.468567162737488e-7
2.3435665453612546e-7
2.4474165058551715e-7
2.7314916921405675e-7
3.238776682698341e-7
4.096851631806003e-7
5.657103139220127e-7
7.716607996939471e-7
5.851463737833228e-7
3.6932541363166627e-7
3.128075373272944e-7
3.61509001443913e-7
4.0421762471238426e-7
1.8194830356105305e-7
8.078850613996022e-8
4.6701054064007083e-8
3.0421548131274596e-8
1.9669537589351107e-8
1.0297335121924528e-8
3.4692531257856023e-9
1.6931163938951176e-8
3.885672660148445e-8
6.193922009715704e-8
8.205582600351178e-8
1.0098824188913729e-7
1.223032434224731e-7
1.4948291073017825e-7
5.276477380434789e-7
7.019678170983318e-7
4.591440448079302e-7
4.63892273056067e-7
5.761015752170402e-7
8.393284910137585e-7
1.2231911879444545e-6
1.1163964424955901e-6
8.797803733227174e-7
8.273114135025402e-7
1.0044847628867193e-6
1.8385074465871607e-6
1.0251879734388764e-6
4.850741994696549e-7
1.5267865961649538e-7
5.489733861772157e-8
1.151619244807566e-8
2.890173882680821e-9
1.4925061200179708e-9
6.678947113351643e-10
2.484522310010447e-10
1.6174259878624096e-9
3.304176578294721e-9
4.019610239867027e-9
8.217229907703702e-9
2.2300474017964553e-8
1.10012237679644e-7
8.124118991019078e-8
5.311824755440046e-8
5.170978672645689e-8
5.973838242986214e-8
1.4568724957067837e-7
3.997313884932291e-7
4.00322175661756e-7
3.069525282328674e-7
2.789560758570591e-7
2.7965139690737523e-7
2.9986878488735524e-7
3.4577374914948215e-7
4.506947081790731e-7
7.651963127259697e-7
2.0203709979857738e-7
2.724219019398773e-7
4.5761182917840626e-7
4.998386855315815e-7
5.880255527228238e-7
3.4937179696248556e-7
1.815965126915447e-7
9.979839854131539e-8
6.699531787714997e-8
5.6955809683839125e-8
6.063679784185472e-8
1.533637590799853e-8
7.851767464040864e-9
1.8952573822091424e-8
4.16697024269949e-8
7.371808649755488e-8
1.0941772580484986e-7
1.4604195881220611e-7
1.861833931313826e-7
2.3468566322681479e-7
2.972377587425982e-7
1.100733575476951e-6
9.020650490258226e-7
6.672357702748434e-7
7.44471115578327e-7
1.0525802405620855e-6
1.6431336830865321e-6
1.509256857728211e-6
1.1344674314806192e-6
1.0854235089019814e-6
1.472853903429638e-6
3.7935780629620717e-6
1.8612240500591067e-6
7.879457749928135e-7
2.0044077488157123e-7
5.0873389454274884e-8
1.70923151699277e-8
2.7832958015920596e-9
4.461263103700398e-10
2.3054433724589602e-11
1.3062850391559132e-10
9.089181922131557e-10
6.93882336089046e-9
5.647678481698279e-9
6.090853895365263e-9
1.3144469463308489e-8
3.992215906331423e-8
2.440509284945746e-7
1.0126211369593563e-7
7.501597782711137e-8
7.501124236672959e-8
8.03044584901831e-8
1.6873197640665464e-7
4.7580603492973135e-7
4.751288244714e-7
3.603244271419203e-7
3.2628829188495153e-7
3.3115537386651095e-7
3.702193637416104e-7
4.756124751992524e-7
7.939927447684486e-7
2.54097700078276e-7
8.696267652205579e-8
5.853494341403168e-8
2.7541196477790336e-8
5.116553829973271e-8
3.198315285842992e-7
3.628374640078099e-7
2.4600887206433856e-7
1.680182094188206e-7
1.3996790538314545e-7
9.251286185448393e-8
6.57927974522172e-9
7.198915257636209e-8
5.426925125887065e-8
2.646692614571195e-8
5.6752079464657605e-9
1.7254571349778418e-8
5.104914523595997e-8
1.0007147033526845e-7
1.6211068586213225e-7
2.3363877493904687e-7
1.0545958985624809e-6
1.0529594590514021e-6
8.386159576422596e-7
1.0119005543595042e-6
1.5734663061198406e-6
2.1717492295938375e-6
1.572289577364471e-6
1.3058061240839258e-6
1.5604515970924371e-6
3.4357200701949562e-6
0.000021733247959379876
6.8329437308907876e-6
3.895851702534981e-6
1.6130578187823767e-6
6.964909082587789e-7
1.7591654753547686e-7
6.241125500230024e-8
2.676690385423599e-8
1.217767893584355e-8
1.5165909446301649e-9
6.273716968247852e-10
1.5775930368842075e-9
3.487373713958397e-10
6.380519044823032e-10
2.9596501547948697e-9
2.2557986709199813e-9
1.7783211954564034e-10
3.4407093287689634e-12
2.838754810844792e-13
6.738573478069434e-13
1.6744204538865979e-12
8.159820191433548e-12
1.003990936658877e-11
8.159063365029613e-12
6.477131013161606e-12
4.915453837877714e-12
3.5661170908986445e-12
2.51161233884992e-12
2.0885692040321385e-12
2.820006670270771e-13
1.2254496902137324e-13
1.2802584957897268e-13
5.891063861233419e-13
9.951448328903711e-13
8.02373000004898e-13
4.665452245883918e-13
1.6363482088477579e-12
2.2616121113383812e-12
2.727868748920011e-12
3.1767900371338787e-12
3.651903327256224e-12
4.167963055934666e-12
4.729632806632397e-12
5.337212951610991e-12
5.9887645630978075e-12
6.681278384546749e-12
7.411433472598084e-12
8.176396006284404e-12
8.974687530444488e-12
9.806831832731071e-12
1.06760904812984e-11
1.1589339288255053e-11
6.28866943075239e-11
1.040402077865583e-10
1.2145482171975114e-10
1.2703133935127145e-10
1.2454462056800217e-10
1.187576388829052e-10
1.1313944216312972e-10
1.090297652550584e-10
1.0662887705499973e-10
1.0576490730043306e-10
1.0620447757925084e-10
8.467030602166241e-11
7.235075632938139e-11
5.7263291800390596e-11
1.874078528042394e-12
1.6849875041614516e-10
4.997295281793639e-10
1.2434247044324096e-9
2.484292943660562e-9
3.339387782424698e-9
2.852928806244478e-10
1.3403748336867699e-11
2.5020326736067328e-14
0.
2.280912163917975e-14
0.
0.
0.
0.
0.
0.
4.0410201628816375e-13
1.7163292518505856e-13
1.7894970328841102e-13
2.094165007349152e-13
2.5263638159746933e-13
3.084209776416172e-13
3.791716235736889e-13
4.686966108476766e-13
5.821267049022539e-13
7.261664235396952e-13
9.095215560084271e-13
5.6096426668396616e-12
1.0265506320181273e-12
1.95647316471583e-13
1.624461676246585e-13
4.079864324642222e-13
6.596478272372454e-13
9.725962305061762e-13
1.3965328110625638e-12
1.991847806733788e-12
2.8414754213075388e-12
4.064684685565953e-12
5.835549498806983e-12
8.40783237735388e-12
1.2145687016400031e-11
1.7552289549162672e-11
2.5270472038379825e-11
3.599871218887314e-11
5.0252811980849136e-11
6.801234398563533e-11
2.874999624774424e-10
1.972758458640614e-10
1.1295510539933936e-10
7.251920588244384e-10
1.58580979618154e-9
2.414057126535436e-9
3.0134231446733985e-9
3.4360679994027883e-9
3.785394531909467e-9
4.114683724778651e-9
4.441781860334696e-9
4.769067326816454e-9
5.380048393681974e-9
1.262942445146885e-9
1.4478445282763838e-10
5.491501436632692e-10
9.622174932932128e-10
1.9809805085414716e-9
7.159052200603129e-9
4.79934631218227e-9
2.033239678612431e-10
3.3513400475677717e-10
4.1296562891339243e-10
4.228406645562541e-10
4.222208479315048e-10
4.1903205185835165e-10
4.081905043283923e-10
3.735534535163638e-10
2.7033787322887315e-10
6.591272643234575e-11
1.070448545843355e-9
1.593819221401268e-8
2.0322106469311514e-8
1.495285029415395e-8
1.678261855188453e-8
2.2752323362597286e-8
3.552493971274172e-8
6.008050309859918e-8
8.457164560101769e-8
8.910233582124827e-8
8.839540368071956e-8
6.895029529007939e-8
9.673881370362057e-8
7.916707227939539e-8
4.3531443430174245e-8
3.605153167027493e-8
2.6311282292504326e-8
1.9984329265380698e-8
1.8670945100401947e-8
1.1269525019385623e-8
3.2008265640506563e-9
8.480974135711418e-10
2.353994925720677e-10
1.1378256970225328e-9
1.3543229410482781e-9
5.753370232477353e-9
6.918108482790286e-9
6.311051020525426e-9
6.4247894169923556e-9
6.997253655036706e-9
8.030039879168521e-9
9.660010593975106e-9
3.880089163321135e-8
7.589970982219769e-8
4.2735047868734345e-8
3.594468775640084e-8
3.640687577794869e-8
4.074719674967035e-8
4.913680612317022e-8
6.285579062856527e-8
8.096068032845085e-8
9.120860695620669e-8
8.36781171206561e-8
6.612539451278512e-8
3.428265736267185e-8
1.7427932992108178e-8
1.1166227831679492e-8
8.704154130069824e-9
7.463683523119574e-9
5.510552281023878e-9
2.0107534589055193e-9
8.477398642480739e-10
5.387188913727327e-10
7.027532855058896e-10
1.777949396778509e-9
6.320790112788305e-9
1.5476693241428572e-8
8.24362144499367e-9
6.827853981871628e-9
6.8823451092890935e-9
7.807398756054997e-9
9.753650392751278e-9
1.3458339824990678e-8
3.847143188418893e-8
5.919137152809649e-8
3.5208883189282846e-8
3.2899212168167675e-8
3.719176778538363e-8
4.7349411956110136e-8
6.64585240110377e-8
9.869086991609645e-8
1.3519614850116853e-7
1.4970699880838093e-7
1.4455326419727153e-7
1.284253552510226e-7
6.759538642160059e-8
5.39326237317318e-8
4.499904587666946e-8
3.4060571076739235e-8
3.113586830241441e-8
2.483092992597774e-8
8.550121267451137e-9
3.0114303381046117e-9
1.1031374048677893e-9
1.3249524330156473e-10
2.467822513169146e-11
4.714262840655044e-9
1.8398755727878427e-8
1.2704652568884174e-8
1.1554710253191757e-8
1.1887111858613029e-8
1.3193033975679881e-8
1.5552059200850717e-8
5.564831361020203e-8
1.0091138643298735e-7
5.688363652497641e-8
4.896462495552024e-8
5.075890489495496e-8
5.8462994513853137e-8
7.312752292074147e-8
9.722272408266173e-8
1.2540028999116986e-7
1.3095704681754488e-7
1.146032113743712e-7
9.954499739602154e-8
1.2041185734234016e-7
6.847505336169975e-8
2.7819865529033386e-8
1.4863137429778991e-8
1.0581915995445067e-8
8.436884166202428e-9
6.9369800077468944e-9
2.7106872376672766e-9
7.43406745586024e-10
1.2650452251283832e-10
4.272677472535549e-11
9.945528954470612e-10
6.1316967968083146e-9
1.4987630418829138e-8
8.427986030588527e-9
7.26844625049237e-9
7.4250490180512625e-9
8.373783685324423e-9
1.0204077442980392e-8
4.1084375046996415e-8
8.717801199963677e-8
5.290592547234242e-8
4.592478253365184e-8
4.793595136039891e-8
5.503667301988453e-8
6.769799303538189e-8
8.814667146016898e-8
1.1889339600750865e-7
1.5782175617503032e-7
1.9149004526933534e-7
1.0050038500219342e-7
7.104729728059369e-8
6.498971663148895e-8
5.2141975956197276e-8
4.533961536620668e-8
4.280214327187043e-8
1.960648086106822e-8
7.040301263724673e-9
3.1868618348183514e-9
1.7535413151784819e-9
1.5559321333372645e-9
4.4732946817664605e-9
2.551877488105972e-8
2.5310265948503916e-8
1.898161204742139e-8
1.7917734579079838e-8
1.8944601605163616e-8
2.1649150351466947e-8
2.6442660061243213e-8
3.4521495888393795e-8
1.040670565135102e-7
1.246509018176887e-7
6.941775698764359e-8
6.180656188983184e-8
6.700967410062603e-8
8.276828027947226e-8
1.1323797166860955e-7
1.5075083473346198e-7
1.4871706849504804e-7
1.2487274754179085e-7
1.105709269957561e-7
1.324608110467632e-7
1.0285383805926766e-7
4.493621135689962e-8
2.112639530393279e-8
1.384352312942895e-8
1.075363005109507e-8
9.078201359074701e-9
5.628896297413671e-9
1.7808935960728756e-9
6.379594342508037e-10
3.454645077391325e-10
8.596837822846365e-10
3.633795341249064e-9
1.971650244071773e-8
1.370693407330527e-8
9.736304725382204e-9
9.15194413042059e-9
9.840316260825086e-9
1.1602013927786767e-8
1.4838450839727227e-8
5.274148572209812e-8
9.894294475228146e-8
5.766503202788888e-8
5.062293772306929e-8
5.36012591554015e-8
6.2932831531444e-8
8.000844185855345e-8
1.084654775973783e-7
1.5048798840976198e-7
1.948067042018219e-7
2.1738118484730094e-7
1.2628864778752522e-7
7.956672233472194e-8
7.270834358372212e-8
6.013401031354253e-8
4.9570946665087296e-8
4.792471013128074e-8
2.6332950858729482e-8
9.024967640693416e-9
3.7565126459163e-9
1.7454097336318902e-9
9.287829871492829e-10
2.3820465151568164e-9
1.7588740023156815e-8
2.5744438529545427e-8
1.915020058800188e-8
1.7988781429527886e-8
1.8871742626641247e-8
2.1315334136141005e-8
2.561462639845417e-8
8.748303233810996e-8
1.3867757252867027e-7
7.810055510233288e-8
6.883269926472536e-8
7.331344572935442e-8
8.762896095350374e-8
1.1506016088403854e-7
1.5861606785289132e-7
1.9079033962806213e-7
1.7507315662623865e-7
1.5060422855293564e-7
1.3762767015857917e-7
1.6633802554825007e-7
1.2948738843032964e-7
4.720831444249466e-8
2.1431776260274872e-8
1.4091844340062092e-8
1.0717172615804774e-8
8.751956635304539e-9
4.549443522020544e-9
1.1116627335534281e-9
9.124131338711673e-11
1.4645306787669413e-10
7.802079324147859e-10
5.751557736171675e-9
2.469877764426966e-8
1.2211777591655214e-8
1.0018870335789895e-8
1.0013051742509507e-8
1.1131039258165997e-8
1.3387715733905595e-8
5.4529626308224807e-8
1.2142315926425624e-7
7.557305706186945e-8
6.403614115329915e-8
6.522357245190294e-8
7.274956083515635e-8
8.634506010105307e-8
1.0779803837221536e-7
1.395239740913411e-7
1.8159651657883137e-7
2.2628038233955867e-7
1.1757074333885692e-7
9.129975425218743e-8
8.769914069236798e-8
7.283103895550685e-8
6.611790208610634e-8
5.8101162996116256e-8
2.3201494141421917e-8
8.953074383119571e-9
4.3507501339376275e-9
2.5955922140216134e-9
2.6004596111372394e-9
7.903398395509309e-9
4.2610195977939065e-8
3.1731199227832906e-8
2.5439999675158548e-8
2.4660864265740925e-8
2.643489604074659e-8
3.047380179065782e-8
3.746793769181564e-8
4.919984274903868e-8
1.4732252431285167e-7
1.6675474848442063e-7
9.478029856080017e-8
8.610303872388177e-8
9.552590061335945e-8
1.2154028672381201e-7
1.713072252624571e-7
2.2288839802106917e-7
2.069488175796025e-7
1.7520795393839493e-7
1.6167040312528872e-7
1.8473157933052057e-7
1.700695796325013e-7
6.978196416744567e-8
2.9899118490757085e-8
1.8554835061687477e-8
1.3968698908530433e-8
1.1466726693896428e-8
8.116119412388727e-9
2.6049099715690482e-9
8.814447798355274e-10
4.729147838218656e-10
1.1650749530014713e-9
4.697819787900706e-9
2.4206843443623755e-8
2.1433419291544838e-8
1.4385153746905221e-8
1.3270512422294746e-8
1.415931990393542e-8
1.664102367016682e-8
2.1258426753792223e-8
7.351458407697582e-8
1.4081642522898688e-7
8.167900524493836e-8
7.027532332663376e-8
7.293688049110977e-8
8.372349163861004e-8
1.0368090396923847e-7
1.3662476955388435e-7
1.8571917168768186e-7
2.427909706002833e-7
2.8178680401041505e-7
1.5184874328989384e-7
1.0090507100865245e-7
9.701880826078073e-8
8.402208777581212e-8
7.096611924080179e-8
6.813976808044283e-8
3.3261463578887106e-8
1.1889430413257874e-8
5.182354627740758e-9
2.4791035279473166e-9
1.302434933654181e-9
3.3245324373533736e-9
2.6672529584317965e-8
3.1274071228236196e-8
2.4951623211937384e-8
2.4065237786205887e-8
2.5535275543729138e-8
2.8981751753985747e-8
3.4868093811204954e-8
1.2090821759819503e-7
1.875417328228418e-7
1.0692814301010811e-7
9.573703268198505e-8
1.0373389656029676e-7
1.266851221601419e-7
1.7068938020724895e-7
2.383831144858399e-7
2.7421172086170526e-7
2.4243957438120806e-7
2.1112780189649666e-7
2.000136938974285e-7
2.2913930567729955e-7
2.0800882441075496e-7
6.862094436080837e-8
2.8032878323595472e-8
1.7356660871847765e-8
1.2792440305979048e-8
1.0176950537223167e-8
6.2010663553433486e-9
1.4958757737516985e-9
1.3380009602683536e-10
7.448135756056391e-11
1.2381743012271404e-9
7.408781310735571e-9
3.9423361539442357e-8
1.8472622826305788e-8
1.4528988112859555e-8
1.4311162147488406e-8
1.5834435652440307e-8
1.9051028664385934e-8
7.49395492665849e-8
1.6861128663649698e-7
1.0630169220040523e-7
8.861334358744161e-8
8.881814526473351e-8
9.733013582359094e-8
1.1318447252326468e-7
1.380631689035797e-7
1.7443220194510623e-7
2.2282126548985397e-7
2.7708637321025335e-7
1.4655590968022828e-7
1.1925000168662536e-7
1.212088043823063e-7
1.0593526578913505e-7
9.832158450764623e-8
7.894514635890231e-8
3.019345347288271e-8
1.235498996921252e-8
6.23327896321479e-9
3.741693670190992e-9
3.596768518354676e-9
1.1386767019937504e-8
5.5642515143047425e-8
3.9029542057099344e-8
3.3461613006712105e-8
3.331548002306589e-8
3.6118605285927165e-8
4.179012938089393e-8
5.1313427817771636e-8
6.699547970704445e-8
2.0787537723211426e-7
2.2947507690510605e-7
1.3319582146050207e-7
1.2332158692892066e-7
1.3976455249502514e-7
1.8261261970198323e-7
2.634139643953719e-7
3.3120770234033004e-7
2.934898559182279e-7
2.516123658089328e-7
2.4149310156253496e-7
2.5942932041787884e-7
2.7378131612535036e-7
1.0496093648050293e-7
4.0181648791492344e-8
2.3231225159260164e-8
1.6854847061034668e-8
1.3470059991582599e-8
1.054203455321173e-8
3.654372529492657e-9
1.2256644879580745e-9
7.617017324001757e-10
1.8202362265826053e-9
6.498279270613384e-9
3.0079262293583385e-8
3.483664396571578e-8
2.174600527492499e-8
1.9619553867965556e-8
2.079012902155387e-8
2.444165824006525e-8
3.137505760621154e-8
1.0308894239283994e-7
2.0133931297557268e-7
1.167813163725882e-7
9.863346082767958e-8
1.0051855916926617e-7
1.1306238590959699e-7
1.3676740702007449e-7
1.756397478273908e-7
2.336663473604488e-7
3.055336641710397e-7
3.6592297988420466e-7
1.8805679204544172e-7
1.308660398508831e-7
1.321294915767096e-7
1.2302785944578058e-7
1.0722193967005307e-7
9.869881885813246e-8
4.3166418310830326e-8
1.647940474419857e-8
7.564286607012233e-9
3.692879451126614e-9
1.7507483203184376e-9
4.170747128020107e-9
3.815163556462368e-8
3.7411197770314986e-8
3.286929483708997e-8
3.2903003163633714e-8
3.546411314374987e-8
4.048187049313739e-8
4.869099723395381e-8
1.721767073799491e-7
2.61896619622249e-7
1.5175317608129155e-7
1.3835089501281247e-7
1.5289614866656893e-7
1.9147234524795036e-7
2.656014596660569e-7
3.7157584872716934e-7
3.965109386421914e-7
3.382974335415086e-7
3.0070089895583064e-7
2.9892591903858114e-7
3.118653209108251e-7
3.264662164710957e-7
1.0077375216107974e-7
3.4796376357165686e-8
1.9320665371947702e-8
1.3680213239020605e-8
1.0542681113718157e-8
7.54065113719965e-9
1.944803542425118e-9
2.348854487874171e-10
1.877246529952671e-10
2.041461299579035e-9
9.448833535711467e-9
5.5829912946600105e-8
2.912944121983823e-8
2.140930802789992e-8
2.063002374573262e-8
2.268038127261776e-8
2.7330078161320345e-8
1.0219845260870012e-7
2.342369392804945e-7
1.517087855532206e-7
1.2418270954026347e-7
1.2226138767926498e-7
1.3139876236625933e-7
1.494449198970517e-7
1.7779218160826204e-7
2.188668053431708e-7
2.737382352313412e-7
3.3865421910377317e-7
1.8622431002832788e-7
1.5830855606570458e-7
1.7005795562726265e-7
1.6180712695593899e-7
1.5431819001529325e-7
1.0349961258821882e-7
3.983192849530807e-8
1.7784883856770285e-8
9.459745253228458e-9
5.7452154872449704e-9
5.182155580855473e-9
1.730044802020365e-8
6.097539136296042e-8
4.739310877748785e-8
4.467450137432906e-8
4.627549803475204e-8
5.103660458569637e-8
5.938582092715449e-8
7.277411296541486e-8
9.417747738040808e-8
3.0534712887710683e-7
3.2542169687157316e-7
1.941432115150895e-7
1.8400691997653516e-7
2.1418132756377353e-7
2.894055105296111e-7
4.2594572322143974e-7
4.951638403203545e-7
4.154732836768562e-7
3.644017556300602e-7
3.6988995900734107e-7
3.5904654659698606e-7
4.156932070791797e-7
1.62558008889406e-7
5.169176595338386e-8
2.6034792883157342e-8
1.7817139343741863e-8
1.3875408927013813e-8
1.1595349134711233e-8
4.965990184056461e-9
1.6902685890711795e-9
1.2570801827068343e-9
2.8213471419498964e-9
8.696614056701467e-9
3.457854186601769e-8
6.078489849861944e-8
3.349846244579715e-8
2.9127519282729536e-8
3.05192712611977e-8
3.588016158666197e-8
4.635929778067509e-8
1.418662316884079e-7
2.8768849158682187e-7
1.6906232970800637e-7
1.3975696035554265e-7
1.3946558866564148e-7
1.5324517317818994e-7
1.8043261575690993e-7
2.248932022570643e-7
2.913353887052101e-7
3.784876008786601e-7
4.667640052748871e-7
2.3747447953588814e-7
1.7329095147364348e-7
1.8060624238118463e-7
1.8522556966310445e-7
1.725733852898721e-7
1.3752924756337885e-7
5.520195278244674e-8
2.354395992189956e-8
1.1693564886530559e-8
5.955802496730225e-9
2.5570811771362407e-9
5.0546386261033016e-9
4.3456283742849526e-8
4.308460270443194e-8
4.3646878107266394e-8
4.629644433764525e-8
5.1179654615603344e-8
5.900490150365491e-8
7.101853936030539e-8
2.5463318414260086e-7
3.7597625129718624e-7
2.2320247055734906e-7
2.084603536723842e-7
2.3661529264202933e-7
3.06852531198576e-7
4.415991982740337e-7
5.965226183564607e-7
5.613004996360189e-7
4.6859527789409163e-7
4.349516703637987e-7
4.7019710346701113e-7
4.191877777421213e-7
4.3074012891668584e-7
1.5769121554932037e-7
4.06490889810331e-8
1.801894496240691e-8
1.1940169486883356e-8
8.959346423559117e-9
6.745451179218948e-9
2.3805275143599504e-9
4.6431563725945863e-10
7.557269634649758e-10
3.1462342478698287e-9
1.1164515734583472e-8
5.537071517396332e-8
4.980625174750713e-8
3.203843737562336e-8
2.965733241846353e-8
3.2213481998770777e-8
3.885307961080644e-8
1.3383355889887654e-7
3.180642237926963e-7
2.1883314750844983e-7
1.7510998172631484e-7
1.6857243275210246e-7
1.769736442615901e-7
1.9614468193944575e-7
2.2698966537439851e-7
2.722623513247011e-7
3.354795672128704e-7
4.2214453381793654e-7
2.4707993716273255e-7
2.1469293170826094e-7
2.359644573103462e-7
2.567948500708278e-7
2.4880720700378226e-7
1.2372025401118641e-7
5.226646408213727e-8
2.6683468247386267e-8
1.5491134237068977e-8
9.850524387785698e-9
8.5669593183675e-9
2.998943450752165e-8
5.303176506643303e-8
5.484930645791866e-8
5.960540365292748e-8
6.582502671766702e-8
7.4757081596177e-8
8.796176121660207e-8
1.0770177778155895e-7
1.3780440550818223e-7
4.6819467074211273e-7
4.7290882994437027e-7
2.9411152431583063e-7
2.8811470810244634e-7
3.485099278127994e-7
4.939378196199683e-7
7.253044186308938e-7
7.198817824113831e-7
5.809085794886961e-7
5.361039776556094e-7
6.016125419133019e-7
4.969316066673234e-7
5.101610344530888e-7
2.6615702271205025e-7
6.39812789521898e-8
2.4208207416801614e-8
1.4767959118320005e-8
1.1328960229472141e-8
9.091489111344802e-9
6.0597194406500194e-9
2.3586041939979413e-9
2.0899042833363995e-9
4.15076209633147e-9
1.074564974008383e-8
3.514671355388354e-8
1.222542021478177e-7
5.372941138705298e-8
4.344496334021138e-8
4.4520348435284656e-8
5.2180248941123294e-8
6.772647447946773e-8
1.854941258862658e-7
4.023508295644208e-7
2.473258796276505e-7
1.9883876780304788e-7
1.9319071546600266e-7
2.0629570762660293e-7
2.3529497774287456e-7
2.837171814847608e-7
3.580654747589619e-7
4.661968187501477e-7
6.070085384865661e-7
3.337888537456415e-7
2.450773793031116e-7
2.4569066735761377e-7
2.76246222192956e-7
2.9445254413219385e-7
1.6716967716371715e-7
6.859699138485382e-8
3.4701690211412445e-8
1.963184035707047e-8
1.1031083331978918e-8
4.882272664210311e-9
6.293806148339648e-9
3.00451054194373e-8
4.4746354801833154e-8
5.661220611480333e-8
6.637695739677169e-8
7.686033473728098e-8
9.041411688079331e-8
1.09324198408596e-7
3.906883299747791e-7
5.506605851555021e-7
3.414454304882782e-7
3.3094551385153023e-7
3.9166268032129017e-7
5.367778355820745e-7
8.013851673346867e-7
9.261421776867803e-7
7.53327593508368e-7
6.479207609035084e-7
6.65622023717737e-7
8.680027066586987e-7
6.06475732949067e-7
4.335624213497987e-7
2.211043037163839e-7
4.962461463198389e-8
1.3190798566665783e-8
6.866256985230014e-9
5.114274100403373e-9
3.040949692842271e-9
1.943268670551119e-9
1.0690165505282248e-9
1.7763758601190865e-9
4.17118120734477e-9
1.113557834608982e-8
3.869028503480434e-8
1.1300675193762149e-7
5.047553472621889e-8
4.233644986408812e-8
4.4557296440538734e-8
5.3357983697075497e-8
1.5749487195269938e-7
4.0021098865646376e-7
3.1817718389150917e-7
2.474473364237894e-7
2.3112950063398774e-7
2.3599017006860156e-7
2.547490847897645e-7
2.887252767839812e-7
3.458141119741683e-7
4.5206787730013863e-7
7.129417458657848e-7
4.4140870606097584e-7
3.2905886155544086e-7
3.2890913470840434e-7
4.191844333304e-7
3.439685442094925e-7
1.398203842739413e-7
6.966889093265101e-8
4.326337099569992e-8
2.9779241289766665e-8
2.2261752624540634e-8
2.2731872110514692e-8
2.5613790129250914e-8
3.532921368241654e-8
5.5113759158579145e-8
7.546877171800232e-8
9.406061959288924e-8
1.1347228353086906e-7
1.3718833617556108e-7
1.6896329067447153e-7
2.1368674179882466e-7
7.571953181682516e-7
7.009406754281842e-7
4.698857414762678e-7
4.867246202275036e-7
6.291149681130607e-7
9.567303753929816e-7
1.2288239239711877e-6
9.736543644729791e-7
8.128105869500517e-7
8.531658776107037e-7
1.227053287388772e-6
7.864988024490796e-7
5.336209857151875e-7
2.7825057303164585e-7
8.783317284270766e-8
1.8394967315761594e-8
7.3678110372399106e-9
5.211567125064885e-9
3.7083948123288377e-9
3.0068892183847615e-9
3.5699368386982917e-9
3.744802340948676e-9
5.4328846451426525e-9
1.0941717277412853e-8
2.8111282043006864e-8
1.2732505108408968e-7
1.0247958087737575e-7
6.641967499953525e-8
6.365446829716368e-8
7.261992741564992e-8
9.126647787541853e-8
2.11420972232602e-7
5.161154439955359e-7
3.6796327727708734e-7
2.8463215301265637e-7
2.6660092250311303e-7
2.7523805924859244e-7
3.0456224599523794e-7
3.612852231371113e-7
4.708384561268399e-7
7.291515974725264e-7
3.983207399956037e-7
4.5169527291831395e-7
5.37752366816936e-7
3.914784939740496e-7
4.232099412197712e-7
4.2581198472201477e-7
1.940709879932043e-7
9.11361283926089e-8
5.440754976612348e-8
3.872192191238763e-8
2.8650634815722995e-8
1.6343188122776876e-8
1.3791855476869463e-9
1.2001008035218009e-8
3.3614306581659666e-8
6.201712979860299e-8
9.091450915540438e-8
1.1851445883612447e-7
1.4786722199663846e-7
1.8321710498633665e-7
6.35094311915133e-7
8.119996050246399e-7
5.546658718804252e-7
5.7875385936216e-7
7.462674145169707e-7
1.1320564155535065e-6
1.5050814620049861e-6
1.1975153642066904e-6
9.738176011342434e-7
1.0001637667541927e-6
1.4367693831451456e-6
3.912458666143482e-6
1.8726929073190192e-6
6.989819751379396e-7
1.518097215448024e-7
3.517882759311375e-8
1.1114296988050267e-8
1.4850023669891018e-9
2.1001107773561664e-11
4.02541169837873e-10
1.1834799678818074e-10
4.961591228548954e-10
6.631349946432601e-9
3.4451628662431387e-9
4.723090451330342e-9
1.2310615251211844e-8
4.4432877711401785e-8
1.6938515609971088e-7
6.533301315705161e-8
5.531858948044078e-8
5.933888211681401e-8
1.1835723059737136e-7
3.571990623898417e-7
4.498172396546365e-7
3.5269344984926205e-7
3.1567029422232156e-7
3.1426378765891496e-7
3.4051445047789955e-7
4.126658669187258e-7
6.236842141709257e-7
3.5630026442503095e-7
2.2445186622585387e-9
2.2350296464477604e-8
9.333596359144082e-8
3.6120613154842147e-7
5.699915922893683e-7
3.324393616203487e-7
2.160150304205255e-7
1.617604979350786e-7
1.0651246769877577e-7
5.692671872107255e-8
3.0142569796804776e-9
1.7083006344537663e-8
8.971899356066956e-9
3.6336376606778007e-9
2.2950194811789907e-8
5.3450656382275216e-8
9.692523774337789e-8
1.499671439382021e-7
2.0952223580644913e-7
2.7787155079639456e-7
3.603504112374097e-7
1.449761776206508e-6
1.0493313054661009e-6
8.521581704865006e-7
1.029422784989711e-6
1.5937898040447504e-6
2.1487706044934646e-6
1.5515563778850774e-6
1.2812998975432514e-6
1.4956490459796824e-6
3.0846027729524208e-6
0.000022711390122932745
9.985598822080777e-6
3.179509945301885e-6
5.368843435447538e-7
6.929557134969743e-8
7.618603698485687e-9
1.158097538534047e-9
3.212750510575385e-9
1.9485671914585338e-9
8.55790543007671e-10
7.929864058928555e-11
3.7468157467308584e-10
1.7777970887792405e-9
2.14070070847266e-9
1.3581267167021477e-9
2.507440453342493e-9
1.0594480536734851e-8
9.521204031511699e-8
9.458667536090508e-8
5.0478302001450776e-8
4.240087030033064e-8
7.409916669456669e-8
2.446406804945227e-7
4.415227026185014e-7
3.91978215313264e-7
3.5168629115420646e-7
3.53646138145081e-7
4.087298513822052e-7
5.645527473631092e-7
2.443216410599042e-7
1.6872192829032626e-8
2.8977053467081723e-7
3.1914281344934793e-7
3.508476407002636e-7
2.9832257721604466e-7
3.334666164199234e-7
1.2584183120132863e-7
3.9627488718174624e-8
1.623950025193617e-7
4.350285089524451e-9
5.456074860017734e-7
9.090822568621055e-8
2.230034560658443e-8
3.2786772486505647e-10
1.0404481570110053e-10
3.035937631486097e-11
8.154428594914627e-14
2.9989622561324266e-11
3.938571129205412e-11
3.2803442875293737e-11
2.2046018023728154e-11
3.061284393489218e-12
3.6098771249070944e-12
4.192418700030871e-12
3.726627502141437e-13
6.899747209438406e-13
1.1300163439912604e-12
1.3259587965365563e-12
1.4588078760163304e-12
1.6325595299493809e-12
1.9047738169954164e-12
2.3068879678611103e-12
2.8598259539910996e-12
7.494070336257899e-12
1.5535621888291602e-11
2.1370247011670003e-11
2.2244875406351208e-11
1.3051821758316669e-11
6.299842256016987e-12
3.1847898649917113e-12
1.6368575684600715e-12
6.759826356351346e-13
1.380138363519378e-13
1.035975366742271e-12
2.1704037594060075e-12
3.671759271575019e-12
5.676451864983682e-12
8.345466605881446e-12
1.1881075089392871e-11
1.6546298626157722e-11
2.2690682531954993e-11
3.078673605903697e-11
7.267199158007638e-10
7.113385234459415e-10
5.062743549352993e-10
4.023191312658397e-10
3.4894819636565326e-10
3.188456585379653e-10
3.0123726666143047e-10
2.9140572603449473e-10
2.8696812426946274e-10
2.8657105012898356e-10
2.8938204654043224e-10
2.0102021141607543e-10
1.9465783099147055e-10
3.2389405645393265e-10
6.246484966528191e-10
8.216430356602988e-10
3.7345708087683274e-10
2.435272256467221e-9
8.455749950593724e-9
3.724982223722014e-10
1.3182943403617085e-10
5.118769899355018e-13
9.71224763280835e-14
0.
5.125306023250076e-14
0.
0.
0.
0.
0.
0.
8.07421363822403e-14
3.830068458851425e-14
4.0373334897686926e-14
4.75211743211278e-14
5.760651033177751e-14
7.064545017201081e-14
8.723122962138848e-14
1.0828982184419459e-13
1.3507054131092736e-13
1.6921317925876446e-13
2.1285904767953507e-13
2.0717579349902513e-12
2.8354034648066933e-13
7.086541174911277e-14
0.
7.282211948434409e-14
1.2339132066458329e-13
1.8209643130297968e-13
2.5808368900689776e-13
3.6127201096725435e-13
5.04413212877619e-13
7.050969932970867e-13
9.881644371588646e-13
1.3886634232706346e-12
1.9549261556563695e-12
2.7500514273072584e-12
3.847354976507332e-12
5.312401307685142e-12
7.1682098365943395e-12
9.363701739220817e-12
1.1792989702396308e-11
9.645617848577408e-11
3.7652673628274067e-11
1.446623262850384e-10
4.732361859153568e-10
8.109194359167324e-10
1.0275802077558133e-9
1.1791436912083213e-9
1.3217952597530476e-9
1.474297635087493e-9
1.6405090603636138e-9
1.8195019187477683e-9
2.2760144167012477e-9
8.78633767482462e-10
7.253148052679273e-11
1.1447122779787917e-10
2.1807415660619034e-10
3.815324759270522e-10
8.682353336789871e-10
2.28402433362846e-9
7.741883910953522e-10
4.541681152910824e-10
4.0912038064880296e-10
4.960987886276964e-10
6.987186099772586e-10
1.0438371266634928e-9
1.4419307154492358e-9
1.5478494994945104e-9
1.4029331632923727e-9
1.2462601346381046e-9
1.1200695694516417e-9
1.057822355462998e-8
1.5148536533813385e-8
1.216125919880298e-8
1.440905727682344e-8
2.0405139862207113e-8
3.3146247885720595e-8
5.730717586730527e-8
7.837630434566187e-8
8.176828996751633e-8
8.181365800901318e-8
6.055595413637832e-8
3.7440029713987294e-8
6.336091789450747e-8
9.75644086123985e-8
5.2490981973280674e-8
4.042167902755385e-8
3.633453420473986e-8
2.485018573421912e-8
2.193048978298699e-8
1.6183245736743615e-8
4.144315536101995e-9
6.536570911535542e-10
1.1091993977027698e-9
3.4604924061366195e-9
7.880965806534188e-9
6.5810784034558536e-9
2.9685648254532088e-9
4.390962432977895e-9
5.075936376906525e-9
5.792629541060823e-9
6.728178968463523e-9
2.8400229189717328e-8
7.992172168357351e-8
5.5633565475379173e-8
4.665687522848745e-8
4.6753614532300974e-8
5.1000423885543935e-8
5.873160841549024e-8
7.058523091760946e-8
8.773194573090152e-8
1.1052544933474171e-7
1.3427028301638153e-7
7.014411615743581e-8
3.579697469107073e-8
2.1665772862466586e-8
1.6256106500513013e-8
1.338902396051699e-8
1.119796712535251e-8
5.190317101615302e-9
2.077185182292499e-9
1.3014039275924224e-9
1.479960974819495e-9
2.8009540102875944e-9
7.066358640019126e-9
2.6301846112744605e-8
2.4641113553556325e-8
1.607311222772947e-8
1.4693196954465947e-8
1.5962798039137045e-8
1.967544735091274e-8
2.7412821292688477e-8
4.412398955973505e-8
6.879684868057952e-8
8.361751061268394e-8
4.9277743307644815e-8
4.6275248965973197e-8
5.298732693298468e-8
6.934747634736184e-8
1.010974436060629e-7
1.5043648330180521e-7
1.8606188426868247e-7
1.8698556389998554e-7
1.578043328582206e-7
1.8522642518788753e-7
9.70105711315972e-8
7.02154180115241e-8
6.791410234025077e-8
5.288385443794927e-8
4.5836883515581664e-8
4.1182246088031827e-8
1.5459847191764863e-8
5.159861834160248e-9
1.696175677154494e-9
2.926138361164987e-10
1.988842972402455e-9
7.969428347113499e-10
1.521139217857344e-8
1.3602125931294045e-8
1.3254579128417395e-8
1.3913458476009325e-8
1.5440955506026368e-8
1.797716580817669e-8
2.1919543147860143e-8
8.722548524905676e-8
1.4933737112452994e-7
8.42936649505694e-8
7.416215558128128e-8
7.890084040870957e-8
9.406052085307052e-8
1.2299809116427395e-7
1.6991226457052439e-7
2.101707991652538e-7
1.975137807914924e-7
1.6970431754783196e-7
1.9441462675360326e-7
9.977154116766558e-8
4.092869508009042e-8
2.2487400238927216e-8
1.6159767029178563e-8
1.291332251611647e-8
1.0945542203690834e-8
5.210957117973462e-9
1.9256637421104685e-9
1.092545763172382e-9
1.3168745668476167e-9
3.097914816486263e-9
9.719733481093637e-9
4.181019545053169e-8
2.107150014586192e-8
1.587168714680472e-8
1.5424247499558164e-8
1.7194247777800287e-8
2.125788438005756e-8
6.425717826535478e-8
1.2103529385300424e-7
7.060949798850955e-8
6.131406922105722e-8
6.41108751495933e-8
7.415658215187363e-8
9.261696784596495e-8
1.2314375268141356e-7
1.6859628408183522e-7
2.2061957803451734e-7
2.545158047346967e-7
2.4991314136669253e-7
1.6506946338976046e-7
9.632018973970362e-8
9.365864798436767e-8
9.18669715041024e-8
7.531368867671203e-8
7.275241819308616e-8
3.560220766193808e-8
1.1838301794874225e-8
4.261407322502638e-9
4.8862646687346e-10
3.167509632114642e-9
7.620620108239504e-9
2.065203001081716e-9
1.4086485842537522e-8
1.610004384116133e-8
1.7554945198704496e-8
1.9561552148279774e-8
2.253105178239729e-8
2.690428141201397e-8
1.1119668111266146e-7
2.119669916915077e-7
1.2289156623998426e-7
1.0959090603752333e-7
1.1799690746829135e-7
1.4225392040630492e-7
1.8813108045736757e-7
2.636435592511976e-7
3.322011999353626e-7
3.1401481021401205e-7
2.6958349192530876e-7
3.0827736738883745e-7
1.3993031875833385e-7
5.1939662335647657e-8
2.7897281374838806e-8
1.968552823652445e-8
1.541009942655166e-8
1.3076564978994343e-8
6.750290502592855e-9
2.6924757062906143e-9
1.8494048492892055e-9
2.6054485619149414e-9
5.792909337287941e-9
1.646978993119204e-8
7.055445164275866e-8
3.636952149337649e-8
2.6862056481868283e-8
2.617452576399807e-8
2.964227155425366e-8
3.768133741471481e-8
5.370156494715912e-8
1.1741155818954004e-7
1.8721021972056176e-7
1.0420035158435044e-7
9.012616931247273e-8
9.449467986137896e-8
1.1086707165591132e-7
1.4232471515187753e-7
1.9566709128599934e-7
2.712041864793937e-7
3.3967762638466577e-7
3.473584564584347e-7
2.201717114224959e-7
1.2783824591453763e-7
1.1959073572527495e-7
1.2723116015044277e-7
1.1193527419020803e-7
1.080188009668437e-7
5.839856728181542e-8
2.1088038110940956e-8
8.88443883370208e-9
3.6488831506604968e-9
6.901154971567952e-11
2.76730704204506e-9
7.75430548076488e-9
2.4833824735460546e-8
2.547385305838448e-8
2.669544544118913e-8
2.907297456134311e-8
3.299564895296151e-8
3.9035473497777924e-8
4.82362550902847e-8
1.8647003672917014e-7
2.6575981743964413e-7
1.5447768526856785e-7
1.4238885747147278e-7
1.5979006826838195e-7
2.0472142278277474e-7
2.913784122141037e-7
3.9817749820819145e-7
3.870153163628477e-7
3.250529457750214e-7
2.991411760914859e-7
3.4245423633363316e-7
2.7382299184682203e-7
8.432121876956562e-8
3.4315396498577556e-8
2.0925541900390406e-8
1.553383314221884e-8
1.2479361789396246e-8
9.497479020577626e-9
3.5102029810631332e-9
1.723826382349914e-9
1.920480279874527e-9
4.175908775376606e-9
1.1575155239568535e-8
4.81472485321609e-8
4.692900823764378e-8
2.969677918627428e-8
2.7178431664606312e-8
2.9507988424376243e-8
3.6002658202911115e-8
1.0506882246524655e-7
2.157248339740825e-7
1.2910645763976778e-7
1.074702365973e-7
1.077168258104276e-7
1.1862184410617472e-7
1.3964716752216596e-7
1.7368430944217075e-7
2.244019054698535e-7
2.9131932516574103e-7
3.607307981775829e-7
3.876417060353922e-7
2.1604482899906e-7
1.460155570232184e-7
1.5200634727897242e-7
1.7116989598888098e-7
1.6893479225780103e-7
1.3002411733319158e-7
4.959096090564422e-8
2.0487886296682337e-8
8.892322575815292e-9
1.6885138828268818e-9
7.01561077742844e-9
2.452296141968623e-8
2.9231740646555266e-9
1.8340660041426597e-8
2.6516141676211342e-8
3.1526471072159016e-8
3.651858642230518e-8
4.282634705422645e-8
5.147663378645392e-8
2.099793413469181e-7
3.6867083254498797e-7
2.193726276466352e-7
2.0399341441696874e-7
2.3006331160318744e-7
2.9515837717466343e-7
4.2104235525541806e-7
5.911470850385913e-7
5.941866366519338e-7
4.941269841558788e-7
4.4746766344464567e-7
4.882907265780418e-7
3.1258461670584746e-7
8.54162329699913e-8
3.318686959068823e-8
1.9719005519409376e-8
1.4726842886791143e-8
1.179478965392915e-8
9.646511915653612e-9
4.313118715767481e-9
2.9486377541970615e-9
4.03364922932805e-9
8.110809077090887e-9
2.0003225704569215e-8
7.67231494655667e-8
7.989393466472014e-8
4.9471724596403024e-8
4.5663391174977795e-8
5.090060292158797e-8
6.476367400683512e-8
9.278996198649477e-8
1.807030785441883e-7
3.20648778745496e-7
1.7844331442411914e-7
1.4793660323970887e-7
1.4879395366786543e-7
1.665254456509867e-7
2.0241398280822054e-7
2.634130178755238e-7
3.563843804655354e-7
4.704300536137806e-7
5.047264972539078e-7
3.0172429158955847e-7
1.9467122215582253e-7
1.8663669700507742e-7
2.167248160230792e-7
2.4079276379709923e-7
1.9733571563657412e-7
7.974895432519581e-8
3.5154591170950656e-8
1.7696266057388786e-8
8.395016453191975e-9
5.053300227649807e-10
1.0517572733510678e-8
1.1659362030751149e-9
2.4048073428481154e-8
3.617177399700598e-8
4.369572939571026e-8
5.060228684835245e-8
5.9021688856928724e-8
7.04722760232602e-8
8.681473391291371e-8
3.4051023352202394e-7
4.4634346541814425e-7
2.734073214028219e-7
2.6411085569812766e-7
3.1278980487801594e-7
4.3033353051803657e-7
6.450165891459989e-7
7.427340305890703e-7
6.079963899942675e-7
5.311796084259609e-7
5.564349878272936e-7
4.982402206375028e-7
4.4327056205412826e-7
1.569521469960838e-7
4.15264091771066e-8
1.8456894328761618e-8
1.2499839066917265e-8
9.673678183425882e-9
7.994839019651381e-9
5.23031425525931e-9
2.8340667821811727e-9
3.2384147482511756e-9
6.112263998388089e-9
1.431678703044628e-8
4.549037694571923e-8
1.1804508144557848e-7
5.587895306012465e-8
4.697116136181468e-8
4.976871383901729e-8
6.072010173630676e-8
1.5469191770062246e-7
3.4115427301681106e-7
2.1859145686429348e-7
1.750064596121493e-7
1.6903428887451164e-7
1.7905174408667562e-7
2.019712508076932e-7
2.4021872851504e-7
2.987404975121354e-7
3.834603458902116e-7
4.925369230289734e-7
4.376004558039693e-7
4.737543488771113e-7
2.942445253064133e-7
2.4448187797020033e-7
2.8313125519459425e-7
3.5980005377175105e-7
1.7353195469551057e-7
7.100838123832234e-8
3.806552706116326e-8
2.1597493674291205e-8
7.504392244316745e-9
1.88008124733828e-8
4.832856229175539e-8
1.456334026979251e-8
1.2835019835964066e-8
3.557197231625262e-8
5.2144314014605926e-8
6.601439926719422e-8
8.057353695948083e-8
9.828152686957183e-8
3.7347240922650394e-7
6.161736814980181e-7
3.928593685880401e-7
3.8838955031293977e-7
4.6890574204947016e-7
6.592615618564586e-7
9.987350234604075e-7
1.0814310528366044e-6
8.572640446931278e-7
7.592838080730059e-7
8.373568738967625e-7
6.160273070259219e-7
3.7500072527724076e-7
1.4346731754772955e-7
3.1165369796320254e-8
1.1392279074253826e-8
7.330566684510707e-9
5.6611513814594105e-9
4.376411108551317e-9
5.391873610386887e-9
4.943498702865319e-9
5.908707149955122e-9
9.820124658320097e-9
2.045705137894344e-8
5.724218548449836e-8
2.292527339260453e-7
9.596466935412133e-8
7.766148236428399e-8
8.286841793644309e-8
1.0243809841609197e-7
1.3493604434740147e-7
2.3931658182986633e-7
4.974997208396047e-7
2.985820092943212e-7
2.350664154440642e-7
2.256309787796515e-7
2.408478755700965e-7
2.78981821662222e-7
3.4911197543548124e-7
4.7186401241472706e-7
6.626234715947107e-7
3.6661453935985467e-7
5.7117818965829e-7
5.393923864976719e-7
3.5755444279470663e-7
3.6166265906279265e-7
4.790218233274531e-7
2.6593993166351736e-7
1.1264085551675312e-7
6.128401709902545e-8
4.049101148291135e-8
2.6407494103598123e-8
6.6350442823525214e-9
2.3114076581025174e-8
1.0206736973222048e-8
1.133849350034431e-8
3.870489464867613e-8
6.492933398167334e-8
8.765991238757e-8
1.0998228715957228e-7
1.3561384635250818e-7
1.6821977212514104e-7
6.337394587075607e-7
7.378484439846231e-7
5.042886689075215e-7
5.290328735365189e-7
6.903369066441638e-7
1.0627847291847612e-6
1.3820432524611066e-6
1.088126679639835e-6
9.094550589393274e-7
9.753022873348933e-7
1.5042693674738898e-6
8.963512269380082e-7
4.145806383093306e-7
1.5125796824153418e-7
5.4515801017141256e-8
1.0976900954784206e-8
3.766165826450773e-9
2.5488750881161378e-9
1.6202410548229784e-9
1.6746220730368746e-9
5.020425007724036e-9
6.012203107559078e-9
6.957611236803137e-9
1.2485863951113202e-8
2.9261661531977218e-8
1.1261926218282024e-7
1.3921645468281856e-7
8.170165622271662e-8
7.734878503795826e-8
8.827544243830408e-8
1.7665815092559605e-7
4.4668061436489335e-7
3.700892881374091e-7
2.82593191333136e-7
2.601642309059356e-7
2.650398943703071e-7
2.9053705034362316e-7
3.4461974594275847e-7
4.612536000389914e-7
7.60120078759509e-7
1.8824218220475385e-7
2.0022582909185813e-7
1.1424029602033232e-7
5.5806964621109864e-8
2.314427298582873e-9
1.690466344818301e-7
3.1965311887311057e-7
2.333497853506152e-7
1.519526970494158e-7
1.1119273968942255e-7
9.161246830408551e-8
4.402719675312629e-9
7.401007550324306e-8
7.764637748549272e-8
4.748915662231234e-8
2.564599981634251e-8
8.464033959547554e-9
1.5263230948569513e-8
5.304888130999771e-8
1.0502301242781206e-7
1.6513942716453697e-7
7.516130340579163e-7
9.720446403613035e-7
7.518149821907219e-7
8.846065277989032e-7
1.3365970328751092e-6
2.0137455615560626e-6
1.5569337733177791e-6
1.2436082544757893e-6
1.3987402386563924e-6
2.7075225902841557e-6
0.00001690858955351999
6.246348003376174e-6
1.0347225143984586e-6
1.208603056334306e-7
1.0284435457267743e-8
2.5007886435582114e-9
3.986215403916196e-9
4.556612922368844e-9
1.9170863823157385e-9
1.0090239323466682e-9
1.1928259676883827e-10
4.024193938023536e-10
2.105228692502469e-9
1.4677009948910214e-9
1.22331771001326e-9
2.724233848543376e-9
1.4226832695348519e-8
1.36642394760856e-7
7.829303415033475e-8
4.711632067923186e-8
4.406107802161708e-8
7.855858471280466e-8
2.507292589252522e-7
4.129201887301866e-7
3.4481949063796043e-7
3.021509919298582e-7
2.9871368276473117e-7
3.346068749606626e-7
4.4727714543531113e-7
4.685656466394304e-7
4.088715732779628e-8
2.2683625624879323e-7
2.3683923714565052e-7
3.5548674791998596e-7
4.469654767785182e-7
3.4446180682795595e-7
3.561341608338536e-7
6.217905035376554e-7
3.106182762888565e-8
1.3224118148229314e-7
7.280804892749405e-8
5.274201204060846e-8
8.661598384660642e-7
3.5605403834558666e-8
8.095569142361556e-10
2.1557645694101503e-10
2.0986501164895058e-10
1.9016621308217103e-11
2.2521386246526598e-11
3.548497342554878e-11
2.8014754797152176e-11
2.3318066261503342e-11
1.1755684701550957e-11
6.6222301757619895e-12
3.647106488135452e-12
0.
3.5990877309871216e-12
1.1700804209122584e-12
1.3655042443244634e-13
5.253681669491019e-13
1.031717846094218e-12
1.4961613327407892e-12
1.993030456760278e-12
6.296334468835899e-12
1.273330541555922e-11
1.704118753901795e-11
1.6015872203692727e-11
8.664973964680775e-12
4.2885562125557825e-12
2.4068612361029614e-12
1.5433161131267082e-12
1.0511354876829635e-12
6.43940203114127e-13
1.7131876994528365e-13
4.685492673262039e-13
1.3657043321039497e-12
2.616117837023398e-12
4.332963422469465e-12
6.65659229285682e-12
9.766077254087324e-12
1.3894468902478226e-11
1.9350242741149386e-11
3.2192474173551734e-10
4.138207079047629e-10
4.001025471662268e-10
3.772129735260689e-10
3.5608058885658805e-10
3.367896807226785e-10
3.2082203942746707e-10
3.0921476429941787e-10
3.0203442443118646e-10
2.988507235180519e-10
2.9912710093459724e-10
3.0238515217896256e-10
2.0657615890220452e-10
1.967982646362092e-10
3.3093302477510386e-10
6.594230785160961e-10
9.175088971287836e-10
5.395715397385802e-10
2.1426168299678573e-9
8.594300100160556e-9
1.531105087406009e-9
1.8655495057950978e-10
5.16310764481357e-13
7.240983645454944e-14
0.
8.554333524745097e-14
0.
0.
0.
0.
0.
5.440941632716034e-14
0.
0.
2.5814087534152182e-14
3.1080866106251234e-14
3.7891181621144626e-14
4.653697389226692e-14
5.74897424746446e-14
7.138652366933435e-14
8.906527299768733e-14
1.1161885475530551e-13
6.501723863059495e-13
1.3277898339473865e-13
3.2702874416117074e-14
0.
2.9901181359348994e-14
5.0215426779984784e-14
7.269135790083627e-14
1.0065865550070204e-13
1.372730034924448e-13
1.8621589971116401e-13
2.522215277719224e-13
3.4161579882966395e-13
4.629365961204614e-13
6.276018235051934e-13
8.504186389207229e-13
1.1492833129057864e-12
1.54269383094733e-12
2.043204021828393e-12
2.647163475046425e-12
3.3289911177561986e-12
5.115888155295391e-11
3.1887370724975494e-11
4.7030501437087874e-11
2.1224539817351735e-10
4.33392127766886e-10
6.229005657462658e-10
7.59673017348641e-10
8.741213680342518e-10
9.876251873542538e-10
1.1085425956881202e-9
1.2393434840811766e-9
1.441948659091751e-9
3.392127450132734e-10
2.3428296301959347e-11
1.1981510562981802e-10
2.088203991660161e-10
4.179835492859209e-10
1.4274999024911273e-9
1.4810616544934405e-9
7.635751805208292e-10
5.381881950478667e-10
5.024058235256758e-10
5.806906415043433e-10
7.832709394312717e-10
1.1948936650301318e-9
1.8193244210553928e-9
1.9270540623491625e-9
1.5964833344441825e-9
1.3602069281126379e-9
1.2203107434254902e-9
1.118186671137046e-9
1.3433108301267919e-8
1.637949404028948e-8
1.329285519910343e-8
1.593299670094733e-8
2.3011125554140075e-8
3.841793180055376e-8
6.60224579636942e-8
8.317786474713186e-8
8.522494735758527e-8
8.365578908994133e-8
4.3338663903803865e-8
8.668611522652188e-8
9.229576079703137e-8
4.807341409347808e-8
3.775218062318568e-8
2.9420713838724408e-8
2.108408859229058e-8
1.9014038185394756e-8
1.4092537902017941e-8
4.067619637446821e-9
1.0143345742258516e-9
2.708308123789188e-10
1.4192684938074525e-9
2.4639019717832046e-9
8.125608939313575e-10
5.725381080582554e-9
5.64774912610605e-9
5.852914873505212e-9
6.388405908052444e-9
7.294793575104866e-9
2.849021816808544e-8
6.936008545329114e-8
4.334926891833644e-8
3.626236465281616e-8
3.631777806055374e-8
3.975767466323859e-8
4.621971750538623e-8
5.6405838240804145e-8
7.119618215251378e-8
8.896614383126124e-8
1.0039199715644495e-7
9.695637081201718e-8
6.814465306504573e-8
3.247097242668875e-8
1.6276518911465876e-8
1.0913322956362466e-8
8.625589800687093e-9
7.335336372839608e-9
4.331423075341566e-9
1.3948684684359501e-9
5.340224873654267e-10
3.1385942230606425e-10
6.542904304774651e-10
2.493580658832637e-9
1.2539712428760596e-8
1.0650488998183453e-8
7.284113306872953e-9
6.7317726727061995e-9
7.173537543647947e-9
8.42021028430424e-9
1.076389526484232e-8
3.758172468677755e-8
6.881378115436687e-8
4.066298908050582e-8
3.663546338090246e-8
3.977683584797607e-8
4.802239942008597e-8
6.303347984633865e-8
8.831409071111006e-8
1.24733323746229e-7
1.5771684667098065e-7
1.685582749435242e-7
1.0846277879546844e-7
6.444798467056348e-8
5.6205737037775895e-8
4.526695459216827e-8
3.643233579057247e-8
3.493493058209534e-8
2.163227083713787e-8
7.232842895844626e-9
2.8682476171174998e-9
1.2705472199936484e-9
6.178661432869923e-10
1.5498855140424984e-9
1.1379362330434021e-8
2.1105130773832692e-8
1.4883863058199863e-8
1.3705226050045135e-8
1.4247829675795923e-8
1.6013988160885365e-8
1.9187328316049377e-8
2.4454033389378864e-8
8.035386981294934e-8
1.085944914278005e-7
5.978934501657337e-8
5.239450822966614e-8
5.571737806434432e-8
6.694765866213802e-8
8.878139691184473e-8
1.20311216550682e-7
1.3083847051002054e-7
1.1227486476218484e-7
9.630521034709657e-8
1.1683746975218053e-7
7.492978598670058e-8
3.340823141634507e-8
1.7079984435220205e-8
1.1783239692658367e-8
9.401376204361136e-9
8.066204017974525e-9
4.266526608386252e-9
1.4049982542035479e-9
5.748561933946839e-10
4.1181011624565795e-10
1.0253937607934913e-9
3.9641394684304755e-9
2.022163149507105e-8
1.1447161800443645e-8
8.481867758137051e-9
8.107169262969843e-9
8.816306906286779e-9
1.0511988563916059e-8
1.3632559084451693e-8
4.6695480002109684e-8
8.390605475231131e-8
4.890701796515229e-8
4.359030412426451e-8
4.6886096181438525e-8
5.611616853983398e-8
7.305808912205486e-8
1.0158072705110157e-7
1.4260422924539514e-7
1.8002386185632932e-7
1.9242971305369056e-7
1.2222297577255857e-7
7.290644023012652e-8
6.476780220966966e-8
5.341580932172428e-8
4.306453090401764e-8
4.1441726458868856e-8
2.5225223678922547e-8
8.478649493292434e-9
3.3846745333453076e-9
1.4843738401793671e-9
6.452197094713555e-10
1.5451840186013999e-9
1.2677837837229421e-8
2.307869079753742e-8
1.672362977103184e-8
1.5549673993237887e-8
1.6218675206405647e-8
1.823400441267602e-8
2.1810273821226513e-8
7.517112008851877e-8
1.2299000154685638e-7
6.906976315925541e-8
6.042561411549172e-8
6.382399251503601e-8
7.544552091316911e-8
9.768557435006487e-8
1.3351679295093057e-7
1.644944057143223e-7
1.5528124610676466e-7
1.331258954749015e-7
1.1954145802026695e-7
1.4718087105634138e-7
1.0423070988428497e-7
3.9119376755992306e-8
1.8633588599138218e-8
1.2565654185815486e-8
9.690090360946673e-9
7.982945102832632e-9
3.824023084376761e-9
9.577561205598223e-10
9.476172726605869e-11
1.0099085515494335e-10
7.738947378159653e-10
5.517572731205643e-9
2.0476885977347135e-8
1.0473262174540484e-8
8.72610514987965e-9
8.775626787690746e-9
9.790205293881381e-9
1.1807287866756243e-8
4.823978192734838e-8
1.0631647675640364e-7
6.570892778345486e-8
5.609163518015329e-8
5.755816371700476e-8
6.475084375779863e-8
7.764766153027112e-8
9.811311343074886e-8
1.2856414016962983e-7
1.6871146423901957e-7
2.0970262521940437e-7
1.0849023325812342e-7
8.216879992638203e-8
7.769063595548398e-8
6.377525603605876e-8
5.730598819329624e-8
5.17692706709141e-8
2.1330637079506983e-8
8.047419414610187e-9
3.835612548093613e-9
2.2465139239499744e-9
2.2010501944661667e-9
6.576712123932332e-9
3.630233866038207e-8
2.889917860985188e-8
2.2687949463961795e-8
2.1809167700323586e-8
2.328239389185427e-8
2.6779401707262287e-8
3.2883714240721496e-8
4.3152905784625355e-8
1.2885316282676824e-7
1.478725708021653e-7
8.343460290581467e-8
7.527202149487827e-8
8.285865719855388e-8
1.0439030175317126e-7
1.4573523619454283e-7
1.9112521915599294e-7
1.80441542503774e-7
1.5207026307850623e-7
1.3836664884657338e-7
1.609497371560788e-7
1.4068670193479908e-7
5.885168898671329e-8
2.6008067354599155e-8
1.6457353162893584e-8
1.2527836914577287e-8
1.0375215773845126e-8
7.06220459036501e-9
2.243503597321043e-9
7.694955394578417e-10
4.06168194230312e-10
1.0054754062531871e-9
4.153861984519712e-9
2.1910196135250292e-8
1.7907892175639454e-8
1.2253764454362402e-8
1.1374579293433059e-8
1.216426663277541e-8
1.4305078827550938e-8
1.8269715887889783e-8
6.401036038278726e-8
1.2195023060188943e-7
7.08692237350752e-8
6.140199349082084e-8
6.416939673615843e-8
7.422841940007744e-8
9.273889283052087e-8
1.2338355117626425e-7
1.689980292587482e-7
2.2069778067468388e-7
2.533100250410861e-7
1.3940439408032074e-7
9.113241023992407e-8
8.622812423640332e-8
7.344713252769497e-8
6.163049961772241e-8
5.951761150100633e-8
3.014666396584444e-8
1.0598142589872728e-8
4.547827104090876e-9
2.1567314931232413e-9
1.1457673491507883e-9
2.9409397356934976e-9
2.2848856509315877e-8
2.8731934460219656e-8
2.23593760395997e-8
2.136228675207198e-8
2.257640330407475e-8
2.5582884170234238e-8
3.077358890608112e-8
1.0609868566934215e-7
1.6550253755694495e-7
9.390675484096643e-8
8.359995426912995e-8
9.002730284811939e-8
1.0910946519347815e-7
1.4568775971731398e-7
2.0267899076301557e-7
2.3703686977438162e-7
2.1199533591459426e-7
1.8366944466370505e-7
1.7175780854369598e-7
2.0112297516041995e-7
1.734198983816183e-7
5.896785033657878e-8
2.5060646880363536e-8
1.5905203894802132e-8
1.1859537502489608e-8
9.51343940513754e-9
5.494881252498515e-9
1.3246713238369687e-9
1.1180411967377814e-10
1.1085235197622118e-10
1.0254544506640972e-9
6.616199034976537e-9
3.297690938155082e-8
1.5616454128112487e-8
1.2472923781183035e-8
1.2349684586612388e-8
1.3685780237884613e-8
1.6461503839964622e-8
6.56939738027887e-8
1.4725165385257825e-7
9.239692209358708e-8
7.747667088093399e-8
7.81074355259708e-8
8.613794699581021e-8
1.009004816284102e-7
1.2409638749620604e-7
1.5814503102952786e-7
2.034548160386635e-7
2.535032598384831e-7
1.3304247363160322e-7
1.0669290589541129e-7
1.0650239399558081e-7
9.140027624820062e-8
8.437095342831702e-8
7.03021235815748e-8
2.7134414760263484e-8
1.0856728869535202e-8
5.401800316532335e-9
3.2331828151724035e-9
3.152407378762494e-9
9.83610994723263e-9
5.056139266300985e-8
3.5663588570310104e-8
2.9841255139084604e-8
2.942070109985975e-8
3.176372665254832e-8
3.670316205102792e-8
4.509309551276999e-8
5.9008846945310944e-8
1.8080826881736327e-7
2.011417843337283e-7
1.1583637259606395e-7
1.0650645434900577e-7
1.1977530856200523e-7
1.5500005360059965e-7
2.218274361779671e-7
2.8287943616139807e-7
2.5468241520019065e-7
2.1720961242815447e-7
2.055198304068033e-7
2.262083142974544e-7
2.2843815066021645e-7
8.905083778275732e-8
3.55631434879395e-8
2.1180978380607484e-8
1.5599510466777338e-8
1.2567670187091398e-8
9.526348692501852e-9
3.1899434486485446e-9
1.0704062751326232e-9
6.298078140621861e-10
1.5253317013566437e-9
5.682592736924642e-9
2.734831205433249e-8
2.8698865199924016e-8
1.8405958827017866e-8
1.674254146853967e-8
1.7785635650074253e-8
2.0906628854833155e-8
2.679095779720135e-8
8.979969152595385e-8
1.7405476981967438e-7
1.0091313380872487e-7
8.580682851352094e-8
8.803021445565755e-8
9.97503180742261e-8
1.2169536812222907e-7
1.577578105972118e-7
2.1161169893095072e-7
2.770943189730856e-7
3.287373916719367e-7
1.711384045115688e-7
1.1732758413928999e-7
1.1681556885411683e-7
1.0603397916630699e-7
9.148014403002777e-8
8.608521012669527e-8
3.898318167574556e-8
1.4486954859217552e-8
6.5182334615243895e-9
3.152457211770179e-9
1.5390870123305043e-9
3.775973759198518e-9
3.340742298164523e-8
3.4557800576713956e-8
2.9299911513474856e-8
2.8923508181310576e-8
3.099044435623195e-8
3.529750897434905e-8
4.2458006055404356e-8
1.4931570378996725e-7
2.284735669438322e-7
1.3155399051986682e-7
1.1913810483232911e-7
1.3071501569946236e-7
1.62199448886826e-7
2.2266349495707873e-7
3.1193942474764766e-7
3.427839739406004e-7
2.9571713208312864e-7
2.606675240973494e-7
2.5448794879671683e-7
2.756599120068681e-7
2.7699395094428385e-7
8.603773847031272e-8
3.1763989922336326e-8
1.8482867664241267e-8
1.3294954782007377e-8
1.0334205334769198e-8
7.036205949142137e-9
1.7476466749742954e-9
1.8540887319740027e-10
6.962151966746183e-11
1.6909931210754556e-9
8.521959118157037e-9
4.989862033133598e-8
2.425857230227192e-8
1.8298362096243946e-8
1.7778541900714275e-8
1.959246720701176e-8
2.3597064837641132e-8
9.012366237964842e-8
2.048793782104533e-7
1.3125236853332683e-7
1.0814956851079748e-7
1.0717601450186766e-7
1.1600473801347361e-7
1.3300270320720313e-7
1.5966114311771842e-7
1.9838338890778293e-7
2.500086101683552e-7
3.098502620155512e-7
1.678574641464474e-7
1.4096588491191564e-7
1.4924156295002877e-7
1.3771649241180299e-7
1.305148287968535e-7
9.41363051669212e-8
3.581072775322726e-8
1.5449496646571305e-8
8.04674923834991e-9
4.849043464770237e-9
4.4448428142569275e-9
1.455476754477443e-8
5.922061168497319e-8
4.357406915582205e-8
3.9647715644048057e-8
4.04543537698969e-8
4.432230966981608e-8
5.145688884528281e-8
6.30995676465072e-8
8.192991974819585e-8
2.6193699901993333e-7
2.8236616482765894e-7
1.666975964789977e-7
1.5662972642145406e-7
1.8052868378975968e-7
2.4094981537085666e-7
3.5255767015711074e-7
4.233679074272492e-7
3.6158072712050656e-7
3.1417691297615925e-7
3.1229402696900055e-7
3.154023302958064e-7
3.59327322172789e-7
1.362998431702109e-7
4.65727794675145e-8
2.4885572478040065e-8
1.7454407916891622e-8
1.3679018215182626e-8
1.1263064475688615e-8
4.406804936096126e-9
1.4827464598609307e-9
1.0343818315753551e-9
2.382798767971125e-9
7.725576827219607e-9
3.2396073811508486e-8
4.8715269782646426e-8
2.817354153117827e-8
2.4845956601104176e-8
2.6145283569675064e-8
3.074183689675285e-8
3.963961001600435e-8
1.2480546642739147e-7
2.4919696178624147e-7
1.4555020409646215e-7
1.2126690986198852e-7
1.219494603773433e-7
1.3514564807895811e-7
1.6068962798096894e-7
2.0246236856935036e-7
2.6486510189517447e-7
3.452309044161571e-7
4.218297185870806e-7
2.1401205029594105e-7
1.5414480681459849e-7
1.6005493764519622e-7
1.5910418581459622e-7
1.4460959887383907e-7
1.2323464985016615e-7
5.041754086355175e-8
2.0564838952793988e-8
9.897773340060965e-9
4.940824740259884e-9
2.147802229150205e-9
4.5676856177107465e-9
4.2663086471090784e-8
4.04764619776994e-8
3.8860021967411935e-8
4.0303259740079275e-8
4.4112211394980055e-8
5.065271486880591e-8
6.093927716581459e-8
2.1818348438837292e-7
3.2509588007263387e-7
1.911189209924282e-7
1.7688334129550804e-7
1.9878338188903728e-7
2.544595742654806e-7
3.6153047225341267e-7
4.978010486817488e-7
4.909869818496486e-7
4.1157086826526197e-7
3.753765466985927e-7
3.926553395844132e-7
3.7229947454159346e-7
3.9754538710402454e-7
1.3126947862912673e-7
3.7952514171122506e-8
1.854503858761473e-8
1.2657861917577559e-8
9.532622729459577e-9
7.221595848589621e-9
2.2045946008805817e-9
3.520468588652672e-10
5.063690800065001e-10
2.6836498215359147e-9
1.0397226766836604e-8
5.6139947406330385e-8
4.007514943017594e-8
2.722644184327245e-8
2.560895551239114e-8
2.79522748596032e-8
3.3714642190041906e-8
1.2037213832336146e-7
2.8140277475409906e-7
1.8877037150960907e-7
1.5229365105349628e-7
1.4782308721187127e-7
1.5651574595134966e-7
1.7507673006720926e-7
2.0455778306279784e-7
2.474119205816689e-7
3.0569975938423857e-7
3.795123622836378e-7
2.1769181142307357e-7
1.8950013019776416e-7
2.0901087440177418e-7
2.1725342032625333e-7
2.1145591395528486e-7
1.1709578097576401e-7
4.7354076830031196e-8
2.29316751428735e-8
1.2840721672999051e-8
7.96198661092972e-9
6.863812522722103e-9
2.3847934434577978e-8
5.5710307304816727e-8
5.155491503027584e-8
5.305321920643316e-8
5.7118442410689573e-8
6.410354481559561e-8
7.507214755698588e-8
9.192152233787794e-8
1.1810932427868701e-7
3.961486636334045e-7
4.07182391044301e-7
2.490881491228654e-7
2.409500301355893e-7
2.8723216430427083e-7
3.999347974171493e-7
5.91241568048495e-7
6.250416296428599e-7
5.08856716006288e-7
4.599069105706644e-7
4.959067453165996e-7
4.3626985061849685e-7
4.815221961590975e-7
2.2020469465966842e-7
5.837434109040547e-8
2.4985424320792008e-8
1.606679814816798e-8
1.2347122566570236e-8
1.0154610609970136e-8
5.720475709753774e-9
2.055329424683682e-9
1.7177773404658923e-9
3.590053147168612e-9
9.879911400503589e-9
3.454408256419156e-8
9.286253713824462e-8
4.441348430723384e-8
3.700360774561229e-8
3.826971644810594e-8
4.494081376112134e-8
5.833341358151443e-8
1.6719338555143955e-7
3.5242342159283973e-7
2.122154982529447e-7
1.7236732683223085e-7
1.691341672354121e-7
1.824963094356585e-7
2.1052074552812955e-7
2.567334302966395e-7
3.26512865894291e-7
4.228722401749867e-7
5.341532265135138e-7
2.8236246878201237e-7
2.104950553724088e-7
2.1828847512045945e-7
2.406358976227815e-7
2.4474123899905117e-7
1.589480651033823e-7
6.365021648187035e-8
3.012935530543114e-8
1.6150832649144557e-8
8.662527693687276e-9
3.584403534103788e-9
5.235411083519648e-9
3.4840632410932247e-8
4.404836803020395e-8
5.112530936221337e-8
5.752465019332585e-8
6.53215251957074e-8
7.617024979538606e-8
9.187932540775999e-8
3.311023105239666e-7
4.7355521517577963e-7
2.882825372169816e-7
2.7536171174950897e-7
3.2061183052371796e-7
4.3011979643175783e-7
6.36212528654564e-7
7.926397829926423e-7
6.741765348355199e-7
5.695730054358449e-7
5.605541962542456e-7
6.740553302622768e-7
5.17842124597045e-7
4.2930393396590453e-7
2.0933222834401832e-7
4.448963917982668e-8
1.4791049380582846e-8
8.765751300129047e-9
6.552316625091783e-9
4.3335262174106295e-9
2.338739452627155e-9
7.639400698831326e-10
1.3306385061097955e-9
3.795200768002721e-9
1.117818649359896e-8
4.3896768522194864e-8
7.904492956442486e-8
4.179083405844929e-8
3.665957166086989e-8
3.915445291450696e-8
4.712715386190972e-8
1.4913427843714965e-7
3.6726712988453734e-7
2.739165252673513e-7
2.1510792401829486e-7
2.0318022336702346e-7
2.094939965309469e-7
2.2806175617401046e-7
2.597094569930585e-7
3.0896476748860303e-7
3.869609172164325e-7
5.304685066410448e-7
3.2422395075764065e-7
2.7005719101676617e-7
2.8915083918965305e-7
3.5501992880402174e-7
3.2120924151029966e-7
1.3357693188661146e-7
6.289008005909016e-8
3.624806982908995e-8
2.3135107028797584e-8
1.587674813992694e-8
1.4416815432059818e-8
3.2862889799976974e-8
4.086976045290761e-8
5.540493219753937e-8
6.921803526772477e-8
8.190144956909906e-8
9.618357221807699e-8
1.1482364259576902e-7
1.4091033849981108e-7
1.7888807870698515e-7
6.289871176000725e-7
6.003032055823112e-7
3.898207635920394e-7
3.9463942449516034e-7
4.964854340716545e-7
7.360467139031746e-7
1.0211154395883614e-6
8.720322234052877e-7
7.109800163591235e-7
7.050475166703366e-7
9.055239783074564e-7
6.424021285265081e-7
5.133691623668555e-7
3.082135237136909e-7
7.577281393347688e-8
2.0106413610555848e-8
1.0058763446830271e-8
7.58650384575615e-9
5.536619697924707e-9
4.781956159046416e-9
3.053431237779287e-9
2.932243069017414e-9
4.945750245127346e-9
1.1026255559086225e-8
3.079876117587149e-8
1.596347774569948e-7
7.71679206030912e-8
5.585641088971564e-8
5.53489014917416e-8
6.420986857110258e-8
8.270244338038959e-8
2.0402542375422373e-7
4.7264128940405636e-7
3.1356124976439926e-7
2.4596326906866373e-7
2.3356529589750446e-7
2.4397082466409385e-7
2.7234392436598955e-7
3.229515661310844e-7
4.083846500539757e-7
5.630126599933735e-7
7.700504229826793e-7
5.779153436132976e-7
3.663003186950339e-7
3.116155865109644e-7
3.6059074398972044e-7
4.0357953311978297e-7
1.8180815914467082e-7
8.066296847571377e-8
4.657370831153643e-8
3.0282420515727e-8
1.9534596115573053e-8
1.017591681542602e-8
3.443096553726921e-9
1.6989507795693192e-8
3.8895990782776085e-8
6.185008770776933e-8
8.180293872586553e-8
1.0058668590916606e-7
1.2176190376652384e-7
1.487925844281903e-7
5.255537656145623e-7
6.99461374922552e-7
4.5716892108408296e-7
4.616566803445389e-7
5.729923836760917e-7
8.342375444654069e-7
1.2169969288474772e-6
1.1138531843828534e-6
8.776584421662372e-7
8.243422453208115e-7
9.986482379873586e-7
1.8187008391783195e-6
1.0169782213676198e-6
4.829984396212844e-7
1.5299762514399435e-7
5.5186223709278864e-8
1.1496500114020357e-8
2.9210550834913824e-9
1.5264001482760905e-9
6.877330346914691e-10
2.5930295707991246e-10
1.625494325246097e-9
3.2679118627548437e-9
4.021357941241444e-9
8.25297947412208e-9
2.2429613882441037e-8
1.1146599206225222e-7
8.05421207581634e-8
5.290697372308754e-8
5.1577558882814244e-8
5.963768371754941e-8
1.4589348137597682e-7
3.9967643341837024e-7
3.989361239469673e-7
3.058630806993338e-7
2.7804108893652473e-7
2.787749018526064e-7
2.9890645774610795e-7
3.4445914652721366e-7
4.4800070548297846e-7
7.572437564143837e-7
2.0892887115774185e-7
2.8131647352659435e-7
4.6428014858465314e-7
4.968328566134435e-7
5.870681728507569e-7
3.500472029785595e-7
1.809819819882885e-7
9.925945178256459e-8
6.674728261777255e-8
5.669919886977657e-8
6.018208333199432e-8
1.57387261483703e-8
7.994783056685662e-9
1.909989644110258e-8
4.1851837726356144e-8
7.382087724028272e-8
1.0927665504974901e-7
1.4559066242043125e-7
1.8541770851043375e-7
2.3360044501493907e-7
2.958213680660256e-7
1.0952138452598554e-6
8.98821330389256e-7
6.638660710573558e-7
7.398966223089495e-7
1.0447771129388315e-6
1.6320902562830935e-6
1.506506822227474e-6
1.131805042018006e-6
1.0804469625961422e-6
1.4597116085454184e-6
3.7172358930927923e-6
1.8312947974584653e-6
7.797422564126298e-7
1.9996619035211825e-7
5.136150629167143e-8
1.7315465749767392e-8
2.822238838399822e-9
4.84890587480133e-10
6.118301210969034e-11
1.4702276795086363e-10
9.44437229751083e-10
7.017230944517331e-9
5.6386702621252965e-9
6.183662684178047e-9
1.3400261244302306e-8
4.061144649627845e-8
2.4868342734122846e-7
1.0035135808020772e-7
7.484957439834778e-8
7.510495569763693e-8
8.070309142493931e-8
1.6966441012404984e-7
4.770731847729436e-7
4.734462664904186e-7
3.5893771477565086e-7
3.251442514393687e-7
3.300092628347257e-7
3.687148884509497e-7
4.725533154860314e-7
7.86152888096392e-7
2.636939300797404e-7
8.328063080550352e-8
5.4245873270528834e-8
2.183723350767835e-8
6.164204869736066e-8
3.4090673660191037e-7
3.7152128286382985e-7
2.4414810636805586e-7
1.6667048069252817e-7
1.3883967853825052e-7
8.699437409929036e-8
7.583169680846645e-9
6.900892684400397e-8
5.0009372337040836e-8
2.3999099335550842e-8
4.130150749323687e-9
1.885941308607847e-8
5.3150746149087165e-8
1.025229389132916e-7
1.642760272110622e-7
2.35092046531915e-7
1.044644938909926e-6
1.0469939241287281e-6
8.321135905000126e-7
1.0009353886589904e-6
1.5498041192030221e-6
2.1643327490558054e-6
1.5778529221674147e-6
1.3011350939307705e-6
1.534964352035278e-6
3.2809227946306576e-6
0.000021527754822950596
7.014895218415963e-6
3.9382471330928336e-6
1.6057023201624676e-6
6.755436305666297e-7
1.5692384957768964e-7
8.71900270255434e-8
3.309594073557622e-8
1.8850793563161645e-8
1.8462123624160552e-10
9.976922582488432e-10
1.330043857355362e-9
1.137490415027798e-9
1.1498651160078713e-9
3.645586177098712e-9
1.8790987429344907e-9
3.5392080495974275e-10
8.80981154049897e-12
7.096749403330293e-13
4.3605024217599655e-13
1.431421880074322e-12
6.67588725098016e-12
1.0990850554896603e-11
9.76408854791153e-12
8.051009623963767e-12
6.2114070621519666e-12
4.540209681660458e-12
3.170777575626125e-12
2.22010720126557e-12
1.5433191421371129e-13
2.830645553612992e-13
0.
7.389118794237106e-13
1.1808450945555176e-12
1.0241679574402904e-12
2.582367885899519e-13
1.4655596898119368e-12
2.106873254495251e-12
2.570456476592616e-12
3.0076769214449254e-12
3.467380816780329e-12
3.967108765711122e-12
4.5132628228856865e-12
5.107570085042418e-12
5.749426836999877e-12
6.4370881953136246e-12
7.168668082289342e-12
7.942836720254924e-12
8.759784119552447e-12
9.622171597925436e-12
1.0536025930013261e-11
1.1511683898690394e-11
5.602740769903228e-11
9.528613564566808e-11
1.1476985870467951e-10
1.2468473641632649e-10
1.2580691935028272e-10
1.2169179686442695e-10
1.1647000419640314e-10
1.1224538100159415e-10
1.095929353764289e-10
1.0847710793409125e-10
1.0870419481043712e-10
8.49551364129584e-11
7.198554735505414e-11
5.954147654367228e-11
1.5587296432425678e-11
1.3222785424748138e-10
4.363881457015722e-10
1.1131853309676043e-9
2.348123812650697e-9
3.6401637870852435e-9
1.816235745563778e-10
4.166402747322947e-12
5.251213124301337e-14
0.
0.
0.
0.
0.
0.
0.
0.
4.008852523451171e-13
1.6630945623257654e-13
1.7299480830913517e-13
2.0223237376688817e-13
2.437746139200346e-13
2.9739379263445963e-13
3.6538092082739164e-13
4.513834127314425e-13
5.603159998775324e-13
6.986009381813658e-13
8.745762423012676e-13
5.1119209055054795e-12
9.7137566006286e-13
1.8231222972974163e-13
1.563779088814097e-13
3.8905618346380555e-13
6.276374699080525e-13
9.24368174388845e-13
1.3262834006168885e-12
1.8904771108163597e-12
2.695309480223573e-12
3.853447451769122e-12
5.529367870623181e-12
7.963106350792104e-12
1.1500056644849071e-11
1.6620223179059366e-11
2.394405277322167e-11
3.416258195529202e-11
4.782119777274455e-11
6.497374639032337e-11
2.7563347280088583e-10
1.940848667374233e-10
9.283178914216268e-11
6.666370835878915e-10
1.4868813297061605e-9
2.3006984844827382e-9
2.9059879583457755e-9
3.333525475081958e-9
3.68167005966833e-9
4.005986102320547e-9
4.326401478857399e-9
4.646585055957891e-9
5.165788252058977e-9
1.1414012700962942e-9
1.68904236722611e-10
5.567117348056752e-10
9.762975463288919e-10
2.0532570398948406e-9
7.881780959699976e-9
4.3236019183761424e-9
1.4406969403817606e-10
3.319375344255038e-10
4.048334145988903e-10
4.1783037936553136e-10
4.225687615259e-10
4.2689023980687597e-10
4.2751678429265324e-10
4.127899213573151e-10
3.5024470972113427e-10
1.1827815693724242e-10
6.761513908515138e-10
1.614589461741568e-8
2.0590537929113927e-8
1.5087442158917658e-8
1.6886348833201152e-8
2.2835142535544196e-8
3.556201457675577e-8
6.005770655706678e-8
8.480783479586945e-8
8.95106049831389e-8
8.877254427709577e-8
6.96038965639999e-8
9.726930758984337e-8
7.884467773106965e-8
4.350056374627378e-8
3.6102895532078654e-8
2.6348794822215154e-8
2.0056859917789593e-8
1.8760077267828137e-8
1.123209252215859e-8
3.1927335211043886e-9
8.486801582194341e-10
2.342565115575534e-10
1.134682578504824e-9
1.332114514415666e-9
5.896844835614811e-9
6.957590964987173e-9
6.34529957623139e-9
6.459961448402358e-9
7.036625752644171e-9
8.077040991459626e-9
9.7195483838919e-9
3.900160485919031e-8
7.608865821482757e-8
4.2813862121102475e-8
3.6022938661901335e-8
3.6500045928507306e-8
4.0873844734614525e-8
4.9327675125032144e-8
6.315463003487677e-8
8.134574194259827e-8
9.141737500547457e-8
8.366304995487077e-8
6.650422240007842e-8
3.4443473260719787e-8
1.7471603165013167e-8
1.1174950917989721e-8
8.702757043130233e-9
7.457212499496457e-9
5.525669166011017e-9
2.0191767966244036e-9
8.492831368269228e-10
5.379549788575895e-10
6.996320682692815e-10
1.7691944935393999e-9
6.284314540227642e-9
1.553050955661418e-8
8.254943227512218e-9
6.83031074063857e-9
6.8813510356198025e-9
7.80330411239708e-9
9.744703139277568e-9
1.3439206158978395e-8
3.8472898111939914e-8
5.928560558504285e-8
3.525573917787698e-8
3.292978871119787e-8
3.7210251065204435e-8
4.7346901447566755e-8
6.641109610719726e-8
9.857936921383653e-8
1.3515723775950793e-7
1.49884089914482e-7
1.448201957185199e-7
1.282294890214628e-7
6.752635892833684e-8
5.395885563168413e-8
4.504885487688541e-8
3.412346478017411e-8
3.121973973030087e-8
2.4842456108503165e-8
8.544577948454201e-9
3.0132305130173927e-9
1.1053861741980323e-9
1.3464493414385744e-10
3.01418729015886e-11
4.750477959125443e-9
1.839882690993777e-8
1.2717620546725914e-8
1.1571739050044889e-8
1.1907143827636903e-8
1.3217045088296799e-8
1.5582065800936254e-8
5.574624866740786e-8
1.0099187728251286e-7
5.692454034813884e-8
4.900865779957569e-8
5.081504142578501e-8
5.854442993906688e-8
7.325777908508315e-8
9.743174631908651e-8
1.2562976852307043e-7
1.310228923909678e-7
1.1458915473896131e-7
9.955200748944259e-8
1.205580289279794e-7
6.866972029811189e-8
2.7840542592615243e-8
1.485439981140873e-8
1.0569862740288287e-8
8.422780623418709e-9
6.9275399068710186e-9
2.7139827390567974e-9
7.434573923308374e-10
1.2615858013410727e-10
4.230212070899538e-11
9.922692050750497e-10
6.112434342245469e-9
1.502103331106033e-8
8.433369373340105e-9
7.269216173925713e-9
7.424196027483668e-9
8.371878359476881e-9
1.0201086209881737e-8
4.1075326368630115e-8
8.720279303994636e-8
5.293336366928474e-8
4.594016635565457e-8
4.79430507442989e-8
5.503219395834448e-8
6.767263882755782e-8
8.808296549261877e-8
1.1877086137668933e-7
1.576616071645878e-7
1.914101566374891e-7
1.0039434860211553e-7
7.10457118089195e-8
6.505329295790507e-8
5.2232072325178646e-8
4.544805611960056e-8
4.2891634359357176e-8
1.9608707735271668e-8
7.045727803195717e-9
3.191411730602503e-9
1.7567214998563936e-9
1.5587420370606703e-9
4.483627667688362e-9
2.5596071555353194e-8
2.5292961783232197e-8
1.898781104677589e-8
1.793048778959036e-8
1.8961365295596143e-8
2.1670053791626936e-8
2.646896925659329e-8
3.455562840814377e-8
1.041916913094582e-7
1.2471511663559937e-7
6.946593060573459e-8
6.186105351226187e-8
6.708351963461905e-8
8.288387179836722e-8
1.1343089957254665e-7
1.5096665272378686e-7
1.4878777342022498e-7
1.2491257284853345e-7
1.1064603758555697e-7
1.3250600073662308e-7
1.031236976344543e-7
4.497357418768757e-8
2.1115311564892636e-8
1.3828977915789593e-8
1.0738356999348871e-8
9.061302989892369e-9
5.630168925082253e-9
1.7813819862937561e-9
6.378169602969839e-10
3.457003268402897e-10
8.601673795827146e-10
3.630945445672841e-9
1.9685223554212415e-8
1.3727526058353491e-8
9.742863101345902e-9
9.155562253711124e-9
9.84319592821683e-9
1.1605186937786817e-8
1.484304881227802e-8
5.2743914153220734e-8
9.898760253779714e-8
5.7693133389494355e-8
5.0639169382314196e-8
5.360944649825407e-8
6.29297122429936e-8
7.998442171355365e-8
1.0840335789535635e-7
1.503833002329505e-7
1.9474651944131252e-7
2.1747895564134935e-7
1.2616826284337114e-7
7.955229136711131e-8
7.276939611231264e-8
6.024411724275912e-8
4.9691380351327575e-8
4.8052653370141604e-8
2.635118518590861e-8
9.034773243405825e-9
3.762779169890682e-9
1.748592402774846e-9
9.29007264980808e-10
2.3817780958146107e-9
1.7628106665190374e-8
2.5716961358078194e-8
1.9152862957375878e-8
1.799931912242337e-8
1.888629046774351e-8
2.1333270671743287e-8
2.563629852725164e-8
8.758177480000434e-8
1.387721956490947e-7
7.816193079191659e-8
6.889904218107315e-8
7.339889748473892e-8
8.7754520583667e-8
1.1526350605047608e-7
1.5892434326767064e-7
1.9102740274518442e-7
1.7515215002804555e-7
1.5067301221751905e-7
1.3775060587950776e-7
1.6640245017965762e-7
1.2985983486509643e-7
4.722440239547164e-8
2.14062214106254e-8
1.4066620253105307e-8
1.0693253563907747e-8
8.727653287012335e-9
4.549477490443635e-9
1.1111479911571251e-9
9.125854806110809e-11
1.4485086182334862e-10
7.826439137887285e-10
5.744581566424146e-9
2.476773306814428e-8
1.2227790780667795e-8
1.002490999301894e-8
1.0016589939041748e-8
1.1134089820009305e-8
1.3391563838662677e-8
5.453164399826248e-8
1.2145395817136806e-7
7.561304417290321e-8
6.405843009273718e-8
6.523480329116039e-8
7.274746987407612e-8
8.632158988265501e-8
1.0773796810743644e-7
1.394056777741887e-7
1.8141243963203062e-7
2.2608993907051922e-7
1.1748625971503493e-7
9.131966254258243e-8
8.782800852582134e-8
7.301446472873316e-8
6.633412154882705e-8
5.8227670661884917e-8
2.3222314787801282e-8
8.96809592415678e-9
4.360251538070726e-9
2.60088112185848e-9
2.60269833911881e-9
7.915415721007109e-9
4.2657639610074975e-8
3.1701453493755836e-8
2.5445194716813112e-8
2.4676870798399894e-8
2.645694763980522e-8
3.050097766775008e-8
3.750043448541025e-8
4.923793578673872e-8
1.475301035240583e-7
1.6688375174277465e-7
9.487686273367577e-8
8.621095726231626e-8
9.567190006496903e-8
1.2176983568750315e-7
1.7168667255615775e-7
2.2325728169136895e-7
2.0708743733981324e-7
1.7532937800349503e-7
1.6187011376288755e-7
1.8481052365206874e-7
1.7060691051125686e-7
6.985867245732493e-8
2.987457484521553e-8
1.852498289428359e-8
1.3940341390189736e-8
1.1436203604866253e-8
8.111095956902467e-9
2.6055999192945967e-9
8.813785090071938e-10
4.739731872261567e-10
1.16735633494865e-9
4.696453824367204e-9
2.4153936589789778e-8
2.1484061060316603e-8
1.4401391484622492e-8
1.3280283165308948e-8
1.4167939424305042e-8
1.6651177266863217e-8
2.1273352623778082e-8
7.35283500013706e-8
1.4090090057081458e-7
8.173503105763042e-8
7.030864844765798e-8
7.295632037376446e-8
8.372552585577651e-8
1.0365298231407837e-7
1.365434603993668e-7
1.8556847998423066e-7
2.426550231541904e-7
2.8185530241794534e-7
1.517060042395669e-7
1.0090525435953177e-7
9.713708061387725e-8
8.424450286702695e-8
7.121730143634994e-8
6.83745921251334e-8
3.329751152236684e-8
1.1911372104008427e-8
5.195628339095965e-9
2.485637671847956e-9
1.302165821822538e-9
3.320724856484823e-9
2.6732536355711433e-8
3.122946772674235e-8
2.495641971144551e-8
2.40845035517252e-8
2.556216924982693e-8
2.901491215743841e-8
3.490780408681739e-8
1.2109947515742e-7
1.8773134567713114e-7
1.0705462479952354e-7
9.587367309306413e-8
1.0391094527878912e-7
1.2694852211918092e-7
1.7112174416651737e-7
2.390116881454331e-7
2.746045419367082e-7
2.4258623477562585e-7
2.1129977560105174e-7
2.0032314251094785e-7
2.292165695176187e-7
2.0873513488237196e-7
6.867124730041771e-8
2.7985673937681383e-8
1.730840534396865e-8
1.2750413776581805e-8
1.013413159902203e-8
6.19583679479128e-9
1.4949654079907616e-9
1.3401322051999562e-10
7.131947656038867e-11
1.242566406174592e-9
7.397508767192847e-9
3.9517772608016565e-8
1.8510431153270585e-8
1.4542309972038602e-8
1.4318834631663712e-8
1.5841105450458404e-8
1.905957845925946e-8
7.494348586881285e-8
1.686604766228179e-7
1.0638197938576249e-7
8.865813087482556e-8
8.884186116629002e-8
9.733048568311238e-8
1.131498023388066e-7
1.3797166139782607e-7
1.7425253302771907e-7
2.225334863765422e-7
2.767395363713905e-7
1.4645919831367788e-7
1.1930546750063035e-7
1.2144634288772829e-7
1.0631887770620475e-7
9.878404276809322e-8
7.912216449658983e-8
3.0236703760091007e-8
1.2387001021561884e-8
6.253768993679582e-9
3.753252624554125e-9
3.601091622390712e-9
1.141085363258734e-8
5.5560699458029185e-8
3.898080366306383e-8
3.34717713344704e-8
3.3346445621293915e-8
3.616179541731746e-8
4.184367440229842e-8
5.1377539425086344e-8
6.707051242393976e-8
2.08296111870531e-7
2.2973234661765197e-7
1.333929293778661e-7
1.2354478262895255e-7
1.4007236649053442e-7
1.831089273463187e-7
2.642305628424063e-7
3.318579518807257e-7
2.93724164930386e-7
2.518749672191559e-7
2.419598733423204e-7
2.595598394571242e-7
2.7471000862673983e-7
1.0514748332688557e-7
4.013514424371424e-8
2.3170238709565285e-8
1.6800988186406913e-8
1.341600743421104e-8
1.0518015156768641e-8
3.6557599669478366e-9
1.225741689914654e-9
7.638520621831753e-10
1.8240746010135718e-9
6.494338424842018e-9
2.997520120418452e-8
3.4962838841674056e-8
2.1780607114537167e-8
1.9638598711451307e-8
2.0806236884816543e-8
2.4460675571106795e-8
3.140385086379355e-8
1.0310433636389747e-7
2.0148113704543267e-7
1.1688863329455474e-7
9.869487410250149e-8
1.0055258518797841e-7
1.1306414044435878e-7
1.3671702674786967e-7
1.7550009658450592e-7
2.3340209430744587e-7
3.0522082090989755e-7
3.658281315455979e-7
1.8787773229656282e-7
1.3089972780927746e-7
1.323363026942285e-7
1.234724222941738e-7
1.0777371118954282e-7
9.909086735707983e-8
4.3228702153103244e-8
1.652522454125704e-8
7.593048769361005e-9
3.7076558167828584e-9
1.7503103194918095e-9
4.158069674393041e-9
3.817103205433895e-8
3.733534413126289e-8
3.2877209470877687e-8
3.2939803203305645e-8
3.551705927785712e-8
4.0548041075915166e-8
4.8770716381223684e-8
1.7256120948629628e-7
2.622592198664519e-7
1.5200613016803703e-7
1.3863007905187858e-7
1.5326711234904947e-7
1.920425739337881e-7
2.665624957263854e-7
3.7284537264354493e-7
3.9706244962463166e-7
3.38540830724831e-7
3.011013911648909e-7
2.997161970187985e-7
3.120106660818896e-7
3.272703956833479e-7
1.009515167795382e-7
3.471666030249565e-8
1.9232005889686047e-8
1.3608968388694184e-8
1.0474746164847944e-8
7.511730710051004e-9
1.943233703977588e-9
2.3562554307847396e-10
1.93221619082433e-10
2.0469950392491114e-9
9.425071036592021e-9
5.5653433773284096e-8
2.922373891561808e-8
2.143591746618612e-8
2.0642568328107208e-8
2.268986569183517e-8
2.734252732216662e-8
1.0218093976844807e-7
2.342633596024423e-7
1.518563488534488e-7
1.2425966422145669e-7
1.222967578577302e-7
1.3139113145047892e-7
1.493777232328855e-7
1.776354826166469e-7
2.1858005849442596e-7
2.732940648150236e-7
3.3809649393186105e-7
1.8615358671338102e-7
1.5844374443223068e-7
1.704632188011174e-7
1.6263461334703557e-7
1.5532763648835193e-7
1.0367887438472336e-7
3.991910155748645e-8
1.78544870772808e-8
9.50664563569619e-9
5.773190367135339e-9
5.192858287485275e-9
1.7355920510022007e-8
6.062032841917186e-8
4.7305176915672125e-8
4.468871544508847e-8
4.633283709846874e-8
5.1120674257876925e-8
5.949228554404211e-8
7.290283270024547e-8
9.432891275972582e-8
3.062141304746691e-7
3.259093831819495e-7
1.9454061056740046e-7
1.8447247797205114e-7
2.1484889585547565e-7
2.9052956526367935e-7
4.2773079181735036e-7
4.961262024972305e-7
4.1584520674556786e-7
3.6499060584227687e-7
3.7106830118967236e-7
3.593740888189372e-7
4.162420360417266e-7
1.6306514442694603e-7
5.161712003922462e-8
2.5918817774321525e-8
1.772093495261542e-8
1.3789076138962326e-8
1.1522663834038613e-8
4.9674916765777964e-9
1.6910916353755736e-9
1.2611385054836313e-9
2.826244504008222e-9
8.68405394745683e-9
3.439606881259262e-8
6.11450351636039e-8
3.357446318054036e-8
2.9162118537244737e-8
3.0545380064821435e-8
3.591066042032622e-8
4.640807561221344e-8
1.4184621499556353e-7
2.87862830535757e-7
1.692554011510578e-7
1.3985729259792017e-7
1.3951093068785848e-7
1.532296998838805e-7
1.8032662944486345e-7
2.246430247845262e-7
2.9088320228514945e-7
3.778774630443959e-7
4.6624173683404965e-7
2.3735967112071466e-7
1.7344295876991047e-7
1.8095235060480703e-7
1.860942873547611e-7
1.7386589813886896e-7
1.3798563410155213e-7
5.531518944663536e-8
2.3642685162900414e-8
1.1760418050015623e-8
5.993197879004796e-9
2.558571936559677e-9
5.011797456980162e-9
4.3103230154433945e-8
4.2946810887313294e-8
4.3651155962702395e-8
4.636292971717419e-8
5.128345440882117e-8
5.91388086813965e-8
7.118211116846015e-8
2.554158123620643e-7
3.7664497485383225e-7
2.2371039501748897e-7
2.0904501659691945e-7
2.3742774921653705e-7
3.081704668165726e-7
4.4387342374696537e-7
5.987844496054169e-7
5.61846565162902e-7
4.6907944818164116e-7
4.360305294590484e-7
4.7257981449481666e-7
4.1990135216251526e-7
4.2951339083695855e-7
1.5831139169121876e-7
4.056053538731289e-8
1.7882508280690265e-8
1.1831822903201549e-8
8.869437111774572e-9
6.6629293411615186e-9
2.376242298649455e-9
4.66840184740525e-10
7.641825898205753e-10
3.1490498665131277e-9
1.1114697426644199e-8
5.4763373625915475e-8
5.0111268766048316e-8
3.209699911856843e-8
2.96747913736842e-8
3.2220387322080434e-8
3.886235764630138e-8
1.3371754184555314e-7
3.1788786731350933e-7
2.1909433928924444e-7
1.7523143136866052e-7
1.686113842158625e-7
1.7693657418445448e-7
1.9601517099285992e-7
2.267400787993814e-7
2.7186945437333267e-7
3.3497414871793846e-7
4.2173433967065403e-7
2.4732797076772274e-7
2.1507701756673394e-7
2.3665297019380526e-7
2.5866884332842804e-7
2.506980426266972e-7
1.2388561292894347e-7
5.245714288430927e-8
2.684826750619272e-8
1.5613709613442896e-8
9.933490370892637e-9
8.610647490872573e-9
3.008930822151007e-8
5.248087195867923e-8
5.467427589962327e-8
5.960746721725858e-8
6.592407508362694e-8
7.4921011596127e-8
8.81793925816345e-8
1.0797083799957103e-7
1.3812490538702749e-7
4.7005681057353213e-7
4.738225201584028e-7
2.949446568821825e-7
2.8914900333400897e-7
3.5008967139989257e-7
4.967596498552708e-7
7.290585275223248e-7
7.208634248118644e-7
5.816332621411428e-7
5.376956279304924e-7
6.052892155202363e-7
4.983090069062158e-7
5.086590422724324e-7
2.67152269420845e-7
6.395657609797662e-8
2.4034768626730274e-8
1.4620264902119946e-8
1.1211301603260182e-8
8.96809967452833e-9
6.0404451167362075e-9
2.3638501065950315e-9
2.097915177451089e-9
4.153257412767697e-9
1.0710498369803636e-8
3.48659491234747e-8
1.2339732714303776e-7
5.3936488595808405e-8
4.3511487502262623e-8
4.455762559724125e-8
5.221946477126216e-8
6.779185567472391e-8
1.8530974146973856e-7
4.023432222709367e-7
2.476769087651709e-7
1.9899681825466397e-7
1.932379706401345e-7
2.062348512890858e-7
2.35094988465839e-7
2.833297292827115e-7
3.5746934261409876e-7
4.6554301990117764e-7
6.065752494307625e-7
3.3472521386476694e-7
2.45851153519547e-7
2.4639153987677613e-7
2.7795512615866794e-7
2.9740648080863266e-7
1.6752003152950453e-7
6.884876347072106e-8
3.493496383967942e-8
1.981357137261734e-8
1.1151967760605645e-8
4.911572209929303e-9
6.120162549303972e-9
2.9474616181467876e-8
4.4476921847991094e-8
5.6570248470375616e-8
6.648326918685415e-8
7.706724054764458e-8
9.070186235382452e-8
1.0968812335981744e-7
3.9235622283607055e-7
5.518711803898841e-7
3.425280746041517e-7
3.322864376359284e-7
3.936708844896107e-7
5.403129461393428e-7
8.071149430258894e-7
9.283967397871277e-7
7.53788022382457e-7
6.494630413420609e-7
6.695066059808813e-7
8.785824688593923e-7
6.10955492758124e-7
4.31693839038334e-7
2.1916209042129584e-7
4.982540314498331e-8
1.3067339421119702e-8
6.737344420503978e-9
5.013704982910809e-9
2.955605818958378e-9
1.8971677360762305e-9
1.0812162765894738e-9
1.7900213697964365e-9
4.158472101176136e-9
1.1034954365055874e-8
3.8027271787468635e-8
1.1496964397846234e-7
5.0690740924750196e-8
4.23636394748316e-8
4.4535983417137826e-8
5.3320172684618984e-8
1.5700947324546723e-7
3.9914373979411e-7
3.186528007292794e-7
2.4765884788017304e-7
2.31172385999443e-7
2.35916705120998e-7
2.545817286829431e-7
2.885097111780315e-7
3.457326431888031e-7
4.529076055384446e-7
7.172599917715191e-7
4.458780924084018e-7
3.3110742243163584e-7
3.308083032685167e-7
4.237790875382448e-7
3.4530529917069123e-7
1.4045738210864805e-7
7.01927233505899e-8
4.3739772888869625e-8
3.022429632581213e-8
2.268309761279164e-8
2.3112063486126068e-8
2.4799743710954363e-8
3.4723419792696224e-8
5.4717368938507103e-8
7.53425933608849e-8
9.417890361721396e-8
1.137846122438435e-7
1.3766463240061725e-7
1.695926209448549e-7
2.1446771204943014e-7
7.616553318203797e-7
7.02686662387546e-7
4.718635487358741e-7
4.894504893482365e-7
6.337526977514054e-7
9.653321588471751e-7
1.2336145997444755e-6
9.743739486444812e-7
8.152571505186131e-7
8.595089059508601e-7
1.2468052060639882e-6
7.95287798387699e-7
5.335868098627598e-7
2.740040879801983e-7
8.819422349366104e-8
1.8298823975900474e-8
7.215464638826484e-9
5.07373518035501e-9
3.6037869188582918e-9
2.8913518271905473e-9
3.5790262103738216e-9
3.78066847014325e-9
5.422161868286681e-9
1.084676471325529e-8
2.771207196626517e-8
1.2384834147950933e-7
1.0373960178330888e-7
6.662224420612468e-8
6.368548212184577e-8
7.258800746845063e-8
9.115274733837899e-8
2.1054400803402135e-7
5.146874106198508e-7
3.686945034084275e-7
2.849427270639746e-7
2.666794372854937e-7
2.7516369421862777e-7
3.043871087586126e-7
3.6116897419008365e-7
4.7150543445175187e-7
7.335637311157571e-7
3.8061327597539495e-7
4.3193663785565116e-7
5.362927616197527e-7
3.958023294994778e-7
4.2873486830585865e-7
4.276701091249263e-7
1.9549191273173566e-7
9.218565053196756e-8
5.5084381181762766e-8
3.9357714541269236e-8
2.9341847633857267e-8
1.6420752606501298e-8
9.747549294969942e-10
1.1495910898400266e-8
3.3042831235598584e-8
6.160181546292151e-8
9.085074127296458e-8
1.1882129652134191e-7
1.4850176999425873e-7
1.841534163350431e-7
6.393631147035226e-7
8.140784777462923e-7
5.574016872906829e-7
5.827451083760223e-7
7.532702593157073e-7
1.1455248236417607e-6
1.5124809914662242e-6
1.1968069698815293e-6
9.766067157217947e-7
1.0098433937040138e-6
1.4695644094138421e-6
4.129261113381692e-6
1.9646359327861267e-6
7.218025847611508e-7
1.5323893991178753e-7
3.444235556272826e-8
1.06986709465529e-8
1.4233368872752583e-9
3.486295425739369e-11
4.4152071991275457e-10
1.2660150540216107e-10
4.4661232965564663e-10
6.444545555109707e-9
3.3760519843705546e-9
4.4505475217039e-9
1.1522813703306023e-8
4.161391957370497e-8
1.806821302369106e-7
6.60722431356427e-8
5.5158743392309436e-8
5.8844345583913413e-8
1.1570419591979671e-7
3.5115997075148877e-7
4.491703680710088e-7
3.531301866283616e-7
3.1571353995360265e-7
3.1410726213976077e-7
3.4050271579686426e-7
4.1366786203712476e-7
6.277023268670729e-7
3.388788500335915e-7
7.1129562760241615e-9
1.6277502055358664e-8
8.362060521806203e-8
3.43034778108008e-7
5.575891530243068e-7
3.364235304587226e-7
2.197739328040719e-7
1.6728454988769112e-7
1.1259387472043997e-7
5.811300582712795e-8
7.791584716794985e-10
1.946474477078065e-8
1.0494771757701766e-8
2.3180491103655835e-9
2.1403568153857277e-8
5.149088555761264e-8
9.482823359180731e-8
1.4834795752117628e-7
2.0875016850465404e-7
2.7801119010998084e-7
3.614155463770882e-7
1.4687815193829802e-6
1.0531968193631577e-6
8.599076767900713e-7
1.0442845943022024e-6
1.6261580035581013e-6
2.1586746620066737e-6
1.5477674370069293e-6
1.2899000458502324e-6
1.530402014987715e-6
3.276074229320994e-6
0.00002367976948764565
0.000011454131751738001
3.778218028077676e-6
6.330737971089968e-7
7.896858976890197e-8
8.255315873449352e-9
1.25342807854756e-9
3.152329106311582e-9
2.4172726632981855e-9
8.896933149543218e-10
5.02732029806301e-11
3.4220953618892856e-10
1.1995114170230223e-9
2.125638679598772e-9
1.144205571017846e-9
1.871401375366831e-9
7.274885136546824e-9
6.325537594482646e-8
9.939598421181252e-8
4.5888039271446e-8
3.8790520561807386e-8
6.706270777996396e-8
2.1946196188947152e-7
4.1856503891061576e-7
3.839512020299508e-7
3.454696980068939e-7
3.4630214731817287e-7
3.986425360685371e-7
5.430385160779822e-7
2.2455531890736615e-7
2.2287983713607307e-8
2.953159133707878e-7
3.1642814220287156e-7
3.296332214940203e-7
2.82732257999491e-7
3.923387817772137e-7
3.0890815889727576e-8
5.8885489590366864e-8
1.445112103089398e-7
3.847240726012908e-8
7.045746945351293e-7
4.0788403081908166e-8
2.1414003105667167e-9
2.00988800677031e-10
1.2731933041445884e-10
1.9608748834877746e-11
1.0172896346170038e-11
3.616450455234323e-11
4.178295132236854e-11
3.294152297492633e-11
2.2558859955287617e-11
3.6329021701011004e-12
2.218144891765613e-12
4.829260905487678e-12
7.129093103341782e-13
3.982380516406452e-13
8.993757225945796e-13
1.1668747817387337e-12
1.3717672209444301e-12
1.6112165624736673e-12
1.9406008493882887e-12
2.3926525293452942e-12
2.9916970340036184e-12
7.68981796775754e-12
1.5991222230634132e-11
2.2100599733279987e-11
2.339632493336655e-11
1.3946495315746828e-11
6.709421154201728e-12
3.332369723731941e-12
1.6361331626698334e-12
5.725876123548333e-13
3.298616781553786e-13
1.3184464660140136e-12
2.556050545937627e-12
4.1813883388354904e-12
6.339355633318369e-12
9.201069453636837e-12
1.2982028028972765e-11
1.7963423831489435e-11
2.4520390692411147e-11
3.316169445193058e-11
8.144194017388778e-10
7.546924991367588e-10
5.137968905084988e-10
4.0104266786094143e-10
3.4534117452359673e-10
3.1485350493683013e-10
2.9749822151959746e-10
2.8809858751410486e-10
2.8410588440465726e-10
2.8411213046733093e-10
2.8727206944236467e-10
2.031326750954623e-10
2.0154968317703482e-10
3.36575232714015e-10
6.311976098672384e-10
7.840898243819719e-10
2.406516179500482e-10
2.8763996285686627e-9
8.505976735350069e-9
5.1826198515974677e-11
9.354597010208527e-11
5.363003509015632e-13
3.6099543997031945e-14
0.
3.635846888279298e-14
0.
0.
0.
0.
0.
0.
8.693277311620598e-14
4.17445355009817e-14
4.406514846867336e-14
5.189997304418511e-14
6.294472405374977e-14
7.722496620718942e-14
9.539210295802838e-14
1.184614564062661e-13
1.478023484548822e-13
1.852138869466306e-13
2.3304265030240025e-13
2.3879378614747767e-12
3.124317291963858e-13
7.762755405700484e-14
0.
8.250315712202577e-14
1.3959215574170448e-13
2.0631102377638802e-13
2.9310190599881944e-13
4.114542142497401e-13
5.762706216653459e-13
8.082257969388059e-13
1.136636202259419e-12
1.6029608551912916e-12
2.2644303536558185e-12
3.1956008163071132e-12
4.482429719339892e-12
6.200115091528993e-12
8.371635067485468e-12
1.09329074382884e-11
1.3760126377275468e-11
1.0512159498785014e-10
3.887729854502734e-11
1.61148722420102e-10
5.164455491418962e-10
8.720624589813232e-10
1.0948583700625473e-9
1.2509184561971612e-9
1.3990797473017635e-9
1.5580231718829094e-9
1.7312087401055468e-9
1.91731728868347e-9
2.3997457761563555e-9
9.61124911149662e-10
8.593540567905783e-11
1.1655005961312934e-10
2.2508911845494837e-10
3.9110345708278325e-10
8.693811919192737e-10
2.413642686919295e-9
7.912107559448153e-10
4.389114793755451e-10
3.8500496646890346e-10
4.686201749573196e-10
6.690161086711146e-10
1.0208565359369536e-9
1.4709543905951303e-9
1.6445835513214713e-9
1.5004973676082253e-9
1.3256956697890779e-9
1.1852569941951496e-9
1.0612108608929273e-8
1.514169413792463e-8
1.2167653678978152e-8
1.4426604956191076e-8
2.0446151803853664e-8
3.324490856055696e-8
5.748709133942766e-8
7.843824648868834e-8
8.17650763510283e-8
8.18021334412576e-8
6.02302137691323e-8
3.853676647963486e-8
6.283866763007448e-8
9.768356883283829e-8
5.2709535039786164e-8
4.045355763640412e-8
3.644513771928123e-8
2.4908608884077982e-8
2.1944762392219482e-8
1.6268528947255947e-8
4.17217927843636e-9
6.597734514116121e-10
1.107928882701936e-9
3.463175657375572e-9
7.902390297646043e-9
6.71849109637966e-9
2.9475258935859054e-9
4.383655268265404e-9
5.071479930858086e-9
5.7885999302211095e-9
6.723469362443976e-9
2.837405591602941e-8
7.99574579839223e-8
5.573789227794104e-8
4.674340075756644e-8
4.683707908044624e-8
5.108460257348301e-8
5.881521739461577e-8
7.066261361964314e-8
8.77942994436106e-8
1.1057865709880248e-7
1.3439914108871984e-7
7.017945730827628e-8
3.58408604839705e-8
2.1716394945024403e-8
1.630396972192287e-8
1.3430976537330886e-8
1.122607700815961e-8
5.1903887602323585e-9
2.079620440272672e-9
1.3056205182241503e-9
1.4880241490404635e-9
2.8189719468559804e-9
7.114489172774729e-9
2.6501068409599513e-8
2.469767935079574e-8
1.612948467758199e-8
1.475305877052678e-8
1.6034603920652283e-8
1.9772770936493517e-8
2.7564126625064908e-8
4.440093568030849e-8
6.90252586503365e-8
8.379288541223335e-8
4.938081959090753e-8
4.637362624493329e-8
5.310400077756213e-8
6.951082869047514e-8
1.0135444883099961e-7
1.5079927585328889e-7
1.863739419821682e-7
1.8720399549539793e-7
1.5784391447929844e-7
1.8558480563677828e-7
9.72409204971728e-8
7.032607581838255e-8
6.803122322283296e-8
5.2980690961350364e-8
4.5898512458132384e-8
4.126084338091057e-8
1.550209081586551e-8
5.172217115736054e-9
1.6995794040303898e-9
2.94092406468489e-10
1.9970259250610563e-9
8.209855848410808e-10
1.5204597814830677e-8
1.3612552135622926e-8
1.3267635557871746e-8
1.3927878925149877e-8
1.5456815309978938e-8
1.799482910276365e-8
2.193943635357712e-8
8.733205779399979e-8
1.496136305676404e-7
8.445741986455741e-8
7.430689649695341e-8
7.905462972746348e-8
9.424123654524438e-8
1.2322794651574178e-7
1.7023072672272781e-7
2.106350282201194e-7
1.9802607651088635e-7
1.7015384375448117e-7
1.9484979651582321e-7
9.994292765466696e-8
4.1007219732992254e-8
2.253615901980755e-8
1.619597295270796e-8
1.2942760840074805e-8
1.0970377880063367e-8
5.220365948530384e-9
1.9298708563140784e-9
1.095822957967457e-9
1.3218360188141503e-9
3.1093488709665584e-9
9.754092930860945e-9
4.193549845244252e-8
2.1128222531511424e-8
1.5916598718500552e-8
1.5469119468017258e-8
1.724560368251249e-8
2.132335945711805e-8
6.442180721265382e-8
1.213114950429654e-7
7.076227653811612e-8
6.144415216740254e-8
6.424460992214869e-8
7.430957490241794e-8
9.280739973720258e-8
1.233972755719771e-7
1.689401419760904e-7
2.2104789919513147e-7
2.5496516064870397e-7
2.5028366676454856e-7
1.6538746134596344e-7
9.648490485218316e-8
9.380239093120581e-8
9.202829337393789e-8
7.543928773649435e-8
7.286304848020937e-8
3.566491511491505e-8
1.1860523227656871e-8
4.269728098229076e-9
4.899536239455782e-10
3.173273922647068e-9
7.639297136277209e-9
2.041853139418871e-9
1.4101308729779808e-8
1.6123700278339417e-8
1.7582779052965478e-8
1.9593298750461038e-8
2.256774093486019e-8
2.6947727955235894e-8
1.1137813918715151e-7
2.1236188131522855e-7
1.2312793624241699e-7
1.0980514429742187e-7
1.1823066088924538e-7
1.4253897629769867e-7
1.8851201779956977e-7
2.6418338612913454e-7
3.328906354170139e-7
3.14670691559833e-7
2.701465130465734e-7
3.089028867748638e-7
1.4020083289323838e-7
5.203689903897115e-8
2.79461901048868e-8
1.971771736861643e-8
1.543525511930648e-8
1.3098764627702684e-8
6.762396560433773e-9
2.6977170994801095e-9
1.853580778182401e-9
2.6118145401260092e-9
5.806767781916315e-9
1.6508035995418802e-8
7.071779715263093e-8
3.6454467045653776e-8
2.692471237112021e-8
2.623594962643254e-8
2.971259840184729e-8
3.7772043785019256e-8
5.383281193146003e-8
1.1765856300653217e-7
1.8759323356370482e-7
1.0440746004421968e-7
9.030038751046215e-8
9.467234662387786e-8
1.1106968622341749e-7
1.425772802691083e-7
1.9600381658468607e-7
2.7165769238870737e-7
3.4023584177408566e-7
3.4790044289086023e-7
2.20522169079497e-7
1.280389309009946e-7
1.19768703665649e-7
1.274260591284045e-7
1.121114145601396e-7
1.0817070747703979e-7
5.84719596483027e-8
2.111864933553675e-8
8.898747809923843e-9
3.655181110560138e-9
6.943104341049603e-11
2.7728994511189723e-9
7.759354799964265e-9
2.486280707895935e-8
2.5511933492328533e-8
2.6738598151664412e-8
2.912138492878945e-8
3.305117049477003e-8
3.910117095683669e-8
4.831682486953165e-8
1.8678105673637463e-7
2.662267081946916e-7
1.547578103234861e-7
1.4265338580684112e-7
1.6009386636624915e-7
2.0512078764879296e-7
2.9196077808878514e-7
3.9895899121572623e-7
3.877294944808121e-7
3.2564967421949995e-7
2.997039536757561e-7
3.4304394947744114e-7
2.743576498181561e-7
8.447982747798245e-8
3.436958708189764e-8
2.0953088492616522e-8
1.5552981385103004e-8
1.2495428559565325e-8
9.511846585806137e-9
3.5162043183813508e-9
1.7270968958746243e-9
1.9245015842954134e-9
4.184294638103871e-9
1.1597079785628156e-8
4.8232132728695285e-8
4.7032494776082125e-8
2.975914004731352e-8
2.7234783442536677e-8
2.9569113290792305e-8
3.607752247803268e-8
1.052638281909807e-7
2.1613461443051924e-7
1.2935135635446915e-7
1.0766894305902918e-7
1.0791077007189197e-7
1.1882925746777137e-7
1.3988337172414102e-7
1.739673371667608e-7
2.247536786473539e-7
2.9176279479442276e-7
3.6128053928556447e-7
3.882338288975927e-7
2.1640726446747898e-7
1.4624741031830292e-7
1.5220921163915135e-7
1.71386496161775e-7
1.691654003040475e-7
1.301369576192957e-7
4.963499051588917e-8
2.0513625690685846e-8
8.906120640082829e-9
1.6927529381945245e-9
7.024012928140351e-9
2.4565566507175566e-8
2.930690382462793e-9
1.836088872742169e-8
2.6556078091017602e-8
3.1578914615674745e-8
3.658181429865994e-8
4.29017459824807e-8
5.156767000668579e-8
2.103130808713491e-7
3.6929323907058483e-7
2.1975815083739103e-7
2.043626705462925e-7
2.3049100027772339e-7
2.957244780374394e-7
4.2187456375448013e-7
5.922629196224644e-7
5.951369663948333e-7
4.948832587706257e-7
4.4817606048693154e-7
4.889344321560464e-7
3.1315813171854925e-7
8.555270625640319e-8
3.322018987015707e-8
1.973127621915504e-8
1.4735301741534505e-8
1.1802478446274852e-8
9.655952897278009e-9
4.3191072451740885e-9
2.9533128828932106e-9
4.04024455841452e-9
8.123512617593446e-9
2.0033118920608372e-8
7.682439818358003e-8
8.006297303734039e-8
4.9567345638749674e-8
4.574931932243118e-8
5.099541539258262e-8
6.488276250174187e-8
9.295272384618364e-8
1.8099489845719552e-7
3.212171755240757e-7
1.787608010886993e-7
1.481915899288087e-7
1.490419928923044e-7
1.667925910708445e-7
2.027244573251277e-7
2.6379800783609134e-7
3.5688770207741494e-7
4.7110616678561284e-7
5.054366715450389e-7
3.02247831495728e-7
1.9499222905100228e-7
1.8688875496891165e-7
2.169617966842456e-7
2.410886165975028e-7
1.9748652806983195e-7
7.979722947213235e-8
3.518910155969404e-8
1.7719829912659658e-8
8.408969810558843e-9
5.099814783358771e-10
1.0528366208618392e-8
1.1599831092954025e-9
2.406814993783922e-8
3.6219045490055973e-8
4.3763377416769906e-8
5.0686316953346854e-8
5.91227659436499e-8
7.0594362610036e-8
8.696493054200674e-8
3.410382956460221e-7
4.470613783176166e-7
2.7387469238514305e-7
2.6458012164200504e-7
3.1336669694172915e-7
4.3116222434185167e-7
6.462619208161978e-7
7.439084328799931e-7
6.088640916702233e-7
5.319672522767939e-7
5.57336408751313e-7
4.988481484956351e-7
4.4377007100775014e-7
1.572263018547322e-7
4.1567398828728524e-8
1.8462425725451962e-8
1.2500454630130461e-8
9.67543947333752e-9
7.995856632975547e-9
5.23578559811912e-9
2.8383630517567135e-9
3.2435982129910482e-9
6.1209556990332606e-9
1.4335316866797143e-8
4.553987174451041e-8
1.1831186197261608e-7
5.598510781965784e-8
4.705506772370529e-8
4.9855575085834084e-8
6.082398206205212e-8
1.54906774346364e-7
3.4169825754007723e-7
2.1896724548034944e-7
1.752985856559554e-7
1.693074554940752e-7
1.7933098554030792e-7
2.0227402898570976e-7
2.4056500947402313e-7
2.9916216923086446e-7
3.840288201878874e-7
4.934294075481026e-7
4.377643337849627e-7
4.7591407124927034e-7
2.9519999340100316e-7
2.448689128888361e-7
2.8331879424798773e-7
3.5995951930513934e-7
1.7357838625075356e-7
7.103324963809427e-8
3.809181747714999e-8
2.162525165107753e-8
7.522638396246955e-9
1.8825998288092908e-8
4.823730968666346e-8
1.4553361377130472e-8
1.2832172056215397e-8
3.5603025287686326e-8
5.221758292392768e-8
6.61236111219459e-8
8.071645773170838e-8
9.846132297024067e-8
3.7397433354002967e-7
6.170748943250542e-7
3.935035639423982e-7
3.8907054755884905e-7
4.697788456484719e-7
6.605752564748741e-7
1.0006679596212308e-6
1.082759291583036e-6
8.581550567805502e-7
7.6018658320073e-7
8.386191626627059e-7
6.166088116499758e-7
3.7513822199765644e-7
1.4361612902251133e-7
3.1173154048719456e-8
1.138094707974592e-8
7.318216463210554e-9
5.652215966253455e-9
4.36732426684618e-9
5.3904550679875496e-9
4.950021106757333e-9
5.915383386735637e-9
9.827948909063756e-9
2.0470363518819635e-8
5.726325709669199e-8
2.2974859991323175e-7
9.614436612961182e-8
7.778399262301608e-8
8.298508993479288e-8
1.0255422339076602e-7
1.3500091676535048e-7
2.3955793940945144e-7
4.982187566201272e-7
2.990830552017325e-7
2.354436724907329e-7
2.2597665541440804e-7
2.411994744927423e-7
2.793712980740876e-7
3.4959485207842807e-7
4.7259883828122754e-7
6.640027512673902e-7
3.652137263235088e-7
5.665514434835452e-7
5.411109792401588e-7
3.5851530715306704e-7
3.620521922506573e-7
4.791279100808135e-7
2.65946721786711e-7
1.1270124684847958e-7
6.131446064133044e-8
4.052730056519959e-8
2.645444645581176e-8
6.663825149731529e-9
2.303149642171944e-8
1.0174384622707285e-8
1.133674155746914e-8
3.8713315179393924e-8
6.499310402709488e-8
8.77879295684333e-8
1.1017047828604299e-7
1.35863135053851e-7
1.685381715406617e-7
6.346517086249505e-7
7.388825179259371e-7
5.051385661697735e-7
5.300220908137112e-7
6.917648582195347e-7
1.065144454808067e-6
1.3840144615219072e-6
1.0891181885571283e-6
9.104745051295739e-7
9.7684074098536e-7
1.5081133365637744e-6
8.979587206283334e-7
4.149346135676392e-7
1.5112109064668988e-7
5.451541090149165e-8
1.0970774189150979e-8
3.753526109127067e-9
2.535488467148611e-9
1.6120575818355298e-9
1.6656606631327028e-9
5.019170137644453e-9
6.024971297163696e-9
6.959941567968353e-9
1.248202911152006e-8
2.9246797040766103e-8
1.1242894067093136e-7
1.3962199253221531e-7
8.183518363739845e-8
7.744001647895282e-8
8.833857151701611e-8
1.7670814162230728e-7
4.4705905085891727e-7
3.7068796055936675e-7
2.830413577240799e-7
2.605573646860808e-7
2.6542764534856035e-7
2.909637847899477e-7
3.451818398380605e-7
4.623206679799229e-7
7.629167377770195e-7
1.8590035741871985e-7
1.8858986936719452e-7
1.1693318312526125e-7
5.726778689215771e-8
4.216427350075758e-9
1.649554793284014e-7
3.158023505984515e-7
2.327534277941657e-7
1.5268803367508535e-7
1.1116879425335851e-7
9.254336221358245e-8
5.528512225212938e-9
7.353683027466985e-8
7.902451860638128e-8
4.864236185130445e-8
2.619816308619723e-8
8.879989503032738e-9
1.4692273067602523e-8
5.2234227516725024e-8
1.0416262253687445e-7
1.6448002179680262e-7
7.537394249412966e-7
9.739593795175903e-7
7.535336969885111e-7
8.871988360149629e-7
1.3420720216222457e-6
2.0171681704638487e-6
1.5544722963108935e-6
1.2438998877493802e-6
1.4039791081064685e-6
2.7384115225738165e-6
0.000017229495144066157
6.446156321726348e-6
1.069990563007105e-6
1.2413912970979192e-7
1.0420661070657843e-8
2.565451758847775e-9
3.995639690000706e-9
4.573837887198846e-9
1.9810457683463604e-9
1.00913254873971e-9
1.1503701801308893e-10
3.867701390932497e-10
1.9746786933953128e-9
1.4602757994251123e-9
1.1762055462276913e-9
2.5632939943561055e-9
1.3169065955458567e-8
1.2567904958351723e-7
7.79869977578461e-8
4.60924303990592e-8
4.3305280998976887e-8
7.699494126489949e-8
2.457799355361111e-7
4.0974535792519785e-7
3.439667016822438e-7
3.0133745822699743e-7
2.9752988992221343e-7
3.3274008306454914e-7
4.438791882848594e-7
4.6401013973722027e-7
3.995691292689454e-8
2.2668585809294094e-7
2.3716055093533766e-7
3.569083302933579e-7
4.414664516867874e-7
3.409039888553862e-7
3.5907197202267047e-7
5.729288169877666e-7
3.230599752153415e-8
1.39698658809052e-7
6.43019930997637e-8
5.99268245613039e-8
7.750567502250793e-7
3.193348382709021e-8
5.791332958271102e-10
1.5096208296777336e-10
1.8480417436109672e-10
1.8076300843992807e-11
2.468185792052145e-11
3.423765109085932e-11
2.7078037952421437e-11
2.2771085398347806e-11
1.1687598250833632e-11
6.638552925167183e-12
3.713353468833111e-12
1.073268948982765e-13
3.5141139610197273e-12
1.1721640052161212e-12
1.4875114615917149e-13
5.159868475468897e-13
1.0288974431311828e-12
1.5006259290814435e-12
2.00451667533941e-12
6.324541970271913e-12
1.2789720269619724e-11
1.7127948995697273e-11
1.6143491593241173e-11
8.7513505000867e-12
4.3279072166949684e-12
2.421886102241251e-12
1.5447281500492437e-12
1.0431045922036267e-12
6.275218610227413e-13
1.4596449453227422e-13
5.044696776004259e-13
1.4145763459006968e-12
2.6812060722115396e-12
4.418486803530935e-12
6.768004377937319e-12
9.910451010425044e-12
1.4081231672320758e-11
1.9591927987851074e-11
3.283173696127164e-10
4.201472639783639e-10
4.035332212137471e-10
3.784793043149283e-10
3.561513771369542e-10
3.363429334076948e-10
3.2023046761017943e-10
3.08639480110104e-10
3.015297492538126e-10
2.984270523207294e-10
2.9877948224224917e-10
3.0210453294539116e-10
2.0699289935236227e-10
1.9804763322397133e-10
3.333486295191515e-10
6.616193677576931e-10
9.12758229000711e-10
5.203031938138792e-10
2.2144198851639655e-9
8.653074143614893e-9
1.157296013416646e-9
1.7374704218724906e-10
5.204548123012673e-13
8.061821909635193e-14
0.
7.674164089764137e-14
0.
0.
0.
0.
0.
5.522516430144211e-14
0.
2.2536053518577338e-14
2.6290530102889433e-14
3.165727756856035e-14
3.85964230760824e-14
4.74061206580051e-14
5.85665882682025e-14
7.272678077465709e-14
9.074101014619536e-14
1.1372227793385973e-13
6.658406625280165e-13
1.353375692724917e-13
3.3223865550128385e-14
0.
3.0823309190955835e-14
5.171714835386783e-14
7.490471317117498e-14
1.0382762182024385e-13
1.4177706770537984e-13
1.9261530798511297e-13
2.6133694340941896e-13
3.5464845253584846e-13
4.816386805084399e-13
6.545252443119981e-13
8.892371936593301e-13
1.205158688616285e-12
1.6225305867377291e-12
2.155493059184252e-12
2.801010383185072e-12
3.5324620164702654e-12
5.2062338847948596e-11
3.232164044996056e-11
4.8063309709534136e-11
2.1588854317268952e-10
4.397615398997929e-10
6.307519395300173e-10
7.68278416657896e-10
8.834084952320313e-10
9.976711519484517e-10
1.1194187552201061e-9
1.251088542078684e-9
1.4576818389363607e-9
3.450344830453888e-10
2.3106447784067525e-11
1.2072526509240427e-10
2.1038230446358674e-10
4.2026571239933674e-10
1.4271787478218472e-9
1.502344470493404e-9
7.682573719831203e-10
5.372708367086562e-10
4.994690125987029e-10
5.762905929073341e-10
7.768574074091852e-10
1.187305306247279e-9
1.831619796393083e-9
1.9718823481801497e-9
1.6302605976610315e-9
1.383231786794333e-9
1.2377016410187609e-9
1.13254880525121e-9
1.3453319825151999e-8
1.6386766641343157e-8
1.3299683583939762e-8
1.5942218654258113e-8
2.3027041575363995e-8
3.8450357614629336e-8
6.607180705684266e-8
8.319875931511759e-8
8.524042472388307e-8
8.365965814427577e-8
4.3232159609511456e-8
8.666746188560287e-8
9.236433930757446e-8
4.811153299884118e-8
3.7769421497766585e-8
2.9441798396346484e-8
2.1094812906673703e-8
1.9019818968503586e-8
1.4106878493528492e-8
4.072644464736039e-9
1.0153931091637557e-9
2.7094049442341187e-10
1.4205094351450856e-9
2.468129306663475e-9
7.958224757184851e-10
5.722520939855348e-9
5.647123260012072e-9
5.852743321728473e-9
6.388304610241788e-9
7.294569906393691e-9
2.8491736646058813e-8
6.938394551837226e-8
4.3372614124020695e-8
3.628207468102852e-8
3.6337493220426505e-8
3.977877333811085e-8
4.624294110876477e-8
5.643172829115488e-8
7.122617663556172e-8
8.900804685285648e-8
1.0046387860502821e-7
9.705461611003686e-8
6.817447965846273e-8
3.248527931984313e-8
1.6287313728476888e-8
1.0922271490210813e-8
8.63322449891821e-9
7.3419295904363325e-9
4.333264325537887e-9
1.395554851963304e-9
5.345008304121651e-10
3.1450044014144964e-10
6.558588487241367e-10
2.4984061291445445e-9
1.256230689793241e-8
1.0660751337116117e-8
7.292119123561453e-9
6.7395674517225115e-9
7.182187620243188e-9
8.430817275626677e-9
1.0778193744271905e-8
3.761830698350421e-8
6.886521852274291e-8
4.0690941018390245e-8
3.666019250481423e-8
3.980344741131012e-8
4.8054836392260193e-8
6.307737937403261e-8
8.837781443309162e-8
1.2482113894425632e-7
1.578100361646313e-7
1.6863597946571855e-7
1.0853861766978907e-7
6.448476559730478e-8
5.62368717522135e-8
4.5294801649227695e-8
3.645217161284801e-8
3.49531614922621e-8
2.1648422852944237e-8
7.238189571355988e-9
2.870105895750418e-9
1.271110882207307e-9
6.175473777029559e-10
1.5486376459908156e-9
1.1377580969629994e-8
2.1113002138981956e-8
1.4889736047682512e-8
1.371070852878841e-8
1.4253461075219937e-8
1.602011578870442e-8
1.9194287281522665e-8
2.446221254328182e-8
8.03920396743963e-8
1.0866088153276093e-7
5.982752157461085e-8
5.242900220687797e-8
5.575510956781747e-8
6.699412195808438e-8
8.884460160998906e-8
1.2040206337372034e-7
1.309494841290708e-7
1.1237715437397703e-7
9.63965138137862e-8
1.1694602295941669e-7
7.499226879113429e-8
3.3435441246089865e-8
1.7094488702751877e-8
1.1793430347661803e-8
9.40948841793842e-9
8.073075428895895e-9
4.269941645882784e-9
1.4061697509620237e-9
5.754260279077686e-10
4.1239749276258997e-10
1.0268206716068116e-9
3.968884145948691e-9
2.0243865684674422e-8
1.1459050702773702e-8
8.490691252738753e-9
8.115653929784063e-9
8.825638248142942e-9
1.0523300663057154e-8
1.3647560210159065e-8
4.673801613066574e-8
8.397523972400123e-8
4.894514171262249e-8
4.362285313135669e-8
4.6919715766459035e-8
5.6154897722671424e-8
7.31067487570723e-8
1.0164608787190943e-7
1.426924150688511e-7
1.8013009814503602e-7
1.9253814003167766e-7
1.222928681452879e-7
7.294750419992325e-8
6.480622469516658e-8
5.34503730717703e-8
4.309170486684264e-8
4.1467633585658144e-8
2.524092757395643e-8
8.484081276407432e-9
3.3868687798127088e-9
1.4852745609604326e-9
6.453725689825605e-10
1.5452921014637997e-9
1.2683274065211222e-8
2.3089277727888123e-8
1.6732383024648153e-8
1.5558169660199234e-8
1.6227650611575796e-8
1.824408064621553e-8
2.1822193047530923e-8
7.521628925389612e-8
1.230688113213925e-7
6.91157185228063e-8
6.046718938775814e-8
6.386938141215332e-8
7.550109723378838e-8
9.77603532525667e-8
1.3362286442244155e-7
1.6462703677790043e-7
1.5540686959951958e-7
1.3323667918213153e-7
1.1964573758210633e-7
1.4730604526372025e-7
1.04324311622942e-7
3.915149311689265e-8
1.8647947102789995e-8
1.2574882010284281e-8
9.69694903837277e-9
7.988497308095454e-9
3.827030600497274e-9
9.584922245401812e-10
9.487877049401009e-11
1.0088735362391643e-10
7.748963481369398e-10
5.5225985924313515e-9
2.0497725551143498e-8
1.0483192744361253e-8
8.734154622295974e-9
8.783661525677303e-9
9.799183013182371e-9
1.1818195080201665e-8
4.827974708996654e-8
1.0640182981693238e-7
6.576050328069553e-8
5.613409876370171e-8
5.760020490226417e-8
6.479637358239232e-8
7.770003034588989e-8
9.817632111600291e-8
1.2864306873220943e-7
1.6881083162417091e-7
2.0982411291469346e-7
1.0855297832425293e-7
8.221905775764446e-8
7.77427523909003e-8
6.382033055421698e-8
5.734628652211795e-8
5.1803552389590946e-8
2.1343795471238574e-8
8.052777557934264e-9
3.838265322360719e-9
2.2480186898611242e-9
2.20231020673964e-9
6.580659364718153e-9
3.6325827025849756e-8
2.8914762445764765e-8
2.270165511095688e-8
2.182287600134761e-8
2.3297232543704362e-8
2.6796488224596646e-8
3.290453492902606e-8
4.317978968629389e-8
1.289417349251527e-7
1.4797570208236403e-7
8.349548826457558e-8
7.532919465775624e-8
8.292424180744487e-8
1.0447684226812852e-7
1.458617338053143e-7
1.912916240064577e-7
1.8059463914244164e-7
1.5220334093578717e-7
1.3849528703942304e-7
1.6109112842282618e-7
1.4082762982271685e-7
5.890630247830726e-8
2.6030092901415392e-8
1.6470340163251393e-8
1.2537245081825911e-8
1.0382743798711845e-8
7.068123720613582e-9
2.2454481062648796e-9
7.701705010408695e-10
4.066279668064657e-10
1.0065835490402035e-9
4.157723892680774e-9
2.1928376438071915e-8
1.792649434729969e-8
1.2265797049677361e-8
1.1385558321594566e-8
1.2175967460779255e-8
1.4318889101436264e-8
1.8287499720564007e-8
6.406607120549168e-8
1.22055064931948e-7
7.092849894906646e-8
6.145127809221152e-8
6.421880113534689e-8
7.428300275931235e-8
9.280361321551389e-8
1.2346480849471567e-7
1.691037095661031e-7
2.2083425054268349e-7
2.5347253774670544e-7
1.3948453011892334e-7
9.11888912049699e-8
8.628643271738945e-8
7.350157494060426e-8
6.167644750228971e-8
5.9560608984554855e-8
3.0165074799870546e-8
1.0605280094436411e-8
4.55113433960663e-9
2.1583341324123402e-9
1.1464783663201189e-9
2.942603020267734e-9
2.2866021857239467e-8
2.8747345984996545e-8
2.23735788226303e-8
2.137664799534958e-8
2.259191446685533e-8
2.560057645583703e-8
3.079481609500185e-8
1.0617560098885656e-7
1.6562276024997674e-7
9.397732307330644e-8
8.366500470553764e-8
9.009987190300234e-8
1.0920104171446519e-7
1.4581566088716322e-7
2.0286155613270914e-7
2.3723923199850736e-7
2.121689414850166e-7
1.8382428072707985e-7
1.7191176424671854e-7
2.0128674611179948e-7
1.73592171433938e-7
5.9019925934930285e-8
2.507916628277043e-8
1.5915360336873536e-8
1.1866527037125124e-8
9.5188276890951e-9
5.4990896494100694e-9
1.3256815746024347e-9
1.1193635474844026e-10
1.1070695057900708e-10
1.0266507457270385e-9
6.621488353744297e-9
3.301118715412606e-8
1.5631726010805132e-8
1.248443776783596e-8
1.2360864970462403e-8
1.3698112650274028e-8
1.64763879513701e-8
6.574790265954665e-8
1.4737333809615525e-7
9.247399157446584e-8
7.753908688547506e-8
7.816816950211357e-8
8.620232981893526e-8
1.0097249934932307e-7
1.2418031996280706e-7
1.5824581135611923e-7
2.0357767360449867e-7
2.536529481293673e-7
1.3312431937537005e-7
1.0676395152084054e-7
1.065807257854341e-7
9.147320958199109e-8
8.443842108804372e-8
7.034887150531569e-8
2.7151564775104905e-8
1.0864602393195644e-8
5.4060179886747564e-9
3.2357333812848883e-9
3.1546948111228895e-9
9.843782328589083e-9
5.059312156586121e-8
3.568436230166867e-8
2.986157988375996e-8
2.9441898586392585e-8
3.178712536004498e-8
3.673035889615314e-8
4.5126344219334934e-8
5.905169557716734e-8
1.8095013283045272e-7
2.0129673610532315e-7
1.1592990817508407e-7
1.0659594618579813e-7
1.1988023078916223e-7
1.551425213403366e-7
2.2203974734173812e-7
2.8313773021487305e-7
2.549004842877367e-7
2.1740110767141074e-7
2.057135966686276e-7
2.2639924705680204e-7
2.2867156875106927e-7
8.91359540802923e-8
3.55914364095875e-8
2.1195186594248906e-8
1.5608909505488853e-8
1.2574903128634704e-8
9.533163130702922e-9
3.192611421933521e-9
1.0713116861416528e-9
6.305084249397408e-10
1.5269391207901195e-9
5.687515864215187e-9
2.7367818733071803e-8
2.8730072267238954e-8
1.8424112178197702e-8
1.6758547560515062e-8
1.7802487023691855e-8
2.092647052646159e-8
2.6816587705680984e-8
8.987643345885405e-8
1.7420745974590207e-7
1.0100095664559805e-7
8.58786625307475e-8
8.810102454694119e-8
9.982697379122244e-8
1.217839475637561e-7
1.5786564213668668e-7
2.1174792552530145e-7
2.772694722004314e-7
3.289561478204091e-7
1.7124216331738828e-7
1.1740530434660194e-7
1.1689906248450985e-7
1.0612003698622709e-7
9.155603610623284e-8
8.614896985885637e-8
3.900665308206657e-8
1.4497372211396074e-8
6.523483841769037e-9
3.155133630069729e-9
1.5402528226258444e-9
3.778429794548606e-9
3.343402731029425e-8
3.457667618620725e-8
2.932021349470773e-8
2.8945207242551698e-8
3.101444125731041e-8
3.5325145500619815e-8
4.2491213597494644e-8
1.4943581077201022e-7
2.2865487418793803e-7
1.316623234607599e-7
1.1923985052040011e-7
1.3083087588463818e-7
1.6234969195937777e-7
2.2287982047662825e-7
3.1224305251899244e-7
3.430793255126243e-7
2.959581486300148e-7
2.6088866158786603e-7
2.547221209902897e-7
2.7587047649952326e-7
2.7725947758424896e-7
8.611688751299258e-8
3.1784584360200764e-8
1.8491112363218447e-8
1.3299909593837547e-8
1.0337842203356385e-8
7.040268622001267e-9
1.7488701291979042e-9
1.8565955542317274e-10
7.011075930409776e-11
1.6928511481092925e-9
8.52813650791093e-9
4.993978009414271e-8
2.4283574212195267e-8
1.8315445148283244e-8
1.779459078100408e-8
1.9609985055592053e-8
2.361822191388358e-8
9.019493415047921e-8
2.0504847536834292e-7
1.3136559637149452e-7
1.0823956601479352e-7
1.0726192264474371e-7
1.1609386888454206e-7
1.3309988277591052e-7
1.5977106260061443e-7
1.985111961191821e-7
2.5016022884893966e-7
3.1003403033407264e-7
1.6796613485477228e-7
1.4106336669108508e-7
1.493528315315505e-7
1.3783406593534022e-7
1.3062632281407177e-7
9.418958639658491e-8
3.583263595677811e-8
1.546128601246152e-8
8.053628703658064e-9
4.8533860150428745e-9
4.4486460867131495e-9
1.4568384206722388e-8
5.924310944100518e-8
4.359912877379595e-8
3.967635096449367e-8
4.048609136763627e-8
4.435828001031335e-8
5.149910399509795e-8
6.315111252741444e-8
8.199560134029223e-8
2.6216151702131115e-7
2.825993078627582e-7
1.6684309704267052e-7
1.567725119663156e-7
1.807010155325865e-7
2.41192548247641e-7
3.529233551735474e-7
4.237552343779158e-7
3.6188403659733725e-7
3.14451918322275e-7
3.125930556576624e-7
3.1565152899323876e-7
3.5964852276106975e-7
1.3643539117510445e-7
4.660563764842928e-8
2.4896837096005234e-8
1.7460310134152905e-8
1.3683405615733928e-8
1.1267756204816594e-8
4.410123017640021e-9
1.4839419894172096e-9
1.0355336415798293e-9
2.3851892919473205e-9
7.7316571838881e-9
3.2414704873720726e-8
4.877294343215643e-8
2.8201773263698913e-8
2.4869536100151744e-8
2.6169680877980652e-8
3.077052139634953e-8
3.96769022933915e-8
1.249061890384637e-7
2.4941411518625953e-7
1.456796222126938e-7
1.2137037768987758e-7
1.2204914283665933e-7
1.352507450774656e-7
1.6080725272000493e-7
2.0260032462737315e-7
2.6503308140523236e-7
3.4544315263139133e-7
4.2210450654551705e-7
2.1415013966141856e-7
1.5425174696972702e-7
1.601671465565732e-7
1.592347104187982e-7
1.4473773918192938e-7
1.2331111754389027e-7
5.04442061843023e-8
2.0579816212858967e-8
9.906360362385603e-9
4.945580406521501e-9
2.1499312667318908e-9
4.571169287251542e-9
4.268078170726551e-8
4.0496292132056064e-8
3.888774420372013e-8
4.0335768050254223e-8
4.4149605458178595e-8
5.069647878955735e-8
6.099200309808008e-8
2.1837142335858678e-7
3.2536925406185617e-7
1.9128790907723784e-7
1.7704670145943804e-7
1.98975326929607e-7
2.547189510386774e-7
3.619186396069134e-7
4.983031878421436e-7
4.913854307973793e-7
4.118930175943173e-7
3.756941940254837e-7
3.9303555876013447e-7
3.725614295731462e-7
3.977976358634066e-7
1.3140209771059527e-7
3.797209039192919e-8
1.8547019038545624e-8
1.265761966809967e-8
9.532462904242256e-9
7.2218349628472486e-9
2.2058345273234914e-9
3.525873919741302e-10
5.075143215860825e-10
2.686263920667773e-9
1.0403368951512748e-8
5.615594221726529e-8
4.012116104064802e-8
2.7252297336039636e-8
2.563176804115136e-8
2.7976678132895426e-8
3.374408271486386e-8
1.2045657274326118e-7
2.8162265126502553e-7
1.8893584128921453e-7
1.5242170788006637e-7
1.4794194959308333e-7
1.566355088387966e-7
1.752031621414337e-7
2.0469608850080285e-7
2.475685537328808e-7
3.0588636058328534e-7
3.7975953403287214e-7
2.1784990307357236e-7
1.8963557242066523e-7
2.091543737906698e-7
2.174381146629171e-7
2.1162934860265366e-7
1.1713675852572145e-7
4.7379488998003395e-8
2.2949436950184308e-8
1.2852705051222317e-8
7.970369926118191e-9
6.871671547514948e-9
2.3877436468380897e-8
5.57123737645018e-8
5.158032994730256e-8
5.309150647034927e-8
5.716569751917402e-8
6.415970719567727e-8
7.51393286682259e-8
9.2003655564859e-8
1.1821249626682407e-7
3.965108316695597e-7
4.0753423033087896e-7
2.493210761262462e-7
2.4118822919456854e-7
2.875334402676438e-7
4.0038345117395364e-7
5.918963591513984e-7
6.255725458289521e-7
5.092612702982103e-7
4.6030684072148e-7
4.964104458743396e-7
4.365939213581023e-7
4.817638847199423e-7
2.2043932231943535e-7
5.840950632497871e-8
2.4987549887663967e-8
1.6064637853791227e-8
1.2345498635755895e-8
1.0152780501919108e-8
5.7234218915942095e-9
2.056958743781267e-9
1.7196724950952446e-9
3.5932736431405604e-9
9.886233059768062e-9
3.4556914223709834e-8
9.29924222951494e-8
4.4460361588963126e-8
3.703863627921609e-8
3.830466205666812e-8
4.4981542205678365e-8
5.8386218787359894e-8
1.673098078061506e-7
3.527150838945189e-7
2.1240689360310174e-7
1.7251515717568985e-7
1.6927180510105565e-7
1.8263617417994552e-7
2.106709763443042e-7
2.569025237277135e-7
3.267138644425169e-7
4.231356609243443e-7
5.345475545645307e-7
2.8260487281252085e-7
2.1066452591680235e-7
2.1843211019444738e-7
2.4080901938154735e-7
2.4495910273311587e-7
1.5899757962365814e-7
6.367558912916669e-8
3.0150619653410424e-8
1.6166080262388966e-8
8.672533425349919e-9
3.5901486507388924e-9
5.243079659433874e-9
3.4829604677375796e-8
4.406196783863867e-8
5.11594095585118e-8
5.7572780649540676e-8
6.538139172609558e-8
7.624274009831931e-8
9.196755880490178e-8
3.3140023078976034e-7
4.7396587560465417e-7
2.885549677363973e-7
2.75638614661383e-7
3.2095521573314083e-7
4.3061692418480807e-7
6.369781504578984e-7
7.93369231247656e-7
6.746447067667782e-7
5.69995913603298e-7
5.610546076793851e-7
6.748494725263258e-7
5.182352446759647e-7
4.293970497765232e-7
2.0949139845718807e-7
4.451370537469411e-8
1.4785758604355283e-8
8.758767063908192e-9
6.54728645862091e-9
4.3285999681725485e-9
2.3383073824608684e-9
7.652691052886963e-10
1.3327705110619683e-9
3.79791304921899e-9
1.1181512100378747e-8
4.3887645835559315e-8
7.917199250231722e-8
4.1833713908187125e-8
3.669157238893865e-8
3.918665136633521e-8
4.7165091475876786e-8
1.4920592216252752e-7
3.6750213157617863e-7
2.7415819448193806e-7
2.1528862645562377e-7
2.0334110766035087e-7
2.0965034936720196e-7
2.282221017259691e-7
2.5988354708838595e-7
3.091737094554873e-7
3.8727338463832005e-7
5.311738964375708e-7
3.246508055256131e-7
2.703088326053712e-7
2.893347596307269e-7
3.5529152156351864e-7
3.2134411213800494e-7
1.3360047374052393e-7
6.291864122979983e-8
3.627728930314487e-8
2.3161094003835168e-8
1.5900200411991182e-8
1.4447257037232952e-8
3.2853837209294134e-8
4.085513582677418e-8
5.5417967915503775e-8
6.92607741849369e-8
8.196927850120791e-8
9.627351479386424e-8
1.1493661709965527e-7
1.4105053628743144e-7
1.7906221792567645e-7
6.295987517411439e-7
6.008351787544848e-7
3.902176899322518e-7
3.9507771682381486e-7
4.970894870630493e-7
7.370212661473485e-7
1.0222008063344341e-6
8.726377163653618e-7
7.115162323817538e-7
7.057176282885723e-7
9.067371784177256e-7
6.429759397532759e-7
5.1349804240555e-7
3.0824159332732616e-7
7.582961870102216e-8
2.009966533201835e-8
1.004772910967771e-8
7.577177227824524e-9
5.529165158909519e-9
4.776149075783189e-9
3.0562098776670794e-9
2.935762080327883e-9
4.94909859415361e-9
1.1029433353321602e-8
3.079724347293962e-8
1.5961217555462813e-7
7.727054470791491e-8
5.5910967150685947e-8
5.539687218961369e-8
6.426196398420077e-8
8.276238273021034e-8
2.041101009367076e-7
4.729560701786915e-7
3.138514347321518e-7
2.4617627500880717e-7
2.3375368550286508e-7
2.441540586354557e-7
2.725350546576761e-7
3.2317112955498247e-7
4.086930344510705e-7
5.636532644685472e-7
7.704491892987897e-7
5.796388500711659e-7
3.6702271174176375e-7
3.119020592972788e-7
3.608160773988869e-7
4.0373962047097884e-7
1.818430866353012e-7
8.06939603357516e-8
4.660500046523917e-8
3.0316379448739345e-8
1.9567360079672542e-8
1.0205042558071601e-8
3.448469731316857e-9
1.6974536679244795e-8
3.888585366872756e-8
6.187106375407771e-8
8.186337237349682e-8
1.0068285264406834e-7
1.2189162102077236e-7
1.4895802399006598e-7
5.260577384609101e-7
7.000613715046917e-7
4.5764244542693525e-7
4.621932484302874e-7
5.737395345368724e-7
8.354625871131107e-7
1.21848905690479e-6
1.114461055623843e-6
8.781662956404414e-7
8.250572330567141e-7
1.0000586900999292e-6
1.8234883228329175e-6
1.0189668172382618e-6
4.834964095974684e-7
1.5291667865310935e-7
5.5116194245932646e-8
1.1501230579755511e-8
2.913514164196197e-9
1.518133218830015e-9
6.829118593751532e-10
2.5664666269686874e-10
1.6235785303874904e-9
3.2766187322716912e-9
4.0208696809617664e-9
8.244182989620089e-9
2.239774855719265e-8
1.1110787464998842e-7
8.071012097967538e-8
5.295742337912842e-8
5.160890468552073e-8
5.966141609495861e-8
1.458424122409878e-7
3.996849791499539e-7
3.992673859221697e-7
3.061231074578906e-7
2.7825902298697973e-7
2.7898338422043484e-7
2.9913526337314553e-7
3.447719189177421e-7
4.486422174264757e-7
7.591481027159044e-7
2.0725102125519173e-7
2.791498450246737e-7
4.6271271860494273e-7
4.975668395225955e-7
5.873092255526074e-7
3.4988943049406957e-7
1.8113346709073884e-7
9.939035261074948e-8
6.680878545315601e-8
5.67638934207447e-8
6.029690530770646e-8
1.5641389473622498e-8
7.959899088853284e-9
1.9063721935588017e-8
4.180728018017544e-8
7.379572301871012e-8
1.0931039829175598e-7
1.4569899700755236e-7
1.8560150039316187e-7
2.3386087995128538e-7
2.961612520560847e-7
1.0965437735328234e-6
8.995987801966879e-7
6.64675026530865e-7
7.409956076412826e-7
1.0466530780876202e-6
1.6347523273687638e-6
1.5071664968740988e-6
1.132443366142187e-6
1.081645154975102e-6
1.4628762429995364e-6
3.7355308242713073e-6
1.8384854257322346e-6
7.817116245589283e-7
2.0007567976271457e-7
5.124127761843493e-8
1.7262468013183445e-8
2.812852277680839e-9
4.754769554111987e-10
5.1910311234155655e-11
1.430515707369678e-10
9.357110072494826e-10
6.999069874975215e-9
5.6407073112011885e-9
6.161056817503825e-9
1.3338280917064953e-8
4.044359248664185e-8
2.4760119732685564e-7
1.0056926369276992e-7
7.488934192069687e-8
7.508233075412384e-8
8.060702066298107e-8
1.694385245407962e-7
4.767643022979234e-7
4.7384952799353365e-7
3.5926909089482577e-7
3.254170114571081e-7
3.3028216340391e-7
3.6907305673182543e-7
4.7328174351494075e-7
7.880445236801023e-7
2.613534352597662e-7
8.41668213483291e-8
5.526979955084725e-8
2.3200388752184624e-8
5.9139890185536205e-8
3.358669086802774e-7
3.6952357333088265e-7
2.4461564014358944e-7
1.6696842148145573e-7
1.3914896034771498e-7
8.826734485038858e-8
7.390141040019114e-9
6.975005243839424e-8
5.1000444549358586e-8
2.4565143436048774e-8
4.490409453580014e-9
1.8479849749342767e-8
5.265317375569973e-8
1.0194728222400386e-7
1.6377458842486832e-7
2.3476343264931142e-7
1.047036642260042e-6
1.048401568340251e-6
8.336602259638949e-7
1.003545837225788e-6
1.5554347986513308e-6
2.1662200363330554e-6
1.5765254977169294e-6
1.3022333327287495e-6
1.540958465159027e-6
3.3168322236296134e-6
0.000021610468880345433
6.971408136582739e-6
3.925623055823727e-6
1.6057368411658392e-6
6.798987371697454e-7
1.779733759105527e-7
7.996852876284601e-8
3.133898364162009e-8
1.7279197898348336e-8
5.294345311482273e-10
8.983338157574374e-10
1.409346024641399e-9
9.235896992745034e-10
8.107465253304332e-10
2.9795664441326693e-9
1.787593112070443e-9
2.2744245378796044e-10
6.879976374673974e-12
6.111637671183122e-13
4.974124083240485e-13
1.5107565971198948e-12
6.973625007854261e-12
1.1030583562081876e-11
9.705111701913261e-12
7.94802176377915e-12
6.101986829216611e-12
4.442541717580828e-12
3.0934650953492353e-12
2.179385130281227e-12
0.
2.5714312887827976e-13
3.400050136316303e-14
7.084735967683016e-13
1.1403347870350451e-12
9.747356569778518e-13
3.046000180650584e-13
1.5043251650321482e-12
2.1427000411246252e-12
2.607345954357653e-12
3.0475883790789898e-12
3.5111257937786864e-12
4.014900514591735e-12
4.5649358671856774e-12
5.162645956454227e-12
5.807103142664942e-12
6.496333269277042e-12
7.22807170321604e-12
8.000700715956197e-12
8.814056335826666e-12
9.670356483937945e-12
1.0574995664470829e-11
1.1537663271436854e-11
5.7618668663544264e-11
9.73763193868857e-11
1.164584958513989e-10
1.2538180085190154e-10
1.2560139195046945e-10
1.2103769343685107e-10
1.1569691198965643e-10
1.1149236027983497e-10
1.0889969898032661e-10
1.0784617456811913e-10
1.0812682805808501e-10
8.491008673426307e-11
7.211420179676574e-11
5.909170984984197e-11
1.2522542739628653e-11
1.4073070289609108e-10
4.5139774677247677e-10
1.144595991017304e-9
2.3822888581998845e-9
3.5855474322633397e-9
1.8993459190683082e-10
6.2923085990847374e-12
4.179838129886318e-14
0.
0.
0.
0.
0.
0.
0.
0.
4.0153629850684055e-13
1.6757201148192417e-13
1.7441007164300164e-13
2.0394092964620286e-13
2.458831753012395e-13
3.00018648661747e-13
3.68664659687642e-13
4.555064911903864e-13
5.655118060378449e-13
7.051683311887275e-13
8.829029729417808e-13
5.2287063512351226e-12
9.845487519984857e-13
1.8549483308390704e-13
1.57822445328584e-13
3.9356783956041433e-13
6.352668140210465e-13
9.358627308127031e-13
1.343025328426364e-12
1.9146328289464136e-12
2.7301358796861627e-12
3.903774092201483e-12
5.6023110142923796e-12
8.069056513676883e-12
1.165388579141255e-11
1.684235930085459e-11
2.4260341724898368e-11
3.4600778395390587e-11
4.840208796713244e-11
6.57001222285635e-11
2.7846766043794797e-10
1.9485689999490638e-10
9.764591350256793e-11
6.806724840223382e-10
1.5107070154688721e-9
2.3281226880161184e-9
2.9319199793156076e-9
3.3581179184816697e-9
3.7064325708259312e-9
4.031879654762334e-9
4.353865013050966e-9
4.6757342194321555e-9
5.217867873029366e-9
1.170509972288946e-9
1.6307487798775785e-10
5.547696382831849e-10
9.725763212174427e-10
2.0344084909686586e-9
7.692335462102335e-9
4.441995983017019e-9
1.5823408038589546e-10
3.3247802163561534e-10
4.065352732935013e-10
4.187682128005831e-10
4.221876040378824e-10
4.2464585777424194e-10
4.2241512812510384e-10
4.0272416686064417e-10
3.3006144858767295e-10
7.227533304892001e-11
7.748928172581747e-10
1.609375551741586e-8
2.0523075899707427e-8
1.5053642182155437e-8
1.6860308589075114e-8
2.2814347036561072e-8
3.555266528821651e-8
6.006348538409568e-8
8.474914944043732e-8
8.940830873248821e-8
8.867794069583963e-8
6.943997718398036e-8
9.713658828131017e-8
7.892535669994132e-8
4.350799419870602e-8
3.6090103760263214e-8
2.6339569635254684e-8
2.0038812409478492e-8
1.8737947516032044e-8
1.1241574607370855e-8
3.1947711836745253e-9
8.485389802145073e-10
2.3454834374335197e-10
1.1354976309708654e-9
1.3377678745279148e-9
5.860790069379869e-9
6.947652251852931e-9
6.336699582521584e-9
6.451137373702548e-9
7.02675020604719e-9
8.065250638040071e-9
9.704608358874528e-9
3.895132347769828e-8
7.604150145480577e-8
4.2794193540380826e-8
3.60034170886805e-8
3.6476805164909225e-8
4.084224908116251e-8
4.928004322847289e-8
6.308005052472435e-8
8.124984798998648e-8
9.13659112234305e-8
8.366716847883145e-8
6.640982105820929e-8
3.4403193277402006e-8
1.746058749197449e-8
1.1172709151943832e-8
8.703053327716103e-9
7.458775047320922e-9
5.521885978172263e-9
2.0170626643106337e-9
8.488948581017043e-10
5.381464667015544e-10
7.004156748248128e-10
1.771386526597245e-9
6.293404441404371e-9
1.551716844018619e-8
8.252144635582102e-9
6.829716975704712e-9
6.8816182764158e-9
7.804350009595337e-9
9.746972164331802e-9
1.3444044874820748e-8
3.847253741159393e-8
5.9262093620319e-8
3.524403615126641e-8
3.292214231859315e-8
3.7205611946323196e-8
4.734747973326875e-8
6.642283952874374e-8
9.860707196010464e-8
1.351670514303407e-7
1.4984019480648353e-7
1.4475376754573433e-7
1.2827822632981015e-7
6.754338624646555e-8
5.395232036708597e-8
4.503668338485807e-8
3.4108014130253995e-8
3.119907751205674e-8
2.4839785590826958e-8
8.54600099702359e-9
3.0127997258376967e-9
1.1048311123630118e-9
1.341016742238022e-10
2.8749138825561204e-11
4.741378729145915e-9
1.8398658559533387e-8
1.2714351859183367e-8
1.1567484844187973e-8
1.1902149082864926e-8
1.3211060385509211e-8
1.5574584221672227e-8
5.5721912868353136e-8
1.0097198468284659e-7
5.6914452196110065e-8
4.899779923389248e-8
5.080119678745713e-8
5.852433871270367e-8
7.322562745140611e-8
9.738014960389386e-8
1.2557326569437812e-7
1.310069549404697e-7
1.1459285294453309e-7
9.955042678470346e-8
1.2052238847169523e-7
6.862152919179334e-8
2.783529606601046e-8
1.4856490823267553e-8
1.0572794341207688e-8
8.426221063229898e-9
6.929842994940719e-9
2.71315739881077e-9
7.434423136530648e-10
1.2624593221393986e-10
4.241476067023487e-11
9.928491017921654e-10
6.117214303088471e-9
1.5012838385504055e-8
8.432061012177303e-9
7.269041299110247e-9
7.424421902775785e-9
8.372367736688185e-9
1.0201852194607812e-8
4.1077593247140694e-8
8.71966945549244e-8
5.2926583987497993e-8
4.593635776645191e-8
4.7941281773690984e-8
5.5033275559420666e-8
6.767886193478133e-8
8.809863705881714e-8
1.18801033619497e-7
1.577010990608198e-7
1.914299973752855e-7
1.0042040876228708e-7
7.104606742784431e-8
6.503773872534254e-8
5.221003960029982e-8
4.5421484020988255e-8
4.286977486287598e-8
1.9608226878442502e-8
7.044414509851921e-9
3.1902999813478825e-9
1.7559386246329155e-9
1.5580393872379737e-9
4.481050301110272e-9
2.5576972788309575e-8
2.5297149422177357e-8
1.8986259321464176e-8
1.7927332474388146e-8
1.8957223581426716e-8
2.1664888535181055e-8
2.646246206579484e-8
3.454717165260009e-8
1.0416104426111022e-7
1.2469941369873411e-7
6.945414555004003e-8
6.18477182076977e-8
6.706544101170696e-8
8.285555919957081e-8
1.1338363184293867e-7
1.5091386754865722e-7
1.487706231275224e-7
1.2490292994428419e-7
1.106277148291319e-7
1.3249512617905507e-7
1.0305757960016794e-7
4.496435625485387e-8
2.1117996743384563e-8
1.3832525594363662e-8
1.07420847618453e-8
9.065429581787187e-9
5.629852938367854e-9
1.781260490066539e-9
6.378521895967134e-10
3.4564489069943024e-10
8.600546697515747e-10
3.631654920797486e-9
1.969293550129272e-8
1.3722496729174407e-8
9.741268075503528e-9
9.15468699937467e-9
9.84250321334714e-9
1.1604426441700674e-8
1.4841947559294698e-8
5.2743352001655054e-8
9.8976694255107e-8
5.7686259246401935e-8
5.063520026310644e-8
5.3607446932508896e-8
6.293048200794842e-8
7.999031122730846e-8
1.0841858078963161e-7
1.5040896816197123e-7
1.9476136842443253e-7
2.1745517160969362e-7
1.2619772015747266e-7
7.955581166820955e-8
7.275448877956487e-8
6.021723011509534e-8
4.966194232351122e-8
4.802139465658258e-8
2.63467628014591e-8
9.032384020057773e-9
3.761249121786777e-9
1.7478138034704648e-9
9.289492369418703e-10
2.3818338473346092e-9
1.7618444627185683e-8
2.5723654407046624e-8
1.915220390661006e-8
1.799673723342714e-8
1.888272798752065e-8
2.1328878062997264e-8
2.56309892063708e-8
8.755762346103371e-8
1.387491000130775e-7
7.814694837141527e-8
6.888284303739195e-8
7.337802708662185e-8
8.772384488437626e-8
1.152138116837568e-7
1.5884901861412216e-7
1.9096959985957875e-7
1.751329544327032e-7
1.5065625363859954e-7
1.3772057858984875e-7
1.663868692254527e-7
1.2976879950306988e-7
4.7220437408521356e-8
2.1412453000377938e-8
1.4072777250489622e-8
1.0699089674355157e-8
8.733584968785346e-9
4.549470003230468e-9
1.111273249804331e-9
9.125460321756014e-11
1.4524085646013057e-10
7.820526377314789e-10
5.746292424005176e-9
2.475090880576944e-8
1.2223882027897845e-8
1.0023439308163961e-8
1.0015730886279589e-8
1.1133350938300238e-8
1.3390632078487503e-8
5.453117280268038e-8
1.2144647476139446e-7
7.560328786241774e-8
6.405299535830141e-8
6.523206960254862e-8
7.274799036788691e-8
8.632733213300748e-8
1.0775264803484072e-7
1.3943457632273377e-7
1.814574193655727e-7
2.2613655727301284e-7
1.1750687071598422e-7
9.131479823885347e-8
8.779655661818753e-8
7.296965325503521e-8
6.628127036828184e-8
5.819683113014087e-8
2.3217237096748197e-8
8.964427525003637e-9
4.35793009006038e-9
2.59958812514195e-9
2.6021499644523964e-9
7.912474545831382e-9
4.2646168705854555e-8
3.1708709391078843e-8
2.544392591045545e-8
2.467296191833653e-8
2.645156179473621e-8
3.049433935754373e-8
3.7492495048305136e-8
4.9228626446254613e-8
1.474794037562714e-7
1.6685228073931034e-7
9.485329596441485e-8
8.618461325913916e-8
9.563625139670909e-8
1.2171377134890911e-7
1.7159399088779745e-7
2.231673016458664e-7
2.0705367609687014e-7
1.7529975001767565e-7
1.6182132785852604e-7
1.8479132634322918e-7
1.7047573471573102e-7
6.983992754780642e-8
2.988056384147692e-8
1.853227199825731e-8
1.3947262440848738e-8
1.1443650540079942e-8
8.11233312836456e-9
2.6054312477726637e-9
8.813946934711294e-10
4.737151589032174e-10
1.1668008535933195e-9
4.69679055491521e-9
2.416686721600935e-8
2.1471686707006335e-8
1.4397429632335112e-8
1.3277901697054562e-8
1.4165839838222414e-8
1.6648704215153824e-8
2.1269716102046827e-8
7.352501163506858e-8
1.4088031771220186e-7
8.172136708508001e-8
7.030052568721138e-8
7.295158802714557e-8
8.372504345874039e-8
1.0365981242172882e-7
1.365633209878968e-7
1.8560529110069909e-7
2.426883386094095e-7
2.8183885005272145e-7
1.517408059844649e-7
1.0090519509466735e-7
9.710822453095882e-8
8.419017790184378e-8
7.115590309600095e-8
6.83172578897776e-8
3.32887178904512e-8
1.1906011612039633e-8
5.1923847745374556e-9
2.4840406088771628e-9
1.3022318340038272e-9
3.3216592011499895e-9
2.6717921551386436e-8
3.124034998940688e-8
2.4955251602212723e-8
2.4079802439407974e-8
2.555560499735734e-8
2.9006817371192794e-8
3.489810990266503e-8
1.2105277523293684e-7
1.876850830995017e-7
1.070237551781893e-7
9.584031715393908e-8
1.0386771549965179e-7
1.2688419087989178e-7
1.7101612105592346e-7
2.3885819668835935e-7
2.7450883717313513e-7
2.425504997512665e-7
2.1125775810475076e-7
2.002474721241046e-7
2.2919778162102988e-7
2.0855803085861497e-7
6.865892408970194e-8
2.7997186452440424e-8
1.7320182420478538e-8
1.2760664663652886e-8
1.0144572823516634e-8
6.197126860180138e-9
1.495187330314939e-9
1.3396104218466527e-10
7.20906706543705e-11
1.241497218277572e-9
7.400262617470074e-9
3.949494308729356e-8
1.8501192407313438e-8
1.453906000001808e-8
1.431696559528459e-8
1.5839482142919365e-8
1.9057497210404377e-8
7.494254840749897e-8
1.6864853781433727e-7
1.0636239790107745e-7
8.864721435917999e-8
8.883608853931758e-8
9.733041561766673e-8
1.1315827564078417e-7
1.3799399508421002e-7
1.7429636134311433e-7
2.2260368892539684e-7
2.76824238905697e-7
1.464827308421535e-7
1.1929191353136162e-7
1.213883736795375e-7
1.06225116151497e-7
9.867095837458913e-8
7.907906390342217e-8
3.0226134259169376e-8
1.2379176264504502e-8
6.248759560313838e-9
3.75042626869501e-9
3.6000363140680302e-9
1.1404972087256263e-8
5.558100034822055e-8
3.8992697037295056e-8
3.3469297510960825e-8
3.333889064309649e-8
3.6151254355571665e-8
4.183060439961675e-8
5.136188943934339e-8
6.705219652418711e-8
2.081933595069082e-7
2.2966956877587298e-7
1.3334481211010093e-7
1.2349028388825041e-7
1.3999718591806178e-7
1.8298767228627524e-7
2.640310698454635e-7
3.316994323819361e-7
2.936670511622937e-7
2.5181080103786573e-7
2.418457309853165e-7
2.5952794844435255e-7
2.74483917437384e-7
1.0510187273882953e-7
4.014648209959311e-8
2.3185124240658163e-8
1.681412895577011e-8
1.3429185948532401e-8
1.052390819706036e-8
3.6554209249529724e-9
1.2257223281044604e-9
7.633272592693173e-10
1.8231396345531363e-9
6.4953039866301695e-9
3.0000585542213796e-8
3.493197065003693e-8
2.1772157672655974e-8
1.9633953208663076e-8
2.0802310046560345e-8
2.4456039449420736e-8
3.139682876773394e-8
1.031006125284862e-7
2.0144659803047536e-7
1.1686245494168091e-7
9.867990203646707e-8
1.0054429935103768e-7
1.1306373080228674e-7
1.3672933552553273e-7
1.755341765492615e-7
2.334665792659306e-7
3.052973122704531e-7
3.6585181589355886e-7
1.8792129380842668e-7
1.3089144929773014e-7
1.3228584255451976e-7
1.2336379649494456e-7
1.0763873345670755e-7
9.899525018742776e-8
4.321348587465413e-8
1.651402138709514e-8
7.586015072724658e-9
3.7040413649839892e-9
1.7504186671454064e-9
4.161186650561207e-9
3.816664031910281e-8
3.735385144774085e-8
3.2875285041568516e-8
3.2930823814028446e-8
3.550413481613282e-8
4.053188585409076e-8
4.8751252150342014e-8
1.7246729724480612e-7
2.621707302686038e-7
1.5194437107714432e-7
1.3856189919172077e-7
1.5317649390638445e-7
1.919032318398986e-7
2.663275982699337e-7
3.7253542494915515e-7
3.9692825033637145e-7
3.3848140761365607e-7
3.01003373044301e-7
2.9952267807929446e-7
3.119749028984612e-7
3.270764467389577e-7
1.0090791171256299e-7
3.473606929295905e-8
1.925362991398352e-8
1.3626339617254322e-8
1.049129439408938e-8
7.51883369436993e-9
1.943616219320667e-9
2.354442233870113e-10
1.9188126704331214e-10
2.045650486458522e-9
9.43087228544658e-9
5.5697276043652605e-8
2.9200661982730328e-8
2.1429419846542916e-8
2.0639511522329783e-8
2.2687558462558802e-8
2.7339498034339315e-8
1.0218525917342839e-7
2.3425706604813432e-7
1.5182034670240824e-7
1.2424090047858967e-7
1.222881457061638e-7
1.313930097698793e-7
1.4939412305753454e-7
1.776736877360736e-7
2.1864992883551144e-7
2.7340225910935697e-7
3.3823238366375666e-7
1.8617063062480013e-7
1.5841067534533492e-7
1.7036430917402349e-7
1.624321972415305e-7
1.5508071805936888e-7
1.0363530409085526e-7
3.989777071587914e-8
1.7837457080450703e-8
9.495167379600883e-9
5.766341690871101e-9
5.190242156798379e-9
1.7342375652797934e-8
6.070707901834206e-8
4.7326637160231566e-8
4.468525929475309e-8
4.631884626412619e-8
5.110015082053442e-8
5.946628964402336e-8
7.287139990483617e-8
9.429193164774044e-8
3.06002285201538e-7
3.257903389370166e-7
1.9444355434463453e-7
1.8435874087528727e-7
2.146857486170341e-7
2.902547509691089e-7
4.2729459646256613e-7
4.958919049198985e-7
4.1575439577340636e-7
3.6484648168208676e-7
3.7077972047113056e-7
3.5929357097805e-7
4.1611136176347e-7
1.629410138599667e-7
5.163525615205334e-8
2.5947099725410023e-8
1.7744397633029386e-8
1.3810107912101466e-8
1.1540432946145865e-8
4.967128641470347e-9
1.690888119894437e-9
1.2601476021729434e-9
2.8250535564255694e-9
8.68712587838555e-9
3.444052258253122e-8
6.105679332273786e-8
3.355588230994649e-8
2.915367362618428e-8
3.0539014036508295e-8
3.590322477099541e-8
4.63961772578294e-8
1.4185116892173378e-7
2.8782047738323664e-7
1.692082843694304e-7
1.398328232959201e-7
1.3949988640817417e-7
1.532334919210527e-7
1.803524863419475e-7
2.2470400997975105e-7
2.9099339761407705e-7
3.7802626676559466e-7
4.663697410379228e-7
2.373872377063216e-7
1.7340565208233837e-7
1.8086786074420968e-7
1.8588191399142665e-7
1.735494068950363e-7
1.3787468313771366e-7
5.5287468356462455e-8
2.3618520681879294e-8
1.1744049827977283e-8
5.984037347227043e-9
2.558207772870986e-9
5.022352611709406e-9
4.318980571137656e-8
4.298043763891525e-8
4.365013308801475e-8
4.6346706013542234e-8
5.1258107371415695e-8
5.9106100760210726e-8
7.114215249448854e-8
2.552245541237005e-7
3.7648172916395283e-7
2.235863186616272e-7
2.0890214712370776e-7
2.3722913869300113e-7
3.0784813553183034e-7
4.4331716191428154e-7
5.982330483665455e-7
5.617138877251458e-7
4.6896077464938674e-7
4.357659490140341e-7
4.7199510019813186e-7
4.1972529156501696e-7
4.2981684430543553e-7
1.5815966559907857e-7
4.0581924041947164e-8
1.7915729700428504e-8
1.1858227945648375e-8
8.891313016914698e-9
6.683069131440794e-9
2.377296818269584e-9
4.662206865569113e-10
7.621216577270837e-10
3.148375958522623e-9
1.1126853967236869e-8
5.491121628005255e-8
5.0036372404004764e-8
3.208266844892216e-8
2.967053487917065e-8
3.221871814967409e-8
3.8860115236214724e-8
1.3374597419766435e-7
3.1793132711929033e-7
2.19030574849608e-7
1.7520179307251012e-7
1.686018881757964e-7
1.769456123739894e-7
1.960467144427322e-7
2.2680081110758496e-7
2.719649440593241e-7
3.350967295518085e-7
4.218330857597295e-7
2.472665985172431e-7
2.149829524843951e-7
2.36484725232595e-7
2.582098585337648e-7
2.5023668885627196e-7
1.2384514910863837e-7
5.2410404250426026e-8
2.6807881906627803e-8
1.558365353621802e-8
9.913128977644768e-9
8.599924667602087e-9
3.00655018082516e-8
5.2614945713508034e-8
5.47170185513808e-8
5.960701071809497e-8
6.589991223799721e-8
7.488097881099407e-8
8.812622397931052e-8
1.0790509161222584e-7
1.3804657963666093e-7
4.6960144426102513e-7
4.735993715390538e-7
2.9474102983041604e-7
2.8889609992089627e-7
3.497031926797659e-7
4.960689890124568e-7
7.281418408976133e-7
7.206249350559895e-7
5.814556032010088e-7
5.373051895014869e-7
6.043865046047387e-7
4.97969703993885e-7
5.090269864296099e-7
2.6691198810711077e-7
6.39621443925246e-8
2.40769662438904e-8
1.4656254899539405e-8
1.1239947640329063e-8
8.998126649500024e-9
6.0452471828568935e-9
2.3625564446967187e-9
2.095954811694881e-9
4.152657902561997e-9
1.0719088189740695e-8
3.493428149845983e-8
1.2311837079262606e-7
5.388571203745425e-8
4.349522221294285e-8
4.454853523507625e-8
5.2209913589138895e-8
6.777592732111792e-8
1.8535494089334048e-7
4.023457487718561e-7
2.4759116970827345e-7
1.989582307193291e-7
1.9322643486255112e-7
2.0624966896470223e-7
2.3514366703193617e-7
2.8342394660187567e-7
3.5761408370543283e-7
4.6570120776968283e-7
6.066799569921846e-7
3.344938338643759e-7
2.4566105098505743e-7
2.4621997729046937e-7
2.775366768888689e-7
2.9668381217525434e-7
1.6743450858888886e-7
6.878696595323666e-8
3.487776521463227e-8
1.9768977022517798e-8
1.112226706617602e-8
4.9043582633678265e-9
6.163219346346346e-9
2.9613314736699755e-8
4.454272384297327e-8
5.658059413426867e-8
6.645735425515863e-8
7.701669945529272e-8
9.063152851420248e-8
1.0959914118794016e-7
3.9194825277938204e-7
5.515755288913745e-7
3.4226336207240503e-7
3.319583989945973e-7
3.9317929777237395e-7
5.394470086602813e-7
8.057133026250959e-7
9.278509071845274e-7
7.536750016648901e-7
6.490836248103881e-7
6.685511248312635e-7
8.759742675905427e-7
6.09849073987062e-7
4.3214390794491876e-7
2.1964588287636284e-7
4.977527864027326e-8
1.3097182335565552e-8
6.768680645985034e-9
5.038179151991536e-9
2.9762709712979966e-9
1.9085139073928073e-9
1.0782113077670143e-9
1.7866782939003079e-9
4.1616018815699345e-9
1.1059500436682102e-8
3.818806193586174e-8
1.144853500676558e-7
5.063771103426004e-8
4.235696009744022e-8
4.454123665939227e-8
5.332950546017255e-8
1.571284442711477e-7
3.9940560869021904e-7
3.185365748135279e-7
2.4760707037693585e-7
2.3116181797962445e-7
2.359344687012706e-7
2.546222096511504e-7
2.885615492504819e-7
3.457508532971212e-7
4.5269827064858053e-7
7.162045737335932e-7
4.447750545426767e-7
3.3060321743810697e-7
3.3034123518720716e-7
4.226527355834828e-7
3.449820252887187e-7
1.4030006665677482e-7
7.006388547801449e-8
4.362265307863191e-8
3.011467154089662e-8
2.2578973863290406e-8
2.3018847156664643e-8
2.4996903787068518e-8
3.4870756650871826e-8
5.4814301331014166e-8
7.53737132960481e-8
9.415021708246023e-8
1.1370838025224806e-7
1.3754820981098775e-7
1.6943868876898756e-7
2.142766128657547e-7
7.605630111913764e-7
7.022598656462601e-7
4.713794205390025e-7
4.887827173957673e-7
6.326155293788619e-7
9.63223505991307e-7
1.2324533470503581e-6
9.741972936558722e-7
8.146547038963961e-7
8.579466422596312e-7
1.2419239226353826e-6
7.931137594437509e-7
5.335840008818302e-7
2.7503711725994624e-7
8.810901813602702e-8
1.832166806634528e-8
7.252415756110439e-9
5.1072719237680825e-9
3.6291294278807583e-9
2.9193656351539434e-9
3.5769764309278334e-9
3.771777345921479e-9
5.424792385651711e-9
1.086998414434906e-8
2.780919957256488e-8
1.2469113597064473e-7
1.0342720069930197e-7
6.657233409713459e-8
6.367792921271958e-8
7.259602199064293e-8
9.118105699358989e-8
2.1075918904611847e-7
5.150391689424282e-7
3.685155810007141e-7
2.8486659902245684e-7
2.6666002946780045e-7
2.7518144968454775e-7
3.044290147327219e-7
3.611954283080475e-7
4.7133748266695497e-7
7.324758144672338e-7
3.84878651175596e-7
4.3668989411915844e-7
5.367831553401885e-7
3.947366344938771e-7
4.273725499710023e-7
4.27226142838207e-7
1.951413934423758e-7
9.192610342006172e-8
5.491763042319458e-8
3.920123485587019e-8
2.9170849579281298e-8
1.64054048178493e-8
1.0724695811199807e-9
1.1618696205833197e-8
3.318255707161267e-8
6.170413492220829e-8
9.086725442511703e-8
1.1874687911916366e-7
1.4834683079970836e-7
1.8392432120267796e-7
6.3831624554608e-7
8.135705699906415e-7
5.567313315513699e-7
5.817657748461184e-7
7.515494465692521e-7
1.1422156846495838e-6
1.5107000163770627e-6
1.196979991878391e-6
9.759144129881955e-7
1.0074476227410251e-6
1.461408824935625e-6
4.0746301391031086e-6
1.941452098180604e-6
7.160303668500138e-7
1.5285719098549875e-7
3.4613386603629484e-8
1.0804228994930639e-8
1.4385359531245125e-9
2.1291324164433922e-11
4.3232327365024826e-10
1.245999842914782e-10
4.5823158015436745e-10
6.500428871065983e-9
3.392732990333301e-9
4.51664452703906e-9
1.1715719926970565e-8
4.228895137624857e-8
1.7784884163892246e-7
6.588361945015905e-8
5.519726561291432e-8
5.8965997987352216e-8
1.1635860892767105e-7
3.526492956659628e-7
4.493426224828725e-7
3.530250942048378e-7
3.157044816005185e-7
3.141481084868712e-7
3.405093817147639e-7
4.134283740906136e-7
6.267575038769439e-7
3.430570661844753e-7
5.928316069935978e-9
1.7759334116698033e-8
8.599264940905242e-8
3.4756567754731444e-7
5.608733612801427e-7
3.3541566154735275e-7
2.1883380306953115e-7
1.6592377050189827e-7
1.1104465437888503e-7
5.780183292140487e-8
1.4590098763962234e-10
1.8863054461343147e-8
1.0110447118565168e-8
2.6458686124825385e-9
2.178670218600125e-8
5.197771992935723e-8
9.535434498007938e-8
1.4876108939728608e-7
2.0895607262663355e-7
2.7799264137338437e-7
3.6116900143320947e-7
1.4640925460939264e-6
1.0522424881725154e-6
8.579929786983401e-7
1.0405996931586184e-6
1.61812379870498e-6
2.1563961664935768e-6
1.5486940472965236e-6
1.2877374853193262e-6
1.5216529304015257e-6
3.2270763572705987e-6
0.0000235236502336316
0.000011084828141090882
3.615952271211914e-6
6.065803607057248e-7
7.630225007065542e-8
8.071130644672852e-9
1.2308676708618617e-9
3.171675135903809e-9
2.2896982964541504e-9
8.772665979177336e-10
5.926548307230087e-11
3.4851472381771264e-10
1.3206877067575298e-9
2.1312255266711572e-9
1.1923617254188054e-9
2.013478520573427e-9
8.000259917875544e-9
7.00990596164528e-8
9.7995205154172e-8
4.706336756386919e-8
3.97171512557722e-8
6.878674933504903e-8
2.2571317849295008e-7
4.24614466184458e-7
3.8614761066843066e-7
3.4714805432460194e-7
3.4826464855237575e-7
4.013418580199916e-7
5.486343903117443e-7
2.2932306474133736e-7
2.1095372872874927e-8
2.941995787297761e-7
3.1751783857661333e-7
3.350534618023004e-7
2.857690720425758e-7
3.7732307771457593e-7
4.598370511833256e-8
5.27718033007956e-8
1.6683856063317785e-7
2.8612580711561483e-8
7.648707227142693e-7
4.910633888691397e-8
4.990483883590321e-9
2.5452693901970476e-10
1.0742940652050435e-10
2.1772184766508857e-11
7.72621127028717e-12
3.393816591760594e-11
4.118346093762419e-11
3.329425924282652e-11
2.2387786069634624e-11
3.2990790441347058e-12
3.0362513518582347e-12
4.309667917737322e-12
5.263535500710692e-13
5.372979293964611e-13
1.002018847303154e-12
1.2359877048803234e-12
1.4116466267552003e-12
1.6271756504204439e-12
1.9376011095821595e-12
2.3744790172933477e-12
2.9605961066952095e-12
7.642103181044285e-12
1.588053214276857e-11
2.1922383005175216e-11
2.311303178705327e-11
1.3723917268447774e-11
6.60741204095526e-12
3.2957357924419755e-12
1.6365511718635319e-12
5.986758799510829e-13
2.8173432046526005e-13
1.2477194466207377e-12
2.4596944811168526e-12
4.054218199750935e-12
6.1741402012798e-12
8.988026296212417e-12
1.2708072771590695e-11
1.7610838930714193e-11
2.4065129864658854e-11
3.257056767769735e-11
7.941545219147059e-10
7.450602363854227e-10
5.122937114504154e-10
4.0145723861501364e-10
3.4624554015024806e-10
3.1582559287364715e-10
2.984016631129004e-10
2.8889669857066963e-10
2.8479762835382345e-10
2.847081493044638e-10
2.877855465573735e-10
2.026300135839228e-10
1.9989828585238647e-10
3.3356948981394777e-10
6.299396197520871e-10
7.935918833498958e-10
2.739164212667645e-10
2.7688445699496913e-9
8.522741995144736e-9
1.165486598634867e-11
1.012638166433845e-10
5.248635845450504e-13
4.667435834216734e-14
0.
3.9076922247187546e-14
0.
0.
0.
0.
0.
0.
8.541354201214352e-14
4.089571135058276e-14
4.3154713745164166e-14
5.081998696524299e-14
6.162771556297547e-14
7.560151599452521e-14
9.337803739794277e-14
1.1595045312484224e-13
1.4465953238359513e-13
1.812629654814676e-13
2.2805783670362727e-13
2.307645945666041e-12
3.052642337660305e-13
7.594492705628476e-14
0.
8.010220121819517e-14
1.3557169867840153e-13
2.0029899958518028e-13
2.8440454557913057e-13
3.989862498164137e-13
5.584107777537854e-13
7.825866081501212e-13
1.09971250041828e-12
1.5496548188547314e-12
2.1874355543551395e-12
3.084776326513693e-12
4.324542349544926e-12
5.979639710034267e-12
8.073207224170409e-12
1.0544498715685447e-11
1.3274101012819749e-11
1.0298364360548125e-10
3.8599768178261167e-11
1.5703593939906956e-10
5.057466443903578e-10
8.570127440964359e-10
1.0783366672031858e-9
1.2332999010898064e-9
1.3801101329174365e-9
1.5374740708986575e-9
1.7089508834715085e-9
1.8933180049540496e-9
2.3694857145148903e-9
9.406507206238075e-10
8.256360791171071e-11
1.1607687799259648e-10
2.234018673572926e-10
3.8880099120151066e-10
8.6909881713713e-10
2.3837611602254636e-9
7.872920320912222e-10
4.429037312734612e-10
3.911232651904297e-10
4.755389587955777e-10
6.765534996398728e-10
1.0272615443673632e-9
1.4657914263911193e-9
1.6222640453856058e-9
1.4772355073149558e-9
1.3067028048369615e-9
1.1697025422198845e-9
1.0604503490395662e-8
1.5143769690889414e-8
1.2166393977032789e-8
1.4422670513458446e-8
2.0436658193296495e-8
3.322175670735596e-8
5.744480577817126e-8
7.842437531067069e-8
8.176658303590961e-8
8.180555950088084e-8
6.030848625621457e-8
3.8275710297771076e-8
6.29641487368047e-8
9.76564100963876e-8
5.2657531677319725e-8
4.0446240519818515e-8
3.641913161498249e-8
2.489490680512196e-8
2.194160926872402e-8
1.6248359945492364e-8
4.165556507891726e-9
6.583205849942733e-10
1.108242916629251e-9
3.4625783091632638e-9
7.897407343021255e-9
6.685714805960548e-9
2.952565906023835e-9
4.385432638543907e-9
5.072584990246705e-9
5.7896101998048754e-9
6.724649931662393e-9
2.838055756515067e-8
7.99497324774237e-8
5.5713520206126915e-8
4.672320834581889e-8
4.6817635541615e-8
5.1065053083598375e-8
5.8795914955183753e-8
7.064497057435281e-8
8.778050708073277e-8
1.1056743725890732e-7
1.3437034565045318e-7
7.017189236442724e-8
3.58307468074963e-8
2.170450679351567e-8
1.6292681221132516e-8
1.3421065798157938e-8
1.1219470518538997e-8
5.190429517447022e-9
2.0790611343816257e-9
1.304627549978139e-9
1.4861144091664697e-9
2.8146968173596247e-9
7.103053290216624e-9
2.6453661813408563e-8
2.4684521422098393e-8
1.61162285690651e-8
1.4738943212220851e-8
1.6017647343312702e-8
1.9749762089699656e-8
2.752831391467506e-8
4.4335305714357234e-8
6.897141542957799e-8
8.375186181668738e-8
4.935666753933961e-8
4.6350534729748656e-8
5.307656094915709e-8
6.947232071444187e-8
1.0129373318439569e-7
1.50713602864134e-7
1.8630076022031636e-7
1.871532175232774e-7
1.5783547259930633e-7
1.855003487510466e-7
9.718636860006721e-8
7.030006483466135e-8
6.800378923818648e-8
5.295804550885695e-8
4.588423793407939e-8
4.1242438951485735e-8
1.549211153058842e-8
5.169309796806935e-9
1.6987827069428814e-9
2.9374251222030913e-10
1.995098845979559e-9
8.152875734047361e-10
1.520624498636852e-8
1.3610134256272578e-8
1.3264604423506668e-8
1.3924532913254228e-8
1.5453139047949126e-8
1.799074094984032e-8
2.193484264060549e-8
8.730728631768449e-8
1.495487862821217e-7
8.44189753481227e-8
7.427294457027003e-8
7.901859193033937e-8
9.419895337942046e-8
1.2317428134329684e-7
1.7015646083162222e-7
2.1052621738894766e-7
1.9790540559614622e-7
1.7004793506546645e-7
1.947479025709688e-7
9.990307384742124e-8
4.098879384469732e-8
2.25246598026429e-8
1.618741785821094e-8
1.2935794773575272e-8
1.0964502636140895e-8
5.218163647652842e-9
1.928881854246584e-9
1.0950497081013845e-9
1.3206636606705792e-9
3.1066447859250374e-9
9.745953552911548e-9
4.190596323080663e-8
2.1114903366955226e-8
1.5906027650130532e-8
1.5458548471566645e-8
1.7233499815176855e-8
2.1307923557892533e-8
6.438301245444982e-8
1.212465472704611e-7
7.072636965216686e-8
6.14135601517918e-8
6.421313781051167e-8
7.427353917266114e-8
9.276249479913712e-8
1.2333741745115933e-7
1.6885888817073448e-7
2.2094678067778848e-7
2.548594157643598e-7
2.5019681765180614e-7
1.6531220414390284e-7
9.644607443763633e-8
9.376865640646273e-8
9.199056395322769e-8
7.541005465381096e-8
7.283734127223557e-8
3.565016318778405e-8
1.1855311746939043e-8
4.2677829682584975e-9
4.896445346662627e-10
3.1719316051991e-9
7.634955366964111e-9
2.0473219151882004e-9
1.4097808937250484e-8
1.611814730023639e-8
1.7576255166533344e-8
1.958586269250951e-8
2.2559150257294042e-8
2.693755723001119e-8
1.1133567516418982e-7
2.1226915509674642e-7
1.2307243166698186e-7
1.0975487057024782e-7
1.1817585007553245e-7
1.42472207534956e-7
1.8842291615870635e-7
2.6405723504047507e-7
3.3272905391401313e-7
3.14516343285032e-7
2.700139990681869e-7
3.0875629725228604e-7
1.4013759291338002e-7
5.2014005857457345e-8
2.7934621025288807e-8
1.9710084808648567e-8
1.542928031630391e-8
1.3093490584879922e-8
6.759552561808722e-9
2.696483947515143e-9
1.852597200390569e-9
2.6103141823775113e-9
5.8034960587363475e-9
1.6498980758464676e-8
7.067925008607628e-8
3.6434544778563325e-8
2.6909981890228366e-8
2.6221496897366953e-8
2.969604649603996e-8
3.7750696221601925e-8
5.3801931802745984e-8
1.1760036837590016e-7
1.8750318236305466e-7
1.0435876336397848e-7
9.025939773826685e-8
9.463051695029954e-8
1.1102194155083327e-7
1.425176996348225e-7
1.959242949670047e-7
2.7155059558382265e-7
3.4010435651021936e-7
3.4777313923660304e-7
2.204393194891655e-7
1.2799164755147e-7
1.1972690565180405e-7
1.273804888016469e-7
1.1207044368829974e-7
1.08135464708517e-7
5.845474677820931e-8
2.1111488317088616e-8
8.895409225815456e-9
3.6537138547135342e-9
6.933007902920057e-11
2.7716178151073745e-9
7.75811658732079e-9
2.485590633721652e-8
2.550296529617272e-8
2.6728463283857385e-8
2.911002706840781e-8
3.30381499988927e-8
3.9085766343417705e-8
4.829793220936574e-8
1.867082191464051e-7
2.661170532176434e-7
1.5469206251380114e-7
1.4259134383455725e-7
1.6002267445815762e-7
2.0502730607846418e-7
2.918246153315457e-7
3.9877602454285797e-7
3.8756160627269724e-7
3.2550936660337575e-7
2.995718932576008e-7
3.429051181318485e-7
2.7423267477245376e-7
8.444256815228333e-8
3.4356768087646284e-8
2.0946536387015954e-8
1.5548416642611893e-8
1.2491588023666678e-8
9.508447137585959e-9
3.5147932534379473e-9
1.7263276145476604e-9
1.9235563226112136e-9
4.182319089101578e-9
1.1591894948297317e-8
4.821193178730024e-8
4.700828221903194e-8
2.9744495059241865e-8
2.722153379961046e-8
2.9554736468721266e-8
3.605991574623162e-8
1.0521790117427274e-7
2.160382067949155e-7
1.2929379160213444e-7
1.0762220634425033e-7
1.0786512502183612e-7
1.1878040717577878e-7
1.3982769108195916e-7
1.7390054840433196e-7
2.246705808800607e-7
2.916579860797108e-7
3.611506961120918e-7
3.8809392416518193e-7
2.1632182911813088e-7
1.4619292900980033e-7
1.521616408175724e-7
1.7133608350230563e-7
1.6911218927764095e-7
1.3011075735083833e-7
4.962473467099398e-8
2.0507649048829935e-8
8.902922237980276e-9
1.6917704857638525e-9
7.02208769643551e-9
2.4555845684107115e-8
2.929073794984275e-9
1.8356062227869256e-8
2.6546679863647988e-8
3.156660819135636e-8
3.656699232529256e-8
4.288407794422681e-8
5.1546339656018385e-8
2.1023500019770956e-7
3.69147194378979e-7
2.1966774514040247e-7
2.0427615443022696e-7
2.3039089439509852e-7
2.9559215476692353e-7
4.216803302936993e-7
5.920022596041417e-7
5.94913750322437e-7
4.947055106749239e-7
4.480100867491045e-7
4.887825750478065e-7
3.130239689190188e-7
8.552064160177203e-8
3.3212251412255194e-8
1.97282937560305e-8
1.4733235102450672e-8
1.1800592326341383e-8
9.65370081590299e-9
4.3177015036902845e-9
2.952215411667407e-9
4.038693638184642e-9
8.120514189819907e-9
2.0026027683846325e-8
7.680012851612023e-8
8.002350949909296e-8
4.9544915911824477e-8
4.572913303239162e-8
5.0973135364285514e-8
6.485478833578515e-8
9.291452806389109e-8
1.8092612810588688e-7
3.21083539402436e-7
1.7868619479145552e-7
1.4813161736151684e-7
1.4898360466266265e-7
1.667296435179803e-7
2.026512135660732e-7
2.63707070015469e-7
3.567687274229235e-7
4.709464622762598e-7
5.052686010316523e-7
3.021245280829956e-7
1.9491687651408182e-7
1.8682968278794713e-7
2.1690661937895277e-7
2.410205167403696e-7
1.9745170518068581e-7
7.978602752015908e-8
3.5181115446493066e-8
1.7714379848046893e-8
8.405741642339742e-9
5.088849522459679e-10
1.0525997836091128e-8
1.1616336129128367e-9
2.4063275902413215e-8
3.620788727997207e-8
4.3747491569784746e-8
5.066661707613003e-8
5.9099085231080735e-8
7.056576576096244e-8
8.692974720606287e-8
3.4091490445072974e-7
4.4689296873294986e-7
2.737651839118461e-7
2.644702834691956e-7
3.132318350969057e-7
4.3096880581762503e-7
6.459714736334019e-7
7.436331638160324e-7
6.086602310203127e-7
5.317827548841799e-7
5.571263031123121e-7
4.987055217377236e-7
4.4365129362860587e-7
1.5716222182598412e-7
4.1557694699120834e-8
1.8461022663841607e-8
1.2500224755768912e-8
9.674955893802147e-9
7.995543080898038e-9
5.234497236688544e-9
2.837357720605962e-9
3.242382378648253e-9
6.118905524042784e-9
1.4330915856796311e-8
4.552795261327836e-8
1.1824983464936199e-7
5.596025115452421e-8
4.703536537241942e-8
4.983516263332108e-8
6.079957406754339e-8
1.5485611949337544e-7
3.4157017199669053e-7
2.1887899923713697e-7
1.7522992103101913e-7
1.692431917059047e-7
1.7926523584970128e-7
2.0220267164077113e-7
2.4048332547829027e-7
2.990626411015241e-7
3.838946696187677e-7
4.932188835416744e-7
4.377228907615788e-7
4.754077624015118e-7
2.949763918462693e-7
2.4477852181726475e-7
2.8327589566059757e-7
3.5992424084082974e-7
1.735679844690868e-7
7.1027702276381e-8
3.808586892946073e-8
2.16189105386074e-8
7.518449573667154e-9
1.882030421375535e-8
4.8258610734415335e-8
1.4555864331049933e-8
1.2832663258205037e-8
3.5595655797862475e-8
5.220039337065939e-8
6.609804697666803e-8
8.068302855825164e-8
9.841927885185032e-8
3.738572983541563e-7
6.168637063586917e-7
3.9335283393784506e-7
3.8891141429114846e-7
4.6957513254710564e-7
6.602693276643999e-7
1.0002181448822106e-6
1.0824479024549223e-6
8.57945760382833e-7
7.599759119904759e-7
8.383268922392267e-7
6.164725903387324e-7
3.7510348058816447e-7
1.4358134265799136e-7
3.117128325402143e-8
1.138351390800969e-8
7.321031225300114e-9
5.654249134334475e-9
4.3693855045327435e-9
5.390765413888494e-9
4.948506555511262e-9
5.913817326211936e-9
9.826085264502992e-9
2.0467138881789348e-8
5.725783885730495e-8
2.2963342431630524e-7
9.610242653989182e-8
7.775526731050588e-8
8.295769171859648e-8
1.0252694369283299e-7
1.3498560398317772e-7
2.3950079194434476e-7
4.980493752061352e-7
2.9896546057309744e-7
2.3535501106543053e-7
2.2589532065083968e-7
2.4111665604247004e-7
2.79279467700196e-7
