# Supplementary material for: Observability and Controllability of Nonlinear Networks: The Role of Symmetry
Source: Phys Rev X. Author manuscript; Available in PMC 2018 Nov 13. (PMC6234006; doi:10.1103/PhysRevX.5.011005)
Supplement: Code Archive [file NIHMS982008-supplement-Code_Archive.zip › MathematicaData/FNObsDELTAHetN1M1ChaosK16IC1]

3.179332627102414e-8
8.806165571338032e-9
3.829129000206454e-10
1.3770665534885507e-10
1.8403711305821512e-11
1.0245995171483887e-11
4.524929103341486e-12
1.5214328198021555e-12
1.1939939476034636e-12
1.0062587621476133e-12
7.556463743940901e-13
3.7693637375536786e-13
7.88212836027116e-13
1.0084954480532023e-11
8.690949210662114e-12
5.850980656123407e-12
3.2871448255569188e-12
1.6798364232826626e-12
7.308535594547806e-13
1.8593359588555307e-13
1.2269128358813969e-13
3.0248850125714984e-13
4.1864450784498653e-13
5.07981134954757e-13
5.899713105880203e-13
6.744728428067363e-13
7.664781183319975e-13
8.686902541068806e-13
9.827732983554999e-13
1.1098826786336585e-12
1.2508287321752386e-12
2.25173393497969e-12
4.545441543341143e-12
6.0268091361479355e-12
7.56806988143039e-12
9.428820546125623e-12
1.1765300340791786e-11
1.473640474397732e-11
1.8537527059686314e-11
2.341450148999572e-11
2.965969462927207e-11
3.756438119690039e-11
2.205945383075146e-11
1.4256018179813185e-11
7.47254816228033e-11
9.072822628787575e-11
6.948553112004717e-11
5.310007009780466e-11
4.107134179046003e-11
3.102620317473327e-11
2.1388844188796758e-11
1.083459467417802e-11
2.128191113448291e-12
1.9544444652571187e-11
4.45293552187081e-11
8.200118229358602e-11
1.3903206699158268e-10
2.1860980169789478e-10
2.741072468403201e-10
1.597780806423274e-10
1.5624191652351546e-10
7.214950568558343e-10
1.0558546515829491e-10
1.947759771620669e-9
5.0377473510575156e-9
5.118879192211565e-9
1.8818638501503748e-9
5.349055481023474e-10
2.882024788539715e-10
2.0256233526847693e-10
1.541358422199503e-10
1.241619095987779e-10
1.0664589985845178e-10
5.901190719707434e-11
3.388676267928066e-11
1.7387884238899397e-11
6.815091168209084e-13
3.1643081226590026e-11
1.034654840772159e-10
2.5161260328641083e-10
4.555326886259134e-10
8.799316235471223e-10
1.711568014446119e-9
2.914802283515879e-9
4.903690526345958e-10
1.984885605017032e-11
2.056129892149694e-13
0.
0.
0.
0.
0.
0.
5.908052963897929e-13
8.860459065979252e-14
8.536421199348819e-14
9.665643731829267e-14
1.1394626464772488e-13
1.3643614534163526e-13
1.648716399955455e-13
2.006472093282863e-13
2.4567943365085047e-13
3.0247042107542984e-13
3.7426325815793775e-13
9.896856352965404e-13
2.826181265271729e-13
3.3204299075078596e-14
6.804387426988088e-14
1.4009611756757642e-13
2.1518564565023195e-13
3.094831062050829e-13
4.3724628063702277e-13
6.154632718224201e-13
8.671829381931284e-13
1.2252484488823818e-12
1.7373541130386079e-12
2.473366213589996e-12
3.5360257192893876e-12
5.0763531017205365e-12
7.314710690647346e-12
1.0566360639590336e-11
1.526343228668584e-11
2.1948602750049358e-11
1.084836775499164e-10
1.056874164290867e-10
8.507789915565544e-11
5.829598363054555e-12
1.8683699823183002e-10
4.692080901756298e-10
8.359442834320156e-10
1.2380138912252651e-9
1.6221524638491312e-9
1.953978456376612e-9
2.2285809974998314e-9
2.463337938228823e-9
1.1215167656250396e-9
1.479945616937576e-10
4.0091465578426366e-10
6.807712600795032e-10
1.6123136452639862e-9
1.0420297622374407e-8
1.3816058911337133e-9
1.2516218354986486e-10
2.9417459126268924e-10
3.4873666374302803e-10
3.942080572518398e-10
4.5132834577138883e-10
5.298311122268694e-10
6.412349669563255e-10
8.055043812726571e-10
1.0623812303441594e-9
1.501287501325164e-9
2.357411445996983e-9
4.33210755352768e-9
1.7666934936313553e-8
2.4103268165831568e-8
1.6096445304099675e-8
1.6759849303830438e-8
2.104994632668614e-8
3.0065086045779834e-8
4.730256003231525e-8
7.197533442888656e-8
8.43738736905657e-8
8.365596783981316e-8
7.850368839595669e-8
9.16818380875459e-8
5.352247919039858e-8
3.570121724308062e-8
2.8000625630274645e-8
1.986863672521364e-8
1.6684385177567725e-8
1.5225934079535155e-8
6.619576684365279e-9
2.0126992121642125e-9
6.165232790355854e-10
3.5931036599529945e-11
2.6648800171786157e-10
1.350007133667442e-9
1.2181883864427854e-8
7.932497308508475e-9
6.8169507576386225e-9
6.842991394400761e-9
7.485873686231552e-9
8.729749670122968e-9
1.0783284337009264e-8
3.8374205331761755e-8
6.472806303001391e-8
3.536245362579448e-8
2.9650590208834038e-8
2.990154731125188e-8
3.3363546476257583e-8
4.0160009714530667e-8
5.108289481701759e-8
6.400292813315094e-8
6.794446196781412e-8
5.977557890993751e-8
5.017467530264137e-8
2.754253755202851e-8
1.4458263262868111e-8
9.121264077606513e-9
7.069895528058694e-9
6.113281869269946e-9
4.612597077691914e-9
1.6865257556880703e-9
6.896314245279518e-10
4.0193406568221306e-10
4.683893549158409e-10
1.1989549711714616e-9
4.445424072853294e-9
1.1213592198515629e-8
6.049566801518124e-9
5.015949748672131e-9
5.037650985034074e-9
5.6714797430933925e-9
7.0008040659072636e-9
9.488377694851514e-9
2.922127553697427e-8
4.645986559425371e-8
2.7967029799262603e-8
2.6188285343251447e-8
2.9516802386521425e-8
3.720757318353343e-8
5.129473940466753e-8
7.481064360272188e-8
1.0362353708802605e-7
1.1855713004707414e-7
1.1716348119801587e-7
9.452348365447148e-8
5.22032237211822e-8
4.1911756089544346e-8
3.1894393454517566e-8
2.4627693361519725e-8
2.277119266256559e-8
1.6773796836084616e-8
5.63947689831792e-9
2.0700728714460836e-9
8.614861764512549e-10
4.0443249893530997e-10
1.0247997144658205e-9
6.8380356480379875e-9
1.781721998732345e-8
1.1427504109320281e-8
1.014062216931118e-8
1.037972735171918e-8
1.158513063943418e-8
1.3845264415616605e-8
4.559072621975993e-8
7.76983583940177e-8
4.320425768033765e-8
3.673765749356758e-8
3.752265052923346e-8
4.242541156038322e-8
5.182388259590398e-8
6.700405092044133e-8
8.525872520553944e-8
9.146738398770853e-8
8.153101349369703e-8
6.971546443628547e-8
7.849902365051055e-8
4.388111966694382e-8
2.037453134009808e-8
1.1616455736046712e-8
8.528982285935192e-9
7.035546793994488e-9
5.5713707868973224e-9
1.926513287958143e-9
5.600721849056908e-10
9.917521247039601e-11
1.7608144449476218e-11
7.7335717881662e-10
5.303160597767791e-9
9.512308107186375e-9
5.893886767839617e-9
5.24483692398527e-9
5.424727615215345e-9
6.15010527083036e-9
7.507300349304349e-9
3.050396327909462e-8
6.37078238611403e-8
3.878004076465876e-8
3.413515842108941e-8
3.601519454430918e-8
4.173423628035054e-8
5.172146377906831e-8
6.764887626050077e-8
9.120848822324743e-8
1.2008845988480133e-7
1.4334228663590016e-7
7.70721475317287e-8
5.4213414714570874e-8
4.569345342852642e-8
3.4991061499197215e-8
3.035688685139199e-8
2.8298278958998115e-8
1.339229693121812e-8
4.758882888711812e-9
2.192747336001443e-9
1.3537432575418324e-9
1.555840271662692e-9
4.388306897688541e-9
2.1165713346405794e-8
2.1803050115740964e-8
1.5428053033511414e-8
1.4264871147772854e-8
1.50208558591297e-8
1.7263212340107957e-8
2.1374245219226853e-8
2.8523698219048577e-8
7.60326914327756e-8
8.994187073128333e-8
4.9247487268629826e-8
4.291614058780598e-8
4.5304643875321396e-8
5.400603895546148e-8
7.082731791496696e-8
9.386577954897007e-8
9.965520418678212e-8
8.492608313080862e-8
7.185612056126415e-8
8.702439972506927e-8
5.5328426487332896e-8
2.7766312680304433e-8
1.472940080854888e-8
1.0254600296156776e-8
8.318705788987316e-9
7.204452696382177e-9
3.5500878478219315e-9
1.1703806086652375e-9
4.659816720086887e-10
2.876258683211994e-10
7.272186153704198e-10
3.1276684410567277e-9
1.5747510303312618e-8
8.546004587649273e-9
6.53237566757139e-9
6.305389095305126e-9
6.868278746219019e-9
8.16313156193429e-9
1.0509020761319999e-8
3.711953030710952e-8
6.68187150411146e-8
3.9366792784564596e-8
3.529927066756302e-8
3.805523552799213e-8
4.547453011310104e-8
5.8808552595197284e-8
8.081002991077985e-8
1.1218003567876883e-7
1.4147842092418974e-7
1.5213634589317701e-7
9.497421186708939e-8
5.900715684060509e-8
4.98488975283475e-8
3.7945697614980245e-8
3.097828629573115e-8
2.939610732235055e-8
1.739926808702965e-8
5.850925501102687e-9
2.4026204098351728e-9
1.2010878283550375e-9
9.419739775970045e-10
2.5634288475807053e-9
1.3838488611104732e-8
2.1974235475144943e-8
1.4876508034792016e-8
1.3498840540910324e-8
1.4006815673943554e-8
1.5836233942300915e-8
1.9209611411467373e-8
6.06333549030648e-8
9.537314947070934e-8
5.298360567645723e-8
4.568248936960014e-8
4.739469404999031e-8
5.472645381244826e-8
6.872464362214298e-8
9.119973723590132e-8
1.1436189283470181e-7
1.1465577241481379e-7
9.939775534941159e-8
8.645268739596927e-8
1.051930743811298e-7
6.386893326390525e-8
2.880994312249044e-8
1.5382638843507116e-8
1.0914101880797596e-8
8.789121340531622e-9
7.238099806743142e-9
2.769046034379608e-9
7.460772248858502e-10
8.852098382395418e-11
8.609393001344577e-11
6.78945230053178e-10
5.3887305187128285e-9
1.2945018438274676e-8
7.592366103189093e-9
6.63659757945504e-9
6.802665987503485e-9
7.65747935778752e-9
9.275532743272886e-9
3.776786978776945e-8
8.081943974229872e-8
4.9430823128548044e-8
4.2847966902952617e-8
4.4522335704138037e-8
5.0697014814329586e-8
6.153017182194594e-8
7.858825033332596e-8
1.0364816188326083e-7
1.354203823926924e-7
1.6461541162321188e-7
8.700567307184167e-8
6.403715940421614e-8
5.483093822966025e-8
4.252524310512917e-8
3.7561404672809445e-8
3.4361255170014624e-8
1.507242404266913e-8
5.525039437726743e-9
2.6447404555964805e-9
1.7150397846633692e-9
2.0911844064171576e-9
6.006914817580451e-9
2.89445912043012e-8
2.5580670079563522e-8
1.8646822642458203e-8
1.7444407739313955e-8
1.84878945083467e-8
2.1350235487936957e-8
2.655502199714394e-8
3.561926341572555e-8
9.399369718419835e-8
1.0860789757281351e-7
6.01293543538212e-8
5.299852271243651e-8
5.666287239666177e-8
6.862481911096396e-8
9.163868591978541e-8
1.2217923179625932e-7
1.2728640963321025e-7
1.0853312121881071e-7
9.36858923735019e-8
1.1414840978044499e-7
7.587050579092354e-8
3.7445313674067224e-8
1.9409894448989705e-8
1.3305480773646618e-8
1.0667310434630828e-8
9.193714577317074e-9
4.788594182934318e-9
1.5486451189072406e-9
6.00948253019883e-10
3.65182170127621e-10
9.19556439439728e-10
3.912061580560925e-9
2.0428218377797397e-8
1.1530698037783242e-8
8.679845659756394e-9
8.334161957357525e-9
9.058157165606194e-9
1.0754403722942008e-8
1.3832732204913598e-8
4.771519994928776e-8
8.591799256573095e-8
5.0103549899965044e-8
4.4338505199096214e-8
4.719506065115021e-8
5.5634756497020845e-8
7.088521134710162e-8
9.593981731742633e-8
1.3184924936216236e-7
1.6700332361237693e-7
1.8177287990751865e-7
1.095572284208366e-7
6.95813993710347e-8
5.999047636677905e-8
4.616968258242416e-8
3.790618645874728e-8
3.608284944795017e-8
2.0477736828987438e-8
6.951799082622485e-9
2.9052672693419752e-9
1.4703764027713288e-9
1.1585440822011065e-9
3.1743027230611955e-9
1.7514426952283958e-8
2.55857316276723e-8
1.7720892231704522e-8
1.6216251863579704e-8
1.688623676233884e-8
1.91208268064745e-8
2.320443069154007e-8
7.39526114605969e-8
1.1585036542576661e-7
6.47975871607997e-8
5.633927152724146e-8
5.8972576788104334e-8
6.881341100554087e-8
8.750348488220579e-8
1.1753187862340986e-7
1.474221511795942e-7
1.4627040592682878e-7
1.271519982937146e-7
1.1214375717036257e-7
1.3775511330536852e-7
8.57671290680988e-8
3.752366642640724e-8
1.9586291594671453e-8
1.3717060753088861e-8
1.0915364587234758e-8
9.022352208199404e-9
3.598761238152729e-9
9.50167484379722e-10
1.1487634465823322e-10
8.158489015982845e-11
9.139518642079212e-10
6.773722495471779e-9
1.766500352243574e-8
1.0061059961742196e-8
8.711508352192161e-9
8.900229790648583e-9
1.0010532596492813e-8
1.2132098495041185e-8
4.8261960503551306e-8
1.0303429439082877e-7
6.27958591925025e-8
5.391770805860999e-8
5.551101936077883e-8
6.259364155283529e-8
7.515175494963123e-8
9.486013211590982e-8
1.2365523727655826e-7
1.6028115380498436e-7
1.950074244319117e-7
1.0275565815777625e-7
7.715452751778782e-8
6.755012965030716e-8
5.2874926525153246e-8
4.6898780027967444e-8
4.248816534361163e-8
1.809509969378226e-8
6.738987636617483e-9
3.2623919858343047e-9
2.1149613607224196e-9
2.5570108519936437e-9
7.45068495754353e-9
3.6432138749904264e-8
3.018309172712883e-8
2.246533834513906e-8
2.118096815423464e-8
2.2515541332377823e-8
2.601933450439867e-8
3.2335694197039386e-8
4.327888945428144e-8
1.1625631696183446e-7
1.3404899852340768e-7
7.498381130908594e-8
6.674874045181973e-8
7.2131318794962e-8
8.847377258404519e-8
1.1981821206704895e-7
1.6074013775451965e-7
1.660149472105262e-7
1.4211924034951248e-7
1.2469482156762323e-7
1.5172835841282188e-7
1.0422483388698102e-7
4.991670009069799e-8
2.5325985604468086e-8
1.71418540725533e-8
1.3589696479579555e-8
1.1643422677669197e-8
6.340222435341631e-9
2.034382425236931e-9
7.881701883398709e-10
5.040233696054397e-10
1.2613394849556215e-9
5.150492955078428e-9
2.702530732494755e-8
1.582598138115834e-8
1.1740174761189115e-8
1.122139612163945e-8
1.2184411800996947e-8
1.447898097755103e-8
1.866219788010494e-8
6.24099499356939e-8
1.1202700637495435e-7
6.474923179020364e-8
5.666445312807849e-8
5.966690698848634e-8
6.953614131825968e-8
8.750088417801031e-8
1.1691347323806817e-7
1.5912846898413153e-7
2.0178957237236256e-7
2.2172063828255933e-7
1.2981898321856443e-7
8.392352309655876e-8
7.418156390051611e-8
5.803669809592505e-8
4.7764900401498487e-8
4.555125968639978e-8
2.488114715860645e-8
8.547960068060553e-9
3.625265565148889e-9
1.8380083153648859e-9
1.4103190408353062e-9
3.881424975419521e-9
2.230286739550536e-8
3.020810654651056e-8
2.1500001832011186e-8
1.9873195851030693e-8
2.077448234093931e-8
2.3548428937837858e-8
2.855831205496936e-8
9.227530652341036e-8
1.4444201853718997e-7
8.138831202676506e-8
7.136892278565162e-8
7.53748397173713e-8
8.887952334863388e-8
1.1442855658340661e-7
1.5543959609984908e-7
1.9440280139956203e-7
1.9030231115737596e-7
1.6564434095043535e-7
1.4798888694309718e-7
1.8270908221421993e-7
1.1754859808293674e-7
4.908471131543275e-8
2.486873608254344e-8
1.7103376575564736e-8
1.3409331299254332e-8
1.1112372147663992e-8
4.6816755474157e-9
1.213432841900211e-9
1.575293283986139e-10
4.1902343411697815e-11
1.2892729552422467e-9
8.66209131899701e-9
2.4760774215511744e-8
1.3591632686082612e-8
1.1624995816066457e-8
1.1827774206170353e-8
1.3292497278248476e-8
1.6127160677120826e-8
6.260002025038439e-8
1.3363873493654626e-7
8.131580672111393e-8
6.917902788671344e-8
7.058380401543426e-8
7.881844778342325e-8
9.360382688687882e-8
1.1672766942447107e-7
1.5029925789441954e-7
1.9308777304621087e-7
2.3496265985587337e-7
1.2361453479291007e-7
9.488678678499298e-8
8.558875466933023e-8
6.787731062536605e-8
6.041349142652146e-8
5.384252722277298e-8
2.222626648420872e-8
8.45350327460115e-9
4.146636581569275e-9
2.680450906130853e-9
3.1910310501928003e-9
9.47250492584387e-9
4.690192209135498e-8
3.619291226255751e-8
2.7678183687380432e-8
2.6364459091169205e-8
2.8135330347115547e-8
3.2537345061106164e-8
4.0377412394410374e-8
5.3851297942973685e-8
1.4785024023905188e-7
1.697993245557199e-7
9.60289829803172e-8
8.636771213835491e-8
9.437657138435787e-8
1.1730571028850093e-7
1.611462482854638e-7
2.1661625907414325e-7
2.1999103036331856e-7
1.884523581775384e-7
1.6790503983012315e-7
2.030967267541235e-7
1.4656670793263843e-7
6.703777536497673e-8
3.2894489523462395e-8
2.181814692597409e-8
1.701916640418188e-8
1.4479243113159337e-8
8.381606470920115e-9
2.678127879956306e-9
1.038681525359851e-9
7.07450724256248e-10
1.7522668286595992e-9
6.8041654084619856e-9
3.549807974273584e-8
2.2092165941384764e-8
1.6059628070597678e-8
1.525158492523351e-8
1.653419902153688e-8
1.9665951277056893e-8
2.5413043683156654e-8
8.239139197194964e-8
1.4829768102670216e-7
8.513704761133845e-8
7.3706759090232e-8
7.67896879099558e-8
8.845758449977178e-8
1.0987053333177701e-7
1.447841634520775e-7
1.949850523215632e-7
2.4774015376409926e-7
2.75990822316883e-7
1.5601899092349933e-7
1.0301691599860616e-7
9.394416161601657e-8
7.530003093640289e-8
6.21202729265034e-8
5.916381926604053e-8
3.07400655744122e-8
1.0769193573139125e-8
4.658585316974141e-9
2.3697067287658356e-9
1.7577839455317535e-9
4.85768724446691e-9
2.944923745472221e-8
3.610650871387103e-8
2.6668310755012817e-8
2.4993993637600388e-8
2.627029536349848e-8
2.9825218269221356e-8
3.614045753785351e-8
1.1838105122454218e-7
1.847314344087575e-7
1.049133091519152e-7
9.28461707558356e-8
9.900829455897148e-8
1.1810174989722965e-7
1.5414842252495942e-7
2.1168721505476533e-7
2.618280875541263e-7
2.506103255453775e-7
2.179360031170749e-7
1.9736926539904054e-7
2.429957610007027e-7
1.6519491498802298e-7
6.456552261460356e-8
3.1227418640906043e-8
2.0848393366761777e-8
1.6021053922950474e-8
1.3295424635859084e-8
6.077298488346881e-9
1.5450362138463017e-9
2.2318429785538415e-10
5.501430542424478e-11
1.841236074707034e-9
1.1029419653296955e-8
3.572757974855041e-8
1.8663694203503285e-8
1.56883761775131e-8
1.5867788682040977e-8
1.780873632311009e-8
2.1632808382290746e-8
8.177453555888417e-8
1.7553156158731203e-7
1.0703157264278381e-7
9.019212789907933e-8
9.115561865689968e-8
1.0073085909158943e-7
1.1819682567301345e-7
1.4539845063629576e-7
1.8457841569864966e-7
2.3458294832197046e-7
2.8531321840143923e-7
1.503777181108797e-7
1.1845539076819833e-7
1.1096643689002831e-7
8.97437168002055e-8
8.01313140899417e-8
6.917213165968496e-8
2.7633408073848962e-8
1.0841846124770882e-8
5.419107117931423e-9
3.4991457026585226e-9
4.09063848899003e-9
1.2455896090388761e-8
6.126308133504714e-8
4.3857589794134204e-8
3.47984143917073e-8
3.3622949630067585e-8
3.6083678750071945e-8
4.17809214495809e-8
5.175442575140764e-8
6.869317688832453e-8
1.9325145109103803e-7
2.2010279984233327e-7
1.2601005477954836e-7
1.1460558956223329e-7
1.2676118677193497e-7
1.5989173557512243e-7
2.229721870002921e-7
2.981421352361316e-7
2.9417175544727803e-7
2.514504343667018e-7
2.2767770601590863e-7
2.710009827550017e-7
2.109041245667644e-7
9.05219836206994e-8
4.2167221209345295e-8
2.7032665128608583e-8
2.0592683035962785e-8
1.736626482190463e-8
1.0936414644775989e-8
3.507769257108579e-9
1.36593628645168e-9
1.0038109202856867e-9
2.4451581393550393e-9
8.935712501722308e-9
4.552969137958193e-8
3.13943867397681e-8
2.2166778028865048e-8
2.0857395877197206e-8
2.2554182742365665e-8
2.6849068388816326e-8
3.480010537897115e-8
1.0907332040579396e-7
1.9846221591616971e-7
1.1347683913192819e-7
9.716467139166458e-8
1.0011642146460872e-7
1.1390907091920874e-7
1.3947407436663607e-7
1.8094275129664457e-7
2.406597154915349e-7
3.0635632740084835e-7
3.4783012606901793e-7
1.888582808601323e-7
1.279053340254972e-7
1.2096325251793323e-7
1.0041052580003552e-7
8.308038344222976e-8
7.833853608021732e-8
3.8154698103242036e-8
1.3810608969554095e-8
6.143898671426551e-9
3.1496230399477036e-9
2.2488891822926185e-9
6.231163481327779e-9
4.0274922543313683e-8
4.3333759773658886e-8
3.367897818015248e-8
3.218209610339898e-8
3.409208055848056e-8
3.8801508046490926e-8
4.69753733924013e-8
1.5577240359568943e-7
2.415661262605976e-7
1.3842761901225066e-7
1.237801536453779e-7
1.334439427691722e-7
1.6131920891391525e-7
2.1393209767775894e-7
2.9665095274851233e-7
3.578449160797584e-7
3.3131994820519384e-7
2.8768412619371006e-7
2.648909406718197e-7
3.1922922123536776e-7
2.3761304205273923e-7
8.513453093518155e-8
3.822141796845595e-8
2.429808927917707e-8
1.8180754138523805e-8
1.5059960490369562e-8
7.75212319040961e-9
1.9397160099549404e-9
3.2794045908990196e-10
2.5964144026269343e-10
2.6376666835754627e-9
1.38401232543332e-8
5.310305983703395e-8
2.6044318742006566e-8
2.134853191880266e-8
2.140902628002419e-8
2.3976603803890637e-8
2.9164545158472308e-8
1.0670905002724423e-7
2.3211713818862223e-7
1.4262584479591513e-7
1.1893902777524088e-7
1.1895266310859393e-7
1.2990623099956978e-7
1.5034240272969282e-7
1.8202592441834892e-7
2.272170662233021e-7
2.8489973807314047e-7
3.4582908362174704e-7
1.8383898505931532e-7
1.4901114829922055e-7
1.4582257737803874e-7
1.2150217503001305e-7
1.0882792653962787e-7
8.825841706955246e-8
3.4354602468784414e-8
1.412051744276609e-8
7.255422803197645e-9
4.70207357545645e-9
5.395920602591481e-9
1.7026290824013523e-8
7.80477744715902e-8
5.322613528004941e-8
4.441845903535651e-8
4.379212689329091e-8
4.738566544779427e-8
5.4982666398283166e-8
6.795752293342802e-8
8.961325007646651e-8
2.589331437889419e-7
2.9095144565396904e-7
1.6902846140835908e-7
1.5571232868527113e-7
1.7465857759425132e-7
2.2414929479009064e-7
3.176589135958051e-7
4.1703120275475134e-7
3.9385693883086247e-7
3.356786907268699e-7
3.099490786468149e-7
3.5595591024447934e-7
3.0919915835298833e-7
1.22722747970131e-7
5.2694567519355374e-8
3.1888371577327694e-8
2.3481412940624568e-8
1.9585987560690836e-8
1.376163347935554e-8
4.524399660273864e-9
1.7807322961227603e-9
1.4361794604012638e-9
3.4071207352273024e-9
1.1571342541666245e-8
5.5992815270584306e-8
4.561651727663384e-8
3.085483731813572e-8
2.8644464971131364e-8
3.085505157455763e-8
3.675790714073084e-8
4.7805408005922694e-8
1.437289701686767e-7
2.67309977642111e-7
1.5280088082052495e-7
1.2927227295426602e-7
1.3158598269505352e-7
1.4764152740645998e-7
1.7782888756783912e-7
2.2649216181963502e-7
2.965719810990411e-7
3.775490152574507e-7
4.3901430109602675e-7
2.2898082453433488e-7
1.596120178400362e-7
1.565702688744647e-7
1.364340263092039e-7
1.1363553369121466e-7
1.0379670735862964e-7
4.6799757086777064e-8
1.7874766728159497e-8
8.281127582481593e-9
4.316139814772267e-9
2.9737438121907493e-9
8.23238032049877e-9
5.5893848679345625e-8
5.1617058672505677e-8
4.304757022578714e-8
4.228645315068202e-8
4.531658202981483e-8
5.178028609410735e-8
6.263472414397312e-8
2.0954380679714112e-7
3.218489872098763e-7
1.865485644023401e-7
1.6889609005388259e-7
1.8449182134900454e-7
2.267375972957046e-7
3.065742589964577e-7
4.2754696141173216e-7
4.910797121076532e-7
4.354161420649256e-7
3.786238136577876e-7
3.569648902129064e-7
4.066440994563465e-7
3.4729511739788125e-7
1.1254938485550313e-7
4.4697331300657385e-8
2.6223153354065875e-8
1.8957185074340242e-8
1.5575507050386362e-8
9.425146640764328e-9
2.368049785022712e-9
5.018834001173845e-10
6.508415893548188e-10
3.7454233890225844e-9
1.690829186039974e-8
8.012700386193861e-8
3.705736590987188e-8
2.924668355814905e-8
2.8962087112844316e-8
3.232695722250275e-8
3.9376202525257915e-8
1.3762107530737014e-7
3.0686723141988133e-7
1.9174689231673633e-7
1.5797748244576823e-7
1.5605207929543246e-7
1.6805868444289182e-7
1.9133065510490413e-7
2.2730957715311414e-7
2.7811356193698456e-7
3.431281107603422e-7
4.158616562080379e-7
2.2519402777034022e-7
1.8756349933351698e-7
1.9120428784253534e-7
1.6676495284028954e-7
1.5018689453260916e-7
1.0820899074979955e-7
4.20544187465235e-8
1.8524933185783175e-8
9.921084221392868e-9
6.52286749575017e-9
7.402826980233633e-9
2.4610253950378515e-8
9.030138266386946e-8
6.390075631060243e-8
5.7190158292087614e-8
5.805357470696812e-8
6.360156731826196e-8
7.4066403108155e-8
9.131029517766914e-8
1.1935276396511388e-7
3.547411618518977e-7
3.909757249500591e-7
2.315419368519012e-7
2.1670306392764994e-7
2.4734858039399704e-7
3.244308108726529e-7
4.6750253499541565e-7
5.876182409336461e-7
5.229159564406319e-7
4.459681771057986e-7
4.2334323068960493e-7
4.537369212086255e-7
4.534498456109192e-7
1.6764203245229092e-7
6.309176663202391e-8
3.462957005134936e-8
2.4335749019074285e-8
2.0016271076039126e-8
1.5925890380555453e-8
5.668146310363281e-9
2.2890195529665566e-9
2.0636483726511275e-9
4.697993479088705e-9
1.4611721268615577e-8
6.475845077448564e-8
6.854687965491127e-8
4.338428452342502e-8
3.947179883700871e-8
4.226317336925603e-8
5.0362312585244344e-8
6.569348396880362e-8
1.8662378914764453e-7
3.6059371471540964e-7
2.073970727778383e-7
1.7300377535764247e-7
1.7358394307059144e-7
1.915592428422135e-7
2.2621961666801757e-7
2.8176937004272075e-7
3.617034564605744e-7
4.5913574712011276e-7
5.503136280968207e-7
2.7875340689033285e-7
1.9970511332474599e-7
2.0063340568017194e-7
1.8566205412708117e-7
1.5805512444877475e-7
1.3276625482022452e-7
5.558621183453835e-8
2.311457327414817e-8
1.1372274861170363e-8
6.130000442947229e-9
4.166701178337848e-9
1.1510314463669572e-8
7.131630944414512e-8
6.000799456869057e-8
5.524675398613814e-8
5.652660353198875e-8
6.165937135470393e-8
7.091761868030341e-8
8.574281464838384e-8
2.8722457551206204e-7
4.354878110009739e-7
2.5661824902409955e-7
2.3612316614994317e-7
2.623776433158317e-7
3.2959747176458633e-7
4.567295704977606e-7
6.320411340504112e-7
6.643502879674854e-7
5.623445728093724e-7
4.945464205843709e-7
4.847444482526587e-7
4.943044440480194e-7
4.954100853710451e-7
1.5069164763323858e-7
4.871397214412725e-8
2.5037569287556096e-8
1.7307040706178624e-8
1.3958179761091824e-8
1.0117974241175549e-8
2.7630607812835208e-9
7.987644999418139e-10
1.3269168397796877e-9
5.172884559113859e-9
1.9746431146344895e-8
1.0965537060689057e-7
5.439461724585319e-8
4.036402450467114e-8
3.91888579690949e-8
4.349356223274038e-8
5.301262392596043e-8
1.7258881065608463e-7
4.015243532325452e-7
2.594586959353776e-7
2.1062009832097917e-7
2.048717029615205e-7
2.1687679615022025e-7
2.420455283512279e-7
2.812203819922516e-7
3.365437141004686e-7
4.095539951079866e-7
5.040310483912422e-7
2.802205356463376e-7
2.3622925554504017e-7
2.4465904653603273e-7
2.2798169394418515e-7
2.078669884120322e-7
1.2223137736111097e-7
4.985479425869509e-8
2.4303736602665685e-8
1.3877224795626206e-8
9.477060900170261e-9
1.0979875299198008e-8
3.965683929025065e-8
8.944121916555252e-8
7.448462038326532e-8
7.359518705413174e-8
7.80815597770987e-8
8.725199858434499e-8
1.0228823818817254e-7
1.257811320088471e-7
1.6248851152758945e-7
4.962219389357618e-7
5.328510999649693e-7
3.245083030556975e-7
3.1028651261910163e-7
3.6268106822809446e-7
4.9000567635009e-7
7.148590324024632e-7
8.185078037129589e-7
6.804758798585756e-7
5.87710418169795e-7
5.841017689478873e-7
5.556163352616421e-7
6.181101524096395e-7
2.3443489267846608e-7
7.079210920173519e-8
3.291551710099268e-8
2.167077360662435e-8
1.7480777035474806e-8
1.5305416462307966e-8
6.750611306274142e-9
2.903859934126607e-9
2.961373523811493e-9
6.317127327058097e-9
1.7665580376379053e-8
6.885664080900585e-8
1.0964234625807709e-7
6.202159366326332e-8
5.4605635645205324e-8
5.7867744891206275e-8
6.882322916574973e-8
8.963642774863147e-8
2.348549873288342e-7
4.836757246410734e-7
2.837026816278629e-7
2.324892700490413e-7
2.2907532739474073e-7
2.4762076863470563e-7
2.854237710968402e-7
3.461647650620527e-7
4.345718542790543e-7
5.526094352628436e-7
7.038078857856946e-7
3.557252652570922e-7
2.5535767706132155e-7
2.5115276909591257e-7
2.4459819875610304e-7
2.22192188254438e-7
1.5408767480898519e-7
6.265091419790206e-8
2.957854674420652e-8
1.595475730004712e-8
9.192718097208842e-9
6.600405249512196e-9
1.8794457133380124e-8
6.857990708440971e-8
6.618488502451524e-8
7.021283608883554e-8
7.659679046402119e-8
8.605097151680578e-8
1.0016774977278645e-7
1.212336003754187e-7
4.0044774213400197e-7
5.966690366524888e-7
3.6132300297949677e-7
3.402960079283857e-7
3.8756070823257215e-7
5.02655014808782e-7
7.181215102075047e-7
9.420814187739283e-7
8.599989826352875e-7
7.065576838472816e-7
6.436755434715892e-7
6.804665482858832e-7
5.765760535158825e-7
5.875495952864366e-7
2.114587494518493e-7
4.886273410388994e-8
1.9788627541856803e-8
1.2655990746959256e-8
9.858358233428678e-9
7.711851709381618e-9
2.959297487248758e-9
1.31278608858237e-9
2.3663913820986723e-9
6.727810784039419e-9
2.1274160369724846e-8
1.054914087432015e-7
8.565348282240382e-8
5.6467473815089866e-8
5.2899897563773795e-8
5.801663825849894e-8
7.042412102460497e-8
2.0433267196800956e-7
5.097379614372096e-7
3.531141562207057e-7
2.8134884430987997e-7
2.6824108251088324e-7
2.7795668353800126e-7
3.030670053986989e-7
3.4409434835787836e-7
4.0584162589799967e-7
5.036229890141546e-7
7.09179932705175e-7
3.9553017339803554e-7
3.098191408237744e-7
2.9935134348906993e-7
3.005922832447877e-7
2.7357525763013046e-7
1.239716643528403e-7
5.64287095536687e-8
3.1741950085235984e-8
2.0132047713753302e-8
1.5053964503341165e-8
1.9793600436257537e-8
7.026187722739113e-8
7.462508882553469e-8
8.129001818165845e-8
9.282881479746605e-8
1.0595127587043064e-7
1.2265612313215898e-7
1.4582869655978982e-7
1.7917028679158192e-7
2.2794845726948288e-7
7.10952580658312e-7
7.354457469035048e-7
4.6901983986576084e-7
4.6345441896745967e-7
5.619602586187402e-7
7.932391527918089e-7
1.1354175490235064e-6
1.084635564395504e-6
8.586471750501973e-7
7.746115425190022e-7
8.460276937776852e-7
6.63757851104939e-7
6.640999650062215e-7
3.4260244340768747e-7
7.408459471009288e-8
2.5384504633379576e-8
1.472519222132249e-8
1.1451444055314833e-8
9.859051098544398e-9
6.991784025515999e-9
3.704897198931999e-9
4.232278062276058e-9
8.066598027623756e-9
1.9652299983342077e-8
6.436816796721959e-8
2.0137672027812868e-7
9.20790559731108e-8
7.595675998409604e-8
7.866840069016452e-8
9.230525193840946e-8
1.170476098959153e-7
2.7672395614426523e-7
6.336770166075634e-7
3.926807236849667e-7
3.1421919692260736e-7
3.0218875493993236e-7
3.1815989580360554e-7
3.5637819784864267e-7
4.2109188256139704e-7
5.25773017053361e-7
7.181129787362099e-7
1.1105595731284333e-6
6.75368255934119e-7
3.9807588191050384e-7
3.1379128878660527e-7
2.9568775275348226e-7
3.0064472249022985e-7
1.5523592873385842e-7
6.638922385679537e-8
3.6754665439224246e-8
2.294866905949364e-8
1.5044794170698292e-8
1.3312663748123974e-8
3.7165296112296224e-8
4.814419381479733e-8
6.478399385591642e-8
8.469507141660336e-8
1.0367082222006979e-7
1.2352444740346958e-7
1.4775947191850515e-7
1.8016024343247753e-7
5.721583620200939e-7
8.245780636673377e-7
5.260805430431857e-7
5.154243137559514e-7
6.123947023965463e-7
8.386860033321744e-7
1.223172992502443e-6
1.3114197820136781e-6
1.028997367357104e-6
8.706183828771399e-7
8.7954590250751e-7
1.1346414520834579e-6
7.165628575528592e-7
5.09309786524563e-7
2.6362495608204695e-7
5.114801127814034e-8
1.1859089127645297e-8
5.52215540328822e-9
3.756671773937977e-9
2.14106745000443e-9
1.6810804185910107e-9
2.215025177362324e-9
3.81045768123741e-9
7.63414886207363e-9
1.8990637707460974e-8
6.703884581872512e-8
1.7603168518358578e-7
8.265393159376783e-8
7.052862271275886e-8
7.439635011755143e-8
8.721638392737677e-8
2.114720605519962e-7
5.896174332933438e-7
4.832157547150386e-7
3.7698217637994074e-7
3.501043359099194e-7
3.54198937179978e-7
3.789033832267019e-7
4.298721464938723e-7
5.40649542024194e-7
8.978730018348561e-7
3.1391804574367523e-7
3.8836003263815703e-7
5.018604368171061e-7
3.686720453536555e-7
3.683579542838684e-7
2.7669729460884767e-7
1.2371315078221752e-7
6.255776952442567e-8
3.859032090496762e-8
2.8131129366707437e-8
2.5614995011780114e-8
3.906860255934885e-8
3.494473824590146e-8
4.838541559800674e-8
7.328922740821828e-8
1.0489649860054552e-7
1.387604095768647e-7
1.747428222260027e-7
2.1654321866129975e-7
2.690366687937231e-7
3.3652334268492455e-7
1.0770867342244724e-6
1.0246533592897965e-6
7.168963157176182e-7
7.560012569159398e-7
9.873207920163417e-7
1.4880049172688778e-6
1.720288746827618e-6
1.289727569687588e-6
1.0684252450063311e-6
1.1220054868519538e-6
1.6589624161161775e-6
9.359426744036563e-7
5.746134796031986e-7
2.876811208209164e-7
8.640323687990706e-8
1.4772809328347739e-8
4.62384783995522e-9
2.49215865515966e-9
1.480317091013045e-9
1.6016848494355364e-9
4.384728060477555e-9
6.350266260873847e-9
9.073329202943635e-9
1.7119431230527525e-8
4.341244905521313e-8
2.0094056247434602e-7
1.616510761949386e-7
1.053633694234962e-7
9.922500427303987e-8
1.0612179959869342e-7
1.1555103049085865e-7
2.700322602586799e-7
7.402210878995171e-7
5.563523378401358e-7
4.314718763270772e-7
4.014065818983816e-7
4.106599407991958e-7
4.527048724105285e-7
5.529722193079419e-7
8.561102454847336e-7
5.369456968364878e-7
3.674342359913794e-8
1.1116725290387605e-8
6.707890079429359e-8
1.8655637302739775e-7
3.48396170391179e-7
2.9014406514751355e-7
1.392102493111276e-7
8.728354259482475e-8
5.0717956459949734e-8
1.4859238847444315e-8
1.9240371804789576e-8
5.536818750477904e-8
1.4902396179284966e-8
7.856508730703635e-9
3.159266208157062e-8
6.407188518885591e-8
1.0729837427333624e-7
1.5842690107011924e-7
2.152220725994522e-7
2.8003350810983706e-7
9.424000186560893e-7
1.150200674821015e-6
8.31136129649482e-7
9.027500622722598e-7
1.2146638367148883e-6
1.858871494773267e-6
1.935450974753592e-6
1.4007512075276337e-6
1.1991537729615064e-6
1.3685532345436203e-6
2.504672486428388e-6
0.000013221255342612435
4.423210332711268e-6
1.0292733622156103e-6
2.000938190373896e-7
3.333511244410375e-8
3.1664579111593075e-9
3.25616817502997e-9
2.2429768523827697e-9
1.7604201310933119e-9
1.7028119616402103e-9
1.7374431565360886e-10
1.611847396071641e-9
8.231898196063632e-9
4.163154991119625e-9
6.853407009220981e-9
2.2303149135731153e-8
1.575626951610099e-7
1.0518395131227907e-7
6.729163859801007e-8
5.608591129698513e-8
9.456907082361134e-8
3.247962091826123e-7
5.412380748641475e-7
4.747590145242756e-7
4.3716688931314134e-7
4.488965248232766e-7
5.257212665536183e-7
6.500434828289148e-7
2.124538878220382e-7
1.6525343501215614e-8
2.8067806037866105e-7
3.275428304467099e-7
3.333848666831443e-7
2.458672247148626e-7
1.520995521657246e-7
1.657584025346826e-7
4.631074285275858e-8
1.0501699635200718e-7
6.054961464680952e-8
9.11709380063963e-8
3.637713480906355e-7
1.8306035869999465e-8
3.405860448510697e-10
4.188617454579196e-11
6.0165949059549e-11
8.158603532377514e-12
1.2411419602538735e-11
1.9865834638901837e-11
2.1435195921732424e-11
2.1303514954713787e-11
2.0595315522501622e-11
1.750082101538817e-11
8.089467486570843e-12
2.5284983706760187e-14
1.181802191186459e-11
1.2137141853757562e-12
2.7393260953853257e-12
3.396818098942662e-12
3.2954869862797814e-12
2.919492740242183e-12
2.4956321423775157e-12
2.1733127655865507e-12
3.0653497383642457e-12
7.547104431971624e-12
1.011624680245042e-11
9.448420464985905e-12
6.086718038928784e-12
3.884392403807606e-12
3.0820915163117027e-12
2.982056446020656e-12
3.2149862733985037e-12
3.6261676348123423e-12
4.15269409058258e-12
4.767370232777148e-12
5.454477531173163e-12
6.198306696208692e-12
6.976580515677684e-12
7.755548412262332e-12
8.486073842482715e-12
9.100338354277905e-12
9.510051594633792e-12
9.605744937713175e-12
5.503745624671077e-11
8.488291146262965e-11
9.7375576020857e-11
1.1172791277478752e-10
1.2986386489413518e-10
1.500922468128154e-10
1.6921576380066816e-10
1.8398101679428352e-10
1.9285787035610934e-10
1.965554647141793e-10
1.9693620955937672e-10
7.157365451545107e-11
2.331487214849623e-11
6.158965612602402e-11
6.288078293397786e-11
1.813107978371444e-11
1.0954765180580495e-10
4.0308600304138385e-10
8.818609693719569e-10
1.0210639071819301e-9
5.315948103764488e-10
1.1268389887188501e-9
4.48974079208779e-9
3.979342101931585e-9
4.028221860864406e-10
2.8282910605561337e-12
3.1479736274319954e-14
0.
0.
0.
4.040401420827341e-14
0.
0.
0.
0.
0.
0.
2.3023915738497253e-14
2.7775844731707497e-14
3.3746502664380586e-14
4.126177566025243e-14
5.0742476072070076e-14
1.0404124429503332e-13
3.290353940638233e-14
0.
0.
0.
0.
2.8717420540743647e-14
3.951211530505291e-14
5.402787262017954e-14
7.377896665224077e-14
1.0079828706924484e-13
1.3788967448790653e-13
1.8896516832045725e-13
2.5952239162960394e-13
3.5731827789381034e-13
4.93309828619833e-13
6.829078182660021e-13
9.474567328307284e-13
1.3154774568095359e-12
1.4412816594882818e-11
1.4759795894433874e-11
1.5097165046804748e-11
9.074135554990594e-12
7.964219487850879e-12
4.0801453722364605e-11
9.393687666630257e-11
1.6857110991536386e-10
2.6026067225056016e-10
3.602532782123545e-10
4.5896782647014624e-10
4.692188225897503e-11
5.94016630050071e-11
9.894732816113801e-11
2.0664821761976627e-10
9.456739433336298e-10
1.540276257667088e-9
2.071595567487055e-10
7.543446935967827e-11
4.3504089064977215e-11
3.244634437347157e-11
2.8732363061397834e-11
2.951308967225356e-11
3.524061042725949e-11
4.878170523825402e-11
7.67230217951256e-11
1.3367807727979458e-10
2.55795398576661e-10
5.543257061907457e-10
1.4723256756375808e-9
2.1976299870086462e-9
9.736405480400912e-9
1.6055319520415008e-8
1.1603237725264522e-8
1.2712113911223453e-8
1.6582597138884367e-8
2.4399089369060382e-8
3.931751633587619e-8
6.105789926052655e-8
7.282817056836887e-8
7.317389822832607e-8
6.953902847306108e-8
8.03803948272886e-8
4.6645556310984716e-8
3.101186338309962e-8
2.438630115671773e-8
1.7379338951345956e-8
1.464391979329915e-8
1.3354921023435022e-8
5.7819515937577365e-9
1.7510958324453702e-9
5.336878822002727e-10
3.113505794853357e-11
2.235451410083001e-10
1.1997955632624446e-9
1.068540661141497e-8
6.94554177589725e-9
5.964640979947303e-9
5.987107085816406e-9
6.551289036383147e-9
7.643543528789585e-9
9.447690024614276e-9
3.315649741513843e-8
5.5326226791491906e-8
2.9978800439922525e-8
2.494375272565734e-8
2.4954464211148623e-8
2.7601933327608852e-8
3.28962455226374e-8
4.135514460038689e-8
5.1083924176622495e-8
5.33061461863523e-8
4.59521892414791e-8
3.883823395856863e-8
2.1033413884882105e-8
1.0721911628841981e-8
6.7380125032519724e-9
5.215242867258404e-9
4.517107039064851e-9
3.427791756637662e-9
1.2596427576490347e-9
5.143616990356939e-10
2.932861259112269e-10
3.32070608186019e-10
8.595770616720522e-10
3.226022785264574e-9
8.159985567382437e-9
4.402970174563996e-9
3.6457293646657805e-9
3.653065087272957e-9
4.1004288926054575e-9
5.044898647075668e-9
1.8559375323707403e-8
3.5300467482570755e-8
2.186344868802472e-8
2.0411139610531533e-8
2.2784719795142367e-8
2.8122583831417285e-8
3.7505777857654565e-8
5.304220085821647e-8
7.536780397862386e-8
9.610039873105391e-8
1.0372636561359899e-7
1.013770350135421e-7
8.211567724639454e-8
4.57289684346999e-8
3.836735508593022e-8
2.8722007902593e-8
2.2067855229901748e-8
2.0685082219288333e-8
1.3018416333794131e-8
3.881253789505026e-9
1.1933446502114335e-9
7.296728983013908e-11
6.856819502326431e-10
5.610943521223484e-10
6.832663705627167e-9
9.017201301935219e-9
7.57262394408839e-9
7.475293005104111e-9
8.028982046233893e-9
9.161943612027123e-9
1.101964418928853e-8
4.1828996393395e-8
7.852557508892277e-8
4.4271676807397037e-8
3.749899958037311e-8
3.815740242689637e-8
4.286137729704611e-8
5.181493332356286e-8
6.631883224080199e-8
8.540065859888902e-8
9.696257774398028e-8
9.040450344657535e-8
6.984898641989778e-8
3.6520753499603535e-8
1.8828379406703882e-8
1.2228669890378004e-8
9.599035731286386e-9
8.217446500526317e-9
5.9391202508415435e-9
2.1635862174031484e-9
9.43811203156774e-10
6.4765013469157e-10
9.009520048419346e-10
2.234646319501646e-9
7.750478519089408e-9
1.764336151622158e-8
9.52163124953786e-9
7.939399998835817e-9
8.053664729520901e-9
9.210836004211825e-9
1.1633869199743734e-8
1.6295661446318938e-8
4.190572158106873e-8
6.262237033440985e-8
3.685632620012422e-8
3.396097612992774e-8
3.776141392341362e-8
4.707997183933419e-8
6.433670847110703e-8
9.300583104919397e-8
1.2731312192467367e-7
1.4434861079578944e-7
1.4128256645973875e-7
1.1338444935711664e-7
6.223807394852363e-8
5.206043979659221e-8
4.236855642153544e-8
3.2816578569209165e-8
3.0710150906893034e-8
2.2367367074664848e-8
7.478956328118995e-9
2.7514127268334067e-9
1.0927663723224764e-9
3.322672861464554e-10
7.218244269742103e-10
7.26535306323882e-9
1.9285105367526558e-8
1.3198816787948158e-8
1.1991840956458324e-8
1.2367155149403841e-8
1.3802057370377412e-8
1.6410365335898856e-8
2.072286469792791e-8
6.975983703841015e-8
1.0172026159261299e-7
5.618228548104937e-8
4.883137441716635e-8
5.124869354491194e-8
6.023053471133812e-8
7.746753559010031e-8
1.0440297308221268e-7
1.2507783448526706e-7
1.1606700294704984e-7
9.891971607704906e-8
1.1095075469236044e-7
6.111955837326954e-8
2.8533346164610162e-8
1.6119956934322466e-8
1.1763094813936868e-8
9.644463478199224e-9
8.155968058590897e-9
3.5701478518595523e-9
1.2918474818281595e-9
6.596208750182108e-10
6.814506749095971e-10
1.6727029942774815e-9
5.822577918329684e-9
2.3537507322373127e-8
1.1840838399159511e-8
9.198387011414522e-9
8.99584792586819e-9
9.977561794052478e-9
1.2170281060665075e-8
3.9942386178765336e-8
7.653360184222504e-8
4.551698070185875e-8
4.012402441661859e-8
4.2414404434879475e-8
4.9410974855969214e-8
6.184999091905393e-8
8.197071316869924e-8
1.11483777321346e-7
1.4515017462325486e-7
1.6755015524500404e-7
1.711569298421369e-7
1.0870406624437931e-7
6.727544957169791e-8
6.323978829905835e-8
5.0715810375169886e-8
4.1022244891936625e-8
3.9549291014937786e-8
1.956765885196188e-8
6.163452416536122e-9
2.10548252555041e-9
2.0461984726279278e-10
1.2223686748940497e-9
1.030018065955044e-9
1.3712205053725672e-8
1.3679948116977486e-8
1.2482588391623009e-8
1.2706063633681905e-8
1.384215208418347e-8
1.5909562621315526e-8
1.9205025948527502e-8
7.427415810059397e-8
1.3382847416428633e-7
7.614675810582522e-8
6.633576573495138e-8
6.954713346157594e-8
8.102999794366462e-8
1.0253265350725437e-7
1.377396055895855e-7
1.7897562899160117e-7
1.881748123886491e-7
1.6632389908049683e-7
1.5930948752697886e-7
7.67491265582931e-8
3.4978400880726084e-8
2.117391167143841e-8
1.5945683474117647e-8
1.3081442062042186e-8
1.0607716622984805e-8
4.2844186174815655e-9
1.7714076667493286e-9
1.2039759832325868e-9
1.6715741235227718e-9
3.9398828941348196e-9
1.2468884113722352e-8
4.0226884096306676e-8
1.9913859199128824e-8
1.584761281290676e-8
1.5819169393786016e-8
1.8013008634416107e-8
2.278698881620156e-8
3.2072707279679686e-8
7.539113992305613e-8
1.1457203385034041e-7
6.50851103703653e-8
5.7717877404692204e-8
6.18116632114527e-8
7.398166852624317e-8
9.668340226723353e-8
1.3435786571460938e-7
1.8395963972033985e-7
2.1978470804391766e-7
2.2259951911147226e-7
1.5104734633959364e-7
8.764577122715299e-8
8.008673236754855e-8
7.14211882864616e-8
5.751947348494472e-8
5.550683476171161e-8
3.443983472580201e-8
1.160389258998079e-8
4.578799079659489e-9
1.8949348766732165e-9
4.925574001211307e-10
8.409934854684456e-10
1.2753403230902195e-8
2.5208436050855087e-8
1.9516443438712996e-8
1.8562260053313972e-8
1.9501730980639975e-8
2.1922891319310013e-8
2.6093074496904025e-8
3.2840129524549405e-8
1.1474717377492864e-7
1.624687473360872e-7
9.18193877736537e-8
8.193192994216235e-8
8.847299166303461e-8
1.0768519246798333e-7
1.4436737084115152e-7
1.9937390139520298e-7
2.2640600434083686e-7
2.0002888989743423e-7
1.7385014918545667e-7
2.1132057511838107e-7
1.2405946235466897e-7
4.9678849702780754e-8
2.567367052941742e-8
1.790184694917308e-8
1.4107966222811008e-8
1.1932857406587207e-8
6.327775404657001e-9
2.2198545702656915e-9
1.1433992415018082e-9
1.2587193574490195e-9
2.9496001167440206e-9
9.29985893041857e-9
4.261854700734318e-8
2.3389558149741725e-8
1.7160993956338448e-8
1.6479345658189058e-8
1.8203857954837315e-8
2.228552621962236e-8
6.790931192318912e-8
1.3146103756166547e-7
7.739260932844603e-8
6.63403740866726e-8
6.82386981921533e-8
7.716539178973485e-8
9.340517498636053e-8
1.193636672620394e-7
1.572793683589695e-7
2.035439756422526e-7
2.4288321961376843e-7
2.5849724986651933e-7
1.4387552631159643e-7
9.561936629497369e-8
9.873027823206953e-8
8.880478873496272e-8
7.515748275531744e-8
7.055719475505828e-8
2.9461523718721742e-8
1.0142354906472597e-8
3.774415469749913e-9
4.425697935073872e-10
2.5478123747448487e-9
3.916242484937659e-9
1.527303685965364e-8
1.8396645480878847e-8
1.8792414893273296e-8
1.9935462849037693e-8
2.2093924131217588e-8
2.5547863285973077e-8
3.081976508471172e-8
1.219808703743662e-7
2.1467102656997603e-7
1.2388224124815024e-7
1.1056740057022543e-7
1.1895841043277307e-7
1.431647185049882e-7
1.8864327533041834e-7
2.6235877842132053e-7
3.2833839667798216e-7
3.1215451775515886e-7
2.6906553039063243e-7
3.054420631697706e-7
1.4098160368373937e-7
5.410101464698514e-8
2.9569942185990546e-8
2.104791503504757e-8
1.656620850771897e-8
1.4050817855787613e-8
6.987426645917753e-9
2.8194293565057402e-9
1.965849656304834e-9
2.782487675424685e-9
6.1959708342072654e-9
1.7777218967828406e-8
7.356243823675391e-8
3.703755541075939e-8
2.7757092507638602e-8
2.7202409139252646e-8
3.090573291756159e-8
3.9378857443436765e-8
5.6232114257012316e-8
1.1957337699728285e-7
1.8847172503945999e-7
1.0508323942231111e-7
9.058699694696976e-8
9.432039858144966e-8
1.093847989196418e-7
1.3791247298582873e-7
1.8508501566121482e-7
2.51034778626729e-7
3.1360164899025213e-7
3.3473358631915743e-7
1.957061024031347e-7
1.2112216708398638e-7
1.1900104512972969e-7
1.1940815914664179e-7
1.0259374888628675e-7
9.907003703661057e-8
5.015056793157026e-8
1.8092707099818814e-8
7.741322791777294e-9
3.3381790989185836e-9
6.282517754356106e-10
1.4128319466924528e-10
1.9933225522157338e-8
3.041919361520603e-8
2.7733939524632516e-8
2.8026000637094867e-8
3.019238887975541e-8
3.4269990312741014e-8
4.082383636077925e-8
5.108964572152693e-8
1.8551560739397642e-7
2.5308434289591857e-7
1.4666896721952472e-7
1.3434849815006844e-7
1.4933262830558644e-7
1.885731220552426e-7
2.635246896867082e-7
3.626690517527481e-7
3.7065492574917155e-7
3.142368739991542e-7
2.8240006402171396e-7
3.392051812918801e-7
2.3774677139290214e-7
7.794870797067973e-8
3.468207680327714e-8
2.224563667276771e-8
1.680289526445467e-8
1.3778157163060286e-8
9.46356219132247e-9
3.4036127527364293e-9
1.7942045605925112e-9
2.102973062724799e-9
4.6328494541357e-9
1.3077814227767601e-8
5.715833387551837e-8
4.360065052430337e-8
2.9278091274481048e-8
2.7362506880986147e-8
3.0040569691957833e-8
3.6955260314228225e-8
1.0445938728302352e-7
2.0816290525807432e-7
1.2337802615258033e-7
1.0316035130224503e-7
1.0356281532433371e-7
1.1400023610620431e-7
1.337836389781897e-7
1.651638918878609e-7
2.106169236533409e-7
2.683380880028737e-7
3.2633825080697803e-7
3.608548027275246e-7
1.8965588750033913e-7
1.3463726522716566e-7
1.4637904801894874e-7
1.5301783856688055e-7
1.415518623109592e-7
1.1221631366466706e-7
4.2332675278400054e-8
1.677390941770555e-8
6.9894389235115376e-9
1.102924635526593e-9
5.356397962994732e-9
1.3571806079413364e-8
1.00024272421073e-8
2.28498632901324e-8
2.7479031627049406e-8
3.0973846503292876e-8
3.522468588039311e-8
4.113506393107123e-8
4.964104395346409e-8
1.9816374582990983e-7
3.3729516857050864e-7
1.9876654008504512e-7
1.824686933403009e-7
2.0242346869709524e-7
2.535732001601527e-7
3.509869965092103e-7
4.959968410979267e-7
5.472177587613856e-7
4.6837537797698297e-7
4.102540005752909e-7
4.816571612390789e-7
2.557450204389436e-7
7.749858463368409e-8
3.4825883137093516e-8
2.2381320807380612e-8
1.7001315677846503e-8
1.4104029089939683e-8
9.86293165662045e-9
4.135717699175922e-9
2.9777265319592363e-9
4.227154184315023e-9
8.764660793834919e-9
2.258004146180042e-8
9.43296896049437e-8
6.827639594145336e-8
4.623786821095724e-8
4.398473564722658e-8
4.972415217242636e-8
6.383463546587005e-8
9.235659374396556e-8
1.7495307596850075e-7
2.9450396554916553e-7
1.6322200614321877e-7
1.3668192507660825e-7
1.3832743843518869e-7
1.5537312276479054e-7
1.8882273441301875e-7
2.4403053844618947e-7
3.2429795339536777e-7
4.166660550669721e-7
4.6866759609635295e-7
2.543833163944426e-7
1.6896965669010462e-7
1.7192372240460156e-7
1.9347380466208027e-7
1.9017672676991987e-7
1.6340570231611728e-7
6.793624873300809e-8
2.8197384248458124e-8
1.3519337797453742e-8
6.2738719278340165e-9
9.094142642720154e-10
2.8903574101734252e-9
1.987632445208239e-8
3.3305265154846524e-8
3.814893087364395e-8
4.2103930060224296e-8
4.711726971028534e-8
5.433383847562861e-8
6.493605123476495e-8
8.078417219820446e-8
3.0219010501120677e-7
3.907638805475175e-7
2.3455086069145064e-7
2.2188994807410345e-7
2.5581727925709785e-7
3.3888192918225114e-7
4.951561372841415e-7
6.321896392632964e-7
5.570210856993457e-7
4.707882329806227e-7
4.5398545815499744e-7
4.719687448075415e-7
4.1838793321506076e-7
1.21161328878571e-7
4.086941494548408e-8
2.20147062964818e-8
1.582835538624852e-8
1.2419809247609047e-8
1.0551274998782577e-8
4.869937723813896e-9
2.692324516100234e-9
3.2714016918170416e-9
6.587960054127506e-9
1.6439757309077507e-8
5.981125047166312e-8
8.528556332018703e-8
4.870509985805038e-8
4.3435143378275445e-8
4.712738103771146e-8
5.820805691464851e-8
1.4886759584259195e-7
3.1205868504628707e-7
1.9116847214733333e-7
1.5547393546829679e-7
1.519889662173232e-7
1.625896438680067e-7
1.8476235282455908e-7
2.202619251222767e-7
2.717957548217031e-7
3.400608668389025e-7
4.19480933707308e-7
4.755986367463248e-7
2.8245421420594376e-7
2.0263474174911327e-7
2.0829661952386491e-7
2.467974551672848e-7
2.7173299829814425e-7
1.4580811781210248e-7
5.799190919740736e-8
2.8075416948247133e-8
1.3846956980371996e-8
3.3536992797042364e-9
1.1765131543596943e-8
4.1337285533877035e-8
5.316852097048113e-10
2.422565614550422e-8
3.843811912681307e-8
4.8077252641201415e-8
5.721140941909078e-8
6.811518987763128e-8
8.2571236656579e-8
3.2171871873423373e-7
5.239790046487736e-7
3.213264557534396e-7
3.067856003792738e-7
3.553961607649756e-7
4.7187388324795074e-7
6.933797283983432e-7
9.029616876943329e-7
7.953595760810703e-7
6.620126792566028e-7
6.343349562968456e-7
5.96876550189118e-7
4.2346496654614024e-7
1.1127964963419028e-7
3.38348308893334e-8
1.7343263434160157e-8
1.266116920534476e-8
9.85755553938641e-9
8.976569324258177e-9
5.706016626326266e-9
4.372372163248826e-9
5.913310161468218e-9
1.1049971353752731e-8
2.523078537902762e-8
8.496375186175617e-8
1.4070347280954298e-7
7.711343124385298e-8
6.909472959473438e-8
7.683858147263184e-8
9.819784518245427e-8
1.3852182892725556e-7
2.3574266875379795e-7
4.417536902096008e-7
2.5043747641973936e-7
2.0242478188921518e-7
1.9818604358502244e-7
2.1482989255550523e-7
2.5107179635575367e-7
3.1230797580656905e-7
4.0614998059218583e-7
5.332004171208249e-7
5.968767692490387e-7
3.989084483782739e-7
2.680245392698786e-7
2.507731279311654e-7
2.9454942344560913e-7
3.621322232446925e-7
2.1719090453676004e-7
8.724674055951513e-8
4.435897668662961e-8
2.5357474366076733e-8
1.3679233750758361e-8
2.5951231563969676e-9
1.419664932717143e-8
5.0832706786938244e-9
2.987710127297324e-8
4.8839273545089474e-8
6.270756047067067e-8
7.517597632093762e-8
8.944676598379423e-8
1.080516237375903e-7
1.339308285786014e-7
5.033018807794392e-7
6.034971494892156e-7
3.8478236376292573e-7
3.818903714823104e-7
4.6541063021408783e-7
6.623793686071917e-7
9.808021849035655e-7
9.81348725592446e-7
7.817123007481322e-7
7.123814798378564e-7
8.048956228062435e-7
6.341254564825779e-7
4.668357678605552e-7
2.0053980134015262e-7
4.415191571073247e-8
1.565724274180411e-8
9.712171659127646e-9
7.602175706368444e-9
5.765246838461793e-9
5.737481642193696e-9
4.228387212390382e-9
4.852938256541175e-9
8.262976232679365e-9
1.7735918987179804e-8
5.0502587826164963e-8
2.0384251931041014e-7
8.517578664527499e-8
6.808984095500948e-8
7.145430016402645e-8
8.719304412161997e-8
1.9144513807682142e-7
4.370063013736036e-7
2.9575122815677753e-7
2.3226379223995875e-7
2.1972731256741762e-7
2.2768234145938507e-7
2.506090076481255e-7
2.904914371643251e-7
3.5428536420263384e-7
4.599763134546106e-7
6.522796178202498e-7
2.1430995255335178e-7
3.409930251616126e-7
4.839615495423028e-7
3.5469402953690974e-7
3.7781914018875577e-7
4.071832905363336e-7
1.8251914154194095e-7
8.203104789882946e-8
4.7170355783046e-8
3.066346499926059e-8
1.2871722378298983e-8
3.215584916819269e-8
2.790914385021839e-8
1.0496663715790367e-8
1.373664675171927e-8
4.3016536786386875e-8
7.019310830166719e-8
9.434859214520957e-8
1.1899057650047817e-7
1.4784602213741435e-7
5.26302057259772e-7
7.978712751109966e-7
5.358373159421796e-7
5.493358625832823e-7
6.89480351461815e-7
1.0143398637603565e-6
1.4615577392978615e-6
1.292250349042881e-6
1.0222003409441388e-6
9.819246676674828e-7
1.250146442697083e-6
7.584357360722269e-7
3.327775144552389e-7
1.320926868854574e-7
3.078537605125344e-8
7.440387891537781e-9
3.4935861876614606e-9
2.5188786327609248e-9
1.6320417897317635e-9
3.5459287972554147e-9
7.262868611923917e-9
7.80357771021117e-9
1.0938177162510405e-8
2.1022556755981322e-8
5.2781803460603754e-8
2.571937531434798e-7
1.4612720780174949e-7
1.0499657821674914e-7
1.0617183793361387e-7
1.2136342707120785e-7
1.36000682335506e-7
2.6491940923967924e-7
5.975135492136853e-7
3.916396114092437e-7
3.0115906451350893e-7
2.822642846137876e-7
2.94256113370091e-7
3.3309064873594044e-7
4.115290760182209e-7
5.745410560580159e-7
8.646714724685518e-7
7.784197087276319e-8
1.3027191603030012e-7
2.3288803451296914e-7
4.359094509180806e-7
5.260537501047498e-7
5.121046441544496e-7
2.6359097617800486e-7
1.3727133190673744e-7
7.605282820789591e-8
5.147638936907261e-8
3.931975606396856e-8
1.127970798286663e-9
1.3603078203312254e-8
5.288825694547516e-9
1.2747356526466761e-8
4.206254011324521e-8
7.888049840076924e-8
1.1655898171622158e-7
1.5453854108913268e-7
1.968371923353916e-7
2.4870416421763714e-7
9.058739565405498e-7
9.259452643352404e-7
6.783532145715141e-7
7.467784264938203e-7
1.0296565742131888e-6
1.6202948175946884e-6
1.6728727796044575e-6
1.2481888493658264e-6
1.136087676567783e-6
1.416612254229899e-6
2.9891797133028817e-6
1.5007434993854339e-6
4.916000560269887e-7
1.1410772546759275e-7
3.2942187494040677e-8
8.930237442672052e-9
1.0111717488010287e-9
5.4859096513488e-11
2.1497867420484266e-10
3.1858343379485523e-10
2.4398757023202866e-9
1.1091884084286704e-8
6.309513291529046e-9
8.615410088950809e-9
2.064723222544929e-8
6.532289440969817e-8
3.0689563813129776e-7
1.1380160338099527e-7
9.219211574259e-8
9.223469762558854e-8
1.6523057555336376e-7
4.585942781591015e-7
4.6735605418973157e-7
3.5643405532946534e-7
3.2167078088378006e-7
3.2384159875480074e-7
3.5587557027739244e-7
4.3882231493313187e-7
6.749667795206968e-7
3.8490282306911115e-7
2.2611129447736277e-8
2.795484211085559e-7
2.792970155386095e-7
3.3649016439884127e-7
4.0649007340181955e-7
3.419953610018387e-7
2.697287679061685e-7
2.8747060828113495e-7
5.26923734300577e-8
1.9497407830143078e-7
4.559490261302588e-8
1.221024153353733e-7
3.579793042233251e-7
1.757307313742176e-8
2.901536896153471e-10
2.354455387287974e-10
4.700655763985245e-11
7.690043750641953e-12
1.6786540031390555e-11
2.8284390605675993e-11
3.458167973668864e-11
4.6390177812520077e-11
4.0097633802328216e-11
3.100757709348513e-11
2.0187837983257282e-11
1.0183364892778416e-11
2.8309799093765326e-12
4.116883653582178e-12
4.5125634720355066e-12
2.300384646841772e-13
1.2837277106478876e-12
1.609574920750833e-12
2.6356950424281063e-12
6.988308246046091e-12
1.0394422951162649e-11
9.487255575304741e-12
5.5334064384151904e-12
3.272109364317893e-12
2.4609740260519953e-12
2.33157870233801e-12
2.5130585121428136e-12
2.854202799445003e-12
3.2974970488701932e-12
3.8226994085743906e-12
4.422951575053978e-12
5.09423710620175e-12
5.829894453116017e-12
6.616729842408374e-12
7.431428673655863e-12
8.23694738862214e-12
8.979046640538797e-12
9.583526867447932e-12
3.482402735895426e-11
5.756946998531226e-11
6.86627202054447e-11
8.137793534255078e-11
9.786039697619572e-11
1.1811340111312342e-10
1.408511747480084e-10
1.633330647285726e-10
1.82049973211258e-10
1.9457427576847325e-10
2.0087016727001434e-10
6.336280618831538e-11
5.949617606316478e-11
1.0772856841123411e-10
1.1771116842259913e-10
9.192262746146172e-11
1.4079795532797538e-11
1.5863266355327714e-10
5.184267656276186e-10
1.1249504938197793e-9
1.4255068909724058e-9
1.0018735936175072e-9
3.2645853277604393e-10
3.3689606256323698e-9
6.836489940431737e-9
2.5408706668876372e-11
2.3431689560647786e-12
2.438420655576883e-13
0.
0.
0.
0.
0.
0.
0.
0.
0.
0.
0.
0.
2.6464846493237525e-14
3.230347356385356e-14
5.2156863086062994e-14
0.
0.
0.
0.
0.
0.
0.
2.8509349821977286e-14
3.854879431900586e-14
5.2092413850712664e-14
7.039278979084925e-14
9.514982966022324e-14
1.2868188005867974e-13
1.7416301457244833e-13
2.359507053180709e-13
3.200213177891998e-13
4.3453732516119526e-13
5.904850596040789e-13
8.554327982725549e-12
8.854913588598761e-12
1.0108799418990071e-11
9.585905320172845e-12
5.047556703459591e-12
6.233271978428608e-12
2.783507202877618e-11
6.374045280366076e-11
1.1672780543987416e-10
1.8626442954865538e-10
2.6781415417771416e-10
3.542444645743856e-10
1.9564821753201675e-11
5.034242405820567e-11
8.321916864653651e-11
1.859755794548084e-10
1.0628474374048437e-9
9.384765662364406e-10
1.6794978841388254e-10
7.461054990518766e-11
5.066397717871708e-11
4.2889886597076174e-11
4.15181128237579e-11
4.4625936908304404e-11
5.303353559083277e-11
6.989797341509258e-11
1.022241205453201e-10
1.6543967474136267e-10
2.9757169044522523e-10
6.151647228164495e-10
1.594660454799569e-9
6.8741101820816355e-9
1.4524821807870722e-8
1.0293338756590571e-8
1.0979123528864274e-8
1.3844745354005448e-8
1.9399602277322588e-8
2.9613056272948635e-8
4.6708776012945965e-8
6.44284587845433e-8
7.026126788078726e-8
6.93369875718346e-8
6.673196152442429e-8
3.5200330063285964e-8
2.5926357874475582e-8
1.934606094079462e-8
1.445033723869288e-8
1.290678361637239e-8
1.0711384399722986e-8
3.860884912498546e-9
1.2995859369673867e-9
4.890414764352464e-10
1.7361142347575103e-10
4.044995724111686e-10
2.991712296791724e-9
1.1692052989926247e-8
7.0079902570030384e-9
6.018055423111243e-9
6.070854737877471e-9
6.7161958909480384e-9
7.970634523528585e-9
1.0090598383920456e-8
3.1545873722813566e-8
4.635103524521587e-8
2.4435910878356426e-8
2.0138376256682772e-8
1.9967432331671144e-8
2.1952572639015367e-8
2.6077050461361547e-8
3.246299336664807e-8
3.804238189031767e-8
3.568183745563403e-8
2.8478929897931756e-8
2.718904663646535e-8
1.4401153370574982e-8
6.71510358067019e-9
4.014791602201686e-9
3.027455538529465e-9
2.6143577599899733e-9
2.1513171914979737e-9
8.353343551176132e-10
3.2325939354664756e-10
1.5305354241904587e-10
1.203945510325058e-10
3.2794186888023605e-10
1.3948209492944315e-9
4.324473056663208e-9
2.299764716886086e-9
1.874585543397058e-9
1.849514387873702e-9
2.035260115980742e-9
2.439956824131675e-9
3.189204243592028e-9
1.3971311304897698e-8
2.5608108548448015e-8
1.637094953777721e-8
1.5973586004161604e-8
1.8613614678544697e-8
2.4093049747069204e-8
3.39030028040756e-8
5.040549347526451e-8
7.201917673258096e-8
8.57575095083054e-8
8.714717980629427e-8
6.723646000310019e-8
3.751128568580512e-8
2.9534045181264954e-8
2.1940432642918186e-8
1.717957354961092e-8
1.589848150795667e-8
1.140614004821975e-8
3.8111291325830165e-9
1.418907056930565e-9
6.272540182409658e-10
3.917383477055738e-10
1.0320104186726901e-9
5.728518437230752e-9
1.3831039486279996e-8
8.654389240809492e-9
7.617467686920284e-9
7.78934620586682e-9
8.72131844657641e-9
1.0489305852691928e-8
3.271093153460163e-8
5.3529773972602115e-8
2.9105486901639938e-8
2.427411378086396e-8
2.430150511232202e-8
2.6887285088310844e-8
3.204881028962363e-8
4.0263732069248255e-8
4.953371335492821e-8
5.123810030944449e-8
4.3870561178528034e-8
3.5671509916396855e-8
4.0039243423140576e-8
2.2721840332844262e-8
1.042491127851678e-8
5.949986251226024e-9
4.377929056389409e-9
3.6657339916727748e-9
2.9242091645653837e-9
1.0111031687710024e-9
2.9942846476079085e-10
3.8028769185933823e-11
4.979469486967162e-11
2.6734976990208226e-10
2.4294488066967154e-9
4.279281352709668e-9
2.735799441513966e-9
2.4549309908846043e-9
2.5386215363707503e-9
2.8637571281361916e-9
3.4660865959078996e-9
1.6112741497721444e-8
3.5516622659676166e-8
2.2404847450543854e-8
2.034928443134129e-8
2.2085804698375807e-8
2.629193209755481e-8
3.345080804537698e-8
4.488668033351292e-8
6.197576024717116e-8
8.304631228832702e-8
9.975748606061736e-8
5.415148283113838e-8
3.710548569150249e-8
3.008769465949948e-8
2.2776823729156457e-8
1.9701348401023236e-8
1.8307601834807763e-8
8.986479846170629e-9
3.1523517105157477e-9
1.4460980367295964e-9
9.202233653876033e-10
1.1188040932949347e-9
3.0938934501416264e-9
1.418812520157304e-8
1.5742558613461993e-8
1.0809315750552864e-8
9.89158783038758e-9
1.0388419910390902e-8
1.1956099625390416e-8
1.4866745386066252e-8
1.9976795861602273e-8
5.027431874376257e-8
5.8252983491650166e-8
3.1007806617934715e-8
2.628487230926945e-8
2.6934111825077113e-8
3.101584626391341e-8
3.905862298872747e-8
4.9771930952208666e-8
5.152746599713472e-8
4.2134113194003055e-8
3.3324921297190086e-8
3.983404333922411e-8
2.478363830243667e-8
1.2095794879770319e-8
6.431772346186969e-9
4.52125732396363e-9
3.7195392680987097e-9
3.2846123150027454e-9
1.5559570422604513e-9
5.299607139014744e-10
2.0736208050152716e-10
9.877406809982114e-11
2.5290147432540033e-10
1.2760399617156507e-9
6.331888239350132e-9
3.3866556575848097e-9
2.6396299959880916e-9
2.5561163327901233e-9
2.774033424194613e-9
3.2712817048969547e-9
4.1677465239676765e-9
1.7610317127259215e-8
3.374266228462518e-8
2.088226447485163e-8
1.9556264610197997e-8
2.1925701699618643e-8
2.7206764798806343e-8
3.65139857414966e-8
5.198009362998871e-8
7.409076978445022e-8
9.391796378286139e-8
1.004996523067071e-7
6.58375543046278e-8
3.958760643448092e-8
3.194438718134431e-8
2.375487102304437e-8
1.9286099218514764e-8
1.8108031631651063e-8
1.1354408944096719e-8
3.7816815625516955e-9
1.5194207405574073e-9
7.655525091822275e-10
6.44891100753559e-10
1.73928462446382e-9
8.69437186131344e-9
1.5492791531217886e-8
1.0028357792376654e-8
8.953598344007128e-9
9.238750192215305e-9
1.0437501760184441e-8
1.2688822955425278e-8
3.833850782396305e-8
5.9575205359258706e-8
3.235790131908785e-8
2.72197182272604e-8
2.7515539224252223e-8
3.0839789110240556e-8
3.739183312344524e-8
4.7769340649490456e-8
5.8455417955387156e-8
5.821714333560481e-8
4.9034332848626555e-8
4.0362973348886025e-8
4.784220602475228e-8
2.8427936415945687e-8
1.3216947774765515e-8
7.279241572852732e-9
5.255680606159277e-9
4.339946607664731e-9
3.5619698922896392e-9
1.2880968794275545e-9
3.651975925158636e-10
3.665423481622533e-11
8.818941175148955e-11
2.2564707215125342e-10
2.481400590099199e-9
5.200368497509128e-9
3.2438657355009526e-9
2.8890820800952675e-9
2.976175325009783e-9
3.346241272223413e-9
4.033552402670824e-9
1.839981177217234e-8
4.0836074699140247e-8
2.5683373536559233e-8
2.3033032731607866e-8
2.4701344766763553e-8
2.903180000099092e-8
3.641009328427996e-8
4.810387259861914e-8
6.551820519590457e-8
8.748502742108795e-8
1.0638350847822383e-7
5.6939362610555616e-8
3.996847036284528e-8
3.2479712839737014e-8
2.4718757478967657e-8
2.158998152796365e-8
1.9914140912114446e-8
9.367535404994246e-9
3.3376395640736926e-9
1.5676448544853162e-9
1.0327206554352581e-9
1.3065014177475993e-9
3.6362335281679436e-9
1.6638013927547383e-8
1.6986256302513625e-8
1.1825318514251945e-8
1.0881532930920917e-8
1.1467715690337856e-8
1.3239605600150934e-8
1.6520774106108784e-8
2.2299451677834865e-8
5.548387672967303e-8
6.350228133923729e-8
3.401865698636021e-8
2.9033418405067067e-8
2.997582972595419e-8
3.484237364557305e-8
4.436438417384409e-8
5.693755534526636e-8
5.873294837519674e-8
4.827445669309742e-8
3.879541464677956e-8
4.680477032729667e-8
2.9613627918523474e-8
1.4884283339024031e-8
7.895890626269911e-9
5.516247730922726e-9
4.518657362118802e-9
3.9751049387584504e-9
1.9120256128552932e-9
6.415139158502276e-10
2.482901253364106e-10
1.1965832618910215e-10
3.040902986791482e-10
1.5173578292337994e-9
7.711502918510405e-9
4.160017894429225e-9
3.2287306948125586e-9
3.124199068420387e-9
3.3917653669275357e-9
4.0026454451456085e-9
5.101810017930911e-9
2.063750867666462e-8
3.9026755520689834e-8
2.3846942224603607e-8
2.2075388085489343e-8
2.449610338040073e-8
3.00954381003878e-8
3.999412305626592e-8
5.640763069678479e-8
7.990865374279042e-8
1.0133421318242347e-7
1.0868389184050477e-7
7.02946326150768e-8
4.265615779506414e-8
3.456216524962412e-8
2.5715676787766554e-8
2.0921704356895263e-8
1.966436698613938e-8
1.2163585686597243e-8
4.060139644835326e-9
1.6435153701747692e-9
8.349644915807883e-10
7.110646884807069e-10
1.9219276535928063e-9
9.619272269204296e-9
1.6653611164111293e-8
1.0842566168293893e-8
9.701371412403199e-9
1.0020107408390732e-8
1.13269801380064e-8
1.3776988742072417e-8
4.18194266967618e-8
6.500361131185865e-8
3.5455316451938754e-8
2.9971125640900823e-8
3.0454118643118494e-8
3.4337573640631915e-8
4.1929240917564046e-8
5.399122460683415e-8
6.647476921254064e-8
6.645455453697371e-8
5.644116533021453e-8
4.7093056537701585e-8
5.600852120211755e-8
3.3419783982755304e-8
1.575699397695315e-8
8.652460346665594e-9
6.231179467072044e-9
5.1297160140720536e-9
4.2073366778925756e-9
1.5264873881531143e-9
4.282280075640498e-10
4.3581432334248136e-11
9.706491627832193e-11
2.773488988595351e-10
2.928861778257717e-9
6.257605632213351e-9
3.878858672194384e-9
3.4490487452777576e-9
3.5524035002534007e-9
3.995979668981669e-9
4.82057134429982e-9
2.1372518867554958e-8
4.6942052288421536e-8
2.9294218553106814e-8
2.606692687776568e-8
2.775769196874011e-8
3.240097394696508e-8
4.0358685239998083e-8
5.296013247016671e-8
7.16796342445318e-8
9.527708259440526e-8
1.1567963205500317e-7
6.186885166663444e-8
4.368883370404843e-8
3.56049183868809e-8
2.7107705513139665e-8
2.3688549111013944e-8
2.1829380120818773e-8
1.0190956258561743e-8
3.6441997269623237e-9
1.717022658839131e-9
1.1315296436046593e-9
1.4299877008643022e-9
3.992727202750739e-9
1.835304757284269e-8
1.8432462533106153e-8
1.2888112826692199e-8
1.1877548842274669e-8
1.2524004494921697e-8
1.446036133014407e-8
1.804146369650631e-8
2.4345739110618792e-8
6.10464887347096e-8
7.015470442877544e-8
3.782268956353127e-8
3.2483235223558384e-8
3.3765925992494907e-8
3.9559414245387586e-8
5.084520368048143e-8
6.589106501941805e-8
6.853730506642779e-8
5.702979030711089e-8
4.663660687276485e-8
5.635265606214238e-8
3.571923277484523e-8
1.833112763539791e-8
9.771819702878824e-9
6.8163234246800785e-9
5.574474980569896e-9
4.8813089307850345e-9
2.3521398681099073e-9
7.826546022806981e-10
3.033515682243744e-10
1.5411296084533594e-10
3.909355028944227e-10
1.8915719359072872e-9
9.624219736728248e-9
5.202160549373045e-9
4.029455362126211e-9
3.899708479236204e-9
4.238608416871139e-9
5.0106843487467424e-9
6.399123427876107e-9
2.47612459724204e-8
4.60088730838676e-8
2.775700631019651e-8
2.5421489519668107e-8
2.7942024107218738e-8
3.402332468318896e-8
4.482826214035348e-8
6.272065435256003e-8
8.827828463956284e-8
1.1157635908564709e-7
1.1945642981668148e-7
7.689099616192277e-8
4.690493084525914e-8
3.81721280149679e-8
2.842239582961861e-8
2.3116093305773676e-8
2.1742175314372602e-8
1.3363644464953526e-8
4.469057549965363e-9
1.8153931190916272e-9
9.222567455507786e-10
7.80007798604052e-10
2.1111095583565984e-9
1.0651671212694866e-8
1.818055894522233e-8
1.1895955212096514e-8
1.0662491939619873e-8
1.101887799311571e-8
1.2456217536326989e-8
1.5146037241299127e-8
4.636885725404189e-8
7.238642476507874e-8
3.968734486563068e-8
3.372871119321217e-8
3.446568030641318e-8
3.9108028972325694e-8
4.810982212937117e-8
6.247230143641914e-8
7.751209211507524e-8
7.799679210807777e-8
6.690889021662073e-8
5.6620145232495665e-8
6.740769155484009e-8
4.02507173713784e-8
1.916391850441369e-8
1.050586675432355e-8
7.550262479335959e-9
6.1971063054802246e-9
5.0757199224975494e-9
1.8459820973536072e-9
5.131623238622273e-10
5.3858231730572084e-11
1.0532703229759897e-10
3.586111016073539e-10
3.5723182626773244e-9
7.733693366861125e-9
4.762329985156475e-9
4.227265780158696e-9
4.353297653752815e-9
4.899907538768275e-9
5.917417632439026e-9
2.549328080129768e-8
5.535906923264092e-8
3.426087293242749e-8
3.024316493782283e-8
3.1969466997715354e-8
3.705220831485469e-8
4.582544483534283e-8
5.971052272181985e-8
8.027896236012522e-8
1.0615443382201606e-7
1.285680516134715e-7
6.873153939416787e-8
4.88274113033917e-8
3.996476631878153e-8
3.043835467048672e-8
2.6595606441857727e-8
2.4492438159211333e-8
1.1353537201651903e-8
4.07493776349995e-9
1.9245624027777814e-9
1.2654755437244436e-9
1.5919680890988945e-9
4.4623351043836004e-9
2.0646791657121628e-8
2.040616575213129e-8
1.4340153072552354e-8
1.3238501859816162e-8
1.3965877808230765e-8
1.612334187145356e-8
2.0106389373398024e-8
2.7111086326761592e-8
6.871155151776936e-8
7.939837193662229e-8
4.3116407238034854e-8
3.729163998709537e-8
3.905989863317455e-8
4.616718526096696e-8
5.995795143455405e-8
7.853004796145486e-8
8.241112039399791e-8
6.94636210446959e-8
5.784767736598337e-8
6.990636177507128e-8
4.437688227763141e-8
2.3064245285599412e-8
1.2339818918063835e-8
8.592256284439933e-9
7.011899701884596e-9
6.114401511209826e-9
2.959453126229004e-9
9.771733619557589e-10
3.793348486143494e-10
2.0244900733212655e-10
5.129857370118279e-10
2.4102871823642507e-9
1.228814417040251e-8
6.660505075305837e-9
5.144834853906182e-9
4.9782994061204494e-9
5.415981742254289e-9
6.412594068063077e-9
8.204806678644603e-9
3.048690091601106e-8
5.5719020233782044e-8
3.319391544679875e-8
3.007085030595675e-8
3.272683770826019e-8
3.947307338064418e-8
5.152907686278774e-8
7.146245287388206e-8
9.986090036424987e-8
1.2576797918216012e-7
1.3442641315335442e-7
8.59784560645645e-8
5.2770837904035076e-8
4.32080708834874e-8
3.2223609920306415e-8
2.619139069727125e-8
2.4656288854840932e-8
1.5032918049963803e-8
5.039555133163329e-9
2.0557899721696365e-9
1.0438354411253696e-9
8.741704791287703e-10
2.3698966717165695e-9
1.2091855553704859e-8
2.0269963262105604e-8
1.335246689092063e-8
1.1996384830204997e-8
1.2406798585358764e-8
1.4025585798244845e-8
1.7047284416547052e-8
5.271070671333171e-8
8.267966484240855e-8
4.559484779373645e-8
3.8982639689030717e-8
4.008568434458502e-8
4.5808520930926316e-8
5.68196883400023e-8
7.446246748682185e-8
9.310533486362397e-8
9.421292430740552e-8
8.158430220790954e-8
7.00021482825488e-8
8.349396016827859e-8
4.991624665073938e-8
2.3850887121648423e-8
1.3031998065933144e-8
9.335966491281325e-9
7.632617969959768e-9
6.25038121378859e-9
2.2867238704552937e-9
6.295578449243537e-10
6.820061359835625e-11
1.1470258893435521e-10
4.743524762758931e-10
4.453134662813159e-9
9.8248117343158e-9
5.997224430074762e-9
5.3101789114268475e-9
5.465948819129482e-9
6.155164455042255e-9
7.441002265036703e-9
3.1200334811462846e-8
6.705361795647511e-8
4.117141739286639e-8
3.6046271923924224e-8
3.781403672325761e-8
4.349577136058074e-8
5.338226525915363e-8
6.90163075709427e-8
9.209955552341979e-8
1.2108540610309875e-7
1.4630477863760958e-7
7.813187693544862e-8
5.5923643609948214e-8
4.606983536414716e-8
3.5121345962321955e-8
3.067947203643904e-8
2.8223359478346934e-8
1.2959995475292188e-8
4.674736564284098e-9
2.2149577208390727e-9
1.4526579006331854e-9
1.8170493130981095e-9
5.119482018268811e-9
2.389241018916826e-8
2.3109692465288675e-8
1.6352508893899313e-8
1.5132652167077006e-8
1.5975824063601395e-8
1.8442077733258915e-8
2.29834634656396e-8
3.095711713668913e-8
7.944262536205878e-8
9.229789875977215e-8
5.0520789253237746e-8
4.4033728372423666e-8
4.65052142198156e-8
5.549738403737833e-8
7.288445080146125e-8
9.64788235268931e-8
1.019796288799322e-7
8.696453745776284e-8
7.3697440993786e-8
8.903314449270167e-8
5.67389010299377e-8
2.960388100237333e-8
1.5846420982614374e-8
1.1001134289635364e-8
8.948055671424488e-9
7.774914608532318e-9
3.7992908782133265e-9
1.2452392054060022e-9
4.838874503699462e-10
2.7006223218238996e-10
6.834893010351971e-10
3.12236318121271e-9
1.5989648925068693e-8
8.709187319648814e-9
6.700027727007903e-9
6.478262645575768e-9
7.051917251669365e-9
8.360637459118577e-9
1.071563820403929e-8
3.841968047621382e-8
6.924248941077799e-8
4.076633456557392e-8
3.653598595415593e-8
3.936902123404567e-8
4.702169846807746e-8
6.078374336433294e-8
8.3495853467688e-8
1.1577865914476184e-7
1.453571904655349e-7
1.5525421676811368e-7
9.836730547905864e-8
6.082960502528938e-8
5.023239822989564e-8
3.7577304646269884e-8
3.051623510454993e-8
2.8758037891607004e-8
1.7337088126096713e-8
5.83173494271749e-9
2.392275119205807e-9
1.2143025304290873e-9
1.0048161476450071e-9
2.729924105546755e-9
1.4138111871448933e-8
2.3115722021750463e-8
1.536945867717312e-8
1.3854626226980602e-8
1.4344795444100039e-8
1.621847453824354e-8
1.970303615696758e-8
6.158720388939413e-8
9.70478065960132e-8
5.3852177361872934e-8
4.634282972817656e-8
4.797849984244492e-8
5.524969905932714e-8
6.914275548434159e-8
9.148660858625434e-8
1.1517256653615331e-7
1.1691222401811855e-7
1.0202815193267545e-7
8.867390926999615e-8
1.0612888883409543e-7
6.365612587446934e-8
3.0285300377524496e-8
1.6443463979595346e-8
1.1718648771813704e-8
9.528360170839758e-9
7.81527383775765e-9
2.8921347779907128e-9
7.879464888637962e-10
8.836361564106484e-11
1.2348045736214817e-10
6.398764445002558e-10
5.647257920087869e-9
1.2807963661516032e-8
7.725527657490248e-9
6.816064973055451e-9
7.009522818440909e-9
7.895398765995558e-9
9.553868387263847e-9
3.9075545623068445e-8
8.327839169756639e-8
5.0781517204522484e-8
4.41001573736961e-8
4.590847348678957e-8
5.239648565777424e-8
6.378526497087745e-8
8.177238841764575e-8
1.0822926965559919e-7
1.4141096666597738e-7
1.7053740621468577e-7
9.08976486033193e-8
6.567581753877317e-8
5.462306654785896e-8
4.1719923794536655e-8
3.642418012510227e-8
3.344390056179301e-8
1.5163390809908016e-8
5.507636178776039e-9
2.6214908270193647e-9
1.7148388813276117e-9
2.1307385228414585e-9
6.044430700977414e-9
2.852390778970065e-8
2.6788115565177167e-8
1.9137467697065745e-8
1.777032407237494e-8
1.8781451371898818e-8
2.168044004733974e-8
2.6998338636737344e-8
3.631194346920633e-8
9.449480162088004e-8
1.1029836723557925e-7
6.0884579786301e-8
5.3499073220234835e-8
5.699468161172321e-8
6.870233728648607e-8
9.12701276584732e-8
1.2198949010022276e-7
1.2944763318125454e-7
1.1139606701579525e-7
9.589604681806349e-8
1.1583433748670535e-7
7.443880071044698e-8
3.863173274633507e-8
2.059259529300846e-8
1.4222483178886051e-8
1.1507723290810036e-8
9.96972352368576e-9
4.953357630555953e-9
1.6121403797712531e-9
6.269375181337269e-10
3.6524920100024867e-10
9.22577278806557e-10
4.094787554917523e-9
2.1111016969528038e-8
1.159671825139404e-8
8.869105147350729e-9
8.56267500294643e-9
9.322607396164685e-9
1.1064853436189507e-8
1.4204582900134921e-8
4.93674803469447e-8
8.805285999476067e-8
5.130112829100606e-8
4.550956196771886e-8
4.856568555834748e-8
5.744050973068012e-8
7.350459646298808e-8
9.995719217397253e-8
1.3749692778814227e-7
1.7223740692342732e-7
1.8415554004156536e-7
1.1508686442408008e-7
7.18227397772509e-8
6.001448514184038e-8
4.5135132652537383e-8
3.660302368852718e-8
3.4531648976638505e-8
2.0492055118116822e-8
6.927404253473298e-9
2.863208324045592e-9
1.4537254447608976e-9
1.1861152479698806e-9
3.2312371056268254e-9
1.7069659595141952e-8
2.695472781694657e-8
1.8155521637628314e-8
1.6443165281944125e-8
1.7053374110795282e-8
1.9286453386659612e-8
2.3417073799292106e-8
7.402462497551594e-8
1.1710634828597387e-7
6.540117210135479e-8
5.6667034316367155e-8
5.908481211027374e-8
6.858882121828184e-8
8.664153336094111e-8
1.1575542268701266e-7
1.4643329893096665e-7
1.4853835598524296e-7
1.3030648626689457e-7
1.145476817920291e-7
1.3781692796783376e-7
8.326347083576262e-8
3.9071087158115274e-8
2.098191436167638e-8
1.4824020741378273e-8
1.1960218927773264e-8
9.847597467047858e-9
3.715740992147088e-9
1.000835385280921e-9
1.1715228683706024e-10
1.2674008628450648e-10
8.790142328273241e-10
7.249715430502283e-9
1.710188099849688e-8
1.0148538465740752e-8
8.908461733919601e-9
9.14725676598582e-9
1.0303274144285623e-8
1.2478598011622116e-8
4.988479988640115e-8
1.0573123610422624e-7
6.412723318906404e-8
5.52530617842861e-8
5.708395612791227e-8
6.463946694836175e-8
7.802580837643639e-8
9.912877493691592e-8
1.300322398958001e-7
1.6877694218706308e-7
2.0329332195568125e-7
1.0803837494326257e-7
7.897607204024823e-8
6.659849025150461e-8
5.1029406249079697e-8
4.449750724666769e-8
4.0710468456800894e-8
1.815230049312768e-8
6.659057242188229e-9
3.1902501440849517e-9
2.0823343102747805e-9
2.5679966743046984e-9
7.351693256389579e-9
3.517771392731207e-8
3.174326851369445e-8
2.2980280306306547e-8
2.1441939418815968e-8
2.2700181342463288e-8
2.6207103210557337e-8
3.2604169962787507e-8
4.376474563929258e-8
1.1563934672774844e-7
1.3541157867927013e-7
7.540340371905394e-8
6.681029182524243e-8
7.180983372516792e-8
8.745553225109366e-8
1.1753100216642697e-7
1.5831941195087118e-7
1.6781447553022314e-7
1.452283300619537e-7
1.2673537806031115e-7
1.5307863956450284e-7
9.98937755909787e-8
5.1055144076910865e-8
2.693068116038187e-8
1.84347936860588e-8
1.4792795996163976e-8
1.2786639151392878e-8
6.521721699906635e-9
2.1088796412094174e-9
8.209675186548754e-10
5.002482549621488e-10
1.2591355840068184e-9
5.413136333195516e-9
2.813404398391367e-8
1.5685206107866182e-8
1.1895885460296018e-8
1.1456693542341989e-8
1.2470223687743857e-8
1.4814143519728566e-8
1.9048557167785946e-8
6.439280464729391e-8
1.141724167954302e-7
6.593636495871222e-8
5.7935257653360255e-8
6.125577710015781e-8
7.175308582661342e-8
9.08782842902784e-8
1.2228692931906148e-7
1.6683332851430215e-7
2.0879172365029463e-7
2.2406677094968675e-7
1.3733816642610988e-7
8.666373265573652e-8
7.35854672619347e-8
5.582320577244391e-8
4.5159305974055215e-8
4.2632537846885044e-8
2.475108380027964e-8
8.43238929658009e-9
3.521443155685203e-9
1.7905003862141846e-9
1.4377728681543144e-9
3.929838238056985e-9
2.131425178501428e-8
3.206303294965287e-8
2.1989747672032224e-8
2.0048339554323928e-8
2.0843503658970217e-8
2.3585894317146724e-8
2.86190859184225e-8
9.146887617318647e-8
1.4511376269034643e-7
8.157032612053153e-8
7.117761150055357e-8
7.47586660662997e-8
8.751227537092949e-8
1.1162601125177722e-7
1.5055920482847063e-7
1.9077840422510988e-7
1.9232367327094093e-7
1.6907529205289723e-7
1.501156203155257e-7
1.817638638544738e-7
1.1136802712462181e-7
5.09699544924299e-8
2.6880441255705586e-8
1.8718374401248318e-8
1.493484570605998e-8
1.2377569467041217e-8
4.817944123276353e-9
1.2815025739228669e-9
1.5918661018468975e-10
1.1325963359876196e-10
1.228045705502543e-9
9.369827590499718e-9
2.3358091324747772e-8
1.3554214629650186e-8
1.1813227886234687e-8
1.2101583573364383e-8
1.3626771743957405e-8
1.651789515691118e-8
6.46019937580278e-8
1.3669245228452452e-7
8.262899956498732e-8
7.065372905706264e-8
7.24503194138969e-8
8.138511795961876e-8
9.737158135119114e-8
1.2250661855139133e-7
1.5912094291807375e-7
2.0504535099710508e-7
2.468584328387873e-7
1.306914283390289e-7
9.690116849525039e-8
8.330997505324835e-8
6.415411128109711e-8
5.5790513670225765e-8
5.069364476824902e-8
2.2130182153666436e-8
8.237511293026699e-9
3.98398671941444e-9
2.5975810551121275e-9
3.177932709820868e-9
9.210770670416403e-9
4.4792869085553766e-8
3.83242821986794e-8
2.8261117779309045e-8
2.6550710993290475e-8
2.8179424998983594e-8
3.2543656017998503e-8
4.0439263695592995e-8
5.413378166532258e-8
1.453930785765398e-7
1.7044480812466555e-7
9.577543691540451e-8
8.558298832913666e-8
9.281984759387181e-8
1.1423780183047144e-7
1.5529960333640507e-7
2.1023647950948372e-7
2.2108534803781808e-7
1.916506859875293e-7
1.6922829225909302e-7
2.0417772993205106e-7
1.3672014338259609e-7
6.805242527444888e-8
3.5220306769896455e-8
2.374333380102735e-8
1.8805972909234528e-8
1.6230514237620544e-8
8.611684960422614e-9
2.769668544476673e-9
1.0806407929164053e-9
6.932666143060299e-10
1.73431055751165e-9
7.1814493658743926e-9
3.7595287788941676e-8
2.1512197359990817e-8
1.6123445914930054e-8
1.5470944784990985e-8
1.6826765323280544e-8
2.0004801147669906e-8
2.576668401398917e-8
8.484688563005542e-8
1.5036380956801426e-7
8.623729169296115e-8
7.50925338086797e-8
7.86914500275786e-8
9.129466754349756e-8
1.1440572475145058e-7
1.5223199198815393e-7
2.0590061985251913e-7
2.578180610663006e-7
2.7872279422941953e-7
1.663799719758958e-7
1.0639431228924684e-7
9.225619596899031e-8
7.093104251698201e-8
5.71233497467823e-8
5.388655386140127e-8
3.035462685182956e-8
1.0473805450511474e-8
4.437941241681264e-9
2.2648288616188713e-9
1.7881385817801833e-9
4.90640651645743e-9
2.7549886443110042e-8
3.872666511566996e-8
2.7239689987524712e-8
2.5069383372510734e-8
2.6157853690210122e-8
2.9627557776053605e-8
3.592392280993553e-8
1.1595665411192045e-7
1.8423340884019848e-7
1.0424742172153064e-7
9.163661237603714e-8
9.697881040576912e-8
1.1452558804787911e-7
1.475931422601149e-7
2.009042992611397e-7
2.537412915011771e-7
2.5234736259717985e-7
2.2156881184641506e-7
1.9849648172749492e-7
2.4155041145178725e-7
1.5182836554194267e-7
6.689577095737703e-8
3.426266693796028e-8
2.3289601029921628e-8
1.8285845545953424e-8
1.5302138473891228e-8
6.251275871975634e-9
1.6402238843244395e-9
2.2250879000466566e-10
5.955083056967465e-11
1.7416137051303047e-9
1.2118993124202817e-8
3.262460300514971e-8
1.835998854878183e-8
1.5842379711238196e-8
1.6174117141660292e-8
1.8200384620001748e-8
2.2080842970574728e-8
8.438720339390434e-8
1.7916806329499036e-7
1.0822717489571923e-7
9.184500090989462e-8
9.34679352061959e-8
1.0411924598823036e-7
1.2338449884451704e-7
1.535620005136155e-7
1.9722957493080293e-7
2.5203519846262115e-7
3.034013357492861e-7
1.5997671770141862e-7
1.2061320693735588e-7
1.0640979262935818e-7
8.255426947727923e-8
7.140334591465818e-8
6.401999084505604e-8
2.7250362097649312e-8
1.0368124650292004e-8
5.0849765517068885e-9
3.319745178696608e-9
4.0314051498035354e-9
1.1883029653791056e-8
5.867515823793762e-8
4.688702167498904e-8
3.547694976482699e-8
3.365728254414724e-8
3.585535208609984e-8
4.143609237983742e-8
5.1411326753837255e-8
6.855949898665424e-8
1.8733704200322775e-7
2.1932487600451044e-7
1.244404913808632e-7
1.1218108456060495e-7
1.2280957501729535e-7
1.5282505915643025e-7
2.101945271258105e-7
2.8475891886394164e-7
2.943821372622513e-7
2.545743903852648e-7
2.2719059909032014e-7
2.726902347221414e-7
1.903262627461812e-7
9.109547039341783e-8
4.570506124489332e-8
3.001825077512917e-8
2.33007768600418e-8
2.0096454479878e-8
1.129741380581419e-8
3.623144428721589e-9
1.4210257786581423e-9
9.716136067132322e-10
2.4057966990036075e-9
9.516115640358193e-9
4.992001650763852e-8
2.9897424797150346e-8
2.2038694769961685e-8
2.1034621133823947e-8
2.284697691114683e-8
2.7179662416334998e-8
3.507205926916067e-8
1.1234247082144252e-7
2.003715696283575e-7
1.1435719086658887e-7
9.870714385223516e-8
1.0252193031578653e-7
1.1776724381729209e-7
1.4591038055587677e-7
1.917682832023068e-7
2.568852081077904e-7
3.2217856036272694e-7
3.5251882554194175e-7
2.0328990959318813e-7
1.3203989495347015e-7
1.1749410670304009e-7
9.214875153668822e-8
7.36345891993676e-8
6.916428074684836e-8
3.739062636766308e-8
1.3181064449347516e-8
5.703183074730335e-9
2.933622732754457e-9
2.2810955597108276e-9
6.285276378401103e-9
3.6887918529314594e-8
4.716631150334518e-8
3.437661532338961e-8
3.2065122686469834e-8
3.363537922658904e-8
3.8156333780268075e-8
4.622684829147061e-8
1.5034052114393932e-7
2.389060125543138e-7
1.3614666354486843e-7
1.2062852835956734e-7
1.2870116879895558e-7
1.5345361430616855e-7
2.0000707588792447e-7
2.7460007251693694e-7
3.4296306566601136e-7
3.332462465729295e-7
2.9131368824567816e-7
2.6331194194182254e-7
3.1972438422156606e-7
2.1024728297393305e-7
8.786435097162248e-8
4.292481676744922e-8
2.8041234378919618e-8
2.151706209336366e-8
1.8237768406999476e-8
8.020654239749979e-9
2.0758896805403737e-9
3.2172051193673277e-10
7.988824703668272e-11
2.499179814546133e-9
1.5582432567040372e-8
4.665163568932025e-8
2.518433310072366e-8
2.142868443537688e-8
2.177249696955215e-8
2.4472727810077597e-8
2.971671801526737e-8
1.1043830088280281e-7
2.3699378622757465e-7
1.4356379467719947e-7
1.2087934982132171e-7
1.2202208923255712e-7
1.3468169797205925e-7
1.5788238787651055e-7
1.9404193444873887e-7
2.4590648477880276e-7
3.109904035277119e-7
3.742592109391506e-7
1.9673502725095486e-7
1.5108739910003425e-7
1.3760977687096743e-7
1.0792920907313925e-7
9.248807894953752e-8
8.077485771847617e-8
3.346479459278109e-8
1.3165557513899974e-8
6.5937966309199566e-9
4.3317294590302804e-9
5.2386313105857774e-9
1.5806582844282403e-8
7.81644701121197e-8
5.769135331265473e-8
4.52568710542098e-8
4.3543917075058845e-8
4.664622705295548e-8
5.397146339964238e-8
6.683363098383832e-8
8.864583669392065e-8
2.4655262405661217e-7
2.875686221585447e-7
1.6497020261629375e-7
1.5015293214451618e-7
1.6606017654239656e-7
2.0918213353902967e-7
2.912307500673337e-7
3.921255697231398e-7
3.936414334845478e-7
3.3831930445084535e-7
3.051415096719861e-7
3.6066719094227856e-7
2.68608946025471e-7
1.2193094064255554e-7
5.823117113766255e-8
3.659840267702054e-8
2.7557414926424772e-8
2.3771475718906066e-8
1.4512780468756182e-8
4.6710760465990365e-9
1.853364129491354e-9
1.376147140720311e-9
3.3513448696703298e-9
1.252628489100874e-8
6.504012715058682e-8
4.214251207062463e-8
3.03439080532568e-8
2.874462385089797e-8
3.11555132508279e-8
3.7082716663868e-8
4.793854806392136e-8
1.4855476195622328e-7
2.69207497567613e-7
1.5327235207462125e-7
1.3110090499815223e-7
1.348908945924811e-7
1.5327574740294253e-7
1.8747755455879357e-7
2.4287267549989176e-7
3.2154083318712616e-7
4.0396572874469056e-7
4.5000168339725395e-7
2.486639577387297e-7
1.6432843497064782e-7
1.5041695252170345e-7
1.2132186736688975e-7
9.58336475288742e-8
8.893556436812998e-8
4.550402852341576e-8
1.6632145523033696e-8
7.422017140175073e-9
3.8786116365084954e-9
2.9951708666248294e-9
8.2900319335692e-9
5.116373879124974e-8
5.737525542334777e-8
4.397615207918056e-8
4.1823524060649794e-8
4.4220256113661224e-8
5.029090335446822e-8
6.08712597190274e-8
1.9855896717067318e-7
3.15382968381158e-7
1.8124720320048778e-7
1.6204926224635275e-7
1.7449072057229568e-7
2.1037056793678256e-7
2.7778834541820445e-7
3.841399524776564e-7
4.6807005687321196e-7
4.390103728526348e-7
3.812496242502148e-7
3.4823123478595326e-7
4.1415873223091246e-7
2.9451091180879256e-7
1.1488115802463116e-7
5.194902882472916e-8
3.1857181831950507e-8
2.3676461998357588e-8
2.035589475431059e-8
9.995206791010973e-9
2.5613382155884536e-9
4.833602138594899e-10
3.84786281446316e-10
3.606923737810702e-9
1.9762844495991147e-8
6.844759541618522e-8
3.497809266773308e-8
2.917954642998271e-8
2.944823446881797e-8
3.304330523025285e-8
4.015709856289741e-8
1.435429332029398e-7
3.147610369052844e-7
1.9223466896548255e-7
1.6046362071112643e-7
1.6049035489638963e-7
1.752447679536842e-7
2.0279328546419122e-7
2.4546216055448564e-7
3.059667340657555e-7
3.818478750895386e-7
4.594501439596808e-7
2.4134501891348274e-7
1.8864795329257524e-7
1.7762823746720582e-7
1.4155522571871695e-7
1.198347104145747e-7
9.937811685700152e-8
4.026105442420356e-8
1.666890105529195e-8
8.619825127204029e-9
5.755547352077874e-9
7.002382062315016e-9
2.1848833453218355e-8
1.0234097811333854e-7
7.067767879450701e-8
5.83491189214912e-8
5.730939059472071e-8
6.191274120720303e-8
7.178668963472519e-8
8.866814880673862e-8
1.1669794757589554e-7
3.301840985504723e-7
3.8298427678960904e-7
2.2275811939012005e-7
2.0504443266409323e-7
2.294744714155643e-7
2.932580992831113e-7
4.1357855738381883e-7
5.465312337528891e-7
5.241498637721723e-7
4.4660120912924424e-7
4.078697155118579e-7
4.6493609925427904e-7
3.820436368281771e-7
1.625422988120457e-7
7.170069878279475e-8
4.191457946221968e-8
3.02159570844227e-8
2.6054165719110897e-8
1.7813999663915084e-8
5.8480404308348184e-9
2.3784471627459294e-9
1.9666900273701173e-9
4.66734708952805e-9
1.6268161980345903e-8
8.180173384329084e-8
6.044857841736425e-8
4.208225175684248e-8
3.9444083843527524e-8
4.2617872033117774e-8
5.0733761625154966e-8
6.566451122844171e-8
1.9460302952692076e-7
3.6342647383267027e-7
2.0716072621317212e-7
1.754170733680256e-7
1.7855870512022353e-7
2.0032907966826613e-7
2.412756712436759e-7
3.0706860216212424e-7
4.0035002225980023e-7
5.03318531898738e-7
5.758721526055038e-7
3.02962613966794e-7
2.0347622639514173e-7
1.9056881981721638e-7
1.5920134913816245e-7
1.2436321818887504e-7
1.1212492638807907e-7
5.347440708408943e-8
2.0746042778978683e-8
9.697381249146488e-9
5.224901685072201e-9
4.102474483165745e-9
1.1442808253349428e-8
7.276576253672832e-8
6.880100880010089e-8
5.666601957229587e-8
5.546709099190052e-8
5.9362821892960456e-8
6.779596124246686e-8
8.198022641395798e-8
2.659100625722446e-7
4.2248715548538823e-7
2.4557658019685923e-7
2.2203732427139298e-7
2.417753100088913e-7
2.955220790873913e-7
3.9645056165676754e-7
5.498100197704687e-7
6.379158920934147e-7
5.698984170467334e-7
4.919285147361282e-7
4.56324038165313e-7
5.121190032611108e-7
4.142727681477616e-7
1.4879755936505587e-7
5.925569441040726e-8
3.3009398643144794e-8
2.3491063884705305e-8
2.039897302052908e-8
1.1733275722048865e-8
3.0238888948456933e-9
7.52298595395678e-10
9.75258627074151e-10
5.181926277346668e-9
2.4476595029954008e-8
1.0290237131701263e-7
4.93002991656979e-8
3.997002074025654e-8
3.995326396666699e-8
4.470993179414613e-8
5.435381903886912e-8
1.830102270175859e-7
4.1716037176524697e-7
2.5916900341979185e-7
2.1415968905958624e-7
2.1179860045428808e-7
2.2820837275734928e-7
2.598515433692404e-7
3.085891019149318e-7
3.769094317659601e-7
4.633718821538072e-7
5.614592415955032e-7
2.9506605847824804e-7
2.3284148657386316e-7
2.2365677552385166e-7
1.8214112775480504e-7
1.5310794054543542e-7
1.1483573215521044e-7
4.6360616626712144e-8
2.0725980706756383e-8
1.126268158511009e-8
7.798416243318881e-9
9.802313685787932e-9
3.22634656567042e-8
1.2186003887252037e-7
8.501056607671091e-8
7.550598887893182e-8
7.650598470271574e-8
8.375977632570698e-8
9.748821527940666e-8
1.200183867782203e-7
1.5618035459700248e-7
4.481453703681902e-7
5.167435793106903e-7
3.0638360937488194e-7
2.861115218841847e-7
3.2505522752102857e-7
4.230918373609863e-7
6.043643531983258e-7
7.641368156121999e-7
6.86499383987323e-7
5.80417578368162e-7
5.400650789731026e-7
5.718771444571662e-7
5.385801986012666e-7
2.1528712320550145e-7
8.32812676798247e-8
4.341100119171936e-8
2.9499456356081102e-8
2.5280884116086483e-8
1.9942226921035933e-8
6.96179677768188e-9
2.9815662410987017e-9
2.826767279705e-9
6.454967320193276e-9
2.065395896717276e-8
9.742643281376593e-8
8.894091872831246e-8
5.888414362418431e-8
5.435510699227552e-8
5.8442288659710665e-8
6.949453167499012e-8
8.977117886144449e-8
2.4950067011571455e-7
4.911403591962686e-7
2.821173467441951e-7
2.360344619123436e-7
2.3710745507696204e-7
2.618148267116754e-7
3.09237613871036e-7
3.847981542326536e-7
4.919272276246334e-7
6.194927619665298e-7
7.447923686318615e-7
3.7203637554262314e-7
2.506861507676357e-7
2.342353694568707e-7
2.013728830338053e-7
1.5842616061838873e-7
1.3347454306937653e-7
5.891065799047337e-8
2.5110827728808367e-8
1.2599613593109822e-8
7.1898595863111825e-9
6.055408034407158e-9
1.739724784854532e-8
9.73737573225902e-8
7.974477472342858e-8
7.287398822635978e-8
7.459041922626502e-8
8.142433236143432e-8
9.368432505987536e-8
1.1321112322031031e-7
3.59360538666006e-7
5.726481192838773e-7
3.387870077244934e-7
3.110117937927536e-7
3.437398464379516e-7
4.279943980034974e-7
5.857385719494749e-7
8.031834599165059e-7
8.497034763519442e-7
7.168712487420691e-7
6.195846546154154e-7
5.918962849599614e-7
5.884777917796783e-7
5.677777296139456e-7
1.9056075177359636e-7
6.178984305170572e-8
2.981545055324168e-8
1.992156453864844e-8
1.715758114821445e-8
1.2106295053559403e-8
3.312692291315017e-9
1.1879021442004767e-9
1.991177226183664e-9
7.291753351955691e-9
2.9159739433731122e-8
1.5261664517261362e-7
7.102018323704802e-8
5.51173619589812e-8
5.431267105409322e-8
6.04878620924146e-8
7.338002506928953e-8
2.2450528152808375e-7
5.464108916580768e-7
3.5128089386129975e-7
2.867369767564717e-7
2.795060497807553e-7
2.960290882168477e-7
3.3021635611399694e-7
3.8315264233900624e-7
4.580121986607373e-7
5.605363676255412e-7
7.199376641714493e-7
3.734308621080516e-7
2.8621209755759983e-7
2.6551748032920007e-7
2.2006012574017194e-7
1.8874794392141085e-7
1.1806304544983297e-7
4.95032415543395e-8
2.4759329475871612e-8
1.455035291887011e-8
1.086814007250851e-8
1.5088912172711833e-8
5.521302057715508e-8
1.210879206309998e-7
9.812312314540675e-8
9.694684652722247e-8
1.0324537564847591e-7
1.1563119090707542e-7
1.3559651356139343e-7
1.6626472235055728e-7
2.1269679340409648e-7
6.145201694573673e-7
7.049689294647752e-7
4.307470143238426e-7
4.106203538186146e-7
4.7652506205096325e-7
6.362744109102936e-7
9.154150260314982e-7
1.0485719860758169e-6
8.685877482887771e-7
7.360542375698084e-7
7.108712173941375e-7
6.576787615257527e-7
7.052387071742069e-7
2.84054869794589e-7
8.820747728039885e-8
3.8467123563570975e-8
2.399802341818759e-8
2.001663152039501e-8
1.8259482323095453e-8
7.576608747420833e-9
3.624005348412952e-9
4.058166189738177e-9
8.775841061349239e-9
2.5269099120607024e-8
1.072292056660895e-7
1.368764979360735e-7
8.350528088961392e-8
7.525934877236921e-8
8.019360914192038e-8
9.474258742434933e-8
1.2051621741695783e-7
3.0663860491578446e-7
6.604360132067577e-7
3.8780618463233323e-7
3.1955041242763987e-7
3.1546991405395013e-7
3.411105108963703e-7
3.928546019221163e-7
4.7562563750275946e-7
5.970111909844679e-7
7.727875480936874e-7
1.0853893986759673e-6
5.22458268867689e-7
3.2603116707278534e-7
2.7504500702625713e-7
2.286015140769581e-7
1.9209563355658918e-7
1.3959826501685054e-7
5.837071412672387e-8
2.8504341809745026e-8
1.596109934609006e-8
1.0092844919942347e-8
1.0149857276676135e-8
3.336311338204929e-8
9.48049070543843e-8
8.610962235608308e-8
9.162520596399633e-8
1.0111544257385846e-7
1.1445694293862349e-7
1.3370123730156827e-7
1.617459112175394e-7
4.89239315340217e-7
7.829846866097214e-7
4.779347743389109e-7
4.4922711847935567e-7
5.079231088676899e-7
6.5067215510938e-7
9.128459634401509e-7
1.1757913094032243e-6
1.0623948979973125e-6
8.574950396554668e-7
7.623530550930674e-7
7.853188879049119e-7
6.275577427137087e-7
6.477753116206978e-7
2.4514233840909594e-7
5.7877229334249133e-8
2.1851004145253375e-8
1.2792676146921028e-8
1.0214997708254862e-8
8.51678669336981e-9
2.9621155874408774e-9
1.771551787339472e-9
3.487653847481706e-9
9.763476242633331e-9
3.2390134132011346e-8
1.8086775701662405e-7
1.0675093643673536e-7
7.665222703108338e-8
7.368050689881022e-8
8.10827771256697e-8
9.693936384189578e-8
2.559572047826677e-7
6.920942891368104e-7
4.786308466983384e-7
3.849732586682167e-7
3.681717450294822e-7
3.8140039699336654e-7
4.151589932746086e-7
4.714687542553354e-7
5.641293227380737e-7
7.57679103259719e-7
1.4056052528365657e-6
7.097601085660091e-7
4.036724435788975e-7
2.827669922447672e-7
2.243240395847705e-7
2.0646119568638045e-7
1.023087631208423e-7
4.598343564218502e-8
2.619762149242433e-8
1.725843982888313e-8
1.4973858554445735e-8
2.814728245369264e-8
1.0261278083950273e-7
9.596872939485972e-8
1.0287207939477024e-7
1.193196232559551e-7
1.3895253222094413e-7
1.6292101036624076e-7
1.9455445083679584e-7
2.3769473659335503e-7
2.9559615442163315e-7
8.563269144039987e-7
9.702160029291613e-7
6.261993820713459e-7
6.184370070544602e-7
7.443588708640768e-7
1.035561033781406e-6
1.4410921382740138e-6
1.3374643505223328e-6
1.0384058973629093e-6
9.186066250022243e-7
9.86501441398161e-7
7.219632752565896e-7
6.975329849792876e-7
3.7595438526615236e-7
8.320084700647443e-8
2.6351592696881272e-8
1.3482001945353191e-8
9.841708029173801e-9
9.264432795664995e-9
6.088250070869282e-9
4.003313476884596e-9
5.640043874439618e-9
1.1411619193222915e-8
2.87249923565615e-8
1.0320591545921223e-7
2.3387327011908457e-7
1.2102828096375875e-7
1.038845758392209e-7
1.07858660814827e-7
1.230094232693782e-7
1.4507515800092524e-7
3.4488966061373196e-7
8.6625091123853e-7
5.421149791809849e-7
4.3779232458438896e-7
4.218911137008727e-7
4.435830097718387e-7
4.959496276450954e-7
5.894389443444407e-7
7.714490722439083e-7
1.3137144702008216e-6
3.870379489369283e-7
3.3712736141363606e-7
4.5393782455463775e-7
3.27661010265725e-7
2.0298154967284728e-7
1.8955320916348664e-7
1.171450781793428e-7
5.064505736622435e-8
2.5159000806479717e-8
1.4242839543933236e-8
8.894506310918772e-9
1.4084204067064237e-8
4.878323754953051e-8
5.650835312282311e-8
7.533655185618069e-8
1.017450109300606e-7
1.310866506873961e-7
1.623683675735786e-7
1.9839814549140373e-7
2.430625286666012e-7
6.907879229218769e-7
1.0763940380229797e-6
7.008814212140837e-7
6.909079441169776e-7
8.200592200626647e-7
1.1154007843930237e-6
1.569451710393152e-6
1.5455237543859017e-6
1.1739422951542666e-6
9.905921555145358e-7
1.0285595872661738e-6
1.4232958839289537e-6
8.059937906358157e-7
4.807197773971962e-7
2.722968267873155e-7
5.537172890529661e-8
1.1319378263505586e-8
3.269554899512052e-9
5.388793097238947e-10
1.5103562462189181e-9
1.9833923570672273e-9
9.985246521526385e-10
4.4875838316553805e-9
1.0995966909799882e-8
2.9406703399140805e-8
1.2248333976708718e-7
1.8481371249662586e-7
1.0633244370832943e-7
9.518749505084215e-8
9.904357093701023e-8
1.0770376998620376e-7
2.44185457759216e-7
7.724602567115176e-7
6.521752173768017e-7
5.18596298579973e-7
4.852250000178371e-7
4.926540903045265e-7
5.333815725620332e-7
6.417993600421737e-7
1.0466660394347606e-6
3.8360816846612875e-7
7.337867713045937e-8
1.9104941971368115e-8
2.992264894838145e-8
1.1009032294678359e-7
1.6415684916310698e-7
1.4312119830556452e-7
7.05561294657867e-8
4.456034105008598e-8
2.2317052271388457e-8
1.452296071828934e-8
6.259755947713933e-8
1.09561628658092e-7
2.515845820570707e-8
1.6625877899079757e-8
4.872121139290463e-8
8.743015076338046e-8
1.3673418547541802e-7
1.9535380149291305e-7
2.6165595150630416e-7
3.3510866324172394e-7
4.051263205759754e-7
1.3964681391502486e-6
1.357594096579251e-6
1.001381152346116e-6
1.0988313164593848e-6
1.4959528077881135e-6
2.1903843662957903e-6
1.952688103728965e-6
1.4148966446060795e-6
1.2813583774292556e-6
1.6221263828471213e-6
1.5970307072002263e-6
1.977206820660925e-6
7.766901237947309e-7
2.1076472180937332e-7
7.16210645708953e-8
1.1475023325450957e-8
1.9666911700935534e-10
2.7701466928115777e-9
5.084019010179115e-9
9.145377321201262e-9
6.431727784274659e-9
1.3264892960945348e-9
8.114463229145922e-9
1.952650890762072e-8
5.241332895661094e-8
2.6443031307617136e-7
1.864755651437646e-7
1.2365172932416832e-7
1.104323511727164e-7
1.0265286716706672e-7
9.089575791745725e-8
2.629674301034214e-7
8.706716964864682e-7
7.689950825991802e-7
6.13343935466136e-7
5.772604921756968e-7
6.01806312511918e-7
7.16050309637411e-7
1.1846280370978084e-6
3.105963396974022e-7
7.640995520790761e-8
4.639017041413658e-7
3.786005406505565e-7
1.9856780237770965e-7
8.732462408756332e-8
7.184466004274426e-8
5.339844996398916e-8
5.2077160152722676e-8
1.8417705270899082e-7
3.4896971348371554e-8
9.933022669310189e-7
3.2923734143575385e-8
1.7054435723458317e-9
1.3123443949303672e-10
1.2145678082147985e-10
1.2846595340325983e-11
8.418038511152086e-12
1.6509015050293954e-11
1.7780303095913404e-11
1.673177490676797e-11
1.460376311246265e-11
1.2518203378271582e-11
4.957086422134774e-12
2.1716842909975623e-12
1.4723717773329015e-11
1.3916453132418335e-12
5.318210290059042e-12
5.2826564556343605e-12
4.638375744828316e-12
3.898069298271049e-12
3.1773713340453567e-12
2.598661881264762e-12
2.245810175794647e-12
3.4791735591692313e-12
8.090300493958402e-12
1.0610984067951036e-11
1.0160715153297067e-11
6.8465817041597235e-12
4.4346189582615885e-12
3.4953496285536764e-12
3.338281788538736e-12
3.559773906352772e-12
3.983372049693282e-12
4.533460849155603e-12
5.174200203396169e-12
5.882401505124588e-12
6.63434923853974e-12
7.398275404204232e-12
8.129112128291782e-12
8.764655050547272e-12
9.223077772782037e-12
9.401914837803832e-12
5.048255976159628e-11
7.890690392492802e-11
9.119287698426445e-11
1.0530479170882237e-10
1.2322338972209215e-10
1.435778093469943e-10
1.6342565739588602e-10
1.7942277450340663e-10
1.896178904614684e-10
1.943347079441287e-10
1.9532297609981549e-10
7.000391740438805e-11
2.6705601678312453e-11
6.589898391688609e-11
6.883418485286716e-11
2.8364529291006718e-11
8.823223319313116e-11
3.573264224380857e-10
8.335385470822235e-10
1.06170562751046e-9
6.672552944124417e-10
7.174689084681803e-10
3.786177590823358e-9
5.332382456030021e-9
2.860129625685037e-10
4.3124879107509014e-11
5.067416042454464e-14
0.
0.
0.
0.
6.213712691065544e-14
0.
0.
0.
0.
0.
2.3585173554974475e-14
2.8415542237390835e-14
3.448556124336353e-14
4.212322840134474e-14
5.175484370703276e-14
1.0267024493323272e-13
3.2595804084815856e-14
0.
0.
0.
0.
2.940536876974741e-14
4.0508468118820836e-14
5.548139128053732e-14
7.591038715294891e-14
1.0393335979366018e-13
1.4251372384470187e-13
1.958020261767039e-13
2.6965723117875003e-13
3.7238371149787705e-13
5.157734972464021e-13
7.165202793235295e-13
9.979472038377982e-13
1.3916435937614272e-12
1.9375980137601675e-12
1.92518798034846e-11
1.9339420140248743e-11
1.7108171134702266e-11
2.39089590348235e-12
3.116103624788522e-11
8.901312229395072e-11
1.7262767386246984e-10
2.756264467027565e-10
3.8617958349921113e-10
4.927670521172293e-10
5.89141670179173e-10
1.3387967943059914e-10
5.6555197781916484e-11
1.0432933219549154e-10
1.9520371508845431e-10
6.258038625313899e-10
4.122692536259181e-9
4.2038439996735057e-10
1.2205565446519164e-10
6.387459382253744e-11
4.649922487707335e-11
4.199967269138705e-11
4.48892178204139e-11
5.5688516862213605e-11
7.888619552724746e-11
1.2514191721561562e-10
2.194741756918395e-10
4.302727941241749e-10
1.003426690347525e-9
2.6103492552760648e-9
8.336554557970778e-9
1.528964928437373e-8
1.0963253808504988e-8
1.1890750725152728e-8
1.530039429786194e-8
2.2061692163967543e-8
3.4811085655007875e-8
5.491562725677515e-8
6.97957117230359e-8
7.182142744636517e-8
6.955319058557401e-8
5.7576517225536136e-8
8.036088824277562e-8
5.2444606269193983e-8
3.3623914631551646e-8
2.811967710371397e-8
1.9385621103925854e-8
1.5841656736443694e-8
1.4490439931132741e-8
5.65191998732582e-9
1.4227391282856068e-9
5.6585882136247287e-11
8.838497356878211e-10
1.8637661959011105e-9
1.5485711709707285e-9
4.78245708332101e-9
4.729702225515549e-9
4.7835986234119785e-9
5.121875012534697e-9
5.756080480339469e-9
6.752682227922084e-9
2.754352859847363e-8
6.266546172093819e-8
3.7818584796783805e-8
3.149588208459725e-8
3.141459859195707e-8
3.426064305402352e-8
3.968277934410628e-8
4.8206462180434135e-8
6.036828018812571e-8
7.432039548314305e-8
8.223364459135285e-8
4.79846639565091e-8
2.5810694816822816e-8
1.4725239589228278e-8
1.0528431940194822e-8
8.66629097349574e-9
7.526417631912262e-9
4.123253199010838e-9
1.5275485438386727e-9
7.983302712006223e-10
7.073382568383377e-10
1.183711023665189e-9
2.992121374323062e-9
1.0895629184960498e-8
1.4094388494972724e-8
8.623606705382896e-9
7.602486726093418e-9
7.983060645694774e-9
9.43704546685488e-9
1.2416553226111157e-8
1.843108001109072e-8
3.9567394842656116e-8
5.370818625340338e-8
3.223592397037359e-8
3.0446679616288184e-8
3.4765375916750453e-8
4.4812129169696264e-8
6.367055960303608e-8
9.428433078129252e-8
1.2391573410673983e-7
1.311892374148287e-7
1.238879518139931e-7
1.1769077328455557e-7
6.202953063398847e-8
4.9082306184261305e-8
4.075444929429014e-8
3.068548503974394e-8
2.7883171796622464e-8
2.2719678759238218e-8
7.892281633241169e-9
2.7256480368226834e-9
9.782010050434636e-10
1.111963359170855e-10
5.857738849345599e-11
4.34211103382401e-9
1.7186329623781133e-8
1.1691119080375143e-8
1.0560346699910348e-8
1.0837519681025296e-8
1.2021709601387587e-8
1.4180080493180663e-8
1.7718088206731416e-8
6.210021580026981e-8
9.600925191277471e-8
5.3031887349263833e-8
4.580872654746896e-8
4.772409939698689e-8
5.54920483873692e-8
7.037286347149978e-8
9.409714869842172e-8
1.1609544162100315e-7
1.1221806529699663e-7
9.600845766414117e-8
1.0123642335402566e-7
5.401624984273448e-8
2.5613986492001942e-8
1.4947732586961112e-8
1.1098939744155516e-8
9.186731380409786e-9
7.646554556494642e-9
3.1642724429710226e-9
1.1897887904222059e-9
6.496662157870795e-10
7.25788170644581e-10
1.7809382489045746e-9
6.132867277406341e-9
2.2338873254527542e-8
1.1191092809346144e-8
8.82838553141794e-9
8.699592667540784e-9
9.709639005578519e-9
1.1927859176773527e-8
3.840478616788786e-8
7.215624958458779e-8
4.2840910252035015e-8
3.798208210497932e-8
4.039052752065027e-8
4.7400572759711756e-8
5.988280671307203e-8
8.018572472478756e-8
1.0985294281113003e-7
1.4242052917937454e-7
1.6181505483580024e-7
1.627518736589558e-7
1.0823344518948745e-7
6.52592972029749e-8
6.085500366762239e-8
4.907156950448214e-8
3.926579273425744e-8
3.790100550643973e-8
1.958740313302843e-8
6.09886235432981e-9
2.0496956122124184e-9
1.7854719349237742e-10
1.252276497776116e-9
1.3087270696119134e-9
1.192953342180446e-8
1.2915438972809676e-8
1.1804301373978729e-8
1.2012266048048717e-8
1.3073716367532806e-8
1.5004767281082738e-8
1.8077391558933496e-8
7.032251468537319e-8
1.2857899789386526e-7
7.32396409629563e-8
6.366358601538993e-8
6.658020427308448e-8
7.73101811044607e-8
9.738310880332142e-8
1.3026723842052195e-7
1.6984570361580108e-7
1.8113372612960845e-7
1.6108415104195323e-7
1.5021663974303984e-7
7.211861212750512e-8
3.319819652174411e-8
2.0303201154007108e-8
1.5369271050246144e-8
1.2645450203476496e-8
1.0156946311739657e-8
4.045787589991207e-9
1.6940920811002657e-9
1.1712108778712488e-9
1.6460567948175133e-9
3.885209574390168e-9
1.2332937298719756e-8
3.8320393322742963e-8
1.9069811849954583e-8
1.5257215807405587e-8
1.5270414728497698e-8
1.7424992570976072e-8
2.209490205454881e-8
3.1198522835759786e-8
7.271783479630476e-8
1.0981163814908623e-7
6.248294388008368e-8
5.555376036072831e-8
5.965446902541318e-8
7.162956253575955e-8
9.396492650551726e-8
1.3104244813565826e-7
1.79473849302531e-7
2.134140569020592e-7
2.1509435139687428e-7
1.481179365077195e-7
8.537149831511154e-8
7.763739537595897e-8
6.921462327828376e-8
5.562572955642121e-8
5.364029287042069e-8
3.3741908027176313e-8
1.1340703794940186e-8
4.448014152854276e-9
1.8270427699818325e-9
4.534918720681535e-10
7.434054930408667e-10
1.1971947193202654e-8
2.4457286061330605e-8
1.886822888417859e-8
1.7919846042775407e-8
1.8812161619367758e-8
2.1135791335941093e-8
2.5143386447666792e-8
3.1627743647424e-8
1.1067171712684756e-7
1.5732815998021473e-7
8.88168092612667e-8
7.914688080799384e-8
8.533990975748167e-8
1.0367720124795469e-7
1.3868869991826365e-7
1.9140883645293078e-7
2.1831024499458483e-7
1.9333822676418937e-7
1.6777188247622251e-7
2.0357251134167032e-7
1.1854524569530311e-7
4.768164416386675e-8
2.4777704977894108e-8
1.733673408443155e-8
1.3686290253804301e-8
1.1578934075505444e-8
6.079694721796599e-9
2.1379158874686537e-9
1.1053512360431638e-9
1.2198384793525863e-9
2.861680687286673e-9
9.03795060847895e-9
4.126637738840116e-8
2.245083875760297e-8
1.6517442917642233e-8
1.5877367862295483e-8
1.7547905034817804e-8
2.149044016888162e-8
6.558255160708895e-8
1.267943347050441e-7
7.466057635059113e-8
6.408395857804489e-8
6.600575540183115e-8
7.475181580369515e-8
9.063950077551196e-8
1.1605055328875686e-7
1.531874469666698e-7
1.9842057334683377e-7
2.3658205497323684e-7
2.513271510116748e-7
1.4051249067998885e-7
9.309380502848042e-8
9.596847916856488e-8
8.612254340966119e-8
7.284788997954937e-8
6.864892581105622e-8
2.8809259080505403e-8
9.871716028530906e-9
3.6595354786326676e-9
4.225545822784532e-10
2.4744624956841878e-9
3.787269187145778e-9
1.4917445173565025e-8
1.790530075973502e-8
1.823619020980464e-8
1.932183956817184e-8
2.140162784618218e-8
2.4740594415628383e-8
2.984287648848628e-8
1.1814721130349014e-7
2.0810604731747066e-7
1.2001282067102428e-7
1.0701173515710935e-7
1.1501890611973055e-7
1.3825464297463075e-7
1.8190277247980613e-7
2.5272952128034426e-7
3.170267816137478e-7
3.024758201761233e-7
2.6077436173767354e-7
2.948684591481175e-7
1.3577948741164415e-7
5.237981879036155e-8
2.8776163874158014e-8
2.054969118765531e-8
1.6189646638822148e-8
1.3716945364385337e-8
6.766407609466989e-9
2.7322453412714484e-9
1.9046857096498425e-9
2.69574870385584e-9
6.011142828726844e-9
1.7286549666062363e-8
7.115757381699421e-8
3.567877773838781e-8
2.679451109207405e-8
2.6276926625986704e-8
2.9860694891309596e-8
3.8048993150900633e-8
5.433900170160675e-8
1.1584312248033401e-7
1.823399078570544e-7
1.017401645831555e-7
8.780809831912345e-8
9.153507662420346e-8
1.0629460662782269e-7
1.342163544187055e-7
1.804006811743787e-7
2.4491146406205877e-7
3.0575495616124053e-7
3.2587688912959926e-7
1.912533085077517e-7
1.1814739354910761e-7
1.1598015272410335e-7
1.1609993189046442e-7
9.964145450657875e-8
9.645750765341e-8
4.911636156220837e-8
1.7648974022684323e-8
7.525479795798965e-9
3.236640574994246e-9
6.051327917304377e-10
1.4533722210745864e-10
1.9339271232828948e-8
2.9784423168056118e-8
2.701791752414592e-8
2.724830271675975e-8
2.932944129857092e-8
3.327862736225585e-8
3.964001336161016e-8
4.961525399529515e-8
1.801017739507256e-7
2.4582627973063296e-7
1.4231146918071645e-7
1.3023135418797475e-7
1.4460826715570592e-7
1.823773343137857e-7
2.5453073801911655e-7
3.505351102441139e-7
3.59567161753398e-7
3.050578756910537e-7
2.7379135664786433e-7
3.297178441551609e-7
2.2941570384522604e-7
7.554272397766412e-8
3.382564303146438e-8
2.1797011579785817e-8
1.648994506901249e-8
1.3523016958734706e-8
9.219225700828167e-9
3.3079021446491762e-9
1.7414168768407736e-9
2.037179104507512e-9
4.495741207957032e-9
1.2724017421635333e-8
5.577401906888795e-8
4.2033738337237175e-8
2.8305414102382534e-8
2.6475538829033722e-8
2.9073018500328966e-8
3.5763266908617007e-8
1.0141198158301473e-7
2.018502463693929e-7
1.1961073294966288e-7
1.0010416878519882e-7
1.0058901487059413e-7
1.1084090334475245e-7
1.3022823943606539e-7
1.60983530692164e-7
2.055543234094659e-7
2.621330544958125e-7
3.187765928849536e-7
3.520930634411371e-7
1.850653763253357e-7
1.3132265117541117e-7
1.4301268919347076e-7
1.4908345574876354e-7
1.3771208548521247e-7
1.1019986297413826e-7
4.15671357913469e-8
1.6366452234604738e-8
6.787200934618562e-9
1.0530793423447005e-9
5.212983576862516e-9
1.3049193463539358e-8
1.0005000825523365e-8
2.238770717237344e-8
2.677005640523221e-8
3.010635610432107e-8
3.4204061055294955e-8
3.992672363878929e-8
4.8179571968918174e-8
1.9262153367301248e-7
3.2779685139516816e-7
1.9296579477700736e-7
1.7696496061712185e-7
1.9611749138499518e-7
2.453576357367439e-7
3.391178063734595e-7
4.794222202299694e-7
5.31809536447582e-7
4.5636354220209346e-7
3.9936674179225733e-7
4.70158971584669e-7
2.473454500622477e-7
7.549471888121047e-8
3.4247891247996105e-8
2.2135153831962883e-8
1.68262557714237e-8
1.3957496890821884e-8
9.660863887095264e-9
4.0356132292261874e-9
2.8995624430441305e-9
4.1147082072675696e-9
8.545921198602947e-9
2.2067381541225397e-8
9.24583079532497e-8
6.590762544841169e-8
4.4784676386326006e-8
4.264415823567592e-8
4.822225741145434e-8
6.191572931058818e-8
8.964372721142336e-8
1.7033744771957382e-7
2.859701518053288e-7
1.5850588329980546e-7
1.328733895163464e-7
1.346159276327359e-7
1.5138375101173966e-7
1.8422338830878035e-7
2.3842626878733275e-7
3.171848713718698e-7
4.0742553167112615e-7
4.577013298088094e-7
2.4837195754228304e-7
1.648722330035475e-7
1.6808912113323824e-7
1.890686163739529e-7
1.851990828279018e-7
1.6045529981110323e-7
6.695278118077157e-8
2.7605347573486115e-8
1.3167318793599039e-8
6.084031522671632e-9
8.579204817175043e-10
2.8031030854278844e-9
1.973743719133557e-8
3.2800053323409325e-8
3.727480609060328e-8
4.099947636375718e-8
4.5811146091272425e-8
5.279219897610856e-8
6.308177795866809e-8
7.849116963472818e-8
2.9387915817738114e-7
3.801619232008005e-7
2.2783797172362592e-7
2.1528570132821776e-7
2.47892021636282e-7
3.278644781141657e-7
4.785456092197664e-7
6.136063379299824e-7
5.431227890582824e-7
4.5883732062206414e-7
4.414253667790587e-7
4.6202695559255596e-7
4.072412164658057e-7
1.1770296686334138e-7
4.020729287608876e-8
2.1860579950979922e-8
1.575704955570355e-8
1.235429772706217e-8
1.0459126849457505e-8
4.764391003440565e-9
2.6239288862384887e-9
3.18391817309514e-9
6.42955761830166e-9
1.6091696549254794e-8
5.8853514098351844e-8
8.216730798405098e-8
4.719587430433791e-8
4.2157748731218495e-8
4.5764150068323895e-8
5.65351668457383e-8
1.452675959698544e-7
3.036873964043687e-7
1.8576421281914134e-7
1.5122562872030552e-7
1.479807697683561e-7
1.5846911420565807e-7
1.802911958923184e-7
2.1519918573804864e-7
2.658418909988714e-7
3.327339911077793e-7
4.097620157548005e-7
4.6293306058675874e-7
2.724268992714969e-7
1.9665660286833884e-7
2.0410932719740657e-7
2.424986180157161e-7
2.660003515165787e-7
1.4474401763447453e-7
5.7342146359708454e-8
2.751535837221134e-8
1.3460537064495554e-8
3.191622571706979e-9
1.1474299271359652e-8
4.076296090775799e-8
3.8100596200064923e-10
2.3972493270044195e-8
3.760281988419972e-8
4.680068044451511e-8
5.556733687304925e-8
6.608967756627233e-8
8.008714297346019e-8
3.1348765724461984e-7
5.102404435297877e-7
3.122389071362434e-7
2.9764224111831323e-7
3.4426140064521383e-7
4.5616486255258157e-7
6.693410542762291e-7
8.773912682266956e-7
7.788656177763902e-7
6.480364241336979e-7
6.188247285361861e-7
5.881162551445783e-7
4.1467105227265927e-7
1.08676502871533e-7
3.368131615830025e-8
1.748477131063002e-8
1.280072766193758e-8
9.959872421409744e-9
9.053680762897378e-9
5.612078910224442e-9
4.274531001168123e-9
5.7909230131171016e-9
1.0856227925838571e-8
2.485652959526804e-8
8.425874679515401e-8
1.3525444792337516e-7
7.478139947378027e-8
6.717947605211906e-8
7.480233658551078e-8
9.577180119986687e-8
1.3584708571766458e-7
2.3087207628360684e-7
4.3024980183165416e-7
2.4352264850648687e-7
1.9708867828967534e-7
1.932030163009104e-7
2.0970806257773674e-7
2.4543506375677697e-7
3.0568340869777065e-7
3.976515960911626e-7
5.207748417183367e-7
5.830589995609299e-7
3.817867956961304e-7
2.5849370715808333e-7
2.449510638807867e-7
2.896781102618514e-7
3.5501631626054944e-7
2.1576976781827203e-7
8.653496436900134e-8
4.363552546030952e-8
2.4721452505653783e-8
1.3212822223996766e-8
2.3676066600320014e-9
1.4007909204646865e-8
5.084354184165395e-9
2.974351579443925e-8
4.800120413300362e-8
6.118702188899812e-8
7.309043639430074e-8
8.681471846081043e-8
1.0479639564971943e-7
1.298931752744262e-7
4.899648885738583e-7
5.878939866667476e-7
3.736931824740541e-7
3.7012447584927315e-7
4.500727115478832e-7
6.388664903768696e-7
9.479879008852978e-7
9.599122629643499e-7
7.658457065777542e-7
6.955369187168383e-7
7.806641454054885e-7
6.222197192500235e-7
4.635811767398215e-7
1.959666427036078e-7
4.36809551760101e-8
1.5848247026875416e-8
9.94428875654479e-9
7.768779258662781e-9
5.93661251422309e-9
5.743751973148031e-9
4.1188662908458435e-9
4.7398794973070095e-9
8.132208830905962e-9
1.7535848621947554e-8
5.027189588290947e-8
1.9588744690784278e-7
8.237412138936904e-8
6.62096960009232e-8
6.963153325161957e-8
8.515907389383802e-8
1.8828647376519172e-7
4.273304948491356e-7
2.876190928709376e-7
2.261502152939778e-7
2.142141210451445e-7
2.2223455376396064e-7
2.448782681036518e-7
2.840228149013555e-7
3.4603623536669813e-7
4.4642760730180584e-7
6.224275142168009e-7
2.606483119985905e-7
4.121880887993687e-7
4.893992704727023e-7
3.400624635182039e-7
3.721565534700888e-7
4.0885936813844347e-7
1.8128418943376612e-7
8.085214582282228e-8
4.66862742596969e-8
3.009524821808259e-8
1.2444502117996236e-8
3.200780212273149e-8
2.911863705975296e-8
1.0572816860444624e-8
1.4269022998576782e-8
4.310259877482248e-8
6.903917102222274e-8
9.191545160441657e-8
1.1537079947732168e-7
1.430078718426202e-7
5.134874426236288e-7
7.795346769663445e-7
5.206448359703579e-7
5.316878473508392e-7
6.645255876365554e-7
9.730581777050085e-7
1.4146644007000168e-6
1.276160204819074e-6
1.0076500578976623e-6
9.59094402117256e-7
1.2001576947361079e-6
7.419380535043226e-7
3.359288598192819e-7
1.3587269344093418e-7
3.0693411801871755e-8
7.817733652023818e-9
3.872435740464391e-9
2.859085316094183e-9
1.886141691855266e-9
3.89681032711326e-9
7.0972442224739355e-9
7.662178090494019e-9
1.098139735643115e-8
2.1264011166248028e-8
5.3866636761243576e-8
2.6639225033869073e-7
1.4046684237201657e-7
1.0271460234007006e-7
1.0482803943462393e-7
1.2132269866689106e-7
1.3824848154668756e-7
2.6362902092655037e-7
5.875440670262079e-7
3.8065855645855296e-7
2.9328330944250984e-7
2.753933878905127e-7
2.875047479331812e-7
3.256304199026562e-7
4.0138391839727003e-7
5.539228782652734e-7
8.340716735971829e-7
1.1385219984098237e-7
1.6638007750949516e-7
2.873113321685463e-7
4.62701168266577e-7
5.079371321043826e-7
5.166082972050786e-7
2.649735319708083e-7
1.3325412069024447e-7
7.416827707177084e-8
5.1322130983062365e-8
3.9439295752373566e-8
4.090202099565028e-9
1.344058716563852e-8
5.084198580690113e-9
1.3535616735474969e-8
4.317137187611551e-8
7.897940950460332e-8
1.1463002437764752e-7
1.5040788801081084e-7
1.9049950564202635e-7
2.4001290839393396e-7
8.770003559041832e-7
9.046416604354961e-7
6.566721024383874e-7
7.179031318760002e-7
9.8178928456742e-7
1.5438196122782312e-6
1.6506416115461365e-6
1.2341759356323584e-6
1.108225444684129e-6
1.3479220126211192e-6
2.6883932195461737e-6
1.383847501909702e-6
4.7186413812365667e-7
1.161534195182858e-7
3.627755481789568e-8
9.288184304189466e-9
1.3434500066337252e-9
2.11487953405579e-10
3.485470769745117e-11
4.461698418264175e-10
3.0511058246510656e-9
1.0809002236116181e-8
6.6102219255126586e-9
9.618248400947595e-9
2.2960629927076555e-8
7.257872383910696e-8
2.747829488441554e-7
1.0971890550667924e-7
9.185039659228674e-8
9.410430643885234e-8
1.7012824012452506e-7
4.636020095072147e-7
4.558604905390292e-7
3.469234647051288e-7
3.1373544613937985e-7
3.1604082978318313e-7
3.464107652245909e-7
4.225727722020352e-7
6.317613921614565e-7
4.791475162594145e-7
1.0279592944851267e-9
2.472109932065134e-7
2.3665525756561012e-7
2.9399655567248816e-7
4.436905176066793e-7
4.589594018581641e-7
2.8254375035070117e-7
2.0871409440224112e-7
1.4947852991306922e-7
7.633181147898923e-8
2.1892950645870624e-7
6.731834917671753e-8
7.972667248106799e-8
7.278457603236107e-7
2.5776727324903444e-8
3.966740291928879e-10
2.2168950603569486e-10
9.144284618579249e-11
1.1376056399678788e-11
1.8055409742214245e-11
3.6517390901570974e-11
5.307371429514789e-11
5.263512747474338e-11
4.608754233095505e-11
3.7072484271183015e-11
2.956031773111258e-11
2.4044810634707584e-11
1.966827984449907e-11
1.566566673535243e-11
1.1836139819766726e-11
8.485888387229265e-12
6.920313907253265e-12
1.6189095909080235e-12
4.918935224369546e-13
7.129671843943952e-13
4.593515027224622e-13
5.968608832198369e-13
9.985678761642345e-13
1.3960244043933425e-12
1.7559361193490337e-12
2.111882138339373e-12
2.495858316304903e-12
2.928250966376894e-12
3.4212539442712702e-12
3.982397674184411e-12
4.615970380048211e-12
5.322685554764805e-12
6.098195959752043e-12
6.930672113056694e-12
7.797746544607118e-12
8.662934022597587e-12
9.472079562963205e-12
2.670940046363796e-11
4.629452530705099e-11
5.623731147879204e-11
6.744280235664985e-11
8.196341336730028e-11
1.0033560284578951e-10
1.223416548110179e-10
1.465974850187571e-10
1.7021388369050065e-10
1.8958561238579586e-10
2.0235552273949487e-10
5.540150525273862e-11
9.702678157021319e-11
1.5106986299521552e-10
1.6266802326733846e-10
1.4174922534185277e-10
8.037184041790914e-11
4.6501401049246154e-11
2.9556130874546806e-10
7.792589894194514e-10
1.5223074372017572e-9
1.7976784217145063e-9
1.263534767753717e-9
1.7906353766464274e-10
3.3495371314420106e-9
7.303834619082299e-9
1.4231917785423183e-11
1.3719028378052585e-11
4.611275634240635e-13
0.
0.
0.
0.
0.
0.
0.
0.
0.
0.
0.
0.
0.
2.7035676011830326e-14
0.
0.
0.
0.
0.
0.
0.
0.
0.
2.430163479474641e-14
3.204565524627028e-14
4.210802082935249e-14
5.5107242339770674e-14
7.178093473114386e-14
9.29814523311361e-14
1.1963651226943402e-13
1.526568348315862e-13
1.9274074224286912e-13
4.976167718786747e-12
5.156813155013001e-12
6.149419966720903e-12
6.6991867853181145e-12
5.829451547764617e-12
2.18069327241511e-12
6.27775597623649e-12
2.2373706712573145e-11
4.944466320482219e-11
9.028244131688225e-11
1.4548388358417816e-10
2.1243677675737708e-10
6.495305788253649e-12
3.8844059485893365e-11
6.623923661050719e-11
1.7994187957167456e-10
1.6964357749904596e-9
3.6948938010915016e-10
1.0557845704125591e-10
6.08566693589872e-11
4.8202892809518925e-11
4.4638138118641686e-11
4.538691481604543e-11
4.964288627935737e-11
5.831791302373012e-11
7.408745929967323e-11
1.0265814185124828e-10
1.5621197422851693e-10
2.633574347125683e-10
5.049724259984481e-10
1.18921430363118e-9
5.7457499194137035e-9
1.3624163131827074e-8
9.655566689170387e-9
1.0191014126809267e-8
1.267890451848161e-8
1.741131724712321e-8
2.5899758664360898e-8
4.033218530643639e-8
5.830810903995796e-8
6.788136890888665e-8
6.856270603032478e-8
5.796616790701199e-8
3.1161079334918785e-8
2.3647667148374236e-8
1.7445992425046864e-8
1.3429987482008929e-8
1.2243252768843746e-8
9.4207931807347e-9
3.224398193743732e-9
1.151665962298202e-9
4.872919781756098e-10
2.791693711895163e-10
7.040271395446324e-10
3.8942256967534575e-9
1.1567214299308666e-8
6.954242600967257e-9
6.012883479303134e-9
6.099151699702068e-9
6.795480780410534e-9
8.141765463160614e-9
1.0438772668938101e-8
3.0701511246179305e-8
4.237499306475773e-8
2.207464633477012e-8
1.8089561346015335e-8
1.784145463084007e-8
1.9544773044968335e-8
2.317318011601523e-8
2.868623661731033e-8
3.2672151730076936e-8
2.9430542995037668e-8
2.3418977512258357e-8
2.307879189893425e-8
1.1065307516542433e-8
4.626648218748502e-9
2.713838949777247e-9
2.024576659279998e-9
1.7466095847031507e-9
1.5058233374433879e-9
6.154073039636453e-10
2.3536971344753037e-10
9.941758495496299e-11
4.995083482887746e-11
1.4982418565606606e-10
7.661971071168409e-10
2.6956617429910393e-9
1.4332495687698163e-9
1.1576831565908929e-9
1.1294544440986834e-9
1.2240623193323302e-9
1.4384250767105481e-9
1.8342352776220678e-9
1.0376685036273104e-8
2.051125913520742e-8
1.3515838905810899e-8
1.3439616346062663e-8
1.5885871737865024e-8
2.0777794286319016e-8
2.9448129892466946e-8
4.405467984924869e-8
6.37108234038025e-8
7.72965279538047e-8
7.955999132842277e-8
5.986023954042083e-8
3.361304459071962e-8
2.6307171878804392e-8
1.9425222060190328e-8
1.5313612303707633e-8
1.4179126649162087e-8
1.0010554617411722e-8
3.335836580728045e-9
1.2543116039498992e-9
5.716377094936316e-10
3.955028316668063e-10
1.048672203984637e-9
5.5101205388866644e-9
1.277540286317671e-8
7.951314789614354e-9
6.988405858826126e-9
7.149316669949899e-9
8.019099168386193e-9
9.673430579188693e-9
2.947772306182046e-8
4.73487750552867e-8
2.5497858916674096e-8
2.1094850029634612e-8
2.0943192776726767e-8
2.296534209407451e-8
2.710154778954124e-8
3.364388904180121e-8
4.075007848671429e-8
4.133315743363044e-8
3.463615386348087e-8
2.745191422921217e-8
3.0796354273582285e-8
1.7344464632858465e-8
7.644292653602812e-9
4.3543182534681964e-9
3.2021414976678324e-9
2.696538295210252e-9
2.176096221627505e-9
7.613078466898402e-10
2.282946534828694e-10
2.3344753841155442e-11
6.155941220408517e-11
1.4453531539971447e-10
1.6650274204680693e-9
2.9747571364361468e-9
1.9232089398962325e-9
1.7297338556932304e-9
1.7864001378363401e-9
2.008131220647688e-9
2.417820701151489e-9
1.2310799741525179e-8
2.8070770875822535e-8
1.807976814104086e-8
1.6691681800397724e-8
1.8373452100086025e-8
2.215431592541881e-8
2.8522560406742805e-8
3.8697387918499314e-8
5.396550784850656e-8
7.288068171313584e-8
8.791995084315219e-8
4.781076037974731e-8
3.2468466816307144e-8
2.600132000122556e-8
1.9629351032564174e-8
1.696620360217198e-8
1.5732181257754958e-8
7.803610693049727e-9
2.7288041500267014e-9
1.25212379759331e-9
8.077331442128227e-10
1.0030940720545351e-9
2.7546992268110468e-9
1.2414881996863693e-8
1.40709836836395e-8
9.571955285477625e-9
8.732602280577892e-9
9.166284447336202e-9
1.0558192120710519e-8
1.3152152049890957e-8
1.7720259296301107e-8
4.3545550105912266e-8
4.9887610979397665e-8
2.622094848948093e-8
2.1952646993940096e-8
2.219827541324919e-8
2.5178722892850012e-8
3.1155413455082804e-8
3.89865215051772e-8
3.9787561589371766e-8
3.196499832967974e-8
2.4745728310454507e-8
2.8869245551097136e-8
1.7457723654780656e-8
7.693317138304426e-9
4.06274070927021e-9
2.8689453209175215e-9
2.3734285771203647e-9
2.132695700233003e-9
1.015236536067841e-9
3.54515504643514e-10
1.3597105342463064e-10
4.760878385597767e-11
1.2467185875703644e-10
7.559161397250394e-10
3.812486214614646e-9
2.0465922257387794e-9
1.603795191145058e-9
1.5501635791350673e-9
1.6728832653266882e-9
1.956551737665367e-9
2.4683385759845382e-9
1.2337800133822196e-8
2.4905271724137067e-8
1.5937332013100836e-8
1.5321888587067558e-8
1.75639888443196e-8
2.2234587608821674e-8
3.039668256720684e-8
4.4000294252383444e-8
6.350416346619926e-8
8.084480401606576e-8
8.660319984749645e-8
5.760253516552248e-8
3.421542575584176e-8
2.718175171712559e-8
2.008310746391862e-8
1.6275022166082705e-8
1.521561940693172e-8
9.714933954965837e-9
3.2294827789509434e-9
1.2882390892931195e-9
6.518487396583525e-10
5.639194646095403e-10
1.515062057187893e-9
7.379994176178392e-9
1.3654962831992721e-8
8.708721558057796e-9
7.734401334573356e-9
7.967235379197114e-9
9.00051858862868e-9
1.0952175790421499e-8
3.244906628258661e-8
5.00261806302437e-8
2.687646047307507e-8
2.23463340364885e-8
2.2312157795873996e-8
2.4659977330261544e-8
2.94105705689366e-8
3.687628802276024e-8
4.43839450687185e-8
4.3659588757955134e-8
3.599678636885556e-8
2.8635130985806458e-8
3.3460419332904616e-8
1.9660878147306723e-8
8.797034961466108e-9
4.87769197723653e-9
3.5386504432784306e-9
2.950853023226722e-9
2.4344403313931324e-9
8.772516149395177e-10
2.558601201014331e-10
2.2299852170113795e-11
8.22512652849217e-11
1.0901735698213359e-10
1.6170871097108727e-9
3.279988162024575e-9
2.0912609041312737e-9
1.8732605434077576e-9
1.9303898062848636e-9
2.1652770998098797e-9
2.599274109358655e-9
1.3047445745015234e-8
2.9931824622189285e-8
1.9252305008921564e-8
1.7631849498457472e-8
1.926369390916757e-8
2.3042466105435483e-8
2.939865913752435e-8
3.949636501260957e-8
5.462268715036446e-8
7.369282262365309e-8
8.976339752097782e-8
4.829912149215181e-8
3.329485919933819e-8
2.6608329980864694e-8
2.0146427504767346e-8
1.7525561452704213e-8
1.616698029031492e-8
7.799480146144213e-9
2.7552251082479117e-9
1.2864260489959972e-9
8.538553168725686e-10
1.095368876043632e-9
3.0153412946354083e-9
1.3521086707774406e-8
1.452107213810186e-8
9.953118603868867e-9
9.109465604647758e-9
9.584291459913547e-9
1.1066932673891769e-8
1.3827689954655175e-8
1.870530234219697e-8
4.534607953575325e-8
5.141028444505689e-8
2.7084357863983907e-8
2.273615887032625e-8
2.3059336340326846e-8
2.6254215799170193e-8
3.262728464142245e-8
4.0890093470081565e-8
4.14979320363111e-8
3.3266476819716903e-8
2.577594096157426e-8
3.0324671977643105e-8
1.8697516425744095e-8
8.519180995273308e-9
4.481476398668242e-9
3.1514688908660377e-9
2.601151251379491e-9
2.331722392712828e-9
1.1157962274737319e-9
3.862117140421291e-10
1.4749794932374407e-10
5.246788518715674e-11
1.3515640705545179e-10
8.142162308730548e-10
4.163950919218318e-9
2.2442257532236785e-9
1.7570463276881653e-9
1.6988624369870068e-9
1.8347262522128663e-9
2.1476536662870263e-9
2.710864699524926e-9
1.3126462103798752e-8
2.6301354807147776e-8
1.6720824389755694e-8
1.5985429382103254e-8
1.8237494531326654e-8
2.2984652719422926e-8
3.128693409751603e-8
4.511122604279395e-8
6.495313715125567e-8
8.272234930839186e-8
8.868209764902234e-8
5.872455763248634e-8
3.500487820578542e-8
2.7765130406763342e-8
2.0475501147811915e-8
1.6605783220054783e-8
1.551761120070838e-8
9.86574103637064e-9
3.2828264714382695e-9
1.314220764286407e-9
6.697427795572547e-10
5.875394540662099e-10
1.5789110780749738e-9
7.646517085605863e-9
1.4010858997500957e-8
8.935824561813078e-9
7.936427622920523e-9
8.176881881926993e-9
9.24075636843688e-9
1.1251008904896665e-8
3.331688970878917e-8
5.133205339085346e-8
2.760976985265314e-8
2.2988561690570253e-8
2.298785461152391e-8
2.5450021747247595e-8
3.041354059406472e-8
3.822031501567527e-8
4.6099582333171286e-8
4.544395241541201e-8
3.759713781922548e-8
3.004805039084319e-8
3.510355773513982e-8
2.0733570130547147e-8
9.450190837205566e-9
5.239502724362636e-9
3.799096793549527e-9
3.167918658582208e-9
2.607743034257954e-9
9.364832119478378e-10
2.7224942947526403e-10
2.4043008080912287e-11
8.634689983472207e-11
1.1709151944113923e-10
1.7270201220019568e-9
3.503416847816429e-9
2.2362909607006514e-9
2.0045060635008963e-9
2.0667109835560044e-9
2.319293657651552e-9
2.785337733575688e-9
1.3760931101918448e-8
3.138355566717017e-8
2.0105327818543724e-8
1.835477258239469e-8
1.999890317874944e-8
2.3863046713645486e-8
3.0376785071499966e-8
4.0726277046016695e-8
5.621946436491074e-8
7.57183309603472e-8
9.20718976340708e-8
4.9613882522631775e-8
3.418912382338532e-8
2.723619205461711e-8
2.05874886694224e-8
1.7891802997880253e-8
1.6496279207413124e-8
7.973002701285533e-9
2.8173528073490014e-9
1.3162156014062373e-9
8.752485870515001e-10
1.1255304417121427e-9
3.096357276902031e-9
1.3856008547424542e-8
1.4920160771873638e-8
1.0213442493075209e-8
9.343191851342374e-9
9.828684478054296e-9
1.1349553671528439e-8
1.418371363594708e-8
1.919477400772199e-8
4.6545136061421424e-8
5.2898849858387163e-8
2.791846870965524e-8
2.3477156019089677e-8
2.3854239431376006e-8
2.7213123336478246e-8
3.38961316860685e-8
4.260736503393017e-8
4.3425476904895237e-8
3.495291757991897e-8
2.7142956766290375e-8
3.202019800843934e-8
1.9833848514177436e-8
9.345448549997097e-9
4.937180014802248e-9
3.470935419829628e-9
2.8662764767298504e-9
2.5601964343081472e-9
1.2150242688500992e-9
4.1893415389825324e-10
1.6063654082049942e-10
6.037112930787297e-11
1.5441962807423257e-10
9.035505839380565e-10
4.583405829322677e-9
2.4681483010883185e-9
1.935265802148062e-9
1.873658339292834e-9
2.0264440351061907e-9
2.3759119906453033e-9
3.0038495350497618e-9
1.406870133121905e-8
2.7857644218034717e-8
1.7593166900847608e-8
1.6740599169972012e-8
1.9025801902142668e-8
2.390029029152247e-8
3.244375337529158e-8
4.666880515837063e-8
6.703550035346298e-8
8.511233962299038e-8
9.097076183332164e-8
6.049149444089531e-8
3.604159353820043e-8
2.8498120961725857e-8
2.095639310597085e-8
1.6972350364040342e-8
1.5841046658480334e-8
1.0106723539519128e-8
3.3653982684540924e-9
1.346799552758353e-9
6.867265405496227e-10
6.03678875632855e-10
1.6212692594380411e-9
7.82769666996141e-9
1.4430563842596122e-8
9.182313061974204e-9
8.147981762640654e-9
8.391649845870539e-9
9.48204708303477e-9
1.1544784118244998e-8
3.4247747603348357e-8
5.2909556096457696e-8
2.8505580677533448e-8
2.3768586239351794e-8
2.3803239963267128e-8
2.6394046438174388e-8
3.159656427127174e-8
3.979422248676327e-8
4.816984005987086e-8
4.7750671254712925e-8
3.973820688974019e-8
3.194799707633051e-8
3.718342076124209e-8
2.2004940603314918e-8
1.0250939764396424e-8
5.697718307354916e-9
4.133516602154546e-9
3.4498663844105355e-9
2.8274515033303076e-9
1.0082074355021003e-9
2.9261240781396856e-10
2.6543008064286953e-11
9.034680152138323e-11
1.314002580596941e-10
1.8856848832601424e-9
3.7848032717053556e-9
2.422840810926809e-9
2.1744392682341154e-9
2.243814685078086e-9
2.5199470681345193e-9
3.0285026956866535e-9
1.4690364888297469e-8
3.323838691349424e-8
2.1186680692807796e-8
1.9276590932173377e-8
2.0942879870981975e-8
2.4926839049540545e-8
3.166222553358942e-8
4.237118202768268e-8
5.839100507038926e-8
7.847654606225327e-8
9.512923627899146e-8
5.1405543781693236e-8
3.5359191569837105e-8
2.805088783727035e-8
2.114981030189716e-8
1.8345865622214406e-8
1.691101749127311e-8
8.213994334936997e-9
2.901022830575038e-9
1.3543312509015952e-9
9.006680911899446e-10
1.1589031723542715e-9
3.184607555782176e-9
1.4216502737902277e-8
1.54366562218824e-8
1.054116313123534e-8
9.633843783323094e-9
1.0130214885495174e-8
1.1695821889690415e-8
1.4616677925492399e-8
1.9784822060673533e-8
4.8045778240431534e-8
5.483122591679478e-8
2.9000105825868703e-8
2.4436547625066392e-8
2.4881983935579226e-8
2.845089583435861e-8
3.55333711120121e-8
4.484371922585238e-8
4.600422105758674e-8
3.726470900936078e-8
2.907100168009503e-8
3.43474271150012e-8
2.1303569509240024e-8
1.0410299379579678e-8
5.537048333071939e-9
3.8936033166011444e-9
3.218634898617498e-9
2.8635379159621402e-9
1.3444087306130224e-9
4.6181955460350053e-10
1.7790418514927997e-10
7.06743425827804e-11
1.7979174304779903e-10
1.0225715288716765e-9
5.132128151009087e-9
2.760429066154429e-9
2.1689784350463778e-9
2.103271862567825e-9
2.278471924497038e-9
2.6760618733359117e-9
3.389115018591499e-9
1.531233887538547e-8
2.9898916084766824e-8
1.8737269057187215e-8
1.7732919908165487e-8
2.006400019332227e-8
2.5109924799928505e-8
3.397844314961012e-8
4.874461551638719e-8
6.981283759700351e-8
8.827143870057313e-8
9.396204674180848e-8
6.286083447097401e-8
3.7416191130789795e-8
2.9461417819179178e-8
2.1585064345881287e-8
1.7447562977050153e-8
1.6258288755428943e-8
1.042654638112285e-8
3.475027981912597e-9
1.3895305939998939e-9
7.086215744832295e-10
6.239816607203281e-10
1.674326464677827e-9
8.053844281991963e-9
1.4984968727372263e-8
9.504930181949877e-9
8.423774994482964e-9
8.671042835999243e-9
9.795455843936101e-9
1.1925811828283572e-8
3.546059582973296e-8
5.498359845808167e-8
2.9684171233772072e-8
2.4794213485865648e-8
2.4874823397839106e-8
2.76340189230786e-8
3.314974376068797e-8
4.1861689558372375e-8
5.090276388593274e-8
5.0828039047921815e-8
4.261928533046383e-8
3.452009300127606e-8
3.9956551129961685e-8
2.3662960775673133e-8
1.1306297987859825e-8
6.307482002725341e-9
4.579616531927693e-9
3.827349089121737e-9
3.120145202943491e-9
1.102939379727484e-9
3.196352561256421e-10
2.9806842038840625e-11
9.593295260837809e-11
1.499804847683703e-10
2.09774661716719e-9
4.152365277841287e-9
2.6686076075642623e-9
2.39892363493005e-9
2.4780168629513942e-9
2.7853893845146643e-9
3.350176262689751e-9
1.592212829096462e-8
3.5690959022474056e-8
2.2615296587526592e-8
2.0495739459973185e-8
2.21927232577785e-8
2.6337250997519742e-8
3.336946878163352e-8
4.456029443777763e-8
6.128575609790103e-8
8.21503386944066e-8
9.918126974052895e-8
5.37951836687304e-8
3.6908483973474545e-8
2.912089521596105e-8
2.188505690717769e-8
1.8936536310686448e-8
1.745012799213735e-8
8.532365190661758e-9
3.011280152459224e-9
1.404337205829849e-9
9.339241227220564e-10
1.2025032197412922e-9
3.2995013848669723e-9
1.468240093568072e-8
1.612294203228445e-8
1.0974032291881685e-8
1.0016848026150227e-8
1.052712773158749e-8
1.215138100358708e-8
1.5186154852667375e-8
2.0560858222785688e-8
5.0018721959875755e-8
5.7384111384983024e-8
3.042863537805647e-8
2.570342946249394e-8
2.6239544471933713e-8
3.0087462175887866e-8
3.7702979736802164e-8
4.78246883414369e-8
4.9486768404418075e-8
4.043964766083873e-8
3.178192329896278e-8
3.755069431083731e-8
2.325045496386192e-8
1.1804622353895961e-8
6.337136274425616e-9
4.459184921119114e-9
3.691797926145993e-9
3.2707507964172537e-9
1.5162238444781398e-9
5.189170083881753e-10
2.0081338732885408e-10
8.394657739441569e-11
2.1266199739556087e-10
1.1802321617928733e-9
5.852545009123768e-9
3.144757468838877e-9
2.477550362088333e-9
2.4068591447735774e-9
2.6118230440215e-9
3.0729725973520567e-9
3.898183075738642e-9
1.696451368375156e-8
3.2603363795838995e-8
2.0253232245582344e-8
1.904891448897515e-8
2.1442082624967984e-8
2.671731896937625e-8
3.602046879126061e-8
5.1510043445207253e-8
7.351090686904054e-8
9.245965999487494e-8
9.791086580961487e-8
6.602240345703222e-8
3.9242854244937195e-8
3.0729640923121476e-8
2.2408220103409397e-8
1.8067410985301425e-8
1.6800299479419173e-8
1.0846801190191812e-8
3.619451973537978e-9
1.4456475152514646e-9
7.373712159733283e-10
6.507771302652764e-10
1.7442249046244145e-9
8.349229237890223e-9
1.5723753523371027e-8
9.932272748827467e-9
8.78820797373384e-9
9.03987768141526e-9
1.0209056720663272e-8
1.2428659477622325e-8
3.7058527980013685e-8
5.7724051061839924e-8
3.124158664149636e-8
2.6148864932823873e-8
2.6289732193648758e-8
2.927095209919136e-8
3.520017282590073e-8
4.459296902060644e-8
5.452599474564892e-8
5.49414741419456e-8
4.6500081174272525e-8
3.800340942654554e-8
4.365508542187593e-8
2.5834908438539622e-8
1.2704878174146244e-8
7.123610527980501e-9
5.177949300185565e-9
4.3357097825835195e-9
3.512279371976434e-9
1.2288382845073699e-9
3.557175182163925e-10
3.405363127185094e-11
1.0396119725573375e-10
1.7359733466280194e-10
2.3809581194486567e-9
4.632472897529897e-9
2.9928441633770353e-9
2.696028324124802e-9
2.788347856637921e-9
3.137224375226453e-9
3.7764468344525675e-9
1.7558425847873473e-8
3.894348173524652e-8
2.450879798142827e-8
2.211330183261491e-8
2.385273998627537e-8
2.8212809085748022e-8
3.5643069389975996e-8
4.7480368767672806e-8
6.515158522850863e-8
8.705041087513489e-8
1.045586697158704e-7
5.698872033660654e-8
3.8963862134875643e-8
3.052528802959634e-8
2.284521937741423e-8
1.9703898925220318e-8
1.8148901793699317e-8
8.951670752124309e-9
3.1562931031227282e-9
1.4699373260127478e-9
9.776248090201482e-10
1.2600157855449856e-9
3.450515716949427e-9
1.52891038627501e-8
1.703865220302178e-8
1.1547980502723539e-8
1.052346991075884e-8
1.1051669596133683e-8
1.275329653738165e-8
1.593875434522589e-8
2.1587038730041083e-8
5.261866135575287e-8
6.076194489468957e-8
3.231797140245478e-8
2.7378515163354834e-8
2.803486390345253e-8
3.2253458174621716e-8
4.057989168302005e-8
5.1798241120689614e-8
5.418739445973774e-8
4.479036138844462e-8
3.5563375663946275e-8
4.1926350479848466e-8
2.583164517671752e-8
1.3633989485100318e-8
7.407917925251023e-9
5.218890645522771e-9
4.3300379172429085e-9
3.819772891047637e-9
1.7448044983107413e-9
5.95133319556954e-10
2.3129904851025077e-10
1.0105305218535319e-10
2.5522945455797284e-10
1.389643301624745e-9
6.797496864598795e-9
3.650160406245469e-9
2.8854028862512173e-9
2.8088329820465434e-9
3.053425608751426e-9
3.5986428782429194e-9
4.571784638330683e-9
1.9163794010415834e-8
3.61921444485333e-8
2.22653457451291e-8
2.079752086492477e-8
2.327522973763468e-8
2.885832288483999e-8
3.874465467254533e-8
5.52045299606379e-8
7.844745455922063e-8
9.80202958107732e-8
1.031269365615306e-7
7.025438003119003e-8
4.167597839633805e-8
3.2398227535356335e-8
2.3483376829042444e-8
1.8873096532898583e-8
1.750095644697641e-8
1.1397760483825575e-8
3.809504147406725e-9
1.5192345588990156e-9
7.751117598620642e-10
6.86266747135507e-10
1.836594339401959e-9
8.735031883846534e-9
1.6711975288788974e-8
1.049953450053153e-8
9.27046070144229e-9
9.52737373125492e-9
1.0755525400032394e-8
1.3093135594186137e-8
3.916435122184254e-8
6.134766179928401e-8
3.3300975091760797e-8
2.7938905208769967e-8
2.815837692558952e-8
3.143174222571579e-8
3.7905647414031814e-8
4.819742865951111e-8
5.9323885422175166e-8
6.04383067864751e-8
5.1728671757330666e-8
4.271784822418018e-8
4.856813051069179e-8
2.8676046504645706e-8
1.4562693763684367e-8
8.220586977274957e-9
5.984151792739681e-9
5.024211967044174e-9
4.039645475651446e-9
1.3964885329532336e-9
4.0406979082511233e-10
3.959888099538743e-11
1.1559282619699798e-10
2.033141538476364e-10
2.7608159538193294e-9
5.258010526071613e-9
3.4207491836576312e-9
3.0897345963875146e-9
3.2002043056812203e-9
3.6043532513164026e-9
4.342248300502502e-9
1.9736433987701245e-8
4.326355899034585e-8
2.702204336890014e-8
2.4263203790981325e-8
2.6062049549618985e-8
3.071293211556128e-8
3.867956765078244e-8
5.138855785750743e-8
7.033327429440838e-8
9.360679185384396e-8
1.117052999385375e-7
6.127389438223335e-8
4.169529657037521e-8
3.236517919501573e-8
2.409461829091444e-8
2.069543228711938e-8
1.9048792212600165e-8
9.503320585379512e-9
3.3467774206679843e-9
1.5558277443515514e-9
1.0349914814843482e-9
1.3359199195924298e-9
3.648880433356288e-9
1.607616911354395e-8
1.8265152315327265e-8
1.231035222855455e-8
1.119429589067559e-8
1.1745398715710349e-8
1.3549147477665718e-8
1.6934167553041392e-8
2.2945408953386016e-8
5.604350513840872e-8
6.523475235345567e-8
3.4818068471834055e-8
2.959381025015782e-8
3.040873830112718e-8
3.511811008230418e-8
4.438870522495898e-8
5.708224811063027e-8
6.051824958777434e-8
5.073216859608144e-8
4.079293061342458e-8
4.784936680355471e-8
2.9243071215130052e-8
1.6039238274194573e-8
8.846326518317887e-9
6.243671494685883e-9
5.1953731125474996e-9
4.563506801779693e-9
2.049219212549195e-9
6.97105834232461e-10
2.7200387077551374e-10
1.2313942493165743e-10
3.103862219289147e-10
1.6689252163905587e-9
8.034558302245773e-9
4.314496669414176e-9
3.4250034027364035e-9
3.3418651244145913e-9
3.6394017760314882e-9
4.296002380842327e-9
5.464487602649981e-9
2.2097391525624113e-8
4.0960550205423424e-8
2.493983124442953e-8
2.312515327759768e-8
2.5719041548662088e-8
3.1717607257680906e-8
4.239044707509273e-8
6.015828377299228e-8
8.505928342615971e-8
1.054139748968729e-7
1.1001632465114837e-7
7.59443505899165e-8
4.4926412043833426e-8
3.459103632849935e-8
2.488259832897546e-8
1.9914667938084327e-8
1.8399945350284094e-8
1.2118043964948027e-8
4.059324500549464e-9
1.6155157632192037e-9
8.245704015424197e-10
7.333344264989604e-10
1.9587214776369042e-9
9.237249062411942e-9
1.803973412498402e-8
1.1254013959862628e-8
9.909220319477286e-9
1.0172054899755323e-8
1.1477854129919662e-8
1.3971614892999467e-8
4.1938012264197986e-8
6.614154787098081e-8
3.602546771706525e-8
3.030465259828129e-8
3.062575249376359e-8
3.428201700426459e-8
4.147039229253565e-8
5.29434963349508e-8
6.566136181923647e-8
6.77751244868776e-8
5.8771120423215654e-8
4.909189610596152e-8
5.505617619364526e-8
3.2381362443708164e-8
1.7037550300710506e-8
9.70269246847698e-9
7.076477429897788e-9
5.963163663659914e-9
4.751860020806412e-9
1.620193691830482e-9
4.691427409425679e-10
4.6883244770633915e-11
1.325834282836439e-10
2.401962230239499e-10
3.2732496981840883e-9
6.070247100085481e-9
3.985643113368027e-9
3.6122274342980825e-9
3.747857380224783e-9
4.225841714874741e-9
5.094776127506092e-9
2.2642376949773848e-8
4.901160084203e-8
3.0363133776098495e-8
2.7126327275633232e-8
2.900949634973963e-8
3.4055320550226606e-8
4.27493230860631e-8
5.6641452427111006e-8
7.731136589658288e-8
1.0241372697351079e-7
1.2121716971400578e-7
6.705404866008517e-8
4.533252968572871e-8
3.4769287232888943e-8
2.571221496085504e-8
2.1966874197190693e-8
2.0197115787320803e-8
1.0227950468057204e-8
3.596557802843858e-9
1.6679720058183024e-9
1.1101618521868155e-9
1.436088626076548e-9
3.909015555896395e-9
1.709126032706803e-8
1.9915839693143643e-8
1.3325115413254948e-8
1.2083470436090458e-8
1.2663482103185632e-8
1.4602018066884013e-8
1.8251632198993813e-8
2.4745211388888535e-8
6.055117618938913e-8
7.116217304347242e-8
3.812784561950189e-8
3.2523504213893516e-8
3.3545810689266536e-8
3.890139872059461e-8
4.941791660138204e-8
6.40824664397043e-8
6.901710300560527e-8
5.881678999841017e-8
4.796834364597943e-8
5.579039099951373e-8
3.3725604367213644e-8
1.9210412725761434e-8
1.078789914946231e-8
7.633356033983973e-9
6.376122920145019e-9
5.57672855556589e-9
2.4550835100992893e-9
8.339347563733885e-10
3.2658225752498034e-10
1.5170130186866248e-10
3.818577234903853e-10
2.0432846327867063e-9
9.64863653777942e-9
5.18716922846297e-9
4.139729361057333e-9
4.049959308525303e-9
4.418533690074185e-9
5.22302011256609e-9
6.649813761671201e-9
2.6020150986678292e-8
4.73054814562086e-8
2.8500619989182012e-8
2.62301576486573e-8
2.898550227389641e-8
3.554846736732328e-8
4.72889025711455e-8
6.683096898196636e-8
9.395107305244956e-8
1.1525987787718369e-7
1.1911152146608021e-7
8.36374895392957e-8
4.928467538986344e-8
3.746782265926329e-8
2.6694471093265463e-8
2.1251091888619054e-8
1.9541488924887818e-8
1.305569057271515e-8
4.3871862171132465e-9
1.7411017794192412e-9
8.892300545960495e-10
7.958467636179829e-10
2.1202407667075726e-9
9.88798802241642e-9
1.9833758215011293e-8
1.2259960293991463e-8
1.0756191877022778e-8
1.1025080438142167e-8
1.2433027887013746e-8
1.5133573033119972e-8
4.558808430913931e-8
7.248698554150184e-8
3.963163972001978e-8
3.343138303795676e-8
3.3882135098636046e-8
3.8037325467838094e-8
4.615713075136206e-8
5.9171867374738833e-8
7.400082886183888e-8
7.754767855079147e-8
6.825153602500484e-8
5.7701559044970704e-8
6.355704622067786e-8
3.719101310867475e-8
2.0346087764915247e-8
1.1718126821766537e-8
8.566574036637616e-9
7.25461970138265e-9
5.718109534379296e-9
1.919425696430258e-9
5.571908044301778e-10
5.653461725795661e-11
1.5765318089903543e-10
2.8498230885239033e-10
3.969578683480018e-9
7.120191269146977e-9
4.7316269690809234e-9
4.306912217762315e-9
4.4778438585736355e-9
5.05484675965109e-9
6.098203537075673e-9
2.6530825379448223e-8
5.6675633947262544e-8
3.481322701559234e-8
3.094858295271433e-8
3.2953406037266255e-8
3.853997268388321e-8
4.822824648490895e-8
6.373969665318191e-8
8.6764237659683e-8
1.1429925847465173e-7
1.338931491815726e-7
7.490315298211175e-8
5.0187840787265986e-8
3.7899114188152405e-8
2.7791961313229322e-8
2.3580038144038792e-8
2.164362965403488e-8
1.1177372804170803e-8
3.923286634418898e-9
1.813835573253095e-9
1.2084156698377922e-9
1.5682373667658533e-9
4.249363595355157e-9
1.839018669707477e-8
2.215118797627218e-8
1.4679367156389126e-8
1.3263536490023583e-8
1.3879376707680426e-8
1.5995796982391232e-8
1.9996704272267543e-8
2.713257174682615e-8
6.647644563042122e-8
7.902409122121891e-8
4.2511339343237875e-8
3.6397139123358013e-8
3.768729832659253e-8
4.388720805914607e-8
5.6033753522007765e-8
7.330916308160423e-8
8.038051229225887e-8
6.978015904337698e-8
5.775268927608141e-8
6.633139225574435e-8
3.956908066575729e-8
2.3404166450700592e-8
1.3424900367868127e-8
9.530452934846403e-9
8.000154631250695e-9
6.96629919570654e-9
2.996920947144733e-9
1.018225176786387e-9
4.001486345234543e-10
1.8866858899359133e-10
4.743457023489934e-10
2.5482084897343984e-9
1.1743005819885634e-8
6.332420781026867e-9
5.0877176202973975e-9
4.9926993457864575e-9
5.457101499995871e-9
6.458445521616463e-9
8.22735430636173e-9
3.128157067173197e-8
5.576259870693089e-8
3.325089546835399e-8
3.038294706227566e-8
3.3365666940813896e-8
4.070164509829126e-8
5.390305313969323e-8
7.587078971064739e-8
1.0596809164737333e-7
1.2838985475345839e-7
1.3110637051343358e-7
9.411182903495476e-8
5.5155484416811654e-8
4.1232539497219905e-8
2.902454228369159e-8
2.2947976636185473e-8
2.097016017143611e-8
1.4268317530564467e-8
4.816477467539146e-9
1.9042195389790807e-9
9.734894943023743e-10
8.790094040182411e-10
2.3338802718365465e-9
1.0726003965369332e-8
2.2275173842259495e-8
1.3605374792229666e-8
1.188072624608629e-8
1.2154505380630085e-8
1.3696669082378516e-8
1.6671307882180354e-8
5.038518199388875e-8
8.089065312522824e-8
4.440728114949369e-8
3.756350721960565e-8
3.8176445952444474e-8
4.297647204208538e-8
5.23003636544406e-8
6.730820031031231e-8
8.49172634940154e-8
9.052541909218386e-8
8.100712862501556e-8
6.93269230184243e-8
7.458098584709884e-8
4.33927701962804e-8
2.4787830211158305e-8
1.4480953997935444e-8
1.0616176630919947e-8
9.049443974065083e-9
7.034981116060952e-9
2.320862093327962e-9
6.771352917052222e-10
6.947410024024198e-11
1.9510882564270106e-10
3.3735891437720717e-10
4.9243612853084684e-9
8.469521120251354e-9
5.717108382728075e-9
5.232662949678381e-9
5.453834755619196e-9
6.164289050519046e-9
7.440487085792015e-9
3.175263690783278e-8
6.692039193062996e-8
4.075445994526475e-8
3.6066836287925744e-8
3.825040302527678e-8
4.458489453283235e-8
5.5646040276393184e-8
7.33972880402454e-8
9.96649573056635e-8
1.304274190768498e-7
1.5079710034275695e-7
8.56536727983861e-8
5.668843377303296e-8
4.195293474046907e-8
3.0439994706498863e-8
2.559649481211879e-8
2.3432347352365613e-8
1.2416114976108187e-8
4.349182932604005e-9
2.002564302078163e-9
1.3364069823581798e-9
1.7424654818626832e-9
4.693224160423189e-9
2.0035015060990225e-8
2.5202517283657542e-8
1.6492731150111637e-8
1.4832075957218973e-8
1.5491106578931624e-8
1.7842241241887373e-8
2.231032702743079e-8
3.030360758121756e-8
7.425073051366693e-8
8.946213775246752e-8
4.831925318373829e-8
4.1516668834212164e-8
4.31468551568617e-8
5.043871930655113e-8
6.469461401517412e-8
8.539237095039061e-8
9.550287432156592e-8
8.46106978289178e-8
7.10418818552859e-8
8.017235898498293e-8
4.7113607266996615e-8
2.8966283858327947e-8
1.7034434549282402e-8
1.2141662199528488e-8
1.0255965629630124e-8
8.886248190524534e-9
3.7213772069093596e-9
1.2676464157626722e-9
4.999667616540099e-10
2.3649510961272246e-10
5.935895871517822e-10
3.234403347275273e-9
1.443652434449924e-8
7.833420683203638e-9
6.347199083775326e-9
6.251311687020742e-9
6.845853106326587e-9
8.11007831922141e-9
1.0332941499790098e-8
3.83654544273199e-8
6.705863277540895e-8
3.960384679985765e-8
3.595525810103452e-8
3.9263191108630854e-8
4.766877890924695e-8
6.289009558203736e-8
8.820666731101589e-8
1.2230476873828746e-7
1.459172483614043e-7
1.4689568449295924e-7
1.0849618065300271e-7
6.311036699336767e-8
4.6141683688499646e-8
3.199237753859259e-8
2.5070980449282167e-8
2.272180400714573e-8
1.5820500588719506e-8
5.37671456768784e-9
2.1148602910376945e-9
1.0828171957224593e-9
9.89851271007478e-10
2.616385336701251e-9
1.179648715703942e-8
2.5627749237326084e-8
1.5412062009033523e-8
1.3376253409047016e-8
1.365103915638643e-8
1.5369261629428672e-8
1.870763430044548e-8
5.667782189953887e-8
9.20263724155399e-8
5.073533777300541e-8
4.3023151113495195e-8
4.383315671523761e-8
4.945746395159484e-8
6.03206615206183e-8
7.787382323045243e-8
9.910743103139932e-8
1.0768673571317234e-7
9.816258533479195e-8
8.503513570120038e-8
8.868270645280099e-8
5.131924883258986e-8
3.0778951426022184e-8
1.830597828184397e-8
1.3463345086901931e-8
1.1574901137325148e-8
8.83633895320642e-9
2.861297609312054e-9
8.419238512608695e-10
8.710875876185051e-11
2.5190694756600597e-10
3.943814035764435e-10
6.247916281006011e-9
1.0190590879883831e-8
7.0195227139235386e-9
6.46992505218126e-9
6.763784926258152e-9
7.65523996660604e-9
9.243415808706689e-9
3.879612164959191e-8
8.065785928105412e-8
4.87102978692105e-8
4.2947118395764013e-8
4.539865564464634e-8
5.2780801360625476e-8
6.576184234342799e-8
8.665258616932047e-8
1.1743597383559049e-7
1.5244626495618375e-7
1.7332408429300483e-7
1.0054102154576758e-7
6.542315245440494e-8
4.7166223191016956e-8
3.3765433663296606e-8
2.806383868668764e-8
2.558518002538281e-8
1.402106537453179e-8
4.901614599309125e-9
2.245002774730778e-9
1.502375735596016e-9
1.9719080108617354e-9
5.269500216644812e-9
2.2089244932466932e-8
2.941092398235662e-8
1.8931360552922648e-8
1.6921040724002284e-8
1.762985937715424e-8
2.0290595415053588e-8
2.5381259995669972e-8
3.452260020965698e-8
8.442445667135943e-8
1.0333661731982146e-7
5.601809111217132e-8
4.827873671237683e-8
5.033033984741649e-8
5.901607992682053e-8
7.596475143107401e-8
1.0109143499959989e-7
1.1551641933305538e-7
1.0464477133019962e-7
8.90652737351022e-8
9.811119304557358e-8
5.674493143034078e-8
3.6360085279675946e-8
2.202280378616121e-8
1.5771867125903968e-8
1.3426657226174455e-8
1.1559051794030354e-8
4.691531079544907e-9
1.6073077938509943e-9
6.365406758342356e-10
2.982489784128065e-10
7.461963790539598e-10
4.1756643824697195e-9
1.7853155232648575e-8
9.797291515608172e-9
8.024021707148051e-9
7.93751106302063e-9
8.71028661044381e-9
1.0326972907266213e-8
1.3153538591380368e-8
4.794926941441127e-8
8.218633129169127e-8
4.8127631401941556e-8
4.346380136635176e-8
4.724533075266421e-8
5.7149969721229085e-8
7.520040382998735e-8
1.0519645121419086e-7
1.4466749554473356e-7
1.6931763477489224e-7
1.6761544508892687e-7
1.2845653576142857e-7
7.397007568608697e-8
5.2510773258591956e-8
3.572171128909016e-8
2.767127642924552e-8
2.4806351438295792e-8
1.7774604985914777e-8
6.1043417793806226e-9
2.384713906676136e-9
1.2238647657720587e-9
1.1378811344738937e-9
2.989608491888472e-9
1.3149475003900145e-8
3.02837658396529e-8
1.7850945401664725e-8
1.5369402393044525e-8
1.563593692700792e-8
1.758459243588993e-8
2.1406367163544044e-8
6.491012754565215e-8
1.0679105951431888e-7
5.91265691318389e-8
5.0234674179144465e-8
5.1273635224329515e-8
5.793619964312315e-8
7.073884376913307e-8
9.149095869765449e-8
1.17384380723907e-7
1.3024189811328013e-7
1.2122466403667145e-7
1.0630192260182382e-7
1.0639101486958287e-7
6.133620546631335e-8
3.889754942673262e-8
2.3664971604224158e-8
1.7463952747037298e-8
1.5179397840296654e-8
1.1303314405042969e-8
3.5917885953898193e-9
1.07071808116963e-9
1.1171166511467915e-10
3.3946595750486057e-10
4.471115554938971e-10
8.10626613737042e-9
1.2364694875711265e-8
8.741712390639514e-9
8.129681115386246e-9
8.530708109030475e-9
9.669666114272294e-9
1.1677868027775406e-8
4.834862646625447e-8
9.91502385477252e-8
5.940525132103679e-8
5.2242480516120375e-8
5.510470888372193e-8
6.397764496519767e-8
7.96870447006889e-8
1.0505256268405548e-7
1.4220218648205445e-7
1.826930611206153e-7
2.0324513354903593e-7
1.214485090734476e-7
7.721081170854115e-8
5.3804076646653335e-8
3.785889345874016e-8
3.0989272962129036e-8
2.807265395489749e-8
1.6075623418133014e-8
5.613143761458231e-9
2.553351915608902e-9
1.7162695441711967e-9
2.2734616959102063e-9
6.013061454048438e-9
2.4608576910920635e-8
3.529344480495184e-8
2.222946686429159e-8
1.971013211764441e-8
2.04719329533667e-8
2.3540861708287873e-8
2.9463329335023053e-8
4.0147425725396225e-8
9.768996323798965e-8
1.2180562041150846e-7
6.623019783434595e-8
5.720405482605659e-8
5.976039711755626e-8
7.019594874277154e-8
9.052438629488646e-8
1.2129019742704304e-7
1.4181658922937215e-7
1.3169403832469387e-7
1.1353614342484582e-7
1.209646420553869e-7
6.887969462396795e-8
4.6199194010193265e-8
2.89962534759659e-8
2.0878327337604322e-8
1.794493746887073e-8
1.530204130940357e-8
5.992456242639647e-9
2.073430154226201e-9
8.253954696773547e-10
3.7771180364526883e-10
9.389212356527891e-10
5.4818616250880145e-9
2.2098663548985327e-8
1.2361236772592919e-8
1.0262498328978054e-8
1.0206764706817041e-8
1.1226271874816412e-8
1.3318002082319662e-8
1.694970851119148e-8
6.099479335941423e-8
1.0251385660987363e-7
5.961294717223282e-8
5.3637401514079706e-8
5.81231144585379e-8
7.016265802027471e-8
9.224120553191095e-8
1.2887311642403638e-7
1.7551587717314465e-7
2.005062959039661e-7
1.9467463997529743e-7
1.5648716361264487e-7
8.893770074677914e-8
6.071536372724126e-8
4.03174197848364e-8
3.075719222340286e-8
2.7178301106983176e-8
2.0167457868048322e-8
7.042752104393262e-9
2.7266463936073195e-9
1.4044779370630475e-9
1.335956658438176e-9
3.481644410046812e-9
1.4835924712556149e-8
3.683920985813935e-8
2.116628567492858e-8
1.803325213645548e-8
1.8272006371706574e-8
2.0521376053587655e-8
2.4986819514140594e-8
7.563932085448623e-8
1.263799170386753e-7
7.026494564057842e-8
5.975744181150327e-8
6.104316387001963e-8
6.898785250285556e-8
8.418802679609131e-8
1.0887680827631548e-7
1.4064189669058704e-7
1.5961152170542685e-7
1.521839785947856e-7
1.3518610524900658e-7
1.280756039283476e-7
7.381790455090183e-8
4.9936536504020957e-8
3.1277791131559927e-8
2.315709591762815e-8
2.0403868777591555e-8
1.4667319285113769e-8
4.583423928917701e-9
1.392480980533622e-9
1.4722925165672883e-10
4.767011473204401e-10
4.73502440780792e-10
1.075121038634556e-8
1.5077281639881236e-8
1.1020645500106613e-8
1.0366993977589779e-8
1.0929442476856425e-8
1.241046040233769e-8
1.4987793868468865e-8
6.13898733989913e-8
1.2416271111046552e-7
7.385583352083696e-8
6.48834289059177e-8
6.839037712660747e-8
7.942665781659159e-8
9.909282729146756e-8
1.309708990784274e-7
1.7721240101171532e-7
2.2444362074914282e-7
2.426662298882042e-7
1.513336774826577e-7
9.320208431356689e-8
6.213799282270683e-8
4.2748537719271126e-8
3.429306737018281e-8
3.076680851329787e-8
1.8649686406109865e-8
6.520238328497116e-9
2.940104241696269e-9
1.989643914732356e-9
2.6684513388438017e-9
6.9641190710802325e-9
2.7625823043725712e-8
4.365990535873201e-8
2.6723748241923787e-8
2.3446506891051472e-8
2.425567481560286e-8
2.7862424218541165e-8
3.4899708766869955e-8
4.7665269989668015e-8
1.1489983720452875e-7
1.4643682909954283e-7
7.979019879021872e-8
6.897687839102916e-8
7.21071705188285e-8
8.469210142035655e-8
1.0917170194558491e-7
1.4696350289923123e-7
1.7603566168240986e-7
1.6819788443452834e-7
1.4687826151277833e-7
1.4938535489995538e-7
8.393766671520246e-8
5.927590401151779e-8
3.8873346747584064e-8
2.81572185004267e-8
2.4481437556423543e-8
2.0548256638704137e-8
7.737788603527897e-9
2.719073888432537e-9
1.090083874695075e-9
4.795642837220296e-10
1.1767610374318388e-9
7.321308113992933e-9
2.722025360246234e-8
1.569992469128325e-8
1.3261507137864212e-8
1.3278880834692482e-8
1.4644676154937486e-8
1.7381196797633785e-8
2.2090875886439705e-8
7.888938957331978e-8
1.2994803456616816e-7
7.517806822736268e-8
6.75241011893539e-8
7.308236202225527e-8
8.822449620021188e-8
1.1615905328890185e-7
1.6236755210643912e-7
2.1840264271029094e-7
2.4186877566276367e-7
2.2976464697740122e-7
1.9633362242618515e-7
1.0982146885410532e-7
7.11810479821175e-8
4.581856718364473e-8
3.424342172998583e-8
2.969087177274708e-8
2.2958956455037977e-8
8.240255662855906e-9
3.1532966279405386e-9
1.6335069124084054e-9
1.6013746360805974e-9
4.127648393856778e-9
1.6900094297690384e-8
4.621349103698604e-8
2.5715832641513908e-8
2.16072540264807e-8
2.1779374506980267e-8
2.4419640858640125e-8
2.974428175527346e-8
8.954781544630151e-8
1.5238760135833447e-7
8.507262123436218e-8
7.233070769434214e-8
7.384562855551674e-8
8.333090053162594e-8
1.0142061371825397e-7
1.3081867636335857e-7
1.6976649683136626e-7
1.9729310501696004e-7
1.9356737539598556e-7
1.7456453645889472e-7
1.5375526170970422e-7
8.910946272291238e-8
6.493927335920598e-8
4.2257601186342175e-8
3.136671366819211e-8
2.8089392597036642e-8
1.9187648803424452e-8
5.934905329010578e-9
1.8519559580414146e-9
2.0110927428377697e-10
6.948821510183956e-10
4.233282470630269e-10
1.4554041087301645e-8
1.840776088925933e-8
1.4039430890205387e-8
1.3402163179399023e-8
1.4213782491952453e-8
1.6174273817833833e-8
1.9529594691273375e-8
7.933456458852344e-8
1.5819389579497585e-7
9.35140225643099e-8
8.222479262139463e-8
8.677079101189971e-8
1.0102389108837335e-7
1.265774478386265e-7
1.6818143836831983e-7
2.2754147620702909e-7
2.8209427900042417e-7
2.9377516898708066e-7
1.949766638273061e-7
1.150372993848539e-7
7.239487868828697e-8
4.83170343902249e-8
3.7733829495760166e-8
3.3375503156676264e-8
2.174540229597997e-8
7.659015893472347e-9
3.415637976792641e-9
2.3351102305413916e-9
3.1828849830167375e-9
8.165427015474916e-9
3.11289751950605e-8
5.5826205533993196e-8
3.2911293476229604e-8
2.847485977252995e-8
2.930616426304424e-8
3.36207521067077e-8
4.2157491918935376e-8
5.7741923730998255e-8
1.3706891370213348e-7
1.7936891086773783e-7
9.782768257163087e-8
8.449990647535543e-8
8.822760888153743e-8
1.0337625608999095e-7
1.3281075045211882e-7
1.7909522269927092e-7
2.1988886823242511e-7
2.1735136320414737e-7
1.9256426051021662e-7
1.835477719632391e-7
1.0230513510026631e-7
7.655856627695683e-8
5.305616909733087e-8
3.8680542775582946e-8
3.408221514528828e-8
2.7822253306077024e-8
1.0075823325568444e-8
3.623092114950489e-9
1.4674652235197458e-9
6.100303704617642e-10
1.4587384048231617e-9
9.961482486381868e-9
3.314989959649532e-8
2.0034086554664947e-8
1.7299260709677408e-8
1.7471382114230272e-8
1.9332036393393195e-8
2.295243525691564e-8
2.9113546681649443e-8
1.0367066403250606e-7
1.671846000108207e-7
9.643910678471826e-8
8.666979162375718e-8
9.390802929778559e-8
1.1367603064180108e-7
1.503523822024918e-7
2.1065751086765664e-7
2.783820958213372e-7
2.961488011466931e-7
2.7483432717899284e-7
2.53449390175091e-7
1.3942505680226631e-7
8.435657727416984e-8
5.2110048992666694e-8
3.786789179555439e-8
3.203417391001148e-8
2.593279061219571e-8
9.74309152824165e-9
3.674101098869704e-9
1.9202870683181046e-9
1.957084591717813e-9
4.969464833529874e-9
1.9366331833617212e-8
5.980872732500071e-8
3.2041594457127475e-8
2.6428620221564813e-8
2.64589534410405e-8
2.9604597690572654e-8
3.607969562997537e-8
1.0743773996424663e-7
1.8694371652563975e-7
1.0480707508480907e-7
8.893773518837924e-8
9.058975956880727e-8
1.0185446869541166e-7
1.2330702308739451e-7
1.5812167438736153e-7
2.054728602838734e-7
2.445008332737314e-7
2.4826849221944503e-7
2.2838890927739917e-7
1.829395163921674e-7
1.0749304173393343e-7
8.513475530776254e-8
5.832504498206515e-8
4.3355689373997695e-8
3.951414888006243e-8
2.5067833651244775e-8
7.781189255155152e-9
2.5197870491757467e-9
2.8866448429003087e-10
1.0445731736802729e-9
1.8624350124284983e-10
1.9968908187459997e-8
2.2408589780539508e-8
1.8043674629310617e-8
1.755509240721157e-8
1.876256385906348e-8
2.1408227929242658e-8
2.5840453079841442e-8
1.0424975936670384e-7
2.0482909333796263e-7
1.20503276301656e-7
1.0629553182023291e-7
1.1256583671148239e-7
1.3175014322709746e-7
1.6635305731976656e-7
2.229414458518842e-7
3.0120432883262365e-7
3.60867175975188e-7
3.5821526940926396e-7
2.6022934902736707e-7
1.4511402931802282e-7
8.466070284913435e-8
5.415577082863115e-8
4.080424486030451e-8
3.537145732516633e-8
2.5166504500267082e-8
9.054663857109439e-9
3.983498505870406e-9
2.764973536141005e-9
3.8465023377839145e-9
9.655058813498253e-9
3.5031716941369383e-8
7.400457669541698e-8
4.1553570877342855e-8
3.528552528068393e-8
3.6072372979095786e-8
4.131642657756093e-8
5.18765222563445e-8
7.128374902309478e-8
1.6533311159935392e-7
2.2355037132007364e-7
1.2189537632646593e-7
1.0497523450747872e-7
1.0921893439805025e-7
1.2729965133084592e-7
1.6241949092304907e-7
2.185275480103465e-7
2.7476642528327595e-7
2.830288321727135e-7
2.5559392827446375e-7
2.2279776814851615e-7
1.2431631471258027e-7
9.909900614576811e-8
7.365289053158445e-8
5.410774493787923e-8
4.8367708225599244e-8
3.756734388252092e-8
1.3190579647403736e-8
4.904052452763423e-9
2.0174648676262156e-9
7.794752146772113e-10
1.770102005073419e-9
1.3848902654291279e-8
3.963875072854361e-8
2.5639135615401106e-8
2.2773019289476604e-8
2.3256610005575196e-8
2.58418226416007e-8
3.06914379995718e-8
3.88239352259867e-8
1.3839043031653074e-7
2.1810448618615698e-7
1.2580081065871923e-7
1.1343308246163296e-7
1.2339118282608148e-7
1.5028567158111952e-7
2.0045915714359686e-7
2.8192275043582163e-7
3.6224512009335773e-7
3.6603882745387847e-7
3.3205132517132724e-7
3.347635573670193e-7
1.8227904287416061e-7
1.0067167983504139e-7
5.8767738310933754e-8
4.1073138349609286e-8
3.36716888429907e-8
2.8541496122628464e-8
1.1576372524935317e-8
4.2897562605042e-9
2.2737049397607076e-9
2.4326655759144096e-9
6.052178788274959e-9
2.221719724540972e-8
7.951721103710605e-8
4.100502394738971e-8
3.298495410853726e-8
3.2729154719021795e-8
3.6522777022053556e-8
4.454346439344153e-8
1.301793655190532e-7
2.3288993757899257e-7
1.3121565414769162e-7
1.10903696302658e-7
1.1245547850367276e-7
1.2565238637664653e-7
1.5082470970926937e-7
1.9152457700367595e-7
2.4805720624618164e-7
3.0146080715937837e-7
3.187517959378071e-7
3.017698245004957e-7
2.14792092451451e-7
1.2923030379724728e-7
1.115823158200955e-7
8.203588998433057e-8
6.105776997705778e-8
5.6465087497205595e-8
3.227007781746779e-8
1.0300129683459888e-8
3.510123009565752e-9
4.4395801901372775e-10
1.6027399677610765e-9
4.756220260999232e-10
2.696226111042182e-8
2.705912019400351e-8
2.336170525258757e-8
2.3303496006080965e-8
2.5162734908350198e-8
2.8814600744149978e-8
3.476556946150825e-8
1.391785764524198e-7
2.692874833843338e-7
1.5802680959809884e-7
1.4024847246806929e-7
1.4947903036910778e-7
1.76519160313486e-7
2.2562041752669595e-7
3.061369283826243e-7
4.1056251983415537e-7
4.649869520387531e-7
4.3611038558705707e-7
3.595249008432957e-7
1.8713401351035372e-7
9.871516241776222e-8
5.9336256117173117e-8
4.2623001200485334e-8
3.5958823720871987e-8
2.824774410508978e-8
1.0697182460400455e-8
4.63209910782224e-9
3.288654710753752e-9
4.689024714900168e-9
1.1450575419811947e-8
3.913305182349397e-8
1.0191492454556922e-7
5.3880229770726204e-8
4.4595892722119784e-8
4.518473105504261e-8
5.164172043616789e-8
6.493221074003104e-8
8.94837318350996e-8
2.0080155532318958e-7
2.8310133986437015e-7
1.541839211672217e-7
1.3203453569669075e-7
1.3649976192584292e-7
1.5772067627360046e-7
1.989962533810766e-7
2.657363933964662e-7
3.4094087567186974e-7
3.6900712341649556e-7
3.4305624176744915e-7
2.6570120177984e-7
1.5034976808293374e-7
1.2777309477715822e-7
1.0359275290138274e-7
7.700210064505995e-8
6.976909165397744e-8
4.9654774081754804e-8
1.7287427634260304e-8
6.7420392504638525e-9
2.8426235060871313e-9
1.0125386997709037e-9
2.073166437706681e-9
1.9779455832556794e-8
4.6184538976801364e-8
3.284726086463071e-8
3.0265399219295664e-8
3.1366153152862835e-8
3.504903523633296e-8
4.1646299044805674e-8
5.2494770137660775e-8
1.877135603513274e-7
2.884250078488048e-7
1.6698655901641656e-7
1.5158060021788323e-7
1.6612373099255833e-7
2.044754248383603e-7
2.764062905709931e-7
3.899636500173512e-7
4.776847202502029e-7
4.533553272516357e-7
4.03884016533401e-7
4.4488403422699114e-7
2.461592897896286e-7
1.2051081343477195e-7
6.481472810508618e-8
4.288036224569441e-8
3.381839708855823e-8
2.9768276860416734e-8
1.3692455396424451e-8
4.983082403621949e-9
2.701127765075542e-9
3.0641988072354914e-9
7.413816019666592e-9
2.5356438003940142e-8
1.0629426107128253e-7
5.4074877340310267e-8
4.2009872981893625e-8
4.118660115638001e-8
4.5798188981570054e-8
5.5898159214854814e-8
1.585440116607131e-7
2.939899171264377e-7
1.6680255586066755e-7
1.4005955396663537e-7
1.4100041895175093e-7
1.5607501495969648e-7
1.850426458305974e-7
2.315943911273559e-7
2.971313643651088e-7
3.6648856010290573e-7
4.051247849131143e-7
4.004720559512326e-7
2.4933142335561863e-7
1.5493864466400227e-7
1.443522353094579e-7
1.165825439377894e-7
8.745963474396808e-8
8.075324403697081e-8
4.025324040687615e-8
1.3711305315570794e-8
5.01369512162767e-9
7.480243571770947e-10
2.4711170295919785e-9
2.0705016570272276e-9
3.238915476776661e-8
3.2150438247257276e-8
3.041771238888276e-8
3.1384737542361196e-8
3.437019751006448e-8
3.9561093536306076e-8
4.771775002039464e-8
1.8859090386001292e-7
3.592610490057821e-7
2.1111651485254973e-7
1.8922990642117507e-7
2.0376162636975073e-7
2.4395997970373694e-7
3.1757470859610556e-7
4.3767691107049353e-7
5.721691523120882e-7
5.928517419678561e-7
5.254545968208084e-7
5.076811305173109e-7
2.4753684803540037e-7
1.1376821156367639e-7
6.2136373965277e-8
4.191072192140235e-8
3.415618335364539e-8
2.9476524915577408e-8
1.2482847639400238e-8
5.3217685762492395e-9
3.9089070732566716e-9
5.730775911711356e-9
1.351664786842096e-8
4.305051635120509e-8
1.445592316911112e-7
7.203993716824791e-8
5.749727349994865e-8
5.7543186097651246e-8
6.555154748028656e-8
8.247615604547352e-8
1.1367887584328054e-7
2.441399121981497e-7
3.6386084271300477e-7
1.9791937230661977e-7
1.6797290487606067e-7
1.7195200966929683e-7
1.9615599779298673e-7
2.434946494794069e-7
3.205779714257293e-7
4.165093892742187e-7
4.766092490963e-7
4.6449708764244096e-7
3.116757417884171e-7
1.8139733224855616e-7
1.629425373457572e-7
1.4587117777998886e-7
1.1129280288605996e-7
1.0154356099626267e-7
6.259091374566784e-8
2.254817144521025e-8
9.416318366676412e-9
4.132863407414847e-9
1.386038138381933e-9
2.322841607341614e-9
2.9226690042460036e-8
5.19111063960143e-8
4.201259311845632e-8
4.0657007899900956e-8
4.299753450339809e-8
4.8429921825741526e-8
5.760261592967686e-8
7.22861638142214e-8
2.5891714194706415e-7
3.8680625031271054e-7
2.2608579727575442e-7
2.075201150056829e-7
2.3021064165205704e-7
2.8807827751215537e-7
3.970788801553769e-7
5.578954990398111e-7
6.291452930926704e-7
5.580502634104951e-7
4.937723515888711e-7
5.728066956420274e-7
3.455566924590726e-7
1.44323381865557e-7
6.842935009422841e-8
4.186265352173057e-8
3.153744916825223e-8
2.8260106967148668e-8
1.581055171629998e-8
5.705892362131945e-9
3.208844567149114e-9
3.891428489084859e-9
9.06069822881151e-9
2.8539488140964717e-8
1.3310797252794892e-7
7.404148323400349e-8
5.467529472841481e-8
5.2710314718224906e-8
5.8314591823741435e-8
7.118378414159958e-8
1.9274011525699518e-7
3.750709813929696e-7
2.1533986705140674e-7
1.790491772992498e-7
1.7835577855114353e-7
1.9482991123627764e-7
2.2712595269606627e-7
2.7865574135891183e-7
3.515838135854855e-7
4.3590539250590684e-7
5.035270025224043e-7
5.314824902886929e-7
2.9236701811514455e-7
1.8740392898439756e-7
1.8194034376896576e-7
1.6326919075761407e-7
1.2734559073229776e-7
1.1112203328869061e-7
4.783496620203238e-8
1.826416968957369e-8
7.371800459499663e-9
1.404847731185704e-9
3.746450435626396e-9
5.7187725657324046e-9
2.951508741569019e-8
3.696290179376338e-8
3.9665784917489786e-8
4.296817729250245e-8
4.804641061905618e-8
5.575061831364094e-8
6.727427880746124e-8
2.589230431614552e-7
4.860842276285752e-7
2.8810046788549814e-7
2.6222685937897056e-7
2.8682590069652195e-7
3.506566270718413e-7
4.688338770165532e-7
6.550454067231436e-7
7.958306892540492e-7
7.306824648354027e-7
6.236376186048955e-7
6.938132633478479e-7
3.3990264788413165e-7
1.2810805387981186e-7
5.99813833323598e-8
3.7209404549981506e-8
2.9065025308251797e-8
2.6594565174322125e-8
1.402888574501983e-8
5.965577914933003e-9
4.61813728579537e-9
6.962243320878444e-9
1.5697776239702447e-8
4.607170233019252e-8
1.960509753041012e-7
1.002946390637442e-7
7.573559930815658e-8
7.442233017123214e-8
8.426645828862782e-8
1.0569231576529334e-7
1.4411947717413428e-7
2.944217705152457e-7
4.7410690916965224e-7
2.5819364927788304e-7
2.1622500734554933e-7
2.1820682896300685e-7
2.445018073433329e-7
2.967886511829744e-7
3.821945002029842e-7
4.9717098170929e-7
6.016541634726179e-7
6.331196889116611e-7
3.685949222221484e-7
2.2190489305522568e-7
2.0497568934249166e-7
1.9980634212651168e-7
1.6285504721367544e-7
1.4557055506179082e-7
7.324416336506302e-8
2.9051619748086177e-8
1.3392240121636314e-8
6.289930078217864e-9
2.1690365975214463e-9
2.6598683734655143e-9
4.28967749338159e-8
5.5260817151956035e-8
5.329479764283542e-8
5.529587296778459e-8
6.025835354049544e-8
6.871783335065982e-8
8.193243001681431e-8
1.0228542396153819e-7
3.636291459854562e-7
5.267250952337814e-7
3.1384816498252347e-7
2.9319666330418427e-7
3.3151579908775606e-7
4.2556023187628417e-7
6.022724228425093e-7
8.187910675711544e-7
8.078197586431925e-7
6.782550317060841e-7
6.091795327834371e-7
6.770942517410546e-7
5.068691543479181e-7
1.7335685024576427e-7
6.692514646928557e-8
3.6430798950986123e-8
2.6008325623346982e-8
2.300659783975657e-8
1.6812632715684347e-8
6.357928000711159e-9
3.809346353544958e-9
4.949287496706447e-9
1.0909715684840069e-8
3.121506343134597e-8
1.4078554848259798e-7
1.0725225167164152e-7
7.303294192812964e-8
6.862651652599187e-8
7.526979308020866e-8
9.158733831297716e-8
2.311188583547812e-7
4.814895641420275e-7
2.8297404294809636e-7
2.319842865550607e-7
2.2764092125203738e-7
2.4422148654263905e-7
2.784596380912528e-7
3.330051797280341e-7
4.1067267426158407e-7
5.085906710084329e-7
6.183388875113811e-7
7.343189002034707e-7
3.8839785943243057e-7
2.435217068660464e-7
2.2441096729748112e-7
2.1284427802841584e-7
1.8737202864383749e-7
1.3500943319474484e-7
5.343689040537487e-8
2.4170428082835655e-8
1.1264152765542437e-8
2.9428435577889833e-9
5.5323810110635715e-9
1.4353180812782593e-8
1.9154832816522458e-8
3.9290143906160505e-8
5.0971929287521326e-8
5.980045226263296e-8
6.928381852493107e-8
8.160627180811242e-8
9.878003377276633e-8
3.592127411133067e-7
6.655459765999531e-7
4.0368069054699147e-7
3.765703252744006e-7
4.2224202450941253e-7
5.335265145922166e-7
7.414337752330104e-7
1.0197682740937558e-6
1.0415120890327901e-6
8.548933805787203e-7
7.351855522385334e-7
8.072165499610392e-7
4.944393246073856e-7
1.392952076948078e-7
5.031570417133272e-8
2.746464868854438e-8
2.024130351723983e-8
1.8305901419669985e-8
1.376723172577909e-8
6.370748153167024e-9
5.39253215283623e-9
8.290732629863247e-9
1.7545327996273453e-8
4.6718031521780596e-8
2.0276692044003762e-7
1.4930763422257458e-7
1.0225044867459008e-7
9.731432552669617e-8
1.0852037113775136e-7
1.335848353579339e-7
1.7351677961731353e-7
3.456431830553302e-7
6.244056646225194e-7
3.4397645626513354e-7
2.8247632128626534e-7
2.7929456870343774e-7
3.053518721783139e-7
3.5985466331524397e-7
4.4993354356435497e-7
5.813788968210955e-7
7.488426384543279e-7
8.944630971181792e-7
5.106241651246879e-7
3.021848518608163e-7
2.6067427664035814e-7
2.537979732664941e-7
2.3742303861527227e-7
1.8874278785206674e-7
7.844562778735833e-8
3.658553509818294e-8
1.954882379574873e-8
1.0335804747161907e-8
4.353679576190377e-9
4.718206853955226e-9
3.953358324248286e-8
5.3257168396020996e-8
6.546043087648045e-8
7.592555471502436e-8
8.711864548863626e-8
1.0166373323718254e-7
1.2206375615766125e-7
1.5164112635055717e-7
5.217857149076866e-7
7.290051753845427e-7
4.514436048458847e-7
4.343366586978397e-7
5.068913139650479e-7
6.782923244967203e-7
9.866431584498392e-7
1.178499547572517e-6
9.81428260026521e-7
8.156390391396503e-7
7.782497051217933e-7
7.204658183774852e-7
7.02419239182822e-7
2.141774028892072e-7
5.808657475254353e-8
2.565660131838116e-8
1.6860460549730528e-8
1.413916313980436e-8
1.2972764844542808e-8
6.6507727909427e-9
4.54518658192357e-9
6.2410712583748065e-9
1.2614759329811632e-8
3.203479082352178e-8
1.2149957499424027e-7
1.740230876528478e-7
1.012677378010844e-7
9.072365067786823e-8
9.750548034995789e-8
1.1641279323247369e-7
2.6605810801756466e-7
6.13957990815421e-7
3.80988228258429e-7
3.0606576690002373e-7
2.9398710421378257e-7
3.0786901191993996e-7
3.414693417012182e-7
3.970842178543541e-7
4.820009569618603e-7
6.179577959332726e-7
9.018217738716548e-7
4.3093455407151564e-7
4.857830844535132e-7
5.266778504307884e-7
3.124188132608875e-7
2.413188344176339e-7
2.498706240767252e-7
1.4000001563904063e-7
5.743430041481461e-8
3.014706293314825e-8
1.707717788298305e-8
5.709958267227017e-9
1.2092098890061248e-8
1.785688051229461e-8
7.43898794044015e-9
3.237178847943766e-8
5.839339085535764e-8
8.159173315565114e-8
1.0298413900113997e-7
1.262945414216396e-7
1.5528727141568654e-7
5.062054398619308e-7
9.127515752831388e-7
5.858663178913615e-7
5.723055926625767e-7
6.727738263111273e-7
9.047711799610307e-7
1.313756112836792e-6
1.4934975677585916e-6
1.1804835926842073e-6
9.624285829014053e-7
9.237281921214125e-7
7.565012948769667e-7
5.954455071641063e-7
1.5147532378347184e-7
3.3258520844375765e-8
1.2968529789404975e-8
7.927533686567115e-9
6.068226421567247e-9
5.694482085352974e-9
5.4364628870987834e-9
6.05350356250932e-9
9.261930518568016e-9
1.7540931329869162e-8
4.0857699721636675e-8
1.4018599465925343e-7
2.651684050805043e-7
1.420398522842388e-7
1.2451807141513693e-7
1.3141328150349687e-7
1.491575463521628e-7
1.6807322863619573e-7
3.7250438421132053e-7
8.124845002266254e-7
4.738206760435085e-7
3.775422841159294e-7
3.6213471278557475e-7
3.828564316204968e-7
4.356310500326726e-7
5.327577747180284e-7
7.1816952531683e-7
1.1639643701520281e-6
2.760341393691956e-7
2.7583571307140056e-7
4.044209972154776e-7
4.183413430834518e-7
2.987526612368448e-7
3.0783355757577955e-7
1.928985729983219e-7
8.39559939059432e-8
4.333218254638108e-8
2.6848719632054047e-8
1.6781745984736194e-8
7.925199585707784e-9
5.224224226995314e-9
1.804500971897929e-8
3.921723934463639e-8
6.75692077101812e-8
9.822848096418736e-8
1.281740157485963e-7
1.5977099561918658e-7
1.9755185202547784e-7
2.46473400044166e-7
7.876950945746191e-7
1.0180517917201273e-6
6.886993759808332e-7
7.051597355729654e-7
8.814104567033548e-7
1.2792831299999816e-6
1.730576173412632e-6
1.4400938400354889e-6
1.1152322709502815e-6
1.0359057555346126e-6
1.2437990704274046e-6
7.891710143407724e-7
5.359409883513042e-7
2.585344280196161e-7
4.706375906083261e-8
1.093290583008808e-8
4.626112831901031e-9
2.7394220771412032e-9
1.784291617223178e-9
3.152361225470422e-9
5.2820484869899845e-9
7.605738445241235e-9
1.2614649742627138e-8
2.6320509702974322e-8
7.45468374804684e-8
3.637797235044883e-7
1.531572089312234e-7
1.1735683731219145e-7
1.1586487899402841e-7
1.2477594563739797e-7
2.640313756330067e-7
7.193744251529322e-7
5.324214421540354e-7
4.158766769790827e-7
3.8735472684334844e-7
3.941181432278297e-7
4.278002463367143e-7
5.027724540550147e-7
6.973114029918314e-7
1.0286714450300126e-6
7.986598043442586e-8
2.185730890405175e-7
1.520912986628822e-7
1.5059045028366066e-7
1.9038826687818262e-7
3.1595271288242104e-7
3.538838515757681e-7
1.7944368672420669e-7
1.2426294631253657e-7
1.0895062251214172e-7
9.483147859648429e-8
8.013724051320631e-8
3.742417054968407e-8
5.480472424828437e-9
1.292034488302745e-8
5.8522550819274464e-9
1.3893301036719544e-8
6.516201124744735e-8
1.0057373584504896e-7
1.0735661755397831e-7
4.797024888977469e-8
3.793873645568793e-7
1.0947476092802043e-6
1.1262247885124361e-6
1.177808867768883e-6
1.4881053488259286e-6
1.8948215233481256e-6
1.5077571034020812e-6
1.2641001536024184e-6
1.5784749004335337e-6
3.840651237186202e-6
0.00001277810856353211
3.2022831558478374e-6
3.772660291727382e-7
2.810974854046053e-8
7.843967637141568e-9
8.6838337334385e-9
7.382912149509522e-9
7.545481191042569e-9
3.4164889257108994e-9
2.5491398208693095e-9
4.1546094686460384e-9
1.747884196167364e-9
2.6665397805203736e-9
2.0589026443974486e-9
9.369885252040827e-10
2.9487126336317987e-9
1.019298588196583e-8
5.975579878150418e-8
4.43889943585165e-8
2.902864795793607e-8
2.8330294778263494e-8
7.47866415297468e-8
2.325872344482671e-7
3.7374971512473497e-7
3.2060448120658943e-7
2.870461779419765e-7
2.7899299958440266e-7
2.8626426714110086e-7
3.081751639363913e-7
3.5640404250115746e-7
4.823363966887565e-7
4.990633175015587e-7
5.152625636580563e-7
4.793166194012605e-7
6.234657518143233e-7
4.141183166915293e-7
2.1742021682804137e-7
1.224394878271334e-7
8.66720397572023e-8
7.923263482587278e-8
1.0367533391184411e-7
6.392553223679539e-8
3.0537925411558054e-8
3.478139376700624e-8
5.345501449219611e-8
8.159299282932585e-8
1.1403951640950853e-7
1.4861352701321383e-7
1.8797634024427224e-7
2.3727329392873133e-7
3.029276284885318e-7
3.917856525070346e-7
1.3872389815736563e-6
9.199151052211671e-7
6.684427781491702e-7
7.347677919566117e-7
1.0208415510040027e-6
1.574846018806721e-6
1.510786663725566e-6
1.1398982585230758e-6
1.055525652469924e-6
1.3089923574927233e-6
2.6059418286828907e-6
1.3612133961370752e-6
7.37651151177183e-7
2.7943508124453673e-7
9.439463209714242e-8
2.3035156807604038e-8
4.4320859617566946e-9
1.6849946683279687e-9
9.519843447212117e-10
4.813048379239162e-10
1.9989836780500076e-9
5.910582817049346e-9
6.064380473149161e-9
9.225850833143845e-9
2.0949693610195078e-8
6.967108983909021e-8
2.0727514919252526e-7
9.075150477262811e-8
7.720036539612174e-8
8.115005661556186e-8
1.657149214153675e-7
4.726817732098608e-7
4.763445333312112e-7
3.675105213151692e-7
3.330274933141633e-7
3.313427527341421e-7
3.521143084249547e-7
4.0481598085896274e-7
5.440109462946906e-7
8.337351964254903e-7
1.1485970211027615e-7
4.636523880314238e-8
1.3517521978771178e-8
7.560530336518643e-8
1.299450167920332e-8
1.5973999924889364e-7
2.0355009779026594e-7
1.6153973687314316e-7
1.3743283659564452e-7
1.0660510618026657e-7
7.333991658567177e-8
3.1089162739551535e-9
7.668364404814311e-8
1.1752456383096302e-7
8.557695760688991e-8
3.8838522964160836e-8
6.7552761745735916e-9
2.3696942300500775e-8
6.702992649026004e-8
1.2862008774883202e-7
2.053946242530061e-7
1.0726841291609384e-6
1.2136465206588935e-6
9.462778180705159e-7
1.124010030443881e-6
1.7272247422893335e-6
2.333319371994104e-6
1.6709567971710937e-6
1.3798830574645704e-6
1.627936429220925e-6
3.448525441406428e-6
0.000026661944565180457
6.851590728166161e-6
1.3116921077722824e-6
1.7776145402324884e-7
1.1153038568470581e-8
5.140997843911919e-9
5.5263131551261515e-9
5.692227217273292e-9
3.3760180949593044e-9
1.5248107994319311e-9
3.2524159901363484e-10
2.2593891062093543e-10
1.2573471570688272e-9
2.432116171591094e-9
1.402714571029848e-9
2.408436110684784e-9
9.56720074449287e-9
7.977946980913875e-8
1.0423453290788478e-7
5.1352319424415375e-8
4.281110354366078e-8
7.589069449782242e-8
2.4642427699627423e-7
4.490803744280683e-7
4.023616416165469e-7
3.5890003751371626e-7
3.5560959553945724e-7
3.9954598120998903e-7
5.384837675781503e-7
3.116236673660311e-7
8.474616406326401e-9
2.3947154712708847e-7
2.8809184323011243e-7
4.3219757562145405e-7
4.215190821956067e-7
3.1365872737664485e-7
3.558978618483637e-7
7.093785266528643e-8
5.3332205146758536e-8
1.9224902833610681e-7
5.356617387971313e-9
2.585171760683704e-7
1.6186242603993353e-7
1.2677942345365425e-8
2.9478420017666395e-10
1.159211471065541e-10
2.287325931036523e-11
2.8060297209954068e-12
8.881899022638253e-12
8.677459084699658e-12
4.964316098389592e-12
1.7329979691160519e-12
7.307003809493304e-13
1.256345575374332e-12
2.398324810137614e-12
2.8852058750425744e-12
3.961577421215511e-12
5.372599885055036e-12
7.240952575337565e-12
5.457813826749828e-12
3.6134210770890107e-12
2.6553562192795363e-12
2.041878085444911e-12
4.5159909467383553e-13
3.349306520260086e-12
5.865349821703315e-12
6.465187203440875e-12
4.930020666442796e-12
3.954320374799162e-12
3.798041415629006e-12
4.072851516452564e-12
4.574104460834221e-12
5.220456773546275e-12
5.982444181087128e-12
6.849682193169444e-12
7.816610096964295e-12
8.875366979243609e-12
1.0011201161846259e-11
1.1198618297704662e-11
1.2397979448957622e-11
1.355296196749866e-11
1.458965466048175e-11
3.6080775718473274e-11
3.919321664998983e-11
3.9720608299268454e-11
4.270344910204792e-11
4.7982412222511315e-11
5.510924025043527e-11
6.391904556958479e-11
7.469777369368118e-11
8.83282891951841e-11
1.0625372616523738e-10
1.2918588866320751e-10
1.5050510622331885e-10
7.661533675176425e-11
9.507953092634194e-11
9.912894378591443e-11
7.746065081244272e-11
1.4919062823267925e-11
1.2678367785284304e-10
4.4090481373932344e-10
1.058847360627025e-9
1.6271814136272968e-9
1.8005684198822698e-9
1.8575812709128715e-9
1.1697093034562868e-9
3.7701662958081665e-10
1.1558492567328777e-10
7.766663095489935e-13
7.937273235766785e-14
0.
0.
0.
3.593251915944924e-13
1.0482181615955476e-13
9.906449966488552e-14
1.0859692104544063e-13
1.2425913239135753e-13
1.4497526192382518e-13
1.7129163467104638e-13
2.0438525365989759e-13
2.459002540448124e-13
2.9799162055846597e-13
3.6344456336116673e-13
5.712601648236944e-13
1.7840756576089166e-13
0.
5.994676762907365e-14
1.1072238014585102e-13
1.6482998744018817e-13
2.3368527149928454e-13
3.2725438423858487e-13
4.57374586797494e-13
6.400421023209071e-13
8.978741393304482e-13
1.263395896646353e-12
1.7837913495540042e-12
2.5279261395932014e-12
3.5968165118571704e-12
5.139194959824173e-12
7.374379668488872e-12
1.062486637315376e-11
1.535970335557412e-11
2.2243443463268e-11
1.2046108925176614e-10
1.2227666954521932e-10
1.3153829830861225e-10
1.0336226007714037e-10
1.0053849912461866e-11
1.7233163395019764e-10
4.668021622669858e-10
8.799289461789063e-10
1.386768923297686e-9
1.9364116979657863e-9
2.472621561178612e-9
5.941585160766196e-11
4.657035417325908e-10
7.364401321551895e-10
1.6371188940374974e-9
9.539990101539658e-9
1.6217773156726931e-9
3.000056970126867e-10
5.045104957314946e-10
5.883014026606722e-10
6.699198164474236e-10
7.721174152647528e-10
9.065658868720943e-10
1.0871576981353011e-9
1.335621024570264e-9
1.6887116566327068e-9
2.212297768472342e-9
3.033092217834008e-9
4.419300755265019e-9
7.016685879353336e-9
1.2614559412932134e-8
3.4535673882586246e-8
4.245335690082496e-8
2.6129095827263287e-8
2.5644456726890477e-8
3.065245204360141e-8
4.1871632910425874e-8
6.33659119787965e-8
9.434205088450617e-8
1.1001753285119182e-7
1.0751846001763362e-7
9.975547673777659e-8
1.1599045151847537e-7
6.673578239197008e-8
4.5396294107086464e-8
3.5048433365186343e-8
2.4785288374832927e-8
2.0846816826652255e-8
1.890073775480782e-8
8.060934754730366e-9
2.496639983405575e-9
7.909513753176435e-10
3.2219454506692996e-12
2.260673758235187e-10
2.0568320669566633e-9
1.6069841491766858e-8
1.0260915284379676e-8
8.798315385858828e-9
8.826907553345275e-9
9.660342640226951e-9
1.127934804192615e-8
4.018247742710555e-8
7.936287182107569e-8
4.5551722321866274e-8
3.83752838105156e-8
3.874249590983224e-8
4.298248009339494e-8
5.102808826296891e-8
6.39306250900688e-8
8.18265286272582e-8
9.769490695977837e-8
9.84025838213034e-8
8.778913706851303e-8
7.649142439546766e-8
4.1545533214428694e-8
2.107910927221743e-8
1.3235606612848658e-8
1.0209996875113413e-8
8.721377069460413e-9
5.908586320683427e-9
1.87212256722852e-9
6.216605042348825e-10
2.0103353518441845e-10
2.719197529202013e-10
1.612530508655516e-9
9.505130471673326e-9
1.0603109012801504e-8
7.130191383549245e-9
6.528622193417271e-9
6.868137236365027e-9
7.90702024286404e-9
9.822261867970638e-9
3.707688026391012e-8
7.171588625333031e-8
4.268103660045476e-8
3.7869768165277085e-8
4.0329497271672285e-8
4.7388939731124514e-8
5.992412820441772e-8
8.032484578699519e-8
1.1015362534482857e-7
1.4229826124230012e-7
1.59687328484631e-7
9.283552282349935e-8
6.071216137845943e-8
4.973424135613818e-8
3.7080003532826045e-8
3.089576770396274e-8
2.9039378994479557e-8
1.584556259394261e-8
5.433300559437218e-9
2.353029021916239e-9
1.3263353237319714e-9
1.3440174632464175e-9
3.7071934051942978e-9
1.798134417569413e-8
2.4122798405679246e-8
1.6301508504881454e-8
1.479947144447807e-8
1.5418604550615263e-8
1.7565777479855423e-8
2.1554228645407794e-8
2.8461689284227077e-8
7.919723863192482e-8
9.95052517823534e-8
5.446228745317558e-8
4.733962460654112e-8
4.9786781063191875e-8
5.894564632818085e-8
7.667418597550196e-8
1.0258983145001958e-7
1.1494997844474241e-7
1.0151198186396406e-7
8.633757139050409e-8
1.0077071278216805e-7
6.023722882869793e-8
3.196108628230724e-8
1.7748615276894877e-8
1.2601626877630471e-8
1.0387391103522854e-8
8.963103509324918e-9
4.045486459866374e-9
1.3700620069097647e-9
5.741097650286674e-10
3.9073460796967553e-10
9.907448578667506e-10
4.197047033444559e-9
1.928553194206866e-8
1.011894604516906e-8
7.909034042702363e-9
7.70552869102921e-9
8.441516175664945e-9
1.0079802134301716e-8
1.3036156918638322e-8
4.456640053848986e-8
7.742239545722454e-8
4.5239913971512633e-8
4.054130007288082e-8
4.371697956663143e-8
5.235612740791951e-8
6.802213330801389e-8
9.396220235700763e-8
1.2999062090961925e-7
1.5982900711225282e-7
1.666127468909841e-7
1.1066131225267381e-7
6.687819333589876e-8
5.4805982271241604e-8
4.080377586253049e-8
3.265223808045272e-8
3.0614063398925376e-8
1.932962623832683e-8
6.486108059865473e-9
2.607625086311555e-9
1.27775616160242e-9
9.79421484851924e-10
2.638589806577377e-9
1.3980252647507758e-8
2.5010828321007854e-8
1.644679427379066e-8
1.4759160319018386e-8
1.523653298209148e-8
1.717726021119866e-8
2.0798035140377397e-8
6.599729953766386e-8
1.0622103378946242e-7
5.917947403737297e-8
5.098963553918209e-8
5.28395894428472e-8
6.086089682719856e-8
7.61251579012254e-8
1.007919677167381e-7
1.2812979562668375e-7
1.326162041099639e-7
1.1706169009148744e-7
1.0218569194715138e-7
1.2029818564802485e-7
7.082601345883874e-8
3.422466902564291e-8
1.8823082408245054e-8
1.3470038605848261e-8
1.0994460354141673e-8
8.95471725009597e-9
3.2411334936019716e-9
8.935264140280027e-10
1.1166533044130924e-10
1.083909169852443e-10
8.211388144145676e-10
6.8434848705040615e-9
1.4646064333953797e-8
8.924894568981652e-9
7.902274226137868e-9
8.143070754132223e-9
9.18856848154626e-9
1.1140166451024e-8
4.482193223308e-8
9.439879402606928e-8
5.71721968853749e-8
4.9544941084397095e-8
5.148144114126525e-8
5.867736749360509e-8
7.137973388193706e-8
9.149284167191582e-8
1.2104347765997588e-7
1.5768150883047458e-7
1.886978296367698e-7
1.010495748847223e-7
7.2435628568024e-8
5.998200213360708e-8
4.554565383341312e-8
3.94453783317301e-8
3.631887992533357e-8
1.6742168608564965e-8
6.060178191058054e-9
2.867084227257194e-9
1.8578400592207096e-9
2.2825646516661405e-9
6.46123018835833e-9
3.053811234664706e-8
2.9491360429160997e-8
2.096825007716324e-8
1.9431363318917024e-8
2.0510534279629383e-8
2.3649270674382687e-8
2.941386867759729e-8
3.950185781434087e-8
1.0366590504917632e-7
1.2235627046679047e-7
6.773685807116007e-8
5.96705625346908e-8
6.372818332879626e-8
7.700789072611113e-8
1.0259026964504887e-7
1.378969630253382e-7
1.4792342426679232e-7
1.2836775082861016e-7
1.1112941374874713e-7
1.335497087603028e-7
8.490597532765772e-8
4.4600597737701876e-8
2.3975088038990928e-8
1.6569274178541094e-8
1.3416955005661941e-8
1.1627661168302511e-8
5.711818161427076e-9
1.8621965098396167e-9
7.292365724394294e-10
4.339589974220629e-10
1.0956035258379335e-9
4.835575732525603e-9
2.4701707059476865e-8
1.3488169121416607e-8
1.0347446325586983e-8
1.0004182948575138e-8
1.0902850376609023e-8
1.2951423279498686e-8
1.663881288530939e-8
5.7035532397867454e-8
1.0080284666910702e-7
5.8432796617151487e-8
5.165039238483949e-8
5.493568618388916e-8
6.477490303265644e-8
8.265759931297145e-8
1.1209943307883464e-7
1.5364412846851612e-7
1.9130373460781561e-7
2.0317696446548925e-7
1.27990902437123e-7
7.963922376204681e-8
6.623703386516648e-8
4.958331418011641e-8
3.995556029139367e-8
3.7573137631697514e-8
2.2510981321592277e-8
7.623387504667829e-9
3.148011365383635e-9
1.5967262084254253e-9
1.3014626047090788e-9
3.5408943680295793e-9
1.8671832000542775e-8
2.9872009653419053e-8
2.006502514746259e-8
1.815288859529837e-8
1.8815656186343828e-8
2.1270661802632334e-8
2.581680311962241e-8
8.18895653168425e-8
1.303827913955213e-7
7.301761202179782e-8
6.340023489683281e-8
6.624181067105529e-8
7.705447619924448e-8
9.75405107410121e-8
1.3065163363182947e-7
1.6604274070102534e-7
1.6957983858042603e-7
1.4957687406389795e-7
1.3201409520113775e-7
1.578270524721633e-7
9.481927769902209e-8
4.51573848691744e-8
2.433139926787574e-8
1.7143082338608312e-8
1.3836798546398806e-8
1.1395887821675823e-8
4.269281227038786e-9
1.1526015467657234e-9
1.3804617429133948e-10
1.3994017768043973e-10
1.0279359369449546e-9
8.472628244826828e-9
1.96846291213746e-8
1.1742639263729739e-8
1.032722947468464e-8
1.0613436337085292e-8
1.196095110058397e-8
1.4490762639326124e-8
5.7379422821320034e-8
1.2106596558380773e-7
7.31463958994772e-8
6.287047722891607e-8
6.480154286582499e-8
7.321244376677357e-8
8.81814744804522e-8
1.1179321793079349e-7
1.4630980469260399e-7
1.8930780553227696e-7
2.2695217122452402e-7
1.2088703932071502e-7
8.803478276182702e-8
7.385554778610008e-8
5.6271382724097183e-8
4.869913640125881e-8
4.4565186336653737e-8
2.0039392346683165e-8
7.357497566212222e-9
3.524692716554862e-9
2.302980992270997e-9
2.8462303842061738e-9
8.140932843821713e-9
3.891554285942773e-8
3.5454510478418256e-8
2.561289232840436e-8
2.3878316372459652e-8
2.5268298230019987e-8
2.9163422477613388e-8
3.6273413117867215e-8
4.867608576239585e-8
1.2891758432299546e-7
1.5200714198438027e-7
8.488176196753944e-8
7.539381714719828e-8
8.123518781091646e-8
9.9186745973582e-8
1.3367375520699941e-7
1.808273557435944e-7
1.9297451076206328e-7
1.679705806602984e-7
1.4720706635146695e-7
1.7707197927060457e-7
1.1473100069262688e-7
5.933682139512921e-8
3.1500223214785194e-8
2.1509753025004988e-8
1.7240101967461835e-8
1.4931424407474877e-8
7.565574713897263e-9
2.4481089459554076e-9
9.559323309383407e-10
5.868636806119616e-10
1.4759279574010522e-9
6.352121844911594e-9
3.291935517787855e-8
1.8275801046612803e-8
1.389790097178415e-8
1.3399906254084452e-8
1.4594187501669166e-8
1.734289785376397e-8
2.230031406893164e-8
7.468730720050873e-8
1.3167670063587027e-7
7.574818137605721e-8
6.63554465869322e-8
6.995474571599537e-8
8.171113283223875e-8
1.0320530329593906e-7
1.3848552104201844e-7
1.8827240816399413e-7
2.3438092781302067e-7
2.5007407773546916e-7
1.5416479109799026e-7
9.701742382430165e-8
8.193468206818606e-8
6.182769419235212e-8
4.960746762269269e-8
4.6633750229222454e-8
2.7314583620685745e-8
9.333485426370026e-9
3.900793607570695e-9
1.9881112253852607e-9
1.6082714232146031e-9
4.391755283038094e-9
2.370741077470485e-8
3.5968825950927524e-8
2.461272390596585e-8
2.2420900863806493e-8
2.3300813796917778e-8
2.636033354875902e-8
3.1980319054916546e-8
1.023311124450655e-7
1.6331041463354802e-7
9.20233426614251e-8
8.044452191209152e-8
8.463651670059593e-8
9.92388410430711e-8
1.2679137037793213e-7
1.7134313657341472e-7
2.1788214583670414e-7
2.2079877519935277e-7
1.9488533457162173e-7
1.7348763948954448e-7
2.0874006016860774e-7
1.27176485481324e-7
5.917048942200537e-8
3.1266627994181524e-8
2.163850622918067e-8
1.7253622113873894e-8
1.434329785156037e-8
5.547727748208708e-9
1.4805037603789753e-9
1.8849720897683044e-10
1.2462894246280857e-10
1.4317730784419168e-9
1.0975318499708847e-8
2.694637964365078e-8
1.5735043703956164e-8
1.3744619403528838e-8
1.4093461278647478e-8
1.5876603232846078e-8
1.9247216326689705e-8
7.464248074574356e-8
1.575600552479532e-7
9.495633432157069e-8
8.104294563861023e-8
8.294775322508923e-8
9.300317818435283e-8
1.1106531773271969e-7
1.3947135861172237e-7
1.8076423101884496e-7
2.3220289014379795e-7
2.7821978025003026e-7
1.4753749580346925e-7
1.0883366301951122e-7
9.301168213801555e-8
7.110033003375961e-8
6.116901543671044e-8
5.558998474781264e-8
2.450993366838951e-8
9.142148908805552e-9
4.425985768418583e-9
2.8955566076021468e-9
3.5625852582809266e-9
1.0315685556030872e-8
5.0110914157231963e-8
4.325549732709693e-8
3.18390655865913e-8
2.989155297706412e-8
3.1714175176031904e-8
3.661765983850626e-8
4.549189128475833e-8
6.087406948586487e-8
1.6356761501816929e-7
1.93146925490544e-7
1.087924373543558e-7
9.740584467351687e-8
1.0584009307455651e-7
1.3050054826376996e-7
1.7775044589051227e-7
2.414000209201933e-7
2.5528134985835906e-7
2.2224513991306149e-7
1.9672858794687518e-7
2.3629642481989554e-7
1.569741344734959e-7
7.914423651681277e-8
4.121512842464073e-8
2.763026032229479e-8
2.1813618071015705e-8
1.8905540828026126e-8
9.971196309245002e-9
3.2123923811804775e-9
1.2588100054842628e-9
8.137033650684034e-10
2.03286123311528e-9
8.43902212885067e-9
4.4120999220133194e-8
2.5084394048764843e-8
1.886481399915842e-8
1.8125330940195197e-8
1.9725548171213856e-8
2.345533073781857e-8
3.0202800729788405e-8
9.868732303584538e-8
1.7426889045313736e-7
9.965278134108963e-8
8.658027840523315e-8
9.052723251459672e-8
1.0479326606739873e-7
1.3103106532340385e-7
1.7394165668131003e-7
2.3449091369076647e-7
2.9202346174739773e-7
3.13770326074181e-7
1.883562847846545e-7
1.1992061086562396e-7
1.0328540592723135e-7
7.891452917926185e-8
6.278770071701984e-8
5.8883345130550335e-8
3.3541207592333004e-8
1.1625514766117266e-8
4.934649206828924e-9
2.5297096660109268e-9
2.0248332137950024e-9
5.550005892161586e-9
3.0947410397357844e-8
4.385869596247482e-8
3.078895297365967e-8
2.8317142769910432e-8
2.9537581998308858e-8
3.344948442836858e-8
4.0551601689433395e-8
1.307333386910322e-7
2.0913430388417596e-7
1.1859657501873119e-7
1.0439545415871568e-7
1.1061399541816031e-7
1.307615350402375e-7
1.6866206679133604e-7
2.298100034467999e-7
2.9099984603515734e-7
2.906009119954435e-7
2.558177018103658e-7
2.2941656934426457e-7
2.7714199902282156e-7
1.729529378454914e-7
7.772640169226194e-8
3.982270259402637e-8
2.676256060418289e-8
2.096575592526258e-8
1.7668337838503333e-8
7.170947402557667e-9
1.892221913199802e-9
2.667416246084847e-10
5.465727806014585e-11
2.037425458712783e-9
1.4253672783445459e-8
3.763550309166537e-8
2.1357081156009294e-8
1.8483379135011787e-8
1.889286456532328e-8
2.1269652332280222e-8
2.5804377643341053e-8
9.772550484635055e-8
2.075033442563185e-7
1.2505185647458095e-7
1.059906805729863e-7
1.0771420799793656e-7
1.1981636227621473e-7
1.4177562225951254e-7
1.761687324951397e-7
2.2580375918611334e-7
2.876033628394574e-7
3.444526089112321e-7
1.8172135389009287e-7
1.359658054819431e-7
1.1908180372518839e-7
9.145295019426352e-8
7.786453939391758e-8
6.984236335794598e-8
3.010650639893456e-8
1.1499211496084986e-8
5.65303261352928e-9
3.714250085810032e-9
4.557311472246539e-9
1.3418538169655676e-8
6.620191865376979e-8
5.334283148087288e-8
4.0309278510566245e-8
3.822562863747801e-8
4.071293428088353e-8
4.704076712353305e-8
5.8347525282294315e-8
7.775206977134091e-8
2.1206587958727558e-7
2.5040596111817723e-7
1.423655313436617e-7
1.2852436635088911e-7
1.4087156423285378e-7
1.754767145401787e-7
2.415645241275423e-7
3.2793485198510357e-7
3.405016642167255e-7
2.952422697615241e-7
2.6362074240263115e-7
3.1469186083629177e-7
2.175399606222163e-7
1.0570882198551316e-7
5.3352051847267774e-8
3.466376062378015e-8
2.6729564650782807e-8
2.3225822035661085e-8
1.2991807662538371e-8
4.179761056819698e-9
1.6514874187642384e-9
1.1421379628938082e-9
2.8218877377155355e-9
1.1196584611381943e-8
5.8801590673746074e-8
3.484565748937338e-8
2.5804864946432844e-8
2.467121495485778e-8
2.6814885434222654e-8
3.190186372953189e-8
4.1138982699349943e-8
1.3076720748150576e-7
2.330120855641369e-7
1.327161857513302e-7
1.1438226559845701e-7
1.1861006135692719e-7
1.3601964437617686e-7
1.6823099468615092e-7
2.206529635814418e-7
2.9461618379287837e-7
3.6734846366793635e-7
3.993140083519377e-7
2.314350889518584e-7
1.4926014484136034e-7
1.3161159171057226e-7
1.024153668300884e-7
8.038687594158282e-8
7.490877453707753e-8
4.107244621049885e-8
1.458168700013179e-8
6.331604590640242e-9
3.2830575558749213e-9
2.6145979715859454e-9
7.196758261310294e-9
4.1794593163888346e-8
5.3777404946622405e-8
3.915431262684525e-8
3.651460738059418e-8
3.8299477815763906e-8
4.344333813210323e-8
5.262230279615983e-8
1.7031324037647385e-7
2.7301023968352414e-7
1.5590385911389664e-7
1.3827087819278103e-7
1.476200714584615e-7
1.760678991654184e-7
2.294737901573653e-7
3.150093022652492e-7
3.9394265900658314e-7
3.8376608556166277e-7
3.357488699643763e-7
3.032252831797096e-7
3.6474422739341e-7
2.3763549263234803e-7
1.0185232389720768e-7
4.9618232865055495e-8
3.179237606690208e-8
2.4277621202606184e-8
2.0841142112332808e-8
9.10578639822426e-9
2.37857863905931e-9
3.915562098641447e-10
1.2729116905128037e-10
2.937452974485699e-9
1.839954212834554e-8
5.369256233711904e-8
2.931562186111722e-8
2.5048545560698183e-8
2.549139479035169e-8
2.866871716937264e-8
3.480611959311787e-8
1.2781363400555847e-7
2.7533858022097037e-7
1.6653153858891185e-7
1.4012869515953863e-7
1.4131592634629255e-7
1.5580083752075022e-7
1.824078558038777e-7
2.2384288406969263e-7
2.830553831201489e-7
3.566637959275874e-7
4.2696300203571175e-7
2.2405877315294634e-7
1.700866449640041e-7
1.533550757225142e-7
1.1854089655950885e-7
9.934517780884713e-8
8.685457804176695e-8
3.6556862077454304e-8
1.448227706438971e-8
7.288157545411512e-9
4.843615045528194e-9
5.966861908954496e-9
1.7984656700187945e-8
8.883811166032821e-8
6.59605526161507e-8
5.1745724178496825e-8
4.9798108282933385e-8
5.334922890435947e-8
6.171924377251802e-8
7.639013614288563e-8
1.0117820032864978e-7
2.7997365107711244e-7
3.301854046400203e-7
1.8977862565664663e-7
1.728995062094174e-7
1.913212371995661e-7
2.4103309793117227e-7
3.3548100445313745e-7
4.5196894200200865e-7
4.548688357466805e-7
3.911854357006702e-7
3.522166183115903e-7
4.131086078163715e-7
3.040586857993429e-7
1.4067565045181474e-7
6.751693108029564e-8
4.162823578727661e-8
3.098641636230489e-8
2.704086294943612e-8
1.646537133879378e-8
5.326463432300257e-9
2.141579071963616e-9
1.62113884130823e-9
3.93499298447165e-9
1.4752077963946822e-8
7.701474241873027e-8
4.9031693106599146e-8
3.5538361043876885e-8
3.37449595715853e-8
3.660560485865286e-8
4.3564008302033574e-8
5.624285319297008e-8
1.7262478046289477e-7
3.137738023569544e-7
1.7845783646823117e-7
1.5251803186178071e-7
1.5674795630009554e-7
1.7787948235523485e-7
2.1724571505001222e-7
2.8087228198342507e-7
3.705258599283612e-7
4.6254463512588814e-7
5.119936950412523e-7
2.8377405111226525e-7
1.8539254594394518e-7
1.6739261081733762e-7
1.3353192745124773e-7
1.0284489031926779e-7
9.450007574403439e-8
4.918311347678018e-8
1.8179657946267815e-8
8.167997917251705e-9
4.329451829760923e-9
3.4845107321029774e-9
9.644708594157509e-9
5.85053048970746e-8
6.562429063303842e-8
5.035623250128191e-8
4.7934504925126115e-8
5.0702766321082866e-8
5.766934374861633e-8
6.97846603255551e-8
2.252462150631311e-7
3.6214052285097745e-7
2.085875406198977e-7
1.8662014192737915e-7
2.0096615742619467e-7
2.4218109856709187e-7
3.1944544917602173e-7
4.4100228745636e-7
5.368751986966799e-7
5.035504299937863e-7
4.3663057473367773e-7
3.9762839083843935e-7
4.664659125332611e-7
3.279660620191719e-7
1.3222968075056105e-7
5.931164165053155e-8
3.529689422112361e-8
2.6003922003931805e-8
2.2801008912112007e-8
1.1129214557964707e-8
2.8937136303194656e-9
5.973172237881312e-10
5.230711494201617e-10
4.26547386964113e-9
2.343972081938875e-8
7.840554130155945e-8
4.069109197779238e-8
3.415941152220548e-8
3.455476148719184e-8
3.88008623492596e-8
4.713205808482985e-8
1.653919734446388e-7
3.663294342709508e-7
2.2361231174958866e-7
1.866538513324958e-7
1.8655741163676705e-7
2.0349717659897343e-7
2.351700481662318e-7
2.8413629139341747e-7
3.532233071937442e-7
4.3904177376270337e-7
5.262330053208622e-7
2.7461263039652694e-7
2.1078628425813463e-7
1.9515775689999444e-7
1.5217285632911945e-7
1.251788378949623e-7
1.040568872475176e-7
4.295651706993488e-8
1.7996211884611265e-8
9.391742904565481e-9
6.403145527618188e-9
8.053067674818034e-9
2.5124819466641922e-8
1.169003695501809e-7
8.089246804782344e-8
6.697409981144322e-8
6.588847300488141e-8
7.12306971016093e-8
8.25924340895106e-8
1.0192679077348943e-7
1.3378529730624912e-7
3.747566031584315e-7
4.4154969032180245e-7
2.573933127703774e-7
2.370767775673609e-7
2.652989832385849e-7
3.387645758565204e-7
4.769220283218983e-7
6.290183437196476e-7
6.02890499515359e-7
5.126448670846688e-7
4.662089760524045e-7
5.248250625778786e-7
4.2524505939763607e-7
1.8541648388134792e-7
8.198806856274495e-8
4.6474272633451343e-8
3.291404559635687e-8
2.8824867486039373e-8
1.9749953912852774e-8
6.5312589082452955e-9
2.7218006409664024e-9
2.3242220760557744e-9
5.492097355530154e-9
1.918338475987677e-8
9.764389073352698e-8
7.009023680113449e-8
4.9289525059018335e-8
4.6362726662004346e-8
5.0148421431048726e-8
5.966608655762694e-8
7.700820782394663e-8
2.2498980536231404e-7
4.242640759760862e-7
2.4188810380934173e-7
2.0478665591920692e-7
2.082789513866764e-7
2.3338918890831334e-7
2.806353486335188e-7
3.562925318209698e-7
4.62568709821617e-7
5.778692624209193e-7
6.595681867209042e-7
3.461446611562066e-7
2.2796907130129345e-7
2.0862849552695415e-7
1.7095314483684245e-7
1.29360537111797e-7
1.1541707858901923e-7
5.607312266530817e-8
2.213800203401602e-8
1.047866363530323e-8
5.789367604111922e-9
4.877750518552964e-9
1.3682410394844021e-8
8.420071553429693e-8
7.854267564804867e-8
6.50535407038344e-8
6.388853185924866e-8
6.848403794312184e-8
7.825671711772648e-8
9.459544189596595e-8
3.0083393371631914e-7
4.866566454728948e-7
2.837404324338972e-7
2.5668898467941135e-7
2.7938009127477184e-7
3.4103864912408e-7
4.5641151681877994e-7
6.303061072609964e-7
7.274305992278956e-7
6.472591481703045e-7
5.563305640005255e-7
5.136229718318311e-7
5.635861013204135e-7
4.501791584689057e-7
1.685942930207853e-7
6.618723219249114e-8
3.535361886587685e-8
2.4770885304537008e-8
2.20671563197379e-8
1.26472764299555e-8
3.3308322520722087e-9
9.371005806617094e-10
1.2808243434843309e-9
6.1786804653884026e-9
2.9215969386585346e-8
1.1720697450502877e-7
5.7215593184407987e-8
4.686180635378386e-8
4.701499460423064e-8
5.2661915440962416e-8
6.394112240037201e-8
2.0881928882286252e-7
4.85693145502483e-7
3.0212289921613956e-7
2.4983705458917566e-7
2.4694407663028963e-7
2.657389780075246e-7
3.020234078040084e-7
3.5776000947664267e-7
4.3554585730657845e-7
5.34043190180859e-7
6.510023242213761e-7
3.3590618031514465e-7
2.5686769790446623e-7
2.385193608495874e-7
1.8746737973947077e-7
1.5291737811351302e-7
1.1516572633153828e-7
4.7464032108514315e-8
2.1626935203589955e-8
1.1950659861092421e-8
8.59200066923483e-9
1.1470715229986999e-8
3.7991681450221756e-8
1.383594371329499e-7
9.68336581332012e-8
8.672786099826793e-8
8.829237298727175e-8
9.687419660185061e-8
1.1279772279571074e-7
1.3864321697645436e-7
1.7946510309010313e-7
5.061876883080886e-7
5.974874557259591e-7
3.555118446822011e-7
3.322072091073979e-7
3.771876546315321e-7
4.900584750635825e-7
6.972473533605574e-7
8.750543371493258e-7
7.814637647232569e-7
6.574230042844041e-7
6.081401667013746e-7
6.29785628081771e-7
5.834382273186772e-7
2.403831998606275e-7
9.280273733860752e-8
4.629092872988516e-8
3.063053270458761e-8
2.6677784163247697e-8
2.128439953017298e-8
7.500485763016117e-9
3.362121680063017e-9
3.355351818010644e-9
7.63537426507776e-9
2.443798021158424e-8
1.1772881182101176e-7
1.0246021047649178e-7
6.896580909529666e-8
6.402160450667333e-8
6.89352780302577e-8
8.182580234606449e-8
1.0497875380403264e-7
2.8551222732512184e-7
5.741040466062798e-7
3.305281968606498e-7
2.766769969741349e-7
2.7771135222350743e-7
3.061662511235347e-7
3.607753794849791e-7
4.4741958288063245e-7
5.694824546212556e-7
7.161234036270226e-7
8.78106181696937e-7
4.3196582047434893e-7
2.7945807178118427e-7
2.491553891787774e-7
2.0501450645200237e-7
1.5638201786726392e-7
1.3075747057698097e-7
5.864507428118002e-8
2.56638768384859e-8
1.3169032633468074e-8
7.849479518887581e-9
7.427272144643232e-9
2.19551816028031e-8
1.1236085720432414e-7
9.007815076678646e-8
8.348173861607992e-8
8.620135323673989e-8
9.451989770431934e-8
1.0894336881957923e-7
1.3158244871279387e-7
4.036566808259423e-7
6.607550148612396e-7
3.92932112454513e-7
3.610788147661264e-7
3.987534768363752e-7
4.954460796599182e-7
6.752665768778929e-7
9.168872771306672e-7
9.556032995877316e-7
7.990915068859729e-7
6.870057612024598e-7
6.551241278483608e-7
6.2581178880328e-7
5.925195789145529e-7
2.0894230305479219e-7
6.682409440458787e-8
3.0489468646281096e-8
1.967338017782832e-8
1.7326623873141784e-8
1.2287235950659653e-8
3.4488451152254427e-9
1.4522837689442658e-9
2.5560237657941597e-9
8.79638919108793e-9
3.5197228184975486e-8
1.7556121519951216e-7
8.188075742221736e-8
6.470978000110602e-8
6.416691649145015e-8
7.153401970376356e-8
8.644143627072805e-8
2.5175529971602873e-7
6.351559114640463e-7
4.1036753939870323e-7
3.355828051420183e-7
3.269162928475325e-7
3.4556898579064857e-7
3.843907992919119e-7
4.4462526325171786e-7
5.309792684744864e-7
6.574801398742911e-7
9.024115760246101e-7
4.450038840859802e-7
3.1517506847379613e-7
2.675507885568201e-7
2.0698859828536855e-7
1.74949061895104e-7
1.1018969470481822e-7
4.6989073189176787e-8
2.414412496768014e-8
1.4603853888671637e-8
1.167606718986775e-8
1.81957150874549e-8
6.90755093667257e-8
1.3305234149590376e-7
1.0995498903325187e-7
1.1067526206499523e-7
1.1927314232988362e-7
1.343901986675329e-7
1.5784469706923492e-7
1.9292263582687432e-7
2.4406947510893377e-7
6.877823063593774e-7
8.166955100285062e-7
5.026723233702114e-7
4.800295762996884e-7
5.567946598516192e-7
7.41660334710246e-7
1.0576406198324952e-6
1.1850852166711868e-6
9.690974891731126e-7
8.173346476803656e-7
7.892996969529007e-7
7.008119926181084e-7
7.283078520887038e-7
3.0420968291554135e-7
9.401363846485407e-8
3.867991987392022e-8
2.2928861406726525e-8
1.9120527984280248e-8
1.793255700960224e-8
7.53334878495714e-9
3.948253350541049e-9
4.819136928928435e-9
1.048898508095434e-8
3.0179821806101406e-8
1.319673499140481e-7
1.5545168485093817e-7
9.763650220430718e-8
8.883143114662445e-8
9.475555107523272e-8
1.1117196495092049e-7
1.3853179758601389e-7
3.442252770773069e-7
7.727388696902126e-7
4.569413924888489e-7
3.770506316278816e-7
3.717946374456505e-7
4.009450346906685e-7
4.600811824986941e-7
5.551372261947269e-7
6.989150979004288e-7
9.376545630874061e-7
1.480599081494356e-6
7.360020938043034e-7
3.946008617267966e-7
2.8178680897063284e-7
2.0626404571405497e-7
1.7026540154514826e-7
1.258167184221243e-7
5.2728195063077326e-8
2.6339367277063004e-8
1.522156738249197e-8
1.0288426462013106e-8
1.2613998157350997e-8
4.6727659223330004e-8
1.0106946060704667e-7
9.402191739498156e-8
1.0312850816253067e-7
1.1645191454180478e-7
1.3358753557670632e-7
1.5698219897515467e-7
1.8983861527878175e-7
5.45010890204526e-7
9.039163394737851e-7
5.575446341677771e-7
5.258716179913936e-7
5.948463385780943e-7
7.611511421241019e-7
1.0608717257053687e-6
1.3254480926358122e-6
1.1587886945624867e-6
9.2894439824435e-7
8.330217730215473e-7
8.853460689751023e-7
6.600221807495658e-7
6.245244195492603e-7
2.5052469736088325e-7
6.003837388638155e-8
2.0906268394166165e-8
1.0823722240468368e-8
8.079219762769017e-9
6.598471422964902e-9
2.2085024786457348e-9
1.8375936311391848e-9
4.24462080056395e-9
1.1892169102977112e-8
3.988153286546626e-8
2.2775547834305073e-7
1.201904315804911e-7
8.95938340988903e-8
8.711323138705262e-8
9.569709918028596e-8
1.1246494495584321e-7
2.7850626618553863e-7
7.981351537212348e-7
5.606245081964906e-7
4.528242973837884e-7
4.3285454094412597e-7
4.4728106387110664e-7
4.857570758650319e-7
5.536643818381702e-7
6.833806564768837e-7
1.0665554775428736e-6
6.070026703624065e-7
5.791231821738713e-7
5.015444191725667e-7
2.562674061629383e-7
1.7076881173510605e-7
1.6015025772103573e-7
8.441248107043754e-8
3.6808938838521843e-8
1.9318655355079717e-8
1.19541146218485e-8
1.1353209687274294e-8
3.191231660399014e-8
9.905258340847538e-8
9.34608242598365e-8
1.07348193548687e-7
1.3045733318271933e-7
1.573498683969334e-7
1.8844161706850255e-7
2.2683258974459654e-7
2.752823807179362e-7
3.327248564685601e-7
9.552878811635756e-7
1.1249913159212396e-6
7.402796173534423e-7
7.374590667836137e-7
8.925010516247219e-7
1.24360547484486e-6
1.66791924308518e-6
1.4533884360919017e-6
1.1226621012154957e-6
1.0183231905448996e-6
1.1505734621156032e-6
7.993634154571288e-7
6.652771632406033e-7
3.6307852216852354e-7
8.135765041766487e-8
2.3607425282941692e-8
9.963493530166382e-9
5.775580281676744e-9
4.605960847076478e-9
3.009784291042621e-9
3.207890794854626e-9
6.144403699135266e-9
1.3495115708454754e-8
3.4637265840952835e-8
1.294541495258205e-7
2.545729798922178e-7
1.3887122948431238e-7
1.2084602177410973e-7
1.2431270538994556e-7
1.365821737653023e-7
1.497879788893061e-7
3.7033810260226696e-7
1.006715857841993e-6
6.46495558723929e-7
5.239897910055118e-7
5.040778713514405e-7
5.281082475534113e-7
5.901764573385043e-7
7.153120651533083e-7
1.0464774139983312e-6
1.1220904763269376e-6
3.836512428048972e-8
3.4213282613750836e-8
8.516065134220116e-8
1.6137465319886297e-7
1.4826681640612787e-7
1.296649990673468e-7
8.559476977845696e-8
4.314744283864985e-8
1.8156204589109872e-8
2.550952231260409e-9
1.928914330112463e-8
4.117529123109662e-8
1.5935767168565897e-9
3.186915756896392e-8
5.829820184966292e-8
9.123674533582236e-8
1.3123495507607234e-7
1.7611182394458883e-7
2.25758858266191e-7
2.8182876218180147e-7
8.115362826170565e-7
1.258405727568086e-6
8.391105932220892e-7
8.446675338892984e-7
1.025858199114186e-6
1.4279415656931817e-6
1.889564244195052e-6
1.596703057994724e-6
1.217758210391102e-6
1.1319386135564582e-6
1.4189675307169834e-6
5.003373948503752e-7
1.1005203819901788e-6
1.0796198617820957e-6
3.185283432584379e-7
5.489503671861398e-8
8.775342389037697e-9
1.1994478433479882e-9
2.0782882001208467e-9
6.68111241128995e-9
1.3808329066704974e-8
6.51131289820769e-9
7.917198498363788e-10
7.705137499770048e-9
3.0844455531466036e-8
1.6932594557951895e-7
1.607592727779234e-7
1.0960419335448814e-7
1.0309183154626661e-7
1.0655912963563058e-7
1.0753072239443484e-7
2.4032644885890863e-7
8.180463172181989e-7
7.573277397999339e-7
6.133363657463234e-7
5.806267326826353e-7
6.012756588683567e-7
6.923679413212283e-7
1.0543248850022666e-6
4.5168910728153785e-7
3.060545676088333e-8
3.911552148043186e-7
3.2766574957010136e-7
1.9425220025733623e-7
7.967064602342808e-8
4.083052163412588e-8
2.5588501989472838e-8
1.2046676517828546e-7
5.294223660564e-8
1.8801948846942837e-7
1.0602498724797859e-8
6.567874931197744e-7
7.097697209718285e-8
2.2104182974220886e-8
5.356460108660856e-10
9.938687507472751e-11
2.2206238102924054e-11
2.103832419633426e-12
1.302951572030918e-11
1.3675150337819651e-11
1.0531926542116462e-11
6.139346374077288e-12
2.1309768512995347e-12
3.5237081864729873e-12
8.006480849951687e-12
5.228228268313444e-12
1.0284048522035109e-11
1.4591747524559767e-11
1.3689658913007994e-11
9.571415613089014e-12
6.961823788707207e-12
5.235971327239295e-12
3.956494882007735e-12
1.5147000490505051e-12
7.611263739845794e-12
1.213869154814079e-11
1.1602878102981527e-11
7.0103894107684986e-12
4.148714051013477e-12
3.090017570048911e-12
2.8962016603336037e-12
3.093950611430788e-12
3.489032718173269e-12
4.0057354521921074e-12
4.614464567083666e-12
5.3012721231718805e-12
6.054343277283809e-12
6.8568004751475216e-12
7.681801648086656e-12
8.48828560340645e-12
9.217389268685865e-12
9.789739827699903e-12
1.0104130206761777e-11
4.8022425400515395e-11
7.591557573212378e-11
8.831112559322959e-11
1.0258615032962597e-10
1.2085245408001014e-10
1.4205110054918512e-10
1.6347519234749876e-10
1.8162432077546368e-10
1.9397011218773525e-10
2.0028756073810787e-10
2.0217069535047506e-10
6.901084669155758e-11
3.597654040547704e-11
7.827113068021216e-11
8.270270582425225e-11
4.3877926986269015e-11
6.828387927890372e-11
3.2656254077306015e-10
8.224271820047011e-10
1.2010834438801152e-9
9.257031667059157e-10
1.8997208864539501e-10
3.0348499134016416e-9
6.7047597758275514e-9
1.0171369182877645e-11
5.742853303621649e-12
3.50031175030782e-13
0.
0.
0.
0.
0.
0.
0.
0.
0.
0.
0.
0.
2.498446512059686e-14
3.047865524967002e-14
3.740620370945932e-14
7.134315340928573e-14
2.310034080998607e-14
0.
0.
0.
0.
0.
2.566750306744345e-14
3.471747044915524e-14
4.6833806904160497e-14
6.311582122932134e-14
8.503044601126529e-14
1.1455325478745058e-13
1.5435899215751933e-13
2.0808027112971445e-13
2.806412211551536e-13
3.786860931517047e-13
5.110483502977753e-13
6.890638073182447e-13
1.0506485979990033e-11
1.0841757637876439e-11
1.1528854887435325e-11
8.276681124671361e-12
2.3393959948367495e-12
2.4125193121515212e-11
6.130485793754017e-11
1.1670092263761597e-10
1.892555011895212e-10
2.734797136330841e-10
3.6146821097722733e-10
2.3022214990630145e-11
5.005754105317614e-11
8.309270013124371e-11
1.8420046780382598e-10
1.020279525050446e-9
1.0012074817821232e-9
1.7519410699519702e-10
7.71176530139433e-11
5.214798185828205e-11
4.411954840102291e-11
4.279805553547496e-11
4.618572346298609e-11
5.516747976945639e-11
7.310039814902728e-11
1.0744785595586193e-10
1.747668072161975e-10
3.1642276837793435e-10
6.620809086396253e-10
1.7470870600837239e-9
2.445089510533484e-9
8.878051650535048e-9
1.5480453993772256e-8
1.1187940492344119e-8
1.2233292280590778e-8
1.589265200045458e-8
2.3215766298338794e-8
3.713237065811675e-8
5.8199223209131805e-8
7.135170686404805e-8
7.235685705426331e-8
6.937334880622474e-8
7.831736527851555e-8
4.40240184103125e-8
2.9923065603992904e-8
2.3350671399514762e-8
1.675063190424396e-8
1.4283487461068054e-8
1.28933577852399e-8
5.369234465446615e-9
1.652323210315966e-9
5.193939760567886e-10
2.359224678202207e-14
1.2243895896924146e-10
1.4782464752977464e-9
1.0904659994691208e-8
6.9228901399372816e-9
5.941410836575127e-9
5.966849514864345e-9
6.5393590213159325e-9
7.64912357214065e-9
9.488984100860926e-9
3.2706437345981915e-8
5.340325096835671e-8
2.8787776182225177e-8
2.3916764332484244e-8
2.389385171686274e-8
2.6406098680481398e-8
3.1461143597588146e-8
3.950631094932364e-8
4.841771805773057e-8
4.9573494380159665e-8
4.20619495270106e-8
3.646635860020244e-8
1.9696418228691518e-8
9.913150993251916e-9
6.174298739194648e-9
4.756288457522239e-9
4.115704829085607e-9
3.171838366757771e-9
1.1746813716385214e-9
4.741960539554205e-10
2.622397544169237e-10
2.842226574407383e-10
7.398639600471863e-10
2.8100708119882275e-9
7.377095868567334e-9
3.961421363627115e-9
3.2690757421128903e-9
3.266595451931816e-9
3.6548485078825965e-9
4.478493642720475e-9
1.7050751625652524e-8
3.2978154036021216e-8
2.0562363750486973e-8
1.9269956373712825e-8
2.1576244007742142e-8
2.66901465995415e-8
3.5645302862532396e-8
5.0461229849478836e-8
7.186292292960591e-8
9.213898911761822e-8
1.0003223259393932e-7
9.818226595894947e-8
7.867255861278602e-8
4.3975394485090304e-8
3.679500642852823e-8
2.7405127186862506e-8
2.1120711469263934e-8
1.980104241108652e-8
1.236842732910968e-8
3.6850659727013374e-9
1.1347521272476636e-9
7.243899215485427e-11
6.345598076618208e-10
4.5421304486208376e-10
6.870815947006345e-9
8.788923391129258e-9
7.342598102246488e-9
7.236960932635158e-9
7.770726084155652e-9
8.870461940719714e-9
1.0678128605494808e-8
4.02884161517339e-8
7.51740823099091e-8
4.226928196615587e-8
3.5739768122938825e-8
3.63031760181786e-8
4.070459898227679e-8
4.911245444340149e-8
6.272081122141978e-8
8.053463748653503e-8
9.109392277218512e-8
8.46242901299088e-8
6.549377401191212e-8
3.435168278931108e-8
1.7720021137412344e-8
1.1501272185650599e-8
9.028825499378513e-9
7.73978016521397e-9
5.59410177208898e-9
2.036090764310411e-9
8.852664190201826e-10
6.014235987465446e-10
8.296144371279892e-10
2.06432424011914e-9
7.194580067254499e-9
1.636481026225643e-8
8.844201007319505e-9
7.375953963773833e-9
7.47821810359708e-9
8.543898717544776e-9
1.0775287701177703e-8
1.5062790261990503e-8
3.938010112408907e-8
5.9202191032322725e-8
3.497699220693469e-8
3.233087091412501e-8
3.6051395226568303e-8
4.506836009260839e-8
6.174416372487584e-8
8.946556909802096e-8
1.226621123375682e-7
1.39154022642261e-7
1.363503940372397e-7
1.097041238075028e-7
6.017594840783758e-8
5.016108387187075e-8
4.062665487021392e-8
3.145787004364081e-8
2.9418041664907608e-8
2.1484755789324885e-8
7.184636242960824e-9
2.6384709023801475e-9
1.0490452537047841e-9
3.2833289780145897e-10
7.261049146206939e-10
7.050883030948027e-9
1.8774459149717663e-8
1.2775591850273133e-8
1.1583017141131347e-8
1.1936864433965367e-8
1.3320326243167055e-8
1.5841779566508195e-8
2.0016271469791295e-8
6.708151864520095e-8
9.766818866507243e-8
5.3843674508943436e-8
4.671131115392775e-8
4.8927613239521375e-8
5.7373778983497363e-8
7.360152532600331e-8
9.894873905838676e-8
1.1849476796828221e-7
1.0998054878329901e-7
9.353440344467597e-8
1.0452282018866755e-7
5.7587869849996074e-8
2.7020937946002084e-8
1.5304142630577302e-8
1.1183612988279976e-8
9.186251488750968e-9
7.765423567220624e-9
3.3782087952994528e-9
1.2236508627106904e-9
6.226282750378936e-10
6.381175283832997e-10
1.5706334304491747e-9
5.502003393586586e-9
2.2086662631651937e-8
1.1113626341591498e-8
8.65109552175864e-9
8.464827774262101e-9
9.387172048044394e-9
1.144382102999437e-8
3.785927914019213e-8
7.269012851291158e-8
4.3321398912324426e-8
3.8279526307208484e-8
4.055591858365989e-8
4.7354763032959796e-8
5.9419369241531974e-8
7.894474448223103e-8
1.0760034934942489e-7
1.4020590232090864e-7
1.6168259531195008e-7
1.650060063883648e-7
1.0549700800777822e-7
6.509032088879865e-8
6.084970056384298e-8
4.853724242616824e-8
3.922184385430873e-8
3.780732761179019e-8
1.8856231907315148e-8
5.917051059424125e-9
2.012908013838907e-9
1.9426389193762216e-10
1.1565560910542127e-9
9.240246065622864e-10
1.3359764660305266e-8
1.327916877927263e-8
1.2047655782031608e-8
1.2238405135521503e-8
1.3322060525265666e-8
1.530842504066979e-8
1.8481900955220665e-8
7.131759665694027e-8
1.284942171592583e-7
7.302900943239974e-8
6.35185972689532e-8
6.648359367173918e-8
7.730953187930264e-8
9.75944266557578e-8
1.3079519869949768e-7
1.699528279177715e-7
1.7936533467987792e-7
1.5876985853267446e-7
1.5065461686033582e-7
7.289650423785186e-8
3.34657225269131e-8
2.0340835871147542e-8
1.5357678677564763e-8
1.2627471768586603e-8
1.0198768918021344e-8
4.088011579851018e-9
1.6921218338112866e-9
1.1471888336522882e-9
1.5892849041661692e-9
3.757358699944172e-9
1.1954710561932116e-8
3.798462089674321e-8
1.88630309910616e-8
1.504879157768571e-8
1.503225687557766e-8
1.7116149998656064e-8
2.16416105780974e-8
3.0434697666326224e-8
7.206522352897957e-8
1.0948874325589854e-7
6.232012534762642e-8
5.5385641109433016e-8
5.943993394826721e-8
7.130510526853057e-8
9.341625098143769e-8
1.301211455245688e-7
1.7828939352221393e-7
2.12562323431246e-7
2.1489442005533656e-7
1.4703790940974336e-7
8.505989173151131e-8
7.738430100633937e-8
6.859411915103845e-8
5.513334715074575e-8
5.316760919042452e-8
3.3303355028548466e-8
1.119460567648364e-8
4.399084584401315e-9
1.8171217653261672e-9
4.801511080285213e-10
8.440713273002409e-10
1.2275185498499816e-8
2.462134160194376e-8
1.8907123465756953e-8
1.7928957183131965e-8
1.881378644613903e-8
2.1140543223970404e-8
2.51623946596455e-8
3.168001382964146e-8
1.1039708699537159e-7
1.5647219860676163e-7
8.829071631897409e-8
7.86527587566024e-8
8.478108962032913e-8
1.0296847934753317e-7
1.3769909316076179e-7
1.8996043434922658e-7
2.1656944120427457e-7
1.9180699748710946e-7
1.664411505531047e-7
2.0185651328340448e-7
1.1778648367335824e-7
4.76272864126573e-8
2.477081720627983e-8
1.733611425615687e-8
1.36955656253325e-8
1.1591899896368497e-8
6.068703156853549e-9
2.130446098991436e-9
1.095549241370622e-9
1.2004657496887511e-9
2.8218019911549715e-9
8.951384661133783e-9
4.091187415560401e-8
2.222147956943547e-8
1.6365847181193268e-8
1.5734013486718738e-8
1.738417037789659e-8
2.127553627283735e-8
6.516169390349039e-8
1.2605663812962758e-7
7.424769015582496e-8
6.375531555420768e-8
6.569144377386327e-8
7.442258418536563e-8
9.027284578637302e-8
1.1562367439593881e-7
1.5267437231869398e-7
1.9776907919286654e-7
2.3569616490228608e-7
2.502879431421597e-7
1.4015893790568465e-7
9.279451604786143e-8
9.540938104463004e-8
8.51611480499188e-8
7.189737620103027e-8
6.782136550381069e-8
2.8558685017762264e-8
9.762658287750909e-9
3.611780003627295e-9
4.166735008539029e-10
2.420927833480192e-9
3.6092814594064463e-9
1.5210528735670202e-8
1.793323101488877e-8
1.8176589364510083e-8
1.9226513472403613e-8
2.1282485916220932e-8
2.4598969421618823e-8
2.9676239957197232e-8
1.1734810747998365e-7
2.0673658789848323e-7
1.1916891005667123e-7
1.0619097926273254e-7
1.1405699051716931e-7
1.369754103208474e-7
1.800155691770646e-7
2.4989735291789716e-7
3.140091418082527e-7
3.004835299875511e-7
2.591511820580171e-7
2.9194586090808627e-7
1.3459856169919298e-7
5.224706744137934e-8
2.879725339091892e-8
2.0596714778242064e-8
1.6247510559111325e-8
1.3763493048229082e-8
6.736216460774673e-9
2.719376505445022e-9
1.8920569235900086e-9
2.674988018623913e-9
5.97768934588956e-9
1.7250631733251413e-8
7.067519903141847e-8
3.531254710194946e-8
2.6576166776777182e-8
2.6077773308713063e-8
2.963260731207581e-8
3.7740158661588963e-8
5.3849927292251026e-8
1.1527684393197577e-7
1.8121743337447513e-7
1.011433037723927e-7
8.735165465568418e-8
9.111877336625631e-8
1.0588888563454107e-7
1.3381697643645223e-7
1.8001323151630576e-7
2.444345459947512e-7
3.0475023066869663e-7
3.242420550536679e-7
1.9102273642376288e-7
1.1776122321173753e-7
1.1534610446259145e-7
1.1494306933027289e-7
9.831734792097718e-8
9.519732985973518e-8
4.880540021151533e-8
1.749177640968911e-8
7.440091437542742e-9
3.1969613965903637e-9
6.102784578145271e-10
2.0965335377708207e-10
1.931396368202891e-8
2.987133781722521e-8
2.6930802387099104e-8
2.7099197938672366e-8
2.9141762383788118e-8
3.3054037281940754e-8
3.937174015581089e-8
4.9290673259472714e-8
1.7864634125644229e-7
2.442207971595519e-7
1.4127287848758523e-7
1.291774333617574e-7
1.4330659256364103e-7
1.805174535601788e-7
2.5160223355781953e-7
3.4676322311929925e-7
3.571521169905511e-7
3.0330108146468585e-7
2.7182529113663535e-7
3.2797997597396705e-7
2.2661476031391951e-7
7.515811446086473e-8
3.384488319978729e-8
2.1872779543974898e-8
1.656729075034504e-8
1.3611162928249642e-8
9.199227352728408e-9
3.29206260930639e-9
1.7315091893388644e-9
2.022028387141313e-9
4.473121237751481e-9
1.2710780514135605e-8
5.5952075015390256e-8
4.1547712126060244e-8
2.8080945662956754e-8
2.629433415519977e-8
2.8880795699364115e-8
3.551880200463041e-8
1.009541623369187e-7
2.007178675113786e-7
1.1886983469247744e-7
9.955459709594412e-8
1.0010432074574001e-7
1.1038871600628628e-7
1.2980797766576897e-7
1.6061695513215356e-7
2.0527131375393768e-7
2.6188897031487126e-7
3.1832851275799207e-7
3.5131535124579464e-7
1.846346399863554e-7
1.3072029795002928e-7
1.4214419820064578e-7
1.473330632596905e-7
1.3543227132418513e-7
1.0923985409853697e-7
4.127243224362695e-8
1.6175749735822466e-8
6.6831496275310464e-9
1.0282731858502424e-9
5.103125420606991e-9
1.2564547376594974e-8
1.0371389169136259e-8
2.2425603389883407e-8
2.6645997708929938e-8
2.9898090920065196e-8
3.3934341241444866e-8
3.959679395854442e-8
4.777997578007194e-8
1.9090964854347553e-7
3.2545107846937424e-7
1.9144555137178967e-7
1.754027773205435e-7
1.9417513889765725e-7
2.425699304882213e-7
3.3466716037304256e-7
4.73166847536868e-7
5.278039436843344e-7
4.540958447608733e-7
3.9677284257377044e-7
4.6820700491987415e-7
2.444163678907522e-7
7.521980716078284e-8
3.4379305559965713e-8
2.2299847649417112e-8
1.696907449265106e-8
1.4108848281981537e-8
9.647882000788776e-9
4.015542541352563e-9
2.8830182969482976e-9
4.093866978630644e-9
8.52695269658005e-9
2.2105714643657866e-8
9.302199300109468e-8
6.508126237285716e-8
4.441839097672068e-8
4.234874856521798e-8
4.789799930670593e-8
6.147819332566935e-8
8.895168865637913e-8
1.69723816676313e-7
2.842516145110274e-7
1.5753160267413004e-7
1.3217616302780543e-7
1.3402403003096142e-7
1.5086095013754102e-7
1.83785641301587e-7
2.3812148260242655e-7
3.1697804163707456e-7
4.0688249197538987e-7
4.5659049341771946e-7
2.4778432402826806e-7
1.6405799106900856e-7
1.6708420876869622e-7
1.8717230522870488e-7
1.8213956513241475e-7
1.5877314602477898e-7
6.657317605449715e-8
2.7318627874502667e-8
1.2982309648469893e-8
5.984185459536742e-9
8.585303046568864e-10
2.61029419706492e-9
2.0241496231409052e-8
3.298320051129913e-8
3.7163655418887307e-8
4.074364200964994e-8
4.5460610844692305e-8
5.235648238595901e-8
6.255172869484184e-8
7.784512190526925e-8
2.9105195217369135e-7
3.774746505407935e-7
2.2594888432974589e-7
2.1326027289952837e-7
2.452330874733936e-7
3.2376878585497227e-7
4.7189926189885257e-7
6.075519503022183e-7
5.402420180264395e-7
4.55974336007102e-7
4.3723367476790275e-7
4.6048540529840184e-7
4.0423315369739914e-7
1.1676001398326764e-7
4.030831199601831e-8
2.206487275972043e-8
1.592970923841301e-8
1.2514302746395865e-8
1.0560997371350942e-8
4.741326295967989e-9
2.6067591777379016e-9
3.1634430719211197e-9
6.4117417912470884e-9
1.6119684694617915e-8
5.9397672773345245e-8
8.08465409700728e-8
4.6775858629339044e-8
4.186883690585061e-8
4.547415026479769e-8
5.6167386439273424e-8
1.4479073962048128e-7
3.0221236040898477e-7
1.8455376611272619e-7
1.5037781189495093e-7
1.4727478626891988e-7
1.57849510778678e-7
1.7975477103871372e-7
2.1476732364841305e-7
2.6553081844337625e-7
3.3245900525749123e-7
4.0920528699499033e-7
4.6256103205604787e-7
2.699113103128746e-7
1.948775252529652e-7
2.0273290909747627e-7
2.3975303295270587e-7
2.611502063395735e-7
1.4402545472236224e-7
5.686621327393353e-8
2.7121736947780517e-8
1.3192892446505505e-8
3.090131530842095e-9
1.1167201209142134e-8
3.98240574672017e-8
7.235701292864657e-11
2.416807627883604e-8
3.747535711897754e-8
4.6452536654202817e-8
5.5057167094453476e-8
6.543261568479286e-8
7.927338696719705e-8
3.1033909806200474e-7
5.063805743390458e-7
3.094133720871311e-7
2.9452566336126063e-7
3.4009039875409934e-7
4.4960969969544135e-7
6.584145350152733e-7
8.676482001243384e-7
7.755079962224238e-7
6.444081003054333e-7
6.124707550034321e-7
5.880647734429705e-7
4.135187612998387e-7
1.0785872439102781e-7
3.392301394872352e-8
1.778013549106927e-8
1.3041492588333925e-8
1.0175288216286466e-8
9.234548664402459e-9
5.583963121275979e-9
4.242320625918879e-9
5.7679974576621285e-9
1.0862403728904494e-8
2.4985551544461878e-8
8.544659898051288e-8
1.3257428814325767e-7
7.403410052620866e-8
6.669360125748209e-8
7.43175639178566e-8
9.516834453657394e-8
1.351273611197141e-7
2.3045755421543784e-7
4.2798770549417035e-7
2.4188650695732154e-7
1.9600340863914037e-7
1.9234541720770425e-7
2.0900312545219096e-7
2.44882606652337e-7
3.0529370800862995e-7
3.9729060795341945e-7
5.198899361196448e-7
5.840358839916772e-7
3.7696323359570645e-7
2.553301715550574e-7
2.4288084092293826e-7
2.86646797382382e-7
3.484950842542496e-7
2.1457833065715636e-7
8.589038894200919e-8
4.3054782372957554e-8
2.4250964937300406e-8
1.2891007926967696e-8
2.3071432036802582e-9
1.3288348080001903e-8
5.702795789735676e-9
3.0165856344685977e-8
4.7988630489205435e-8
6.081061821672053e-8
7.244581913469451e-8
8.594163597135554e-8
1.0369258436434981e-7
1.2852884392853182e-7
4.843440508812357e-7
5.833379710329931e-7
3.699667544395149e-7
3.6577505061346904e-7
4.4381611313876887e-7
6.282389416471612e-7
9.331283872681973e-7
9.54232035378068e-7
7.618562750320912e-7
6.889643089747461e-7
7.673972558888415e-7
6.17713536575008e-7
4.6802577191585046e-7
1.943987492716226e-7
4.366831607228119e-8
1.6135191273085612e-8
1.0212184721538291e-8
7.974075133379821e-9
6.156519440296049e-9
5.793363258352159e-9
4.068504712295333e-9
4.706127148399226e-9
8.13805829030775e-9
1.765182245885834e-8
5.104488576419474e-8
1.9166487001555295e-7
8.128785756802399e-8
6.569955213004929e-8
6.921050466591164e-8
8.469765560787784e-8
1.8820847458343398e-7
4.2616254845163143e-7
2.854863827197304e-7
2.2474688398762942e-7
2.1311779356887824e-7
2.2130416619519366e-7
2.4404789265459526e-7
2.8319396218685675e-7
3.448892733649688e-7
4.4377567532836397e-7
6.152634288494229e-7
2.871112073524379e-7
4.5083374410767075e-7
4.837866730853597e-7
3.33025315271237e-7
3.6611404177288007e-7
4.0627727195595044e-7
1.7923914669830797e-7
7.954180978831466e-8
4.5882502888756686e-8
2.9332920788956573e-8
1.1916811920027301e-8
3.152716662250582e-8
2.9537190223051733e-8
1.0209863888580882e-8
1.4941307867157848e-8
4.3484003152133826e-8
6.879180707164868e-8
9.10706744822116e-8
1.1400257181878313e-7
1.4113301228432907e-7
5.074411957817794e-7
7.73740391271089e-7
5.149205499823788e-7
5.243382668549704e-7
6.531054818871138e-7
9.523978923627467e-7
1.3916623445488421e-6
1.2736587627889903e-6
1.0034730893432115e-6
9.470744868302073e-7
1.1672408049681873e-6
7.334943466214127e-7
3.418724677889465e-7
1.392811314094522e-7
3.060692444266388e-8
8.09103056501271e-9
4.144877874056397e-9
3.0865903658012825e-9
2.071022752783032e-9
4.158355302951107e-9
6.977890059724005e-9
7.609215719544828e-9
1.1099012082278917e-8
2.16489833269061e-8
5.538084841952688e-8
2.762458018668126e-7
1.3759929589225556e-7
1.019863875876776e-7
1.0464181679515295e-7
1.21769028170835e-7
1.3990846816084318e-7
2.6511209272654356e-7
5.875258784853286e-7
3.7753113311395113e-7
2.9139525852452693e-7
2.7402505784372776e-7
2.863748406896635e-7
3.2449617147749916e-7
3.995748498066174e-7
5.487133328612913e-7
8.271250992141747e-7
1.3406389523108204e-7
1.8641179250072978e-7
3.17155566605908e-7
4.6700509876127944e-7
4.937858482509971e-7
5.150897500246697e-7
2.627384003652515e-7
1.2975403699977957e-7
7.230708943903827e-8
5.021118916759248e-8
3.81962136191821e-8
5.185815248456256e-9
1.3240926302924284e-8
4.593558040468203e-9
1.443688202419877e-8
4.419979422829141e-8
7.942161833349576e-8
1.1406832230709414e-7
1.488293840565033e-7
1.8794737093777996e-7
2.364626504619114e-7
8.623474369051063e-7
8.974567674272103e-7
6.477217615800616e-7
7.048752167504807e-7
9.585010356635494e-7
1.5044048068142646e-6
1.6440155401504118e-6
1.2309687493206943e-6
1.0942991978970778e-6
1.307299540116048e-6
2.508102477160963e-6
1.3118950193151383e-6
4.625100728103929e-7
1.1874004344086565e-7
3.88191733685125e-8
9.374491629733219e-9
1.5446785202804952e-9
3.849850485275751e-10
1.7190020917891227e-10
5.351701715881689e-10
3.5198829844407742e-9
1.0268291924549743e-8
6.886521704865349e-9
1.0397066667288843e-8
2.458925845019966e-8
7.867688337594619e-8
2.540173009655432e-7
1.0779103519243966e-7
9.203327188837328e-8
9.544848371538285e-8
1.7416158620518682e-7
4.7058912393613703e-7
4.5230188246725036e-7
3.4409059777849877e-7
3.1173903277130084e-7
3.1424273617850665e-7
3.4405676799456713e-7
4.176504285474779e-7
6.163986409240429e-7
5.331224386544328e-7
1.3438137861780492e-8
2.319247992388494e-7
2.161668995602527e-7
2.657024951329885e-7
4.3046291498513647e-7
5.319558806043022e-7
3.2513092016573804e-7
2.0391204693234032e-7
1.7383065368465742e-7
1.239313458124212e-7
1.0373629818895502e-7
3.294954706409031e-7
2.4256663412341153e-8
1.6226096177204186e-7
3.1201671041100907e-7
1.6367854216865433e-8
3.323372768124597e-10
2.3991113706520477e-10
4.174785934935651e-11
7.256257894898307e-12
1.8913191443910692e-11
4.3837475073326314e-11
4.721980876051209e-11
4.690922674256241e-11
4.338802077927493e-11
3.5912057715573256e-11
2.5015675553151052e-11
1.2626344417576514e-11
2.7317674931338693e-12
6.637327696979665e-12
3.6262813479272915e-12
7.529116831313301e-13
3.041298415182221e-12
8.163688830766396e-12
1.6704177485454613e-11
1.897287704142839e-11
1.073231729265012e-11
5.618746579342213e-12
3.2960082937963187e-12
2.4221388666410743e-12
2.243967200670009e-12
2.397028236439142e-12
2.7208187022326495e-12
3.151108797358473e-12
3.665594496970949e-12
4.2585000593160684e-12
4.928960463499469e-12
5.6752239536647405e-12
6.490922092027264e-12
7.361701600907089e-12
8.261717825604373e-12
9.149818435644536e-12
2.2283524634594663e-11
3.9920239707626103e-11
4.9028268865992023e-11
5.914355147289261e-11
7.218181849955331e-11
8.883565399147075e-11
1.0933393508258446e-10
1.3311893252953808e-10
1.5825162181438198e-10
1.8135709445652788e-10
1.9897205991304007e-10
4.768868909667982e-11
1.309966623177351e-10
1.8703037942686603e-10
1.9694604903068294e-10
1.7641273810172903e-10
1.2188086960267237e-10
1.661323718622064e-11
1.7714469294190825e-10
5.392206800480405e-10
1.2004630918087964e-9
1.98845462155536e-9
1.9776793905033598e-9
1.1968267749833066e-9
6.995703288035865e-10
4.275596285914552e-9
6.601855680614632e-9
1.5821613813566078e-10
2.363396648530401e-11
8.949274905343172e-14
0.
0.
0.
0.
0.
0.
0.
0.
0.
0.
0.
0.
0.
0.
0.
0.
0.
0.
0.
0.
0.
0.
0.
0.
2.4019047469938435e-14
3.0519081647754844e-14
3.8315630836162235e-14
4.736327646616733e-14
5.733775488634974e-14
6.740617541868939e-14
7.583801195014963e-14
3.4569114818764127e-12
3.569767340734475e-12
4.3447299584046855e-12
5.035226005188693e-12
5.134003065785905e-12
3.885268366765615e-12
6.000621517881166e-14
8.232288309259629e-12
2.3614782835522814e-11
4.9141466088021127e-11
8.731251677388162e-11
1.3860791304047922e-10
1.2837160851052539e-11
3.219261647516498e-11
5.802836266903731e-11
1.919091528319732e-10
1.0983014158259366e-9
2.0931336106012015e-10
7.830854479554466e-11
5.188186824911603e-11
4.4209386479130756e-11
4.2568384841575583e-11
4.413108408882271e-11
4.849438146295996e-11
5.645912738081655e-11
7.018032209224544e-11
9.415627972636275e-11
1.377415141710673e-10
2.2195563649249705e-10
4.0191304134103225e-10
8.654804165910034e-10
5.014570865330934e-9
1.2948786614345327e-8
9.207079527644439e-9
9.630435490425395e-9
1.185191909360883e-8
1.6020001971423e-8
2.3336940323348352e-8
3.575602928532441e-8
5.2824773141975635e-8
6.512112339484747e-8
6.776840246024629e-8
5.105559851736849e-8
2.8440389239511566e-8
2.1911070958662148e-8
1.6098977419962065e-8
1.2717483018479638e-8
1.1733641729599713e-8
8.367447587005089e-9
2.8001962573370428e-9
1.053284348327447e-9
4.932513587456396e-10
3.707496194885742e-10
9.57275067602604e-10
4.693560259975749e-9
1.1349434143545789e-8
6.905095759812298e-9
6.013477361727626e-9
6.133384966571646e-9
6.878711151501038e-9
8.312145991344512e-9
1.0777750079478798e-8
3.0044822941993075e-8
3.9371227346309776e-8
2.0315436633924358e-8
1.6560190859887984e-8
1.62557991567788e-8
1.7758620738023316e-8
2.1055506073256192e-8
2.605324952264025e-8
2.9322156134091042e-8
2.6533934728309398e-8
2.2846459775414762e-8
2.1588656434681455e-8
7.540393958396832e-9
2.8959596118687637e-9
1.7104048684432465e-9
1.2721561236867359e-9
1.1026126973320654e-9
1.002995017454644e-9
4.388950074058008e-10
1.6907222945630915e-10
6.050914516628036e-11
2.5055213591236818e-12
2.2388780902262278e-11
3.381840890971178e-10
1.4475173813346618e-9
7.849283788378545e-10
6.291868266127047e-10
6.030947002742122e-10
6.356336086900809e-10
7.180344328760234e-10
8.689822194899881e-10
7.723817982488236e-9
1.6590033877526705e-8
1.1312036603120975e-8
1.1486308533138382e-8
1.3788135884703984e-8
1.823940748777929e-8
2.6058319475669708e-8
3.924099556443268e-8
5.734648012782739e-8
7.067358110752833e-8
7.355407503448229e-8
5.425168724456511e-8
3.060507812018459e-8
2.3815382563958687e-8
1.7513189346303832e-8
1.3881915059292607e-8
1.285262144301635e-8
8.960347891213318e-9
2.9806208309993047e-9
1.1298892074353603e-9
5.283716156134372e-10
3.9489792056596296e-10
1.049895397323449e-9
5.302559909717079e-9
1.1927752799739168e-8
7.392474868919643e-9
6.489919750040351e-9
6.642317690574794e-9
7.462053559581674e-9
9.02431152078205e-9
2.6938925905752504e-8
4.257153498609234e-8
2.2718004328537505e-8
1.8647905696903983e-8
1.8363857881333294e-8
1.99635880824511e-8
2.3336886972169227e-8
2.8656607551182633e-8
3.4252403167492216e-8
3.4218923516731327e-8
2.826033340749808e-8
2.2094710073505725e-8
2.449470581493869e-8
1.3121237759151871e-8
5.377619670780924e-9
3.072707836740397e-9
2.2616352727161347e-9
1.918155347507423e-9
1.5755095747471534e-9
5.622464872002098e-10
1.7183235789177928e-10
1.2001864600271896e-11
6.935132879237532e-11
5.39702937875331e-11
1.0794556107046251e-9
1.9840348153384842e-9
1.2993383140667548e-9
1.1710540193164179e-9
1.2066032269233659e-9
1.3493680609567466e-9
1.6126379596557913e-9
9.369613156017321e-9
2.2279552836058485e-8
1.4709558726136393e-8
1.383780440230288e-8
1.547357960108459e-8
1.8918829781886152e-8
2.466499275972037e-8
3.384818762600209e-8
4.768387355167575e-8
6.490350593496857e-8
7.863504338850671e-8
4.281426706109316e-8
2.882929893685519e-8
2.2852131539974425e-8
1.7219003621636618e-8
1.4872623925768113e-8
1.3763829550580849e-8
6.8915183150516755e-9
2.403248376067283e-9
1.1029390378070718e-9
7.200004686899065e-10
9.098834475698472e-10
2.483196811857906e-9
1.1027673113230514e-8
1.2739667654822798e-8
8.597398708200581e-9
7.823361561080596e-9
8.208527661341409e-9
9.462095908095757e-9
1.180525639939753e-8
1.59417327634185e-8
3.832507709213678e-8
4.340161818873626e-8
2.2522987370252585e-8
1.8623648392466514e-8
1.8590510442382654e-8
2.0797179876356045e-8
2.5368107333291828e-8
3.1395846967736104e-8
3.2084369617575977e-8
2.6303097593704698e-8
2.1752123719979323e-8
2.3847742958089872e-8
1.1393182826226713e-8
4.051781050320358e-9
2.1850889559528587e-9
1.5625432846876693e-9
1.3062631290396012e-9
1.2183755858300112e-9
6.007037544139049e-10
2.192821333728184e-10
7.85888385447018e-11
2.838883581052715e-13
1.1075322630495272e-11
3.2424463764196827e-10
1.8339819603252027e-9
1.0063465127369824e-9
7.923994647964874e-10
7.595534393233211e-10
8.061747144548118e-10
9.207647223202458e-10
1.127733294434628e-9
8.235568470346346e-9
1.8041834780463034e-8
1.209023131184161e-8
1.2017952442650271e-8
1.4151252730331446e-8
1.8331655602978877e-8
2.5576364749871654e-8
3.768714309567828e-8
5.511551936021363e-8
7.054520450410288e-8
7.575758087494527e-8
5.101498488299672e-8
2.996029489351044e-8
2.3488013715768866e-8
1.7273517764103463e-8
1.397865579538839e-8
1.301965618392284e-8
8.438244033433584e-9
2.8014152999113144e-9
1.1103483978457898e-9
5.641194028048289e-10
4.99525105275053e-10
1.3371675332894096e-9
6.3720630726688435e-9
1.2176264834852616e-8
7.668515176935263e-9
6.780255996320146e-9
6.974848159573941e-9
7.87976064070708e-9
9.59686981058468e-9
2.7883061710349658e-8
4.259370144406693e-8
2.2619596454653537e-8
1.8577824881881993e-8
1.831206542609659e-8
1.9951437472782853e-8
2.3409120869727845e-8
2.8825267740535654e-8
3.4146927733530765e-8
3.3234327796016954e-8
2.7011801096127916e-8
2.1102318017278057e-8
2.3887253861172867e-8
1.3006418639306534e-8
5.2027518788907104e-9
2.9217912787621697e-9
2.132712849491597e-9
1.8002905668628303e-9
1.5127038321648901e-9
5.547282871700518e-10
1.6823882468862398e-10
9.233083112404122e-12
7.989291500785566e-11
1.3186346535672317e-11
8.955904598042812e-10
1.8265144502959012e-9
1.19270025795879e-9
1.073534160147781e-9
1.1040075899135212e-9
1.2309168611099525e-9
1.4645616722433787e-9
8.820795539352892e-9
2.1368599159587266e-8
1.4215830837745764e-8
1.338850311311741e-8
1.4978310413252002e-8
1.8304221438001188e-8
2.3824608773521268e-8
3.2612738845510384e-8
4.5857840161539554e-8
6.257402458894894e-8
7.64590923480487e-8
4.131739146052176e-8
2.8009703753074933e-8
2.2087492069502576e-8
1.666608484738938e-8
1.4452591528735767e-8
1.3322372143389324e-8
6.568920601950373e-9
2.3039982550261125e-9
1.070406007063782e-9
7.158831141456176e-10
9.300909086552282e-10
2.5356917087574092e-9
1.1166140288083958e-8
1.2528590222680145e-8
8.473787767833076e-9
7.720576777087285e-9
8.112670217588077e-9
9.370371749730323e-9
1.172248180299519e-8
1.5887855993672383e-8
3.751772371031549e-8
4.1994063080957896e-8
2.1716583992736625e-8
1.790137295941268e-8
1.781627849113242e-8
1.987969458771299e-8
2.420578289404297e-8
2.993305690376759e-8
3.068074529980545e-8
2.568898574764459e-8
2.2419591763523668e-8
2.3709618862989274e-8
9.321469683590198e-9
3.2001463451034407e-9
1.7551361550129302e-9
1.2609369958236098e-9
1.0588854392497197e-9
1.0078494338437378e-9
5.106718804593446e-10
1.900067890663051e-10
6.453391194287151e-11
1.7026057926583175e-11
2.8910194020761703e-11
2.0061591731119237e-10
1.3311278991954023e-9
7.496216487117048e-10
5.921490476165548e-10
5.644099184248763e-10
5.919921161898477e-10
6.640094400266679e-10
7.932092728337651e-10
7.2336102225703686e-9
1.6385369873501638e-8
1.1158521166737223e-8
1.1210750712689497e-8
1.3309065843035434e-8
1.7355147992290518e-8
2.434727096084006e-8
3.604255187344336e-8
5.29125821828914e-8
6.790020890605061e-8
7.303165003051251e-8
4.9265353365341915e-8
2.886909602350373e-8
2.2492168934065498e-8
1.6492423952543655e-8
1.3346562507488115e-8
1.2408436209754614e-8
8.065783669459999e-9
2.678288059654237e-9
1.061534868794156e-9
5.429069884873599e-10
4.895630177888812e-10
1.3085082990149455e-9
6.159876472943082e-9
1.184287562836519e-8
7.42231762024157e-9
6.551457036676778e-9
6.736880738551063e-9
7.613097388141342e-9
9.279117461624876e-9
2.6735757382258052e-8
4.066405497684689e-8
2.1507141696868803e-8
1.759114626945793e-8
1.7264969152527548e-8
1.8723110651960022e-8
2.185664723104849e-8
2.6774721486875405e-8
3.16059274818796e-8
3.077780859371008e-8
2.5128365750629986e-8
1.9899513654786025e-8
2.2027528150045973e-8
1.1098672360291682e-8
4.2412832323553416e-9
2.4061655077418195e-9
1.7620476103291648e-9
1.4969995299743986e-9
1.2713206051637441e-9
4.715980359548323e-10
1.4556208028514598e-10
4.800034455621669e-12
8.305886564473086e-11
1.921449555429066e-11
6.877426953328599e-10
1.4366502955608247e-9
9.510267036068474e-10
8.583569010908501e-10
8.815860663536689e-10
9.792620957055916e-10
1.1585370401632675e-9
7.693975741929808e-9
1.909059069649448e-8
1.2876247443198328e-8
1.225954250069903e-8
1.383851159415636e-8
1.7045193910054075e-8
2.2346515473136794e-8
3.0794138033493504e-8
4.3552896337509145e-8
5.964506161515233e-8
7.289631312738048e-8
3.950336001091623e-8
2.6592866152541474e-8
2.0818569470871152e-8
1.5672263947341356e-8
1.3566253074392265e-8
1.2494259001498223e-8
6.221843374102611e-9
2.176850215218656e-9
1.0098229375597525e-9
6.783654818723556e-10
8.871258593122022e-10
2.4081837588527076e-9
1.0513595138518619e-8
1.2024561907300317e-8
8.083209188879668e-9
7.349345424098338e-9
7.718116091792018e-9
8.916141018336472e-9
1.1161504816391368e-8
1.514328560961318e-8
3.5378265927953204e-8
3.9435661917166347e-8
2.025605712066748e-8
1.658872721543967e-8
1.640457786474344e-8
1.819798457387521e-8
2.208613155982194e-8
2.7482004372187523e-8
2.9062059367593457e-8
2.6122921770683554e-8
2.4328938818078945e-8
1.912977972158614e-8
5.318909721935997e-9
1.9125016553694426e-9
1.0991952181713397e-9
7.978133220963285e-10
6.812329783786813e-10
6.859953656646333e-10
3.7095232723448353e-10
1.4604472703859802e-10
3.791135337637769e-11
6.898763073954898e-11
1.3494522418985697e-10
3.4926053185838066e-11
4.704020852335497e-10
3.19325466699065e-10
2.587501190993482e-10
2.398657454899878e-10
2.351723894764662e-10
2.3423291854355715e-10
2.276822215393636e-10
5.6405669465578806e-9
1.3687457799086464e-8
9.639881372921188e-9
9.905118345177311e-9
1.1961217868151466e-8
1.581776753878371e-8
2.2459140173330315e-8
3.3589733362804205e-8
4.965739766438677e-8
6.381864075494534e-8
6.863769882469408e-8
4.676281787792007e-8
2.7203452164856382e-8
2.1002251359302782e-8
1.5340944932261432e-8
1.2394470319150382e-8
1.1490246217394878e-8
7.548865022950833e-9
2.506651762534779e-9
9.892882103300131e-10
5.069615569607576e-10
4.628186403386789e-10
1.233670539514912e-9
5.732237424758986e-9
1.1276867593492342e-8
7.008502747099052e-9
6.167432387423892e-9
6.3357317700204105e-9
7.159212133628184e-9
8.729866947316051e-9
2.4886557250257248e-8
3.7688845090812494e-8
1.9805571760638284e-8
1.6086866083454775e-8
1.5675440121657825e-8
1.68701576429472e-8
1.9539659519881376e-8
2.377763293196143e-8
2.8058387719048674e-8
2.770403560119033e-8
2.3407207786900277e-8
2.001703483437624e-8
2.0683104155210993e-8
7.536845346417101e-9
2.766693987129057e-9
1.6220750120984105e-9
1.1978397606577685e-9
1.0333496317007429e-9
9.03971913881982e-10
3.4710321859378365e-10
1.109935007594324e-10
4.732515313167543e-12
9.547793411830899e-11
7.762585706319551e-11
3.552860902086039e-10
8.525733516130705e-10
5.852292579058215e-10
5.31515386144867e-10
5.432386428564933e-10
5.961581734568687e-10
6.923688868726752e-10
5.996868524452622e-9
1.5653960495322867e-8
1.0855029035307302e-8
1.0554331123918989e-8
1.2115522931305904e-8
1.5140622260380745e-8
2.0109335690448077e-8
2.804062351495492e-8
4.006169448975906e-8
5.520603989422258e-8
6.750768187544761e-8
3.674090601519035e-8
2.4463227290844232e-8
1.8974877356524155e-8
1.4243620117003551e-8
1.2298057624852665e-8
1.1313808733054574e-8
5.720051406363251e-9
1.993190355738961e-9
9.216571605318092e-10
6.21970369417288e-10
8.192388675456262e-10
2.210323346725655e-9
9.537316391910684e-9
1.1235954449797048e-8
7.486556893784274e-9
6.786354610576275e-9
7.120573934050896e-9
8.226891031537128e-9
1.0306281894206005e-8
1.3999241556310667e-8
3.2205565471598406e-8
3.564622512385842e-8
1.8105840537823307e-8
1.4672446640881556e-8
1.4374451764438007e-8
1.5855564865981852e-8
1.9355449779439084e-8
2.5012674208071475e-8
2.895090948827809e-8
2.5299367420139166e-8
1.825439570380421e-8
9.917853797337009e-9
2.8673572504084397e-9
1.115462578600413e-9
6.445831771456108e-10
4.659943372889636e-10
4.4127743731332784e-10
5.930778582667956e-10
4.083252112611452e-10
7.866863133312792e-11
1.632149377900528e-11
5.308891922905279e-11
1.1103583681827326e-10
3.85884230193922e-10
2.2989600174476393e-9
7.508547146662305e-10
4.5057849572037647e-10
4.3281029386691026e-10
5.391846402547816e-10
8.287573359266886e-10
1.6260822526006136e-9
3.342153165192142e-9
9.7528322587659e-9
7.413219004854584e-9
7.981308901235535e-9
9.966585842015696e-9
1.3531562716298033e-8
1.963454733014934e-8
2.989619634189996e-8
4.474575066788018e-8
5.773479460392912e-8
6.219567747872656e-8
4.2918987425580065e-8
2.469572392875781e-8
1.8837908298561234e-8
1.3702628290733181e-8
1.1050571630512815e-8
1.0206081512449283e-8
6.7999615973309874e-9
2.257979035997087e-9
8.855272847602202e-10
4.549405386140787e-10
4.2234332496730257e-10
1.1214748270697185e-9
5.120474529795276e-9
1.0396832358058988e-8
6.388799343077509e-9
5.599227693018951e-9
5.744704577880428e-9
6.491100405449131e-9
7.920435384304477e-9
2.2192638676427054e-8
3.3327390125706456e-8
1.7319140154943005e-8
1.3902644480606565e-8
1.3389235003585984e-8
1.424960678171037e-8
1.6367068543137215e-8
1.993896824985704e-8
2.420376287337007e-8
2.599673361306808e-8
2.45616055667151e-8
1.8531578703144246e-8
9.752808576509822e-9
2.567491383658661e-9
1.060148563955502e-9
6.531695532961799e-10
4.824397425211563e-10
4.4426005868932367e-10
4.5939946868021467e-10
2.1526769024102396e-10
7.00823612005639e-11
7.74429365196816e-11
2.8487227228670306e-10
4.793281124636921e-10
4.4992097334677753e-10
1.1494814875045239e-10
5.6467998822487175e-12
2.026351697664188e-11
1.497478162392896e-11
4.957887838654437e-12
4.8640715795478714e-11
3.507144033430222e-9
1.0616853656675778e-8
7.894911143183105e-9
8.046866729542208e-9
9.571604142439842e-9
1.2314345471187686e-8
1.6767188549098704e-8
2.389200691109943e-8
3.4756644463341154e-8
4.8454376776164916e-8
5.943558464023017e-8
3.250334208327486e-8
2.129692565774551e-8
1.633366837128226e-8
1.2229164100883205e-8
1.0530095650929219e-8
9.669805668643587e-9
4.987958217588569e-9
1.7283432696930897e-9
7.956988324218878e-10
5.40847824042852e-10
7.199056659691519e-10
1.9256283281005934e-9
8.174173339018607e-9
1.0023368805003624e-8
6.599433703341986e-9
5.958534241183938e-9
6.245472522909501e-9
7.2182239132150796e-9
9.052864802962231e-9
1.2316426213068613e-8
2.763328908048487e-8
3.013473661011009e-8
1.5009923373039873e-8
1.1961667361367073e-8
1.1609914911105635e-8
1.2957608344582653e-8
1.6601645877461754e-8
2.0098532851266183e-8
1.7691464080252284e-8
1.5981695003622415e-8
1.6498713492962222e-8
1.1871556197664826e-8
4.8319994704026394e-9
2.603703441670998e-9
1.8816707673604345e-9
1.5422832296244514e-9
1.5250361534843463e-9
1.281381051512431e-9
4.475365834009275e-10
1.1830720268775948e-10
3.6620541550250024e-11
2.3145533780997447e-11
7.645052392799456e-11
3.7219809838433933e-10
1.703155531228783e-9
9.542994479309282e-10
7.955085103652057e-10
8.06064564769688e-10
9.082022575723476e-10
1.1041976002512427e-9
1.4305965861128822e-9
6.019532248466532e-10
4.356556165925716e-9
4.265658059787298e-9
5.219716001134967e-9
7.073438940077209e-9
1.0184058053445854e-8
1.545665030426971e-8
2.4376340622042522e-8
3.738153395734907e-8
4.875722640706731e-8
5.287839909144039e-8
3.70113760612022e-8
2.0935686269807852e-8
1.5721366568672556e-8
1.1398913775266948e-8
9.180662613391058e-9
8.440145789912734e-9
5.721769393050429e-9
1.8994418825934808e-9
7.379646757443053e-10
3.8073633113908934e-10
3.6243255353384456e-10
9.571457714602154e-10
4.2660940346469605e-9
9.034247918206081e-9
5.468563704500011e-9
4.767221127126205e-9
4.883755635670975e-9
5.519304132326987e-9
6.7421880414171935e-9
1.8317222015272483e-8
2.7001348199420312e-8
1.3732516339785934e-8
1.0790322056658528e-8
1.0204432952863003e-8
1.077495512441767e-8
1.2620521792266628e-8
1.6109494600147898e-8
1.703197858858808e-8
1.4336323641772994e-8
1.3380978319563826e-8
1.3936000090469266e-8
9.492697610127153e-9
3.711733860864419e-9
2.1017027869718304e-9
1.5254975461706267e-9
1.27262613956969e-9
1.2730419576077319e-9
8.800047318973809e-10
2.2391208430429084e-10
4.231026404800167e-11
7.982329931415645e-12
1.9927776134092632e-11
3.100680188995995e-11
4.5426361943800867e-10
8.206673379205411e-10
5.922015450494349e-10
5.650302662446066e-10
6.077425470648851e-10
7.056971251227073e-10
8.704298319708995e-10
2.897449705722561e-10
3.576976156666953e-9
3.69163609336605e-9
4.443877787047545e-9
5.883753300325898e-9
8.181093717917815e-9
1.1830136657331401e-8
1.769166259268406e-8
2.6740453921626327e-8
3.824273376582471e-8
4.744822292148249e-8
2.600506649936113e-8
1.6611125806777222e-8
1.2586031910695842e-8
9.423712417249419e-9
8.102203325370909e-9
7.419408589066703e-9
3.9261616740552536e-9
1.3491498276546008e-9
6.174929679923699e-10
4.2523710389402405e-10
5.757076574041386e-10
1.5204226445155833e-9
6.304660797747007e-9
8.157020251369064e-9
5.285528759918834e-9
4.748366345868298e-9
4.972278406557484e-9
5.752057359021975e-9
7.227861010956021e-9
9.855858537749835e-9
2.1133190188613964e-8
2.2275370299969414e-8
1.0712672477084299e-8
8.388073311347921e-9
7.84523869694363e-9
6.108139951796529e-9
6.328533218382834e-9
1.0706130286086973e-8
1.7140062766567954e-8
2.1148052285991865e-8
2.3596256165508796e-8
2.120228465289967e-8
1.0327166751249378e-8
6.5231470636960385e-9
4.659145110658548e-9
3.563450786028193e-9
3.1685465532266574e-9
2.6177590524780006e-9
9.80216705113782e-10
3.0144971444076893e-10
1.1309819409898526e-10
7.14063193390092e-11
1.9660733531863879e-10
9.448137539188713e-10
4.0187784390701614e-9
2.2070895044993728e-9
1.8191905297477309e-9
1.8197710689010856e-9
2.0249053929685086e-9
2.4369580407998222e-9
3.1440952362785113e-9
7.1253527075775866e-9
5.877776353808223e-9
1.3407269347908049e-9
1.799768968463143e-9
3.188937462305841e-9
5.510947966269909e-9
9.469344867512388e-9
1.6303234211359303e-8
2.652158738418658e-8
3.572785524755438e-8
3.962247799376903e-8
2.7951234261575945e-8
1.531920631158057e-8
1.1271435131222942e-8
8.19852676116525e-9
6.617158152012457e-9
6.0577385558626945e-9
4.18680228074056e-9
1.3862354654187287e-9
5.302155762612126e-10
2.757949045833975e-10
2.7384439023003797e-10
7.174196401977597e-10
3.0889466296103854e-9
6.915113095810738e-9
4.104159725137839e-9
3.5540949838187566e-9
3.6361723579088e-9
4.113518314933288e-9
5.0360198618456765e-9
1.2809866708362125e-8
1.798118942335251e-8
8.719435917515818e-9
6.622594146967705e-9
5.875163368196887e-9
4.004775607875522e-9
3.7472011711605035e-9
6.3153585204370066e-9
1.163225076580066e-8
1.7719334603346977e-8
2.148494425096723e-8
2.3577829044212423e-8
2.0229719495984877e-8
9.952416939700152e-9
6.621375311356497e-9
4.547190251410613e-9
3.508951181852239e-9
3.1102245146083387e-9
2.1979660858632228e-9
6.38579466008097e-10
1.6636090899244436e-10
1.1245744733312537e-11
3.727148985868413e-11
1.376236012858924e-10
1.5893740131472621e-9
2.4499533387374058e-9
1.7232898609040722e-9
1.609762857245824e-9
1.702472810661341e-9
1.9492743344491546e-9
2.3801200895592993e-9
6.490069615045877e-9
9.817934327126382e-9
4.0633088872197086e-9
1.3057730812917199e-9
1.4433923313665065e-9
2.71363815543935e-9
4.981462141717534e-9
8.801954089090507e-9
1.496520375256166e-8
2.3138054524229848e-8
3.003692581314136e-8
1.609378961087142e-8
9.739119726457369e-9
7.321613497228049e-9
5.569224737676014e-9
4.830633995951001e-9
4.41463283485306e-9
2.4008073565749374e-9
8.111996734329822e-10
3.6818432580497e-10
2.6163085520401824e-10
3.667057013889756e-10
9.476424567539272e-10
3.787889220429346e-9
5.262483473656098e-9
3.3395918016324647e-9
2.9844519677005105e-9
3.127128330092949e-9
3.629160321108878e-9
4.578830644225928e-9
6.263409891932649e-9
1.2022778440510201e-8
1.0963013092735724e-8
2.5955994827620133e-9
1.895819416750127e-9
3.2477316639620304e-9
6.060169892427865e-9
1.137572637721192e-8
2.0762752875267327e-8
3.1363138266249447e-8
3.622026665513688e-8
3.790429971788666e-8
3.657604660448456e-8
1.8960277019405374e-8
1.2727478954742293e-8
8.869177223482738e-9
6.631638058126526e-9
5.81628608007101e-9
4.828341566996032e-9
1.8084407952583677e-9
5.867885415483129e-10
2.273309705411204e-10
1.2873997676152656e-10
3.419763368250357e-10
1.7586059425441128e-9
7.085332738195363e-9
3.938179092065982e-9
3.271839857347433e-9
3.272003912630471e-9
3.627872446431013e-9
4.344253707906733e-9
5.57775729091095e-9
1.4957540376756423e-8
2.000452654851721e-8
9.60198224223393e-9
7.310743132192929e-9
6.720094612711981e-9
5.155277669259012e-9
4.456674515850397e-9
6.968270538620744e-9
1.2459567287075789e-8
1.8357793154468556e-8
2.1864667122299035e-8
1.4405220365284485e-8
7.121191153042925e-9
5.011965492812043e-9
3.800120582946071e-9
3.1659383570956585e-9
2.9454940252538083e-9
2.053125162256497e-9
6.618606284597856e-10
2.4228431918919976e-10
1.2835867423820789e-10
1.4070743447763055e-10
3.6477839455888406e-10
1.4841111425540263e-9
3.573679861969438e-9
2.0729961240419555e-9
1.7860026072382477e-9
1.8317931436892998e-9
2.0839862023409836e-9
2.5678706243619964e-9
5.122306708291399e-9
2.2073391285307126e-9
1.2787112411585365e-9
2.1924005073807045e-9
3.66889213867349e-9
6.001174798431599e-9
9.88131868425391e-9
1.6475816100791196e-8
2.649297868214875e-8
3.6265956340045315e-8
4.069590391949657e-8
4.18153004796884e-8
3.7068328673677686e-8
1.9643784002793142e-8
1.3702983273934513e-8
9.18941648695834e-9
7.007269265613283e-9
6.219960079183477e-9
4.343939956517359e-9
1.288998996869763e-9
3.6295142607710234e-10
3.185432676255725e-11
1.0128444685593472e-10
2.1861475222484138e-10
3.2155343785169843e-9
4.553023889080636e-9
3.2930925441196097e-9
3.0969361569052474e-9
3.275784774585488e-9
3.739703775531166e-9
4.545839070033274e-9
1.4741565522856115e-8
2.5429190344308907e-8
1.3241970829793639e-8
1.025715036330311e-8
9.541179589840727e-9
9.79643992770665e-9
1.0941287547459859e-8
1.3349773564718035e-8
1.5693130364149247e-8
1.3817500890158585e-8
1.2532575220498433e-8
3.964968983238948e-9
1.4147136078030202e-9
7.62896391398465e-10
5.317574439513096e-10
4.747454029801278e-10
6.27565437830692e-10
5.973352480043037e-10
1.5902703003201618e-10
4.325393486213443e-11
2.0977903556781467e-11
2.8229349059280556e-11
7.066978972716105e-11
2.5782719200051757e-10
3.7605578902861694e-10
2.286939627542803e-10
2.1265125659792062e-10
2.399976218233472e-10
2.9242708137860125e-10
3.6485237981420116e-10
4.5720087908222215e-10
3.6520547601392903e-9
9.446994955610656e-9
7.465585828846763e-9
8.444943390675437e-9
1.1061680050864432e-8
1.591028168248133e-8
2.473189260509832e-8
3.95796228944965e-8
5.5381883042763224e-8
6.089009141327656e-8
6.067082452273242e-8
5.856614848055571e-8
3.107646400677048e-8
2.1883262257645104e-8
1.5325374263321973e-8
1.1427382781081594e-8
1.0080756145290873e-8
8.306865178378355e-9
3.036209300021201e-9
1.020509863400912e-9
4.0064955203053807e-10
2.0376161206336646e-10
5.305994494710435e-10
2.98098001542338e-9
1.1137079412563943e-8
6.362673575152997e-9
5.3658648204385326e-9
5.3875574255831946e-9
5.970768415936388e-9
7.129645274683532e-9
9.116990116295746e-9
2.6890320312998524e-8
3.8558035224393985e-8
1.989146600598436e-8
1.6039044381578628e-8
1.5546186474504183e-8
1.6674198644446457e-8
1.9284806487207327e-8
2.342224724511865e-8
2.731617940105193e-8
2.6578991222102418e-8
2.302263705806127e-8
1.899860056958313e-8
7.443325940148941e-9
3.1486854624212113e-9
1.944267384286691e-9
1.487124237768791e-9
1.3309118624989886e-9
1.1078201968473693e-9
4.372344104191492e-10
1.75899342033372e-10
6.834231430618079e-11
9.981029948325687e-12
5.720862962095387e-11
4.904809827237e-10
1.5215963613478903e-9
8.645352114543261e-10
7.154564879271555e-10
6.970056324427116e-10
7.440122429417291e-10
8.518458044803518e-10
6.807066937072683e-9
1.5831259608258132e-8
1.0859611130205155e-8
1.0889140382374192e-8
1.2879359599596675e-8
1.6693153700854567e-8
2.321980699008179e-8
3.407642617285618e-8
4.999321149615397e-8
6.502817084385963e-8
7.069758314067266e-8
7.015521478860161e-8
5.984082750132082e-8
3.299945899774156e-8
2.4320563731307838e-8
1.651351195114758e-8
1.2633501444420465e-8
1.1396423828535385e-8
7.625932284159956e-9
2.2687191094024935e-9
6.714721136184229e-10
6.142426831207232e-11
2.3111292903398298e-10
2.6358064196554243e-10
5.734212425736411e-9
7.326605991140072e-9
5.5242500680473305e-9
5.263296017334421e-9
5.5894041414762126e-9
6.379840836363745e-9
7.734890281632472e-9
2.725993546591876e-8
4.941064924516843e-8
2.7093704613717675e-8
2.2208046205131995e-8
2.184031836439436e-8
2.360052933770918e-8
2.7255816013690895e-8
3.3093344458005664e-8
4.0607107678154726e-8
4.5496705672242433e-8
4.2520646273652027e-8
2.9391948271549402e-8
1.7020416065996966e-8
9.444945285767565e-9
6.274958190641549e-9
5.035540577845127e-9
4.500766750435434e-9
2.9293417502189322e-9
1.041867028099639e-9
4.56476582641571e-10
2.7884744558127405e-10
3.3844407516604356e-10
9.078954257844779e-10
3.611162568770122e-9
6.447801409196429e-9
3.7948150138540295e-9
3.258113336686454e-9
3.316599026573858e-9
3.756555380770874e-9
4.654430174359479e-9
6.340915178340187e-9
2.1228939251367607e-8
3.340329416092769e-8
2.087276456003278e-8
2.0256823417114463e-8
2.361645676281568e-8
3.086134932634684e-8
4.421481100572996e-8
