# Supplementary material for: Observability and Controllability of Nonlinear Networks: The Role of Symmetry
Source: Phys Rev X. Author manuscript; Available in PMC 2018 Nov 13. (PMC6234006; doi:10.1103/PhysRevX.5.011005)
Supplement: Code Archive [file NIHMS982008-supplement-Code_Archive.zip › MathematicaData/FNObsDELTAHetN1M1ChaosK17IC1]

1.940946589948549e-8
4.752606807234162e-9
2.3874455095984353e-10
1.2388872760200612e-10
6.795766377057017e-12
5.975320067159544e-12
4.701690206909516e-12
1.9178684337409626e-12
2.0025627369793066e-12
2.3364775080609634e-12
2.62256866208368e-12
2.6469057856292027e-12
4.55073860730748e-12
3.920692264834433e-12
2.5704411927198792e-12
9.885306762099296e-13
1.5850613699685464e-12
7.663954642685584e-12
9.944147609336123e-12
5.459480859438695e-12
2.8867853899364874e-12
1.4540998853345607e-12
6.581456281600861e-13
2.298199855770818e-13
0.
1.0464511019606252e-13
1.6193255460839367e-13
1.9278912483573836e-13
2.109978540010034e-13
2.2245974377261382e-13
2.2911337759580207e-13
5.656672066554937e-13
1.3753799601293502e-12
1.851625129424744e-12
2.2841772651286953e-12
2.757265651963858e-12
3.3079833841079655e-12
3.961827704239845e-12
4.743094416389987e-12
5.6791967782809546e-12
6.802543690972767e-12
8.152038411170177e-12
1.56227068280122e-12
3.4589922419614884e-12
6.9800501555719456e-12
9.809041721144939e-12
1.2369443917055193e-11
1.492270746609933e-11
1.7677843423647578e-11
2.084899019909064e-11
2.4693640853924824e-11
2.953702635370973e-11
3.578367383502422e-11
4.3924866085935167e-11
5.455195465048306e-11
6.837934170181432e-11
8.627046020204225e-11
1.092524784618364e-10
1.3849604202486468e-10
1.7522155349408377e-10
2.2047681606737934e-10
2.7472436479823303e-10
2.938552193455546e-10
2.8036774527039564e-10
1.6863162551239004e-10
1.0925340974982455e-10
8.295614956445181e-11
7.037877346217374e-11
6.384836449272991e-11
6.024757804773103e-11
5.818099672856489e-11
5.697305810842603e-11
5.627770623757088e-11
3.97922428847258e-11
2.5188107578861418e-11
1.2292988269438982e-11
4.24105632600701e-12
3.214847297481634e-11
9.116490693115705e-11
2.1679787591454307e-10
3.387044172193866e-10
4.875151621356942e-10
8.4871401137476e-10
1.377311896404265e-9
1.351299082065134e-9
2.379573671537474e-10
2.2972592642989255e-13
2.224624665376905e-14
0.
7.54863290902662e-14
0.
0.
0.
2.7177360651867075e-13
5.978816672836463e-14
5.480971887307537e-14
6.091371214440572e-14
7.095631327940269e-14
8.415779809405277e-14
1.008730093934122e-13
1.2188339924648294e-13
1.4827881901060009e-13
1.8148899667147547e-13
2.2336356893141926e-13
4.737118593578875e-13
1.4289200522861454e-13
0.
3.9090073869075305e-14
7.670251144240486e-14
1.1612351211311335e-13
1.6580009215704375e-13
2.330948849906134e-13
3.2672494259912244e-13
4.584674897349118e-13
6.450224308987631e-13
9.105196426286022e-13
1.2901471850594081e-12
1.835502190727981e-12
2.6224721070566696e-12
3.762608789224415e-12
5.418731330639447e-12
7.824002650545857e-12
1.1298699064654312e-11
6.175016488711564e-11
6.218047782900342e-11
6.25954420519898e-11
3.6849540487429224e-11
2.930293642322351e-11
1.4772156357360934e-10
3.263976349431259e-10
5.592652221300702e-10
8.237753526293691e-10
1.0907422119955294e-9
1.3350493553200279e-9
1.544089189847139e-9
3.4564563944543636e-10
1.8542472792620084e-10
3.205358352293179e-10
5.896414286763162e-10
1.9004123197781548e-9
6.937594353441441e-9
1.7688444648115042e-10
1.540123874792415e-10
2.1827511845911735e-10
2.53632239650589e-10
2.911039526063108e-10
3.392812486947002e-10
4.0432668904785016e-10
4.948120298584346e-10
6.25544891878165e-10
8.248442884762269e-10
1.1528663483530289e-9
1.7562120526882335e-9
3.055187205718308e-9
1.3799593971531223e-8
2.0428216794164538e-8
1.335281839534001e-8
1.3568651735382734e-8
1.6538151291283617e-8
2.2667633259044996e-8
3.404062534282771e-8
5.195181428812189e-8
6.652210731144607e-8
6.84078417853363e-8
6.564419572682945e-8
6.804318797459219e-8
3.662544350309488e-8
2.6600179329462915e-8
1.943448422397351e-8
1.4315236355234662e-8
1.261164761156814e-8
1.066972446214222e-8
3.973628558184602e-9
1.3109990169764e-9
4.81870634225894e-10
1.643889460439721e-10
3.986327113266786e-10
2.933579982491362e-9
1.2045735483506145e-8
7.139290991348348e-9
6.07737489618484e-9
6.1088417653405445e-9
6.74792061002695e-9
8.00520191564267e-9
1.0140095585041257e-8
3.181375498294962e-8
4.8544162602189484e-8
2.6099178297422558e-8
2.1716106316375235e-8
2.1683465705003444e-8
2.392087031131759e-8
2.8398975238113492e-8
3.543456301114499e-8
4.3194119650489207e-8
4.4661485089079336e-8
3.8575472787529853e-8
3.1945969729738975e-8
1.8256491139238183e-8
9.87136989851106e-9
6.27337768302904e-9
4.8923300821695e-9
4.282597362032116e-9
3.1654290502742654e-9
1.1469832891308063e-9
4.74876696909422e-10
2.74283676957603e-10
3.09948667121088e-10
8.001779332445624e-10
3.0517027276675795e-9
7.057067914411497e-9
3.924210380397577e-9
3.288318051974478e-9
3.3115530493865736e-9
3.7260715699271484e-9
4.588261170613994e-9
6.196515829080848e-9
1.9854116012694073e-8
3.2088251508532886e-8
1.96688898454667e-8
1.859530381582821e-8
2.105733995208539e-8
2.6529479197260596e-8
3.6327361323012935e-8
5.246472346359892e-8
7.293329714377089e-8
8.531600039877842e-8
8.555583428418777e-8
6.501300349265354e-8
3.7322616459186334e-8
2.9208119938224978e-8
2.1229345212872785e-8
1.677425616734528e-8
1.5479798826075405e-8
1.0781570581203914e-8
3.6009589260859103e-9
1.37564089681816e-9
6.531159621275769e-10
5.068212725924132e-10
1.3566914235545565e-9
6.7192182828290736e-9
1.4562822521854088e-8
9.061956337939398e-9
7.957380702800429e-9
8.14626986240149e-9
9.158861740289614e-9
1.1094506880142348e-8
3.358841836984639e-8
5.4648893575584144e-8
3.0041335632583033e-8
2.5218040482868563e-8
2.5354317872512272e-8
2.8105804451132756e-8
3.3469997495995306e-8
4.197782949912451e-8
5.2344265251379385e-8
5.714799470826804e-8
5.196817468084226e-8
4.391125062366232e-8
4.453402243183145e-8
2.5365727569806253e-8
1.2808874511065866e-8
7.700456304548414e-9
5.818269727075562e-9
4.944696642889519e-9
3.6375351220310907e-9
1.1777281619173198e-9
3.6604007969532715e-10
7.669850203216721e-11
3.424146158180719e-11
6.036805971495346e-10
4.182216531212451e-9
5.602980260172248e-9
3.723033770264737e-9
3.3887308449682918e-9
3.5402206145722483e-9
4.036708153892024e-9
4.9489544909522295e-9
2.023452254404766e-8
4.1626244777690486e-8
2.5538417825128166e-8
2.2823164413088897e-8
2.4367532525202355e-8
2.8528104333352e-8
3.5656419093064797e-8
4.690009511396333e-8
6.331640132068707e-8
8.301665012444649e-8
9.826888668755738e-8
5.366546484529316e-8
3.742633807863369e-8
2.9582058349447646e-8
2.2256910164845757e-8
1.9332312626796553e-8
1.774985456893216e-8
8.563527728259656e-9
3.042960415014382e-9
1.439949349924215e-9
9.86420911360782e-10
1.312532866492124e-9
3.591331546582004e-9
1.5696968568475358e-8
1.6558625978972827e-8
1.134055646950143e-8
1.0372645006568242e-8
1.0922911227050344e-8
1.2643915609577233e-8
1.586830868950271e-8
2.162200029265552e-8
5.118824523069823e-8
5.9571822660559135e-8
3.211562001151131e-8
2.7421659908180804e-8
2.822805355526867e-8
3.255443050944209e-8
4.096679513416897e-8
5.2926255391143125e-8
5.846053367659514e-8
5.0932771270934625e-8
4.1642022036357536e-8
4.722125983404424e-8
2.7893545473630584e-8
1.5115046338356242e-8
8.620414248816411e-9
6.259564106221254e-9
5.257060731838446e-9
4.497183525565005e-9
1.8891604475318062e-9
6.679154750470881e-10
2.9470074327150694e-10
2.131417844050648e-10
5.455666616917297e-10
2.3101537532128037e-9
9.135088189661841e-9
4.794854007460512e-9
3.832666853014484e-9
3.7644886541552815e-9
4.140775290081854e-9
4.959664518502298e-9
6.44070250284114e-9
2.2771938103969956e-8
4.0007940067515875e-8
2.4062605066436184e-8
2.2066683397020045e-8
2.4236375243576133e-8
2.9458924298806302e-8
3.867638322149787e-8
5.372600780888512e-8
7.468728020439566e-8
9.304298195012079e-8
9.86019974968579e-8
6.381810270268013e-8
3.9487743829035956e-8
3.127626477759855e-8
2.2870074218668447e-8
1.8732404257980036e-8
1.746243156399614e-8
1.0636542291933552e-8
3.5681575839409843e-9
1.4763607551589314e-9
8.057877369437294e-10
8.030145192042298e-10
2.1665573794901113e-9
9.979873187651484e-9
1.629394795630536e-8
1.04936882758365e-8
9.35018083222811e-9
9.664856896889159e-9
1.0974003092978375e-8
1.3453963823886725e-8
3.913350736846717e-8
6.042266290706387e-8
3.314327604670522e-8
2.8022254956759825e-8
2.8402702159150884e-8
3.183400434501292e-8
3.8472012814043865e-8
4.898909654011325e-8
6.104180136501272e-8
6.451861754061032e-8
5.722595269634497e-8
4.842715371465246e-8
5.268087597819529e-8
3.045159391348686e-8
1.5477635432372445e-8
9.04314874117106e-9
6.720424997698977e-9
5.653849850140035e-9
4.34241212436466e-9
1.4387972167661288e-9
4.278737320021722e-10
7.100960152741605e-11
1.311487902452394e-11
5.441028357812229e-10
4.166706426580209e-9
6.464305079557871e-9
4.2166260877947695e-9
3.814640831562553e-9
3.96970862140857e-9
4.508206274728251e-9
5.498173820539635e-9
2.2531608098225207e-8
4.69649807579644e-8
2.8802052084752898e-8
2.5513471181073296e-8
2.7006349936169916e-8
3.131542806991865e-8
3.870693458490071e-8
5.0292239357709516e-8
6.717025611950678e-8
8.783504917981934e-8
1.0500128193697906e-7
5.678754727787659e-8
4.032185152002648e-8
3.1820339061770945e-8
2.40542685321972e-8
2.1044651717814976e-8
1.9182040532428038e-8
8.9485559664082e-9
3.223930004776338e-9
1.558580380456551e-9
1.1024703198823145e-9
1.5145493810235775e-9
4.159430544577228e-9
1.8123321355367038e-8
1.7911376008380337e-8
1.2397167581544686e-8
1.1389563642229047e-8
1.2030153902993481e-8
1.3967327063030763e-8
1.7592084238349152e-8
2.4084914648275273e-8
5.622916325431571e-8
6.475983871744686e-8
3.508071192361328e-8
3.010780095508474e-8
3.11707121993794e-8
3.6203356567864226e-8
4.59455433170684e-8
5.974701844385056e-8
6.590010085415097e-8
5.7522235508020315e-8
4.751934347019032e-8
5.436996323698004e-8
3.2236235113770213e-8
1.7701048125598293e-8
1.0081396254033673e-8
7.291618626932616e-9
6.1085842424590536e-9
5.232551691746695e-9
2.218347437866991e-9
7.759298995919598e-10
3.382308325338369e-10
2.409019303241178e-10
6.157439465434451e-10
2.618473872857878e-9
1.0617653830994388e-8
5.576601140164987e-9
4.447706770015302e-9
4.3657282994577e-9
4.800627269093018e-9
5.7476636222925075e-9
7.45692256677772e-9
2.592232193007262e-8
4.5267059823910265e-8
2.7013917099134615e-8
2.459116312995972e-8
2.682624644952732e-8
3.2387840347923125e-8
4.2232535377088665e-8
5.828402756823046e-8
8.064792729768507e-8
1.0039159915293776e-7
1.0644287390992046e-7
6.844187758550746e-8
4.25940208032006e-8
3.373240097109525e-8
2.4642279614262307e-8
2.019736918471288e-8
1.8825787869062452e-8
1.1384022410346216e-8
3.827029515628931e-9
1.5917184373134607e-9
8.748412986219374e-10
8.798222094403991e-10
2.3754925297501595e-9
1.0929169148946377e-8
1.75632700042704e-8
1.1338863038904442e-8
1.0112462350951996e-8
1.0457822778061334e-8
1.1879211606786653e-8
1.4570710359753556e-8
4.250278391686842e-8
6.569389998468944e-8
3.615029609823045e-8
3.06723317187252e-8
3.1203901739255784e-8
3.5120338362662266e-8
4.265206337953026e-8
5.461360968489357e-8
6.84045387411829e-8
7.260046592379614e-8
6.47665283009356e-8
5.5259566032553766e-8
6.014710368594473e-8
3.4744954442131786e-8
1.7837807342302986e-8
1.0417349835489123e-8
7.732339054529197e-9
6.498038488233372e-9
4.992710179782088e-9
1.6527234323062805e-9
4.889180980016875e-10
8.113728631467421e-11
1.312261157989062e-11
6.247007275903089e-10
4.766436432220554e-9
7.455252851078935e-9
4.8563867929382316e-9
4.3925432774911764e-9
4.571737552157223e-9
5.1933328717115836e-9
6.3356116975935065e-9
2.5571121083644752e-8
5.2954735892772705e-8
3.230665996167088e-8
2.847823412011215e-8
3.000860285852288e-8
3.4643439410106214e-8
4.263231385990426e-8
5.515131349842541e-8
7.335624140888448e-8
9.559321027426717e-8
1.1400446677045569e-7
6.17164032537909e-8
4.391539151717855e-8
3.462074794578801e-8
2.614008790954955e-8
2.2847768238234984e-8
2.081563188492262e-8
9.695701192845972e-9
3.49938511180203e-9
1.6943240439740962e-9
1.1993103459276875e-9
1.6482985949944085e-9
4.5316412644112005e-9
1.9765175891122135e-8
1.9439764437021367e-8
1.3469589491983631e-8
1.2378926932970045e-8
1.3076162894586442e-8
1.518145534477577e-8
1.9120578565540586e-8
2.617805669951008e-8
6.141238622000927e-8
7.103838985249579e-8
3.86539129337854e-8
3.3318496492830186e-8
3.4655034628617355e-8
4.046415289747555e-8
5.1673469941945937e-8
6.76699621598754e-8
7.519353075306333e-8
6.621675033538759e-8
5.529635428365165e-8
6.314196866122097e-8
3.7334702530030676e-8
2.073437060315934e-8
1.1857332744817779e-8
8.574548898974103e-9
7.181167523817201e-9
6.139833599224238e-9
2.598287593059659e-9
9.056473222896108e-10
3.9529043485903773e-10
2.8559685425686474e-10
7.293123756625955e-10
3.082858059985919e-9
1.251477397668084e-8
6.572593892749342e-9
5.242279636238807e-9
5.148045786216515e-9
5.664798860896509e-9
6.787777747646554e-9
8.812792031300571e-9
2.997679426756854e-8
5.178953421341101e-8
3.066848360166675e-8
2.7738214809087667e-8
3.0081822925218383e-8
3.611546834326948e-8
4.6840004597599276e-8
6.431282769844825e-8
8.858057840698211e-8
1.0985035068865562e-7
1.1610707448535472e-7
7.470261505091709e-8
4.658841631258553e-8
3.6883641337478344e-8
2.6899984775519756e-8
2.2015173639420048e-8
2.0511777655631384e-8
1.2400532725422157e-8
4.174571225584501e-9
1.7386682200231436e-9
9.556461265013923e-10
9.593539483884098e-10
2.5913808982923275e-9
1.1942548938088898e-8
1.9141925923751517e-8
1.2368724644531807e-8
1.1033495804303964e-8
1.1410140103740368e-8
1.2959239692981309e-8
1.5892356821813192e-8
4.662369192848237e-8
7.236885961950466e-8
3.997084117746931e-8
3.4035206556299495e-8
3.475359200917593e-8
3.927533126692564e-8
4.79203081769245e-8
6.168679499766044e-8
7.771555857548091e-8
8.299153635356895e-8
7.456362942073418e-8
6.414632303339967e-8
6.963973402649262e-8
4.014653329321222e-8
2.0800374580116713e-8
1.2157655908026372e-8
9.017636394043055e-9
7.57263420675666e-9
5.811742785765287e-9
1.9198521220999734e-9
5.661180710862028e-10
9.518835503617704e-11
9.4022690985912e-12
7.37660117035518e-10
5.5715429456333715e-9
8.726887908319146e-9
5.681012543045229e-9
5.138590930322469e-9
5.349851412373286e-9
6.0800822547172285e-9
7.421497498052431e-9
2.9486806685501517e-8
6.061720687061546e-8
3.677934330062642e-8
3.226648538676688e-8
3.385018151552349e-8
3.891051621342107e-8
4.7680072794558764e-8
6.142324305099825e-8
8.13686641920665e-8
1.05641497015009e-7
1.2559097783785632e-7
6.808345379213042e-8
4.851859727514749e-8
3.821820432267677e-8
2.8808111281350237e-8
2.513712947550499e-8
2.2899253046018436e-8
1.0665821553265985e-8
3.854962050759834e-9
1.867674654345283e-9
1.3207352945822696e-9
1.812948089958351e-9
4.990088194368534e-9
2.1798893150876365e-8
2.138792051552986e-8
1.4831965723117929e-8
1.3633782742901426e-8
1.4400888520667634e-8
1.671625201545529e-8
2.1047947948580872e-8
2.8808073148975495e-8
6.801322467280354e-8
7.91016438941489e-8
4.324454474745924e-8
3.744452192060864e-8
3.913441197192778e-8
4.5943955517055526e-8
5.904393687508705e-8
7.787944639962471e-8
8.720753943100068e-8
7.748150723422125e-8
6.538102030029229e-8
7.446930551127307e-8
4.3894907355045954e-8
2.460712614765667e-8
1.4127906422595341e-8
1.0213536632696783e-8
8.550332796106682e-9
7.298603161240184e-9
3.083569282419219e-9
1.071606065355472e-9
4.685995208179415e-10
3.4359010052397666e-10
8.766849328372998e-10
3.6829534587619605e-9
1.4959065978562883e-8
7.854989999598139e-9
6.265229121604418e-9
6.155278817481147e-9
6.777647439393501e-9
8.127659036095474e-9
1.05602881057652e-8
3.5192549695215687e-8
6.017472148992967e-8
3.5366503135056504e-8
3.178434819130212e-8
3.426814721818532e-8
4.09097947382901e-8
5.276745331603992e-8
7.207029546783203e-8
9.878512268499936e-8
1.2200511034060305e-7
1.2851299720468164e-7
8.27405549016481e-8
5.1709182073314316e-8
4.093345799541151e-8
2.980296889157472e-8
2.4343098173941944e-8
2.2669550541792276e-8
1.3703914357359757e-8
4.620727154752036e-9
1.9272627322813126e-9
1.059051188365388e-9
1.0605148547884909e-9
2.8662501573956905e-9
1.3239682465192426e-8
2.116137542354058e-8
1.3689100010581096e-8
1.2215306167271063e-8
1.2632311417219561e-8
1.4345042832881987e-8
1.758730510434223e-8
5.19160260771612e-8
8.095660014338785e-8
4.488883805029228e-8
3.83660974481363e-8
3.9327530686272164e-8
4.46328067659509e-8
5.471860502289975e-8
7.08214720818017e-8
8.974386304477728e-8
9.64056754073437e-8
8.720203699194162e-8
7.560848860585785e-8
8.189437413621076e-8
4.7099022989157443e-8
2.4593639927344776e-8
1.4381988539517074e-8
1.0654166975930632e-8
8.938802934311516e-9
6.856694161867019e-9
2.2616250108553437e-9
6.648796549537677e-10
1.1336563269170149e-10
3.9478041565841595e-12
8.837822634024479e-10
6.6054320836578954e-9
1.0367250554314072e-8
6.74285405778686e-9
6.0987010024659614e-9
6.351045449540459e-9
7.22105718780252e-9
8.81885484958656e-9
3.4517919986488103e-8
7.047376551212699e-8
4.253419239241239e-8
3.713981621800188e-8
3.8791015978079944e-8
4.439686908960041e-8
5.416719182490255e-8
6.947839131229772e-8
9.165073149546746e-8
1.185263043855343e-7
1.4044506951621412e-7
7.623456113368465e-8
5.441656894235732e-8
4.284328350801756e-8
3.2234149681040325e-8
2.8065570211069357e-8
2.5564304491173416e-8
1.1904818401014302e-8
4.310314411742111e-9
2.0900115892548014e-9
1.4765181329255918e-9
2.024185143768138e-9
5.579601649596429e-9
2.4423451351262434e-8
2.3882649559600152e-8
1.6581960269981035e-8
1.5247513599657967e-8
1.610512929394656e-8
1.8690682996842853e-8
2.352640602563038e-8
3.218695891147827e-8
7.651056596180972e-8
8.948501419189666e-8
4.91603797972047e-8
4.276554162540583e-8
4.4916218877424536e-8
5.3024914377930364e-8
6.857974814472345e-8
9.109704264298645e-8
1.0274360981998579e-7
9.203448073494284e-8
7.841348188750585e-8
8.910924996874294e-8
5.236916946636764e-8
2.957102710877783e-8
1.703371969970947e-8
1.2304129751574338e-8
1.029248975251912e-8
8.776365033620722e-9
3.705575870327453e-9
1.2842445566844967e-9
5.625982125068932e-10
4.1824528439642504e-10
1.0662930010354181e-9
4.452872077007672e-9
1.8111071830891522e-8
9.507761705796417e-9
7.582228650180232e-9
7.451565613666132e-9
8.20969925566586e-9
9.85188819541527e-9
1.280919455278001e-8
4.1898171617545306e-8
7.097257215158068e-8
4.141662172400823e-8
3.699363607974218e-8
3.9656243315993584e-8
4.707755550591872e-8
6.038768490922544e-8
8.20342424776664e-8
1.1188294549814178e-7
1.376122471942557e-7
1.4446095743103986e-7
9.302158168541553e-8
5.8264205517734894e-8
4.613614225324267e-8
3.3536145503472314e-8
2.7323691967068605e-8
2.5429982135549846e-8
1.5366833691430107e-8
5.191421464369335e-9
2.1691562311768343e-9
1.1918784952901053e-9
1.190532583589414e-9
3.2200403112643765e-9
1.49173165472777e-8
2.374503553582176e-8
1.5385675804035522e-8
1.373632859350789e-8
1.4206267336591685e-8
1.613000128971196e-8
1.9770039164948784e-8
5.87290159412757e-8
9.201633340317327e-8
5.122559772633667e-8
4.3949853991250566e-8
4.522860790510241e-8
5.155057339598893e-8
6.350564117274315e-8
8.263895261832436e-8
1.0529981885928465e-7
1.1371234589994483e-7
1.0347618995065626e-7
9.036070843327336e-8
9.771574195264893e-8
5.605389667568957e-8
2.945069365886308e-8
1.7219220968669692e-8
1.2728473830994574e-8
1.066601821866236e-8
8.185761650233107e-9
2.698395964607684e-9
7.910023203074939e-10
1.3689240346187243e-10
4.072891207656923e-12
1.0725024705833871e-9
7.929303677593866e-9
1.2486319710670861e-8
8.11079083883959e-9
7.334479365806749e-9
7.639286496548041e-9
8.689038524645553e-9
1.0616787332369885e-8
4.097722226033463e-8
8.315618150209371e-8
4.994267926070479e-8
4.341129548041929e-8
4.514665957404062e-8
5.1450087384651325e-8
6.25000740474537e-8
7.981384937302731e-8
1.0482583855574673e-7
1.3501850604855106e-7
1.594575744504939e-7
8.664606023380439e-8
6.196138373544061e-8
4.878716610902527e-8
3.66296089770078e-8
3.180243187641141e-8
2.8963555260380142e-8
1.3480846218846803e-8
4.891999353849126e-9
2.3748556767252147e-9
1.6764460720174385e-9
2.2956591343269896e-9
6.339581177254518e-9
2.782230022013459e-8
2.7074131669254294e-8
1.8830706291505972e-8
1.732464230159585e-8
1.83001296225686e-8
2.1233855413120888e-8
2.671749856898066e-8
3.653268791571758e-8
8.74573348350224e-8
1.028617554057104e-7
5.678841465104376e-8
4.9632275322027595e-8
5.2384534449546325e-8
6.218179588585308e-8
8.092628090201309e-8
1.0821558899402356e-7
1.228167840948361e-7
1.1079853519619804e-7
9.521486997826103e-8
1.0800815734874722e-7
6.33137445528759e-8
3.593104795150467e-8
2.0745126740109472e-8
1.495964932868482e-8
1.2496666186001618e-8
1.0652483026364481e-8
4.50115088500447e-9
1.5561074738281437e-9
6.829529524917093e-10
5.144590539583979e-10
1.3103607286413488e-9
5.43974387120766e-9
2.2179916148727525e-8
1.1639800578887343e-8
9.27865280529301e-9
9.12045993405097e-9
1.005309479060264e-8
1.2071417070853255e-8
1.5704325865874613e-8
5.0513795997916576e-8
8.488051302733309e-8
4.9210013241824726e-8
4.370127082443186e-8
4.6590791748161134e-8
5.501011517806145e-8
7.017874062356924e-8
9.482072254505225e-8
1.2867455470439027e-7
1.5763118787078614e-7
1.6494931167619508e-7
1.0614114436060297e-7
6.663749863758997e-8
5.281440104019118e-8
3.833395658154348e-8
3.112988223365705e-8
2.8950234702288e-8
1.7480024772082846e-8
5.919405205480228e-9
2.4789291474864223e-9
1.3624135247616367e-9
1.3577464200515153e-9
3.67589153408961e-9
1.7092286040465553e-8
2.7045225882171627e-8
1.756546763110405e-8
1.569491339213441e-8
1.623475944678101e-8
1.8430949794834497e-8
2.2583106525540002e-8
6.750184243311951e-8
1.0626568987332996e-7
5.9394837542403974e-8
5.115364417698101e-8
5.284749237110614e-8
6.049029437526291e-8
7.487332851378768e-8
9.79407610401684e-8
1.254258691464229e-7
1.3602147931665928e-7
1.2439285701084356e-7
1.0930559723499324e-7
1.1812512499249969e-7
6.757930659735132e-8
3.566044027759524e-8
2.0824451023231e-8
1.5338451515365613e-8
1.2830893538378368e-8
9.866330643976175e-9
3.2545024664314216e-9
9.514844501210555e-10
1.674933717157123e-10
1.6386074321172848e-11
1.3168366361418531e-9
9.622286618555349e-9
1.5228063485975892e-8
9.874227429666713e-9
8.925678631676207e-9
9.297334148492963e-9
1.0578233664182236e-8
1.2930762679537609e-8
4.926136922193812e-8
9.947458098949815e-8
5.9481873480033475e-8
5.148246294334009e-8
5.33211166472631e-8
6.051416671545817e-8
7.319629958024515e-8
9.306018476057293e-8
1.216804255848425e-7
1.560836822856451e-7
1.837374377950526e-7
9.990672653908918e-8
7.158776323394744e-8
5.641860414079203e-8
4.225760836892479e-8
3.6549107924627395e-8
3.327831520000704e-8
1.547497533082024e-8
5.632486552061993e-9
2.7389609242949734e-9
1.9327190992084895e-9
2.6444575986972317e-9
7.320104862167534e-9
3.223372471620895e-8
3.114957461088107e-8
2.17196775120199e-8
1.999921616502542e-8
2.112888899662539e-8
2.4511645892798125e-8
3.082811788893377e-8
4.2122360754769977e-8
1.0156295934197656e-7
1.2010127996506315e-7
6.663009921801206e-8
5.850013423791367e-8
6.203899403701953e-8
7.403346800435084e-8
9.69263897054535e-8
1.3039812863441973e-7
1.4872984382574952e-7
1.3494269923829749e-7
1.1682181098234839e-7
1.3236973138047348e-7
7.74409574874412e-8
4.406914886154604e-8
2.547016751301923e-8
1.8310787620044687e-8
1.526098436548017e-8
1.3017702203062347e-8
5.514880875871617e-9
1.9024374587130477e-9
8.367027718824663e-10
6.386714325087164e-10
1.624820331299427e-9
6.703430735905548e-9
2.7438380402277406e-8
1.4393016049198311e-8
1.1465151095419007e-8
1.1270056060303891e-8
1.2426990211924357e-8
1.4929764066646196e-8
1.9433038933790252e-8
6.157275424558135e-8
1.0279774200705038e-7
5.925135284734642e-8
5.2338785077492587e-8
5.551435020221482e-8
6.520817074066287e-8
8.274923590327836e-8
1.1120909318047749e-7
1.5016631321530134e-7
1.8326703934902893e-7
1.9123867858026856e-7
1.2282821296503795e-7
7.729894837625596e-8
6.137349064192721e-8
4.4491657690506326e-8
3.596868539386286e-8
3.341572487303145e-8
2.0149073018914342e-8
6.8440953146351235e-9
2.874592500953787e-9
1.5810905919252615e-9
1.5728545390303865e-9
4.2637131947408325e-9
1.9919597393293153e-8
3.125040713176175e-8
2.036514958506896e-8
1.8218079232771933e-8
1.8851050114729336e-8
2.139957176905563e-8
2.6211332775195754e-8
7.87987265136051e-8
1.2463301004500412e-7
6.993330816094329e-8
6.045504597076151e-8
6.269338277523526e-8
7.20551041917783e-8
8.959702637961877e-8
1.1777819512578579e-7
1.514789238448271e-7
1.6474621430392193e-7
1.5121110653814576e-7
1.3356549105823068e-7
1.444159214408501e-7
8.238983674162486e-8
4.357926563654693e-8
2.5378668157827446e-8
1.8585285912921402e-8
1.5508332413046553e-8
1.1971911033374394e-8
3.9582875511185215e-9
1.1545305541146877e-9
2.0756990851823655e-10
3.6080216046317676e-11
1.6342238231916787e-9
1.1783701779006192e-8
1.8781989845230443e-8
1.2149285738746371e-8
1.0975447115471438e-8
1.1432071089216163e-8
1.3010278708451918e-8
1.590990031326512e-8
5.986794035617305e-8
1.2046924600186552e-7
7.176697826362463e-8
6.186984778974874e-8
6.383231522743472e-8
7.215564747436834e-8
8.691209537647952e-8
1.1000998397587556e-7
1.4319199661371713e-7
1.8290788691081714e-7
2.146384180801174e-7
1.1672551486103531e-7
8.382007626231593e-8
6.619817593505545e-8
4.94383133194828e-8
4.253368839180558e-8
3.871208293486516e-8
1.7977389238733206e-8
6.5699429413118824e-9
3.2026569865617975e-9
2.260527754680607e-9
3.092339641317057e-9
8.586270210927397e-9
3.7975202146118635e-8
3.6340004498377247e-8
2.5429484430715418e-8
2.3444417094999353e-8
2.4776965444148942e-8
2.873940519929422e-8
3.6126060437252054e-8
4.931159142150591e-8
1.197409253707382e-7
1.42329227341111e-7
7.933793204492845e-8
6.996361424173694e-8
7.453365945358531e-8
8.939269325784493e-8
1.1769022571421829e-7
1.5916991642551068e-7
1.821518067947417e-7
1.659346208269035e-7
1.4452874591102e-7
1.6370865081696442e-7
9.565753888416027e-8
5.44570292164705e-8
3.1455654444480595e-8
2.2496952995013862e-8
1.8680768564813536e-8
1.596722335489186e-8
6.798624908102754e-9
2.341105416739466e-9
1.0323961919323136e-9
7.993532798541848e-10
2.0303652094630997e-9
8.319201883270009e-9
3.4242720393338345e-8
1.795293916861511e-8
1.4285407040967055e-8
1.4040405202327458e-8
1.5485673252518206e-8
1.8612752392112604e-8
2.4237769092501346e-8
7.574671175507382e-8
1.2588544334994932e-7
7.219326476771829e-8
6.346259238396384e-8
6.699535278610147e-8
7.831143471793309e-8
9.88710777187663e-8
1.3217819388281661e-7
1.776094784914088e-7
2.1601471193289758e-7
2.2490475462758786e-7
1.4395220673340223e-7
9.080740609984809e-8
7.231257374905802e-8
5.23738601572691e-8
4.2075219330436015e-8
3.903146984243129e-8
2.348787373219834e-8
8.010776680201733e-9
3.377792548061632e-9
1.8609078710702739e-9
1.8496959747599763e-9
5.022561942871936e-9
2.3608105040841132e-8
3.658987289604099e-8
2.3958978135259144e-8
2.147038057135373e-8
2.2228832677870716e-8
2.5233896929989173e-8
3.0895639074692287e-8
9.334314655556537e-8
1.4832165116595093e-7
8.353972361617459e-8
7.247793328300965e-8
7.543330299255314e-8
8.703750517543195e-8
1.0869902823321343e-7
1.4353904421270024e-7
1.8522896230481586e-7
2.0167032426498268e-7
1.8547861953042628e-7
1.6450786492110404e-7
1.7819509787778537e-7
1.0136577776388557e-7
5.3636270159367196e-8
3.107967366148381e-8
2.255339481424656e-8
1.875154280950244e-8
1.4572087254913016e-8
4.840387224954264e-9
1.4091716958889547e-9
2.6055466826498966e-10
6.869912524475132e-11
2.048283089028351e-9
1.4537260203711879e-8
2.3398584912979038e-8
1.508715395787709e-8
1.3617466208174384e-8
1.4181807641270948e-8
1.6142531659816167e-8
1.974711973473013e-8
7.341175019420868e-8
1.4747444128522032e-7
8.759223911994345e-8
7.523821956098503e-8
7.734373228868823e-8
8.709555247450875e-8
1.0447506660193335e-7
1.316503097811801e-7
1.705574877584687e-7
2.1691575182874482e-7
2.537673891209514e-7
1.3792667098004145e-7
9.926562383639053e-8
7.868608874152636e-8
5.854378767531935e-8
4.99886552647166e-8
4.546790548774837e-8
2.1077180786266842e-8
7.746391166404658e-9
3.78962904739365e-9
2.6784223472992783e-9
3.6669531672365487e-9
1.0223133215483012e-8
4.547400582694415e-8
4.292516996912368e-8
3.0189986533796646e-8
2.7884422105160777e-8
2.94860538372368e-8
3.4197844191437205e-8
4.295892145990375e-8
5.855622271057265e-8
1.4316447275514294e-7
1.710066076183654e-7
9.576491602741872e-8
8.480327310814623e-8
9.073046695554486e-8
1.093349511906415e-7
1.4469174064360083e-7
1.9654141181410697e-7
2.2520878254915774e-7
2.0558968976816548e-7
1.7992313320769314e-7
2.03887093947003e-7
1.1909907760429112e-7
6.766188016100852e-8
3.897926660745924e-8
2.764338250788683e-8
2.2821785983711942e-8
1.9583025103965623e-8
8.408013488474247e-9
2.8916791593469877e-9
1.2800489393044242e-9
1.0077239131483813e-9
2.5539304664095335e-9
1.038095769687121e-8
4.305836984840376e-8
2.2563089628301892e-8
1.7926642246552687e-8
1.7613577920937984e-8
1.94295933850367e-8
2.3361724005469555e-8
3.04328186362236e-8
9.387116470778009e-8
1.5564545394578705e-7
8.888205727836376e-8
7.779158349553722e-8
8.176444205013593e-8
9.513621226159723e-8
1.1951916819901203e-7
1.5894681440219159e-7
2.1253714353421517e-7
2.576935833405228e-7
2.6788352914948446e-7
1.7050990384276846e-7
1.0779638069359293e-7
8.62247458679955e-8
6.241416992600737e-8
4.968972935655891e-8
4.5995450957705915e-8
2.760105117689443e-8
9.467177909206997e-9
4.01330589923872e-9
2.2177321845650635e-9
2.2063281268013367e-9
6.003985245206183e-9
2.8443844785384837e-8
4.333519683818943e-8
2.8568300906507522e-8
2.5665647627419767e-8
2.6595751664120115e-8
3.0194076430044176e-8
3.6951831069349083e-8
1.1205785952431743e-7
1.7889553657164962e-7
1.0112793445706498e-7
8.804212188282291e-8
9.194684944892688e-8
1.0648648898364435e-7
1.3353788811156684e-7
1.770683365420692e-7
2.289850603626804e-7
2.490091825190464e-7
2.2904214845599908e-7
2.0374227974608317e-7
2.2138259446199914e-7
1.2554976646327557e-7
6.632645246187255e-8
3.8116166863205905e-8
2.726987995601234e-8
2.255359072680886e-8
1.7710155517751904e-8
5.928942685624731e-9
1.724171228758177e-9
3.315166936045793e-10
1.2421206418240574e-10
2.591519952037258e-9
1.8036188767278688e-8
2.9410077039729446e-8
1.8885330021004077e-8
1.7025634389501188e-8
1.7726239344365105e-8
2.017939675043518e-8
2.4692935533201798e-8
9.063384826348935e-8
1.8219866148394504e-7
1.0798500591320895e-7
9.244416737621776e-8
9.470495775976819e-8
1.0624882794906672e-7
1.2692196469373955e-7
1.591951751539549e-7
2.052114327628644e-7
2.597608655689491e-7
3.0294807635205173e-7
1.644141919824386e-7
1.1857748356187477e-7
9.452903050417545e-8
6.9967811990772e-8
5.909732080326258e-8
5.369495287409903e-8
2.4838938503046348e-8
9.202284297830057e-9
4.5254748355874416e-9
3.208368694533324e-9
4.403430848132885e-9
1.2342826580859634e-8
5.5311603091581694e-8
5.123389743673178e-8
3.629237759798263e-8
3.361022477990925e-8
3.557266799982665e-8
4.125495884978945e-8
5.177957258956197e-8
7.043916152909282e-8
1.7333234540527603e-7
2.0803696966843038e-7
1.1703391399132908e-7
1.0405253262193334e-7
1.1177586201619806e-7
1.3529776666572536e-7
1.799078035704262e-7
2.451761162018964e-7
2.805780567677724e-7
2.5609613892639685e-7
2.2489243189859497e-7
2.550917607771523e-7
1.4914373189282882e-7
8.433420231035279e-8
4.832228629700619e-8
3.381228659440398e-8
2.7668715573564062e-8
2.3896754441582836e-8
1.0392796747117614e-8
3.5727345922465215e-9
1.5907034007830527e-9
1.2787986878495907e-9
3.2307273354576864e-9
1.3004855353716662e-8
5.449241596837821e-8
2.8544614465192944e-8
2.2634109975870183e-8
2.2227639785756506e-8
2.452070673427044e-8
2.9491794701711906e-8
3.842686326630403e-8
1.1696468272807555e-7
1.9402528707306226e-7
1.1042045334459014e-7
9.625822954150079e-8
1.0076286563534401e-7
1.1672370158017076e-7
1.4591914332392045e-7
1.930155283672111e-7
2.567881709124125e-7
3.104526341670515e-7
3.224917558545123e-7
2.0357109034766798e-7
1.2892350495041064e-7
1.0376597379830503e-7
7.509009771270771e-8
5.900165709113299e-8
5.443913410474652e-8
3.2545633664489536e-8
1.1254741153614572e-8
4.806983183616272e-9
2.670339318268242e-9
2.666770876186511e-9
7.277462724812962e-9
3.482776291222994e-8
5.179415138217978e-8
3.447282163405306e-8
3.108308224320401e-8
3.225267933842853e-8
3.662510575552859e-8
4.4797417703722845e-8
1.3610859562180308e-7
2.1839520111994686e-7
1.239017532343552e-7
1.0823430784375197e-7
1.1340496511637691e-7
1.3180457849080349e-7
1.6593776807708878e-7
2.2083962099721057e-7
2.857497049656738e-7
3.094320334260161e-7
2.839902570116265e-7
2.530504876907087e-7
2.7609146063412257e-7
1.5608711598547726e-7
8.217557434196215e-8
4.660982852113138e-8
3.263376890971881e-8
2.6783710305883142e-8
2.1360333748346215e-8
7.2391506843840456e-9
2.1056480072377405e-9
4.2818820147785607e-10
2.2042174632195853e-10
3.3095750951477413e-9
2.247008706307376e-8
3.725766726795253e-8
2.3802933301553622e-8
2.142759733194372e-8
2.2300527083123086e-8
2.5388380188669992e-8
3.10748184680873e-8
1.1239010964757772e-7
2.2682501223479752e-7
1.3427889118439503e-7
1.145946651319042e-7
1.1700475410748285e-7
1.3077330478109947e-7
1.5554085265270791e-7
1.9411247125295424e-7
2.48819331803522e-7
3.132601333985453e-7
3.6410400475653484e-7
1.9707936517004487e-7
1.4235749590765094e-7
1.1439268648651539e-7
8.404087203328504e-8
6.98880674504491e-8
6.338361452950161e-8
2.9256731150346478e-8
1.0964361807062661e-8
5.433845627124325e-9
3.875221273376674e-9
5.346931106872827e-9
1.50962241613128e-8
6.82893688508921e-8
6.163404553739148e-8
4.410313818355668e-8
4.100127120769092e-8
4.3454783353426107e-8
5.0397436026593894e-8
6.318152744764166e-8
8.570291393587971e-8
2.1214007927409487e-7
2.559154032922169e-7
1.4463866254091174e-7
1.2909649228094396e-7
1.392150108151002e-7
1.69229410262585e-7
2.2602497849490564e-7
3.086188995224158e-7
3.5155664544818833e-7
3.199725187502171e-7
2.815620989563723e-7
3.1965503241619644e-7
1.8736563745526779e-7
1.05153989966099e-7
5.970306747824422e-8
4.091239967131238e-8
3.3039960595224786e-8
2.8821859200565917e-8
1.2775722766450738e-8
4.3959127931472855e-9
1.9752740194067614e-9
1.6329990672092688e-9
4.107214844081361e-9
1.6333656370759852e-8
6.93329557616024e-8
3.6323304255767374e-8
2.8731724123010724e-8
2.8196880245656183e-8
3.110476651236496e-8
3.7418017611818436e-8
4.8753442717735196e-8
1.4622744606830363e-7
2.435619484156989e-7
1.3825718590438878e-7
1.2008105513320778e-7
1.252095899192985e-7
1.444041426483962e-7
1.79605300309881e-7
2.3620541502166844e-7
3.124999500154111e-7
3.767118686914165e-7
3.914002160996509e-7
2.4415328330091314e-7
1.547537391054447e-7
1.2555105349519554e-7
9.083857851589391e-8
7.003760388911309e-8
6.431707423574704e-8
3.825892686174918e-8
1.3390424604467592e-8
5.780732004314067e-9
3.23998212332537e-9
3.2642814211453527e-9
8.940641165475237e-9
4.334171624012521e-8
6.228872688394276e-8
4.2023319784270206e-8
3.809006145598471e-8
3.960246177931992e-8
4.499116038694739e-8
5.499167766647127e-8
1.6694382403940555e-7
2.6949924573784393e-7
1.5346452492291519e-7
1.34513762457078e-7
1.4138799150264186e-7
1.6489358271090886e-7
2.0838211215947995e-7
2.7820203163136195e-7
3.593877080134185e-7
3.859716724502547e-7
3.5244920572048293e-7
3.1418659854815624e-7
3.442246852229723e-7
1.9404823915417255e-7
1.0164211859067113e-7
5.650253437124512e-8
3.83134916831595e-8
3.1102357666071724e-8
2.5357317563865117e-8
8.753691130603935e-9
2.5527043161422983e-9
5.626461989361278e-10
3.885373964320048e-10
4.268148768565841e-9
2.807646207160715e-8
4.7524780434651105e-8
3.018177998112594e-8
2.7124485150173308e-8
2.821632727946132e-8
3.212416977488136e-8
3.932567618551717e-8
1.3959409959998892e-7
2.841360846662687e-7
1.6821648588100253e-7
1.4312913563202888e-7
1.4564320094639313e-7
1.6213202814014717e-7
1.919169223657551e-7
2.3813652326085936e-7
3.0322391143254244e-7
3.792345123468894e-7
4.3903583787037377e-7
2.3661882760958837e-7
1.7095660117635506e-7
1.3876849637556074e-7
1.0083626134940542e-7
8.205754506817007e-8
7.419082126494085e-8
3.417547538845253e-8
1.30223904061094e-8
6.528402043867348e-9
4.7054614320223614e-9
6.557920468287758e-9
1.869585134174918e-8
8.552553190146036e-8
7.450084879030439e-8
5.407892643073459e-8
5.0555966311945706e-8
5.369155774666722e-8
6.227772155146119e-8
7.794966516184957e-8
1.0528669522252332e-7
2.61942810760771e-7
3.179438103920923e-7
1.805986826760701e-7
1.6182599063905232e-7
1.7517092171542934e-7
2.1382241704750761e-7
2.8675911991241424e-7
3.916012475529074e-7
4.420320206924706e-7
3.9987195894101427e-7
3.5209599369834553e-7
3.9952762673219555e-7
2.3535120061921575e-7
1.306876615641792e-7
7.313633184368487e-8
4.8556280859719117e-8
3.847481908101293e-8
3.4048024768103746e-8
1.5512797368700147e-8
5.354728370348965e-9
2.442381529444321e-9
2.0988327887081892e-9
5.246034888502513e-9
2.0543586013592505e-8
8.859420019124526e-8
4.6466663379334484e-8
3.66526372442889e-8
3.5942766344270034e-8
3.964561848144749e-8
4.7694649403000186e-8
6.211210533716532e-8
1.8298968614265903e-7
3.075869480740649e-7
1.7432278216741608e-7
1.5087423148423846e-7
1.5670067298546957e-7
1.7988761504731935e-7
2.224943330154466e-7
2.9068816778949515e-7
3.820433968744456e-7
4.589971741653527e-7
4.775742761761822e-7
2.930016824473996e-7
1.8553980560465184e-7
1.5189628915300577e-7
1.098408841357408e-7
8.247054126256439e-8
7.523621762101292e-8
4.4441693650934894e-8
1.5833809848095553e-8
6.94255596545428e-9
3.949426991963208e-9
4.0483595508805624e-9
1.1141734605884736e-8
5.4876140260527435e-8
7.510125933622546e-8
5.1654372368420144e-8
4.717582058682246e-8
4.919529734934797e-8
5.593070164905449e-8
6.829903574623072e-8
2.0631334176539146e-7
3.357575624683103e-7
1.9198861240866087e-7
1.6887897389716104e-7
1.780725687666001e-7
2.0838516513234573e-7
2.643173041841935e-7
3.537442199185948e-7
4.5475569287244443e-7
4.816672824786809e-7
4.361029122289272e-7
3.884769583316569e-7
4.264911121499905e-7
2.400397262112192e-7
1.2488360682341017e-7
6.736503567617673e-8
4.363990080505257e-8
3.488821013054062e-8
2.9302500544503735e-8
1.0391114916936785e-8
3.0504989677931366e-9
7.53797296129348e-10
6.815579847227444e-10
5.564959652069089e-9
3.516633253291277e-8
6.096939563836707e-8
3.8475338855064925e-8
3.4521306339017764e-8
3.5895479994190676e-8
4.086738525767869e-8
5.0028105563230356e-8
1.7307009268967979e-7
3.5766890646562275e-7
2.121019963202925e-7
1.7994234517993374e-7
1.824368462142214e-7
2.0217806290071055e-7
2.3798348891627232e-7
2.932559113677695e-7
3.7031924427287215e-7
4.592372067522779e-7
5.291958386418041e-7
2.8325660333957214e-7
2.0413400302092437e-7
1.675163446984852e-7
1.197826151724865e-7
9.472715051125479e-8
8.519975899718372e-8
3.91770208563466e-8
1.5290090244509492e-8
7.798405328770288e-9
5.72568236037543e-9
8.125380785627729e-9
2.3470055452831472e-8
1.0858461077356588e-7
9.014214157583699e-8
6.677908950903617e-8
6.293621144384766e-8
6.704580934281558e-8
7.778844199270358e-8
9.71353831784843e-8
1.3036048607796562e-7
3.2557763513921334e-7
3.985590693607312e-7
2.277135173067059e-7
2.048948868966816e-7
2.2264484504400645e-7
2.7290446834520475e-7
3.6737627997838605e-7
5.004302636241609e-7
5.561902688505472e-7
4.980858986602686e-7
4.3828119930773277e-7
4.950847057474018e-7
2.942531044775854e-7
1.6106231866795716e-7
8.816559097918985e-8
5.588544140537295e-8
4.3137737946309554e-8
3.891421609833436e-8
1.842886757830489e-8
6.406380428673077e-9
2.995245455414347e-9
2.717786207840648e-9
6.73585158440783e-9
2.5860852848240298e-8
1.1356698005510212e-7
5.973316655325444e-8
4.6986678246507624e-8
4.6044519042050556e-8
5.078155482414627e-8
6.107674410381212e-8
7.942005105639089e-8
2.2855473458805433e-7
3.905366185077823e-7
2.2125256544191595e-7
1.908285366007828e-7
1.9737094275449386e-7
2.2540656917143396e-7
2.7699119413909036e-7
3.5900707428431244e-7
4.6787737531619765e-7
5.596742714112467e-7
5.844409544879473e-7
3.5033869316513884e-7
2.2089139790280236e-7
1.8228152454393307e-7
1.3154183362663458e-7
9.534917253230175e-8
8.624170379738657e-8
5.0401243420345166e-8
1.8434976669270426e-8
8.269253258697442e-9
4.8218673303237795e-9
5.100804198854616e-9
1.4134822186559596e-8
7.090652212924918e-8
9.035741059494953e-8
6.389181746723302e-8
5.90034436330939e-8
6.180529452327828e-8
7.035138796821352e-8
8.579603736090398e-8
2.5623447297204245e-7
4.2194710218506046e-7
2.4249725161725084e-7
2.1415069719196716e-7
2.265501571135812e-7
2.6603279797541915e-7
3.386619936089776e-7
4.5384829124606524e-7
5.776335977525829e-7
5.986551735976199e-7
5.352951617168194e-7
4.7627635911785685e-7
5.204809807486241e-7
2.9350012886447014e-7
1.5124035946095832e-7
7.813380527796462e-8
4.757095286116208e-8
3.724326856582725e-8
3.247725966109724e-8
1.1961784582161884e-8
3.5603458891045477e-9
1.0300394862468864e-9
1.1855374858167433e-9
7.352360372254989e-9
4.419387743424581e-8
7.852491093442248e-8
4.928633923158836e-8
4.4176380591700285e-8
4.59282559890057e-8
5.22917557794739e-8
6.398624686397189e-8
2.1325196223298708e-7
4.519084957361249e-7
2.690470038192826e-7
2.275867267678818e-7
2.297894365011249e-7
2.5328625352417996e-7
2.960916362461109e-7
3.616781470495197e-7
4.5186141574061906e-7
5.54305273245055e-7
6.361644728247867e-7
3.36539144269287e-7
2.4061280254874255e-7
1.9892091502128233e-7
1.38977708881264e-7
1.0617743439289642e-7
9.464773017563202e-8
4.344400713362622e-8
1.7545547654955317e-8
9.184596984119576e-9
6.9620314509806746e-9
1.0201010895788996e-8
3.0009076567643754e-8
1.3953536100429406e-7
1.0863708895957517e-7
8.286441629775054e-8
7.903377954773136e-8
8.458768548779116e-8
9.818623850386855e-8
1.2216836367710366e-7
1.6232168169633498e-7
4.062867994174936e-7
5.038700446667736e-7
2.9001736281094327e-7
2.6218921243800417e-7
2.8606643115282496e-7
3.5215232331830217e-7
4.756097410451752e-7
6.434245562280535e-7
6.976194440335777e-7
6.155629463591364e-7
5.409637919676373e-7
6.029836035452126e-7
3.639271335363859e-7
1.9528106894441383e-7
1.0341477896807814e-7
6.145209508835178e-8
4.582435754470645e-8
4.2318707563781205e-8
2.112746945263388e-8
7.445576351054351e-9
3.6280743792817098e-9
3.5536984632302404e-9
8.714255260608063e-9
3.2613082914023164e-8
1.4588791469218936e-7
7.712881725264466e-8
6.055657862260282e-8
5.932718970329228e-8
6.542354437403766e-8
7.861769625090776e-8
1.0185244866536114e-7
2.8384297674442907e-7
4.984623423167813e-7
2.8279147213994006e-7
2.430445514616671e-7
2.5019036724058123e-7
2.839733583744085e-7
3.4617664305735815e-7
4.441205402403191e-7
5.723758530885904e-7
6.809189589313878e-7
7.177131700638685e-7
4.1611711180270866e-7
2.594838312078746e-7
2.1440598293346714e-7
1.536714305749061e-7
1.0678342850891546e-7
9.558150099802073e-8
5.4878811962325554e-8
2.0857724158539767e-8
9.676810314435237e-9
5.879427399945522e-9
6.572472502022786e-9
1.8428520776306184e-8
9.414623879986365e-8
1.0777980100293725e-7
7.933544685265074e-8
7.449182766976556e-8
7.856864543677416e-8
8.960615037401853e-8
1.0906324827848031e-7
3.1886977580967506e-7
5.34658634532461e-7
3.0937896919438496e-7
2.745018306772559e-7
2.914269683183189e-7
3.434508719654267e-7
4.387567237126652e-7
5.875899413075614e-7
7.340446859139825e-7
7.36300211791777e-7
6.478321272135738e-7
5.770674379862366e-7
6.181589016027539e-7
3.5163236412886503e-7
1.7818341412541733e-7
8.68770448215429e-8
4.8823760774806114e-8
3.711224843273163e-8
3.3801247674733206e-8
1.3105502285098209e-8
4.0019950526861906e-9
1.4275970418595837e-9
2.032399067228223e-9
9.885460437993579e-9
5.597169201347264e-8
1.011505860832163e-7
6.340115622924862e-8
5.6883726268797356e-8
5.9180744828759234e-8
6.738737331578067e-8
8.233998824926126e-8
2.596673943971659e-7
5.725378615299448e-7
3.4340949708527293e-7
2.8964859128094524e-7
2.910127524108612e-7
3.1860495082341943e-7
3.691628767204646e-7
4.4585102254087706e-7
5.49433804804599e-7
6.656162173013085e-7
7.661868980276449e-7
3.9623759162195846e-7
2.778526250912791e-7
2.28013673154489e-7
1.5409166032379246e-7
1.1358697241755872e-7
9.960771141093382e-8
4.5603293380513166e-8
1.9331089449660716e-8
1.0529763074109063e-8
8.435650979098509e-9
1.3082577861772096e-8
3.959664321391072e-8
1.8004084978544957e-7
1.2948654367077562e-7
1.0303913647689959e-7
1.0006294226305087e-7
1.0787122220272497e-7
1.2530131481847824e-7
1.550004137504518e-7
2.0260379076205734e-7
5.074722098176949e-7
6.426188791718729e-7
3.7368461964669417e-7
3.397861889543711e-7
3.7242913733967117e-7
4.6057005970075714e-7
6.234821052453455e-7
8.312137563764633e-7
8.671978530982863e-7
7.505035459937922e-7
6.602795801242137e-7
7.139126421128266e-7
4.415534908212899e-7
2.2988155209666052e-7
1.1596617193051475e-7
6.330489927573446e-8
4.51070580374827e-8
4.271560647911178e-8
2.2859978298530387e-8
8.261153969883965e-9
4.317741305993903e-9
4.708886569207934e-9
1.1424648050519545e-8
4.140208661597214e-8
1.8768955134055195e-7
9.992551800938196e-8
7.853720813332947e-8
7.702018392034902e-8
8.492879485878144e-8
1.0180095155967324e-7
1.3072478908716946e-7
3.487017978393518e-7
6.399637755771818e-7
3.6462210706706676e-7
3.1223009999419515e-7
3.195890640088e-7
3.599307010579966e-7
4.3424071155510255e-7
5.496571667184204e-7
6.981214813244302e-7
8.269374638601907e-7
8.961481142091678e-7
4.938258859255385e-7
2.996706397204098e-7
2.4287421217234207e-7
1.7037514226956368e-7
1.1356183543887262e-7
1.0033888509139361e-7
5.584167118399415e-8
2.2437300893220338e-8
1.0948947672252052e-8
7.125526224463521e-9
8.760910953980374e-9
2.52250488330221e-8
1.299174884747219e-7
1.2614041396542015e-7
9.853535753151978e-8
9.493212773906627e-8
1.0124457547477598e-7
1.1584070214042475e-7
1.4053738459836594e-7
3.963608100745005e-7
6.833830724057779e-7
3.994478390369048e-7
3.565889309490431e-7
3.801274292385116e-7
4.497476223830105e-7
5.764730164338291e-7
7.684328524276861e-7
9.279726164829107e-7
8.882779088242361e-7
7.691230375235259e-7
6.944482328715952e-7
7.078950751157516e-7
4.082620658578574e-7
1.994566178157069e-7
9.073484192269202e-8
4.6171208025996874e-8
3.3420783026493985e-8
3.175489280629118e-8
1.3137663928599775e-8
4.189024952872161e-9
1.9585711424024203e-9
3.4041107960645327e-9
1.363680820168404e-8
7.243169793190795e-8
1.2903635170796003e-7
8.17278831045499e-8
7.379330788284477e-8
7.6993279820821e-8
8.768131108960763e-8
1.0668524577066509e-7
3.10237328504252e-7
7.268036019138037e-7
4.4168691925193664e-7
3.715618844384169e-7
3.7105231687186776e-7
4.026821080807973e-7
4.6122175577864246e-7
5.490393683480073e-7
6.658981907411166e-7
8.007370928273792e-7
9.574034315008031e-7
4.7073077046018963e-7
3.135627507647225e-7
2.4390418576384975e-7
1.5651382602828174e-7
1.1250930564058112e-7
9.54297206747129e-8
4.340313469677867e-8
1.9673802749077724e-8
1.1397288717521398e-8
1.00828223809828e-8
1.738745823189588e-8
5.566680763602048e-8
2.2402719143694915e-7
1.507362188588382e-7
1.2774075027370128e-7
1.2761939198310478e-7
1.3920288890717864e-7
1.6184150115056976e-7
1.9809765742631375e-7
2.5159673910337823e-7
6.323768000694148e-7
8.281151991034871e-7
4.891138559800156e-7
4.4825627704414186e-7
4.94086771175129e-7
6.142137593287406e-7
8.317475951664618e-7
1.0762643718865428e-6
1.0591166816973364e-6
8.984135230222064e-7
8.020914248391953e-7
8.175276275140521e-7
5.203672638382778e-7
2.565379665997309e-7
1.2058614687915465e-7
5.929914894473597e-8
3.9476431570922266e-8
3.802559099348809e-8
2.2181907430340144e-8
8.390259102692725e-9
4.963481540375931e-9
6.330823607003507e-9
1.535591906614383e-8
5.372323840456909e-8
2.418006145216954e-7
1.2936111026449124e-7
1.0257763623461257e-7
1.0101088784287244e-7
1.113455695489448e-7
1.3249097644132112e-7
1.6634666450387195e-7
4.20722552204229e-7
8.281478534886659e-7
4.7633209254648956e-7
4.064152218949049e-7
4.13028773634825e-7
4.60400949897468e-7
5.478261730473953e-7
6.814387247857386e-7
8.517711084023164e-7
1.020415472469674e-6
1.2200979648808431e-6
6.212355059346068e-7
3.472424145490613e-7
2.5772937023134197e-7
1.6852762125912333e-7
1.0997490693342548e-7
9.548494245472011e-8
5.001771829984881e-8
2.168805058481452e-8
1.1405034346069119e-8
8.347837216636201e-9
1.2204303965030778e-8
3.798697687359292e-8
1.8272155896494634e-7
1.4173912261393527e-7
1.213364472414762e-7
1.2199768373893722e-7
1.3266578360341628e-7
1.526659468059782e-7
1.8404037784662956e-7
4.912516463272264e-7
8.829655627496759e-7
5.245544195564975e-7
4.7250380387914037e-7
5.064512171721156e-7
6.022182109862462e-7
7.74514426631446e-7
1.0185452819432954e-6
1.155429897461962e-6
1.041701325660924e-6
9.038863324623051e-7
8.720951766253478e-7
8.175986621286264e-7
4.5978456596172067e-7
2.0254285228970508e-7
8.500795774607512e-8
3.8579399254938324e-8
2.5086239310902848e-8
2.382883549459356e-8
1.0350229253996038e-8
3.4451935054969924e-9
2.353662355257502e-9
5.402021491165381e-9
1.957530859843057e-8
1.0011342013490933e-7
1.5762045654257632e-7
1.0446231166763966e-7
9.635795748007502e-8
1.0142096004256582e-7
1.154396468999915e-7
1.3856098728763711e-7
3.60719056263156e-7
9.243630601721671e-7
5.746953857946225e-7
4.827904673436668e-7
4.786291424481409e-7
5.136563498675389e-7
5.800038209312376e-7
6.797271329104605e-7
8.174364272176712e-7
1.0207257619236695e-6
1.5315852762572785e-6
6.69417436543006e-7
3.6470089876065174e-7
2.2539829054162094e-7
1.2957001672881393e-7
9.446261771029088e-8
7.50990062681872e-8
3.266993390737712e-8
1.5718205304308532e-8
9.883631570276002e-9
1.0811004222657092e-8
2.4009382266066832e-8
9.033254033184656e-8
2.3132529480522276e-7
1.6557514671398787e-7
1.553017441770571e-7
1.6299011943859878e-7
1.8160126726815478e-7
2.1124387165752642e-7
2.52689106432382e-7
3.0311310953451984e-7
7.852976442224039e-7
1.0829536811275956e-6
6.569772191432668e-7
6.099085016007212e-7
6.781514505099056e-7
8.495422851862152e-7
1.1455595268145723e-6
1.3895264111451708e-6
1.2575429615382394e-6
1.0686786045844433e-6
1.026458901205637e-6
9.750117594126765e-7
6.085471937913075e-7
2.587873650090366e-7
1.0695676586737753e-7
4.6797557938722663e-8
2.7205687156739938e-8
2.4793858673544305e-8
1.530818417849558e-8
6.188554125923765e-9
4.818821940107305e-9
8.316686339978837e-9
2.1487741297871306e-8
7.475654511504807e-8
3.0605072536782877e-7
1.6394614770819417e-7
1.341877005558775e-7
1.3374240568203132e-7
1.4693361185685914e-7
1.7043864399202152e-7
2.0060633127546356e-7
4.932484463449731e-7
1.0857605508301055e-6
6.37290075955304e-7
5.423896851601991e-7
5.462647338223889e-7
6.006563530940052e-7
7.02345305354598e-7
8.584824219899588e-7
1.0785912998411292e-6
1.4584178984581824e-6
1.790140980499594e-6
1.4819212275371895e-6
5.580054042495603e-7
2.499317818741397e-7
1.2382884985168287e-7
8.192338894570838e-8
7.193103655669058e-8
3.239987090318208e-8
1.3596493465541479e-8
6.995973551953196e-9
6.352207387370353e-9
1.585422251151849e-8
7.017718286186631e-8
1.7763238418922579e-7
1.4083629844445063e-7
1.420424377515872e-7
1.5546678791730917e-7
1.7637187494466517e-7
2.0557908497052093e-7
2.4377632673961937e-7
6.134197624666179e-7
1.1626045323913013e-6
7.106963503173565e-7
6.511460083807775e-7
7.057907411686635e-7
8.487717001837416e-7
1.0985681611344957e-6
1.3867147277382504e-6
1.395307486540817e-6
1.2138092360702402e-6
1.2022547604172236e-6
9.113314730154623e-7
2.1228267850546894e-6
9.375698444086145e-7
1.984972915844062e-7
5.642480273664477e-8
2.221925397115388e-8
1.150403549265052e-8
6.126449169560546e-9
1.6981206213703566e-9
3.225270954145791e-9
1.5811242432363767e-9
4.685571900524219e-9
2.801408477178919e-8
1.7415060389557095e-7
1.4991429251454332e-7
1.2150967545501828e-7
1.2215106915361062e-7
1.3320105559143884e-7
1.512782920885365e-7
1.7225497881516537e-7
4.07469147499449e-7
1.1847572709829035e-6
7.656061223747639e-7
6.461069527231994e-7
6.373242663570442e-7
6.778529452090392e-7
7.600434182095306e-7
9.012117022728711e-7
1.2021057992644903e-6
2.4342864493239605e-6
1.9113611260081993e-7
1.7223244852251762e-7
1.964144880948426e-7
1.4565437467217776e-7
6.146668363391127e-8
4.309742723620336e-8
3.506372413722747e-8
1.0143533615390726e-8
5.429580608325294e-9
1.3971998908864146e-8
1.6829839001779716e-8
1.0386073104147568e-9
9.37416547509135e-8
1.0774029779604644e-7
1.2668723151904315e-7
1.5531644870871853e-7
1.8953783723347095e-7
2.283096757079656e-7
2.7094856710676635e-7
3.090269453890274e-7
3.234859496600043e-7
1.006500672392581e-6
1.4633432143754743e-6
9.408116066564576e-7
9.052459210087472e-7
1.0379580967504757e-6
1.3401627954259791e-6
1.758064918097064e-6
1.7648708381964307e-6
1.509016533893847e-6
1.568678138755725e-6
1.2241945403153746e-7
4.463130066352029e-7
6.613373045387692e-7
3.298924719493721e-7
6.498969351707237e-8
1.7310505559366747e-8
6.738527166425514e-9
1.920847715232189e-9
8.788035499654462e-9
1.2480015894881693e-8
1.1310706626618748e-8
5.254802380386968e-9
1.652099995114706e-8
1.3077916824327274e-7
1.8872729232640475e-7
1.509119816920584e-7
1.5248847323654385e-7
1.6611131737159384e-7
1.8473022221415979e-7
1.9781268181688353e-7
1.8972959352465504e-7
5.550027103187931e-7
1.4784351691577526e-6
9.090096683173962e-7
7.804890570503686e-7
7.843195792596435e-7
8.590899320799453e-7
1.0163767826065268e-6
1.3690160659093348e-6
2.7658537559370807e-6
2.19874693869365e-7
6.326528969831287e-7
3.58933970762165e-7
2.2934835897244462e-7
1.6546394153478587e-7
5.6202826749644746e-8
2.7336053611740507e-8
1.9857673038547993e-8
8.684530907259157e-9
8.721956444921886e-9
1.911746410750924e-7
1.7188760460292827e-7
1.8785492951650904e-7
4.182952528375611e-7
1.0340931977796272e-7
5.915698976119192e-7
2.7675594723707414e-8
4.638901672856184e-9
2.1530574690373377e-10
9.313824629237553e-11
1.3918657291748183e-11
1.0332074577415341e-11
1.1851268383612996e-11
1.749104070598397e-12
5.910548306321828e-12
3.790112130380064e-12
3.78609493897159e-12
1.9890910789814075e-12
2.9298577607502974e-12
5.825279502821152e-12
3.9703005518016746e-12
3.3877318606547967e-12
4.338709821200586e-12
4.6678820559104136e-12
6.643033076562249e-12
1.0573649703091323e-11
1.0183461033456848e-11
4.968020190009562e-12
2.0766331987396323e-13
1.1578943273837863e-11
2.068487502954384e-11
1.3341598203092278e-11
7.489311468386855e-12
4.442206983034107e-12
3.185746907950443e-12
2.8587308384990613e-12
2.99016914709696e-12
3.361292901119938e-12
3.883648354100672e-12
4.530355332760791e-12
5.302936372763525e-12
6.216839437881805e-12
2.475543094606433e-12
7.688853666983117e-12
1.0084871094059273e-11
1.2124021099597718e-11
1.4355913071150776e-11
1.6963560743688635e-11
2.00509735591751e-11
2.3712026362384803e-11
2.804875535833506e-11
3.3174275097029035e-11
3.9207918848640876e-11
1.9476314594813492e-11
7.608782532182184e-11
1.2639835100833016e-10
1.7663217999238209e-10
2.3072585493529538e-10
2.922380157074746e-10
3.650100171943573e-10
4.53492487382759e-10
5.630443844921958e-10
7.0022496252123e-10
8.730116581965559e-10
1.0907743136131654e-9
1.3637222011734459e-9
1.7015047127731626e-9
2.1108490960995015e-9
2.59274128675203e-9
3.1404829430099123e-9
3.73979351333302e-9
4.369393473860525e-9
4.996004595480209e-9
1.4920207108845684e-9
1.1516279862177812e-9
6.338031452034339e-10
3.1848879196019656e-10
1.937089619202826e-10
1.429111025169795e-10
1.1920872840353886e-10
1.0684270150485153e-10
9.982847117919306e-11
9.557865140538527e-11
9.286024153124676e-11
4.291771555239284e-11
9.408375861094478e-12
9.736888549526556e-12
2.0313734133777134e-11
1.9953569711629528e-11
1.6310893103142791e-12
5.6932205545680255e-11
6.090245995234667e-11
1.1189232845819812e-10
6.396602600514752e-10
1.6442546846514115e-9
2.1971749088442053e-9
2.4195020452507447e-10
6.944396145816741e-13
0.
0.
0.
0.
0.
0.
1.4392267129075857e-13
3.496416551411088e-14
3.184876647854752e-14
3.530248242437473e-14
4.1052659564204843e-14
4.862436585202953e-14
5.821741195282832e-14
7.027544529837753e-14
8.542360962960462e-14
1.0448071353910837e-13
1.285069545407958e-13
2.6710584030067304e-13
8.122237687234542e-14
0.
0.
4.21191447049295e-14
6.36754969788488e-14
9.06509257813841e-14
1.2700627634608206e-13
1.7735635106841405e-13
2.4787938659059554e-13
3.4728237025454345e-13
4.880797321063399e-13
6.884331559746869e-13
9.748586239939405e-13
1.3862022425219255e-12
1.9793981387862262e-12
2.8374200612236614e-12
4.079205467323733e-12
5.869040830412161e-12
3.5565380860543077e-11
3.60009285813589e-11
3.694100371041456e-11
2.34980943205523e-11
1.3271911521492202e-11
8.123848906866982e-11
1.8665816811631065e-10
3.281622220816127e-10
4.939231503285297e-10
6.663734549436743e-10
8.289212072798586e-10
9.716627455351843e-10
1.9952596691115459e-10
1.1664765830203987e-10
1.997589969417083e-10
3.7224790234417623e-10
1.2386498474872267e-9
4.662986114985522e-9
2.144555558032129e-10
3.223349831708891e-11
8.232903960577231e-11
1.0567042718174355e-10
1.2583865674203504e-10
1.4884282202002047e-10
1.7770053010121061e-10
2.1557215807254728e-10
2.6742383011538895e-10
3.427034937748449e-10
4.6224222502291873e-10
6.802319205984451e-10
1.1642903186986115e-9
1.0026230722179266e-8
1.6285241800943513e-8
1.104684013969272e-8
1.1499573996487702e-8
1.4269480465542357e-8
1.9823769217578447e-8
3.0080770841430376e-8
4.6410825075100474e-8
6.03433650133578e-8
6.277262541067312e-8
6.068585906616661e-8
6.207349847625506e-8
3.328060540608685e-8
2.416276608154985e-8
1.761728783651994e-8
1.303108360726004e-8
1.1510021476232489e-8
9.679323963566548e-9
3.578820399574135e-9
1.184237187334962e-9
4.4007868872002294e-10
1.6318938776798175e-10
4.0351832176536724e-10
2.790792677146982e-9
1.1155030863746556e-8
6.586231765831467e-9
5.602781794586142e-9
5.632937134155759e-9
6.227399527849005e-9
7.397812406404415e-9
9.388565682631761e-9
2.898211975312429e-8
4.366850027909986e-8
2.331228044729163e-8
1.927699727752704e-8
1.9123372921119996e-8
2.0948055043082314e-8
2.4670091742122452e-8
3.048273671560775e-8
3.668474462625213e-8
3.7305229644522966e-8
3.1611241238351635e-8
2.6366285158623963e-8
1.4943223971988404e-8
7.873006158901497e-9
4.979992589357203e-9
3.876397644182286e-9
3.4011201702723576e-9
2.5306975196691857e-9
9.219421258181959e-10
3.812007821769203e-10
2.149610011811537e-10
2.3377764888336523e-10
6.097655025090629e-10
2.362687768021481e-9
5.487026913813659e-9
3.054867513635013e-9
2.5573850209041727e-9
2.569615913878331e-9
2.881861309521965e-9
3.5346880525059483e-9
4.754044734363154e-9
1.6333413076812816e-8
2.7138694033408985e-8
1.6911427729717146e-8
1.619101059598814e-8
1.853275930879461e-8
2.3572765726265253e-8
3.255651780407273e-8
4.73801531901362e-8
6.629569570976338e-8
7.793697138956398e-8
7.847978507584064e-8
5.965217041337576e-8
3.414457411049449e-8
2.6604195291550643e-8
1.931888228400312e-8
1.5279695371886213e-8
1.4090139410725896e-8
9.829356613295009e-9
3.281354674274675e-9
1.2516795147690114e-9
5.963857970497069e-10
4.702566845480326e-10
1.2584309182667313e-9
6.166363157169412e-9
1.3433926997333659e-8
8.326968388741106e-9
7.302142766318178e-9
7.473432250221401e-9
8.404590704204559e-9
1.0187138726401236e-8
3.053719410292279e-8
4.9394959775031286e-8
2.7013189340639566e-8
2.2559482866436085e-8
2.2559532276683585e-8
2.485861135620352e-8
2.9399254218521185e-8
3.65765188269479e-8
4.5208574951048925e-8
4.893260130140056e-8
4.405207940518731e-8
3.672221356654986e-8
3.7204527934774615e-8
2.1236010826093296e-8
1.0607689013763142e-8
6.37909442692653e-9
4.823291740605907e-9
4.111997292550226e-9
3.024490791463632e-9
9.818779527279696e-10
3.0693523896129433e-10
6.16026369395327e-11
1.8288696549873362e-11
4.820770360593017e-10
3.438989498458e-9
4.5644560673998345e-9
3.0467932004399283e-9
2.7759477167770854e-9
2.8991088605771436e-9
3.302232291402259e-9
4.042392778836252e-9
1.7074313460563076e-8
3.5593434220256134e-8
2.2043629547742808e-8
1.9864152011224084e-8
2.1367745837896113e-8
2.5195405768248476e-8
3.171092072679752e-8
4.199335082056527e-8
5.70468156900759e-8
7.515335547954647e-8
8.917579893554134e-8
4.873057374028207e-8
3.3794178224738674e-8
2.6601642366260905e-8
2.000656985937052e-8
1.737293853432607e-8
1.594640019347114e-8
7.741967363028476e-9
2.7439533671121737e-9
1.2966410206182443e-9
8.912222168135931e-10
1.1915523419388433e-9
3.2492542630856063e-9
1.4117196510679793e-8
1.509354421477636e-8
1.02932020330749e-8
9.401499793670716e-9
9.897204662655987e-9
1.1459394201178379e-8
1.4390314440777241e-8
1.9625029682148764e-8
4.5944002217059503e-8
5.3154927574755525e-8
2.8454400220501264e-8
2.412738480456295e-8
2.4651879287994133e-8
2.8185431774221524e-8
3.5106599477272314e-8
4.484328135425735e-8
4.901295827882169e-8
4.214714876221693e-8
3.382200865318163e-8
3.826891785133585e-8
2.2658171191489815e-8
1.2057326778242582e-8
6.848700991233651e-9
4.976475528560097e-9
4.18826369831742e-9
3.5952308577917528e-9
1.5090647158812958e-9
5.376808044304983e-10
2.359971427924675e-10
1.6380434059226384e-10
4.2090766849200436e-10
1.820741151698826e-9
7.143498952027969e-9
3.7589203115482604e-9
3.0100234615980497e-9
2.9553932367754246e-9
3.246234435692852e-9
3.880341492033888e-9
5.0277349480325645e-9
1.863480983374562e-8
3.336569274769844e-8
2.0345838139210934e-8
1.887325698746606e-8
2.0941591948572304e-8
2.5699492806665533e-8
3.4051499186608725e-8
4.770850663793673e-8
6.678198638876344e-8
8.349392360660318e-8
8.865158815693018e-8
5.767743186338106e-8
3.5472180123133265e-8
2.794101413474015e-8
2.0407708127006138e-8
1.6714081837059895e-8
1.555981727353947e-8
9.54642488112168e-9
3.1971239594113515e-9
1.3184789736076026e-9
7.207182485906474e-10
7.240086070922959e-10
1.9489338391416516e-9
8.900488146123226e-9
1.4765008300214752e-8
9.456373962765008e-9
8.40964612473854e-9
8.687821699625907e-9
9.865379770003195e-9
1.2100337389255572e-8
3.4836382479346815e-8
5.352345533456722e-8
2.91878451471723e-8
2.4529137715079734e-8
2.470459632764684e-8
2.7491629655447395e-8
3.294774979499558e-8
4.155456098585275e-8
5.129104678356414e-8
5.378842240269547e-8
4.722154036154221e-8
3.937018272705998e-8
4.2665892156309883e-8
2.4751451346268213e-8
1.2476625405265406e-8
7.300766716893728e-9
5.434822166014631e-9
4.589728489163945e-9
3.519888640843922e-9
1.1663287861898847e-9
3.5006044480573627e-10
5.61455827363105e-11
2.0695791871078154e-11
4.216982255262738e-10
3.3528892469271483e-9
5.115503523624182e-9
3.3594514585821147e-9
3.0444935590759344e-9
3.168423609758281e-9
3.595357011883187e-9
4.379103994500407e-9
1.8526234344691037e-8
3.910418639576761e-8
2.420722571979662e-8
2.163482669761384e-8
2.3087792149207224e-8
2.6983923866021345e-8
3.3616376576962675e-8
4.402014793378967e-8
5.922503295467741e-8
7.787820976070182e-8
9.332734997308692e-8
5.050687719677106e-8
3.559711763902721e-8
2.794304161996312e-8
2.110626152375121e-8
1.845258206666347e-8
1.6823565573054538e-8
7.918227381718304e-9
2.8421886562796434e-9
1.3709914757031539e-9
9.72793255634846e-10
1.3421119957651827e-9
3.669272154057704e-9
1.587818986126532e-8
1.5991379575166565e-8
1.1006095735119487e-8
1.009238481167897e-8
1.0654749334995358e-8
1.2372917217423604e-8
1.5593831017631497e-8
2.136976176338283e-8
4.9257982572176994e-8
5.6387488518382977e-8
3.029608337498899e-8
2.579308698014852e-8
2.6473137642999058e-8
3.0439819810094785e-8
3.817440493713526e-8
4.901258208770921e-8
5.347358842236554e-8
4.603500951211996e-8
3.726660959218705e-8
4.2518002921602463e-8
2.527792128623667e-8
1.3687614778791812e-8
7.768370656481968e-9
5.6254882345215714e-9
4.725455479516695e-9
4.060193146757123e-9
1.7153600892565821e-9
6.053033378254719e-10
2.62789951372846e-10
1.795039669073674e-10
4.6034542396631965e-10
2.0031952233259403e-9
8.03135976962968e-9
4.229871803424048e-9
3.3825017713607982e-9
3.3200472418466514e-9
3.6462368608812535e-9
4.357045246135173e-9
5.640146419133428e-9
2.0554567387541547e-8
3.658340855032794e-8
2.2152127873470758e-8
2.0417741495082438e-8
2.2524871101435805e-8
2.7487435499510294e-8
3.6217143957374575e-8
5.047638722112372e-8
7.039922239493424e-8
8.796558018091065e-8
9.342209942985309e-8
6.050263439851741e-8
3.737039820531223e-8
2.938407568779852e-8
2.1427885305658058e-8
1.7559159950988225e-8
1.6338447281498986e-8
9.975072783239309e-9
3.346252178261105e-9
1.3859165650925253e-9
7.629752571806056e-10
7.74408071495637e-10
2.0846377478064606e-9
9.489127447855627e-9
1.5570662332911754e-8
9.98084126994479e-9
8.879032299377826e-9
9.175331245410296e-9
1.0422926240228839e-8
1.2791299921133341e-8
3.686978419579961e-8
5.6683288172085435e-8
3.098384549913802e-8
2.6106150619955882e-8
2.6364989763679652e-8
2.943044232895267e-8
3.5400030742620925e-8
4.483537138263073e-8
5.557875862969253e-8
5.852853562841477e-8
5.167201698434334e-8
4.340214435806977e-8
4.696317297689375e-8
2.7258546798218118e-8
1.3926181848247824e-8
8.153421768150427e-9
6.066880127406932e-9
5.122390274924217e-9
3.92329964825967e-9
1.296644108377623e-9
3.876679082063376e-10
6.210596939714071e-11
2.2365784629784734e-11
4.673553655409427e-10
3.7198979595219595e-9
5.690522431237228e-9
3.738945016808255e-9
3.3898069365555863e-9
3.529079043890831e-9
4.005951328127703e-9
4.880452826588921e-9
2.035780472329261e-8
4.269871883004066e-8
2.6307135304611162e-8
2.3415818909182068e-8
2.4896264604157865e-8
2.899570546092689e-8
3.600049679975003e-8
4.6989263249557703e-8
6.30285965981489e-8
8.265578054956397e-8
9.881764114591833e-8
5.356117343387074e-8
3.776351603575465e-8
2.9559552279635686e-8
2.229083434637427e-8
1.9465567874522374e-8
1.7740477194075182e-8
8.358290709868236e-9
3.002606315790391e-9
1.449612594633721e-9
1.0297596788562855e-9
1.422347281884526e-9
3.8882617865199915e-9
1.6813213226672106e-8
1.6942073247253653e-8
1.1654321247411138e-8
1.0684255386341498e-8
1.1278383622124929e-8
1.3096929615145386e-8
1.6507933930873777e-8
2.2628666709933207e-8
5.229705309482005e-8
6.010509231498511e-8
3.240148289645176e-8
2.7675280986516852e-8
2.8503994305458245e-8
3.2905360495477976e-8
4.146185525542314e-8
5.354314477143811e-8
5.884734829763907e-8
5.110808498152347e-8
4.1788995124648144e-8
4.75293020834628e-8
2.8183216549432915e-8
1.551561523933141e-8
8.853376024495285e-9
6.414205156222039e-9
5.390790653078513e-9
4.619760046769846e-9
1.942219852967129e-9
6.834581507424678e-10
2.9722425729591275e-10
2.058575224783972e-10
5.2746946243326e-10
2.285204025983288e-9
9.133326361772476e-9
4.8132960535073e-9
3.8528782011298186e-9
3.784910587754757e-9
4.160326422801606e-9
4.9756133317338645e-9
6.445363491727695e-9
2.2978878517626123e-8
4.045067528769901e-8
2.432016847908513e-8
2.2290523007662238e-8
2.4469109928152856e-8
2.97243263607272e-8
3.9000256729163555e-8
5.4145750923095103e-8
7.52397921337728e-8
9.365873247711582e-8
9.911542203613086e-8
6.43943124903386e-8
3.97946623083745e-8
3.121065299518015e-8
2.2701869754906148e-8
1.857423228425445e-8
1.7267566694439485e-8
1.0568803202761328e-8
3.5488194300929676e-9
1.470298112446694e-9
8.096286662682599e-10
8.217501766234773e-10
2.211290152975599e-9
1.0054888753895159e-8
1.6553593472830083e-8
1.059855770154326e-8
9.423762519835916e-9
9.73558895285823e-9
1.1057489204627354e-8
1.3568799359560825e-8
3.926679350751669e-8
6.060516622453021e-8
3.322353026468267e-8
2.8068221224963088e-8
2.842552589503117e-8
3.182700891115239e-8
3.841510626522485e-8
4.885366802950632e-8
6.087560936897457e-8
6.454209240386334e-8
5.741830555847292e-8
4.862185180868915e-8
5.231818712916928e-8
3.033940391084865e-8
1.5719983411136957e-8
9.225193626659535e-9
6.8669327618195205e-9
5.8002602927893716e-9
4.426756023161574e-9
1.4567605746411902e-9
4.3472237311802437e-10
7.041347807754698e-11
2.19744605327416e-11
5.323582528923045e-10
4.21654818428056e-9
6.4154292670711725e-9
4.222267891858762e-9
3.831098432920209e-9
3.9909101079037855e-9
4.532727637336833e-9
5.525111874690664e-9
2.2698120505365867e-8
4.7242135373542146e-8
2.895207841561131e-8
2.566424859322814e-8
2.7185461137041368e-8
3.155168467887348e-8
3.90452939182554e-8
5.080618381264521e-8
6.794828268171502e-8
8.88369577763695e-8
1.0584665751712293e-7
5.750536582346216e-8
4.051850494612896e-8
3.16113576856541e-8
2.378353285362468e-8
2.072933966651271e-8
1.8892232481286608e-8
8.929536270054535e-9
3.2084754709840074e-9
1.548663733010392e-9
1.0995973625303137e-9
1.5182308016309982e-9
4.149141877490867e-9
1.7928679971051427e-8
1.8145485031510427e-8
1.246694196439321e-8
1.1423108263630583e-8
1.205463477766811e-8
1.3995583490802979e-8
1.763880301261718e-8
2.4179520162648906e-8
5.610509093120645e-8
6.482764828123466e-8
3.5075530971864234e-8
3.006500288079281e-8
3.108184217008383e-8
3.603383680883145e-8
4.563232066171132e-8
5.930301885617886e-8
6.573337315373573e-8
5.765133998430851e-8
4.763622064734233e-8
5.393903156249756e-8
3.1869720903678696e-8
1.7827734103130348e-8
1.023559727037572e-8
7.421016569938772e-9
6.241704299001645e-9
5.334319642867525e-9
2.229731217454573e-9
7.828633733097484e-10
3.4120886979357934e-10
2.397058882134787e-10
6.138565688068992e-10
2.6485213394537085e-9
1.0533863092959983e-8
5.555670965570312e-9
4.4526681228061895e-9
4.37817813040207e-9
4.816728297257121e-9
5.765678846933268e-9
7.474121998872654e-9
2.6076326007432664e-8
4.5377213167743455e-8
2.7082168149359998e-8
2.4678222378437634e-8
2.6950048231138194e-8
3.258189641008216e-8
4.256073676755897e-8
5.8846995807359075e-8
8.14422778287168e-8
1.0092996636069171e-7
1.0635673848077368e-7
6.938428434418025e-8
4.2888615009645225e-8
3.353487480663655e-8
2.4319574483271397e-8
1.9857772561478942e-8
1.8440626031616894e-8
1.1325591791189561e-8
3.8070489255066416e-9
1.577480371812548e-9
8.68583982196766e-10
8.811766755823429e-10
2.3701592964033866e-9
1.0764759309391769e-8
1.7806774533697516e-8
1.1384028638163113e-8
1.0115687403392222e-8
1.0446804708151003e-8
1.1862613640499586e-8
1.4554717398504526e-8
4.231073157313394e-8
6.560275815303555e-8
3.607858941243569e-8
3.05692481853794e-8
3.10520979309711e-8
3.488199570082076e-8
4.2258567622802335e-8
5.3976747623966936e-8
6.763675496177069e-8
7.224122225341345e-8
6.479358676123928e-8
5.532688094639526e-8
5.914850107096878e-8
3.4253770064735436e-8
1.800612860080704e-8
1.0595542210654567e-8
7.889721934942006e-9
6.668099274338635e-9
5.069710956389459e-9
1.6607742806927583e-9
4.948217988809407e-10
8.101978763495008e-11
2.1605517859419415e-11
6.153362792554044e-10
4.854271345506023e-9
7.336633141706198e-9
4.8385209947366074e-9
4.394384592289287e-9
4.580674707385877e-9
5.205537280837544e-9
6.348479813491235e-9
2.568807068512469e-8
5.3042903242478923e-8
3.23282601281337e-8
2.8535578052909668e-8
3.011013615199789e-8
3.4818835708182263e-8
4.293953141745479e-8
5.569095663062164e-8
7.424687381308976e-8
9.674676622333772e-8
1.1482437724338773e-7
6.255047687755052e-8
4.40311213710282e-8
3.4220240896011405e-8
2.5676840709315317e-8
2.2326418137723407e-8
2.0348073854706525e-8
9.655660591506084e-9
3.4701034829353435e-9
1.6744384448236187e-9
1.1882708463038457e-9
1.6400237837632038e-9
4.480298189643418e-9
1.9343130866230666e-8
1.968285174829911e-8
1.3503477742434753e-8
1.2365008816652373e-8
1.3043939698380246e-8
1.514068936062298e-8
1.907957606270631e-8
2.6154874155883825e-8
6.095538927161811e-8
7.085553821476514e-8
3.848903482032714e-8
3.311602206512792e-8
3.43741040894363e-8
4.003116651694191e-8
5.09641856716384e-8
6.667542001712476e-8
7.457213105181138e-8
6.607497316661476e-8
5.5176394466805135e-8
6.215146563276178e-8
3.657250654225702e-8
2.0771681865290646e-8
1.2004096670443805e-8
8.709572185454261e-9
7.33181070676418e-9
6.249590312086792e-9
2.5966461850877523e-9
9.098983326215875e-10
3.973985316511933e-10
2.8275175453517665e-10
7.238841541168192e-10
3.113521619533044e-9
1.2315315641613927e-8
6.501550784709841e-9
5.2180540240303055e-9
5.135653412335745e-9
5.654939266081808e-9
6.774485717514377e-9
8.787294281589187e-9
3.003737777220379e-8
5.167260696638941e-8
3.061220461770798e-8
2.773112222026868e-8
3.012340962212749e-8
3.6238519575404575e-8
4.711876216170931e-8
6.486728274415033e-8
8.938240511073296e-8
1.1022317836680609e-7
1.1559525986962125e-7
7.576934457653255e-8
4.6838773392696006e-8
3.649219195530934e-8
2.6373654503553018e-8
2.148174781067373e-8
1.9922206757155222e-8
1.2285877225178368e-8
4.135125317851591e-9
1.7136150640094013e-9
9.435317857071868e-10
9.56933986073991e-10
2.572589138527022e-9
1.1667483500041777e-8
1.9409168610322353e-8
1.2386931948592664e-8
1.0998687096885262e-8
1.1354238109502176e-8
1.288978344784164e-8
1.581250578900891e-8
4.618973731454757e-8
7.198132803675542e-8
3.972325061522516e-8
3.376191288805483e-8
3.44051659216985e-8
3.878226618084515e-8
4.71657984818442e-8
6.051836154743786e-8
7.627559118272073e-8
8.209772320210582e-8
7.42527198572986e-8
6.393158622137956e-8
6.785768646950937e-8
3.9231232056689106e-8
2.0926066967046295e-8
1.235038837378552e-8
9.198101731834592e-9
7.77977945934244e-9
5.8918096184613896e-9
1.9211522324975357e-9
5.716938520491692e-10
9.454019812307654e-11
2.147866877847574e-11
7.208356703631667e-10
5.672551325993385e-9
8.507560291392795e-9
5.624676599301987e-9
5.1138386129932515e-9
5.334285684555878e-9
6.065356196476929e-9
7.4005808540590935e-9
2.951023127311012e-8
6.045720284499087e-8
3.664324220722397e-8
3.220691110884314e-8
3.385118200748195e-8
3.8999751419035876e-8
4.792522832592526e-8
6.194759752212224e-8
8.231600179706737e-8
1.0687333068072537e-7
1.2629572529791146e-7
6.900673121935954e-8
4.851072874033443e-8
3.753598063889032e-8
2.8075803156356375e-8
2.4340756156678428e-8
2.218410199922894e-8
1.0576745485073742e-8
3.802115922181821e-9
1.8340494152099844e-9
1.30097950861156e-9
1.7951622534015215e-9
4.90182912606209e-9
2.1140925162908523e-8
2.1649587867962965e-8
1.482755165378577e-8
1.356757467201796e-8
1.4306782072331608e-8
1.660231601949098e-8
2.0918547896352352e-8
2.8675919856874645e-8
6.713833077753401e-8
7.855519732374431e-8
4.2849488695592766e-8
3.7013708915981644e-8
3.858077072415207e-8
4.51400220745727e-8
5.7780601508175235e-8
7.61074728665457e-8
8.590764854593213e-8
7.69060854048706e-8
6.488244389526176e-8
7.26546483892014e-8
4.2565371776591107e-8
2.4524549967559626e-8
1.4269235802520501e-8
1.0359443413790688e-8
8.728669325536719e-9
7.422465849489196e-9
3.0649585100792616e-9
1.0723149481993293e-9
4.692306742719468e-10
3.375366333244796e-10
8.64102046031617e-10
3.709327407827614e-9
1.458140370588308e-8
7.707260716028235e-9
6.195451230987128e-9
6.103566362737698e-9
6.7262046599097205e-9
8.063639853132557e-9
1.0464766986449398e-8
3.510616188117898e-8
5.972327422255169e-8
3.512750752341042e-8
3.163793516083467e-8
3.4186178411120626e-8
4.092218139248113e-8
5.295979853967272e-8
7.25848084052954e-8
9.955663725820509e-8
1.2210783877723682e-7
1.2738482859052113e-7
8.394641524142126e-8
5.188377432343382e-8
4.025345191538912e-8
2.8979008138779278e-8
2.3531618837549274e-8
2.178789148163287e-8
1.3502197633075852e-8
4.551414235609805e-9
1.8863372543984033e-9
1.038778591142062e-9
1.0536234053093946e-9
2.830788353712141e-9
1.2815854715917015e-8
2.1460544442700082e-8
1.3668628676909825e-8
1.2126450210944313e-8
1.251294295426308e-8
1.4201285383452512e-8
1.7418453143258163e-8
5.113405080088352e-8
8.012713582703161e-8
4.437853918820597e-8
3.783948875996337e-8
3.86873034812898e-8
4.376277726830862e-8
5.343112477166082e-8
6.886872399052394e-8
8.730741114951349e-8
9.470862296101907e-8
8.637741461303867e-8
7.496635499784314e-8
7.894401113768764e-8
4.5553884470497224e-8
2.4658820572198018e-8
1.4599341060796053e-8
1.0871451486542294e-8
9.203586247257205e-9
6.9427567411032894e-9
2.2533759048993737e-9
6.700605126391805e-10
1.1182622068124524e-10
2.1720067222895752e-11
8.550663113509311e-10
6.724458102836819e-9
9.995643556483955e-9
6.628153048441149e-9
6.033516962892045e-9
6.298151017800328e-9
7.165207589289791e-9
8.74620946943505e-9
3.4399331254785584e-8
6.9941251650775e-8
4.216239418196757e-8
3.6905167436761954e-8
3.864087075656553e-8
4.435528049941935e-8
5.431511991804292e-8
6.99706108516277e-8
9.26654236526994e-8
1.198501620734784e-7
1.4095887977254325e-7
7.727563202822372e-8
5.422285280719958e-8
4.174654304135817e-8
3.110953170032768e-8
2.6872031890267842e-8
2.4490981491447058e-8
1.1742855774178128e-8
4.2227556170869945e-9
2.0363001472541687e-9
1.4441262799235348e-9
1.992783019961246e-9
5.438342627785659e-9
2.342497563672498e-8
2.41683896947245e-8
1.6520278606194757e-8
1.5104014771073086e-8
1.591986298627704e-8
1.8469173782963945e-8
2.326728376415122e-8
3.189530095402395e-8
7.502040975318288e-8
8.839594577707363e-8
4.8422471857187446e-8
4.199495905446858e-8
4.3956885640563155e-8
5.1668941786352866e-8
6.649084265865064e-8
8.816414797078266e-8
1.0043051207064174e-7
9.081700619568304e-8
7.735724118229991e-8
8.606042475777129e-8
5.018959526343364e-8
2.9312144666361403e-8
1.717293714563288e-8
1.2471865283547678e-8
1.0517917747160184e-8
8.92530357855968e-9
3.6623543649199796e-9
1.2799669913676107e-9
5.611165833657829e-10
4.073535707105087e-10
1.0429931610692763e-9
4.4739687779936606e-9
1.7463652065169274e-8
9.244799754888925e-9
7.444555364515311e-9
7.341509106233638e-9
8.096637894635348e-9
9.712626366728892e-9
1.260954136656351e-8
4.1596679289382016e-8
7.002580907945721e-8
4.090746608061416e-8
3.6641713937087455e-8
3.9392398364442e-8
4.692737612906974e-8
6.045328383257331e-8
8.248973889657979e-8
1.1260719595372337e-7
1.3731408737170967e-7
1.4242863838097474e-7
9.44277419541556e-8
5.8327669016310217e-8
4.5033547573625134e-8
3.2278181618479835e-8
2.610996203765042e-8
2.4127003578229254e-8
1.5038897956627913e-8
5.0786679903407535e-9
2.1051109777929334e-9
1.1597048689394796e-9
1.1770954107064145e-9
3.1602390682904853e-9
1.4276278731861294e-8
2.4089747691972672e-8
1.530795649827375e-8
1.3567830085946772e-8
1.3993470082596425e-8
1.5876906458402128e-8
1.9470241859449874e-8
5.743602479606574e-8
9.053542749502584e-8
5.032800248253086e-8
4.304965124015599e-8
4.415770493907186e-8
5.0123497677313824e-8
6.142918116446333e-8
7.952273550677385e-8
1.0138432798006336e-7
1.1083138580757262e-7
1.0190806511651768e-7
8.91063712015804e-8
9.302656530828316e-8
5.35716363379909e-8
2.9433832116154174e-8
1.7482861812497595e-8
1.3009248036004436e-8
1.1025127295409024e-8
8.284899288923473e-9
2.6768628680995806e-9
7.959315523328659e-10
1.3401463512409842e-10
2.243487868204286e-11
1.0260496264932476e-9
8.079729988340314e-9
1.18861414639555e-8
7.909796106359327e-9
7.210225060514986e-9
7.532218971465627e-9
8.573623454175926e-9
1.0469087764388798e-8
4.065672355162511e-8
8.208273777560002e-8
4.922759605126387e-8
4.292308994399527e-8
4.4779170975570324e-8
5.122268309092978e-8
6.251408193947355e-8
8.027135027931903e-8
1.0595578459630182e-7
1.3649440193229605e-7
1.597041824427241e-7
8.78733125519423e-8
6.150270562689e-8
4.7086334245123946e-8
3.4934924944399276e-8
3.003593932001749e-8
2.7373876259711354e-8
1.3214714662492735e-8
4.754334949618466e-9
2.292001661517469e-9
1.6256866446405247e-9
2.2444443856355507e-9
6.120923401933513e-9
2.632478325767339e-8
2.739779704715394e-8
1.868604155254659e-8
1.7068415026167115e-8
1.7981706448352417e-8
2.085517730154735e-8
2.6268960847798035e-8
3.60085480746974e-8
8.506719582976169e-8
1.0098069118085634e-7
5.554903283861515e-8
4.83635643664246e-8
5.082887112520709e-8
6.001171989385428e-8
7.76153820612535e-8
1.0356170020771e-7
1.1901799499188517e-7
1.0866488012328774e-7
9.33689014321931e-8
1.031334931943243e-7
5.986912171898506e-8
3.542201162388559e-8
2.0897576920856772e-8
1.5174474850438674e-8
1.2806629086316893e-8
1.084924153159096e-8
4.423463843471298e-9
1.5453247726795337e-9
6.786969535683264e-10
4.964516036085061e-10
1.2714902070237889e-9
5.4570482941768e-9
2.1128453711197954e-8
1.1206253557468968e-8
9.042256326184796e-9
8.926434492457325e-9
9.851682950587121e-9
1.182414610431114e-8
1.5354521273995684e-8
4.9912891809358775e-8
8.322020486133485e-8
4.83125576760313e-8
4.3056472033332795e-8
4.6070651541721543e-8
5.463547913641203e-8
7.007829126446809e-8
9.521811631345865e-8
1.2936477185040171e-7
1.567764605913829e-7
1.616171178895139e-7
1.0787232592839277e-7
6.655578302080741e-8
5.1100794945589865e-8
3.644585730918387e-8
2.933641252348225e-8
2.7041299898983e-8
1.6972812285630676e-8
5.744566502084761e-9
2.3815080868227914e-9
1.3130007552561636e-9
1.3348477499558487e-9
3.5807288192355888e-9
1.613281867724423e-8
2.7463448240366973e-8
1.740649959213348e-8
1.5411437236876385e-8
1.588657851721239e-8
1.8019271321841363e-8
2.2093480543232655e-8
6.546668367355224e-8
1.0384211785653433e-7
5.79360154920702e-8
4.971031169514558e-8
5.11484942386289e-8
5.824785450582873e-8
7.163722329379754e-8
9.3108212365399e-8
1.193308138882435e-7
1.31424758324004e-7
1.2178422157145886e-7
1.0720833320668601e-7
1.1086721054332656e-7
6.371315726603084e-8
3.5544084948619e-8
2.1179803200512606e-8
1.5733501394773738e-8
1.3349180920739468e-8
9.994972942254095e-9
3.2156139491134343e-9
9.568881108185422e-10
1.6264517536407374e-10
2.361850128525278e-11
1.2441853431498278e-9
9.830413410353857e-9
1.4286548787632144e-8
9.54775293929004e-9
8.717362501269346e-9
9.11412831366731e-9
1.0379418302773953e-8
1.2677667328802281e-8
4.8668691082387865e-8
9.764002425667998e-8
5.8280276504428586e-8
5.063925369981145e-8
5.2654424356413014e-8
6.003904642507498e-8
7.304743043050712e-8
9.351384740192035e-8
1.2304405876078654e-7
1.5785850611975303e-7
1.836607306380751e-7
1.0146084197525929e-7
7.076955000723661e-8
5.384438563987645e-8
3.973800553034328e-8
3.3959804686983304e-8
3.0948398973405023e-8
1.5063747101102197e-8
5.423502567102654e-9
2.61417617072372e-9
1.8554900541066672e-9
2.5647260610344497e-9
6.988762303903671e-9
3.0003173236831226e-8
3.1542785908709924e-8
2.1459364415199448e-8
1.9581926724874378e-8
2.061914062580434e-8
2.3906920921827136e-8
3.0107657272024526e-8
4.126628703837093e-8
9.786880544049192e-8
1.170851405140081e-7
6.466793170505414e-8
5.6509776267483465e-8
5.961513868700671e-8
7.067156971611932e-8
9.181656523584648e-8
1.2320799990225036e-7
1.4278324994375894e-7
1.3154091517539044e-7
1.1389417491462284e-7
1.2482132078498442e-7
7.212481731426999e-8
4.321770556840106e-8
2.567629773682343e-8
1.8625297004359968e-8
1.5725242479028066e-8
1.3306807096103502e-8
5.390852872476134e-9
1.8839841126223154e-9
8.291423014834394e-10
6.103332355292139e-10
1.5637163023244397e-9
6.7234988071858795e-9
2.5785498963044792e-8
1.3709424119076942e-8
1.1087798788355559e-8
1.0957990789479915e-8
1.210209776580486e-8
1.4531279884053294e-8
1.8871594718982928e-8
6.05742640377141e-8
1.0013307468617626e-7
5.780913465588212e-8
5.128907713811209e-8
5.464718329127998e-8
6.454182868606747e-8
8.245781800215104e-8
1.1159720566921084e-7
1.509044681146587e-7
1.816873503848652e-7
1.860705085173945e-7
1.2512480594902705e-7
7.705201958829552e-8
5.878629084295789e-8
4.169178495402907e-8
3.3343492339622057e-8
3.063913357787872e-8
1.9392134767548033e-8
6.581872702694074e-9
2.7293643515655794e-9
1.5068829454171363e-9
1.5364954908392368e-9
4.117556853812276e-9
1.8491871234313268e-8
3.179727436462356e-8
2.0095334621323813e-8
1.7771540793274804e-8
1.830929453186347e-8
2.0760693151086178e-8
2.545003814841604e-8
7.569530394955102e-8
1.2086481676750014e-7
6.767169272337463e-8
5.8230260048025725e-8
6.008588269582631e-8
6.862647103159418e-8
8.466347877506688e-8
1.10421051073152e-7
1.4218671856243955e-7
1.5769694551462508e-7
1.471916736183714e-7
1.3035266124143945e-7
1.3338799455710988e-7
7.649229768820113e-8
4.336052882566107e-8
2.5915027273920472e-8
1.9188099877738174e-8
1.6298425978232092e-8
1.2164140927455447e-8
3.898492710018693e-9
1.1623353584981783e-9
1.998529250187451e-10
2.4913273980741562e-11
1.5231089024228955e-9
1.20989112905394e-8
1.733179354401003e-8
1.1642509368961119e-8
1.0650052659717756e-8
1.1144797929699834e-8
1.269813891666615e-8
1.55129576146133e-8
5.892876819470692e-8
1.1759352727544889e-7
6.989185760985659e-8
6.054464673350695e-8
6.277086108464392e-8
7.137245587342915e-8
8.659856189906674e-8
1.1056226464322978e-7
1.4504275071561616e-7
1.852940184843583e-7
2.1424686392726847e-7
1.188793051258752e-7
8.25396062140792e-8
6.237055423450841e-8
4.5730118533635135e-8
3.877007848941026e-8
3.5329193833167e-8
1.736962506508378e-8
6.260835592839312e-9
3.0180114266161873e-9
2.1454366909259773e-9
2.9719035069447217e-9
8.091036728191498e-9
3.4664372085049306e-8
3.686826338440545e-8
2.501382197871253e-8
2.2800860330780738e-8
2.3995799812990608e-8
2.7813464769448582e-8
3.502038693558946e-8
4.798956306557296e-8
1.1417025164990388e-7
1.3770937876635886e-7
7.63450831784281e-8
6.693615945916124e-8
7.085319455625824e-8
8.429262701541716e-8
1.0993799862358265e-7
1.482529369238037e-7
1.7313485857844614e-7
1.6082902305636263e-7
1.401690168571147e-7
1.5228014849669064e-7
8.758462699583015e-8
5.315300692537426e-8
3.180407775698362e-8
2.3013601815780848e-8
1.9425185123185206e-8
1.6431901994299928e-8
6.6152134384470656e-9
2.315037253430944e-9
1.0214733352304189e-9
7.561739136715453e-10
1.938003089742465e-9
8.3587626196836e-9
3.1697431063673675e-8
1.6905032003254468e-8
1.3709650625222257e-8
1.3565716921888542e-8
1.4992058838663122e-8
1.8007176532115124e-8
2.3383793287316464e-8
7.424767790518602e-8
1.2183505566881888e-7
7.000268934332874e-8
6.186876233797687e-8
6.567711929938134e-8
7.729228783323143e-8
9.840498807889025e-8
1.3270604305150516e-7
1.78617848088481e-7
2.135596537271744e-7
2.171833144650048e-7
1.4726003091155162e-7
9.041468801566818e-8
6.849075308343746e-8
4.8259261658263796e-8
3.8264217680076186e-8
3.502104922161414e-8
2.2391090514831946e-8
7.627567092794752e-9
3.1646122504685707e-9
1.751248964928212e-9
1.7943769066745313e-9
4.803079841764564e-9
2.1488126670694317e-8
3.736991316866294e-8
2.3543842448981435e-8
2.0795891829556846e-8
2.1412993805266086e-8
2.427232143089925e-8
2.9749116716523786e-8
8.871219419947976e-8
1.4265663831723654e-7
8.014061719041431e-8
6.913652560245789e-8
7.151806195633172e-8
8.188816679738868e-8
1.0128360258159596e-7
1.324692178100497e-7
1.7125833933054976e-7
1.9115891643929573e-7
1.7961220790160476e-7
1.598870456790534e-7
1.6167371553901905e-7
9.250218230462788e-8
5.334519293583359e-8
3.1964700297507914e-8
2.353056643750859e-8
2.000463891953542e-8
1.4893648043007029e-8
4.758506452632119e-9
1.4235997278724594e-9
2.4869377406920975e-10
2.503406459958924e-11
1.8810515485983457e-9
1.504972636689895e-8
2.1190037461738473e-8
1.432346233239459e-8
1.3132081084853842e-8
1.3756084384451767e-8
1.5680934607059903e-8
1.9159265077913636e-8
7.206357821850086e-8
1.4321352312067715e-7
8.480453822491625e-8
7.327850109839765e-8
7.57857212037629e-8
8.596397364091288e-8
1.0405942559883634e-7
1.325438804184437e-7
1.73396170603692e-7
2.205263491828717e-7
2.5321541733971377e-7
1.4118592773806878e-7
9.743165787677726e-8
7.307512256760513e-8
5.3132812037552434e-8
4.456477059223065e-8
4.060486531257732e-8
2.0212503346369428e-8
7.298925571081284e-9
3.520245190377506e-9
2.509530070546761e-9
3.4886804463535498e-9
9.489057565083285e-9
4.0563897368248205e-8
4.3715973414605396e-8
2.9573649616402976e-8
2.6927422710684428e-8
2.8323476021295703e-8
3.2819372437506576e-8
4.1312884103366405e-8
5.658892418582014e-8
1.3490614355294816e-7
1.6414657154456582e-7
9.131318069761893e-8
8.029233201081461e-8
8.523582985645865e-8
1.017015169764051e-7
1.3305540394280755e-7
1.801507205688888e-7
2.11845808422129e-7
1.982710196666554e-7
1.7374266344353132e-7
1.8688460591697526e-7
1.0698105500526096e-7
6.578121937979544e-8
3.9646955582730074e-8
2.855238082710514e-8
2.4066316225155095e-8
2.0372917733520087e-8
8.153441843092247e-9
2.8609713421398377e-9
1.2668372081728001e-9
9.434441959984547e-10
2.4183529547041134e-9
1.0476120603908618e-8
3.918989741477225e-8
2.0985894597936452e-8
1.7074780460089618e-8
1.6918944173842527e-8
1.871037972007357e-8
2.2478429763013247e-8
2.9181835899299926e-8
9.17860426862342e-8
1.4971801632569086e-7
8.568329922309683e-8
7.548766343492498e-8
7.988739060849208e-8
9.373345618220348e-8
1.1898621499726566e-7
1.5995691917549872e-7
2.1430444547287757e-7
2.54294186553729e-7
2.566613421708013e-7
1.7562798480916754e-7
1.0736389184862492e-7
8.068320524857512e-8
5.641310072096542e-8
4.420419379970927e-8
4.025007404166657e-8
2.605623401808317e-8
8.919789328225524e-9
3.7043995131575228e-9
2.0576597390890316e-9
2.1243543183912315e-9
5.678741168614672e-9
2.5292373762817043e-8
4.45405305594053e-8
2.7971264887082645e-8
2.467625686114121e-8
2.539439766434133e-8
2.8776610168659548e-8
3.526222466522343e-8
1.052533865715915e-7
1.705775496125831e-7
9.612765087334407e-8
8.311126323822965e-8
8.615253620115378e-8
9.88409024729702e-8
1.2248775752034957e-7
1.60527190353575e-7
2.0817600324692734e-7
2.3367563332081405e-7
2.2086560937295864e-7
1.9746135781640473e-7
1.9693815019146288e-7
1.1238107421595683e-7
6.605540891583979e-8
3.9653483965510195e-8
2.8907938640568885e-8
2.4584405693293503e-8
1.8280820321230058e-8
5.8298112927868355e-9
1.7536067394956048e-9
3.137158070588887e-10
2.0489403909245847e-11
2.3431865988323033e-9
1.890741752437044e-8
2.6068359054307584e-8
1.775752875890514e-8
1.632548006399569e-8
1.7121553841151027e-8
1.952710374763758e-8
2.3859328990481425e-8
8.885973204121797e-8
1.761502759983445e-7
1.0398680475772102e-7
8.96774792532265e-8
9.256022460178457e-8
1.0478505838426517e-7
1.2659901646593423e-7
1.609330930888915e-7
2.099772042077417e-7
2.6573420363726506e-7
3.0267221909130126e-7
1.6968131515426127e-7
1.161530279476292e-7
8.641187638495884e-8
6.213967761663062e-8
5.136023325458972e-8
4.678966211752332e-8
2.3655060003462103e-8
8.567445394989968e-9
4.1373898875297124e-9
2.9635040448981952e-9
4.1429406267922935e-9
1.1258663151522798e-8
4.8020846831786104e-8
5.252497963278563e-8
3.5428890345759594e-8
3.222415925474274e-8
3.3877547526923214e-8
3.924236643225977e-8
4.9380432873594856e-8
6.75873844202905e-8
1.6123683570544074e-7
1.980760930710843e-7
1.1052626433150189e-7
9.742273462580839e-8
1.0366045727423762e-7
1.2396309387829323e-7
1.625426921683668e-7
2.2073531781191844e-7
2.611268766738595e-7
2.460294405859895e-7
2.1652565956281914e-7
2.3019499251080722e-7
1.3111852900935062e-7
8.174764039787981e-8
4.9642711934256086e-8
3.545220795651447e-8
2.9783771556262157e-8
2.527070381763129e-8
1.0062005814990564e-8
3.546406622540201e-9
1.578603858007289e-9
1.1849042774099157e-9
3.036705606848956e-9
1.322757045509685e-8
4.8659508997616945e-8
2.6198505963832117e-8
2.1401455954255837e-8
2.1240823829085247e-8
2.3506534136446453e-8
2.82441155151766e-8
3.6647172330573354e-8
1.142722160536461e-7
1.8560074784044497e-7
1.0588929544056093e-7
9.30580173279855e-8
9.823733839995557e-8
1.1498336122349714e-7
1.4560942536324984e-7
1.9520638998613406e-7
2.6028518400525013e-7
3.062386377094705e-7
3.065307104441228e-7
2.118848414001061e-7
1.2872570112273638e-7
9.587952233090302e-8
6.640505206476726e-8
5.1186873910817694e-8
4.6297304670561824e-8
3.043749423166134e-8
1.0490504715699521e-8
4.364792187165867e-9
2.4389626795366523e-9
2.546930516426803e-9
6.797877997164927e-9
3.012222118763789e-8
5.3769306622648706e-8
3.366192488232538e-8
2.966290092285324e-8
3.05109406934483e-8
3.4564786115141394e-8
4.234389138917368e-8
1.262233943373148e-7
2.0639052572612157e-7
1.166561295852056e-7
1.0104273165709497e-7
1.0490721155477979e-7
1.2052677701671415e-7
1.4954180170844792e-7
1.9620207260498383e-7
2.549524475723188e-7
2.874978050563558e-7
2.731207862304004e-7
2.450343869015245e-7
2.4041330613720763e-7
1.367209081920619e-7
8.212003642337216e-8
4.9331093499707425e-8
3.540386321456024e-8
3.008772329681699e-8
2.238632253377253e-8
7.140155502628794e-9
2.1656517027552844e-9
4.0198283870843443e-10
2.869728807815727e-12
2.9460434996640945e-9
2.3985947758875115e-8
3.2216315282457695e-8
2.2160445924269085e-8
2.0444167927286766e-8
2.1472210084046844e-8
2.4502553993997787e-8
2.993648318153132e-8
1.1028503701137461e-7
2.185550329920723e-7
1.2871074812123726e-7
1.1084500475064594e-7
1.1423139687669561e-7
1.2911797278464588e-7
1.557581026761469e-7
1.9766447580664892e-7
2.572070707005991e-7
3.2361525682993085e-7
3.6502319001453657e-7
2.0590550925528618e-7
1.3944220303810712e-7
1.0282406128886537e-7
7.283446952498485e-8
5.89995593589685e-8
5.3740396728962944e-8
2.770674816493282e-8
1.0082671653483291e-8
4.881811272923222e-9
3.5237083568729886e-9
4.968543192958628e-9
1.3493008042626349e-8
5.7433962761796794e-8
6.385492812884895e-8
4.2955152083031575e-8
3.903374676045988e-8
4.101845923406149e-8
4.7497745749151806e-8
5.973544364790865e-8
8.164581586119256e-8
1.945781342579252e-7
2.416931056038814e-7
1.3523743028848974e-7
1.1943455989822566e-7
1.27298471885818e-7
1.5245704432758615e-7
2.0015869210682534e-7
2.7230853930350284e-7
3.236905068778513e-7
3.0672679264339045e-7
2.708127040820464e-7
2.838328161349671e-7
1.6077798845405852e-7
1.0173837278061509e-7
6.227730312966237e-8
4.385896272622526e-8
3.661928654218452e-8
3.120737287801958e-8
1.23809792165887e-8
4.394412984175708e-9
1.972050407705671e-9
1.4983481680405644e-9
3.836863451801869e-9
1.682131531863972e-8
6.057320348910927e-8
3.285729203138384e-8
2.6977418607184495e-8
2.6829015812694483e-8
2.9714554610115362e-8
3.570404068210823e-8
4.628513059899184e-8
1.4306279384135878e-7
2.318773923985192e-7
1.319997361424878e-7
1.1579603633743148e-7
1.2200761447820634e-7
1.4253468690146574e-7
1.8015138446836967e-7
2.409096140922111e-7
3.195368646483789e-7
3.722065603220326e-7
3.6907906075291356e-7
2.5797826555078084e-7
1.55364856662267e-7
1.1457634523807525e-7
7.839391924100437e-8
5.905787437982976e-8
5.2953732283627036e-8
3.549429991384247e-8
1.2350563379159506e-8
5.1559253152669964e-9
2.908290069482167e-9
3.0889779635117827e-9
8.230050679662274e-9
3.625823013426417e-8
6.563939276140709e-8
4.0985349573198645e-8
3.608508780728942e-8
3.7103048113584875e-8
4.2022245247678045e-8
5.146117889482265e-8
1.527069389484908e-7
2.523943725367466e-7
1.430726871821124e-7
1.2409833694780608e-7
1.2898263939149037e-7
1.4829780426052634e-7
1.8406761622034592e-7
2.415112041732645e-7
3.1402734438964126e-7
3.5523719347875496e-7
3.3883190075685743e-7
3.04824589445222e-7
2.930934251526128e-7
1.6587186173155262e-7
1.0214231337491915e-7
6.130307655436046e-8
4.294257877029712e-8
3.6409432670725154e-8
2.717013001519237e-8
8.695297097872998e-9
2.6704993746266306e-9
5.248969586265467e-10
4.661714398532779e-11
3.7464861925175884e-9
3.074112779761769e-8
3.992228912742494e-8
2.7811519973049126e-8
2.577414455634229e-8
2.7120641635070036e-8
3.096844457668778e-8
3.782881435753345e-8
1.3748880170869191e-7
2.732448254739797e-7
1.6066338111466912e-7
1.3825280454148542e-7
1.4231724342681156e-7
1.606725317894192e-7
1.9358446185846877e-7
2.4528799019824706e-7
3.18198207637054e-7
3.9739548859660553e-7
4.427695353543883e-7
2.5155951430751647e-7
1.6792722182350512e-7
1.2261175048961478e-7
8.503319029032087e-8
6.701566271072403e-8
6.103237351365545e-8
3.226074928635265e-8
1.1827792506465025e-8
5.754221771162736e-9
4.204877582015103e-9
6.006530621653742e-9
1.630674387007519e-8
6.930556311527606e-8
7.840887865617985e-8
5.263925144382288e-8
4.7806772503340415e-8
5.0222549853610315e-8
5.813298189187379e-8
7.304361569786684e-8
9.958431458051199e-8
2.3660624474308356e-7
2.978958964020886e-7
1.6711485729609414e-7
1.477990367660376e-7
1.5769715116907e-7
1.8898704261748749e-7
2.481628216209538e-7
3.3773584302980123e-7
4.027733323093335e-7
3.8341926411931815e-7
3.3925347401951095e-7
3.491824667969528e-7
1.965042434575158e-7
1.2632914528784778e-7
7.800213331125076e-8
5.373139870443834e-8
4.440469677059738e-8
3.810770412399562e-8
1.5101823854411585e-8
5.418429362737896e-9
2.4633544166906092e-9
1.9099675279769372e-9
4.8822571823228695e-9
2.1553563401593804e-8
7.544271328429795e-8
4.13610809005904e-8
3.4186687540754896e-8
3.408786807004419e-8
3.779076779907776e-8
4.540301968056417e-8
5.877460551629817e-8
1.7981778978570353e-7
2.91733589390561e-7
1.65875595584119e-7
1.4535164793094046e-7
1.529377927187188e-7
1.7841368756315608e-7
2.2515081534127333e-7
3.003426477860812e-7
3.9583877906577104e-7
4.553904758265544e-7
4.466660543146498e-7
3.1602506174584193e-7
1.880187862671851e-7
1.3709221270374308e-7
9.228060562701951e-8
6.733937271967484e-8
5.970942880332721e-8
4.1007186763945974e-8
1.4462647525478225e-8
6.073013777499203e-9
3.4771803378931065e-9
3.786845684571701e-9
1.0068941081077466e-8
4.407210443594886e-8
8.087487004181371e-8
5.042287368509452e-8
4.438120397781995e-8
4.562797752451513e-8
5.166722374932835e-8
6.32371493489276e-8
1.8595039872624426e-7
3.11614121696482e-7
1.7717508399472898e-7
1.538347461677133e-7
1.5996908487784193e-7
1.8392437912759516e-7
2.281503780331657e-7
2.989676340904336e-7
3.882654858944392e-7
4.397156424905596e-7
4.205335122617414e-7
3.7920363263347847e-7
3.55249469823366e-7
1.9958689781845733e-7
1.2642900686962381e-7
7.566960477662669e-8
5.114772593330118e-8
4.31716384081208e-8
3.238639955762609e-8
1.045156220563612e-8
3.270880511796949e-9
7.012931160924951e-10
1.6752047982887117e-10
4.841218703426595e-9
3.987516829830355e-8
4.948994785583554e-8
3.5072242809625996e-8
3.2704905642791016e-8
3.450053567301915e-8
3.942872496451777e-8
4.8145350858074205e-8
1.7175160973453657e-7
3.4393183235564765e-7
2.021145373983356e-7
1.738978846039535e-7
1.788795689297228e-7
2.0176530756654655e-7
2.428367525997956e-7
3.0719212032924605e-7
3.9691812223450954e-7
4.906980588068258e-7
5.380406985928482e-7
3.082837228549187e-7
2.018408698943737e-7
1.4564070006698058e-7
9.801133309821705e-8
7.446639021259225e-8
6.780958605104037e-8
3.699648545442293e-8
1.371971158227974e-8
6.730853995858578e-9
5.016635991274727e-9
7.308208392551998e-9
1.9845549805522228e-8
8.428659101215814e-8
9.704661874053328e-8
6.51117984507046e-8
5.914171203425438e-8
6.212775567507476e-8
7.187767135686263e-8
9.016869910857624e-8
1.22377210878253e-7
2.891988732784714e-7
3.705717992381331e-7
2.0842647097238347e-7
1.845124314127125e-7
1.9693871492696476e-7
2.3594461488722015e-7
3.094734966458136e-7
4.2053529610207146e-7
5.020536727274263e-7
4.794407465694758e-7
4.247764676533836e-7
4.2682547631704816e-7
2.382046244333377e-7
1.5562804578485427e-7
9.701783072664247e-8
6.464003069394534e-8
5.260907794169781e-8
4.558247960460192e-8
1.81115391374597e-8
6.607405808706124e-9
3.067825129655895e-9
2.4613373613895066e-9
6.273355215303815e-9
2.7876545609478722e-8
9.373356164407916e-8
5.220867101528112e-8
4.355088845795033e-8
4.3581872361954e-8
4.8377718914148974e-8
5.810507304825747e-8
7.504608001280128e-8
2.2648655412683088e-7
3.694773223447631e-7
2.1009009411121621e-7
1.8402392883499958e-7
1.9345541586412592e-7
2.254435222332812e-7
2.841237314028061e-7
3.779432205457339e-7
4.939061829851105e-7
5.59049706401734e-7
5.413507448354149e-7
3.879868850805642e-7
2.2697144043434792e-7
1.632263500042234e-7
1.0739824372120332e-7
7.505031831998187e-8
6.56274038363865e-8
4.6453324677997904e-8
1.669743145883611e-8
7.0813810852738505e-9
4.15278930191607e-9
4.6927073126619775e-9
1.2449453871423766e-8
5.40862963216888e-8
1.0033973757133046e-7
6.260213264480514e-8
5.514493921325023e-8
5.671408758320865e-8
6.42127737383083e-8
7.85165926434214e-8
2.2727580332950498e-7
3.880892056734637e-7
2.2141843999156327e-7
1.9237571509877098e-7
2.0001596118807805e-7
2.2975968166627693e-7
2.844866642809529e-7
3.716633278614507e-7
4.808452135834559e-7
5.435813294171562e-7
5.204649556893776e-7
4.707501981721149e-7
4.2574249492805874e-7
2.3649499128517688e-7
1.543563301147114e-7
9.199586903228937e-8
5.9191658944774437e-8
4.9623199560795905e-8
3.744395582768187e-8
1.227462364488436e-8
3.95241258990287e-9
9.619915228191352e-10
4.3853357529176763e-10
6.4117571831619745e-9
5.257121240919846e-8
6.116270776889594e-8
4.44066463614094e-8
4.178097180350426e-8
4.423638322114248e-8
5.0615620348859604e-8
6.176585281225514e-8
2.1433733079803627e-7
4.355533561922293e-7
2.561865787588881e-7
2.2056373380678533e-7
2.2679664557458729e-7
2.5561885469789234e-7
3.0732178396289635e-7
3.879592567564265e-7
4.983828861445687e-7
6.071414020489616e-7
6.518454788340872e-7
3.7723666370207266e-7
2.4053561641663575e-7
1.707505209787153e-7
1.1010057011569318e-7
7.98034216361737e-8
7.265867205198234e-8
4.124925237821496e-8
1.5558114720853668e-8
7.743243014705319e-9
5.958971955747405e-9
8.943967241227168e-9
2.4313411454597583e-8
1.0328640768051818e-7
1.2076418294415436e-7
8.118531443487162e-8
7.384311628902825e-8
7.760272248039687e-8
8.971456702024033e-8
1.1221425666941763e-7
1.5104719123591701e-7
3.5423402875929004e-7
4.6506684344777497e-7
2.623591429593689e-7
2.3237417525986395e-7
2.4790958140978037e-7
2.9657428196465653e-7
3.878963936930169e-7
5.249288780926673e-7
6.253612871734383e-7
5.980931372060361e-7
5.307227730961383e-7
5.157935182418115e-7
2.84526969085631e-7
1.8855529933695022e-7
1.1877330079236378e-7
7.550502578323142e-8
6.020738048649109e-8
5.273200665916248e-8
2.1110187603177186e-8
7.902108216546848e-9
3.797801937840012e-9
3.2243924976978263e-9
8.190512336649008e-9
3.6572307208602735e-8
1.156061657006734e-7
6.600101487979362e-8
5.579568630943254e-8
5.6131368699044605e-8
6.242157675920242e-8
7.492739407827832e-8
9.640877999869711e-8
2.851983739540252e-7
4.7107981266546536e-7
2.683373827281868e-7
2.3515262284333474e-7
2.470948630969042e-7
2.877260578967098e-7
3.6213584740415225e-7
4.798923038750449e-7
6.194616877859658e-7
6.858175472590016e-7
6.545086380616815e-7
4.751068561119605e-7
2.7153487636012146e-7
1.915839849684349e-7
1.2199384455191938e-7
8.055617541646374e-8
6.926548351077884e-8
5.0857939702793025e-8
1.876815893631049e-8
8.092820905770803e-9
4.934054771043468e-9
5.88801533906862e-9
1.5588953291495824e-8
6.712514879167352e-8
1.249753771441569e-7
7.833734185017986e-8
6.9198534504687e-8
7.125250410277598e-8
8.067045262889566e-8
9.846371446256764e-8
2.7786318193823365e-7
4.873450370961975e-7
2.792789437805038e-7
2.427264951999701e-7
2.521252319339104e-7
2.8901169653564614e-7
3.566050067890034e-7
4.6333493259485716e-7
5.949410082136009e-7
6.686355090267134e-7
6.403818183495209e-7
5.837956469740828e-7
5.019624083432379e-7
2.7362523869017974e-7
1.8315503510426335e-7
1.0868822961931311e-7
6.571529404408593e-8
5.460975038277427e-8
4.1250652249489873e-8
1.3882549068482794e-8
4.667361986546767e-9
1.3531784327026227e-9
1.0077360746565348e-9
8.835753086165085e-9
7.107006449865018e-8
7.491038385620921e-8
5.6388031209234855e-8
5.378963449853625e-8
5.727675309028909e-8
6.565770938490643e-8
8.003333870382693e-8
2.66203361887745e-7
5.547728729598498e-7
3.273249040560871e-7
2.8229951857009926e-7
2.9027234487969067e-7
3.269279295564952e-7
3.9254424358586075e-7
4.940561930933968e-7
6.289827059984243e-7
7.496052948405692e-7
7.83731604928585e-7
4.5866710136675006e-7
2.818101193947435e-7
1.9464600534139684e-7
1.1822992536300587e-7
8.086274257009951e-8
7.355223093852341e-8
4.384444090909008e-8
1.6945940280750608e-8
8.643744561634636e-9
7.0143975349164105e-9
1.1024377289024696e-8
3.005064195723428e-8
1.277924602256308e-7
1.5056799869027404e-7
1.0188302242081793e-7
9.300145352821662e-8
9.784672134963573e-8
1.129643816882198e-7
1.4049263571180288e-7
1.8620381189988118e-7
4.330967038899971e-7
5.890349575641917e-7
3.336310247814026e-7
2.955213942205865e-7
3.1480827590035943e-7
3.754528615941454e-7
4.884931834996488e-7
6.55821291192828e-7
7.761233969066931e-7
7.426081476823817e-7
6.627560941828821e-7
6.139140623488931e-7
3.32279049421463e-7
2.2167392451636345e-7
1.4088022032887627e-7
8.434639861609739e-8
6.563125965412015e-8
5.7930064736254885e-8
2.3498288711428427e-8
9.156735482559708e-9
4.658454366219851e-9
4.332570574169681e-9
1.1007066154733875e-8
4.9282423238569235e-8
1.4022316724653418e-7
8.338212230603952e-8
7.195814276894175e-8
7.299731281159533e-8
8.140704240036066e-8
9.760020851531171e-8
1.2475343015846015e-7
3.58002205776346e-7
6.051376783504523e-7
3.462372776993088e-7
3.0391488139619436e-7
3.1936159300473066e-7
3.7164737039015016e-7
4.6700782339072665e-7
6.152936813060423e-7
7.792065113469616e-7
8.367078034695754e-7
7.878459724238615e-7
5.77756512064699e-7
3.194926922432232e-7
2.18351672077179e-7
1.324889359937499e-7
8.15418347796481e-8
6.866294486235685e-8
5.2609132380251295e-8
2.0122937715906358e-8
8.921021259952487e-9
5.801158182886221e-9
7.509086016383884e-9
1.9890931311883934e-8
8.476030577002003e-8
1.5553416291871788e-7
9.865089431993426e-8
8.770664097163255e-8
9.05554375179724e-8
1.025227127571662e-7
1.2467656959335452e-7
3.383093900489974e-7
6.172555677793789e-7
3.559735180957757e-7
3.094002043655473e-7
3.207275211370786e-7
3.6626080382298653e-7
4.49259982779677e-7
5.784412484293372e-7
7.331996904914702e-7
8.154666971723872e-7
7.840974345619222e-7
7.34532639659609e-7
5.857373400998655e-7
3.0722773357035357e-7
2.0636278779771708e-7
1.2170810700499576e-7
6.883275615306951e-8
5.6541249656941204e-8
4.196784880796989e-8
1.4732538626421992e-8
5.282588167145145e-9
1.91694931643207e-9
2.1345244217956263e-9
1.2997411192742424e-8
9.990824913760159e-8
8.982254058379789e-8
7.160676161032319e-8
6.990189698972962e-8
7.516743246032534e-8
8.644191627473285e-8
1.0515482872361376e-7
3.2764870552229366e-7
7.10821262434463e-7
4.222122700576617e-7
3.654225275774405e-7
3.7594467476044996e-7
4.2314973201489476e-7
5.072854994325513e-7
6.356489000840788e-7
7.975716442693924e-7
9.199805204426255e-7
9.361591920206909e-7
5.532370109150468e-7
3.2128418168340535e-7
2.1000784493582625e-7
1.1759779367122202e-7
7.499254839640601e-8
6.778242265791423e-8
4.278987813511588e-8
1.7113059351168684e-8
9.113329759354025e-9
8.109226957424087e-9
1.3730054064357181e-8
3.774082962075934e-8
1.6091237117441547e-7
1.8696843376860092e-7
1.2837074528108635e-7
1.180585025440945e-7
1.2448388502971717e-7
1.432725113205842e-7
1.7606126511354856e-7
2.2633558678968006e-7
5.256066756660256e-7
7.541788073339039e-7
4.2983615845705985e-7
3.806134300393826e-7
4.0426101752291413e-7
4.795216082780973e-7
6.183573405902317e-7
8.188657138164924e-7
9.572677157318164e-7
9.195952231633111e-7
8.411498527109086e-7
7.275432863323593e-7
3.778810972931698e-7
2.480031025313945e-7
1.5674716134435618e-7
8.799485000034662e-8
6.668373316615715e-8
5.838593468376047e-8
2.4148490567386528e-8
1.003197738076248e-8
5.609472201347293e-9
6.032974977924359e-9
1.561693605875839e-8
7.049167099234983e-8
1.638993891670934e-7
1.0471446155962773e-7
9.352786560209375e-8
9.625576809168743e-8
1.0786380483606125e-7
1.2898808664136838e-7
1.6276862016600617e-7
4.465478657227535e-7
7.847846498155991e-7
4.531460158834511e-7
3.9920681776491266e-7
4.19831871097502e-7
4.883994599739728e-7
6.124499913049202e-7
7.992555618867075e-7
9.81035980662632e-7
1.011899653968638e-6
9.53757414517698e-7
7.013924426940807e-7
3.676010889748786e-7
2.3522262169613158e-7
1.3251261283102793e-7
7.50896856365384e-8
6.126275594007475e-8
4.902972850323073e-8
1.9658776793089524e-8
9.135721075320643e-9
6.647639481084645e-9
9.770922383833928e-9
2.6212458313107946e-8
1.1086297158408562e-7
1.9147003883897307e-7
1.2461220736154057e-7
1.1230055518869514e-7
1.1659609387159701e-7
1.3193843605973562e-7
1.590677794550594e-7
4.078838914368529e-7
7.899067875512336e-7
4.6012587900134203e-7
3.998945063695407e-7
4.130482601992866e-7
4.68706219808202e-7
5.694652981401614e-7
7.227556913489074e-7
8.982304102882029e-7
9.884912583076474e-7
9.789385690619381e-7
1.0177528887151766e-6
7.388160839210099e-7
3.4522203097211533e-7
2.1393649949475052e-7
1.2077105284223204e-7
6.549642111553255e-8
5.30204643227106e-8
3.6357493417902724e-8
1.354709949595393e-8
5.266258928058964e-9
2.461622648297606e-9
4.139512809351139e-9
2.1369486391016528e-8
1.4054442544032372e-7
1.0215510794163277e-7
8.994507191382985e-8
9.17334257233297e-8
1.0059239655985126e-7
1.1643714121695696e-7
1.410402059453467e-7
3.9865736792810864e-7
9.173002717492124e-7
5.518488291055653e-7
4.810739202061583e-7
4.959555836661825e-7
5.584353834698309e-7
6.68977636249319e-7
8.334807730518476e-7
1.0210523122275963e-6
1.1267385748149407e-6
1.1515226660680444e-6
6.8000351964028e-7
3.535606300756622e-7
2.0229818518323423e-7
1.0126669564421599e-7
5.912547761168765e-8
5.163771949926107e-8
3.4275486780682445e-8
1.4233954230967102e-8
8.2207156164945e-9
8.819544627200272e-9
1.7203796604839924e-8
4.8906987726135036e-8
2.1128991505800592e-7
2.274714898592587e-7
1.612128386167144e-7
1.504990077709508e-7
1.5924169681815894e-7
1.8167635817252054e-7
2.1695555421602887e-7
2.619396314010772e-7
6.276661129067733e-7
9.805129000239534e-7
5.65036980109886e-7
5.000917733006015e-7
5.284532950110516e-7
6.211091924792082e-7
7.893376220982307e-7
1.0228836224704689e-6
1.1788774547083146e-6
1.1695531729775475e-6
1.1828147432017153e-6
9.703286997005395e-7
4.4233049718425134e-7
2.586313049343628e-7
1.4960601429100592e-7
8.015754456007921e-8
5.974603778942481e-8
4.8725835311849837e-8
2.045777689828838e-8
9.352516755806798e-9
6.142216476612469e-9
8.58100446029284e-9
2.4565699397947407e-8
1.1771155758803551e-7
1.748213041295663e-7
1.2834932103957804e-7
1.2222262968144184e-7
1.2943813531447854e-7
1.4642015432239812e-7
1.7389715367468304e-7
2.1296908224026046e-7
5.529053683938584e-7
1.0322429013146375e-6
6.071195106392339e-7
5.392312952505208e-7
5.687744306888787e-7
6.625025285126391e-7
8.294384897775289e-7
1.0644144728444613e-6
1.2387977094564793e-6
1.2316902613046955e-6
1.256841305675671e-6
9.327565711784906e-7
4.2644061777389e-7
2.2593309388177314e-7
1.1058104019586144e-7
5.721996320506318e-8
4.3544094933042174e-8
3.49214078866672e-8
1.4429656653904246e-8
7.2059826439953e-9
6.684206402364261e-9
1.2676055541772593e-8
3.656274785233385e-8
1.5899553217592922e-7
2.2460113759877533e-7
1.556696253211645e-7
1.4461903011200503e-7
1.519123782949164e-7
1.7124702277500772e-7
2.0133704099538535e-7
4.836827938816017e-7
1.027015878974209e-6
6.087318708393801e-7
5.293104578763083e-7
5.436310164981382e-7
6.107748865750691e-7
7.31486145016357e-7
9.098038059519246e-7
1.107945390901777e-6
1.2543569618880455e-6
1.4977936023920254e-6
8.346921811768391e-7
1.2087875167067882e-6
7.106322058006484e-7
2.2372873048745407e-7
8.568904452703071e-8
4.5511436976708414e-8
3.913327304666532e-8
2.0551386133850307e-8
5.59600951824218e-9
3.406231161308548e-10
1.0473554952714959e-9
3.809055105940877e-9
4.190221096200658e-8
1.0876049932327486e-7
9.569612649589166e-8
1.039220249287957e-7
1.1821271786019777e-7
1.3691842444917663e-7
1.6176233267719535e-7
1.9398145676074812e-7
4.866862037027668e-7
1.2008291041058396e-6
7.383531342796179e-7
6.550179868899236e-7
6.817598693785967e-7
7.743602059927642e-7
9.359662730953965e-7
1.162787675665413e-6
1.3680073836348316e-6
1.4961673997190276e-6
1.996598821392384e-6
1.3043317572495751e-6
4.3340699929355905e-7
1.4703796497537284e-7
5.782287822946322e-8
2.9231872760813773e-8
2.0667593486874094e-8
9.411251256764275e-9
1.261565394746943e-9
5.634019801025647e-10
4.795097989702071e-9
1.8370117075091363e-8
6.556485241062243e-8
3.0485080072201737e-7
2.4381175193013547e-7
1.9192246086902054e-7
1.870743595600779e-7
1.9959967286691963e-7
2.216096507994709e-7
2.449369398993276e-7
2.5953680770959806e-7
7.240777286079387e-7
1.3108413261890256e-6
7.736637462426085e-7
6.861292221768864e-7
7.200320769011873e-7
8.350391278179075e-7
1.0400080539055202e-6
1.3176168085344878e-6
1.5714427380933682e-6
1.9789396274707645e-6
4.075821806904856e-7
6.097720650268504e-7
4.6730876394527266e-7
2.967873446862403e-7
9.50785539299419e-8
4.3232946678450855e-8
3.446331060478329e-8
2.293084296274393e-8
4.2876789042172905e-9
2.5951377651308543e-9
3.866382712341149e-9
2.575577494949662e-9
4.080888452996292e-8
1.5572281200109122e-7
1.2853972614808393e-7
1.3349657586515978e-7
1.5055058714158838e-7
1.7379044205191268e-7
2.0294768522319082e-7
2.35950345406492e-7
2.62513415744864e-7
6.982814464697708e-7
1.3999198300828278e-6
8.564505778319689e-7
7.795419228731243e-7
8.355525843603285e-7
9.890090363941026e-7
1.2507105993640204e-6
1.546700700800405e-6
1.6757857136884778e-6
1.9652337402847655e-6
3.8610611789615954e-7
6.74147386324447e-7
4.969010336507604e-7
2.0906437968823825e-7
5.347040983264042e-8
2.060062619699473e-8
1.2771558302906866e-8
4.515660741618635e-9
7.168047248789506e-9
1.0553599274804366e-8
9.229220735762798e-9
7.182853161727513e-10
4.402236984262827e-8
2.1658883671380218e-7
1.6611438481734285e-7
1.5851396512984358e-7
1.7034887227341466e-7
1.9063481787816579e-7
2.15133086647559e-7
2.340345151203285e-7
5.713204348863184e-7
1.4004110707665952e-6
8.556679737682347e-7
7.506837327511456e-7
7.705726852709683e-7
8.624401040025207e-7
1.0309054295611787e-6
1.304567803422615e-6
1.8455677214687794e-6
1.961109806715687e-6
3.351975132866585e-7
8.857861662885553e-7
7.528763124836197e-7
3.9510414827010546e-7
8.869887295034196e-8
2.30041359142209e-8
3.576496848853635e-9
9.761050407028432e-8
1.0239259454581374e-7
7.272398247265746e-8
2.338633331497485e-7
2.1163141948964953e-7
1.462116335040829e-8
3.771708013161877e-10
1.8881436377700597e-10
3.049232007366261e-11
5.604640609229473e-12
6.097263182378236e-12
6.393303543634057e-12
1.3428049648768095e-12
5.633008368857459e-12
3.588261439884625e-12
6.158170775977764e-12
4.226876036705872e-12
3.823934093955947e-12
2.0807700251820042e-12
1.4174765340792353e-12
1.5640175364461035e-12
2.6070316867192544e-12
5.7162482650487796e-12
8.021975333240766e-12
1.0206679262942007e-11
7.809929707823629e-12
3.716439823825496e-12
2.082249990447779e-12
1.888342051056999e-13
3.4318360448769613e-12
4.389590736267491e-12
3.3572328567659523e-12
2.749531640426047e-12
2.648072791989466e-12
2.8406215162904842e-12
3.1948793763412445e-12
3.654840799152472e-12
4.2045477871664485e-12
4.846293379109248e-12
5.5909996891859485e-12
6.454499666393673e-12
7.45663659860573e-12
8.621386405787547e-12
9.97751101960958e-12
1.155958014099807e-11
6.320619333541794e-12
9.480229152869521e-12
1.0506209525354233e-11
1.1740817943560053e-11
1.3450082206418048e-11
1.56591683358714e-11
1.83806365938953e-11
2.1639488986923788e-11
2.5470942045222305e-11
2.992334613478856e-11
3.507950405105614e-11
1.2414467130798334e-10
1.6926072437128032e-10
3.232050797407157e-10
5.300448836570584e-10
6.984604034400571e-10
7.176573655175645e-10
6.479188723925096e-10
5.688380216568929e-10
5.006550449183683e-10
4.4196775920071975e-10
3.8743581192637875e-10
3.311173317339263e-10
2.662328535901024e-10
1.8389834855503026e-10
7.083591646969221e-11
9.510057087560685e-11
3.5472854036003417e-10
7.908918209807146e-10
1.5816425876710263e-9
3.005872130239628e-9
5.253303743018256e-9
8.677981248324347e-11
9.44291878917728e-10
2.3897715525584203e-10
1.0051582333749072e-10
6.263996408262557e-11
4.8231997068077437e-11
4.1590933691243196e-11
3.821011476097947e-11
3.640886687523287e-11
3.5451573509362507e-11
4.3257086288067825e-11
4.1778311777522005e-11
3.539801823179332e-11
2.1468916359137797e-11
6.952587498311622e-12
6.611478406420654e-11
1.9873216521998692e-10
4.826907097581267e-10
7.174996856195997e-10
7.808948251772548e-10
9.3936674428273e-10
1.0362716186211434e-9
1.374236429688112e-9
9.452480848700416e-11
7.963003410195701e-13
0.
0.
0.
0.
2.7793511479336944e-13
5.925241846934891e-14
5.2943413051157804e-14
5.6789062000348824e-14
6.412561612138686e-14
7.408721325699121e-14
8.684623144156537e-14
1.0293791706562474e-13
1.2313885641567797e-13
1.4847389705544018e-13
1.8027230190596351e-13
2.202495180480357e-13
3.644371649436393e-13
1.1375532702954245e-13
0.
3.6456800115265016e-14
6.812826974005538e-14
1.0170224138584793e-13
1.4429580287983965e-13
2.0209280288698504e-13
2.8241422178198057e-13
3.951363519219277e-13
5.542193255819484e-13
7.797424126902505e-13
1.100843444191598e-12
1.5600692083542025e-12
2.2198434668074614e-12
3.1720481528346895e-12
4.551987691512132e-12
6.5579075497219115e-12
9.475929296429496e-12
5.656221596037021e-11
5.764565632066067e-11
6.531423033009037e-11
6.194176331318664e-11
3.5207410256045866e-11
2.6778917651073707e-11
1.3772907285866823e-10
3.098083020301894e-10
5.454136091176969e-10
8.308103244944065e-10
1.1394209506699878e-9
6.413814131997634e-11
2.5986076238024405e-10
4.23354700072206e-10
1.0909087640607969e-9
7.643629227998962e-9
3.8814631374646436e-10
1.4988547576931557e-10
2.3884663561037746e-10
2.8506859151928755e-10
3.3089431775170293e-10
3.8631475532366545e-10
4.57120216615966e-10
5.501118625584204e-10
6.75558611812206e-10
8.503824441917721e-10
1.1042658341770344e-9
1.493065027872784e-9
2.1318737259294718e-9
3.288627757508985e-9
5.688765424862316e-9
1.9951536707600915e-8
2.7956115866399743e-8
1.7443619316197927e-8
1.7136271515472437e-8
2.0306369646944067e-8
2.7133020134599685e-8
3.982336331019569e-8
5.986549395521756e-8
7.665991467249852e-8
7.876518070632142e-8
7.506637182227792e-8
7.656615771352716e-8
4.123933411164921e-8
3.0324095808693173e-8
2.2131599572524316e-8
1.6357722365242818e-8
1.446576769739191e-8
1.212367976466681e-8
4.455678093451879e-9
1.491982120175891e-9
5.609685595165351e-10
2.0748335012944495e-10
5.021481742116144e-10
3.5269927961587727e-9
1.3758432219457733e-8
8.182021364758046e-9
6.985861791465518e-9
7.0310924448626615e-9
7.773701955284302e-9
9.230618785269579e-9
1.1706181202347408e-8
3.690055583666706e-8
5.626744896878291e-8
3.0463148905488055e-8
2.555667765131004e-8
2.57418581335638e-8
2.868510751495282e-8
3.44660740391532e-8
4.35956942530649e-8
5.3784099159413773e-8
5.605040158031636e-8
4.9052465985432944e-8
4.1086602131104264e-8
2.3533675240569235e-8
1.2989527483713754e-8
8.24852738045267e-9
6.42144034798284e-9
5.599882951028977e-9
4.165386052679549e-9
1.5079076473671353e-9
6.195108825193638e-10
3.599671014734157e-10
4.120459993084226e-10
1.0546172194806001e-9
3.978133180743114e-9
9.452134260962313e-9
5.222602662826863e-9
4.368481221261393e-9
4.40132327390259e-9
4.9590430230485726e-9
6.116325256190367e-9
2.0724626918818743e-8
3.8047882734945024e-8
2.3147644025321513e-8
2.1200761264702933e-8
2.31955586806894e-8
2.798972918840095e-8
3.634825752810612e-8
4.9888989863477216e-8
6.919696407099147e-8
8.815447407009758e-8
9.628716078994758e-8
9.488063795078339e-8
7.135670304589077e-8
4.22008500469379e-8
3.393819977484638e-8
2.3950237822860353e-8
1.888137679946166e-8
1.7503622912618534e-8
1.0227437098001745e-8
3.0568585773388243e-9
9.66490052926496e-10
1.1052054324929083e-10
3.1091357986395876e-10
5.43404717764806e-10
9.910385167741653e-9
9.646405535280738e-9
7.691262588079348e-9
7.471535090562883e-9
8.00717632190203e-9
9.187565308963344e-9
1.1180179491664962e-8
4.012797341744039e-8
7.237739004157881e-8
4.067173817077824e-8
3.4353954464519906e-8
3.477804024963e-8
3.8758111936758804e-8
4.6311559810543926e-8
5.8374490728153376e-8
7.445709253253563e-8
8.654587836973455e-8
8.435524686941154e-8
5.914475738169783e-8
3.348651514233089e-8
1.8706609454509344e-8
1.2555267262027225e-8
1.0072975266027149e-8
8.788943099100453e-9
5.8148781189616005e-9
2.0797186223239056e-9
9.477070516917247e-10
6.802346217293352e-10
9.711504695525763e-10
2.433523570105232e-9
8.725922623330543e-9
1.6067026053464864e-8
9.204486602778196e-9
7.862981904314286e-9
8.066031686062665e-9
9.288540627870852e-9
1.1792516942830333e-8
1.6589654348308875e-8
4.0644453590861476e-8
5.836499779283725e-8
3.430478510617177e-8
3.1493164030179865e-8
3.479677016983294e-8
4.298974504045079e-8
5.798435123751272e-8
8.243779041613667e-8
1.1125593214642719e-7
1.2509447419094923e-7
1.220642128551135e-7
9.669709136745504e-8
5.483927933700624e-8
4.454856975807394e-8
3.3439861714958024e-8
2.6047561820363968e-8
2.4144985973840606e-8
1.7206501367114468e-8
5.757049914570594e-9
2.1594046644744014e-9
9.460951812832236e-10
5.528674212867919e-10
1.462811867322707e-9
8.565788478494794e-9
1.965617865438705e-8
1.2627132908369351e-8
1.120904351024023e-8
1.1492274231375878e-8
1.286998196416457e-8
1.5462159557517404e-8
1.9865069397343505e-8
6.118415915805245e-8
8.7264704967606e-8
4.803174849447146e-8
4.1401079165768527e-8
4.294550195842524e-8
4.96322915521863e-8
6.238779244526556e-8
8.246201650793393e-8
1.0166184538841823e-7
1.0041213137506411e-7
8.702940067064358e-8
8.573467590656204e-8
4.756255363252126e-8
2.5100158358315812e-8
1.5182414956567793e-8
1.1461861331983876e-8
9.694905884275505e-9
7.832677170107131e-9
3.025098173327804e-9
1.1630020296558637e-9
6.414008497882732e-10
7.092516053510661e-10
1.7660807574473335e-9
6.353856659065648e-9
1.981740434621116e-8
1.0302013297751787e-8
8.349524061379375e-9
8.311694648445201e-9
9.313100885704103e-9
1.1446082231862427e-8
3.626385745648469e-8
6.660935078443423e-8
3.948233584248245e-8
3.496915669521421e-8
3.705347122458719e-8
4.322515444097255e-8
5.410524693292415e-8
7.150380517248996e-8
9.645786780103968e-8
1.234972971742937e-7
1.3935681680023325e-7
1.4041324830945542e-7
9.267427253544218e-8
5.833208349173359e-8
5.0401827043838824e-8
3.694611406891415e-8
2.9834133794190625e-8
2.8135392607339398e-8
1.4437301904341976e-8
4.450588004677672e-9
1.4928502405964536e-9
1.98857784810803e-10
4.926162518405006e-10
8.54712163093325e-10
1.606383076674159e-8
1.3416681342892372e-8
1.1238122421612529e-8
1.1114291303598933e-8
1.2005177599050088e-8
1.3823333730747084e-8
1.6840779199660913e-8
6.153251189837298e-8
1.0915543038235591e-7
6.185599518001456e-8
5.321392896995173e-8
5.491450648587469e-8
6.260860762544894e-8
7.691760982780951e-8
9.999052696992051e-8
1.2993394529010684e-7
1.4763454001556525e-7
1.3901163924142606e-7
1.0864731591415112e-7
5.768459514193653e-8
3.024940253625024e-8
1.965259962323614e-8
1.540274574959573e-8
1.312447888518214e-8
9.521697177321936e-9
3.4864204089166643e-9
1.5462340119235972e-9
1.1139048856010065e-9
1.5984440235336604e-9
3.8834850459393e-9
1.3157418851817227e-8
2.9762867220716064e-8
1.6088398463225328e-8
1.3433138819669988e-8
1.3676844803778537e-8
1.5731489025624488e-8
2.0018556197319226e-8
2.8286787115538396e-8
6.487646202861353e-8
9.339606392637977e-8
5.352325198059636e-8
4.791122755858413e-8
5.164694776394598e-8
6.214213575925953e-8
8.146101501284461e-8
1.1290870102300654e-7
1.5196267806095346e-7
1.7543829813846115e-7
1.7400869394065905e-7
1.2506714879029463e-7
7.336369911907704e-8
6.343674519405123e-8
5.0037324603917806e-8
3.9593903944244446e-8
3.742766527102409e-8
2.4518005580895404e-8
8.174315753036553e-9
3.1839626056607446e-9
1.4145447254202365e-9
7.692490832454648e-10
2.0169220867640894e-9
1.317035726848704e-8
2.529908420051932e-8
1.7363367535705226e-8
1.5804379937226827e-8
1.6362805649607444e-8
1.8385026495487163e-8
2.2079522557810053e-8
2.827811244105702e-8
8.976089107276918e-8
1.265171560261593e-7
7.072688281934626e-8
6.204435897442044e-8
6.557526072415803e-8
7.749701697508682e-8
1.0002819524739775e-7
1.3527811524410084e-7
1.651284030527827e-7
1.582012689736691e-7
1.3736037485558323e-7
1.4763747029042512e-7
8.04781616607088e-8
3.9141950279200414e-8
2.2742985619053916e-8
1.678949669026828e-8
1.384157383924499e-8
1.153055124956212e-8
4.81685577705738e-9
1.8066665497956116e-9
1.0071312372453268e-9
1.1587040866776801e-9
2.8086209986263645e-9
9.508443240156354e-9
3.450041044854026e-8
1.7382295411322754e-8
1.371313891335532e-8
1.3534483501322524e-8
1.5146444117954895e-8
1.867081836062529e-8
5.608652631584063e-8
1.031515920547475e-7
6.040986315892177e-8
5.248943159129128e-8
5.458805870075863e-8
6.240925959580965e-8
7.638465344382433e-8
9.854966705051343e-8
1.3025947182745533e-7
1.6627243253428027e-7
1.9148713404925103e-7
1.9733516740108906e-7
1.1869361533570063e-7
7.825475662239517e-8
7.323565806576125e-8
5.658400113607908e-8
4.6457621186217646e-8
4.405881688461389e-8
2.0298603464760117e-8
6.521805471880163e-9
2.2908494511893977e-9
3.058427694035311e-10
9.435302734495594e-10
6.677671216544075e-10
2.1638598534615188e-8
1.765924815146478e-8
1.5674026600205575e-8
1.583365433291936e-8
1.7248637819431652e-8
1.990921445283817e-8
2.4221843915312104e-8
9.040288916290442e-8
1.58761585465541e-7
9.074798578662311e-8
7.927980443346735e-8
8.314096423838403e-8
9.664451451838313e-8
1.215929346890271e-7
1.6205909715037894e-7
2.115943162110683e-7
2.3047158681561536e-7
2.0926714992303984e-7
1.850242520623254e-7
9.119543301128968e-8
4.37681613631475e-8
2.7237727568763815e-8
2.0734366089799508e-8
1.7195935817725888e-8
1.3491409175947735e-8
5.2387633623886746e-9
2.2803469253578066e-9
1.6725823141442935e-9
2.434418936912194e-9
5.721379103017739e-9
1.82235664742201e-8
5.07389348486399e-8
2.5891831060899214e-8
2.1041455814060564e-8
2.1246094612824186e-8
2.4430943963437956e-8
3.123570334954943e-8
4.452802551660736e-8
9.569673471991902e-8
1.3987984684603906e-7
7.886534244752726e-8
6.927339820967479e-8
7.327657484531023e-8
8.633318767938383e-8
1.1053261201258712e-7
1.498252208094987e-7
2.0082137173294205e-7
2.3846813490343846e-7
2.4311491220061466e-7
1.5768892658158497e-7
9.608465963416623e-8
8.866064222690734e-8
7.473978582218974e-8
6.028916412253963e-8
5.786885215487865e-8
3.4026332027442176e-8
1.1546143878347354e-8
4.688561731541164e-9
2.1051524145726272e-9
1.018189112362933e-9
2.5851142506235102e-9
1.9896519774609984e-8
3.137760108274292e-8
2.3371853416243037e-8
2.193386223994986e-8
2.2986203015706095e-8
2.5931368854310456e-8
3.11187070484036e-8
3.967523719017483e-8
1.2988894631452506e-7
1.7995139473488427e-7
1.0208118093018134e-7
9.10105005281411e-8
9.7876968893252e-8
1.1815781230827305e-7
1.5639388558690865e-7
2.1489996378607635e-7
2.539353305339264e-7
2.3317160617256424e-7
2.0267366202946772e-7
2.3636985094394112e-7
1.2996932306050864e-7
5.640233863182009e-8
3.0849486882143975e-8
2.2015452957633954e-8
1.7621457703396236e-8
1.4942302015333757e-8
7.066151593623522e-9
2.5961870369000566e-9
1.4694456053161434e-9
1.7596970973803655e-9
4.12986776624211e-9
1.306883087007263e-8
5.44354452160144e-8
2.7647146951291354e-8
2.103467478809462e-8
2.0521716482531604e-8
2.2918479561568432e-8
2.8346779768260886e-8
8.122544906574872e-8
1.5135859092945219e-7
8.825185531767327e-8
7.545807125607711e-8
7.723462894315688e-8
8.674724259075112e-8
1.0402365092986231e-7
1.3119727094358717e-7
1.698857579344412e-7
2.1557163859314004e-7
2.530675975839869e-7
2.687163221220826e-7
1.4832709348582252e-7
1.0269898181296651e-7
1.0400618136516952e-7
8.659166472367121e-8
7.266501574687717e-8
6.72731463797256e-8
2.7753112589161813e-8
9.50552465504143e-9
3.5321193448088624e-9
4.899723996063773e-10
1.7785076010488308e-9
3.418334566428713e-10
2.5169972891261018e-8
2.2551524531764124e-8
2.1523606422867413e-8
2.2345350372790706e-8
2.4617376808261565e-8
2.851447520617798e-8
3.464376732488669e-8
1.3141916435424364e-7
2.2714228548791997e-7
1.3103059652999362e-7
1.1629763377302673e-7
1.240210841730724e-7
1.4720638327663933e-7
1.9011209685627787e-7
2.595993288735817e-7
3.3376126185960754e-7
3.385949403123951e-7
2.9678991705875604e-7
3.036276833027917e-7
1.3963413609618237e-7
5.9427349707303086e-8
3.451333349871407e-8
2.5186532315429315e-8
2.0266140931217864e-8
1.6948334909562575e-8
7.413391188113955e-9
3.1689861404138186e-9
2.3719046998605426e-9
3.4910324543904663e-9
7.896065637005716e-9
2.3476629259536245e-8
8.224893231521224e-8
4.024955153384713e-8
3.150266918293593e-8
3.144413123200938e-8
3.612257034696687e-8
4.64298436700706e-8
6.684645522099633e-8
1.3418687227669032e-7
2.0214746043183676e-7
1.1265943023943636e-7
9.722898146299158e-8
1.010371457266067e-7
1.1665025172106014e-7
1.458818687429788e-7
1.9316817154544275e-7
2.569030817474424e-7
3.1374323140089066e-7
3.330056627791191e-7
1.9430231655574263e-7
1.239577247096143e-7
1.216528520788707e-7
1.1154172891964159e-7
9.273146448992652e-8
8.891035692064787e-8
4.5516222473745395e-8
1.6205832180703043e-8
6.941693192555903e-9
3.174517025251196e-9
1.3336674452094778e-9
3.113736790461598e-9
2.9906025351875494e-8
3.758338032519587e-8
3.103207363016818e-8
3.027978415226923e-8
3.224538495352199e-8
3.6586210218546394e-8
4.388804115030982e-8
5.5664212391568286e-8
1.876440149015544e-7
2.534317450338522e-7
1.4613623078768828e-7
1.3254587283385755e-7
1.452452326205214e-7
1.7953993129350204e-7
2.4425124651908837e-7
3.3778079237137457e-7
3.7442979761886446e-7
3.28039347579355e-7
2.877125893595715e-7
3.519360363066974e-7
2.0729890781464668e-7
7.769394968553866e-8
3.866232570182734e-8
2.6135221398755335e-8
2.024143911225351e-8
1.7143998182270744e-8
9.73136988102882e-9
3.5463843500303907e-9
2.04702598472e-9
2.5454702437957525e-9
5.7383163815292155e-9
1.685002460060629e-8
7.523888876174795e-8
4.312902397834621e-8
3.116350728561142e-8
2.991620232701863e-8
3.330032653320011e-8
4.133989566442177e-8
1.1250506565943917e-7
2.1479580112666693e-7
1.2558205023674279e-7
1.0567664646357457e-7
1.0646516032918529e-7
1.1746130857213144e-7
1.37942739860867e-7
1.6991483384791344e-7
2.150783284359155e-7
2.6990069339465555e-7
3.210808546183392e-7
3.522884972926718e-7
1.8339318922644346e-7
1.3320590194768224e-7
1.4333201885566126e-7
1.3209255873540399e-7
1.1489592751317451e-7
9.667064808488751e-8
3.674824332386887e-8
1.3825486540777919e-8
5.52595968840082e-9
8.574418373380032e-10
3.2900775567324374e-9
3.50998181963795e-9
2.4529051228347358e-8
2.7870185957610604e-8
2.9233415516093536e-8
3.148093223800539e-8
3.5224217584239637e-8
4.102055810089787e-8
4.978947555422498e-8
1.90517323280124e-7
3.222041103750362e-7
1.8822166734406112e-7
1.7014153332188945e-7
1.85027683846459e-7
2.2522254976701656e-7
3.001926296098757e-7
4.186035877566146e-7
5.091074629185631e-7
4.7006728538556153e-7
4.0450891416807356e-7
4.674963256520015e-7
2.131535243754567e-7
7.709524071346778e-8
3.9892688509185874e-8
2.7333970846167914e-8
2.1341996383168475e-8
1.8368452349472425e-8
9.918460627256762e-9
4.213544773108134e-9
3.230725645993912e-9
4.780162609869534e-9
1.0331588328336307e-8
2.8476779010431293e-8
1.1901738413491663e-7
6.230273718055821e-8
4.614443971942513e-8
4.5299278958287525e-8
5.192192518019562e-8
6.708433536340716e-8
9.736479031676142e-8
1.8102247464751822e-7
2.8577916109819604e-7
1.581633082849973e-7
1.339736845237924e-7
1.3664213505999468e-7
1.5440605379722664e-7
1.8830419749114016e-7
2.429014199572097e-7
3.1855386858302364e-7
3.973255865219025e-7
4.422845751362115e-7
2.3728622815759403e-7
1.5919674329174736e-7
1.6349642791091838e-7
1.6502175241667965e-7
1.4498531580156449e-7
1.3188374827471997e-7
5.8226067214329074e-8
2.2633515672962264e-8
1.0409871989320462e-8
4.922851123138323e-9
1.7907036218536038e-9
3.382375826133896e-9
4.078231236571129e-8
4.3177629165398855e-8
4.066485751668984e-8
4.177941778036388e-8
4.548367840952283e-8
5.204779196576567e-8
6.246413022209731e-8
7.876101806760134e-8
2.7250648942105544e-7
3.557224067436463e-7
2.0952088294474056e-7
1.9393697603279292e-7
2.1736492660588525e-7
2.7663867645017984e-7
3.883843274430768e-7
5.282877421242432e-7
5.282411278084233e-7
4.462584276846147e-7
4.017678349404984e-7
4.770815568751178e-7
3.3191072646097926e-7
1.0474676156015185e-7
4.4665674295712814e-8
2.7592620766697876e-8
2.063466018434369e-8
1.710204975855606e-8
1.2228873652062606e-8
4.657798155036774e-9
2.766545956104979e-9
3.548710655407063e-9
7.594473720847824e-9
2.0529412632062428e-8
8.715430620393e-8
6.820015667823033e-8
4.555278753032036e-8
4.2705412123277814e-8
4.728084322901209e-8
5.8900273155378244e-8
1.5019475088296977e-7
2.9765807124280085e-7
1.7630558448468212e-7
1.4575744031387132e-7
1.4431173159709428e-7
1.5615285697890575e-7
1.7928711530991393e-7
2.1529905716041962e-7
2.6578591227587937e-7
3.2842282712048595e-7
3.938592952179103e-7
4.4842128004607264e-7
2.32508786784866e-7
1.7430292040502873e-7
1.902295587285985e-7
1.9735825629160447e-7
1.8415742016884896e-7
1.239050979219898e-7
4.693632907159287e-8
2.01274397050755e-8
8.885455104546134e-9
1.703592838157703e-9
6.0311885945580665e-9
1.261885169098703e-8
1.925642224150344e-8
3.2787009998175436e-8
3.9226587652348825e-8
4.4529624931100995e-8
5.098779720441915e-8
5.990980136774996e-8
7.273090092585704e-8
2.7674882382699893e-7
4.556087075764477e-7
2.7166876224973655e-7
2.5137152330315354e-7
2.803344876799003e-7
3.527562403451997e-7
4.892512255530297e-7
6.83163502045973e-7
7.314610309529495e-7
6.190751438295975e-7
5.412601183609897e-7
6.244293039985842e-7
3.3316703444412764e-7
9.69229448221813e-8
4.108820107823331e-8
2.5449840241240123e-8
1.9340895016063018e-8
1.632752500951214e-8
1.1959359497176724e-8
5.395618642073612e-9
4.269285515208682e-9
6.26390875177474e-9
1.279008624933474e-8
3.244632369902141e-8
1.3397279716851803e-7
9.937971068577234e-8
6.730715371245983e-8
6.43595972156967e-8
7.333683176718328e-8
9.485800782004443e-8
1.3679954312404024e-7
2.3519574310297745e-7
3.9809837645845466e-7
2.206413950196969e-7
1.8285967853415794e-7
1.8255662674516512e-7
2.0136824085317868e-7
2.3881248616719427e-7
2.9915623357995026e-7
3.847515761770733e-7
4.859946329557872e-7
5.676441945135095e-7
2.9924007577160867e-7
2.0890294288896966e-7
2.1563592608079017e-7
2.3700832241194434e-7
2.3186143224246225e-7
1.7661423285045588e-7
7.095109878581323e-8
3.1506857754192124e-8
1.6003975563215924e-8
8.059627285109837e-9
2.7197655845297975e-9
3.024038461756247e-9
3.7637467368662807e-8
4.6600576244962066e-8
5.229931572227412e-8
5.7832549430196094e-8
6.50647936236057e-8
7.54879835395122e-8
9.082438439411307e-8
1.1381774306069825e-7
4.007847245995154e-7
5.00714646280811e-7
3.042982704767652e-7
2.8928037093769213e-7
3.3410645732822773e-7
4.4225543632685684e-7
6.420608476841784e-7
8.084553873900485e-7
7.084919123279082e-7
5.955951814799936e-7
5.675371662367497e-7
5.887117905094898e-7
5.077394668436553e-7
1.4307689390116482e-7
4.690404629958741e-8
2.4670489771852648e-8
1.7683494225540458e-8
1.4186939473138496e-8
1.2269730862058524e-8
5.897538033135492e-9
3.691869921849987e-9
4.784989655574279e-9
9.51624026372223e-9
2.342740608072737e-8
8.578551105227235e-8
1.1505395725864267e-7
6.709448892073245e-8
6.048591222726696e-8
6.625753085682989e-8
8.251907037962273e-8
1.9245145257065261e-7
4.0351625956102797e-7
2.4705062337909967e-7
1.9993370939421766e-7
1.939073833422783e-7
2.0521040424125082e-7
2.2982485502795377e-7
2.687374523347311e-7
3.2390174923521123e-7
3.964161792440277e-7
4.889989426856269e-7
6.102745941315809e-7
3.5018613962095e-7
2.4829108593971135e-7
2.463679796428357e-7
2.77776707780885e-7
2.9005836091226526e-7
1.3973588596276426e-7
5.7776240583290384e-8
2.9428147029209376e-8
1.5045261208308196e-8
3.9366879110118855e-9
1.1739832556853203e-8
2.7556094926372385e-8
1.0260560046095522e-8
3.471665935495516e-8
5.10956032484129e-8
6.334416779853876e-8
7.549497701832881e-8
9.025807049088872e-8
1.1000828661993741e-7
4.0442634680121705e-7
6.440248019667296e-7
3.9873568027154165e-7
3.8156565408114936e-7
4.4132913395721264e-7
5.830291993828738e-7
8.475634389865497e-7
1.087829821171908e-6
9.53298519265376e-7
7.862836205922854e-7
7.393849130613712e-7
7.016680875620486e-7
4.926619220278488e-7
1.2222753440567566e-7
3.633368993837449e-8
1.8433248419038406e-8
1.343741019890499e-8
1.0721686300012615e-8
1.0043851542730717e-8
6.626761950580236e-9
5.575882026444167e-9
7.798014792389283e-9
1.4633910584195262e-8
3.3730039281576775e-8
1.1674428194839807e-7
1.758062736506159e-7
9.984437879807448e-8
9.067882650462532e-8
1.0129177350495521e-7
1.2812563940009472e-7
1.7177619830927494e-7
2.896813654770169e-7
5.45698763723268e-7
3.098530943314624e-7
2.4972069172468413e-7
2.4282767069603204e-7
2.6038349002867277e-7
2.9942496009767625e-7
3.6425555159879783e-7
4.6217959998582194e-7
6.033266286366532e-7
7.550541899828007e-7
4.7555789189939994e-7
3.144142328613878e-7
2.8853918263126053e-7
3.2367452617387103e-7
3.7016551197095954e-7
2.0229490814858814e-7
8.324181077593829e-8
4.3919891228753834e-8
2.593103483935041e-8
1.4807066933317073e-8
5.694079484414424e-9
1.6174488850021704e-9
2.219988983350706e-8
4.4465098829222835e-8
6.412455401368444e-8
8.003234194539169e-8
9.541730543190874e-8
1.1370585525329049e-7
1.3800651533049808e-7
1.7215490395333472e-7
6.044968058499555e-7
7.109945320156137e-7
4.55756948649724e-7
4.511942819539514e-7
5.457444539451384e-7
7.663005145442803e-7
1.1218113079261901e-6
1.1402991545850404e-6
9.051137599341927e-7
8.042271533294344e-7
8.680778421394437e-7
7.043179974014922e-7
5.527464712858143e-7
2.0876623009308044e-7
4.5266407491409695e-8
1.6865946846496633e-8
1.0730274607672152e-8
8.441655592720559e-9
6.870240066322652e-9
6.616406540994583e-9
5.129967249361898e-9
6.277327270110692e-9
1.0931512636232273e-8
2.3889100022758467e-8
7.119651619768663e-8
2.336992589103267e-7
1.0371232029933741e-7
8.583290292956201e-8
9.116967784799585e-8
1.1079579765201261e-7
2.2952105896630853e-7
5.264708101195916e-7
3.509064381048563e-7
2.762685932387247e-7
2.60972723198024e-7
2.691516861049864e-7
2.938107805384953e-7
3.363574591598146e-7
4.041975153837696e-7
5.225864242817193e-7
7.957298473206959e-7
2.174660057486422e-7
3.061475151654626e-7
4.753051515214154e-7
3.7019170721615784e-7
3.6984453863506304e-7
3.6352945614750895e-7
1.5898866658584076e-7
7.271265029029915e-8
4.1477500625770923e-8
2.5978403605225587e-8
8.415106527916623e-9
2.967280098941832e-8
1.9098470632232516e-8
1.4395190005034598e-10
2.5703566711698275e-8
5.660870280436085e-8
8.620213849555933e-8
1.1377900133473196e-7
1.4297594586901208e-7
1.7801271446729986e-7
6.04837937241912e-7
9.048005355037368e-7
6.065643491340223e-7
6.17136619322216e-7
7.641293566138706e-7
1.1008628196114598e-6
1.5817411432907361e-6
1.4422053185585066e-6
1.123227431823511e-6
1.0325954970298464e-6
1.213307079206667e-6
7.827625006849123e-7
3.843058125385886e-7
1.4720552662591185e-7
2.8647426032988507e-8
7.672445259366975e-9
3.836847071457124e-9
2.618251161925156e-9
1.9188819700517995e-9
4.799929391913418e-9
7.915670047131603e-9
9.147553198044198e-9
1.3808785125460858e-8
2.75243867136232e-8
7.332511493308737e-8
3.6302436108160095e-7
1.6038171337360133e-7
1.2283362216105453e-7
1.2485037062391793e-7
1.3842329650998087e-7
1.485087088463712e-7
3.106231925139237e-7
7.009680424918535e-7
4.478389090037031e-7
3.467986763272437e-7
3.2540692213091085e-7
3.377356834668738e-7
3.7820994989859843e-7
4.5898747754724963e-7
6.300178183487424e-7
1.0291327764724272e-6
1.1425597899714869e-7
1.599948727845442e-7
2.819792318136069e-7
4.5566037707892974e-7
4.817707946603353e-7
4.5741672536743517e-7
2.228808549837361e-7
1.1282143850548912e-7
6.224389067325315e-8
4.110659449489349e-8
2.846857213041751e-8
7.134884763104272e-10
6.3139796013212e-9
6.225323115681473e-9
2.836230053985408e-8
6.0966921127323e-8
9.956467976308104e-8
1.3901143674821419e-7
1.8022733928063e-7
2.2787244034334438e-7
2.8765864761193375e-7
9.911819959115086e-7
1.0175667188525526e-6
7.332909870189733e-7
7.914120998717744e-7
1.0595362607324578e-6
1.631284412775061e-6
1.8181426929144844e-6
1.3582886885520665e-6
1.167513113553162e-6
1.3096367947213421e-6
2.200838507600449e-6
1.1823970829700392e-6
4.583179080705496e-7
1.3067354014429833e-7
4.350552501141691e-8
7.71830185453547e-9
1.3956372681289224e-9
2.2475986629968334e-10
3.8885126100422226e-11
7.448327719759069e-10
5.760137204571511e-9
1.02622066365655e-8
9.178446128572452e-9
1.4975427176400283e-8
3.5252876591314897e-8
1.2610549025558413e-7
2.3307727398849822e-7
1.2126974064133508e-7
1.0717282329317557e-7
1.0840691992632632e-7
2.078935232975631e-7
5.668839220969469e-7
5.154499186299489e-7
3.9429607517347016e-7
3.590144527526309e-7
3.615971539727277e-7
3.937794904305628e-7
4.752677267755504e-7
7.104759476436276e-7
4.927824318925884e-7
9.322737237154851e-9
2.363114548007306e-7
2.263875825269382e-7
2.8177422622970204e-7
4.204219289393325e-7
4.661780307955564e-7
2.5076123912470246e-7
1.4915376287755676e-7
1.179620370460188e-7
1.5976544199496695e-7
1.2423689226360825e-7
3.8030180131752386e-7
1.0317438071624801e-8
5.742330045052193e-7
8.245837394205648e-8
1.609300105384528e-8
3.878048794769912e-10
8.981007216608883e-11
1.5750914321729988e-11
5.360685826041548e-12
1.3061097695422925e-11
2.2241440850584004e-11
2.6816066511173238e-11
1.8560736026993685e-11
3.3158078179731832e-12
3.0985286365549984e-12
4.1790556041225305e-12
4.024323880082505e-12
3.080715841331674e-12
3.751889759783939e-12
5.175583404960413e-12
9.757052231971818e-12
8.993699829356105e-12
1.0084733672384798e-11
1.1230261387306542e-11
5.4289481278677014e-12
1.0612149604952928e-12
8.80461614245657e-12
2.0074557704023755e-11
1.363415626740572e-11
7.63130401341137e-12
4.438997774533387e-12
3.0979104708691214e-12
2.7214448630210096e-12
2.8172909367829997e-12
3.1558328141041135e-12
3.643554290886759e-12
4.251080063226926e-12
4.978358508828707e-12
5.839444356245283e-12
6.8566724101717466e-12
8.0589411924523e-12
4.066394121054147e-12
1.0280936013010018e-11
1.3084596578843168e-11
1.555544923926312e-11
1.83348423677795e-11
2.162466068604983e-11
2.5540874911341254e-11
3.018978497662717e-11
3.568216242194869e-11
4.212684114076021e-11
4.9610576055659e-11
1.8635078713148112e-11
9.887547558207776e-11
1.8116335045954973e-10
2.737054193457395e-10
3.842257595127803e-10
5.212798253715407e-10
6.928982373493912e-10
9.005980704678226e-10
1.1276115459755414e-9
1.3326388586463156e-9
1.4743734212917173e-9
1.5491778092310016e-9
1.5851082605827965e-9
1.6108719981635086e-9
1.6432952708426825e-9
1.6899412137746231e-9
1.7537347079082703e-9
1.8358462355506631e-9
1.937189703539513e-9
2.0591770514372484e-9
1.4307857055255568e-9
1.5873257401425964e-9
8.429671191483737e-10
3.994901841598596e-10
2.1619717085112635e-10
1.4724786058907328e-10
1.173353533935425e-10
1.0252789886784707e-10
9.446170711410817e-11
8.97406042360653e-11
8.681527412589895e-11
4.176871402598669e-11
1.0227729297363506e-11
8.568757683954954e-12
2.0688537719193208e-11
2.57471866874764e-11
1.8573174591691295e-11
9.550872886286727e-12
2.1042108047182138e-11
9.542457035599861e-11
4.6473956375809715e-10
1.2548878365352617e-9
2.528137963741689e-9
6.46932572569154e-11
2.3855944789443303e-12
4.097369185346013e-14
0.
0.
0.
0.
7.765984458320465e-14
3.509910867835302e-14
3.025077699459862e-14
3.2668964654375726e-14
3.730402960171723e-14
4.3546747008966925e-14
5.1503104329303887e-14
6.151440421690325e-14
7.407818704234204e-14
8.984729017400147e-14
1.0966983994535224e-13
1.3463961322297042e-13
2.6136093344842306e-13
8.039162032495938e-14
0.
2.2301517922856823e-14
4.331984329625985e-14
6.523145076697424e-14
9.27467607513454e-14
1.298889440621796e-13
1.8136145291525315e-13
2.5347115590400767e-13
3.551093104220484e-13
4.990528449611225e-13
7.038367459031186e-13
9.965173983223432e-13
1.4167471263728994e-12
2.022721882891286e-12
2.8995654346138317e-12
4.170263155704199e-12
6.007407737406829e-12
3.651155199894439e-11
3.709405060937609e-11
3.9454592472531796e-11
2.945666993453317e-11
1.9181687480581598e-12
6.2841259247762e-11
1.6114337330818762e-10
2.9908453092859464e-10
4.685337638335109e-10
6.529041009700172e-10
8.337293656727585e-10
3.6977897894740045e-11
1.4294057478755006e-10
2.2835034904320205e-10
5.011674540962587e-10
2.8326283629291492e-9
9.422250113546496e-10
1.5922603090537563e-11
8.414820511949319e-11
1.1707916438186719e-10
1.4096513537827121e-10
1.6670718800907103e-10
1.9836406164203524e-10
2.392877132515867e-10
2.9400525565636074e-10
3.6992764345636356e-10
4.805625763759097e-10
6.532197880511919e-10
9.506046182343814e-10
1.542445073012282e-9
2.9420392402578635e-9
1.2990161983834449e-8
1.874719530088738e-8
1.2562669874146091e-8
1.3021440103968842e-8
1.617416633013162e-8
2.264040284774637e-8
3.472112852636776e-8
5.308081234790541e-8
6.56338035806457e-8
6.619548663492521e-8
6.324171437639651e-8
6.89463173858091e-8
3.7674768365205664e-8
2.6792474243781695e-8
1.9879841880295556e-8
1.4439664339764406e-8
1.256419123674602e-8
1.0920384335129124e-8
4.243183870085714e-9
1.35595418290806e-9
4.664240450362079e-10
9.981780458780321e-11
2.1788687262266728e-10
2.3553136259788087e-9
1.1422996440403977e-8
6.850567472969621e-9
5.823170521251626e-9
5.842111356964605e-9
6.4320390250171174e-9
7.59307515395293e-9
9.552189243563058e-9
3.086935557959901e-8
4.851295020229938e-8
2.6187120682849567e-8
2.178083878631412e-8
2.173425227899749e-8
2.393853904302542e-8
2.8342904185152443e-8
3.5288785542714285e-8
4.3260811303593055e-8
4.5587064477663416e-8
3.997496173400966e-8
3.2118970114897625e-8
1.8264184836824208e-8
9.846694640023485e-9
6.318789242561756e-9
4.9555966218798415e-9
4.340366649721632e-9
3.1481568641041924e-9
1.1364334093881391e-9
4.782424265381379e-10
2.8627354089985193e-10
3.394062421661626e-10
8.73136885186596e-10
3.285240145867675e-9
7.267216205804116e-9
4.0601688221684955e-9
3.412102131122664e-9
3.4449665225373854e-9
3.888967873686003e-9
4.811102128274231e-9
1.6811390590818745e-8
3.113965638790619e-8
1.9215237783468034e-8
1.7846666601748505e-8
1.9776053831382046e-8
2.4166407156458864e-8
3.178831447029846e-8
4.417243497561513e-8
6.18130759993872e-8
7.88241253857637e-8
8.585811679098492e-8
8.460239403719055e-8
6.480121826174292e-8
3.7851061937092947e-8
3.0633274671231214e-8
2.175793377008568e-8
1.710758829709971e-8
1.5884577605362622e-8
9.420173423069993e-9
2.8029569882660984e-9
8.760227063217212e-10
8.838647507429203e-11
3.1889396683254793e-10
3.6530815005851495e-10
8.438082094779684e-9
8.534895520512691e-9
6.8249931377253786e-9
6.6358167179432094e-9
7.11063734542592e-9
8.152373530889966e-9
9.9064252594704e-9
3.5563898841481315e-8
6.431356554535541e-8
3.6060455845539876e-8
3.0347389611095985e-8
3.060527990004024e-8
3.396196996210275e-8
4.037815273286338e-8
5.060697417816413e-8
6.41985786893854e-8
7.435316163710905e-8
7.219848350386328e-8
5.054745156380925e-8
2.836683292817127e-8
1.567177677491798e-8
1.0527264549848877e-8
8.448630075069555e-9
7.367838402687989e-9
4.865827545620181e-9
1.7442405284389514e-9
7.981739047081656e-10
5.761033006289303e-10
8.271867230087248e-10
2.073125948195754e-9
7.417636561084345e-9
1.3572165861232906e-8
7.773169785764313e-9
6.638677814277189e-9
6.809722146804185e-9
7.844264326779367e-9
9.969007390111792e-9
1.4058169390242479e-8
3.481351608157846e-8
5.050107034864034e-8
2.993199814580642e-8
2.7672668159629294e-8
3.0774127100513806e-8
3.8257621375581846e-8
5.191201710428606e-8
7.42160092568517e-8
1.0065546622849012e-7
1.1370069393361074e-7
1.1139821533911457e-7
8.796804872677166e-8
4.978245807800173e-8
4.0621283392355195e-8
3.07113543578422e-8
2.3986650283247956e-8
2.2300856951292224e-8
1.5850999039351937e-8
5.289636206567258e-9
1.9804785833083416e-9
8.628483547708964e-10
4.935173705275167e-10
1.3052827880518915e-9
7.75994946412414e-9
1.778016281316706e-8
1.1468463877941875e-8
1.0196576741601933e-8
1.046028781511552e-8
1.1715431569114821e-8
1.4071724844024991e-8
1.806846105557945e-8
5.557738203495529e-8
7.895065003297422e-8
4.3327939788945386e-8
3.724611631751965e-8
3.8528905782783036e-8
4.4396422969195564e-8
5.5622652862315926e-8
7.322973705650694e-8
8.97628238082821e-8
8.798387452094969e-8
7.57099644162831e-8
7.520285516505192e-8
4.161699348028442e-8
2.1625168090895808e-8
1.3036007714176394e-8
9.837013313722941e-9
8.30803655121812e-9
6.733144244679527e-9
2.615232924611861e-9
1.0054048827357192e-9
5.542085713565425e-10
6.128211390625595e-10
1.524788821724409e-9
5.464921642887213e-9
1.7200009353209974e-8
8.913153676060754e-9
7.208745404803794e-9
7.169043816447983e-9
8.028749546638124e-9
9.866537285130919e-9
3.161736661923269e-8
5.8539693581225305e-8
3.4884804388809214e-8
3.102397409705249e-8
3.2997742529174436e-8
3.8631667242892436e-8
4.851862028792137e-8
6.43241704145783e-8
8.705632449666861e-8
1.1193486826677378e-7
1.2699226143106856e-7
1.2855945414799949e-7
8.416198210062137e-8
5.306942822052964e-8
4.621377830319995e-8
3.409423066626706e-8
2.7671894511867477e-8
2.617013856173924e-8
1.3298359192698953e-8
4.098551960004515e-9
1.3756147268278086e-9
1.799367117140965e-10
4.692173566880454e-10
7.433082879472688e-10
1.4636918239666377e-8
1.2192658599159527e-8
1.0255568519998645e-8
1.0158087892819398e-8
1.0979302520956623e-8
1.2644800399599909e-8
1.5404147807156562e-8
5.6185849318493e-8
9.923065158667875e-8
5.611421787676065e-8
4.821035789686248e-8
4.9688616860232784e-8
5.658602453166075e-8
6.944692135741314e-8
9.017608434435186e-8
1.1689434320003488e-7
1.3205621461512643e-7
1.2355355947555324e-7
9.76146384495137e-8
5.1392474337064254e-8
2.6655831219052064e-8
1.7284560631462468e-8
1.3540145193987136e-8
1.1511490160381245e-8
8.404588703853697e-9
3.088049409946728e-9
1.3666190904606255e-9
9.83289562225436e-10
1.4105121319637052e-9
3.4199367476155173e-9
1.1530858368979688e-8
2.6500264564359693e-8
1.4252354372776045e-8
1.1872452075052212e-8
1.2076167935599331e-8
1.3885600432522427e-8
1.767301835736478e-8
2.4996806205509423e-8
5.76110737420601e-8
8.356500384002115e-8
4.806657319078152e-8
4.315119230625717e-8
4.664115954024995e-8
5.625898977555103e-8
7.391666661631595e-8
1.0269380337933725e-7
1.387442152971143e-7
1.611445909048918e-7
1.6064438862188166e-7
1.1440453277155325e-7
6.723661114130045e-8
5.849900855437261e-8
4.646386631215507e-8
3.696016471497211e-8
3.509500135742912e-8
2.277659943669762e-8
7.577463681128724e-9
2.954521519235275e-9
1.3106863978975059e-9
7.034369675628824e-10
1.8436244639916272e-9
1.2197006624943374e-8
2.311460309006624e-8
1.5952083730763222e-8
1.4550192112826648e-8
1.507743419444257e-8
1.6946798079337312e-8
2.0353444204676416e-8
2.6063181019476746e-8
8.268161115700371e-8
1.1593371166255778e-7
6.471054195593001e-8
5.670291816194529e-8
5.98675026346193e-8
7.068775532692792e-8
9.116406739965385e-8
1.231017541671794e-7
1.4953398296049093e-7
1.423335064297259e-7
1.2312188868317096e-7
1.3361306325328308e-7
7.277215527187003e-8
3.49061694228677e-8
2.020733338932763e-8
1.491914596278766e-8
1.2276925953072587e-8
1.0241724627695335e-8
4.315938821070411e-9
1.615541605213448e-9
8.992726163359884e-10
1.0345647236239034e-9
2.502785520111941e-9
8.429546654757136e-9
3.0977383622245974e-8
1.557821077647805e-8
1.225291675910141e-8
1.2079083257202476e-8
1.3511581792781522e-8
1.665606416423474e-8
5.028166202446443e-8
9.293200992434255e-8
5.458617218888642e-8
4.7513594199888904e-8
4.949643189763148e-8
5.6675996140017255e-8
6.94639880601908e-8
8.973429267220932e-8
1.187894647548888e-7
1.5206867009901014e-7
1.7596337243492558e-7
1.821782118884196e-7
1.0867648485529842e-7
7.196066534902623e-8
6.790960942714534e-8
5.284070834959077e-8
4.372769873274765e-8
4.157028180557634e-8
1.8916695243240776e-8
6.08164055211763e-9
2.1393474350858774e-9
2.806240769124935e-10
9.090350108063491e-10
5.393969015316346e-10
1.9783055519473895e-8
1.6194246978431737e-8
1.4439053147153029e-8
1.4610440529021855e-8
1.592730418966952e-8
1.838869113824722e-8
2.2371448686725367e-8
8.353644998476724e-8
1.4600320714566677e-7
8.335097608559029e-8
7.279131276551988e-8
7.632066777287181e-8
8.872337339101138e-8
1.1167255101408181e-7
1.488943858254342e-7
1.9407024710619942e-7
2.101589717255317e-7
1.8996544377100646e-7
1.700850884743849e-7
8.313599113079583e-8
3.9458030353882654e-8
2.451970595466007e-8
1.867976823132505e-8
1.5445005409187454e-8
1.2170937938271111e-8
4.756859894119833e-9
2.06483580714191e-9
1.5126721444345346e-9
2.2001451522138242e-9
5.154419544046522e-9
1.6317854308499313e-8
4.628547535891885e-8
2.3497739061039304e-8
1.9038274242592366e-8
1.9202591942312426e-8
2.207610087323975e-8
2.823800261266228e-8
4.031230634300246e-8
8.666548381271878e-8
1.2733332355938392e-7
7.192729336100797e-8
6.325908199182718e-8
6.699585265801077e-8
7.901802125783395e-8
1.0125892402216104e-7
1.3739881789782432e-7
1.8463366282212626e-7
2.2040455608833243e-7
2.258569991554033e-7
1.451762063800463e-7
8.878759049224194e-8
8.250925766708467e-8
7.007271938511641e-8
5.695032225830177e-8
5.496160242026266e-8
3.192951761312906e-8
1.081994948629814e-8
4.3986009376439784e-9
1.971320670408536e-9
9.33654176668763e-10
2.362153540667862e-9
1.8554335647584564e-8
2.8844573209323554e-8
2.1615688791376675e-8
2.033079598005102e-8
2.1325874980458217e-8
2.4067013201732236e-8
2.8882711334042446e-8
3.681834885177622e-8
1.2071603413664203e-7
1.663430135211038e-7
9.429543111806021e-8
8.404632434414403e-8
9.037862412562898e-8
1.0912853742793985e-7
1.4450916128872843e-7
1.9846235516951952e-7
2.3337423504250537e-7
2.1322819200162815e-7
1.8510161347718627e-7
2.1755116815568936e-7
1.198425568191905e-7
5.125224239668965e-8
2.7937711925300518e-8
1.996748026691098e-8
1.5956506923319206e-8
1.3505540135330619e-8
6.4612049918335005e-9
2.368687561722958e-9
1.338457705896935e-9
1.6028596656206614e-9
3.750802654290281e-9
1.1795109472241247e-8
4.9568091960377434e-8
2.5278836854997325e-8
1.9157589281566907e-8
1.8664756184407242e-8
2.083648464693687e-8
2.577837335153388e-8
7.402903541591052e-8
1.3836414057994462e-7
8.083161043756824e-8
6.915955248125959e-8
7.083586344065894e-8
7.960769611702987e-8
9.55067319079181e-8
1.2050161167036e-7
1.5613667736899266e-7
1.9848719011272494e-7
2.3386195213843278e-7
2.4926405524128463e-7
1.3681603583824683e-7
9.53120055165935e-8
9.74313493732449e-8
8.179603595499138e-8
6.942366848306975e-8
6.432502604971614e-8
2.6211474337728405e-8
8.980908338109222e-9
3.341167226358258e-9
4.5291130173731875e-10
1.7429051534243237e-9
5.249510474078333e-10
2.2941115755493333e-8
2.0815676373339475e-8
1.9961849976949132e-8
2.0759693361215235e-8
2.2886877386087784e-8
2.6516423905996337e-8
3.221485864536986e-8
1.2256435194413367e-7
2.106550892675998e-7
1.2143125128571833e-7
1.0780073542140509e-7
1.1501323060386081e-7
1.366365946304207e-7
1.76706683769616e-7
2.415928449060001e-7
3.099301273750529e-7
3.1260765904139156e-7
2.7344528140813895e-7
2.831118205649812e-7
1.2928862050584208e-7
5.437657435837498e-8
3.156583799523429e-8
2.3095921206691344e-8
1.851820167693038e-8
1.548672843694766e-8
6.850225931084674e-9
2.9195167949916175e-9
2.1811674934269592e-9
3.2051458764901135e-9
7.218321028921656e-9
2.130728223340362e-8
7.590811555604343e-8
3.709803900962183e-8
2.892070489528134e-8
2.8829860950704164e-8
3.3115756794855796e-8
4.2602312288962266e-8
6.148072866563699e-8
1.2308049002670247e-7
1.8607182163585478e-7
1.0380329111178485e-7
8.961757932653273e-8
9.31646961155236e-8
1.0759388108206916e-7
1.345802745286875e-7
1.782605910876486e-7
2.3745220981267352e-7
2.91212280810987e-7
3.1056306837376886e-7
1.799391960579888e-7
1.1541567202551783e-7
1.1421127995622374e-7
1.0561781509952902e-7
8.87405815614257e-8
8.556298300719954e-8
4.3220373657121115e-8
1.5370388579303884e-8
6.587353518681595e-9
3.0037267166350324e-9
1.217859951920181e-9
2.803611637743361e-9
2.7922299439052765e-8
3.4729464646130703e-8
2.8854480065705155e-8
2.8217123478623795e-8
3.007630670810736e-8
3.413702453662343e-8
4.0951360561151006e-8
5.1931792674923513e-8
1.7572320401377928e-7
2.3584893955784825e-7
1.3597155850659638e-7
1.233608615784729e-7
1.35255990174037e-7
1.6736280845220112e-7
2.2799735098307308e-7
3.1519777673711364e-7
3.4754157669867984e-7
3.035722275127065e-7
2.6652480854868804e-7
3.2729709960427715e-7
1.9389980981788822e-7
7.153649599333141e-8
3.550113623279284e-8
2.4078403181447313e-8
1.8631915693487682e-8
1.5687007255725006e-8
9.028054661970925e-9
3.2867998380357575e-9
1.892048115432602e-9
2.3500680273487133e-9
5.276808202527588e-9
1.5382235489527912e-8
6.862645738412421e-8
3.997968523985762e-8
2.8734770835006845e-8
2.753720087038796e-8
3.0640775965924564e-8
3.8059173300854134e-8
1.0370088741100208e-7
1.9825213179209142e-7
1.1608611428927872e-7
9.768624182904285e-8
9.842624269446151e-8
1.0860099824501807e-7
1.2753765010777876e-7
1.570934224618875e-7
1.9889157364840967e-7
2.498578978688418e-7
2.979015709450579e-7
3.273392646915163e-7
1.7025984463051982e-7
1.2469284119532516e-7
1.357077327496097e-7
1.264359763250394e-7
1.1164739918502258e-7
9.368134459706257e-8
3.527511443548819e-8
1.3257691208124963e-8
5.299859840046108e-9
7.983830599272204e-10
3.2913058545913555e-9
3.8775920106303155e-9
2.2256049308933215e-8
2.5866788614192852e-8
2.7262427829211232e-8
2.940526870437534e-8
3.2922864072896826e-8
3.834810251687033e-8
4.6542900933080453e-8
1.791803272795278e-7
3.0082415705986994e-7
1.7565154745175365e-7
1.5887111604285014e-7
1.7294033467536127e-7
2.1084295595853443e-7
2.8165412553844536e-7
3.9338440817692374e-7
4.7676416134732946e-7
4.383827706932992e-7
3.7768715599621836e-7
4.393813526752925e-7
1.9981687549718697e-7
7.143308099490089e-8
3.700814576807852e-8
2.5475083459545753e-8
1.98238636583852e-8
1.6955547535377896e-8
9.30285599365499e-9
3.94368915035268e-9
3.012681239709964e-9
4.442318283392088e-9
9.547538263123582e-9
2.609697588996322e-8
1.0954411734992094e-7
5.809904066951799e-8
4.2795467273111024e-8
4.1944089196540324e-8
4.8080000814775985e-8
6.222153025554472e-8
9.069400401108915e-8
1.6761248875064698e-7
2.65077718667505e-7
1.4678693209067842e-7
1.2430893938443477e-7
1.267754756766916e-7
1.4324258964583e-7
1.7466370527129269e-7
2.2530773383072333e-7
2.957521935675015e-7
3.6987526731780307e-7
4.127890673851459e-7
2.2090655298186532e-7
1.4931579783117815e-7
1.5493047393947036e-7
1.581543567251745e-7
1.4092717747507985e-7
1.2861934775072497e-7
5.6148326091596593e-8
2.1780864578540425e-8
1.0009109421435544e-8
4.710885412632154e-9
1.6119742627749617e-9
2.870250553318759e-9
3.762985019977294e-8
4.009909018679968e-8
3.799052481267305e-8
3.91059441604297e-8
4.2605621505417406e-8
4.8767885041033125e-8
5.852864033631029e-8
7.379218737216664e-8
2.57038110383636e-7
3.328671635605809e-7
1.9606692908468187e-7
1.8159890251001728e-7
2.037550696915514e-7
2.5976126363670754e-7
3.6544692744347215e-7
4.96659102561041e-7
4.941929838810184e-7
4.174659556273915e-7
3.7718882535385085e-7
4.4773992925281405e-7
3.1361676306225653e-7
9.759275430648734e-8
4.15675947455989e-8
2.580691734181272e-8
1.930915975036393e-8
1.5843441457051415e-8
1.1461628531329126e-8
4.3837829199650505e-9
2.5908079419437173e-9
3.3113024854908437e-9
7.0495841133897356e-9
1.889908289638847e-8
7.943220762627137e-8
6.392900588704462e-8
4.237802983309968e-8
3.963884788222915e-8
4.387085198149851e-8
5.471145119014189e-8
1.3968880643518783e-7
2.765845028929478e-7
1.6405720526654986e-7
1.3557183048868148e-7
1.3420037699759195e-7
1.4519213944013091e-7
1.666818199438944e-7
2.001488994978908e-7
2.4712168329177074e-7
3.055188668422502e-7
3.664164288998438e-7
4.1530131221630994e-7
2.1656227230280195e-7
1.6434694588576974e-7
1.8222857626412336e-7
1.9236524821732868e-7
1.824989487867487e-7
1.2197766620796283e-7
4.599101005627065e-8
1.965098394206148e-8
8.658516732433226e-9
1.604138362159456e-9
6.1929053710551695e-9
1.3680827379480819e-8
1.721855634160279e-8
3.059453337840712e-8
3.6769217092358186e-8
4.178020069859892e-8
4.785374928899321e-8
5.622892228893366e-8
6.825428426808951e-8
2.625191459970268e-7
4.278546107663781e-7
2.549868900185602e-7
2.3611149540961853e-7
2.636810257524925e-7
3.325338825761177e-7
4.625722018630521e-7
6.467417384073065e-7
6.898466627955727e-7
5.83937097984672e-7
5.130339597762949e-7
5.903603792687041e-7
3.1531165453679596e-7
9.111793812384298e-8
3.8767853411758667e-8
2.4149239290057304e-8
1.8323816906291243e-8
1.5280438396606312e-8
1.1359331029973333e-8
5.141039279115014e-9
4.037648782492999e-9
5.886256729056098e-9
1.1934664271034772e-8
2.999379956333102e-8
1.2255089730350246e-7
9.36607121675512e-8
6.293335180681015e-8
6.005460295328073e-8
6.84707004355675e-8
8.886360508161424e-8
1.2930453952179374e-7
2.1958995013052894e-7
3.712636905642153e-7
2.0584585328591735e-7
1.704937034672583e-7
1.7016176737862184e-7
1.876623258296685e-7
2.2253571452321008e-7
2.7879232777904817e-7
3.5873187760410513e-7
4.5323606593430034e-7
5.271906242143515e-7
2.7894595083961163e-7
1.970034883514243e-7
2.063462172551975e-7
2.3100757669657882e-7
2.2984748013245023e-7
1.7466854472142045e-7
6.98364162716196e-8
3.088429408692093e-8
1.5634389050133635e-8
7.812523953861334e-9
2.385802533423567e-9
1.864402778730113e-9
3.396373511552779e-8
4.350855914272237e-8
4.9097481453740956e-8
5.434069526326509e-8
6.114798479232701e-8
7.094377381150738e-8
8.535063125199446e-8
1.0695975990203401e-7
3.808593695363826e-7
4.708022416368348e-7
2.8606893376186015e-7
2.721556960536998e-7
3.147806359052315e-7
4.176210687049417e-7
6.078256718477023e-7
7.642741912983151e-7
6.687218331499735e-7
5.640903489980066e-7
5.409761353618033e-7
5.601453849733443e-7
4.799320177261057e-7
1.3518506357474846e-7
4.442461122080706e-8
2.348674562929398e-8
1.6877018349013105e-8
1.338150963383771e-8
1.1565377148337304e-8
5.649244796029752e-9
3.505747392692218e-9
4.50867863581107e-9
8.90911123701433e-9
2.173684920004663e-8
7.850798405315722e-8
1.0903874424301384e-7
6.287843302693183e-8
5.650978863350073e-8
6.189598750783852e-8
7.72757788661078e-8
1.805696713781101e-7
3.768111830274322e-7
2.3101170979148107e-7
1.8681580127799168e-7
1.8113158580926257e-7
1.9167806215309265e-7
2.1469031635405025e-7
2.511003877981603e-7
3.02705812536624e-7
3.7013887275323415e-7
4.536108880584692e-7
5.52361652367182e-7
3.192419354989429e-7
2.330645251672999e-7
2.386201073092934e-7
2.781799301791415e-7
2.939466041735205e-7
1.4048751296409156e-7
5.810873468819603e-8
2.9414313144739093e-8
1.4956872768277473e-8
3.798338092190539e-9
1.2369619952551911e-8
3.0331552719340903e-8
8.411462594131349e-9
3.262586633444852e-8
4.8224695875658666e-8
5.97027639475901e-8
7.107858427651515e-8
8.492057563460098e-8
1.0345890135893242e-7
3.872058001169886e-7
6.08333186458485e-7
3.761325764802024e-7
3.6009897848709344e-7
4.1711361962676717e-7
5.524160791373388e-7
8.057327027537716e-7
1.035838521468158e-6
9.088497021062111e-7
7.533910778222983e-7
7.141688222545899e-7
6.730242596899127e-7
4.659061449308195e-7
1.1738213367221619e-7
3.517211255069782e-8
1.7945057875727295e-8
1.3124483847437548e-8
1.0336783401561823e-8
9.665447101783396e-9
6.464902654822991e-9
5.362699764452306e-9
7.417470851808224e-9
1.3811759514241561e-8
3.153532270977933e-8
1.0764869549224494e-7
1.6764102136592446e-7
9.414255890855341e-8
8.530993831523389e-8
9.552348074747088e-8
1.2186039470791555e-7
1.6668104544826978e-7
2.731068168782201e-7
5.109257964239584e-7
2.901174325260736e-7
2.3363236829089483e-7
2.2713925332218237e-7
2.4359580708806275e-7
2.8022614834237794e-7
3.4101979208414124e-7
4.3227693305046066e-7
5.599841278150419e-7
6.858295848332188e-7
4.2821310067958816e-7
2.9234825552662676e-7
2.778176182811953e-7
3.2320140519013136e-7
3.76542779875941e-7
2.03977867140307e-7
8.410851558722338e-8
4.415543568383104e-8
2.5873856333000883e-8
1.459681188483481e-8
4.931271267483196e-9
1.8970773019752897e-9
1.9211854947595554e-8
4.17614837607379e-8
6.065661039591404e-8
7.554968920006645e-8
8.990009453774097e-8
1.0700868718045998e-7
1.2980203410574643e-7
1.6192558113007798e-7
5.788891052732015e-7
6.717745710355154e-7
4.2993133492439703e-7
4.2571193360246837e-7
5.155533683057652e-7
7.255109235254149e-7
1.0656207243225891e-6
1.086614007519362e-6
8.658277893688398e-7
7.737710124885616e-7
8.421156017003131e-7
6.843704011570243e-7
5.227289156745856e-7
2.0013766107800594e-7
4.4083550506368646e-8
1.6530915687201635e-8
1.0578104806185879e-8
8.282873007137883e-9
6.638447096714746e-9
6.465019193274286e-9
4.956414530440794e-9
5.97871634438153e-9
1.0344402036933632e-8
2.243232225499458e-8
6.605673871372167e-8
2.2311935260417294e-7
9.796514858056468e-8
8.07749385584676e-8
8.593035502092447e-8
1.0520323830650931e-7
2.1796613008649816e-7
4.941072288192426e-7
3.2926483019745987e-7
2.5899665674354317e-7
2.446282733025933e-7
2.5238282573635694e-7
2.756621290686777e-7
3.156477131820916e-7
3.784540743263238e-7
4.830805045688433e-7
7.033899561550187e-7
2.92920009190228e-7
4.116315683939475e-7
5.044760223210854e-7
3.548510608842009e-7
3.8292321042151794e-7
3.8164900828561716e-7
1.6351392688210897e-7
7.454272594210115e-8
4.348860777252552e-8
2.760130619811001e-8
9.826072231898044e-9
3.009182829622035e-8
2.148096435198886e-8
1.729391671357653e-9
2.4735295668714086e-8
5.490629228480588e-8
8.252953562885611e-8
1.0790783226189166e-7
1.348770105621366e-7
1.6743683353436762e-7
5.828175768694809e-7
8.610892698597401e-7
5.746702734330951e-7
5.835771822668616e-7
7.220067122456976e-7
1.0403469245319314e-6
1.5071028032123584e-6
1.3959354568057978e-6
1.0924841741723146e-6
1.0071436472124766e-6
1.1865622218069086e-6
7.685393604936533e-7
3.743553665537188e-7
1.4542938356421472e-7
2.902668620627055e-8
8.06787148146088e-9
4.235923804400833e-9
3.0367491108999736e-9
2.2250494020662803e-9
5.070776148774585e-9
7.841680079352608e-9
8.870436410019963e-9
1.3374802062777045e-8
2.6576968144260928e-8
7.036797294997776e-8
3.4674079310053843e-7
1.532078994318615e-7
1.1778540048223566e-7
1.210655482328861e-7
1.370837868159445e-7
1.5015060899543522e-7
2.990419341490254e-7
6.615662174296909e-7
4.201092104737206e-7
3.2515156440031527e-7
3.0524200947859154e-7
3.1709664023517334e-7
3.552631089948113e-7
4.297617760959994e-7
5.787411956889588e-7
9.148639655443499e-7
1.7818305350682808e-7
2.2701336383044867e-7
3.856081980828454e-7
4.749997026385843e-7
4.888198724975254e-7
4.833310869163903e-7
2.3418557297999887e-7
1.1423303747578176e-7
6.476609681445355e-8
4.5093772446820454e-8
3.3229549352335615e-8
4.831092594273959e-9
6.581800689575918e-9
5.118291435491326e-9
2.7511238850570167e-8
5.995748554449432e-8
9.659934968517227e-8
1.3282951150820074e-7
1.70492173568978e-7
2.14335720849618e-7
2.699104853647625e-7
9.479511624204164e-7
9.68017012258115e-7
6.919397514936559e-7
7.43203411243509e-7
9.90620832134777e-7
1.526563212337174e-6
1.7538944886337365e-6
1.323778216045589e-6
1.134277847640108e-6
1.2624187559871709e-6
2.078425542798815e-6
1.1462308289471253e-6
4.4742984458198934e-7
1.3165231774364263e-7
4.525142338579062e-8
8.274608096393893e-9
1.824562689910306e-9
6.71036625330639e-10
3.4277925244942303e-10
1.003062726337021e-9
6.184836792706947e-9
9.697751461054843e-9
8.976779580568726e-9
1.503998266551149e-8
3.540997619996688e-8
1.2776762373978684e-7
2.1767474947543315e-7
1.165948614812653e-7
1.0512388089730124e-7
1.0928014845707936e-7
2.0572928079094588e-7
5.467849769278509e-7
4.860192506350991e-7
3.707962397317821e-7
3.376246361849758e-7
3.3995261564836045e-7
3.690716632058893e-7
4.393366546296244e-7
6.253584437204236e-7
6.816264698545121e-7
5.247839033256227e-8
1.8059749105859842e-7
1.5862375925859212e-7
1.8279491674251557e-7
3.0563701471505245e-7
5.747560058930786e-7
4.4126226978029945e-7
3.176205910315808e-7
2.827205587093166e-7
3.2464802566476646e-7
4.67985337249208e-7
6.01859722720284e-7
3.1007704231081366e-7
1.2005507207690717e-7
4.094538795791185e-8
4.3256994690344775e-8
9.64725920929167e-8
8.073409249854212e-8
1.8856737872627616e-8
1.2626085708708992e-7
2.2577121353824274e-7
4.136959310749785e-7
3.5154068228662485e-7
2.3675147876766173e-6
1.537108263348468e-6
5.924034850510257e-7
3.118976316497567e-8
7.411325017352497e-10
2.8404531984286345e-10
2.3314678728865176e-11
2.8353481025357942e-12
1.8320808357171275e-11
1.4424588987887064e-11
1.115329988563315e-11
2.4946795444982563e-12
3.991972961128606e-12
5.220095566470084e-12
4.949262143468738e-12
2.9063545470870308e-12
3.4677970043934552e-12
4.335322617154754e-12
5.647019778280865e-12
7.73250874546451e-12
1.1707859159505831e-11
8.754472145855278e-12
5.120799882622669e-12
1.3542873539307731e-12
7.820625725571887e-12
2.1405834978870156e-11
1.6553850434774366e-11
9.888974225973108e-12
5.8107737689139246e-12
9.118009296148034e-13
1.2644037110212538e-12
2.343497289552964e-12
3.130197896762895e-12
3.871487632588172e-12
4.671089620140682e-12
5.583827772386487e-12
6.6473330519538275e-12
7.895262865043206e-12
9.363290438550759e-12
1.109238850960828e-11
1.2972169554699006e-11
2.9150699747738736e-11
3.966352780450317e-11
4.785684593858186e-11
5.479898278945316e-11
6.064317631311241e-11
6.543445443017093e-11
6.981750982610708e-11
7.508045932869525e-11
8.252433754582441e-11
9.307489771539677e-11
1.0738556111040248e-10
1.2607698589274476e-10
1.4991241967069183e-10
1.7990383352141964e-10
2.1738765849467612e-10
2.6409643008704356e-10
3.222363340655197e-10
3.9456855179397087e-10
4.84480074036791e-10
5.074263893774867e-10
4.643376570713414e-10
2.778254075440615e-10
1.951639534631346e-10
1.5938216736221077e-10
1.4231377566783328e-10
1.3337694409448145e-10
1.282314736513167e-10
1.2494546608727567e-10
1.2262076123080653e-10
1.2083234031410725e-10
4.513261726804745e-11
6.84561148529165e-12
3.371465111546071e-11
4.32588041615721e-11
2.8252224022021274e-11
3.716468717531765e-11
2.1206361142191672e-10
4.27609061127811e-10
3.260421730971215e-10
1.4659410555391606e-10
1.3407203256808823e-9
3.2944161358028654e-9
7.58789967302738e-11
5.374264628978679e-12
1.5456085529143998e-13
0.
0.
0.
0.
2.6153662357705198e-14
0.
0.
0.
0.
0.
0.
2.2754460123189575e-14
2.739587004665121e-14
3.322430030855703e-14
4.0554889426934247e-14
4.9794393147876394e-14
9.729265811626512e-14
3.054825117142828e-14
0.
0.
0.
0.
2.9579917071890025e-14
4.092258018453086e-14
5.634267414554782e-14
7.754580357678592e-14
1.0686595718857989e-13
1.4757667341900833e-13
2.0432013485875287e-13
2.83721801348517e-13
3.9528985967795e-13
5.526922010347883e-13
7.755271586394388e-13
1.0915824271265102e-12
1.5391537861364712e-12
1.3817320901859092e-11
1.4153707154229441e-11
1.504735869486769e-11
1.0947582962234202e-11
2.1883413723767747e-12
2.849068961798697e-11
7.220435951058582e-11
1.3541753781666942e-10
2.1556615337189803e-10
3.0566631009096515e-10
3.9703796968825156e-10
2.32277720321365e-11
6.000724371082287e-11
9.75846217145738e-11
2.137670869421871e-10
1.164803663703431e-9
8.369587555219963e-10
1.164565426635896e-10
3.480115984878962e-11
1.2635434525398342e-11
3.0406366772476593e-12
2.6227625353581316e-12
6.463737703683591e-12
8.68734664936664e-12
8.337240088309426e-12
2.930718474090424e-12
1.2962270821508507e-11
5.180533589386897e-11
1.471454985422372e-10
4.161496420888413e-10
1.0848028588937559e-9
8.216308761754247e-9
1.3633225092780938e-8
9.699831501824167e-9
1.0447987925732268e-8
1.3351791754028752e-8
1.9105666124303467e-8
2.9817817157861366e-8
4.6300721599024234e-8
5.8115236668819495e-8
5.925710014056545e-8
5.7147599306907305e-8
6.176261265664513e-8
3.359494619263943e-8
2.381093807062504e-8
1.7630274590242483e-8
1.2842186627621098e-8
1.1193424106340519e-8
9.70079387408953e-9
3.756510980427694e-9
1.1984716116274293e-9
4.132339308777792e-10
9.557532561642483e-11
2.1828790382385104e-10
2.161097755566697e-9
1.0328838070610733e-8
6.164433068271229e-9
5.231391587791191e-9
5.247030534397591e-9
5.779409768567042e-9
6.829012179919817e-9
8.602590719730603e-9
2.736117006508623e-8
4.251312404073298e-8
2.2759358263939345e-8
1.8782892957623844e-8
1.8590495957140655e-8
2.0293057296342507e-8
2.3780298593100117e-8
2.9247734893927685e-8
3.5333475636165444e-8
3.659925274857053e-8
3.1434539871590714e-8
2.535716473087635e-8
1.423376301089319e-8
7.448321986168078e-9
4.762143143960016e-9
3.7296044510642355e-9
3.277754838018738e-9
2.388620691199474e-9
8.668532328373943e-10
3.646115960165113e-10
2.1262674994688083e-10
2.429392641849031e-10
6.329964842632743e-10
2.42226521660028e-9
5.342732880525215e-9
2.9923882513680675e-9
2.5129381097205294e-9
2.5307568119604173e-9
2.846376901973941e-9
3.5058188057265803e-9
1.3235426394258855e-8
2.5264536106843597e-8
1.589193499324544e-8
1.498341055352328e-8
1.6819375843920697e-8
2.0794727306556858e-8
2.764774913638918e-8
3.879542567710971e-8
5.4746540301252674e-8
7.02407635613195e-8
7.683239581978275e-8
7.601909192696145e-8
5.84424298926745e-8
3.397325173005145e-8
2.7303723055335963e-8
1.935804244761106e-8
1.5229914325458563e-8
1.4120386193394136e-8
8.417632983712604e-9
2.497830449371823e-9
7.766985543091887e-10
7.867895402804142e-11
2.737758267039474e-10
3.5582337869318267e-10
7.57622561653557e-9
7.708668356666727e-9
6.132878838646212e-9
5.9529497681879225e-9
6.375801962700789e-9
7.310587829843115e-9
8.887747748145233e-9
3.16015750912338e-8
5.684870006856078e-8
3.172010586763068e-8
2.6557193553053897e-8
2.664082246440422e-8
2.9390165843356824e-8
3.4709517023094505e-8
4.316983403433471e-8
5.4325277898671316e-8
6.250598669845408e-8
6.033408537698835e-8
4.2102709436885406e-8
2.3661826955817496e-8
1.3032951173478445e-8
8.760155785340079e-9
7.037455554474317e-9
6.154196748902151e-9
4.040898749833185e-9
1.448658263621427e-9
6.625266872478245e-10
4.735381009462225e-10
6.750670548611211e-10
1.7017697509049523e-9
6.136367682235957e-9
1.1058976775450349e-8
6.362554349749019e-9
5.439785738532891e-9
5.577390094011135e-9
6.416864083499507e-9
8.141871915584407e-9
1.1463653575218861e-8
2.933844475679327e-8
4.3155399230519656e-8
2.5862988394725017e-8
2.4133176717688808e-8
2.7064965118186097e-8
3.391903060305438e-8
4.638480272604799e-8
6.678102193390334e-8
9.097562702211487e-8
1.0292878982496088e-7
1.0107581534326847e-7
8.03601495158389e-8
4.529401888984309e-8
3.671798319371965e-8
2.766535184894312e-8
2.1606660484445605e-8
2.0062559086238596e-8
1.4347211619186837e-8
4.788614313652366e-9
1.7852701127216954e-9
7.772494342640912e-10
4.506371272352758e-10
1.1943019965431803e-9
7.000622868304246e-9
1.628571706486854e-8
1.0434414748187601e-8
9.25409843316639e-9
9.485389328359808e-9
1.0622211893655019e-8
1.276246209262322e-8
1.6397415019271685e-8
5.002254657457864e-8
7.083546518505308e-8
3.869482944400675e-8
3.310805602900474e-8
3.4080462447158864e-8
3.9052405235948444e-8
4.861190213397801e-8
6.355990450170835e-8
7.7534275406407e-8
7.576158991198852e-8
6.476775304483998e-8
6.392891992529743e-8
3.5475702783919626e-8
1.8439743344974198e-8
1.1137682594230327e-8
8.4187615255733e-9
7.129999709043106e-9
5.764892262060093e-9
2.2280140825616646e-9
8.591094481935612e-10
4.711541333716745e-10
5.152295612333262e-10
1.2874394658404286e-9
4.654514330965948e-9
1.44286182303169e-8
7.507680242107454e-9
6.085578097139711e-9
6.053956481290193e-9
6.776381184383745e-9
8.319258685469166e-9
2.7209447870586713e-8
5.076458461562708e-8
3.045370638268284e-8
2.7256304149392826e-8
2.9163137417765304e-8
3.434415643223544e-8
4.339212472500089e-8
5.7870816346528746e-8
7.873729927448563e-8
1.0154865617438442e-7
1.152532552075486e-7
1.1669684646603443e-7
7.70919527913201e-8
4.8326449948713144e-8
4.1725615949165e-8
3.066329675262592e-8
2.4881961979148413e-8
2.3510050647035518e-8
1.2071641466154104e-8
3.702659691886709e-9
1.2354386995531389e-9
1.6133412077122394e-10
4.0958204754042635e-10
7.079965305661732e-10
1.3290479059579701e-8
1.1142306958946778e-8
9.313847797907385e-9
9.204963961400575e-9
9.941009224831437e-9
1.1447348909446424e-8
1.3949294226966358e-8
5.0590378772070816e-8
8.91964805178858e-8
5.029692443073553e-8
4.3064430583407157e-8
4.4229047924406506e-8
5.016961144719985e-8
6.128953726595137e-8
7.918377283733299e-8
1.0227198044674394e-7
1.156293458966449e-7
1.0829296767812864e-7
8.463046348596247e-8
4.485709742471944e-8
2.3401934665009162e-8
1.523237265866359e-8
1.1968198846221e-8
1.0205511791492478e-8
7.38598716324141e-9
2.7024682409110084e-9
1.1976816940179149e-9
8.57966602644455e-10
1.2266826172090618e-9
2.9871074776109357e-9
1.0144713281626514e-8
2.2811610930504452e-8
1.2345827427673527e-8
1.030948368675556e-8
1.0491830019860482e-8
1.2059887582154242e-8
1.5336866484833444e-8
2.1669545859390588e-8
5.072308023167391e-8
7.386422920251415e-8
4.272622503313225e-8
3.855857354639588e-8
4.1887374634887706e-8
5.0786483391508436e-8
6.708427864293215e-8
9.367151452910575e-8
1.268980568124019e-7
1.47251518339928e-7
1.4671130103191747e-7
1.0557657489761281e-7
6.17612815115884e-8
5.334084594522146e-8
4.2120920146150563e-8
3.348915055989631e-8
3.176323262216536e-8
2.082496160138713e-8
6.916136831501061e-9
2.6827607082017e-9
1.1883069319511906e-9
6.459341067372923e-10
1.6980634519638681e-9
1.1043345834555312e-8
2.1374125345255884e-8
1.46215547614555e-8
1.3293115219024018e-8
1.375786753872693e-8
1.5458444263429544e-8
1.8569546863431536e-8
2.3793355604516394e-8
7.502690355843352e-8
1.0513266523325345e-7
5.848843006080333e-8
5.107811105586468e-8
5.373857858750876e-8
6.319355190432287e-8
8.111710988730457e-8
1.0907549438578791e-7
1.3252849812797062e-7
1.264032891061305e-7
1.0906747058727917e-7
1.1732255043433981e-7
6.395921438223219e-8
3.094062124038283e-8
1.800971454830671e-8
1.3345564464302803e-8
1.1019207541224024e-8
9.16786951011779e-9
3.820384647926594e-9
1.4339055326468653e-9
7.956557334563441e-10
9.089753305009548e-10
2.2075642867731672e-9
7.495399735644629e-9
2.70742886656099e-8
1.3643772554618312e-8
1.0768565781381249e-8
1.0626009987554175e-8
1.1885762952234902e-8
1.4643217596257923e-8
4.4705521275824526e-8
8.279531247261418e-8
4.878589899310657e-8
4.263188909958469e-8
4.457999526522642e-8
5.1249473326954175e-8
6.308117928813851e-8
8.185436509203069e-8
1.0880495634683086e-7
1.395941141783005e-7
1.6139898453196726e-7
1.6679621634242386e-7
1.0052519592190946e-7
6.6171800693216e-8
6.187091636347788e-8
4.782661276252063e-8
3.9574780760461586e-8
3.767803110069562e-8
1.735503193564786e-8
5.538373414415642e-9
1.9346580365173425e-9
2.5188190849481055e-10
8.0405578038333e-10
5.616611651664631e-10
1.8309947688930733e-8
1.4934606967201198e-8
1.3210649694028344e-8
1.3328281736837163e-8
1.4512671255238996e-8
1.675023419064521e-8
2.0382846760027108e-8
7.58423450970127e-8
1.3253417744507264e-7
7.550497049578688e-8
6.575886766610992e-8
6.875362832144318e-8
7.966553483475676e-8
9.988148813459875e-8
1.3264577848010312e-7
1.7278115965544064e-7
1.8817945611666393e-7
1.7067365123867757e-7
1.5042447943105995e-7
7.413018517931799e-8
3.556849909591373e-8
2.226055232726618e-8
1.7045480965333115e-8
1.4140669124134797e-8
1.1042642787311093e-8
4.272180033319869e-9
1.8577762156465312e-9
1.35617517303189e-9
1.9679757439066116e-9
4.630663641997566e-9
1.4773381526395947e-8
4.0810055281956715e-8
2.0853049112366256e-8
1.6956606421357308e-8
1.7120284827312626e-8
1.9680915364104963e-8
2.5157256043573175e-8
3.587736372369364e-8
7.801477875978374e-8
1.1457193520535023e-7
6.494089627642348e-8
5.7326801059587716e-8
6.093627618134375e-8
7.215557902228439e-8
9.286416655053716e-8
1.2654233747735365e-7
1.7042067276428422e-7
2.030304022401095e-7
2.0746029610068826e-7
1.350145053254488e-7
8.214066058704388e-8
7.577441842119839e-8
6.381450315940664e-8
5.1817655243438904e-8
5.00229920799215e-8
2.9476029385081118e-8
9.937600646326336e-9
4.013524331666173e-9
1.7941229353299799e-9
8.612461815193438e-10
2.193930019539594e-9
1.6846870069022535e-8
2.6895300657098948e-8
1.992624215838084e-8
1.86618856342484e-8
1.9541951751935574e-8
2.2041522583793907e-8
2.6455373509485448e-8
3.374708624975082e-8
1.1012973778095287e-7
1.5189558130072564e-7
8.586309561342016e-8
7.631277283412403e-8
8.181645610149962e-8
9.843880623840402e-8
1.298208829486467e-7
1.7785055759855965e-7
2.101211298593305e-7
1.928635415751008e-7
1.6715372723093652e-7
1.9497275645510858e-7
1.0695817102296884e-7
4.63738049942207e-8
2.552101714679836e-8
1.83586992661942e-8
1.4730251196191167e-8
1.2447699796614913e-8
5.846388049142855e-9
2.1473086395304144e-9
1.2094924667427313e-9
1.4397250468599308e-9
3.384060679591451e-9
1.0732940213311995e-8
4.448745165004296e-8
2.2546964866188933e-8
1.7172706206577313e-8
1.6756200242714398e-8
1.8709685268238823e-8
2.313563563351441e-8
6.703469555886774e-8
1.2517440692063513e-7
7.322389814074789e-8
6.28380617367409e-8
6.455161039814726e-8
7.277823910905206e-8
8.762701024529626e-8
1.1099431570678667e-7
1.4436295402595825e-7
1.839321733925641e-7
2.1652953899008978e-7
2.3009292054915792e-7
1.274367467816037e-7
8.828478369254743e-8
8.953355822318271e-8
7.441404726737007e-8
6.31540327310248e-8
5.897616937050441e-8
2.429646392114497e-8
8.231109234929593e-9
3.0348656081448746e-9
4.0402396180721617e-10
1.5581668255748205e-9
3.2933308267808296e-10
2.1758789236752275e-8
1.9349244744163428e-8
1.8363385349152007e-8
1.9021294719514565e-8
2.0935641493103143e-8
2.4242893614851214e-8
2.9458189814600825e-8
1.1189809111439206e-7
1.924610478767675e-7
1.1072282714301161e-7
9.803824286054992e-8
1.0431645809253388e-7
1.235249143098297e-7
1.591157670988849e-7
2.168114020298639e-7
2.7911222302938223e-7
2.844182326719299e-7
2.4960020419953583e-7
2.5398203965517034e-7
1.1660374642909139e-7
4.9837890932483236e-8
2.9294421059656593e-8
2.1610343045014136e-8
1.7385301991817834e-8
1.4438600789042224e-8
6.26053286730964e-9
2.6716460889182944e-9
1.9882800690245698e-9
2.916357341990444e-9
6.599564933904747e-9
1.9644103163969588e-8
6.81043488985465e-8
3.332296186725215e-8
2.61153906687591e-8
2.6073945580767748e-8
2.995397313031694e-8
3.851172918028504e-8
5.5532131053154794e-8
1.1236468697514397e-7
1.692477358792385e-7
9.462429319793376e-8
8.194932944244302e-8
8.546147994401274e-8
9.904422070871956e-8
1.2437922681583162e-7
1.654237146807327e-7
2.208971003342914e-7
2.7037498656660187e-7
2.8699513995473833e-7
1.6831858583084238e-7
1.0734796192287368e-7
1.0561695094933792e-7
9.662628524088943e-8
8.1013911106455e-8
7.848007101807635e-8
4.033884104326079e-8
1.4199743515822029e-8
6.0323338221058414e-9
2.7383579305206996e-9
1.123500478068449e-9
2.6283105922579817e-9
2.54833413538544e-8
3.264837865836568e-8
2.6724592432361653e-8
2.5984771156167078e-8
2.7630591297067295e-8
3.133370708874792e-8
3.758992863658731e-8
4.770628738405719e-8
1.608702854926736e-7
2.1636232751494805e-7
1.2436888787245337e-7
1.125162737691382e-7
1.2299499399899714e-7
1.516288281474398e-7
2.0571215397166917e-7
2.8433026335819923e-7
3.1667418849931305e-7
2.780513722861279e-7
2.4353429680763965e-7
2.988044790055066e-7
1.7443608391258006e-7
6.554139724498446e-8
3.3058015102327634e-8
2.267080231054912e-8
1.762420777149654e-8
1.483918405447084e-8
8.316660775294789e-9
3.0237043139568807e-9
1.7332213546117504e-9
2.140635735517935e-9
4.832769326087825e-9
1.4218527202938997e-8
6.333802482004745e-8
3.5962270821389304e-8
2.604049941245353e-8
2.5011342668431806e-8
2.7842633057016506e-8
3.4568461939127955e-8
9.507085550900584e-8
1.8112873695877036e-7
1.060391932270686e-7
8.947425176064137e-8
9.039652735203522e-8
1.0004090063084469e-7
1.1788927762588512e-7
1.4576923761151641e-7
1.8527050862456107e-7
2.3337542496036078e-7
2.7817791212799723e-7
3.045346876867423e-7
1.5913299212400117e-7
1.1606710405797044e-7
1.2593389749232172e-7
1.157505620834768e-7
1.0205531163904238e-7
8.749843989465192e-8
3.307820218610547e-8
1.2225673254075526e-8
4.827692026963743e-9
7.028260754804564e-10
2.9733569791526444e-9
3.2135030013348555e-9
2.1699002030661612e-8
2.424660135940843e-8
2.5189672972244333e-8
2.701473178390521e-8
3.0171949914851435e-8
3.511234009008965e-8
4.2619287857907317e-8
1.6423979358937464e-7
2.760442457000069e-7
1.6077054600905486e-7
1.4498846839750394e-7
1.5735270547474252e-7
1.9111094148426202e-7
2.541211125125108e-7
3.542005033942725e-7
4.3409325706938534e-7
4.042893893576843e-7
3.485773014603063e-7
4.017524761733634e-7
1.810825967817056e-7
6.626937454317989e-8
3.509801762215864e-8
2.447675625844596e-8
1.910225155417889e-8
1.6295697479533355e-8
8.64714735968306e-9
3.6576491705535694e-9
2.780150845339094e-9
4.094780753015959e-9
8.849547059151668e-9
2.440558666446739e-8
1.0119429553700978e-7
5.2438699173798386e-8
3.894519791638278e-8
3.8263197081357935e-8
4.3880730260371656e-8
5.6772661663470865e-8
8.278173170434026e-8
1.546502697271851e-7
2.428254852864077e-7
1.346063297103454e-7
1.1434700884527101e-7
1.169793507947909e-7
1.3263994489240245e-7
1.6239396796343659e-7
2.1038983203515332e-7
2.7703501823494553e-7
3.4609469708708376e-7
3.84098127056036e-7
2.071543079670848e-7
1.3929702310669307e-7
1.4431608535755868e-7
1.4569355312279466e-7
1.2904964835568264e-7
1.1970636424226812e-7
5.3096076299220125e-8
2.0250263519104423e-8
9.190788671617516e-9
4.291096412639423e-9
1.4699507787329442e-9
2.716262398274147e-9
3.5342165793400974e-8
3.8058564371849347e-8
3.534291033655511e-8
3.608585595986297e-8
3.917591961914433e-8
4.477855010471751e-8
5.3733031961245145e-8
6.7805742289324e-8
2.3579070859678767e-7
3.0625414698869506e-7
1.7971026104967656e-7
1.6590706264434005e-7
1.8549434960071527e-7
2.3542831011248293e-7
3.297509751054468e-7
4.503386181754602e-7
4.553505264779555e-7
3.859531383715896e-7
3.4708143412177525e-7
4.168219400393168e-7
2.8360522582068887e-7
9.004341759683402e-8
3.945373287068852e-8
2.4963159697398143e-8
1.877844514588024e-8
1.542383009894189e-8
1.0821400977872949e-8
4.082911933888959e-9
2.3968478902757075e-9
3.0487663248458128e-9
6.537119269355512e-9
1.770294364288025e-8
7.534689361888584e-8
5.7558317851717294e-8
3.862097720563871e-8
3.625304562036223e-8
4.0159004473439143e-8
5.007415956084039e-8
1.2936575074969358e-7
2.5448966147186775e-7
1.506065716081544e-7
1.248118910126584e-7
1.2390171511624126e-7
1.3447281772942154e-7
1.5493366298500397e-7
1.8679166316144908e-7
2.3156044269613414e-7
2.870877948650617e-7
3.4407225874578574e-7
3.873637783717996e-7
2.013385920290131e-7
1.52990218399192e-7
1.709416930398461e-7
1.7816078173581146e-7
1.6784303594208947e-7
1.1701427550880418e-7
4.3720494955522015e-8
1.8242063234916646e-8
7.895100472002561e-9
1.3867842515213112e-9
5.6484793275369726e-9
1.1763481574231e-8
1.741588939135278e-8
2.9024986419118717e-8
3.413169019822343e-8
3.84342067365706e-8
4.384399638364046e-8
5.14323392197249e-8
6.241962807977129e-8
2.41391939848571e-7
3.937993624781967e-7
2.3372580961931818e-7
2.156048924144753e-7
2.398376703899495e-7
3.009322982641163e-7
4.162478393502099e-7
5.838947712084812e-7
6.375890833435921e-7
5.450448717828518e-7
4.768737886649154e-7
5.559564178482859e-7
2.859360812090664e-7
8.53118432930001e-8
3.7754721712484487e-8
2.4033787897251003e-8
1.8286696264058017e-8
1.5278196944001818e-8
1.0881767026058715e-8
4.828910157018939e-9
3.763826364499008e-9
5.492339405800006e-9
1.1216491244490877e-8
2.8461766557635765e-8
1.1781082833654533e-7
8.429523083110422e-8
5.7475887253820574e-8
5.508287337196534e-8
6.289228229111758e-8
8.173420968766026e-8
1.1957750247388985e-7
2.0466597861273399e-7
3.418237613738734e-7
1.8935585987178988e-7
1.5738827180183223e-7
1.5762999436466306e-7
1.7452060820190622e-7
2.07875954303223e-7
2.616509454967872e-7
3.3784476605789787e-7
4.2641712775553664e-7
4.92459202828342e-7
2.595448218884376e-7
1.8318986417956053e-7
1.9345236029558468e-7
2.1543518064625166e-7
2.1127069902400317e-7
1.670124866856926e-7
6.704431657395411e-8
2.8923487197867648e-8
1.4372340768151815e-8
7.075313483499045e-9
2.0901172514789205e-9
1.7380698144869911e-9
3.414121218976255e-8
4.188870159412223e-8
4.594202927521148e-8
5.020547349745902e-8
5.616546597792243e-8
6.499685002669876e-8
7.814776183106947e-8
9.802177212624333e-8
3.496169376021289e-7
4.338025767147211e-7
2.6206593646409744e-7
2.482195596287553e-7
2.8571497297525925e-7
3.767289034877772e-7
5.461654032274161e-7
6.990981923626275e-7
6.233062063347918e-7
5.24952620278903e-7
4.986368925694744e-7
5.304631724244645e-7
4.434623930926044e-7
1.2472106065257867e-7
4.3100482102073185e-8
2.358299644209123e-8
1.709179169389955e-8
1.3548820569006148e-8
1.1527052154651545e-8
5.331721459940033e-9
3.2628334008872325e-9
4.191427451124841e-9
8.373917457830643e-9
2.0671836125823848e-8
7.631088357877801e-8
9.715029118129241e-8
5.7343793001148594e-8
5.1878012873067994e-8
5.6944383125892307e-8
7.11814957209414e-8
1.6908943969677003e-7
3.489230152588961e-7
2.1252008679357934e-7
1.724451401059385e-7
1.677630671110274e-7
1.7817094895906328e-7
2.0035272953351296e-7
2.3529425689529145e-7
2.846125491054829e-7
3.481078482098423e-7
4.2291892451922627e-7
5.017984700080363e-7
2.8304576443764516e-7
2.1241222073067652e-7
2.2518785802919686e-7
2.6314789164886503e-7
2.7523522603218684e-7
1.3809145247360062e-7
5.609339478352871e-8
2.7517926777385248e-8
1.3597077178403767e-8
3.2235548175027588e-9
1.1190366685634631e-8
3.005266932287917e-8
9.181438275430284e-9
3.176417461976133e-8
4.519966729873807e-8
5.5000249314199116e-8
6.49556115341068e-8
7.732060706827845e-8
9.40915658123121e-8
3.57013469198144e-7
5.613687303138752e-7
3.4438742526834407e-7
3.277585404725295e-7
3.7732969980090043e-7
4.957447168169345e-7
7.189045290569904e-7
9.471220564638176e-7
8.571284289650797e-7
7.097259525093642e-7
6.635970649656561e-7
6.503710395167158e-7
4.3728629091601257e-7
1.101424219271147e-7
3.5436540831764894e-8
1.892026907552766e-8
1.3981589531529667e-8
1.1047375552235682e-8
1.01838380335918e-8
6.177914260744004e-9
5.02750260784886e-9
7.017409528797398e-9
1.323933545094936e-8
3.059509013104775e-8
1.0737631041217535e-7
1.478817570154981e-7
8.588349759088157e-8
7.861857360011432e-8
8.850848498050658e-8
1.1391268372229591e-7
1.5984985217663754e-7
2.5820025782726256e-7
4.7297825953262943e-7
2.668714867212078e-7
2.1590138357313802e-7
2.1082480820702984e-7
2.2715088883851234e-7
2.6259110570739375e-7
3.2092029979709566e-7
4.070668901837541e-7
5.220529525379078e-7
6.28777585936182e-7
3.7267670100019945e-7
2.620243321969066e-7
2.595135174712538e-7
3.061815133020197e-7
3.516793117883943e-7
2.0073364812266598e-7
8.18610711270495e-8
4.1691140774484136e-8
2.3698833227890842e-8
1.2972229908144292e-8
3.988066120606543e-9
2.2784412180174626e-9
2.02547139213354e-8
4.137961069132849e-8
5.755337400744359e-8
7.00014027423208e-8
8.231339196969888e-8
9.741880451727896e-8
1.1791110577696246e-7
1.4715421892815315e-7
5.30447208016544e-7
6.192551453517214e-7
3.920845760153262e-7
3.8535644743957795e-7
4.6285911910343753e-7
6.44888503826634e-7
9.520350888705703e-7
1.014628842337154e-6
8.159510999061208e-7
7.203715713313824e-7
7.655470023944684e-7
6.504773436676536e-7
5.185685792779004e-7
1.846221129786501e-7
4.3472315378680596e-8
1.7614757463801683e-8
1.1667488161369037e-8
9.100698667440699e-9
7.509141253573361e-9
6.4198750483590635e-9
4.579068964589554e-9
5.598063768522734e-9
9.9373633896222e-9
2.1932065388535768e-8
6.64784662290919e-8
1.925493518659661e-7
8.850025078153619e-8
7.430491883802174e-8
7.966114758454053e-8
9.841226443992872e-8
2.0813626187348017e-7
4.6247754289760126e-7
3.024584706016529e-7
2.3896794389961853e-7
2.267238678053135e-7
2.3490234072098058e-7
2.5756726765459647e-7
2.9562415077717577e-7
3.534150875343677e-7
4.4231136066918266e-7
6.030971918182211e-7
5.024231073391296e-7
6.903713930713241e-7
4.2195522501581865e-7
3.1770287194004005e-7
3.6692245015482095e-7
3.834566619394329e-7
1.5915027830685557e-7
7.160529313403333e-8
4.175477039854405e-8
2.55699796275747e-8
8.893719964270921e-9
2.8129473533083876e-8
2.4414743793706074e-8
9.281442815021753e-10
2.658416030473109e-8
5.420019216391223e-8
7.753028705007951e-8
9.879882420411093e-8
1.2189971749905692e-7
1.5038759990805075e-7
5.362096956435486e-7
7.985284664855102e-7
5.234547535518643e-7
5.247837348796334e-7
6.402202173264136e-7
9.073073864231629e-7
1.338767605312233e-6
1.3369144832391142e-6
1.0495753257161812e-6
9.408927382633032e-7
1.052993229891139e-6
7.319328435873522e-7
3.980847913367443e-7
1.4768968613204502e-7
2.9640848079961083e-8
9.744358586718285e-9
5.852645189228587e-9
4.3894665580943026e-9
3.4545523188641733e-9
6.111339650333306e-9
7.204749045715723e-9
8.496817047412467e-9
1.3540970772808483e-8
2.760182903570193e-8
7.602618920240566e-8
3.2566705766365274e-7
1.3699520901674527e-7
1.1029884933811056e-7
1.1661506432283174e-7
1.375053481503422e-7
1.5882074191247532e-7
2.9419176875118754e-7
6.254376017775839e-7
3.844426713256525e-7
2.996339060572362e-7
2.830963546128298e-7
2.956569989339637e-7
3.3226162325831455e-7
4.00148916061278e-7
5.233571031654926e-7
7.730679500575958e-7
3.739570115779433e-7
4.5726335427269966e-7
5.773776052107314e-7
4.202848804388041e-7
4.473852240717118e-7
4.919761698766243e-7
2.311948633720164e-7
1.0581638524571062e-7
6.147110942868473e-8
4.289584987940933e-8
3.0241349570572876e-8
9.989182287284819e-9
5.9668663822744924e-9
6.690949738591268e-9
3.04717299618017e-8
6.167973999184641e-8
9.327863671602562e-8
1.2307099753970728e-7
1.5436100412777236e-7
1.917288029859466e-7
2.4025355498904895e-7
8.522226196121974e-7
8.942043340261227e-7
6.218813069856826e-7
6.547650978860791e-7
8.526519556763176e-7
1.2956450125756637e-6
1.6326178136488154e-6
1.279380134077804e-6
1.0622885292284223e-6
1.1134304030534345e-6
1.6252581068815347e-6
9.739292738165301e-7
4.3768731314668355e-7
1.5615247593556635e-7
4.91917459666875e-8
9.410766283887225e-9
3.2314402930499324e-9
2.0772823571561798e-9
1.265197884361763e-9
2.081753155561676e-9
7.1475118666783124e-9
8.151188140197978e-9
9.632512171742735e-9
1.746784499614597e-8
4.1846173109756275e-8
1.7345222534299062e-7
1.713634367577171e-7
1.0758218411170583e-7
1.0305129222784695e-7
1.1370252356662813e-7
2.144168753192642e-7
5.44639659709389e-7
4.4458912837057866e-7
3.3993205918101285e-7
3.116346244295396e-7
3.1470424027145776e-7
3.4027915165394905e-7
3.9622121487120917e-7
5.223055241406429e-7
8.938847427438751e-7
1.833226865872692e-7
1.9963802789985733e-7
8.139788267868628e-8
3.538528893149813e-8
3.482897013897738e-8
2.7116474926418314e-7
3.2318732432833713e-7
1.99640842758713e-7
1.2992416448525758e-7
1.0282978413197935e-7
5.8126851949735504e-8
4.0581753926257556e-8
1.0676934313251332e-7
7.75498502371973e-8
4.033333528696219e-8
1.6799199983066086e-8
6.240847660338503e-9
4.008966852582994e-8
8.985768493212793e-8
1.5230287300806007e-7
2.2305411967289657e-7
9.587186288271834e-7
1.139329659209735e-6
8.80570062728856e-7
1.0249359263821144e-6
1.5171320354086118e-6
2.2653863479846488e-6
1.7922503739609348e-6
1.3974659752324749e-6
1.478895284037575e-6
2.469379225293953e-6
0.000010312015152532467
3.4295226057655413e-6
5.947609884818333e-7
7.518660398426004e-8
5.6859122804337984e-9
3.7111575780131827e-9
6.145665594721812e-9
3.77882213720772e-9
1.9399085339477902e-9
8.362805326516429e-10
2.1764205246931765e-10
1.3986215947812989e-9
4.3994926914243135e-9
2.2679571542166384e-9
3.1818300560358815e-9
9.743328454415642e-9
5.7203327178370654e-8
2.5008136576214955e-7
9.066461753572102e-8
6.580390847516845e-8
5.7883212711138413e-8
1.2640357327489082e-7
3.905183201720666e-7
5.255515741234252e-7
4.1480216762142573e-7
3.676785044000241e-7
3.690014399395397e-7
4.182905112540822e-7
5.674758213564478e-7
5.358020364345103e-7
6.06968565248856e-8
1.936087744341234e-7
2.0695133805531953e-7
3.1938745459960396e-7
5.967882209508527e-7
5.208183912381199e-7
4.236379613486496e-7
3.086857520695136e-7
2.1611612943737416e-7
3.822047775830582e-8
1.2285454025799562e-7
2.245174469428518e-7
7.780381700800814e-8
7.926145342281839e-8
6.718710377382025e-7
2.1353090268859214e-8
3.247591372717448e-10
1.6168457467626378e-10
4.543602744005904e-11
6.2468485102044265e-12
1.1976040984660045e-11
1.7194226021854778e-11
2.562658266298478e-11
2.7743573373834087e-11
3.349028989112181e-11
4.660000808322122e-11
6.646775402076747e-11
5.993111099978208e-11
4.083345761289254e-11
3.0618830176593926e-11
2.612827176709945e-11
2.4721477025465336e-11
2.4722859398032098e-11
2.2526667286038103e-11
2.0814236866508688e-11
2.1657193922038245e-11
2.2918532946534092e-11
2.2875324025234274e-11
1.80983521479643e-11
8.293258242624657e-12
2.4893570715462436e-12
0.
1.1796760478538963e-12
1.873409444521352e-12
2.394738409105555e-12
2.884205968282359e-12
3.409044477492406e-12
4.006010676888483e-12
4.70042042635711e-12
5.515019147009241e-12
6.474069777711197e-12
7.605695983263668e-12
3.60061714192543e-12
9.597298973527342e-12
1.2311120093776133e-11
1.467817719000218e-11
1.7321012154349958e-11
2.043840541957823e-11
2.4144168098191226e-11
2.8542395984535047e-11
3.374320169203234e-11
3.985943635349164e-11
4.6991219900882764e-11
5.5196674382673455e-11
1.94740946581385e-11
1.1557317055073162e-10
2.21167387792781e-10
3.4709262274695414e-10
5.045548426650435e-10
7.030021826355016e-10
9.373442224846295e-10
1.1639971056750676e-9
1.309321646807783e-9
1.3474639850653476e-9
1.3218421331250969e-9
1.2797549643976375e-9
1.2433596258026328e-9
1.217963485503672e-9
1.201528317786631e-9
1.1885605561900471e-9
1.1704360934756462e-9
1.1330977191445256e-9
1.0503412468846086e-9
1.5267918959483093e-9
1.6395804227574122e-9
8.756965471103762e-10
4.186602856067173e-10
2.2510347063139878e-10
1.5203147307113532e-10
1.2043054653404164e-10
1.0483298356631764e-10
9.635269261692782e-11
9.139511020150777e-11
8.832492034911514e-11
4.180970900270821e-11
9.56097025882229e-12
9.458554001095988e-12
2.1393926489846828e-11
2.5564457802567968e-11
1.5933525604585046e-11
1.8025191615138595e-11
3.536197546314887e-11
8.332308301013305e-11
4.6188312227658706e-10
1.270842791949833e-9
2.561358552118657e-9
6.09102079776159e-11
3.012504910526118e-12
3.8013007332107445e-14
0.
0.
0.
0.
0.
1.2350453357244323e-13
3.7483671669917496e-14
3.362198628292184e-14
3.704406052683665e-14
4.29084761752247e-14
5.066571540161899e-14
6.050195926125255e-14
7.286587310934006e-14
8.839064332121947e-14
1.0791000660449866e-13
1.3249912475181226e-13
2.5857813239402817e-13
7.950711034503192e-14
0.
0.
4.265208932504855e-14
6.424875874616981e-14
9.135509992445752e-14
1.279352439382669e-13
1.7862015429954382e-13
2.4961820697784525e-13
3.49678969860764e-13
4.913745307222166e-13
6.92943558770109e-13
9.810047932265103e-13
1.3945647273034871e-12
1.990864362864319e-12
2.853593040615845e-12
4.10358282555175e-12
5.91017298284251e-12
8.496387420660174e-12
4.749124433845796e-11
4.7305279367243426e-11
4.3451682791871695e-11
1.340128618040719e-11
5.3783403209751846e-11
1.6638404104950932e-10
3.2484617312811735e-10
5.149835878430712e-10
7.136810437172474e-10
8.998075532139728e-10
1.06148480051547e-9
2.0409698917891525e-10
1.3295779515549142e-10
2.2528402236849796e-10
4.253543772425619e-10
1.4783915937688104e-9
4.17833054670475e-9
1.6532763109128752e-10
6.500132895371002e-11
1.1434338965702358e-10
1.3997451450537826e-10
1.6433197911202055e-10
1.9356141254776737e-10
2.3136578072721875e-10
2.8224066208510244e-10
3.5362256131510596e-10
4.5973398175807103e-10
6.314623688687642e-10
9.470431023269222e-10
1.6421332760908246e-9
1.0911377039455177e-8
1.7324456663468682e-8
1.161879856653954e-8
1.2004080205857392e-8
1.4809533040971192e-8
2.0476412641600908e-8
3.094761513844236e-8
4.7606458576705105e-8
6.181314938659539e-8
6.423669570031175e-8
6.200440901753462e-8
5.6332667994418045e-8
7.051104512937487e-8
4.151994015379155e-8
2.9111545543018698e-8
2.213624613570945e-8
1.534483348333069e-8
1.3036336467114417e-8
1.127118365518538e-8
3.923292399025163e-9
9.977160988348966e-10
5.488793408951365e-13
6.756224172327967e-10
1.1313790620181739e-9
5.868742644842813e-10
5.6937047526988775e-9
4.70755069777138e-9
4.584775930410535e-9
4.862798449467859e-9
5.471998806956809e-9
6.470289225585834e-9
2.547516431758909e-8
5.478028317908921e-8
3.245915031940072e-8
2.696651220776392e-8
2.678701856560197e-8
2.9054337054439636e-8
3.340703169749032e-8
4.017722489987369e-8
4.9661403704149755e-8
6.044394361665622e-8
6.709629041857547e-8
3.8980478601249836e-8
2.240597268209344e-8
1.3236358827176239e-8
9.583494121533967e-9
7.995957375591079e-9
6.975648127217156e-9
3.6327526523633728e-9
1.360647354349798e-9
7.253763957017509e-10
6.490958411968666e-10
1.0851984157319099e-9
2.7587841839571442e-9
1.0219948123490927e-8
1.1884710637204886e-8
7.497574778322692e-9
6.681726674601125e-9
7.04973353519491e-9
8.353167139713498e-9
1.1000231612915957e-8
1.631855963746277e-8
3.4223327276649004e-8
4.571787561046143e-8
2.747965228456591e-8
2.5861428583090635e-8
2.9320344368424734e-8
3.73533528550796e-8
5.2169494817077476e-8
7.599605541499554e-8
1.0018160110030452e-7
1.0712028894047619e-7
1.0223855598853418e-7
9.173359191458159e-8
4.986578918411661e-8
3.96989703050196e-8
3.036668818752102e-8
2.3112919355143677e-8
2.1138186364611543e-8
1.6370367917976703e-8
5.582632420877863e-9
1.982161233587717e-9
7.836141951482751e-10
3.0708316353916546e-10
7.755938655174869e-10
5.701269024219113e-9
1.6601711984513e-8
1.0580705792100519e-8
9.346288449679638e-9
9.541072739431678e-9
1.0623908443939914e-8
1.2664070647093584e-8
1.6096842299165424e-8
5.159898598694436e-8
7.666426263123574e-8
4.211350153040112e-8
3.6070676901512904e-8
3.715051341324713e-8
4.2528007830002093e-8
5.280828789992048e-8
6.908988139691091e-8
8.592651373486844e-8
8.686263717692253e-8
7.55357482728091e-8
7.110218325172496e-8
3.9088154650437145e-8
2.0370830149845617e-8
1.2510159463125033e-8
9.544260645581738e-9
8.102574247856552e-9
6.422112256611739e-9
2.436686421024015e-9
9.642351541599826e-10
5.589112210265233e-10
6.546226309654185e-10
1.6258731174223718e-9
5.768985494192779e-9
1.6727031654086523e-8
8.753773241009364e-9
7.13869915065829e-9
7.13328739915947e-9
8.02541880217048e-9
9.918437175299347e-9
3.120779427302001e-8
5.693262132213253e-8
3.389170256110162e-8
3.023677619751809e-8
3.2268639541506274e-8
3.79385287297149e-8
4.7904908031210876e-8
6.388975754263058e-8
8.680421845944126e-8
1.1124506167844e-7
1.249905817624369e-7
1.255035820694865e-7
8.42623654633841e-8
5.23499810962632e-8
4.5731480749396924e-8
3.385896913507523e-8
2.7309568028219596e-8
2.586854445654048e-8
1.3452077581159089e-8
4.121719740266439e-9
1.3681086139048229e-9
1.610152242788847e-10
5.277326158400824e-10
5.08217978112657e-10
1.363489743245246e-8
1.1828813528516444e-8
9.969428715195026e-9
9.878238202467552e-9
1.0671544551078371e-8
1.227666427185132e-8
1.492993400844501e-8
5.481424986858875e-8
9.76971750479949e-8
5.53163599643852e-8
4.749332113310379e-8
4.891122860173483e-8
5.563572459316131e-8
6.816779520255024e-8
8.836199840203859e-8
1.1458309239649275e-7
1.3009921627710518e-7
1.222527355999106e-7
9.556645288054006e-8
5.015366164353542e-8
2.6004131375254708e-8
1.6919166782611788e-8
1.3275067226022538e-8
1.1287154522092583e-8
8.192561125470808e-9
3.008152700551224e-9
1.3410736382684966e-9
9.765433693592218e-10
1.4132771329316434e-9
3.4231725393747545e-9
1.1524371804050611e-8
2.6097724020384134e-8
1.4068571938534455e-8
1.1735813671305262e-8
1.1950498709119118e-8
1.3759576405617333e-8
1.7545302724588097e-8
2.4885022754335314e-8
5.6827583600016084e-8
8.219287032318449e-8
4.7304649040911966e-8
4.250244755720919e-8
4.5980602056662334e-8
5.5522033457356895e-8
7.30408037524303e-8
1.0159206814433385e-7
1.3727337803662492e-7
1.5928085368322244e-7
1.5866409760845167e-7
1.1329306617328638e-7
6.64527335529201e-8
5.7910846874966974e-8
4.616077034968993e-8
3.672112972828905e-8
3.489356760299498e-8
2.2680823436149182e-8
7.541619070166105e-9
2.9357627079768437e-9
1.2958993306780579e-9
6.797434969644112e-10
1.7750902933166935e-9
1.1928248423250117e-8
2.273370912384256e-8
1.5723659359450713e-8
1.4352910853411491e-8
1.4875642336922057e-8
1.6717432564665606e-8
2.006979185344689e-8
2.5682920914371656e-8
8.170285534405004e-8
1.1468238720081944e-7
6.401250240886761e-8
5.608863431357351e-8
5.9216070788599176e-8
6.991444970673971e-8
9.016066491678048e-8
1.2173723532610825e-7
1.4782991265310348e-7
1.4061168319639465e-7
1.215628357958756e-7
1.3214345391180005e-7
7.18626845772515e-8
3.430461301581461e-8
1.98441516484165e-8
1.4651126522001475e-8
1.2047584658477169e-8
1.005262289900323e-8
4.246081354473384e-9
1.5903790663586226e-9
8.87727983479819e-10
1.0251364728957836e-9
2.4768918749785027e-9
8.317020770500457e-9
3.0633198000974985e-8
1.5393109550122825e-8
1.2097239108067052e-8
1.192327992558048e-8
1.3338968792948955e-8
1.644966828390112e-8
4.960038280928686e-8
9.170720372515057e-8
5.388273858823994e-8
4.690648706721101e-8
4.8869291185636584e-8
5.596298811703736e-8
6.859439719264654e-8
8.861384225778872e-8
1.1731590966270258e-7
1.5024586973359724e-7
1.7402728143943213e-7
1.8036346330805362e-7
1.0731313581603884e-7
7.113827398187356e-8
6.73803949255458e-8
5.25964397623071e-8
4.360062558832202e-8
4.1472987348865286e-8
1.879861862758786e-8
6.0494274360505e-9
2.129970897339638e-9
2.771786540766063e-10
9.197684114190625e-10
4.836978926768481e-10
1.945383324451933e-8
1.5977984309055705e-8
1.4282901481801854e-8
1.4465819490358385e-8
1.5775128508524245e-8
1.8214159865048095e-8
2.215638829873504e-8
8.280528326671343e-8
1.4461243660741327e-7
8.25565925285693e-8
7.211506510325062e-8
7.563326771628079e-8
8.796012432009459e-8
1.1077400480852995e-7
1.477791042334343e-7
1.9254313402488444e-7
2.0804828462737103e-7
1.8775933546126413e-7
1.689763125035013e-7
8.228785253333101e-8
3.8876347369318467e-8
2.4125967102411213e-8
1.8369807338727003e-8
1.5169428846113936e-8
1.1980979664325417e-8
4.697853307692131e-9
2.0380210440886608e-9
1.4942436472273689e-9
2.174546162359136e-9
5.086690146318583e-9
1.6058370877464203e-8
4.592044295574868e-8
2.326169829380816e-8
1.8823179693260323e-8
1.8978379637626783e-8
2.1818691165451183e-8
2.7917578579744666e-8
3.988164784148082e-8
8.557103593272616e-8
1.259027311436514e-7
7.11258891350649e-8
6.254719907184076e-8
6.623385969690454e-8
7.810427857723508e-8
1.0005991098964274e-7
1.3573895103549555e-7
1.8247459596074028e-7
2.181907387626315e-7
2.239856608315868e-7
1.4338564699773146e-7
8.783443204746472e-8
8.186533296012246e-8
6.976633895153422e-8
5.6820975458752725e-8
5.49114909526604e-8
3.173395494049046e-8
1.0758590383288118e-8
4.37896669831274e-9
1.9619201193414773e-9
9.210624616159425e-10
2.3246021429607053e-9
1.8440471757306856e-8
2.845536279938734e-8
2.1397870387099763e-8
2.0151714566664594e-8
2.1148949313378146e-8
2.3871566627342046e-8
2.864745779588969e-8
3.6511976192895516e-8
1.1984859527716037e-7
1.648938652252124e-7
9.349331812710058e-8
8.335808894113244e-8
8.967334506177936e-8
1.0833658887132714e-7
1.4355964656895448e-7
1.9718866250662245e-7
2.3138608506137468e-7
2.109726189770236e-7
1.8311551367970656e-7
2.15891220944477e-7
1.1906433097614674e-7
5.0604492733750786e-8
2.7517302202530853e-8
1.965391123944425e-8
1.5689185194790385e-8
1.3275663334952855e-8
6.389905985308245e-9
2.340768632686573e-9
1.3229347087176196e-9
1.5859290215751398e-9
3.705632843795927e-9
1.1617699547141412e-8
4.902766527525333e-8
2.506195510276321e-8
1.89582459278127e-8
1.8459364563853306e-8
2.0604470707505235e-8
2.5495380210964527e-8
7.316332500274846e-8
1.3688934022908304e-7
8.000149150011464e-8
6.843423816292037e-8
7.007798304610544e-8
7.873434776853157e-8
9.442436013766658e-8
1.1908333107303514e-7
1.5424361649025782e-7
1.961145436346497e-7
2.3132476062845365e-7
2.469313406655642e-7
1.351524686996607e-7
9.438252815636833e-8
9.683974933241214e-8
8.161913883326718e-8
6.948604752246884e-8
6.430925840826606e-8
2.607673741445317e-8
8.951890439554345e-9
3.3361486888524263e-9
4.507085779869014e-10
1.7609916802636992e-9
6.05962539280359e-10
2.251246415789399e-8
2.0570281222957023e-8
1.9785463735519988e-8
2.059923479771394e-8
2.272051099304001e-8
2.6327666155625296e-8
3.198418659760955e-8
1.21803610347353e-7
2.0900617244809237e-7
1.204925295252868e-7
1.0701473203666745e-7
1.1423433303433952e-7
1.358102517068485e-7
1.7580901357082768e-7
2.4056144902883644e-7
3.0821565714992527e-7
3.098710635751294e-7
2.70763598010561e-7
2.8198153914082924e-7
1.2843071559839182e-7
5.370290169415255e-8
3.110613165092794e-8
2.2744505900940226e-8
1.820953304001534e-8
1.5243936875373174e-8
6.7859520778824915e-9
2.889381066924544e-9
2.1589712586298285e-9
3.172099641131991e-9
7.130221775917281e-9
2.0978964599808568e-8
7.538061985084759e-8
3.683146642266597e-8
2.8657394958318534e-8
2.855021350716642e-8
3.279282455033068e-8
4.2200782395816457e-8
6.094775216342779e-8
1.2172687249345646e-7
1.843291009956068e-7
1.0283089917798291e-7
8.874758007164692e-8
9.222928900828548e-8
1.064691182891386e-7
1.3310352471394524e-7
1.7621449821264698e-7
2.347418049544018e-7
2.883065506532078e-7
3.0809726416916374e-7
1.7784291516713603e-7
1.1433618805814837e-7
1.1349132268779917e-7
1.0537792443297863e-7
8.882497412580766e-8
8.570217620555548e-8
4.301714720644565e-8
1.5319155280107098e-8
6.575599835407732e-9
2.9982328771339386e-9
1.2016120908486823e-9
2.7474008952561863e-9
2.7759260207846894e-8
3.427520164191453e-8
2.8593627304888515e-8
2.80047664886803e-8
2.9869012334908276e-8
3.3909832145567525e-8
4.067900989295631e-8
5.1577871974553674e-8
1.7478583907700327e-7
2.3410968559785885e-7
1.350223478503754e-7
1.2256068899789803e-7
1.3445984805072476e-7
1.665172735549599e-7
2.2707093780287147e-7
3.138709654887577e-7
3.449908919098771e-7
3.008518966555172e-7
2.6430851221023063e-7
3.248978314131082e-7
1.9325914819087205e-7
7.079017676447383e-8
3.50103829973467e-8
2.3722719552851562e-8
1.8338681248744126e-8
1.5414722127427623e-8
8.942728831501196e-9
3.2560442673273518e-9
1.874286620002385e-9
2.3293526989104866e-9
5.220120618926384e-9
1.5165031469457083e-8
6.76341628613793e-8
3.975323783838076e-8
2.8496132056869688e-8
2.7285733981586078e-8
3.0355583290193944e-8
3.771297846756532e-8
1.0264431263256222e-7
1.9642797897062256e-7
1.1507642057754749e-7
9.67987182136018e-8
9.749666189785629e-8
1.0753053797217832e-7
1.2621660096929567e-7
1.5537596105340208e-7
1.9661414689410028e-7
2.4696749071272343e-7
2.9464496776691937e-7
3.2408582818062183e-7
1.6842658139470207e-7
1.2369531892739537e-7
1.3508600742233255e-7
1.265032289559428e-7
1.1219805292229006e-7
9.373259986769809e-8
3.518886935666464e-8
1.3257280725784852e-8
5.310429074887005e-9
7.980826972233237e-10
3.3384019899063234e-9
4.0806935851387095e-9
2.1722836624024203e-8
2.5570839525033187e-8
2.7048935918165956e-8
2.921491345735065e-8
3.272866942517063e-8
3.8129661279669784e-8
4.6276536437430554e-8
1.784034433714749e-7
2.988725082647427e-7
1.7456095294928743e-7
1.5798088550621664e-7
1.7209737223308434e-7
2.100301756744328e-7
2.809403051952256e-7
3.926599050274494e-7
4.745093994227993e-7
4.3494002600188533e-7
3.748168735540293e-7
4.373137368909306e-7
1.9908633492149043e-7
7.068102103998729e-8
3.6496162034498914e-8
2.5099832019254266e-8
1.9505173872133287e-8
1.6659771377634044e-8
9.230646477968643e-9
3.912863257614389e-9
2.9886390742335512e-9
4.403532797333533e-9
9.441402722290561e-9
2.5712797944182188e-8
1.0820292254978062e-7
5.784524634100596e-8
4.248753742897462e-8
4.160747358620488e-8
4.7691263564094814e-8
6.17472990325569e-8
9.009864235551954e-8
1.6596816427595614e-7
2.629293147216679e-7
1.4560330607059023e-7
1.2324231764765065e-7
1.256270152206051e-7
1.4186644459765785e-7
1.728726920190438e-7
2.2285105585619692e-7
2.924588065836842e-7
3.66079801469121e-7
4.0920311977311436e-7
2.1860251350580366e-7
1.481681829218483e-7
1.5418629307860506e-7
1.5815018254888386e-7
1.416094806884524e-7
1.2899943684240462e-7
5.601072132014638e-8
2.1775153317534355e-8
1.0024250196668657e-8
4.7183358502284474e-9
1.587321147038231e-9
2.758340961591717e-9
3.7100541570245065e-8
3.957221721605612e-8
3.7673808724817404e-8
3.885145094277219e-8
4.23617831450188e-8
4.850383630055525e-8
5.82135701022205e-8
7.33828188753059e-8
2.5612718747793635e-7
3.3081189392922724e-7
1.949754523650929e-7
1.8071100797731467e-7
2.029296477105658e-7
2.5901080810383243e-7
3.648438853619699e-7
4.952673207692778e-7
4.908682672660218e-7
4.1444954513739044e-7
3.7511798781636304e-7
4.443093894472233e-7
3.132325375124836e-7
9.681252148828467e-8
4.102948697369162e-8
2.5426574422913293e-8
1.9010648052870117e-8
1.5553186726752075e-8
1.1340659054278216e-8
4.353702924311476e-9
2.572492994209991e-9
3.2871082274436914e-9
6.980066301924882e-9
1.8640971664509393e-8
7.796468790020322e-8
6.3775457657678e-8
4.2104804691324504e-8
3.933597610932108e-8
4.352510573538375e-8
5.4296984036574474e-8
1.3841729878491545e-7
2.743037784102591e-7
1.6283726088908957e-7
1.344896913600454e-7
1.3306447806003687e-7
1.4388901625510266e-7
1.6508950473960858e-7
1.9811175620886835e-7
2.4446670980636265e-7
3.021520757721593e-7
3.624421355073283e-7
4.107910737484493e-7
2.1468044371327295e-7
1.6338948100734892e-7
1.816861504793596e-7
1.9306465456447766e-7
1.842193688497521e-7
1.220758121163145e-7
4.6044996558175255e-8
1.9729384166524068e-8
8.713810777006032e-9
1.6132359071444535e-9
6.3174098179928785e-9
1.4267545162000037e-8
1.6633841300562697e-8
3.0231803046072024e-8
3.650869686144155e-8
4.1557217742286106e-8
4.7634162825531446e-8
5.5986906966812446e-8
6.796094347483383e-8
2.6189868234905e-7
4.256135506854922e-7
2.5378696616579373e-7
2.3519041655447455e-7
2.629158163199122e-7
3.3203824889939954e-7
4.626676792640294e-7
6.466498899967761e-7
6.863598177277011e-7
5.801738090394825e-7
5.107894172897129e-7
5.858750436757398e-7
3.1497083008082485e-7
9.040807415568979e-8
3.82534045402945e-8
2.377940628915808e-8
1.802679694864125e-8
1.4976754965075717e-8
1.1252972018348281e-8
5.11657369257491e-9
4.015598137644774e-9
5.842839344095903e-9
1.1809942607370167e-8
2.9559664821228803e-8
1.20146420717135e-7
9.359565286312482e-8
6.260087867960217e-8
5.96613314630725e-8
6.80156724409826e-8
8.833077931321099e-8
1.2871364458794812e-7
2.1761872350731745e-7
3.6857483323042285e-7
2.0441889609461302e-7
1.6919195657158468e-7
1.6875856137826467e-7
1.8599379074620373e-7
2.2039945663311565e-7
2.7592356195414127e-7
3.5490019752320363e-7
4.4851533257572613e-7
5.217630803132824e-7
2.765964422979586e-7
1.95932294978356e-7
2.0572137114013595e-7
2.3161381501338112e-7
2.320721431680198e-7
1.751134726164962e-7
6.990107288101306e-8
3.100050045730345e-8
1.5725987312889316e-8
7.861513792786299e-9
2.3466635558792083e-9
1.5795504807522886e-9
3.292243453851469e-8
4.290076596344751e-8
4.871000165045379e-8
5.403852564567851e-8
6.087035580898384e-8
7.065200844685793e-8
8.500714173351647e-8
1.0651433061094468e-7
3.8028935378489547e-7
4.6846138364894285e-7
2.8490245703284596e-7
2.7129460416827047e-7
3.1415125721063295e-7
4.1745823124908854e-7
6.083493638370146e-7
7.62260696077541e-7
6.647242018093693e-7
5.614373466568661e-7
5.402475573260323e-7
5.56589088688969e-7
4.774970803728912e-7
1.3465826121892822e-7
4.391597070868619e-8
2.3116720241053352e-8
1.6597669009905777e-8
1.3118105460355514e-8
1.1357478153267368e-8
5.626174272127884e-9
3.4919714723236207e-9
4.482044432218603e-9
8.8246486414384e-9
2.1437578811501008e-8
7.6868485314158e-8
1.0932813851747986e-7
6.26077409474234e-8
5.6156549380969185e-8
6.148457005354967e-8
7.679444401209931e-8
1.790630253297369e-7
3.7388830616683e-7
2.2956656711027146e-7
1.8551185607910113e-7
1.7975802545149413e-7
1.9011472839191325e-7
2.128144477129401e-7
2.487667074823986e-7
2.9976293666537936e-7
3.6647959653245047e-7
4.4911253059751805e-7
5.458382375716873e-7
3.1764009207414354e-7
2.3243892461396325e-7
2.3847417887055416e-7
2.8029999792180164e-7
2.9758907532002486e-7
1.4093928605623144e-7
5.8463059333978885e-8
2.9687719429550257e-8
1.514412889861037e-8
3.8553256284480995e-9
1.273531062460291e-8
3.096611111824719e-8
7.793334014118158e-9
3.21587815565237e-8
4.7894467232754865e-8
5.9446144897134716e-8
7.085009371718768e-8
8.468597363056415e-8
1.0318278279377921e-7
3.8716334091729356e-7
6.059254633694096e-7
3.749975725725508e-7
3.594076692402225e-7
4.1690175286245454e-7
5.532407482685672e-7
8.08359278964654e-7
1.0350925450225364e-6
9.041397084798811e-7
7.508222917028013e-7
7.150155654175036e-7
6.68066028241684e-7
4.621612848616903e-7
1.1714451570695986e-7
3.476725591443819e-8
1.7626920162769524e-8
1.2876718880567185e-8
1.0099384278575511e-8
9.450221417077595e-9
6.45671459177174e-9
5.354990957944105e-9
7.372849749622117e-9
1.366850390611287e-8
3.106524239324606e-8
1.0517200340436816e-7
1.6868685831638657e-7
9.389715202266125e-8
8.48861856482255e-8
9.501796728271379e-8
1.2130057700424256e-7
1.6609665392313324e-7
2.707660573046327e-7
5.07377494291417e-7
2.884417775924884e-7
2.3206413391288707e-7
2.2544545905555609e-7
2.4161205853623613e-7
2.7776147043529664e-7
3.378417425089411e-7
4.2815546013761155e-7
5.546337409000236e-7
6.769446665349793e-7
4.2637435646839365e-7
2.91834034221159e-7
2.777478836481588e-7
3.253986506016793e-7
3.817162177793868e-7
2.0474797967660746e-7
8.463309632955813e-8
4.4573636764943704e-8
2.61941491248516e-8
1.4803767181426065e-8
4.888934410922816e-9
2.7520183541540817e-9
1.8239565153533176e-8
4.104224968103427e-8
6.015691871542337e-8
7.518740599171083e-8
8.960547373393395e-8
1.0673121424593015e-7
1.294956282054503e-7
1.6153567650317896e-7
5.795178564986734e-7
6.693395863816768e-7
4.289611106942613e-7
4.2530301167323226e-7
5.159397135134382e-7
7.276914655375664e-7
1.0685334367511077e-6
1.0824794947091978e-6
8.624347425415517e-7
7.736425154283276e-7
8.474200180479749e-7
6.838750366357918e-7
5.142870160952042e-7
1.9998562772717617e-7
4.3824261375069964e-8
1.624284107462774e-8
1.0341761367259272e-8
8.090376369340776e-9
6.422741687300272e-9
6.4078060378376595e-9
4.96865497712191e-9
5.956382249482906e-9
1.0241355167553681e-8
2.2095132573777206e-8
6.454834268215805e-8
2.252069007042974e-7
9.793817478218549e-8
8.041143781749883e-8
8.545852034916318e-8
1.0465762915625159e-7
2.1616439916152812e-7
4.900909960228445e-7
3.2764958481733653e-7
2.5748198366680826e-7
2.430151777633379e-7
2.505757129073248e-7
2.7357090182378265e-7
3.131848816578437e-7
3.7555581925216084e-7
4.79687295202569e-7
6.983731151256313e-7
2.8442178598302347e-7
4.041484102668819e-7
5.036746535844951e-7
3.570799722989663e-7
3.888790600183768e-7
3.85383031268963e-7
1.6537227490872473e-7
7.562205749491576e-8
4.4239661854005285e-8
2.8242330716256207e-8
1.0192911743441743e-8
3.038455053977778e-8
2.1787883047993706e-8
2.331046570165713e-9
2.4072212944175937e-8
5.4370857192360655e-8
8.217348862305361e-8
1.0768770233166549e-7
1.3474140728518254e-7
1.6733998963565553e-7
5.843115904615622e-7
8.588175282608508e-7
5.742037558001909e-7
5.84111496111235e-7
7.243185444821299e-7
1.0467292133993793e-6
1.5132957811419757e-6
1.3902061012088642e-6
1.0899075741934448e-6
1.0108968959125342e-6
1.203468105564584e-6
7.705128326423919e-7
3.6712669173322146e-7
1.433958640538358e-7
2.902591256337764e-8
7.894326825360872e-9
4.076331091194426e-9
2.9142451911678237e-9
2.1082175598683516e-9
4.912863267446501e-9
7.916532423605677e-9
8.851138340996053e-9
1.3199014146606725e-8
2.6081814234990327e-8
6.848951495313213e-8
3.4060871304593525e-7
1.53988547599392e-7
1.1745597717986956e-7
1.2045964061068018e-7
1.3624334946099944e-7
1.4892765288847163e-7
2.9602106171201606e-7
6.557730737361428e-7
4.1831945354019164e-7
3.23352565192416e-7
3.0327385436524346e-7
3.148705229498761e-7
3.5268813083267665e-7
4.2678313851630455e-7
5.753809078011114e-7
9.076652234381701e-7
1.7185389613227922e-7
2.217978003245985e-7
3.785850631207747e-7
4.778083439045403e-7
4.981876183379124e-7
4.875683755871441e-7
2.3723514268247846e-7
1.163718359559426e-7
6.610415199796964e-8
4.621351682317258e-8
3.4395510053404145e-8
4.458286906554552e-9
7.079183541887613e-9
4.385353968395212e-9
2.662306136662032e-8
5.909589618934713e-8
9.595440666152637e-8
1.3244038128951337e-7
1.7030886643478679e-7
2.1430082894281537e-7
2.699816439018412e-7
9.527448724241381e-7
9.660318760411228e-7
6.923474802350126e-7
7.453966633338641e-7
9.966753790052896e-7
1.539095418321485e-6
1.7510946485857393e-6
1.3196210400836948e-6
1.1371480806102815e-6
1.278090161678905e-6
2.144662054809402e-6
1.1728831009759456e-6
4.470824011592019e-7
1.282698402873453e-7
4.412606839511937e-8
8.2416481023626e-9
1.7144646783671426e-9
5.75387331542534e-10
2.8752308073117247e-10
9.237373283578401e-10
5.936429006458561e-9
9.912362519877664e-9
8.76026328888764e-9
1.4508976083243864e-8
3.415946123387724e-8
1.2090772292990658e-7
2.240079462563146e-7
1.1673213432834581e-7
1.0449530023711496e-7
1.0824767276963316e-7
2.0271956993634085e-7
5.39367567211129e-7
4.8445607049226e-7
3.69356730088192e-7
3.3594539820070046e-7
3.381233328896385e-7
3.6720740930188433e-7
4.3771420191227107e-7
6.248266076944769e-7
6.630499851501343e-7
4.894471957403132e-8
1.8381173097928428e-7
1.6292935450145568e-7
1.8991937869680955e-7
3.2251321156456106e-7
5.906543704507885e-7
4.4119596631261195e-7
3.1390430226525436e-7
2.718424949025231e-7
2.8407697692546e-7
2.803853398926831e-7
1.4645485643269246e-7
1.147345651594066e-8
1.9806142865179914e-7
6.862553571948674e-7
1.1935636410907844e-6
1.293047826244561e-6
1.2757385723273148e-6
5.235226738581e-7
1.0067729763253485e-7
1.1243514002071964e-6
4.8537105444863706e-8
4.831007081388805e-10
2.2644745629045114e-10
3.1534924795450765e-11
2.1473253084441877e-12
1.877748152421485e-11
2.2655023203005262e-11
2.778778844236121e-11
3.19377594494938e-11
2.4590061114596056e-11
8.869043320577561e-12
5.4998392134916345e-12
6.186033458045672e-12
5.4154109219166265e-12
1.869292407194406e-12
4.4331838172422564e-12
5.123539406161658e-12
6.749491648922369e-12
4.625844521810878e-12
2.3483417725170993e-12
9.835422575444514e-13
9.74835977750449e-12
2.1605017644045907e-11
1.6350854122274758e-11
9.755190205288632e-12
5.7237245626426555e-12
3.7588967374274135e-12
3.0160688473545777e-12
2.918521047725885e-12
3.158149997523019e-12
3.591462216016016e-12
1.864304877728893e-13
3.7684955216741525e-12
5.459242919334654e-12
6.784518914061936e-12
8.141493808788553e-12
9.676003290075903e-12
1.1465478640952306e-11
1.357112461894202e-11
1.6055959545609296e-11
1.8991826625592537e-11
2.246302270122008e-11
1.7870446197061416e-11
4.851956026210298e-11
7.123660359937457e-11
9.100679212401737e-11
1.1004972134336248e-10
1.2960313775390957e-10
1.5054009885945851e-10
1.7372059123444778e-10
2.003176943171014e-10
2.320412244771849e-10
2.711658645907851e-10
3.2043868772278624e-10
3.830276345178892e-10
4.6257645154919123e-10
5.633160055675326e-10
6.901342563678793e-10
8.484904094802823e-10
1.0440317735569281e-9
1.2817415327381998e-9
1.5644791589278277e-9
1.1918003270207084e-9
9.253972613154988e-10
4.4277243606296757e-10
2.510193454102182e-10
1.779665052499772e-10
1.4549284896446914e-10
1.290988727741833e-10
1.199878383291614e-10
1.145094865102584e-10
1.1098057836120313e-10
1.085663390283251e-10
4.525306023952163e-11
4.1324213234169466e-12
1.730100909831747e-11
2.4722439486878078e-11
1.0846116213779818e-11
4.851792784019075e-11
1.8164791758582572e-10
2.1700026712677776e-10
5.874434442229887e-12
7.064555583376068e-10
2.051611497215536e-9
1.9549885693883505e-9
2.6419196749561e-10
1.2378172333690583e-13
2.4612789587948785e-14
0.
0.
0.
0.
5.333425968143552e-14
0.
0.
0.
2.428009967808063e-14
2.849584760541122e-14
3.385502861605011e-14
4.0595161620359887e-14
4.905569665097406e-14
5.968474593398669e-14
7.306135779645575e-14
8.993506217292078e-14
1.9284793778049655e-13
5.867171048113501e-14
0.
0.
2.851330654978662e-14
4.319828685138836e-14
6.139075802880326e-14
8.574450902189297e-14
1.1929287751070827e-13
1.6605006801901344e-13
2.316334614084608e-13
3.2406961520746335e-13
4.549490820616843e-13
6.411094704849672e-13
9.070976173625757e-13
1.288703448444333e-12
1.8377776952502774e-12
2.628081385436589e-12
3.760378773036996e-12
2.5273765851572307e-11
2.559877400497575e-11
2.5807626138346092e-11
1.484109474175574e-11
1.4124428812316234e-11
6.723035072917612e-11
1.4903263264814577e-10
2.578227023770676e-10
3.8403072103704473e-10
5.142907396458769e-10
6.365406590509523e-10
6.996794608872975e-11
9.033280833663102e-11
1.471402661952947e-10
2.9951362289168536e-10
1.3069114015875805e-9
1.5904956753559994e-9
1.2422032869171538e-10
1.0682794119741729e-12
3.298810437533197e-11
4.898492772241924e-11
6.204437306052352e-11
7.570629493230591e-11
9.149154980993463e-11
1.1050610847376429e-10
1.3403916906073989e-10
1.6423339655180268e-10
2.0571979775041333e-10
2.708248889999556e-10
3.98350454252804e-10
6.324659882062512e-10
1.0247837743586605e-8
1.5348820116312125e-8
1.07614952411794e-8
1.1510107976517418e-8
1.4678218732736096e-8
2.1067875056768036e-8
3.304122492381737e-8
5.0730590365144496e-8
6.142962912019337e-8
6.155811000238669e-8
5.887511741853166e-8
6.596779069416497e-8
3.6758186342925316e-8
2.5572345169426948e-8
1.9096341594431365e-8
1.3746428432136376e-8
1.1841086819362329e-8
1.0444895423867484e-8
4.206891170635509e-9
1.3133537814258231e-9
4.3210567494923317e-10
5.929874841217398e-11
1.1067995675472152e-10
1.915112650295242e-9
1.0515070456395686e-8
6.359393571733813e-9
5.391276230523974e-9
5.399521651265756e-9
5.932307824001154e-9
6.983378728619654e-9
8.751478636156584e-9
2.8630648942556582e-8
4.5749294476054105e-8
2.4682879760151164e-8
2.0448962130427e-8
2.0317879007053377e-8
2.2257529448908492e-8
2.6170672771668847e-8
3.2340517327473505e-8
3.953609642382492e-8
4.1978339220670565e-8
3.6986792212259103e-8
2.898550003888698e-8
1.641914876478803e-8
8.790570337635395e-9
5.679482090329021e-9
4.473105479135527e-9
3.929321286050703e-9
2.8034955137627612e-9
1.0104154563510833e-9
4.3055468301668136e-10
2.6154111385691483e-10
3.1541049742356313e-10
8.14360149440851e-10
3.0676950028596504e-9
6.505251464675193e-9
3.662643511791797e-9
3.08769884927296e-9
3.1216935899955244e-9
3.5278418005244973e-9
4.3710873583951284e-9
1.5507998688786965e-8
2.8806286280398334e-8
1.7889823181424557e-8
1.6724147610162462e-8
1.86419892629885e-8
2.2915491737935333e-8
3.0326828891447486e-8
4.238896441278545e-8
5.9538930612967633e-8
7.583664366845951e-8
8.233924374395942e-8
8.104158724644272e-8
6.290551170741105e-8
3.648546759469069e-8
2.9525575337280462e-8
2.099814586487389e-8
1.6467963841430797e-8
1.528505159759841e-8
9.167161183806995e-9
2.7220472957199467e-9
8.449939606987449e-10
7.993973223704596e-11
3.228698772021216e-10
2.9801130455582165e-10
7.881997661912919e-9
8.168337016843415e-9
6.530170211590911e-9
6.348007216993244e-9
6.800033909614164e-9
7.79241920891355e-9
9.462361424975403e-9
3.398540000159986e-8
6.161763109225706e-8
3.452894723080477e-8
2.9009771066000466e-8
2.9204733874855806e-8
3.234114577522296e-8
3.835557860872894e-8
4.793544496208597e-8
6.066399063027627e-8
7.023905135853597e-8
6.823497733440478e-8
4.7560041129181677e-8
2.6648563446617725e-8
1.4694305473865459e-8
9.884682288437759e-9
7.939248590955992e-9
6.9270670166797145e-9
4.555169265468821e-9
1.6338162632440979e-9
7.498343623347464e-10
5.428566590791261e-10
7.816740077597943e-10
1.9609249929900875e-9
7.022257446400967e-9
1.272302234233393e-8
7.3007273118365e-9
6.239535200452102e-9
6.4022329590542295e-9
7.376856083174761e-9
9.379319398412819e-9
1.3239373682681977e-8
3.2940170096571964e-8
4.7924409847408905e-8
2.850418070433078e-8
2.6432496779900336e-8
2.9477543674647906e-8
3.6747423415070963e-8
4.999987038020619e-8
7.165686620062737e-8
9.731569134570703e-8
1.0996868914218922e-7
1.0781671704793748e-7
8.532011049355792e-8
4.8201254073602436e-8
3.932149228279035e-8
2.9764609300496194e-8
2.3250502716751208e-8
2.1621529726184337e-8
1.5393416730966346e-8
5.135144981063309e-9
1.9193069772214336e-9
8.339175764635686e-10
4.734405168235097e-10
1.2518815790635224e-9
7.469514951098612e-9
1.7201761133998108e-8
1.1092777015128732e-8
9.861611775341267e-9
1.0115997961731843e-8
1.1328862388724608e-8
1.3605679304110694e-8
1.7466656763511746e-8
5.368577231520242e-8
7.62181937916006e-8
4.177708357499511e-8
3.586830697747402e-8
3.705539272096373e-8
4.2636086573076055e-8
5.332705728477904e-8
7.007830901100605e-8
8.576001456135921e-8
8.392488147502581e-8
7.20513600059562e-8
7.158137259511341e-8
3.9598572340532985e-8
2.050938018303733e-8
1.2361124404532373e-8
9.330185861225864e-9
7.8809610251597e-9
6.387596433574648e-9
2.4814690041436337e-9
9.547520031655758e-10
5.262499980747388e-10
5.815570846564264e-10
1.4475591294448085e-9
5.189078140441975e-9
1.63111612663313e-8
8.45247420238808e-9
6.8359513941527126e-9
6.7976124060722506e-9
7.61190112345551e-9
9.35354763812466e-9
3.012229334378952e-8
5.591345335846398e-8
3.33873081588198e-8
2.9745033595713156e-8
3.1689760121225646e-8
3.71601607178631e-8
4.674477177540262e-8
6.206856977517355e-8
8.412544981345526e-8
1.0830267368886232e-7
1.2300025676190114e-7
1.2462968135638986e-7
8.157486419762106e-8
5.1405736272909727e-8
4.479007568907471e-8
3.30732383353706e-8
2.686738449684036e-8
2.5421740819332317e-8
1.291378064131405e-8
3.9770530088042434e-9
1.3337750625005056e-9
1.7350685913148678e-10
4.5723304068609977e-10
7.141557727670157e-10
1.4166470909528302e-8
1.1810542311004e-8
9.935141846001697e-9
9.841109247369056e-9
1.063691874141259e-8
1.225060126117283e-8
1.492391702191532e-8
5.437772543859563e-8
9.594044574454062e-8
5.4210454365884325e-8
4.654023056771977e-8
4.7931778564598246e-8
5.4542758371293004e-8
6.688241721128144e-8
8.676516796168246e-8
1.123608294665501e-7
1.268014656750843e-7
1.1849827579337808e-7
9.368599683163919e-8
4.9275125673241784e-8
2.551792725227765e-8
1.6548671542453544e-8
1.296719926306895e-8
1.1023589783121907e-8
8.049405387694153e-9
2.9580755067787476e-9
1.3088927133521855e-9
9.411336568431798e-10
1.3495506061376098e-9
3.272565115069153e-9
1.1033023934847708e-8
2.5362841855085215e-8
1.3637783864975368e-8
1.1358813383900156e-8
1.1552319707975503e-8
1.3281955742956603e-8
1.690401067564592e-8
2.391156410681213e-8
5.527409959110448e-8
8.034409525379552e-8
4.6285290098663186e-8
4.160702835735417e-8
4.5028381190020265e-8
5.438022423174283e-8
7.153425022632273e-8
9.950067696597071e-8
1.3458631128680888e-7
1.5649219658581457e-7
1.5615944312930838e-7
1.1114968294977563e-7
6.530768315553582e-8
5.684029530037286e-8
4.5180397845342226e-8
3.597503676641946e-8
3.418604726792117e-8
2.2173628717154786e-8
7.371963048381266e-9
2.873052235922842e-9
1.2738272406342373e-9
6.827140067814029e-10
1.7897946297337935e-9
1.1849377837607279e-8
2.2455036744434764e-8
1.5497780133331086e-8
1.4136235292451322e-8
1.4648876843445903e-8
1.646558528754945e-8
1.97761169998394e-8
2.5324748830571655e-8
8.026782316826042e-8
1.1241971740897341e-7
6.270184715307701e-8
5.490554873940837e-8
5.793027458284547e-8
6.835090002575145e-8
8.808059892437521e-8
1.1883372968238569e-7
1.442039072171356e-7
1.3710523842688732e-7
1.1846426302138223e-7
1.286749128034719e-7
7.007442290609641e-8
3.354880322484433e-8
1.9419906087871636e-8
1.4344304319694079e-8
1.1804273366418522e-8
9.847292001725855e-9
4.151473375038177e-9
1.5538965154897284e-9
8.643786217902884e-10
9.935795381726472e-10
2.4038346409735274e-9
8.095711389015813e-9
2.9764320751942316e-8
1.4966201912618015e-8
1.176928363462627e-8
1.1600865422798505e-8
1.2975360189340161e-8
1.5993976459685796e-8
4.840418002631606e-8
8.958172923934634e-8
5.267366152138386e-8
4.588999636592506e-8
4.784610701272048e-8
5.4832950762244634e-8
6.72624375454776e-8
8.696439221187034e-8
1.1522161342774384e-7
1.4763322398192056e-7
1.709853022650312e-7
1.7715708044659235e-7
1.0563323274713487e-7
6.99548322959955e-8
6.605574640453593e-8
5.1432509398564855e-8
4.262998786838146e-8
4.055471693742946e-8
1.8435278251872187e-8
5.922221955221978e-9
2.0820863694558396e-9
2.7185568746178503e-10
8.879324604597427e-10
5.177451984861947e-10
1.9224624850673516e-8
1.5739833193753377e-8
1.4033483928154779e-8
1.4199877550653274e-8
1.547979069010869e-8
1.7872270058732255e-8
2.1743680820006144e-8
8.116154749781812e-8
1.417085484312263e-7
8.085637984746823e-8
7.05825147771566e-8
7.397473913994259e-8
8.596140487170503e-8
1.0815121344280186e-7
1.441372459248075e-7
1.8778383941373224e-7
2.0324483149338347e-7
1.8361426816722864e-7
1.6450968427551825e-7
8.034825420691844e-8
3.8097626827226056e-8
2.3687524812671865e-8
1.805945347972714e-8
1.4928887909782757e-8
1.17620944178698e-8
4.597530045342978e-9
1.9949793251089673e-9
1.4604988230913793e-9
2.1233806549823673e-9
4.974027973221773e-9
1.5741965177359215e-8
4.4677938424385786e-8
2.2675588781713e-8
1.8368848803989408e-8
1.8525513357019524e-8
2.129648676476382e-8
2.7241064457161224e-8
3.8895650989815935e-8
8.374829998105013e-8
1.2317918751346762e-7
6.964007070800409e-8
6.129353491091732e-8
6.496183866272536e-8
7.667561203776338e-8
9.83306649091865e-8
1.335274856040423e-7
1.795787245372496e-7
2.1455579973990881e-7
2.2002438160737457e-7
1.4137496407315906e-7
8.647164208189601e-8
8.040176583303143e-8
6.831853264339368e-8
5.560341956029067e-8
5.3723792797384976e-8
3.1187333080602924e-8
1.0558854319818277e-8
4.290006175244564e-9
1.9213211219184384e-9
9.075329590103594e-10
2.296343103279854e-9
1.8063658648024196e-8
2.8089675557318107e-8
2.1047072034783212e-8
1.9794763871722128e-8
2.0763262461179267e-8
2.3432260034526295e-8
2.8121665826121362e-8
3.584994461357007e-8
1.1750546705558744e-7
1.6175499369509272e-7
9.164819993124667e-8
8.165246387070365e-8
8.776893859412942e-8
1.0593391832105575e-7
1.4021904147949128e-7
1.9248699413777888e-7
2.262454157177194e-7
2.0661129189951296e-7
1.7926888754228214e-7
2.1084180685135556e-7
1.1612576155701267e-7
4.959507920534025e-8
2.7046899880115018e-8
1.935152578707218e-8
1.5466633532849022e-8
1.3083723339731544e-8
6.2603491309104895e-9
2.294551199356382e-9
1.2956166080988715e-9
1.5504346510910008e-9
3.627925632784776e-9
1.1405888826875314e-8
4.793990175263128e-8
2.445026807071407e-8
1.8526021389829603e-8
1.8047636089647873e-8
2.0146394813198465e-8
2.4924371095633766e-8
7.169089567055773e-8
1.3406808645642172e-7
7.83682206103266e-8
6.708726939280508e-8
6.874939166035621e-8
7.730437825071902e-8
9.279505871417722e-8
1.1714815209638884e-7
1.5188478203195457e-7
1.9321079909485928e-7
2.2779610461445122e-7
2.42901978211221e-7
1.3331223952176948e-7
9.292358340368677e-8
9.508204276800545e-8
7.986318468761135e-8
6.793917567705061e-8
6.3022496865329e-8
2.564941219865909e-8
8.776880872852404e-9
3.2624996980904835e-9
4.3919166374815994e-10
1.7106662270465713e-9
5.333900666108551e-10
2.2349426800464102e-8
2.0280870829698735e-8
1.9443513768078934e-8
2.0218020529756464e-8
2.2288509097488887e-8
2.582278943722705e-8
3.137259297283652e-8
1.1940463129407913e-7
2.0500508184058126e-7
1.1812669793249899e-7
1.048373213122834e-7
1.1182433767935636e-7
1.3281823636646918e-7
1.717322607778239e-7
2.3475268337180945e-7
3.0114577123545015e-7
3.0375781839543975e-7
2.6568808605471244e-7
2.751838529220553e-7
1.2555893726607563e-7
5.2783537448262726e-8
3.06844765332216e-8
2.2484930500505158e-8
1.8022446257233964e-8
1.5059895205898513e-8
6.660557202244643e-9
2.8373949835306634e-9
2.1180306884301373e-9
3.110689826859169e-9
7.003527872460063e-9
2.0663698942612034e-8
7.36256497699307e-8
3.59772914671589e-8
2.8042182114903665e-8
2.7952000128368585e-8
3.210713056842467e-8
4.130909574287427e-8
5.963740305746986e-8
1.194829794650698e-7
1.8069095981355688e-7
1.0085146962706196e-7
8.711064468541326e-8
9.060254772825646e-8
1.0468824313269396e-7
1.3101661426149523e-7
1.7364132173297913e-7
2.314476541712285e-7
2.840306687993723e-7
3.0303232766216637e-7
1.7557668842660276e-7
1.1266286780409555e-7
1.1159924439261766e-7
1.0325081710868521e-7
8.691572361749354e-8
8.395056912868535e-8
4.237895355610415e-8
1.50486546634661e-8
6.443271370122513e-9
2.9346984545557077e-9
1.1828010364507024e-9
2.720132120483412e-9
2.721150370842141e-8
3.3893435823994645e-8
2.8145101657819856e-8
2.7516755765536882e-8
2.932678860550452e-8
3.328517183430853e-8
3.9929912435014594e-8
5.063964983849299e-8
1.7140730345459986e-7
2.2981685306731302e-7
1.3243968243061583e-7
1.201209461634133e-7
1.316692062258456e-7
1.6288349717114178e-7
2.21843651677187e-7
3.0666009899698023e-7
3.3816730278638366e-7
2.9537946077390006e-7
2.593043922877999e-7
3.186646495657592e-7
1.8865722953518406e-7
6.953185056574551e-8
3.455528126534614e-8
2.3483920397522596e-8
1.8178578936412266e-8
1.528697277617908e-8
8.794541982998962e-9
3.2006000864689435e-9
1.8404684131911372e-9
2.2839445326282646e-9
5.127543482904792e-9
1.4941501321727428e-8
6.663859601857773e-8
3.882723296039753e-8
2.7901456229516345e-8
2.6736489880548796e-8
2.9749129664708032e-8
3.695381007147212e-8
1.008304553089707e-7
1.9274306137436511e-7
1.1289482370033605e-7
9.50336948786741e-8
9.578875336352606e-8
1.0573269665606488e-7
1.24222817850329e-7
1.5308302340366551e-7
1.9391592092662326e-7
2.4374316917310457e-7
2.90737548078895e-7
3.194238517514374e-7
1.6619981119552935e-7
1.2186385642333578e-7
1.328950386245103e-7
1.2388999873452775e-7
1.09715207625972e-7
9.225850754227913e-8
3.468646566832479e-8
1.300707499451686e-8
5.192092807404735e-9
7.741997865967657e-10
3.2483436882407346e-9
3.8590307622592856e-9
2.1735398186780552e-8
2.5258689346903758e-8
2.6601286998358708e-8
2.8681649390749357e-8
3.2107305201883426e-8
3.739558303836354e-8
4.538669604757887e-8
1.749648457825914e-7
2.933454430741535e-7
1.7121398922104916e-7
1.5482008513004253e-7
1.6850141183878546e-7
2.0540140121151514e-7
2.7435490793547195e-7
3.832217455837459e-7
4.6475127531119154e-7
4.276209888636835e-7
3.6852553018743454e-7
4.288493189816084e-7
1.9468532639904619e-7
6.963272734154494e-8
3.6181492829654514e-8
2.4968724473938305e-8
1.942290426278029e-8
1.6586541147217282e-8
9.093297822828965e-9
3.852132231436613e-9
2.938779362981628e-9
4.329803638484753e-9
9.301229515934029e-9
2.540766462252658e-8
1.0659553041875588e-7
5.6521501468536015e-8
4.162863892565576e-8
4.079913904188675e-8
4.677094130889363e-8
6.05458395922148e-8
8.833357265787854e-8
1.6326431549976024e-7
2.5807692844241004e-7
1.4294665026731385e-7
1.2109832686964098e-7
1.2354758201481803e-7
1.396540116698966e-7
1.7036872862916247e-7
2.1988551608584518e-7
2.888010891476779e-7
3.6133783998487986e-7
4.032084806251746e-7
2.1585849136435824e-7
1.4603381616985373e-7
1.5181992376043087e-7
1.5513626116736742e-7
1.385320397006256e-7
1.267827347621145e-7
5.532291058103018e-8
2.1406983299916684e-8
9.820666536137448e-9
4.613224035099948e-9
1.558357989214782e-9
2.750351363831312e-9
3.6721682978200864e-8
3.922234657773304e-8
3.711526680581885e-8
3.818217284409766e-8
4.158774481968875e-8
4.7597265529226835e-8
5.712280961171817e-8
7.202592269307566e-8
2.51177632431624e-7
3.2486257036251704e-7
1.9126418782420051e-7
1.7710221567777568e-7
1.9866704678131295e-7
2.5322412720330736e-7
3.562086030511001e-7
4.843155155931762e-7
4.823573910296402e-7
4.076127634233901e-7
3.683377580234679e-7
4.3783855622049883e-7
3.0600288831256914e-7
9.518098465585387e-8
4.0671962458075394e-8
2.5334777467025866e-8
1.8969951886455348e-8
1.5534863549566337e-8
1.122419434626559e-8
4.289309987850672e-9
2.5303727155673103e-9
3.22992262270987e-9
6.874905711845565e-9
1.8421842493630152e-8
7.738860657830941e-8
6.224335669274049e-8
4.1258308118177286e-8
3.8590345650893585e-8
4.2712082618994114e-8
5.3277172344299117e-8
1.3625822416847291e-7
2.6953540009133557e-7
1.5987921139094064e-7
1.32154463091405e-7
1.3085865709066465e-7
1.4162807424314677e-7
1.626584418019341e-7
1.9541146715735366e-7
2.413985016884404e-7
2.9857632519367067e-7
3.580635803838137e-7
4.0513196880278074e-7
2.1140423116330768e-7
1.6086111200593933e-7
1.7912419841401728e-7
1.894787522676747e-7
1.802171177806986e-7
1.209222501142754e-7
4.549577093159173e-8
1.9368465548148168e-8
8.512028430750009e-9
1.5558376343114282e-9
6.151821458515647e-9
1.3634686820999471e-8
1.683767629855071e-8
2.99546523973042e-8
3.5938207060363363e-8
4.079896200855709e-8
4.670966105088988e-8
5.487378020290621e-8
6.660595566534837e-8
2.5691430151696133e-7
4.179034744609517e-7
2.48902747351673e-7
2.3040541695581676e-7
2.5725755842378525e-7
3.243774130348104e-7
4.511887839980861e-7
6.312766194742247e-7
6.747555562942953e-7
5.718166746105046e-7
5.026153661636543e-7
5.790422683917684e-7
3.0787057079308374e-7
8.919383936094237e-8
3.816169421714591e-8
2.3862534496940294e-8
1.8106092958247314e-8
1.5064192991608336e-8
1.1175542099368538e-8
5.048448891562151e-9
3.955402945222446e-9
5.759724068113236e-9
1.1671367185431841e-8
2.9309568491679098e-8
1.196966570105352e-7
9.129155865775588e-8
6.135327481803067e-8
5.85534822507428e-8
6.67791366839171e-8
8.674374933212545e-8
1.2654132779398078e-7
2.1454596906679311e-7
3.621202931698644e-7
2.0077038573729553e-7
1.6634179594939997e-7
1.660796555176235e-7
1.8324152754985467e-7
2.1740745749685682e-7
2.7252810813098315e-7
3.5085236755920353e-7
4.4324946522993664e-7
5.147095650226153e-7
2.7238167487453096e-7
1.928115334962418e-7
2.0277315887315484e-7
2.2773788017807545e-7
2.2697336730749285e-7
1.7326297765939625e-7
6.923329660540221e-8
3.049890922719042e-8
1.539338833173966e-8
7.665882185700621e-9
2.2810811877192644e-9
1.620564779327561e-9
3.325792136599701e-8
4.268066533676494e-8
4.805132975194364e-8
5.311009903375363e-8
5.972289123564991e-8
6.926866687634163e-8
8.332750925671661e-8
1.0443550395609914e-7
3.728006505344739e-7
4.600482591383799e-7
2.7932512511931555e-7
2.6563633339522205e-7
3.071484045042068e-7
4.07376092209937e-7
5.929483439998193e-7
7.470266795536583e-7
6.548629110485727e-7
5.526537864812774e-7
5.300734307253113e-7
5.504625731804683e-7
4.6967798425442906e-7
1.3222819778912955e-7
4.3745226629181564e-8
2.3250113527940084e-8
1.673303271443389e-8
1.3234021975380706e-8
1.141729006167279e-8
5.55706169169396e-9
3.436603037928585e-9
4.4125221479316666e-9
8.719262640723208e-9
2.12642179088598e-8
7.6789435358348e-8
1.062701657757309e-7
6.131954371655628e-8
5.51193380145701e-8
6.03880418050032e-8
7.544309719857698e-8
1.7671022931941026e-7
3.679025967252428e-7
2.2542982690795892e-7
1.8235058381786956e-7
1.7686497119772072e-7
1.8724301917807716e-7
2.098278551038399e-7
2.455464317338059e-7
2.961406317363391e-7
3.6204666391132217e-7
4.426160871602757e-7
5.345737335072501e-7
3.0843991111175305e-7
2.2730980318128166e-7
2.3524838230971312e-7
2.7624678809611447e-7
2.923008846154686e-7
1.4029211103603196e-7
5.790545689253442e-8
2.916160660391196e-8
1.4759235272724545e-8
3.6937346312038203e-9
1.2338727801666044e-8
3.090159368654494e-8
8.132581843061818e-9
3.209562515868227e-8
4.726145543116227e-8
5.836910339007097e-8
6.940651067362465e-8
8.28735737426275e-8
1.0094128486987919e-7
3.7982114483462655e-7
5.951292645252712e-7
3.6750899344424134e-7
3.51618548520965e-7
4.0710470904381476e-7
5.389049180176894e-7
7.860364255790663e-7
1.0140675909750013e-6
8.931902060543057e-7
7.409889503058625e-7
7.023579878018971e-7
6.640650929738277e-7
4.570456214832952e-7
1.1543632691247281e-7
3.49514551292989e-8
1.7954943401924223e-8
1.3157931076721573e-8
1.0338128463934015e-8
9.651570283351615e-9
6.393455197199043e-9
5.275556035179473e-9
7.28963821308038e-9
1.357402827498297e-8
3.097663160408055e-8
1.0579869394491673e-7
1.6338104409564005e-7
9.192917703027269e-8
8.33732916973763e-8
9.346578024383876e-8
1.1958146952781545e-7
1.6479792036123906e-7
2.678623802050568e-7
4.991277588634837e-7
2.831902795173894e-7
2.2814667757656556e-7
2.2191669092102805e-7
2.3813616034954467e-7
2.7412812690190164e-7
3.3378967172180013e-7
4.2304830724410914e-7
5.464807304052073e-7
6.65023659446544e-7
4.1172320117869457e-7
2.839905525025119e-7
2.7320933692615527e-7
3.2078700819545095e-7
3.745994519994582e-7
2.0384265806140564e-7
8.397474178245471e-8
4.387709541723963e-8
2.5574039588414794e-8
1.4337554579269277e-8
4.651914693104744e-9
2.6538534415179574e-9
1.8721520855042954e-8
4.116423187691586e-8
5.9564173850807394e-8
7.394040561091088e-8
8.782103630941767e-8
1.0443506424629003e-7
1.266296235977417e-7
1.579745657725564e-7
5.674514195498336e-7
6.571612460643666e-7
4.1988132142260173e-7
4.153944773264306e-7
5.026719026731451e-7
7.068366430298412e-7
1.0397075084762584e-6
1.0666407175300926e-6
8.513733904995339e-7
7.605689672066963e-7
8.266690942094542e-7
6.756251204916276e-7
5.160183466245031e-7
1.9644690598214946e-7
4.373887361522776e-8
1.658399720265015e-8
1.0672656761088374e-8
8.343841727087397e-9
6.691960051830808e-9
6.430596947510885e-9
4.871085379191724e-9
5.869821272305891e-9
1.0175900907925574e-8
2.2078499164815533e-8
6.508044672927841e-8
2.1699917075260905e-7
9.557611134332461e-8
7.892942567526049e-8
8.407757181805451e-8
1.0321246702442991e-7
2.1438052331622864e-7
4.836203453687697e-7
3.214967504712985e-7
2.5297706550077395e-7
2.390678534743064e-7
2.4678943357725974e-7
2.697074741687356e-7
3.089218536321271e-7
3.700652588072574e-7
4.6995365312794974e-7
6.724083499183812e-7
3.339213043120874e-7
4.7054155474906194e-7
4.949609557831913e-7
3.46441368499507e-7
3.83288178981182e-7
3.8567144066585617e-7
1.6378862021043664e-7
7.452449724564682e-8
4.3676408101812445e-8
2.764917789103906e-8
9.949100620734049e-9
3.016563633606002e-8
2.2345456333234523e-8
1.982317555504799e-9
2.4763010437948272e-8
5.447794406309481e-8
8.115484420386004e-8
1.0556184877593014e-7
1.3158526224512521e-7
1.6312250712099035e-7
5.723799324055425e-7
8.443002873394691e-7
5.616724706496071e-7
5.692385552690965e-7
7.029141337366522e-7
1.0108026914044714e-6
1.4708166697813362e-6
1.3791718120605445e-6
1.0803942240852048e-6
9.929795179288578e-7
1.1628087662133798e-6
7.60014879293781e-7
3.747931414728574e-7
1.4578459852133578e-7
2.9141224259523607e-8
8.338191195335283e-9
4.502252534167715e-9
3.2776194790448254e-9
2.420477973602862e-9
5.2654844209882796e-9
7.738041598410258e-9
8.763744752985092e-9
1.3312592790880373e-8
2.6518225679995805e-8
7.04480540629553e-8
3.432389803906673e-7
1.495782956933174e-7
1.1580186861436469e-7
1.1974696120842644e-7
1.3690991343153425e-7
1.516072643016625e-7
2.9609267729914845e-7
6.492042524645433e-7
4.0999301222539303e-7
3.1756024233218956e-7
2.983792577630614e-7
3.102200817345431e-7
3.4770506062754544e-7
4.200741801340265e-7
5.613891563423586e-7
8.729731801027466e-7
2.1345200265331768e-7
2.657045185991644e-7
4.393134760442497e-7
4.6912381073186406e-7
4.840935588443486e-7
4.899079757310628e-7
2.3601312894627808e-7
1.1331597068662048e-7
6.485348725943415e-8
4.560378553708776e-8
3.36797018339086e-8
6.620695756560173e-9
6.623324982086884e-9
5.030309092290417e-9
2.7675844686157123e-8
5.997573053686376e-8
9.559266501963376e-8
1.303439016064053e-7
1.6646717705000105e-7
2.0870733146887276e-7
2.6251403341065243e-7
9.268604736672784e-7
9.486403589711195e-7
6.746105488071588e-7
7.220507964812904e-7
9.58726763717463e-7
1.4754454919935113e-6
1.7264949653290094e-6
1.3107645226236706e-6
1.1177136440052766e-6
1.232350292618337e-6
1.9886866954924406e-6
1.1132939526615586e-6
4.426501295687504e-7
1.3442238905087684e-7
4.6501736965262e-8
8.502016892485312e-9
2.0701622083525453e-9
9.197575870106392e-10
5.213721526681144e-10
1.163275500337063e-9
6.464315811099982e-9
9.338134111958441e-9
9.04131157359108e-9
1.54044969368757e-8
3.625324454933443e-8
1.3313774445619313e-7
2.075288408017249e-7
1.1442364046583903e-7
1.044618547276674e-7
1.1008316636242547e-7
2.064871170629602e-7
5.427276227284823e-7
4.748376323849189e-7
3.6212237576556913e-7
3.30009315894237e-7
3.323769797838832e-7
3.6041280124600074e-7
4.2659975361448384e-7
5.952831857361027e-7
7.89508370138966e-7
7.555503426108481e-8
1.5168050928832698e-7
1.2907306878332968e-7
1.3998418444512968e-7
2.230122309166252e-7
4.559129845371211e-7
3.895778912738997e-7
1.919188742024014e-7
1.2759529662769119e-7
1.3252608823217192e-7
1.8684966655809234e-7
1.6213620143737828e-7
9.426909492552847e-9
2.340088201976407e-8
8.720112818656338e-8
1.1776626144284111e-7
1.4627784810116656e-7
9.458131787477025e-8
2.4711012763933075e-8
2.022388585470421e-8
7.496303450938323e-8
8.230437148628761e-7
1.2988357312902554e-6
1.0914242588246551e-6
1.3014760511693456e-6
2.0107523864263707e-6
2.0952461067814523e-6
1.4921170316947948e-6
1.4675482809533599e-6
2.410748335553472e-6
0.000011295133739782511
7.040323864436196e-6
1.9045153974430277e-6
5.539455155192248e-7
1.2659208421765135e-7
3.452238981712266e-8
1.0697113084471603e-7
1.75593265412928e-7
3.0742456418346746e-7
6.348240765594944e-7
7.916479918608149e-7
8.945118003503442e-8
1.3790616449271911e-8
2.90112026499354e-9
2.2393662805069214e-9
4.9900480187896615e-9
3.87240644432764e-9
4.738074540731487e-12
3.7287404201595163e-10
2.6656530999773857e-9
1.7423877871572287e-9
1.1113364597370144e-10
1.5966759011086176e-12
1.788874839561892e-13
1.2615426337217755e-13
9.156979069078402e-14
4.3414659067691545e-13
2.9542777914444166e-12
7.142541306818878e-12
8.882865826780439e-12
9.931212007955799e-12
1.0815212623728027e-11
1.1864821510501733e-11
1.062274735782022e-11
1.0601742789915548e-11
1.2866790349456906e-11
1.7306395760190346e-11
2.336590198794867e-11
3.022344856724249e-11
3.725056844727867e-11
4.415055498894102e-11
4.9868754499476226e-11
3.816465243453556e-11
8.4986280372162e-12
1.9907754859667096e-12
6.976163187951532e-13
3.887894472769917e-13
2.9891169634046134e-13
2.68482313501023e-13
2.5483932833165184e-13
2.430784719065212e-13
2.2653794247924127e-13
2.010609350659716e-13
6.01341112908268e-13
2.05209403358458e-12
2.836004015900178e-12
3.518246233793045e-12
4.254885865226174e-12
5.10997755932416e-12
6.12473139997542e-12
7.33703083479614e-12
8.788074595470695e-12
1.0524797412482517e-11
1.2600248199241802e-11
2.0503095273774654e-12
6.633716080562568e-12
1.361567089531968e-11
2.021629366509138e-11
2.7109117319830768e-11
3.483589160858112e-11
4.3978892698220085e-11
5.5225644815002115e-11
6.941324027438467e-11
8.757012643019935e-11
1.1095450279069504e-10
1.4107295290070666e-10
1.796404553248274e-10
2.284238371589151e-10
2.8891494133387374e-10
3.6185370523093953e-10
4.4679067667624814e-10
5.420352729707743e-10
6.45184843028498e-10
1.9621645343803105e-10
2.940946095817659e-10
1.948612630773943e-10
1.2375555415807559e-10
9.047082254847877e-11
7.456361404100049e-11
6.63832101288882e-11
6.191895966678948e-11
5.938083763494471e-11
5.790608748090426e-11
5.705394456186835e-11
5.658886409842564e-11
3.852850510749361e-11
2.4487327868017992e-11
1.1702943083965063e-11
6.112316529640185e-12
3.924142804346709e-11
1.1489591428194577e-10
2.5023745076797244e-10
3.623347505970447e-10
5.817368552682883e-10
9.85200677473625e-10
1.7038669864529094e-9
1.0746823763257516e-10
7.001966233965161e-13
2.6580420586995665e-14
0.
0.
0.
0.
0.
1.5602964508396618e-13
5.6482553779988e-14
5.004808329608916e-14
5.491218212445194e-14
6.344208017214183e-14
7.476363823986173e-14
8.912969891975407e-14
1.0718748524962447e-13
1.29855526852086e-13
1.5834042227817553e-13
1.9420246433141219e-13
3.595729334145432e-13
1.1220664550006603e-13
0.
3.265570462535627e-14
6.278260391375588e-14
9.445164519630765e-14
1.3442272461588556e-13
1.8855972499606107e-13
2.637857856822378e-13
3.694330150181559e-13
5.187028628181966e-13
7.306167126994133e-13
1.0328359479126087e-12
1.4658274187227397e-12
2.08902963004991e-12
2.9898797165205118e-12
4.296618971780424e-12
6.195170612495959e-12
8.947793315604247e-12
1.2903764117357826e-11
6.819567159094945e-11
6.787931529781262e-11
6.334313277307076e-11
2.376496639614055e-11
6.538240698098599e-11
2.1569091027655484e-10
4.3030135507910265e-10
6.931534707761689e-10
9.733660696960235e-10
1.2397150183838106e-9
1.4714843333174329e-9
2.460452907197642e-10
1.946279760550213e-10
3.266425156391366e-10
6.330898413994374e-10
2.384951547099167e-9
3.911006500068608e-9
6.724752287487765e-11
1.6768156605896502e-10
2.2330045319112687e-10
2.5917810294031284e-10
2.989615042674979e-10
3.5021035516707487e-10
4.1912673561635e-10
5.146331571411333e-10
6.520886908871329e-10
8.605235618783479e-10
1.2005759243084834e-9
1.8166656440196103e-9
3.1133604214595986e-9
6.131774867611607e-9
1.6929285693560484e-8
2.1473178427148134e-8
1.4276503378865486e-8
1.4760710170054326e-8
1.8384689279179524e-8
2.5980199449966076e-8
4.027801076100285e-8
6.04889186195953e-8
7.081266950453086e-8
6.97555702236503e-8
6.557086026675617e-8
7.554389291143637e-8
4.291527088638263e-8
2.97006424434632e-8
2.267506645064444e-8
1.6218621401764306e-8
1.3866484858067777e-8
1.239048093757788e-8
5.101794016456871e-9
1.5776958066788506e-9
5.033295866788082e-10
2.614949255533097e-11
8.121242505515232e-12
1.8344224174590076e-9
1.1414850828660077e-8
7.080440563391653e-9
6.041483329750128e-9
6.059089980481209e-9
6.648131828097274e-9
7.800167708665479e-9
2.6606124854262026e-8
5.113719506023826e-8
2.910763273519448e-8
2.424277280018985e-8
2.413551645205831e-8
2.6316891710055327e-8
3.0559042021903136e-8
3.7241250900541073e-8
4.6347428188290715e-8
5.4875379208918895e-8
5.629039441764181e-8
5.0564326929228747e-8
4.026499475646101e-8
2.2106108219884728e-8
1.1335596846102482e-8
7.380507989980412e-9
5.8171016225387115e-9
5.020135539348102e-9
3.121165747219382e-9
9.926301416513417e-10
3.5309294327354425e-10
1.445147793800491e-10
2.415563138130985e-10
1.1651170789432418e-9
6.490933973966331e-9
5.934360553017093e-9
4.113424994860637e-9
3.8059473562144624e-9
4.031386728036699e-9
4.674501713594291e-9
5.862278745320098e-9
2.1961435897337774e-8
4.213575796672391e-8
2.5491737005731812e-8
2.2982440775159457e-8
2.477738571353144e-8
2.9398928056218997e-8
3.741906709473939e-8
5.027157733768353e-8
6.888618816037275e-8
8.932899004448319e-8
1.0159684612003475e-7
5.7915774429232836e-8
3.878415492846007e-8
3.1420909198996396e-8
2.3518335031259112e-8
2.001961889487197e-8
1.8700145385577307e-8
9.779380321157333e-9
3.3738866334559282e-9
1.5050661083602554e-9
9.221652162976243e-10
1.0738465903499126e-9
2.9435536035489536e-9
1.3376900013823878e-8
1.6410976607996808e-8
1.1088973842436676e-8
1.0073817631787768e-8
1.0534186709743486e-8
1.2083208528757233e-8
1.497913003536105e-8
2.0068579231621812e-8
5.107098987311428e-8
6.208850920648699e-8
3.359206997541092e-8
2.8739515539803475e-8
2.9633418801765984e-8
3.4195177493530016e-8
4.304223431474352e-8
5.59646204446915e-8
6.326912091778243e-8
5.624400792741092e-8
4.641614136555508e-8
5.180973764393346e-8
3.011191418622437e-8
1.586147681046033e-8
9.103606427299138e-9
6.661726413944449e-9
5.588357076826739e-9
4.7403154295688624e-9
1.971888975970312e-9
7.069439109386894e-10
3.275202483211212e-10
2.699191486727947e-10
6.864627256056858e-10
2.7307418668642467e-9
1.039455234334323e-8
5.4018502025029505e-9
4.3095790270079714e-9
4.237089559949056e-9
4.676133212087273e-9
5.632727240796099e-9
7.3772875182558955e-9
2.4881285278568326e-8
4.294832585888044e-8
2.567898473937542e-8
2.3462820219798954e-8
2.569041227471782e-8
3.1149630588014744e-8
4.08187039134119e-8
5.6601613246784014e-8
7.849376280507054e-8
9.754441128973541e-8
1.0329888484524566e-7
6.650917216979693e-8
4.12502301492251e-8
3.3490017195646684e-8
2.4812722386544186e-8
2.0343907145964132e-8
1.909221115428037e-8
1.1523921104287786e-8
3.8595147158540525e-9
1.5902686671828418e-9
8.45270700280563e-10
7.944475363984469e-10
2.156831799491026e-9
1.0325572247638288e-8
1.6595244646655828e-8
1.085300303324867e-8
9.722758774950057e-9
1.0062323021679563e-8
1.1413224640236761e-8
1.395319337673915e-8
4.135741487287525e-8
6.422709164960445e-8
3.539216871927589e-8
3.006634220466705e-8
3.0627385536557216e-8
3.452485603659514e-8
4.2006734023023925e-8
5.388794561270636e-8
6.746589923439479e-8
7.115916747838345e-8
6.30601282366735e-8
5.367411702436656e-8
5.978639900364663e-8
3.4221504481255455e-8
1.6694678141949786e-8
9.657361062125049e-9
7.147046276524852e-9
5.949045864856561e-9
4.627668835540928e-9
1.5590490451182617e-9
4.5884798925450137e-10
8.281730776348142e-11
1.6104594286445302e-11
6.542061747012656e-10
4.566836366706247e-9
7.441742130518058e-9
4.741476736766084e-9
4.257214305050195e-9
4.420360103516685e-9
5.021696977110027e-9
6.137440483873104e-9
2.4620587552728726e-8
5.1148583354290694e-8
3.127173246855445e-8
2.7540572899866823e-8
2.899183711992137e-8
3.3423169584779826e-8
4.104914701754334e-8
5.2965419826112864e-8
7.027538900937623e-8
9.163391035825231e-8
1.1010328113216926e-7
5.901910356800147e-8
4.276851983302516e-8
3.474256048472107e-8
2.6562417502230323e-8
2.3443708709000105e-8
2.1351858671689242e-8
9.642706394610653e-9
3.5026263423921937e-9
1.7002214090903807e-9
1.1887971459434264e-9
1.6073709600249237e-9
4.475015781747599e-9
1.993079162436621e-8
1.8537424101351206e-8
1.3082074762648944e-8
1.210286776203504e-8
1.2812384909237077e-8
1.4872921134678248e-8
1.8696972765596532e-8
2.5505821957010586e-8
6.08347742245437e-8
6.979205812316495e-8
3.8068269183777863e-8
3.289926802338639e-8
3.432050367305379e-8
4.022953195550409e-8
5.160520793074657e-8
6.759430392741562e-8
7.405815734642414e-8
6.437937174669031e-8
5.36746955220542e-8
6.281866860573356e-8
3.7581234236911707e-8
1.9847518289513018e-8
1.11064909099086e-8
7.982450221359307e-9
6.6189024855341736e-9
5.682597386462586e-9
2.498894017765244e-9
8.637231219669324e-10
3.775602972165192e-10
2.8238480081475046e-10
7.169167455361818e-10
2.9223910855402896e-9
1.2412077624879238e-8
6.474360961035045e-9
5.097917324360011e-9
4.983483299411237e-9
5.476484806854131e-9
6.566010963007499e-9
8.544015600261715e-9
2.8856591675142735e-8
5.0365229556383225e-8
2.985311813353349e-8
2.6955720059425132e-8
2.9178359254957652e-8
3.493798026478035e-8
4.514666035401793e-8
6.173838617975101e-8
8.501800481730303e-8
1.0661148515107606e-7
1.1454562201590284e-7
7.110399526909707e-8
4.511627975829757e-8
3.691033490478465e-8
2.7453003414456932e-8
2.2701361767844587e-8
2.134577667858624e-8
1.2386263174240931e-8
4.17667599701177e-9
1.7558898878155049e-9
9.60130443646484e-10
9.405802757096206e-10
2.5652650988113136e-9
1.2235364993434501e-8
1.8208136998531368e-8
1.2067004610213263e-8
1.086630846754488e-8
1.1277413853218698e-8
1.2820063847380099e-8
1.5709456880218555e-8
4.6469978514763606e-8
7.149472618236239e-8
3.9530913368756476e-8
3.37633134719431e-8
3.459253461214437e-8
3.9267153167700516e-8
4.8185514269250515e-8
6.236919535160465e-8
7.834599207021054e-8
8.214484864271567e-8
7.275198752515494e-8
6.243749711777908e-8
7.08348568583057e-8
4.0734294109970334e-8
1.980491600188811e-8
1.133947775862357e-8
8.342338468346883e-9
6.904455330151076e-9
5.4255503798507115e-9
1.8509228562019936e-9
5.36071532953218e-10
9.344756225670364e-11
1.4309598542541465e-11
7.43380309763335e-10
5.178554992564301e-9
8.885122631340905e-9
5.5957097572307135e-9
5.006157467582327e-9
5.190631624916096e-9
5.892753693904682e-9
7.198650479732705e-9
2.8474471911721848e-8
5.903164989088301e-8
3.5948339285000214e-8
3.144909456953871e-8
3.289742126041843e-8
3.767667439912098e-8
4.594554132227113e-8
5.8838292720235736e-8
7.751241516002609e-8
1.0062262665535367e-7
1.2099248084576753e-7
6.474196727360544e-8
4.7416520354966805e-8
3.875766678964332e-8
2.9716974172342954e-8
2.630409864043649e-8
2.38749998897305e-8
1.061324971998716e-8
3.882152596529273e-9
1.8973736669153207e-9
1.3327258030191463e-9
1.8079584870858736e-9
5.060605951180036e-9
2.2641702754387395e-8
2.0388406236445787e-8
1.4503273185499021e-8
1.345770033590565e-8
1.4265091195574977e-8
1.656902510213336e-8
2.0834366470599082e-8
2.8424160785517555e-8
6.82070754556818e-8
7.8237008181569e-8
4.293242776022645e-8
3.732447541604376e-8
3.918839179205007e-8
4.628480892295723e-8
5.989804119515536e-8
7.905950693226368e-8
8.681395608560742e-8
7.585501949278876e-8
6.396598816640518e-8
7.523036523811085e-8
4.514665510856978e-8
2.3817730982416568e-8
1.3285607953010218e-8
9.519714981792546e-9
7.86628997652739e-9
6.7480116692195166e-9
3.0019953581761174e-9
1.0301505039755915e-9
4.497381621635792e-10
3.418033934311131e-10
8.654229124360648e-10
3.484136503433798e-9
1.5048423119955518e-8
7.851964274986207e-9
6.15837038234322e-9
6.014158356533938e-9
6.609958126178621e-9
7.930422409654443e-9
1.0328879303749557e-8
3.408558939824442e-8
5.902758677201666e-8
3.4701433202196495e-8
3.1088732382757727e-8
3.3406360454057786e-8
3.970814944062687e-8
5.092752058527749e-8
6.913316806230952e-8
9.46596578303556e-8
1.1853773609047498e-7
1.2751617736822602e-7
7.841051085740609e-8
5.0140120062712416e-8
4.13516903997599e-8
3.0853297424879036e-8
2.5540221255180636e-8
2.4051217246655615e-8
1.3782474718048037e-8
4.6615039042874555e-9
1.969556235702241e-9
1.0774233208715103e-9
1.049126716992831e-9
2.87005797481583e-9
1.3832129252472579e-8
2.00713146535188e-8
1.3407859423281897e-8
1.2108416665095726e-8
1.2579412183412634e-8
1.430303100832824e-8
1.752163118606766e-8
5.225703972894673e-8
8.05588979033788e-8
4.4743994798967426e-8
3.8403730949268326e-8
3.954949350828837e-8
4.5156820885132874e-8
5.579164851169828e-8
7.27489171098003e-8
9.185890263208496e-8
9.641923682689955e-8
8.571540514743057e-8
7.417366699090536e-8
8.482166157808141e-8
4.874023935278789e-8
2.3535331347170355e-8
1.3400113340992223e-8
9.82301326266556e-9
8.09212266715978e-9
6.387013423654344e-9
2.1966173144351187e-9
6.309297774307504e-10
1.1238508706312085e-10
2.999391514240456e-11
9.021885406618241e-10
6.112933885713782e-9
1.0780387978805051e-8
6.723811670591842e-9
5.9977722155691574e-9
6.2138151349242976e-9
7.055471308471781e-9
8.6252664127681e-9
3.352321524775576e-8
6.912284133929144e-8
4.188944625797777e-8
3.642685829502239e-8
3.788799337549903e-8
4.314106653793633e-8
5.228929233845817e-8
6.653725674200016e-8
8.711495442553114e-8
1.1257129636016333e-7
1.352048268400671e-7
7.228209361705472e-8
5.340217369227417e-8
4.402448587148564e-8
3.3835740631584144e-8
2.9993250545555826e-8
2.716685941690616e-8
1.19376916178949e-8
4.390087636864577e-9
2.1528949566565523e-9
1.508750983065891e-9
2.038204611775711e-9
5.7386215704787986e-9
2.585669025019737e-8
2.2714938009120376e-8
1.62821450091024e-8
1.514969425709362e-8
1.6073077700926258e-8
1.866880199016041e-8
2.3460163153010727e-8
3.1969567793033054e-8
7.757835467379991e-8
8.91988088160954e-8
4.925489225241686e-8
4.3081797433944845e-8
4.5528354067134795e-8
5.417962166824023e-8
7.072451752451254e-8
