# Supplementary material for: Observability and Controllability of Nonlinear Networks: The Role of Symmetry
Source: Phys Rev X. Author manuscript; Available in PMC 2018 Nov 13. (PMC6234006; doi:10.1103/PhysRevX.5.011005)
Supplement: Code Archive [file NIHMS982008-supplement-Code_Archive.zip › MathematicaData/FNObsDELTAHetN1M1ChaosK18IC1]

1.0463024806252194e-8
2.2726856621187632e-9
1.2406443582474257e-10
3.135325717655514e-11
2.580391053781062e-12
3.793948064482603e-12
4.844960169696831e-12
2.2603053349656897e-12
3.124404930667477e-12
5.140244533307126e-12
4.129541896223846e-12
1.355399223904349e-12
1.1763503966912646e-12
1.5818572324352803e-12
1.5038596017757237e-12
1.3189758401273869e-12
1.2049079451852632e-12
2.3171316506288416e-13
6.234808475986595e-13
5.851564849704821e-13
3.9904202870277394e-13
1.7761137524915166e-13
2.9236080127436876e-13
1.2459574743718852e-12
1.947201241599871e-12
1.5046837325289807e-12
8.457839539183388e-13
4.037655228026427e-13
1.664877792344997e-13
5.3898378372601123e-14
0.
1.1571960861148701e-13
3.8857554661970977e-13
5.458397938428462e-13
6.749389671555498e-13
8.038197509173223e-13
9.443880466748342e-13
1.103132009292311e-12
1.2845594165114566e-12
1.492673318111582e-12
1.731499180127538e-12
2.005462873133821e-12
1.2391330173499155e-13
9.013104231248443e-13
1.3793336010478147e-12
1.6185381271947836e-12
1.7398005339730527e-12
1.8024403600762971e-12
1.851268676201773e-12
1.9245451403162987e-12
2.047964019506993e-12
2.2317558070299727e-12
2.4753671464638717e-12
2.774628953709164e-12
3.1267191260424177e-12
3.532289934767079e-12
3.995966206886897e-12
4.52681967131251e-12
5.138724975405147e-12
5.851739795343117e-12
6.693919879883921e-12
7.70464111703657e-12
1.2907114901633195e-11
1.896649822207542e-11
1.9133053963415864e-11
1.8888121177294406e-11
1.9146817222208702e-11
1.9861599010146684e-11
2.0873817636544524e-11
2.2047571635718484e-11
2.3279218895408363e-11
2.449229031743032e-11
2.5633332267328984e-11
2.945008614116074e-11
2.616964046266199e-11
1.7328632308997808e-11
7.2020331616276875e-12
2.8571633605109e-12
1.313520934827047e-11
2.412205021881919e-11
3.614606322388983e-11
4.915435012595207e-11
6.24201379515342e-11
7.466844510611477e-11
8.515768057826816e-11
9.415738210378347e-11
1.0182305398431899e-10
1.077714093020347e-10
1.1149929365305144e-10
1.1254439628011141e-10
1.106004379329705e-10
1.0573245807978191e-10
9.850688211844187e-11
7.458170643907943e-11
6.43905039631414e-11
1.873138060165075e-11
2.2155445537106342e-11
2.0648561271157105e-11
1.946896573530893e-11
1.9109405027968257e-11
1.9412510924775636e-11
2.0147463120790463e-11
2.113338675744398e-11
2.223942336697633e-11
2.7095242054802424e-11
3.00551588028316e-11
2.944732894086574e-11
2.528289757610073e-11
1.9608999385460305e-11
1.4036507240979068e-11
9.896380876535811e-12
8.395215335813945e-12
9.375090309800503e-12
1.108410110044994e-11
1.0469151150601362e-11
1.7266719449609493e-12
1.6566937803137034e-11
3.070732934644572e-11
3.838041984450102e-11
4.279831370317841e-11
4.530253056800318e-11
4.638024449818297e-11
4.6299828699067514e-11
7.113972462260525e-11
1.3671487439752427e-11
2.890349513070901e-11
2.7684250239288122e-11
2.471969780653006e-11
2.2840132780605614e-11
2.2132347808827895e-11
2.2204147581147696e-11
2.273341347864327e-11
2.3504531501156377e-11
2.4376583402258558e-11
2.5258707993975756e-11
3.0778746328650356e-11
2.983821104119594e-11
2.373624578315934e-11
1.6485222388417146e-11
9.386377727956925e-12
2.448272587854482e-12
4.410261492679902e-12
1.1083268173744913e-11
1.7242752233781348e-11
2.2471914793277863e-11
2.675714920890588e-11
3.125336157908497e-11
3.81483181034009e-11
4.8760186233592515e-11
6.20345952972827e-11
7.538925152125068e-11
8.631704498006518e-11
9.31378275457523e-11
9.514529672966516e-11
7.489812558386985e-11
6.40741478565757e-11
7.65740029343391e-12
2.214481478251701e-11
2.0948242173163885e-11
1.9618811689326082e-11
1.905483344596521e-11
1.9201927432528706e-11
1.9831912220161338e-11
2.0751440726162877e-11
2.1819150134365008e-11
2.6947163044089284e-11
3.0809466394758425e-11
3.181382973654411e-11
2.963112085661872e-11
2.606223843431315e-11
2.268782030453444e-11
2.059465986247951e-11
2.0603075111530962e-11
2.2826159677543888e-11
2.652274234476535e-11
2.985648707380077e-11
2.654348144762246e-11
6.757381092758136e-12
1.4108154555703163e-11
2.6255674012279873e-11
3.3301231912966316e-11
3.751896207787592e-11
3.9853819076031926e-11
4.078222303897587e-11
4.0614516698420604e-11
5.98779811368634e-11
7.037640247109178e-14
2.716295340123281e-11
2.5928096132268152e-11
2.343837505592467e-11
2.1943328104034062e-11
2.148014309345277e-11
2.1704927927866792e-11
2.233414669896195e-11
2.317447015197236e-11
2.4097231096211245e-11
3.0255904835107046e-11
3.2236157300620985e-11
2.8437118375305038e-11
2.2026644730083514e-11
1.5473163795958518e-11
9.439312923964696e-12
4.230620351609638e-12
4.1325555372785867e-13
1.2289322088943833e-12
7.246741233504168e-13
5.621326942887108e-13
4.847830306152857e-12
1.5169894412368697e-11
2.8639486951024005e-11
4.1350001600638195e-11
5.130224076010217e-11
5.799830988642028e-11
6.155935475700436e-11
6.240529184507662e-11
6.115774801973792e-11
5.8104755948752255e-11
7.219988252305924e-11
2.154940049479831e-11
2.2817715560601208e-11
2.1177294376645438e-11
1.997112495387151e-11
1.961652241844246e-11
1.99170158224759e-11
2.0632789436080648e-11
2.1582386310925242e-11
2.2637019293184804e-11
2.847808592891653e-11
3.240638714871391e-11
3.2141850427331515e-11
2.830368117261967e-11
2.3527872491499923e-11
1.9473130261711007e-11
1.7207209603836163e-11
1.758379746208166e-11
2.04594313831738e-11
2.4162584552397112e-11
2.5408975406883816e-11
1.814448835862222e-11
2.3305848079003634e-13
1.7754714648569765e-11
3.019345941551144e-11
3.8186940311663874e-11
4.3122073922304945e-11
4.579941083149796e-11
4.673715638584085e-11
6.568509152593292e-11
8.204681881775046e-11
2.7257893536590112e-11
2.6800173157273068e-11
2.4116236645512707e-11
2.2319944481329313e-11
2.163959199303327e-11
2.172928861791052e-11
2.22789921099565e-11
2.307583715174079e-11
2.3978571856919946e-11
2.489469140144664e-11
3.076456512979423e-11
3.0691692680041015e-11
2.5141836828846286e-11
1.811747320448171e-11
1.1218884220023816e-11
4.585752251323483e-12
1.7855603205152597e-12
7.695255952978469e-12
1.2701413540285774e-11
1.6357486067111966e-11
1.896713872202062e-11
2.242073137637466e-11
2.9317000063647195e-11
4.037772040330216e-11
5.364309506163641e-11
6.625731207010348e-11
7.60527673087865e-11
8.187692934556935e-11
8.3474453772532e-11
7.112126864773292e-11
6.503923033423107e-11
1.4742531159060766e-11
2.2803969193084287e-11
2.139914269573024e-11
1.9998558220752362e-11
1.9419360434067855e-11
1.956253223675624e-11
2.0185835426431167e-11
2.109216729605751e-11
2.213959106210154e-11
2.7569690433944326e-11
3.160114775652604e-11
3.2360296207094394e-11
2.976074467162747e-11
2.5949074380425954e-11
2.2612905084317292e-11
2.0785847338768275e-11
2.1116334427810627e-11
2.3596170280439496e-11
2.7352305801898752e-11
3.010574955313691e-11
2.5105504471316266e-11
5.424044433279523e-12
1.4626858815111877e-11
2.706762188504693e-11
3.4556955518380934e-11
3.9092762628070454e-11
4.1598265964838075e-11
4.257648038532932e-11
4.237367730700814e-11
5.844033404270036e-11
1.0057132941122544e-11
2.655849097925513e-11
2.5571145242454118e-11
2.317958478069569e-11
2.17165200887433e-11
2.126648386828334e-11
2.1501393883211074e-11
2.214210369036734e-11
2.2996309807455457e-11
2.3935119680768122e-11
3.0116045007682013e-11
3.24134425947847e-11
2.899068432662641e-11
2.2772932152987887e-11
1.63397972412114e-11
1.0465317746064513e-11
5.532630161547221e-12
2.1924612039504163e-12
1.2637865679540285e-12
2.4858231745689095e-12
2.884935820523898e-12
1.861912442445242e-12
1.2983167122647531e-11
2.6932733387539735e-11
3.962864963199441e-11
4.9326315810001103e-11
5.576522138079753e-11
5.918626400477059e-11
6.004492307238754e-11
5.894039572754476e-11
5.7603659612039297e-11
7.947009467091925e-11
2.209489326989608e-11
2.3080716726074516e-11
2.136952025610404e-11
2.0138106123515636e-11
1.9774933535402446e-11
2.0070267787364756e-11
2.0780092968071107e-11
2.1721685390271342e-11
2.2766089366698614e-11
2.867570335649928e-11
3.252607503300254e-11
3.197818266825552e-11
2.785487669731909e-11
2.2863494064505993e-11
1.8606225788131118e-11
1.6118325923595645e-11
1.6326129227529522e-11
1.9193178304305407e-11
2.2899275180137424e-11
2.391369974188676e-11
1.6479647810876954e-11
8.685993493544983e-13
1.8441211484144713e-11
3.090551759838753e-11
3.903891302274184e-11
4.408647872579513e-11
4.681585753175656e-11
4.7748061486853785e-11
6.539435619599128e-11
1.254589745898056e-10
2.6958514130189677e-11
2.6649044579518327e-11
2.4013494304199047e-11
2.22302026526071e-11
2.155347863365933e-11
2.164587649562577e-11
2.2199355786109316e-11
2.3001374907672304e-11
2.3910484834026427e-11
2.483377132617175e-11
3.074341055825888e-11
3.081005286219503e-11
2.5347264837443706e-11
1.834378425082144e-11
1.1458193091748864e-11
4.855597258644185e-12
1.454420332110685e-12
7.2557564889329856e-12
1.2086545497831544e-11
1.550085496806336e-11
1.787932339729402e-11
2.125628897594665e-11
2.826045760117074e-11
3.944210959846051e-11
5.267069047836318e-11
6.508252036824685e-11
7.46086271114838e-11
8.020542664954792e-11
8.169517959735702e-11
7.062101330713142e-11
6.553727203833266e-11
1.567422419955311e-11
2.2944153441649016e-11
2.1494766988240704e-11
2.0078774786141135e-11
1.9495907580754183e-11
1.9637874902174077e-11
2.0259541541882542e-11
2.1163009735376767e-11
2.2206217577555402e-11
2.768584587301597e-11
3.172368730058758e-11
3.239240684430633e-11
2.966856653439581e-11
2.5764742813761598e-11
2.2383539428320944e-11
2.0566170375699882e-11
2.0950764031290017e-11
2.348415361156606e-11
2.7230861098238828e-11
2.9808172147973697e-11
2.44504723647681e-11
4.877007670982047e-12
1.4938966096304503e-11
2.7381454119535314e-11
3.492641797963617e-11
3.950523113326269e-11
4.202969318954221e-11
4.3005152376628634e-11
4.278415848823017e-11
5.82261536832482e-11
1.2880606704362251e-11
2.643628236381012e-11
2.5499205027535443e-11
2.3127398785185502e-11
2.1670763876011254e-11
2.1223337945764905e-11
2.146026182346958e-11
2.2103284477364496e-11
2.296031060279201e-11
2.3902400987368593e-11
3.0084641893700944e-11
3.244268169991678e-11
2.909681087834735e-11
2.2919411378357788e-11
1.651058079382324e-11
1.0667678464145407e-11
5.790420688609132e-12
2.5470145012406027e-12
1.7611763216713033e-12
3.118382751671257e-12
3.5493171923909142e-12
1.3036276972168594e-12
1.259342460934241e-11
2.663727765292974e-11
3.932324022533391e-11
4.896424771724726e-11
5.534827360782807e-11
5.873887241630965e-11
5.959740743426796e-11
5.851795732783361e-11
5.752007060126988e-11
8.134007498528721e-11
2.2202538765127368e-11
2.313433178038747e-11
2.140865397403216e-11
2.0172084962576134e-11
1.9807138945747647e-11
2.0101383822463687e-11
2.0809968117445745e-11
2.1749910006017583e-11
2.2792224906706946e-11
2.8714433843965694e-11
3.254604045794645e-11
3.193829519877098e-11
2.7757005630709885e-11
2.2721751453316133e-11
1.8421441668291635e-11
1.5882466523161994e-11
1.6043826992995547e-11
1.8896985072584816e-11
2.259984582658068e-11
2.3572470149264015e-11
1.6119330102393127e-11
1.1077188472942278e-12
1.8594129364147766e-11
3.106104517754359e-11
3.922141581840861e-11
4.4290979498772053e-11
4.703024776206865e-11
4.796048010603387e-11
6.534472748346148e-11
1.3804805861510064e-10
2.689701137713967e-11
2.661820019095392e-11
2.3992504664319862e-11
2.221190709217991e-11
2.1535922842331914e-11
2.1628863128770663e-11
2.2183106601655406e-11
2.2986176895957917e-11
2.389658307965806e-11
2.482133246940997e-11
3.073877051226927e-11
3.083384127182127e-11
2.538918016198346e-11
1.839005579700512e-11
1.1507187909529201e-11
4.910762400913396e-12
1.3867999713658792e-12
7.165888758486521e-12
1.1960683566300494e-11
1.5325478363336458e-11
1.7657597077325072e-11
2.1021045793003023e-11
2.804935735662429e-11
3.9256368410497645e-11
5.247733084269987e-11
6.484826515962468e-11
7.432072152634852e-11
7.987285673165845e-11
8.134208899395235e-11
7.052257909408727e-11
6.564833818939302e-11
1.585072572478952e-11
2.2972544224373382e-11
2.1514148322950797e-11
2.0095035351625748e-11
1.9511430630040684e-11
1.9653140889524386e-11
2.027446762884166e-11
2.1177346314641605e-11
2.22196932931314e-11
2.77091352454121e-11
3.174759671888388e-11
3.239705387599161e-11
2.964729389052866e-11
2.5724046868554383e-11
2.233245672138455e-11
2.051555238815051e-11
2.091060310457896e-11
2.3455272501579683e-11
2.720017116432447e-11
2.9741347717231805e-11
2.431343278528017e-11
4.764905789858887e-12
1.5003512432330786e-11
2.7446197923151165e-11
3.500242238473145e-11
3.958992685579798e-11
4.211822212315715e-11
4.3093059304326305e-11
4.286830232937726e-11
5.818462760228395e-11
1.3497984246749592e-11
2.6411376304724373e-11
2.548454302415781e-11
2.311676510826209e-11
2.1661442262583818e-11
2.121454916192375e-11
2.1451881943624964e-11
2.2095372199987784e-11
2.2952973879260485e-11
2.3895729372722578e-11
3.0078180551661534e-11
3.2448477192843784e-11
2.911834961469373e-11
2.2949301182069816e-11
1.654549108318343e-11
1.07091632733242e-11
5.84327853294099e-12
2.6198209817563925e-12
1.863156628227326e-12
3.2477217643402168e-12
3.684689103402508e-12
1.1901873160493428e-12
1.2514562473062984e-11
2.657766702234272e-11
3.9261618894903704e-11
4.889116291694671e-11
5.526411056161534e-11
5.86486038247653e-11
5.950711904127309e-11
5.843276019196591e-11
5.750357863799946e-11
8.173997120611107e-11
2.2224291892949324e-11
2.314522496802717e-11
2.141660329103479e-11
2.0178979257714108e-11
1.9813674925434565e-11
2.0107694664928562e-11
2.08160276253773e-11
2.1755633875229247e-11
2.279752153874977e-11
2.8722261652179376e-11
3.254993759883397e-11
3.193001241905084e-11
2.7736974538603467e-11
2.2692840379434945e-11
1.838379379860702e-11
1.583429815455969e-11
1.5985845699185906e-11
1.88357056282837e-11
2.2537789312868013e-11
2.350222179707637e-11
1.60458507210244e-11
1.1563411274633553e-12
1.8625331295815575e-11
3.109276827872407e-11
3.925863345661022e-11
4.4332719615640276e-11
4.707396919364078e-11
4.80038112829825e-11
6.533492200379152e-11
1.408227702460822e-10
2.688450258674942e-11
2.661189571753249e-11
2.3988240040040415e-11
2.2208184139103107e-11
2.1532349487886924e-11
2.1625402092847407e-11
2.2179800185886117e-11
2.2983082249328024e-11
2.3893755346902285e-11
2.4818799118687215e-11
3.0737822467471325e-11
3.083866753176136e-11
2.539771364593987e-11
1.8399496048868366e-11
1.15171220227131e-11
4.92198383793471e-12
1.3729964062222982e-12
7.147573753574588e-12
1.193499960685888e-11
1.5289735672987948e-11
1.7612428625400918e-11
2.0973245472382e-11
2.800652452145371e-11
3.921869707856321e-11
5.2438147189343773e-11
6.480079774287787e-11
7.426240280319266e-11
7.980550998724755e-11
8.12706516325864e-11
7.050267173812973e-11
6.567129726499169e-11
1.5886085476138103e-11
2.2978326787376307e-11
2.1518083470866818e-11
2.0098345916937168e-11
1.9514574911864404e-11
1.9656240901789264e-11
2.027749643467741e-11
2.118025543739123e-11
2.222242858489868e-11
2.7713860024411343e-11
3.175242522627231e-11
3.239791908695741e-11
2.964288819625417e-11
2.571565020980137e-11
2.232193047414266e-11
2.0505044398787193e-11
2.090219351769259e-11
2.3449171480681155e-11
2.719370832997204e-11
2.972753215669936e-11
2.428546919427996e-11
4.742135123430766e-12
1.5016631958284436e-11
2.74593888664789e-11
3.50178885599225e-11
3.960717466950543e-11
4.2136258373462716e-11
4.3110973381450093e-11
4.288543108947218e-11
5.8176271210316983e-11
1.3625324769746402e-11
2.6406319118968e-11
2.5481570528424095e-11
2.3114606225521376e-11
2.1659546098358475e-11
2.1212762894204788e-11
2.1450178916280673e-11
2.2093765453199504e-11
2.2951481311924252e-11
2.3894375496843776e-11
3.0076859597734415e-11
3.244963927078686e-11
2.912275481744531e-11
2.295537216263814e-11
1.6552619429578657e-11
1.071760786472674e-11
5.854031492242139e-12
2.6346368003690905e-12
1.8839234303353475e-12
3.27405145500105e-12
3.7122276955741395e-12
1.1671261670614773e-12
1.2498531151089777e-11
2.6565572557234467e-11
3.924910845842711e-11
4.887635284402771e-11
5.524702596123729e-11
5.863026955516034e-11
5.948882072463997e-11
5.84154633549107e-11
5.7500252241239974e-11
8.182208699655131e-11
2.2228690729053117e-11
2.314741959885844e-11
2.141821030557504e-11
2.018038205129547e-11
1.981500350715501e-11
2.010897797582114e-11
2.081725787822449e-11
2.1756795800882327e-11
2.2798600159434324e-11
2.8723844634740408e-11
3.255073604788096e-11
3.1928299867482817e-11
2.7732894553512376e-11
2.2686983795433797e-11
1.837615651692937e-11
1.5824501111416822e-11
1.597402154478171e-11
1.8823201613283302e-11
2.252512350155385e-11
2.3487894119037023e-11
1.6030933389455565e-11
1.1662335928424026e-12
1.8631667233042422e-11
3.109924945804313e-11
3.926619944936731e-11
4.434119471570784e-11
4.70828429753289e-11
4.801262285403392e-11
6.533294713961126e-11
1.4139605770351454e-10
2.6881962356192806e-11
2.661062901507228e-11
2.3987378673459847e-11
2.2207425931931638e-11
2.153162420411894e-11
2.1624698898204026e-11
2.2179128629026662e-11
2.2982455554821117e-11
2.3893179939003348e-11
2.48182807001224e-11
3.073761962355096e-11
3.0839663038919455e-11
2.53994558723542e-11
1.8401435079257836e-11
1.151916695771448e-11
4.924303765274513e-12
1.3702158960879115e-12
7.143869471869318e-12
1.1929735422136698e-11
1.5282472558624775e-11
1.7603265090099253e-11
2.0963526235442752e-11
2.799781112406666e-11
3.921106894854837e-11
5.243018560205008e-11
6.479117028963311e-11
7.425055145325732e-11
7.979181977833813e-11
8.125615925461901e-11
7.049863267536544e-11
6.567600141512996e-11
1.5893226490701273e-11
2.297949954567568e-11
2.151888522036728e-11
2.0099007178604662e-11
1.9515215701406548e-11
1.965687105140123e-11
2.0278112180408717e-11
2.1180846519368397e-11
2.2222983265742504e-11
2.7714811280532675e-11
3.175339308148545e-11
3.239808348588117e-11
2.9641972547122494e-11
2.5713938711866003e-11
2.231977131185228e-11
2.050289675339578e-11
2.090047444629274e-11
2.34479224451257e-11
2.7192387997401406e-11
2.972471653977323e-11
2.4279786545995583e-11
4.737482749964295e-12
1.501929848328533e-11
2.7462079220193963e-11
3.5021010016705e-11
3.961068827956876e-11
4.213991341425617e-11
4.3114590656451446e-11
4.2888880845609634e-11
5.81745727982991e-11
1.3651312443009502e-11
2.6405286261757125e-11
2.5480957991280433e-11
2.3114167417366382e-11
2.1659167071601827e-11
2.121239760309228e-11
2.1449832679598425e-11
2.209343835948236e-11
2.295117836248643e-11
2.3894096707699194e-11
3.007658906348204e-11
3.244990127231202e-11
2.912364630015285e-11
2.2956594653084228e-11
1.655404738183648e-11
1.0719313454884795e-11
5.856247638820025e-12
2.637625225996225e-12
1.888172369635926e-12
3.279401422384436e-12
3.71781818940077e-12
1.1624359726705788e-12
1.2495310968738974e-11
2.6563112720377918e-11
3.924656288502932e-11
4.88733362505581e-11
5.524357248521261e-11
5.862654428369217e-11
5.948509741270673e-11
5.841195986468552e-11
5.749957590425207e-11
8.183879359045247e-11
2.2229569686464822e-11
2.3147864104850423e-11
2.1418548042231872e-11
2.018066833983007e-11
1.9815271055620736e-11
2.0109237817695153e-11
2.0817507897976634e-11
2.175703126598869e-11
2.2798817519659654e-11
2.8724163175162976e-11
3.255089604896787e-11
3.192794251347389e-11
2.7732071763612946e-11
2.2685791083759506e-11
1.8374583455190864e-11
1.5822505869400268e-11
1.5971645517848397e-11
1.882067427074768e-11
2.2522560036587353e-11
2.3484988638752465e-11
1.6027886210064077e-11
1.1682242423105852e-12
1.86329659956243e-11
3.110053769464585e-11
3.926773920657869e-11
4.434291723625266e-11
4.708466532220654e-11
4.8014423264486475e-11
6.533255621573332e-11
1.415129096436007e-10
2.6881441412474495e-11
2.6610358837926334e-11
2.398719788464497e-11
2.2207271811104663e-11
2.153147527894831e-11
2.1624556041751685e-11
2.2178991570168178e-11
2.2982330070688172e-11
2.3893062345116658e-11
2.481818344935877e-11
3.073758545476265e-11
3.083986704767949e-11
2.5399802043967644e-11
1.8401803332039878e-11
1.151958282444812e-11
4.924733883908496e-12
1.3696266855160574e-12
7.143097642926657e-12
1.1928725612679487e-11
1.52809974205512e-11
1.7601400620939056e-11
2.096153392278315e-11
2.7996010446285865e-11
3.920946844398054e-11
5.242855076135379e-11
6.478919825407128e-11
7.424813340207976e-11
7.97890625732298e-11
8.125323521683312e-11
7.049781001486245e-11
6.56769531066049e-11
1.589468178916821e-11
2.2979740243361544e-11
2.151903873830308e-11
2.0099150207162606e-11
1.9515348811567398e-11
1.9657000449988906e-11
2.027823729803171e-11
2.1180967218853502e-11
2.2223095294647856e-11
2.7715005259841294e-11
3.175360157640861e-11
3.2398094961932694e-11
2.964177923796312e-11
2.5713606833311877e-11
2.2319331869948592e-11
2.0502468443849743e-11
2.0900124958404478e-11
2.3447667630147675e-11
2.7192120119817488e-11
2.972414107658523e-11
2.4278632666847194e-11
4.736568473748767e-12
1.5019827907872573e-11
2.7462602111117754e-11
3.50216649821859e-11
3.961139313436502e-11
4.2140652258492595e-11
4.311532227433909e-11
4.2889600398331966e-11
5.8174222317651054e-11
1.3656571472732656e-11
2.6405068943572032e-11
2.5480837461606248e-11
2.311407188064511e-11
2.1659085414154183e-11
2.1212325091747983e-11
2.1449762179585505e-11
2.2093372000292812e-11
2.2951118145535486e-11
2.389404208199837e-11
3.0076520865369223e-11
3.2449937554056215e-11
2.9123826328227494e-11
2.295685357577825e-11
1.655434067613918e-11
1.0719673818004654e-11
5.856669944188908e-12
2.6382374152798753e-12
1.889012733148207e-12
3.2804617625118788e-12
3.718958792808641e-12
1.1614833189648385e-12
1.2494608492313676e-11
2.6562617881580367e-11
3.9246051302123294e-11
4.8872722414252835e-11
5.5242885358864224e-11
5.862580114664272e-11
5.948435436272492e-11
5.841126497512576e-11
5.749942733664003e-11
8.184221837194758e-11
2.22297453015592e-11
2.314796527544937e-11
2.1418603513301898e-11
2.01807275671865e-11
1.981532610170944e-11
2.0109290850452004e-11
2.0817558541372403e-11
2.175708030785174e-11
2.279886080653011e-11
2.8724224330785343e-11
3.2550918591861836e-11
3.192789685412684e-11
2.7731896918808814e-11
2.268554799964528e-11
1.83742753609206e-11
1.5822101394696352e-11
1.597112998373953e-11
1.8820155574585873e-11
2.2522041148600857e-11
2.3484412862115804e-11
1.6027255585852967e-11
1.1686365704922932e-12
1.8633237537706087e-11
3.110080135366682e-11
3.926802652572603e-11
4.4343261005431585e-11
4.708503428076791e-11
4.801477798286727e-11
6.533247491430649e-11
1.415366425658751e-10
2.6881347024705094e-11
2.6610304596578458e-11
2.3987159568852625e-11
2.2207242801005132e-11
2.1531446310459263e-11
2.1624527386961328e-11
2.2178964037329683e-11
2.29823031462949e-11
2.3893035575296838e-11
2.481815968430043e-11
3.0737579434622356e-11
3.08398865553525e-11
2.5399860030144595e-11
1.8401908325432904e-11
1.1519665013153918e-11
4.924817358887258e-12
1.369532279072497e-12
7.142925315111182e-12
1.1928499658647694e-11
1.528069835786213e-11
1.7601033535423113e-11
2.096118203948133e-11
2.799570110431455e-11
3.9209201869931953e-11
5.242820971830232e-11
6.478881955275062e-11
7.424763395429974e-11
7.978852036680713e-11
8.125261147930255e-11
7.049765522980588e-11
6.567713928854678e-11
1.589499335098167e-11
2.297978037982825e-11
2.1519076910736114e-11
2.0099176876941507e-11
1.951537064721563e-11
1.9657026465929538e-11
2.027826340214739e-11
2.118099100602558e-11
2.222311941184384e-11
2.771504353251339e-11
3.1753645037773136e-11
3.2398127578496274e-11
2.9641753542656245e-11
2.5713540633874567e-11
2.231924309752976e-11
2.050237082861002e-11
2.090005197483422e-11
2.3447614127665983e-11
2.7192063740037562e-11
2.9724028587234775e-11
2.427839473422558e-11
4.736370718345722e-12
1.5019935369867386e-11
2.7462723813766896e-11
3.502178537777889e-11
3.9611545686137794e-11
4.214082366615662e-11
4.311548594122465e-11
4.288974721028397e-11
5.8174148436154224e-11
1.3657640383892767e-11
2.6405028121848866e-11
2.5480813407395777e-11
2.3114058139437815e-11
2.1659069173009816e-11
2.1212311306745965e-11
2.1449747807358826e-11
2.20933584594472e-11
2.2951103329304727e-11
2.3894029011669706e-11
3.007652019567437e-11
3.2449939661671703e-11
2.912387997954915e-11
2.2956921635823603e-11
1.6554414860439996e-11
1.0719723413021946e-11
5.856758779772361e-12
2.6383647167666343e-12
1.8891933110779257e-12
3.2807073864180827e-12
3.719162438562103e-12
1.1613057711529809e-12
1.2494489315476034e-11
2.6562501075973327e-11
3.924592837529316e-11
4.887257819907275e-11
5.524271893113682e-11
5.86256596386488e-11
5.948418342518663e-11
5.841110147036995e-11
5.749940509159002e-11
8.184288662081577e-11
2.22298033966848e-11
2.314797101076627e-11
2.141862625678006e-11
2.01807397098947e-11
1.981533423578535e-11
2.01093020738731e-11
2.081756893168766e-11
2.1757089775996167e-11
2.2798871047706245e-11
2.8724237946517128e-11
3.255092617656231e-11
3.192786633896194e-11
2.773187808089738e-11
2.268549422879674e-11
1.8374207700445375e-11
1.5822006310080454e-11
1.5971054191927013e-11
1.8820056674888887e-11
2.252193257069653e-11
2.3484296375474645e-11
1.6027140199694582e-11
1.1687258187882335e-12
1.8633294512402523e-11
3.1100841750493055e-11
3.926811876182017e-11
4.434333341930875e-11
4.708511147116829e-11
4.8014833328221366e-11
6.53324565918733e-11
1.4154149663978729e-10
2.6881308618002576e-11
2.661028953000483e-11
2.3987154708972624e-11
2.220723291970917e-11
2.1531439821121514e-11
2.1624521072308518e-11
2.2178959441011978e-11
2.2982297983801884e-11
2.3893033037141916e-11
2.4818151767061643e-11
3.073758036599157e-11
3.08399078325217e-11
2.5399872098643018e-11
1.840192928837339e-11
1.1519660595692724e-11
4.924859247383589e-12
1.3694699360415342e-12
7.142897975567607e-12
1.1928455976584906e-11
1.5280636269637725e-11
1.7600922840312733e-11
2.0961066304610142e-11
2.7995619357674284e-11
3.9209113310577477e-11
5.2428144865364887e-11
6.47887003642759e-11
7.424754521889652e-11
7.978839301762882e-11
8.125249125358715e-11
7.04976152243685e-11
6.567716022003207e-11
1.5895055475500633e-11
2.2979795989144488e-11
2.1519083689412325e-11
2.009917832057085e-11
1.951538232897239e-11
1.965702994336067e-11
2.02782669943799e-11
2.1180996258668643e-11
2.2223123078471912e-11
2.7715054356619192e-11
3.175364886424586e-11
3.239809596931946e-11
2.96417310362825e-11
2.5713518019547004e-11
2.2319223882864063e-11
2.0502350749376217e-11
2.090003570775933e-11
2.3447605186178007e-11
2.7192052847992888e-11
2.972400841206522e-11
2.4278352599575028e-11
4.736336206707798e-12
1.501996165939034e-11
2.7462735388123328e-11
3.502182356734159e-11
3.9611538785567736e-11
4.214084265971264e-11
4.311551904317185e-11
4.288977114242213e-11
5.81741556127653e-11
1.3657852813149439e-11
2.6405036018616785e-11
2.5480805268206113e-11
2.311405185200333e-11
2.165906711753794e-11
2.1212306493004592e-11
2.1449744979303113e-11
2.2093356033120848e-11
2.2951105188555637e-11
2.3894032192858364e-11
3.0076534369611734e-11
3.2449937516784207e-11
2.912385388308637e-11
2.2956934536991664e-11
1.6554423456758783e-11
1.0719718470227561e-11
5.856777906653815e-12
2.6384237194587394e-12
1.8892147907328485e-12
3.280731993989412e-12
3.719211287061548e-12
1.1612633594688521e-12
1.2494466240428275e-11
2.6562487396875443e-11
3.924592840942765e-11
4.8872579664694466e-11
5.524269050934945e-11
5.862560716903725e-11
5.948412686615752e-11
5.841107951687932e-11
5.749938403416434e-11
8.184303008443366e-11
2.2229807512168317e-11
2.3147982213916277e-11
2.1418622353199916e-11
2.018074267311623e-11
1.9815339561792e-11
2.0109302100793615e-11
2.081757082121697e-11
2.1757090635861722e-11
2.2798869615871597e-11
2.8724253036697856e-11
3.2550931101138806e-11
3.192787141357137e-11
2.773186701618183e-11
2.268549275062961e-11
1.8374206228320162e-11
1.5822003136256996e-11
1.5971014086559577e-11
1.8820032070684304e-11
2.2521905065306967e-11
2.3484269892739146e-11
1.6027155708186873e-11
1.1687535698082957e-12
1.8633323980706892e-11
3.11008376138769e-11
3.9268126797283023e-11
4.4343335120135445e-11
4.708511776257543e-11
4.8014854620740535e-11
6.533244274686132e-11
1.4154246730173958e-10
2.6881303694719332e-11
2.6610307891352317e-11
2.3987156746405265e-11
2.220723594223042e-11
2.1531439823859553e-11
2.1624519499111395e-11
2.2178956947768375e-11
2.2982294978558055e-11
2.3893034642455205e-11
2.4818156240900004e-11
3.0737585361722706e-11
3.083990588165185e-11
2.539989982656167e-11
1.840192782529584e-11
1.1519675184337838e-11
4.924868821222608e-12
1.3694780225974624e-12
7.142924701346934e-12
1.1928424676864732e-11
1.5280632642615235e-11
1.7600942275401e-11
2.0961051752226382e-11
2.7995599495183702e-11
3.9209129112724465e-11
5.242814194669705e-11
6.478869294512831e-11
7.424750566650957e-11
7.978837182942431e-11
8.125246275116984e-11
7.049761521802922e-11
6.567717912193853e-11
1.5895074676923314e-11
2.2979794092415728e-11
2.151908423134931e-11
2.009917991500592e-11
1.9515383524877953e-11
1.9657030209642578e-11
2.0278268567082272e-11
2.1180996975135735e-11
2.222312413217478e-11
2.771505225299506e-11
3.175365333053741e-11
3.2398113996216065e-11
2.96417435682889e-11
2.571352284340258e-11
2.2319228822893417e-11
2.0502347693663385e-11
2.090003296527672e-11
2.344760306991613e-11
2.719204911873612e-11
2.9724002701621535e-11
2.4278345875119358e-11
4.736307666239428e-12
1.5019979678977245e-11
2.7462755591176922e-11
3.5021798134378395e-11
3.961156918104592e-11
4.2140837782531744e-11
4.311552533466768e-11
4.288979499979861e-11
5.817414028597603e-11
1.3657891799250365e-11
2.6405023203392964e-11
2.5480799787466167e-11
2.3114058650513156e-11
2.1659066596674592e-11
2.1212307737378726e-11
2.144974439213422e-11
2.2093355469941148e-11
2.2951102941593878e-11
2.3894027910292085e-11
3.0076516053601723e-11
3.244993487005775e-11
2.912387781133774e-11
2.295693194720579e-11
1.6554415771194372e-11
1.0719753102405715e-11
5.8567984339434216e-12
2.638406625415849e-12
1.8892459474407593e-12
3.280752874296713e-12
3.7192442525223615e-12
1.1612217300993649e-12
1.2494450977825901e-11
2.6562498961886236e-11
3.924593295207549e-11
4.887256680227875e-11
5.524269167175356e-11
5.86255967633968e-11
5.948413786173309e-11
5.841107129496622e-11
5.749937891997872e-11
8.18430528101466e-11
2.22297961907591e-11
2.3147987717412046e-11
2.1418623182304615e-11
2.0180736886156474e-11
1.9815338645682277e-11
2.010930384436936e-11
2.0817571468225145e-11
2.1757092656589965e-11
2.279887113386194e-11
2.872425168261706e-11
3.255093000639266e-11
3.192785817634484e-11
2.773186452737299e-11
2.268547703522176e-11
1.8374201497936642e-11
1.582201444877175e-11
1.5971009192133197e-11
1.8820018342268784e-11
2.2521899853699433e-11
2.3484270011243975e-11
1.602711464250411e-11
1.1687462868543953e-12
1.8633316365360322e-11
3.110088060311544e-11
3.926812833254416e-11
4.434335060451365e-11
4.7085133414883355e-11
4.801483403582602e-11
6.533244477501472e-11
1.4154266157098286e-10
2.688130639280844e-11
2.661030100810258e-11
2.3987152456577823e-11
2.2207231863436014e-11
2.1531440774585432e-11
2.1624520460223528e-11
2.2178957000834748e-11
2.2982294982661772e-11
2.389303452803988e-11
2.4818150411916493e-11
3.073757763365114e-11
3.083989644823701e-11
2.5399906579145935e-11
1.8401902725075724e-11
1.1519705933032084e-11
4.9248760047660285e-12
1.3694811811032399e-12
7.1429044037745216e-12
1.192842836704972e-11
1.52806217390992e-11
1.7600906126654408e-11
2.0961051180567906e-11
2.799559185756248e-11
3.920910707549229e-11
5.242815058966436e-11
6.478869569144435e-11
7.424750505145265e-11
7.978836148356732e-11
8.125248094702023e-11
7.049760059604878e-11
6.567719443011661e-11
1.5895064622014713e-11
2.2979793781029403e-11
2.151908886039213e-11
2.009918231630012e-11
1.9515378701045914e-11
1.9657031318436236e-11
2.0278269692055712e-11
2.1180997557639592e-11
2.2223125304743822e-11
2.771505407059647e-11
3.1753645036552224e-11
3.239812422088653e-11
2.9641750671758735e-11
2.5713525670624348e-11
2.2319203380293264e-11
2.0502355802146692e-11
2.090003305304207e-11
2.3447602670853606e-11
2.719204976170541e-11
2.9724001258984335e-11
2.4278336390846967e-11
4.736311974830892e-12
1.5019980398075838e-11
2.746275543905267e-11
3.502182801075615e-11
3.961159396079908e-11
4.214085968477438e-11
4.311550934077858e-11
4.2889769007736144e-11
5.817413190343204e-11
1.3657894223734405e-11
2.6405021192406292e-11
2.5480799430262233e-11
2.3114051136676236e-11
2.165906368277022e-11
2.121230593049515e-11
2.1449744768779178e-11
2.2093355233794748e-11
2.29511030778889e-11
2.3894027097496e-11
3.0076522166763486e-11
3.2449954004738234e-11
2.912387032507995e-11
2.295692017284446e-11
1.6554420534548936e-11
1.0719732953933807e-11
5.856800202299584e-12
2.6384190472162503e-12
1.889225414853776e-12
3.2807373682220854e-12
3.719238179406263e-12
1.1612241836485665e-12
1.2494464535733426e-11
2.6562488816641322e-11
3.924590890808651e-11
4.8872570023189187e-11
5.5242671474968095e-11
5.862562007530271e-11
5.948414060300538e-11
5.841105972075325e-11
5.7499390157680915e-11
8.184306025266706e-11
2.2229780375882428e-11
2.3147994627232975e-11
2.1418621640899963e-11
2.0180739609175455e-11
1.9815340080255332e-11
2.0109304087316046e-11
2.0817571294760162e-11
2.175709190622357e-11
2.2798871068048225e-11
2.8724252913721474e-11
3.255091368366439e-11
3.192788393007994e-11
2.7731869514207138e-11
2.2685497382109683e-11
1.8374199359747392e-11
1.582199146093477e-11
1.59710164737713e-11
1.882003283577927e-11
2.2521898117319912e-11
2.3484251947161817e-11
1.602711505111708e-11
1.1687411898381944e-12
1.8633294269381958e-11
3.110087169224856e-11
3.926811980666256e-11
4.43433459792903e-11
4.70851149138784e-11
4.801487476036724e-11
6.533244195675835e-11
1.415426990676395e-10
2.688130575223363e-11
2.661031065459537e-11
2.3987153332085513e-11
2.220723182233349e-11
2.1531439347346735e-11
2.1624519474032087e-11
2.217895723574783e-11
2.2982293791171528e-11
2.3893033809624086e-11
2.4818151912837188e-11
3.073757180977607e-11
3.083990714085826e-11
2.539988454192954e-11
1.8401915787365954e-11
1.1519688476655933e-11
4.924864065433589e-12
1.369521313363319e-12
7.142928815066092e-12
1.1928447170967946e-11
1.5280604917356878e-11
1.7600911316023667e-11
2.0961049751359088e-11
2.7995620300097955e-11
3.9209106630816776e-11
5.242814904824613e-11
6.478870868901916e-11
7.424750988166119e-11
7.978834287924423e-11
8.125246274640157e-11
7.049761633644231e-11
6.56771755977911e-11
1.589506845394793e-11
2.2979791162586107e-11
2.1519087464590964e-11
2.0099185131400786e-11
1.9515381092033107e-11
1.96570313589329e-11
2.0278268406680242e-11
2.118099719743957e-11
2.2223125327223945e-11
2.7715056099848847e-11
3.1753650971718257e-11
3.239812678803562e-11
2.9641760159193916e-11
2.5713516569307203e-11
2.2319227834126254e-11
2.0502346108010282e-11
2.090003393757352e-11
2.3447604567759958e-11
2.7192050594194736e-11
2.9723995778003705e-11
2.4278345443121556e-11
4.7363255693770675e-12
1.5019988173844084e-11
2.7462748082020306e-11
3.5021814675736566e-11
3.9611591956209195e-11
4.214085012104272e-11
4.311549831828024e-11
4.288978627662507e-11
5.817414001259308e-11
1.3657903518457438e-11
2.6405032006783095e-11
2.548080122579085e-11
2.311406072501063e-11
2.16590671014922e-11
2.121230631195163e-11
2.1449744401738186e-11
2.2093355161334372e-11
2.2951101544922096e-11
2.389403059542712e-11
3.007652873642749e-11
3.244995464488342e-11
2.91238633690344e-11
2.2956924175722225e-11
1.6554434752014747e-11
1.0719758257710243e-11
5.856778650781766e-12
2.6384114133637243e-12
1.889243805726888e-12
3.2807352919100154e-12
3.7192531074173444e-12
1.1612379837519894e-12
1.2494454889730596e-11
2.656246665582372e-11
3.924590830078374e-11
4.887255327537017e-11
5.52427066046326e-11
5.862559523771571e-11
5.948414688092555e-11
5.841105405394526e-11
5.7499391449121325e-11
8.184305108179088e-11
2.2229799143153768e-11
2.3147982971735718e-11
2.1418630428158944e-11
2.0180741280606308e-11
1.9815336351362044e-11
2.0109302139768718e-11
2.0817571525669685e-11
2.1757091245100946e-11
2.2798870407743686e-11
2.8724256595750618e-11
3.255093252723331e-11
3.192788208574097e-11
2.7731863371665846e-11
2.2685495435108746e-11
1.837421586968833e-11
1.582200004616827e-11
1.597101588930273e-11
1.8820021017869436e-11
2.2521906560868992e-11
2.348426132931722e-11
1.6027128340165627e-11
1.1687546312096035e-12
1.8633287119173994e-11
3.110087355970739e-11
3.926811711440348e-11
4.4343352504752274e-11
4.708512849954578e-11
4.8014858892768814e-11
6.53324449399139e-11
1.4154270870492926e-10
2.6881305744428943e-11
2.661029788748574e-11
2.3987146424910525e-11
2.220723343995801e-11
2.1531439510537172e-11
2.16245193806619e-11
2.2178956729217228e-11
2.2982295174992396e-11
2.389303446643125e-11
2.4818154654060947e-11
3.0737576752201626e-11
3.083990521280761e-11
2.5399883916171916e-11
1.8401914681650943e-11
1.1519708688423324e-11
4.9248847884984654e-12
1.36950777868115e-12
7.142893136748471e-12
1.1928443052189943e-11
1.5280598115314158e-11
1.7600911529748687e-11
2.096104366530539e-11
2.799559148930129e-11
3.920909623809175e-11
5.2428175122629416e-11
6.478868621449102e-11
7.424751932115022e-11
7.978836806001757e-11
8.125245042123123e-11
7.049760347617913e-11
6.567718811446815e-11
1.5895077773523367e-11
2.2979792010589483e-11
2.1519086789463884e-11
2.0099181736863924e-11
1.951537856638853e-11
1.965703052752995e-11
2.027826897591015e-11
2.1180997883983007e-11
2.2223124252978232e-11
2.7715058662107832e-11
3.175365194539176e-11
3.239812251346876e-11
2.964173317349818e-11
2.5713510395593423e-11
2.2319210735065456e-11
2.0502346056895887e-11
2.0900032787587457e-11
2.3447602943693757e-11
2.719204920288733e-11
2.972400294348839e-11
2.4278356161249416e-11
4.736321657961681e-12
1.5019989944864914e-11
2.7462733685171052e-11
3.50218133046668e-11
3.961156452347825e-11
4.214084615603523e-11
4.3115511590631503e-11
4.2889777416966296e-11
5.817411763599074e-11
1.3657894068077603e-11
2.6405021134020786e-11
2.5480791050408425e-11
2.3114053942960096e-11
2.1659064748550696e-11
2.121230872762615e-11
2.144974428946876e-11
2.209335481097897e-11
2.2951100662057427e-11
2.3894030289498646e-11
3.007653197862326e-11
3.2449947147397986e-11
2.912388222297873e-11
2.2956929951715024e-11
1.655443872181181e-11
1.0719780318423059e-11
5.856787024446841e-12
2.638409891570187e-12
1.8892103588381433e-12
3.2807681744117588e-12
3.719223356795142e-12
1.1612511418042349e-12
1.2494460184006144e-11
2.6562494470955384e-11
3.92459294238893e-11
4.887255856370687e-11
5.524270294196963e-11
5.862561880762487e-11
5.948414839667304e-11
5.841105257516677e-11
5.749939022049963e-11
8.184306095235316e-11
2.222981515201751e-11
2.3147978797038023e-11
2.1418620466455342e-11
2.0180746758603223e-11
1.981534012113102e-11
2.0109303934067328e-11
2.081757188062474e-11
2.1757091895703523e-11
2.2798868639827407e-11
2.8724249983582268e-11
3.255092750015991e-11
3.192787529773252e-11
2.7731845036545753e-11
2.268550502192491e-11
1.8374191101348734e-11
1.5821998838601382e-11
1.5971021531006506e-11
1.882001701801257e-11
2.2521904004967947e-11
2.3484257113642914e-11
1.602713868567805e-11
1.168746089743198e-12
1.8633302473762427e-11
3.1100879890784357e-11
3.926814520963823e-11
4.43433369624929e-11
4.708511228564812e-11
4.80148643660291e-11
6.533244937463335e-11
1.4154270447953048e-10
2.688130622388308e-11
2.66103052309326e-11
2.398715163968363e-11
2.220723525474638e-11
2.153143712692168e-11
2.1624519597893627e-11
2.2178957086556276e-11
2.298229632168733e-11
2.3893033491892775e-11
2.4818153584237167e-11
3.073757052572381e-11
3.083991899138246e-11
2.5399869612310826e-11
1.840191193082923e-11
1.1519664318950696e-11
4.924854485351994e-12
1.3694769801329843e-12
7.142917664537377e-12
1.1928430866575142e-11
1.5280597536869725e-11
1.7600905485179093e-11
2.0961065334980126e-11
2.7995590740070675e-11
3.920912632367672e-11
5.242813760360565e-11
6.478871472635597e-11
7.424751388575548e-11
7.978833358123526e-11
8.125247448918175e-11
7.049759426982949e-11
6.567720220115996e-11
1.5895076415970272e-11
2.2979794133960202e-11
2.1519090045619827e-11
2.0099181264644672e-11
1.9515380643729947e-11
1.9657031531261884e-11
2.0278269516387733e-11
2.118099768113499e-11
2.2223125839688394e-11
2.7715058103308425e-11
3.175365041294394e-11
3.239811720367343e-11
2.964173544806427e-11
2.571351455455712e-11
2.231922139779482e-11
2.0502351642644858e-11
2.090002946672695e-11
2.344760384730165e-11
2.719205091480186e-11
2.972399573141014e-11
2.4278343197682213e-11
4.7363258562009376e-12
1.5019986078140187e-11
2.746274261614495e-11
3.502184534571198e-11
3.961156066224486e-11
4.214085542660635e-11
4.311551912924666e-11
4.288978401561304e-11
5.817412816567495e-11
1.3657920014080552e-11
2.6405024437050896e-11
2.548080681997226e-11
2.3114057835804937e-11
2.1659066343015085e-11
2.1212306863528722e-11
2.144974449364526e-11
2.2093355625209554e-11
2.2951099479045716e-11
2.3894025918478906e-11
3.007651921920169e-11
3.244993267635441e-11
2.912385659530371e-11
2.2956914559933717e-11
1.6554426134257297e-11
1.0719741540689152e-11
5.85678489920889e-12
2.638396884115746e-12
1.889222911332981e-12
3.280735193222217e-12
3.719240630391722e-12
1.1612386613905111e-12
1.2494454230229519e-11
2.6562463153862964e-11
3.9245921827112284e-11
4.887256173197552e-11
5.524265187302751e-11
5.86255971040474e-11
5.948412796716601e-11
5.84110426550599e-11
5.749937458968553e-11
8.184306433446728e-11
2.2229811077779093e-11
2.3147975782485087e-11
2.141861993911343e-11
2.018073387983762e-11
1.981533877577552e-11
2.0109302564687666e-11
2.081757189447502e-11
2.175709192720723e-11
2.2798872908510315e-11
2.8724249561294047e-11
3.255093806006811e-11
3.192787376788629e-11
2.7731858624019846e-11
2.2685502885666663e-11
1.83742336253748e-11
1.5821997624829457e-11
1.5971024300407445e-11
1.8820019935165084e-11
2.252190440957652e-11
2.3484258676348336e-11
1.602712662911155e-11
1.1687464641097611e-12
1.8633287964158813e-11
3.1100856495594974e-11
3.9268122496256034e-11
4.4343336302951467e-11
4.708512424436501e-11
4.8014867286863673e-11
6.53324453735631e-11
1.4154271378265187e-10
2.6881296944732213e-11
2.6610299051163548e-11
2.3987147783983325e-11
2.220723113685338e-11
2.153144024393957e-11
2.1624519932249792e-11
2.217895746490931e-11
2.298229554596115e-11
2.3893032017066348e-11
2.4818153446348014e-11
3.0737570629174604e-11
3.0839920441658864e-11
2.5399866634841595e-11
1.8401920729474493e-11
1.1519679675100982e-11
4.9248817191028045e-12
1.3694661479030687e-12
7.1429023136140325e-12
1.1928435974833437e-11
1.5280602041235257e-11
1.7600932257249443e-11
2.0961059995680074e-11
2.799560956118754e-11
3.9209129820865497e-11
5.24281422994526e-11
6.478871829608514e-11
7.42475143184586e-11
7.978838378040732e-11
8.125243958140688e-11
7.04976110905316e-11
6.567719426706704e-11
1.5895076123318153e-11
2.2979792378830636e-11
2.1519072946877984e-11
2.0099181198103765e-11
1.9515384610015537e-11
1.965703178961471e-11
2.0278268697457572e-11
2.1180997313866803e-11
2.2223123445029743e-11
2.7715051585769184e-11
3.1753645699021414e-11
3.2398134557491196e-11
2.9641746694168775e-11
2.5713515202370626e-11
2.231923031280382e-11
2.050235125076853e-11
2.0900032144509635e-11
2.3447601605773668e-11
2.719204945500607e-11
2.9724001542415775e-11
2.4278355751015224e-11
4.7363331712954976e-12
1.5019974406509913e-11
2.7462750445852543e-11
3.502181304816356e-11
3.961156009405776e-11
4.2140840222120415e-11
4.311551153336829e-11
4.288976605617445e-11
5.817414274761742e-11
1.3657897635926455e-11
2.64050199730638e-11
2.5480806980371608e-11
2.311405805868415e-11
2.1659064789131453e-11
2.1212306729825584e-11
2.1449744755028826e-11
2.209335520537119e-11
2.2951102669331215e-11
2.389402703623028e-11
3.0076526727739246e-11
3.244994110634259e-11
2.9123850052190545e-11
2.2956916471907212e-11
1.6554404485869833e-11
1.0719751077722316e-11
5.856792630441992e-12
2.6384157318967298e-12
1.8892183226797157e-12
3.2807502238781523e-12
3.719257658600279e-12
1.1612282683574684e-12
1.249446403728312e-11
2.6562473774866262e-11
3.9245906305243394e-11
4.887254682521488e-11
5.5242701903521004e-11
5.862559385713098e-11
5.948413905597273e-11
5.841107915598209e-11
5.7499372486359745e-11
8.184305463827212e-11
2.222980059244014e-11
2.3147975719590897e-11
2.1418633343567116e-11
2.0180739063811422e-11
1.9815340245552417e-11
2.0109304072369306e-11
2.0817571473274227e-11
2.1757092391030392e-11
2.279887161009119e-11
2.872424490843299e-11
3.2550921790457013e-11
3.192787297755933e-11
2.773186845877179e-11
2.2685482483259568e-11
1.8374200174065637e-11
1.5822002915916334e-11
1.597100815904777e-11
1.8820024540672038e-11
2.252190233943077e-11
2.3484250656187688e-11
1.6027119125331818e-11
1.1687524563513507e-12
1.8633287855800204e-11
3.110088046267511e-11
3.9268109112601884e-11
4.4343368611237176e-11
4.708512088284948e-11
4.801485095304853e-11
6.533245688275494e-11
1.415427230686621e-10
2.68812980632544e-11
2.6610306710838035e-11
2.398714819786362e-11
2.2207231281623053e-11
2.1531438178113307e-11
2.1624519311184354e-11
2.217895754850165e-11
2.298229575451713e-11
2.389303011831175e-11
2.481815820277735e-11
3.0737575725725616e-11
3.083990023225389e-11
2.539989784484176e-11
1.8401933194141668e-11
1.151968100887963e-11
4.92486382249403e-12
1.3694763404204618e-12
7.142929981059939e-12
1.1928442990567594e-11
1.5280639532759185e-11
1.760090776372758e-11
2.0961041464879657e-11
2.7995590059326305e-11
3.920910934195071e-11
5.242813133177576e-11
6.478869411001711e-11
7.424755380043306e-11
7.978834357835746e-11
8.12524547546212e-11
7.049760697728134e-11
6.567717551521564e-11
1.5895062004920304e-11
2.2979796962399765e-11
2.1519083728615387e-11
2.0099184643594536e-11
1.951538072052432e-11
1.965703054076984e-11
2.0278269088525437e-11
2.118099750737345e-11
2.2223124250463196e-11
2.771504464478203e-11
3.175364476362197e-11
3.239811792642002e-11
2.964176058127501e-11
2.571350835894095e-11
2.231920606042775e-11
2.0502345555572375e-11
2.0900029541196074e-11
2.3447601129248414e-11
2.719204940231451e-11
2.972400229993781e-11
2.4278332827071062e-11
4.73632615914315e-12
1.5019968168019984e-11
2.7462755963186675e-11
3.502180465321252e-11
3.961157519300025e-11
4.214084431416879e-11
4.3115522236421204e-11
4.2889789449639116e-11
5.817413722462756e-11
1.3657909339650429e-11
2.6405020491053144e-11
2.5480800836968685e-11
2.3114054235630578e-11
2.1659066145756213e-11
2.1212305775652262e-11
2.1449744949594747e-11
2.209335587729334e-11
2.2951101675736616e-11
2.389402575620666e-11
3.007651371127989e-11
3.2449949134941164e-11
2.9123873577551454e-11
2.2956916738015238e-11
1.6554424830475016e-11
1.0719735479816441e-11
5.856792643710493e-12
2.6384331454286133e-12
1.889224120065241e-12
3.2807510337117607e-12
3.719225137530795e-12
1.1612425216149657e-12
1.249444938400083e-11
2.6562496907185305e-11
3.92459188710845e-11
4.8872542745612244e-11
5.524265939220153e-11
5.862561893579333e-11
5.948414759758954e-11
5.841107530584952e-11
5.749938846512234e-11
8.184306338389677e-11
2.2229799748049294e-11
2.3148000624698377e-11
2.1418632795143937e-11
2.0180738794501645e-11
1.9815338746956222e-11
2.010930262204425e-11
2.0817571510474067e-11
2.1757091951375883e-11
2.279887074592278e-11
2.872424943258311e-11
3.25509322564318e-11
3.192787106336267e-11
2.7731882770745154e-11
2.2685509147417114e-11
1.837421295372366e-11
1.582201322839965e-11
1.5971005893775324e-11
1.8820032665918222e-11
2.2521891887082786e-11
2.348425817085367e-11
1.602712701181992e-11
1.1687076996187698e-12
1.8633321477257357e-11
3.110089135879422e-11
3.926814534402782e-11
4.434334736281637e-11
4.708512394588453e-11
4.801486714548326e-11
6.533244834543976e-11
1.4154269480374915e-10
2.6881290137554717e-11
2.661029263295029e-11
2.398715212589222e-11
2.2207229018348882e-11
2.1531440366440504e-11
2.1624519878643945e-11
2.2178956850487066e-11
2.2982295591096682e-11
2.3893033649398345e-11
2.4818149251853952e-11
3.073756313514884e-11
3.0839902641913573e-11
2.539988128784503e-11
1.8401945254877153e-11
1.151968023738735e-11
4.924851360919848e-12
1.3694908786839377e-12
7.142884990489593e-12
1.1928458468362728e-11
1.5280609385427195e-11
1.760090445506428e-11
2.0961053226627227e-11
2.7995588976904413e-11
3.9209124267295574e-11
5.2428131221438473e-11
6.47887080885228e-11
7.424752105471667e-11
7.978833874424297e-11
8.125245161878513e-11
7.049760548941897e-11
6.567718809513052e-11
1.5895062013024493e-11
2.2979781091657774e-11
2.151908458754598e-11
2.0099180969672795e-11
1.951538221484152e-11
1.9657033580933e-11
2.027826913552772e-11
2.118099772595979e-11
2.2223124170999115e-11
2.771505768287034e-11
3.175364953027535e-11
3.2398126907372526e-11
2.9641729160127895e-11
2.5713512418754914e-11
2.23192212195922e-11
2.0502355077011836e-11
2.0900032568706885e-11
2.3447600494483773e-11
2.7192049614193627e-11
2.9724004123029364e-11
2.4278332521486995e-11
4.736322018404518e-12
1.50199826051037e-11
2.7462746128700783e-11
3.5021837344613724e-11
3.961158784797442e-11
4.214084741129727e-11
4.311554530612033e-11
4.2889800492778466e-11
5.8174133783538246e-11
1.3657901220112635e-11
2.6405020361084707e-11
2.5480800140775007e-11
2.3114050628171355e-11
2.165906635495807e-11
2.1212305809304722e-11
2.1449744406511745e-11
2.209335554234201e-11
2.2951100694916863e-11
2.3894028871853177e-11
3.007652564730327e-11
3.244994915552977e-11
2.9123862140901666e-11
2.2956925844937947e-11
1.6554428107589855e-11
1.0719735469382096e-11
5.856767774102211e-12
2.638420982619096e-12
1.889232538388134e-12
3.2807749599198532e-12
3.7192531457531705e-12
1.1612176451766527e-12
1.2494472304858186e-11
2.6562469425561607e-11
3.924591664102123e-11
4.887254162625476e-11
5.5242711605913284e-11
5.862560242287846e-11
5.948412339436278e-11
5.841108762917241e-11
5.749938133483564e-11
8.184307792344205e-11
2.222980772714483e-11
2.3148000046813306e-11
2.1418633657373727e-11
2.0180738792431464e-11
1.981533563586913e-11
2.0109304060290194e-11
2.0817571751084758e-11
2.17570914925565e-11
2.2798869728789593e-11
2.8724249775809797e-11
3.255095035771114e-11
3.192785951453197e-11
2.7731866428783173e-11
2.268547910162194e-11
1.837419888133947e-11
1.5822020521580945e-11
1.5971012710503446e-11
1.882002418162656e-11
2.2521908766176475e-11
2.348425845171866e-11
1.6027118620010852e-11
1.1687238409614163e-12
1.8633310520207214e-11
3.1100858442612486e-11
3.926814798562871e-11
4.434335972725711e-11
4.708511360114906e-11
4.801487703742401e-11
6.533244461914727e-11
1.4154269421480017e-10
2.6881298411262886e-11
2.6610306539403406e-11
2.3987151634589226e-11
2.2207229018235675e-11
2.1531440367782032e-11
2.1624519880328117e-11
2.2178957135228786e-11
2.2982294642543522e-11
2.389303054090194e-11
2.4818149144763863e-11
3.073756755284634e-11
3.083990365393876e-11
2.5399872224076812e-11
1.8401895346124674e-11
1.1519691627518703e-11
4.924863681836192e-12
1.3694746021561229e-12
7.142933433168936e-12
1.1928457122510445e-11
1.5280616121576074e-11
1.7600917708142015e-11
2.0961062512131115e-11
2.7995600674423628e-11
3.9209136941313686e-11
5.2428130623513566e-11
6.478870757643258e-11
7.424750562120132e-11
7.978834164207131e-11
8.125245093446424e-11
7.049762132465896e-11
6.567720895241705e-11
1.5895061674139562e-11
2.2979791793551362e-11
2.1519078634665206e-11
2.0099184428015636e-11
1.9515380396240564e-11
1.9657033580815332e-11
2.0278269136681475e-11
2.11809975393918e-11
2.2223124882825908e-11
2.7715054131680808e-11
3.1753649516711824e-11
3.23981175928857e-11
2.964174582438835e-11
2.5713506276713068e-11
2.2319214821794638e-11
2.0502345952476048e-11
2.0900029602927174e-11
2.3447601517160038e-11
2.7192049692473412e-11
2.9724002243480166e-11
2.4278332749282393e-11
4.736320989242661e-12
1.5019979472048347e-11
2.7462736144286608e-11
3.5021818150227394e-11
3.961156658689954e-11
4.2140824910477875e-11
4.3115523989200165e-11
4.288978790267043e-11
5.8174117077536734e-11
1.3657909434651524e-11
2.6405027959802064e-11
2.548080693692721e-11
2.3114043763134793e-11
2.1659064441615866e-11
2.1212305806614763e-11
2.1449744459667764e-11
2.2093355167987583e-11
2.2951099734728186e-11
2.389403039826042e-11
3.007652015232937e-11
3.244994915297272e-11
2.9123881972984634e-11
2.295691473996046e-11
1.6554424835612767e-11
1.0719739889394148e-11
5.856802129667839e-12
2.638417421980445e-12
1.8892317262418148e-12
3.280730844765769e-12
3.719242065446982e-12
1.1612260010737277e-12
1.2494470781428014e-11
2.656247018652482e-11
3.9245904005905566e-11
4.8872529587989966e-11
5.524268491784105e-11
5.862560257671785e-11
5.948414859114098e-11
5.841108547497231e-11
5.749939025829286e-11
8.184306931619619e-11
2.2229798869700078e-11
2.3147999861805272e-11
2.1418624451291017e-11
2.018073879852643e-11
1.981533563053159e-11
2.010930405833329e-11
2.0817571748778524e-11
2.17570919102727e-11
2.2798869624327852e-11
2.8724249774771456e-11
3.2550945072183615e-11
3.1927859529800424e-11
2.7731858305034994e-11
2.268548989659721e-11
1.837421313060923e-11
1.582199277835384e-11
1.5971030060418346e-11
1.8820017306817642e-11
2.252190047019024e-11
2.348425836016197e-11
1.6027126798789777e-11
1.168725668843051e-12
1.8633299599089225e-11
3.110085802123401e-11
3.926813358648098e-11
4.434333490805489e-11
4.708513674065294e-11
4.801486523497504e-11
6.533244526902116e-11
1.415427238186189e-10
2.688130513676569e-11
2.661030654499074e-11
2.3987155427817462e-11
2.2207229020647275e-11
2.1531440365789532e-11
2.16245198769093e-11
2.2178957212874407e-11
2.298229464047653e-11
2.389303218215482e-11
2.4818151233498023e-11
3.073757193558398e-11
3.083991292069563e-11
2.5399889443518187e-11
1.8401894730483173e-11
1.1519695241100127e-11
4.924872760400903e-12
1.3694792984156132e-12
7.14291564248749e-12
1.1928426989271509e-11
1.5280597986039528e-11
1.7600916295882532e-11
2.0961063827141006e-11
2.7995603471653702e-11
3.920912105521576e-11
5.2428146956234665e-11
6.478872160376335e-11
7.424753536630486e-11
7.978833907915384e-11
8.125245663842403e-11
7.049761838633609e-11
6.567717413207594e-11
1.589504961438124e-11
2.297979178229412e-11
2.151908983191643e-11
2.009918458727532e-11
1.9515380604023174e-11
1.9657033582893327e-11
2.027826874001283e-11
2.1180997160503152e-11
2.222312491159296e-11
2.7715054130042606e-11
3.175364942341966e-11
3.239811761167708e-11
2.9641769732473706e-11
2.571350623849556e-11
2.2319212327064504e-11
2.0502349769109835e-11
2.0900033961210684e-11
2.3447601439373896e-11
2.719205019548537e-11
2.972399767567786e-11
2.4278332497272442e-11
4.7363196543953465e-12
1.501997270211697e-11
2.746275816831005e-11
3.502184932226971e-11
3.9611565600784644e-11
4.214084740383688e-11
4.311550290863778e-11
4.288977936660485e-11
5.817415084833262e-11
1.3657909266410636e-11
2.6405020550581804e-11
2.548081399778977e-11
2.3114043767269306e-11
2.165906422106124e-11
2.1212305766343646e-11
2.144974446006689e-11
2.2093355167868078e-11
2.29511006954608e-11
2.389403040155799e-11
3.0076520151898235e-11
3.244994916726923e-11
2.91238819830476e-11
2.2956925860728075e-11
1.655442483522203e-11
1.071973982958666e-11
5.856802212946255e-12
2.6384176512808155e-12
1.8892457024044906e-12
3.2807457803983553e-12
3.719225608215419e-12
1.1612168455090973e-12
1.2494459599526285e-11
2.6562484045736854e-11
3.924591511736657e-11
4.8872541958171256e-11
5.524269732852613e-11
5.862561636700091e-11
5.948412555430521e-11
5.841106235478675e-11
5.749938013344503e-11
8.184306776980117e-11
2.2229808457544913e-11
2.3147983483723378e-11
2.1418624442135268e-11
2.018073852509466e-11
1.9815335635330126e-11
2.0109303896279575e-11
2.081757178105864e-11
2.175709190674876e-11
2.2798869622932017e-11
2.8724249771673784e-11
3.255093867508546e-11
3.1927859506358765e-11
2.7731866434684958e-11
2.2685489764671302e-11
1.8374213148488164e-11
1.5821992965808302e-11
1.597102708449589e-11
1.8820032658272866e-11
2.2521902121590693e-11
2.348425915000752e-11
1.6027117805011637e-11
1.1687555113779834e-12
1.8633322747193837e-11
3.1100881991349086e-11
3.926814756550712e-11
4.434332433104743e-11
4.708511232928609e-11
4.801485533814822e-11
6.533244050076304e-11
1.415427150964429e-10
2.6881305143611523e-11
2.661030655873686e-11
2.3987151246950112e-11
2.2207233360767466e-11
2.1531440365562057e-11
2.1624519879656692e-11
2.217895721350112e-11
2.2982294638970302e-11
2.3893032298104496e-11
2.4818149142922673e-11
3.0737571938858805e-11
3.083991290484279e-11
2.5399899636899882e-11
1.8401883306127383e-11
1.151969522101906e-11
4.9248736505375615e-12
1.3694906501945977e-12
7.1429156431202665e-12
1.1928426974607968e-11
1.528061603779526e-11
1.760090444241442e-11
2.0961052940210586e-11
2.7995562957539573e-11
3.9209120956734696e-11
5.242814653245749e-11
6.478869085384178e-11
7.424750625790407e-11
7.978835586782125e-11
8.125244878217558e-11
7.049759140854277e-11
6.567717374746457e-11
1.5895049592054927e-11
2.2979791788966106e-11
2.1519078477736494e-11
2.009917766253473e-11
1.9515380606945008e-11
1.965703380145762e-11
2.0278268754319764e-11
2.1180997537011077e-11
2.2223124908362627e-11
2.771506415789674e-11
3.1753649416102706e-11
3.2398117597057374e-11
2.964175232899134e-11
2.5713506377835947e-11
2.2319212451196736e-11
2.0502355083987744e-11
2.0900033957122512e-11
2.344760501128565e-11
2.7192051349854958e-11
2.972399768678645e-11
2.427833248679704e-11
4.736319733742281e-12
1.5019992014973522e-11
2.7462758283605652e-11
3.502183979799747e-11
3.96115775547614e-11
4.214085854381714e-11
4.311552408677666e-11
4.288976810636813e-11
5.8174159074496566e-11
1.365790921807471e-11
2.640503419289485e-11
2.5480800471314096e-11
2.3114058192062544e-11
2.1659064221962972e-11
2.1212305691824018e-11
2.1449744460017074e-11
2.2093355166844387e-11
2.2951100676194855e-11
2.389403039883509e-11
3.0076520150722746e-11
3.244994916609377e-11
2.9123881998842416e-11
2.295692588697233e-11
1.655442484399678e-11
1.071973988905257e-11
5.856802235824582e-12
2.6384176796829177e-12
1.889237368470573e-12
3.280745404781503e-12
3.719215349183159e-12
1.1612248340148027e-12
1.2494460307725366e-11
2.656248360852936e-11
3.92459150565753e-11
4.887254187682634e-11
5.524269886302309e-11
5.862559060351904e-11
5.948412556067516e-11
5.841106241740582e-11
5.749936896740614e-11
8.184305804003091e-11
2.2229808469954842e-11
2.3147983474422536e-11
2.141862444858677e-11
2.018073852658697e-11
1.981533563804219e-11
2.0109303898769935e-11
2.0817571781911027e-11
2.1757091906683402e-11
2.2798869625438878e-11
2.8724249772656472e-11
3.255093197679671e-11
3.192785949233952e-11
2.7731866396079347e-11
2.2685489744796075e-11
1.8374213132864208e-11
1.582199296712767e-11
1.597102716059168e-11
1.882003262175769e-11
2.252189801401326e-11
2.348426396949352e-11
1.6027117822402845e-11
1.1687448677209105e-12
1.86333099970179e-11
3.110088196540221e-11
3.926815863246749e-11
4.4343347573181136e-11
4.7085112358452073e-11
4.801485541103483e-11
6.533244513648098e-11
1.4154271547457206e-10
2.6881297338964366e-11
2.6610291486200388e-11
2.3987151246950112e-11
2.2207233360767466e-11
2.1531440365562057e-11
2.1624519879656692e-11
2.217895721350112e-11
2.2982294638970302e-11
2.3893032298104496e-11
2.4818149142922673e-11
3.0737571938858805e-11
3.083991290484279e-11
2.5399899636899882e-11
1.8401883306127383e-11
1.151969522101906e-11
4.9248736505375615e-12
1.3694906501945977e-12
7.1429156431202665e-12
1.1928426974607968e-11
1.528061603779526e-11
1.760090444241442e-11
2.0961052940210586e-11
2.7995562957539573e-11
3.9209120956734696e-11
5.242814653245749e-11
6.478869085384178e-11
7.424750625790407e-11
7.978835586782125e-11
8.125244878217558e-11
7.049759140854277e-11
6.567717374746457e-11
1.5895049592054927e-11
2.2979791788966106e-11
2.1519078477736494e-11
2.009917766253473e-11
1.9515380606945008e-11
1.965703380145762e-11
2.0278268754319764e-11
2.1180997537011077e-11
2.2223124908362627e-11
2.771506415789674e-11
3.1753649416102706e-11
3.2398117597057374e-11
2.964175232899134e-11
2.5713506377835947e-11
2.2319212451196736e-11
2.0502355083987744e-11
2.0900033957122512e-11
2.344760501128565e-11
2.7192051349854958e-11
2.972399768678645e-11
2.427833248679704e-11
4.736319733742281e-12
1.5019992014973522e-11
2.7462758283605652e-11
3.502183979799747e-11
3.96115775547614e-11
4.214085854381714e-11
4.311552408677666e-11
4.288976810636813e-11
5.8174159074496566e-11
1.365790921807471e-11
2.640503419289485e-11
2.5480800471314096e-11
2.3114058192062544e-11
2.1659064221962972e-11
2.1212305691824018e-11
2.1449744460017074e-11
2.2093355166844387e-11
2.2951100676194855e-11
2.389403039883509e-11
3.0076520150722746e-11
3.244994916609377e-11
2.9123881998842416e-11
2.295692588697233e-11
1.655442484399678e-11
1.071973988905257e-11
5.856802235824582e-12
2.6384176796829177e-12
1.889237368470573e-12
3.280745404781503e-12
3.719215349183159e-12
1.1612248340148027e-12
1.2494460307725366e-11
2.656248360852936e-11
3.92459150565753e-11
4.887254187682634e-11
5.524269886302309e-11
5.862559060351904e-11
5.948412556067516e-11
5.841106241740582e-11
5.749936896740614e-11
8.184305804003091e-11
2.2229808469954842e-11
2.3147983474422536e-11
2.141862444858677e-11
2.018073852658697e-11
1.981533563804219e-11
2.0109303898769935e-11
2.0817571781911027e-11
2.1757091906683402e-11
2.2798869625438878e-11
2.8724249772656472e-11
3.255093197679671e-11
3.192785949233952e-11
2.7731866396079347e-11
2.2685489744796075e-11
1.8374213132864208e-11
1.582199296712767e-11
1.597102716059168e-11
1.882003262175769e-11
2.252189801401326e-11
2.348426396949352e-11
1.6027117822402845e-11
1.1687448677209105e-12
1.86333099970179e-11
3.110088196540221e-11
3.926815863246749e-11
4.4343347573181136e-11
4.7085112358452073e-11
4.801485541103483e-11
6.533244513648098e-11
1.4154271547457206e-10
2.6881297338964366e-11
2.6610291486200388e-11
2.3987151246950112e-11
2.2207233360767466e-11
2.1531440365562057e-11
2.1624519879656692e-11
2.217895721350112e-11
2.2982294638970302e-11
2.3893032298104496e-11
2.4818149142922673e-11
3.0737571938858805e-11
3.083991290484279e-11
2.5399899636899882e-11
1.8401883306127383e-11
1.151969522101906e-11
4.9248736505375615e-12
1.3694906501945977e-12
7.1429156431202665e-12
1.1928426974607968e-11
1.528061603779526e-11
1.760090444241442e-11
2.0961052940210586e-11
2.7995562957539573e-11
3.9209120956734696e-11
5.242814653245749e-11
6.478869085384178e-11
7.424750625790407e-11
7.978835586782125e-11
8.125244878217558e-11
7.049759140854277e-11
6.567717374746457e-11
1.5895049592054927e-11
2.2979791788966106e-11
2.1519078477736494e-11
2.009917766253473e-11
1.9515380606945008e-11
1.965703380145762e-11
2.0278268754319764e-11
2.1180997537011077e-11
2.2223124908362627e-11
2.771506415789674e-11
3.1753649416102706e-11
3.2398117597057374e-11
2.964175232899134e-11
2.5713506377835947e-11
2.2319212451196736e-11
2.0502355083987744e-11
2.0900033957122512e-11
2.344760501128565e-11
2.7192051349854958e-11
2.972399768678645e-11
2.427833248679704e-11
4.736319733742281e-12
1.5019992014973522e-11
2.7462758283605652e-11
3.502183979799747e-11
3.96115775547614e-11
4.214085854381714e-11
4.311552408677666e-11
4.288976810636813e-11
5.8174159074496566e-11
1.365790921807471e-11
2.640503419289485e-11
2.5480800471314096e-11
2.3114058192062544e-11
2.1659064221962972e-11
2.1212305691824018e-11
2.1449744460017074e-11
2.2093355166844387e-11
2.2951100676194855e-11
2.389403039883509e-11
3.0076520150722746e-11
3.244994916609377e-11
2.9123881998842416e-11
2.295692588697233e-11
1.655442484399678e-11
1.071973988905257e-11
5.856802235824582e-12
2.6384176796829177e-12
1.889237368470573e-12
3.280745404781503e-12
3.719215349183159e-12
1.1612248340148027e-12
1.2494460307725366e-11
2.656248360852936e-11
3.92459150565753e-11
4.887254187682634e-11
5.524269886302309e-11
5.862559060351904e-11
5.948412556067516e-11
5.841106241740582e-11
5.749936896740614e-11
8.184305804003091e-11
2.2229808469954842e-11
2.3147983474422536e-11
2.141862444858677e-11
2.018073852658697e-11
1.981533563804219e-11
2.0109303898769935e-11
2.0817571781911027e-11
2.1757091906683402e-11
2.2798869625438878e-11
2.8724249772656472e-11
3.255093197679671e-11
3.192785949233952e-11
2.7731866396079347e-11
2.2685489744796075e-11
1.8374213132864208e-11
1.582199296712767e-11
1.597102716059168e-11
1.882003262175769e-11
2.252189801401326e-11
2.348426396949352e-11
1.6027117822402845e-11
1.1687448677209105e-12
1.86333099970179e-11
3.110088196540221e-11
3.926815863246749e-11
4.4343347573181136e-11
4.7085112358452073e-11
4.801485541103483e-11
6.533244513648098e-11
1.4154271547457206e-10
2.6881297338964366e-11
2.6610291486200388e-11
2.3987151246950112e-11
2.2207233360767466e-11
2.1531440365562057e-11
2.1624519879656692e-11
2.217895721350112e-11
2.2982294638970302e-11
2.3893032298104496e-11
2.4818149142922673e-11
3.0737571938858805e-11
3.083991290484279e-11
2.5399899636899882e-11
1.8401883306127383e-11
1.151969522101906e-11
4.9248736505375615e-12
1.3694906501945977e-12
7.1429156431202665e-12
1.1928426974607968e-11
1.528061603779526e-11
1.760090444241442e-11
2.0961052940210586e-11
2.7995562957539573e-11
3.9209120956734696e-11
5.242814653245749e-11
6.478869085384178e-11
7.424750625790407e-11
7.978835586782125e-11
8.125244878217558e-11
7.049759140854277e-11
6.567717374746457e-11
1.5895049592054927e-11
2.2979791788966106e-11
2.1519078477736494e-11
2.009917766253473e-11
1.9515380606945008e-11
1.965703380145762e-11
2.0278268754319764e-11
2.1180997537011077e-11
2.2223124908362627e-11
2.771506415789674e-11
3.1753649416102706e-11
3.2398117597057374e-11
2.964175232899134e-11
2.5713506377835947e-11
2.2319212451196736e-11
2.0502355083987744e-11
2.0900033957122512e-11
2.344760501128565e-11
2.7192051349854958e-11
2.972399768678645e-11
2.427833248679704e-11
4.736319733742281e-12
1.5019992014973522e-11
2.7462758283605652e-11
3.502183979799747e-11
3.96115775547614e-11
4.214085854381714e-11
4.311552408677666e-11
4.288976810636813e-11
5.8174159074496566e-11
1.365790921807471e-11
2.640503419289485e-11
2.5480800471314096e-11
2.3114058192062544e-11
2.1659064221962972e-11
2.1212305691824018e-11
2.1449744460017074e-11
2.2093355166844387e-11
2.2951100676194855e-11
2.389403039883509e-11
3.0076520150722746e-11
3.244994916609377e-11
2.9123881998842416e-11
2.295692588697233e-11
1.655442484399678e-11
1.071973988905257e-11
5.856802235824582e-12
2.6384176796829177e-12
1.889237368470573e-12
3.280745404781503e-12
3.719215349183159e-12
1.1612248340148027e-12
1.2494460307725366e-11
2.656248360852936e-11
3.92459150565753e-11
4.887254187682634e-11
5.524269886302309e-11
5.862559060351904e-11
5.948412556067516e-11
5.841106241740582e-11
5.749936896740614e-11
8.184305804003091e-11
2.2229808469954842e-11
2.3147983474422536e-11
2.141862444858677e-11
2.018073852658697e-11
1.981533563804219e-11
2.0109303898769935e-11
2.0817571781911027e-11
2.1757091906683402e-11
2.2798869625438878e-11
2.8724249772656472e-11
3.255093197679671e-11
3.192785949233952e-11
2.7731866396079347e-11
2.2685489744796075e-11
1.8374213132864208e-11
1.582199296712767e-11
1.597102716059168e-11
1.882003262175769e-11
2.252189801401326e-11
2.348426396949352e-11
1.6027117822402845e-11
1.1687448677209105e-12
1.86333099970179e-11
3.110088196540221e-11
3.926815863246749e-11
4.4343347573181136e-11
4.7085112358452073e-11
4.801485541103483e-11
6.533244513648098e-11
1.4154271547457206e-10
2.6881297338964366e-11
2.6610291486200388e-11
2.3987151246950112e-11
2.2207233360767466e-11
2.1531440365562057e-11
2.1624519879656692e-11
2.217895721350112e-11
2.2982294638970302e-11
2.3893032298104496e-11
2.4818149142922673e-11
3.0737571938858805e-11
3.083991290484279e-11
2.5399899636899882e-11
1.8401883306127383e-11
1.151969522101906e-11
4.9248736505375615e-12
1.3694906501945977e-12
7.1429156431202665e-12
1.1928426974607968e-11
1.528061603779526e-11
1.760090444241442e-11
2.0961052940210586e-11
2.7995562957539573e-11
3.9209120956734696e-11
5.242814653245749e-11
6.478869085384178e-11
7.424750625790407e-11
7.978835586782125e-11
8.125244878217558e-11
7.049759140854277e-11
6.567717374746457e-11
1.5895049592054927e-11
2.2979791788966106e-11
2.1519078477736494e-11
2.009917766253473e-11
1.9515380606945008e-11
1.965703380145762e-11
2.0278268754319764e-11
2.1180997537011077e-11
2.2223124908362627e-11
2.771506415789674e-11
3.1753649416102706e-11
3.2398117597057374e-11
2.964175232899134e-11
2.5713506377835947e-11
2.2319212451196736e-11
2.0502355083987744e-11
2.0900033957122512e-11
2.344760501128565e-11
2.7192051349854958e-11
2.972399768678645e-11
2.427833248679704e-11
4.736319733742281e-12
1.5019992014973522e-11
2.7462758283605652e-11
3.502183979799747e-11
3.96115775547614e-11
4.214085854381714e-11
4.311552408677666e-11
4.288976810636813e-11
5.8174159074496566e-11
1.365790921807471e-11
2.640503419289485e-11
2.5480800471314096e-11
2.3114058192062544e-11
2.1659064221962972e-11
2.1212305691824018e-11
2.1449744460017074e-11
2.2093355166844387e-11
2.2951100676194855e-11
2.389403039883509e-11
3.0076520150722746e-11
3.244994916609377e-11
2.9123881998842416e-11
2.295692588697233e-11
1.655442484399678e-11
1.071973988905257e-11
5.856802235824582e-12
2.6384176796829177e-12
1.889237368470573e-12
3.280745404781503e-12
3.719215349183159e-12
1.1612248340148027e-12
1.2494460307725366e-11
2.656248360852936e-11
3.92459150565753e-11
4.887254187682634e-11
5.524269886302309e-11
5.862559060351904e-11
5.948412556067516e-11
5.841106241740582e-11
5.749936896740614e-11
8.184305804003091e-11
2.2229808469954842e-11
2.3147983474422536e-11
2.141862444858677e-11
2.018073852658697e-11
1.981533563804219e-11
2.0109303898769935e-11
2.0817571781911027e-11
2.1757091906683402e-11
2.2798869625438878e-11
2.8724249772656472e-11
3.255093197679671e-11
3.192785949233952e-11
2.7731866396079347e-11
2.2685489744796075e-11
1.8374213132864208e-11
1.582199296712767e-11
1.597102716059168e-11
1.882003262175769e-11
2.252189801401326e-11
2.348426396949352e-11
1.6027117822402845e-11
1.1687448677209105e-12
1.86333099970179e-11
3.110088196540221e-11
3.926815863246749e-11
4.4343347573181136e-11
4.7085112358452073e-11
4.801485541103483e-11
6.533244513648098e-11
1.4154271547457206e-10
2.6881297338964366e-11
2.6610291486200388e-11
2.3987151246950112e-11
2.2207233360767466e-11
2.1531440365562057e-11
2.1624519879656692e-11
2.217895721350112e-11
2.2982294638970302e-11
2.3893032298104496e-11
2.4818149142922673e-11
3.0737571938858805e-11
3.083991290484279e-11
2.5399899636899882e-11
1.8401883306127383e-11
1.151969522101906e-11
4.9248736505375615e-12
1.3694906501945977e-12
7.1429156431202665e-12
1.1928426974607968e-11
1.528061603779526e-11
1.760090444241442e-11
2.0961052940210586e-11
2.7995562957539573e-11
3.9209120956734696e-11
5.242814653245749e-11
6.478869085384178e-11
7.424750625790407e-11
7.978835586782125e-11
8.125244878217558e-11
7.049759140854277e-11
6.567717374746457e-11
1.5895049592054927e-11
2.2979791788966106e-11
2.1519078477736494e-11
2.009917766253473e-11
1.9515380606945008e-11
1.965703380145762e-11
2.0278268754319764e-11
2.1180997537011077e-11
2.2223124908362627e-11
2.771506415789674e-11
3.1753649416102706e-11
3.2398117597057374e-11
2.964175232899134e-11
2.5713506377835947e-11
2.2319212451196736e-11
2.0502355083987744e-11
2.0900033957122512e-11
2.344760501128565e-11
2.7192051349854958e-11
2.972399768678645e-11
2.427833248679704e-11
4.736319733742281e-12
1.5019992014973522e-11
2.7462758283605652e-11
3.502183979799747e-11
3.96115775547614e-11
4.214085854381714e-11
4.311552408677666e-11
4.288976810636813e-11
5.8174159074496566e-11
1.365790921807471e-11
2.640503419289485e-11
2.5480800471314096e-11
2.3114058192062544e-11
2.1659064221962972e-11
2.1212305691824018e-11
2.1449744460017074e-11
2.2093355166844387e-11
2.2951100676194855e-11
2.389403039883509e-11
3.0076520150722746e-11
3.244994916609377e-11
2.9123881998842416e-11
2.295692588697233e-11
1.655442484399678e-11
1.071973988905257e-11
5.856802235824582e-12
2.6384176796829177e-12
1.889237368470573e-12
3.280745404781503e-12
3.719215349183159e-12
1.1612248340148027e-12
1.2494460307725366e-11
2.656248360852936e-11
3.92459150565753e-11
4.887254187682634e-11
5.524269886302309e-11
5.862559060351904e-11
5.948412556067516e-11
5.841106241740582e-11
5.749936896740614e-11
8.184305804003091e-11
2.2229808469954842e-11
2.3147983474422536e-11
2.141862444858677e-11
2.018073852658697e-11
1.981533563804219e-11
2.0109303898769935e-11
2.0817571781911027e-11
2.1757091906683402e-11
2.2798869625438878e-11
2.8724249772656472e-11
3.255093197679671e-11
3.192785949233952e-11
2.7731866396079347e-11
2.2685489744796075e-11
1.8374213132864208e-11
1.582199296712767e-11
1.597102716059168e-11
1.882003262175769e-11
2.252189801401326e-11
2.348426396949352e-11
1.6027117822402845e-11
1.1687448677209105e-12
1.86333099970179e-11
3.110088196540221e-11
3.926815863246749e-11
4.4343347573181136e-11
4.7085112358452073e-11
4.801485541103483e-11
6.533244513648098e-11
1.4154271547457206e-10
2.6881297338964366e-11
2.6610291486200388e-11
2.3987151246950112e-11
2.2207233360767466e-11
2.1531440365562057e-11
2.1624519879656692e-11
2.217895721350112e-11
2.2982294638970302e-11
2.3893032298104496e-11
2.4818149142922673e-11
3.0737571938858805e-11
3.083991290484279e-11
2.5399899636899882e-11
1.8401883306127383e-11
1.151969522101906e-11
4.9248736505375615e-12
1.3694906501945977e-12
7.1429156431202665e-12
1.1928426974607968e-11
1.528061603779526e-11
1.760090444241442e-11
2.0961052940210586e-11
2.7995562957539573e-11
3.9209120956734696e-11
5.242814653245749e-11
6.478869085384178e-11
7.424750625790407e-11
7.978835586782125e-11
8.125244878217558e-11
7.049759140854277e-11
6.567717374746457e-11
1.5895049592054927e-11
2.2979791788966106e-11
2.1519078477736494e-11
2.009917766253473e-11
1.9515380606945008e-11
1.965703380145762e-11
2.0278268754319764e-11
2.1180997537011077e-11
2.2223124908362627e-11
2.771506415789674e-11
3.1753649416102706e-11
3.2398117597057374e-11
2.964175232899134e-11
2.5713506377835947e-11
2.2319212451196736e-11
2.0502355083987744e-11
2.0900033957122512e-11
2.344760501128565e-11
2.7192051349854958e-11
2.972399768678645e-11
2.427833248679704e-11
4.736319733742281e-12
1.5019992014973522e-11
2.7462758283605652e-11
3.502183979799747e-11
3.96115775547614e-11
4.214085854381714e-11
4.311552408677666e-11
4.288976810636813e-11
5.8174159074496566e-11
1.365790921807471e-11
2.640503419289485e-11
2.5480800471314096e-11
2.3114058192062544e-11
2.1659064221962972e-11
2.1212305691824018e-11
2.1449744460017074e-11
2.2093355166844387e-11
2.2951100676194855e-11
2.389403039883509e-11
3.0076520150722746e-11
3.244994916609377e-11
2.9123881998842416e-11
2.295692588697233e-11
1.655442484399678e-11
1.071973988905257e-11
5.856802235824582e-12
2.6384176796829177e-12
1.889237368470573e-12
3.280745404781503e-12
3.719215349183159e-12
1.1612248340148027e-12
1.2494460307725366e-11
2.656248360852936e-11
3.92459150565753e-11
4.887254187682634e-11
5.524269886302309e-11
5.862559060351904e-11
5.948412556067516e-11
5.841106241740582e-11
5.749936896740614e-11
8.184305804003091e-11
2.2229808469954842e-11
2.3147983474422536e-11
2.141862444858677e-11
2.018073852658697e-11
1.981533563804219e-11
2.0109303898769935e-11
2.0817571781911027e-11
2.1757091906683402e-11
2.2798869625438878e-11
2.8724249772656472e-11
3.255093197679671e-11
3.192785949233952e-11
2.7731866396079347e-11
2.2685489744796075e-11
1.8374213132864208e-11
1.582199296712767e-11
1.597102716059168e-11
1.882003262175769e-11
2.252189801401326e-11
2.348426396949352e-11
1.6027117822402845e-11
1.1687448677209105e-12
1.86333099970179e-11
3.110088196540221e-11
3.926815863246749e-11
4.4343347573181136e-11
4.7085112358452073e-11
4.801485541103483e-11
6.533244513648098e-11
1.4154271547457206e-10
2.6881297338964366e-11
2.6610291486200388e-11
2.3987151246950112e-11
2.2207233360767466e-11
2.1531440365562057e-11
2.1624519879656692e-11
2.217895721350112e-11
2.2982294638970302e-11
2.3893032298104496e-11
2.4818149142922673e-11
3.0737571938858805e-11
3.083991290484279e-11
2.5399899636899882e-11
1.8401883306127383e-11
1.151969522101906e-11
4.9248736505375615e-12
1.3694906501945977e-12
7.1429156431202665e-12
1.1928426974607968e-11
1.528061603779526e-11
1.760090444241442e-11
2.0961052940210586e-11
2.7995562957539573e-11
3.9209120956734696e-11
5.242814653245749e-11
6.478869085384178e-11
7.424750625790407e-11
7.978835586782125e-11
8.125244878217558e-11
7.049759140854277e-11
6.567717374746457e-11
1.5895049592054927e-11
2.2979791788966106e-11
2.1519078477736494e-11
2.009917766253473e-11
1.9515380606945008e-11
1.965703380145762e-11
2.0278268754319764e-11
2.1180997537011077e-11
2.2223124908362627e-11
2.771506415789674e-11
3.1753649416102706e-11
3.2398117597057374e-11
2.964175232899134e-11
2.5713506377835947e-11
2.2319212451196736e-11
2.0502355083987744e-11
2.0900033957122512e-11
2.344760501128565e-11
2.7192051349854958e-11
2.972399768678645e-11
2.427833248679704e-11
4.736319733742281e-12
1.5019992014973522e-11
2.7462758283605652e-11
3.502183979799747e-11
3.96115775547614e-11
4.214085854381714e-11
4.311552408677666e-11
4.288976810636813e-11
5.8174159074496566e-11
1.365790921807471e-11
2.640503419289485e-11
2.5480800471314096e-11
2.3114058192062544e-11
2.1659064221962972e-11
2.1212305691824018e-11
2.1449744460017074e-11
2.2093355166844387e-11
2.2951100676194855e-11
2.389403039883509e-11
3.0076520150722746e-11
3.244994916609377e-11
2.9123881998842416e-11
2.295692588697233e-11
1.655442484399678e-11
1.071973988905257e-11
5.856802235824582e-12
2.6384176796829177e-12
1.889237368470573e-12
3.280745404781503e-12
3.719215349183159e-12
1.1612248340148027e-12
1.2494460307725366e-11
2.656248360852936e-11
3.92459150565753e-11
4.887254187682634e-11
5.524269886302309e-11
5.862559060351904e-11
5.948412556067516e-11
5.841106241740582e-11
5.749936896740614e-11
8.184305804003091e-11
2.2229808469954842e-11
2.3147983474422536e-11
2.141862444858677e-11
2.018073852658697e-11
1.981533563804219e-11
2.0109303898769935e-11
2.0817571781911027e-11
2.1757091906683402e-11
2.2798869625438878e-11
2.8724249772656472e-11
3.255093197679671e-11
3.192785949233952e-11
2.7731866396079347e-11
2.2685489744796075e-11
1.8374213132864208e-11
1.582199296712767e-11
1.597102716059168e-11
1.882003262175769e-11
2.252189801401326e-11
2.348426396949352e-11
1.6027117822402845e-11
1.1687448677209105e-12
1.86333099970179e-11
3.110088196540221e-11
3.926815863246749e-11
4.4343347573181136e-11
4.7085112358452073e-11
4.801485541103483e-11
6.533244513648098e-11
1.4154271547457206e-10
2.6881297338964366e-11
2.6610291486200388e-11
2.3987151246950112e-11
2.2207233360767466e-11
2.1531440365562057e-11
2.1624519879656692e-11
2.217895721350112e-11
2.2982294638970302e-11
2.3893032298104496e-11
2.4818149142922673e-11
3.0737571938858805e-11
3.083991290484279e-11
2.5399899636899882e-11
1.8401883306127383e-11
1.151969522101906e-11
4.9248736505375615e-12
1.3694906501945977e-12
7.1429156431202665e-12
1.1928426974607968e-11
1.528061603779526e-11
1.760090444241442e-11
2.0961052940210586e-11
2.7995562957539573e-11
3.9209120956734696e-11
5.242814653245749e-11
6.478869085384178e-11
7.424750625790407e-11
7.978835586782125e-11
8.125244878217558e-11
7.049759140854277e-11
6.567717374746457e-11
1.5895049592054927e-11
2.2979791788966106e-11
2.1519078477736494e-11
2.009917766253473e-11
1.9515380606945008e-11
1.965703380145762e-11
2.0278268754319764e-11
2.1180997537011077e-11
2.2223124908362627e-11
2.771506415789674e-11
3.1753649416102706e-11
3.2398117597057374e-11
2.964175232899134e-11
2.5713506377835947e-11
2.2319212451196736e-11
2.0502355083987744e-11
2.0900033957122512e-11
2.344760501128565e-11
2.7192051349854958e-11
2.972399768678645e-11
2.427833248679704e-11
4.736319733742281e-12
1.5019992014973522e-11
2.7462758283605652e-11
3.502183979799747e-11
3.96115775547614e-11
4.214085854381714e-11
4.311552408677666e-11
4.288976810636813e-11
5.8174159074496566e-11
1.365790921807471e-11
2.640503419289485e-11
2.5480800471314096e-11
2.3114058192062544e-11
2.1659064221962972e-11
2.1212305691824018e-11
2.1449744460017074e-11
2.2093355166844387e-11
2.2951100676194855e-11
2.389403039883509e-11
3.0076520150722746e-11
3.244994916609377e-11
2.9123881998842416e-11
2.295692588697233e-11
1.655442484399678e-11
1.071973988905257e-11
5.856802235824582e-12
2.6384176796829177e-12
1.889237368470573e-12
3.280745404781503e-12
3.719215349183159e-12
1.1612248340148027e-12
1.2494460307725366e-11
2.656248360852936e-11
3.92459150565753e-11
4.887254187682634e-11
5.524269886302309e-11
5.862559060351904e-11
5.948412556067516e-11
5.841106241740582e-11
5.749936896740614e-11
8.184305804003091e-11
2.2229808469954842e-11
2.3147983474422536e-11
2.141862444858677e-11
2.018073852658697e-11
1.981533563804219e-11
2.0109303898769935e-11
2.0817571781911027e-11
2.1757091906683402e-11
2.2798869625438878e-11
2.8724249772656472e-11
3.255093197679671e-11
3.192785949233952e-11
2.7731866396079347e-11
2.2685489744796075e-11
1.8374213132864208e-11
1.582199296712767e-11
1.597102716059168e-11
1.882003262175769e-11
2.252189801401326e-11
2.348426396949352e-11
1.6027117822402845e-11
1.1687448677209105e-12
1.86333099970179e-11
3.110088196540221e-11
3.926815863246749e-11
4.4343347573181136e-11
4.7085112358452073e-11
4.801485541103483e-11
6.533244513648098e-11
1.4154271547457206e-10
2.6881297338964366e-11
2.6610291486200388e-11
2.3987151246950112e-11
2.2207233360767466e-11
2.1531440365562057e-11
2.1624519879656692e-11
2.217895721350112e-11
2.2982294638970302e-11
2.3893032298104496e-11
2.4818149142922673e-11
3.0737571938858805e-11
3.083991290484279e-11
2.5399899636899882e-11
1.8401883306127383e-11
1.151969522101906e-11
4.9248736505375615e-12
1.3694906501945977e-12
7.1429156431202665e-12
1.1928426974607968e-11
1.528061603779526e-11
1.760090444241442e-11
2.0961052940210586e-11
2.7995562957539573e-11
3.9209120956734696e-11
5.242814653245749e-11
6.478869085384178e-11
7.424750625790407e-11
7.978835586782125e-11
8.125244878217558e-11
7.049759140854277e-11
6.567717374746457e-11
1.5895049592054927e-11
2.2979791788966106e-11
2.1519078477736494e-11
2.009917766253473e-11
1.9515380606945008e-11
1.965703380145762e-11
2.0278268754319764e-11
2.1180997537011077e-11
2.2223124908362627e-11
2.771506415789674e-11
3.1753649416102706e-11
3.2398117597057374e-11
2.964175232899134e-11
2.5713506377835947e-11
2.2319212451196736e-11
2.0502355083987744e-11
2.0900033957122512e-11
2.344760501128565e-11
2.7192051349854958e-11
2.972399768678645e-11
2.427833248679704e-11
4.736319733742281e-12
1.5019992014973522e-11
2.7462758283605652e-11
3.502183979799747e-11
3.96115775547614e-11
4.214085854381714e-11
4.311552408677666e-11
4.288976810636813e-11
5.8174159074496566e-11
1.365790921807471e-11
2.640503419289485e-11
2.5480800471314096e-11
2.3114058192062544e-11
2.1659064221962972e-11
2.1212305691824018e-11
2.1449744460017074e-11
2.2093355166844387e-11
2.2951100676194855e-11
2.389403039883509e-11
3.0076520150722746e-11
3.244994916609377e-11
2.9123881998842416e-11
2.295692588697233e-11
1.655442484399678e-11
1.071973988905257e-11
5.856802235824582e-12
2.6384176796829177e-12
1.889237368470573e-12
3.280745404781503e-12
3.719215349183159e-12
1.1612248340148027e-12
1.2494460307725366e-11
2.656248360852936e-11
3.92459150565753e-11
4.887254187682634e-11
5.524269886302309e-11
5.862559060351904e-11
5.948412556067516e-11
5.841106241740582e-11
5.749936896740614e-11
8.184305804003091e-11
2.2229808469954842e-11
2.3147983474422536e-11
2.141862444858677e-11
2.018073852658697e-11
1.981533563804219e-11
2.0109303898769935e-11
2.0817571781911027e-11
2.1757091906683402e-11
2.2798869625438878e-11
2.8724249772656472e-11
3.255093197679671e-11
3.192785949233952e-11
2.7731866396079347e-11
2.2685489744796075e-11
1.8374213132864208e-11
1.582199296712767e-11
1.597102716059168e-11
1.882003262175769e-11
2.252189801401326e-11
2.348426396949352e-11
1.6027117822402845e-11
1.1687448677209105e-12
1.86333099970179e-11
3.110088196540221e-11
3.926815863246749e-11
4.4343347573181136e-11
4.7085112358452073e-11
4.801485541103483e-11
6.533244513648098e-11
1.4154271547457206e-10
2.6881297338964366e-11
2.6610291486200388e-11
2.3987151246950112e-11
2.2207233360767466e-11
2.1531440365562057e-11
2.1624519879656692e-11
2.217895721350112e-11
2.2982294638970302e-11
2.3893032298104496e-11
2.4818149142922673e-11
3.0737571938858805e-11
3.083991290484279e-11
2.5399899636899882e-11
1.8401883306127383e-11
1.151969522101906e-11
4.9248736505375615e-12
1.3694906501945977e-12
7.1429156431202665e-12
1.1928426974607968e-11
1.528061603779526e-11
1.760090444241442e-11
2.0961052940210586e-11
2.7995562957539573e-11
3.9209120956734696e-11
5.242814653245749e-11
6.478869085384178e-11
7.424750625790407e-11
7.978835586782125e-11
8.125244878217558e-11
7.049759140854277e-11
6.567717374746457e-11
1.5895049592054927e-11
2.2979791788966106e-11
2.1519078477736494e-11
2.009917766253473e-11
1.9515380606945008e-11
1.965703380145762e-11
2.0278268754319764e-11
2.1180997537011077e-11
2.2223124908362627e-11
2.771506415789674e-11
3.1753649416102706e-11
3.2398117597057374e-11
2.964175232899134e-11
2.5713506377835947e-11
2.2319212451196736e-11
2.0502355083987744e-11
2.0900033957122512e-11
2.344760501128565e-11
2.7192051349854958e-11
2.972399768678645e-11
2.427833248679704e-11
4.736319733742281e-12
1.5019992014973522e-11
2.7462758283605652e-11
3.502183979799747e-11
3.96115775547614e-11
4.214085854381714e-11
4.311552408677666e-11
4.288976810636813e-11
5.8174159074496566e-11
1.365790921807471e-11
2.640503419289485e-11
2.5480800471314096e-11
2.3114058192062544e-11
2.1659064221962972e-11
2.1212305691824018e-11
2.1449744460017074e-11
2.2093355166844387e-11
2.2951100676194855e-11
2.389403039883509e-11
3.0076520150722746e-11
3.244994916609377e-11
2.9123881998842416e-11
2.295692588697233e-11
1.655442484399678e-11
1.071973988905257e-11
5.856802235824582e-12
2.6384176796829177e-12
1.889237368470573e-12
3.280745404781503e-12
3.719215349183159e-12
1.1612248340148027e-12
1.2494460307725366e-11
2.656248360852936e-11
3.92459150565753e-11
4.887254187682634e-11
5.524269886302309e-11
5.862559060351904e-11
5.948412556067516e-11
5.841106241740582e-11
5.749936896740614e-11
8.184305804003091e-11
2.2229808469954842e-11
2.3147983474422536e-11
2.141862444858677e-11
2.018073852658697e-11
1.981533563804219e-11
2.0109303898769935e-11
2.0817571781911027e-11
2.1757091906683402e-11
2.2798869625438878e-11
2.8724249772656472e-11
3.255093197679671e-11
3.192785949233952e-11
2.7731866396079347e-11
2.2685489744796075e-11
1.8374213132864208e-11
1.582199296712767e-11
1.597102716059168e-11
1.882003262175769e-11
2.252189801401326e-11
2.348426396949352e-11
1.6027117822402845e-11
1.1687448677209105e-12
1.86333099970179e-11
3.110088196540221e-11
3.926815863246749e-11
4.4343347573181136e-11
4.7085112358452073e-11
4.801485541103483e-11
6.533244513648098e-11
1.4154271547457206e-10
2.6881297338964366e-11
2.6610291486200388e-11
2.3987151246950112e-11
2.2207233360767466e-11
2.1531440365562057e-11
2.1624519879656692e-11
2.217895721350112e-11
2.2982294638970302e-11
2.3893032298104496e-11
2.4818149142922673e-11
3.0737571938858805e-11
3.083991290484279e-11
2.5399899636899882e-11
1.8401883306127383e-11
1.151969522101906e-11
4.9248736505375615e-12
1.3694906501945977e-12
7.1429156431202665e-12
1.1928426974607968e-11
1.528061603779526e-11
1.760090444241442e-11
2.0961052940210586e-11
2.7995562957539573e-11
3.9209120956734696e-11
5.242814653245749e-11
6.478869085384178e-11
7.424750625790407e-11
7.978835586782125e-11
8.125244878217558e-11
7.049759140854277e-11
6.567717374746457e-11
1.5895049592054927e-11
2.2979791788966106e-11
2.1519078477736494e-11
2.009917766253473e-11
1.9515380606945008e-11
1.965703380145762e-11
2.0278268754319764e-11
2.1180997537011077e-11
2.2223124908362627e-11
2.771506415789674e-11
3.1753649416102706e-11
3.2398117597057374e-11
2.964175232899134e-11
2.5713506377835947e-11
2.2319212451196736e-11
2.0502355083987744e-11
2.0900033957122512e-11
2.344760501128565e-11
2.7192051349854958e-11
2.972399768678645e-11
2.427833248679704e-11
4.736319733742281e-12
1.5019992014973522e-11
2.7462758283605652e-11
3.502183979799747e-11
3.96115775547614e-11
4.214085854381714e-11
4.311552408677666e-11
4.288976810636813e-11
5.8174159074496566e-11
1.365790921807471e-11
2.640503419289485e-11
2.5480800471314096e-11
2.3114058192062544e-11
2.1659064221962972e-11
2.1212305691824018e-11
2.1449744460017074e-11
2.2093355166844387e-11
2.2951100676194855e-11
2.389403039883509e-11
3.0076520150722746e-11
3.244994916609377e-11
2.9123881998842416e-11
2.295692588697233e-11
1.655442484399678e-11
1.071973988905257e-11
5.856802235824582e-12
2.6384176796829177e-12
1.889237368470573e-12
3.280745404781503e-12
3.719215349183159e-12
1.1612248340148027e-12
1.2494460307725366e-11
2.656248360852936e-11
3.92459150565753e-11
4.887254187682634e-11
5.524269886302309e-11
5.862559060351904e-11
5.948412556067516e-11
5.841106241740582e-11
5.749936896740614e-11
8.184305804003091e-11
2.2229808469954842e-11
2.3147983474422536e-11
2.141862444858677e-11
2.018073852658697e-11
1.981533563804219e-11
2.0109303898769935e-11
2.0817571781911027e-11
2.1757091906683402e-11
2.2798869625438878e-11
2.8724249772656472e-11
3.255093197679671e-11
3.192785949233952e-11
2.7731866396079347e-11
2.2685489744796075e-11
1.8374213132864208e-11
1.582199296712767e-11
1.597102716059168e-11
1.882003262175769e-11
2.252189801401326e-11
2.348426396949352e-11
1.6027117822402845e-11
1.1687448677209105e-12
1.86333099970179e-11
3.110088196540221e-11
3.926815863246749e-11
4.4343347573181136e-11
4.7085112358452073e-11
4.801485541103483e-11
6.533244513648098e-11
1.4154271547457206e-10
2.6881297338964366e-11
2.6610291486200388e-11
2.3987151246950112e-11
2.2207233360767466e-11
2.1531440365562057e-11
2.1624519879656692e-11
2.217895721350112e-11
2.2982294638970302e-11
2.3893032298104496e-11
2.4818149142922673e-11
3.0737571938858805e-11
3.083991290484279e-11
2.5399899636899882e-11
1.8401883306127383e-11
1.151969522101906e-11
4.9248736505375615e-12
1.3694906501945977e-12
7.1429156431202665e-12
1.1928426974607968e-11
1.528061603779526e-11
1.760090444241442e-11
2.0961052940210586e-11
2.7995562957539573e-11
3.9209120956734696e-11
5.242814653245749e-11
6.478869085384178e-11
7.424750625790407e-11
7.978835586782125e-11
8.125244878217558e-11
7.049759140854277e-11
6.567717374746457e-11
1.5895049592054927e-11
2.2979791788966106e-11
2.1519078477736494e-11
2.009917766253473e-11
1.9515380606945008e-11
1.965703380145762e-11
2.0278268754319764e-11
2.1180997537011077e-11
2.2223124908362627e-11
2.771506415789674e-11
3.1753649416102706e-11
3.2398117597057374e-11
2.964175232899134e-11
2.5713506377835947e-11
2.2319212451196736e-11
2.0502355083987744e-11
2.0900033957122512e-11
2.344760501128565e-11
2.7192051349854958e-11
2.972399768678645e-11
2.427833248679704e-11
4.736319733742281e-12
1.5019992014973522e-11
2.7462758283605652e-11
3.502183979799747e-11
3.96115775547614e-11
4.214085854381714e-11
4.311552408677666e-11
4.288976810636813e-11
5.8174159074496566e-11
1.365790921807471e-11
2.640503419289485e-11
2.5480800471314096e-11
2.3114058192062544e-11
2.1659064221962972e-11
2.1212305691824018e-11
2.1449744460017074e-11
2.2093355166844387e-11
2.2951100676194855e-11
2.389403039883509e-11
3.0076520150722746e-11
3.244994916609377e-11
2.9123881998842416e-11
2.295692588697233e-11
1.655442484399678e-11
1.071973988905257e-11
5.856802235824582e-12
2.6384176796829177e-12
1.889237368470573e-12
3.280745404781503e-12
3.719215349183159e-12
1.1612248340148027e-12
1.2494460307725366e-11
2.656248360852936e-11
3.92459150565753e-11
4.887254187682634e-11
5.524269886302309e-11
5.862559060351904e-11
5.948412556067516e-11
5.841106241740582e-11
5.749936896740614e-11
8.184305804003091e-11
2.2229808469954842e-11
2.3147983474422536e-11
2.141862444858677e-11
2.018073852658697e-11
1.981533563804219e-11
2.0109303898769935e-11
2.0817571781911027e-11
2.1757091906683402e-11
2.2798869625438878e-11
2.8724249772656472e-11
3.255093197679671e-11
3.192785949233952e-11
2.7731866396079347e-11
2.2685489744796075e-11
1.8374213132864208e-11
1.582199296712767e-11
1.597102716059168e-11
1.882003262175769e-11
2.252189801401326e-11
2.348426396949352e-11
1.6027117822402845e-11
1.1687448677209105e-12
1.86333099970179e-11
3.110088196540221e-11
3.926815863246749e-11
4.4343347573181136e-11
4.7085112358452073e-11
4.801485541103483e-11
6.533244513648098e-11
1.4154271547457206e-10
2.6881297338964366e-11
2.6610291486200388e-11
2.3987151246950112e-11
2.2207233360767466e-11
2.1531440365562057e-11
2.1624519879656692e-11
2.217895721350112e-11
2.2982294638970302e-11
2.3893032298104496e-11
2.4818149142922673e-11
3.0737571938858805e-11
3.083991290484279e-11
2.5399899636899882e-11
1.8401883306127383e-11
1.151969522101906e-11
4.9248736505375615e-12
1.3694906501945977e-12
7.1429156431202665e-12
1.1928426974607968e-11
1.528061603779526e-11
1.760090444241442e-11
2.0961052940210586e-11
2.7995562957539573e-11
3.9209120956734696e-11
5.242814653245749e-11
6.478869085384178e-11
7.424750625790407e-11
7.978835586782125e-11
8.125244878217558e-11
7.049759140854277e-11
6.567717374746457e-11
1.5895049592054927e-11
2.2979791788966106e-11
2.1519078477736494e-11
2.009917766253473e-11
1.9515380606945008e-11
1.965703380145762e-11
2.0278268754319764e-11
2.1180997537011077e-11
2.2223124908362627e-11
2.771506415789674e-11
3.1753649416102706e-11
3.2398117597057374e-11
2.964175232899134e-11
2.5713506377835947e-11
2.2319212451196736e-11
2.0502355083987744e-11
2.0900033957122512e-11
2.344760501128565e-11
2.7192051349854958e-11
2.972399768678645e-11
2.427833248679704e-11
4.736319733742281e-12
1.5019992014973522e-11
2.7462758283605652e-11
3.502183979799747e-11
3.96115775547614e-11
4.214085854381714e-11
4.311552408677666e-11
4.288976810636813e-11
5.8174159074496566e-11
1.365790921807471e-11
2.640503419289485e-11
2.5480800471314096e-11
2.3114058192062544e-11
2.1659064221962972e-11
2.1212305691824018e-11
2.1449744460017074e-11
2.2093355166844387e-11
2.2951100676194855e-11
2.389403039883509e-11
3.0076520150722746e-11
3.244994916609377e-11
2.9123881998842416e-11
2.295692588697233e-11
1.655442484399678e-11
1.071973988905257e-11
5.856802235824582e-12
2.6384176796829177e-12
1.889237368470573e-12
3.280745404781503e-12
3.719215349183159e-12
1.1612248340148027e-12
1.2494460307725366e-11
2.656248360852936e-11
3.92459150565753e-11
4.887254187682634e-11
5.524269886302309e-11
5.862559060351904e-11
5.948412556067516e-11
5.841106241740582e-11
5.749936896740614e-11
8.184305804003091e-11
2.2229808469954842e-11
2.3147983474422536e-11
2.141862444858677e-11
2.018073852658697e-11
1.981533563804219e-11
2.0109303898769935e-11
2.0817571781911027e-11
2.1757091906683402e-11
2.2798869625438878e-11
2.8724249772656472e-11
3.255093197679671e-11
3.192785949233952e-11
2.7731866396079347e-11
2.2685489744796075e-11
1.8374213132864208e-11
1.582199296712767e-11
1.597102716059168e-11
1.882003262175769e-11
2.252189801401326e-11
2.348426396949352e-11
1.6027117822402845e-11
1.1687448677209105e-12
1.86333099970179e-11
3.110088196540221e-11
3.926815863246749e-11
4.4343347573181136e-11
4.7085112358452073e-11
4.801485541103483e-11
6.533244513648098e-11
1.4154271547457206e-10
2.6881297338964366e-11
2.6610291486200388e-11
2.3987151246950112e-11
2.2207233360767466e-11
2.1531440365562057e-11
2.1624519879656692e-11
2.217895721350112e-11
2.2982294638970302e-11
2.3893032298104496e-11
2.4818149142922673e-11
3.0737571938858805e-11
3.083991290484279e-11
2.5399899636899882e-11
1.8401883306127383e-11
1.151969522101906e-11
4.9248736505375615e-12
1.3694906501945977e-12
7.1429156431202665e-12
1.1928426974607968e-11
1.528061603779526e-11
1.760090444241442e-11
2.0961052940210586e-11
2.7995562957539573e-11
3.9209120956734696e-11
5.242814653245749e-11
6.478869085384178e-11
7.424750625790407e-11
7.978835586782125e-11
8.125244878217558e-11
7.049759140854277e-11
6.567717374746457e-11
1.5895049592054927e-11
2.2979791788966106e-11
2.1519078477736494e-11
2.009917766253473e-11
1.9515380606945008e-11
1.965703380145762e-11
2.0278268754319764e-11
2.1180997537011077e-11
2.2223124908362627e-11
2.771506415789674e-11
3.1753649416102706e-11
3.2398117597057374e-11
2.964175232899134e-11
2.5713506377835947e-11
2.2319212451196736e-11
2.0502355083987744e-11
2.0900033957122512e-11
2.344760501128565e-11
2.7192051349854958e-11
2.972399768678645e-11
2.427833248679704e-11
4.736319733742281e-12
1.5019992014973522e-11
2.7462758283605652e-11
3.502183979799747e-11
3.96115775547614e-11
4.214085854381714e-11
4.311552408677666e-11
4.288976810636813e-11
5.8174159074496566e-11
1.365790921807471e-11
2.640503419289485e-11
2.5480800471314096e-11
2.3114058192062544e-11
2.1659064221962972e-11
2.1212305691824018e-11
2.1449744460017074e-11
2.2093355166844387e-11
2.2951100676194855e-11
2.389403039883509e-11
3.0076520150722746e-11
3.244994916609377e-11
2.9123881998842416e-11
2.295692588697233e-11
1.655442484399678e-11
1.071973988905257e-11
5.856802235824582e-12
2.6384176796829177e-12
1.889237368470573e-12
3.280745404781503e-12
3.719215349183159e-12
1.1612248340148027e-12
1.2494460307725366e-11
2.656248360852936e-11
3.92459150565753e-11
4.887254187682634e-11
5.524269886302309e-11
5.862559060351904e-11
5.948412556067516e-11
5.841106241740582e-11
5.749936896740614e-11
8.184305804003091e-11
2.2229808469954842e-11
2.3147983474422536e-11
2.141862444858677e-11
2.018073852658697e-11
1.981533563804219e-11
2.0109303898769935e-11
2.0817571781911027e-11
2.1757091906683402e-11
2.2798869625438878e-11
2.8724249772656472e-11
3.255093197679671e-11
3.192785949233952e-11
2.7731866396079347e-11
2.2685489744796075e-11
1.8374213132864208e-11
1.582199296712767e-11
1.597102716059168e-11
1.882003262175769e-11
2.252189801401326e-11
2.348426396949352e-11
1.6027117822402845e-11
1.1687448677209105e-12
1.86333099970179e-11
3.110088196540221e-11
3.926815863246749e-11
4.4343347573181136e-11
4.7085112358452073e-11
4.801485541103483e-11
6.533244513648098e-11
1.4154271547457206e-10
2.6881297338964366e-11
2.6610291486200388e-11
2.3987151246950112e-11
2.2207233360767466e-11
2.1531440365562057e-11
2.1624519879656692e-11
2.217895721350112e-11
2.2982294638970302e-11
2.3893032298104496e-11
2.4818149142922673e-11
3.0737571938858805e-11
3.083991290484279e-11
2.5399899636899882e-11
1.8401883306127383e-11
1.151969522101906e-11
4.9248736505375615e-12
1.3694906501945977e-12
7.1429156431202665e-12
1.1928426974607968e-11
1.528061603779526e-11
1.760090444241442e-11
2.0961052940210586e-11
2.7995562957539573e-11
3.9209120956734696e-11
5.242814653245749e-11
6.478869085384178e-11
7.424750625790407e-11
7.978835586782125e-11
8.125244878217558e-11
7.049759140854277e-11
6.567717374746457e-11
1.5895049592054927e-11
2.2979791788966106e-11
2.1519078477736494e-11
2.009917766253473e-11
1.9515380606945008e-11
1.965703380145762e-11
2.0278268754319764e-11
2.1180997537011077e-11
2.2223124908362627e-11
2.771506415789674e-11
3.1753649416102706e-11
3.2398117597057374e-11
2.964175232899134e-11
2.5713506377835947e-11
2.2319212451196736e-11
2.0502355083987744e-11
2.0900033957122512e-11
2.344760501128565e-11
2.7192051349854958e-11
2.972399768678645e-11
2.427833248679704e-11
4.736319733742281e-12
1.5019992014973522e-11
2.7462758283605652e-11
3.502183979799747e-11
3.96115775547614e-11
4.214085854381714e-11
4.311552408677666e-11
4.288976810636813e-11
5.8174159074496566e-11
1.365790921807471e-11
2.640503419289485e-11
2.5480800471314096e-11
2.3114058192062544e-11
2.1659064221962972e-11
2.1212305691824018e-11
2.1449744460017074e-11
2.2093355166844387e-11
2.2951100676194855e-11
2.389403039883509e-11
3.0076520150722746e-11
3.244994916609377e-11
2.9123881998842416e-11
2.295692588697233e-11
1.655442484399678e-11
1.071973988905257e-11
5.856802235824582e-12
2.6384176796829177e-12
1.889237368470573e-12
3.280745404781503e-12
3.719215349183159e-12
1.1612248340148027e-12
1.2494460307725366e-11
2.656248360852936e-11
3.92459150565753e-11
4.887254187682634e-11
5.524269886302309e-11
5.862559060351904e-11
5.948412556067516e-11
5.841106241740582e-11
5.749936896740614e-11
8.184305804003091e-11
2.2229808469954842e-11
2.3147983474422536e-11
2.141862444858677e-11
2.018073852658697e-11
1.981533563804219e-11
2.0109303898769935e-11
2.0817571781911027e-11
2.1757091906683402e-11
2.2798869625438878e-11
2.8724249772656472e-11
3.255093197679671e-11
3.192785949233952e-11
2.7731866396079347e-11
2.2685489744796075e-11
1.8374213132864208e-11
1.582199296712767e-11
1.597102716059168e-11
1.882003262175769e-11
2.252189801401326e-11
2.348426396949352e-11
1.6027117822402845e-11
1.1687448677209105e-12
1.86333099970179e-11
3.110088196540221e-11
3.926815863246749e-11
4.4343347573181136e-11
4.7085112358452073e-11
4.801485541103483e-11
6.533244513648098e-11
1.4154271547457206e-10
2.6881297338964366e-11
2.6610291486200388e-11
2.3987151246950112e-11
2.2207233360767466e-11
2.1531440365562057e-11
2.1624519879656692e-11
2.217895721350112e-11
2.2982294638970302e-11
2.3893032298104496e-11
2.4818149142922673e-11
3.0737571938858805e-11
3.083991290484279e-11
2.5399899636899882e-11
1.8401883306127383e-11
1.151969522101906e-11
4.9248736505375615e-12
1.3694906501945977e-12
7.1429156431202665e-12
1.1928426974607968e-11
1.528061603779526e-11
1.760090444241442e-11
2.0961052940210586e-11
2.7995562957539573e-11
3.9209120956734696e-11
5.242814653245749e-11
6.478869085384178e-11
7.424750625790407e-11
7.978835586782125e-11
8.125244878217558e-11
7.049759140854277e-11
6.567717374746457e-11
1.5895049592054927e-11
2.2979791788966106e-11
2.1519078477736494e-11
2.009917766253473e-11
1.9515380606945008e-11
1.965703380145762e-11
2.0278268754319764e-11
2.1180997537011077e-11
2.2223124908362627e-11
2.771506415789674e-11
3.1753649416102706e-11
3.2398117597057374e-11
2.964175232899134e-11
2.5713506377835947e-11
2.2319212451196736e-11
2.0502355083987744e-11
2.0900033957122512e-11
2.344760501128565e-11
2.7192051349854958e-11
2.972399768678645e-11
2.427833248679704e-11
4.736319733742281e-12
1.5019992014973522e-11
2.7462758283605652e-11
3.502183979799747e-11
3.96115775547614e-11
4.214085854381714e-11
4.311552408677666e-11
4.288976810636813e-11
5.8174159074496566e-11
1.365790921807471e-11
2.640503419289485e-11
2.5480800471314096e-11
2.3114058192062544e-11
2.1659064221962972e-11
2.1212305691824018e-11
2.1449744460017074e-11
2.2093355166844387e-11
2.2951100676194855e-11
2.389403039883509e-11
3.0076520150722746e-11
3.244994916609377e-11
2.9123881998842416e-11
2.295692588697233e-11
1.655442484399678e-11
1.071973988905257e-11
5.856802235824582e-12
2.6384176796829177e-12
1.889237368470573e-12
3.280745404781503e-12
3.719215349183159e-12
1.1612248340148027e-12
1.2494460307725366e-11
2.656248360852936e-11
3.92459150565753e-11
4.887254187682634e-11
5.524269886302309e-11
5.862559060351904e-11
5.948412556067516e-11
5.841106241740582e-11
5.749936896740614e-11
8.184305804003091e-11
2.2229808469954842e-11
2.3147983474422536e-11
2.141862444858677e-11
2.018073852658697e-11
1.981533563804219e-11
2.0109303898769935e-11
2.0817571781911027e-11
2.1757091906683402e-11
2.2798869625438878e-11
2.8724249772656472e-11
3.255093197679671e-11
3.192785949233952e-11
2.7731866396079347e-11
2.2685489744796075e-11
1.8374213132864208e-11
1.582199296712767e-11
1.597102716059168e-11
1.882003262175769e-11
2.252189801401326e-11
2.348426396949352e-11
1.6027117822402845e-11
1.1687448677209105e-12
1.86333099970179e-11
3.110088196540221e-11
3.926815863246749e-11
4.4343347573181136e-11
4.7085112358452073e-11
4.801485541103483e-11
6.533244513648098e-11
1.4154271547457206e-10
2.6881297338964366e-11
2.6610291486200388e-11
2.3987151246950112e-11
2.2207233360767466e-11
2.1531440365562057e-11
2.1624519879656692e-11
2.217895721350112e-11
2.2982294638970302e-11
2.3893032298104496e-11
2.4818149142922673e-11
3.0737571938858805e-11
3.083991290484279e-11
2.5399899636899882e-11
1.8401883306127383e-11
1.151969522101906e-11
4.9248736505375615e-12
1.3694906501945977e-12
7.1429156431202665e-12
1.1928426974607968e-11
1.528061603779526e-11
1.760090444241442e-11
2.0961052940210586e-11
2.7995562957539573e-11
3.9209120956734696e-11
5.242814653245749e-11
6.478869085384178e-11
7.424750625790407e-11
7.978835586782125e-11
8.125244878217558e-11
7.049759140854277e-11
6.567717374746457e-11
1.5895049592054927e-11
2.2979791788966106e-11
2.1519078477736494e-11
2.009917766253473e-11
1.9515380606945008e-11
1.965703380145762e-11
2.0278268754319764e-11
2.1180997537011077e-11
2.2223124908362627e-11
2.771506415789674e-11
3.1753649416102706e-11
3.2398117597057374e-11
2.964175232899134e-11
2.5713506377835947e-11
2.2319212451196736e-11
2.0502355083987744e-11
2.0900033957122512e-11
2.344760501128565e-11
2.7192051349854958e-11
2.972399768678645e-11
2.427833248679704e-11
4.736319733742281e-12
1.5019992014973522e-11
2.7462758283605652e-11
3.502183979799747e-11
3.96115775547614e-11
4.214085854381714e-11
4.311552408677666e-11
4.288976810636813e-11
5.8174159074496566e-11
1.365790921807471e-11
2.640503419289485e-11
2.5480800471314096e-11
2.3114058192062544e-11
2.1659064221962972e-11
2.1212305691824018e-11
2.1449744460017074e-11
2.2093355166844387e-11
2.2951100676194855e-11
2.389403039883509e-11
3.0076520150722746e-11
3.244994916609377e-11
2.9123881998842416e-11
2.295692588697233e-11
1.655442484399678e-11
1.071973988905257e-11
5.856802235824582e-12
2.6384176796829177e-12
1.889237368470573e-12
3.280745404781503e-12
3.719215349183159e-12
1.1612248340148027e-12
1.2494460307725366e-11
2.656248360852936e-11
3.92459150565753e-11
4.887254187682634e-11
5.524269886302309e-11
5.862559060351904e-11
5.948412556067516e-11
5.841106241740582e-11
5.749936896740614e-11
8.184305804003091e-11
2.2229808469954842e-11
2.3147983474422536e-11
2.141862444858677e-11
2.018073852658697e-11
1.981533563804219e-11
2.0109303898769935e-11
2.0817571781911027e-11
2.1757091906683402e-11
2.2798869625438878e-11
2.8724249772656472e-11
3.255093197679671e-11
3.192785949233952e-11
2.7731866396079347e-11
2.2685489744796075e-11
1.8374213132864208e-11
1.582199296712767e-11
1.597102716059168e-11
1.882003262175769e-11
2.252189801401326e-11
2.348426396949352e-11
1.6027117822402845e-11
1.1687448677209105e-12
1.86333099970179e-11
3.110088196540221e-11
3.926815863246749e-11
4.4343347573181136e-11
4.7085112358452073e-11
4.801485541103483e-11
6.533244513648098e-11
1.4154271547457206e-10
2.6881297338964366e-11
2.6610291486200388e-11
2.3987151246950112e-11
2.2207233360767466e-11
2.1531440365562057e-11
2.1624519879656692e-11
2.217895721350112e-11
2.2982294638970302e-11
2.3893032298104496e-11
2.4818149142922673e-11
3.0737571938858805e-11
3.083991290484279e-11
2.5399899636899882e-11
1.8401883306127383e-11
1.151969522101906e-11
4.9248736505375615e-12
1.3694906501945977e-12
7.1429156431202665e-12
1.1928426974607968e-11
1.528061603779526e-11
1.760090444241442e-11
2.0961052940210586e-11
2.7995562957539573e-11
3.9209120956734696e-11
5.242814653245749e-11
6.478869085384178e-11
7.424750625790407e-11
7.978835586782125e-11
8.125244878217558e-11
7.049759140854277e-11
6.567717374746457e-11
1.5895049592054927e-11
2.2979791788966106e-11
2.1519078477736494e-11
2.009917766253473e-11
1.9515380606945008e-11
1.965703380145762e-11
2.0278268754319764e-11
2.1180997537011077e-11
2.2223124908362627e-11
2.771506415789674e-11
3.1753649416102706e-11
3.2398117597057374e-11
2.964175232899134e-11
2.5713506377835947e-11
2.2319212451196736e-11
2.0502355083987744e-11
2.0900033957122512e-11
2.344760501128565e-11
2.7192051349854958e-11
2.972399768678645e-11
2.427833248679704e-11
4.736319733742281e-12
1.5019992014973522e-11
2.7462758283605652e-11
3.502183979799747e-11
3.96115775547614e-11
4.214085854381714e-11
4.311552408677666e-11
4.288976810636813e-11
5.8174159074496566e-11
1.365790921807471e-11
2.640503419289485e-11
2.5480800471314096e-11
2.3114058192062544e-11
2.1659064221962972e-11
2.1212305691824018e-11
2.1449744460017074e-11
2.2093355166844387e-11
2.2951100676194855e-11
2.389403039883509e-11
3.0076520150722746e-11
3.244994916609377e-11
2.9123881998842416e-11
2.295692588697233e-11
1.655442484399678e-11
1.071973988905257e-11
5.856802235824582e-12
2.6384176796829177e-12
1.889237368470573e-12
3.280745404781503e-12
3.719215349183159e-12
1.1612248340148027e-12
1.2494460307725366e-11
2.656248360852936e-11
3.92459150565753e-11
4.887254187682634e-11
5.524269886302309e-11
5.862559060351904e-11
5.948412556067516e-11
5.841106241740582e-11
5.749936896740614e-11
8.184305804003091e-11
2.2229808469954842e-11
2.3147983474422536e-11
2.141862444858677e-11
2.018073852658697e-11
1.981533563804219e-11
2.0109303898769935e-11
2.0817571781911027e-11
2.1757091906683402e-11
2.2798869625438878e-11
2.8724249772656472e-11
3.255093197679671e-11
3.192785949233952e-11
2.7731866396079347e-11
2.2685489744796075e-11
1.8374213132864208e-11
1.582199296712767e-11
1.597102716059168e-11
1.882003262175769e-11
2.252189801401326e-11
2.348426396949352e-11
1.6027117822402845e-11
1.1687448677209105e-12
1.86333099970179e-11
3.110088196540221e-11
3.926815863246749e-11
4.4343347573181136e-11
4.7085112358452073e-11
4.801485541103483e-11
6.533244513648098e-11
1.4154271547457206e-10
2.6881297338964366e-11
2.6610291486200388e-11
2.3987151246950112e-11
2.2207233360767466e-11
2.1531440365562057e-11
2.1624519879656692e-11
2.217895721350112e-11
2.2982294638970302e-11
2.3893032298104496e-11
2.4818149142922673e-11
3.0737571938858805e-11
3.083991290484279e-11
2.5399899636899882e-11
1.8401883306127383e-11
1.151969522101906e-11
4.9248736505375615e-12
1.3694906501945977e-12
7.1429156431202665e-12
1.1928426974607968e-11
1.528061603779526e-11
1.760090444241442e-11
2.0961052940210586e-11
2.7995562957539573e-11
3.9209120956734696e-11
5.242814653245749e-11
6.478869085384178e-11
7.424750625790407e-11
7.978835586782125e-11
8.125244878217558e-11
7.049759140854277e-11
6.567717374746457e-11
1.5895049592054927e-11
2.2979791788966106e-11
2.1519078477736494e-11
2.009917766253473e-11
1.9515380606945008e-11
1.965703380145762e-11
2.0278268754319764e-11
2.1180997537011077e-11
2.2223124908362627e-11
2.771506415789674e-11
3.1753649416102706e-11
3.2398117597057374e-11
2.964175232899134e-11
2.5713506377835947e-11
2.2319212451196736e-11
2.0502355083987744e-11
2.0900033957122512e-11
2.344760501128565e-11
2.7192051349854958e-11
2.972399768678645e-11
2.427833248679704e-11
4.736319733742281e-12
1.5019992014973522e-11
2.7462758283605652e-11
3.502183979799747e-11
3.96115775547614e-11
4.214085854381714e-11
4.311552408677666e-11
4.288976810636813e-11
5.8174159074496566e-11
1.365790921807471e-11
2.640503419289485e-11
2.5480800471314096e-11
2.3114058192062544e-11
2.1659064221962972e-11
2.1212305691824018e-11
2.1449744460017074e-11
2.2093355166844387e-11
2.2951100676194855e-11
2.389403039883509e-11
3.0076520150722746e-11
3.244994916609377e-11
2.9123881998842416e-11
2.295692588697233e-11
1.655442484399678e-11
1.071973988905257e-11
5.856802235824582e-12
2.6384176796829177e-12
1.889237368470573e-12
3.280745404781503e-12
3.719215349183159e-12
1.1612248340148027e-12
1.2494460307725366e-11
2.656248360852936e-11
3.92459150565753e-11
4.887254187682634e-11
5.524269886302309e-11
5.862559060351904e-11
5.948412556067516e-11
5.841106241740582e-11
5.749936896740614e-11
8.184305804003091e-11
2.2229808469954842e-11
2.3147983474422536e-11
2.141862444858677e-11
2.018073852658697e-11
1.981533563804219e-11
2.0109303898769935e-11
2.0817571781911027e-11
2.1757091906683402e-11
2.2798869625438878e-11
2.8724249772656472e-11
3.255093197679671e-11
3.192785949233952e-11
2.7731866396079347e-11
2.2685489744796075e-11
1.8374213132864208e-11
1.582199296712767e-11
1.597102716059168e-11
1.882003262175769e-11
2.252189801401326e-11
2.348426396949352e-11
1.6027117822402845e-11
1.1687448677209105e-12
1.86333099970179e-11
3.110088196540221e-11
3.926815863246749e-11
4.4343347573181136e-11
4.7085112358452073e-11
4.801485541103483e-11
6.533244513648098e-11
1.4154271547457206e-10
2.6881297338964366e-11
2.6610291486200388e-11
2.3987151246950112e-11
2.2207233360767466e-11
2.1531440365562057e-11
2.1624519879656692e-11
2.217895721350112e-11
2.2982294638970302e-11
2.3893032298104496e-11
2.4818149142922673e-11
3.0737571938858805e-11
3.083991290484279e-11
2.5399899636899882e-11
1.8401883306127383e-11
1.151969522101906e-11
4.9248736505375615e-12
1.3694906501945977e-12
7.1429156431202665e-12
1.1928426974607968e-11
1.528061603779526e-11
1.760090444241442e-11
2.0961052940210586e-11
2.7995562957539573e-11
3.9209120956734696e-11
5.242814653245749e-11
6.478869085384178e-11
7.424750625790407e-11
7.978835586782125e-11
8.125244878217558e-11
7.049759140854277e-11
6.567717374746457e-11
1.5895049592054927e-11
2.2979791788966106e-11
2.1519078477736494e-11
2.009917766253473e-11
1.9515380606945008e-11
1.965703380145762e-11
2.0278268754319764e-11
2.1180997537011077e-11
2.2223124908362627e-11
2.771506415789674e-11
3.1753649416102706e-11
3.2398117597057374e-11
2.964175232899134e-11
2.5713506377835947e-11
2.2319212451196736e-11
2.0502355083987744e-11
2.0900033957122512e-11
2.344760501128565e-11
2.7192051349854958e-11
2.972399768678645e-11
2.427833248679704e-11
4.736319733742281e-12
1.5019992014973522e-11
2.7462758283605652e-11
3.502183979799747e-11
3.96115775547614e-11
4.214085854381714e-11
4.311552408677666e-11
4.288976810636813e-11
5.8174159074496566e-11
1.365790921807471e-11
2.640503419289485e-11
2.5480800471314096e-11
2.3114058192062544e-11
2.1659064221962972e-11
2.1212305691824018e-11
2.1449744460017074e-11
2.2093355166844387e-11
2.2951100676194855e-11
2.389403039883509e-11
3.0076520150722746e-11
3.244994916609377e-11
2.9123881998842416e-11
2.295692588697233e-11
1.655442484399678e-11
1.071973988905257e-11
5.856802235824582e-12
2.6384176796829177e-12
1.889237368470573e-12
3.280745404781503e-12
3.719215349183159e-12
1.1612248340148027e-12
1.2494460307725366e-11
2.656248360852936e-11
3.92459150565753e-11
4.887254187682634e-11
5.524269886302309e-11
5.862559060351904e-11
5.948412556067516e-11
5.841106241740582e-11
5.749936896740614e-11
8.184305804003091e-11
2.2229808469954842e-11
2.3147983474422536e-11
2.141862444858677e-11
2.018073852658697e-11
1.981533563804219e-11
2.0109303898769935e-11
2.0817571781911027e-11
2.1757091906683402e-11
2.2798869625438878e-11
2.8724249772656472e-11
3.255093197679671e-11
3.192785949233952e-11
2.7731866396079347e-11
2.2685489744796075e-11
1.8374213132864208e-11
1.582199296712767e-11
1.597102716059168e-11
1.882003262175769e-11
2.252189801401326e-11
2.348426396949352e-11
1.6027117822402845e-11
1.1687448677209105e-12
1.86333099970179e-11
3.110088196540221e-11
3.926815863246749e-11
4.4343347573181136e-11
4.7085112358452073e-11
4.801485541103483e-11
6.533244513648098e-11
1.4154271547457206e-10
2.6881297338964366e-11
2.6610291486200388e-11
2.3987151246950112e-11
2.2207233360767466e-11
2.1531440365562057e-11
2.1624519879656692e-11
2.217895721350112e-11
2.2982294638970302e-11
2.3893032298104496e-11
2.4818149142922673e-11
3.0737571938858805e-11
3.083991290484279e-11
2.5399899636899882e-11
1.8401883306127383e-11
1.151969522101906e-11
4.9248736505375615e-12
1.3694906501945977e-12
7.1429156431202665e-12
1.1928426974607968e-11
1.528061603779526e-11
1.760090444241442e-11
2.0961052940210586e-11
2.7995562957539573e-11
3.9209120956734696e-11
5.242814653245749e-11
6.478869085384178e-11
7.424750625790407e-11
7.978835586782125e-11
8.125244878217558e-11
7.049759140854277e-11
6.567717374746457e-11
1.5895049592054927e-11
2.2979791788966106e-11
2.1519078477736494e-11
2.009917766253473e-11
1.9515380606945008e-11
1.965703380145762e-11
2.0278268754319764e-11
2.1180997537011077e-11
2.2223124908362627e-11
2.771506415789674e-11
3.1753649416102706e-11
3.2398117597057374e-11
2.964175232899134e-11
2.5713506377835947e-11
2.2319212451196736e-11
2.0502355083987744e-11
2.0900033957122512e-11
2.344760501128565e-11
2.7192051349854958e-11
2.972399768678645e-11
2.427833248679704e-11
4.736319733742281e-12
1.5019992014973522e-11
2.7462758283605652e-11
3.502183979799747e-11
3.96115775547614e-11
4.214085854381714e-11
4.311552408677666e-11
4.288976810636813e-11
5.8174159074496566e-11
1.365790921807471e-11
2.640503419289485e-11
2.5480800471314096e-11
2.3114058192062544e-11
2.1659064221962972e-11
2.1212305691824018e-11
2.1449744460017074e-11
2.2093355166844387e-11
2.2951100676194855e-11
2.389403039883509e-11
3.0076520150722746e-11
3.244994916609377e-11
2.9123881998842416e-11
2.295692588697233e-11
1.655442484399678e-11
1.071973988905257e-11
5.856802235824582e-12
2.6384176796829177e-12
1.889237368470573e-12
3.280745404781503e-12
3.719215349183159e-12
1.1612248340148027e-12
1.2494460307725366e-11
2.656248360852936e-11
3.92459150565753e-11
4.887254187682634e-11
5.524269886302309e-11
5.862559060351904e-11
5.948412556067516e-11
5.841106241740582e-11
5.749936896740614e-11
8.184305804003091e-11
2.2229808469954842e-11
2.3147983474422536e-11
2.141862444858677e-11
2.018073852658697e-11
1.981533563804219e-11
2.0109303898769935e-11
2.0817571781911027e-11
2.1757091906683402e-11
2.2798869625438878e-11
2.8724249772656472e-11
3.255093197679671e-11
3.192785949233952e-11
2.7731866396079347e-11
2.2685489744796075e-11
1.8374213132864208e-11
1.582199296712767e-11
1.597102716059168e-11
1.882003262175769e-11
2.252189801401326e-11
2.348426396949352e-11
1.6027117822402845e-11
1.1687448677209105e-12
1.86333099970179e-11
3.110088196540221e-11
3.926815863246749e-11
4.4343347573181136e-11
4.7085112358452073e-11
4.801485541103483e-11
6.533244513648098e-11
1.4154271547457206e-10
2.6881297338964366e-11
2.6610291486200388e-11
2.3987151246950112e-11
2.2207233360767466e-11
2.1531440365562057e-11
2.1624519879656692e-11
2.217895721350112e-11
2.2982294638970302e-11
2.3893032298104496e-11
2.4818149142922673e-11
3.0737571938858805e-11
3.083991290484279e-11
2.5399899636899882e-11
1.8401883306127383e-11
1.151969522101906e-11
4.9248736505375615e-12
1.3694906501945977e-12
7.1429156431202665e-12
1.1928426974607968e-11
1.528061603779526e-11
1.760090444241442e-11
2.0961052940210586e-11
2.7995562957539573e-11
3.9209120956734696e-11
5.242814653245749e-11
6.478869085384178e-11
7.424750625790407e-11
7.978835586782125e-11
8.125244878217558e-11
7.049759140854277e-11
6.567717374746457e-11
1.5895049592054927e-11
2.2979791788966106e-11
2.1519078477736494e-11
2.009917766253473e-11
1.9515380606945008e-11
1.965703380145762e-11
2.0278268754319764e-11
2.1180997537011077e-11
2.2223124908362627e-11
2.771506415789674e-11
3.1753649416102706e-11
3.2398117597057374e-11
2.964175232899134e-11
2.5713506377835947e-11
2.2319212451196736e-11
2.0502355083987744e-11
2.0900033957122512e-11
2.344760501128565e-11
2.7192051349854958e-11
2.972399768678645e-11
2.427833248679704e-11
4.736319733742281e-12
1.5019992014973522e-11
2.7462758283605652e-11
3.502183979799747e-11
3.96115775547614e-11
4.214085854381714e-11
4.311552408677666e-11
4.288976810636813e-11
5.8174159074496566e-11
1.365790921807471e-11
2.640503419289485e-11
2.5480800471314096e-11
2.3114058192062544e-11
2.1659064221962972e-11
2.1212305691824018e-11
2.1449744460017074e-11
2.2093355166844387e-11
2.2951100676194855e-11
2.389403039883509e-11
3.0076520150722746e-11
3.244994916609377e-11
2.9123881998842416e-11
2.295692588697233e-11
1.655442484399678e-11
1.071973988905257e-11
5.856802235824582e-12
2.6384176796829177e-12
1.889237368470573e-12
3.280745404781503e-12
3.719215349183159e-12
1.1612248340148027e-12
1.2494460307725366e-11
2.656248360852936e-11
3.92459150565753e-11
4.887254187682634e-11
5.524269886302309e-11
5.862559060351904e-11
5.948412556067516e-11
5.841106241740582e-11
5.749936896740614e-11
8.184305804003091e-11
2.2229808469954842e-11
2.3147983474422536e-11
2.141862444858677e-11
2.018073852658697e-11
1.981533563804219e-11
2.0109303898769935e-11
2.0817571781911027e-11
2.1757091906683402e-11
2.2798869625438878e-11
2.8724249772656472e-11
3.255093197679671e-11
3.192785949233952e-11
2.7731866396079347e-11
2.2685489744796075e-11
1.8374213132864208e-11
1.582199296712767e-11
1.597102716059168e-11
1.882003262175769e-11
2.252189801401326e-11
2.348426396949352e-11
1.6027117822402845e-11
1.1687448677209105e-12
1.86333099970179e-11
3.110088196540221e-11
3.926815863246749e-11
4.4343347573181136e-11
4.7085112358452073e-11
4.801485541103483e-11
6.533244513648098e-11
1.4154271547457206e-10
2.6881297338964366e-11
2.6610291486200388e-11
2.3987151246950112e-11
2.2207233360767466e-11
2.1531440365562057e-11
2.1624519879656692e-11
2.217895721350112e-11
2.2982294638970302e-11
2.3893032298104496e-11
2.4818149142922673e-11
3.0737571938858805e-11
3.083991290484279e-11
2.5399899636899882e-11
1.8401883306127383e-11
1.151969522101906e-11
4.9248736505375615e-12
1.3694906501945977e-12
7.1429156431202665e-12
1.1928426974607968e-11
1.528061603779526e-11
1.760090444241442e-11
2.0961052940210586e-11
2.7995562957539573e-11
3.9209120956734696e-11
5.242814653245749e-11
6.478869085384178e-11
7.424750625790407e-11
7.978835586782125e-11
8.125244878217558e-11
7.049759140854277e-11
6.567717374746457e-11
1.5895049592054927e-11
2.2979791788966106e-11
2.1519078477736494e-11
2.009917766253473e-11
1.9515380606945008e-11
1.965703380145762e-11
2.0278268754319764e-11
2.1180997537011077e-11
2.2223124908362627e-11
2.771506415789674e-11
3.1753649416102706e-11
3.2398117597057374e-11
2.964175232899134e-11
2.5713506377835947e-11
2.2319212451196736e-11
2.0502355083987744e-11
2.0900033957122512e-11
2.344760501128565e-11
2.7192051349854958e-11
2.972399768678645e-11
2.427833248679704e-11
4.736319733742281e-12
1.5019992014973522e-11
2.7462758283605652e-11
3.502183979799747e-11
3.96115775547614e-11
4.214085854381714e-11
4.311552408677666e-11
4.288976810636813e-11
5.8174159074496566e-11
1.365790921807471e-11
2.640503419289485e-11
2.5480800471314096e-11
2.3114058192062544e-11
2.1659064221962972e-11
2.1212305691824018e-11
2.1449744460017074e-11
2.2093355166844387e-11
2.2951100676194855e-11
2.389403039883509e-11
3.0076520150722746e-11
3.244994916609377e-11
2.9123881998842416e-11
2.295692588697233e-11
1.655442484399678e-11
1.071973988905257e-11
5.856802235824582e-12
2.6384176796829177e-12
1.889237368470573e-12
3.280745404781503e-12
3.719215349183159e-12
1.1612248340148027e-12
1.2494460307725366e-11
2.656248360852936e-11
3.92459150565753e-11
4.887254187682634e-11
5.524269886302309e-11
5.862559060351904e-11
5.948412556067516e-11
5.841106241740582e-11
5.749936896740614e-11
8.184305804003091e-11
2.2229808469954842e-11
2.3147983474422536e-11
2.141862444858677e-11
2.018073852658697e-11
1.981533563804219e-11
2.0109303898769935e-11
2.0817571781911027e-11
2.1757091906683402e-11
2.2798869625438878e-11
2.8724249772656472e-11
3.255093197679671e-11
3.192785949233952e-11
2.7731866396079347e-11
2.2685489744796075e-11
1.8374213132864208e-11
1.582199296712767e-11
1.597102716059168e-11
1.882003262175769e-11
2.252189801401326e-11
2.348426396949352e-11
1.6027117822402845e-11
1.1687448677209105e-12
1.86333099970179e-11
3.110088196540221e-11
3.926815863246749e-11
4.4343347573181136e-11
4.7085112358452073e-11
4.801485541103483e-11
6.533244513648098e-11
1.4154271547457206e-10
2.6881297338964366e-11
2.6610291486200388e-11
2.3987151246950112e-11
2.2207233360767466e-11
2.1531440365562057e-11
2.1624519879656692e-11
2.217895721350112e-11
2.2982294638970302e-11
2.3893032298104496e-11
2.4818149142922673e-11
3.0737571938858805e-11
3.083991290484279e-11
2.5399899636899882e-11
1.8401883306127383e-11
1.151969522101906e-11
4.9248736505375615e-12
1.3694906501945977e-12
7.1429156431202665e-12
1.1928426974607968e-11
1.528061603779526e-11
1.760090444241442e-11
2.0961052940210586e-11
2.7995562957539573e-11
3.9209120956734696e-11
5.242814653245749e-11
6.478869085384178e-11
7.424750625790407e-11
7.978835586782125e-11
8.125244878217558e-11
7.049759140854277e-11
6.567717374746457e-11
1.5895049592054927e-11
2.2979791788966106e-11
2.1519078477736494e-11
2.009917766253473e-11
1.9515380606945008e-11
1.965703380145762e-11
2.0278268754319764e-11
2.1180997537011077e-11
2.2223124908362627e-11
2.771506415789674e-11
3.1753649416102706e-11
3.2398117597057374e-11
2.964175232899134e-11
2.5713506377835947e-11
2.2319212451196736e-11
2.0502355083987744e-11
2.0900033957122512e-11
2.344760501128565e-11
2.7192051349854958e-11
2.972399768678645e-11
2.427833248679704e-11
4.736319733742281e-12
1.5019992014973522e-11
2.7462758283605652e-11
3.502183979799747e-11
3.96115775547614e-11
4.214085854381714e-11
4.311552408677666e-11
4.288976810636813e-11
5.8174159074496566e-11
1.365790921807471e-11
2.640503419289485e-11
2.5480800471314096e-11
2.3114058192062544e-11
2.1659064221962972e-11
2.1212305691824018e-11
2.1449744460017074e-11
2.2093355166844387e-11
2.2951100676194855e-11
2.389403039883509e-11
3.0076520150722746e-11
3.244994916609377e-11
2.9123881998842416e-11
2.295692588697233e-11
1.655442484399678e-11
1.071973988905257e-11
5.856802235824582e-12
2.6384176796829177e-12
1.889237368470573e-12
3.280745404781503e-12
3.719215349183159e-12
1.1612248340148027e-12
1.2494460307725366e-11
2.656248360852936e-11
3.92459150565753e-11
4.887254187682634e-11
5.524269886302309e-11
5.862559060351904e-11
5.948412556067516e-11
5.841106241740582e-11
5.749936896740614e-11
8.184305804003091e-11
2.2229808469954842e-11
2.3147983474422536e-11
2.141862444858677e-11
2.018073852658697e-11
1.981533563804219e-11
2.0109303898769935e-11
2.0817571781911027e-11
2.1757091906683402e-11
2.2798869625438878e-11
2.8724249772656472e-11
3.255093197679671e-11
3.192785949233952e-11
2.7731866396079347e-11
2.2685489744796075e-11
1.8374213132864208e-11
1.582199296712767e-11
1.597102716059168e-11
1.882003262175769e-11
2.252189801401326e-11
2.348426396949352e-11
1.6027117822402845e-11
1.1687448677209105e-12
1.86333099970179e-11
3.110088196540221e-11
3.926815863246749e-11
4.4343347573181136e-11
4.7085112358452073e-11
4.801485541103483e-11
6.533244513648098e-11
1.4154271547457206e-10
2.6881297338964366e-11
2.6610291486200388e-11
2.3987151246950112e-11
2.2207233360767466e-11
2.1531440365562057e-11
2.1624519879656692e-11
2.217895721350112e-11
2.2982294638970302e-11
2.3893032298104496e-11
2.4818149142922673e-11
3.0737571938858805e-11
3.083991290484279e-11
2.5399899636899882e-11
1.8401883306127383e-11
1.151969522101906e-11
4.9248736505375615e-12
1.3694906501945977e-12
7.1429156431202665e-12
1.1928426974607968e-11
1.528061603779526e-11
1.760090444241442e-11
2.0961052940210586e-11
2.7995562957539573e-11
3.9209120956734696e-11
5.242814653245749e-11
6.478869085384178e-11
7.424750625790407e-11
7.978835586782125e-11
8.125244878217558e-11
7.049759140854277e-11
6.567717374746457e-11
1.5895049592054927e-11
2.2979791788966106e-11
2.1519078477736494e-11
2.009917766253473e-11
1.9515380606945008e-11
1.965703380145762e-11
2.0278268754319764e-11
2.1180997537011077e-11
2.2223124908362627e-11
2.771506415789674e-11
3.1753649416102706e-11
3.2398117597057374e-11
2.964175232899134e-11
2.5713506377835947e-11
2.2319212451196736e-11
2.0502355083987744e-11
2.0900033957122512e-11
2.344760501128565e-11
2.7192051349854958e-11
2.972399768678645e-11
2.427833248679704e-11
4.736319733742281e-12
1.5019992014973522e-11
2.7462758283605652e-11
3.502183979799747e-11
3.96115775547614e-11
4.214085854381714e-11
4.311552408677666e-11
4.288976810636813e-11
5.8174159074496566e-11
1.365790921807471e-11
2.640503419289485e-11
2.5480800471314096e-11
2.3114058192062544e-11
2.1659064221962972e-11
2.1212305691824018e-11
2.1449744460017074e-11
2.2093355166844387e-11
2.2951100676194855e-11
2.389403039883509e-11
3.0076520150722746e-11
3.244994916609377e-11
2.9123881998842416e-11
2.295692588697233e-11
1.655442484399678e-11
1.071973988905257e-11
5.856802235824582e-12
2.6384176796829177e-12
1.889237368470573e-12
3.280745404781503e-12
3.719215349183159e-12
1.1612248340148027e-12
1.2494460307725366e-11
2.656248360852936e-11
3.92459150565753e-11
4.887254187682634e-11
5.524269886302309e-11
5.862559060351904e-11
5.948412556067516e-11
5.841106241740582e-11
5.749936896740614e-11
8.184305804003091e-11
2.2229808469954842e-11
2.3147983474422536e-11
2.141862444858677e-11
2.018073852658697e-11
1.981533563804219e-11
2.0109303898769935e-11
2.0817571781911027e-11
2.1757091906683402e-11
2.2798869625438878e-11
2.8724249772656472e-11
3.255093197679671e-11
3.192785949233952e-11
2.7731866396079347e-11
2.2685489744796075e-11
1.8374213132864208e-11
1.582199296712767e-11
1.597102716059168e-11
1.882003262175769e-11
2.252189801401326e-11
2.348426396949352e-11
1.6027117822402845e-11
1.1687448677209105e-12
1.86333099970179e-11
3.110088196540221e-11
3.926815863246749e-11
4.4343347573181136e-11
4.7085112358452073e-11
4.801485541103483e-11
6.533244513648098e-11
1.4154271547457206e-10
2.6881297338964366e-11
2.6610291486200388e-11
2.3987151246950112e-11
2.2207233360767466e-11
2.1531440365562057e-11
2.1624519879656692e-11
2.217895721350112e-11
2.2982294638970302e-11
2.3893032298104496e-11
2.4818149142922673e-11
3.0737571938858805e-11
3.083991290484279e-11
2.5399899636899882e-11
1.8401883306127383e-11
1.151969522101906e-11
4.9248736505375615e-12
1.3694906501945977e-12
7.1429156431202665e-12
1.1928426974607968e-11
1.528061603779526e-11
1.760090444241442e-11
2.0961052940210586e-11
2.7995562957539573e-11
3.9209120956734696e-11
5.242814653245749e-11
6.478869085384178e-11
7.424750625790407e-11
7.978835586782125e-11
8.125244878217558e-11
7.049759140854277e-11
6.567717374746457e-11
1.5895049592054927e-11
2.2979791788966106e-11
2.1519078477736494e-11
2.009917766253473e-11
1.9515380606945008e-11
1.965703380145762e-11
2.0278268754319764e-11
2.1180997537011077e-11
2.2223124908362627e-11
2.771506415789674e-11
3.1753649416102706e-11
3.2398117597057374e-11
2.964175232899134e-11
2.5713506377835947e-11
2.2319212451196736e-11
2.0502355083987744e-11
2.0900033957122512e-11
2.344760501128565e-11
2.7192051349854958e-11
2.972399768678645e-11
2.427833248679704e-11
4.736319733742281e-12
1.5019992014973522e-11
2.7462758283605652e-11
3.502183979799747e-11
3.96115775547614e-11
4.214085854381714e-11
4.311552408677666e-11
4.288976810636813e-11
5.8174159074496566e-11
1.365790921807471e-11
2.640503419289485e-11
2.5480800471314096e-11
2.3114058192062544e-11
2.1659064221962972e-11
2.1212305691824018e-11
2.1449744460017074e-11
2.2093355166844387e-11
2.2951100676194855e-11
2.389403039883509e-11
3.0076520150722746e-11
3.244994916609377e-11
2.9123881998842416e-11
2.295692588697233e-11
1.655442484399678e-11
1.071973988905257e-11
5.856802235824582e-12
2.6384176796829177e-12
1.889237368470573e-12
3.280745404781503e-12
3.719215349183159e-12
1.1612248340148027e-12
1.2494460307725366e-11
2.656248360852936e-11
3.92459150565753e-11
4.887254187682634e-11
5.524269886302309e-11
5.862559060351904e-11
5.948412556067516e-11
5.841106241740582e-11
5.749936896740614e-11
8.184305804003091e-11
2.2229808469954842e-11
2.3147983474422536e-11
2.141862444858677e-11
2.018073852658697e-11
1.981533563804219e-11
2.0109303898769935e-11
2.0817571781911027e-11
2.1757091906683402e-11
2.2798869625438878e-11
2.8724249772656472e-11
3.255093197679671e-11
3.192785949233952e-11
2.7731866396079347e-11
2.2685489744796075e-11
1.8374213132864208e-11
1.582199296712767e-11
1.597102716059168e-11
1.882003262175769e-11
2.252189801401326e-11
2.348426396949352e-11
1.6027117822402845e-11
1.1687448677209105e-12
1.86333099970179e-11
3.110088196540221e-11
3.926815863246749e-11
4.4343347573181136e-11
4.7085112358452073e-11
4.801485541103483e-11
6.533244513648098e-11
1.4154271547457206e-10
2.6881297338964366e-11
2.6610291486200388e-11
2.3987151246950112e-11
2.2207233360767466e-11
2.1531440365562057e-11
2.1624519879656692e-11
2.217895721350112e-11
2.2982294638970302e-11
2.3893032298104496e-11
2.4818149142922673e-11
3.0737571938858805e-11
3.083991290484279e-11
2.5399899636899882e-11
1.8401883306127383e-11
1.151969522101906e-11
4.9248736505375615e-12
1.3694906501945977e-12
7.1429156431202665e-12
1.1928426974607968e-11
1.528061603779526e-11
1.760090444241442e-11
2.0961052940210586e-11
2.7995562957539573e-11
3.9209120956734696e-11
5.242814653245749e-11
6.478869085384178e-11
7.424750625790407e-11
7.978835586782125e-11
8.125244878217558e-11
7.049759140854277e-11
6.567717374746457e-11
1.5895049592054927e-11
2.2979791788966106e-11
2.1519078477736494e-11
2.009917766253473e-11
1.9515380606945008e-11
1.965703380145762e-11
2.0278268754319764e-11
2.1180997537011077e-11
2.2223124908362627e-11
2.771506415789674e-11
3.1753649416102706e-11
3.2398117597057374e-11
2.964175232899134e-11
2.5713506377835947e-11
2.2319212451196736e-11
2.0502355083987744e-11
2.0900033957122512e-11
2.344760501128565e-11
2.7192051349854958e-11
2.972399768678645e-11
2.427833248679704e-11
4.736319733742281e-12
1.5019992014973522e-11
2.7462758283605652e-11
3.502183979799747e-11
3.96115775547614e-11
4.214085854381714e-11
4.311552408677666e-11
4.288976810636813e-11
5.8174159074496566e-11
1.365790921807471e-11
2.640503419289485e-11
2.5480800471314096e-11
2.3114058192062544e-11
2.1659064221962972e-11
2.1212305691824018e-11
2.1449744460017074e-11
2.2093355166844387e-11
2.2951100676194855e-11
2.389403039883509e-11
3.0076520150722746e-11
3.244994916609377e-11
2.9123881998842416e-11
2.295692588697233e-11
1.655442484399678e-11
1.071973988905257e-11
5.856802235824582e-12
2.6384176796829177e-12
1.889237368470573e-12
3.280745404781503e-12
3.719215349183159e-12
1.1612248340148027e-12
1.2494460307725366e-11
2.656248360852936e-11
3.92459150565753e-11
4.887254187682634e-11
5.524269886302309e-11
5.862559060351904e-11
5.948412556067516e-11
5.841106241740582e-11
5.749936896740614e-11
8.184305804003091e-11
2.2229808469954842e-11
2.3147983474422536e-11
2.141862444858677e-11
2.018073852658697e-11
1.981533563804219e-11
2.0109303898769935e-11
2.0817571781911027e-11
2.1757091906683402e-11
2.2798869625438878e-11
2.8724249772656472e-11
3.255093197679671e-11
3.192785949233952e-11
2.7731866396079347e-11
2.2685489744796075e-11
1.8374213132864208e-11
1.582199296712767e-11
1.597102716059168e-11
1.882003262175769e-11
2.252189801401326e-11
2.348426396949352e-11
1.6027117822402845e-11
1.1687448677209105e-12
1.86333099970179e-11
3.110088196540221e-11
3.926815863246749e-11
4.4343347573181136e-11
4.7085112358452073e-11
4.801485541103483e-11
6.533244513648098e-11
1.4154271547457206e-10
2.6881297338964366e-11
2.6610291486200388e-11
2.3987151246950112e-11
2.2207233360767466e-11
2.1531440365562057e-11
2.1624519879656692e-11
2.217895721350112e-11
2.2982294638970302e-11
2.3893032298104496e-11
2.4818149142922673e-11
3.0737571938858805e-11
3.083991290484279e-11
2.5399899636899882e-11
1.8401883306127383e-11
1.151969522101906e-11
4.9248736505375615e-12
1.3694906501945977e-12
7.1429156431202665e-12
1.1928426974607968e-11
1.528061603779526e-11
1.760090444241442e-11
2.0961052940210586e-11
2.7995562957539573e-11
3.9209120956734696e-11
5.242814653245749e-11
6.478869085384178e-11
7.424750625790407e-11
7.978835586782125e-11
8.125244878217558e-11
7.049759140854277e-11
6.567717374746457e-11
1.5895049592054927e-11
2.2979791788966106e-11
2.1519078477736494e-11
2.009917766253473e-11
1.9515380606945008e-11
1.965703380145762e-11
2.0278268754319764e-11
2.1180997537011077e-11
2.2223124908362627e-11
2.771506415789674e-11
3.1753649416102706e-11
3.2398117597057374e-11
2.964175232899134e-11
2.5713506377835947e-11
2.2319212451196736e-11
2.0502355083987744e-11
2.0900033957122512e-11
2.344760501128565e-11
2.7192051349854958e-11
2.972399768678645e-11
2.427833248679704e-11
4.736319733742281e-12
1.5019992014973522e-11
2.7462758283605652e-11
3.502183979799747e-11
3.96115775547614e-11
4.214085854381714e-11
4.311552408677666e-11
4.288976810636813e-11
5.8174159074496566e-11
1.365790921807471e-11
2.640503419289485e-11
2.5480800471314096e-11
2.3114058192062544e-11
2.1659064221962972e-11
2.1212305691824018e-11
2.1449744460017074e-11
2.2093355166844387e-11
2.2951100676194855e-11
2.389403039883509e-11
3.0076520150722746e-11
3.244994916609377e-11
2.9123881998842416e-11
2.295692588697233e-11
1.655442484399678e-11
1.071973988905257e-11
5.856802235824582e-12
2.6384176796829177e-12
1.889237368470573e-12
3.280745404781503e-12
3.719215349183159e-12
1.1612248340148027e-12
1.2494460307725366e-11
2.656248360852936e-11
3.92459150565753e-11
4.887254187682634e-11
5.524269886302309e-11
5.862559060351904e-11
5.948412556067516e-11
5.841106241740582e-11
5.749936896740614e-11
8.184305804003091e-11
2.2229808469954842e-11
2.3147983474422536e-11
2.141862444858677e-11
2.018073852658697e-11
1.981533563804219e-11
2.0109303898769935e-11
2.0817571781911027e-11
2.1757091906683402e-11
2.2798869625438878e-11
2.8724249772656472e-11
3.255093197679671e-11
3.192785949233952e-11
2.7731866396079347e-11
2.2685489744796075e-11
1.8374213132864208e-11
1.582199296712767e-11
1.597102716059168e-11
1.882003262175769e-11
2.252189801401326e-11
2.348426396949352e-11
1.6027117822402845e-11
1.1687448677209105e-12
1.86333099970179e-11
3.110088196540221e-11
3.926815863246749e-11
4.4343347573181136e-11
4.7085112358452073e-11
4.801485541103483e-11
6.533244513648098e-11
1.4154271547457206e-10
2.6881297338964366e-11
2.6610291486200388e-11
2.3987151246950112e-11
2.2207233360767466e-11
2.1531440365562057e-11
2.1624519879656692e-11
2.217895721350112e-11
2.2982294638970302e-11
2.3893032298104496e-11
2.4818149142922673e-11
3.0737571938858805e-11
3.083991290484279e-11
2.5399899636899882e-11
1.8401883306127383e-11
1.151969522101906e-11
4.9248736505375615e-12
1.3694906501945977e-12
7.1429156431202665e-12
1.1928426974607968e-11
1.528061603779526e-11
1.760090444241442e-11
2.0961052940210586e-11
2.7995562957539573e-11
3.9209120956734696e-11
5.242814653245749e-11
6.478869085384178e-11
7.424750625790407e-11
7.978835586782125e-11
8.125244878217558e-11
7.049759140854277e-11
6.567717374746457e-11
1.5895049592054927e-11
2.2979791788966106e-11
2.1519078477736494e-11
2.009917766253473e-11
1.9515380606945008e-11
1.965703380145762e-11
2.0278268754319764e-11
2.1180997537011077e-11
2.2223124908362627e-11
2.771506415789674e-11
3.1753649416102706e-11
3.2398117597057374e-11
2.964175232899134e-11
2.5713506377835947e-11
2.2319212451196736e-11
2.0502355083987744e-11
2.0900033957122512e-11
2.344760501128565e-11
2.7192051349854958e-11
2.972399768678645e-11
2.427833248679704e-11
4.736319733742281e-12
1.5019992014973522e-11
2.7462758283605652e-11
3.502183979799747e-11
3.96115775547614e-11
4.214085854381714e-11
4.311552408677666e-11
4.288976810636813e-11
5.8174159074496566e-11
1.365790921807471e-11
2.640503419289485e-11
2.5480800471314096e-11
2.3114058192062544e-11
2.1659064221962972e-11
2.1212305691824018e-11
2.1449744460017074e-11
2.2093355166844387e-11
2.2951100676194855e-11
2.389403039883509e-11
3.0076520150722746e-11
3.244994916609377e-11
2.9123881998842416e-11
2.295692588697233e-11
1.655442484399678e-11
1.071973988905257e-11
5.856802235824582e-12
2.6384176796829177e-12
1.889237368470573e-12
3.280745404781503e-12
3.719215349183159e-12
1.1612248340148027e-12
1.2494460307725366e-11
2.656248360852936e-11
3.92459150565753e-11
4.887254187682634e-11
5.524269886302309e-11
5.862559060351904e-11
5.948412556067516e-11
5.841106241740582e-11
5.749936896740614e-11
8.184305804003091e-11
2.2229808469954842e-11
2.3147983474422536e-11
2.141862444858677e-11
2.018073852658697e-11
1.981533563804219e-11
2.0109303898769935e-11
2.0817571781911027e-11
2.1757091906683402e-11
2.2798869625438878e-11
2.8724249772656472e-11
3.255093197679671e-11
3.192785949233952e-11
2.7731866396079347e-11
2.2685489744796075e-11
1.8374213132864208e-11
1.582199296712767e-11
1.597102716059168e-11
1.882003262175769e-11
2.252189801401326e-11
2.348426396949352e-11
1.6027117822402845e-11
1.1687448677209105e-12
1.86333099970179e-11
3.110088196540221e-11
3.926815863246749e-11
4.4343347573181136e-11
4.7085112358452073e-11
4.801485541103483e-11
6.533244513648098e-11
1.4154271547457206e-10
2.6881297338964366e-11
2.6610291486200388e-11
2.3987151246950112e-11
2.2207233360767466e-11
2.1531440365562057e-11
2.1624519879656692e-11
2.217895721350112e-11
2.2982294638970302e-11
2.3893032298104496e-11
2.4818149142922673e-11
3.0737571938858805e-11
3.083991290484279e-11
2.5399899636899882e-11
1.8401883306127383e-11
1.151969522101906e-11
4.9248736505375615e-12
1.3694906501945977e-12
7.1429156431202665e-12
1.1928426974607968e-11
1.528061603779526e-11
1.760090444241442e-11
2.0961052940210586e-11
2.7995562957539573e-11
3.9209120956734696e-11
5.242814653245749e-11
6.478869085384178e-11
7.424750625790407e-11
7.978835586782125e-11
8.125244878217558e-11
7.049759140854277e-11
6.567717374746457e-11
1.5895049592054927e-11
2.2979791788966106e-11
2.1519078477736494e-11
2.009917766253473e-11
1.9515380606945008e-11
1.965703380145762e-11
2.0278268754319764e-11
2.1180997537011077e-11
2.2223124908362627e-11
2.771506415789674e-11
3.1753649416102706e-11
3.2398117597057374e-11
2.964175232899134e-11
2.5713506377835947e-11
2.2319212451196736e-11
2.0502355083987744e-11
2.0900033957122512e-11
2.344760501128565e-11
2.7192051349854958e-11
2.972399768678645e-11
2.427833248679704e-11
4.736319733742281e-12
1.5019992014973522e-11
2.7462758283605652e-11
3.502183979799747e-11
3.96115775547614e-11
4.214085854381714e-11
4.311552408677666e-11
4.288976810636813e-11
5.8174159074496566e-11
1.365790921807471e-11
2.640503419289485e-11
2.5480800471314096e-11
2.3114058192062544e-11
2.1659064221962972e-11
2.1212305691824018e-11
2.1449744460017074e-11
2.2093355166844387e-11
2.2951100676194855e-11
2.389403039883509e-11
3.0076520150722746e-11
3.244994916609377e-11
2.9123881998842416e-11
2.295692588697233e-11
1.655442484399678e-11
1.071973988905257e-11
5.856802235824582e-12
2.6384176796829177e-12
1.889237368470573e-12
3.280745404781503e-12
3.719215349183159e-12
1.1612248340148027e-12
1.2494460307725366e-11
2.656248360852936e-11
3.92459150565753e-11
4.887254187682634e-11
5.524269886302309e-11
5.862559060351904e-11
5.948412556067516e-11
5.841106241740582e-11
5.749936896740614e-11
8.184305804003091e-11
2.2229808469954842e-11
2.3147983474422536e-11
2.141862444858677e-11
2.018073852658697e-11
1.981533563804219e-11
2.0109303898769935e-11
2.0817571781911027e-11
2.1757091906683402e-11
2.2798869625438878e-11
2.8724249772656472e-11
3.255093197679671e-11
3.192785949233952e-11
2.7731866396079347e-11
2.2685489744796075e-11
1.8374213132864208e-11
1.582199296712767e-11
1.597102716059168e-11
1.882003262175769e-11
2.252189801401326e-11
2.348426396949352e-11
1.6027117822402845e-11
1.1687448677209105e-12
1.86333099970179e-11
3.110088196540221e-11
3.926815863246749e-11
4.4343347573181136e-11
4.7085112358452073e-11
4.801485541103483e-11
6.533244513648098e-11
1.4154271547457206e-10
2.6881297338964366e-11
2.6610291486200388e-11
2.3987151246950112e-11
2.2207233360767466e-11
2.1531440365562057e-11
2.1624519879656692e-11
2.217895721350112e-11
2.2982294638970302e-11
2.3893032298104496e-11
2.4818149142922673e-11
3.0737571938858805e-11
3.083991290484279e-11
2.5399899636899882e-11
1.8401883306127383e-11
1.151969522101906e-11
4.9248736505375615e-12
1.3694906501945977e-12
7.1429156431202665e-12
1.1928426974607968e-11
1.528061603779526e-11
1.760090444241442e-11
2.0961052940210586e-11
2.7995562957539573e-11
3.9209120956734696e-11
5.242814653245749e-11
6.478869085384178e-11
7.424750625790407e-11
7.978835586782125e-11
8.125244878217558e-11
7.049759140854277e-11
6.567717374746457e-11
1.5895049592054927e-11
2.2979791788966106e-11
2.1519078477736494e-11
2.009917766253473e-11
1.9515380606945008e-11
1.965703380145762e-11
2.0278268754319764e-11
2.1180997537011077e-11
2.2223124908362627e-11
2.771506415789674e-11
3.1753649416102706e-11
3.2398117597057374e-11
2.964175232899134e-11
2.5713506377835947e-11
2.2319212451196736e-11
2.0502355083987744e-11
2.0900033957122512e-11
2.344760501128565e-11
2.7192051349854958e-11
2.972399768678645e-11
2.427833248679704e-11
4.736319733742281e-12
1.5019992014973522e-11
2.7462758283605652e-11
3.502183979799747e-11
3.96115775547614e-11
4.214085854381714e-11
4.311552408677666e-11
4.288976810636813e-11
5.8174159074496566e-11
1.365790921807471e-11
2.640503419289485e-11
2.5480800471314096e-11
2.3114058192062544e-11
2.1659064221962972e-11
2.1212305691824018e-11
2.1449744460017074e-11
2.2093355166844387e-11
2.2951100676194855e-11
2.389403039883509e-11
3.0076520150722746e-11
3.244994916609377e-11
2.9123881998842416e-11
2.295692588697233e-11
1.655442484399678e-11
1.071973988905257e-11
5.856802235824582e-12
2.6384176796829177e-12
1.889237368470573e-12
3.280745404781503e-12
3.719215349183159e-12
1.1612248340148027e-12
1.2494460307725366e-11
2.656248360852936e-11
3.92459150565753e-11
4.887254187682634e-11
5.524269886302309e-11
5.862559060351904e-11
5.948412556067516e-11
5.841106241740582e-11
5.749936896740614e-11
8.184305804003091e-11
2.2229808469954842e-11
2.3147983474422536e-11
2.141862444858677e-11
2.018073852658697e-11
1.981533563804219e-11
2.0109303898769935e-11
2.0817571781911027e-11
2.1757091906683402e-11
2.2798869625438878e-11
2.8724249772656472e-11
3.255093197679671e-11
3.192785949233952e-11
2.7731866396079347e-11
2.2685489744796075e-11
1.8374213132864208e-11
1.582199296712767e-11
1.597102716059168e-11
1.882003262175769e-11
2.252189801401326e-11
2.348426396949352e-11
1.6027117822402845e-11
1.1687448677209105e-12
1.86333099970179e-11
3.110088196540221e-11
3.926815863246749e-11
4.4343347573181136e-11
4.7085112358452073e-11
4.801485541103483e-11
6.533244513648098e-11
1.4154271547457206e-10
2.6881297338964366e-11
2.6610291486200388e-11
2.3987151246950112e-11
2.2207233360767466e-11
2.1531440365562057e-11
2.1624519879656692e-11
2.217895721350112e-11
2.2982294638970302e-11
2.3893032298104496e-11
2.4818149142922673e-11
3.0737571938858805e-11
3.083991290484279e-11
2.5399899636899882e-11
1.8401883306127383e-11
1.151969522101906e-11
4.9248736505375615e-12
1.3694906501945977e-12
7.1429156431202665e-12
1.1928426974607968e-11
1.528061603779526e-11
1.760090444241442e-11
2.0961052940210586e-11
2.7995562957539573e-11
3.9209120956734696e-11
5.242814653245749e-11
6.478869085384178e-11
7.424750625790407e-11
7.978835586782125e-11
8.125244878217558e-11
7.049759140854277e-11
6.567717374746457e-11
1.5895049592054927e-11
2.2979791788966106e-11
2.1519078477736494e-11
2.009917766253473e-11
1.9515380606945008e-11
1.965703380145762e-11
2.0278268754319764e-11
2.1180997537011077e-11
2.2223124908362627e-11
2.771506415789674e-11
3.1753649416102706e-11
3.2398117597057374e-11
2.964175232899134e-11
2.5713506377835947e-11
2.2319212451196736e-11
2.0502355083987744e-11
2.0900033957122512e-11
2.344760501128565e-11
2.7192051349854958e-11
2.972399768678645e-11
2.427833248679704e-11
4.736319733742281e-12
1.5019992014973522e-11
2.7462758283605652e-11
3.502183979799747e-11
3.96115775547614e-11
4.214085854381714e-11
4.311552408677666e-11
4.288976810636813e-11
5.8174159074496566e-11
1.365790921807471e-11
2.640503419289485e-11
2.5480800471314096e-11
2.3114058192062544e-11
2.1659064221962972e-11
2.1212305691824018e-11
2.1449744460017074e-11
2.2093355166844387e-11
2.2951100676194855e-11
2.389403039883509e-11
3.0076520150722746e-11
3.244994916609377e-11
2.9123881998842416e-11
2.295692588697233e-11
1.655442484399678e-11
1.071973988905257e-11
5.856802235824582e-12
2.6384176796829177e-12
1.889237368470573e-12
3.280745404781503e-12
3.719215349183159e-12
1.1612248340148027e-12
1.2494460307725366e-11
2.656248360852936e-11
3.92459150565753e-11
4.887254187682634e-11
5.524269886302309e-11
5.862559060351904e-11
5.948412556067516e-11
5.841106241740582e-11
5.749936896740614e-11
8.184305804003091e-11
2.2229808469954842e-11
2.3147983474422536e-11
2.141862444858677e-11
2.018073852658697e-11
1.981533563804219e-11
2.0109303898769935e-11
2.0817571781911027e-11
2.1757091906683402e-11
2.2798869625438878e-11
2.8724249772656472e-11
3.255093197679671e-11
3.192785949233952e-11
2.7731866396079347e-11
2.2685489744796075e-11
1.8374213132864208e-11
1.582199296712767e-11
1.597102716059168e-11
1.882003262175769e-11
2.252189801401326e-11
2.348426396949352e-11
1.6027117822402845e-11
1.1687448677209105e-12
1.86333099970179e-11
3.110088196540221e-11
3.926815863246749e-11
4.4343347573181136e-11
4.7085112358452073e-11
4.801485541103483e-11
6.533244513648098e-11
1.4154271547457206e-10
2.6881297338964366e-11
2.6610291486200388e-11
2.3987151246950112e-11
2.2207233360767466e-11
2.1531440365562057e-11
2.1624519879656692e-11
2.217895721350112e-11
2.2982294638970302e-11
2.3893032298104496e-11
2.4818149142922673e-11
3.0737571938858805e-11
3.083991290484279e-11
2.5399899636899882e-11
1.8401883306127383e-11
1.151969522101906e-11
4.9248736505375615e-12
1.3694906501945977e-12
7.1429156431202665e-12
1.1928426974607968e-11
1.528061603779526e-11
1.760090444241442e-11
2.0961052940210586e-11
2.7995562957539573e-11
3.9209120956734696e-11
5.242814653245749e-11
6.478869085384178e-11
7.424750625790407e-11
7.978835586782125e-11
8.125244878217558e-11
7.049759140854277e-11
6.567717374746457e-11
1.5895049592054927e-11
2.2979791788966106e-11
2.1519078477736494e-11
2.009917766253473e-11
1.9515380606945008e-11
1.965703380145762e-11
2.0278268754319764e-11
2.1180997537011077e-11
2.2223124908362627e-11
2.771506415789674e-11
3.1753649416102706e-11
3.2398117597057374e-11
2.964175232899134e-11
2.5713506377835947e-11
2.2319212451196736e-11
2.0502355083987744e-11
2.0900033957122512e-11
2.344760501128565e-11
2.7192051349854958e-11
2.972399768678645e-11
2.427833248679704e-11
4.736319733742281e-12
1.5019992014973522e-11
2.7462758283605652e-11
3.502183979799747e-11
3.96115775547614e-11
4.214085854381714e-11
4.311552408677666e-11
4.288976810636813e-11
5.8174159074496566e-11
1.365790921807471e-11
2.640503419289485e-11
2.5480800471314096e-11
2.3114058192062544e-11
2.1659064221962972e-11
2.1212305691824018e-11
2.1449744460017074e-11
2.2093355166844387e-11
2.2951100676194855e-11
2.389403039883509e-11
3.0076520150722746e-11
3.244994916609377e-11
2.9123881998842416e-11
2.295692588697233e-11
1.655442484399678e-11
1.071973988905257e-11
5.856802235824582e-12
2.6384176796829177e-12
1.889237368470573e-12
3.280745404781503e-12
3.719215349183159e-12
1.1612248340148027e-12
1.2494460307725366e-11
2.656248360852936e-11
3.92459150565753e-11
4.887254187682634e-11
5.524269886302309e-11
5.862559060351904e-11
5.948412556067516e-11
5.841106241740582e-11
5.749936896740614e-11
8.184305804003091e-11
2.2229808469954842e-11
2.3147983474422536e-11
2.141862444858677e-11
2.018073852658697e-11
1.981533563804219e-11
2.0109303898769935e-11
2.0817571781911027e-11
2.1757091906683402e-11
2.2798869625438878e-11
2.8724249772656472e-11
3.255093197679671e-11
3.192785949233952e-11
2.7731866396079347e-11
2.2685489744796075e-11
1.8374213132864208e-11
1.582199296712767e-11
1.597102716059168e-11
1.882003262175769e-11
2.252189801401326e-11
2.348426396949352e-11
1.6027117822402845e-11
1.1687448677209105e-12
1.86333099970179e-11
3.110088196540221e-11
3.926815863246749e-11
4.4343347573181136e-11
4.7085112358452073e-11
4.801485541103483e-11
6.533244513648098e-11
1.4154271547457206e-10
2.6881297338964366e-11
2.6610291486200388e-11
2.3987151246950112e-11
2.2207233360767466e-11
2.1531440365562057e-11
2.1624519879656692e-11
2.217895721350112e-11
2.2982294638970302e-11
2.3893032298104496e-11
2.4818149142922673e-11
3.0737571938858805e-11
3.083991290484279e-11
2.5399899636899882e-11
1.8401883306127383e-11
1.151969522101906e-11
4.9248736505375615e-12
1.3694906501945977e-12
7.1429156431202665e-12
1.1928426974607968e-11
1.528061603779526e-11
1.760090444241442e-11
2.0961052940210586e-11
2.7995562957539573e-11
3.9209120956734696e-11
5.242814653245749e-11
6.478869085384178e-11
7.424750625790407e-11
7.978835586782125e-11
8.125244878217558e-11
7.049759140854277e-11
6.567717374746457e-11
1.5895049592054927e-11
2.2979791788966106e-11
2.1519078477736494e-11
2.009917766253473e-11
1.9515380606945008e-11
1.965703380145762e-11
2.0278268754319764e-11
2.1180997537011077e-11
2.2223124908362627e-11
2.771506415789674e-11
3.1753649416102706e-11
3.2398117597057374e-11
2.964175232899134e-11
2.5713506377835947e-11
2.2319212451196736e-11
2.0502355083987744e-11
2.0900033957122512e-11
2.344760501128565e-11
2.7192051349854958e-11
2.972399768678645e-11
2.427833248679704e-11
4.736319733742281e-12
1.5019992014973522e-11
2.7462758283605652e-11
3.502183979799747e-11
3.96115775547614e-11
4.214085854381714e-11
4.311552408677666e-11
4.288976810636813e-11
5.8174159074496566e-11
1.365790921807471e-11
2.640503419289485e-11
2.5480800471314096e-11
2.3114058192062544e-11
2.1659064221962972e-11
2.1212305691824018e-11
2.1449744460017074e-11
2.2093355166844387e-11
2.2951100676194855e-11
2.389403039883509e-11
3.0076520150722746e-11
3.244994916609377e-11
2.9123881998842416e-11
2.295692588697233e-11
1.655442484399678e-11
1.071973988905257e-11
5.856802235824582e-12
2.6384176796829177e-12
1.889237368470573e-12
3.280745404781503e-12
3.719215349183159e-12
1.1612248340148027e-12
1.2494460307725366e-11
2.656248360852936e-11
3.92459150565753e-11
4.887254187682634e-11
5.524269886302309e-11
5.862559060351904e-11
5.948412556067516e-11
5.841106241740582e-11
5.749936896740614e-11
8.184305804003091e-11
2.2229808469954842e-11
2.3147983474422536e-11
2.141862444858677e-11
2.018073852658697e-11
1.981533563804219e-11
2.0109303898769935e-11
2.0817571781911027e-11
2.1757091906683402e-11
2.2798869625438878e-11
2.8724249772656472e-11
3.255093197679671e-11
3.192785949233952e-11
2.7731866396079347e-11
2.2685489744796075e-11
1.8374213132864208e-11
1.582199296712767e-11
1.597102716059168e-11
1.882003262175769e-11
2.252189801401326e-11
2.348426396949352e-11
1.6027117822402845e-11
1.1687448677209105e-12
1.86333099970179e-11
3.110088196540221e-11
3.926815863246749e-11
4.4343347573181136e-11
4.7085112358452073e-11
4.801485541103483e-11
6.533244513648098e-11
1.4154271547457206e-10
2.6881297338964366e-11
2.6610291486200388e-11
2.3987151246950112e-11
2.2207233360767466e-11
2.1531440365562057e-11
2.1624519879656692e-11
2.217895721350112e-11
2.2982294638970302e-11
2.3893032298104496e-11
2.4818149142922673e-11
3.0737571938858805e-11
3.083991290484279e-11
2.5399899636899882e-11
1.8401883306127383e-11
1.151969522101906e-11
4.9248736505375615e-12
1.3694906501945977e-12
7.1429156431202665e-12
1.1928426974607968e-11
1.528061603779526e-11
1.760090444241442e-11
2.0961052940210586e-11
2.7995562957539573e-11
3.9209120956734696e-11
5.242814653245749e-11
6.478869085384178e-11
7.424750625790407e-11
7.978835586782125e-11
8.125244878217558e-11
7.049759140854277e-11
6.567717374746457e-11
1.5895049592054927e-11
2.2979791788966106e-11
2.1519078477736494e-11
2.009917766253473e-11
1.9515380606945008e-11
1.965703380145762e-11
2.0278268754319764e-11
2.1180997537011077e-11
2.2223124908362627e-11
2.771506415789674e-11
3.1753649416102706e-11
3.2398117597057374e-11
2.964175232899134e-11
2.5713506377835947e-11
2.2319212451196736e-11
2.0502355083987744e-11
2.0900033957122512e-11
2.344760501128565e-11
2.7192051349854958e-11
2.972399768678645e-11
2.427833248679704e-11
4.736319733742281e-12
1.5019992014973522e-11
2.7462758283605652e-11
3.502183979799747e-11
3.96115775547614e-11
4.214085854381714e-11
4.311552408677666e-11
4.288976810636813e-11
5.8174159074496566e-11
1.365790921807471e-11
2.640503419289485e-11
2.5480800471314096e-11
2.3114058192062544e-11
2.1659064221962972e-11
2.1212305691824018e-11
2.1449744460017074e-11
2.2093355166844387e-11
2.2951100676194855e-11
2.389403039883509e-11
3.0076520150722746e-11
3.244994916609377e-11
2.9123881998842416e-11
2.295692588697233e-11
1.655442484399678e-11
1.071973988905257e-11
5.856802235824582e-12
2.6384176796829177e-12
1.889237368470573e-12
3.280745404781503e-12
3.719215349183159e-12
1.1612248340148027e-12
1.2494460307725366e-11
2.656248360852936e-11
3.92459150565753e-11
4.887254187682634e-11
5.524269886302309e-11
5.862559060351904e-11
5.948412556067516e-11
5.841106241740582e-11
5.749936896740614e-11
8.184305804003091e-11
2.2229808469954842e-11
2.3147983474422536e-11
2.141862444858677e-11
2.018073852658697e-11
1.981533563804219e-11
2.0109303898769935e-11
2.0817571781911027e-11
2.1757091906683402e-11
2.2798869625438878e-11
2.8724249772656472e-11
3.255093197679671e-11
3.192785949233952e-11
2.7731866396079347e-11
2.2685489744796075e-11
1.8374213132864208e-11
1.582199296712767e-11
1.597102716059168e-11
1.882003262175769e-11
2.252189801401326e-11
2.348426396949352e-11
1.6027117822402845e-11
1.1687448677209105e-12
1.86333099970179e-11
3.110088196540221e-11
3.926815863246749e-11
4.4343347573181136e-11
4.7085112358452073e-11
4.801485541103483e-11
6.533244513648098e-11
1.4154271547457206e-10
2.6881297338964366e-11
2.6610291486200388e-11
2.3987151246950112e-11
2.2207233360767466e-11
2.1531440365562057e-11
2.1624519879656692e-11
2.217895721350112e-11
2.2982294638970302e-11
2.3893032298104496e-11
2.4818149142922673e-11
3.0737571938858805e-11
3.083991290484279e-11
2.5399899636899882e-11
1.8401883306127383e-11
1.151969522101906e-11
4.9248736505375615e-12
1.3694906501945977e-12
7.1429156431202665e-12
1.1928426974607968e-11
1.528061603779526e-11
1.760090444241442e-11
2.0961052940210586e-11
2.7995562957539573e-11
3.9209120956734696e-11
5.242814653245749e-11
6.478869085384178e-11
7.424750625790407e-11
7.978835586782125e-11
8.125244878217558e-11
7.049759140854277e-11
6.567717374746457e-11
1.5895049592054927e-11
2.2979791788966106e-11
2.1519078477736494e-11
2.009917766253473e-11
1.9515380606945008e-11
1.965703380145762e-11
2.0278268754319764e-11
2.1180997537011077e-11
2.2223124908362627e-11
2.771506415789674e-11
3.1753649416102706e-11
3.2398117597057374e-11
2.964175232899134e-11
2.5713506377835947e-11
2.2319212451196736e-11
2.0502355083987744e-11
2.0900033957122512e-11
2.344760501128565e-11
2.7192051349854958e-11
2.972399768678645e-11
2.427833248679704e-11
4.736319733742281e-12
1.5019992014973522e-11
2.7462758283605652e-11
3.502183979799747e-11
3.96115775547614e-11
4.214085854381714e-11
4.311552408677666e-11
4.288976810636813e-11
5.8174159074496566e-11
1.365790921807471e-11
2.640503419289485e-11
2.5480800471314096e-11
2.3114058192062544e-11
2.1659064221962972e-11
2.1212305691824018e-11
2.1449744460017074e-11
2.2093355166844387e-11
2.2951100676194855e-11
2.389403039883509e-11
3.0076520150722746e-11
3.244994916609377e-11
2.9123881998842416e-11
2.295692588697233e-11
1.655442484399678e-11
1.071973988905257e-11
5.856802235824582e-12
2.6384176796829177e-12
1.889237368470573e-12
3.280745404781503e-12
3.719215349183159e-12
1.1612248340148027e-12
1.2494460307725366e-11
2.656248360852936e-11
3.92459150565753e-11
4.887254187682634e-11
5.524269886302309e-11
5.862559060351904e-11
5.948412556067516e-11
5.841106241740582e-11
5.749936896740614e-11
8.184305804003091e-11
2.2229808469954842e-11
2.3147983474422536e-11
2.141862444858677e-11
2.018073852658697e-11
1.981533563804219e-11
2.0109303898769935e-11
2.0817571781911027e-11
2.1757091906683402e-11
2.2798869625438878e-11
2.8724249772656472e-11
3.255093197679671e-11
3.192785949233952e-11
2.7731866396079347e-11
2.2685489744796075e-11
1.8374213132864208e-11
1.582199296712767e-11
1.597102716059168e-11
1.882003262175769e-11
2.252189801401326e-11
2.348426396949352e-11
1.6027117822402845e-11
1.1687448677209105e-12
1.86333099970179e-11
3.110088196540221e-11
3.926815863246749e-11
4.4343347573181136e-11
4.7085112358452073e-11
4.801485541103483e-11
6.533244513648098e-11
1.4154271547457206e-10
2.6881297338964366e-11
2.6610291486200388e-11
2.3987151246950112e-11
2.2207233360767466e-11
2.1531440365562057e-11
2.1624519879656692e-11
2.217895721350112e-11
2.2982294638970302e-11
2.3893032298104496e-11
2.4818149142922673e-11
3.0737571938858805e-11
3.083991290484279e-11
2.5399899636899882e-11
1.8401883306127383e-11
1.151969522101906e-11
4.9248736505375615e-12
1.3694906501945977e-12
7.1429156431202665e-12
1.1928426974607968e-11
1.528061603779526e-11
1.760090444241442e-11
2.0961052940210586e-11
2.7995562957539573e-11
3.9209120956734696e-11
5.242814653245749e-11
6.478869085384178e-11
7.424750625790407e-11
7.978835586782125e-11
8.125244878217558e-11
7.049759140854277e-11
6.567717374746457e-11
1.5895049592054927e-11
2.2979791788966106e-11
2.1519078477736494e-11
2.009917766253473e-11
1.9515380606945008e-11
1.965703380145762e-11
2.0278268754319764e-11
2.1180997537011077e-11
2.2223124908362627e-11
2.771506415789674e-11
3.1753649416102706e-11
3.2398117597057374e-11
2.964175232899134e-11
2.5713506377835947e-11
2.2319212451196736e-11
2.0502355083987744e-11
2.0900033957122512e-11
2.344760501128565e-11
2.7192051349854958e-11
2.972399768678645e-11
2.427833248679704e-11
4.736319733742281e-12
1.5019992014973522e-11
2.7462758283605652e-11
3.502183979799747e-11
3.96115775547614e-11
4.214085854381714e-11
4.311552408677666e-11
4.288976810636813e-11
5.8174159074496566e-11
1.365790921807471e-11
2.640503419289485e-11
2.5480800471314096e-11
2.3114058192062544e-11
2.1659064221962972e-11
2.1212305691824018e-11
2.1449744460017074e-11
2.2093355166844387e-11
2.2951100676194855e-11
2.389403039883509e-11
3.0076520150722746e-11
3.244994916609377e-11
2.9123881998842416e-11
2.295692588697233e-11
1.655442484399678e-11
1.071973988905257e-11
5.856802235824582e-12
2.6384176796829177e-12
1.889237368470573e-12
3.280745404781503e-12
3.719215349183159e-12
1.1612248340148027e-12
1.2494460307725366e-11
2.656248360852936e-11
3.92459150565753e-11
4.887254187682634e-11
5.524269886302309e-11
5.862559060351904e-11
5.948412556067516e-11
5.841106241740582e-11
5.749936896740614e-11
8.184305804003091e-11
2.2229808469954842e-11
2.3147983474422536e-11
2.141862444858677e-11
2.018073852658697e-11
1.981533563804219e-11
2.0109303898769935e-11
2.0817571781911027e-11
2.1757091906683402e-11
2.2798869625438878e-11
2.8724249772656472e-11
3.255093197679671e-11
3.192785949233952e-11
2.7731866396079347e-11
2.2685489744796075e-11
1.8374213132864208e-11
1.582199296712767e-11
1.597102716059168e-11
1.882003262175769e-11
2.252189801401326e-11
2.348426396949352e-11
1.6027117822402845e-11
1.1687448677209105e-12
1.86333099970179e-11
3.110088196540221e-11
3.926815863246749e-11
4.4343347573181136e-11
4.7085112358452073e-11
4.801485541103483e-11
6.533244513648098e-11
1.4154271547457206e-10
2.6881297338964366e-11
2.6610291486200388e-11
2.3987151246950112e-11
2.2207233360767466e-11
2.1531440365562057e-11
2.1624519879656692e-11
2.217895721350112e-11
2.2982294638970302e-11
2.3893032298104496e-11
2.4818149142922673e-11
3.0737571938858805e-11
3.083991290484279e-11
2.5399899636899882e-11
1.8401883306127383e-11
1.151969522101906e-11
4.9248736505375615e-12
1.3694906501945977e-12
7.1429156431202665e-12
1.1928426974607968e-11
1.528061603779526e-11
1.760090444241442e-11
2.0961052940210586e-11
2.7995562957539573e-11
3.9209120956734696e-11
5.242814653245749e-11
6.478869085384178e-11
7.424750625790407e-11
7.978835586782125e-11
8.125244878217558e-11
7.049759140854277e-11
6.567717374746457e-11
1.5895049592054927e-11
2.2979791788966106e-11
2.1519078477736494e-11
2.009917766253473e-11
1.9515380606945008e-11
1.965703380145762e-11
2.0278268754319764e-11
2.1180997537011077e-11
2.2223124908362627e-11
2.771506415789674e-11
3.1753649416102706e-11
3.2398117597057374e-11
2.964175232899134e-11
2.5713506377835947e-11
2.2319212451196736e-11
2.0502355083987744e-11
2.0900033957122512e-11
2.344760501128565e-11
2.7192051349854958e-11
2.972399768678645e-11
2.427833248679704e-11
4.736319733742281e-12
1.5019992014973522e-11
2.7462758283605652e-11
3.502183979799747e-11
3.96115775547614e-11
4.214085854381714e-11
4.311552408677666e-11
4.288976810636813e-11
5.8174159074496566e-11
1.365790921807471e-11
2.640503419289485e-11
2.5480800471314096e-11
2.3114058192062544e-11
2.1659064221962972e-11
2.1212305691824018e-11
2.1449744460017074e-11
2.2093355166844387e-11
2.2951100676194855e-11
2.389403039883509e-11
3.0076520150722746e-11
3.244994916609377e-11
2.9123881998842416e-11
2.295692588697233e-11
1.655442484399678e-11
1.071973988905257e-11
5.856802235824582e-12
2.6384176796829177e-12
1.889237368470573e-12
3.280745404781503e-12
3.719215349183159e-12
1.1612248340148027e-12
1.2494460307725366e-11
2.656248360852936e-11
3.92459150565753e-11
4.887254187682634e-11
5.524269886302309e-11
5.862559060351904e-11
5.948412556067516e-11
5.841106241740582e-11
5.749936896740614e-11
8.184305804003091e-11
2.2229808469954842e-11
2.3147983474422536e-11
2.141862444858677e-11
2.018073852658697e-11
1.981533563804219e-11
2.0109303898769935e-11
2.0817571781911027e-11
2.1757091906683402e-11
2.2798869625438878e-11
2.8724249772656472e-11
3.255093197679671e-11
3.192785949233952e-11
2.7731866396079347e-11
2.2685489744796075e-11
1.8374213132864208e-11
1.582199296712767e-11
1.597102716059168e-11
1.882003262175769e-11
2.252189801401326e-11
2.348426396949352e-11
1.6027117822402845e-11
1.1687448677209105e-12
1.86333099970179e-11
3.110088196540221e-11
3.926815863246749e-11
4.4343347573181136e-11
4.7085112358452073e-11
4.801485541103483e-11
6.533244513648098e-11
1.4154271547457206e-10
2.6881297338964366e-11
2.6610291486200388e-11
2.3987151246950112e-11
2.2207233360767466e-11
2.1531440365562057e-11
2.1624519879656692e-11
2.217895721350112e-11
2.2982294638970302e-11
2.3893032298104496e-11
2.4818149142922673e-11
3.0737571938858805e-11
3.083991290484279e-11
2.5399899636899882e-11
1.8401883306127383e-11
1.151969522101906e-11
4.9248736505375615e-12
1.3694906501945977e-12
7.1429156431202665e-12
1.1928426974607968e-11
1.528061603779526e-11
1.760090444241442e-11
2.0961052940210586e-11
2.7995562957539573e-11
3.9209120956734696e-11
5.242814653245749e-11
6.478869085384178e-11
7.424750625790407e-11
7.978835586782125e-11
8.125244878217558e-11
7.049759140854277e-11
6.567717374746457e-11
1.5895049592054927e-11
2.2979791788966106e-11
2.1519078477736494e-11
2.009917766253473e-11
1.9515380606945008e-11
1.965703380145762e-11
2.0278268754319764e-11
2.1180997537011077e-11
2.2223124908362627e-11
2.771506415789674e-11
3.1753649416102706e-11
3.2398117597057374e-11
2.964175232899134e-11
2.5713506377835947e-11
2.2319212451196736e-11
2.0502355083987744e-11
2.0900033957122512e-11
2.344760501128565e-11
2.7192051349854958e-11
2.972399768678645e-11
2.427833248679704e-11
4.736319733742281e-12
1.5019992014973522e-11
2.7462758283605652e-11
3.502183979799747e-11
3.96115775547614e-11
4.214085854381714e-11
4.311552408677666e-11
4.288976810636813e-11
5.8174159074496566e-11
1.365790921807471e-11
2.640503419289485e-11
2.5480800471314096e-11
2.3114058192062544e-11
2.1659064221962972e-11
2.1212305691824018e-11
2.1449744460017074e-11
2.2093355166844387e-11
2.2951100676194855e-11
2.389403039883509e-11
3.0076520150722746e-11
3.244994916609377e-11
2.9123881998842416e-11
2.295692588697233e-11
1.655442484399678e-11
1.071973988905257e-11
5.856802235824582e-12
2.6384176796829177e-12
1.889237368470573e-12
3.280745404781503e-12
3.719215349183159e-12
1.1612248340148027e-12
1.2494460307725366e-11
2.656248360852936e-11
3.92459150565753e-11
4.887254187682634e-11
5.524269886302309e-11
5.862559060351904e-11
5.948412556067516e-11
5.841106241740582e-11
5.749936896740614e-11
8.184305804003091e-11
2.2229808469954842e-11
2.3147983474422536e-11
2.141862444858677e-11
2.018073852658697e-11
1.981533563804219e-11
2.0109303898769935e-11
2.0817571781911027e-11
2.1757091906683402e-11
2.2798869625438878e-11
2.8724249772656472e-11
3.255093197679671e-11
3.192785949233952e-11
2.7731866396079347e-11
2.2685489744796075e-11
1.8374213132864208e-11
1.582199296712767e-11
1.597102716059168e-11
1.882003262175769e-11
2.252189801401326e-11
2.348426396949352e-11
1.6027117822402845e-11
1.1687448677209105e-12
1.86333099970179e-11
3.110088196540221e-11
3.926815863246749e-11
4.4343347573181136e-11
4.7085112358452073e-11
4.801485541103483e-11
6.533244513648098e-11
1.4154271547457206e-10
2.6881297338964366e-11
2.6610291486200388e-11
2.3987151246950112e-11
2.2207233360767466e-11
2.1531440365562057e-11
2.1624519879656692e-11
2.217895721350112e-11
2.2982294638970302e-11
2.3893032298104496e-11
2.4818149142922673e-11
3.0737571938858805e-11
3.083991290484279e-11
2.5399899636899882e-11
1.8401883306127383e-11
1.151969522101906e-11
4.9248736505375615e-12
1.3694906501945977e-12
7.1429156431202665e-12
1.1928426974607968e-11
1.528061603779526e-11
1.760090444241442e-11
2.0961052940210586e-11
2.7995562957539573e-11
3.9209120956734696e-11
5.242814653245749e-11
6.478869085384178e-11
7.424750625790407e-11
7.978835586782125e-11
8.125244878217558e-11
7.049759140854277e-11
6.567717374746457e-11
1.5895049592054927e-11
2.2979791788966106e-11
2.1519078477736494e-11
2.009917766253473e-11
1.9515380606945008e-11
1.965703380145762e-11
2.0278268754319764e-11
2.1180997537011077e-11
2.2223124908362627e-11
2.771506415789674e-11
3.1753649416102706e-11
3.2398117597057374e-11
2.964175232899134e-11
2.5713506377835947e-11
2.2319212451196736e-11
2.0502355083987744e-11
2.0900033957122512e-11
2.344760501128565e-11
2.7192051349854958e-11
2.972399768678645e-11
2.427833248679704e-11
4.736319733742281e-12
1.5019992014973522e-11
2.7462758283605652e-11
3.502183979799747e-11
3.96115775547614e-11
4.214085854381714e-11
4.311552408677666e-11
4.288976810636813e-11
5.8174159074496566e-11
1.365790921807471e-11
2.640503419289485e-11
2.5480800471314096e-11
2.3114058192062544e-11
2.1659064221962972e-11
2.1212305691824018e-11
2.1449744460017074e-11
2.2093355166844387e-11
2.2951100676194855e-11
2.389403039883509e-11
3.0076520150722746e-11
3.244994916609377e-11
2.9123881998842416e-11
2.295692588697233e-11
1.655442484399678e-11
1.071973988905257e-11
5.856802235824582e-12
2.6384176796829177e-12
1.889237368470573e-12
3.280745404781503e-12
3.719215349183159e-12
1.1612248340148027e-12
1.2494460307725366e-11
2.656248360852936e-11
3.92459150565753e-11
4.887254187682634e-11
5.524269886302309e-11
5.862559060351904e-11
5.948412556067516e-11
5.841106241740582e-11
5.749936896740614e-11
8.184305804003091e-11
2.2229808469954842e-11
2.3147983474422536e-11
2.141862444858677e-11
2.018073852658697e-11
1.981533563804219e-11
2.0109303898769935e-11
2.0817571781911027e-11
2.1757091906683402e-11
2.2798869625438878e-11
2.8724249772656472e-11
3.255093197679671e-11
3.192785949233952e-11
2.7731866396079347e-11
2.2685489744796075e-11
1.8374213132864208e-11
1.582199296712767e-11
1.597102716059168e-11
1.882003262175769e-11
2.252189801401326e-11
2.348426396949352e-11
1.6027117822402845e-11
1.1687448677209105e-12
1.86333099970179e-11
3.110088196540221e-11
3.926815863246749e-11
4.4343347573181136e-11
4.7085112358452073e-11
4.801485541103483e-11
6.533244513648098e-11
1.4154271547457206e-10
2.6881297338964366e-11
2.6610291486200388e-11
2.3987151246950112e-11
2.2207233360767466e-11
2.1531440365562057e-11
2.1624519879656692e-11
2.217895721350112e-11
2.2982294638970302e-11
2.3893032298104496e-11
2.4818149142922673e-11
3.0737571938858805e-11
3.083991290484279e-11
2.5399899636899882e-11
1.8401883306127383e-11
1.151969522101906e-11
4.9248736505375615e-12
1.3694906501945977e-12
7.1429156431202665e-12
1.1928426974607968e-11
1.528061603779526e-11
1.760090444241442e-11
2.0961052940210586e-11
2.7995562957539573e-11
3.9209120956734696e-11
5.242814653245749e-11
6.478869085384178e-11
7.424750625790407e-11
7.978835586782125e-11
8.125244878217558e-11
7.049759140854277e-11
6.567717374746457e-11
1.5895049592054927e-11
2.2979791788966106e-11
2.1519078477736494e-11
2.009917766253473e-11
1.9515380606945008e-11
1.965703380145762e-11
2.0278268754319764e-11
2.1180997537011077e-11
2.2223124908362627e-11
2.771506415789674e-11
3.1753649416102706e-11
3.2398117597057374e-11
2.964175232899134e-11
2.5713506377835947e-11
2.2319212451196736e-11
2.0502355083987744e-11
2.0900033957122512e-11
2.344760501128565e-11
2.7192051349854958e-11
2.972399768678645e-11
2.427833248679704e-11
4.736319733742281e-12
1.5019992014973522e-11
2.7462758283605652e-11
3.502183979799747e-11
3.96115775547614e-11
4.214085854381714e-11
4.311552408677666e-11
4.288976810636813e-11
5.8174159074496566e-11
1.365790921807471e-11
2.640503419289485e-11
2.5480800471314096e-11
2.3114058192062544e-11
2.1659064221962972e-11
2.1212305691824018e-11
2.1449744460017074e-11
2.2093355166844387e-11
2.2951100676194855e-11
2.389403039883509e-11
3.0076520150722746e-11
3.244994916609377e-11
2.9123881998842416e-11
2.295692588697233e-11
1.655442484399678e-11
1.071973988905257e-11
5.856802235824582e-12
2.6384176796829177e-12
1.889237368470573e-12
3.280745404781503e-12
3.719215349183159e-12
1.1612248340148027e-12
1.2494460307725366e-11
2.656248360852936e-11
3.92459150565753e-11
4.887254187682634e-11
5.524269886302309e-11
5.862559060351904e-11
5.948412556067516e-11
5.841106241740582e-11
5.749936896740614e-11
8.184305804003091e-11
2.2229808469954842e-11
2.3147983474422536e-11
2.141862444858677e-11
2.018073852658697e-11
1.981533563804219e-11
2.0109303898769935e-11
2.0817571781911027e-11
2.1757091906683402e-11
2.2798869625438878e-11
2.8724249772656472e-11
3.255093197679671e-11
3.192785949233952e-11
2.7731866396079347e-11
2.2685489744796075e-11
1.8374213132864208e-11
1.582199296712767e-11
1.597102716059168e-11
1.882003262175769e-11
2.252189801401326e-11
2.348426396949352e-11
1.6027117822402845e-11
1.1687448677209105e-12
1.86333099970179e-11
3.110088196540221e-11
3.926815863246749e-11
4.4343347573181136e-11
4.7085112358452073e-11
4.801485541103483e-11
6.533244513648098e-11
1.4154271547457206e-10
2.6881297338964366e-11
2.6610291486200388e-11
2.3987151246950112e-11
2.2207233360767466e-11
2.1531440365562057e-11
2.1624519879656692e-11
2.217895721350112e-11
2.2982294638970302e-11
2.3893032298104496e-11
2.4818149142922673e-11
3.0737571938858805e-11
3.083991290484279e-11
2.5399899636899882e-11
1.8401883306127383e-11
1.151969522101906e-11
4.9248736505375615e-12
1.3694906501945977e-12
7.1429156431202665e-12
1.1928426974607968e-11
1.528061603779526e-11
1.760090444241442e-11
2.0961052940210586e-11
2.7995562957539573e-11
3.9209120956734696e-11
5.242814653245749e-11
6.478869085384178e-11
7.424750625790407e-11
7.978835586782125e-11
8.125244878217558e-11
7.049759140854277e-11
6.567717374746457e-11
1.5895049592054927e-11
2.2979791788966106e-11
2.1519078477736494e-11
2.009917766253473e-11
1.9515380606945008e-11
1.965703380145762e-11
2.0278268754319764e-11
2.1180997537011077e-11
2.2223124908362627e-11
2.771506415789674e-11
3.1753649416102706e-11
3.2398117597057374e-11
2.964175232899134e-11
2.5713506377835947e-11
2.2319212451196736e-11
2.0502355083987744e-11
2.0900033957122512e-11
2.344760501128565e-11
2.7192051349854958e-11
2.972399768678645e-11
2.427833248679704e-11
4.736319733742281e-12
1.5019992014973522e-11
2.7462758283605652e-11
3.502183979799747e-11
3.96115775547614e-11
4.214085854381714e-11
4.311552408677666e-11
4.288976810636813e-11
5.8174159074496566e-11
1.365790921807471e-11
2.640503419289485e-11
2.5480800471314096e-11
2.3114058192062544e-11
2.1659064221962972e-11
2.1212305691824018e-11
2.1449744460017074e-11
2.2093355166844387e-11
2.2951100676194855e-11
2.389403039883509e-11
3.0076520150722746e-11
3.244994916609377e-11
2.9123881998842416e-11
2.295692588697233e-11
1.655442484399678e-11
1.071973988905257e-11
5.856802235824582e-12
2.6384176796829177e-12
1.889237368470573e-12
3.280745404781503e-12
3.719215349183159e-12
1.1612248340148027e-12
1.2494460307725366e-11
2.656248360852936e-11
3.92459150565753e-11
4.887254187682634e-11
5.524269886302309e-11
5.862559060351904e-11
5.948412556067516e-11
5.841106241740582e-11
5.749936896740614e-11
8.184305804003091e-11
2.2229808469954842e-11
2.3147983474422536e-11
2.141862444858677e-11
2.018073852658697e-11
1.981533563804219e-11
2.0109303898769935e-11
2.0817571781911027e-11
2.1757091906683402e-11
2.2798869625438878e-11
2.8724249772656472e-11
3.255093197679671e-11
3.192785949233952e-11
2.7731866396079347e-11
2.2685489744796075e-11
1.8374213132864208e-11
1.582199296712767e-11
1.597102716059168e-11
1.882003262175769e-11
2.252189801401326e-11
2.348426396949352e-11
1.6027117822402845e-11
1.1687448677209105e-12
1.86333099970179e-11
3.110088196540221e-11
3.926815863246749e-11
4.4343347573181136e-11
4.7085112358452073e-11
4.801485541103483e-11
6.533244513648098e-11
1.4154271547457206e-10
2.6881297338964366e-11
2.6610291486200388e-11
2.3987151246950112e-11
2.2207233360767466e-11
2.1531440365562057e-11
2.1624519879656692e-11
2.217895721350112e-11
2.2982294638970302e-11
2.3893032298104496e-11
2.4818149142922673e-11
3.0737571938858805e-11
3.083991290484279e-11
2.5399899636899882e-11
1.8401883306127383e-11
1.151969522101906e-11
4.9248736505375615e-12
1.3694906501945977e-12
7.1429156431202665e-12
1.1928426974607968e-11
1.528061603779526e-11
1.760090444241442e-11
2.0961052940210586e-11
2.7995562957539573e-11
3.9209120956734696e-11
5.242814653245749e-11
6.478869085384178e-11
7.424750625790407e-11
7.978835586782125e-11
8.125244878217558e-11
7.049759140854277e-11
6.567717374746457e-11
1.5895049592054927e-11
2.2979791788966106e-11
2.1519078477736494e-11
2.009917766253473e-11
1.9515380606945008e-11
1.965703380145762e-11
2.0278268754319764e-11
2.1180997537011077e-11
2.2223124908362627e-11
2.771506415789674e-11
3.1753649416102706e-11
3.2398117597057374e-11
2.964175232899134e-11
2.5713506377835947e-11
2.2319212451196736e-11
2.0502355083987744e-11
2.0900033957122512e-11
2.344760501128565e-11
2.7192051349854958e-11
2.972399768678645e-11
2.427833248679704e-11
4.736319733742281e-12
1.5019992014973522e-11
2.7462758283605652e-11
3.502183979799747e-11
3.96115775547614e-11
4.214085854381714e-11
4.311552408677666e-11
4.288976810636813e-11
5.8174159074496566e-11
1.365790921807471e-11
2.640503419289485e-11
2.5480800471314096e-11
2.3114058192062544e-11
2.1659064221962972e-11
2.1212305691824018e-11
2.1449744460017074e-11
2.2093355166844387e-11
2.2951100676194855e-11
2.389403039883509e-11
3.0076520150722746e-11
3.244994916609377e-11
2.9123881998842416e-11
2.295692588697233e-11
1.655442484399678e-11
1.071973988905257e-11
5.856802235824582e-12
2.6384176796829177e-12
1.889237368470573e-12
3.280745404781503e-12
3.719215349183159e-12
1.1612248340148027e-12
1.2494460307725366e-11
2.656248360852936e-11
3.92459150565753e-11
4.887254187682634e-11
5.524269886302309e-11
5.862559060351904e-11
5.948412556067516e-11
5.841106241740582e-11
5.749936896740614e-11
8.184305804003091e-11
2.2229808469954842e-11
2.3147983474422536e-11
2.141862444858677e-11
2.018073852658697e-11
1.981533563804219e-11
2.0109303898769935e-11
2.0817571781911027e-11
2.1757091906683402e-11
2.2798869625438878e-11
2.8724249772656472e-11
3.255093197679671e-11
3.192785949233952e-11
2.7731866396079347e-11
2.2685489744796075e-11
1.8374213132864208e-11
1.582199296712767e-11
1.597102716059168e-11
1.882003262175769e-11
2.252189801401326e-11
2.348426396949352e-11
1.6027117822402845e-11
1.1687448677209105e-12
1.86333099970179e-11
3.110088196540221e-11
3.926815863246749e-11
4.4343347573181136e-11
4.7085112358452073e-11
4.801485541103483e-11
6.533244513648098e-11
1.4154271547457206e-10
2.6881297338964366e-11
2.6610291486200388e-11
2.3987151246950112e-11
2.2207233360767466e-11
2.1531440365562057e-11
2.1624519879656692e-11
2.217895721350112e-11
2.2982294638970302e-11
2.3893032298104496e-11
2.4818149142922673e-11
3.0737571938858805e-11
3.083991290484279e-11
2.5399899636899882e-11
1.8401883306127383e-11
1.151969522101906e-11
4.9248736505375615e-12
1.3694906501945977e-12
7.1429156431202665e-12
1.1928426974607968e-11
1.528061603779526e-11
1.760090444241442e-11
2.0961052940210586e-11
2.7995562957539573e-11
3.9209120956734696e-11
5.242814653245749e-11
6.478869085384178e-11
7.424750625790407e-11
7.978835586782125e-11
8.125244878217558e-11
7.049759140854277e-11
6.567717374746457e-11
1.5895049592054927e-11
2.2979791788966106e-11
2.1519078477736494e-11
2.009917766253473e-11
1.9515380606945008e-11
1.965703380145762e-11
2.0278268754319764e-11
2.1180997537011077e-11
2.2223124908362627e-11
2.771506415789674e-11
3.1753649416102706e-11
3.2398117597057374e-11
2.964175232899134e-11
2.5713506377835947e-11
2.2319212451196736e-11
2.0502355083987744e-11
2.0900033957122512e-11
2.344760501128565e-11
2.7192051349854958e-11
2.972399768678645e-11
2.427833248679704e-11
4.736319733742281e-12
1.5019992014973522e-11
2.7462758283605652e-11
3.502183979799747e-11
3.96115775547614e-11
4.214085854381714e-11
4.311552408677666e-11
4.288976810636813e-11
5.8174159074496566e-11
1.365790921807471e-11
2.640503419289485e-11
2.5480800471314096e-11
2.3114058192062544e-11
2.1659064221962972e-11
2.1212305691824018e-11
2.1449744460017074e-11
2.2093355166844387e-11
2.2951100676194855e-11
2.389403039883509e-11
3.0076520150722746e-11
3.244994916609377e-11
2.9123881998842416e-11
2.295692588697233e-11
1.655442484399678e-11
1.071973988905257e-11
5.856802235824582e-12
2.6384176796829177e-12
1.889237368470573e-12
3.280745404781503e-12
3.719215349183159e-12
1.1612248340148027e-12
1.2494460307725366e-11
2.656248360852936e-11
3.92459150565753e-11
4.887254187682634e-11
5.524269886302309e-11
5.862559060351904e-11
5.948412556067516e-11
5.841106241740582e-11
5.749936896740614e-11
8.184305804003091e-11
2.2229808469954842e-11
2.3147983474422536e-11
2.141862444858677e-11
2.018073852658697e-11
1.981533563804219e-11
2.0109303898769935e-11
2.0817571781911027e-11
2.1757091906683402e-11
2.2798869625438878e-11
2.8724249772656472e-11
3.255093197679671e-11
3.192785949233952e-11
2.7731866396079347e-11
2.2685489744796075e-11
1.8374213132864208e-11
1.582199296712767e-11
1.597102716059168e-11
1.882003262175769e-11
2.252189801401326e-11
2.348426396949352e-11
1.6027117822402845e-11
1.1687448677209105e-12
1.86333099970179e-11
3.110088196540221e-11
3.926815863246749e-11
4.4343347573181136e-11
4.7085112358452073e-11
4.801485541103483e-11
6.533244513648098e-11
1.4154271547457206e-10
2.6881297338964366e-11
2.6610291486200388e-11
2.3987151246950112e-11
2.2207233360767466e-11
2.1531440365562057e-11
2.1624519879656692e-11
2.217895721350112e-11
2.2982294638970302e-11
2.3893032298104496e-11
2.4818149142922673e-11
3.0737571938858805e-11
3.083991290484279e-11
2.5399899636899882e-11
1.8401883306127383e-11
1.151969522101906e-11
4.9248736505375615e-12
1.3694906501945977e-12
7.1429156431202665e-12
1.1928426974607968e-11
1.528061603779526e-11
1.760090444241442e-11
2.0961052940210586e-11
2.7995562957539573e-11
3.9209120956734696e-11
5.242814653245749e-11
6.478869085384178e-11
7.424750625790407e-11
7.978835586782125e-11
8.125244878217558e-11
7.049759140854277e-11
6.567717374746457e-11
1.5895049592054927e-11
2.2979791788966106e-11
2.1519078477736494e-11
2.009917766253473e-11
1.9515380606945008e-11
1.965703380145762e-11
2.0278268754319764e-11
2.1180997537011077e-11
2.2223124908362627e-11
2.771506415789674e-11
3.1753649416102706e-11
3.2398117597057374e-11
2.964175232899134e-11
2.5713506377835947e-11
2.2319212451196736e-11
2.0502355083987744e-11
2.0900033957122512e-11
2.344760501128565e-11
2.7192051349854958e-11
2.972399768678645e-11
2.427833248679704e-11
4.736319733742281e-12
1.5019992014973522e-11
2.7462758283605652e-11
3.502183979799747e-11
3.96115775547614e-11
4.214085854381714e-11
4.311552408677666e-11
4.288976810636813e-11
5.8174159074496566e-11
1.365790921807471e-11
2.640503419289485e-11
2.5480800471314096e-11
2.3114058192062544e-11
2.1659064221962972e-11
2.1212305691824018e-11
2.1449744460017074e-11
2.2093355166844387e-11
2.2951100676194855e-11
2.389403039883509e-11
3.0076520150722746e-11
3.244994916609377e-11
2.9123881998842416e-11
2.295692588697233e-11
1.655442484399678e-11
1.071973988905257e-11
5.856802235824582e-12
2.6384176796829177e-12
1.889237368470573e-12
3.280745404781503e-12
3.719215349183159e-12
1.1612248340148027e-12
1.2494460307725366e-11
2.656248360852936e-11
3.92459150565753e-11
4.887254187682634e-11
5.524269886302309e-11
5.862559060351904e-11
5.948412556067516e-11
5.841106241740582e-11
5.749936896740614e-11
8.184305804003091e-11
2.2229808469954842e-11
2.3147983474422536e-11
2.141862444858677e-11
2.018073852658697e-11
1.981533563804219e-11
2.0109303898769935e-11
2.0817571781911027e-11
2.1757091906683402e-11
2.2798869625438878e-11
2.8724249772656472e-11
3.255093197679671e-11
3.192785949233952e-11
2.7731866396079347e-11
2.2685489744796075e-11
1.8374213132864208e-11
1.582199296712767e-11
1.597102716059168e-11
1.882003262175769e-11
2.252189801401326e-11
2.348426396949352e-11
1.6027117822402845e-11
1.1687448677209105e-12
1.86333099970179e-11
3.110088196540221e-11
3.926815863246749e-11
4.4343347573181136e-11
4.7085112358452073e-11
4.801485541103483e-11
6.533244513648098e-11
1.4154271547457206e-10
2.6881297338964366e-11
2.6610291486200388e-11
2.3987151246950112e-11
2.2207233360767466e-11
2.1531440365562057e-11
2.1624519879656692e-11
2.217895721350112e-11
2.2982294638970302e-11
2.3893032298104496e-11
2.4818149142922673e-11
3.0737571938858805e-11
3.083991290484279e-11
2.5399899636899882e-11
1.8401883306127383e-11
1.151969522101906e-11
4.9248736505375615e-12
1.3694906501945977e-12
7.1429156431202665e-12
1.1928426974607968e-11
1.528061603779526e-11
1.760090444241442e-11
2.0961052940210586e-11
2.7995562957539573e-11
3.9209120956734696e-11
5.242814653245749e-11
6.478869085384178e-11
7.424750625790407e-11
7.978835586782125e-11
8.125244878217558e-11
7.049759140854277e-11
6.567717374746457e-11
1.5895049592054927e-11
2.2979791788966106e-11
2.1519078477736494e-11
2.009917766253473e-11
1.9515380606945008e-11
1.965703380145762e-11
2.0278268754319764e-11
2.1180997537011077e-11
2.2223124908362627e-11
2.771506415789674e-11
3.1753649416102706e-11
3.2398117597057374e-11
2.964175232899134e-11
2.5713506377835947e-11
2.2319212451196736e-11
2.0502355083987744e-11
2.0900033957122512e-11
2.344760501128565e-11
2.7192051349854958e-11
2.972399768678645e-11
2.427833248679704e-11
4.736319733742281e-12
1.5019992014973522e-11
2.7462758283605652e-11
3.502183979799747e-11
3.96115775547614e-11
4.214085854381714e-11
4.311552408677666e-11
4.288976810636813e-11
5.8174159074496566e-11
1.365790921807471e-11
2.640503419289485e-11
2.5480800471314096e-11
2.3114058192062544e-11
2.1659064221962972e-11
2.1212305691824018e-11
2.1449744460017074e-11
2.2093355166844387e-11
2.2951100676194855e-11
2.389403039883509e-11
3.0076520150722746e-11
3.244994916609377e-11
2.9123881998842416e-11
2.295692588697233e-11
1.655442484399678e-11
1.071973988905257e-11
5.856802235824582e-12
2.6384176796829177e-12
1.889237368470573e-12
3.280745404781503e-12
3.719215349183159e-12
1.1612248340148027e-12
1.2494460307725366e-11
2.656248360852936e-11
3.92459150565753e-11
4.887254187682634e-11
5.524269886302309e-11
5.862559060351904e-11
5.948412556067516e-11
5.841106241740582e-11
5.749936896740614e-11
8.184305804003091e-11
2.2229808469954842e-11
2.3147983474422536e-11
2.141862444858677e-11
2.018073852658697e-11
1.981533563804219e-11
2.0109303898769935e-11
2.0817571781911027e-11
2.1757091906683402e-11
2.2798869625438878e-11
2.8724249772656472e-11
3.255093197679671e-11
3.192785949233952e-11
2.7731866396079347e-11
2.2685489744796075e-11
1.8374213132864208e-11
1.582199296712767e-11
1.597102716059168e-11
1.882003262175769e-11
2.252189801401326e-11
2.348426396949352e-11
1.6027117822402845e-11
1.1687448677209105e-12
1.86333099970179e-11
3.110088196540221e-11
3.926815863246749e-11
4.4343347573181136e-11
4.7085112358452073e-11
4.801485541103483e-11
6.533244513648098e-11
1.4154271547457206e-10
2.6881297338964366e-11
2.6610291486200388e-11
2.3987151246950112e-11
2.2207233360767466e-11
2.1531440365562057e-11
2.1624519879656692e-11
2.217895721350112e-11
2.2982294638970302e-11
2.3893032298104496e-11
2.4818149142922673e-11
3.0737571938858805e-11
3.083991290484279e-11
2.5399899636899882e-11
1.8401883306127383e-11
1.151969522101906e-11
4.9248736505375615e-12
1.3694906501945977e-12
7.1429156431202665e-12
1.1928426974607968e-11
1.528061603779526e-11
1.760090444241442e-11
2.0961052940210586e-11
2.7995562957539573e-11
3.9209120956734696e-11
5.242814653245749e-11
6.478869085384178e-11
7.424750625790407e-11
7.978835586782125e-11
8.125244878217558e-11
7.049759140854277e-11
6.567717374746457e-11
1.5895049592054927e-11
2.2979791788966106e-11
2.1519078477736494e-11
2.009917766253473e-11
1.9515380606945008e-11
1.965703380145762e-11
2.0278268754319764e-11
2.1180997537011077e-11
2.2223124908362627e-11
2.771506415789674e-11
3.1753649416102706e-11
3.2398117597057374e-11
2.964175232899134e-11
2.5713506377835947e-11
2.2319212451196736e-11
2.0502355083987744e-11
2.0900033957122512e-11
2.344760501128565e-11
2.7192051349854958e-11
2.972399768678645e-11
2.427833248679704e-11
4.736319733742281e-12
1.5019992014973522e-11
2.7462758283605652e-11
3.502183979799747e-11
3.96115775547614e-11
4.214085854381714e-11
4.311552408677666e-11
4.288976810636813e-11
5.8174159074496566e-11
1.365790921807471e-11
2.640503419289485e-11
2.5480800471314096e-11
2.3114058192062544e-11
2.1659064221962972e-11
2.1212305691824018e-11
2.1449744460017074e-11
2.2093355166844387e-11
2.2951100676194855e-11
2.389403039883509e-11
3.0076520150722746e-11
3.244994916609377e-11
2.9123881998842416e-11
2.295692588697233e-11
1.655442484399678e-11
1.071973988905257e-11
5.856802235824582e-12
2.6384176796829177e-12
1.889237368470573e-12
3.280745404781503e-12
3.719215349183159e-12
1.1612248340148027e-12
1.2494460307725366e-11
2.656248360852936e-11
3.92459150565753e-11
4.887254187682634e-11
5.524269886302309e-11
5.862559060351904e-11
5.948412556067516e-11
5.841106241740582e-11
5.749936896740614e-11
8.184305804003091e-11
2.2229808469954842e-11
2.3147983474422536e-11
2.141862444858677e-11
2.018073852658697e-11
1.981533563804219e-11
2.0109303898769935e-11
2.0817571781911027e-11
2.1757091906683402e-11
2.2798869625438878e-11
2.8724249772656472e-11
3.255093197679671e-11
3.192785949233952e-11
2.7731866396079347e-11
2.2685489744796075e-11
1.8374213132864208e-11
1.582199296712767e-11
1.597102716059168e-11
1.882003262175769e-11
2.252189801401326e-11
2.348426396949352e-11
1.6027117822402845e-11
1.1687448677209105e-12
1.86333099970179e-11
3.110088196540221e-11
3.926815863246749e-11
4.4343347573181136e-11
4.7085112358452073e-11
4.801485541103483e-11
6.533244513648098e-11
1.4154271547457206e-10
2.6881297338964366e-11
2.6610291486200388e-11
2.3987151246950112e-11
2.2207233360767466e-11
2.1531440365562057e-11
2.1624519879656692e-11
2.217895721350112e-11
2.2982294638970302e-11
2.3893032298104496e-11
2.4818149142922673e-11
3.0737571938858805e-11
3.083991290484279e-11
2.5399899636899882e-11
1.8401883306127383e-11
1.151969522101906e-11
4.9248736505375615e-12
1.3694906501945977e-12
7.1429156431202665e-12
1.1928426974607968e-11
1.528061603779526e-11
1.760090444241442e-11
2.0961052940210586e-11
2.7995562957539573e-11
3.9209120956734696e-11
5.242814653245749e-11
6.478869085384178e-11
7.424750625790407e-11
7.978835586782125e-11
8.125244878217558e-11
7.049759140854277e-11
6.567717374746457e-11
1.5895049592054927e-11
2.2979791788966106e-11
2.1519078477736494e-11
2.009917766253473e-11
1.9515380606945008e-11
1.965703380145762e-11
2.0278268754319764e-11
2.1180997537011077e-11
2.2223124908362627e-11
2.771506415789674e-11
3.1753649416102706e-11
3.2398117597057374e-11
2.964175232899134e-11
2.5713506377835947e-11
2.2319212451196736e-11
2.0502355083987744e-11
2.0900033957122512e-11
2.344760501128565e-11
2.7192051349854958e-11
2.972399768678645e-11
2.427833248679704e-11
4.736319733742281e-12
1.5019992014973522e-11
2.7462758283605652e-11
3.502183979799747e-11
3.96115775547614e-11
4.214085854381714e-11
4.311552408677666e-11
4.288976810636813e-11
5.8174159074496566e-11
1.365790921807471e-11
2.640503419289485e-11
2.5480800471314096e-11
2.3114058192062544e-11
2.1659064221962972e-11
2.1212305691824018e-11
2.1449744460017074e-11
2.2093355166844387e-11
2.2951100676194855e-11
2.389403039883509e-11
3.0076520150722746e-11
3.244994916609377e-11
2.9123881998842416e-11
2.295692588697233e-11
1.655442484399678e-11
1.071973988905257e-11
5.856802235824582e-12
2.6384176796829177e-12
1.889237368470573e-12
3.280745404781503e-12
3.719215349183159e-12
1.1612248340148027e-12
1.2494460307725366e-11
2.656248360852936e-11
3.92459150565753e-11
4.887254187682634e-11
5.524269886302309e-11
5.862559060351904e-11
5.948412556067516e-11
5.841106241740582e-11
5.749936896740614e-11
8.184305804003091e-11
2.2229808469954842e-11
2.3147983474422536e-11
2.141862444858677e-11
2.018073852658697e-11
1.981533563804219e-11
2.0109303898769935e-11
2.0817571781911027e-11
2.1757091906683402e-11
2.2798869625438878e-11
2.8724249772656472e-11
3.255093197679671e-11
3.192785949233952e-11
2.7731866396079347e-11
2.2685489744796075e-11
1.8374213132864208e-11
1.582199296712767e-11
1.597102716059168e-11
1.882003262175769e-11
2.252189801401326e-11
2.348426396949352e-11
1.6027117822402845e-11
1.1687448677209105e-12
1.86333099970179e-11
3.110088196540221e-11
3.926815863246749e-11
4.4343347573181136e-11
4.7085112358452073e-11
4.801485541103483e-11
6.533244513648098e-11
1.4154271547457206e-10
2.6881297338964366e-11
2.6610291486200388e-11
2.3987151246950112e-11
2.2207233360767466e-11
2.1531440365562057e-11
2.1624519879656692e-11
2.217895721350112e-11
2.2982294638970302e-11
2.3893032298104496e-11
2.4818149142922673e-11
3.0737571938858805e-11
3.083991290484279e-11
2.5399899636899882e-11
1.8401883306127383e-11
1.151969522101906e-11
4.9248736505375615e-12
1.3694906501945977e-12
7.1429156431202665e-12
1.1928426974607968e-11
1.528061603779526e-11
1.760090444241442e-11
2.0961052940210586e-11
2.7995562957539573e-11
3.9209120956734696e-11
5.242814653245749e-11
6.478869085384178e-11
7.424750625790407e-11
7.978835586782125e-11
8.125244878217558e-11
7.049759140854277e-11
6.567717374746457e-11
1.5895049592054927e-11
2.2979791788966106e-11
2.1519078477736494e-11
2.009917766253473e-11
1.9515380606945008e-11
1.965703380145762e-11
2.0278268754319764e-11
2.1180997537011077e-11
2.2223124908362627e-11
2.771506415789674e-11
3.1753649416102706e-11
3.2398117597057374e-11
2.964175232899134e-11
2.5713506377835947e-11
2.2319212451196736e-11
2.0502355083987744e-11
2.0900033957122512e-11
2.344760501128565e-11
2.7192051349854958e-11
2.972399768678645e-11
2.427833248679704e-11
4.736319733742281e-12
1.5019992014973522e-11
2.7462758283605652e-11
3.502183979799747e-11
3.96115775547614e-11
4.214085854381714e-11
4.311552408677666e-11
4.288976810636813e-11
5.8174159074496566e-11
1.365790921807471e-11
2.640503419289485e-11
2.5480800471314096e-11
2.3114058192062544e-11
2.1659064221962972e-11
2.1212305691824018e-11
2.1449744460017074e-11
2.2093355166844387e-11
2.2951100676194855e-11
2.389403039883509e-11
3.0076520150722746e-11
3.244994916609377e-11
2.9123881998842416e-11
2.295692588697233e-11
1.655442484399678e-11
1.071973988905257e-11
5.856802235824582e-12
2.6384176796829177e-12
1.889237368470573e-12
3.280745404781503e-12
3.719215349183159e-12
1.1612248340148027e-12
1.2494460307725366e-11
2.656248360852936e-11
3.92459150565753e-11
4.887254187682634e-11
5.524269886302309e-11
5.862559060351904e-11
5.948412556067516e-11
5.841106241740582e-11
5.749936896740614e-11
8.184305804003091e-11
2.2229808469954842e-11
2.3147983474422536e-11
2.141862444858677e-11
2.018073852658697e-11
1.981533563804219e-11
2.0109303898769935e-11
2.0817571781911027e-11
2.1757091906683402e-11
2.2798869625438878e-11
2.8724249772656472e-11
3.255093197679671e-11
3.192785949233952e-11
2.7731866396079347e-11
2.2685489744796075e-11
1.8374213132864208e-11
1.582199296712767e-11
1.597102716059168e-11
1.882003262175769e-11
2.252189801401326e-11
2.348426396949352e-11
1.6027117822402845e-11
1.1687448677209105e-12
1.86333099970179e-11
3.110088196540221e-11
3.926815863246749e-11
4.4343347573181136e-11
4.7085112358452073e-11
4.801485541103483e-11
6.533244513648098e-11
1.4154271547457206e-10
2.6881297338964366e-11
2.6610291486200388e-11
2.3987151246950112e-11
2.2207233360767466e-11
2.1531440365562057e-11
2.1624519879656692e-11
2.217895721350112e-11
2.2982294638970302e-11
2.3893032298104496e-11
2.4818149142922673e-11
3.0737571938858805e-11
3.083991290484279e-11
2.5399899636899882e-11
1.8401883306127383e-11
1.151969522101906e-11
4.9248736505375615e-12
1.3694906501945977e-12
7.1429156431202665e-12
1.1928426974607968e-11
1.528061603779526e-11
1.760090444241442e-11
2.0961052940210586e-11
2.7995562957539573e-11
3.9209120956734696e-11
5.242814653245749e-11
6.478869085384178e-11
7.424750625790407e-11
7.978835586782125e-11
8.125244878217558e-11
7.049759140854277e-11
6.567717374746457e-11
1.5895049592054927e-11
2.2979791788966106e-11
2.1519078477736494e-11
2.009917766253473e-11
1.9515380606945008e-11
1.965703380145762e-11
2.0278268754319764e-11
2.1180997537011077e-11
2.2223124908362627e-11
2.771506415789674e-11
3.1753649416102706e-11
3.2398117597057374e-11
2.964175232899134e-11
2.5713506377835947e-11
2.2319212451196736e-11
2.0502355083987744e-11
2.0900033957122512e-11
2.344760501128565e-11
2.7192051349854958e-11
2.972399768678645e-11
2.427833248679704e-11
4.736319733742281e-12
1.5019992014973522e-11
2.7462758283605652e-11
3.502183979799747e-11
3.96115775547614e-11
4.214085854381714e-11
4.311552408677666e-11
4.288976810636813e-11
5.8174159074496566e-11
1.365790921807471e-11
2.640503419289485e-11
2.5480800471314096e-11
2.3114058192062544e-11
2.1659064221962972e-11
2.1212305691824018e-11
2.1449744460017074e-11
2.2093355166844387e-11
2.2951100676194855e-11
2.389403039883509e-11
3.0076520150722746e-11
3.244994916609377e-11
2.9123881998842416e-11
2.295692588697233e-11
1.655442484399678e-11
1.071973988905257e-11
5.856802235824582e-12
2.6384176796829177e-12
1.889237368470573e-12
3.280745404781503e-12
3.719215349183159e-12
1.1612248340148027e-12
1.2494460307725366e-11
2.656248360852936e-11
3.92459150565753e-11
4.887254187682634e-11
5.524269886302309e-11
5.862559060351904e-11
5.948412556067516e-11
5.841106241740582e-11
5.749936896740614e-11
8.184305804003091e-11
2.2229808469954842e-11
2.3147983474422536e-11
2.141862444858677e-11
2.018073852658697e-11
1.981533563804219e-11
2.0109303898769935e-11
2.0817571781911027e-11
2.1757091906683402e-11
2.2798869625438878e-11
2.8724249772656472e-11
3.255093197679671e-11
3.192785949233952e-11
2.7731866396079347e-11
2.2685489744796075e-11
1.8374213132864208e-11
1.582199296712767e-11
1.597102716059168e-11
1.882003262175769e-11
2.252189801401326e-11
2.348426396949352e-11
1.6027117822402845e-11
1.1687448677209105e-12
1.86333099970179e-11
3.110088196540221e-11
3.926815863246749e-11
4.4343347573181136e-11
4.7085112358452073e-11
4.801485541103483e-11
6.533244513648098e-11
1.4154271547457206e-10
2.6881297338964366e-11
2.6610291486200388e-11
2.3987151246950112e-11
2.2207233360767466e-11
2.1531440365562057e-11
2.1624519879656692e-11
2.217895721350112e-11
2.2982294638970302e-11
2.3893032298104496e-11
2.4818149142922673e-11
3.0737571938858805e-11
3.083991290484279e-11
2.5399899636899882e-11
1.8401883306127383e-11
1.151969522101906e-11
4.9248736505375615e-12
1.3694906501945977e-12
7.1429156431202665e-12
1.1928426974607968e-11
1.528061603779526e-11
1.760090444241442e-11
2.0961052940210586e-11
2.7995562957539573e-11
3.9209120956734696e-11
5.242814653245749e-11
6.478869085384178e-11
7.424750625790407e-11
7.978835586782125e-11
8.125244878217558e-11
7.049759140854277e-11
6.567717374746457e-11
1.5895049592054927e-11
2.2979791788966106e-11
2.1519078477736494e-11
2.009917766253473e-11
1.9515380606945008e-11
1.965703380145762e-11
2.0278268754319764e-11
2.1180997537011077e-11
2.2223124908362627e-11
2.771506415789674e-11
3.1753649416102706e-11
3.2398117597057374e-11
2.964175232899134e-11
2.5713506377835947e-11
2.2319212451196736e-11
2.0502355083987744e-11
2.0900033957122512e-11
2.344760501128565e-11
2.7192051349854958e-11
2.972399768678645e-11
2.427833248679704e-11
4.736319733742281e-12
1.5019992014973522e-11
2.7462758283605652e-11
3.502183979799747e-11
3.96115775547614e-11
4.214085854381714e-11
4.311552408677666e-11
4.288976810636813e-11
5.8174159074496566e-11
1.365790921807471e-11
2.640503419289485e-11
2.5480800471314096e-11
2.3114058192062544e-11
2.1659064221962972e-11
2.1212305691824018e-11
2.1449744460017074e-11
2.2093355166844387e-11
2.2951100676194855e-11
2.389403039883509e-11
3.0076520150722746e-11
3.244994916609377e-11
2.9123881998842416e-11
2.295692588697233e-11
1.655442484399678e-11
1.071973988905257e-11
5.856802235824582e-12
2.6384176796829177e-12
1.889237368470573e-12
3.280745404781503e-12
3.719215349183159e-12
1.1612248340148027e-12
1.2494460307725366e-11
2.656248360852936e-11
3.92459150565753e-11
4.887254187682634e-11
5.524269886302309e-11
5.862559060351904e-11
5.948412556067516e-11
5.841106241740582e-11
5.749936896740614e-11
8.184305804003091e-11
2.2229808469954842e-11
2.3147983474422536e-11
2.141862444858677e-11
2.018073852658697e-11
1.981533563804219e-11
2.0109303898769935e-11
2.0817571781911027e-11
2.1757091906683402e-11
2.2798869625438878e-11
2.8724249772656472e-11
3.255093197679671e-11
3.192785949233952e-11
2.7731866396079347e-11
2.2685489744796075e-11
1.8374213132864208e-11
1.582199296712767e-11
1.597102716059168e-11
1.882003262175769e-11
2.252189801401326e-11
2.348426396949352e-11
1.6027117822402845e-11
1.1687448677209105e-12
1.86333099970179e-11
3.110088196540221e-11
3.926815863246749e-11
4.4343347573181136e-11
4.7085112358452073e-11
4.801485541103483e-11
6.533244513648098e-11
1.4154271547457206e-10
2.6881297338964366e-11
2.6610291486200388e-11
2.3987151246950112e-11
2.2207233360767466e-11
2.1531440365562057e-11
2.1624519879656692e-11
2.217895721350112e-11
2.2982294638970302e-11
2.3893032298104496e-11
2.4818149142922673e-11
3.0737571938858805e-11
3.083991290484279e-11
2.5399899636899882e-11
1.8401883306127383e-11
1.151969522101906e-11
4.9248736505375615e-12
1.3694906501945977e-12
7.1429156431202665e-12
1.1928426974607968e-11
1.528061603779526e-11
1.760090444241442e-11
2.0961052940210586e-11
2.7995562957539573e-11
3.9209120956734696e-11
5.242814653245749e-11
6.478869085384178e-11
7.424750625790407e-11
7.978835586782125e-11
8.125244878217558e-11
7.049759140854277e-11
6.567717374746457e-11
1.5895049592054927e-11
2.2979791788966106e-11
2.1519078477736494e-11
2.009917766253473e-11
1.9515380606945008e-11
1.965703380145762e-11
2.0278268754319764e-11
2.1180997537011077e-11
2.2223124908362627e-11
2.771506415789674e-11
3.1753649416102706e-11
3.2398117597057374e-11
2.964175232899134e-11
2.5713506377835947e-11
2.2319212451196736e-11
2.0502355083987744e-11
2.0900033957122512e-11
2.344760501128565e-11
2.7192051349854958e-11
2.972399768678645e-11
2.427833248679704e-11
4.736319733742281e-12
1.5019992014973522e-11
2.7462758283605652e-11
3.502183979799747e-11
3.96115775547614e-11
4.214085854381714e-11
4.311552408677666e-11
4.288976810636813e-11
5.8174159074496566e-11
1.365790921807471e-11
2.640503419289485e-11
2.5480800471314096e-11
2.3114058192062544e-11
2.1659064221962972e-11
2.1212305691824018e-11
2.1449744460017074e-11
2.2093355166844387e-11
2.2951100676194855e-11
2.389403039883509e-11
3.0076520150722746e-11
3.244994916609377e-11
2.9123881998842416e-11
2.295692588697233e-11
1.655442484399678e-11
1.071973988905257e-11
5.856802235824582e-12
2.6384176796829177e-12
1.889237368470573e-12
3.280745404781503e-12
3.719215349183159e-12
1.1612248340148027e-12
1.2494460307725366e-11
2.656248360852936e-11
3.92459150565753e-11
4.887254187682634e-11
5.524269886302309e-11
5.862559060351904e-11
5.948412556067516e-11
5.841106241740582e-11
5.749936896740614e-11
8.184305804003091e-11
2.2229808469954842e-11
2.3147983474422536e-11
2.141862444858677e-11
2.018073852658697e-11
1.981533563804219e-11
2.0109303898769935e-11
2.0817571781911027e-11
2.1757091906683402e-11
2.2798869625438878e-11
2.8724249772656472e-11
3.255093197679671e-11
3.192785949233952e-11
2.7731866396079347e-11
2.2685489744796075e-11
1.8374213132864208e-11
1.582199296712767e-11
1.597102716059168e-11
1.882003262175769e-11
2.252189801401326e-11
2.348426396949352e-11
1.6027117822402845e-11
1.1687448677209105e-12
1.86333099970179e-11
3.110088196540221e-11
3.926815863246749e-11
4.4343347573181136e-11
4.7085112358452073e-11
4.801485541103483e-11
6.533244513648098e-11
1.4154271547457206e-10
2.6881297338964366e-11
2.6610291486200388e-11
2.3987151246950112e-11
2.2207233360767466e-11
2.1531440365562057e-11
2.1624519879656692e-11
2.217895721350112e-11
2.2982294638970302e-11
2.3893032298104496e-11
2.4818149142922673e-11
3.0737571938858805e-11
3.083991290484279e-11
2.5399899636899882e-11
1.8401883306127383e-11
1.151969522101906e-11
4.9248736505375615e-12
1.3694906501945977e-12
7.1429156431202665e-12
1.1928426974607968e-11
1.528061603779526e-11
1.760090444241442e-11
2.0961052940210586e-11
2.7995562957539573e-11
3.9209120956734696e-11
5.242814653245749e-11
6.478869085384178e-11
7.424750625790407e-11
7.978835586782125e-11
8.125244878217558e-11
7.049759140854277e-11
6.567717374746457e-11
1.5895049592054927e-11
2.2979791788966106e-11
2.1519078477736494e-11
2.009917766253473e-11
1.9515380606945008e-11
1.965703380145762e-11
2.0278268754319764e-11
2.1180997537011077e-11
2.2223124908362627e-11
2.771506415789674e-11
3.1753649416102706e-11
3.2398117597057374e-11
2.964175232899134e-11
2.5713506377835947e-11
2.2319212451196736e-11
2.0502355083987744e-11
2.0900033957122512e-11
2.344760501128565e-11
2.7192051349854958e-11
2.972399768678645e-11
2.427833248679704e-11
4.736319733742281e-12
1.5019992014973522e-11
2.7462758283605652e-11
3.502183979799747e-11
3.96115775547614e-11
4.214085854381714e-11
4.311552408677666e-11
4.288976810636813e-11
5.8174159074496566e-11
1.365790921807471e-11
2.640503419289485e-11
2.5480800471314096e-11
2.3114058192062544e-11
2.1659064221962972e-11
2.1212305691824018e-11
2.1449744460017074e-11
2.2093355166844387e-11
2.2951100676194855e-11
2.389403039883509e-11
3.0076520150722746e-11
3.244994916609377e-11
2.9123881998842416e-11
2.295692588697233e-11
1.655442484399678e-11
1.071973988905257e-11
5.856802235824582e-12
2.6384176796829177e-12
1.889237368470573e-12
3.280745404781503e-12
3.719215349183159e-12
1.1612248340148027e-12
1.2494460307725366e-11
2.656248360852936e-11
3.92459150565753e-11
4.887254187682634e-11
5.524269886302309e-11
5.862559060351904e-11
5.948412556067516e-11
5.841106241740582e-11
5.749936896740614e-11
8.184305804003091e-11
2.2229808469954842e-11
2.3147983474422536e-11
2.141862444858677e-11
2.018073852658697e-11
1.981533563804219e-11
2.0109303898769935e-11
2.0817571781911027e-11
2.1757091906683402e-11
2.2798869625438878e-11
2.8724249772656472e-11
3.255093197679671e-11
3.192785949233952e-11
2.7731866396079347e-11
2.2685489744796075e-11
1.8374213132864208e-11
1.582199296712767e-11
1.597102716059168e-11
1.882003262175769e-11
2.252189801401326e-11
2.348426396949352e-11
1.6027117822402845e-11
1.1687448677209105e-12
1.86333099970179e-11
3.110088196540221e-11
3.926815863246749e-11
4.4343347573181136e-11
4.7085112358452073e-11
4.801485541103483e-11
6.533244513648098e-11
1.4154271547457206e-10
2.6881297338964366e-11
2.6610291486200388e-11
2.3987151246950112e-11
2.2207233360767466e-11
2.1531440365562057e-11
2.1624519879656692e-11
2.217895721350112e-11
2.2982294638970302e-11
2.3893032298104496e-11
2.4818149142922673e-11
3.0737571938858805e-11
3.083991290484279e-11
2.5399899636899882e-11
1.8401883306127383e-11
1.151969522101906e-11
4.9248736505375615e-12
1.3694906501945977e-12
7.1429156431202665e-12
1.1928426974607968e-11
1.528061603779526e-11
1.760090444241442e-11
2.0961052940210586e-11
2.7995562957539573e-11
3.9209120956734696e-11
5.242814653245749e-11
6.478869085384178e-11
7.424750625790407e-11
7.978835586782125e-11
8.125244878217558e-11
7.049759140854277e-11
6.567717374746457e-11
1.5895049592054927e-11
2.2979791788966106e-11
2.1519078477736494e-11
2.009917766253473e-11
1.9515380606945008e-11
1.965703380145762e-11
2.0278268754319764e-11
2.1180997537011077e-11
2.2223124908362627e-11
2.771506415789674e-11
3.1753649416102706e-11
3.2398117597057374e-11
2.964175232899134e-11
2.5713506377835947e-11
2.2319212451196736e-11
2.0502355083987744e-11
2.0900033957122512e-11
2.344760501128565e-11
2.7192051349854958e-11
2.972399768678645e-11
2.427833248679704e-11
4.736319733742281e-12
1.5019992014973522e-11
2.7462758283605652e-11
3.502183979799747e-11
3.96115775547614e-11
4.214085854381714e-11
4.311552408677666e-11
4.288976810636813e-11
5.8174159074496566e-11
1.365790921807471e-11
2.640503419289485e-11
2.5480800471314096e-11
2.3114058192062544e-11
2.1659064221962972e-11
2.1212305691824018e-11
2.1449744460017074e-11
2.2093355166844387e-11
2.2951100676194855e-11
2.389403039883509e-11
3.0076520150722746e-11
3.244994916609377e-11
2.9123881998842416e-11
2.295692588697233e-11
1.655442484399678e-11
1.071973988905257e-11
5.856802235824582e-12
2.6384176796829177e-12
1.889237368470573e-12
3.280745404781503e-12
3.719215349183159e-12
1.1612248340148027e-12
1.2494460307725366e-11
2.656248360852936e-11
3.92459150565753e-11
4.887254187682634e-11
5.524269886302309e-11
5.862559060351904e-11
5.948412556067516e-11
5.841106241740582e-11
5.749936896740614e-11
8.184305804003091e-11
2.2229808469954842e-11
2.3147983474422536e-11
2.141862444858677e-11
2.018073852658697e-11
1.981533563804219e-11
2.0109303898769935e-11
2.0817571781911027e-11
2.1757091906683402e-11
2.2798869625438878e-11
2.8724249772656472e-11
3.255093197679671e-11
3.192785949233952e-11
2.7731866396079347e-11
2.2685489744796075e-11
1.8374213132864208e-11
1.582199296712767e-11
1.597102716059168e-11
1.882003262175769e-11
2.252189801401326e-11
2.348426396949352e-11
1.6027117822402845e-11
1.1687448677209105e-12
1.86333099970179e-11
3.110088196540221e-11
3.926815863246749e-11
4.4343347573181136e-11
4.7085112358452073e-11
4.801485541103483e-11
6.533244513648098e-11
1.4154271547457206e-10
2.6881297338964366e-11
2.6610291486200388e-11
2.3987151246950112e-11
2.2207233360767466e-11
2.1531440365562057e-11
2.1624519879656692e-11
2.217895721350112e-11
2.2982294638970302e-11
2.3893032298104496e-11
2.4818149142922673e-11
3.0737571938858805e-11
3.083991290484279e-11
2.5399899636899882e-11
1.8401883306127383e-11
1.151969522101906e-11
4.9248736505375615e-12
1.3694906501945977e-12
7.1429156431202665e-12
1.1928426974607968e-11
1.528061603779526e-11
1.760090444241442e-11
2.0961052940210586e-11
2.7995562957539573e-11
3.9209120956734696e-11
5.242814653245749e-11
6.478869085384178e-11
7.424750625790407e-11
7.978835586782125e-11
8.125244878217558e-11
7.049759140854277e-11
6.567717374746457e-11
1.5895049592054927e-11
2.2979791788966106e-11
2.1519078477736494e-11
2.009917766253473e-11
1.9515380606945008e-11
1.965703380145762e-11
2.0278268754319764e-11
2.1180997537011077e-11
2.2223124908362627e-11
2.771506415789674e-11
3.1753649416102706e-11
3.2398117597057374e-11
2.964175232899134e-11
2.5713506377835947e-11
2.2319212451196736e-11
2.0502355083987744e-11
2.0900033957122512e-11
2.344760501128565e-11
2.7192051349854958e-11
2.972399768678645e-11
2.427833248679704e-11
4.736319733742281e-12
1.5019992014973522e-11
2.7462758283605652e-11
3.502183979799747e-11
3.96115775547614e-11
4.214085854381714e-11
4.311552408677666e-11
4.288976810636813e-11
5.8174159074496566e-11
1.365790921807471e-11
2.640503419289485e-11
2.5480800471314096e-11
2.3114058192062544e-11
2.1659064221962972e-11
2.1212305691824018e-11
2.1449744460017074e-11
2.2093355166844387e-11
2.2951100676194855e-11
2.389403039883509e-11
3.0076520150722746e-11
3.244994916609377e-11
2.9123881998842416e-11
2.295692588697233e-11
1.655442484399678e-11
1.071973988905257e-11
5.856802235824582e-12
2.6384176796829177e-12
1.889237368470573e-12
3.280745404781503e-12
3.719215349183159e-12
1.1612248340148027e-12
1.2494460307725366e-11
2.656248360852936e-11
3.92459150565753e-11
4.887254187682634e-11
5.524269886302309e-11
5.862559060351904e-11
5.948412556067516e-11
5.841106241740582e-11
5.749936896740614e-11
8.184305804003091e-11
2.2229808469954842e-11
2.3147983474422536e-11
2.141862444858677e-11
2.018073852658697e-11
1.981533563804219e-11
2.0109303898769935e-11
2.0817571781911027e-11
2.1757091906683402e-11
2.2798869625438878e-11
2.8724249772656472e-11
3.255093197679671e-11
3.192785949233952e-11
2.7731866396079347e-11
2.2685489744796075e-11
1.8374213132864208e-11
1.582199296712767e-11
1.597102716059168e-11
1.882003262175769e-11
2.252189801401326e-11
2.348426396949352e-11
1.6027117822402845e-11
1.1687448677209105e-12
1.86333099970179e-11
3.110088196540221e-11
3.926815863246749e-11
4.4343347573181136e-11
4.7085112358452073e-11
4.801485541103483e-11
6.533244513648098e-11
1.4154271547457206e-10
2.6881297338964366e-11
2.6610291486200388e-11
2.3987151246950112e-11
2.2207233360767466e-11
2.1531440365562057e-11
2.1624519879656692e-11
2.217895721350112e-11
2.2982294638970302e-11
2.3893032298104496e-11
2.4818149142922673e-11
3.0737571938858805e-11
3.083991290484279e-11
2.5399899636899882e-11
1.8401883306127383e-11
1.151969522101906e-11
4.9248736505375615e-12
1.3694906501945977e-12
7.1429156431202665e-12
1.1928426974607968e-11
1.528061603779526e-11
1.760090444241442e-11
2.0961052940210586e-11
2.7995562957539573e-11
3.9209120956734696e-11
5.242814653245749e-11
6.478869085384178e-11
7.424750625790407e-11
7.978835586782125e-11
8.125244878217558e-11
7.049759140854277e-11
6.567717374746457e-11
1.5895049592054927e-11
2.2979791788966106e-11
2.1519078477736494e-11
2.009917766253473e-11
1.9515380606945008e-11
1.965703380145762e-11
2.0278268754319764e-11
2.1180997537011077e-11
2.2223124908362627e-11
2.771506415789674e-11
3.1753649416102706e-11
3.2398117597057374e-11
2.964175232899134e-11
2.5713506377835947e-11
2.2319212451196736e-11
2.0502355083987744e-11
2.0900033957122512e-11
2.344760501128565e-11
2.7192051349854958e-11
2.972399768678645e-11
2.427833248679704e-11
4.736319733742281e-12
1.5019992014973522e-11
2.7462758283605652e-11
3.502183979799747e-11
3.96115775547614e-11
4.214085854381714e-11
4.311552408677666e-11
4.288976810636813e-11
5.8174159074496566e-11
1.365790921807471e-11
2.640503419289485e-11
2.5480800471314096e-11
2.3114058192062544e-11
2.1659064221962972e-11
2.1212305691824018e-11
2.1449744460017074e-11
2.2093355166844387e-11
2.2951100676194855e-11
2.389403039883509e-11
3.0076520150722746e-11
3.244994916609377e-11
2.9123881998842416e-11
2.295692588697233e-11
1.655442484399678e-11
1.071973988905257e-11
5.856802235824582e-12
2.6384176796829177e-12
1.889237368470573e-12
3.280745404781503e-12
3.719215349183159e-12
1.1612248340148027e-12
1.2494460307725366e-11
2.656248360852936e-11
3.92459150565753e-11
4.887254187682634e-11
5.524269886302309e-11
5.862559060351904e-11
5.948412556067516e-11
5.841106241740582e-11
5.749936896740614e-11
8.184305804003091e-11
2.2229808469954842e-11
2.3147983474422536e-11
2.141862444858677e-11
2.018073852658697e-11
1.981533563804219e-11
2.0109303898769935e-11
2.0817571781911027e-11
2.1757091906683402e-11
2.2798869625438878e-11
2.8724249772656472e-11
3.255093197679671e-11
3.192785949233952e-11
2.7731866396079347e-11
2.2685489744796075e-11
1.8374213132864208e-11
1.582199296712767e-11
1.597102716059168e-11
1.882003262175769e-11
2.252189801401326e-11
2.348426396949352e-11
1.6027117822402845e-11
1.1687448677209105e-12
1.86333099970179e-11
3.110088196540221e-11
3.926815863246749e-11
4.4343347573181136e-11
4.7085112358452073e-11
4.801485541103483e-11
6.533244513648098e-11
1.4154271547457206e-10
2.6881297338964366e-11
2.6610291486200388e-11
2.3987151246950112e-11
2.2207233360767466e-11
2.1531440365562057e-11
2.1624519879656692e-11
2.217895721350112e-11
2.2982294638970302e-11
2.3893032298104496e-11
2.4818149142922673e-11
3.0737571938858805e-11
3.083991290484279e-11
2.5399899636899882e-11
1.8401883306127383e-11
1.151969522101906e-11
4.9248736505375615e-12
1.3694906501945977e-12
7.1429156431202665e-12
1.1928426974607968e-11
1.528061603779526e-11
1.760090444241442e-11
2.0961052940210586e-11
2.7995562957539573e-11
3.9209120956734696e-11
5.242814653245749e-11
6.478869085384178e-11
7.424750625790407e-11
7.978835586782125e-11
8.125244878217558e-11
7.049759140854277e-11
6.567717374746457e-11
1.5895049592054927e-11
2.2979791788966106e-11
2.1519078477736494e-11
2.009917766253473e-11
1.9515380606945008e-11
1.965703380145762e-11
2.0278268754319764e-11
2.1180997537011077e-11
2.2223124908362627e-11
2.771506415789674e-11
3.1753649416102706e-11
3.2398117597057374e-11
2.964175232899134e-11
2.5713506377835947e-11
2.2319212451196736e-11
2.0502355083987744e-11
2.0900033957122512e-11
2.344760501128565e-11
2.7192051349854958e-11
2.972399768678645e-11
2.427833248679704e-11
4.736319733742281e-12
1.5019992014973522e-11
2.7462758283605652e-11
3.502183979799747e-11
3.96115775547614e-11
4.214085854381714e-11
4.311552408677666e-11
4.288976810636813e-11
5.8174159074496566e-11
1.365790921807471e-11
2.640503419289485e-11
2.5480800471314096e-11
2.3114058192062544e-11
2.1659064221962972e-11
2.1212305691824018e-11
2.1449744460017074e-11
2.2093355166844387e-11
2.2951100676194855e-11
2.389403039883509e-11
3.0076520150722746e-11
3.244994916609377e-11
2.9123881998842416e-11
2.295692588697233e-11
1.655442484399678e-11
1.071973988905257e-11
5.856802235824582e-12
2.6384176796829177e-12
1.889237368470573e-12
3.280745404781503e-12
3.719215349183159e-12
1.1612248340148027e-12
1.2494460307725366e-11
2.656248360852936e-11
3.92459150565753e-11
4.887254187682634e-11
5.524269886302309e-11
5.862559060351904e-11
5.948412556067516e-11
5.841106241740582e-11
5.749936896740614e-11
8.184305804003091e-11
2.2229808469954842e-11
2.3147983474422536e-11
2.141862444858677e-11
2.018073852658697e-11
1.981533563804219e-11
2.0109303898769935e-11
2.0817571781911027e-11
2.1757091906683402e-11
2.2798869625438878e-11
2.8724249772656472e-11
3.255093197679671e-11
3.192785949233952e-11
2.7731866396079347e-11
2.2685489744796075e-11
1.8374213132864208e-11
1.582199296712767e-11
1.597102716059168e-11
1.882003262175769e-11
2.252189801401326e-11
2.348426396949352e-11
1.6027117822402845e-11
1.1687448677209105e-12
1.86333099970179e-11
3.110088196540221e-11
3.926815863246749e-11
4.4343347573181136e-11
4.7085112358452073e-11
4.801485541103483e-11
6.533244513648098e-11
1.4154271547457206e-10
2.6881297338964366e-11
2.6610291486200388e-11
2.3987151246950112e-11
2.2207233360767466e-11
2.1531440365562057e-11
2.1624519879656692e-11
2.217895721350112e-11
2.2982294638970302e-11
2.3893032298104496e-11
2.4818149142922673e-11
3.0737571938858805e-11
3.083991290484279e-11
2.5399899636899882e-11
1.8401883306127383e-11
1.151969522101906e-11
4.9248736505375615e-12
1.3694906501945977e-12
7.1429156431202665e-12
1.1928426974607968e-11
1.528061603779526e-11
1.760090444241442e-11
2.0961052940210586e-11
2.7995562957539573e-11
3.9209120956734696e-11
5.242814653245749e-11
6.478869085384178e-11
7.424750625790407e-11
7.978835586782125e-11
8.125244878217558e-11
7.049759140854277e-11
6.567717374746457e-11
1.5895049592054927e-11
2.2979791788966106e-11
2.1519078477736494e-11
2.009917766253473e-11
1.9515380606945008e-11
1.965703380145762e-11
2.0278268754319764e-11
2.1180997537011077e-11
2.2223124908362627e-11
2.771506415789674e-11
3.1753649416102706e-11
3.2398117597057374e-11
2.964175232899134e-11
2.5713506377835947e-11
2.2319212451196736e-11
2.0502355083987744e-11
2.0900033957122512e-11
2.344760501128565e-11
2.7192051349854958e-11
2.972399768678645e-11
2.427833248679704e-11
4.736319733742281e-12
1.5019992014973522e-11
2.7462758283605652e-11
3.502183979799747e-11
3.96115775547614e-11
4.214085854381714e-11
4.311552408677666e-11
4.288976810636813e-11
5.8174159074496566e-11
1.365790921807471e-11
2.640503419289485e-11
2.5480800471314096e-11
2.3114058192062544e-11
2.1659064221962972e-11
2.1212305691824018e-11
2.1449744460017074e-11
2.2093355166844387e-11
2.2951100676194855e-11
2.389403039883509e-11
3.0076520150722746e-11
3.244994916609377e-11
2.9123881998842416e-11
2.295692588697233e-11
1.655442484399678e-11
1.071973988905257e-11
5.856802235824582e-12
2.6384176796829177e-12
1.889237368470573e-12
3.280745404781503e-12
3.719215349183159e-12
1.1612248340148027e-12
1.2494460307725366e-11
2.656248360852936e-11
3.92459150565753e-11
4.887254187682634e-11
5.524269886302309e-11
5.862559060351904e-11
5.948412556067516e-11
5.841106241740582e-11
5.749936896740614e-11
8.184305804003091e-11
2.2229808469954842e-11
2.3147983474422536e-11
2.141862444858677e-11
2.018073852658697e-11
1.981533563804219e-11
2.0109303898769935e-11
2.0817571781911027e-11
2.1757091906683402e-11
2.2798869625438878e-11
2.8724249772656472e-11
3.255093197679671e-11
3.192785949233952e-11
2.7731866396079347e-11
2.2685489744796075e-11
1.8374213132864208e-11
1.582199296712767e-11
1.597102716059168e-11
1.882003262175769e-11
2.252189801401326e-11
2.348426396949352e-11
1.6027117822402845e-11
1.1687448677209105e-12
1.86333099970179e-11
3.110088196540221e-11
3.926815863246749e-11
4.4343347573181136e-11
4.7085112358452073e-11
4.801485541103483e-11
6.533244513648098e-11
1.4154271547457206e-10
2.6881297338964366e-11
2.6610291486200388e-11
2.3987151246950112e-11
2.2207233360767466e-11
2.1531440365562057e-11
2.1624519879656692e-11
2.217895721350112e-11
2.2982294638970302e-11
2.3893032298104496e-11
2.4818149142922673e-11
3.0737571938858805e-11
3.083991290484279e-11
2.5399899636899882e-11
1.8401883306127383e-11
1.151969522101906e-11
4.9248736505375615e-12
1.3694906501945977e-12
7.1429156431202665e-12
1.1928426974607968e-11
1.528061603779526e-11
1.760090444241442e-11
2.0961052940210586e-11
2.7995562957539573e-11
3.9209120956734696e-11
5.242814653245749e-11
6.478869085384178e-11
7.424750625790407e-11
7.978835586782125e-11
8.125244878217558e-11
7.049759140854277e-11
6.567717374746457e-11
1.5895049592054927e-11
2.2979791788966106e-11
2.1519078477736494e-11
2.009917766253473e-11
1.9515380606945008e-11
1.965703380145762e-11
2.0278268754319764e-11
2.1180997537011077e-11
2.2223124908362627e-11
2.771506415789674e-11
3.1753649416102706e-11
3.2398117597057374e-11
2.964175232899134e-11
2.5713506377835947e-11
2.2319212451196736e-11
2.0502355083987744e-11
2.0900033957122512e-11
2.344760501128565e-11
2.7192051349854958e-11
2.972399768678645e-11
2.427833248679704e-11
4.736319733742281e-12
1.5019992014973522e-11
2.7462758283605652e-11
3.502183979799747e-11
3.96115775547614e-11
4.214085854381714e-11
4.311552408677666e-11
4.288976810636813e-11
5.8174159074496566e-11
1.365790921807471e-11
2.640503419289485e-11
2.5480800471314096e-11
2.3114058192062544e-11
2.1659064221962972e-11
2.1212305691824018e-11
2.1449744460017074e-11
2.2093355166844387e-11
2.2951100676194855e-11
2.389403039883509e-11
3.0076520150722746e-11
3.244994916609377e-11
2.9123881998842416e-11
2.295692588697233e-11
1.655442484399678e-11
1.071973988905257e-11
5.856802235824582e-12
2.6384176796829177e-12
1.889237368470573e-12
3.280745404781503e-12
3.719215349183159e-12
1.1612248340148027e-12
1.2494460307725366e-11
2.656248360852936e-11
3.92459150565753e-11
4.887254187682634e-11
5.524269886302309e-11
5.862559060351904e-11
5.948412556067516e-11
5.841106241740582e-11
5.749936896740614e-11
8.184305804003091e-11
2.2229808469954842e-11
2.3147983474422536e-11
2.141862444858677e-11
2.018073852658697e-11
1.981533563804219e-11
2.0109303898769935e-11
2.0817571781911027e-11
2.1757091906683402e-11
2.2798869625438878e-11
2.8724249772656472e-11
3.255093197679671e-11
3.192785949233952e-11
2.7731866396079347e-11
2.2685489744796075e-11
1.8374213132864208e-11
1.582199296712767e-11
1.597102716059168e-11
1.882003262175769e-11
2.252189801401326e-11
2.348426396949352e-11
1.6027117822402845e-11
1.1687448677209105e-12
1.86333099970179e-11
3.110088196540221e-11
3.926815863246749e-11
4.4343347573181136e-11
4.7085112358452073e-11
4.801485541103483e-11
6.533244513648098e-11
1.4154271547457206e-10
2.6881297338964366e-11
2.6610291486200388e-11
2.3987151246950112e-11
2.2207233360767466e-11
2.1531440365562057e-11
2.1624519879656692e-11
2.217895721350112e-11
2.2982294638970302e-11
2.3893032298104496e-11
2.4818149142922673e-11
3.0737571938858805e-11
3.083991290484279e-11
2.5399899636899882e-11
1.8401883306127383e-11
1.151969522101906e-11
4.9248736505375615e-12
1.3694906501945977e-12
7.1429156431202665e-12
1.1928426974607968e-11
1.528061603779526e-11
1.760090444241442e-11
2.0961052940210586e-11
2.7995562957539573e-11
3.9209120956734696e-11
5.242814653245749e-11
6.478869085384178e-11
7.424750625790407e-11
7.978835586782125e-11
8.125244878217558e-11
7.049759140854277e-11
6.567717374746457e-11
1.5895049592054927e-11
2.2979791788966106e-11
2.1519078477736494e-11
2.009917766253473e-11
1.9515380606945008e-11
1.965703380145762e-11
2.0278268754319764e-11
2.1180997537011077e-11
2.2223124908362627e-11
2.771506415789674e-11
3.1753649416102706e-11
3.2398117597057374e-11
2.964175232899134e-11
2.5713506377835947e-11
2.2319212451196736e-11
2.0502355083987744e-11
2.0900033957122512e-11
2.344760501128565e-11
2.7192051349854958e-11
2.972399768678645e-11
2.427833248679704e-11
4.736319733742281e-12
1.5019992014973522e-11
2.7462758283605652e-11
3.502183979799747e-11
3.96115775547614e-11
4.214085854381714e-11
4.311552408677666e-11
4.288976810636813e-11
5.8174159074496566e-11
1.365790921807471e-11
2.640503419289485e-11
2.5480800471314096e-11
2.3114058192062544e-11
2.1659064221962972e-11
2.1212305691824018e-11
2.1449744460017074e-11
2.2093355166844387e-11
2.2951100676194855e-11
2.389403039883509e-11
3.0076520150722746e-11
3.244994916609377e-11
2.9123881998842416e-11
2.295692588697233e-11
1.655442484399678e-11
1.071973988905257e-11
5.856802235824582e-12
2.6384176796829177e-12
1.889237368470573e-12
3.280745404781503e-12
3.719215349183159e-12
1.1612248340148027e-12
1.2494460307725366e-11
2.656248360852936e-11
3.92459150565753e-11
4.887254187682634e-11
5.524269886302309e-11
5.862559060351904e-11
5.948412556067516e-11
5.841106241740582e-11
5.749936896740614e-11
8.184305804003091e-11
2.2229808469954842e-11
2.3147983474422536e-11
2.141862444858677e-11
2.018073852658697e-11
1.981533563804219e-11
2.0109303898769935e-11
2.0817571781911027e-11
2.1757091906683402e-11
2.2798869625438878e-11
2.8724249772656472e-11
3.255093197679671e-11
3.192785949233952e-11
2.7731866396079347e-11
2.2685489744796075e-11
1.8374213132864208e-11
1.582199296712767e-11
1.597102716059168e-11
1.882003262175769e-11
2.252189801401326e-11
2.348426396949352e-11
1.6027117822402845e-11
1.1687448677209105e-12
1.86333099970179e-11
3.110088196540221e-11
3.926815863246749e-11
4.4343347573181136e-11
4.7085112358452073e-11
4.801485541103483e-11
6.533244513648098e-11
1.4154271547457206e-10
2.6881297338964366e-11
2.6610291486200388e-11
2.3987151246950112e-11
2.2207233360767466e-11
2.1531440365562057e-11
2.1624519879656692e-11
2.217895721350112e-11
2.2982294638970302e-11
2.3893032298104496e-11
2.4818149142922673e-11
3.0737571938858805e-11
3.083991290484279e-11
2.5399899636899882e-11
1.8401883306127383e-11
1.151969522101906e-11
4.9248736505375615e-12
1.3694906501945977e-12
7.1429156431202665e-12
1.1928426974607968e-11
1.528061603779526e-11
1.760090444241442e-11
2.0961052940210586e-11
2.7995562957539573e-11
3.9209120956734696e-11
5.242814653245749e-11
6.478869085384178e-11
7.424750625790407e-11
7.978835586782125e-11
8.125244878217558e-11
7.049759140854277e-11
6.567717374746457e-11
1.5895049592054927e-11
2.2979791788966106e-11
2.1519078477736494e-11
2.009917766253473e-11
1.9515380606945008e-11
1.965703380145762e-11
2.0278268754319764e-11
2.1180997537011077e-11
2.2223124908362627e-11
2.771506415789674e-11
3.1753649416102706e-11
3.2398117597057374e-11
2.964175232899134e-11
2.5713506377835947e-11
2.2319212451196736e-11
2.0502355083987744e-11
2.0900033957122512e-11
2.344760501128565e-11
2.7192051349854958e-11
2.972399768678645e-11
2.427833248679704e-11
4.736319733742281e-12
1.5019992014973522e-11
2.7462758283605652e-11
3.502183979799747e-11
3.96115775547614e-11
4.214085854381714e-11
4.311552408677666e-11
4.288976810636813e-11
5.8174159074496566e-11
1.365790921807471e-11
2.640503419289485e-11
2.5480800471314096e-11
2.3114058192062544e-11
2.1659064221962972e-11
2.1212305691824018e-11
2.1449744460017074e-11
2.2093355166844387e-11
2.2951100676194855e-11
2.389403039883509e-11
3.0076520150722746e-11
3.244994916609377e-11
2.9123881998842416e-11
2.295692588697233e-11
1.655442484399678e-11
1.071973988905257e-11
5.856802235824582e-12
2.6384176796829177e-12
1.889237368470573e-12
3.280745404781503e-12
3.719215349183159e-12
1.1612248340148027e-12
1.2494460307725366e-11
2.656248360852936e-11
3.92459150565753e-11
4.887254187682634e-11
5.524269886302309e-11
5.862559060351904e-11
5.948412556067516e-11
5.841106241740582e-11
5.749936896740614e-11
8.184305804003091e-11
2.2229808469954842e-11
2.3147983474422536e-11
2.141862444858677e-11
2.018073852658697e-11
1.981533563804219e-11
2.0109303898769935e-11
2.0817571781911027e-11
2.1757091906683402e-11
2.2798869625438878e-11
2.8724249772656472e-11
3.255093197679671e-11
3.192785949233952e-11
2.7731866396079347e-11
2.2685489744796075e-11
1.8374213132864208e-11
1.582199296712767e-11
1.597102716059168e-11
1.882003262175769e-11
2.252189801401326e-11
2.348426396949352e-11
1.6027117822402845e-11
1.1687448677209105e-12
1.86333099970179e-11
3.110088196540221e-11
3.926815863246749e-11
4.4343347573181136e-11
4.7085112358452073e-11
4.801485541103483e-11
6.533244513648098e-11
1.4154271547457206e-10
2.6881297338964366e-11
2.6610291486200388e-11
2.3987151246950112e-11
2.2207233360767466e-11
2.1531440365562057e-11
2.1624519879656692e-11
2.217895721350112e-11
2.2982294638970302e-11
2.3893032298104496e-11
2.4818149142922673e-11
3.0737571938858805e-11
3.083991290484279e-11
2.5399899636899882e-11
1.8401883306127383e-11
1.151969522101906e-11
4.9248736505375615e-12
1.3694906501945977e-12
7.1429156431202665e-12
1.1928426974607968e-11
1.528061603779526e-11
1.760090444241442e-11
2.0961052940210586e-11
2.7995562957539573e-11
3.9209120956734696e-11
5.242814653245749e-11
6.478869085384178e-11
7.424750625790407e-11
7.978835586782125e-11
8.125244878217558e-11
7.049759140854277e-11
6.567717374746457e-11
1.5895049592054927e-11
2.2979791788966106e-11
2.1519078477736494e-11
2.009917766253473e-11
1.9515380606945008e-11
1.965703380145762e-11
2.0278268754319764e-11
2.1180997537011077e-11
2.2223124908362627e-11
2.771506415789674e-11
3.1753649416102706e-11
3.2398117597057374e-11
2.964175232899134e-11
2.5713506377835947e-11
2.2319212451196736e-11
2.0502355083987744e-11
2.0900033957122512e-11
2.344760501128565e-11
2.7192051349854958e-11
2.972399768678645e-11
2.427833248679704e-11
4.736319733742281e-12
1.5019992014973522e-11
2.7462758283605652e-11
3.502183979799747e-11
3.96115775547614e-11
4.214085854381714e-11
4.311552408677666e-11
4.288976810636813e-11
5.8174159074496566e-11
1.365790921807471e-11
2.640503419289485e-11
2.5480800471314096e-11
2.3114058192062544e-11
2.1659064221962972e-11
2.1212305691824018e-11
2.1449744460017074e-11
2.2093355166844387e-11
2.2951100676194855e-11
2.389403039883509e-11
3.0076520150722746e-11
3.244994916609377e-11
2.9123881998842416e-11
2.295692588697233e-11
1.655442484399678e-11
1.071973988905257e-11
5.856802235824582e-12
2.6384176796829177e-12
1.889237368470573e-12
3.280745404781503e-12
3.719215349183159e-12
1.1612248340148027e-12
1.2494460307725366e-11
2.656248360852936e-11
3.92459150565753e-11
4.887254187682634e-11
5.524269886302309e-11
5.862559060351904e-11
5.948412556067516e-11
5.841106241740582e-11
5.749936896740614e-11
8.184305804003091e-11
2.2229808469954842e-11
2.3147983474422536e-11
2.141862444858677e-11
2.018073852658697e-11
1.981533563804219e-11
2.0109303898769935e-11
2.0817571781911027e-11
2.1757091906683402e-11
2.2798869625438878e-11
2.8724249772656472e-11
3.255093197679671e-11
3.192785949233952e-11
2.7731866396079347e-11
2.2685489744796075e-11
1.8374213132864208e-11
1.582199296712767e-11
1.597102716059168e-11
1.882003262175769e-11
2.252189801401326e-11
2.348426396949352e-11
1.6027117822402845e-11
1.1687448677209105e-12
1.86333099970179e-11
3.110088196540221e-11
3.926815863246749e-11
4.4343347573181136e-11
4.7085112358452073e-11
4.801485541103483e-11
6.533244513648098e-11
1.4154271547457206e-10
2.6881297338964366e-11
2.6610291486200388e-11
2.3987151246950112e-11
2.2207233360767466e-11
2.1531440365562057e-11
2.1624519879656692e-11
2.217895721350112e-11
2.2982294638970302e-11
2.3893032298104496e-11
2.4818149142922673e-11
3.0737571938858805e-11
3.083991290484279e-11
2.5399899636899882e-11
1.8401883306127383e-11
1.151969522101906e-11
4.9248736505375615e-12
1.3694906501945977e-12
7.1429156431202665e-12
1.1928426974607968e-11
1.528061603779526e-11
1.760090444241442e-11
2.0961052940210586e-11
2.7995562957539573e-11
3.9209120956734696e-11
5.242814653245749e-11
6.478869085384178e-11
7.424750625790407e-11
7.978835586782125e-11
8.125244878217558e-11
7.049759140854277e-11
6.567717374746457e-11
1.5895049592054927e-11
2.2979791788966106e-11
2.1519078477736494e-11
2.009917766253473e-11
1.9515380606945008e-11
1.965703380145762e-11
2.0278268754319764e-11
2.1180997537011077e-11
2.2223124908362627e-11
2.771506415789674e-11
3.1753649416102706e-11
3.2398117597057374e-11
2.964175232899134e-11
2.5713506377835947e-11
2.2319212451196736e-11
2.0502355083987744e-11
2.0900033957122512e-11
2.344760501128565e-11
2.7192051349854958e-11
2.972399768678645e-11
2.427833248679704e-11
4.736319733742281e-12
1.5019992014973522e-11
2.7462758283605652e-11
3.502183979799747e-11
3.96115775547614e-11
4.214085854381714e-11
4.311552408677666e-11
4.288976810636813e-11
5.8174159074496566e-11
1.365790921807471e-11
2.640503419289485e-11
2.5480800471314096e-11
2.3114058192062544e-11
2.1659064221962972e-11
2.1212305691824018e-11
2.1449744460017074e-11
2.2093355166844387e-11
2.2951100676194855e-11
2.389403039883509e-11
3.0076520150722746e-11
3.244994916609377e-11
2.9123881998842416e-11
2.295692588697233e-11
1.655442484399678e-11
1.071973988905257e-11
5.856802235824582e-12
2.6384176796829177e-12
1.889237368470573e-12
3.280745404781503e-12
3.719215349183159e-12
1.1612248340148027e-12
1.2494460307725366e-11
2.656248360852936e-11
3.92459150565753e-11
4.887254187682634e-11
5.524269886302309e-11
5.862559060351904e-11
5.948412556067516e-11
5.841106241740582e-11
5.749936896740614e-11
8.184305804003091e-11
2.2229808469954842e-11
2.3147983474422536e-11
2.141862444858677e-11
2.018073852658697e-11
1.981533563804219e-11
2.0109303898769935e-11
2.0817571781911027e-11
2.1757091906683402e-11
2.2798869625438878e-11
2.8724249772656472e-11
3.255093197679671e-11
3.192785949233952e-11
2.7731866396079347e-11
2.2685489744796075e-11
1.8374213132864208e-11
1.582199296712767e-11
1.597102716059168e-11
1.882003262175769e-11
2.252189801401326e-11
2.348426396949352e-11
1.6027117822402845e-11
1.1687448677209105e-12
1.86333099970179e-11
3.110088196540221e-11
3.926815863246749e-11
4.4343347573181136e-11
4.7085112358452073e-11
4.801485541103483e-11
6.533244513648098e-11
1.4154271547457206e-10
2.6881297338964366e-11
2.6610291486200388e-11
2.3987151246950112e-11
2.2207233360767466e-11
2.1531440365562057e-11
2.1624519879656692e-11
2.217895721350112e-11
2.2982294638970302e-11
2.3893032298104496e-11
2.4818149142922673e-11
3.0737571938858805e-11
3.083991290484279e-11
2.5399899636899882e-11
1.8401883306127383e-11
1.151969522101906e-11
4.9248736505375615e-12
1.3694906501945977e-12
7.1429156431202665e-12
1.1928426974607968e-11
1.528061603779526e-11
1.760090444241442e-11
2.0961052940210586e-11
2.7995562957539573e-11
3.9209120956734696e-11
5.242814653245749e-11
6.478869085384178e-11
7.424750625790407e-11
7.978835586782125e-11
8.125244878217558e-11
7.049759140854277e-11
6.567717374746457e-11
1.5895049592054927e-11
2.2979791788966106e-11
2.1519078477736494e-11
2.009917766253473e-11
1.9515380606945008e-11
1.965703380145762e-11
2.0278268754319764e-11
2.1180997537011077e-11
2.2223124908362627e-11
2.771506415789674e-11
3.1753649416102706e-11
3.2398117597057374e-11
2.964175232899134e-11
2.5713506377835947e-11
2.2319212451196736e-11
2.0502355083987744e-11
2.0900033957122512e-11
2.344760501128565e-11
2.7192051349854958e-11
2.972399768678645e-11
2.427833248679704e-11
4.736319733742281e-12
1.5019992014973522e-11
2.7462758283605652e-11
3.502183979799747e-11
3.96115775547614e-11
4.214085854381714e-11
4.311552408677666e-11
4.288976810636813e-11
5.8174159074496566e-11
1.365790921807471e-11
2.640503419289485e-11
2.5480800471314096e-11
2.3114058192062544e-11
2.1659064221962972e-11
2.1212305691824018e-11
2.1449744460017074e-11
2.2093355166844387e-11
2.2951100676194855e-11
2.389403039883509e-11
3.0076520150722746e-11
3.244994916609377e-11
2.9123881998842416e-11
2.295692588697233e-11
1.655442484399678e-11
1.071973988905257e-11
5.856802235824582e-12
2.6384176796829177e-12
1.889237368470573e-12
3.280745404781503e-12
3.719215349183159e-12
1.1612248340148027e-12
1.2494460307725366e-11
2.656248360852936e-11
3.92459150565753e-11
4.887254187682634e-11
5.524269886302309e-11
5.862559060351904e-11
5.948412556067516e-11
5.841106241740582e-11
5.749936896740614e-11
8.184305804003091e-11
2.2229808469954842e-11
2.3147983474422536e-11
2.141862444858677e-11
2.018073852658697e-11
1.981533563804219e-11
2.0109303898769935e-11
2.0817571781911027e-11
2.1757091906683402e-11
2.2798869625438878e-11
2.8724249772656472e-11
3.255093197679671e-11
3.192785949233952e-11
2.7731866396079347e-11
2.2685489744796075e-11
1.8374213132864208e-11
1.582199296712767e-11
1.597102716059168e-11
1.882003262175769e-11
2.252189801401326e-11
2.348426396949352e-11
1.6027117822402845e-11
1.1687448677209105e-12
1.86333099970179e-11
3.110088196540221e-11
3.926815863246749e-11
4.4343347573181136e-11
4.7085112358452073e-11
4.801485541103483e-11
6.533244513648098e-11
1.4154271547457206e-10
2.6881297338964366e-11
2.6610291486200388e-11
2.3987151246950112e-11
2.2207233360767466e-11
2.1531440365562057e-11
2.1624519879656692e-11
2.217895721350112e-11
2.2982294638970302e-11
2.3893032298104496e-11
2.4818149142922673e-11
3.0737571938858805e-11
3.083991290484279e-11
2.5399899636899882e-11
1.8401883306127383e-11
1.151969522101906e-11
4.9248736505375615e-12
1.3694906501945977e-12
7.1429156431202665e-12
1.1928426974607968e-11
1.528061603779526e-11
1.760090444241442e-11
2.0961052940210586e-11
2.7995562957539573e-11
3.9209120956734696e-11
5.242814653245749e-11
6.478869085384178e-11
7.424750625790407e-11
7.978835586782125e-11
8.125244878217558e-11
7.049759140854277e-11
6.567717374746457e-11
1.5895049592054927e-11
2.2979791788966106e-11
2.1519078477736494e-11
2.009917766253473e-11
1.9515380606945008e-11
1.965703380145762e-11
2.0278268754319764e-11
2.1180997537011077e-11
2.2223124908362627e-11
2.771506415789674e-11
3.1753649416102706e-11
3.2398117597057374e-11
2.964175232899134e-11
2.5713506377835947e-11
2.2319212451196736e-11
2.0502355083987744e-11
2.0900033957122512e-11
2.344760501128565e-11
2.7192051349854958e-11
2.972399768678645e-11
2.427833248679704e-11
4.736319733742281e-12
1.5019992014973522e-11
2.7462758283605652e-11
3.502183979799747e-11
3.96115775547614e-11
4.214085854381714e-11
4.311552408677666e-11
4.288976810636813e-11
5.8174159074496566e-11
1.365790921807471e-11
2.640503419289485e-11
2.5480800471314096e-11
2.3114058192062544e-11
2.1659064221962972e-11
2.1212305691824018e-11
2.1449744460017074e-11
2.2093355166844387e-11
2.2951100676194855e-11
2.389403039883509e-11
3.0076520150722746e-11
3.244994916609377e-11
2.9123881998842416e-11
2.295692588697233e-11
1.655442484399678e-11
1.071973988905257e-11
5.856802235824582e-12
2.6384176796829177e-12
1.889237368470573e-12
3.280745404781503e-12
3.719215349183159e-12
1.1612248340148027e-12
1.2494460307725366e-11
2.656248360852936e-11
3.92459150565753e-11
4.887254187682634e-11
5.524269886302309e-11
5.862559060351904e-11
5.948412556067516e-11
5.841106241740582e-11
5.749936896740614e-11
8.184305804003091e-11
2.2229808469954842e-11
2.3147983474422536e-11
2.141862444858677e-11
2.018073852658697e-11
1.981533563804219e-11
2.0109303898769935e-11
2.0817571781911027e-11
2.1757091906683402e-11
2.2798869625438878e-11
2.8724249772656472e-11
3.255093197679671e-11
3.192785949233952e-11
2.7731866396079347e-11
2.2685489744796075e-11
1.8374213132864208e-11
1.582199296712767e-11
1.597102716059168e-11
1.882003262175769e-11
2.252189801401326e-11
2.348426396949352e-11
1.6027117822402845e-11
1.1687448677209105e-12
1.86333099970179e-11
3.110088196540221e-11
3.926815863246749e-11
4.4343347573181136e-11
4.7085112358452073e-11
4.801485541103483e-11
6.533244513648098e-11
1.4154271547457206e-10
2.6881297338964366e-11
2.6610291486200388e-11
2.3987151246950112e-11
2.2207233360767466e-11
2.1531440365562057e-11
2.1624519879656692e-11
2.217895721350112e-11
2.2982294638970302e-11
2.3893032298104496e-11
2.4818149142922673e-11
3.0737571938858805e-11
3.083991290484279e-11
2.5399899636899882e-11
1.8401883306127383e-11
1.151969522101906e-11
4.9248736505375615e-12
1.3694906501945977e-12
7.1429156431202665e-12
1.1928426974607968e-11
1.528061603779526e-11
1.760090444241442e-11
2.0961052940210586e-11
2.7995562957539573e-11
3.9209120956734696e-11
5.242814653245749e-11
6.478869085384178e-11
7.424750625790407e-11
7.978835586782125e-11
8.125244878217558e-11
7.049759140854277e-11
6.567717374746457e-11
1.5895049592054927e-11
2.2979791788966106e-11
2.1519078477736494e-11
2.009917766253473e-11
1.9515380606945008e-11
1.965703380145762e-11
2.0278268754319764e-11
2.1180997537011077e-11
2.2223124908362627e-11
2.771506415789674e-11
3.1753649416102706e-11
3.2398117597057374e-11
2.964175232899134e-11
2.5713506377835947e-11
2.2319212451196736e-11
2.0502355083987744e-11
2.0900033957122512e-11
2.344760501128565e-11
2.7192051349854958e-11
2.972399768678645e-11
2.427833248679704e-11
4.736319733742281e-12
1.5019992014973522e-11
2.7462758283605652e-11
3.502183979799747e-11
3.96115775547614e-11
4.214085854381714e-11
4.311552408677666e-11
4.288976810636813e-11
5.8174159074496566e-11
1.365790921807471e-11
2.640503419289485e-11
2.5480800471314096e-11
2.3114058192062544e-11
2.1659064221962972e-11
2.1212305691824018e-11
2.1449744460017074e-11
2.2093355166844387e-11
2.2951100676194855e-11
2.389403039883509e-11
3.0076520150722746e-11
3.244994916609377e-11
2.9123881998842416e-11
2.295692588697233e-11
1.655442484399678e-11
1.071973988905257e-11
5.856802235824582e-12
2.6384176796829177e-12
1.889237368470573e-12
3.280745404781503e-12
3.719215349183159e-12
1.1612248340148027e-12
1.2494460307725366e-11
2.656248360852936e-11
3.92459150565753e-11
4.887254187682634e-11
5.524269886302309e-11
5.862559060351904e-11
5.948412556067516e-11
5.841106241740582e-11
5.749936896740614e-11
8.184305804003091e-11
2.2229808469954842e-11
2.3147983474422536e-11
2.141862444858677e-11
2.018073852658697e-11
1.981533563804219e-11
2.0109303898769935e-11
2.0817571781911027e-11
2.1757091906683402e-11
2.2798869625438878e-11
2.8724249772656472e-11
3.255093197679671e-11
3.192785949233952e-11
2.7731866396079347e-11
2.2685489744796075e-11
1.8374213132864208e-11
1.582199296712767e-11
1.597102716059168e-11
1.882003262175769e-11
2.252189801401326e-11
2.348426396949352e-11
1.6027117822402845e-11
1.1687448677209105e-12
1.86333099970179e-11
3.110088196540221e-11
3.926815863246749e-11
4.4343347573181136e-11
4.7085112358452073e-11
4.801485541103483e-11
6.533244513648098e-11
1.4154271547457206e-10
2.6881297338964366e-11
2.6610291486200388e-11
2.3987151246950112e-11
2.2207233360767466e-11
2.1531440365562057e-11
2.1624519879656692e-11
2.217895721350112e-11
2.2982294638970302e-11
2.3893032298104496e-11
2.4818149142922673e-11
3.0737571938858805e-11
3.083991290484279e-11
2.5399899636899882e-11
1.8401883306127383e-11
1.151969522101906e-11
4.9248736505375615e-12
1.3694906501945977e-12
7.1429156431202665e-12
1.1928426974607968e-11
1.528061603779526e-11
1.760090444241442e-11
2.0961052940210586e-11
2.7995562957539573e-11
3.9209120956734696e-11
5.242814653245749e-11
6.478869085384178e-11
7.424750625790407e-11
7.978835586782125e-11
8.125244878217558e-11
7.049759140854277e-11
6.567717374746457e-11
1.5895049592054927e-11
2.2979791788966106e-11
2.1519078477736494e-11
2.009917766253473e-11
1.9515380606945008e-11
1.965703380145762e-11
2.0278268754319764e-11
2.1180997537011077e-11
2.2223124908362627e-11
2.771506415789674e-11
3.1753649416102706e-11
3.2398117597057374e-11
2.964175232899134e-11
2.5713506377835947e-11
2.2319212451196736e-11
2.0502355083987744e-11
2.0900033957122512e-11
2.344760501128565e-11
2.7192051349854958e-11
2.972399768678645e-11
2.427833248679704e-11
4.736319733742281e-12
1.5019992014973522e-11
2.7462758283605652e-11
3.502183979799747e-11
3.96115775547614e-11
4.214085854381714e-11
4.311552408677666e-11
4.288976810636813e-11
5.8174159074496566e-11
1.365790921807471e-11
2.640503419289485e-11
2.5480800471314096e-11
2.3114058192062544e-11
2.1659064221962972e-11
2.1212305691824018e-11
2.1449744460017074e-11
2.2093355166844387e-11
2.2951100676194855e-11
2.389403039883509e-11
3.0076520150722746e-11
3.244994916609377e-11
2.9123881998842416e-11
2.295692588697233e-11
1.655442484399678e-11
1.071973988905257e-11
5.856802235824582e-12
2.6384176796829177e-12
1.889237368470573e-12
3.280745404781503e-12
3.719215349183159e-12
1.1612248340148027e-12
1.2494460307725366e-11
2.656248360852936e-11
3.92459150565753e-11
4.887254187682634e-11
5.524269886302309e-11
5.862559060351904e-11
5.948412556067516e-11
5.841106241740582e-11
5.749936896740614e-11
8.184305804003091e-11
2.2229808469954842e-11
2.3147983474422536e-11
2.141862444858677e-11
2.018073852658697e-11
1.981533563804219e-11
2.0109303898769935e-11
2.0817571781911027e-11
2.1757091906683402e-11
2.2798869625438878e-11
2.8724249772656472e-11
3.255093197679671e-11
3.192785949233952e-11
2.7731866396079347e-11
2.2685489744796075e-11
1.8374213132864208e-11
1.582199296712767e-11
1.597102716059168e-11
1.882003262175769e-11
2.252189801401326e-11
2.348426396949352e-11
1.6027117822402845e-11
1.1687448677209105e-12
1.86333099970179e-11
3.110088196540221e-11
3.926815863246749e-11
4.4343347573181136e-11
4.7085112358452073e-11
4.801485541103483e-11
6.533244513648098e-11
1.4154271547457206e-10
2.6881297338964366e-11
2.6610291486200388e-11
2.3987151246950112e-11
2.2207233360767466e-11
2.1531440365562057e-11
2.1624519879656692e-11
2.217895721350112e-11
2.2982294638970302e-11
2.3893032298104496e-11
2.4818149142922673e-11
3.0737571938858805e-11
3.083991290484279e-11
2.5399899636899882e-11
1.8401883306127383e-11
1.151969522101906e-11
4.9248736505375615e-12
1.3694906501945977e-12
7.1429156431202665e-12
1.1928426974607968e-11
1.528061603779526e-11
1.760090444241442e-11
2.0961052940210586e-11
2.7995562957539573e-11
3.9209120956734696e-11
5.242814653245749e-11
6.478869085384178e-11
7.424750625790407e-11
7.978835586782125e-11
8.125244878217558e-11
7.049759140854277e-11
6.567717374746457e-11
1.5895049592054927e-11
2.2979791788966106e-11
2.1519078477736494e-11
2.009917766253473e-11
1.9515380606945008e-11
1.965703380145762e-11
2.0278268754319764e-11
2.1180997537011077e-11
2.2223124908362627e-11
2.771506415789674e-11
3.1753649416102706e-11
3.2398117597057374e-11
2.964175232899134e-11
2.5713506377835947e-11
2.2319212451196736e-11
2.0502355083987744e-11
2.0900033957122512e-11
2.344760501128565e-11
2.7192051349854958e-11
2.972399768678645e-11
2.427833248679704e-11
4.736319733742281e-12
1.5019992014973522e-11
2.7462758283605652e-11
3.502183979799747e-11
3.96115775547614e-11
4.214085854381714e-11
4.311552408677666e-11
4.288976810636813e-11
5.8174159074496566e-11
1.365790921807471e-11
2.640503419289485e-11
2.5480800471314096e-11
2.3114058192062544e-11
2.1659064221962972e-11
2.1212305691824018e-11
2.1449744460017074e-11
2.2093355166844387e-11
2.2951100676194855e-11
2.389403039883509e-11
3.0076520150722746e-11
3.244994916609377e-11
2.9123881998842416e-11
2.295692588697233e-11
1.655442484399678e-11
1.071973988905257e-11
5.856802235824582e-12
2.6384176796829177e-12
1.889237368470573e-12
3.280745404781503e-12
3.719215349183159e-12
1.1612248340148027e-12
1.2494460307725366e-11
2.656248360852936e-11
3.92459150565753e-11
4.887254187682634e-11
5.524269886302309e-11
5.862559060351904e-11
5.948412556067516e-11
5.841106241740582e-11
5.749936896740614e-11
8.184305804003091e-11
2.2229808469954842e-11
2.3147983474422536e-11
2.141862444858677e-11
2.018073852658697e-11
1.981533563804219e-11
2.0109303898769935e-11
2.0817571781911027e-11
2.1757091906683402e-11
2.2798869625438878e-11
2.8724249772656472e-11
3.255093197679671e-11
3.192785949233952e-11
2.7731866396079347e-11
2.2685489744796075e-11
1.8374213132864208e-11
1.582199296712767e-11
1.597102716059168e-11
1.882003262175769e-11
2.252189801401326e-11
2.348426396949352e-11
1.6027117822402845e-11
1.1687448677209105e-12
1.86333099970179e-11
3.110088196540221e-11
3.926815863246749e-11
4.4343347573181136e-11
4.7085112358452073e-11
4.801485541103483e-11
6.533244513648098e-11
1.4154271547457206e-10
2.6881297338964366e-11
2.6610291486200388e-11
2.3987151246950112e-11
2.2207233360767466e-11
2.1531440365562057e-11
2.1624519879656692e-11
2.217895721350112e-11
2.2982294638970302e-11
2.3893032298104496e-11
2.4818149142922673e-11
3.0737571938858805e-11
3.083991290484279e-11
2.5399899636899882e-11
1.8401883306127383e-11
1.151969522101906e-11
4.9248736505375615e-12
1.3694906501945977e-12
7.1429156431202665e-12
1.1928426974607968e-11
1.528061603779526e-11
1.760090444241442e-11
2.0961052940210586e-11
2.7995562957539573e-11
3.9209120956734696e-11
5.242814653245749e-11
6.478869085384178e-11
7.424750625790407e-11
7.978835586782125e-11
8.125244878217558e-11
7.049759140854277e-11
6.567717374746457e-11
1.5895049592054927e-11
2.2979791788966106e-11
2.1519078477736494e-11
2.009917766253473e-11
1.9515380606945008e-11
1.965703380145762e-11
2.0278268754319764e-11
2.1180997537011077e-11
2.2223124908362627e-11
2.771506415789674e-11
3.1753649416102706e-11
3.2398117597057374e-11
2.964175232899134e-11
2.5713506377835947e-11
2.2319212451196736e-11
2.0502355083987744e-11
2.0900033957122512e-11
2.344760501128565e-11
2.7192051349854958e-11
2.972399768678645e-11
2.427833248679704e-11
4.736319733742281e-12
1.5019992014973522e-11
2.7462758283605652e-11
3.502183979799747e-11
3.96115775547614e-11
4.214085854381714e-11
4.311552408677666e-11
4.288976810636813e-11
5.8174159074496566e-11
1.365790921807471e-11
2.640503419289485e-11
2.5480800471314096e-11
2.3114058192062544e-11
2.1659064221962972e-11
2.1212305691824018e-11
2.1449744460017074e-11
2.2093355166844387e-11
2.2951100676194855e-11
2.389403039883509e-11
3.0076520150722746e-11
3.244994916609377e-11
2.9123881998842416e-11
2.295692588697233e-11
1.655442484399678e-11
1.071973988905257e-11
5.856802235824582e-12
2.6384176796829177e-12
1.889237368470573e-12
3.280745404781503e-12
3.719215349183159e-12
1.1612248340148027e-12
1.2494460307725366e-11
2.656248360852936e-11
3.92459150565753e-11
4.887254187682634e-11
5.524269886302309e-11
5.862559060351904e-11
5.948412556067516e-11
5.841106241740582e-11
5.749936896740614e-11
8.184305804003091e-11
2.2229808469954842e-11
2.3147983474422536e-11
2.141862444858677e-11
2.018073852658697e-11
1.981533563804219e-11
2.0109303898769935e-11
2.0817571781911027e-11
2.1757091906683402e-11
2.2798869625438878e-11
2.8724249772656472e-11
3.255093197679671e-11
3.192785949233952e-11
2.7731866396079347e-11
2.2685489744796075e-11
1.8374213132864208e-11
1.582199296712767e-11
1.597102716059168e-11
1.882003262175769e-11
2.252189801401326e-11
2.348426396949352e-11
1.6027117822402845e-11
1.1687448677209105e-12
1.86333099970179e-11
3.110088196540221e-11
3.926815863246749e-11
4.4343347573181136e-11
4.7085112358452073e-11
4.801485541103483e-11
6.533244513648098e-11
1.4154271547457206e-10
2.6881297338964366e-11
2.6610291486200388e-11
2.3987151246950112e-11
2.2207233360767466e-11
2.1531440365562057e-11
2.1624519879656692e-11
2.217895721350112e-11
2.2982294638970302e-11
2.3893032298104496e-11
2.4818149142922673e-11
3.0737571938858805e-11
3.083991290484279e-11
2.5399899636899882e-11
1.8401883306127383e-11
1.151969522101906e-11
4.9248736505375615e-12
1.3694906501945977e-12
7.1429156431202665e-12
1.1928426974607968e-11
1.528061603779526e-11
1.760090444241442e-11
2.0961052940210586e-11
2.7995562957539573e-11
3.9209120956734696e-11
5.242814653245749e-11
6.478869085384178e-11
7.424750625790407e-11
7.978835586782125e-11
8.125244878217558e-11
7.049759140854277e-11
6.567717374746457e-11
1.5895049592054927e-11
2.2979791788966106e-11
2.1519078477736494e-11
2.009917766253473e-11
1.9515380606945008e-11
1.965703380145762e-11
2.0278268754319764e-11
2.1180997537011077e-11
2.2223124908362627e-11
2.771506415789674e-11
3.1753649416102706e-11
3.2398117597057374e-11
2.964175232899134e-11
2.5713506377835947e-11
2.2319212451196736e-11
2.0502355083987744e-11
2.0900033957122512e-11
2.344760501128565e-11
2.7192051349854958e-11
2.972399768678645e-11
2.427833248679704e-11
4.736319733742281e-12
1.5019992014973522e-11
2.7462758283605652e-11
3.502183979799747e-11
3.96115775547614e-11
4.214085854381714e-11
4.311552408677666e-11
4.288976810636813e-11
5.8174159074496566e-11
1.365790921807471e-11
2.640503419289485e-11
2.5480800471314096e-11
2.3114058192062544e-11
2.1659064221962972e-11
2.1212305691824018e-11
2.1449744460017074e-11
2.2093355166844387e-11
2.2951100676194855e-11
2.389403039883509e-11
3.0076520150722746e-11
3.244994916609377e-11
2.9123881998842416e-11
2.295692588697233e-11
1.655442484399678e-11
1.071973988905257e-11
5.856802235824582e-12
2.6384176796829177e-12
1.889237368470573e-12
3.280745404781503e-12
3.719215349183159e-12
1.1612248340148027e-12
1.2494460307725366e-11
2.656248360852936e-11
3.92459150565753e-11
4.887254187682634e-11
5.524269886302309e-11
5.862559060351904e-11
5.948412556067516e-11
5.841106241740582e-11
5.749936896740614e-11
8.184305804003091e-11
2.2229808469954842e-11
2.3147983474422536e-11
2.141862444858677e-11
2.018073852658697e-11
1.981533563804219e-11
2.0109303898769935e-11
2.0817571781911027e-11
2.1757091906683402e-11
2.2798869625438878e-11
2.8724249772656472e-11
3.255093197679671e-11
3.192785949233952e-11
2.7731866396079347e-11
2.2685489744796075e-11
1.8374213132864208e-11
1.582199296712767e-11
1.597102716059168e-11
1.882003262175769e-11
2.252189801401326e-11
2.348426396949352e-11
1.6027117822402845e-11
1.1687448677209105e-12
1.86333099970179e-11
3.110088196540221e-11
3.926815863246749e-11
4.4343347573181136e-11
4.7085112358452073e-11
4.801485541103483e-11
6.533244513648098e-11
1.4154271547457206e-10
2.6881297338964366e-11
2.6610291486200388e-11
2.3987151246950112e-11
2.2207233360767466e-11
2.1531440365562057e-11
2.1624519879656692e-11
2.217895721350112e-11
2.2982294638970302e-11
2.3893032298104496e-11
2.4818149142922673e-11
3.0737571938858805e-11
3.083991290484279e-11
2.5399899636899882e-11
1.8401883306127383e-11
1.151969522101906e-11
4.9248736505375615e-12
1.3694906501945977e-12
7.1429156431202665e-12
1.1928426974607968e-11
1.528061603779526e-11
1.760090444241442e-11
2.0961052940210586e-11
2.7995562957539573e-11
3.9209120956734696e-11
5.242814653245749e-11
6.478869085384178e-11
7.424750625790407e-11
7.978835586782125e-11
8.125244878217558e-11
7.049759140854277e-11
6.567717374746457e-11
1.5895049592054927e-11
2.2979791788966106e-11
2.1519078477736494e-11
2.009917766253473e-11
1.9515380606945008e-11
1.965703380145762e-11
2.0278268754319764e-11
2.1180997537011077e-11
2.2223124908362627e-11
2.771506415789674e-11
3.1753649416102706e-11
3.2398117597057374e-11
2.964175232899134e-11
2.5713506377835947e-11
2.2319212451196736e-11
2.0502355083987744e-11
2.0900033957122512e-11
2.344760501128565e-11
2.7192051349854958e-11
2.972399768678645e-11
2.427833248679704e-11
4.736319733742281e-12
1.5019992014973522e-11
2.7462758283605652e-11
3.502183979799747e-11
3.96115775547614e-11
4.214085854381714e-11
4.311552408677666e-11
4.288976810636813e-11
5.8174159074496566e-11
1.365790921807471e-11
2.640503419289485e-11
2.5480800471314096e-11
2.3114058192062544e-11
2.1659064221962972e-11
2.1212305691824018e-11
2.1449744460017074e-11
2.2093355166844387e-11
2.2951100676194855e-11
2.389403039883509e-11
3.0076520150722746e-11
3.244994916609377e-11
2.9123881998842416e-11
2.295692588697233e-11
1.655442484399678e-11
1.071973988905257e-11
5.856802235824582e-12
2.6384176796829177e-12
1.889237368470573e-12
3.280745404781503e-12
3.719215349183159e-12
1.1612248340148027e-12
1.2494460307725366e-11
2.656248360852936e-11
3.92459150565753e-11
4.887254187682634e-11
5.524269886302309e-11
5.862559060351904e-11
5.948412556067516e-11
5.841106241740582e-11
5.749936896740614e-11
8.184305804003091e-11
2.2229808469954842e-11
2.3147983474422536e-11
2.141862444858677e-11
2.018073852658697e-11
1.981533563804219e-11
2.0109303898769935e-11
2.0817571781911027e-11
2.1757091906683402e-11
2.2798869625438878e-11
2.8724249772656472e-11
3.255093197679671e-11
3.192785949233952e-11
2.7731866396079347e-11
2.2685489744796075e-11
1.8374213132864208e-11
1.582199296712767e-11
1.597102716059168e-11
1.882003262175769e-11
2.252189801401326e-11
2.348426396949352e-11
1.6027117822402845e-11
1.1687448677209105e-12
1.86333099970179e-11
3.110088196540221e-11
3.926815863246749e-11
4.4343347573181136e-11
4.7085112358452073e-11
4.801485541103483e-11
6.533244513648098e-11
1.4154271547457206e-10
2.6881297338964366e-11
2.6610291486200388e-11
2.3987151246950112e-11
2.2207233360767466e-11
2.1531440365562057e-11
2.1624519879656692e-11
2.217895721350112e-11
2.2982294638970302e-11
2.3893032298104496e-11
2.4818149142922673e-11
3.0737571938858805e-11
3.083991290484279e-11
2.5399899636899882e-11
1.8401883306127383e-11
1.151969522101906e-11
4.9248736505375615e-12
1.3694906501945977e-12
7.1429156431202665e-12
1.1928426974607968e-11
1.528061603779526e-11
1.760090444241442e-11
2.0961052940210586e-11
2.7995562957539573e-11
3.9209120956734696e-11
5.242814653245749e-11
6.478869085384178e-11
7.424750625790407e-11
7.978835586782125e-11
8.125244878217558e-11
7.049759140854277e-11
6.567717374746457e-11
1.5895049592054927e-11
2.2979791788966106e-11
2.1519078477736494e-11
2.009917766253473e-11
1.9515380606945008e-11
1.965703380145762e-11
2.0278268754319764e-11
2.1180997537011077e-11
2.2223124908362627e-11
2.771506415789674e-11
3.1753649416102706e-11
3.2398117597057374e-11
2.964175232899134e-11
2.5713506377835947e-11
2.2319212451196736e-11
2.0502355083987744e-11
2.0900033957122512e-11
2.344760501128565e-11
2.7192051349854958e-11
2.972399768678645e-11
2.427833248679704e-11
4.736319733742281e-12
1.5019992014973522e-11
2.7462758283605652e-11
3.502183979799747e-11
3.96115775547614e-11
4.214085854381714e-11
4.311552408677666e-11
4.288976810636813e-11
5.8174159074496566e-11
1.365790921807471e-11
2.640503419289485e-11
2.5480800471314096e-11
2.3114058192062544e-11
2.1659064221962972e-11
2.1212305691824018e-11
2.1449744460017074e-11
2.2093355166844387e-11
2.2951100676194855e-11
2.389403039883509e-11
3.0076520150722746e-11
3.244994916609377e-11
2.9123881998842416e-11
2.295692588697233e-11
1.655442484399678e-11
1.071973988905257e-11
5.856802235824582e-12
2.6384176796829177e-12
1.889237368470573e-12
3.280745404781503e-12
3.719215349183159e-12
1.1612248340148027e-12
1.2494460307725366e-11
2.656248360852936e-11
3.92459150565753e-11
4.887254187682634e-11
5.524269886302309e-11
5.862559060351904e-11
5.948412556067516e-11
5.841106241740582e-11
5.749936896740614e-11
8.184305804003091e-11
2.2229808469954842e-11
2.3147983474422536e-11
2.141862444858677e-11
2.018073852658697e-11
1.981533563804219e-11
2.0109303898769935e-11
2.0817571781911027e-11
2.1757091906683402e-11
2.2798869625438878e-11
2.8724249772656472e-11
3.255093197679671e-11
3.192785949233952e-11
2.7731866396079347e-11
2.2685489744796075e-11
1.8374213132864208e-11
1.582199296712767e-11
1.597102716059168e-11
1.882003262175769e-11
2.252189801401326e-11
2.348426396949352e-11
1.6027117822402845e-11
1.1687448677209105e-12
1.86333099970179e-11
3.110088196540221e-11
3.926815863246749e-11
4.4343347573181136e-11
4.7085112358452073e-11
4.801485541103483e-11
6.533244513648098e-11
1.4154271547457206e-10
2.6881297338964366e-11
2.6610291486200388e-11
2.3987151246950112e-11
2.2207233360767466e-11
2.1531440365562057e-11
2.1624519879656692e-11
2.217895721350112e-11
2.2982294638970302e-11
2.3893032298104496e-11
2.4818149142922673e-11
3.0737571938858805e-11
3.083991290484279e-11
2.5399899636899882e-11
1.8401883306127383e-11
1.151969522101906e-11
4.9248736505375615e-12
1.3694906501945977e-12
7.1429156431202665e-12
1.1928426974607968e-11
1.528061603779526e-11
1.760090444241442e-11
2.0961052940210586e-11
2.7995562957539573e-11
3.9209120956734696e-11
5.242814653245749e-11
6.478869085384178e-11
7.424750625790407e-11
7.978835586782125e-11
8.125244878217558e-11
7.049759140854277e-11
6.567717374746457e-11
1.5895049592054927e-11
2.2979791788966106e-11
2.1519078477736494e-11
2.009917766253473e-11
1.9515380606945008e-11
1.965703380145762e-11
2.0278268754319764e-11
2.1180997537011077e-11
2.2223124908362627e-11
2.771506415789674e-11
3.1753649416102706e-11
3.2398117597057374e-11
2.964175232899134e-11
2.5713506377835947e-11
2.2319212451196736e-11
2.0502355083987744e-11
2.0900033957122512e-11
2.344760501128565e-11
2.7192051349854958e-11
2.972399768678645e-11
2.427833248679704e-11
4.736319733742281e-12
1.5019992014973522e-11
2.7462758283605652e-11
3.502183979799747e-11
3.96115775547614e-11
4.214085854381714e-11
4.311552408677666e-11
4.288976810636813e-11
5.8174159074496566e-11
1.365790921807471e-11
2.640503419289485e-11
2.5480800471314096e-11
2.3114058192062544e-11
2.1659064221962972e-11
2.1212305691824018e-11
2.1449744460017074e-11
2.2093355166844387e-11
2.2951100676194855e-11
2.389403039883509e-11
3.0076520150722746e-11
3.244994916609377e-11
2.9123881998842416e-11
2.295692588697233e-11
1.655442484399678e-11
1.071973988905257e-11
5.856802235824582e-12
2.6384176796829177e-12
1.889237368470573e-12
3.280745404781503e-12
3.719215349183159e-12
1.1612248340148027e-12
1.2494460307725366e-11
2.656248360852936e-11
3.92459150565753e-11
4.887254187682634e-11
5.524269886302309e-11
5.862559060351904e-11
5.948412556067516e-11
5.841106241740582e-11
5.749936896740614e-11
8.184305804003091e-11
2.2229808469954842e-11
2.3147983474422536e-11
2.141862444858677e-11
2.018073852658697e-11
1.981533563804219e-11
2.0109303898769935e-11
2.0817571781911027e-11
2.1757091906683402e-11
2.2798869625438878e-11
2.8724249772656472e-11
3.255093197679671e-11
3.192785949233952e-11
2.7731866396079347e-11
2.2685489744796075e-11
1.8374213132864208e-11
1.582199296712767e-11
1.597102716059168e-11
1.882003262175769e-11
2.252189801401326e-11
2.348426396949352e-11
1.6027117822402845e-11
1.1687448677209105e-12
1.86333099970179e-11
3.110088196540221e-11
3.926815863246749e-11
4.4343347573181136e-11
4.7085112358452073e-11
4.801485541103483e-11
6.533244513648098e-11
1.4154271547457206e-10
2.6881297338964366e-11
2.6610291486200388e-11
2.3987151246950112e-11
2.2207233360767466e-11
2.1531440365562057e-11
2.1624519879656692e-11
2.217895721350112e-11
2.2982294638970302e-11
2.3893032298104496e-11
2.4818149142922673e-11
3.0737571938858805e-11
3.083991290484279e-11
2.5399899636899882e-11
1.8401883306127383e-11
1.151969522101906e-11
4.9248736505375615e-12
1.3694906501945977e-12
7.1429156431202665e-12
1.1928426974607968e-11
1.528061603779526e-11
1.760090444241442e-11
2.0961052940210586e-11
2.7995562957539573e-11
3.9209120956734696e-11
5.242814653245749e-11
6.478869085384178e-11
7.424750625790407e-11
7.978835586782125e-11
8.125244878217558e-11
7.049759140854277e-11
6.567717374746457e-11
1.5895049592054927e-11
2.2979791788966106e-11
2.1519078477736494e-11
2.009917766253473e-11
1.9515380606945008e-11
1.965703380145762e-11
2.0278268754319764e-11
2.1180997537011077e-11
2.2223124908362627e-11
2.771506415789674e-11
3.1753649416102706e-11
3.2398117597057374e-11
2.964175232899134e-11
2.5713506377835947e-11
2.2319212451196736e-11
2.0502355083987744e-11
2.0900033957122512e-11
2.344760501128565e-11
2.7192051349854958e-11
2.972399768678645e-11
2.427833248679704e-11
4.736319733742281e-12
1.5019992014973522e-11
2.7462758283605652e-11
3.502183979799747e-11
3.96115775547614e-11
4.214085854381714e-11
4.311552408677666e-11
4.288976810636813e-11
5.8174159074496566e-11
1.365790921807471e-11
2.640503419289485e-11
2.5480800471314096e-11
2.3114058192062544e-11
2.1659064221962972e-11
2.1212305691824018e-11
2.1449744460017074e-11
2.2093355166844387e-11
2.2951100676194855e-11
2.389403039883509e-11
3.0076520150722746e-11
3.244994916609377e-11
2.9123881998842416e-11
2.295692588697233e-11
1.655442484399678e-11
1.071973988905257e-11
5.856802235824582e-12
2.6384176796829177e-12
1.889237368470573e-12
3.280745404781503e-12
3.719215349183159e-12
1.1612248340148027e-12
1.2494460307725366e-11
2.656248360852936e-11
3.92459150565753e-11
4.887254187682634e-11
5.524269886302309e-11
5.862559060351904e-11
5.948412556067516e-11
5.841106241740582e-11
5.749936896740614e-11
8.184305804003091e-11
2.2229808469954842e-11
2.3147983474422536e-11
2.141862444858677e-11
2.018073852658697e-11
1.981533563804219e-11
2.0109303898769935e-11
2.0817571781911027e-11
2.1757091906683402e-11
2.2798869625438878e-11
2.8724249772656472e-11
3.255093197679671e-11
3.192785949233952e-11
2.7731866396079347e-11
2.2685489744796075e-11
1.8374213132864208e-11
1.582199296712767e-11
1.597102716059168e-11
1.882003262175769e-11
2.252189801401326e-11
2.348426396949352e-11
1.6027117822402845e-11
1.1687448677209105e-12
1.86333099970179e-11
3.110088196540221e-11
3.926815863246749e-11
4.4343347573181136e-11
4.7085112358452073e-11
4.801485541103483e-11
6.533244513648098e-11
1.4154271547457206e-10
2.6881297338964366e-11
2.6610291486200388e-11
2.3987151246950112e-11
2.2207233360767466e-11
2.1531440365562057e-11
2.1624519879656692e-11
2.217895721350112e-11
2.2982294638970302e-11
2.3893032298104496e-11
2.4818149142922673e-11
3.0737571938858805e-11
3.083991290484279e-11
2.5399899636899882e-11
1.8401883306127383e-11
1.151969522101906e-11
4.9248736505375615e-12
1.3694906501945977e-12
7.1429156431202665e-12
1.1928426974607968e-11
1.528061603779526e-11
1.760090444241442e-11
2.0961052940210586e-11
2.7995562957539573e-11
3.9209120956734696e-11
5.242814653245749e-11
6.478869085384178e-11
7.424750625790407e-11
7.978835586782125e-11
8.125244878217558e-11
7.049759140854277e-11
6.567717374746457e-11
1.5895049592054927e-11
2.2979791788966106e-11
2.1519078477736494e-11
2.009917766253473e-11
1.9515380606945008e-11
1.965703380145762e-11
2.0278268754319764e-11
2.1180997537011077e-11
2.2223124908362627e-11
2.771506415789674e-11
3.1753649416102706e-11
3.2398117597057374e-11
2.964175232899134e-11
2.5713506377835947e-11
2.2319212451196736e-11
2.0502355083987744e-11
2.0900033957122512e-11
2.344760501128565e-11
2.7192051349854958e-11
2.972399768678645e-11
2.427833248679704e-11
4.736319733742281e-12
1.5019992014973522e-11
2.7462758283605652e-11
3.502183979799747e-11
3.96115775547614e-11
4.214085854381714e-11
4.311552408677666e-11
4.288976810636813e-11
5.8174159074496566e-11
1.365790921807471e-11
2.640503419289485e-11
2.5480800471314096e-11
2.3114058192062544e-11
2.1659064221962972e-11
2.1212305691824018e-11
2.1449744460017074e-11
2.2093355166844387e-11
2.2951100676194855e-11
2.389403039883509e-11
3.0076520150722746e-11
3.244994916609377e-11
2.9123881998842416e-11
2.295692588697233e-11
1.655442484399678e-11
1.071973988905257e-11
5.856802235824582e-12
2.6384176796829177e-12
1.889237368470573e-12
3.280745404781503e-12
3.719215349183159e-12
1.1612248340148027e-12
1.2494460307725366e-11
2.656248360852936e-11
3.92459150565753e-11
4.887254187682634e-11
5.524269886302309e-11
5.862559060351904e-11
5.948412556067516e-11
5.841106241740582e-11
5.749936896740614e-11
8.184305804003091e-11
2.2229808469954842e-11
2.3147983474422536e-11
2.141862444858677e-11
2.018073852658697e-11
1.981533563804219e-11
2.0109303898769935e-11
2.0817571781911027e-11
2.1757091906683402e-11
2.2798869625438878e-11
2.8724249772656472e-11
3.255093197679671e-11
3.192785949233952e-11
2.7731866396079347e-11
2.2685489744796075e-11
1.8374213132864208e-11
1.582199296712767e-11
1.597102716059168e-11
1.882003262175769e-11
2.252189801401326e-11
2.348426396949352e-11
1.6027117822402845e-11
1.1687448677209105e-12
1.86333099970179e-11
3.110088196540221e-11
3.926815863246749e-11
4.4343347573181136e-11
4.7085112358452073e-11
4.801485541103483e-11
6.533244513648098e-11
1.4154271547457206e-10
2.6881297338964366e-11
2.6610291486200388e-11
2.3987151246950112e-11
2.2207233360767466e-11
2.1531440365562057e-11
2.1624519879656692e-11
2.217895721350112e-11
2.2982294638970302e-11
2.3893032298104496e-11
2.4818149142922673e-11
3.0737571938858805e-11
3.083991290484279e-11
2.5399899636899882e-11
1.8401883306127383e-11
1.151969522101906e-11
4.9248736505375615e-12
1.3694906501945977e-12
7.1429156431202665e-12
1.1928426974607968e-11
1.528061603779526e-11
1.760090444241442e-11
2.0961052940210586e-11
2.7995562957539573e-11
3.9209120956734696e-11
5.242814653245749e-11
6.478869085384178e-11
7.424750625790407e-11
7.978835586782125e-11
8.125244878217558e-11
7.049759140854277e-11
6.567717374746457e-11
1.5895049592054927e-11
2.2979791788966106e-11
2.1519078477736494e-11
2.009917766253473e-11
1.9515380606945008e-11
1.965703380145762e-11
2.0278268754319764e-11
2.1180997537011077e-11
2.2223124908362627e-11
2.771506415789674e-11
3.1753649416102706e-11
3.2398117597057374e-11
2.964175232899134e-11
2.5713506377835947e-11
2.2319212451196736e-11
2.0502355083987744e-11
2.0900033957122512e-11
2.344760501128565e-11
2.7192051349854958e-11
2.972399768678645e-11
2.427833248679704e-11
4.736319733742281e-12
1.5019992014973522e-11
2.7462758283605652e-11
3.502183979799747e-11
3.96115775547614e-11
4.214085854381714e-11
4.311552408677666e-11
4.288976810636813e-11
5.8174159074496566e-11
1.365790921807471e-11
2.640503419289485e-11
2.5480800471314096e-11
2.3114058192062544e-11
2.1659064221962972e-11
2.1212305691824018e-11
2.1449744460017074e-11
2.2093355166844387e-11
2.2951100676194855e-11
2.389403039883509e-11
3.0076520150722746e-11
3.244994916609377e-11
2.9123881998842416e-11
2.295692588697233e-11
1.655442484399678e-11
1.071973988905257e-11
5.856802235824582e-12
2.6384176796829177e-12
1.889237368470573e-12
3.280745404781503e-12
3.719215349183159e-12
1.1612248340148027e-12
1.2494460307725366e-11
2.656248360852936e-11
3.92459150565753e-11
4.887254187682634e-11
5.524269886302309e-11
5.862559060351904e-11
5.948412556067516e-11
5.841106241740582e-11
5.749936896740614e-11
8.184305804003091e-11
2.2229808469954842e-11
2.3147983474422536e-11
2.141862444858677e-11
2.018073852658697e-11
1.981533563804219e-11
2.0109303898769935e-11
2.0817571781911027e-11
2.1757091906683402e-11
2.2798869625438878e-11
2.8724249772656472e-11
3.255093197679671e-11
3.192785949233952e-11
2.7731866396079347e-11
2.2685489744796075e-11
1.8374213132864208e-11
1.582199296712767e-11
1.597102716059168e-11
1.882003262175769e-11
2.252189801401326e-11
2.348426396949352e-11
1.6027117822402845e-11
1.1687448677209105e-12
1.86333099970179e-11
3.110088196540221e-11
3.926815863246749e-11
4.4343347573181136e-11
4.7085112358452073e-11
4.801485541103483e-11
6.533244513648098e-11
1.4154271547457206e-10
2.6881297338964366e-11
2.6610291486200388e-11
2.3987151246950112e-11
2.2207233360767466e-11
2.1531440365562057e-11
2.1624519879656692e-11
2.217895721350112e-11
2.2982294638970302e-11
2.3893032298104496e-11
2.4818149142922673e-11
3.0737571938858805e-11
3.083991290484279e-11
2.5399899636899882e-11
1.8401883306127383e-11
1.151969522101906e-11
4.9248736505375615e-12
1.3694906501945977e-12
7.1429156431202665e-12
1.1928426974607968e-11
1.528061603779526e-11
1.760090444241442e-11
2.0961052940210586e-11
2.7995562957539573e-11
3.9209120956734696e-11
5.242814653245749e-11
6.478869085384178e-11
7.424750625790407e-11
7.978835586782125e-11
8.125244878217558e-11
7.049759140854277e-11
6.567717374746457e-11
1.5895049592054927e-11
2.2979791788966106e-11
2.1519078477736494e-11
2.009917766253473e-11
1.9515380606945008e-11
1.965703380145762e-11
2.0278268754319764e-11
2.1180997537011077e-11
2.2223124908362627e-11
2.771506415789674e-11
3.1753649416102706e-11
3.2398117597057374e-11
2.964175232899134e-11
2.5713506377835947e-11
2.2319212451196736e-11
2.0502355083987744e-11
2.0900033957122512e-11
2.344760501128565e-11
2.7192051349854958e-11
2.972399768678645e-11
2.427833248679704e-11
4.736319733742281e-12
1.5019992014973522e-11
2.7462758283605652e-11
3.502183979799747e-11
3.96115775547614e-11
4.214085854381714e-11
4.311552408677666e-11
4.288976810636813e-11
5.8174159074496566e-11
1.365790921807471e-11
2.640503419289485e-11
2.5480800471314096e-11
2.3114058192062544e-11
2.1659064221962972e-11
2.1212305691824018e-11
