# Supplementary material for: Observability and Controllability of Nonlinear Networks: The Role of Symmetry
Source: Phys Rev X. Author manuscript; Available in PMC 2018 Nov 13. (PMC6234006; doi:10.1103/PhysRevX.5.011005)
Supplement: Code Archive [file NIHMS982008-supplement-Code_Archive.zip › MathematicaData/FNObsDELTAHetN1M1ChaosK19IC1]

4.212710083466801e-9
8.142854380138362e-10
4.3797147952086954e-11
7.025635250971486e-12
8.69123120843913e-13
2.190603823687506e-12
1.2070494216243774e-12
2.3084881227706005e-12
4.075255300246679e-12
4.308265094264897e-12
1.876543538684263e-13
1.6134145610002199e-12
1.3453198325616708e-12
8.671738463074777e-13
1.0780914917823826e-12
7.026286657204378e-13
3.2892136855776695e-13
2.428741274998232e-13
2.5848348308350143e-13
3.656521718292492e-13
5.633240281428782e-13
8.450393905946974e-13
1.326350117981837e-12
1.2228607054554618e-12
8.897705688259035e-13
7.107390112507915e-13
5.422975140526626e-13
2.3412974490838853e-13
2.4051258422875794e-13
4.625784399864808e-13
3.514339391900868e-13
2.4780704438819693e-14
8.693695215017016e-14
1.2451767295304164e-13
1.5494063387173497e-13
1.8386340251000962e-13
2.1386538134261968e-13
2.463558635843352e-13
2.8225134382891896e-13
3.221917440805064e-13
3.6674915904419646e-13
4.1642889464983386e-13
2.3711209859135116e-14
1.5339192658602145e-13
2.0972491200420173e-13
2.2252165770511262e-13
2.1817843815115375e-13
2.091637122689449e-13
2.044603767923618e-13
2.0900041673252187e-13
2.2320467381738665e-13
2.451305415155229e-13
2.7283630222281784e-13
3.052581048276539e-13
3.4208463176201853e-13
3.8370951348199714e-13
4.3095409800715756e-13
4.850804890499382e-13
5.478219413121065e-13
6.215081335020031e-13
7.090012893732434e-13
8.139897219551216e-13
1.571920777926654e-12
2.3356205423578144e-12
2.5828650211868333e-12
2.7569172485599375e-12
2.9458174877002644e-12
3.1609057839123784e-12
3.3995060464925757e-12
3.657312147277006e-12
3.930650261164237e-12
4.216515327116545e-12
4.512394327580231e-12
3.011743557583707e-12
2.014574136577755e-12
1.6009557953591228e-12
1.5400605118010048e-12
1.699282584373104e-12
1.9954225818702312e-12
2.384909102513166e-12
2.8713556900237983e-12
3.558160769064381e-12
4.858014953061416e-12
2.243395886795425e-12
9.777577970312538e-13
1.8270791999176833e-12
2.189515163244077e-12
2.3704384429350775e-12
2.4568225075391255e-12
2.4852526978612555e-12
2.47573791727127e-12
2.4410565206423266e-12
2.39014486737951e-12
2.737578492067202e-12
4.9183968506693696e-12
5.112361934677381e-12
5.017692397562247e-12
4.999346744113942e-12
5.087503446571796e-12
5.255564008580764e-12
5.476679021575174e-12
5.731324488682399e-12
6.006108690057922e-12
6.291829534743547e-12
5.384208019263722e-12
4.433276015814118e-12
3.8949767044155904e-12
3.79747820004184e-12
4.1059941697896785e-12
4.770987011049308e-12
5.80833469241286e-12
7.430211257384913e-12
1.0590167948482793e-11
2.0655954024502957e-11
9.653412991653878e-12
1.488499678472953e-12
9.52446951923696e-13
2.0630354393942887e-12
2.6376991582283104e-12
2.9272088594045296e-12
3.0428396800038686e-12
3.046944928223752e-12
2.9800892107710714e-12
2.1098440128930123e-12
4.946392608916095e-12
5.209555164945896e-12
5.087618424132261e-12
5.033034657142874e-12
5.093611457633024e-12
5.242861172035672e-12
5.451461970097639e-12
5.697769011058071e-12
5.96695217741579e-12
6.248876782332024e-12
6.536505734212853e-12
5.867715879689997e-12
5.038030253331971e-12
4.519436350422941e-12
4.423963482890887e-12
4.765761845851306e-12
5.518164537996198e-12
6.722988664660765e-12
8.662513287904457e-12
1.2566610181387631e-11
2.5331081475981162e-11
1.1772145738212802e-11
2.3422791641596805e-12
5.417893020336083e-13
1.8690314419218896e-12
2.5648596540318765e-12
2.924038084956738e-12
3.0776523953092745e-12
3.0991701204684668e-12
3.036374010578368e-12
1.9737982393718893e-12
4.910417939003652e-12
5.187420884072293e-12
5.0672513829840715e-12
5.011257862251073e-12
5.07012156271456e-12
5.217997144674993e-12
5.425585718319836e-12
5.671192093895072e-12
5.93992494532751e-12
6.221620985846313e-12
5.422714651155529e-12
4.578483831291511e-12
4.111587122687911e-12
4.059482496344345e-12
4.405600746899478e-12
5.119409265169575e-12
6.240157441269668e-12
8.02640628529631e-12
1.1586182962834105e-11
2.319692106176808e-11
1.1628253457486688e-11
2.378788917919582e-12
3.9281722788862007e-13
1.661918494166819e-12
2.331641144419462e-12
2.6857040460789915e-12
2.848438350847626e-12
2.888364168795029e-12
2.849317802551246e-12
2.761689199213636e-12
2.288366485708857e-12
4.827470089311519e-12
5.074921818285929e-12
4.9738140181274455e-12
4.938659586881119e-12
5.012436702769319e-12
5.170044656677376e-12
5.383879229937855e-12
5.633541146191827e-12
5.904992429246458e-12
6.1886057671967955e-12
5.387053163936927e-12
4.546651262787389e-12
4.086077556961351e-12
4.038269122286844e-12
4.3852646163391586e-12
5.0968756172012635e-12
6.212773520907429e-12
7.990592851180945e-12
1.1531223062221575e-11
2.3073696406265084e-11
1.1695483731116822e-11
2.4135710007452113e-12
3.6165387289743315e-13
1.6318150939176879e-12
2.302738113857285e-12
2.6585764210592604e-12
2.823632945367546e-12
2.8662111823475223e-12
2.8299762992515796e-12
2.7450935436128425e-12
2.3008220700979264e-12
4.828414385950008e-12
5.074819757578088e-12
4.973790088363598e-12
4.938868514963288e-12
5.012812468804527e-12
5.170534596909245e-12
5.384431073990499e-12
5.634126137611105e-12
5.905583292827325e-12
6.189191499847136e-12
5.389638425013406e-12
4.550622894644151e-12
4.090725276852867e-12
4.043305524910751e-12
4.3907752282633726e-12
5.103218572117105e-12
6.22058149867871e-12
8.001219786142044e-12
1.1548602896294238e-11
2.311652158701011e-11
1.1721915252685763e-11
2.4249477483040903e-12
3.5510042015309417e-13
1.6275838596846264e-12
2.29987131834401e-12
2.6565733152486365e-12
2.8222067509483615e-12
2.865139043179144e-12
2.8291582298572605e-12
2.183185873706804e-12
4.928793683497138e-12
5.188164987059065e-12
5.068936522330029e-12
5.016473419717963e-12
5.0782262215502656e-12
5.2280254448708704e-12
5.436821390139273e-12
5.683103232798718e-12
5.952167964652168e-12
6.23393447891024e-12
6.5213830763026786e-12
5.888181687946657e-12
5.0915050582806304e-12
4.5937475377178055e-12
4.51098690995574e-12
4.86371147612231e-12
5.631222527411685e-12
6.862478558054646e-12
8.854284462905835e-12
1.2885920758707418e-11
2.6142527357979776e-11
1.2344357021643233e-11
2.600266568974021e-12
3.821127107058782e-13
1.756924646393507e-12
2.4812522168680345e-12
2.859624035687478e-12
3.0269855309536672e-12
3.0586787752802468e-12
3.003607493257802e-12
1.987277104958467e-12
4.905183301888901e-12
5.1817703475456794e-12
5.062285235866471e-12
5.006714549109765e-12
5.065766668126291e-12
5.213713859337141e-12
5.421306519641218e-12
5.6668815862180735e-12
5.9355680096696064e-12
6.217209739189559e-12
5.4271005270946855e-12
4.590813259351588e-12
4.128970402163815e-12
4.080032154612329e-12
4.428892044188564e-12
5.146407822130287e-12
6.273557890760844e-12
8.072386444887423e-12
1.1662499013108121e-11
2.338975034021593e-11
1.1776195881512258e-11
2.444705965005914e-12
3.51915875144871e-13
1.6330160109703742e-12
2.309871986482634e-12
2.6687065139580208e-12
2.834919107677663e-12
2.877422171308709e-12
2.840360911982082e-12
2.7542148025823276e-12
2.291177974901905e-12
4.826194209466048e-12
5.073538803477158e-12
4.972569487586228e-12
4.937528286313624e-12
5.011355935544578e-12
5.1689891196613485e-12
5.382815704563954e-12
5.632473330187232e-12
5.903907758264949e-12
6.187509050747711e-12
5.388218167370246e-12
4.549844197168884e-12
4.090544305169136e-12
4.0435446317218964e-12
4.391226358392662e-12
5.103804077567457e-12
6.2213541020783045e-12
8.002378693386414e-12
1.1550799762193427e-11
2.3123023313833126e-11
1.173346823975069e-11
2.4304804722608474e-12
3.511960648742e-13
1.624419406586178e-12
2.297178539879519e-12
2.6542553185662176e-12
2.8201799318038305e-12
2.8634034620280402e-12
2.827688418952271e-12
2.743189905309584e-12
2.301519310740366e-12
4.828104073572641e-12
5.074466400240864e-12
4.973464784881566e-12
4.938569784522454e-12
5.012537984411386e-12
5.170250937898057e-12
5.384156032266282e-12
5.633848746726652e-12
5.9053069533924945e-12
6.18891104524138e-12
5.389929243557739e-12
4.551450754982352e-12
4.091874358958137e-12
4.04466596201019e-12
4.392321194984309e-12
5.105014336246511e-12
6.222795634315939e-12
8.004245391634564e-12
1.1553625137464652e-11
2.3129191649082736e-11
1.1731671949748973e-11
2.4293109271598514e-12
3.524052101974744e-13
1.6256754954311148e-12
2.2984422949560543e-12
2.6554545856067817e-12
2.8212889670035883e-12
2.8644375622217693e-12
2.8285685840655173e-12
2.18339296368437e-12
4.928704332316817e-12
5.188058416105748e-12
5.068833081411354e-12
5.0163905310593004e-12
5.07814375226638e-12
5.227961147673379e-12
5.4367457808529545e-12
5.683033423532596e-12
5.952096544485401e-12
6.233856134897001e-12
6.521306549096492e-12
5.888263219721623e-12
5.091730682539981e-12
4.594072374501426e-12
4.511364210101444e-12
4.864151880414033e-12
5.631730598678733e-12
6.863114958027935e-12
8.85515378916462e-12
1.2887348728828714e-11
2.6146156546950726e-11
1.234695986635269e-11
2.6014150474500433e-12
3.814036094938998e-13
1.7564138146753194e-12
2.480891851344899e-12
2.859329460108518e-12
3.0267543384794516e-12
3.058485886516902e-12
3.00346105749342e-12
1.9873558925310403e-12
4.905153860446687e-12
5.181749009455025e-12
5.062259048077643e-12
5.006691528358368e-12
5.065752386227998e-12
5.2136930750397304e-12
5.4212827267035264e-12
5.666863688705923e-12
5.935545804442383e-12
6.217188284399186e-12
5.427114740223483e-12
4.5908820129589175e-12
4.129056479622043e-12
4.08013977128613e-12
4.428991716522842e-12
5.1465089938517086e-12
6.273708433130487e-12
8.072596647959197e-12
1.1662834613219866e-11
2.339063424596108e-11
1.1776851065335108e-11
2.4450056277620403e-12
3.5174300464694386e-13
1.632864217975707e-12
2.3097472481498215e-12
2.668632884756744e-12
2.834845466238876e-12
2.8773500008367546e-12
2.8402975090825256e-12
2.754199029067714e-12
2.291189042909517e-12
4.826176798499382e-12
5.073529738867092e-12
4.972563810634337e-12
4.93752378761688e-12
5.011355712230256e-12
5.1689798116476505e-12
5.3828130989947465e-12
5.632461740577763e-12
5.903902925272494e-12
6.187508299725452e-12
5.38822437302301e-12
4.549856398467742e-12
4.090562552291216e-12
4.043556723249862e-12
4.3912758256608336e-12
5.103842988684815e-12
6.221387183487201e-12
8.00243737667458e-12
1.1550896576654458e-11
2.312324768428587e-11
1.1733643066578637e-11
2.430556617568698e-12
3.511474562279227e-13
1.6243842201131965e-12
2.297148170483659e-12
2.6542263494504245e-12
2.8201697632494248e-12
2.8634092933573247e-12
2.8276510752712347e-12
2.743181545456236e-12
2.3015222398294603e-12
4.828092714298216e-12
5.074471332759536e-12
4.973466280187976e-12
4.938574525557392e-12
5.012538888892338e-12
5.1702621171140036e-12
5.38415432016091e-12
5.633849426089567e-12
5.905302611147453e-12
6.18890849300193e-12
5.389932079287996e-12
4.551447642511853e-12
4.091883205395077e-12
4.044647383291388e-12
4.392315175790478e-12
5.105035986919035e-12
6.222805787998444e-12
8.004254722414695e-12
1.1553655075123491e-11
2.312924897503418e-11
1.1731728794587391e-11
2.429305503605436e-12
3.5239821447704464e-13
1.6256589088764353e-12
2.2984336753256212e-12
2.6554730629866693e-12
2.8212885194464394e-12
2.8644410199661936e-12
2.828565560373409e-12
2.1834083785923014e-12
4.9287023150060805e-12
5.188053011700737e-12
5.068847094796552e-12
5.01639261447449e-12
5.078152324214147e-12
5.227959407295803e-12
5.4367437166973194e-12
5.6830303354854865e-12
5.9520958418195594e-12
6.233855564255249e-12
6.5213031802370775e-12
5.888269542963105e-12
5.091730376070587e-12
4.594082705205155e-12
4.5113725535374555e-12
4.8641351522496606e-12
5.631716981927618e-12
6.863107615831107e-12
8.85514786693755e-12
1.2887361958436406e-11
2.614617422451343e-11
1.234696653285311e-11
2.6014063260731592e-12
3.8138414729797874e-13
1.7564352770634067e-12
2.4808781763451233e-12
2.859347094418666e-12
3.0267562132470113e-12
3.0584826719388885e-12
3.0034653731427514e-12
1.987354548537308e-12
4.905138884235227e-12
5.181751248784565e-12
5.062261216191928e-12
5.006689891649818e-12
5.065754064369788e-12
5.2136899837651836e-12
5.421290807899406e-12
5.666861711083898e-12
5.9355484998045875e-12
6.217195620237775e-12
5.42711829036983e-12
4.590883314909484e-12
4.129056303064243e-12
4.080150844409572e-12
4.428994798887188e-12
5.1465250789353645e-12
6.273711330957188e-12
8.072589481977843e-12
1.1662842318536228e-11
2.3390637494791724e-11
1.1776851796042596e-11
2.445012691129158e-12
3.517455299110055e-13
1.6328568160999312e-12
2.3097663693951252e-12
2.6686359950267078e-12
2.834849346693222e-12
2.877363828606671e-12
2.840315420020624e-12
2.7541786191050944e-12
2.2912003090932606e-12
4.826173804834749e-12
5.073532935661774e-12
4.972567974290929e-12
4.937530526306145e-12
5.011356490505415e-12
5.1689876737533415e-12
5.382812218451452e-12
5.632465726393066e-12
5.903900317423776e-12
6.187505201262133e-12
5.388221085667506e-12
4.5498575798298236e-12
4.090570510007848e-12
4.0435801705060684e-12
4.391267324055509e-12
5.1038417464105975e-12
6.221396147705962e-12
8.002428874921538e-12
1.1550891870601025e-11
2.3123250104841035e-11
1.1733635332428082e-11
2.4305695471881097e-12
3.5114758719187506e-13
1.6243752703337713e-12
2.2971534441310107e-12
2.654236934479406e-12
2.8201539344686764e-12
2.8634005974815287e-12
2.8276761125120508e-12
2.743164001189799e-12
2.3015273319698766e-12
4.8280920190527045e-12
5.074472567915138e-12
4.973475017843458e-12
4.938571071826316e-12
5.012552897626804e-12
5.170259299732513e-12
5.38415489353184e-12
5.633846990170747e-12
5.9053027755923016e-12
6.188906317899037e-12
5.389937851530214e-12
4.551454833308447e-12
4.091873338704773e-12
4.044661653053515e-12
4.3923304629988485e-12
5.1050225756308285e-12
6.222800290846643e-12
8.00426749096826e-12
1.1553653839198843e-11
2.3129249348981644e-11
1.1731716343872395e-11
2.429327301569767e-12
3.5239943210429664e-13
1.6256631291495646e-12
2.2984275517383864e-12
2.655457732968709e-12
2.8213124360282692e-12
2.8644172396513114e-12
2.8285565511566164e-12
2.1833996693323495e-12
4.9287039435888406e-12
5.188060281920686e-12
5.068842525220368e-12
5.016391646131224e-12
5.07814909834934e-12
5.227956512296231e-12
5.436748061963783e-12
5.683031040173429e-12
5.952088506382196e-12
6.233851359340884e-12
6.521304611919392e-12
5.888269707519311e-12
5.091724904695099e-12
4.594071354908699e-12
4.511391090975935e-12
4.864145470576277e-12
5.631748948864583e-12
6.863111156185791e-12
8.85515650949594e-12
1.288736368555802e-11
2.6146171067008168e-11
1.2346986915657793e-11
2.601428046667687e-12
3.8138637231507183e-13
1.7564398410087928e-12
2.480877298469241e-12
2.8593327934127873e-12
3.0267350927954258e-12
3.058501814440487e-12
3.003469655557305e-12
1.9873440266727286e-12
4.905148194999683e-12
5.181756514266191e-12
5.062258559926314e-12
5.00668790507708e-12
5.06575412186042e-12
5.213698880222672e-12
5.421284227781861e-12
5.666861705767607e-12
5.935554312395386e-12
6.217191077672217e-12
5.427122690029454e-12
4.590883332022557e-12
4.129055591741071e-12
4.08013168193125e-12
4.4289965923184e-12
5.14652634665009e-12
6.27370790756924e-12
8.072599348052412e-12
1.1662849412060525e-11
2.3390637759129057e-11
1.1776837690695031e-11
2.4450065082355664e-12
3.517269682725201e-13
1.6328712519706958e-12
2.3097550070306386e-12
2.6686411197050166e-12
2.8348524389533906e-12
2.877367359259691e-12
2.8402933857551115e-12
2.7541908157791003e-12
2.2911847802416507e-12
4.8261820610723035e-12
5.073528343301914e-12
4.9725616146092e-12
4.93752562037105e-12
5.0113521411387195e-12
5.168976488804993e-12
5.3828121622968345e-12
5.632465806257143e-12
5.903905875850043e-12
6.18750560714294e-12
5.3882296042608406e-12
4.549857783265665e-12
4.0905643684152845e-12
4.043554507427629e-12
4.3912615275909366e-12
5.103859208599594e-12
6.2213875764550214e-12
8.002428819798309e-12
1.1550890493712389e-11
2.3123249734706885e-11
1.1733638815919015e-11
2.43055621375207e-12
3.511447783965534e-13
1.6243542517601701e-12
2.297130446738588e-12
2.65423423988588e-12
2.8201696917663778e-12
2.8633908207864583e-12
2.827664108914275e-12
2.743180319513533e-12
2.3015205747269888e-12
4.828100177645542e-12
5.0744578901571975e-12
4.973478018557558e-12
4.938573765777322e-12
5.0125395638965645e-12
5.170263368252061e-12
5.38415483963875e-12
5.6338466990287785e-12
5.905300180788594e-12
6.188911168576349e-12
5.38993368344667e-12
4.55145063691548e-12
4.0918676825891554e-12
4.044669707683557e-12
4.392308532121006e-12
5.105039918717875e-12
6.222794946596426e-12
8.004267535474367e-12
1.155364735394289e-11
2.3129250085543625e-11
1.1731730709647227e-11
2.4293044917697677e-12
3.524085583267589e-13
1.6256686015901851e-12
2.2984444267130666e-12
2.655447237801455e-12
2.8212914612535406e-12
2.864424877667125e-12
2.8285524346842593e-12
2.1833988063716574e-12
4.928729033451745e-12
5.188060430842544e-12
5.0688426140714375e-12
5.016388905516473e-12
5.078144845188965e-12
5.227956514614815e-12
5.436748069406666e-12
5.6830310381422505e-12
5.952088835833771e-12
6.233851315924033e-12
6.521304594915896e-12
5.888273658415625e-12
5.091720576336447e-12
4.5940785215436445e-12
4.511381395179434e-12
4.864155488222347e-12
5.631741955517551e-12
6.8631037587423954e-12
8.85515047364686e-12
1.288736547627284e-11
2.6146172929283375e-11
1.2346990341147973e-11
2.6014279171870608e-12
3.8139876581292804e-13
1.7564426941130936e-12
2.4808861613066487e-12
2.8593216011753886e-12
3.0267452892838997e-12
3.0584913271239383e-12
3.003469747193485e-12
1.9873685000107168e-12
4.905148198261492e-12
5.181751610778837e-12
5.062258567593941e-12
5.006687909427436e-12
5.0657541590852145e-12
5.213694661453087e-12
5.421284223278676e-12
5.666862167292437e-12
5.935554314781058e-12
6.2171910799426856e-12
5.427122686748122e-12
4.590883173897723e-12
4.129055564792812e-12
4.080131461176357e-12
4.428986943648741e-12
5.1465193340807655e-12
6.273707934206288e-12
8.072600996368472e-12
1.1662849308183534e-11
2.3390637629956778e-11
1.1776837709549471e-11
2.4450065114578408e-12
3.5174180993420207e-13
1.6328712903549806e-12
2.3097519887655066e-12
2.6686411202433945e-12
2.8348524089110503e-12
2.877367138188214e-12
2.8403126456818e-12
2.75419094475948e-12
2.2911765605130213e-12
4.826190054953024e-12
5.073537875021123e-12
4.972561611906597e-12
4.9375256187826255e-12
5.0113521398940066e-12
5.168983772988852e-12
5.382812165152202e-12
5.6324658047240585e-12
5.903903301068836e-12
6.1875056096153216e-12
5.388229802992743e-12
4.549857784841245e-12
4.0905643654487426e-12
4.0435623838293545e-12
4.3912519157595656e-12
5.103870172692655e-12
6.221387581976314e-12
8.002428801363978e-12
1.1550890506291187e-11
2.3123249822370588e-11
1.1733638836268684e-11
2.4305562177235486e-12
3.5114472728238736e-13
1.6243747895341827e-12
2.2971503653612896e-12
2.654223351556811e-12
2.820169723352794e-12
2.8634006238578486e-12
2.8276662979020346e-12
2.7431712525053554e-12
2.301520570961648e-12
4.8281001805266406e-12
5.0744578925839726e-12
4.973478023527602e-12
4.938573766959606e-12
5.01253956745768e-12
5.170263367496757e-12
5.384154840716976e-12
5.633846699605588e-12
5.90530018091226e-12
6.188911169613847e-12
5.3899334705074785e-12
4.551455354747568e-12
4.091873143918458e-12
4.044669702938832e-12
4.392308509421695e-12
5.1050399292127495e-12
6.222794960876031e-12
8.004267601319277e-12
1.155366039224487e-11
2.3129250087521226e-11
1.1731755933578289e-11
2.4293175998436393e-12
3.524081937151963e-13
1.6256451298485786e-12
2.2984332731761905e-12
2.6554662002643153e-12
2.8213016659322404e-12
2.8644348119750603e-12
2.8285618603689518e-12
2.1833988359206104e-12
4.928729043834524e-12
5.1880604355184515e-12
5.068842611222031e-12
5.01638890084721e-12
5.078144842765122e-12
5.227957090870924e-12
5.436737506583325e-12
5.68303104001027e-12
5.952088508191525e-12
6.2338513142198584e-12
6.521302584007877e-12
5.8882697077198785e-12
5.0917205856959615e-12
4.594078508490045e-12
4.511381374592645e-12
4.864145529391677e-12
5.631741943639524e-12
6.863111209602796e-12
8.855150703389304e-12
1.2887360287326107e-11
2.6146171408986815e-11
1.234699050616725e-11
2.6014280301108435e-12
3.8139555665354265e-13
1.7564426846460908e-12
2.4808861723134856e-12
2.8593215657475576e-12
3.0267350034317228e-12
3.058490928368272e-12
3.0034545566457567e-12
1.9873440529538262e-12
4.9051481968042084e-12
5.1817518444333985e-12
5.062258567593941e-12
5.006687909427436e-12
5.0657541590852145e-12
5.213694661453087e-12
5.421284223278676e-12
5.666862167292437e-12
5.935554314781058e-12
6.2171910799426856e-12
5.427122686748122e-12
4.590883173897723e-12
4.129055564792812e-12
4.080131461176357e-12
4.428986943648741e-12
5.1465193340807655e-12
6.273707934206288e-12
8.072600996368472e-12
1.1662849308183534e-11
2.3390637629956778e-11
1.1776837709549471e-11
2.4450065114578408e-12
3.5174180993420207e-13
1.6328712903549806e-12
2.3097519887655066e-12
2.6686411202433945e-12
2.8348524089110503e-12
2.877367138188214e-12
2.8403126456818e-12
2.75419094475948e-12
2.2911765605130213e-12
4.826190054953024e-12
5.073537875021123e-12
4.972561611906597e-12
4.9375256187826255e-12
5.0113521398940066e-12
5.168983772988852e-12
5.382812165152202e-12
5.6324658047240585e-12
5.903903301068836e-12
6.1875056096153216e-12
5.388229802992743e-12
4.549857784841245e-12
4.0905643654487426e-12
4.0435623838293545e-12
4.3912519157595656e-12
5.103870172692655e-12
6.221387581976314e-12
8.002428801363978e-12
1.1550890506291187e-11
2.3123249822370588e-11
1.1733638836268684e-11
2.4305562177235486e-12
3.5114472728238736e-13
1.6243747895341827e-12
2.2971503653612896e-12
2.654223351556811e-12
2.820169723352794e-12
2.8634006238578486e-12
2.8276662979020346e-12
2.7431712525053554e-12
2.301520570961648e-12
4.8281001805266406e-12
5.0744578925839726e-12
4.973478023527602e-12
4.938573766959606e-12
5.01253956745768e-12
5.170263367496757e-12
5.384154840716976e-12
5.633846699605588e-12
5.90530018091226e-12
6.188911169613847e-12
5.3899334705074785e-12
4.551455354747568e-12
4.091873143918458e-12
4.044669702938832e-12
4.392308509421695e-12
5.1050399292127495e-12
6.222794960876031e-12
8.004267601319277e-12
1.155366039224487e-11
2.3129250087521226e-11
1.1731755933578289e-11
2.4293175998436393e-12
3.524081937151963e-13
1.6256451298485786e-12
2.2984332731761905e-12
2.6554662002643153e-12
2.8213016659322404e-12
2.8644348119750603e-12
2.8285618603689518e-12
2.1833988359206104e-12
4.928729043834524e-12
5.1880604355184515e-12
5.068842611222031e-12
5.01638890084721e-12
5.078144842765122e-12
5.227957090870924e-12
5.436737506583325e-12
5.68303104001027e-12
5.952088508191525e-12
6.2338513142198584e-12
6.521302584007877e-12
5.8882697077198785e-12
5.0917205856959615e-12
4.594078508490045e-12
4.511381374592645e-12
4.864145529391677e-12
5.631741943639524e-12
6.863111209602796e-12
8.855150703389304e-12
1.2887360287326107e-11
2.6146171408986815e-11
1.234699050616725e-11
2.6014280301108435e-12
3.8139555665354265e-13
1.7564426846460908e-12
2.4808861723134856e-12
2.8593215657475576e-12
3.0267350034317228e-12
3.058490928368272e-12
3.0034545566457567e-12
1.9873440529538262e-12
4.9051481968042084e-12
5.1817518444333985e-12
5.062258567593941e-12
5.006687909427436e-12
5.0657541590852145e-12
5.213694661453087e-12
5.421284223278676e-12
5.666862167292437e-12
5.935554314781058e-12
6.2171910799426856e-12
5.427122686748122e-12
4.590883173897723e-12
4.129055564792812e-12
4.080131461176357e-12
4.428986943648741e-12
5.1465193340807655e-12
6.273707934206288e-12
8.072600996368472e-12
1.1662849308183534e-11
2.3390637629956778e-11
1.1776837709549471e-11
2.4450065114578408e-12
3.5174180993420207e-13
1.6328712903549806e-12
2.3097519887655066e-12
2.6686411202433945e-12
2.8348524089110503e-12
2.877367138188214e-12
2.8403126456818e-12
2.75419094475948e-12
2.2911765605130213e-12
4.826190054953024e-12
5.073537875021123e-12
4.972561611906597e-12
4.9375256187826255e-12
5.0113521398940066e-12
5.168983772988852e-12
5.382812165152202e-12
5.6324658047240585e-12
5.903903301068836e-12
6.1875056096153216e-12
5.388229802992743e-12
4.549857784841245e-12
4.0905643654487426e-12
4.0435623838293545e-12
4.3912519157595656e-12
5.103870172692655e-12
6.221387581976314e-12
8.002428801363978e-12
1.1550890506291187e-11
2.3123249822370588e-11
1.1733638836268684e-11
2.4305562177235486e-12
3.5114472728238736e-13
1.6243747895341827e-12
2.2971503653612896e-12
2.654223351556811e-12
2.820169723352794e-12
2.8634006238578486e-12
2.8276662979020346e-12
2.7431712525053554e-12
2.301520570961648e-12
4.8281001805266406e-12
5.0744578925839726e-12
4.973478023527602e-12
4.938573766959606e-12
5.01253956745768e-12
5.170263367496757e-12
5.384154840716976e-12
5.633846699605588e-12
5.90530018091226e-12
6.188911169613847e-12
5.3899334705074785e-12
4.551455354747568e-12
4.091873143918458e-12
4.044669702938832e-12
4.392308509421695e-12
5.1050399292127495e-12
6.222794960876031e-12
8.004267601319277e-12
1.155366039224487e-11
2.3129250087521226e-11
1.1731755933578289e-11
2.4293175998436393e-12
3.524081937151963e-13
1.6256451298485786e-12
2.2984332731761905e-12
2.6554662002643153e-12
2.8213016659322404e-12
2.8644348119750603e-12
2.8285618603689518e-12
2.1833988359206104e-12
4.928729043834524e-12
5.1880604355184515e-12
5.068842611222031e-12
5.01638890084721e-12
5.078144842765122e-12
5.227957090870924e-12
5.436737506583325e-12
5.68303104001027e-12
5.952088508191525e-12
6.2338513142198584e-12
6.521302584007877e-12
5.8882697077198785e-12
5.0917205856959615e-12
4.594078508490045e-12
4.511381374592645e-12
4.864145529391677e-12
5.631741943639524e-12
6.863111209602796e-12
8.855150703389304e-12
1.2887360287326107e-11
2.6146171408986815e-11
1.234699050616725e-11
2.6014280301108435e-12
3.8139555665354265e-13
1.7564426846460908e-12
2.4808861723134856e-12
2.8593215657475576e-12
3.0267350034317228e-12
3.058490928368272e-12
3.0034545566457567e-12
1.9873440529538262e-12
4.9051481968042084e-12
5.1817518444333985e-12
5.062258567593941e-12
5.006687909427436e-12
5.0657541590852145e-12
5.213694661453087e-12
5.421284223278676e-12
5.666862167292437e-12
5.935554314781058e-12
6.2171910799426856e-12
5.427122686748122e-12
4.590883173897723e-12
4.129055564792812e-12
4.080131461176357e-12
4.428986943648741e-12
5.1465193340807655e-12
6.273707934206288e-12
8.072600996368472e-12
1.1662849308183534e-11
2.3390637629956778e-11
1.1776837709549471e-11
2.4450065114578408e-12
3.5174180993420207e-13
1.6328712903549806e-12
2.3097519887655066e-12
2.6686411202433945e-12
2.8348524089110503e-12
2.877367138188214e-12
2.8403126456818e-12
2.75419094475948e-12
2.2911765605130213e-12
4.826190054953024e-12
5.073537875021123e-12
4.972561611906597e-12
4.9375256187826255e-12
5.0113521398940066e-12
5.168983772988852e-12
5.382812165152202e-12
5.6324658047240585e-12
5.903903301068836e-12
6.1875056096153216e-12
5.388229802992743e-12
4.549857784841245e-12
4.0905643654487426e-12
4.0435623838293545e-12
4.3912519157595656e-12
5.103870172692655e-12
6.221387581976314e-12
8.002428801363978e-12
1.1550890506291187e-11
2.3123249822370588e-11
1.1733638836268684e-11
2.4305562177235486e-12
3.5114472728238736e-13
1.6243747895341827e-12
2.2971503653612896e-12
2.654223351556811e-12
2.820169723352794e-12
2.8634006238578486e-12
2.8276662979020346e-12
2.7431712525053554e-12
2.301520570961648e-12
4.8281001805266406e-12
5.0744578925839726e-12
4.973478023527602e-12
4.938573766959606e-12
5.01253956745768e-12
5.170263367496757e-12
5.384154840716976e-12
5.633846699605588e-12
5.90530018091226e-12
6.188911169613847e-12
5.3899334705074785e-12
4.551455354747568e-12
4.091873143918458e-12
4.044669702938832e-12
4.392308509421695e-12
5.1050399292127495e-12
6.222794960876031e-12
8.004267601319277e-12
1.155366039224487e-11
2.3129250087521226e-11
1.1731755933578289e-11
2.4293175998436393e-12
3.524081937151963e-13
1.6256451298485786e-12
2.2984332731761905e-12
2.6554662002643153e-12
2.8213016659322404e-12
2.8644348119750603e-12
2.8285618603689518e-12
2.1833988359206104e-12
4.928729043834524e-12
5.1880604355184515e-12
5.068842611222031e-12
5.01638890084721e-12
5.078144842765122e-12
5.227957090870924e-12
5.436737506583325e-12
5.68303104001027e-12
5.952088508191525e-12
6.2338513142198584e-12
6.521302584007877e-12
5.8882697077198785e-12
5.0917205856959615e-12
4.594078508490045e-12
4.511381374592645e-12
4.864145529391677e-12
5.631741943639524e-12
6.863111209602796e-12
8.855150703389304e-12
1.2887360287326107e-11
2.6146171408986815e-11
1.234699050616725e-11
2.6014280301108435e-12
3.8139555665354265e-13
1.7564426846460908e-12
2.4808861723134856e-12
2.8593215657475576e-12
3.0267350034317228e-12
3.058490928368272e-12
3.0034545566457567e-12
1.9873440529538262e-12
4.9051481968042084e-12
5.1817518444333985e-12
5.062258567593941e-12
5.006687909427436e-12
5.0657541590852145e-12
5.213694661453087e-12
5.421284223278676e-12
5.666862167292437e-12
5.935554314781058e-12
6.2171910799426856e-12
5.427122686748122e-12
4.590883173897723e-12
4.129055564792812e-12
4.080131461176357e-12
4.428986943648741e-12
5.1465193340807655e-12
6.273707934206288e-12
8.072600996368472e-12
1.1662849308183534e-11
2.3390637629956778e-11
1.1776837709549471e-11
2.4450065114578408e-12
3.5174180993420207e-13
1.6328712903549806e-12
2.3097519887655066e-12
2.6686411202433945e-12
2.8348524089110503e-12
2.877367138188214e-12
2.8403126456818e-12
2.75419094475948e-12
2.2911765605130213e-12
4.826190054953024e-12
5.073537875021123e-12
4.972561611906597e-12
4.9375256187826255e-12
5.0113521398940066e-12
5.168983772988852e-12
5.382812165152202e-12
5.6324658047240585e-12
5.903903301068836e-12
6.1875056096153216e-12
5.388229802992743e-12
4.549857784841245e-12
4.0905643654487426e-12
4.0435623838293545e-12
4.3912519157595656e-12
5.103870172692655e-12
6.221387581976314e-12
8.002428801363978e-12
1.1550890506291187e-11
2.3123249822370588e-11
1.1733638836268684e-11
2.4305562177235486e-12
3.5114472728238736e-13
1.6243747895341827e-12
2.2971503653612896e-12
2.654223351556811e-12
2.820169723352794e-12
2.8634006238578486e-12
2.8276662979020346e-12
2.7431712525053554e-12
2.301520570961648e-12
4.8281001805266406e-12
5.0744578925839726e-12
4.973478023527602e-12
4.938573766959606e-12
5.01253956745768e-12
5.170263367496757e-12
5.384154840716976e-12
5.633846699605588e-12
5.90530018091226e-12
6.188911169613847e-12
5.3899334705074785e-12
4.551455354747568e-12
4.091873143918458e-12
4.044669702938832e-12
4.392308509421695e-12
5.1050399292127495e-12
6.222794960876031e-12
8.004267601319277e-12
1.155366039224487e-11
2.3129250087521226e-11
1.1731755933578289e-11
2.4293175998436393e-12
3.524081937151963e-13
1.6256451298485786e-12
2.2984332731761905e-12
2.6554662002643153e-12
2.8213016659322404e-12
2.8644348119750603e-12
2.8285618603689518e-12
2.1833988359206104e-12
4.928729043834524e-12
5.1880604355184515e-12
5.068842611222031e-12
5.01638890084721e-12
5.078144842765122e-12
5.227957090870924e-12
5.436737506583325e-12
5.68303104001027e-12
5.952088508191525e-12
6.2338513142198584e-12
6.521302584007877e-12
5.8882697077198785e-12
5.0917205856959615e-12
4.594078508490045e-12
4.511381374592645e-12
4.864145529391677e-12
5.631741943639524e-12
6.863111209602796e-12
8.855150703389304e-12
1.2887360287326107e-11
2.6146171408986815e-11
1.234699050616725e-11
2.6014280301108435e-12
3.8139555665354265e-13
1.7564426846460908e-12
2.4808861723134856e-12
2.8593215657475576e-12
3.0267350034317228e-12
3.058490928368272e-12
3.0034545566457567e-12
1.9873440529538262e-12
4.9051481968042084e-12
5.1817518444333985e-12
5.062258567593941e-12
5.006687909427436e-12
5.0657541590852145e-12
5.213694661453087e-12
5.421284223278676e-12
5.666862167292437e-12
5.935554314781058e-12
6.2171910799426856e-12
5.427122686748122e-12
4.590883173897723e-12
4.129055564792812e-12
4.080131461176357e-12
4.428986943648741e-12
5.1465193340807655e-12
6.273707934206288e-12
8.072600996368472e-12
1.1662849308183534e-11
2.3390637629956778e-11
1.1776837709549471e-11
2.4450065114578408e-12
3.5174180993420207e-13
1.6328712903549806e-12
2.3097519887655066e-12
2.6686411202433945e-12
2.8348524089110503e-12
2.877367138188214e-12
2.8403126456818e-12
2.75419094475948e-12
2.2911765605130213e-12
4.826190054953024e-12
5.073537875021123e-12
4.972561611906597e-12
4.9375256187826255e-12
5.0113521398940066e-12
5.168983772988852e-12
5.382812165152202e-12
5.6324658047240585e-12
5.903903301068836e-12
6.1875056096153216e-12
5.388229802992743e-12
4.549857784841245e-12
4.0905643654487426e-12
4.0435623838293545e-12
4.3912519157595656e-12
5.103870172692655e-12
6.221387581976314e-12
8.002428801363978e-12
1.1550890506291187e-11
2.3123249822370588e-11
1.1733638836268684e-11
2.4305562177235486e-12
3.5114472728238736e-13
1.6243747895341827e-12
2.2971503653612896e-12
2.654223351556811e-12
2.820169723352794e-12
2.8634006238578486e-12
2.8276662979020346e-12
2.7431712525053554e-12
2.301520570961648e-12
4.8281001805266406e-12
5.0744578925839726e-12
4.973478023527602e-12
4.938573766959606e-12
5.01253956745768e-12
5.170263367496757e-12
5.384154840716976e-12
5.633846699605588e-12
5.90530018091226e-12
6.188911169613847e-12
5.3899334705074785e-12
4.551455354747568e-12
4.091873143918458e-12
4.044669702938832e-12
4.392308509421695e-12
5.1050399292127495e-12
6.222794960876031e-12
8.004267601319277e-12
1.155366039224487e-11
2.3129250087521226e-11
1.1731755933578289e-11
2.4293175998436393e-12
3.524081937151963e-13
1.6256451298485786e-12
2.2984332731761905e-12
2.6554662002643153e-12
2.8213016659322404e-12
2.8644348119750603e-12
2.8285618603689518e-12
2.1833988359206104e-12
4.928729043834524e-12
5.1880604355184515e-12
5.068842611222031e-12
5.01638890084721e-12
5.078144842765122e-12
5.227957090870924e-12
5.436737506583325e-12
5.68303104001027e-12
5.952088508191525e-12
6.2338513142198584e-12
6.521302584007877e-12
5.8882697077198785e-12
5.0917205856959615e-12
4.594078508490045e-12
4.511381374592645e-12
4.864145529391677e-12
5.631741943639524e-12
6.863111209602796e-12
8.855150703389304e-12
1.2887360287326107e-11
2.6146171408986815e-11
1.234699050616725e-11
2.6014280301108435e-12
3.8139555665354265e-13
1.7564426846460908e-12
2.4808861723134856e-12
2.8593215657475576e-12
3.0267350034317228e-12
3.058490928368272e-12
3.0034545566457567e-12
1.9873440529538262e-12
4.9051481968042084e-12
5.1817518444333985e-12
5.062258567593941e-12
5.006687909427436e-12
5.0657541590852145e-12
5.213694661453087e-12
5.421284223278676e-12
5.666862167292437e-12
5.935554314781058e-12
6.2171910799426856e-12
5.427122686748122e-12
4.590883173897723e-12
4.129055564792812e-12
4.080131461176357e-12
4.428986943648741e-12
5.1465193340807655e-12
6.273707934206288e-12
8.072600996368472e-12
1.1662849308183534e-11
2.3390637629956778e-11
1.1776837709549471e-11
2.4450065114578408e-12
3.5174180993420207e-13
1.6328712903549806e-12
2.3097519887655066e-12
2.6686411202433945e-12
2.8348524089110503e-12
2.877367138188214e-12
2.8403126456818e-12
2.75419094475948e-12
2.2911765605130213e-12
4.826190054953024e-12
5.073537875021123e-12
4.972561611906597e-12
4.9375256187826255e-12
5.0113521398940066e-12
5.168983772988852e-12
5.382812165152202e-12
5.6324658047240585e-12
5.903903301068836e-12
6.1875056096153216e-12
5.388229802992743e-12
4.549857784841245e-12
4.0905643654487426e-12
4.0435623838293545e-12
4.3912519157595656e-12
5.103870172692655e-12
6.221387581976314e-12
8.002428801363978e-12
1.1550890506291187e-11
2.3123249822370588e-11
1.1733638836268684e-11
2.4305562177235486e-12
3.5114472728238736e-13
1.6243747895341827e-12
2.2971503653612896e-12
2.654223351556811e-12
2.820169723352794e-12
2.8634006238578486e-12
2.8276662979020346e-12
2.7431712525053554e-12
2.301520570961648e-12
4.8281001805266406e-12
5.0744578925839726e-12
4.973478023527602e-12
4.938573766959606e-12
5.01253956745768e-12
5.170263367496757e-12
5.384154840716976e-12
5.633846699605588e-12
5.90530018091226e-12
6.188911169613847e-12
5.3899334705074785e-12
4.551455354747568e-12
4.091873143918458e-12
4.044669702938832e-12
4.392308509421695e-12
5.1050399292127495e-12
6.222794960876031e-12
8.004267601319277e-12
1.155366039224487e-11
2.3129250087521226e-11
1.1731755933578289e-11
2.4293175998436393e-12
3.524081937151963e-13
1.6256451298485786e-12
2.2984332731761905e-12
2.6554662002643153e-12
2.8213016659322404e-12
2.8644348119750603e-12
2.8285618603689518e-12
2.1833988359206104e-12
4.928729043834524e-12
5.1880604355184515e-12
5.068842611222031e-12
5.01638890084721e-12
5.078144842765122e-12
5.227957090870924e-12
5.436737506583325e-12
5.68303104001027e-12
5.952088508191525e-12
6.2338513142198584e-12
6.521302584007877e-12
5.8882697077198785e-12
5.0917205856959615e-12
4.594078508490045e-12
4.511381374592645e-12
4.864145529391677e-12
5.631741943639524e-12
6.863111209602796e-12
8.855150703389304e-12
1.2887360287326107e-11
2.6146171408986815e-11
1.234699050616725e-11
2.6014280301108435e-12
3.8139555665354265e-13
1.7564426846460908e-12
2.4808861723134856e-12
2.8593215657475576e-12
3.0267350034317228e-12
3.058490928368272e-12
3.0034545566457567e-12
1.9873440529538262e-12
4.9051481968042084e-12
5.1817518444333985e-12
5.062258567593941e-12
5.006687909427436e-12
5.0657541590852145e-12
5.213694661453087e-12
5.421284223278676e-12
5.666862167292437e-12
5.935554314781058e-12
6.2171910799426856e-12
5.427122686748122e-12
4.590883173897723e-12
4.129055564792812e-12
4.080131461176357e-12
4.428986943648741e-12
5.1465193340807655e-12
6.273707934206288e-12
8.072600996368472e-12
1.1662849308183534e-11
2.3390637629956778e-11
1.1776837709549471e-11
2.4450065114578408e-12
3.5174180993420207e-13
1.6328712903549806e-12
2.3097519887655066e-12
2.6686411202433945e-12
2.8348524089110503e-12
2.877367138188214e-12
2.8403126456818e-12
2.75419094475948e-12
2.2911765605130213e-12
4.826190054953024e-12
5.073537875021123e-12
4.972561611906597e-12
4.9375256187826255e-12
5.0113521398940066e-12
5.168983772988852e-12
5.382812165152202e-12
5.6324658047240585e-12
5.903903301068836e-12
6.1875056096153216e-12
5.388229802992743e-12
4.549857784841245e-12
4.0905643654487426e-12
4.0435623838293545e-12
4.3912519157595656e-12
5.103870172692655e-12
6.221387581976314e-12
8.002428801363978e-12
1.1550890506291187e-11
2.3123249822370588e-11
1.1733638836268684e-11
2.4305562177235486e-12
3.5114472728238736e-13
1.6243747895341827e-12
2.2971503653612896e-12
2.654223351556811e-12
2.820169723352794e-12
2.8634006238578486e-12
2.8276662979020346e-12
2.7431712525053554e-12
2.301520570961648e-12
4.8281001805266406e-12
5.0744578925839726e-12
4.973478023527602e-12
4.938573766959606e-12
5.01253956745768e-12
5.170263367496757e-12
5.384154840716976e-12
5.633846699605588e-12
5.90530018091226e-12
6.188911169613847e-12
5.3899334705074785e-12
4.551455354747568e-12
4.091873143918458e-12
4.044669702938832e-12
4.392308509421695e-12
5.1050399292127495e-12
6.222794960876031e-12
8.004267601319277e-12
1.155366039224487e-11
2.3129250087521226e-11
1.1731755933578289e-11
2.4293175998436393e-12
3.524081937151963e-13
1.6256451298485786e-12
2.2984332731761905e-12
2.6554662002643153e-12
2.8213016659322404e-12
2.8644348119750603e-12
2.8285618603689518e-12
2.1833988359206104e-12
4.928729043834524e-12
5.1880604355184515e-12
5.068842611222031e-12
5.01638890084721e-12
5.078144842765122e-12
5.227957090870924e-12
5.436737506583325e-12
5.68303104001027e-12
5.952088508191525e-12
6.2338513142198584e-12
6.521302584007877e-12
5.8882697077198785e-12
5.0917205856959615e-12
4.594078508490045e-12
4.511381374592645e-12
4.864145529391677e-12
5.631741943639524e-12
6.863111209602796e-12
8.855150703389304e-12
1.2887360287326107e-11
2.6146171408986815e-11
1.234699050616725e-11
2.6014280301108435e-12
3.8139555665354265e-13
1.7564426846460908e-12
2.4808861723134856e-12
2.8593215657475576e-12
3.0267350034317228e-12
3.058490928368272e-12
3.0034545566457567e-12
1.9873440529538262e-12
4.9051481968042084e-12
5.1817518444333985e-12
5.062258567593941e-12
5.006687909427436e-12
5.0657541590852145e-12
5.213694661453087e-12
5.421284223278676e-12
5.666862167292437e-12
5.935554314781058e-12
6.2171910799426856e-12
5.427122686748122e-12
4.590883173897723e-12
4.129055564792812e-12
4.080131461176357e-12
4.428986943648741e-12
5.1465193340807655e-12
6.273707934206288e-12
8.072600996368472e-12
1.1662849308183534e-11
2.3390637629956778e-11
1.1776837709549471e-11
2.4450065114578408e-12
3.5174180993420207e-13
1.6328712903549806e-12
2.3097519887655066e-12
2.6686411202433945e-12
2.8348524089110503e-12
2.877367138188214e-12
2.8403126456818e-12
2.75419094475948e-12
2.2911765605130213e-12
4.826190054953024e-12
5.073537875021123e-12
4.972561611906597e-12
4.9375256187826255e-12
5.0113521398940066e-12
5.168983772988852e-12
5.382812165152202e-12
5.6324658047240585e-12
5.903903301068836e-12
6.1875056096153216e-12
5.388229802992743e-12
4.549857784841245e-12
4.0905643654487426e-12
4.0435623838293545e-12
4.3912519157595656e-12
5.103870172692655e-12
6.221387581976314e-12
8.002428801363978e-12
1.1550890506291187e-11
2.3123249822370588e-11
1.1733638836268684e-11
2.4305562177235486e-12
3.5114472728238736e-13
1.6243747895341827e-12
2.2971503653612896e-12
2.654223351556811e-12
2.820169723352794e-12
2.8634006238578486e-12
2.8276662979020346e-12
2.7431712525053554e-12
2.301520570961648e-12
4.8281001805266406e-12
5.0744578925839726e-12
4.973478023527602e-12
4.938573766959606e-12
5.01253956745768e-12
5.170263367496757e-12
5.384154840716976e-12
5.633846699605588e-12
5.90530018091226e-12
6.188911169613847e-12
5.3899334705074785e-12
4.551455354747568e-12
4.091873143918458e-12
4.044669702938832e-12
4.392308509421695e-12
5.1050399292127495e-12
6.222794960876031e-12
8.004267601319277e-12
1.155366039224487e-11
2.3129250087521226e-11
1.1731755933578289e-11
2.4293175998436393e-12
3.524081937151963e-13
1.6256451298485786e-12
2.2984332731761905e-12
2.6554662002643153e-12
2.8213016659322404e-12
2.8644348119750603e-12
2.8285618603689518e-12
2.1833988359206104e-12
4.928729043834524e-12
5.1880604355184515e-12
5.068842611222031e-12
5.01638890084721e-12
5.078144842765122e-12
5.227957090870924e-12
5.436737506583325e-12
5.68303104001027e-12
5.952088508191525e-12
6.2338513142198584e-12
6.521302584007877e-12
5.8882697077198785e-12
5.0917205856959615e-12
4.594078508490045e-12
4.511381374592645e-12
4.864145529391677e-12
5.631741943639524e-12
6.863111209602796e-12
8.855150703389304e-12
1.2887360287326107e-11
2.6146171408986815e-11
1.234699050616725e-11
2.6014280301108435e-12
3.8139555665354265e-13
1.7564426846460908e-12
2.4808861723134856e-12
2.8593215657475576e-12
3.0267350034317228e-12
3.058490928368272e-12
3.0034545566457567e-12
1.9873440529538262e-12
4.9051481968042084e-12
5.1817518444333985e-12
5.062258567593941e-12
5.006687909427436e-12
5.0657541590852145e-12
5.213694661453087e-12
5.421284223278676e-12
5.666862167292437e-12
5.935554314781058e-12
6.2171910799426856e-12
5.427122686748122e-12
4.590883173897723e-12
4.129055564792812e-12
4.080131461176357e-12
4.428986943648741e-12
5.1465193340807655e-12
6.273707934206288e-12
8.072600996368472e-12
1.1662849308183534e-11
2.3390637629956778e-11
1.1776837709549471e-11
2.4450065114578408e-12
3.5174180993420207e-13
1.6328712903549806e-12
2.3097519887655066e-12
2.6686411202433945e-12
2.8348524089110503e-12
2.877367138188214e-12
2.8403126456818e-12
2.75419094475948e-12
2.2911765605130213e-12
4.826190054953024e-12
5.073537875021123e-12
4.972561611906597e-12
4.9375256187826255e-12
5.0113521398940066e-12
5.168983772988852e-12
5.382812165152202e-12
5.6324658047240585e-12
5.903903301068836e-12
6.1875056096153216e-12
5.388229802992743e-12
4.549857784841245e-12
4.0905643654487426e-12
4.0435623838293545e-12
4.3912519157595656e-12
5.103870172692655e-12
6.221387581976314e-12
8.002428801363978e-12
1.1550890506291187e-11
2.3123249822370588e-11
1.1733638836268684e-11
2.4305562177235486e-12
3.5114472728238736e-13
1.6243747895341827e-12
2.2971503653612896e-12
2.654223351556811e-12
2.820169723352794e-12
2.8634006238578486e-12
2.8276662979020346e-12
2.7431712525053554e-12
2.301520570961648e-12
4.8281001805266406e-12
5.0744578925839726e-12
4.973478023527602e-12
4.938573766959606e-12
5.01253956745768e-12
5.170263367496757e-12
5.384154840716976e-12
5.633846699605588e-12
5.90530018091226e-12
6.188911169613847e-12
5.3899334705074785e-12
4.551455354747568e-12
4.091873143918458e-12
4.044669702938832e-12
4.392308509421695e-12
5.1050399292127495e-12
6.222794960876031e-12
8.004267601319277e-12
1.155366039224487e-11
2.3129250087521226e-11
1.1731755933578289e-11
2.4293175998436393e-12
3.524081937151963e-13
1.6256451298485786e-12
2.2984332731761905e-12
2.6554662002643153e-12
2.8213016659322404e-12
2.8644348119750603e-12
2.8285618603689518e-12
2.1833988359206104e-12
4.928729043834524e-12
5.1880604355184515e-12
5.068842611222031e-12
5.01638890084721e-12
5.078144842765122e-12
5.227957090870924e-12
5.436737506583325e-12
5.68303104001027e-12
5.952088508191525e-12
6.2338513142198584e-12
6.521302584007877e-12
5.8882697077198785e-12
5.0917205856959615e-12
4.594078508490045e-12
4.511381374592645e-12
4.864145529391677e-12
5.631741943639524e-12
6.863111209602796e-12
8.855150703389304e-12
1.2887360287326107e-11
2.6146171408986815e-11
1.234699050616725e-11
2.6014280301108435e-12
3.8139555665354265e-13
1.7564426846460908e-12
2.4808861723134856e-12
2.8593215657475576e-12
3.0267350034317228e-12
3.058490928368272e-12
3.0034545566457567e-12
1.9873440529538262e-12
4.9051481968042084e-12
5.1817518444333985e-12
5.062258567593941e-12
5.006687909427436e-12
5.0657541590852145e-12
5.213694661453087e-12
5.421284223278676e-12
5.666862167292437e-12
5.935554314781058e-12
6.2171910799426856e-12
5.427122686748122e-12
4.590883173897723e-12
4.129055564792812e-12
4.080131461176357e-12
4.428986943648741e-12
5.1465193340807655e-12
6.273707934206288e-12
8.072600996368472e-12
1.1662849308183534e-11
2.3390637629956778e-11
1.1776837709549471e-11
2.4450065114578408e-12
3.5174180993420207e-13
1.6328712903549806e-12
2.3097519887655066e-12
2.6686411202433945e-12
2.8348524089110503e-12
2.877367138188214e-12
2.8403126456818e-12
2.75419094475948e-12
2.2911765605130213e-12
4.826190054953024e-12
5.073537875021123e-12
4.972561611906597e-12
4.9375256187826255e-12
5.0113521398940066e-12
5.168983772988852e-12
5.382812165152202e-12
5.6324658047240585e-12
5.903903301068836e-12
6.1875056096153216e-12
5.388229802992743e-12
4.549857784841245e-12
4.0905643654487426e-12
4.0435623838293545e-12
4.3912519157595656e-12
5.103870172692655e-12
6.221387581976314e-12
8.002428801363978e-12
1.1550890506291187e-11
2.3123249822370588e-11
1.1733638836268684e-11
2.4305562177235486e-12
3.5114472728238736e-13
1.6243747895341827e-12
2.2971503653612896e-12
2.654223351556811e-12
2.820169723352794e-12
2.8634006238578486e-12
2.8276662979020346e-12
2.7431712525053554e-12
2.301520570961648e-12
4.8281001805266406e-12
5.0744578925839726e-12
4.973478023527602e-12
4.938573766959606e-12
5.01253956745768e-12
5.170263367496757e-12
5.384154840716976e-12
5.633846699605588e-12
5.90530018091226e-12
6.188911169613847e-12
5.3899334705074785e-12
4.551455354747568e-12
4.091873143918458e-12
4.044669702938832e-12
4.392308509421695e-12
5.1050399292127495e-12
6.222794960876031e-12
8.004267601319277e-12
1.155366039224487e-11
2.3129250087521226e-11
1.1731755933578289e-11
2.4293175998436393e-12
3.524081937151963e-13
1.6256451298485786e-12
2.2984332731761905e-12
2.6554662002643153e-12
2.8213016659322404e-12
2.8644348119750603e-12
2.8285618603689518e-12
2.1833988359206104e-12
4.928729043834524e-12
5.1880604355184515e-12
5.068842611222031e-12
5.01638890084721e-12
5.078144842765122e-12
5.227957090870924e-12
5.436737506583325e-12
5.68303104001027e-12
5.952088508191525e-12
6.2338513142198584e-12
6.521302584007877e-12
5.8882697077198785e-12
5.0917205856959615e-12
4.594078508490045e-12
4.511381374592645e-12
4.864145529391677e-12
5.631741943639524e-12
6.863111209602796e-12
8.855150703389304e-12
1.2887360287326107e-11
2.6146171408986815e-11
1.234699050616725e-11
2.6014280301108435e-12
3.8139555665354265e-13
1.7564426846460908e-12
2.4808861723134856e-12
2.8593215657475576e-12
3.0267350034317228e-12
3.058490928368272e-12
3.0034545566457567e-12
1.9873440529538262e-12
4.9051481968042084e-12
5.1817518444333985e-12
5.062258567593941e-12
5.006687909427436e-12
5.0657541590852145e-12
5.213694661453087e-12
5.421284223278676e-12
5.666862167292437e-12
5.935554314781058e-12
6.2171910799426856e-12
5.427122686748122e-12
4.590883173897723e-12
4.129055564792812e-12
4.080131461176357e-12
4.428986943648741e-12
5.1465193340807655e-12
6.273707934206288e-12
8.072600996368472e-12
1.1662849308183534e-11
2.3390637629956778e-11
1.1776837709549471e-11
2.4450065114578408e-12
3.5174180993420207e-13
1.6328712903549806e-12
2.3097519887655066e-12
2.6686411202433945e-12
2.8348524089110503e-12
2.877367138188214e-12
2.8403126456818e-12
2.75419094475948e-12
2.2911765605130213e-12
4.826190054953024e-12
5.073537875021123e-12
4.972561611906597e-12
4.9375256187826255e-12
5.0113521398940066e-12
5.168983772988852e-12
5.382812165152202e-12
5.6324658047240585e-12
5.903903301068836e-12
6.1875056096153216e-12
5.388229802992743e-12
4.549857784841245e-12
4.0905643654487426e-12
4.0435623838293545e-12
4.3912519157595656e-12
5.103870172692655e-12
6.221387581976314e-12
8.002428801363978e-12
1.1550890506291187e-11
2.3123249822370588e-11
1.1733638836268684e-11
2.4305562177235486e-12
3.5114472728238736e-13
1.6243747895341827e-12
2.2971503653612896e-12
2.654223351556811e-12
2.820169723352794e-12
2.8634006238578486e-12
2.8276662979020346e-12
2.7431712525053554e-12
2.301520570961648e-12
4.8281001805266406e-12
5.0744578925839726e-12
4.973478023527602e-12
4.938573766959606e-12
5.01253956745768e-12
5.170263367496757e-12
5.384154840716976e-12
5.633846699605588e-12
5.90530018091226e-12
6.188911169613847e-12
5.3899334705074785e-12
4.551455354747568e-12
4.091873143918458e-12
4.044669702938832e-12
4.392308509421695e-12
5.1050399292127495e-12
6.222794960876031e-12
8.004267601319277e-12
1.155366039224487e-11
2.3129250087521226e-11
1.1731755933578289e-11
2.4293175998436393e-12
3.524081937151963e-13
1.6256451298485786e-12
2.2984332731761905e-12
2.6554662002643153e-12
2.8213016659322404e-12
2.8644348119750603e-12
2.8285618603689518e-12
2.1833988359206104e-12
4.928729043834524e-12
5.1880604355184515e-12
5.068842611222031e-12
5.01638890084721e-12
5.078144842765122e-12
5.227957090870924e-12
5.436737506583325e-12
5.68303104001027e-12
5.952088508191525e-12
6.2338513142198584e-12
6.521302584007877e-12
5.8882697077198785e-12
5.0917205856959615e-12
4.594078508490045e-12
4.511381374592645e-12
4.864145529391677e-12
5.631741943639524e-12
6.863111209602796e-12
8.855150703389304e-12
1.2887360287326107e-11
2.6146171408986815e-11
1.234699050616725e-11
2.6014280301108435e-12
3.8139555665354265e-13
1.7564426846460908e-12
2.4808861723134856e-12
2.8593215657475576e-12
3.0267350034317228e-12
3.058490928368272e-12
3.0034545566457567e-12
1.9873440529538262e-12
4.9051481968042084e-12
5.1817518444333985e-12
5.062258567593941e-12
5.006687909427436e-12
5.0657541590852145e-12
5.213694661453087e-12
5.421284223278676e-12
5.666862167292437e-12
5.935554314781058e-12
6.2171910799426856e-12
5.427122686748122e-12
4.590883173897723e-12
4.129055564792812e-12
4.080131461176357e-12
4.428986943648741e-12
5.1465193340807655e-12
6.273707934206288e-12
8.072600996368472e-12
1.1662849308183534e-11
2.3390637629956778e-11
1.1776837709549471e-11
2.4450065114578408e-12
3.5174180993420207e-13
1.6328712903549806e-12
2.3097519887655066e-12
2.6686411202433945e-12
2.8348524089110503e-12
2.877367138188214e-12
2.8403126456818e-12
2.75419094475948e-12
2.2911765605130213e-12
4.826190054953024e-12
5.073537875021123e-12
4.972561611906597e-12
4.9375256187826255e-12
5.0113521398940066e-12
5.168983772988852e-12
5.382812165152202e-12
5.6324658047240585e-12
5.903903301068836e-12
6.1875056096153216e-12
5.388229802992743e-12
4.549857784841245e-12
4.0905643654487426e-12
4.0435623838293545e-12
4.3912519157595656e-12
5.103870172692655e-12
6.221387581976314e-12
8.002428801363978e-12
1.1550890506291187e-11
2.3123249822370588e-11
1.1733638836268684e-11
2.4305562177235486e-12
3.5114472728238736e-13
1.6243747895341827e-12
2.2971503653612896e-12
2.654223351556811e-12
2.820169723352794e-12
2.8634006238578486e-12
2.8276662979020346e-12
2.7431712525053554e-12
2.301520570961648e-12
4.8281001805266406e-12
5.0744578925839726e-12
4.973478023527602e-12
4.938573766959606e-12
5.01253956745768e-12
5.170263367496757e-12
5.384154840716976e-12
5.633846699605588e-12
5.90530018091226e-12
6.188911169613847e-12
5.3899334705074785e-12
4.551455354747568e-12
4.091873143918458e-12
4.044669702938832e-12
4.392308509421695e-12
5.1050399292127495e-12
6.222794960876031e-12
8.004267601319277e-12
1.155366039224487e-11
2.3129250087521226e-11
1.1731755933578289e-11
2.4293175998436393e-12
3.524081937151963e-13
1.6256451298485786e-12
2.2984332731761905e-12
2.6554662002643153e-12
2.8213016659322404e-12
2.8644348119750603e-12
2.8285618603689518e-12
2.1833988359206104e-12
4.928729043834524e-12
5.1880604355184515e-12
5.068842611222031e-12
5.01638890084721e-12
5.078144842765122e-12
5.227957090870924e-12
5.436737506583325e-12
5.68303104001027e-12
5.952088508191525e-12
6.2338513142198584e-12
6.521302584007877e-12
5.8882697077198785e-12
5.0917205856959615e-12
4.594078508490045e-12
4.511381374592645e-12
4.864145529391677e-12
5.631741943639524e-12
6.863111209602796e-12
8.855150703389304e-12
1.2887360287326107e-11
2.6146171408986815e-11
1.234699050616725e-11
2.6014280301108435e-12
3.8139555665354265e-13
1.7564426846460908e-12
2.4808861723134856e-12
2.8593215657475576e-12
3.0267350034317228e-12
3.058490928368272e-12
3.0034545566457567e-12
1.9873440529538262e-12
4.9051481968042084e-12
5.1817518444333985e-12
5.062258567593941e-12
5.006687909427436e-12
5.0657541590852145e-12
5.213694661453087e-12
5.421284223278676e-12
5.666862167292437e-12
5.935554314781058e-12
6.2171910799426856e-12
5.427122686748122e-12
4.590883173897723e-12
4.129055564792812e-12
4.080131461176357e-12
4.428986943648741e-12
5.1465193340807655e-12
6.273707934206288e-12
8.072600996368472e-12
1.1662849308183534e-11
2.3390637629956778e-11
1.1776837709549471e-11
2.4450065114578408e-12
3.5174180993420207e-13
1.6328712903549806e-12
2.3097519887655066e-12
2.6686411202433945e-12
2.8348524089110503e-12
2.877367138188214e-12
2.8403126456818e-12
2.75419094475948e-12
2.2911765605130213e-12
4.826190054953024e-12
5.073537875021123e-12
4.972561611906597e-12
4.9375256187826255e-12
5.0113521398940066e-12
5.168983772988852e-12
5.382812165152202e-12
5.6324658047240585e-12
5.903903301068836e-12
6.1875056096153216e-12
5.388229802992743e-12
4.549857784841245e-12
4.0905643654487426e-12
4.0435623838293545e-12
4.3912519157595656e-12
5.103870172692655e-12
6.221387581976314e-12
8.002428801363978e-12
1.1550890506291187e-11
2.3123249822370588e-11
1.1733638836268684e-11
2.4305562177235486e-12
3.5114472728238736e-13
1.6243747895341827e-12
2.2971503653612896e-12
2.654223351556811e-12
2.820169723352794e-12
2.8634006238578486e-12
2.8276662979020346e-12
2.7431712525053554e-12
2.301520570961648e-12
4.8281001805266406e-12
5.0744578925839726e-12
4.973478023527602e-12
4.938573766959606e-12
5.01253956745768e-12
5.170263367496757e-12
5.384154840716976e-12
5.633846699605588e-12
5.90530018091226e-12
6.188911169613847e-12
5.3899334705074785e-12
4.551455354747568e-12
4.091873143918458e-12
4.044669702938832e-12
4.392308509421695e-12
5.1050399292127495e-12
6.222794960876031e-12
8.004267601319277e-12
1.155366039224487e-11
2.3129250087521226e-11
1.1731755933578289e-11
2.4293175998436393e-12
3.524081937151963e-13
1.6256451298485786e-12
2.2984332731761905e-12
2.6554662002643153e-12
2.8213016659322404e-12
2.8644348119750603e-12
2.8285618603689518e-12
2.1833988359206104e-12
4.928729043834524e-12
5.1880604355184515e-12
5.068842611222031e-12
5.01638890084721e-12
5.078144842765122e-12
5.227957090870924e-12
5.436737506583325e-12
5.68303104001027e-12
5.952088508191525e-12
6.2338513142198584e-12
6.521302584007877e-12
5.8882697077198785e-12
5.0917205856959615e-12
4.594078508490045e-12
4.511381374592645e-12
4.864145529391677e-12
5.631741943639524e-12
6.863111209602796e-12
8.855150703389304e-12
1.2887360287326107e-11
2.6146171408986815e-11
1.234699050616725e-11
2.6014280301108435e-12
3.8139555665354265e-13
1.7564426846460908e-12
2.4808861723134856e-12
2.8593215657475576e-12
3.0267350034317228e-12
3.058490928368272e-12
3.0034545566457567e-12
1.9873440529538262e-12
4.9051481968042084e-12
5.1817518444333985e-12
5.062258567593941e-12
5.006687909427436e-12
5.0657541590852145e-12
5.213694661453087e-12
5.421284223278676e-12
5.666862167292437e-12
5.935554314781058e-12
6.2171910799426856e-12
5.427122686748122e-12
4.590883173897723e-12
4.129055564792812e-12
4.080131461176357e-12
4.428986943648741e-12
5.1465193340807655e-12
6.273707934206288e-12
8.072600996368472e-12
1.1662849308183534e-11
2.3390637629956778e-11
1.1776837709549471e-11
2.4450065114578408e-12
3.5174180993420207e-13
1.6328712903549806e-12
2.3097519887655066e-12
2.6686411202433945e-12
2.8348524089110503e-12
2.877367138188214e-12
2.8403126456818e-12
2.75419094475948e-12
2.2911765605130213e-12
4.826190054953024e-12
5.073537875021123e-12
4.972561611906597e-12
4.9375256187826255e-12
5.0113521398940066e-12
5.168983772988852e-12
5.382812165152202e-12
5.6324658047240585e-12
5.903903301068836e-12
6.1875056096153216e-12
5.388229802992743e-12
4.549857784841245e-12
4.0905643654487426e-12
4.0435623838293545e-12
4.3912519157595656e-12
5.103870172692655e-12
6.221387581976314e-12
8.002428801363978e-12
1.1550890506291187e-11
2.3123249822370588e-11
1.1733638836268684e-11
2.4305562177235486e-12
3.5114472728238736e-13
1.6243747895341827e-12
2.2971503653612896e-12
2.654223351556811e-12
2.820169723352794e-12
2.8634006238578486e-12
2.8276662979020346e-12
2.7431712525053554e-12
2.301520570961648e-12
4.8281001805266406e-12
5.0744578925839726e-12
4.973478023527602e-12
4.938573766959606e-12
5.01253956745768e-12
5.170263367496757e-12
5.384154840716976e-12
5.633846699605588e-12
5.90530018091226e-12
6.188911169613847e-12
5.3899334705074785e-12
4.551455354747568e-12
4.091873143918458e-12
4.044669702938832e-12
4.392308509421695e-12
5.1050399292127495e-12
6.222794960876031e-12
8.004267601319277e-12
1.155366039224487e-11
2.3129250087521226e-11
1.1731755933578289e-11
2.4293175998436393e-12
3.524081937151963e-13
1.6256451298485786e-12
2.2984332731761905e-12
2.6554662002643153e-12
2.8213016659322404e-12
2.8644348119750603e-12
2.8285618603689518e-12
2.1833988359206104e-12
4.928729043834524e-12
5.1880604355184515e-12
5.068842611222031e-12
5.01638890084721e-12
5.078144842765122e-12
5.227957090870924e-12
5.436737506583325e-12
5.68303104001027e-12
5.952088508191525e-12
6.2338513142198584e-12
6.521302584007877e-12
5.8882697077198785e-12
5.0917205856959615e-12
4.594078508490045e-12
4.511381374592645e-12
4.864145529391677e-12
5.631741943639524e-12
6.863111209602796e-12
8.855150703389304e-12
1.2887360287326107e-11
2.6146171408986815e-11
1.234699050616725e-11
2.6014280301108435e-12
3.8139555665354265e-13
1.7564426846460908e-12
2.4808861723134856e-12
2.8593215657475576e-12
3.0267350034317228e-12
3.058490928368272e-12
3.0034545566457567e-12
1.9873440529538262e-12
4.9051481968042084e-12
5.1817518444333985e-12
5.062258567593941e-12
5.006687909427436e-12
5.0657541590852145e-12
5.213694661453087e-12
5.421284223278676e-12
5.666862167292437e-12
5.935554314781058e-12
6.2171910799426856e-12
5.427122686748122e-12
4.590883173897723e-12
4.129055564792812e-12
4.080131461176357e-12
4.428986943648741e-12
5.1465193340807655e-12
6.273707934206288e-12
8.072600996368472e-12
1.1662849308183534e-11
2.3390637629956778e-11
1.1776837709549471e-11
2.4450065114578408e-12
3.5174180993420207e-13
1.6328712903549806e-12
2.3097519887655066e-12
2.6686411202433945e-12
2.8348524089110503e-12
2.877367138188214e-12
2.8403126456818e-12
2.75419094475948e-12
2.2911765605130213e-12
4.826190054953024e-12
5.073537875021123e-12
4.972561611906597e-12
4.9375256187826255e-12
5.0113521398940066e-12
5.168983772988852e-12
5.382812165152202e-12
5.6324658047240585e-12
5.903903301068836e-12
6.1875056096153216e-12
5.388229802992743e-12
4.549857784841245e-12
4.0905643654487426e-12
4.0435623838293545e-12
4.3912519157595656e-12
5.103870172692655e-12
6.221387581976314e-12
8.002428801363978e-12
1.1550890506291187e-11
2.3123249822370588e-11
1.1733638836268684e-11
2.4305562177235486e-12
3.5114472728238736e-13
1.6243747895341827e-12
2.2971503653612896e-12
2.654223351556811e-12
2.820169723352794e-12
2.8634006238578486e-12
2.8276662979020346e-12
2.7431712525053554e-12
2.301520570961648e-12
4.8281001805266406e-12
5.0744578925839726e-12
4.973478023527602e-12
4.938573766959606e-12
5.01253956745768e-12
5.170263367496757e-12
5.384154840716976e-12
5.633846699605588e-12
5.90530018091226e-12
6.188911169613847e-12
5.3899334705074785e-12
4.551455354747568e-12
4.091873143918458e-12
4.044669702938832e-12
4.392308509421695e-12
5.1050399292127495e-12
6.222794960876031e-12
8.004267601319277e-12
1.155366039224487e-11
2.3129250087521226e-11
1.1731755933578289e-11
2.4293175998436393e-12
3.524081937151963e-13
1.6256451298485786e-12
2.2984332731761905e-12
2.6554662002643153e-12
2.8213016659322404e-12
2.8644348119750603e-12
2.8285618603689518e-12
2.1833988359206104e-12
4.928729043834524e-12
5.1880604355184515e-12
5.068842611222031e-12
5.01638890084721e-12
5.078144842765122e-12
5.227957090870924e-12
5.436737506583325e-12
5.68303104001027e-12
5.952088508191525e-12
6.2338513142198584e-12
6.521302584007877e-12
5.8882697077198785e-12
5.0917205856959615e-12
4.594078508490045e-12
4.511381374592645e-12
4.864145529391677e-12
5.631741943639524e-12
6.863111209602796e-12
8.855150703389304e-12
1.2887360287326107e-11
2.6146171408986815e-11
1.234699050616725e-11
2.6014280301108435e-12
3.8139555665354265e-13
1.7564426846460908e-12
2.4808861723134856e-12
2.8593215657475576e-12
3.0267350034317228e-12
3.058490928368272e-12
3.0034545566457567e-12
1.9873440529538262e-12
4.9051481968042084e-12
5.1817518444333985e-12
5.062258567593941e-12
5.006687909427436e-12
5.0657541590852145e-12
5.213694661453087e-12
5.421284223278676e-12
5.666862167292437e-12
5.935554314781058e-12
6.2171910799426856e-12
5.427122686748122e-12
4.590883173897723e-12
4.129055564792812e-12
4.080131461176357e-12
4.428986943648741e-12
5.1465193340807655e-12
6.273707934206288e-12
8.072600996368472e-12
1.1662849308183534e-11
2.3390637629956778e-11
1.1776837709549471e-11
2.4450065114578408e-12
3.5174180993420207e-13
1.6328712903549806e-12
2.3097519887655066e-12
2.6686411202433945e-12
2.8348524089110503e-12
2.877367138188214e-12
2.8403126456818e-12
2.75419094475948e-12
2.2911765605130213e-12
4.826190054953024e-12
5.073537875021123e-12
4.972561611906597e-12
4.9375256187826255e-12
5.0113521398940066e-12
5.168983772988852e-12
5.382812165152202e-12
5.6324658047240585e-12
5.903903301068836e-12
6.1875056096153216e-12
5.388229802992743e-12
4.549857784841245e-12
4.0905643654487426e-12
4.0435623838293545e-12
4.3912519157595656e-12
5.103870172692655e-12
6.221387581976314e-12
8.002428801363978e-12
1.1550890506291187e-11
2.3123249822370588e-11
1.1733638836268684e-11
2.4305562177235486e-12
3.5114472728238736e-13
1.6243747895341827e-12
2.2971503653612896e-12
2.654223351556811e-12
2.820169723352794e-12
2.8634006238578486e-12
2.8276662979020346e-12
2.7431712525053554e-12
2.301520570961648e-12
4.8281001805266406e-12
5.0744578925839726e-12
4.973478023527602e-12
4.938573766959606e-12
5.01253956745768e-12
5.170263367496757e-12
5.384154840716976e-12
5.633846699605588e-12
5.90530018091226e-12
6.188911169613847e-12
5.3899334705074785e-12
4.551455354747568e-12
4.091873143918458e-12
4.044669702938832e-12
4.392308509421695e-12
5.1050399292127495e-12
6.222794960876031e-12
8.004267601319277e-12
1.155366039224487e-11
2.3129250087521226e-11
1.1731755933578289e-11
2.4293175998436393e-12
3.524081937151963e-13
1.6256451298485786e-12
2.2984332731761905e-12
2.6554662002643153e-12
2.8213016659322404e-12
2.8644348119750603e-12
2.8285618603689518e-12
2.1833988359206104e-12
4.928729043834524e-12
5.1880604355184515e-12
5.068842611222031e-12
5.01638890084721e-12
5.078144842765122e-12
5.227957090870924e-12
5.436737506583325e-12
5.68303104001027e-12
5.952088508191525e-12
6.2338513142198584e-12
6.521302584007877e-12
5.8882697077198785e-12
5.0917205856959615e-12
4.594078508490045e-12
4.511381374592645e-12
4.864145529391677e-12
5.631741943639524e-12
6.863111209602796e-12
8.855150703389304e-12
1.2887360287326107e-11
2.6146171408986815e-11
1.234699050616725e-11
2.6014280301108435e-12
3.8139555665354265e-13
1.7564426846460908e-12
2.4808861723134856e-12
2.8593215657475576e-12
3.0267350034317228e-12
3.058490928368272e-12
3.0034545566457567e-12
1.9873440529538262e-12
4.9051481968042084e-12
5.1817518444333985e-12
5.062258567593941e-12
5.006687909427436e-12
5.0657541590852145e-12
5.213694661453087e-12
5.421284223278676e-12
5.666862167292437e-12
5.935554314781058e-12
6.2171910799426856e-12
5.427122686748122e-12
4.590883173897723e-12
4.129055564792812e-12
4.080131461176357e-12
4.428986943648741e-12
5.1465193340807655e-12
6.273707934206288e-12
8.072600996368472e-12
1.1662849308183534e-11
2.3390637629956778e-11
1.1776837709549471e-11
2.4450065114578408e-12
3.5174180993420207e-13
1.6328712903549806e-12
2.3097519887655066e-12
2.6686411202433945e-12
2.8348524089110503e-12
2.877367138188214e-12
2.8403126456818e-12
2.75419094475948e-12
2.2911765605130213e-12
4.826190054953024e-12
5.073537875021123e-12
4.972561611906597e-12
4.9375256187826255e-12
5.0113521398940066e-12
5.168983772988852e-12
5.382812165152202e-12
5.6324658047240585e-12
5.903903301068836e-12
6.1875056096153216e-12
5.388229802992743e-12
4.549857784841245e-12
4.0905643654487426e-12
4.0435623838293545e-12
4.3912519157595656e-12
5.103870172692655e-12
6.221387581976314e-12
8.002428801363978e-12
1.1550890506291187e-11
2.3123249822370588e-11
1.1733638836268684e-11
2.4305562177235486e-12
3.5114472728238736e-13
1.6243747895341827e-12
2.2971503653612896e-12
2.654223351556811e-12
2.820169723352794e-12
2.8634006238578486e-12
2.8276662979020346e-12
2.7431712525053554e-12
2.301520570961648e-12
4.8281001805266406e-12
5.0744578925839726e-12
4.973478023527602e-12
4.938573766959606e-12
5.01253956745768e-12
5.170263367496757e-12
5.384154840716976e-12
5.633846699605588e-12
5.90530018091226e-12
6.188911169613847e-12
5.3899334705074785e-12
4.551455354747568e-12
4.091873143918458e-12
4.044669702938832e-12
4.392308509421695e-12
5.1050399292127495e-12
6.222794960876031e-12
8.004267601319277e-12
1.155366039224487e-11
2.3129250087521226e-11
1.1731755933578289e-11
2.4293175998436393e-12
3.524081937151963e-13
1.6256451298485786e-12
2.2984332731761905e-12
2.6554662002643153e-12
2.8213016659322404e-12
2.8644348119750603e-12
2.8285618603689518e-12
2.1833988359206104e-12
4.928729043834524e-12
5.1880604355184515e-12
5.068842611222031e-12
5.01638890084721e-12
5.078144842765122e-12
5.227957090870924e-12
5.436737506583325e-12
5.68303104001027e-12
5.952088508191525e-12
6.2338513142198584e-12
6.521302584007877e-12
5.8882697077198785e-12
5.0917205856959615e-12
4.594078508490045e-12
4.511381374592645e-12
4.864145529391677e-12
5.631741943639524e-12
6.863111209602796e-12
8.855150703389304e-12
1.2887360287326107e-11
2.6146171408986815e-11
1.234699050616725e-11
2.6014280301108435e-12
3.8139555665354265e-13
1.7564426846460908e-12
2.4808861723134856e-12
2.8593215657475576e-12
3.0267350034317228e-12
3.058490928368272e-12
3.0034545566457567e-12
1.9873440529538262e-12
4.9051481968042084e-12
5.1817518444333985e-12
5.062258567593941e-12
5.006687909427436e-12
5.0657541590852145e-12
5.213694661453087e-12
5.421284223278676e-12
5.666862167292437e-12
5.935554314781058e-12
6.2171910799426856e-12
5.427122686748122e-12
4.590883173897723e-12
4.129055564792812e-12
4.080131461176357e-12
4.428986943648741e-12
5.1465193340807655e-12
6.273707934206288e-12
8.072600996368472e-12
1.1662849308183534e-11
2.3390637629956778e-11
1.1776837709549471e-11
2.4450065114578408e-12
3.5174180993420207e-13
1.6328712903549806e-12
2.3097519887655066e-12
2.6686411202433945e-12
2.8348524089110503e-12
2.877367138188214e-12
2.8403126456818e-12
2.75419094475948e-12
2.2911765605130213e-12
4.826190054953024e-12
5.073537875021123e-12
4.972561611906597e-12
4.9375256187826255e-12
5.0113521398940066e-12
5.168983772988852e-12
5.382812165152202e-12
5.6324658047240585e-12
5.903903301068836e-12
6.1875056096153216e-12
5.388229802992743e-12
4.549857784841245e-12
4.0905643654487426e-12
4.0435623838293545e-12
4.3912519157595656e-12
5.103870172692655e-12
6.221387581976314e-12
8.002428801363978e-12
1.1550890506291187e-11
2.3123249822370588e-11
1.1733638836268684e-11
2.4305562177235486e-12
3.5114472728238736e-13
1.6243747895341827e-12
2.2971503653612896e-12
2.654223351556811e-12
2.820169723352794e-12
2.8634006238578486e-12
2.8276662979020346e-12
2.7431712525053554e-12
2.301520570961648e-12
4.8281001805266406e-12
5.0744578925839726e-12
4.973478023527602e-12
4.938573766959606e-12
5.01253956745768e-12
5.170263367496757e-12
5.384154840716976e-12
5.633846699605588e-12
5.90530018091226e-12
6.188911169613847e-12
5.3899334705074785e-12
4.551455354747568e-12
4.091873143918458e-12
4.044669702938832e-12
4.392308509421695e-12
5.1050399292127495e-12
6.222794960876031e-12
8.004267601319277e-12
1.155366039224487e-11
2.3129250087521226e-11
1.1731755933578289e-11
2.4293175998436393e-12
3.524081937151963e-13
1.6256451298485786e-12
2.2984332731761905e-12
2.6554662002643153e-12
2.8213016659322404e-12
2.8644348119750603e-12
2.8285618603689518e-12
2.1833988359206104e-12
4.928729043834524e-12
5.1880604355184515e-12
5.068842611222031e-12
5.01638890084721e-12
5.078144842765122e-12
5.227957090870924e-12
5.436737506583325e-12
5.68303104001027e-12
5.952088508191525e-12
6.2338513142198584e-12
6.521302584007877e-12
5.8882697077198785e-12
5.0917205856959615e-12
4.594078508490045e-12
4.511381374592645e-12
4.864145529391677e-12
5.631741943639524e-12
6.863111209602796e-12
8.855150703389304e-12
1.2887360287326107e-11
2.6146171408986815e-11
1.234699050616725e-11
2.6014280301108435e-12
3.8139555665354265e-13
1.7564426846460908e-12
2.4808861723134856e-12
2.8593215657475576e-12
3.0267350034317228e-12
3.058490928368272e-12
3.0034545566457567e-12
1.9873440529538262e-12
4.9051481968042084e-12
5.1817518444333985e-12
5.062258567593941e-12
5.006687909427436e-12
5.0657541590852145e-12
5.213694661453087e-12
5.421284223278676e-12
5.666862167292437e-12
5.935554314781058e-12
6.2171910799426856e-12
5.427122686748122e-12
4.590883173897723e-12
4.129055564792812e-12
4.080131461176357e-12
4.428986943648741e-12
5.1465193340807655e-12
6.273707934206288e-12
8.072600996368472e-12
1.1662849308183534e-11
2.3390637629956778e-11
1.1776837709549471e-11
2.4450065114578408e-12
3.5174180993420207e-13
1.6328712903549806e-12
2.3097519887655066e-12
2.6686411202433945e-12
2.8348524089110503e-12
2.877367138188214e-12
2.8403126456818e-12
2.75419094475948e-12
2.2911765605130213e-12
4.826190054953024e-12
5.073537875021123e-12
4.972561611906597e-12
4.9375256187826255e-12
5.0113521398940066e-12
5.168983772988852e-12
5.382812165152202e-12
5.6324658047240585e-12
5.903903301068836e-12
6.1875056096153216e-12
5.388229802992743e-12
4.549857784841245e-12
4.0905643654487426e-12
4.0435623838293545e-12
4.3912519157595656e-12
5.103870172692655e-12
6.221387581976314e-12
8.002428801363978e-12
1.1550890506291187e-11
2.3123249822370588e-11
1.1733638836268684e-11
2.4305562177235486e-12
3.5114472728238736e-13
1.6243747895341827e-12
2.2971503653612896e-12
2.654223351556811e-12
2.820169723352794e-12
2.8634006238578486e-12
2.8276662979020346e-12
2.7431712525053554e-12
2.301520570961648e-12
4.8281001805266406e-12
5.0744578925839726e-12
4.973478023527602e-12
4.938573766959606e-12
5.01253956745768e-12
5.170263367496757e-12
5.384154840716976e-12
5.633846699605588e-12
5.90530018091226e-12
6.188911169613847e-12
5.3899334705074785e-12
4.551455354747568e-12
4.091873143918458e-12
4.044669702938832e-12
4.392308509421695e-12
5.1050399292127495e-12
6.222794960876031e-12
8.004267601319277e-12
1.155366039224487e-11
2.3129250087521226e-11
1.1731755933578289e-11
2.4293175998436393e-12
3.524081937151963e-13
1.6256451298485786e-12
2.2984332731761905e-12
2.6554662002643153e-12
2.8213016659322404e-12
2.8644348119750603e-12
2.8285618603689518e-12
2.1833988359206104e-12
4.928729043834524e-12
5.1880604355184515e-12
5.068842611222031e-12
5.01638890084721e-12
5.078144842765122e-12
5.227957090870924e-12
5.436737506583325e-12
5.68303104001027e-12
5.952088508191525e-12
6.2338513142198584e-12
6.521302584007877e-12
5.8882697077198785e-12
5.0917205856959615e-12
4.594078508490045e-12
4.511381374592645e-12
4.864145529391677e-12
5.631741943639524e-12
6.863111209602796e-12
8.855150703389304e-12
1.2887360287326107e-11
2.6146171408986815e-11
1.234699050616725e-11
2.6014280301108435e-12
3.8139555665354265e-13
1.7564426846460908e-12
2.4808861723134856e-12
2.8593215657475576e-12
3.0267350034317228e-12
3.058490928368272e-12
3.0034545566457567e-12
1.9873440529538262e-12
4.9051481968042084e-12
5.1817518444333985e-12
5.062258567593941e-12
5.006687909427436e-12
5.0657541590852145e-12
5.213694661453087e-12
5.421284223278676e-12
5.666862167292437e-12
5.935554314781058e-12
6.2171910799426856e-12
5.427122686748122e-12
4.590883173897723e-12
4.129055564792812e-12
4.080131461176357e-12
4.428986943648741e-12
5.1465193340807655e-12
6.273707934206288e-12
8.072600996368472e-12
1.1662849308183534e-11
2.3390637629956778e-11
1.1776837709549471e-11
2.4450065114578408e-12
3.5174180993420207e-13
1.6328712903549806e-12
2.3097519887655066e-12
2.6686411202433945e-12
2.8348524089110503e-12
2.877367138188214e-12
2.8403126456818e-12
2.75419094475948e-12
2.2911765605130213e-12
4.826190054953024e-12
5.073537875021123e-12
4.972561611906597e-12
4.9375256187826255e-12
5.0113521398940066e-12
5.168983772988852e-12
5.382812165152202e-12
5.6324658047240585e-12
5.903903301068836e-12
6.1875056096153216e-12
5.388229802992743e-12
4.549857784841245e-12
4.0905643654487426e-12
4.0435623838293545e-12
4.3912519157595656e-12
5.103870172692655e-12
6.221387581976314e-12
8.002428801363978e-12
1.1550890506291187e-11
2.3123249822370588e-11
1.1733638836268684e-11
2.4305562177235486e-12
3.5114472728238736e-13
1.6243747895341827e-12
2.2971503653612896e-12
2.654223351556811e-12
2.820169723352794e-12
2.8634006238578486e-12
2.8276662979020346e-12
2.7431712525053554e-12
2.301520570961648e-12
4.8281001805266406e-12
5.0744578925839726e-12
4.973478023527602e-12
4.938573766959606e-12
5.01253956745768e-12
5.170263367496757e-12
5.384154840716976e-12
5.633846699605588e-12
5.90530018091226e-12
6.188911169613847e-12
5.3899334705074785e-12
4.551455354747568e-12
4.091873143918458e-12
4.044669702938832e-12
4.392308509421695e-12
5.1050399292127495e-12
6.222794960876031e-12
8.004267601319277e-12
1.155366039224487e-11
2.3129250087521226e-11
1.1731755933578289e-11
2.4293175998436393e-12
3.524081937151963e-13
1.6256451298485786e-12
2.2984332731761905e-12
2.6554662002643153e-12
2.8213016659322404e-12
2.8644348119750603e-12
2.8285618603689518e-12
2.1833988359206104e-12
4.928729043834524e-12
5.1880604355184515e-12
5.068842611222031e-12
5.01638890084721e-12
5.078144842765122e-12
5.227957090870924e-12
5.436737506583325e-12
5.68303104001027e-12
5.952088508191525e-12
6.2338513142198584e-12
6.521302584007877e-12
5.8882697077198785e-12
5.0917205856959615e-12
4.594078508490045e-12
4.511381374592645e-12
4.864145529391677e-12
5.631741943639524e-12
6.863111209602796e-12
8.855150703389304e-12
1.2887360287326107e-11
2.6146171408986815e-11
1.234699050616725e-11
2.6014280301108435e-12
3.8139555665354265e-13
1.7564426846460908e-12
2.4808861723134856e-12
2.8593215657475576e-12
3.0267350034317228e-12
3.058490928368272e-12
3.0034545566457567e-12
1.9873440529538262e-12
4.9051481968042084e-12
5.1817518444333985e-12
5.062258567593941e-12
5.006687909427436e-12
5.0657541590852145e-12
5.213694661453087e-12
5.421284223278676e-12
5.666862167292437e-12
5.935554314781058e-12
6.2171910799426856e-12
5.427122686748122e-12
4.590883173897723e-12
4.129055564792812e-12
4.080131461176357e-12
4.428986943648741e-12
5.1465193340807655e-12
6.273707934206288e-12
8.072600996368472e-12
1.1662849308183534e-11
2.3390637629956778e-11
1.1776837709549471e-11
2.4450065114578408e-12
3.5174180993420207e-13
1.6328712903549806e-12
2.3097519887655066e-12
2.6686411202433945e-12
2.8348524089110503e-12
2.877367138188214e-12
2.8403126456818e-12
2.75419094475948e-12
2.2911765605130213e-12
4.826190054953024e-12
5.073537875021123e-12
4.972561611906597e-12
4.9375256187826255e-12
5.0113521398940066e-12
5.168983772988852e-12
5.382812165152202e-12
5.6324658047240585e-12
5.903903301068836e-12
6.1875056096153216e-12
5.388229802992743e-12
4.549857784841245e-12
4.0905643654487426e-12
4.0435623838293545e-12
4.3912519157595656e-12
5.103870172692655e-12
6.221387581976314e-12
8.002428801363978e-12
1.1550890506291187e-11
2.3123249822370588e-11
1.1733638836268684e-11
2.4305562177235486e-12
3.5114472728238736e-13
1.6243747895341827e-12
2.2971503653612896e-12
2.654223351556811e-12
2.820169723352794e-12
2.8634006238578486e-12
2.8276662979020346e-12
2.7431712525053554e-12
2.301520570961648e-12
4.8281001805266406e-12
5.0744578925839726e-12
4.973478023527602e-12
4.938573766959606e-12
5.01253956745768e-12
5.170263367496757e-12
5.384154840716976e-12
5.633846699605588e-12
5.90530018091226e-12
6.188911169613847e-12
5.3899334705074785e-12
4.551455354747568e-12
4.091873143918458e-12
4.044669702938832e-12
4.392308509421695e-12
5.1050399292127495e-12
6.222794960876031e-12
8.004267601319277e-12
1.155366039224487e-11
2.3129250087521226e-11
1.1731755933578289e-11
2.4293175998436393e-12
3.524081937151963e-13
1.6256451298485786e-12
2.2984332731761905e-12
2.6554662002643153e-12
2.8213016659322404e-12
2.8644348119750603e-12
2.8285618603689518e-12
2.1833988359206104e-12
4.928729043834524e-12
5.1880604355184515e-12
5.068842611222031e-12
5.01638890084721e-12
5.078144842765122e-12
5.227957090870924e-12
5.436737506583325e-12
5.68303104001027e-12
5.952088508191525e-12
6.2338513142198584e-12
6.521302584007877e-12
5.8882697077198785e-12
5.0917205856959615e-12
4.594078508490045e-12
4.511381374592645e-12
4.864145529391677e-12
5.631741943639524e-12
6.863111209602796e-12
8.855150703389304e-12
1.2887360287326107e-11
2.6146171408986815e-11
1.234699050616725e-11
2.6014280301108435e-12
3.8139555665354265e-13
1.7564426846460908e-12
2.4808861723134856e-12
2.8593215657475576e-12
3.0267350034317228e-12
3.058490928368272e-12
3.0034545566457567e-12
1.9873440529538262e-12
4.9051481968042084e-12
5.1817518444333985e-12
5.062258567593941e-12
5.006687909427436e-12
5.0657541590852145e-12
5.213694661453087e-12
5.421284223278676e-12
5.666862167292437e-12
5.935554314781058e-12
6.2171910799426856e-12
5.427122686748122e-12
4.590883173897723e-12
4.129055564792812e-12
4.080131461176357e-12
4.428986943648741e-12
5.1465193340807655e-12
6.273707934206288e-12
8.072600996368472e-12
1.1662849308183534e-11
2.3390637629956778e-11
1.1776837709549471e-11
2.4450065114578408e-12
3.5174180993420207e-13
1.6328712903549806e-12
2.3097519887655066e-12
2.6686411202433945e-12
2.8348524089110503e-12
2.877367138188214e-12
2.8403126456818e-12
2.75419094475948e-12
2.2911765605130213e-12
4.826190054953024e-12
5.073537875021123e-12
4.972561611906597e-12
4.9375256187826255e-12
5.0113521398940066e-12
5.168983772988852e-12
5.382812165152202e-12
5.6324658047240585e-12
5.903903301068836e-12
6.1875056096153216e-12
5.388229802992743e-12
4.549857784841245e-12
4.0905643654487426e-12
4.0435623838293545e-12
4.3912519157595656e-12
5.103870172692655e-12
6.221387581976314e-12
8.002428801363978e-12
1.1550890506291187e-11
2.3123249822370588e-11
1.1733638836268684e-11
2.4305562177235486e-12
3.5114472728238736e-13
1.6243747895341827e-12
2.2971503653612896e-12
2.654223351556811e-12
2.820169723352794e-12
2.8634006238578486e-12
2.8276662979020346e-12
2.7431712525053554e-12
2.301520570961648e-12
4.8281001805266406e-12
5.0744578925839726e-12
4.973478023527602e-12
4.938573766959606e-12
5.01253956745768e-12
5.170263367496757e-12
5.384154840716976e-12
5.633846699605588e-12
5.90530018091226e-12
6.188911169613847e-12
5.3899334705074785e-12
4.551455354747568e-12
4.091873143918458e-12
4.044669702938832e-12
4.392308509421695e-12
5.1050399292127495e-12
6.222794960876031e-12
8.004267601319277e-12
1.155366039224487e-11
2.3129250087521226e-11
1.1731755933578289e-11
2.4293175998436393e-12
3.524081937151963e-13
1.6256451298485786e-12
2.2984332731761905e-12
2.6554662002643153e-12
2.8213016659322404e-12
2.8644348119750603e-12
2.8285618603689518e-12
2.1833988359206104e-12
4.928729043834524e-12
5.1880604355184515e-12
5.068842611222031e-12
5.01638890084721e-12
5.078144842765122e-12
5.227957090870924e-12
5.436737506583325e-12
5.68303104001027e-12
5.952088508191525e-12
6.2338513142198584e-12
6.521302584007877e-12
5.8882697077198785e-12
5.0917205856959615e-12
4.594078508490045e-12
4.511381374592645e-12
4.864145529391677e-12
5.631741943639524e-12
6.863111209602796e-12
8.855150703389304e-12
1.2887360287326107e-11
2.6146171408986815e-11
1.234699050616725e-11
2.6014280301108435e-12
3.8139555665354265e-13
1.7564426846460908e-12
2.4808861723134856e-12
2.8593215657475576e-12
3.0267350034317228e-12
3.058490928368272e-12
3.0034545566457567e-12
1.9873440529538262e-12
4.9051481968042084e-12
5.1817518444333985e-12
5.062258567593941e-12
5.006687909427436e-12
5.0657541590852145e-12
5.213694661453087e-12
5.421284223278676e-12
5.666862167292437e-12
5.935554314781058e-12
6.2171910799426856e-12
5.427122686748122e-12
4.590883173897723e-12
4.129055564792812e-12
4.080131461176357e-12
4.428986943648741e-12
5.1465193340807655e-12
6.273707934206288e-12
8.072600996368472e-12
1.1662849308183534e-11
2.3390637629956778e-11
1.1776837709549471e-11
2.4450065114578408e-12
3.5174180993420207e-13
1.6328712903549806e-12
2.3097519887655066e-12
2.6686411202433945e-12
2.8348524089110503e-12
2.877367138188214e-12
2.8403126456818e-12
2.75419094475948e-12
2.2911765605130213e-12
4.826190054953024e-12
5.073537875021123e-12
4.972561611906597e-12
4.9375256187826255e-12
5.0113521398940066e-12
5.168983772988852e-12
5.382812165152202e-12
5.6324658047240585e-12
5.903903301068836e-12
6.1875056096153216e-12
5.388229802992743e-12
4.549857784841245e-12
4.0905643654487426e-12
4.0435623838293545e-12
4.3912519157595656e-12
5.103870172692655e-12
6.221387581976314e-12
8.002428801363978e-12
1.1550890506291187e-11
2.3123249822370588e-11
1.1733638836268684e-11
2.4305562177235486e-12
3.5114472728238736e-13
1.6243747895341827e-12
2.2971503653612896e-12
2.654223351556811e-12
2.820169723352794e-12
2.8634006238578486e-12
2.8276662979020346e-12
2.7431712525053554e-12
2.301520570961648e-12
4.8281001805266406e-12
5.0744578925839726e-12
4.973478023527602e-12
4.938573766959606e-12
5.01253956745768e-12
5.170263367496757e-12
5.384154840716976e-12
5.633846699605588e-12
5.90530018091226e-12
6.188911169613847e-12
5.3899334705074785e-12
4.551455354747568e-12
4.091873143918458e-12
4.044669702938832e-12
4.392308509421695e-12
5.1050399292127495e-12
6.222794960876031e-12
8.004267601319277e-12
1.155366039224487e-11
2.3129250087521226e-11
1.1731755933578289e-11
2.4293175998436393e-12
3.524081937151963e-13
1.6256451298485786e-12
2.2984332731761905e-12
2.6554662002643153e-12
2.8213016659322404e-12
2.8644348119750603e-12
2.8285618603689518e-12
2.1833988359206104e-12
4.928729043834524e-12
5.1880604355184515e-12
5.068842611222031e-12
5.01638890084721e-12
5.078144842765122e-12
5.227957090870924e-12
5.436737506583325e-12
5.68303104001027e-12
5.952088508191525e-12
6.2338513142198584e-12
6.521302584007877e-12
5.8882697077198785e-12
5.0917205856959615e-12
4.594078508490045e-12
4.511381374592645e-12
4.864145529391677e-12
5.631741943639524e-12
6.863111209602796e-12
8.855150703389304e-12
1.2887360287326107e-11
2.6146171408986815e-11
1.234699050616725e-11
2.6014280301108435e-12
3.8139555665354265e-13
1.7564426846460908e-12
2.4808861723134856e-12
2.8593215657475576e-12
3.0267350034317228e-12
3.058490928368272e-12
3.0034545566457567e-12
1.9873440529538262e-12
4.9051481968042084e-12
5.1817518444333985e-12
5.062258567593941e-12
5.006687909427436e-12
5.0657541590852145e-12
5.213694661453087e-12
5.421284223278676e-12
5.666862167292437e-12
5.935554314781058e-12
6.2171910799426856e-12
5.427122686748122e-12
4.590883173897723e-12
4.129055564792812e-12
4.080131461176357e-12
4.428986943648741e-12
5.1465193340807655e-12
6.273707934206288e-12
8.072600996368472e-12
1.1662849308183534e-11
2.3390637629956778e-11
1.1776837709549471e-11
2.4450065114578408e-12
3.5174180993420207e-13
1.6328712903549806e-12
2.3097519887655066e-12
2.6686411202433945e-12
2.8348524089110503e-12
2.877367138188214e-12
2.8403126456818e-12
2.75419094475948e-12
2.2911765605130213e-12
4.826190054953024e-12
5.073537875021123e-12
4.972561611906597e-12
4.9375256187826255e-12
5.0113521398940066e-12
5.168983772988852e-12
5.382812165152202e-12
5.6324658047240585e-12
5.903903301068836e-12
6.1875056096153216e-12
5.388229802992743e-12
4.549857784841245e-12
4.0905643654487426e-12
4.0435623838293545e-12
4.3912519157595656e-12
5.103870172692655e-12
6.221387581976314e-12
8.002428801363978e-12
1.1550890506291187e-11
2.3123249822370588e-11
1.1733638836268684e-11
2.4305562177235486e-12
3.5114472728238736e-13
1.6243747895341827e-12
2.2971503653612896e-12
2.654223351556811e-12
2.820169723352794e-12
2.8634006238578486e-12
2.8276662979020346e-12
2.7431712525053554e-12
2.301520570961648e-12
4.8281001805266406e-12
5.0744578925839726e-12
4.973478023527602e-12
4.938573766959606e-12
5.01253956745768e-12
5.170263367496757e-12
5.384154840716976e-12
5.633846699605588e-12
5.90530018091226e-12
6.188911169613847e-12
5.3899334705074785e-12
4.551455354747568e-12
4.091873143918458e-12
4.044669702938832e-12
4.392308509421695e-12
5.1050399292127495e-12
6.222794960876031e-12
8.004267601319277e-12
1.155366039224487e-11
2.3129250087521226e-11
1.1731755933578289e-11
2.4293175998436393e-12
3.524081937151963e-13
1.6256451298485786e-12
2.2984332731761905e-12
2.6554662002643153e-12
2.8213016659322404e-12
2.8644348119750603e-12
2.8285618603689518e-12
2.1833988359206104e-12
4.928729043834524e-12
5.1880604355184515e-12
5.068842611222031e-12
5.01638890084721e-12
5.078144842765122e-12
5.227957090870924e-12
5.436737506583325e-12
5.68303104001027e-12
5.952088508191525e-12
6.2338513142198584e-12
6.521302584007877e-12
5.8882697077198785e-12
5.0917205856959615e-12
4.594078508490045e-12
4.511381374592645e-12
4.864145529391677e-12
5.631741943639524e-12
6.863111209602796e-12
8.855150703389304e-12
1.2887360287326107e-11
2.6146171408986815e-11
1.234699050616725e-11
2.6014280301108435e-12
3.8139555665354265e-13
1.7564426846460908e-12
2.4808861723134856e-12
2.8593215657475576e-12
3.0267350034317228e-12
3.058490928368272e-12
3.0034545566457567e-12
1.9873440529538262e-12
4.9051481968042084e-12
5.1817518444333985e-12
5.062258567593941e-12
5.006687909427436e-12
5.0657541590852145e-12
5.213694661453087e-12
5.421284223278676e-12
5.666862167292437e-12
5.935554314781058e-12
6.2171910799426856e-12
5.427122686748122e-12
4.590883173897723e-12
4.129055564792812e-12
4.080131461176357e-12
4.428986943648741e-12
5.1465193340807655e-12
6.273707934206288e-12
8.072600996368472e-12
1.1662849308183534e-11
2.3390637629956778e-11
1.1776837709549471e-11
2.4450065114578408e-12
3.5174180993420207e-13
1.6328712903549806e-12
2.3097519887655066e-12
2.6686411202433945e-12
2.8348524089110503e-12
2.877367138188214e-12
2.8403126456818e-12
2.75419094475948e-12
2.2911765605130213e-12
4.826190054953024e-12
5.073537875021123e-12
4.972561611906597e-12
4.9375256187826255e-12
5.0113521398940066e-12
5.168983772988852e-12
5.382812165152202e-12
5.6324658047240585e-12
5.903903301068836e-12
6.1875056096153216e-12
5.388229802992743e-12
4.549857784841245e-12
4.0905643654487426e-12
4.0435623838293545e-12
4.3912519157595656e-12
5.103870172692655e-12
6.221387581976314e-12
8.002428801363978e-12
1.1550890506291187e-11
2.3123249822370588e-11
1.1733638836268684e-11
2.4305562177235486e-12
3.5114472728238736e-13
1.6243747895341827e-12
2.2971503653612896e-12
2.654223351556811e-12
2.820169723352794e-12
2.8634006238578486e-12
2.8276662979020346e-12
2.7431712525053554e-12
2.301520570961648e-12
4.8281001805266406e-12
5.0744578925839726e-12
4.973478023527602e-12
4.938573766959606e-12
5.01253956745768e-12
5.170263367496757e-12
5.384154840716976e-12
5.633846699605588e-12
5.90530018091226e-12
6.188911169613847e-12
5.3899334705074785e-12
4.551455354747568e-12
4.091873143918458e-12
4.044669702938832e-12
4.392308509421695e-12
5.1050399292127495e-12
6.222794960876031e-12
8.004267601319277e-12
1.155366039224487e-11
2.3129250087521226e-11
1.1731755933578289e-11
2.4293175998436393e-12
3.524081937151963e-13
1.6256451298485786e-12
2.2984332731761905e-12
2.6554662002643153e-12
2.8213016659322404e-12
2.8644348119750603e-12
2.8285618603689518e-12
2.1833988359206104e-12
4.928729043834524e-12
5.1880604355184515e-12
5.068842611222031e-12
5.01638890084721e-12
5.078144842765122e-12
5.227957090870924e-12
5.436737506583325e-12
5.68303104001027e-12
5.952088508191525e-12
6.2338513142198584e-12
6.521302584007877e-12
5.8882697077198785e-12
5.0917205856959615e-12
4.594078508490045e-12
4.511381374592645e-12
4.864145529391677e-12
5.631741943639524e-12
6.863111209602796e-12
8.855150703389304e-12
1.2887360287326107e-11
2.6146171408986815e-11
1.234699050616725e-11
2.6014280301108435e-12
3.8139555665354265e-13
1.7564426846460908e-12
2.4808861723134856e-12
2.8593215657475576e-12
3.0267350034317228e-12
3.058490928368272e-12
3.0034545566457567e-12
1.9873440529538262e-12
4.9051481968042084e-12
5.1817518444333985e-12
5.062258567593941e-12
5.006687909427436e-12
5.0657541590852145e-12
5.213694661453087e-12
5.421284223278676e-12
5.666862167292437e-12
5.935554314781058e-12
6.2171910799426856e-12
5.427122686748122e-12
4.590883173897723e-12
4.129055564792812e-12
4.080131461176357e-12
4.428986943648741e-12
5.1465193340807655e-12
6.273707934206288e-12
8.072600996368472e-12
1.1662849308183534e-11
2.3390637629956778e-11
1.1776837709549471e-11
2.4450065114578408e-12
3.5174180993420207e-13
1.6328712903549806e-12
2.3097519887655066e-12
2.6686411202433945e-12
2.8348524089110503e-12
2.877367138188214e-12
2.8403126456818e-12
2.75419094475948e-12
2.2911765605130213e-12
4.826190054953024e-12
5.073537875021123e-12
4.972561611906597e-12
4.9375256187826255e-12
5.0113521398940066e-12
5.168983772988852e-12
5.382812165152202e-12
5.6324658047240585e-12
5.903903301068836e-12
6.1875056096153216e-12
5.388229802992743e-12
4.549857784841245e-12
4.0905643654487426e-12
4.0435623838293545e-12
4.3912519157595656e-12
5.103870172692655e-12
6.221387581976314e-12
8.002428801363978e-12
1.1550890506291187e-11
2.3123249822370588e-11
1.1733638836268684e-11
2.4305562177235486e-12
3.5114472728238736e-13
1.6243747895341827e-12
2.2971503653612896e-12
2.654223351556811e-12
2.820169723352794e-12
2.8634006238578486e-12
2.8276662979020346e-12
2.7431712525053554e-12
2.301520570961648e-12
4.8281001805266406e-12
5.0744578925839726e-12
4.973478023527602e-12
4.938573766959606e-12
5.01253956745768e-12
5.170263367496757e-12
5.384154840716976e-12
5.633846699605588e-12
5.90530018091226e-12
6.188911169613847e-12
5.3899334705074785e-12
4.551455354747568e-12
4.091873143918458e-12
4.044669702938832e-12
4.392308509421695e-12
5.1050399292127495e-12
6.222794960876031e-12
8.004267601319277e-12
1.155366039224487e-11
2.3129250087521226e-11
1.1731755933578289e-11
2.4293175998436393e-12
3.524081937151963e-13
1.6256451298485786e-12
2.2984332731761905e-12
2.6554662002643153e-12
2.8213016659322404e-12
2.8644348119750603e-12
2.8285618603689518e-12
2.1833988359206104e-12
4.928729043834524e-12
5.1880604355184515e-12
5.068842611222031e-12
5.01638890084721e-12
5.078144842765122e-12
5.227957090870924e-12
5.436737506583325e-12
5.68303104001027e-12
5.952088508191525e-12
6.2338513142198584e-12
6.521302584007877e-12
5.8882697077198785e-12
5.0917205856959615e-12
4.594078508490045e-12
4.511381374592645e-12
4.864145529391677e-12
5.631741943639524e-12
6.863111209602796e-12
8.855150703389304e-12
1.2887360287326107e-11
2.6146171408986815e-11
1.234699050616725e-11
2.6014280301108435e-12
3.8139555665354265e-13
1.7564426846460908e-12
2.4808861723134856e-12
2.8593215657475576e-12
3.0267350034317228e-12
3.058490928368272e-12
3.0034545566457567e-12
1.9873440529538262e-12
4.9051481968042084e-12
5.1817518444333985e-12
5.062258567593941e-12
5.006687909427436e-12
5.0657541590852145e-12
5.213694661453087e-12
5.421284223278676e-12
5.666862167292437e-12
5.935554314781058e-12
6.2171910799426856e-12
5.427122686748122e-12
4.590883173897723e-12
4.129055564792812e-12
4.080131461176357e-12
4.428986943648741e-12
5.1465193340807655e-12
6.273707934206288e-12
8.072600996368472e-12
1.1662849308183534e-11
2.3390637629956778e-11
1.1776837709549471e-11
2.4450065114578408e-12
3.5174180993420207e-13
1.6328712903549806e-12
2.3097519887655066e-12
2.6686411202433945e-12
2.8348524089110503e-12
2.877367138188214e-12
2.8403126456818e-12
2.75419094475948e-12
2.2911765605130213e-12
4.826190054953024e-12
5.073537875021123e-12
4.972561611906597e-12
4.9375256187826255e-12
5.0113521398940066e-12
5.168983772988852e-12
5.382812165152202e-12
5.6324658047240585e-12
5.903903301068836e-12
6.1875056096153216e-12
5.388229802992743e-12
4.549857784841245e-12
4.0905643654487426e-12
4.0435623838293545e-12
4.3912519157595656e-12
5.103870172692655e-12
6.221387581976314e-12
8.002428801363978e-12
1.1550890506291187e-11
2.3123249822370588e-11
1.1733638836268684e-11
2.4305562177235486e-12
3.5114472728238736e-13
1.6243747895341827e-12
2.2971503653612896e-12
2.654223351556811e-12
2.820169723352794e-12
2.8634006238578486e-12
2.8276662979020346e-12
2.7431712525053554e-12
2.301520570961648e-12
4.8281001805266406e-12
5.0744578925839726e-12
4.973478023527602e-12
4.938573766959606e-12
5.01253956745768e-12
5.170263367496757e-12
5.384154840716976e-12
5.633846699605588e-12
5.90530018091226e-12
6.188911169613847e-12
5.3899334705074785e-12
4.551455354747568e-12
4.091873143918458e-12
4.044669702938832e-12
4.392308509421695e-12
5.1050399292127495e-12
6.222794960876031e-12
8.004267601319277e-12
1.155366039224487e-11
2.3129250087521226e-11
1.1731755933578289e-11
2.4293175998436393e-12
3.524081937151963e-13
1.6256451298485786e-12
2.2984332731761905e-12
2.6554662002643153e-12
2.8213016659322404e-12
2.8644348119750603e-12
2.8285618603689518e-12
2.1833988359206104e-12
4.928729043834524e-12
5.1880604355184515e-12
5.068842611222031e-12
5.01638890084721e-12
5.078144842765122e-12
5.227957090870924e-12
5.436737506583325e-12
5.68303104001027e-12
5.952088508191525e-12
6.2338513142198584e-12
6.521302584007877e-12
5.8882697077198785e-12
5.0917205856959615e-12
4.594078508490045e-12
4.511381374592645e-12
4.864145529391677e-12
5.631741943639524e-12
6.863111209602796e-12
8.855150703389304e-12
1.2887360287326107e-11
2.6146171408986815e-11
1.234699050616725e-11
2.6014280301108435e-12
3.8139555665354265e-13
1.7564426846460908e-12
2.4808861723134856e-12
2.8593215657475576e-12
3.0267350034317228e-12
3.058490928368272e-12
3.0034545566457567e-12
1.9873440529538262e-12
4.9051481968042084e-12
5.1817518444333985e-12
5.062258567593941e-12
5.006687909427436e-12
5.0657541590852145e-12
5.213694661453087e-12
5.421284223278676e-12
5.666862167292437e-12
5.935554314781058e-12
6.2171910799426856e-12
5.427122686748122e-12
4.590883173897723e-12
4.129055564792812e-12
4.080131461176357e-12
4.428986943648741e-12
5.1465193340807655e-12
6.273707934206288e-12
8.072600996368472e-12
1.1662849308183534e-11
2.3390637629956778e-11
1.1776837709549471e-11
2.4450065114578408e-12
3.5174180993420207e-13
1.6328712903549806e-12
2.3097519887655066e-12
2.6686411202433945e-12
2.8348524089110503e-12
2.877367138188214e-12
2.8403126456818e-12
2.75419094475948e-12
2.2911765605130213e-12
4.826190054953024e-12
5.073537875021123e-12
4.972561611906597e-12
4.9375256187826255e-12
5.0113521398940066e-12
5.168983772988852e-12
5.382812165152202e-12
5.6324658047240585e-12
5.903903301068836e-12
6.1875056096153216e-12
5.388229802992743e-12
4.549857784841245e-12
4.0905643654487426e-12
4.0435623838293545e-12
4.3912519157595656e-12
5.103870172692655e-12
6.221387581976314e-12
8.002428801363978e-12
1.1550890506291187e-11
2.3123249822370588e-11
1.1733638836268684e-11
2.4305562177235486e-12
3.5114472728238736e-13
1.6243747895341827e-12
2.2971503653612896e-12
2.654223351556811e-12
2.820169723352794e-12
2.8634006238578486e-12
2.8276662979020346e-12
2.7431712525053554e-12
2.301520570961648e-12
4.8281001805266406e-12
5.0744578925839726e-12
4.973478023527602e-12
4.938573766959606e-12
5.01253956745768e-12
5.170263367496757e-12
5.384154840716976e-12
5.633846699605588e-12
5.90530018091226e-12
6.188911169613847e-12
5.3899334705074785e-12
4.551455354747568e-12
4.091873143918458e-12
4.044669702938832e-12
4.392308509421695e-12
5.1050399292127495e-12
6.222794960876031e-12
8.004267601319277e-12
1.155366039224487e-11
2.3129250087521226e-11
1.1731755933578289e-11
2.4293175998436393e-12
3.524081937151963e-13
1.6256451298485786e-12
2.2984332731761905e-12
2.6554662002643153e-12
2.8213016659322404e-12
2.8644348119750603e-12
2.8285618603689518e-12
2.1833988359206104e-12
4.928729043834524e-12
5.1880604355184515e-12
5.068842611222031e-12
5.01638890084721e-12
5.078144842765122e-12
5.227957090870924e-12
5.436737506583325e-12
5.68303104001027e-12
5.952088508191525e-12
6.2338513142198584e-12
6.521302584007877e-12
5.8882697077198785e-12
5.0917205856959615e-12
4.594078508490045e-12
4.511381374592645e-12
4.864145529391677e-12
5.631741943639524e-12
6.863111209602796e-12
8.855150703389304e-12
1.2887360287326107e-11
2.6146171408986815e-11
1.234699050616725e-11
2.6014280301108435e-12
3.8139555665354265e-13
1.7564426846460908e-12
2.4808861723134856e-12
2.8593215657475576e-12
3.0267350034317228e-12
3.058490928368272e-12
3.0034545566457567e-12
1.9873440529538262e-12
4.9051481968042084e-12
5.1817518444333985e-12
5.062258567593941e-12
5.006687909427436e-12
5.0657541590852145e-12
5.213694661453087e-12
5.421284223278676e-12
5.666862167292437e-12
5.935554314781058e-12
6.2171910799426856e-12
5.427122686748122e-12
4.590883173897723e-12
4.129055564792812e-12
4.080131461176357e-12
4.428986943648741e-12
5.1465193340807655e-12
6.273707934206288e-12
8.072600996368472e-12
1.1662849308183534e-11
2.3390637629956778e-11
1.1776837709549471e-11
2.4450065114578408e-12
3.5174180993420207e-13
1.6328712903549806e-12
2.3097519887655066e-12
2.6686411202433945e-12
2.8348524089110503e-12
2.877367138188214e-12
2.8403126456818e-12
2.75419094475948e-12
2.2911765605130213e-12
4.826190054953024e-12
5.073537875021123e-12
4.972561611906597e-12
4.9375256187826255e-12
5.0113521398940066e-12
5.168983772988852e-12
5.382812165152202e-12
5.6324658047240585e-12
5.903903301068836e-12
6.1875056096153216e-12
5.388229802992743e-12
4.549857784841245e-12
4.0905643654487426e-12
4.0435623838293545e-12
4.3912519157595656e-12
5.103870172692655e-12
6.221387581976314e-12
8.002428801363978e-12
1.1550890506291187e-11
2.3123249822370588e-11
1.1733638836268684e-11
2.4305562177235486e-12
3.5114472728238736e-13
1.6243747895341827e-12
2.2971503653612896e-12
2.654223351556811e-12
2.820169723352794e-12
2.8634006238578486e-12
2.8276662979020346e-12
2.7431712525053554e-12
2.301520570961648e-12
4.8281001805266406e-12
5.0744578925839726e-12
4.973478023527602e-12
4.938573766959606e-12
5.01253956745768e-12
5.170263367496757e-12
5.384154840716976e-12
5.633846699605588e-12
5.90530018091226e-12
6.188911169613847e-12
5.3899334705074785e-12
4.551455354747568e-12
4.091873143918458e-12
4.044669702938832e-12
4.392308509421695e-12
5.1050399292127495e-12
6.222794960876031e-12
8.004267601319277e-12
1.155366039224487e-11
2.3129250087521226e-11
1.1731755933578289e-11
2.4293175998436393e-12
3.524081937151963e-13
1.6256451298485786e-12
2.2984332731761905e-12
2.6554662002643153e-12
2.8213016659322404e-12
2.8644348119750603e-12
2.8285618603689518e-12
2.1833988359206104e-12
4.928729043834524e-12
5.1880604355184515e-12
5.068842611222031e-12
5.01638890084721e-12
5.078144842765122e-12
5.227957090870924e-12
5.436737506583325e-12
5.68303104001027e-12
5.952088508191525e-12
6.2338513142198584e-12
6.521302584007877e-12
5.8882697077198785e-12
5.0917205856959615e-12
4.594078508490045e-12
4.511381374592645e-12
4.864145529391677e-12
5.631741943639524e-12
6.863111209602796e-12
8.855150703389304e-12
1.2887360287326107e-11
2.6146171408986815e-11
1.234699050616725e-11
2.6014280301108435e-12
3.8139555665354265e-13
1.7564426846460908e-12
2.4808861723134856e-12
2.8593215657475576e-12
3.0267350034317228e-12
3.058490928368272e-12
3.0034545566457567e-12
1.9873440529538262e-12
4.9051481968042084e-12
5.1817518444333985e-12
5.062258567593941e-12
5.006687909427436e-12
5.0657541590852145e-12
5.213694661453087e-12
5.421284223278676e-12
5.666862167292437e-12
5.935554314781058e-12
6.2171910799426856e-12
5.427122686748122e-12
4.590883173897723e-12
4.129055564792812e-12
4.080131461176357e-12
4.428986943648741e-12
5.1465193340807655e-12
6.273707934206288e-12
8.072600996368472e-12
1.1662849308183534e-11
2.3390637629956778e-11
1.1776837709549471e-11
2.4450065114578408e-12
3.5174180993420207e-13
1.6328712903549806e-12
2.3097519887655066e-12
2.6686411202433945e-12
2.8348524089110503e-12
2.877367138188214e-12
2.8403126456818e-12
2.75419094475948e-12
2.2911765605130213e-12
4.826190054953024e-12
5.073537875021123e-12
4.972561611906597e-12
4.9375256187826255e-12
5.0113521398940066e-12
5.168983772988852e-12
5.382812165152202e-12
5.6324658047240585e-12
5.903903301068836e-12
6.1875056096153216e-12
5.388229802992743e-12
4.549857784841245e-12
4.0905643654487426e-12
4.0435623838293545e-12
4.3912519157595656e-12
5.103870172692655e-12
6.221387581976314e-12
8.002428801363978e-12
1.1550890506291187e-11
2.3123249822370588e-11
1.1733638836268684e-11
2.4305562177235486e-12
3.5114472728238736e-13
1.6243747895341827e-12
2.2971503653612896e-12
2.654223351556811e-12
2.820169723352794e-12
2.8634006238578486e-12
2.8276662979020346e-12
2.7431712525053554e-12
2.301520570961648e-12
4.8281001805266406e-12
5.0744578925839726e-12
4.973478023527602e-12
4.938573766959606e-12
5.01253956745768e-12
5.170263367496757e-12
5.384154840716976e-12
5.633846699605588e-12
5.90530018091226e-12
6.188911169613847e-12
5.3899334705074785e-12
4.551455354747568e-12
4.091873143918458e-12
4.044669702938832e-12
4.392308509421695e-12
5.1050399292127495e-12
6.222794960876031e-12
8.004267601319277e-12
1.155366039224487e-11
2.3129250087521226e-11
1.1731755933578289e-11
2.4293175998436393e-12
3.524081937151963e-13
1.6256451298485786e-12
2.2984332731761905e-12
2.6554662002643153e-12
2.8213016659322404e-12
2.8644348119750603e-12
2.8285618603689518e-12
2.1833988359206104e-12
4.928729043834524e-12
5.1880604355184515e-12
5.068842611222031e-12
5.01638890084721e-12
5.078144842765122e-12
5.227957090870924e-12
5.436737506583325e-12
5.68303104001027e-12
5.952088508191525e-12
6.2338513142198584e-12
6.521302584007877e-12
5.8882697077198785e-12
5.0917205856959615e-12
4.594078508490045e-12
4.511381374592645e-12
4.864145529391677e-12
5.631741943639524e-12
6.863111209602796e-12
8.855150703389304e-12
1.2887360287326107e-11
2.6146171408986815e-11
1.234699050616725e-11
2.6014280301108435e-12
3.8139555665354265e-13
1.7564426846460908e-12
2.4808861723134856e-12
2.8593215657475576e-12
3.0267350034317228e-12
3.058490928368272e-12
3.0034545566457567e-12
1.9873440529538262e-12
4.9051481968042084e-12
5.1817518444333985e-12
5.062258567593941e-12
5.006687909427436e-12
5.0657541590852145e-12
5.213694661453087e-12
5.421284223278676e-12
5.666862167292437e-12
5.935554314781058e-12
6.2171910799426856e-12
5.427122686748122e-12
4.590883173897723e-12
4.129055564792812e-12
4.080131461176357e-12
4.428986943648741e-12
5.1465193340807655e-12
6.273707934206288e-12
8.072600996368472e-12
1.1662849308183534e-11
2.3390637629956778e-11
1.1776837709549471e-11
2.4450065114578408e-12
3.5174180993420207e-13
1.6328712903549806e-12
2.3097519887655066e-12
2.6686411202433945e-12
2.8348524089110503e-12
2.877367138188214e-12
2.8403126456818e-12
2.75419094475948e-12
2.2911765605130213e-12
4.826190054953024e-12
5.073537875021123e-12
4.972561611906597e-12
4.9375256187826255e-12
5.0113521398940066e-12
5.168983772988852e-12
5.382812165152202e-12
5.6324658047240585e-12
5.903903301068836e-12
6.1875056096153216e-12
5.388229802992743e-12
4.549857784841245e-12
4.0905643654487426e-12
4.0435623838293545e-12
4.3912519157595656e-12
5.103870172692655e-12
6.221387581976314e-12
8.002428801363978e-12
1.1550890506291187e-11
2.3123249822370588e-11
1.1733638836268684e-11
2.4305562177235486e-12
3.5114472728238736e-13
1.6243747895341827e-12
2.2971503653612896e-12
2.654223351556811e-12
2.820169723352794e-12
2.8634006238578486e-12
2.8276662979020346e-12
2.7431712525053554e-12
2.301520570961648e-12
4.8281001805266406e-12
5.0744578925839726e-12
4.973478023527602e-12
4.938573766959606e-12
5.01253956745768e-12
5.170263367496757e-12
5.384154840716976e-12
5.633846699605588e-12
5.90530018091226e-12
6.188911169613847e-12
5.3899334705074785e-12
4.551455354747568e-12
4.091873143918458e-12
4.044669702938832e-12
4.392308509421695e-12
5.1050399292127495e-12
6.222794960876031e-12
8.004267601319277e-12
1.155366039224487e-11
2.3129250087521226e-11
1.1731755933578289e-11
2.4293175998436393e-12
3.524081937151963e-13
1.6256451298485786e-12
2.2984332731761905e-12
2.6554662002643153e-12
2.8213016659322404e-12
2.8644348119750603e-12
2.8285618603689518e-12
2.1833988359206104e-12
4.928729043834524e-12
5.1880604355184515e-12
5.068842611222031e-12
5.01638890084721e-12
5.078144842765122e-12
5.227957090870924e-12
5.436737506583325e-12
5.68303104001027e-12
5.952088508191525e-12
6.2338513142198584e-12
6.521302584007877e-12
5.8882697077198785e-12
5.0917205856959615e-12
4.594078508490045e-12
4.511381374592645e-12
4.864145529391677e-12
5.631741943639524e-12
6.863111209602796e-12
8.855150703389304e-12
1.2887360287326107e-11
2.6146171408986815e-11
1.234699050616725e-11
2.6014280301108435e-12
3.8139555665354265e-13
1.7564426846460908e-12
2.4808861723134856e-12
2.8593215657475576e-12
3.0267350034317228e-12
3.058490928368272e-12
3.0034545566457567e-12
1.9873440529538262e-12
4.9051481968042084e-12
5.1817518444333985e-12
5.062258567593941e-12
5.006687909427436e-12
5.0657541590852145e-12
5.213694661453087e-12
5.421284223278676e-12
5.666862167292437e-12
5.935554314781058e-12
6.2171910799426856e-12
5.427122686748122e-12
4.590883173897723e-12
4.129055564792812e-12
4.080131461176357e-12
4.428986943648741e-12
5.1465193340807655e-12
6.273707934206288e-12
8.072600996368472e-12
1.1662849308183534e-11
2.3390637629956778e-11
1.1776837709549471e-11
2.4450065114578408e-12
3.5174180993420207e-13
1.6328712903549806e-12
2.3097519887655066e-12
2.6686411202433945e-12
2.8348524089110503e-12
2.877367138188214e-12
2.8403126456818e-12
2.75419094475948e-12
2.2911765605130213e-12
4.826190054953024e-12
5.073537875021123e-12
4.972561611906597e-12
4.9375256187826255e-12
5.0113521398940066e-12
5.168983772988852e-12
5.382812165152202e-12
5.6324658047240585e-12
5.903903301068836e-12
6.1875056096153216e-12
5.388229802992743e-12
4.549857784841245e-12
4.0905643654487426e-12
4.0435623838293545e-12
4.3912519157595656e-12
5.103870172692655e-12
6.221387581976314e-12
8.002428801363978e-12
1.1550890506291187e-11
2.3123249822370588e-11
1.1733638836268684e-11
2.4305562177235486e-12
3.5114472728238736e-13
1.6243747895341827e-12
2.2971503653612896e-12
2.654223351556811e-12
2.820169723352794e-12
2.8634006238578486e-12
2.8276662979020346e-12
2.7431712525053554e-12
2.301520570961648e-12
4.8281001805266406e-12
5.0744578925839726e-12
4.973478023527602e-12
4.938573766959606e-12
5.01253956745768e-12
5.170263367496757e-12
5.384154840716976e-12
5.633846699605588e-12
5.90530018091226e-12
6.188911169613847e-12
5.3899334705074785e-12
4.551455354747568e-12
4.091873143918458e-12
4.044669702938832e-12
4.392308509421695e-12
5.1050399292127495e-12
6.222794960876031e-12
8.004267601319277e-12
1.155366039224487e-11
2.3129250087521226e-11
1.1731755933578289e-11
2.4293175998436393e-12
3.524081937151963e-13
1.6256451298485786e-12
2.2984332731761905e-12
2.6554662002643153e-12
2.8213016659322404e-12
2.8644348119750603e-12
2.8285618603689518e-12
2.1833988359206104e-12
4.928729043834524e-12
5.1880604355184515e-12
5.068842611222031e-12
5.01638890084721e-12
5.078144842765122e-12
5.227957090870924e-12
5.436737506583325e-12
5.68303104001027e-12
5.952088508191525e-12
6.2338513142198584e-12
6.521302584007877e-12
5.8882697077198785e-12
5.0917205856959615e-12
4.594078508490045e-12
4.511381374592645e-12
4.864145529391677e-12
5.631741943639524e-12
6.863111209602796e-12
8.855150703389304e-12
1.2887360287326107e-11
2.6146171408986815e-11
1.234699050616725e-11
2.6014280301108435e-12
3.8139555665354265e-13
1.7564426846460908e-12
2.4808861723134856e-12
2.8593215657475576e-12
3.0267350034317228e-12
3.058490928368272e-12
3.0034545566457567e-12
1.9873440529538262e-12
4.9051481968042084e-12
5.1817518444333985e-12
5.062258567593941e-12
5.006687909427436e-12
5.0657541590852145e-12
5.213694661453087e-12
5.421284223278676e-12
5.666862167292437e-12
5.935554314781058e-12
6.2171910799426856e-12
5.427122686748122e-12
4.590883173897723e-12
4.129055564792812e-12
4.080131461176357e-12
4.428986943648741e-12
5.1465193340807655e-12
6.273707934206288e-12
8.072600996368472e-12
1.1662849308183534e-11
2.3390637629956778e-11
1.1776837709549471e-11
2.4450065114578408e-12
3.5174180993420207e-13
1.6328712903549806e-12
2.3097519887655066e-12
2.6686411202433945e-12
2.8348524089110503e-12
2.877367138188214e-12
2.8403126456818e-12
2.75419094475948e-12
2.2911765605130213e-12
4.826190054953024e-12
5.073537875021123e-12
4.972561611906597e-12
4.9375256187826255e-12
5.0113521398940066e-12
5.168983772988852e-12
5.382812165152202e-12
5.6324658047240585e-12
5.903903301068836e-12
6.1875056096153216e-12
5.388229802992743e-12
4.549857784841245e-12
4.0905643654487426e-12
4.0435623838293545e-12
4.3912519157595656e-12
5.103870172692655e-12
6.221387581976314e-12
8.002428801363978e-12
1.1550890506291187e-11
2.3123249822370588e-11
1.1733638836268684e-11
2.4305562177235486e-12
3.5114472728238736e-13
1.6243747895341827e-12
2.2971503653612896e-12
2.654223351556811e-12
2.820169723352794e-12
2.8634006238578486e-12
2.8276662979020346e-12
2.7431712525053554e-12
2.301520570961648e-12
4.8281001805266406e-12
5.0744578925839726e-12
4.973478023527602e-12
4.938573766959606e-12
5.01253956745768e-12
5.170263367496757e-12
5.384154840716976e-12
5.633846699605588e-12
5.90530018091226e-12
6.188911169613847e-12
5.3899334705074785e-12
4.551455354747568e-12
4.091873143918458e-12
4.044669702938832e-12
4.392308509421695e-12
5.1050399292127495e-12
6.222794960876031e-12
8.004267601319277e-12
1.155366039224487e-11
2.3129250087521226e-11
1.1731755933578289e-11
2.4293175998436393e-12
3.524081937151963e-13
1.6256451298485786e-12
2.2984332731761905e-12
2.6554662002643153e-12
2.8213016659322404e-12
2.8644348119750603e-12
2.8285618603689518e-12
2.1833988359206104e-12
4.928729043834524e-12
5.1880604355184515e-12
5.068842611222031e-12
5.01638890084721e-12
5.078144842765122e-12
5.227957090870924e-12
5.436737506583325e-12
5.68303104001027e-12
5.952088508191525e-12
6.2338513142198584e-12
6.521302584007877e-12
5.8882697077198785e-12
5.0917205856959615e-12
4.594078508490045e-12
4.511381374592645e-12
4.864145529391677e-12
5.631741943639524e-12
6.863111209602796e-12
8.855150703389304e-12
1.2887360287326107e-11
2.6146171408986815e-11
1.234699050616725e-11
2.6014280301108435e-12
3.8139555665354265e-13
1.7564426846460908e-12
2.4808861723134856e-12
2.8593215657475576e-12
3.0267350034317228e-12
3.058490928368272e-12
3.0034545566457567e-12
1.9873440529538262e-12
4.9051481968042084e-12
5.1817518444333985e-12
5.062258567593941e-12
5.006687909427436e-12
5.0657541590852145e-12
5.213694661453087e-12
5.421284223278676e-12
5.666862167292437e-12
5.935554314781058e-12
6.2171910799426856e-12
5.427122686748122e-12
4.590883173897723e-12
4.129055564792812e-12
4.080131461176357e-12
4.428986943648741e-12
5.1465193340807655e-12
6.273707934206288e-12
8.072600996368472e-12
1.1662849308183534e-11
2.3390637629956778e-11
1.1776837709549471e-11
2.4450065114578408e-12
3.5174180993420207e-13
1.6328712903549806e-12
2.3097519887655066e-12
2.6686411202433945e-12
2.8348524089110503e-12
2.877367138188214e-12
2.8403126456818e-12
2.75419094475948e-12
2.2911765605130213e-12
4.826190054953024e-12
5.073537875021123e-12
4.972561611906597e-12
4.9375256187826255e-12
5.0113521398940066e-12
5.168983772988852e-12
5.382812165152202e-12
5.6324658047240585e-12
5.903903301068836e-12
6.1875056096153216e-12
5.388229802992743e-12
4.549857784841245e-12
4.0905643654487426e-12
4.0435623838293545e-12
4.3912519157595656e-12
5.103870172692655e-12
6.221387581976314e-12
8.002428801363978e-12
1.1550890506291187e-11
2.3123249822370588e-11
1.1733638836268684e-11
2.4305562177235486e-12
3.5114472728238736e-13
1.6243747895341827e-12
2.2971503653612896e-12
2.654223351556811e-12
2.820169723352794e-12
2.8634006238578486e-12
2.8276662979020346e-12
2.7431712525053554e-12
2.301520570961648e-12
4.8281001805266406e-12
5.0744578925839726e-12
4.973478023527602e-12
4.938573766959606e-12
5.01253956745768e-12
5.170263367496757e-12
5.384154840716976e-12
5.633846699605588e-12
5.90530018091226e-12
6.188911169613847e-12
5.3899334705074785e-12
4.551455354747568e-12
4.091873143918458e-12
4.044669702938832e-12
4.392308509421695e-12
5.1050399292127495e-12
6.222794960876031e-12
8.004267601319277e-12
1.155366039224487e-11
2.3129250087521226e-11
1.1731755933578289e-11
2.4293175998436393e-12
3.524081937151963e-13
1.6256451298485786e-12
2.2984332731761905e-12
2.6554662002643153e-12
2.8213016659322404e-12
2.8644348119750603e-12
2.8285618603689518e-12
2.1833988359206104e-12
4.928729043834524e-12
5.1880604355184515e-12
5.068842611222031e-12
5.01638890084721e-12
5.078144842765122e-12
5.227957090870924e-12
5.436737506583325e-12
5.68303104001027e-12
5.952088508191525e-12
6.2338513142198584e-12
6.521302584007877e-12
5.8882697077198785e-12
5.0917205856959615e-12
4.594078508490045e-12
4.511381374592645e-12
4.864145529391677e-12
5.631741943639524e-12
6.863111209602796e-12
8.855150703389304e-12
1.2887360287326107e-11
2.6146171408986815e-11
1.234699050616725e-11
2.6014280301108435e-12
3.8139555665354265e-13
1.7564426846460908e-12
2.4808861723134856e-12
2.8593215657475576e-12
3.0267350034317228e-12
3.058490928368272e-12
3.0034545566457567e-12
1.9873440529538262e-12
4.9051481968042084e-12
5.1817518444333985e-12
5.062258567593941e-12
5.006687909427436e-12
5.0657541590852145e-12
5.213694661453087e-12
5.421284223278676e-12
5.666862167292437e-12
5.935554314781058e-12
6.2171910799426856e-12
5.427122686748122e-12
4.590883173897723e-12
4.129055564792812e-12
4.080131461176357e-12
4.428986943648741e-12
5.1465193340807655e-12
6.273707934206288e-12
8.072600996368472e-12
1.1662849308183534e-11
2.3390637629956778e-11
1.1776837709549471e-11
2.4450065114578408e-12
3.5174180993420207e-13
1.6328712903549806e-12
2.3097519887655066e-12
2.6686411202433945e-12
2.8348524089110503e-12
2.877367138188214e-12
2.8403126456818e-12
2.75419094475948e-12
2.2911765605130213e-12
4.826190054953024e-12
5.073537875021123e-12
4.972561611906597e-12
4.9375256187826255e-12
5.0113521398940066e-12
5.168983772988852e-12
5.382812165152202e-12
5.6324658047240585e-12
5.903903301068836e-12
6.1875056096153216e-12
5.388229802992743e-12
4.549857784841245e-12
4.0905643654487426e-12
4.0435623838293545e-12
4.3912519157595656e-12
5.103870172692655e-12
6.221387581976314e-12
8.002428801363978e-12
1.1550890506291187e-11
2.3123249822370588e-11
1.1733638836268684e-11
2.4305562177235486e-12
3.5114472728238736e-13
1.6243747895341827e-12
2.2971503653612896e-12
2.654223351556811e-12
2.820169723352794e-12
2.8634006238578486e-12
2.8276662979020346e-12
2.7431712525053554e-12
2.301520570961648e-12
4.8281001805266406e-12
5.0744578925839726e-12
4.973478023527602e-12
4.938573766959606e-12
5.01253956745768e-12
5.170263367496757e-12
5.384154840716976e-12
5.633846699605588e-12
5.90530018091226e-12
6.188911169613847e-12
5.3899334705074785e-12
4.551455354747568e-12
4.091873143918458e-12
4.044669702938832e-12
4.392308509421695e-12
5.1050399292127495e-12
6.222794960876031e-12
8.004267601319277e-12
1.155366039224487e-11
2.3129250087521226e-11
1.1731755933578289e-11
2.4293175998436393e-12
3.524081937151963e-13
1.6256451298485786e-12
2.2984332731761905e-12
2.6554662002643153e-12
2.8213016659322404e-12
2.8644348119750603e-12
2.8285618603689518e-12
2.1833988359206104e-12
4.928729043834524e-12
5.1880604355184515e-12
5.068842611222031e-12
5.01638890084721e-12
5.078144842765122e-12
5.227957090870924e-12
5.436737506583325e-12
5.68303104001027e-12
5.952088508191525e-12
6.2338513142198584e-12
6.521302584007877e-12
5.8882697077198785e-12
5.0917205856959615e-12
4.594078508490045e-12
4.511381374592645e-12
4.864145529391677e-12
5.631741943639524e-12
6.863111209602796e-12
8.855150703389304e-12
1.2887360287326107e-11
2.6146171408986815e-11
1.234699050616725e-11
2.6014280301108435e-12
3.8139555665354265e-13
1.7564426846460908e-12
2.4808861723134856e-12
2.8593215657475576e-12
3.0267350034317228e-12
3.058490928368272e-12
3.0034545566457567e-12
1.9873440529538262e-12
4.9051481968042084e-12
5.1817518444333985e-12
5.062258567593941e-12
5.006687909427436e-12
5.0657541590852145e-12
5.213694661453087e-12
5.421284223278676e-12
5.666862167292437e-12
5.935554314781058e-12
6.2171910799426856e-12
5.427122686748122e-12
4.590883173897723e-12
4.129055564792812e-12
4.080131461176357e-12
4.428986943648741e-12
5.1465193340807655e-12
6.273707934206288e-12
8.072600996368472e-12
1.1662849308183534e-11
2.3390637629956778e-11
1.1776837709549471e-11
2.4450065114578408e-12
3.5174180993420207e-13
1.6328712903549806e-12
2.3097519887655066e-12
2.6686411202433945e-12
2.8348524089110503e-12
2.877367138188214e-12
2.8403126456818e-12
2.75419094475948e-12
2.2911765605130213e-12
4.826190054953024e-12
5.073537875021123e-12
4.972561611906597e-12
4.9375256187826255e-12
5.0113521398940066e-12
5.168983772988852e-12
5.382812165152202e-12
5.6324658047240585e-12
5.903903301068836e-12
6.1875056096153216e-12
5.388229802992743e-12
4.549857784841245e-12
4.0905643654487426e-12
4.0435623838293545e-12
4.3912519157595656e-12
5.103870172692655e-12
6.221387581976314e-12
8.002428801363978e-12
1.1550890506291187e-11
2.3123249822370588e-11
1.1733638836268684e-11
2.4305562177235486e-12
3.5114472728238736e-13
1.6243747895341827e-12
2.2971503653612896e-12
2.654223351556811e-12
2.820169723352794e-12
2.8634006238578486e-12
2.8276662979020346e-12
2.7431712525053554e-12
2.301520570961648e-12
4.8281001805266406e-12
5.0744578925839726e-12
4.973478023527602e-12
4.938573766959606e-12
5.01253956745768e-12
5.170263367496757e-12
5.384154840716976e-12
5.633846699605588e-12
5.90530018091226e-12
6.188911169613847e-12
5.3899334705074785e-12
4.551455354747568e-12
4.091873143918458e-12
4.044669702938832e-12
4.392308509421695e-12
5.1050399292127495e-12
6.222794960876031e-12
8.004267601319277e-12
1.155366039224487e-11
2.3129250087521226e-11
1.1731755933578289e-11
2.4293175998436393e-12
3.524081937151963e-13
1.6256451298485786e-12
2.2984332731761905e-12
2.6554662002643153e-12
2.8213016659322404e-12
2.8644348119750603e-12
2.8285618603689518e-12
2.1833988359206104e-12
4.928729043834524e-12
5.1880604355184515e-12
5.068842611222031e-12
5.01638890084721e-12
5.078144842765122e-12
5.227957090870924e-12
5.436737506583325e-12
5.68303104001027e-12
5.952088508191525e-12
6.2338513142198584e-12
6.521302584007877e-12
5.8882697077198785e-12
5.0917205856959615e-12
4.594078508490045e-12
4.511381374592645e-12
4.864145529391677e-12
5.631741943639524e-12
6.863111209602796e-12
8.855150703389304e-12
1.2887360287326107e-11
2.6146171408986815e-11
1.234699050616725e-11
2.6014280301108435e-12
3.8139555665354265e-13
1.7564426846460908e-12
2.4808861723134856e-12
2.8593215657475576e-12
3.0267350034317228e-12
3.058490928368272e-12
3.0034545566457567e-12
1.9873440529538262e-12
4.9051481968042084e-12
5.1817518444333985e-12
5.062258567593941e-12
5.006687909427436e-12
5.0657541590852145e-12
5.213694661453087e-12
5.421284223278676e-12
5.666862167292437e-12
5.935554314781058e-12
6.2171910799426856e-12
5.427122686748122e-12
4.590883173897723e-12
4.129055564792812e-12
4.080131461176357e-12
4.428986943648741e-12
5.1465193340807655e-12
6.273707934206288e-12
8.072600996368472e-12
1.1662849308183534e-11
2.3390637629956778e-11
1.1776837709549471e-11
2.4450065114578408e-12
3.5174180993420207e-13
1.6328712903549806e-12
2.3097519887655066e-12
2.6686411202433945e-12
2.8348524089110503e-12
2.877367138188214e-12
2.8403126456818e-12
2.75419094475948e-12
2.2911765605130213e-12
4.826190054953024e-12
5.073537875021123e-12
4.972561611906597e-12
4.9375256187826255e-12
5.0113521398940066e-12
5.168983772988852e-12
5.382812165152202e-12
5.6324658047240585e-12
5.903903301068836e-12
6.1875056096153216e-12
5.388229802992743e-12
4.549857784841245e-12
4.0905643654487426e-12
4.0435623838293545e-12
4.3912519157595656e-12
5.103870172692655e-12
6.221387581976314e-12
8.002428801363978e-12
1.1550890506291187e-11
2.3123249822370588e-11
1.1733638836268684e-11
2.4305562177235486e-12
3.5114472728238736e-13
1.6243747895341827e-12
2.2971503653612896e-12
2.654223351556811e-12
2.820169723352794e-12
2.8634006238578486e-12
2.8276662979020346e-12
2.7431712525053554e-12
2.301520570961648e-12
4.8281001805266406e-12
5.0744578925839726e-12
4.973478023527602e-12
4.938573766959606e-12
5.01253956745768e-12
5.170263367496757e-12
5.384154840716976e-12
5.633846699605588e-12
5.90530018091226e-12
6.188911169613847e-12
5.3899334705074785e-12
4.551455354747568e-12
4.091873143918458e-12
4.044669702938832e-12
4.392308509421695e-12
5.1050399292127495e-12
6.222794960876031e-12
8.004267601319277e-12
1.155366039224487e-11
2.3129250087521226e-11
1.1731755933578289e-11
2.4293175998436393e-12
3.524081937151963e-13
1.6256451298485786e-12
2.2984332731761905e-12
2.6554662002643153e-12
2.8213016659322404e-12
2.8644348119750603e-12
2.8285618603689518e-12
2.1833988359206104e-12
4.928729043834524e-12
5.1880604355184515e-12
5.068842611222031e-12
5.01638890084721e-12
5.078144842765122e-12
5.227957090870924e-12
5.436737506583325e-12
5.68303104001027e-12
5.952088508191525e-12
6.2338513142198584e-12
6.521302584007877e-12
5.8882697077198785e-12
5.0917205856959615e-12
4.594078508490045e-12
4.511381374592645e-12
4.864145529391677e-12
5.631741943639524e-12
6.863111209602796e-12
8.855150703389304e-12
1.2887360287326107e-11
2.6146171408986815e-11
1.234699050616725e-11
2.6014280301108435e-12
3.8139555665354265e-13
1.7564426846460908e-12
2.4808861723134856e-12
2.8593215657475576e-12
3.0267350034317228e-12
3.058490928368272e-12
3.0034545566457567e-12
1.9873440529538262e-12
4.9051481968042084e-12
5.1817518444333985e-12
5.062258567593941e-12
5.006687909427436e-12
5.0657541590852145e-12
5.213694661453087e-12
5.421284223278676e-12
5.666862167292437e-12
5.935554314781058e-12
6.2171910799426856e-12
5.427122686748122e-12
4.590883173897723e-12
4.129055564792812e-12
4.080131461176357e-12
4.428986943648741e-12
5.1465193340807655e-12
6.273707934206288e-12
8.072600996368472e-12
1.1662849308183534e-11
2.3390637629956778e-11
1.1776837709549471e-11
2.4450065114578408e-12
3.5174180993420207e-13
1.6328712903549806e-12
2.3097519887655066e-12
2.6686411202433945e-12
2.8348524089110503e-12
2.877367138188214e-12
2.8403126456818e-12
2.75419094475948e-12
2.2911765605130213e-12
4.826190054953024e-12
5.073537875021123e-12
4.972561611906597e-12
4.9375256187826255e-12
5.0113521398940066e-12
5.168983772988852e-12
5.382812165152202e-12
5.6324658047240585e-12
5.903903301068836e-12
6.1875056096153216e-12
5.388229802992743e-12
4.549857784841245e-12
4.0905643654487426e-12
4.0435623838293545e-12
4.3912519157595656e-12
5.103870172692655e-12
6.221387581976314e-12
8.002428801363978e-12
1.1550890506291187e-11
2.3123249822370588e-11
1.1733638836268684e-11
2.4305562177235486e-12
3.5114472728238736e-13
1.6243747895341827e-12
2.2971503653612896e-12
2.654223351556811e-12
2.820169723352794e-12
2.8634006238578486e-12
2.8276662979020346e-12
2.7431712525053554e-12
2.301520570961648e-12
4.8281001805266406e-12
5.0744578925839726e-12
4.973478023527602e-12
4.938573766959606e-12
5.01253956745768e-12
5.170263367496757e-12
5.384154840716976e-12
5.633846699605588e-12
5.90530018091226e-12
6.188911169613847e-12
5.3899334705074785e-12
4.551455354747568e-12
4.091873143918458e-12
4.044669702938832e-12
4.392308509421695e-12
5.1050399292127495e-12
6.222794960876031e-12
8.004267601319277e-12
1.155366039224487e-11
2.3129250087521226e-11
1.1731755933578289e-11
2.4293175998436393e-12
3.524081937151963e-13
1.6256451298485786e-12
2.2984332731761905e-12
2.6554662002643153e-12
2.8213016659322404e-12
2.8644348119750603e-12
2.8285618603689518e-12
2.1833988359206104e-12
4.928729043834524e-12
5.1880604355184515e-12
5.068842611222031e-12
5.01638890084721e-12
5.078144842765122e-12
5.227957090870924e-12
5.436737506583325e-12
5.68303104001027e-12
5.952088508191525e-12
6.2338513142198584e-12
6.521302584007877e-12
5.8882697077198785e-12
5.0917205856959615e-12
4.594078508490045e-12
4.511381374592645e-12
4.864145529391677e-12
5.631741943639524e-12
6.863111209602796e-12
8.855150703389304e-12
1.2887360287326107e-11
2.6146171408986815e-11
1.234699050616725e-11
2.6014280301108435e-12
3.8139555665354265e-13
1.7564426846460908e-12
2.4808861723134856e-12
2.8593215657475576e-12
3.0267350034317228e-12
3.058490928368272e-12
3.0034545566457567e-12
1.9873440529538262e-12
4.9051481968042084e-12
5.1817518444333985e-12
5.062258567593941e-12
5.006687909427436e-12
5.0657541590852145e-12
5.213694661453087e-12
5.421284223278676e-12
5.666862167292437e-12
5.935554314781058e-12
6.2171910799426856e-12
5.427122686748122e-12
4.590883173897723e-12
4.129055564792812e-12
4.080131461176357e-12
4.428986943648741e-12
5.1465193340807655e-12
6.273707934206288e-12
8.072600996368472e-12
1.1662849308183534e-11
2.3390637629956778e-11
1.1776837709549471e-11
2.4450065114578408e-12
3.5174180993420207e-13
1.6328712903549806e-12
2.3097519887655066e-12
2.6686411202433945e-12
2.8348524089110503e-12
2.877367138188214e-12
2.8403126456818e-12
2.75419094475948e-12
2.2911765605130213e-12
4.826190054953024e-12
5.073537875021123e-12
4.972561611906597e-12
4.9375256187826255e-12
5.0113521398940066e-12
5.168983772988852e-12
5.382812165152202e-12
5.6324658047240585e-12
5.903903301068836e-12
6.1875056096153216e-12
5.388229802992743e-12
4.549857784841245e-12
4.0905643654487426e-12
4.0435623838293545e-12
4.3912519157595656e-12
5.103870172692655e-12
6.221387581976314e-12
8.002428801363978e-12
1.1550890506291187e-11
2.3123249822370588e-11
1.1733638836268684e-11
2.4305562177235486e-12
3.5114472728238736e-13
1.6243747895341827e-12
2.2971503653612896e-12
2.654223351556811e-12
2.820169723352794e-12
2.8634006238578486e-12
2.8276662979020346e-12
2.7431712525053554e-12
2.301520570961648e-12
4.8281001805266406e-12
5.0744578925839726e-12
4.973478023527602e-12
4.938573766959606e-12
5.01253956745768e-12
5.170263367496757e-12
5.384154840716976e-12
5.633846699605588e-12
5.90530018091226e-12
6.188911169613847e-12
5.3899334705074785e-12
4.551455354747568e-12
4.091873143918458e-12
4.044669702938832e-12
4.392308509421695e-12
5.1050399292127495e-12
6.222794960876031e-12
8.004267601319277e-12
1.155366039224487e-11
2.3129250087521226e-11
1.1731755933578289e-11
2.4293175998436393e-12
3.524081937151963e-13
1.6256451298485786e-12
2.2984332731761905e-12
2.6554662002643153e-12
2.8213016659322404e-12
2.8644348119750603e-12
2.8285618603689518e-12
2.1833988359206104e-12
4.928729043834524e-12
5.1880604355184515e-12
5.068842611222031e-12
5.01638890084721e-12
5.078144842765122e-12
5.227957090870924e-12
5.436737506583325e-12
5.68303104001027e-12
5.952088508191525e-12
6.2338513142198584e-12
6.521302584007877e-12
5.8882697077198785e-12
5.0917205856959615e-12
4.594078508490045e-12
4.511381374592645e-12
4.864145529391677e-12
5.631741943639524e-12
6.863111209602796e-12
8.855150703389304e-12
1.2887360287326107e-11
2.6146171408986815e-11
1.234699050616725e-11
2.6014280301108435e-12
3.8139555665354265e-13
1.7564426846460908e-12
2.4808861723134856e-12
2.8593215657475576e-12
3.0267350034317228e-12
3.058490928368272e-12
3.0034545566457567e-12
1.9873440529538262e-12
4.9051481968042084e-12
5.1817518444333985e-12
5.062258567593941e-12
5.006687909427436e-12
5.0657541590852145e-12
5.213694661453087e-12
5.421284223278676e-12
5.666862167292437e-12
5.935554314781058e-12
6.2171910799426856e-12
5.427122686748122e-12
4.590883173897723e-12
4.129055564792812e-12
4.080131461176357e-12
4.428986943648741e-12
5.1465193340807655e-12
6.273707934206288e-12
8.072600996368472e-12
1.1662849308183534e-11
2.3390637629956778e-11
1.1776837709549471e-11
2.4450065114578408e-12
3.5174180993420207e-13
1.6328712903549806e-12
2.3097519887655066e-12
2.6686411202433945e-12
2.8348524089110503e-12
2.877367138188214e-12
2.8403126456818e-12
2.75419094475948e-12
2.2911765605130213e-12
4.826190054953024e-12
5.073537875021123e-12
4.972561611906597e-12
4.9375256187826255e-12
5.0113521398940066e-12
5.168983772988852e-12
5.382812165152202e-12
5.6324658047240585e-12
5.903903301068836e-12
6.1875056096153216e-12
5.388229802992743e-12
4.549857784841245e-12
4.0905643654487426e-12
4.0435623838293545e-12
4.3912519157595656e-12
5.103870172692655e-12
6.221387581976314e-12
8.002428801363978e-12
1.1550890506291187e-11
2.3123249822370588e-11
1.1733638836268684e-11
2.4305562177235486e-12
3.5114472728238736e-13
1.6243747895341827e-12
2.2971503653612896e-12
2.654223351556811e-12
2.820169723352794e-12
2.8634006238578486e-12
2.8276662979020346e-12
2.7431712525053554e-12
2.301520570961648e-12
4.8281001805266406e-12
5.0744578925839726e-12
4.973478023527602e-12
4.938573766959606e-12
5.01253956745768e-12
5.170263367496757e-12
5.384154840716976e-12
5.633846699605588e-12
5.90530018091226e-12
6.188911169613847e-12
5.3899334705074785e-12
4.551455354747568e-12
4.091873143918458e-12
4.044669702938832e-12
4.392308509421695e-12
5.1050399292127495e-12
6.222794960876031e-12
8.004267601319277e-12
1.155366039224487e-11
2.3129250087521226e-11
1.1731755933578289e-11
2.4293175998436393e-12
3.524081937151963e-13
1.6256451298485786e-12
2.2984332731761905e-12
2.6554662002643153e-12
2.8213016659322404e-12
2.8644348119750603e-12
2.8285618603689518e-12
2.1833988359206104e-12
4.928729043834524e-12
5.1880604355184515e-12
5.068842611222031e-12
5.01638890084721e-12
5.078144842765122e-12
5.227957090870924e-12
5.436737506583325e-12
5.68303104001027e-12
5.952088508191525e-12
6.2338513142198584e-12
6.521302584007877e-12
5.8882697077198785e-12
5.0917205856959615e-12
4.594078508490045e-12
4.511381374592645e-12
4.864145529391677e-12
5.631741943639524e-12
6.863111209602796e-12
8.855150703389304e-12
1.2887360287326107e-11
2.6146171408986815e-11
1.234699050616725e-11
2.6014280301108435e-12
3.8139555665354265e-13
1.7564426846460908e-12
2.4808861723134856e-12
2.8593215657475576e-12
3.0267350034317228e-12
3.058490928368272e-12
3.0034545566457567e-12
1.9873440529538262e-12
4.9051481968042084e-12
5.1817518444333985e-12
5.062258567593941e-12
5.006687909427436e-12
5.0657541590852145e-12
5.213694661453087e-12
5.421284223278676e-12
5.666862167292437e-12
5.935554314781058e-12
6.2171910799426856e-12
5.427122686748122e-12
4.590883173897723e-12
4.129055564792812e-12
4.080131461176357e-12
4.428986943648741e-12
5.1465193340807655e-12
6.273707934206288e-12
8.072600996368472e-12
1.1662849308183534e-11
2.3390637629956778e-11
1.1776837709549471e-11
2.4450065114578408e-12
3.5174180993420207e-13
1.6328712903549806e-12
2.3097519887655066e-12
2.6686411202433945e-12
2.8348524089110503e-12
2.877367138188214e-12
2.8403126456818e-12
2.75419094475948e-12
2.2911765605130213e-12
4.826190054953024e-12
5.073537875021123e-12
4.972561611906597e-12
4.9375256187826255e-12
5.0113521398940066e-12
5.168983772988852e-12
5.382812165152202e-12
5.6324658047240585e-12
5.903903301068836e-12
6.1875056096153216e-12
5.388229802992743e-12
4.549857784841245e-12
4.0905643654487426e-12
4.0435623838293545e-12
4.3912519157595656e-12
5.103870172692655e-12
6.221387581976314e-12
8.002428801363978e-12
1.1550890506291187e-11
2.3123249822370588e-11
1.1733638836268684e-11
2.4305562177235486e-12
3.5114472728238736e-13
1.6243747895341827e-12
2.2971503653612896e-12
2.654223351556811e-12
2.820169723352794e-12
2.8634006238578486e-12
2.8276662979020346e-12
2.7431712525053554e-12
2.301520570961648e-12
4.8281001805266406e-12
5.0744578925839726e-12
4.973478023527602e-12
4.938573766959606e-12
5.01253956745768e-12
5.170263367496757e-12
5.384154840716976e-12
5.633846699605588e-12
5.90530018091226e-12
6.188911169613847e-12
5.3899334705074785e-12
4.551455354747568e-12
4.091873143918458e-12
4.044669702938832e-12
4.392308509421695e-12
5.1050399292127495e-12
6.222794960876031e-12
8.004267601319277e-12
1.155366039224487e-11
2.3129250087521226e-11
1.1731755933578289e-11
2.4293175998436393e-12
3.524081937151963e-13
1.6256451298485786e-12
2.2984332731761905e-12
2.6554662002643153e-12
2.8213016659322404e-12
2.8644348119750603e-12
2.8285618603689518e-12
2.1833988359206104e-12
4.928729043834524e-12
5.1880604355184515e-12
5.068842611222031e-12
5.01638890084721e-12
5.078144842765122e-12
5.227957090870924e-12
5.436737506583325e-12
5.68303104001027e-12
5.952088508191525e-12
6.2338513142198584e-12
6.521302584007877e-12
5.8882697077198785e-12
5.0917205856959615e-12
4.594078508490045e-12
4.511381374592645e-12
4.864145529391677e-12
5.631741943639524e-12
6.863111209602796e-12
8.855150703389304e-12
1.2887360287326107e-11
2.6146171408986815e-11
1.234699050616725e-11
2.6014280301108435e-12
3.8139555665354265e-13
1.7564426846460908e-12
2.4808861723134856e-12
2.8593215657475576e-12
3.0267350034317228e-12
3.058490928368272e-12
3.0034545566457567e-12
1.9873440529538262e-12
4.9051481968042084e-12
5.1817518444333985e-12
5.062258567593941e-12
5.006687909427436e-12
5.0657541590852145e-12
5.213694661453087e-12
5.421284223278676e-12
5.666862167292437e-12
5.935554314781058e-12
6.2171910799426856e-12
5.427122686748122e-12
4.590883173897723e-12
4.129055564792812e-12
4.080131461176357e-12
4.428986943648741e-12
5.1465193340807655e-12
6.273707934206288e-12
8.072600996368472e-12
1.1662849308183534e-11
2.3390637629956778e-11
1.1776837709549471e-11
2.4450065114578408e-12
3.5174180993420207e-13
1.6328712903549806e-12
2.3097519887655066e-12
2.6686411202433945e-12
2.8348524089110503e-12
2.877367138188214e-12
2.8403126456818e-12
2.75419094475948e-12
2.2911765605130213e-12
4.826190054953024e-12
5.073537875021123e-12
4.972561611906597e-12
4.9375256187826255e-12
5.0113521398940066e-12
5.168983772988852e-12
5.382812165152202e-12
5.6324658047240585e-12
5.903903301068836e-12
6.1875056096153216e-12
5.388229802992743e-12
4.549857784841245e-12
4.0905643654487426e-12
4.0435623838293545e-12
4.3912519157595656e-12
5.103870172692655e-12
6.221387581976314e-12
8.002428801363978e-12
1.1550890506291187e-11
2.3123249822370588e-11
1.1733638836268684e-11
2.4305562177235486e-12
3.5114472728238736e-13
1.6243747895341827e-12
2.2971503653612896e-12
2.654223351556811e-12
2.820169723352794e-12
2.8634006238578486e-12
2.8276662979020346e-12
2.7431712525053554e-12
2.301520570961648e-12
4.8281001805266406e-12
5.0744578925839726e-12
4.973478023527602e-12
4.938573766959606e-12
5.01253956745768e-12
5.170263367496757e-12
5.384154840716976e-12
5.633846699605588e-12
5.90530018091226e-12
6.188911169613847e-12
5.3899334705074785e-12
4.551455354747568e-12
4.091873143918458e-12
4.044669702938832e-12
4.392308509421695e-12
5.1050399292127495e-12
6.222794960876031e-12
8.004267601319277e-12
1.155366039224487e-11
2.3129250087521226e-11
1.1731755933578289e-11
2.4293175998436393e-12
3.524081937151963e-13
1.6256451298485786e-12
2.2984332731761905e-12
2.6554662002643153e-12
2.8213016659322404e-12
2.8644348119750603e-12
2.8285618603689518e-12
2.1833988359206104e-12
4.928729043834524e-12
5.1880604355184515e-12
5.068842611222031e-12
5.01638890084721e-12
5.078144842765122e-12
5.227957090870924e-12
5.436737506583325e-12
5.68303104001027e-12
5.952088508191525e-12
6.2338513142198584e-12
6.521302584007877e-12
5.8882697077198785e-12
5.0917205856959615e-12
4.594078508490045e-12
4.511381374592645e-12
4.864145529391677e-12
5.631741943639524e-12
6.863111209602796e-12
8.855150703389304e-12
1.2887360287326107e-11
2.6146171408986815e-11
1.234699050616725e-11
2.6014280301108435e-12
3.8139555665354265e-13
1.7564426846460908e-12
2.4808861723134856e-12
2.8593215657475576e-12
3.0267350034317228e-12
3.058490928368272e-12
3.0034545566457567e-12
1.9873440529538262e-12
4.9051481968042084e-12
5.1817518444333985e-12
5.062258567593941e-12
5.006687909427436e-12
5.0657541590852145e-12
5.213694661453087e-12
5.421284223278676e-12
5.666862167292437e-12
5.935554314781058e-12
6.2171910799426856e-12
5.427122686748122e-12
4.590883173897723e-12
4.129055564792812e-12
4.080131461176357e-12
4.428986943648741e-12
5.1465193340807655e-12
6.273707934206288e-12
8.072600996368472e-12
1.1662849308183534e-11
2.3390637629956778e-11
1.1776837709549471e-11
2.4450065114578408e-12
3.5174180993420207e-13
1.6328712903549806e-12
2.3097519887655066e-12
2.6686411202433945e-12
2.8348524089110503e-12
2.877367138188214e-12
2.8403126456818e-12
2.75419094475948e-12
2.2911765605130213e-12
4.826190054953024e-12
5.073537875021123e-12
4.972561611906597e-12
4.9375256187826255e-12
5.0113521398940066e-12
5.168983772988852e-12
5.382812165152202e-12
5.6324658047240585e-12
5.903903301068836e-12
6.1875056096153216e-12
5.388229802992743e-12
4.549857784841245e-12
4.0905643654487426e-12
4.0435623838293545e-12
4.3912519157595656e-12
5.103870172692655e-12
6.221387581976314e-12
8.002428801363978e-12
1.1550890506291187e-11
2.3123249822370588e-11
1.1733638836268684e-11
2.4305562177235486e-12
3.5114472728238736e-13
1.6243747895341827e-12
2.2971503653612896e-12
2.654223351556811e-12
2.820169723352794e-12
2.8634006238578486e-12
2.8276662979020346e-12
2.7431712525053554e-12
2.301520570961648e-12
4.8281001805266406e-12
5.0744578925839726e-12
4.973478023527602e-12
4.938573766959606e-12
5.01253956745768e-12
5.170263367496757e-12
5.384154840716976e-12
5.633846699605588e-12
5.90530018091226e-12
6.188911169613847e-12
5.3899334705074785e-12
4.551455354747568e-12
4.091873143918458e-12
4.044669702938832e-12
4.392308509421695e-12
5.1050399292127495e-12
6.222794960876031e-12
8.004267601319277e-12
1.155366039224487e-11
2.3129250087521226e-11
1.1731755933578289e-11
2.4293175998436393e-12
3.524081937151963e-13
1.6256451298485786e-12
2.2984332731761905e-12
2.6554662002643153e-12
2.8213016659322404e-12
2.8644348119750603e-12
2.8285618603689518e-12
2.1833988359206104e-12
4.928729043834524e-12
5.1880604355184515e-12
5.068842611222031e-12
5.01638890084721e-12
5.078144842765122e-12
5.227957090870924e-12
5.436737506583325e-12
5.68303104001027e-12
5.952088508191525e-12
6.2338513142198584e-12
6.521302584007877e-12
5.8882697077198785e-12
5.0917205856959615e-12
4.594078508490045e-12
4.511381374592645e-12
4.864145529391677e-12
5.631741943639524e-12
6.863111209602796e-12
8.855150703389304e-12
1.2887360287326107e-11
2.6146171408986815e-11
1.234699050616725e-11
2.6014280301108435e-12
3.8139555665354265e-13
1.7564426846460908e-12
2.4808861723134856e-12
2.8593215657475576e-12
3.0267350034317228e-12
3.058490928368272e-12
3.0034545566457567e-12
1.9873440529538262e-12
4.9051481968042084e-12
5.1817518444333985e-12
5.062258567593941e-12
5.006687909427436e-12
5.0657541590852145e-12
5.213694661453087e-12
5.421284223278676e-12
5.666862167292437e-12
5.935554314781058e-12
6.2171910799426856e-12
5.427122686748122e-12
4.590883173897723e-12
4.129055564792812e-12
4.080131461176357e-12
4.428986943648741e-12
5.1465193340807655e-12
6.273707934206288e-12
8.072600996368472e-12
1.1662849308183534e-11
2.3390637629956778e-11
1.1776837709549471e-11
2.4450065114578408e-12
3.5174180993420207e-13
1.6328712903549806e-12
2.3097519887655066e-12
2.6686411202433945e-12
2.8348524089110503e-12
2.877367138188214e-12
2.8403126456818e-12
2.75419094475948e-12
2.2911765605130213e-12
4.826190054953024e-12
5.073537875021123e-12
4.972561611906597e-12
4.9375256187826255e-12
5.0113521398940066e-12
5.168983772988852e-12
5.382812165152202e-12
5.6324658047240585e-12
5.903903301068836e-12
6.1875056096153216e-12
5.388229802992743e-12
4.549857784841245e-12
4.0905643654487426e-12
4.0435623838293545e-12
4.3912519157595656e-12
5.103870172692655e-12
6.221387581976314e-12
8.002428801363978e-12
1.1550890506291187e-11
2.3123249822370588e-11
1.1733638836268684e-11
2.4305562177235486e-12
3.5114472728238736e-13
1.6243747895341827e-12
2.2971503653612896e-12
2.654223351556811e-12
2.820169723352794e-12
2.8634006238578486e-12
2.8276662979020346e-12
2.7431712525053554e-12
2.301520570961648e-12
4.8281001805266406e-12
5.0744578925839726e-12
4.973478023527602e-12
4.938573766959606e-12
5.01253956745768e-12
5.170263367496757e-12
5.384154840716976e-12
5.633846699605588e-12
5.90530018091226e-12
6.188911169613847e-12
5.3899334705074785e-12
4.551455354747568e-12
4.091873143918458e-12
4.044669702938832e-12
4.392308509421695e-12
5.1050399292127495e-12
6.222794960876031e-12
8.004267601319277e-12
1.155366039224487e-11
2.3129250087521226e-11
1.1731755933578289e-11
2.4293175998436393e-12
3.524081937151963e-13
1.6256451298485786e-12
2.2984332731761905e-12
2.6554662002643153e-12
2.8213016659322404e-12
2.8644348119750603e-12
2.8285618603689518e-12
2.1833988359206104e-12
4.928729043834524e-12
5.1880604355184515e-12
5.068842611222031e-12
5.01638890084721e-12
5.078144842765122e-12
5.227957090870924e-12
5.436737506583325e-12
5.68303104001027e-12
5.952088508191525e-12
6.2338513142198584e-12
6.521302584007877e-12
5.8882697077198785e-12
5.0917205856959615e-12
4.594078508490045e-12
4.511381374592645e-12
4.864145529391677e-12
5.631741943639524e-12
6.863111209602796e-12
8.855150703389304e-12
1.2887360287326107e-11
2.6146171408986815e-11
1.234699050616725e-11
2.6014280301108435e-12
3.8139555665354265e-13
1.7564426846460908e-12
2.4808861723134856e-12
2.8593215657475576e-12
3.0267350034317228e-12
3.058490928368272e-12
3.0034545566457567e-12
1.9873440529538262e-12
4.9051481968042084e-12
5.1817518444333985e-12
5.062258567593941e-12
5.006687909427436e-12
5.0657541590852145e-12
5.213694661453087e-12
5.421284223278676e-12
5.666862167292437e-12
5.935554314781058e-12
6.2171910799426856e-12
5.427122686748122e-12
4.590883173897723e-12
4.129055564792812e-12
4.080131461176357e-12
4.428986943648741e-12
5.1465193340807655e-12
6.273707934206288e-12
8.072600996368472e-12
1.1662849308183534e-11
2.3390637629956778e-11
1.1776837709549471e-11
2.4450065114578408e-12
3.5174180993420207e-13
1.6328712903549806e-12
2.3097519887655066e-12
2.6686411202433945e-12
2.8348524089110503e-12
2.877367138188214e-12
2.8403126456818e-12
2.75419094475948e-12
2.2911765605130213e-12
4.826190054953024e-12
5.073537875021123e-12
4.972561611906597e-12
4.9375256187826255e-12
5.0113521398940066e-12
5.168983772988852e-12
5.382812165152202e-12
5.6324658047240585e-12
5.903903301068836e-12
6.1875056096153216e-12
5.388229802992743e-12
4.549857784841245e-12
4.0905643654487426e-12
4.0435623838293545e-12
4.3912519157595656e-12
5.103870172692655e-12
6.221387581976314e-12
8.002428801363978e-12
1.1550890506291187e-11
2.3123249822370588e-11
1.1733638836268684e-11
2.4305562177235486e-12
3.5114472728238736e-13
1.6243747895341827e-12
2.2971503653612896e-12
2.654223351556811e-12
2.820169723352794e-12
2.8634006238578486e-12
2.8276662979020346e-12
2.7431712525053554e-12
2.301520570961648e-12
4.8281001805266406e-12
5.0744578925839726e-12
4.973478023527602e-12
4.938573766959606e-12
5.01253956745768e-12
5.170263367496757e-12
5.384154840716976e-12
5.633846699605588e-12
5.90530018091226e-12
6.188911169613847e-12
5.3899334705074785e-12
4.551455354747568e-12
4.091873143918458e-12
4.044669702938832e-12
4.392308509421695e-12
5.1050399292127495e-12
6.222794960876031e-12
8.004267601319277e-12
1.155366039224487e-11
2.3129250087521226e-11
1.1731755933578289e-11
2.4293175998436393e-12
3.524081937151963e-13
1.6256451298485786e-12
2.2984332731761905e-12
2.6554662002643153e-12
2.8213016659322404e-12
2.8644348119750603e-12
2.8285618603689518e-12
2.1833988359206104e-12
4.928729043834524e-12
5.1880604355184515e-12
5.068842611222031e-12
5.01638890084721e-12
5.078144842765122e-12
5.227957090870924e-12
5.436737506583325e-12
5.68303104001027e-12
5.952088508191525e-12
6.2338513142198584e-12
6.521302584007877e-12
5.8882697077198785e-12
5.0917205856959615e-12
4.594078508490045e-12
4.511381374592645e-12
4.864145529391677e-12
5.631741943639524e-12
6.863111209602796e-12
8.855150703389304e-12
1.2887360287326107e-11
2.6146171408986815e-11
1.234699050616725e-11
2.6014280301108435e-12
3.8139555665354265e-13
1.7564426846460908e-12
2.4808861723134856e-12
2.8593215657475576e-12
3.0267350034317228e-12
3.058490928368272e-12
3.0034545566457567e-12
1.9873440529538262e-12
4.9051481968042084e-12
5.1817518444333985e-12
5.062258567593941e-12
5.006687909427436e-12
5.0657541590852145e-12
5.213694661453087e-12
5.421284223278676e-12
5.666862167292437e-12
5.935554314781058e-12
6.2171910799426856e-12
5.427122686748122e-12
4.590883173897723e-12
4.129055564792812e-12
4.080131461176357e-12
4.428986943648741e-12
5.1465193340807655e-12
6.273707934206288e-12
8.072600996368472e-12
1.1662849308183534e-11
2.3390637629956778e-11
1.1776837709549471e-11
2.4450065114578408e-12
3.5174180993420207e-13
1.6328712903549806e-12
2.3097519887655066e-12
2.6686411202433945e-12
2.8348524089110503e-12
2.877367138188214e-12
2.8403126456818e-12
2.75419094475948e-12
2.2911765605130213e-12
4.826190054953024e-12
5.073537875021123e-12
4.972561611906597e-12
4.9375256187826255e-12
5.0113521398940066e-12
5.168983772988852e-12
5.382812165152202e-12
5.6324658047240585e-12
5.903903301068836e-12
6.1875056096153216e-12
5.388229802992743e-12
4.549857784841245e-12
4.0905643654487426e-12
4.0435623838293545e-12
4.3912519157595656e-12
5.103870172692655e-12
6.221387581976314e-12
8.002428801363978e-12
1.1550890506291187e-11
2.3123249822370588e-11
1.1733638836268684e-11
2.4305562177235486e-12
3.5114472728238736e-13
1.6243747895341827e-12
2.2971503653612896e-12
2.654223351556811e-12
2.820169723352794e-12
2.8634006238578486e-12
2.8276662979020346e-12
2.7431712525053554e-12
2.301520570961648e-12
4.8281001805266406e-12
5.0744578925839726e-12
4.973478023527602e-12
4.938573766959606e-12
5.01253956745768e-12
5.170263367496757e-12
5.384154840716976e-12
5.633846699605588e-12
5.90530018091226e-12
6.188911169613847e-12
5.3899334705074785e-12
4.551455354747568e-12
4.091873143918458e-12
4.044669702938832e-12
4.392308509421695e-12
5.1050399292127495e-12
6.222794960876031e-12
8.004267601319277e-12
1.155366039224487e-11
2.3129250087521226e-11
1.1731755933578289e-11
2.4293175998436393e-12
3.524081937151963e-13
1.6256451298485786e-12
2.2984332731761905e-12
2.6554662002643153e-12
2.8213016659322404e-12
2.8644348119750603e-12
2.8285618603689518e-12
2.1833988359206104e-12
4.928729043834524e-12
5.1880604355184515e-12
5.068842611222031e-12
5.01638890084721e-12
5.078144842765122e-12
5.227957090870924e-12
5.436737506583325e-12
5.68303104001027e-12
5.952088508191525e-12
6.2338513142198584e-12
6.521302584007877e-12
5.8882697077198785e-12
5.0917205856959615e-12
4.594078508490045e-12
4.511381374592645e-12
4.864145529391677e-12
5.631741943639524e-12
6.863111209602796e-12
8.855150703389304e-12
1.2887360287326107e-11
2.6146171408986815e-11
1.234699050616725e-11
2.6014280301108435e-12
3.8139555665354265e-13
1.7564426846460908e-12
2.4808861723134856e-12
2.8593215657475576e-12
3.0267350034317228e-12
3.058490928368272e-12
3.0034545566457567e-12
1.9873440529538262e-12
4.9051481968042084e-12
5.1817518444333985e-12
5.062258567593941e-12
5.006687909427436e-12
5.0657541590852145e-12
5.213694661453087e-12
5.421284223278676e-12
5.666862167292437e-12
5.935554314781058e-12
6.2171910799426856e-12
5.427122686748122e-12
4.590883173897723e-12
4.129055564792812e-12
4.080131461176357e-12
4.428986943648741e-12
5.1465193340807655e-12
6.273707934206288e-12
8.072600996368472e-12
1.1662849308183534e-11
2.3390637629956778e-11
1.1776837709549471e-11
2.4450065114578408e-12
3.5174180993420207e-13
1.6328712903549806e-12
2.3097519887655066e-12
2.6686411202433945e-12
2.8348524089110503e-12
2.877367138188214e-12
2.8403126456818e-12
2.75419094475948e-12
2.2911765605130213e-12
4.826190054953024e-12
5.073537875021123e-12
4.972561611906597e-12
4.9375256187826255e-12
5.0113521398940066e-12
5.168983772988852e-12
5.382812165152202e-12
5.6324658047240585e-12
5.903903301068836e-12
6.1875056096153216e-12
5.388229802992743e-12
4.549857784841245e-12
4.0905643654487426e-12
4.0435623838293545e-12
4.3912519157595656e-12
5.103870172692655e-12
6.221387581976314e-12
8.002428801363978e-12
1.1550890506291187e-11
2.3123249822370588e-11
1.1733638836268684e-11
2.4305562177235486e-12
3.5114472728238736e-13
1.6243747895341827e-12
2.2971503653612896e-12
2.654223351556811e-12
2.820169723352794e-12
2.8634006238578486e-12
2.8276662979020346e-12
2.7431712525053554e-12
2.301520570961648e-12
4.8281001805266406e-12
5.0744578925839726e-12
4.973478023527602e-12
4.938573766959606e-12
5.01253956745768e-12
5.170263367496757e-12
5.384154840716976e-12
5.633846699605588e-12
5.90530018091226e-12
6.188911169613847e-12
5.3899334705074785e-12
4.551455354747568e-12
4.091873143918458e-12
4.044669702938832e-12
4.392308509421695e-12
5.1050399292127495e-12
6.222794960876031e-12
8.004267601319277e-12
1.155366039224487e-11
2.3129250087521226e-11
1.1731755933578289e-11
2.4293175998436393e-12
3.524081937151963e-13
1.6256451298485786e-12
2.2984332731761905e-12
2.6554662002643153e-12
2.8213016659322404e-12
2.8644348119750603e-12
2.8285618603689518e-12
2.1833988359206104e-12
4.928729043834524e-12
5.1880604355184515e-12
5.068842611222031e-12
5.01638890084721e-12
5.078144842765122e-12
5.227957090870924e-12
5.436737506583325e-12
5.68303104001027e-12
5.952088508191525e-12
6.2338513142198584e-12
6.521302584007877e-12
5.8882697077198785e-12
5.0917205856959615e-12
4.594078508490045e-12
4.511381374592645e-12
4.864145529391677e-12
5.631741943639524e-12
6.863111209602796e-12
8.855150703389304e-12
1.2887360287326107e-11
2.6146171408986815e-11
1.234699050616725e-11
2.6014280301108435e-12
3.8139555665354265e-13
1.7564426846460908e-12
2.4808861723134856e-12
2.8593215657475576e-12
3.0267350034317228e-12
3.058490928368272e-12
3.0034545566457567e-12
1.9873440529538262e-12
4.9051481968042084e-12
5.1817518444333985e-12
5.062258567593941e-12
5.006687909427436e-12
5.0657541590852145e-12
5.213694661453087e-12
5.421284223278676e-12
5.666862167292437e-12
5.935554314781058e-12
6.2171910799426856e-12
5.427122686748122e-12
4.590883173897723e-12
4.129055564792812e-12
4.080131461176357e-12
4.428986943648741e-12
5.1465193340807655e-12
6.273707934206288e-12
8.072600996368472e-12
1.1662849308183534e-11
2.3390637629956778e-11
1.1776837709549471e-11
2.4450065114578408e-12
3.5174180993420207e-13
1.6328712903549806e-12
2.3097519887655066e-12
2.6686411202433945e-12
2.8348524089110503e-12
2.877367138188214e-12
2.8403126456818e-12
2.75419094475948e-12
2.2911765605130213e-12
4.826190054953024e-12
5.073537875021123e-12
4.972561611906597e-12
4.9375256187826255e-12
5.0113521398940066e-12
5.168983772988852e-12
5.382812165152202e-12
5.6324658047240585e-12
5.903903301068836e-12
6.1875056096153216e-12
5.388229802992743e-12
4.549857784841245e-12
4.0905643654487426e-12
4.0435623838293545e-12
4.3912519157595656e-12
5.103870172692655e-12
6.221387581976314e-12
8.002428801363978e-12
1.1550890506291187e-11
2.3123249822370588e-11
1.1733638836268684e-11
2.4305562177235486e-12
3.5114472728238736e-13
1.6243747895341827e-12
2.2971503653612896e-12
2.654223351556811e-12
2.820169723352794e-12
2.8634006238578486e-12
2.8276662979020346e-12
2.7431712525053554e-12
2.301520570961648e-12
4.8281001805266406e-12
5.0744578925839726e-12
4.973478023527602e-12
4.938573766959606e-12
5.01253956745768e-12
5.170263367496757e-12
5.384154840716976e-12
5.633846699605588e-12
5.90530018091226e-12
6.188911169613847e-12
5.3899334705074785e-12
4.551455354747568e-12
4.091873143918458e-12
4.044669702938832e-12
4.392308509421695e-12
5.1050399292127495e-12
6.222794960876031e-12
8.004267601319277e-12
1.155366039224487e-11
2.3129250087521226e-11
1.1731755933578289e-11
2.4293175998436393e-12
3.524081937151963e-13
1.6256451298485786e-12
2.2984332731761905e-12
2.6554662002643153e-12
2.8213016659322404e-12
2.8644348119750603e-12
2.8285618603689518e-12
2.1833988359206104e-12
4.928729043834524e-12
5.1880604355184515e-12
5.068842611222031e-12
5.01638890084721e-12
5.078144842765122e-12
5.227957090870924e-12
5.436737506583325e-12
5.68303104001027e-12
5.952088508191525e-12
6.2338513142198584e-12
6.521302584007877e-12
5.8882697077198785e-12
5.0917205856959615e-12
4.594078508490045e-12
4.511381374592645e-12
4.864145529391677e-12
5.631741943639524e-12
6.863111209602796e-12
8.855150703389304e-12
1.2887360287326107e-11
2.6146171408986815e-11
1.234699050616725e-11
2.6014280301108435e-12
3.8139555665354265e-13
1.7564426846460908e-12
2.4808861723134856e-12
2.8593215657475576e-12
3.0267350034317228e-12
3.058490928368272e-12
3.0034545566457567e-12
1.9873440529538262e-12
4.9051481968042084e-12
5.1817518444333985e-12
5.062258567593941e-12
5.006687909427436e-12
5.0657541590852145e-12
5.213694661453087e-12
5.421284223278676e-12
5.666862167292437e-12
5.935554314781058e-12
6.2171910799426856e-12
5.427122686748122e-12
4.590883173897723e-12
4.129055564792812e-12
4.080131461176357e-12
4.428986943648741e-12
5.1465193340807655e-12
6.273707934206288e-12
8.072600996368472e-12
1.1662849308183534e-11
2.3390637629956778e-11
1.1776837709549471e-11
2.4450065114578408e-12
3.5174180993420207e-13
1.6328712903549806e-12
2.3097519887655066e-12
2.6686411202433945e-12
2.8348524089110503e-12
2.877367138188214e-12
2.8403126456818e-12
2.75419094475948e-12
2.2911765605130213e-12
4.826190054953024e-12
5.073537875021123e-12
4.972561611906597e-12
4.9375256187826255e-12
5.0113521398940066e-12
5.168983772988852e-12
5.382812165152202e-12
5.6324658047240585e-12
5.903903301068836e-12
6.1875056096153216e-12
5.388229802992743e-12
4.549857784841245e-12
4.0905643654487426e-12
4.0435623838293545e-12
4.3912519157595656e-12
5.103870172692655e-12
6.221387581976314e-12
8.002428801363978e-12
1.1550890506291187e-11
2.3123249822370588e-11
1.1733638836268684e-11
2.4305562177235486e-12
3.5114472728238736e-13
1.6243747895341827e-12
2.2971503653612896e-12
2.654223351556811e-12
2.820169723352794e-12
2.8634006238578486e-12
2.8276662979020346e-12
2.7431712525053554e-12
2.301520570961648e-12
4.8281001805266406e-12
5.0744578925839726e-12
4.973478023527602e-12
4.938573766959606e-12
5.01253956745768e-12
5.170263367496757e-12
5.384154840716976e-12
5.633846699605588e-12
5.90530018091226e-12
6.188911169613847e-12
5.3899334705074785e-12
4.551455354747568e-12
4.091873143918458e-12
4.044669702938832e-12
4.392308509421695e-12
5.1050399292127495e-12
6.222794960876031e-12
8.004267601319277e-12
1.155366039224487e-11
2.3129250087521226e-11
1.1731755933578289e-11
2.4293175998436393e-12
3.524081937151963e-13
1.6256451298485786e-12
2.2984332731761905e-12
2.6554662002643153e-12
2.8213016659322404e-12
2.8644348119750603e-12
2.8285618603689518e-12
2.1833988359206104e-12
4.928729043834524e-12
5.1880604355184515e-12
5.068842611222031e-12
5.01638890084721e-12
5.078144842765122e-12
5.227957090870924e-12
5.436737506583325e-12
5.68303104001027e-12
5.952088508191525e-12
6.2338513142198584e-12
6.521302584007877e-12
5.8882697077198785e-12
5.0917205856959615e-12
4.594078508490045e-12
4.511381374592645e-12
4.864145529391677e-12
5.631741943639524e-12
6.863111209602796e-12
8.855150703389304e-12
1.2887360287326107e-11
2.6146171408986815e-11
1.234699050616725e-11
2.6014280301108435e-12
3.8139555665354265e-13
1.7564426846460908e-12
2.4808861723134856e-12
2.8593215657475576e-12
3.0267350034317228e-12
3.058490928368272e-12
3.0034545566457567e-12
1.9873440529538262e-12
4.9051481968042084e-12
5.1817518444333985e-12
5.062258567593941e-12
5.006687909427436e-12
5.0657541590852145e-12
5.213694661453087e-12
5.421284223278676e-12
5.666862167292437e-12
5.935554314781058e-12
6.2171910799426856e-12
5.427122686748122e-12
4.590883173897723e-12
4.129055564792812e-12
4.080131461176357e-12
4.428986943648741e-12
5.1465193340807655e-12
6.273707934206288e-12
8.072600996368472e-12
1.1662849308183534e-11
2.3390637629956778e-11
1.1776837709549471e-11
2.4450065114578408e-12
3.5174180993420207e-13
1.6328712903549806e-12
2.3097519887655066e-12
2.6686411202433945e-12
2.8348524089110503e-12
2.877367138188214e-12
2.8403126456818e-12
2.75419094475948e-12
2.2911765605130213e-12
4.826190054953024e-12
5.073537875021123e-12
4.972561611906597e-12
4.9375256187826255e-12
5.0113521398940066e-12
5.168983772988852e-12
5.382812165152202e-12
5.6324658047240585e-12
5.903903301068836e-12
6.1875056096153216e-12
5.388229802992743e-12
4.549857784841245e-12
4.0905643654487426e-12
4.0435623838293545e-12
4.3912519157595656e-12
5.103870172692655e-12
6.221387581976314e-12
8.002428801363978e-12
1.1550890506291187e-11
2.3123249822370588e-11
1.1733638836268684e-11
2.4305562177235486e-12
3.5114472728238736e-13
1.6243747895341827e-12
2.2971503653612896e-12
2.654223351556811e-12
2.820169723352794e-12
2.8634006238578486e-12
2.8276662979020346e-12
2.7431712525053554e-12
2.301520570961648e-12
4.8281001805266406e-12
5.0744578925839726e-12
4.973478023527602e-12
4.938573766959606e-12
5.01253956745768e-12
5.170263367496757e-12
5.384154840716976e-12
5.633846699605588e-12
5.90530018091226e-12
6.188911169613847e-12
5.3899334705074785e-12
4.551455354747568e-12
4.091873143918458e-12
4.044669702938832e-12
4.392308509421695e-12
5.1050399292127495e-12
6.222794960876031e-12
8.004267601319277e-12
1.155366039224487e-11
2.3129250087521226e-11
1.1731755933578289e-11
2.4293175998436393e-12
3.524081937151963e-13
1.6256451298485786e-12
2.2984332731761905e-12
2.6554662002643153e-12
2.8213016659322404e-12
2.8644348119750603e-12
2.8285618603689518e-12
2.1833988359206104e-12
4.928729043834524e-12
5.1880604355184515e-12
5.068842611222031e-12
5.01638890084721e-12
5.078144842765122e-12
5.227957090870924e-12
5.436737506583325e-12
5.68303104001027e-12
5.952088508191525e-12
6.2338513142198584e-12
6.521302584007877e-12
5.8882697077198785e-12
5.0917205856959615e-12
4.594078508490045e-12
4.511381374592645e-12
4.864145529391677e-12
5.631741943639524e-12
6.863111209602796e-12
8.855150703389304e-12
1.2887360287326107e-11
2.6146171408986815e-11
1.234699050616725e-11
2.6014280301108435e-12
3.8139555665354265e-13
1.7564426846460908e-12
2.4808861723134856e-12
2.8593215657475576e-12
3.0267350034317228e-12
3.058490928368272e-12
3.0034545566457567e-12
1.9873440529538262e-12
4.9051481968042084e-12
5.1817518444333985e-12
5.062258567593941e-12
5.006687909427436e-12
5.0657541590852145e-12
5.213694661453087e-12
5.421284223278676e-12
5.666862167292437e-12
5.935554314781058e-12
6.2171910799426856e-12
5.427122686748122e-12
4.590883173897723e-12
4.129055564792812e-12
4.080131461176357e-12
4.428986943648741e-12
5.1465193340807655e-12
6.273707934206288e-12
8.072600996368472e-12
1.1662849308183534e-11
2.3390637629956778e-11
1.1776837709549471e-11
2.4450065114578408e-12
3.5174180993420207e-13
1.6328712903549806e-12
2.3097519887655066e-12
2.6686411202433945e-12
2.8348524089110503e-12
2.877367138188214e-12
2.8403126456818e-12
2.75419094475948e-12
2.2911765605130213e-12
4.826190054953024e-12
5.073537875021123e-12
4.972561611906597e-12
4.9375256187826255e-12
5.0113521398940066e-12
5.168983772988852e-12
5.382812165152202e-12
5.6324658047240585e-12
5.903903301068836e-12
6.1875056096153216e-12
5.388229802992743e-12
4.549857784841245e-12
4.0905643654487426e-12
4.0435623838293545e-12
4.3912519157595656e-12
5.103870172692655e-12
6.221387581976314e-12
8.002428801363978e-12
1.1550890506291187e-11
2.3123249822370588e-11
1.1733638836268684e-11
2.4305562177235486e-12
3.5114472728238736e-13
1.6243747895341827e-12
2.2971503653612896e-12
2.654223351556811e-12
2.820169723352794e-12
2.8634006238578486e-12
2.8276662979020346e-12
2.7431712525053554e-12
2.301520570961648e-12
4.8281001805266406e-12
5.0744578925839726e-12
4.973478023527602e-12
4.938573766959606e-12
5.01253956745768e-12
5.170263367496757e-12
5.384154840716976e-12
5.633846699605588e-12
5.90530018091226e-12
6.188911169613847e-12
5.3899334705074785e-12
4.551455354747568e-12
4.091873143918458e-12
4.044669702938832e-12
4.392308509421695e-12
5.1050399292127495e-12
6.222794960876031e-12
8.004267601319277e-12
1.155366039224487e-11
2.3129250087521226e-11
1.1731755933578289e-11
2.4293175998436393e-12
3.524081937151963e-13
1.6256451298485786e-12
2.2984332731761905e-12
2.6554662002643153e-12
2.8213016659322404e-12
2.8644348119750603e-12
2.8285618603689518e-12
2.1833988359206104e-12
4.928729043834524e-12
5.1880604355184515e-12
5.068842611222031e-12
5.01638890084721e-12
5.078144842765122e-12
5.227957090870924e-12
5.436737506583325e-12
5.68303104001027e-12
5.952088508191525e-12
6.2338513142198584e-12
6.521302584007877e-12
5.8882697077198785e-12
5.0917205856959615e-12
4.594078508490045e-12
4.511381374592645e-12
4.864145529391677e-12
5.631741943639524e-12
6.863111209602796e-12
8.855150703389304e-12
1.2887360287326107e-11
2.6146171408986815e-11
1.234699050616725e-11
2.6014280301108435e-12
3.8139555665354265e-13
1.7564426846460908e-12
2.4808861723134856e-12
2.8593215657475576e-12
3.0267350034317228e-12
3.058490928368272e-12
3.0034545566457567e-12
1.9873440529538262e-12
4.9051481968042084e-12
5.1817518444333985e-12
5.062258567593941e-12
5.006687909427436e-12
5.0657541590852145e-12
5.213694661453087e-12
5.421284223278676e-12
5.666862167292437e-12
5.935554314781058e-12
6.2171910799426856e-12
5.427122686748122e-12
4.590883173897723e-12
4.129055564792812e-12
4.080131461176357e-12
4.428986943648741e-12
5.1465193340807655e-12
6.273707934206288e-12
8.072600996368472e-12
1.1662849308183534e-11
2.3390637629956778e-11
1.1776837709549471e-11
2.4450065114578408e-12
3.5174180993420207e-13
1.6328712903549806e-12
2.3097519887655066e-12
2.6686411202433945e-12
2.8348524089110503e-12
2.877367138188214e-12
2.8403126456818e-12
2.75419094475948e-12
2.2911765605130213e-12
4.826190054953024e-12
5.073537875021123e-12
4.972561611906597e-12
4.9375256187826255e-12
5.0113521398940066e-12
5.168983772988852e-12
5.382812165152202e-12
5.6324658047240585e-12
5.903903301068836e-12
6.1875056096153216e-12
5.388229802992743e-12
4.549857784841245e-12
4.0905643654487426e-12
4.0435623838293545e-12
4.3912519157595656e-12
5.103870172692655e-12
6.221387581976314e-12
8.002428801363978e-12
1.1550890506291187e-11
2.3123249822370588e-11
1.1733638836268684e-11
2.4305562177235486e-12
3.5114472728238736e-13
1.6243747895341827e-12
2.2971503653612896e-12
2.654223351556811e-12
2.820169723352794e-12
2.8634006238578486e-12
2.8276662979020346e-12
2.7431712525053554e-12
2.301520570961648e-12
4.8281001805266406e-12
5.0744578925839726e-12
4.973478023527602e-12
4.938573766959606e-12
5.01253956745768e-12
5.170263367496757e-12
5.384154840716976e-12
5.633846699605588e-12
5.90530018091226e-12
6.188911169613847e-12
5.3899334705074785e-12
4.551455354747568e-12
4.091873143918458e-12
4.044669702938832e-12
4.392308509421695e-12
5.1050399292127495e-12
6.222794960876031e-12
8.004267601319277e-12
1.155366039224487e-11
2.3129250087521226e-11
1.1731755933578289e-11
2.4293175998436393e-12
3.524081937151963e-13
1.6256451298485786e-12
2.2984332731761905e-12
2.6554662002643153e-12
2.8213016659322404e-12
2.8644348119750603e-12
2.8285618603689518e-12
2.1833988359206104e-12
4.928729043834524e-12
5.1880604355184515e-12
5.068842611222031e-12
5.01638890084721e-12
5.078144842765122e-12
5.227957090870924e-12
5.436737506583325e-12
5.68303104001027e-12
5.952088508191525e-12
6.2338513142198584e-12
6.521302584007877e-12
5.8882697077198785e-12
5.0917205856959615e-12
4.594078508490045e-12
4.511381374592645e-12
4.864145529391677e-12
5.631741943639524e-12
6.863111209602796e-12
8.855150703389304e-12
1.2887360287326107e-11
2.6146171408986815e-11
1.234699050616725e-11
2.6014280301108435e-12
3.8139555665354265e-13
1.7564426846460908e-12
2.4808861723134856e-12
2.8593215657475576e-12
3.0267350034317228e-12
3.058490928368272e-12
3.0034545566457567e-12
1.9873440529538262e-12
4.9051481968042084e-12
5.1817518444333985e-12
5.062258567593941e-12
5.006687909427436e-12
5.0657541590852145e-12
5.213694661453087e-12
5.421284223278676e-12
5.666862167292437e-12
5.935554314781058e-12
6.2171910799426856e-12
5.427122686748122e-12
4.590883173897723e-12
4.129055564792812e-12
4.080131461176357e-12
4.428986943648741e-12
5.1465193340807655e-12
6.273707934206288e-12
8.072600996368472e-12
1.1662849308183534e-11
2.3390637629956778e-11
1.1776837709549471e-11
2.4450065114578408e-12
3.5174180993420207e-13
1.6328712903549806e-12
2.3097519887655066e-12
2.6686411202433945e-12
2.8348524089110503e-12
2.877367138188214e-12
2.8403126456818e-12
2.75419094475948e-12
2.2911765605130213e-12
4.826190054953024e-12
5.073537875021123e-12
4.972561611906597e-12
4.9375256187826255e-12
5.0113521398940066e-12
5.168983772988852e-12
5.382812165152202e-12
5.6324658047240585e-12
5.903903301068836e-12
6.1875056096153216e-12
5.388229802992743e-12
4.549857784841245e-12
4.0905643654487426e-12
4.0435623838293545e-12
4.3912519157595656e-12
5.103870172692655e-12
6.221387581976314e-12
8.002428801363978e-12
1.1550890506291187e-11
2.3123249822370588e-11
1.1733638836268684e-11
2.4305562177235486e-12
3.5114472728238736e-13
1.6243747895341827e-12
2.2971503653612896e-12
2.654223351556811e-12
2.820169723352794e-12
2.8634006238578486e-12
2.8276662979020346e-12
2.7431712525053554e-12
2.301520570961648e-12
4.8281001805266406e-12
5.0744578925839726e-12
4.973478023527602e-12
4.938573766959606e-12
5.01253956745768e-12
5.170263367496757e-12
5.384154840716976e-12
5.633846699605588e-12
5.90530018091226e-12
6.188911169613847e-12
5.3899334705074785e-12
4.551455354747568e-12
4.091873143918458e-12
4.044669702938832e-12
4.392308509421695e-12
5.1050399292127495e-12
6.222794960876031e-12
8.004267601319277e-12
1.155366039224487e-11
2.3129250087521226e-11
1.1731755933578289e-11
2.4293175998436393e-12
3.524081937151963e-13
1.6256451298485786e-12
2.2984332731761905e-12
2.6554662002643153e-12
2.8213016659322404e-12
2.8644348119750603e-12
2.8285618603689518e-12
2.1833988359206104e-12
4.928729043834524e-12
5.1880604355184515e-12
5.068842611222031e-12
5.01638890084721e-12
5.078144842765122e-12
5.227957090870924e-12
5.436737506583325e-12
5.68303104001027e-12
5.952088508191525e-12
6.2338513142198584e-12
6.521302584007877e-12
5.8882697077198785e-12
5.0917205856959615e-12
4.594078508490045e-12
4.511381374592645e-12
4.864145529391677e-12
5.631741943639524e-12
6.863111209602796e-12
8.855150703389304e-12
1.2887360287326107e-11
2.6146171408986815e-11
1.234699050616725e-11
2.6014280301108435e-12
3.8139555665354265e-13
1.7564426846460908e-12
2.4808861723134856e-12
2.8593215657475576e-12
3.0267350034317228e-12
3.058490928368272e-12
3.0034545566457567e-12
1.9873440529538262e-12
4.9051481968042084e-12
5.1817518444333985e-12
5.062258567593941e-12
5.006687909427436e-12
5.0657541590852145e-12
5.213694661453087e-12
5.421284223278676e-12
5.666862167292437e-12
5.935554314781058e-12
6.2171910799426856e-12
5.427122686748122e-12
4.590883173897723e-12
4.129055564792812e-12
4.080131461176357e-12
4.428986943648741e-12
5.1465193340807655e-12
6.273707934206288e-12
8.072600996368472e-12
1.1662849308183534e-11
2.3390637629956778e-11
1.1776837709549471e-11
2.4450065114578408e-12
3.5174180993420207e-13
1.6328712903549806e-12
2.3097519887655066e-12
2.6686411202433945e-12
2.8348524089110503e-12
2.877367138188214e-12
2.8403126456818e-12
2.75419094475948e-12
2.2911765605130213e-12
4.826190054953024e-12
5.073537875021123e-12
4.972561611906597e-12
4.9375256187826255e-12
5.0113521398940066e-12
5.168983772988852e-12
5.382812165152202e-12
5.6324658047240585e-12
5.903903301068836e-12
6.1875056096153216e-12
5.388229802992743e-12
4.549857784841245e-12
4.0905643654487426e-12
4.0435623838293545e-12
4.3912519157595656e-12
5.103870172692655e-12
6.221387581976314e-12
8.002428801363978e-12
1.1550890506291187e-11
2.3123249822370588e-11
1.1733638836268684e-11
2.4305562177235486e-12
3.5114472728238736e-13
1.6243747895341827e-12
2.2971503653612896e-12
2.654223351556811e-12
2.820169723352794e-12
2.8634006238578486e-12
2.8276662979020346e-12
2.7431712525053554e-12
2.301520570961648e-12
4.8281001805266406e-12
5.0744578925839726e-12
4.973478023527602e-12
4.938573766959606e-12
5.01253956745768e-12
5.170263367496757e-12
5.384154840716976e-12
5.633846699605588e-12
5.90530018091226e-12
6.188911169613847e-12
5.3899334705074785e-12
4.551455354747568e-12
4.091873143918458e-12
4.044669702938832e-12
4.392308509421695e-12
5.1050399292127495e-12
6.222794960876031e-12
8.004267601319277e-12
1.155366039224487e-11
2.3129250087521226e-11
1.1731755933578289e-11
2.4293175998436393e-12
3.524081937151963e-13
1.6256451298485786e-12
2.2984332731761905e-12
2.6554662002643153e-12
2.8213016659322404e-12
2.8644348119750603e-12
2.8285618603689518e-12
2.1833988359206104e-12
4.928729043834524e-12
5.1880604355184515e-12
5.068842611222031e-12
5.01638890084721e-12
5.078144842765122e-12
5.227957090870924e-12
5.436737506583325e-12
5.68303104001027e-12
5.952088508191525e-12
6.2338513142198584e-12
6.521302584007877e-12
5.8882697077198785e-12
5.0917205856959615e-12
4.594078508490045e-12
4.511381374592645e-12
4.864145529391677e-12
5.631741943639524e-12
6.863111209602796e-12
8.855150703389304e-12
1.2887360287326107e-11
2.6146171408986815e-11
1.234699050616725e-11
2.6014280301108435e-12
3.8139555665354265e-13
1.7564426846460908e-12
2.4808861723134856e-12
2.8593215657475576e-12
3.0267350034317228e-12
3.058490928368272e-12
3.0034545566457567e-12
1.9873440529538262e-12
4.9051481968042084e-12
5.1817518444333985e-12
5.062258567593941e-12
5.006687909427436e-12
5.0657541590852145e-12
5.213694661453087e-12
5.421284223278676e-12
5.666862167292437e-12
5.935554314781058e-12
6.2171910799426856e-12
5.427122686748122e-12
4.590883173897723e-12
4.129055564792812e-12
4.080131461176357e-12
4.428986943648741e-12
5.1465193340807655e-12
6.273707934206288e-12
8.072600996368472e-12
1.1662849308183534e-11
2.3390637629956778e-11
1.1776837709549471e-11
2.4450065114578408e-12
3.5174180993420207e-13
1.6328712903549806e-12
2.3097519887655066e-12
2.6686411202433945e-12
2.8348524089110503e-12
2.877367138188214e-12
2.8403126456818e-12
2.75419094475948e-12
2.2911765605130213e-12
4.826190054953024e-12
5.073537875021123e-12
4.972561611906597e-12
4.9375256187826255e-12
5.0113521398940066e-12
5.168983772988852e-12
5.382812165152202e-12
5.6324658047240585e-12
5.903903301068836e-12
6.1875056096153216e-12
5.388229802992743e-12
4.549857784841245e-12
4.0905643654487426e-12
4.0435623838293545e-12
4.3912519157595656e-12
5.103870172692655e-12
6.221387581976314e-12
8.002428801363978e-12
1.1550890506291187e-11
2.3123249822370588e-11
1.1733638836268684e-11
2.4305562177235486e-12
3.5114472728238736e-13
1.6243747895341827e-12
2.2971503653612896e-12
2.654223351556811e-12
2.820169723352794e-12
2.8634006238578486e-12
2.8276662979020346e-12
2.7431712525053554e-12
2.301520570961648e-12
4.8281001805266406e-12
5.0744578925839726e-12
4.973478023527602e-12
4.938573766959606e-12
5.01253956745768e-12
5.170263367496757e-12
5.384154840716976e-12
5.633846699605588e-12
5.90530018091226e-12
6.188911169613847e-12
5.3899334705074785e-12
4.551455354747568e-12
4.091873143918458e-12
4.044669702938832e-12
4.392308509421695e-12
5.1050399292127495e-12
6.222794960876031e-12
8.004267601319277e-12
1.155366039224487e-11
2.3129250087521226e-11
1.1731755933578289e-11
2.4293175998436393e-12
3.524081937151963e-13
1.6256451298485786e-12
2.2984332731761905e-12
2.6554662002643153e-12
2.8213016659322404e-12
2.8644348119750603e-12
2.8285618603689518e-12
2.1833988359206104e-12
4.928729043834524e-12
5.1880604355184515e-12
5.068842611222031e-12
5.01638890084721e-12
5.078144842765122e-12
5.227957090870924e-12
5.436737506583325e-12
5.68303104001027e-12
5.952088508191525e-12
6.2338513142198584e-12
6.521302584007877e-12
5.8882697077198785e-12
5.0917205856959615e-12
4.594078508490045e-12
4.511381374592645e-12
4.864145529391677e-12
5.631741943639524e-12
6.863111209602796e-12
8.855150703389304e-12
1.2887360287326107e-11
2.6146171408986815e-11
1.234699050616725e-11
2.6014280301108435e-12
3.8139555665354265e-13
1.7564426846460908e-12
2.4808861723134856e-12
2.8593215657475576e-12
3.0267350034317228e-12
3.058490928368272e-12
3.0034545566457567e-12
1.9873440529538262e-12
4.9051481968042084e-12
5.1817518444333985e-12
5.062258567593941e-12
5.006687909427436e-12
5.0657541590852145e-12
5.213694661453087e-12
5.421284223278676e-12
5.666862167292437e-12
5.935554314781058e-12
6.2171910799426856e-12
5.427122686748122e-12
4.590883173897723e-12
4.129055564792812e-12
4.080131461176357e-12
4.428986943648741e-12
5.1465193340807655e-12
6.273707934206288e-12
8.072600996368472e-12
1.1662849308183534e-11
2.3390637629956778e-11
1.1776837709549471e-11
2.4450065114578408e-12
3.5174180993420207e-13
1.6328712903549806e-12
2.3097519887655066e-12
2.6686411202433945e-12
2.8348524089110503e-12
2.877367138188214e-12
2.8403126456818e-12
2.75419094475948e-12
2.2911765605130213e-12
4.826190054953024e-12
5.073537875021123e-12
4.972561611906597e-12
4.9375256187826255e-12
5.0113521398940066e-12
5.168983772988852e-12
5.382812165152202e-12
5.6324658047240585e-12
5.903903301068836e-12
6.1875056096153216e-12
5.388229802992743e-12
4.549857784841245e-12
4.0905643654487426e-12
4.0435623838293545e-12
4.3912519157595656e-12
5.103870172692655e-12
6.221387581976314e-12
8.002428801363978e-12
1.1550890506291187e-11
2.3123249822370588e-11
1.1733638836268684e-11
2.4305562177235486e-12
3.5114472728238736e-13
1.6243747895341827e-12
2.2971503653612896e-12
2.654223351556811e-12
2.820169723352794e-12
2.8634006238578486e-12
2.8276662979020346e-12
2.7431712525053554e-12
2.301520570961648e-12
4.8281001805266406e-12
5.0744578925839726e-12
4.973478023527602e-12
4.938573766959606e-12
5.01253956745768e-12
5.170263367496757e-12
5.384154840716976e-12
5.633846699605588e-12
5.90530018091226e-12
6.188911169613847e-12
5.3899334705074785e-12
4.551455354747568e-12
4.091873143918458e-12
4.044669702938832e-12
4.392308509421695e-12
5.1050399292127495e-12
6.222794960876031e-12
8.004267601319277e-12
1.155366039224487e-11
2.3129250087521226e-11
1.1731755933578289e-11
2.4293175998436393e-12
3.524081937151963e-13
1.6256451298485786e-12
2.2984332731761905e-12
2.6554662002643153e-12
2.8213016659322404e-12
2.8644348119750603e-12
2.8285618603689518e-12
2.1833988359206104e-12
4.928729043834524e-12
5.1880604355184515e-12
5.068842611222031e-12
5.01638890084721e-12
5.078144842765122e-12
5.227957090870924e-12
5.436737506583325e-12
5.68303104001027e-12
5.952088508191525e-12
6.2338513142198584e-12
6.521302584007877e-12
5.8882697077198785e-12
5.0917205856959615e-12
4.594078508490045e-12
4.511381374592645e-12
4.864145529391677e-12
5.631741943639524e-12
6.863111209602796e-12
8.855150703389304e-12
1.2887360287326107e-11
2.6146171408986815e-11
1.234699050616725e-11
2.6014280301108435e-12
3.8139555665354265e-13
1.7564426846460908e-12
2.4808861723134856e-12
2.8593215657475576e-12
3.0267350034317228e-12
3.058490928368272e-12
3.0034545566457567e-12
1.9873440529538262e-12
4.9051481968042084e-12
5.1817518444333985e-12
5.062258567593941e-12
5.006687909427436e-12
5.0657541590852145e-12
5.213694661453087e-12
5.421284223278676e-12
5.666862167292437e-12
5.935554314781058e-12
6.2171910799426856e-12
5.427122686748122e-12
4.590883173897723e-12
4.129055564792812e-12
4.080131461176357e-12
4.428986943648741e-12
5.1465193340807655e-12
6.273707934206288e-12
8.072600996368472e-12
1.1662849308183534e-11
2.3390637629956778e-11
1.1776837709549471e-11
2.4450065114578408e-12
3.5174180993420207e-13
1.6328712903549806e-12
2.3097519887655066e-12
2.6686411202433945e-12
2.8348524089110503e-12
2.877367138188214e-12
2.8403126456818e-12
2.75419094475948e-12
2.2911765605130213e-12
4.826190054953024e-12
5.073537875021123e-12
4.972561611906597e-12
4.9375256187826255e-12
5.0113521398940066e-12
5.168983772988852e-12
5.382812165152202e-12
5.6324658047240585e-12
5.903903301068836e-12
6.1875056096153216e-12
5.388229802992743e-12
4.549857784841245e-12
4.0905643654487426e-12
4.0435623838293545e-12
4.3912519157595656e-12
5.103870172692655e-12
6.221387581976314e-12
8.002428801363978e-12
1.1550890506291187e-11
2.3123249822370588e-11
1.1733638836268684e-11
2.4305562177235486e-12
3.5114472728238736e-13
1.6243747895341827e-12
2.2971503653612896e-12
2.654223351556811e-12
2.820169723352794e-12
2.8634006238578486e-12
2.8276662979020346e-12
2.7431712525053554e-12
2.301520570961648e-12
4.8281001805266406e-12
5.0744578925839726e-12
4.973478023527602e-12
4.938573766959606e-12
5.01253956745768e-12
5.170263367496757e-12
5.384154840716976e-12
5.633846699605588e-12
5.90530018091226e-12
6.188911169613847e-12
5.3899334705074785e-12
4.551455354747568e-12
4.091873143918458e-12
4.044669702938832e-12
4.392308509421695e-12
5.1050399292127495e-12
6.222794960876031e-12
8.004267601319277e-12
1.155366039224487e-11
2.3129250087521226e-11
1.1731755933578289e-11
2.4293175998436393e-12
3.524081937151963e-13
1.6256451298485786e-12
2.2984332731761905e-12
2.6554662002643153e-12
2.8213016659322404e-12
2.8644348119750603e-12
2.8285618603689518e-12
2.1833988359206104e-12
4.928729043834524e-12
5.1880604355184515e-12
5.068842611222031e-12
5.01638890084721e-12
5.078144842765122e-12
5.227957090870924e-12
5.436737506583325e-12
5.68303104001027e-12
5.952088508191525e-12
6.2338513142198584e-12
6.521302584007877e-12
5.8882697077198785e-12
5.0917205856959615e-12
4.594078508490045e-12
4.511381374592645e-12
4.864145529391677e-12
5.631741943639524e-12
6.863111209602796e-12
8.855150703389304e-12
1.2887360287326107e-11
2.6146171408986815e-11
1.234699050616725e-11
2.6014280301108435e-12
3.8139555665354265e-13
1.7564426846460908e-12
2.4808861723134856e-12
2.8593215657475576e-12
3.0267350034317228e-12
3.058490928368272e-12
3.0034545566457567e-12
1.9873440529538262e-12
4.9051481968042084e-12
5.1817518444333985e-12
5.062258567593941e-12
5.006687909427436e-12
5.0657541590852145e-12
5.213694661453087e-12
5.421284223278676e-12
5.666862167292437e-12
5.935554314781058e-12
6.2171910799426856e-12
5.427122686748122e-12
4.590883173897723e-12
4.129055564792812e-12
4.080131461176357e-12
4.428986943648741e-12
5.1465193340807655e-12
6.273707934206288e-12
8.072600996368472e-12
1.1662849308183534e-11
2.3390637629956778e-11
1.1776837709549471e-11
2.4450065114578408e-12
3.5174180993420207e-13
1.6328712903549806e-12
2.3097519887655066e-12
2.6686411202433945e-12
2.8348524089110503e-12
2.877367138188214e-12
2.8403126456818e-12
2.75419094475948e-12
2.2911765605130213e-12
4.826190054953024e-12
5.073537875021123e-12
4.972561611906597e-12
4.9375256187826255e-12
5.0113521398940066e-12
5.168983772988852e-12
5.382812165152202e-12
5.6324658047240585e-12
5.903903301068836e-12
6.1875056096153216e-12
5.388229802992743e-12
4.549857784841245e-12
4.0905643654487426e-12
4.0435623838293545e-12
4.3912519157595656e-12
5.103870172692655e-12
6.221387581976314e-12
8.002428801363978e-12
1.1550890506291187e-11
2.3123249822370588e-11
1.1733638836268684e-11
2.4305562177235486e-12
3.5114472728238736e-13
1.6243747895341827e-12
2.2971503653612896e-12
2.654223351556811e-12
2.820169723352794e-12
2.8634006238578486e-12
2.8276662979020346e-12
2.7431712525053554e-12
2.301520570961648e-12
4.8281001805266406e-12
5.0744578925839726e-12
4.973478023527602e-12
4.938573766959606e-12
5.01253956745768e-12
5.170263367496757e-12
5.384154840716976e-12
5.633846699605588e-12
5.90530018091226e-12
6.188911169613847e-12
5.3899334705074785e-12
4.551455354747568e-12
4.091873143918458e-12
4.044669702938832e-12
4.392308509421695e-12
5.1050399292127495e-12
6.222794960876031e-12
8.004267601319277e-12
1.155366039224487e-11
2.3129250087521226e-11
1.1731755933578289e-11
2.4293175998436393e-12
3.524081937151963e-13
1.6256451298485786e-12
2.2984332731761905e-12
2.6554662002643153e-12
2.8213016659322404e-12
2.8644348119750603e-12
2.8285618603689518e-12
2.1833988359206104e-12
4.928729043834524e-12
5.1880604355184515e-12
5.068842611222031e-12
5.01638890084721e-12
5.078144842765122e-12
5.227957090870924e-12
5.436737506583325e-12
5.68303104001027e-12
5.952088508191525e-12
6.2338513142198584e-12
6.521302584007877e-12
5.8882697077198785e-12
5.0917205856959615e-12
4.594078508490045e-12
4.511381374592645e-12
4.864145529391677e-12
5.631741943639524e-12
6.863111209602796e-12
8.855150703389304e-12
1.2887360287326107e-11
2.6146171408986815e-11
1.234699050616725e-11
2.6014280301108435e-12
3.8139555665354265e-13
1.7564426846460908e-12
2.4808861723134856e-12
2.8593215657475576e-12
3.0267350034317228e-12
3.058490928368272e-12
3.0034545566457567e-12
1.9873440529538262e-12
4.9051481968042084e-12
5.1817518444333985e-12
5.062258567593941e-12
5.006687909427436e-12
5.0657541590852145e-12
5.213694661453087e-12
5.421284223278676e-12
5.666862167292437e-12
5.935554314781058e-12
6.2171910799426856e-12
5.427122686748122e-12
4.590883173897723e-12
4.129055564792812e-12
4.080131461176357e-12
4.428986943648741e-12
5.1465193340807655e-12
6.273707934206288e-12
8.072600996368472e-12
1.1662849308183534e-11
2.3390637629956778e-11
1.1776837709549471e-11
2.4450065114578408e-12
3.5174180993420207e-13
1.6328712903549806e-12
2.3097519887655066e-12
2.6686411202433945e-12
2.8348524089110503e-12
2.877367138188214e-12
2.8403126456818e-12
2.75419094475948e-12
2.2911765605130213e-12
4.826190054953024e-12
5.073537875021123e-12
4.972561611906597e-12
4.9375256187826255e-12
5.0113521398940066e-12
5.168983772988852e-12
5.382812165152202e-12
5.6324658047240585e-12
5.903903301068836e-12
6.1875056096153216e-12
5.388229802992743e-12
4.549857784841245e-12
4.0905643654487426e-12
4.0435623838293545e-12
4.3912519157595656e-12
5.103870172692655e-12
6.221387581976314e-12
8.002428801363978e-12
1.1550890506291187e-11
2.3123249822370588e-11
1.1733638836268684e-11
2.4305562177235486e-12
3.5114472728238736e-13
1.6243747895341827e-12
2.2971503653612896e-12
2.654223351556811e-12
2.820169723352794e-12
2.8634006238578486e-12
2.8276662979020346e-12
2.7431712525053554e-12
2.301520570961648e-12
4.8281001805266406e-12
5.0744578925839726e-12
4.973478023527602e-12
4.938573766959606e-12
5.01253956745768e-12
5.170263367496757e-12
5.384154840716976e-12
5.633846699605588e-12
5.90530018091226e-12
6.188911169613847e-12
5.3899334705074785e-12
4.551455354747568e-12
4.091873143918458e-12
4.044669702938832e-12
4.392308509421695e-12
5.1050399292127495e-12
6.222794960876031e-12
8.004267601319277e-12
1.155366039224487e-11
2.3129250087521226e-11
1.1731755933578289e-11
2.4293175998436393e-12
3.524081937151963e-13
1.6256451298485786e-12
2.2984332731761905e-12
2.6554662002643153e-12
2.8213016659322404e-12
2.8644348119750603e-12
2.8285618603689518e-12
2.1833988359206104e-12
4.928729043834524e-12
5.1880604355184515e-12
5.068842611222031e-12
5.01638890084721e-12
5.078144842765122e-12
5.227957090870924e-12
5.436737506583325e-12
5.68303104001027e-12
5.952088508191525e-12
6.2338513142198584e-12
6.521302584007877e-12
5.8882697077198785e-12
5.0917205856959615e-12
4.594078508490045e-12
4.511381374592645e-12
4.864145529391677e-12
5.631741943639524e-12
6.863111209602796e-12
8.855150703389304e-12
1.2887360287326107e-11
2.6146171408986815e-11
1.234699050616725e-11
2.6014280301108435e-12
3.8139555665354265e-13
1.7564426846460908e-12
2.4808861723134856e-12
2.8593215657475576e-12
3.0267350034317228e-12
3.058490928368272e-12
3.0034545566457567e-12
1.9873440529538262e-12
4.9051481968042084e-12
5.1817518444333985e-12
5.062258567593941e-12
5.006687909427436e-12
5.0657541590852145e-12
5.213694661453087e-12
5.421284223278676e-12
5.666862167292437e-12
5.935554314781058e-12
6.2171910799426856e-12
5.427122686748122e-12
4.590883173897723e-12
4.129055564792812e-12
4.080131461176357e-12
4.428986943648741e-12
5.1465193340807655e-12
6.273707934206288e-12
8.072600996368472e-12
1.1662849308183534e-11
2.3390637629956778e-11
1.1776837709549471e-11
2.4450065114578408e-12
3.5174180993420207e-13
1.6328712903549806e-12
2.3097519887655066e-12
2.6686411202433945e-12
2.8348524089110503e-12
2.877367138188214e-12
2.8403126456818e-12
2.75419094475948e-12
2.2911765605130213e-12
4.826190054953024e-12
5.073537875021123e-12
4.972561611906597e-12
4.9375256187826255e-12
5.0113521398940066e-12
5.168983772988852e-12
5.382812165152202e-12
5.6324658047240585e-12
5.903903301068836e-12
6.1875056096153216e-12
5.388229802992743e-12
4.549857784841245e-12
4.0905643654487426e-12
4.0435623838293545e-12
4.3912519157595656e-12
5.103870172692655e-12
6.221387581976314e-12
8.002428801363978e-12
1.1550890506291187e-11
2.3123249822370588e-11
1.1733638836268684e-11
2.4305562177235486e-12
3.5114472728238736e-13
1.6243747895341827e-12
2.2971503653612896e-12
2.654223351556811e-12
2.820169723352794e-12
2.8634006238578486e-12
2.8276662979020346e-12
2.7431712525053554e-12
2.301520570961648e-12
4.8281001805266406e-12
5.0744578925839726e-12
4.973478023527602e-12
4.938573766959606e-12
5.01253956745768e-12
5.170263367496757e-12
5.384154840716976e-12
5.633846699605588e-12
5.90530018091226e-12
6.188911169613847e-12
5.3899334705074785e-12
4.551455354747568e-12
4.091873143918458e-12
4.044669702938832e-12
4.392308509421695e-12
5.1050399292127495e-12
6.222794960876031e-12
8.004267601319277e-12
1.155366039224487e-11
2.3129250087521226e-11
1.1731755933578289e-11
2.4293175998436393e-12
3.524081937151963e-13
1.6256451298485786e-12
2.2984332731761905e-12
2.6554662002643153e-12
2.8213016659322404e-12
2.8644348119750603e-12
2.8285618603689518e-12
2.1833988359206104e-12
4.928729043834524e-12
5.1880604355184515e-12
5.068842611222031e-12
5.01638890084721e-12
5.078144842765122e-12
5.227957090870924e-12
5.436737506583325e-12
5.68303104001027e-12
5.952088508191525e-12
6.2338513142198584e-12
6.521302584007877e-12
5.8882697077198785e-12
5.0917205856959615e-12
4.594078508490045e-12
4.511381374592645e-12
4.864145529391677e-12
5.631741943639524e-12
6.863111209602796e-12
8.855150703389304e-12
1.2887360287326107e-11
2.6146171408986815e-11
1.234699050616725e-11
2.6014280301108435e-12
3.8139555665354265e-13
1.7564426846460908e-12
2.4808861723134856e-12
2.8593215657475576e-12
3.0267350034317228e-12
3.058490928368272e-12
3.0034545566457567e-12
1.9873440529538262e-12
4.9051481968042084e-12
5.1817518444333985e-12
5.062258567593941e-12
5.006687909427436e-12
5.0657541590852145e-12
5.213694661453087e-12
5.421284223278676e-12
5.666862167292437e-12
5.935554314781058e-12
6.2171910799426856e-12
5.427122686748122e-12
4.590883173897723e-12
4.129055564792812e-12
4.080131461176357e-12
4.428986943648741e-12
5.1465193340807655e-12
6.273707934206288e-12
8.072600996368472e-12
1.1662849308183534e-11
2.3390637629956778e-11
1.1776837709549471e-11
2.4450065114578408e-12
3.5174180993420207e-13
1.6328712903549806e-12
2.3097519887655066e-12
2.6686411202433945e-12
2.8348524089110503e-12
2.877367138188214e-12
2.8403126456818e-12
2.75419094475948e-12
2.2911765605130213e-12
4.826190054953024e-12
5.073537875021123e-12
4.972561611906597e-12
4.9375256187826255e-12
5.0113521398940066e-12
5.168983772988852e-12
5.382812165152202e-12
5.6324658047240585e-12
5.903903301068836e-12
6.1875056096153216e-12
5.388229802992743e-12
4.549857784841245e-12
4.0905643654487426e-12
4.0435623838293545e-12
4.3912519157595656e-12
5.103870172692655e-12
6.221387581976314e-12
8.002428801363978e-12
1.1550890506291187e-11
2.3123249822370588e-11
1.1733638836268684e-11
2.4305562177235486e-12
3.5114472728238736e-13
1.6243747895341827e-12
2.2971503653612896e-12
2.654223351556811e-12
2.820169723352794e-12
2.8634006238578486e-12
2.8276662979020346e-12
2.7431712525053554e-12
2.301520570961648e-12
4.8281001805266406e-12
5.0744578925839726e-12
4.973478023527602e-12
4.938573766959606e-12
5.01253956745768e-12
5.170263367496757e-12
5.384154840716976e-12
5.633846699605588e-12
5.90530018091226e-12
6.188911169613847e-12
5.3899334705074785e-12
4.551455354747568e-12
4.091873143918458e-12
4.044669702938832e-12
4.392308509421695e-12
5.1050399292127495e-12
6.222794960876031e-12
8.004267601319277e-12
1.155366039224487e-11
2.3129250087521226e-11
1.1731755933578289e-11
2.4293175998436393e-12
3.524081937151963e-13
1.6256451298485786e-12
2.2984332731761905e-12
2.6554662002643153e-12
2.8213016659322404e-12
2.8644348119750603e-12
2.8285618603689518e-12
2.1833988359206104e-12
4.928729043834524e-12
5.1880604355184515e-12
5.068842611222031e-12
5.01638890084721e-12
5.078144842765122e-12
5.227957090870924e-12
5.436737506583325e-12
5.68303104001027e-12
5.952088508191525e-12
6.2338513142198584e-12
6.521302584007877e-12
5.8882697077198785e-12
5.0917205856959615e-12
4.594078508490045e-12
4.511381374592645e-12
4.864145529391677e-12
5.631741943639524e-12
6.863111209602796e-12
8.855150703389304e-12
1.2887360287326107e-11
2.6146171408986815e-11
1.234699050616725e-11
2.6014280301108435e-12
3.8139555665354265e-13
1.7564426846460908e-12
2.4808861723134856e-12
2.8593215657475576e-12
3.0267350034317228e-12
3.058490928368272e-12
3.0034545566457567e-12
1.9873440529538262e-12
4.9051481968042084e-12
5.1817518444333985e-12
5.062258567593941e-12
5.006687909427436e-12
5.0657541590852145e-12
5.213694661453087e-12
5.421284223278676e-12
5.666862167292437e-12
5.935554314781058e-12
6.2171910799426856e-12
5.427122686748122e-12
4.590883173897723e-12
4.129055564792812e-12
4.080131461176357e-12
4.428986943648741e-12
5.1465193340807655e-12
6.273707934206288e-12
8.072600996368472e-12
1.1662849308183534e-11
2.3390637629956778e-11
1.1776837709549471e-11
2.4450065114578408e-12
3.5174180993420207e-13
1.6328712903549806e-12
2.3097519887655066e-12
2.6686411202433945e-12
2.8348524089110503e-12
2.877367138188214e-12
2.8403126456818e-12
2.75419094475948e-12
2.2911765605130213e-12
4.826190054953024e-12
5.073537875021123e-12
4.972561611906597e-12
4.9375256187826255e-12
5.0113521398940066e-12
5.168983772988852e-12
5.382812165152202e-12
5.6324658047240585e-12
5.903903301068836e-12
6.1875056096153216e-12
5.388229802992743e-12
4.549857784841245e-12
4.0905643654487426e-12
4.0435623838293545e-12
4.3912519157595656e-12
5.103870172692655e-12
6.221387581976314e-12
8.002428801363978e-12
1.1550890506291187e-11
2.3123249822370588e-11
1.1733638836268684e-11
2.4305562177235486e-12
3.5114472728238736e-13
1.6243747895341827e-12
2.2971503653612896e-12
2.654223351556811e-12
2.820169723352794e-12
2.8634006238578486e-12
2.8276662979020346e-12
2.7431712525053554e-12
2.301520570961648e-12
4.8281001805266406e-12
5.0744578925839726e-12
4.973478023527602e-12
4.938573766959606e-12
5.01253956745768e-12
5.170263367496757e-12
5.384154840716976e-12
5.633846699605588e-12
5.90530018091226e-12
6.188911169613847e-12
5.3899334705074785e-12
4.551455354747568e-12
4.091873143918458e-12
4.044669702938832e-12
4.392308509421695e-12
5.1050399292127495e-12
6.222794960876031e-12
8.004267601319277e-12
1.155366039224487e-11
2.3129250087521226e-11
1.1731755933578289e-11
2.4293175998436393e-12
3.524081937151963e-13
1.6256451298485786e-12
2.2984332731761905e-12
2.6554662002643153e-12
2.8213016659322404e-12
2.8644348119750603e-12
2.8285618603689518e-12
2.1833988359206104e-12
4.928729043834524e-12
5.1880604355184515e-12
5.068842611222031e-12
5.01638890084721e-12
5.078144842765122e-12
5.227957090870924e-12
5.436737506583325e-12
5.68303104001027e-12
5.952088508191525e-12
6.2338513142198584e-12
6.521302584007877e-12
5.8882697077198785e-12
5.0917205856959615e-12
4.594078508490045e-12
4.511381374592645e-12
4.864145529391677e-12
5.631741943639524e-12
6.863111209602796e-12
8.855150703389304e-12
1.2887360287326107e-11
2.6146171408986815e-11
1.234699050616725e-11
2.6014280301108435e-12
3.8139555665354265e-13
1.7564426846460908e-12
2.4808861723134856e-12
2.8593215657475576e-12
3.0267350034317228e-12
3.058490928368272e-12
3.0034545566457567e-12
1.9873440529538262e-12
4.9051481968042084e-12
5.1817518444333985e-12
5.062258567593941e-12
5.006687909427436e-12
5.0657541590852145e-12
5.213694661453087e-12
5.421284223278676e-12
5.666862167292437e-12
5.935554314781058e-12
6.2171910799426856e-12
5.427122686748122e-12
4.590883173897723e-12
4.129055564792812e-12
4.080131461176357e-12
4.428986943648741e-12
5.1465193340807655e-12
6.273707934206288e-12
8.072600996368472e-12
1.1662849308183534e-11
2.3390637629956778e-11
1.1776837709549471e-11
2.4450065114578408e-12
3.5174180993420207e-13
1.6328712903549806e-12
2.3097519887655066e-12
2.6686411202433945e-12
2.8348524089110503e-12
2.877367138188214e-12
2.8403126456818e-12
2.75419094475948e-12
2.2911765605130213e-12
4.826190054953024e-12
5.073537875021123e-12
4.972561611906597e-12
4.9375256187826255e-12
5.0113521398940066e-12
5.168983772988852e-12
5.382812165152202e-12
5.6324658047240585e-12
5.903903301068836e-12
6.1875056096153216e-12
5.388229802992743e-12
4.549857784841245e-12
4.0905643654487426e-12
4.0435623838293545e-12
4.3912519157595656e-12
5.103870172692655e-12
6.221387581976314e-12
8.002428801363978e-12
1.1550890506291187e-11
2.3123249822370588e-11
1.1733638836268684e-11
2.4305562177235486e-12
3.5114472728238736e-13
1.6243747895341827e-12
2.2971503653612896e-12
2.654223351556811e-12
2.820169723352794e-12
2.8634006238578486e-12
2.8276662979020346e-12
2.7431712525053554e-12
2.301520570961648e-12
4.8281001805266406e-12
5.0744578925839726e-12
4.973478023527602e-12
4.938573766959606e-12
5.01253956745768e-12
5.170263367496757e-12
5.384154840716976e-12
5.633846699605588e-12
5.90530018091226e-12
6.188911169613847e-12
5.3899334705074785e-12
4.551455354747568e-12
4.091873143918458e-12
4.044669702938832e-12
4.392308509421695e-12
5.1050399292127495e-12
6.222794960876031e-12
8.004267601319277e-12
1.155366039224487e-11
2.3129250087521226e-11
1.1731755933578289e-11
2.4293175998436393e-12
3.524081937151963e-13
1.6256451298485786e-12
2.2984332731761905e-12
2.6554662002643153e-12
2.8213016659322404e-12
2.8644348119750603e-12
2.8285618603689518e-12
2.1833988359206104e-12
4.928729043834524e-12
5.1880604355184515e-12
5.068842611222031e-12
5.01638890084721e-12
5.078144842765122e-12
5.227957090870924e-12
5.436737506583325e-12
5.68303104001027e-12
5.952088508191525e-12
6.2338513142198584e-12
6.521302584007877e-12
5.8882697077198785e-12
5.0917205856959615e-12
4.594078508490045e-12
4.511381374592645e-12
4.864145529391677e-12
5.631741943639524e-12
6.863111209602796e-12
8.855150703389304e-12
1.2887360287326107e-11
2.6146171408986815e-11
1.234699050616725e-11
2.6014280301108435e-12
3.8139555665354265e-13
1.7564426846460908e-12
2.4808861723134856e-12
2.8593215657475576e-12
3.0267350034317228e-12
3.058490928368272e-12
3.0034545566457567e-12
1.9873440529538262e-12
4.9051481968042084e-12
5.1817518444333985e-12
5.062258567593941e-12
5.006687909427436e-12
5.0657541590852145e-12
5.213694661453087e-12
5.421284223278676e-12
5.666862167292437e-12
5.935554314781058e-12
6.2171910799426856e-12
5.427122686748122e-12
4.590883173897723e-12
4.129055564792812e-12
4.080131461176357e-12
4.428986943648741e-12
5.1465193340807655e-12
6.273707934206288e-12
8.072600996368472e-12
1.1662849308183534e-11
2.3390637629956778e-11
1.1776837709549471e-11
2.4450065114578408e-12
3.5174180993420207e-13
1.6328712903549806e-12
2.3097519887655066e-12
2.6686411202433945e-12
2.8348524089110503e-12
2.877367138188214e-12
2.8403126456818e-12
2.75419094475948e-12
2.2911765605130213e-12
4.826190054953024e-12
5.073537875021123e-12
4.972561611906597e-12
4.9375256187826255e-12
5.0113521398940066e-12
5.168983772988852e-12
5.382812165152202e-12
5.6324658047240585e-12
5.903903301068836e-12
6.1875056096153216e-12
5.388229802992743e-12
4.549857784841245e-12
4.0905643654487426e-12
4.0435623838293545e-12
4.3912519157595656e-12
5.103870172692655e-12
6.221387581976314e-12
8.002428801363978e-12
1.1550890506291187e-11
2.3123249822370588e-11
1.1733638836268684e-11
2.4305562177235486e-12
3.5114472728238736e-13
1.6243747895341827e-12
2.2971503653612896e-12
2.654223351556811e-12
2.820169723352794e-12
2.8634006238578486e-12
2.8276662979020346e-12
2.7431712525053554e-12
2.301520570961648e-12
4.8281001805266406e-12
5.0744578925839726e-12
4.973478023527602e-12
4.938573766959606e-12
5.01253956745768e-12
5.170263367496757e-12
5.384154840716976e-12
5.633846699605588e-12
5.90530018091226e-12
6.188911169613847e-12
5.3899334705074785e-12
4.551455354747568e-12
4.091873143918458e-12
4.044669702938832e-12
4.392308509421695e-12
5.1050399292127495e-12
6.222794960876031e-12
8.004267601319277e-12
1.155366039224487e-11
2.3129250087521226e-11
1.1731755933578289e-11
2.4293175998436393e-12
3.524081937151963e-13
1.6256451298485786e-12
2.2984332731761905e-12
2.6554662002643153e-12
2.8213016659322404e-12
2.8644348119750603e-12
2.8285618603689518e-12
2.1833988359206104e-12
4.928729043834524e-12
5.1880604355184515e-12
5.068842611222031e-12
5.01638890084721e-12
5.078144842765122e-12
5.227957090870924e-12
5.436737506583325e-12
5.68303104001027e-12
5.952088508191525e-12
6.2338513142198584e-12
6.521302584007877e-12
5.8882697077198785e-12
5.0917205856959615e-12
4.594078508490045e-12
4.511381374592645e-12
4.864145529391677e-12
5.631741943639524e-12
6.863111209602796e-12
8.855150703389304e-12
1.2887360287326107e-11
2.6146171408986815e-11
1.234699050616725e-11
2.6014280301108435e-12
3.8139555665354265e-13
1.7564426846460908e-12
2.4808861723134856e-12
2.8593215657475576e-12
3.0267350034317228e-12
3.058490928368272e-12
3.0034545566457567e-12
1.9873440529538262e-12
4.9051481968042084e-12
5.1817518444333985e-12
5.062258567593941e-12
5.006687909427436e-12
5.0657541590852145e-12
5.213694661453087e-12
5.421284223278676e-12
5.666862167292437e-12
5.935554314781058e-12
6.2171910799426856e-12
5.427122686748122e-12
4.590883173897723e-12
4.129055564792812e-12
4.080131461176357e-12
4.428986943648741e-12
5.1465193340807655e-12
6.273707934206288e-12
8.072600996368472e-12
1.1662849308183534e-11
2.3390637629956778e-11
1.1776837709549471e-11
2.4450065114578408e-12
3.5174180993420207e-13
1.6328712903549806e-12
2.3097519887655066e-12
2.6686411202433945e-12
2.8348524089110503e-12
2.877367138188214e-12
2.8403126456818e-12
2.75419094475948e-12
2.2911765605130213e-12
4.826190054953024e-12
5.073537875021123e-12
4.972561611906597e-12
4.9375256187826255e-12
5.0113521398940066e-12
5.168983772988852e-12
5.382812165152202e-12
5.6324658047240585e-12
5.903903301068836e-12
6.1875056096153216e-12
5.388229802992743e-12
4.549857784841245e-12
4.0905643654487426e-12
4.0435623838293545e-12
4.3912519157595656e-12
5.103870172692655e-12
6.221387581976314e-12
8.002428801363978e-12
1.1550890506291187e-11
2.3123249822370588e-11
1.1733638836268684e-11
2.4305562177235486e-12
3.5114472728238736e-13
1.6243747895341827e-12
2.2971503653612896e-12
2.654223351556811e-12
2.820169723352794e-12
2.8634006238578486e-12
2.8276662979020346e-12
2.7431712525053554e-12
2.301520570961648e-12
4.8281001805266406e-12
5.0744578925839726e-12
4.973478023527602e-12
4.938573766959606e-12
5.01253956745768e-12
5.170263367496757e-12
5.384154840716976e-12
5.633846699605588e-12
5.90530018091226e-12
6.188911169613847e-12
5.3899334705074785e-12
4.551455354747568e-12
4.091873143918458e-12
4.044669702938832e-12
4.392308509421695e-12
5.1050399292127495e-12
6.222794960876031e-12
8.004267601319277e-12
1.155366039224487e-11
2.3129250087521226e-11
1.1731755933578289e-11
2.4293175998436393e-12
3.524081937151963e-13
1.6256451298485786e-12
2.2984332731761905e-12
2.6554662002643153e-12
2.8213016659322404e-12
2.8644348119750603e-12
2.8285618603689518e-12
2.1833988359206104e-12
4.928729043834524e-12
5.1880604355184515e-12
5.068842611222031e-12
5.01638890084721e-12
5.078144842765122e-12
5.227957090870924e-12
5.436737506583325e-12
5.68303104001027e-12
5.952088508191525e-12
6.2338513142198584e-12
6.521302584007877e-12
5.8882697077198785e-12
5.0917205856959615e-12
4.594078508490045e-12
4.511381374592645e-12
4.864145529391677e-12
5.631741943639524e-12
6.863111209602796e-12
8.855150703389304e-12
1.2887360287326107e-11
2.6146171408986815e-11
1.234699050616725e-11
2.6014280301108435e-12
3.8139555665354265e-13
1.7564426846460908e-12
2.4808861723134856e-12
2.8593215657475576e-12
3.0267350034317228e-12
3.058490928368272e-12
3.0034545566457567e-12
1.9873440529538262e-12
4.9051481968042084e-12
5.1817518444333985e-12
5.062258567593941e-12
5.006687909427436e-12
5.0657541590852145e-12
5.213694661453087e-12
5.421284223278676e-12
5.666862167292437e-12
5.935554314781058e-12
6.2171910799426856e-12
5.427122686748122e-12
4.590883173897723e-12
4.129055564792812e-12
4.080131461176357e-12
4.428986943648741e-12
5.1465193340807655e-12
6.273707934206288e-12
8.072600996368472e-12
1.1662849308183534e-11
2.3390637629956778e-11
1.1776837709549471e-11
2.4450065114578408e-12
3.5174180993420207e-13
1.6328712903549806e-12
2.3097519887655066e-12
2.6686411202433945e-12
2.8348524089110503e-12
2.877367138188214e-12
2.8403126456818e-12
2.75419094475948e-12
2.2911765605130213e-12
4.826190054953024e-12
5.073537875021123e-12
4.972561611906597e-12
4.9375256187826255e-12
5.0113521398940066e-12
5.168983772988852e-12
5.382812165152202e-12
5.6324658047240585e-12
5.903903301068836e-12
6.1875056096153216e-12
5.388229802992743e-12
4.549857784841245e-12
4.0905643654487426e-12
4.0435623838293545e-12
4.3912519157595656e-12
5.103870172692655e-12
6.221387581976314e-12
8.002428801363978e-12
1.1550890506291187e-11
2.3123249822370588e-11
1.1733638836268684e-11
2.4305562177235486e-12
3.5114472728238736e-13
1.6243747895341827e-12
2.2971503653612896e-12
2.654223351556811e-12
2.820169723352794e-12
2.8634006238578486e-12
2.8276662979020346e-12
2.7431712525053554e-12
2.301520570961648e-12
4.8281001805266406e-12
5.0744578925839726e-12
4.973478023527602e-12
4.938573766959606e-12
5.01253956745768e-12
5.170263367496757e-12
5.384154840716976e-12
5.633846699605588e-12
5.90530018091226e-12
6.188911169613847e-12
5.3899334705074785e-12
4.551455354747568e-12
4.091873143918458e-12
4.044669702938832e-12
4.392308509421695e-12
5.1050399292127495e-12
6.222794960876031e-12
8.004267601319277e-12
1.155366039224487e-11
2.3129250087521226e-11
1.1731755933578289e-11
2.4293175998436393e-12
3.524081937151963e-13
1.6256451298485786e-12
2.2984332731761905e-12
2.6554662002643153e-12
2.8213016659322404e-12
2.8644348119750603e-12
2.8285618603689518e-12
2.1833988359206104e-12
4.928729043834524e-12
5.1880604355184515e-12
5.068842611222031e-12
5.01638890084721e-12
5.078144842765122e-12
5.227957090870924e-12
5.436737506583325e-12
5.68303104001027e-12
5.952088508191525e-12
6.2338513142198584e-12
6.521302584007877e-12
5.8882697077198785e-12
5.0917205856959615e-12
4.594078508490045e-12
4.511381374592645e-12
4.864145529391677e-12
5.631741943639524e-12
6.863111209602796e-12
8.855150703389304e-12
1.2887360287326107e-11
2.6146171408986815e-11
1.234699050616725e-11
2.6014280301108435e-12
3.8139555665354265e-13
1.7564426846460908e-12
2.4808861723134856e-12
2.8593215657475576e-12
3.0267350034317228e-12
3.058490928368272e-12
3.0034545566457567e-12
1.9873440529538262e-12
4.9051481968042084e-12
5.1817518444333985e-12
5.062258567593941e-12
5.006687909427436e-12
5.0657541590852145e-12
5.213694661453087e-12
5.421284223278676e-12
5.666862167292437e-12
5.935554314781058e-12
6.2171910799426856e-12
5.427122686748122e-12
4.590883173897723e-12
4.129055564792812e-12
4.080131461176357e-12
4.428986943648741e-12
5.1465193340807655e-12
6.273707934206288e-12
8.072600996368472e-12
1.1662849308183534e-11
2.3390637629956778e-11
1.1776837709549471e-11
2.4450065114578408e-12
3.5174180993420207e-13
1.6328712903549806e-12
2.3097519887655066e-12
2.6686411202433945e-12
2.8348524089110503e-12
2.877367138188214e-12
2.8403126456818e-12
2.75419094475948e-12
2.2911765605130213e-12
4.826190054953024e-12
5.073537875021123e-12
4.972561611906597e-12
4.9375256187826255e-12
5.0113521398940066e-12
5.168983772988852e-12
5.382812165152202e-12
5.6324658047240585e-12
5.903903301068836e-12
6.1875056096153216e-12
5.388229802992743e-12
4.549857784841245e-12
4.0905643654487426e-12
4.0435623838293545e-12
4.3912519157595656e-12
5.103870172692655e-12
6.221387581976314e-12
8.002428801363978e-12
1.1550890506291187e-11
2.3123249822370588e-11
1.1733638836268684e-11
2.4305562177235486e-12
3.5114472728238736e-13
1.6243747895341827e-12
2.2971503653612896e-12
2.654223351556811e-12
2.820169723352794e-12
2.8634006238578486e-12
2.8276662979020346e-12
2.7431712525053554e-12
2.301520570961648e-12
4.8281001805266406e-12
5.0744578925839726e-12
4.973478023527602e-12
4.938573766959606e-12
5.01253956745768e-12
5.170263367496757e-12
5.384154840716976e-12
5.633846699605588e-12
5.90530018091226e-12
6.188911169613847e-12
5.3899334705074785e-12
4.551455354747568e-12
4.091873143918458e-12
4.044669702938832e-12
4.392308509421695e-12
5.1050399292127495e-12
6.222794960876031e-12
8.004267601319277e-12
1.155366039224487e-11
2.3129250087521226e-11
1.1731755933578289e-11
2.4293175998436393e-12
3.524081937151963e-13
1.6256451298485786e-12
2.2984332731761905e-12
2.6554662002643153e-12
2.8213016659322404e-12
2.8644348119750603e-12
2.8285618603689518e-12
2.1833988359206104e-12
4.928729043834524e-12
5.1880604355184515e-12
5.068842611222031e-12
5.01638890084721e-12
5.078144842765122e-12
5.227957090870924e-12
5.436737506583325e-12
5.68303104001027e-12
5.952088508191525e-12
6.2338513142198584e-12
6.521302584007877e-12
5.8882697077198785e-12
5.0917205856959615e-12
4.594078508490045e-12
4.511381374592645e-12
4.864145529391677e-12
5.631741943639524e-12
6.863111209602796e-12
8.855150703389304e-12
1.2887360287326107e-11
2.6146171408986815e-11
1.234699050616725e-11
2.6014280301108435e-12
3.8139555665354265e-13
1.7564426846460908e-12
2.4808861723134856e-12
2.8593215657475576e-12
3.0267350034317228e-12
3.058490928368272e-12
3.0034545566457567e-12
1.9873440529538262e-12
4.9051481968042084e-12
5.1817518444333985e-12
5.062258567593941e-12
5.006687909427436e-12
5.0657541590852145e-12
5.213694661453087e-12
5.421284223278676e-12
5.666862167292437e-12
5.935554314781058e-12
6.2171910799426856e-12
5.427122686748122e-12
4.590883173897723e-12
4.129055564792812e-12
4.080131461176357e-12
4.428986943648741e-12
5.1465193340807655e-12
6.273707934206288e-12
8.072600996368472e-12
1.1662849308183534e-11
2.3390637629956778e-11
1.1776837709549471e-11
2.4450065114578408e-12
3.5174180993420207e-13
1.6328712903549806e-12
2.3097519887655066e-12
2.6686411202433945e-12
2.8348524089110503e-12
2.877367138188214e-12
2.8403126456818e-12
2.75419094475948e-12
2.2911765605130213e-12
4.826190054953024e-12
5.073537875021123e-12
4.972561611906597e-12
4.9375256187826255e-12
5.0113521398940066e-12
5.168983772988852e-12
5.382812165152202e-12
5.6324658047240585e-12
5.903903301068836e-12
6.1875056096153216e-12
5.388229802992743e-12
4.549857784841245e-12
4.0905643654487426e-12
4.0435623838293545e-12
4.3912519157595656e-12
5.103870172692655e-12
6.221387581976314e-12
8.002428801363978e-12
1.1550890506291187e-11
2.3123249822370588e-11
1.1733638836268684e-11
2.4305562177235486e-12
3.5114472728238736e-13
1.6243747895341827e-12
2.2971503653612896e-12
2.654223351556811e-12
2.820169723352794e-12
2.8634006238578486e-12
2.8276662979020346e-12
2.7431712525053554e-12
2.301520570961648e-12
4.8281001805266406e-12
5.0744578925839726e-12
4.973478023527602e-12
4.938573766959606e-12
5.01253956745768e-12
5.170263367496757e-12
5.384154840716976e-12
5.633846699605588e-12
5.90530018091226e-12
6.188911169613847e-12
5.3899334705074785e-12
4.551455354747568e-12
4.091873143918458e-12
4.044669702938832e-12
4.392308509421695e-12
5.1050399292127495e-12
6.222794960876031e-12
8.004267601319277e-12
1.155366039224487e-11
2.3129250087521226e-11
1.1731755933578289e-11
2.4293175998436393e-12
3.524081937151963e-13
1.6256451298485786e-12
2.2984332731761905e-12
2.6554662002643153e-12
2.8213016659322404e-12
2.8644348119750603e-12
2.8285618603689518e-12
2.1833988359206104e-12
4.928729043834524e-12
5.1880604355184515e-12
5.068842611222031e-12
5.01638890084721e-12
5.078144842765122e-12
5.227957090870924e-12
5.436737506583325e-12
5.68303104001027e-12
5.952088508191525e-12
6.2338513142198584e-12
6.521302584007877e-12
5.8882697077198785e-12
5.0917205856959615e-12
4.594078508490045e-12
4.511381374592645e-12
4.864145529391677e-12
5.631741943639524e-12
6.863111209602796e-12
8.855150703389304e-12
1.2887360287326107e-11
2.6146171408986815e-11
1.234699050616725e-11
2.6014280301108435e-12
3.8139555665354265e-13
1.7564426846460908e-12
2.4808861723134856e-12
2.8593215657475576e-12
3.0267350034317228e-12
3.058490928368272e-12
3.0034545566457567e-12
1.9873440529538262e-12
4.9051481968042084e-12
5.1817518444333985e-12
5.062258567593941e-12
5.006687909427436e-12
5.0657541590852145e-12
5.213694661453087e-12
5.421284223278676e-12
5.666862167292437e-12
5.935554314781058e-12
6.2171910799426856e-12
5.427122686748122e-12
4.590883173897723e-12
4.129055564792812e-12
4.080131461176357e-12
4.428986943648741e-12
5.1465193340807655e-12
6.273707934206288e-12
8.072600996368472e-12
1.1662849308183534e-11
2.3390637629956778e-11
1.1776837709549471e-11
2.4450065114578408e-12
3.5174180993420207e-13
1.6328712903549806e-12
2.3097519887655066e-12
2.6686411202433945e-12
2.8348524089110503e-12
2.877367138188214e-12
2.8403126456818e-12
2.75419094475948e-12
2.2911765605130213e-12
4.826190054953024e-12
5.073537875021123e-12
4.972561611906597e-12
4.9375256187826255e-12
5.0113521398940066e-12
5.168983772988852e-12
5.382812165152202e-12
5.6324658047240585e-12
5.903903301068836e-12
6.1875056096153216e-12
5.388229802992743e-12
4.549857784841245e-12
4.0905643654487426e-12
4.0435623838293545e-12
4.3912519157595656e-12
5.103870172692655e-12
6.221387581976314e-12
8.002428801363978e-12
1.1550890506291187e-11
2.3123249822370588e-11
1.1733638836268684e-11
2.4305562177235486e-12
3.5114472728238736e-13
1.6243747895341827e-12
2.2971503653612896e-12
2.654223351556811e-12
2.820169723352794e-12
2.8634006238578486e-12
2.8276662979020346e-12
2.7431712525053554e-12
2.301520570961648e-12
4.8281001805266406e-12
5.0744578925839726e-12
4.973478023527602e-12
4.938573766959606e-12
5.01253956745768e-12
5.170263367496757e-12
5.384154840716976e-12
5.633846699605588e-12
5.90530018091226e-12
6.188911169613847e-12
5.3899334705074785e-12
4.551455354747568e-12
4.091873143918458e-12
4.044669702938832e-12
4.392308509421695e-12
5.1050399292127495e-12
6.222794960876031e-12
8.004267601319277e-12
1.155366039224487e-11
2.3129250087521226e-11
1.1731755933578289e-11
2.4293175998436393e-12
3.524081937151963e-13
1.6256451298485786e-12
2.2984332731761905e-12
2.6554662002643153e-12
2.8213016659322404e-12
2.8644348119750603e-12
2.8285618603689518e-12
2.1833988359206104e-12
4.928729043834524e-12
5.1880604355184515e-12
5.068842611222031e-12
5.01638890084721e-12
5.078144842765122e-12
5.227957090870924e-12
5.436737506583325e-12
5.68303104001027e-12
5.952088508191525e-12
6.2338513142198584e-12
6.521302584007877e-12
5.8882697077198785e-12
5.0917205856959615e-12
4.594078508490045e-12
4.511381374592645e-12
4.864145529391677e-12
5.631741943639524e-12
6.863111209602796e-12
8.855150703389304e-12
1.2887360287326107e-11
2.6146171408986815e-11
1.234699050616725e-11
2.6014280301108435e-12
3.8139555665354265e-13
1.7564426846460908e-12
2.4808861723134856e-12
2.8593215657475576e-12
3.0267350034317228e-12
3.058490928368272e-12
3.0034545566457567e-12
1.9873440529538262e-12
4.9051481968042084e-12
5.1817518444333985e-12
5.062258567593941e-12
5.006687909427436e-12
5.0657541590852145e-12
5.213694661453087e-12
5.421284223278676e-12
5.666862167292437e-12
5.935554314781058e-12
6.2171910799426856e-12
5.427122686748122e-12
4.590883173897723e-12
4.129055564792812e-12
4.080131461176357e-12
4.428986943648741e-12
5.1465193340807655e-12
6.273707934206288e-12
8.072600996368472e-12
1.1662849308183534e-11
2.3390637629956778e-11
1.1776837709549471e-11
2.4450065114578408e-12
3.5174180993420207e-13
1.6328712903549806e-12
2.3097519887655066e-12
2.6686411202433945e-12
2.8348524089110503e-12
2.877367138188214e-12
2.8403126456818e-12
2.75419094475948e-12
2.2911765605130213e-12
4.826190054953024e-12
5.073537875021123e-12
4.972561611906597e-12
4.9375256187826255e-12
5.0113521398940066e-12
5.168983772988852e-12
5.382812165152202e-12
5.6324658047240585e-12
5.903903301068836e-12
6.1875056096153216e-12
5.388229802992743e-12
4.549857784841245e-12
4.0905643654487426e-12
4.0435623838293545e-12
4.3912519157595656e-12
5.103870172692655e-12
6.221387581976314e-12
8.002428801363978e-12
1.1550890506291187e-11
2.3123249822370588e-11
1.1733638836268684e-11
2.4305562177235486e-12
3.5114472728238736e-13
1.6243747895341827e-12
2.2971503653612896e-12
2.654223351556811e-12
2.820169723352794e-12
2.8634006238578486e-12
2.8276662979020346e-12
2.7431712525053554e-12
2.301520570961648e-12
4.8281001805266406e-12
5.0744578925839726e-12
4.973478023527602e-12
4.938573766959606e-12
5.01253956745768e-12
5.170263367496757e-12
5.384154840716976e-12
5.633846699605588e-12
5.90530018091226e-12
6.188911169613847e-12
5.3899334705074785e-12
4.551455354747568e-12
4.091873143918458e-12
4.044669702938832e-12
4.392308509421695e-12
5.1050399292127495e-12
6.222794960876031e-12
8.004267601319277e-12
1.155366039224487e-11
2.3129250087521226e-11
1.1731755933578289e-11
2.4293175998436393e-12
3.524081937151963e-13
1.6256451298485786e-12
2.2984332731761905e-12
2.6554662002643153e-12
2.8213016659322404e-12
2.8644348119750603e-12
2.8285618603689518e-12
2.1833988359206104e-12
4.928729043834524e-12
5.1880604355184515e-12
5.068842611222031e-12
5.01638890084721e-12
5.078144842765122e-12
5.227957090870924e-12
5.436737506583325e-12
5.68303104001027e-12
5.952088508191525e-12
6.2338513142198584e-12
6.521302584007877e-12
5.8882697077198785e-12
5.0917205856959615e-12
4.594078508490045e-12
4.511381374592645e-12
4.864145529391677e-12
5.631741943639524e-12
6.863111209602796e-12
8.855150703389304e-12
1.2887360287326107e-11
2.6146171408986815e-11
1.234699050616725e-11
2.6014280301108435e-12
3.8139555665354265e-13
1.7564426846460908e-12
2.4808861723134856e-12
2.8593215657475576e-12
3.0267350034317228e-12
3.058490928368272e-12
3.0034545566457567e-12
1.9873440529538262e-12
4.9051481968042084e-12
5.1817518444333985e-12
5.062258567593941e-12
5.006687909427436e-12
5.0657541590852145e-12
5.213694661453087e-12
5.421284223278676e-12
5.666862167292437e-12
5.935554314781058e-12
6.2171910799426856e-12
5.427122686748122e-12
4.590883173897723e-12
4.129055564792812e-12
4.080131461176357e-12
4.428986943648741e-12
5.1465193340807655e-12
6.273707934206288e-12
8.072600996368472e-12
1.1662849308183534e-11
2.3390637629956778e-11
1.1776837709549471e-11
2.4450065114578408e-12
3.5174180993420207e-13
1.6328712903549806e-12
2.3097519887655066e-12
2.6686411202433945e-12
2.8348524089110503e-12
2.877367138188214e-12
2.8403126456818e-12
2.75419094475948e-12
2.2911765605130213e-12
4.826190054953024e-12
5.073537875021123e-12
4.972561611906597e-12
4.9375256187826255e-12
5.0113521398940066e-12
5.168983772988852e-12
5.382812165152202e-12
5.6324658047240585e-12
5.903903301068836e-12
6.1875056096153216e-12
5.388229802992743e-12
4.549857784841245e-12
4.0905643654487426e-12
4.0435623838293545e-12
4.3912519157595656e-12
5.103870172692655e-12
6.221387581976314e-12
8.002428801363978e-12
1.1550890506291187e-11
2.3123249822370588e-11
1.1733638836268684e-11
2.4305562177235486e-12
3.5114472728238736e-13
1.6243747895341827e-12
2.2971503653612896e-12
2.654223351556811e-12
2.820169723352794e-12
2.8634006238578486e-12
2.8276662979020346e-12
2.7431712525053554e-12
2.301520570961648e-12
4.8281001805266406e-12
5.0744578925839726e-12
4.973478023527602e-12
4.938573766959606e-12
5.01253956745768e-12
5.170263367496757e-12
5.384154840716976e-12
5.633846699605588e-12
5.90530018091226e-12
6.188911169613847e-12
5.3899334705074785e-12
4.551455354747568e-12
4.091873143918458e-12
4.044669702938832e-12
4.392308509421695e-12
5.1050399292127495e-12
6.222794960876031e-12
8.004267601319277e-12
1.155366039224487e-11
2.3129250087521226e-11
1.1731755933578289e-11
2.4293175998436393e-12
3.524081937151963e-13
1.6256451298485786e-12
2.2984332731761905e-12
2.6554662002643153e-12
2.8213016659322404e-12
2.8644348119750603e-12
2.8285618603689518e-12
2.1833988359206104e-12
4.928729043834524e-12
5.1880604355184515e-12
5.068842611222031e-12
5.01638890084721e-12
5.078144842765122e-12
5.227957090870924e-12
5.436737506583325e-12
5.68303104001027e-12
5.952088508191525e-12
6.2338513142198584e-12
6.521302584007877e-12
5.8882697077198785e-12
5.0917205856959615e-12
4.594078508490045e-12
4.511381374592645e-12
4.864145529391677e-12
5.631741943639524e-12
6.863111209602796e-12
8.855150703389304e-12
1.2887360287326107e-11
2.6146171408986815e-11
1.234699050616725e-11
2.6014280301108435e-12
3.8139555665354265e-13
1.7564426846460908e-12
2.4808861723134856e-12
2.8593215657475576e-12
3.0267350034317228e-12
3.058490928368272e-12
3.0034545566457567e-12
1.9873440529538262e-12
4.9051481968042084e-12
5.1817518444333985e-12
5.062258567593941e-12
5.006687909427436e-12
5.0657541590852145e-12
5.213694661453087e-12
5.421284223278676e-12
5.666862167292437e-12
5.935554314781058e-12
6.2171910799426856e-12
5.427122686748122e-12
4.590883173897723e-12
4.129055564792812e-12
4.080131461176357e-12
4.428986943648741e-12
5.1465193340807655e-12
6.273707934206288e-12
8.072600996368472e-12
1.1662849308183534e-11
2.3390637629956778e-11
1.1776837709549471e-11
2.4450065114578408e-12
3.5174180993420207e-13
1.6328712903549806e-12
2.3097519887655066e-12
2.6686411202433945e-12
2.8348524089110503e-12
2.877367138188214e-12
2.8403126456818e-12
2.75419094475948e-12
2.2911765605130213e-12
4.826190054953024e-12
5.073537875021123e-12
4.972561611906597e-12
4.9375256187826255e-12
5.0113521398940066e-12
5.168983772988852e-12
5.382812165152202e-12
5.6324658047240585e-12
5.903903301068836e-12
6.1875056096153216e-12
5.388229802992743e-12
4.549857784841245e-12
4.0905643654487426e-12
4.0435623838293545e-12
4.3912519157595656e-12
5.103870172692655e-12
6.221387581976314e-12
8.002428801363978e-12
1.1550890506291187e-11
2.3123249822370588e-11
1.1733638836268684e-11
2.4305562177235486e-12
3.5114472728238736e-13
1.6243747895341827e-12
2.2971503653612896e-12
2.654223351556811e-12
2.820169723352794e-12
2.8634006238578486e-12
2.8276662979020346e-12
2.7431712525053554e-12
2.301520570961648e-12
4.8281001805266406e-12
5.0744578925839726e-12
4.973478023527602e-12
4.938573766959606e-12
5.01253956745768e-12
5.170263367496757e-12
5.384154840716976e-12
5.633846699605588e-12
5.90530018091226e-12
6.188911169613847e-12
5.3899334705074785e-12
4.551455354747568e-12
4.091873143918458e-12
4.044669702938832e-12
4.392308509421695e-12
5.1050399292127495e-12
6.222794960876031e-12
8.004267601319277e-12
1.155366039224487e-11
2.3129250087521226e-11
1.1731755933578289e-11
2.4293175998436393e-12
3.524081937151963e-13
1.6256451298485786e-12
2.2984332731761905e-12
2.6554662002643153e-12
2.8213016659322404e-12
2.8644348119750603e-12
2.8285618603689518e-12
2.1833988359206104e-12
4.928729043834524e-12
5.1880604355184515e-12
5.068842611222031e-12
5.01638890084721e-12
5.078144842765122e-12
5.227957090870924e-12
5.436737506583325e-12
5.68303104001027e-12
5.952088508191525e-12
6.2338513142198584e-12
6.521302584007877e-12
5.8882697077198785e-12
5.0917205856959615e-12
4.594078508490045e-12
4.511381374592645e-12
4.864145529391677e-12
5.631741943639524e-12
6.863111209602796e-12
8.855150703389304e-12
1.2887360287326107e-11
2.6146171408986815e-11
1.234699050616725e-11
2.6014280301108435e-12
3.8139555665354265e-13
1.7564426846460908e-12
2.4808861723134856e-12
2.8593215657475576e-12
3.0267350034317228e-12
3.058490928368272e-12
3.0034545566457567e-12
1.9873440529538262e-12
4.9051481968042084e-12
5.1817518444333985e-12
5.062258567593941e-12
5.006687909427436e-12
5.0657541590852145e-12
5.213694661453087e-12
5.421284223278676e-12
5.666862167292437e-12
5.935554314781058e-12
6.2171910799426856e-12
5.427122686748122e-12
4.590883173897723e-12
4.129055564792812e-12
4.080131461176357e-12
4.428986943648741e-12
5.1465193340807655e-12
6.273707934206288e-12
8.072600996368472e-12
1.1662849308183534e-11
2.3390637629956778e-11
1.1776837709549471e-11
2.4450065114578408e-12
3.5174180993420207e-13
1.6328712903549806e-12
2.3097519887655066e-12
2.6686411202433945e-12
2.8348524089110503e-12
2.877367138188214e-12
2.8403126456818e-12
2.75419094475948e-12
2.2911765605130213e-12
4.826190054953024e-12
5.073537875021123e-12
4.972561611906597e-12
4.9375256187826255e-12
5.0113521398940066e-12
5.168983772988852e-12
5.382812165152202e-12
5.6324658047240585e-12
5.903903301068836e-12
6.1875056096153216e-12
5.388229802992743e-12
4.549857784841245e-12
4.0905643654487426e-12
4.0435623838293545e-12
4.3912519157595656e-12
5.103870172692655e-12
6.221387581976314e-12
8.002428801363978e-12
1.1550890506291187e-11
2.3123249822370588e-11
1.1733638836268684e-11
2.4305562177235486e-12
3.5114472728238736e-13
1.6243747895341827e-12
2.2971503653612896e-12
2.654223351556811e-12
2.820169723352794e-12
2.8634006238578486e-12
2.8276662979020346e-12
2.7431712525053554e-12
2.301520570961648e-12
4.8281001805266406e-12
5.0744578925839726e-12
4.973478023527602e-12
4.938573766959606e-12
5.01253956745768e-12
5.170263367496757e-12
5.384154840716976e-12
5.633846699605588e-12
5.90530018091226e-12
6.188911169613847e-12
5.3899334705074785e-12
4.551455354747568e-12
4.091873143918458e-12
4.044669702938832e-12
4.392308509421695e-12
5.1050399292127495e-12
6.222794960876031e-12
8.004267601319277e-12
1.155366039224487e-11
2.3129250087521226e-11
1.1731755933578289e-11
2.4293175998436393e-12
3.524081937151963e-13
1.6256451298485786e-12
2.2984332731761905e-12
2.6554662002643153e-12
2.8213016659322404e-12
2.8644348119750603e-12
2.8285618603689518e-12
2.1833988359206104e-12
4.928729043834524e-12
5.1880604355184515e-12
5.068842611222031e-12
5.01638890084721e-12
5.078144842765122e-12
5.227957090870924e-12
5.436737506583325e-12
5.68303104001027e-12
5.952088508191525e-12
6.2338513142198584e-12
6.521302584007877e-12
5.8882697077198785e-12
5.0917205856959615e-12
4.594078508490045e-12
4.511381374592645e-12
4.864145529391677e-12
5.631741943639524e-12
6.863111209602796e-12
8.855150703389304e-12
1.2887360287326107e-11
2.6146171408986815e-11
1.234699050616725e-11
2.6014280301108435e-12
3.8139555665354265e-13
1.7564426846460908e-12
2.4808861723134856e-12
2.8593215657475576e-12
3.0267350034317228e-12
3.058490928368272e-12
3.0034545566457567e-12
1.9873440529538262e-12
4.9051481968042084e-12
5.1817518444333985e-12
5.062258567593941e-12
5.006687909427436e-12
5.0657541590852145e-12
5.213694661453087e-12
5.421284223278676e-12
5.666862167292437e-12
5.935554314781058e-12
6.2171910799426856e-12
5.427122686748122e-12
4.590883173897723e-12
4.129055564792812e-12
4.080131461176357e-12
4.428986943648741e-12
5.1465193340807655e-12
6.273707934206288e-12
8.072600996368472e-12
1.1662849308183534e-11
2.3390637629956778e-11
1.1776837709549471e-11
2.4450065114578408e-12
3.5174180993420207e-13
1.6328712903549806e-12
2.3097519887655066e-12
2.6686411202433945e-12
2.8348524089110503e-12
2.877367138188214e-12
2.8403126456818e-12
2.75419094475948e-12
2.2911765605130213e-12
4.826190054953024e-12
5.073537875021123e-12
4.972561611906597e-12
4.9375256187826255e-12
5.0113521398940066e-12
5.168983772988852e-12
5.382812165152202e-12
5.6324658047240585e-12
5.903903301068836e-12
6.1875056096153216e-12
5.388229802992743e-12
4.549857784841245e-12
4.0905643654487426e-12
4.0435623838293545e-12
4.3912519157595656e-12
5.103870172692655e-12
6.221387581976314e-12
8.002428801363978e-12
1.1550890506291187e-11
2.3123249822370588e-11
1.1733638836268684e-11
2.4305562177235486e-12
3.5114472728238736e-13
1.6243747895341827e-12
2.2971503653612896e-12
2.654223351556811e-12
2.820169723352794e-12
2.8634006238578486e-12
2.8276662979020346e-12
2.7431712525053554e-12
2.301520570961648e-12
4.8281001805266406e-12
5.0744578925839726e-12
4.973478023527602e-12
4.938573766959606e-12
5.01253956745768e-12
5.170263367496757e-12
5.384154840716976e-12
5.633846699605588e-12
5.90530018091226e-12
6.188911169613847e-12
5.3899334705074785e-12
4.551455354747568e-12
4.091873143918458e-12
4.044669702938832e-12
4.392308509421695e-12
5.1050399292127495e-12
6.222794960876031e-12
8.004267601319277e-12
1.155366039224487e-11
2.3129250087521226e-11
1.1731755933578289e-11
2.4293175998436393e-12
3.524081937151963e-13
1.6256451298485786e-12
2.2984332731761905e-12
2.6554662002643153e-12
2.8213016659322404e-12
2.8644348119750603e-12
2.8285618603689518e-12
2.1833988359206104e-12
4.928729043834524e-12
5.1880604355184515e-12
5.068842611222031e-12
5.01638890084721e-12
5.078144842765122e-12
5.227957090870924e-12
5.436737506583325e-12
5.68303104001027e-12
5.952088508191525e-12
6.2338513142198584e-12
6.521302584007877e-12
5.8882697077198785e-12
5.0917205856959615e-12
4.594078508490045e-12
4.511381374592645e-12
4.864145529391677e-12
5.631741943639524e-12
6.863111209602796e-12
8.855150703389304e-12
1.2887360287326107e-11
2.6146171408986815e-11
1.234699050616725e-11
2.6014280301108435e-12
3.8139555665354265e-13
1.7564426846460908e-12
2.4808861723134856e-12
2.8593215657475576e-12
3.0267350034317228e-12
3.058490928368272e-12
3.0034545566457567e-12
1.9873440529538262e-12
4.9051481968042084e-12
5.1817518444333985e-12
5.062258567593941e-12
5.006687909427436e-12
5.0657541590852145e-12
5.213694661453087e-12
5.421284223278676e-12
5.666862167292437e-12
5.935554314781058e-12
6.2171910799426856e-12
5.427122686748122e-12
4.590883173897723e-12
4.129055564792812e-12
4.080131461176357e-12
4.428986943648741e-12
5.1465193340807655e-12
6.273707934206288e-12
8.072600996368472e-12
1.1662849308183534e-11
2.3390637629956778e-11
1.1776837709549471e-11
2.4450065114578408e-12
3.5174180993420207e-13
1.6328712903549806e-12
2.3097519887655066e-12
2.6686411202433945e-12
2.8348524089110503e-12
2.877367138188214e-12
2.8403126456818e-12
2.75419094475948e-12
2.2911765605130213e-12
4.826190054953024e-12
5.073537875021123e-12
4.972561611906597e-12
4.9375256187826255e-12
5.0113521398940066e-12
5.168983772988852e-12
5.382812165152202e-12
5.6324658047240585e-12
5.903903301068836e-12
6.1875056096153216e-12
5.388229802992743e-12
4.549857784841245e-12
4.0905643654487426e-12
4.0435623838293545e-12
4.3912519157595656e-12
5.103870172692655e-12
6.221387581976314e-12
8.002428801363978e-12
1.1550890506291187e-11
2.3123249822370588e-11
1.1733638836268684e-11
2.4305562177235486e-12
3.5114472728238736e-13
1.6243747895341827e-12
2.2971503653612896e-12
2.654223351556811e-12
2.820169723352794e-12
2.8634006238578486e-12
2.8276662979020346e-12
2.7431712525053554e-12
2.301520570961648e-12
4.8281001805266406e-12
5.0744578925839726e-12
4.973478023527602e-12
4.938573766959606e-12
5.01253956745768e-12
5.170263367496757e-12
5.384154840716976e-12
5.633846699605588e-12
5.90530018091226e-12
6.188911169613847e-12
5.3899334705074785e-12
4.551455354747568e-12
4.091873143918458e-12
4.044669702938832e-12
4.392308509421695e-12
5.1050399292127495e-12
6.222794960876031e-12
8.004267601319277e-12
1.155366039224487e-11
2.3129250087521226e-11
1.1731755933578289e-11
2.4293175998436393e-12
3.524081937151963e-13
1.6256451298485786e-12
2.2984332731761905e-12
2.6554662002643153e-12
2.8213016659322404e-12
2.8644348119750603e-12
2.8285618603689518e-12
2.1833988359206104e-12
4.928729043834524e-12
5.1880604355184515e-12
5.068842611222031e-12
5.01638890084721e-12
5.078144842765122e-12
5.227957090870924e-12
5.436737506583325e-12
5.68303104001027e-12
5.952088508191525e-12
6.2338513142198584e-12
6.521302584007877e-12
5.8882697077198785e-12
5.0917205856959615e-12
4.594078508490045e-12
4.511381374592645e-12
4.864145529391677e-12
5.631741943639524e-12
6.863111209602796e-12
8.855150703389304e-12
1.2887360287326107e-11
2.6146171408986815e-11
1.234699050616725e-11
2.6014280301108435e-12
3.8139555665354265e-13
1.7564426846460908e-12
2.4808861723134856e-12
2.8593215657475576e-12
3.0267350034317228e-12
3.058490928368272e-12
3.0034545566457567e-12
1.9873440529538262e-12
4.9051481968042084e-12
5.1817518444333985e-12
5.062258567593941e-12
5.006687909427436e-12
5.0657541590852145e-12
5.213694661453087e-12
5.421284223278676e-12
5.666862167292437e-12
5.935554314781058e-12
6.2171910799426856e-12
5.427122686748122e-12
4.590883173897723e-12
4.129055564792812e-12
4.080131461176357e-12
4.428986943648741e-12
5.1465193340807655e-12
6.273707934206288e-12
8.072600996368472e-12
1.1662849308183534e-11
2.3390637629956778e-11
1.1776837709549471e-11
2.4450065114578408e-12
3.5174180993420207e-13
1.6328712903549806e-12
2.3097519887655066e-12
2.6686411202433945e-12
2.8348524089110503e-12
2.877367138188214e-12
2.8403126456818e-12
2.75419094475948e-12
2.2911765605130213e-12
4.826190054953024e-12
5.073537875021123e-12
4.972561611906597e-12
4.9375256187826255e-12
5.0113521398940066e-12
5.168983772988852e-12
5.382812165152202e-12
5.6324658047240585e-12
5.903903301068836e-12
6.1875056096153216e-12
5.388229802992743e-12
4.549857784841245e-12
4.0905643654487426e-12
4.0435623838293545e-12
4.3912519157595656e-12
5.103870172692655e-12
6.221387581976314e-12
8.002428801363978e-12
1.1550890506291187e-11
2.3123249822370588e-11
1.1733638836268684e-11
2.4305562177235486e-12
3.5114472728238736e-13
1.6243747895341827e-12
2.2971503653612896e-12
2.654223351556811e-12
2.820169723352794e-12
2.8634006238578486e-12
2.8276662979020346e-12
2.7431712525053554e-12
2.301520570961648e-12
4.8281001805266406e-12
5.0744578925839726e-12
4.973478023527602e-12
4.938573766959606e-12
5.01253956745768e-12
5.170263367496757e-12
5.384154840716976e-12
5.633846699605588e-12
5.90530018091226e-12
6.188911169613847e-12
5.3899334705074785e-12
4.551455354747568e-12
4.091873143918458e-12
4.044669702938832e-12
4.392308509421695e-12
5.1050399292127495e-12
6.222794960876031e-12
8.004267601319277e-12
1.155366039224487e-11
2.3129250087521226e-11
1.1731755933578289e-11
2.4293175998436393e-12
3.524081937151963e-13
1.6256451298485786e-12
2.2984332731761905e-12
2.6554662002643153e-12
2.8213016659322404e-12
2.8644348119750603e-12
2.8285618603689518e-12
2.1833988359206104e-12
4.928729043834524e-12
5.1880604355184515e-12
5.068842611222031e-12
5.01638890084721e-12
5.078144842765122e-12
5.227957090870924e-12
5.436737506583325e-12
5.68303104001027e-12
5.952088508191525e-12
6.2338513142198584e-12
6.521302584007877e-12
5.8882697077198785e-12
5.0917205856959615e-12
4.594078508490045e-12
4.511381374592645e-12
4.864145529391677e-12
5.631741943639524e-12
6.863111209602796e-12
8.855150703389304e-12
1.2887360287326107e-11
2.6146171408986815e-11
1.234699050616725e-11
2.6014280301108435e-12
3.8139555665354265e-13
1.7564426846460908e-12
2.4808861723134856e-12
2.8593215657475576e-12
3.0267350034317228e-12
3.058490928368272e-12
3.0034545566457567e-12
1.9873440529538262e-12
4.9051481968042084e-12
5.1817518444333985e-12
5.062258567593941e-12
5.006687909427436e-12
5.0657541590852145e-12
5.213694661453087e-12
5.421284223278676e-12
5.666862167292437e-12
5.935554314781058e-12
6.2171910799426856e-12
5.427122686748122e-12
4.590883173897723e-12
4.129055564792812e-12
4.080131461176357e-12
4.428986943648741e-12
5.1465193340807655e-12
6.273707934206288e-12
8.072600996368472e-12
1.1662849308183534e-11
2.3390637629956778e-11
1.1776837709549471e-11
2.4450065114578408e-12
3.5174180993420207e-13
1.6328712903549806e-12
2.3097519887655066e-12
2.6686411202433945e-12
2.8348524089110503e-12
2.877367138188214e-12
2.8403126456818e-12
2.75419094475948e-12
2.2911765605130213e-12
4.826190054953024e-12
5.073537875021123e-12
4.972561611906597e-12
4.9375256187826255e-12
5.0113521398940066e-12
5.168983772988852e-12
5.382812165152202e-12
5.6324658047240585e-12
5.903903301068836e-12
6.1875056096153216e-12
5.388229802992743e-12
4.549857784841245e-12
4.0905643654487426e-12
4.0435623838293545e-12
4.3912519157595656e-12
5.103870172692655e-12
6.221387581976314e-12
8.002428801363978e-12
1.1550890506291187e-11
2.3123249822370588e-11
1.1733638836268684e-11
2.4305562177235486e-12
3.5114472728238736e-13
1.6243747895341827e-12
2.2971503653612896e-12
2.654223351556811e-12
2.820169723352794e-12
2.8634006238578486e-12
2.8276662979020346e-12
2.7431712525053554e-12
2.301520570961648e-12
4.8281001805266406e-12
5.0744578925839726e-12
4.973478023527602e-12
4.938573766959606e-12
5.01253956745768e-12
5.170263367496757e-12
5.384154840716976e-12
5.633846699605588e-12
5.90530018091226e-12
6.188911169613847e-12
5.3899334705074785e-12
4.551455354747568e-12
4.091873143918458e-12
4.044669702938832e-12
4.392308509421695e-12
5.1050399292127495e-12
6.222794960876031e-12
8.004267601319277e-12
1.155366039224487e-11
2.3129250087521226e-11
1.1731755933578289e-11
2.4293175998436393e-12
3.524081937151963e-13
1.6256451298485786e-12
2.2984332731761905e-12
2.6554662002643153e-12
2.8213016659322404e-12
2.8644348119750603e-12
2.8285618603689518e-12
2.1833988359206104e-12
4.928729043834524e-12
5.1880604355184515e-12
5.068842611222031e-12
5.01638890084721e-12
5.078144842765122e-12
5.227957090870924e-12
5.436737506583325e-12
5.68303104001027e-12
5.952088508191525e-12
6.2338513142198584e-12
6.521302584007877e-12
5.8882697077198785e-12
5.0917205856959615e-12
4.594078508490045e-12
4.511381374592645e-12
4.864145529391677e-12
5.631741943639524e-12
6.863111209602796e-12
8.855150703389304e-12
1.2887360287326107e-11
2.6146171408986815e-11
1.234699050616725e-11
2.6014280301108435e-12
3.8139555665354265e-13
1.7564426846460908e-12
2.4808861723134856e-12
2.8593215657475576e-12
3.0267350034317228e-12
3.058490928368272e-12
3.0034545566457567e-12
1.9873440529538262e-12
4.9051481968042084e-12
5.1817518444333985e-12
5.062258567593941e-12
5.006687909427436e-12
5.0657541590852145e-12
5.213694661453087e-12
5.421284223278676e-12
5.666862167292437e-12
5.935554314781058e-12
6.2171910799426856e-12
5.427122686748122e-12
4.590883173897723e-12
4.129055564792812e-12
4.080131461176357e-12
4.428986943648741e-12
5.1465193340807655e-12
6.273707934206288e-12
8.072600996368472e-12
1.1662849308183534e-11
2.3390637629956778e-11
1.1776837709549471e-11
2.4450065114578408e-12
3.5174180993420207e-13
1.6328712903549806e-12
2.3097519887655066e-12
2.6686411202433945e-12
2.8348524089110503e-12
2.877367138188214e-12
2.8403126456818e-12
2.75419094475948e-12
2.2911765605130213e-12
4.826190054953024e-12
5.073537875021123e-12
4.972561611906597e-12
4.9375256187826255e-12
5.0113521398940066e-12
5.168983772988852e-12
5.382812165152202e-12
5.6324658047240585e-12
5.903903301068836e-12
6.1875056096153216e-12
5.388229802992743e-12
4.549857784841245e-12
4.0905643654487426e-12
4.0435623838293545e-12
4.3912519157595656e-12
5.103870172692655e-12
6.221387581976314e-12
8.002428801363978e-12
1.1550890506291187e-11
2.3123249822370588e-11
1.1733638836268684e-11
2.4305562177235486e-12
3.5114472728238736e-13
1.6243747895341827e-12
2.2971503653612896e-12
2.654223351556811e-12
2.820169723352794e-12
2.8634006238578486e-12
2.8276662979020346e-12
2.7431712525053554e-12
2.301520570961648e-12
4.8281001805266406e-12
5.0744578925839726e-12
4.973478023527602e-12
4.938573766959606e-12
5.01253956745768e-12
5.170263367496757e-12
5.384154840716976e-12
5.633846699605588e-12
5.90530018091226e-12
6.188911169613847e-12
5.3899334705074785e-12
4.551455354747568e-12
4.091873143918458e-12
4.044669702938832e-12
4.392308509421695e-12
5.1050399292127495e-12
6.222794960876031e-12
8.004267601319277e-12
1.155366039224487e-11
2.3129250087521226e-11
1.1731755933578289e-11
2.4293175998436393e-12
3.524081937151963e-13
1.6256451298485786e-12
2.2984332731761905e-12
2.6554662002643153e-12
2.8213016659322404e-12
2.8644348119750603e-12
2.8285618603689518e-12
2.1833988359206104e-12
4.928729043834524e-12
5.1880604355184515e-12
5.068842611222031e-12
5.01638890084721e-12
5.078144842765122e-12
5.227957090870924e-12
5.436737506583325e-12
5.68303104001027e-12
5.952088508191525e-12
6.2338513142198584e-12
6.521302584007877e-12
5.8882697077198785e-12
5.0917205856959615e-12
4.594078508490045e-12
4.511381374592645e-12
4.864145529391677e-12
5.631741943639524e-12
6.863111209602796e-12
8.855150703389304e-12
1.2887360287326107e-11
2.6146171408986815e-11
1.234699050616725e-11
2.6014280301108435e-12
3.8139555665354265e-13
1.7564426846460908e-12
2.4808861723134856e-12
2.8593215657475576e-12
3.0267350034317228e-12
3.058490928368272e-12
3.0034545566457567e-12
1.9873440529538262e-12
4.9051481968042084e-12
5.1817518444333985e-12
5.062258567593941e-12
5.006687909427436e-12
5.0657541590852145e-12
5.213694661453087e-12
5.421284223278676e-12
5.666862167292437e-12
5.935554314781058e-12
6.2171910799426856e-12
5.427122686748122e-12
4.590883173897723e-12
4.129055564792812e-12
4.080131461176357e-12
4.428986943648741e-12
5.1465193340807655e-12
6.273707934206288e-12
8.072600996368472e-12
1.1662849308183534e-11
2.3390637629956778e-11
1.1776837709549471e-11
2.4450065114578408e-12
3.5174180993420207e-13
1.6328712903549806e-12
2.3097519887655066e-12
2.6686411202433945e-12
2.8348524089110503e-12
2.877367138188214e-12
2.8403126456818e-12
2.75419094475948e-12
2.2911765605130213e-12
4.826190054953024e-12
5.073537875021123e-12
4.972561611906597e-12
4.9375256187826255e-12
5.0113521398940066e-12
5.168983772988852e-12
5.382812165152202e-12
5.6324658047240585e-12
5.903903301068836e-12
6.1875056096153216e-12
5.388229802992743e-12
4.549857784841245e-12
4.0905643654487426e-12
4.0435623838293545e-12
4.3912519157595656e-12
5.103870172692655e-12
6.221387581976314e-12
8.002428801363978e-12
1.1550890506291187e-11
2.3123249822370588e-11
1.1733638836268684e-11
2.4305562177235486e-12
3.5114472728238736e-13
1.6243747895341827e-12
2.2971503653612896e-12
2.654223351556811e-12
2.820169723352794e-12
2.8634006238578486e-12
2.8276662979020346e-12
2.7431712525053554e-12
2.301520570961648e-12
4.8281001805266406e-12
5.0744578925839726e-12
4.973478023527602e-12
4.938573766959606e-12
5.01253956745768e-12
5.170263367496757e-12
5.384154840716976e-12
5.633846699605588e-12
5.90530018091226e-12
6.188911169613847e-12
5.3899334705074785e-12
4.551455354747568e-12
4.091873143918458e-12
4.044669702938832e-12
4.392308509421695e-12
5.1050399292127495e-12
6.222794960876031e-12
8.004267601319277e-12
1.155366039224487e-11
2.3129250087521226e-11
1.1731755933578289e-11
2.4293175998436393e-12
3.524081937151963e-13
1.6256451298485786e-12
2.2984332731761905e-12
2.6554662002643153e-12
2.8213016659322404e-12
2.8644348119750603e-12
2.8285618603689518e-12
2.1833988359206104e-12
4.928729043834524e-12
5.1880604355184515e-12
5.068842611222031e-12
5.01638890084721e-12
5.078144842765122e-12
5.227957090870924e-12
5.436737506583325e-12
5.68303104001027e-12
5.952088508191525e-12
6.2338513142198584e-12
6.521302584007877e-12
5.8882697077198785e-12
5.0917205856959615e-12
4.594078508490045e-12
4.511381374592645e-12
4.864145529391677e-12
5.631741943639524e-12
6.863111209602796e-12
8.855150703389304e-12
1.2887360287326107e-11
2.6146171408986815e-11
1.234699050616725e-11
2.6014280301108435e-12
3.8139555665354265e-13
1.7564426846460908e-12
2.4808861723134856e-12
2.8593215657475576e-12
3.0267350034317228e-12
3.058490928368272e-12
3.0034545566457567e-12
1.9873440529538262e-12
4.9051481968042084e-12
5.1817518444333985e-12
5.062258567593941e-12
5.006687909427436e-12
5.0657541590852145e-12
5.213694661453087e-12
5.421284223278676e-12
5.666862167292437e-12
5.935554314781058e-12
6.2171910799426856e-12
5.427122686748122e-12
4.590883173897723e-12
4.129055564792812e-12
4.080131461176357e-12
4.428986943648741e-12
5.1465193340807655e-12
6.273707934206288e-12
8.072600996368472e-12
1.1662849308183534e-11
2.3390637629956778e-11
1.1776837709549471e-11
2.4450065114578408e-12
3.5174180993420207e-13
1.6328712903549806e-12
2.3097519887655066e-12
2.6686411202433945e-12
2.8348524089110503e-12
2.877367138188214e-12
2.8403126456818e-12
2.75419094475948e-12
2.2911765605130213e-12
4.826190054953024e-12
5.073537875021123e-12
4.972561611906597e-12
4.9375256187826255e-12
5.0113521398940066e-12
5.168983772988852e-12
5.382812165152202e-12
5.6324658047240585e-12
5.903903301068836e-12
6.1875056096153216e-12
5.388229802992743e-12
4.549857784841245e-12
4.0905643654487426e-12
4.0435623838293545e-12
4.3912519157595656e-12
5.103870172692655e-12
6.221387581976314e-12
8.002428801363978e-12
1.1550890506291187e-11
2.3123249822370588e-11
1.1733638836268684e-11
2.4305562177235486e-12
3.5114472728238736e-13
1.6243747895341827e-12
2.2971503653612896e-12
2.654223351556811e-12
2.820169723352794e-12
2.8634006238578486e-12
2.8276662979020346e-12
2.7431712525053554e-12
2.301520570961648e-12
4.8281001805266406e-12
5.0744578925839726e-12
4.973478023527602e-12
4.938573766959606e-12
5.01253956745768e-12
5.170263367496757e-12
5.384154840716976e-12
5.633846699605588e-12
5.90530018091226e-12
6.188911169613847e-12
5.3899334705074785e-12
4.551455354747568e-12
4.091873143918458e-12
4.044669702938832e-12
4.392308509421695e-12
5.1050399292127495e-12
6.222794960876031e-12
8.004267601319277e-12
1.155366039224487e-11
2.3129250087521226e-11
1.1731755933578289e-11
2.4293175998436393e-12
3.524081937151963e-13
1.6256451298485786e-12
2.2984332731761905e-12
2.6554662002643153e-12
2.8213016659322404e-12
2.8644348119750603e-12
2.8285618603689518e-12
2.1833988359206104e-12
4.928729043834524e-12
5.1880604355184515e-12
5.068842611222031e-12
5.01638890084721e-12
5.078144842765122e-12
5.227957090870924e-12
5.436737506583325e-12
5.68303104001027e-12
5.952088508191525e-12
6.2338513142198584e-12
6.521302584007877e-12
5.8882697077198785e-12
5.0917205856959615e-12
4.594078508490045e-12
4.511381374592645e-12
4.864145529391677e-12
5.631741943639524e-12
6.863111209602796e-12
8.855150703389304e-12
1.2887360287326107e-11
2.6146171408986815e-11
1.234699050616725e-11
2.6014280301108435e-12
3.8139555665354265e-13
1.7564426846460908e-12
2.4808861723134856e-12
2.8593215657475576e-12
3.0267350034317228e-12
3.058490928368272e-12
3.0034545566457567e-12
1.9873440529538262e-12
4.9051481968042084e-12
5.1817518444333985e-12
5.062258567593941e-12
5.006687909427436e-12
5.0657541590852145e-12
5.213694661453087e-12
5.421284223278676e-12
5.666862167292437e-12
5.935554314781058e-12
6.2171910799426856e-12
5.427122686748122e-12
4.590883173897723e-12
4.129055564792812e-12
4.080131461176357e-12
4.428986943648741e-12
5.1465193340807655e-12
6.273707934206288e-12
8.072600996368472e-12
1.1662849308183534e-11
2.3390637629956778e-11
1.1776837709549471e-11
2.4450065114578408e-12
3.5174180993420207e-13
1.6328712903549806e-12
2.3097519887655066e-12
2.6686411202433945e-12
2.8348524089110503e-12
2.877367138188214e-12
2.8403126456818e-12
2.75419094475948e-12
2.2911765605130213e-12
4.826190054953024e-12
5.073537875021123e-12
4.972561611906597e-12
4.9375256187826255e-12
5.0113521398940066e-12
5.168983772988852e-12
5.382812165152202e-12
5.6324658047240585e-12
5.903903301068836e-12
6.1875056096153216e-12
5.388229802992743e-12
4.549857784841245e-12
4.0905643654487426e-12
4.0435623838293545e-12
4.3912519157595656e-12
5.103870172692655e-12
6.221387581976314e-12
8.002428801363978e-12
1.1550890506291187e-11
2.3123249822370588e-11
1.1733638836268684e-11
2.4305562177235486e-12
3.5114472728238736e-13
1.6243747895341827e-12
2.2971503653612896e-12
2.654223351556811e-12
2.820169723352794e-12
2.8634006238578486e-12
2.8276662979020346e-12
2.7431712525053554e-12
2.301520570961648e-12
4.8281001805266406e-12
5.0744578925839726e-12
4.973478023527602e-12
4.938573766959606e-12
5.01253956745768e-12
5.170263367496757e-12
5.384154840716976e-12
5.633846699605588e-12
5.90530018091226e-12
6.188911169613847e-12
5.3899334705074785e-12
4.551455354747568e-12
4.091873143918458e-12
4.044669702938832e-12
4.392308509421695e-12
5.1050399292127495e-12
6.222794960876031e-12
8.004267601319277e-12
1.155366039224487e-11
2.3129250087521226e-11
1.1731755933578289e-11
2.4293175998436393e-12
3.524081937151963e-13
1.6256451298485786e-12
2.2984332731761905e-12
2.6554662002643153e-12
2.8213016659322404e-12
2.8644348119750603e-12
2.8285618603689518e-12
2.1833988359206104e-12
4.928729043834524e-12
5.1880604355184515e-12
5.068842611222031e-12
5.01638890084721e-12
5.078144842765122e-12
5.227957090870924e-12
5.436737506583325e-12
5.68303104001027e-12
5.952088508191525e-12
6.2338513142198584e-12
6.521302584007877e-12
5.8882697077198785e-12
5.0917205856959615e-12
4.594078508490045e-12
4.511381374592645e-12
4.864145529391677e-12
5.631741943639524e-12
6.863111209602796e-12
8.855150703389304e-12
1.2887360287326107e-11
2.6146171408986815e-11
1.234699050616725e-11
2.6014280301108435e-12
3.8139555665354265e-13
1.7564426846460908e-12
2.4808861723134856e-12
2.8593215657475576e-12
3.0267350034317228e-12
3.058490928368272e-12
3.0034545566457567e-12
1.9873440529538262e-12
4.9051481968042084e-12
5.1817518444333985e-12
5.062258567593941e-12
5.006687909427436e-12
5.0657541590852145e-12
5.213694661453087e-12
5.421284223278676e-12
5.666862167292437e-12
5.935554314781058e-12
6.2171910799426856e-12
5.427122686748122e-12
4.590883173897723e-12
4.129055564792812e-12
4.080131461176357e-12
4.428986943648741e-12
5.1465193340807655e-12
6.273707934206288e-12
8.072600996368472e-12
1.1662849308183534e-11
2.3390637629956778e-11
1.1776837709549471e-11
2.4450065114578408e-12
3.5174180993420207e-13
1.6328712903549806e-12
2.3097519887655066e-12
2.6686411202433945e-12
2.8348524089110503e-12
2.877367138188214e-12
2.8403126456818e-12
2.75419094475948e-12
2.2911765605130213e-12
4.826190054953024e-12
5.073537875021123e-12
4.972561611906597e-12
4.9375256187826255e-12
5.0113521398940066e-12
5.168983772988852e-12
5.382812165152202e-12
5.6324658047240585e-12
5.903903301068836e-12
6.1875056096153216e-12
5.388229802992743e-12
4.549857784841245e-12
4.0905643654487426e-12
4.0435623838293545e-12
4.3912519157595656e-12
5.103870172692655e-12
6.221387581976314e-12
8.002428801363978e-12
1.1550890506291187e-11
2.3123249822370588e-11
1.1733638836268684e-11
2.4305562177235486e-12
3.5114472728238736e-13
1.6243747895341827e-12
2.2971503653612896e-12
2.654223351556811e-12
2.820169723352794e-12
2.8634006238578486e-12
2.8276662979020346e-12
2.7431712525053554e-12
2.301520570961648e-12
4.8281001805266406e-12
5.0744578925839726e-12
4.973478023527602e-12
4.938573766959606e-12
5.01253956745768e-12
5.170263367496757e-12
5.384154840716976e-12
5.633846699605588e-12
5.90530018091226e-12
6.188911169613847e-12
5.3899334705074785e-12
4.551455354747568e-12
4.091873143918458e-12
4.044669702938832e-12
4.392308509421695e-12
5.1050399292127495e-12
6.222794960876031e-12
8.004267601319277e-12
1.155366039224487e-11
2.3129250087521226e-11
1.1731755933578289e-11
2.4293175998436393e-12
3.524081937151963e-13
1.6256451298485786e-12
2.2984332731761905e-12
2.6554662002643153e-12
2.8213016659322404e-12
2.8644348119750603e-12
2.8285618603689518e-12
2.1833988359206104e-12
4.928729043834524e-12
5.1880604355184515e-12
5.068842611222031e-12
5.01638890084721e-12
5.078144842765122e-12
5.227957090870924e-12
5.436737506583325e-12
5.68303104001027e-12
5.952088508191525e-12
6.2338513142198584e-12
6.521302584007877e-12
5.8882697077198785e-12
5.0917205856959615e-12
4.594078508490045e-12
4.511381374592645e-12
4.864145529391677e-12
5.631741943639524e-12
6.863111209602796e-12
8.855150703389304e-12
1.2887360287326107e-11
2.6146171408986815e-11
1.234699050616725e-11
2.6014280301108435e-12
3.8139555665354265e-13
1.7564426846460908e-12
2.4808861723134856e-12
2.8593215657475576e-12
3.0267350034317228e-12
3.058490928368272e-12
3.0034545566457567e-12
1.9873440529538262e-12
4.9051481968042084e-12
5.1817518444333985e-12
5.062258567593941e-12
5.006687909427436e-12
5.0657541590852145e-12
5.213694661453087e-12
5.421284223278676e-12
5.666862167292437e-12
5.935554314781058e-12
6.2171910799426856e-12
5.427122686748122e-12
4.590883173897723e-12
4.129055564792812e-12
4.080131461176357e-12
4.428986943648741e-12
5.1465193340807655e-12
6.273707934206288e-12
8.072600996368472e-12
1.1662849308183534e-11
2.3390637629956778e-11
1.1776837709549471e-11
2.4450065114578408e-12
3.5174180993420207e-13
1.6328712903549806e-12
2.3097519887655066e-12
2.6686411202433945e-12
2.8348524089110503e-12
2.877367138188214e-12
2.8403126456818e-12
2.75419094475948e-12
2.2911765605130213e-12
4.826190054953024e-12
5.073537875021123e-12
4.972561611906597e-12
4.9375256187826255e-12
5.0113521398940066e-12
5.168983772988852e-12
5.382812165152202e-12
5.6324658047240585e-12
5.903903301068836e-12
6.1875056096153216e-12
5.388229802992743e-12
4.549857784841245e-12
4.0905643654487426e-12
4.0435623838293545e-12
4.3912519157595656e-12
5.103870172692655e-12
6.221387581976314e-12
8.002428801363978e-12
1.1550890506291187e-11
2.3123249822370588e-11
1.1733638836268684e-11
2.4305562177235486e-12
3.5114472728238736e-13
1.6243747895341827e-12
2.2971503653612896e-12
2.654223351556811e-12
2.820169723352794e-12
2.8634006238578486e-12
2.8276662979020346e-12
2.7431712525053554e-12
2.301520570961648e-12
4.8281001805266406e-12
5.0744578925839726e-12
4.973478023527602e-12
4.938573766959606e-12
5.01253956745768e-12
5.170263367496757e-12
5.384154840716976e-12
5.633846699605588e-12
5.90530018091226e-12
6.188911169613847e-12
5.3899334705074785e-12
4.551455354747568e-12
4.091873143918458e-12
4.044669702938832e-12
4.392308509421695e-12
5.1050399292127495e-12
6.222794960876031e-12
8.004267601319277e-12
1.155366039224487e-11
2.3129250087521226e-11
1.1731755933578289e-11
2.4293175998436393e-12
3.524081937151963e-13
1.6256451298485786e-12
2.2984332731761905e-12
2.6554662002643153e-12
2.8213016659322404e-12
2.8644348119750603e-12
2.8285618603689518e-12
2.1833988359206104e-12
4.928729043834524e-12
5.1880604355184515e-12
5.068842611222031e-12
5.01638890084721e-12
5.078144842765122e-12
5.227957090870924e-12
5.436737506583325e-12
5.68303104001027e-12
5.952088508191525e-12
6.2338513142198584e-12
6.521302584007877e-12
5.8882697077198785e-12
5.0917205856959615e-12
4.594078508490045e-12
4.511381374592645e-12
4.864145529391677e-12
5.631741943639524e-12
6.863111209602796e-12
8.855150703389304e-12
1.2887360287326107e-11
2.6146171408986815e-11
1.234699050616725e-11
2.6014280301108435e-12
3.8139555665354265e-13
1.7564426846460908e-12
2.4808861723134856e-12
2.8593215657475576e-12
3.0267350034317228e-12
3.058490928368272e-12
3.0034545566457567e-12
1.9873440529538262e-12
4.9051481968042084e-12
5.1817518444333985e-12
5.062258567593941e-12
5.006687909427436e-12
5.0657541590852145e-12
5.213694661453087e-12
5.421284223278676e-12
5.666862167292437e-12
5.935554314781058e-12
6.2171910799426856e-12
5.427122686748122e-12
4.590883173897723e-12
4.129055564792812e-12
4.080131461176357e-12
4.428986943648741e-12
5.1465193340807655e-12
6.273707934206288e-12
8.072600996368472e-12
1.1662849308183534e-11
2.3390637629956778e-11
1.1776837709549471e-11
2.4450065114578408e-12
3.5174180993420207e-13
1.6328712903549806e-12
2.3097519887655066e-12
2.6686411202433945e-12
2.8348524089110503e-12
2.877367138188214e-12
2.8403126456818e-12
2.75419094475948e-12
2.2911765605130213e-12
4.826190054953024e-12
5.073537875021123e-12
4.972561611906597e-12
4.9375256187826255e-12
5.0113521398940066e-12
5.168983772988852e-12
5.382812165152202e-12
5.6324658047240585e-12
5.903903301068836e-12
6.1875056096153216e-12
5.388229802992743e-12
4.549857784841245e-12
4.0905643654487426e-12
4.0435623838293545e-12
4.3912519157595656e-12
5.103870172692655e-12
6.221387581976314e-12
8.002428801363978e-12
1.1550890506291187e-11
2.3123249822370588e-11
1.1733638836268684e-11
2.4305562177235486e-12
3.5114472728238736e-13
1.6243747895341827e-12
2.2971503653612896e-12
2.654223351556811e-12
2.820169723352794e-12
2.8634006238578486e-12
2.8276662979020346e-12
2.7431712525053554e-12
2.301520570961648e-12
4.8281001805266406e-12
5.0744578925839726e-12
4.973478023527602e-12
4.938573766959606e-12
5.01253956745768e-12
5.170263367496757e-12
5.384154840716976e-12
5.633846699605588e-12
5.90530018091226e-12
6.188911169613847e-12
5.3899334705074785e-12
4.551455354747568e-12
4.091873143918458e-12
4.044669702938832e-12
4.392308509421695e-12
5.1050399292127495e-12
6.222794960876031e-12
8.004267601319277e-12
1.155366039224487e-11
2.3129250087521226e-11
1.1731755933578289e-11
2.4293175998436393e-12
3.524081937151963e-13
1.6256451298485786e-12
2.2984332731761905e-12
2.6554662002643153e-12
2.8213016659322404e-12
2.8644348119750603e-12
2.8285618603689518e-12
2.1833988359206104e-12
4.928729043834524e-12
5.1880604355184515e-12
5.068842611222031e-12
5.01638890084721e-12
5.078144842765122e-12
5.227957090870924e-12
5.436737506583325e-12
5.68303104001027e-12
5.952088508191525e-12
6.2338513142198584e-12
6.521302584007877e-12
5.8882697077198785e-12
5.0917205856959615e-12
4.594078508490045e-12
4.511381374592645e-12
4.864145529391677e-12
5.631741943639524e-12
6.863111209602796e-12
8.855150703389304e-12
1.2887360287326107e-11
2.6146171408986815e-11
1.234699050616725e-11
2.6014280301108435e-12
3.8139555665354265e-13
1.7564426846460908e-12
2.4808861723134856e-12
2.8593215657475576e-12
3.0267350034317228e-12
3.058490928368272e-12
3.0034545566457567e-12
1.9873440529538262e-12
4.9051481968042084e-12
5.1817518444333985e-12
5.062258567593941e-12
5.006687909427436e-12
5.0657541590852145e-12
5.213694661453087e-12
5.421284223278676e-12
5.666862167292437e-12
5.935554314781058e-12
6.2171910799426856e-12
5.427122686748122e-12
4.590883173897723e-12
4.129055564792812e-12
4.080131461176357e-12
4.428986943648741e-12
5.1465193340807655e-12
6.273707934206288e-12
8.072600996368472e-12
1.1662849308183534e-11
2.3390637629956778e-11
1.1776837709549471e-11
2.4450065114578408e-12
3.5174180993420207e-13
1.6328712903549806e-12
2.3097519887655066e-12
2.6686411202433945e-12
2.8348524089110503e-12
2.877367138188214e-12
2.8403126456818e-12
2.75419094475948e-12
2.2911765605130213e-12
4.826190054953024e-12
5.073537875021123e-12
4.972561611906597e-12
4.9375256187826255e-12
5.0113521398940066e-12
5.168983772988852e-12
5.382812165152202e-12
5.6324658047240585e-12
5.903903301068836e-12
6.1875056096153216e-12
5.388229802992743e-12
4.549857784841245e-12
4.0905643654487426e-12
4.0435623838293545e-12
4.3912519157595656e-12
5.103870172692655e-12
6.221387581976314e-12
8.002428801363978e-12
1.1550890506291187e-11
2.3123249822370588e-11
1.1733638836268684e-11
2.4305562177235486e-12
3.5114472728238736e-13
1.6243747895341827e-12
2.2971503653612896e-12
2.654223351556811e-12
2.820169723352794e-12
2.8634006238578486e-12
2.8276662979020346e-12
2.7431712525053554e-12
2.301520570961648e-12
4.8281001805266406e-12
5.0744578925839726e-12
4.973478023527602e-12
4.938573766959606e-12
5.01253956745768e-12
5.170263367496757e-12
5.384154840716976e-12
5.633846699605588e-12
5.90530018091226e-12
6.188911169613847e-12
5.3899334705074785e-12
4.551455354747568e-12
4.091873143918458e-12
4.044669702938832e-12
4.392308509421695e-12
5.1050399292127495e-12
6.222794960876031e-12
8.004267601319277e-12
1.155366039224487e-11
2.3129250087521226e-11
1.1731755933578289e-11
2.4293175998436393e-12
3.524081937151963e-13
1.6256451298485786e-12
2.2984332731761905e-12
2.6554662002643153e-12
2.8213016659322404e-12
2.8644348119750603e-12
2.8285618603689518e-12
2.1833988359206104e-12
4.928729043834524e-12
5.1880604355184515e-12
5.068842611222031e-12
5.01638890084721e-12
5.078144842765122e-12
5.227957090870924e-12
5.436737506583325e-12
5.68303104001027e-12
5.952088508191525e-12
6.2338513142198584e-12
6.521302584007877e-12
5.8882697077198785e-12
5.0917205856959615e-12
4.594078508490045e-12
4.511381374592645e-12
4.864145529391677e-12
5.631741943639524e-12
6.863111209602796e-12
8.855150703389304e-12
1.2887360287326107e-11
2.6146171408986815e-11
1.234699050616725e-11
2.6014280301108435e-12
3.8139555665354265e-13
1.7564426846460908e-12
2.4808861723134856e-12
2.8593215657475576e-12
3.0267350034317228e-12
3.058490928368272e-12
3.0034545566457567e-12
1.9873440529538262e-12
4.9051481968042084e-12
5.1817518444333985e-12
5.062258567593941e-12
5.006687909427436e-12
5.0657541590852145e-12
5.213694661453087e-12
5.421284223278676e-12
5.666862167292437e-12
5.935554314781058e-12
6.2171910799426856e-12
5.427122686748122e-12
4.590883173897723e-12
4.129055564792812e-12
4.080131461176357e-12
4.428986943648741e-12
5.1465193340807655e-12
6.273707934206288e-12
8.072600996368472e-12
1.1662849308183534e-11
2.3390637629956778e-11
1.1776837709549471e-11
2.4450065114578408e-12
3.5174180993420207e-13
1.6328712903549806e-12
2.3097519887655066e-12
2.6686411202433945e-12
2.8348524089110503e-12
2.877367138188214e-12
2.8403126456818e-12
2.75419094475948e-12
2.2911765605130213e-12
4.826190054953024e-12
5.073537875021123e-12
4.972561611906597e-12
4.9375256187826255e-12
5.0113521398940066e-12
5.168983772988852e-12
5.382812165152202e-12
5.6324658047240585e-12
5.903903301068836e-12
6.1875056096153216e-12
5.388229802992743e-12
4.549857784841245e-12
4.0905643654487426e-12
4.0435623838293545e-12
4.3912519157595656e-12
5.103870172692655e-12
6.221387581976314e-12
8.002428801363978e-12
1.1550890506291187e-11
2.3123249822370588e-11
1.1733638836268684e-11
2.4305562177235486e-12
3.5114472728238736e-13
1.6243747895341827e-12
2.2971503653612896e-12
2.654223351556811e-12
2.820169723352794e-12
2.8634006238578486e-12
2.8276662979020346e-12
2.7431712525053554e-12
2.301520570961648e-12
4.8281001805266406e-12
5.0744578925839726e-12
4.973478023527602e-12
4.938573766959606e-12
5.01253956745768e-12
5.170263367496757e-12
5.384154840716976e-12
5.633846699605588e-12
5.90530018091226e-12
6.188911169613847e-12
5.3899334705074785e-12
4.551455354747568e-12
4.091873143918458e-12
4.044669702938832e-12
4.392308509421695e-12
5.1050399292127495e-12
6.222794960876031e-12
8.004267601319277e-12
1.155366039224487e-11
2.3129250087521226e-11
1.1731755933578289e-11
2.4293175998436393e-12
3.524081937151963e-13
1.6256451298485786e-12
2.2984332731761905e-12
2.6554662002643153e-12
2.8213016659322404e-12
2.8644348119750603e-12
2.8285618603689518e-12
2.1833988359206104e-12
4.928729043834524e-12
5.1880604355184515e-12
5.068842611222031e-12
5.01638890084721e-12
5.078144842765122e-12
5.227957090870924e-12
5.436737506583325e-12
5.68303104001027e-12
5.952088508191525e-12
6.2338513142198584e-12
6.521302584007877e-12
5.8882697077198785e-12
5.0917205856959615e-12
4.594078508490045e-12
4.511381374592645e-12
4.864145529391677e-12
5.631741943639524e-12
6.863111209602796e-12
8.855150703389304e-12
1.2887360287326107e-11
2.6146171408986815e-11
1.234699050616725e-11
2.6014280301108435e-12
3.8139555665354265e-13
1.7564426846460908e-12
2.4808861723134856e-12
2.8593215657475576e-12
3.0267350034317228e-12
3.058490928368272e-12
3.0034545566457567e-12
1.9873440529538262e-12
4.9051481968042084e-12
5.1817518444333985e-12
5.062258567593941e-12
5.006687909427436e-12
5.0657541590852145e-12
5.213694661453087e-12
5.421284223278676e-12
5.666862167292437e-12
5.935554314781058e-12
6.2171910799426856e-12
5.427122686748122e-12
4.590883173897723e-12
4.129055564792812e-12
4.080131461176357e-12
4.428986943648741e-12
5.1465193340807655e-12
6.273707934206288e-12
8.072600996368472e-12
1.1662849308183534e-11
2.3390637629956778e-11
1.1776837709549471e-11
2.4450065114578408e-12
3.5174180993420207e-13
1.6328712903549806e-12
2.3097519887655066e-12
2.6686411202433945e-12
2.8348524089110503e-12
2.877367138188214e-12
2.8403126456818e-12
2.75419094475948e-12
2.2911765605130213e-12
4.826190054953024e-12
5.073537875021123e-12
4.972561611906597e-12
4.9375256187826255e-12
5.0113521398940066e-12
5.168983772988852e-12
5.382812165152202e-12
5.6324658047240585e-12
5.903903301068836e-12
6.1875056096153216e-12
5.388229802992743e-12
4.549857784841245e-12
4.0905643654487426e-12
4.0435623838293545e-12
4.3912519157595656e-12
5.103870172692655e-12
6.221387581976314e-12
8.002428801363978e-12
1.1550890506291187e-11
2.3123249822370588e-11
1.1733638836268684e-11
2.4305562177235486e-12
3.5114472728238736e-13
1.6243747895341827e-12
2.2971503653612896e-12
2.654223351556811e-12
2.820169723352794e-12
2.8634006238578486e-12
2.8276662979020346e-12
2.7431712525053554e-12
2.301520570961648e-12
4.8281001805266406e-12
5.0744578925839726e-12
4.973478023527602e-12
4.938573766959606e-12
5.01253956745768e-12
5.170263367496757e-12
5.384154840716976e-12
5.633846699605588e-12
5.90530018091226e-12
6.188911169613847e-12
5.3899334705074785e-12
4.551455354747568e-12
4.091873143918458e-12
4.044669702938832e-12
4.392308509421695e-12
5.1050399292127495e-12
6.222794960876031e-12
8.004267601319277e-12
1.155366039224487e-11
2.3129250087521226e-11
1.1731755933578289e-11
2.4293175998436393e-12
3.524081937151963e-13
1.6256451298485786e-12
2.2984332731761905e-12
2.6554662002643153e-12
2.8213016659322404e-12
2.8644348119750603e-12
2.8285618603689518e-12
2.1833988359206104e-12
4.928729043834524e-12
5.1880604355184515e-12
5.068842611222031e-12
5.01638890084721e-12
5.078144842765122e-12
5.227957090870924e-12
5.436737506583325e-12
5.68303104001027e-12
5.952088508191525e-12
6.2338513142198584e-12
6.521302584007877e-12
5.8882697077198785e-12
5.0917205856959615e-12
4.594078508490045e-12
4.511381374592645e-12
4.864145529391677e-12
5.631741943639524e-12
6.863111209602796e-12
8.855150703389304e-12
1.2887360287326107e-11
2.6146171408986815e-11
1.234699050616725e-11
2.6014280301108435e-12
3.8139555665354265e-13
1.7564426846460908e-12
2.4808861723134856e-12
2.8593215657475576e-12
3.0267350034317228e-12
3.058490928368272e-12
3.0034545566457567e-12
1.9873440529538262e-12
4.9051481968042084e-12
5.1817518444333985e-12
5.062258567593941e-12
5.006687909427436e-12
5.0657541590852145e-12
5.213694661453087e-12
5.421284223278676e-12
5.666862167292437e-12
5.935554314781058e-12
6.2171910799426856e-12
5.427122686748122e-12
4.590883173897723e-12
4.129055564792812e-12
4.080131461176357e-12
4.428986943648741e-12
5.1465193340807655e-12
6.273707934206288e-12
8.072600996368472e-12
1.1662849308183534e-11
2.3390637629956778e-11
1.1776837709549471e-11
2.4450065114578408e-12
3.5174180993420207e-13
1.6328712903549806e-12
2.3097519887655066e-12
2.6686411202433945e-12
2.8348524089110503e-12
2.877367138188214e-12
2.8403126456818e-12
2.75419094475948e-12
2.2911765605130213e-12
4.826190054953024e-12
5.073537875021123e-12
4.972561611906597e-12
4.9375256187826255e-12
5.0113521398940066e-12
5.168983772988852e-12
5.382812165152202e-12
5.6324658047240585e-12
5.903903301068836e-12
6.1875056096153216e-12
5.388229802992743e-12
4.549857784841245e-12
4.0905643654487426e-12
4.0435623838293545e-12
4.3912519157595656e-12
5.103870172692655e-12
6.221387581976314e-12
8.002428801363978e-12
1.1550890506291187e-11
2.3123249822370588e-11
1.1733638836268684e-11
2.4305562177235486e-12
3.5114472728238736e-13
1.6243747895341827e-12
2.2971503653612896e-12
2.654223351556811e-12
2.820169723352794e-12
2.8634006238578486e-12
2.8276662979020346e-12
2.7431712525053554e-12
2.301520570961648e-12
4.8281001805266406e-12
5.0744578925839726e-12
4.973478023527602e-12
4.938573766959606e-12
5.01253956745768e-12
5.170263367496757e-12
5.384154840716976e-12
5.633846699605588e-12
5.90530018091226e-12
6.188911169613847e-12
5.3899334705074785e-12
4.551455354747568e-12
4.091873143918458e-12
4.044669702938832e-12
4.392308509421695e-12
5.1050399292127495e-12
6.222794960876031e-12
8.004267601319277e-12
1.155366039224487e-11
2.3129250087521226e-11
1.1731755933578289e-11
2.4293175998436393e-12
3.524081937151963e-13
1.6256451298485786e-12
2.2984332731761905e-12
2.6554662002643153e-12
2.8213016659322404e-12
2.8644348119750603e-12
2.8285618603689518e-12
2.1833988359206104e-12
4.928729043834524e-12
5.1880604355184515e-12
5.068842611222031e-12
5.01638890084721e-12
5.078144842765122e-12
5.227957090870924e-12
5.436737506583325e-12
5.68303104001027e-12
5.952088508191525e-12
6.2338513142198584e-12
6.521302584007877e-12
5.8882697077198785e-12
5.0917205856959615e-12
4.594078508490045e-12
4.511381374592645e-12
4.864145529391677e-12
5.631741943639524e-12
6.863111209602796e-12
8.855150703389304e-12
1.2887360287326107e-11
2.6146171408986815e-11
1.234699050616725e-11
2.6014280301108435e-12
3.8139555665354265e-13
1.7564426846460908e-12
2.4808861723134856e-12
2.8593215657475576e-12
3.0267350034317228e-12
3.058490928368272e-12
3.0034545566457567e-12
1.9873440529538262e-12
4.9051481968042084e-12
5.1817518444333985e-12
5.062258567593941e-12
5.006687909427436e-12
5.0657541590852145e-12
5.213694661453087e-12
5.421284223278676e-12
5.666862167292437e-12
5.935554314781058e-12
6.2171910799426856e-12
5.427122686748122e-12
4.590883173897723e-12
4.129055564792812e-12
4.080131461176357e-12
4.428986943648741e-12
5.1465193340807655e-12
6.273707934206288e-12
8.072600996368472e-12
1.1662849308183534e-11
2.3390637629956778e-11
1.1776837709549471e-11
2.4450065114578408e-12
3.5174180993420207e-13
1.6328712903549806e-12
2.3097519887655066e-12
2.6686411202433945e-12
2.8348524089110503e-12
2.877367138188214e-12
2.8403126456818e-12
2.75419094475948e-12
2.2911765605130213e-12
4.826190054953024e-12
5.073537875021123e-12
4.972561611906597e-12
4.9375256187826255e-12
5.0113521398940066e-12
5.168983772988852e-12
5.382812165152202e-12
5.6324658047240585e-12
5.903903301068836e-12
6.1875056096153216e-12
5.388229802992743e-12
4.549857784841245e-12
4.0905643654487426e-12
4.0435623838293545e-12
4.3912519157595656e-12
5.103870172692655e-12
6.221387581976314e-12
8.002428801363978e-12
1.1550890506291187e-11
2.3123249822370588e-11
1.1733638836268684e-11
2.4305562177235486e-12
3.5114472728238736e-13
1.6243747895341827e-12
2.2971503653612896e-12
2.654223351556811e-12
2.820169723352794e-12
2.8634006238578486e-12
2.8276662979020346e-12
2.7431712525053554e-12
2.301520570961648e-12
4.8281001805266406e-12
5.0744578925839726e-12
4.973478023527602e-12
4.938573766959606e-12
5.01253956745768e-12
5.170263367496757e-12
5.384154840716976e-12
5.633846699605588e-12
5.90530018091226e-12
6.188911169613847e-12
5.3899334705074785e-12
4.551455354747568e-12
4.091873143918458e-12
4.044669702938832e-12
4.392308509421695e-12
5.1050399292127495e-12
6.222794960876031e-12
8.004267601319277e-12
1.155366039224487e-11
2.3129250087521226e-11
1.1731755933578289e-11
2.4293175998436393e-12
3.524081937151963e-13
1.6256451298485786e-12
2.2984332731761905e-12
2.6554662002643153e-12
2.8213016659322404e-12
2.8644348119750603e-12
2.8285618603689518e-12
2.1833988359206104e-12
4.928729043834524e-12
5.1880604355184515e-12
5.068842611222031e-12
5.01638890084721e-12
5.078144842765122e-12
5.227957090870924e-12
5.436737506583325e-12
5.68303104001027e-12
5.952088508191525e-12
6.2338513142198584e-12
6.521302584007877e-12
5.8882697077198785e-12
5.0917205856959615e-12
4.594078508490045e-12
4.511381374592645e-12
4.864145529391677e-12
5.631741943639524e-12
6.863111209602796e-12
8.855150703389304e-12
1.2887360287326107e-11
2.6146171408986815e-11
1.234699050616725e-11
2.6014280301108435e-12
3.8139555665354265e-13
1.7564426846460908e-12
2.4808861723134856e-12
2.8593215657475576e-12
3.0267350034317228e-12
3.058490928368272e-12
3.0034545566457567e-12
1.9873440529538262e-12
4.9051481968042084e-12
5.1817518444333985e-12
5.062258567593941e-12
5.006687909427436e-12
5.0657541590852145e-12
5.213694661453087e-12
5.421284223278676e-12
5.666862167292437e-12
5.935554314781058e-12
6.2171910799426856e-12
5.427122686748122e-12
4.590883173897723e-12
4.129055564792812e-12
4.080131461176357e-12
4.428986943648741e-12
5.1465193340807655e-12
6.273707934206288e-12
8.072600996368472e-12
1.1662849308183534e-11
2.3390637629956778e-11
1.1776837709549471e-11
2.4450065114578408e-12
3.5174180993420207e-13
1.6328712903549806e-12
2.3097519887655066e-12
2.6686411202433945e-12
2.8348524089110503e-12
2.877367138188214e-12
2.8403126456818e-12
2.75419094475948e-12
2.2911765605130213e-12
4.826190054953024e-12
5.073537875021123e-12
4.972561611906597e-12
4.9375256187826255e-12
5.0113521398940066e-12
5.168983772988852e-12
5.382812165152202e-12
5.6324658047240585e-12
5.903903301068836e-12
6.1875056096153216e-12
5.388229802992743e-12
4.549857784841245e-12
4.0905643654487426e-12
4.0435623838293545e-12
4.3912519157595656e-12
5.103870172692655e-12
6.221387581976314e-12
8.002428801363978e-12
1.1550890506291187e-11
2.3123249822370588e-11
1.1733638836268684e-11
2.4305562177235486e-12
3.5114472728238736e-13
1.6243747895341827e-12
2.2971503653612896e-12
2.654223351556811e-12
2.820169723352794e-12
2.8634006238578486e-12
2.8276662979020346e-12
2.7431712525053554e-12
2.301520570961648e-12
4.8281001805266406e-12
5.0744578925839726e-12
4.973478023527602e-12
4.938573766959606e-12
5.01253956745768e-12
5.170263367496757e-12
5.384154840716976e-12
5.633846699605588e-12
5.90530018091226e-12
6.188911169613847e-12
5.3899334705074785e-12
4.551455354747568e-12
4.091873143918458e-12
4.044669702938832e-12
4.392308509421695e-12
5.1050399292127495e-12
6.222794960876031e-12
8.004267601319277e-12
1.155366039224487e-11
2.3129250087521226e-11
1.1731755933578289e-11
2.4293175998436393e-12
3.524081937151963e-13
1.6256451298485786e-12
2.2984332731761905e-12
2.6554662002643153e-12
2.8213016659322404e-12
2.8644348119750603e-12
2.8285618603689518e-12
2.1833988359206104e-12
4.928729043834524e-12
5.1880604355184515e-12
5.068842611222031e-12
5.01638890084721e-12
5.078144842765122e-12
5.227957090870924e-12
5.436737506583325e-12
5.68303104001027e-12
5.952088508191525e-12
6.2338513142198584e-12
6.521302584007877e-12
5.8882697077198785e-12
5.0917205856959615e-12
4.594078508490045e-12
4.511381374592645e-12
4.864145529391677e-12
5.631741943639524e-12
6.863111209602796e-12
8.855150703389304e-12
1.2887360287326107e-11
2.6146171408986815e-11
1.234699050616725e-11
2.6014280301108435e-12
3.8139555665354265e-13
1.7564426846460908e-12
2.4808861723134856e-12
2.8593215657475576e-12
3.0267350034317228e-12
3.058490928368272e-12
3.0034545566457567e-12
1.9873440529538262e-12
4.9051481968042084e-12
5.1817518444333985e-12
5.062258567593941e-12
5.006687909427436e-12
5.0657541590852145e-12
5.213694661453087e-12
5.421284223278676e-12
5.666862167292437e-12
5.935554314781058e-12
6.2171910799426856e-12
5.427122686748122e-12
4.590883173897723e-12
4.129055564792812e-12
4.080131461176357e-12
4.428986943648741e-12
5.1465193340807655e-12
6.273707934206288e-12
8.072600996368472e-12
1.1662849308183534e-11
2.3390637629956778e-11
1.1776837709549471e-11
2.4450065114578408e-12
3.5174180993420207e-13
1.6328712903549806e-12
2.3097519887655066e-12
2.6686411202433945e-12
2.8348524089110503e-12
2.877367138188214e-12
2.8403126456818e-12
2.75419094475948e-12
2.2911765605130213e-12
4.826190054953024e-12
5.073537875021123e-12
4.972561611906597e-12
4.9375256187826255e-12
5.0113521398940066e-12
5.168983772988852e-12
