# Supplementary material for: Observability and Controllability of Nonlinear Networks: The Role of Symmetry
Source: Phys Rev X. Author manuscript; Available in PMC 2018 Nov 13. (PMC6234006; doi:10.1103/PhysRevX.5.011005)
Supplement: Code Archive [file NIHMS982008-supplement-Code_Archive.zip › MathematicaData/FNObsDELTAHetN1M1ChaosK1IC1]

2.642333024075162e-10
1.5876725352489642e-9
7.884913166355416e-10
5.953710661517989e-10
1.1501445978901767e-10
1.3715663225711163e-10
1.3102580904199548e-10
1.1755295556948194e-11
4.307538562821158e-11
1.282429362094371e-11
1.2401106561353764e-11
1.3586519698170722e-11
3.258356966108832e-11
7.004890191083314e-11
1.5367572016536588e-10
3.0207601960892835e-10
4.4108585901745433e-10
3.387473294858546e-10
1.6482673310154315e-10
3.9330520779984104e-10
1.24686886725021e-9
1.7140849524243828e-10
4.170852142514483e-12
1.002876119560244e-13
0.
0.
0.
0.
0.
0.
0.
0.
0.
0.
0.
0.
0.
0.
0.
2.4289971780448643e-14
3.124349461606209e-14
4.012198885912099e-14
6.932823961876505e-14
9.082155615063526e-13
8.594687971703885e-14
0.
2.5869301137773292e-14
6.049989643667709e-14
1.0051658790905772e-13
1.5088470403768495e-13
2.134220330950686e-13
2.869583110986262e-13
3.682086865556534e-13
4.544407349886981e-13
5.4568047859684e-13
6.447263177745312e-13
7.56012028557197e-13
8.847947323343579e-13
1.037034037474744e-12
1.2197679144222255e-12
1.4418381901030603e-12
1.7150094879967364e-12
7.103748190375521e-12
3.1468953506095826e-11
4.578561058187491e-11
3.8726769602154044e-11
3.857167758500216e-11
4.2198996635307425e-11
4.866232079001734e-11
5.847724667715824e-11
7.331839062778988e-11
9.651603982829224e-11
1.3372071199652083e-10
7.649962948175559e-11
4.9053022805862114e-11
3.348317467727277e-11
2.657727336162064e-11
2.3643846432761282e-11
1.684648307154782e-11
6.032588594106325e-12
2.4338006086075974e-12
1.3303913801069448e-12
1.2230997346872407e-12
2.4604148411330843e-12
8.109697785799645e-12
3.839124897989456e-11
2.1080768738309074e-11
1.578151234423225e-11
1.5108450455268635e-11
1.6463236178364097e-11
1.9713097459673013e-11
2.5735468167948513e-11
3.6938405883232666e-11
1.0827984447542667e-10
9.495569024950123e-11
5.2955839504614843e-11
5.277101519894923e-11
7.338581804894719e-11
1.2238058613659392e-10
1.0450503078896295e-10
1.0997127541514767e-10
2.6684814223630073e-10
6.121456990401131e-10
7.037853675264554e-10
5.494462770491639e-10
4.11537966363994e-10
1.685949035788981e-10
7.125119992911191e-10
6.471684744091487e-9
2.8571397674820878e-8
5.931056781970863e-9
2.1602048572781128e-9
9.38589825948616e-10
9.016892487716306e-11
6.645513969624033e-11
1.5508949514987518e-10
5.1521866543598094e-11
1.256417078516211e-11
6.289016533668204e-12
2.6725725328390437e-12
1.1311304449816127e-12
3.1936545914734017e-12
4.137449037536009e-12
2.2242438305659954e-12
6.824391645769815e-13
5.548473127850358e-12
1.3380516485498549e-11
2.28590781764728e-11
3.130808091857584e-11
3.759543948431186e-11
4.241440373390244e-11
4.6605213897301453e-11
5.057759171438858e-11
5.446661169884086e-11
5.827630760747217e-11
6.746802888050543e-11
2.1035308460734743e-11
1.6729148364978615e-13
5.526280655750708e-12
1.0250082599997206e-11
2.0478807535645183e-11
6.620136710801885e-11
8.630284409918594e-11
6.668395034842967e-13
8.711214035998052e-12
9.815388944532096e-12
1.0305982974336612e-11
1.1113550839553939e-11
1.2511983266357476e-11
1.4790630200908257e-11
1.8479797348113936e-11
2.4683763253790554e-11
3.5970349952875754e-11
5.921181820178788e-11
1.7485114455607156e-10
1.1729904047841882e-10
6.960822564618703e-11
7.675234770653155e-11
1.258018860089922e-10
2.0816235555759486e-10
1.9372660197518045e-10
3.493418339609948e-10
1.4841570466686437e-9
1.2853803158704231e-8
2.857488445368942e-10
4.203468658243183e-10
2.925812776151705e-9
3.954178691074368e-9
1.0575929669657012e-8
9.250089513225884e-9
5.92840611102425e-9
1.2487223331135577e-9
1.761022870713587e-10
2.7628268832463794e-11
1.9745740892455506e-10
1.8452094454024228e-10
1.1257911049644778e-10
7.603565563534246e-11
9.676070831622645e-11
3.557652242374545e-10
6.448685029955824e-10
4.420386188692634e-10
2.0907376744255426e-10
2.709498055443937e-10
4.4668153471175983e-10
1.8264298941039978e-10
1.330159730637117e-10
1.1220700669053464e-10
1.0830577936025402e-10
1.1541923411057793e-10
1.3021231849952154e-10
1.4628640668356117e-10
1.3952617275869773e-10
6.323574962702583e-11
5.665831553211815e-11
3.0390752010731976e-10
2.109135223401907e-9
4.054608880896093e-10
1.5957204420171485e-11
8.557765454100398e-14
0.
0.
0.
0.
0.
0.
0.
0.
0.
0.
0.
0.
0.
0.
0.
0.
7.043653907755184e-14
6.792782453352143e-14
8.269520753182434e-14
1.0438112197311873e-13
1.3152184850371245e-13
1.6320125465035653e-13
1.9701023216450296e-13
2.2702083051346514e-13
2.4093325418503657e-13
2.1641840275219427e-13
1.1732918936941726e-13
5.016017186211362e-13
8.446431525990718e-13
3.1241177978309783e-12
3.0857278332528916e-12
1.5809128651961366e-13
4.6612133847154e-13
7.665683743283681e-13
9.96459164389225e-13
1.2141058227325045e-12
1.4448974342482169e-12
1.7063278670076333e-12
2.014289296946844e-12
2.3863575057202376e-12
2.8447731760785866e-12
3.4202375393718097e-12
4.1576849633690115e-12
5.1258768166923486e-12
6.434263872245853e-12
8.264213500621969e-12
7.068724329671237e-11
1.8500878385581323e-10
1.0791962269819174e-10
9.343583656737385e-11
1.0362045910122793e-10
1.3607873870886873e-10
2.137571926247616e-10
3.574961129816964e-10
3.8757876538271444e-10
4.2740613639056115e-10
6.716665088346657e-10
7.220075734590109e-10
1.4720490609477277e-10
3.706074566209763e-10
5.030139072480988e-10
4.647537889484091e-10
2.2817574236631902e-10
1.3250361302799683e-10
7.012557216536452e-11
4.715074318278259e-11
4.149347588966963e-11
2.0636984007629814e-11
3.323798442784122e-12
2.593279663766718e-12
9.722562909376812e-12
2.5702237099516847e-11
6.321701431740559e-11
1.8332366493666447e-12
8.714412966705023e-12
1.1326021696045596e-11
1.3160433002587089e-11
4.839307654824392e-11
1.9167993867592346e-10
1.9057443242102888e-10
1.622561238066377e-10
1.6714892494521053e-10
1.901107923089095e-10
2.3233059385960223e-10
3.051038454114535e-10
4.331253306600384e-10
6.389599213829384e-10
7.832885454788623e-10
4.6806432226163e-10
2.111218424281511e-10
1.0797192802404066e-10
7.184504132627885e-11
5.6197849369145307e-11
4.739948573648021e-11
3.1319228766221875e-11
1.0749092591621376e-11
4.338062526455466e-12
2.62885145058884e-12
3.915414867581965e-12
1.1494677450161293e-11
4.385862232407829e-11
1.1060385061522457e-10
5.720832572391692e-11
4.75897351313439e-11
4.822113333886814e-11
5.4929605985348987e-11
6.872595486954707e-11
9.447849959199382e-11
3.209914466073913e-10
4.011944788113501e-10
2.1884484905158548e-10
2.1423310145586657e-10
2.853709425230085e-10
5.052790627879537e-10
6.926893226515244e-10
7.150811821941563e-10
1.4439072505109823e-9
3.5648046323734662e-9
4.072911114301574e-8
6.1845328603403065e-9
8.358159467861239e-10
3.7891404932518616e-9
3.934544936802642e-9
3.4279015726624366e-9
3.81369718702805e-9
7.638668111429028e-10
4.3025550613996687e-10
2.873190780587522e-10
3.862962611552537e-10
4.344265686405294e-10
4.2163464976540285e-10
1.3316428259022329e-10
3.305876396397596e-11
3.963018387236842e-12
6.217633736796302e-11
6.570117823978103e-10
3.7686856412775043e-10
7.1226689171142e-11
5.898268333523628e-12
5.582055979726081e-11
1.3864489263299395e-10
3.4152941566451243e-10
3.386106325462583e-10
3.456675812559955e-10
3.715665442112583e-10
4.08706665319227e-10
4.5541975499217137e-10
5.13903188218343e-10
5.889236593211455e-10
6.874676044395949e-10
3.4245129551948206e-10
2.22576956956534e-10
1.5298656869727142e-10
8.96501848125614e-11
3.185241337808029e-11
1.0879252573458296e-11
1.8173728157466296e-11
1.7071514619276434e-11
1.0216655626659554e-11
1.0103875004584303e-11
6.695377107370028e-11
3.1197589317395517e-10
3.1288722337561134e-10
2.00097846862489e-10
1.801999202196759e-10
1.958856219911627e-10
2.5010578257384185e-10
3.841897211917605e-10
7.15036687751418e-10
5.174232094761004e-10
4.85081101038008e-10
2.85915139141771e-10
3.0126328008204343e-10
4.5275199436291155e-10
8.547617631234035e-10
9.059286705926455e-10
1.426755567797971e-9
4.648079620401918e-9
9.172887673036818e-9
2.1128379730955205e-9
4.422281289256044e-9
1.4997030851984114e-8
2.5726423799126607e-8
9.609106601783363e-9
8.107713522644138e-10
1.276493229486834e-10
3.173761776836238e-10
8.672317438045676e-11
3.796143673839233e-11
1.5094527559486456e-10
7.652765451467937e-11
1.2709908428065987e-10
1.8378556250831459e-9
3.7898381431053044e-10
1.3667839186862156e-10
1.6654613911733235e-10
2.7404824415111193e-10
4.876915522921162e-10
8.692092957367697e-10
1.4752521991817173e-9
5.984355922351366e-10
3.882195083541623e-10
3.119650252534979e-10
2.817461228391806e-10
2.559583580942198e-10
1.7628094789474392e-10
2.4094897159715775e-11
8.925135040840204e-11
5.718739132060642e-10
1.6986600310966036e-9
2.5053974614055584e-9
1.5740386166365332e-9
2.7578048852339292e-11
9.961626979041947e-14
0.
0.
0.
0.
0.
0.
0.
0.
0.
0.
0.
0.
0.
0.
0.
0.
0.
1.7864587457317146e-13
1.7804342261644915e-13
2.1578967897215783e-13
2.6688144267601906e-13
3.239349934396518e-13
3.7808390074814333e-13
4.12516835339776e-13
3.964934956506487e-13
2.789121947857347e-13
0.
6.033163250048049e-13
1.1205921042970375e-12
1.797578386774892e-12
5.290125679377155e-12
1.6413197509679528e-11
1.1657266143820308e-12
8.802699891277832e-13
1.5699326614264152e-12
2.038580597175183e-12
2.4773957927246362e-12
2.9486108952669953e-12
3.4901467211315252e-12
4.13700196764554e-12
4.930218555878378e-12
5.924802664610249e-12
7.200455129499021e-12
8.878877149742562e-12
1.115401607924488e-11
1.4348166164893591e-11
1.9022935999288745e-11
2.6217061879402306e-11
2.0017994983980033e-10
3.916463243379591e-10
2.0179288533619687e-10
1.8150992896347954e-10
2.145952991014065e-10
3.193480484690853e-10
5.701236318664542e-10
6.701269731602793e-10
7.610889261936618e-10
1.5303419429750654e-9
2.415890607952064e-9
4.828142797979738e-10
1.670859847929048e-10
7.028762432963466e-10
9.688093478464728e-10
4.981085361395041e-10
3.0070553351532366e-10
2.1174983160248838e-10
1.2429979284735964e-10
9.927248186346564e-11
8.38932332532215e-11
2.2361238553440803e-11
2.8863247524567318e-12
7.745780718052084e-12
2.71892756902196e-11
8.242570865221016e-11
9.588810237344322e-11
3.5941837577879463e-12
1.6402689491270942e-11
2.10817552077116e-11
6.381048190135435e-11
2.860866226352e-10
2.936439255429604e-10
2.5418098785289474e-10
2.6377172243611946e-10
3.0093189688494043e-10
3.6803211733440185e-10
4.82717410900017e-10
6.827267700100061e-10
1.0060909575919216e-9
1.2558870496661036e-9
1.1622513638144022e-9
1.0063195844857112e-9
3.548397325273857e-10
1.4416177541100833e-10
8.697005172628412e-11
6.430747842441011e-11
5.032988566544847e-11
3.8373447928343966e-11
1.3014716905488986e-11
3.5655155181221226e-12
9.38203864752243e-13
2.5617448964655016e-12
1.3284273658076055e-11
6.108620722099297e-11
1.3712751388180217e-10
7.307048518332172e-11
6.23552787026846e-11
6.401714756878821e-11
7.33254962556818e-11
9.163285734115486e-11
3.9109061162284685e-10
7.223752987717769e-10
3.7858900108439953e-10
3.391640056069513e-10
3.963019943979305e-10
5.81382352598331e-10
1.0524061683260118e-9
1.3863434040140875e-9
1.7133065011046348e-9
3.960004467846042e-9
2.097688590494299e-9
1.0657611148775111e-10
1.8386979720008191e-9
9.253619267714252e-10
1.5680255030344891e-9
9.765416555878089e-10
5.712341711263787e-10
5.728991110533235e-10
4.989865820582917e-10
4.148108369146755e-10
3.251522617533073e-10
9.324248194814706e-11
2.426122030963615e-11
8.250958438692079e-12
5.990563251775605e-11
2.869890714627838e-10
4.095802585593037e-10
4.7824136055326743e-11
2.0543716256082345e-11
4.153064168530558e-11
5.3676393535423045e-11
1.4684578674300103e-10
7.638953312096084e-10
6.661853650242364e-10
5.929137475284404e-10
6.380615819930967e-10
7.652966327365966e-10
1.010936660090535e-9
1.4834000562058885e-9
2.30341027733048e-9
2.7275477839018897e-9
2.3441294717955227e-9
2.0688981038899702e-9
6.854581124649417e-10
2.489137588266484e-10
1.3817004128435224e-10
9.795978362829814e-11
7.122769309741426e-11
5.616327723525839e-11
2.888271627538856e-11
1.1067304264844501e-11
8.814226982552168e-12
1.5699054807217805e-11
3.664354418254328e-11
9.867803611253085e-11
4.414753791022352e-10
2.595412605333825e-10
1.8157136186001819e-10
1.7542503796193328e-10
2.0074104074292296e-10
2.618110781209626e-10
3.9111119098465557e-10
9.300526421731089e-10
1.3526491053965836e-9
6.854815191082209e-10
6.231736985301889e-10
7.626409765884876e-10
1.246653757734076e-9
2.3714302508613465e-9
3.1176675649830815e-9
7.320307430616082e-9
3.79595222315029e-9
8.477678370286172e-9
4.285957899224274e-9
2.6148532573410204e-9
2.5244829736510075e-9
5.624172537335748e-9
7.67366718954268e-9
1.9025715040579926e-9
2.519851393277807e-10
1.124101118149921e-9
4.1532992967064796e-10
2.8846447755766933e-9
2.159755036935906e-9
4.030933025938215e-9
3.699838272567709e-9
4.174615995052439e-9
2.821645089548535e-9
1.676649375997034e-8
8.473280637213249e-9
1.2589268402270124e-9
2.244765445870868e-10
1.5482112193964092e-9
3.08688716260129e-9
2.710510282822662e-9
2.341794724034048e-9
2.4122203408849013e-9
2.7098651752708743e-9
3.24729185282085e-9
4.169999446019758e-9
5.770672820182425e-9
8.107795385963137e-9
8.993097252086836e-9
7.55969058961101e-9
6.2041118969289346e-9
7.251770745674681e-10
8.97340717833692e-11
2.4156852515632298e-11
2.5232946933347975e-11
2.9745049591145468e-12
4.891063421653138e-11
8.145459133756376e-11
8.536090000752796e-11
1.8805182672590322e-11
1.230374121902281e-10
2.7222689397000713e-10
1.0707705853701071e-9
8.164402225508703e-10
5.055394874447018e-10
4.477426353369006e-10
4.5779083140652236e-10
5.049864495749944e-10
5.843637277711828e-10
3.6992214419826504e-9
1.0888874583458474e-8
6.431738484424197e-9
5.835403414342303e-9
6.73755231844659e-9
9.600554023724688e-9
1.6892514970225947e-8
2.3907712797821364e-8
2.14214970250693e-8
4.192828861717414e-9
2.6832449030753496e-8
1.0359089412028575e-8
3.3519539242295232e-9
1.2106227758833006e-9
3.5932707439324184e-11
6.17632260888577e-11
4.295467899461736e-11
3.9822879568289785e-11
5.6192317391715685e-11
1.2416938010476506e-10
1.1042867488789758e-10
1.7805367073445853e-10
2.4265767449195947e-10
3.660360914041551e-10
6.94069903599364e-10
2.175508736337819e-9
1.1486562315013156e-9
8.293546040289546e-9
1.9283778510861192e-9
1.3529662202900023e-9
1.0488026353154108e-9
6.1953259328512306e-9
2.2185194668979748e-8
1.6683027362039103e-8
1.6405412827938187e-8
1.928038968084336e-8
2.53538929657141e-8
3.764189007257831e-8
6.103148750864307e-8
7.292033323992011e-8
7.16717024753778e-8
5.563506602421404e-9
2.2282035413097494e-8
1.7383338413698177e-8
5.1063362123207005e-9
3.416445889292185e-9
2.2278269058800957e-9
4.5622977428429057e-10
3.7368958267464245e-11
1.571731146197246e-11
2.9056415474218906e-11
3.0751350705964604e-11
3.9726571510194015e-11
6.335049798037683e-11
1.297809394404918e-10
4.4043910769189115e-10
4.0988233573191287e-10
4.4206857731184694e-10
3.329127635485331e-10
3.1601258943701647e-10
3.3610427759715214e-10
3.7842454633479815e-10
1.4783620190782951e-9
5.681878407118115e-9
3.4751236240163795e-9
3.0514334660276976e-9
3.3525549017458345e-9
4.465016510183725e-9
7.202611347374669e-9
9.701552541395259e-9
8.204281938980652e-9
8.58445454095547e-9
1.463620541687452e-8
2.157486999404317e-9
3.794248787705578e-10
4.801659638434161e-11
3.00510190760749e-11
2.750813847061604e-11
3.071974788665194e-11
4.723088460653098e-11
8.782330531710779e-11
1.7569365114046973e-10
1.7079745474704967e-10
1.2550095343914562e-10
1.1342585931554006e-10
1.1349018941770173e-10
1.1493283809135117e-10
1.2650172094613822e-10
3.2747530998316306e-11
5.747178510953801e-11
7.025543274847188e-11
8.604336206749974e-11
2.95485626953463e-10
9.461744739313602e-10
7.331753426370283e-10
6.270437793806814e-10
6.617959237346113e-10
7.860599103149178e-10
1.0410055696461758e-9
1.5746360757736124e-9
2.655696628611023e-9
3.7069971625439843e-9
4.079113314767756e-9
2.9960777603944343e-9
3.4253267680933707e-9
3.5799537865499103e-9
1.700683065625722e-9
1.1634657544305897e-9
1.1891108948500028e-9
9.848504421525089e-10
8.477521585345879e-10
7.342364734983856e-10
2.3687256575965226e-10
6.857482241626596e-11
5.521284601188028e-13
7.288149783198691e-11
2.4635965530002986e-10
8.046970513892427e-10
7.086965549368322e-11
7.713342707710333e-11
1.130415540698668e-10
1.3380256345278748e-10
1.5531652370707316e-10
8.174812299135481e-10
2.5637373779670084e-9
1.612730859226688e-9
1.4603149763750778e-9
1.6595848429985504e-9
2.2074929025160194e-9
3.4365147283576887e-9
5.5530356258886066e-9
5.532216070051931e-9
4.824547289678556e-9
5.5879217221575464e-9
4.5489675172823634e-9
3.99207165583561e-9
1.6616871256999888e-9
4.469962034522025e-10
1.946369902658536e-10
1.2524178979998725e-10
9.527599815139173e-11
7.815125601485867e-11
4.6963779036499495e-11
1.2797127568949603e-11
4.3273778634847675e-12
9.140683934436674e-12
3.637016013440259e-11
1.413459570006572e-10
6.758822854564881e-10
2.8800038385483875e-10
2.2572718236284528e-10
2.2379964138338215e-10
2.506960260110682e-10
3.0676859752577673e-10
1.2659913265866975e-9
2.8041827782921397e-9
1.529226225217788e-9
1.2863084670399922e-9
1.3893757801965748e-9
1.8158263720217455e-9
2.9731143420196365e-9
5.518561311843082e-9
7.546253785720628e-9
9.738422093976404e-9
6.025831672968474e-9
7.851645800188267e-10
2.5317368061752255e-9
2.399271946784094e-9
2.0648041528798043e-9
3.0956739088213563e-9
2.251374357485283e-9
2.361043428554314e-9
3.843970967211062e-9
3.834807212506443e-9
1.2631784376084993e-9
5.161230375231075e-10
2.1342242499935516e-10
2.1007567922722718e-11
5.011484038545923e-10
3.1695608036878894e-9
1.1940219552955077e-9
3.588917260158221e-10
5.395094728622089e-11
1.9950524462493274e-10
2.7671345855089974e-10
8.609992484743323e-10
4.759479982094103e-9
3.311845953198917e-9
3.0527829062448922e-9
3.4416374631242157e-9
4.499340540932878e-9
6.877606561090027e-9
1.0938267511058506e-8
1.069116889560843e-8
8.998144213530127e-9
9.733956953476157e-9
5.139708456624044e-9
2.6344103671649406e-9
8.940165881820994e-10
2.255025859856789e-10
9.830083145395136e-11
6.807413794746184e-11
4.879326309362352e-11
3.454596980663248e-11
2.645993139539228e-11
1.938804569482364e-11
2.7922763803201287e-11
5.5476835612589296e-11
1.276691395640139e-10
3.747110221976694e-10
1.6090970131399413e-9
6.627358599079054e-10
5.242505915710751e-10
5.413470525311825e-10
6.490462965835277e-10
1.8404004881348737e-9
4.202335179639447e-9
2.4223134102070385e-9
1.9516029003676043e-9
2.023252519778192e-9
2.539436964794311e-9
4.055174053635273e-9
8.927981844646369e-9
2.083432652114126e-8
1.5540109225884202e-8
7.752082563856613e-9
1.1563701199220023e-8
9.954143581785687e-9
9.705444890225312e-9
8.54131927104384e-9
3.773760402333501e-9
1.0152510935197605e-9
1.9560860700136132e-10
5.070452397335274e-10
3.961073766906758e-9
1.5476530878116177e-8
2.541097559909951e-8
2.8132650220909834e-9
6.184809023798515e-9
2.609955942204685e-8
9.956350542021942e-8
4.4511353344830865e-7
1.5210184751362182e-7
6.93387975506363e-8
1.1859073541540637e-8
3.777696728869725e-9
1.2427619772072073e-8
1.6950025640277807e-8
7.638151728598311e-9
5.660810748372707e-9
5.6311786758838636e-9
6.510942527688162e-9
8.21464853537293e-9
7.786087170167284e-9
3.716084990096443e-8
2.0793129922678705e-8
1.0630101425373725e-8
1.1815134594208237e-9
2.328660078457996e-10
1.5982354559046718e-10
3.4111886744164116e-11
4.932727075419429e-12
2.2499574614435704e-11
1.7838588842383222e-11
9.909985947001741e-12
1.27645998098271e-11
7.428181304677848e-11
7.497331297495846e-11
1.1018908047349018e-10
2.3472049014101264e-10
9.63075568181288e-10
6.107196527987573e-10
3.9622971641552896e-10
3.5696031650968995e-10
3.6928759743304146e-10
4.1304762090104353e-10
4.885254498631738e-10
4.3222690348101874e-9
1.2082339029112505e-8
6.938858297267533e-9
6.314576505936186e-9
7.510803514774111e-9
1.1512900592323372e-8
2.2475118538001095e-8
3.425316094579452e-8
2.8315605826186715e-8
1.1947569310995148e-8
3.125146321403225e-8
7.861573700408845e-9
2.1674730604030758e-9
5.10722897034062e-10
3.5109931389930577e-11
2.990757997250486e-11
2.4922338735748348e-11
3.092537718813603e-11
2.9947051516677316e-11
6.32016189807317e-11
1.4732386221396555e-10
1.317363836094943e-10
1.2675659063791943e-10
1.417119763314419e-10
9.387836302936996e-11
2.1635648486433074e-9
4.034473503439392e-9
1.2867229557518237e-9
6.60986368320997e-10
3.6011467421981266e-10
1.183704753826015e-10
4.285041942327987e-9
1.4553963593133791e-8
1.0646770316512675e-8
1.0083153648143732e-8
1.1540985243034287e-8
1.4871495459205175e-8
2.183749997800174e-8
3.7282755118176933e-8
5.351218699874918e-8
1.3461363050948468e-8
8.60043460392157e-10
6.65368347133315e-10
1.3985791916044974e-9
7.2438538801218126e-9
4.345039374154731e-9
1.559067491738643e-9
1.222859892680014e-10
9.918961644686137e-12
3.049756519916518e-11
3.8976279795259843e-11
4.985395876843024e-11
7.67834394571141e-11
1.4109388363064767e-10
3.386593305762543e-10
1.527321353631553e-9
6.766480337929528e-10
3.967771731143668e-10
6.121019767364164e-11
6.977050636610724e-10
7.010412318795237e-10
3.4275703647043543e-11
2.0482435019172287e-9
1.6936798183403226e-9
1.6846639711136868e-9
1.951004478417554e-9
2.5859650013417767e-9
3.994971748286159e-9
5.741337262407781e-9
4.774670673089023e-9
4.07237532421063e-9
4.797973010722235e-9
9.905031173947287e-9
1.1933149988596246e-9
1.0363902858888951e-10
3.4014150276437775e-11
6.726005836626293e-11
4.60901011080975e-11
3.365169341245041e-11
5.127759084981992e-11
3.49530356169893e-11
3.046885802683647e-11
6.263271528191226e-11
2.1916718611078733e-11
9.442885953367798e-12
3.361848973962278e-11
1.0029203184585109e-10
4.1837760366003124e-10
4.925944397464657e-10
2.673764132825288e-10
2.317410010772617e-10
2.41797961204631e-10
1.1060789771523823e-9
2.69110378362141e-9
2.4358389081281825e-9
1.807134273737303e-9
1.6777120643172747e-9
1.779103671922803e-9
2.1339060136278594e-9
3.021360090649771e-9
5.4740270693276105e-9
1.1619030884515786e-8
9.606110722740938e-9
2.5236314997968853e-9
2.127124486187034e-9
5.320386530977408e-9
6.808530573031182e-9
5.758571308618752e-9
8.686589865774828e-9
9.341994668628165e-9
4.915973922663641e-9
2.1856758220525393e-9
1.2298503676098712e-9
7.263477661155844e-10
2.270883331225617e-10
1.2063021511517472e-9
2.072162988143715e-9
1.2147224009463422e-9
4.883682808518874e-10
1.4913491584061918e-10
4.716161999409418e-10
6.567286953933365e-10
8.143586701327687e-10
3.948907724421824e-9
8.353429940501876e-9
5.616129089002856e-9
6.118307094061845e-9
8.87351693918961e-9
1.6070461792343764e-8
1.6291109405661977e-8
1.3029983552311122e-8
1.5854748360847257e-8
4.10042059722996e-8
2.5977039236256864e-7
5.678428898887841e-7
2.2211153800550986e-7
2.4047390766855262e-8
3.3378326474943713e-9
5.551295011278262e-10
1.1100035419183747e-10
2.8094317752133715e-11
1.0805402681052384e-11
3.468820488172694e-12
1.418686306793764e-12
1.1597119474121837e-12
1.0162481059643944e-12
6.441996079170324e-12
1.2734211939914877e-11
1.0086410217380034e-11
2.554265364923787e-11
1.0432969329683327e-10
6.385901784260875e-10
3.348090319395607e-10
2.2307733199684852e-10
4.338480324986258e-10
1.4157106149918227e-9
2.6465475306174883e-9
2.3170061709864097e-9
1.898437098788749e-9
1.783666044267632e-9
1.934513383490205e-9
2.4840027008636313e-9
3.6125083896718467e-9
2.955583861428259e-9
1.914319430182982e-9
2.516373442821203e-10
2.0482108587465786e-9
4.946917486609126e-9
9.743074851925696e-9
1.147955118049667e-8
1.4655428975620702e-8
1.9296737200589478e-8
1.8110739341920564e-8
2.7059725455393672e-8
3.571656809052886e-8
2.7468311951224536e-8
3.943561455738683e-9
5.698895397734321e-10
2.1744174797154884e-10
4.894729196735523e-10
8.419459069646533e-11
5.688583267818798e-9
3.535696897393209e-9
3.5231377654729043e-9
2.775166312549732e-8
2.809364194926914e-8
2.9804751026616784e-8
4.7677954147746445e-8
1.0086722648929242e-7
1.044491202449876e-7
8.637216735464948e-8
1.1789999779738807e-7
4.291065536413947e-7
3.2489345602938366e-7
1.1352772552864102e-7
2.8178668130219897e-10
1.341946112029243e-9
4.2069830567248595e-10
1.7832198155207894e-10
3.2412437671415394e-11
3.718633746182009e-11
7.400745814450147e-12
1.5483289140758991e-12
1.4761264483732224e-12
1.0975029289779633e-11
4.9104275422275496e-12
3.818193860768781e-12
4.387443099481106e-12
5.845701321697984e-12
7.26067674995786e-12
3.920875619417687e-12
1.0319936219646205e-11
1.6573720215699836e-11
2.429451372814578e-11
3.146127325873371e-11
5.281827218851364e-11
8.357672569685873e-11
1.0763172810867358e-10
1.4040907161631834e-10
1.958495018642298e-10
3.1433426533302867e-10
9.295325451999334e-10
5.928220679667965e-10
1.4269095116655024e-10
1.2104460943183003e-11
2.813573872304496e-12
7.669109320100366e-13
0.
0.
0.
2.186041578806215e-12
4.044650199851777e-13
6.027388964229689e-13
6.945870785279008e-13
8.107161539030628e-13
9.466105164696905e-13
1.0837426401495735e-12
1.1776240408615082e-12
1.1081203989639976e-12
7.314427741918453e-13
2.3160181542396783e-13
1.2054659846989692e-13
3.5874584139474203e-13
5.812505134940548e-13
8.430076297397584e-13
1.176587340968733e-12
2.9802813681815053e-12
3.443966701309735e-12
6.181586787376914e-12
1.13818885788197e-11
1.7649769658993056e-11
2.2721663258710515e-11
2.817200700252449e-11
3.659682070708963e-11
5.172443207848869e-11
8.355721125913546e-11
1.7685368480686094e-10
1.1554094644626735e-10
1.4794334882750539e-10
4.181803926150209e-10
3.3921234084280385e-9
5.101537228839626e-9
1.723816721029879e-9
7.261646639505415e-10
3.1564492978623207e-10
1.3435218714845155e-10
4.9938682423561696e-11
2.4832741513720816e-12
2.972300060894392e-11
4.0008286639767024e-11
1.0176825938295364e-11
3.507469855215092e-11
7.290738697879081e-11
1.0628302897456419e-10
1.4134242959387864e-10
1.8311060289549979e-10
2.3723417443461916e-10
1.9247504305715314e-9
3.34845324472394e-9
1.8669886201462307e-9
1.8597860271440292e-9
2.4778050251190795e-9
4.235633872060719e-9
5.782839731479814e-9
4.574114389556762e-9
5.080926638695119e-9
1.0551799447100296e-8
6.79829681933378e-8
3.351316018926024e-8
1.5273953182872372e-8
7.78009531541969e-9
3.2096724837977273e-9
1.0751707020279136e-9
4.930857864014686e-10
1.272739394916518e-10
3.632859341743048e-11
2.1751634722631186e-11
1.4127110303040029e-11
2.235369806755788e-12
1.6189570030253396e-11
1.1986989479369257e-11
4.144620345391712e-12
6.145114124178099e-12
5.036762847655106e-11
3.386191068866385e-10
1.2597708922230963e-10
1.0207855152568373e-10
3.451292061796002e-10
1.0370710306169841e-9
1.552984953061541e-9
1.2791061547056599e-9
1.1837848909326663e-9
1.2063306227630002e-9
1.300511054213771e-9
1.4733774988927432e-9
1.7778744825531088e-9
2.3401475651447804e-9
3.4270202304897377e-9
4.886808599873519e-9
3.1527435560144686e-9
2.4756344394934263e-9
2.5390796364756638e-9
3.797707487042753e-9
6.404124297440313e-9
3.778679832058122e-9
1.56785884814472e-9
7.592139694920002e-10
3.9201570741619907e-10
1.669052383988404e-10
1.2406508239563114e-10
1.249770451070072e-9
9.55151912261428e-10
1.5512992654107733e-10
2.0167518884364314e-10
3.5194977546203635e-10
4.427966402979905e-10
5.288604876542254e-10
6.319986388548525e-10
4.093701367487928e-9
6.058110726766369e-9
3.804435277922032e-9
4.108455916788714e-9
6.036754901191664e-9
1.1052893090223599e-8
1.0956903482888878e-8
8.995015973653898e-9
1.1651455704794019e-8
3.4380947165723645e-8
1.2710222846756018e-7
2.24658361716143e-7
6.428316143000477e-7
9.321886933724515e-8
1.3615065835797115e-8
2.1229331433952325e-9
3.8174530570077363e-10
8.401438657249444e-11
2.6026470994832678e-11
1.0202833614642028e-11
1.8213327949797495e-12
3.4000412171441435e-13
2.3346961569540627e-13
1.506844614075426e-13
6.917108010484272e-12
3.934656721099924e-12
8.895997216523963e-12
3.513703120466329e-11
1.8629264075018502e-10
2.441785441596729e-10
1.3471202878625583e-10
3.003248138473807e-10
1.0524654948070052e-9
2.0671429143817816e-9
1.9867404300984628e-9
1.6571964052789113e-9
1.5272080506898806e-9
1.5610078519794605e-9
1.7741431625912937e-9
2.2958837804191324e-9
3.2356327454972444e-9
2.2166272307719302e-9
1.514706449211197e-9
1.9373648692821172e-9
6.308313710366454e-9
1.1922462727527518e-8
8.698078940657897e-9
9.763267754748122e-9
1.1024049130380717e-8
7.280129974541294e-9
5.623519913220848e-9
6.624048604205326e-9
3.895931140307351e-9
6.636699457636501e-11
6.13278964835824e-10
7.747298487723466e-10
5.931269685512018e-10
2.8297002343965037e-11
5.401530647944235e-10
9.168878194030336e-10
1.215289687574804e-9
1.5214385237179437e-9
9.807919050384618e-9
9.889944093846999e-9
7.827376553033845e-9
1.0077071386897296e-8
1.8471222442408642e-8
2.121722197864387e-8
1.586135408486654e-8
1.9554562206213286e-8
6.150063545910262e-8
1.3619707747246982e-7
4.7825686065425414e-8
5.8753417346582874e-8
8.52441412645735e-8
2.0903488434590924e-9
1.2818725825974188e-10
1.5148965368465337e-11
6.234089022301273e-12
2.7913315551309937e-12
5.134493188888404e-13
2.86625376964482e-13
1.4125369202618713e-12
6.445493756170311e-13
7.512729895072001e-12
1.810208385122051e-11
8.581851921512194e-12
1.0746708197328084e-11
1.508450773289152e-11
2.1552992245882672e-11
3.124576494541097e-11
4.59098434186547e-11
3.160914554350503e-11
1.816498643963373e-11
1.5822805850032082e-11
1.802959286635948e-11
2.4681932242768892e-11
3.932484633659676e-11
7.364719019889322e-11
1.530698083915837e-10
1.3288578132120915e-10
6.177083761779789e-11
7.224304784984141e-11
1.5339843053792165e-10
5.825648672506325e-11
2.5228230508940697e-11
2.280506135227768e-12
5.279146849020867e-13
1.9092372962204616e-12
1.2704038869365752e-12
6.083573356347075e-12
7.1069589382201016e-12
3.1873494125295348e-12
1.8658530656329138e-12
1.2645564338496754e-12
7.965829417987945e-13
1.646830293589802e-12
1.2826032911771364e-12
2.0643390396746816e-12
2.8643715138932293e-12
3.538912809871654e-12
3.965956709381584e-12
3.999446896401451e-12
1.4354314185122438e-11
2.0349708790354456e-11
3.6217642474703044e-11
6.075907908438193e-11
9.50691505689604e-11
1.3984864910184124e-10
1.9334202342310918e-10
2.4584805282594e-10
2.419315220356859e-10
4.850487516425426e-10
3.5445583994934476e-10
3.610864092901111e-10
1.801625223756113e-9
8.254367315837417e-9
1.7774402784392495e-8
7.972775916487181e-10
3.858492435382945e-11
7.523412571898544e-12
1.6055294666766205e-11
2.1740565742713055e-11
2.814129986335271e-11
3.597726668909741e-11
4.557096305420615e-11
5.6952833414632097e-11
6.861547292155795e-11
5.4005321122391953e-11
1.4741832130819594e-10
1.6949553120405253e-10
2.078028290932713e-10
2.5843710977231713e-10
3.2340811917688573e-10
1.923456743332966e-9
7.221469409248628e-9
4.2966474176848085e-9
3.8092030534385325e-9
4.283513311516204e-9
5.930959734127126e-9
9.933683204980297e-9
1.214337521215418e-8
1.0433178236209453e-8
1.2521209798275844e-8
2.8733192191493187e-8
4.2097695626198135e-9
6.599392651742052e-10
1.177161508154921e-10
1.9994503255346618e-11
2.713941533457336e-11
2.622915326747432e-11
3.5730873864856255e-11
6.246494511066105e-11
1.2824413511874545e-10
1.7249940445217078e-10
1.1905823788142387e-10
9.769218862112218e-11
8.49649885770588e-11
5.653479161387314e-11
8.461441166625155e-11
3.258854826438973e-10
2.2679284068917952e-10
2.1719362689656772e-10
2.340643357732268e-10
2.7010402518199526e-10
1.1529700593325429e-9
3.5753646030582734e-9
2.5808628698993874e-9
2.1533894413605725e-9
2.2265092798868724e-9
2.6096406830971448e-9
3.4619085890076747e-9
5.350509005735849e-9
8.999402418598851e-9
1.1526610065843723e-8
1.0722039923126164e-8
1.2009189688685907e-8
6.96538823849039e-9
3.480905628544344e-9
2.6788465384941136e-9
2.6661429946299536e-9
2.290106690663137e-9
1.9517245244217562e-9
1.3551217794240274e-9
5.025017453222178e-10
1.939726327411078e-10
5.0098387155391345e-11
7.569790892900063e-11
2.7921665518193644e-10
6.941819539837617e-10
1.5885209579682554e-10
3.95179043565181e-10
4.5808098737215535e-10
5.078692120852381e-10
5.755936185657291e-10
2.902399904710399e-9
7.905848486055387e-9
4.625772564496787e-9
4.309274734942149e-9
5.115508450544366e-9
7.342997806350826e-9
1.2436806772344558e-8
1.5538468980890256e-8
1.273287083969955e-8
1.3233428903599574e-8
2.0334128885933015e-8
3.857557266437674e-8
2.7949108996167956e-8
1.5472928658166748e-8
7.809184857328712e-9
3.859344087537221e-9
1.7858367385197415e-9
3.771771515094927e-10
9.242949047870143e-11
4.990736957291699e-11
3.8281442432279297e-11
2.2155079609922006e-11
3.9015650572074665e-12
1.6583781206086638e-11
1.34052915557202e-11
2.394120793298617e-12
7.845200233165832e-11
8.545108562611207e-10
3.521763737870483e-10
2.8700184490477827e-10
2.881553999793404e-10
8.292739530178471e-10
2.8454291346463515e-9
3.961052481023844e-9
3.251995701953455e-9
3.078812827044082e-9
3.188626542671322e-9
3.4991321011949666e-9
4.101303796261392e-9
5.38158940495067e-9
9.190314160832048e-9
1.402116676720436e-8
1.457583356287295e-8
7.556092696065495e-9
5.355618377173063e-9
5.268649598906238e-9
5.965475746716294e-9
4.0381334879350015e-9
1.6829406085760212e-9
8.823684048076474e-10
5.367462118004601e-10
3.293048834141326e-10
1.830938277164459e-10
8.864899488503316e-11
4.206372846298915e-10
7.14392445425447e-10
1.0309091991402438e-9
1.2460681314859218e-9
1.4154116078365086e-9
1.6231229518203214e-9
1.926245150501788e-9
2.3881464594849082e-9
1.1449711881907883e-8
1.458637771940226e-8
9.587522631230718e-9
1.0711963372782987e-8
1.6674878662200256e-8
2.8287029243883536e-8
2.1854072237801057e-8
1.9971125068598205e-8
3.133034295601373e-8
8.579485922550896e-8
4.569790428554738e-10
1.6515348150011055e-8
1.7848118641406097e-8
4.293455801650855e-9
1.6781539491854132e-8
3.40543347310358e-8
3.0127622322051895e-8
1.718597959114695e-8
1.2538470089637244e-8
6.867017801706257e-9
3.12663830974086e-10
2.154365010598603e-11
2.1158852683494597e-12
2.5431444545538227e-14
4.2952440390272667e-13
5.248656881420735e-13
1.0069132701516842e-13
6.728159701168103e-13
4.9332462971555966e-12
3.3980447318586628e-12
1.679812964294622e-11
3.23904169206678e-11
8.82778148620154e-12
5.963122733538596e-12
6.712247963295253e-12
9.304444244702384e-12
1.4327437647231132e-11
2.3549865560941118e-11
4.0054783318204906e-11
5.80240560801887e-11
3.685595519100391e-11
2.950921425807196e-11
1.1325879936623293e-10
4.4201505382206086e-13
1.1305176814979798e-10
1.091271313908112e-11
5.245580903788234e-12
5.6553611831120653e-14
0.
3.989161555287302e-14
5.863682460157342e-14
6.393339321476727e-14
5.365175190151256e-14
1.1632747399422522e-13
3.0281353142002925e-13
6.59417397823884e-13
1.2631506519304357e-12
2.2218130607292207e-12
3.5262565060629673e-12
4.920066752282958e-12
6.301154717577507e-12
6.54982706535679e-12
7.393606763971038e-12
1.3574404552721844e-11
2.4086588555008657e-11
3.776357170552764e-11
5.2251070483926544e-11
6.796866352212034e-11
8.790843102478052e-11
1.165284300102173e-10
1.195293838570139e-10
1.951972557431711e-10
2.625301273232869e-10
2.328783202766745e-10
5.680080132489649e-10
3.607539256201381e-9
7.051027678984694e-10
7.468072902065352e-10
1.7449236263396636e-10
7.956092375268023e-11
4.074453117794946e-11
2.3672886942555925e-11
1.9280918546074594e-11
4.828656750189332e-11
2.75110583851958e-10
9.912883732319569e-11
6.100069156983612e-11
7.811848685579388e-12
8.074243427017666e-11
2.168040067095077e-10
4.1024284644525305e-10
6.699654619467356e-10
7.292725994023792e-9
2.28935798344577e-8
1.4394002980262047e-8
1.3501641940205255e-8
1.6057385365819104e-8
2.312386896279217e-8
4.5917738745929265e-8
7.938790774436845e-9
1.5514644043449878e-8
1.1623987403969501e-9
1.172035728852939e-8
4.7118736692299505e-9
1.5411669235235495e-8
2.2525910926340404e-8
3.2685372855169484e-9
1.2587070166125223e-10
7.35928313265468e-12
7.820878657796098e-12
1.7913416829671357e-11
2.4135361912637567e-11
3.466855404581855e-11
5.606421396347171e-11
9.91572835583385e-11
2.012154455830711e-10
6.072510948782339e-10
8.290952625272705e-10
5.110608411728096e-10
4.859374776597481e-10
5.32373695850322e-10
6.173964573810752e-10
7.34908459497377e-10
2.4343091867823158e-9
8.06787884000177e-9
6.627554549930997e-9
7.652857454301322e-9
9.704240336112015e-9
1.3531405569882795e-8
2.0704548051536632e-8
2.0232219099330875e-8
9.302376923740063e-9
9.30442472245901e-9
2.039269165019884e-8
1.863992263238782e-9
7.172259437086524e-11
2.1130234837747478e-11
6.364216561525584e-11
4.0196949219319686e-11
3.7504132249535996e-11
1.3952621674141323e-11
2.8450879440389928e-12
1.082952857118951e-12
8.800272514526332e-12
3.27629136802407e-11
6.799137525643064e-11
8.100717423085338e-11
1.6502660947644825e-10
7.488011861753742e-10
4.0581656407583055e-10
2.6405341455615504e-10
2.392056473854374e-10
2.4786656688469897e-10
2.759189708442469e-10
1.6979374833731716e-9
6.4818993398645625e-9
4.697057843174426e-9
3.8033414125455934e-9
3.831664039588087e-9
4.508642589336582e-9
6.226786004037364e-9
1.0366020883953892e-8
1.9004138225491543e-8
3.198515638414492e-8
1.2566537793796925e-8
9.978295766382152e-9
1.8370244420888782e-9
1.469967047194835e-10
1.1592327079465246e-13
2.45851786203786e-11
4.2634565435290974e-11
9.164599378569317e-11
1.7987727287366388e-10
1.6691855408747966e-10
1.6947067347045774e-10
2.0440304786482679e-10
2.8479928555795587e-10
4.6125187300864417e-10
9.768361999798788e-10
1.2799250512736933e-10
3.049367726216848e-10
4.5136793980492133e-10
5.426692108089308e-10
6.325915076144801e-10
1.864714618414774e-9
6.2692608938139805e-9
4.0434719797200254e-9
3.895897329731149e-9
4.624248234312104e-9
6.431638876895914e-9
1.037130207780723e-8
1.3157048714963071e-8
1.0098692805773242e-8
9.150463062444236e-9
1.2139044829645526e-8
2.2302695501012772e-8
1.601068616892232e-8
8.989067695489739e-9
5.621359970889407e-9
4.308465690979617e-9
2.3155712777326748e-9
4.284981094795316e-10
1.3579164364564919e-10
8.501857775263199e-11
6.924013045252987e-11
4.512222546613998e-11
5.830816415278128e-13
1.3730974179511605e-11
3.9658609847194025e-12
4.370728564315279e-11
2.7277108410953945e-10
1.2760512141965716e-9
5.177622025599402e-10
4.2273395773755867e-10
4.29239579224054e-10
1.4466907083013291e-9
5.4862323210576046e-9
6.907841588408641e-9
5.4930156988723154e-9
5.217699158994045e-9
5.543876161159234e-9
6.406241952718286e-9
8.22532426902412e-9
1.289885761750672e-8
3.044720131622353e-8
5.689317760029391e-9
3.793785086679691e-9
4.940045357221899e-9
5.37540536048818e-9
3.5725941161812307e-9
3.037483970077921e-9
2.685661884373308e-9
1.2987175355661465e-9
6.582971637951562e-10
4.0807264457602115e-10
2.842268349232394e-10
1.928226097560596e-10
1.3625467513690748e-10
2.6479817507283216e-10
2.985904212837395e-10
5.00208894558034e-10
7.971434908074354e-10
1.1238637150300264e-9
1.445084456657417e-9
1.77120174710498e-9
2.130809990703367e-9
7.143794284431212e-9
1.1065197981428894e-8
7.734752022891944e-9
8.749987966008672e-9
1.3143149514182535e-8
2.2176743102669437e-8
1.7104074966539968e-8
1.3653225167416334e-8
1.8123441594573452e-8
3.7359971417737657e-8
1.0008019124078226e-8
3.733554457821706e-8
2.9679157544505734e-8
8.729163004425356e-9
1.672461714524138e-8
4.677168732847101e-8
7.089998790094094e-8
1.600850604187341e-7
1.252640516093006e-8
1.4907035872632912e-9
2.3700667828024626e-10
3.333987217331829e-11
6.4920262213277955e-12
3.2881503975741043e-12
1.3323554178236025e-12
3.5015196685102014e-12
2.36992213588805e-12
4.963251883334206e-12
1.5210051605676975e-11
6.538529067089506e-12
1.43562073128265e-11
4.38819647119519e-11
1.495063982002799e-10
3.5992083140294155e-10
6.841108917788625e-10
1.057848212922681e-9
1.383894917856161e-9
1.6397147586235973e-9
1.8487007723309782e-9
1.7991714827186077e-9
1.2687221454300367e-10
2.375716424831822e-9
3.0033360161452223e-9
1.8425514214859188e-9
1.3062598260729144e-9
1.2815955450076064e-9
1.47679225276772e-9
2.08251364378288e-9
5.066207209563224e-9
7.793974926391121e-10
9.857846060056597e-11
8.671656956249844e-11
7.114879598814151e-12
1.8081299063107173e-10
7.2790045599737e-11
1.3412130913211542e-10
3.8167148932449077e-10
7.063826812280305e-10
1.2228086253221592e-9
2.6471124676555725e-9
9.857070980853583e-10
2.7046522175871417e-8
2.458034016793823e-8
2.6527803259041556e-8
4.065846454266181e-8
7.154179216104524e-8
5.460443953208266e-8
3.724890231827501e-8
2.8792207659475005e-8
3.239562857031998e-8
1.811800296402358e-8
4.384285208153713e-8
4.0206015002716214e-8
3.3977156938977852e-9
8.873252885232297e-9
1.0817920726548614e-9
6.900318637408864e-10
5.67775053165744e-10
1.1431165470224854e-10
1.8736091668889824e-12
7.0020033707650766e-12
7.29003664797329e-12
3.9975921819157665e-12
3.812332663565044e-12
5.134006119711552e-12
8.240183166541928e-12
1.4002278658334957e-11
2.3681860347027554e-11
3.832731236278529e-11
5.721250851943478e-11
7.425401456510407e-11
7.453366744489132e-11
2.6244464100777354e-10
2.866383066217004e-10
2.73701113993741e-10
2.5026284274695184e-10
2.068662192149493e-10
1.2617340112754823e-10
1.8115671778049367e-11
2.744495863594421e-10
5.379382138619876e-11
2.3691870782758226e-11
1.9935739519815053e-12
3.762951899391842e-14
2.716865577096496e-14
1.07646494949382e-13
4.679486546135747e-13
3.016369254158848e-13
2.3582953857031673e-13
4.919954236254996e-14
1.8502897285169915e-13
3.4710637538155417e-13
4.830537463376291e-13
6.184396208432431e-13
7.689930662698711e-13
9.461221608749256e-13
1.1605013617874192e-12
1.4240043829974107e-12
1.7509360916736116e-12
2.1591309756324435e-12
2.6712187167422786e-12
3.316282883676919e-12
4.132193857421502e-12
6.6907747360738866e-12
1.4189228600475087e-11
2.556268468131327e-11
4.051445959402454e-11
6.00410344714554e-11
8.6056355429689e-11
1.2121655216696e-10
1.6871647603698376e-10
2.3165576736549805e-10
3.114401528445867e-10
4.036172606911723e-10
1.3521708203388427e-10
8.808067561775446e-11
6.76820908839996e-11
3.373658703016757e-11
2.901158526699398e-10
1.8097277057168241e-10
1.634150550568971e-10
1.625802902939122e-10
1.6686061081088087e-10
1.7088459479387707e-10
1.6792484487524216e-10
1.4592470657195123e-10
9.125549327263721e-11
9.994920712427606e-12
7.162943287323972e-11
1.4382803073043046e-10
2.1457974356787747e-10
2.945129922923438e-10
3.944364099090105e-10
5.288669576914512e-10
3.1108778795316987e-9
5.424042111578978e-9
3.150013964648048e-9
3.20121516076416e-9
4.327822166728514e-9
7.454348800737169e-9
8.856221267218608e-9
6.970829969189297e-9
8.283822135607251e-9
1.596430308175627e-8
9.067691548752269e-8
2.3868002108607825e-8
1.9053939319164192e-8
1.4720722493348627e-8
7.989203516692199e-9
4.879073525499142e-9
3.473813778239431e-9
1.7087764860078488e-9
3.022982702676859e-10
9.03296976397497e-11
5.552688575710992e-11
3.527182456144137e-11
2.1501968869285972e-12
4.463679359821853e-11
4.47979776625131e-11
2.982763814778428e-11
4.4116481359346306e-13
2.235065928446928e-10
2.7579503174827296e-10
1.8710802453556647e-10
4.731948372076458e-10
1.9300354317949197e-9
3.6806404114090627e-9
3.3705246202684792e-9
3.151908801160757e-9
3.2169313828216697e-9
3.4567996077591686e-9
3.840511094130214e-9
4.407205858442382e-9
5.296305303508403e-9
6.911678289241099e-9
1.0833039296624547e-8
5.981127796555871e-9
4.1588421868312304e-9
3.396713322261777e-9
3.2054422570795112e-9
2.149344760401029e-9
8.719704760740852e-10
4.335153227562331e-10
2.460227359894086e-10
1.3865965533013528e-10
5.951749818277235e-11
1.0020511863807104e-11
1.687538330089364e-10
3.836160180367315e-10
5.816150992723795e-10
7.534445038058432e-10
9.089939651303565e-10
1.0754739595601646e-9
1.2787477298306267e-9
1.5462754328728682e-9
6.62602887246151e-9
8.654713952914458e-9
5.702685214667863e-9
6.304967238280662e-9
9.447411671638196e-9
1.598020283802019e-8
1.2500492974595385e-8
1.0639229933159127e-8
1.5452593467012656e-8
4.132936626610914e-8
6.099698798709486e-9
1.1207518874427377e-9
8.540161344724625e-10
1.1962126921691528e-8
4.747279779157021e-8
1.4124575687152976e-7
1.1934301959499814e-7
7.072781241700901e-8
6.990634700464094e-8
1.5988265137860597e-8
1.0343510118552e-9
1.0105479427796001e-10
8.274052996401564e-12
6.02760258546524e-13
1.4663266668522633e-12
7.246561859712404e-13
2.6847587305847683e-14
3.0850234159779337e-13
2.4440630242404908e-12
2.2455941982743053e-12
2.214153253970465e-12
1.4285730872843354e-11
6.460300094033979e-11
1.7404216414334276e-10
3.6668003319374346e-10
6.477041877718859e-10
9.864507762135028e-10
1.330173864300597e-9
1.6480931870046342e-9
1.9613262734018386e-9
2.2871000478162735e-9
1.7826653684245248e-9
2.8249364132503304e-9
2.085767982465457e-9
2.2964852422745875e-9
2.3699005529234064e-9
2.7027575127596058e-9
6.1722814853375265e-9
1.4211284182947186e-9
4.2945247723696915e-10
1.7397890709569438e-10
8.010940022763332e-11
6.238680372919938e-11
9.81842820673993e-11
1.895215077662291e-10
3.488083429324444e-10
5.764851861624724e-10
8.531488871871632e-10
1.1637467276206408e-9
1.5137799301659318e-9
1.9239608865967913e-9
2.4232331010048167e-9
1.1199276173021561e-8
1.3055519677732171e-8
9.038348169276058e-9
1.0425089756025781e-8
1.6614858359820236e-8
2.397397956426038e-8
1.6352616895215762e-8
1.59001362641727e-8
2.2663167484719282e-8
5.9067642885570685e-9
3.8775230048462205e-8
6.538145312266242e-8
1.0223881800521228e-7
1.1964006272908328e-7
2.2365999576479241e-7
1.2169745166260897e-8
3.95287713388269e-10
5.6963279600343444e-11
2.66263173611265e-11
6.019915290002047e-12
4.363862940965251e-12
9.521801269390412e-13
3.649148493808246e-12
5.244007580318769e-13
1.4129649630355644e-12
3.0848523624557606e-11
4.388026955870429e-11
2.0118583109076715e-11
5.963388901293956e-12
1.2908427109169356e-11
1.4166004221932613e-10
2.2387402721498675e-10
3.46795823182998e-10
5.11317014160672e-10
7.207747006999439e-10
1.015110420502027e-9
1.4675028363687017e-9
1.8625408408161389e-9
1.642642710125453e-9
2.5368291803300186e-10
8.101928606666944e-11
2.053802319896236e-9
1.2208266138527232e-9
1.3317837997764673e-10
6.920547423629006e-11
2.837216431720815e-12
2.2500022984720133e-13
0.
3.6515615078229985e-14
3.967501500000793e-14
7.885884445072635e-14
1.1102304322681765e-13
1.423040257577713e-13
1.8981025932871275e-13
2.6929003010584854e-13
3.6770624643868334e-13
4.875920716539183e-13
6.190426747845495e-13
7.407905601004335e-13
8.836492218471064e-13
1.1349712514885496e-12
3.1239166602725213e-12
4.8014162315513704e-12
6.73439003474743e-12
9.093646066679527e-12
1.2323166888786481e-11
1.6869326606745688e-11
2.335974617469761e-11
3.274390437067145e-11
4.649485477371239e-11
6.701986594472531e-11
9.918243624790975e-11
3.251954850781714e-11
4.335213081691767e-11
9.72431586363113e-12
4.8568552759287965e-11
6.695040437956051e-11
6.736249463194997e-11
7.160162316858753e-11
8.021619817508567e-11
8.361711271442384e-11
3.125123060097759e-11
3.596809087611198e-11
6.856729043279939e-11
9.12453950161186e-11
1.1427328731866515e-10
1.4148491516244342e-10
1.7512057052325325e-10
2.1722761541970755e-10
2.7016593966907256e-10
3.3689969595206553e-10
4.2129381810777235e-10
1.7293004661881533e-9
6.95597966191404e-9
4.533720285868695e-9
4.042822575282019e-9
4.462821562288145e-9
5.814932641564488e-9
9.038181105591964e-9
1.3755117335495414e-8
1.2389574925786994e-8
1.1457467100511108e-8
1.4729872273998872e-8
5.463804113540401e-9
1.0819625396305387e-9
1.3591752878565654e-10
4.139267415295693e-11
5.0190204606833454e-11
6.09505889381565e-11
9.012496476687336e-11
1.7737290686933574e-10
3.5072546272265054e-10
2.8087401584491865e-10
2.4462592982918945e-10
2.6499264665694976e-10
3.070713342415982e-10
3.1556139500970014e-10
2.3379022964311553e-10
1.1569034840473329e-10
1.3337424336909505e-10
1.4464744665371008e-10
1.6468355557527122e-10
1.9607504050811026e-10
1.0873987222699049e-9
3.1186188841356517e-9
1.942059813913095e-9
1.714674495089174e-9
1.907128582150797e-9
2.4717091014511677e-9
3.747681164189548e-9
6.28464144358858e-9
7.378579666304711e-9
7.298506832724091e-9
9.698264226760355e-9
7.669690181763797e-9
7.859873170268323e-9
4.421819396609741e-9
1.7644352031596557e-9
7.906562938368343e-10
4.4575827348658274e-10
3.162088566479397e-10
2.8740061318797527e-10
1.4916095744655584e-10
3.966486543524359e-11
1.6154311900288917e-12
2.2332956449621763e-11
3.568779055512484e-11
2.4412577416381825e-11
4.489205762964526e-10
2.844873807526268e-10
2.571258869785422e-10
2.641063346829878e-10
2.9084437680773297e-10
1.1945846762942443e-9
3.479624359831521e-9
2.184058222187375e-9
1.91158762276805e-9
2.0833430880968707e-9
2.6191434986168436e-9
3.818830848225608e-9
6.18200327732287e-9
7.1605090174922406e-9
6.56270868937767e-9
7.183682071874901e-9
5.000832721343378e-9
4.649476011511745e-9
5.646667447328708e-9
6.3738865694824865e-9
3.5876429611735747e-9
2.025362620300137e-9
1.346794649687583e-9
7.218935439898733e-10
4.927930508258689e-10
4.6499574122591687e-10
1.5256439913478184e-10
1.4789715556311088e-11
5.887749821647819e-11
1.5758146224453032e-10
3.3996277121576547e-10
3.832651338951321e-10
1.7180106462034517e-10
2.255555028231714e-10
2.5047429292124546e-10
2.8124965742288367e-10
1.3104523908367253e-9
4.98851195905306e-9
4.161823410115479e-9
3.4937663564866057e-9
3.611618209794969e-9
4.191361661276849e-9
5.349353576782745e-9
7.55686161384508e-9
1.1656156418022231e-8
1.5858264979439735e-8
1.5318149853103007e-8
1.2675216718606689e-8
5.282982655465255e-9
2.2010964889246624e-9
1.026121144847539e-9
5.853338492398749e-10
4.489670834590562e-10
4.280201255442038e-10
2.0387653089124844e-10
7.390775248013195e-11
3.225283973720854e-11
2.3482341630558634e-11
5.983721466566216e-11
2.710753417572005e-10
1.6623852822988358e-9
9.24213123251946e-10
7.282195264513962e-10
7.105357404259549e-10
7.683275447559593e-10
8.908997126121942e-10
1.0953231265123344e-9
4.150733721162418e-9
7.217332496551264e-9
3.979497814177691e-9
3.781930073060303e-9
4.711877648350719e-9
7.532016285762904e-9
1.1643064702860403e-8
1.0357927038721156e-8
1.2113182074411776e-8
1.286685404201653e-8
1.0033065122812335e-8
4.5139563013187766e-9
1.1256420494219667e-8
1.1289836641611363e-8
9.641908393754876e-9
9.347937004962728e-9
5.156981154663358e-9
2.12602377376616e-9
1.6767154916357872e-9
1.2813792235735048e-9
5.592525294758618e-10
4.947188215039233e-10
2.65757406027141e-10
2.1387226998927233e-10
2.169903461953752e-10
1.6317345959941346e-10
1.1817309803482754e-10
4.2216587570573135e-10
3.193792165242469e-10
3.0453808763988376e-10
2.3807681486601447e-10
1.8090176411551148e-9
6.456202346329302e-9
1.4336497366024066e-8
1.312523410497561e-8
1.418229990936002e-8
1.643865349530108e-8
1.9971302031583974e-8
2.5556941963711325e-8
3.4809475099549235e-8
4.9197994273242293e-8
5.8895237950597765e-8
3.392162668482786e-8
1.3972076316654303e-8
7.801125535235452e-9
6.795971752921398e-9
4.758813271895559e-9
2.1295724036719623e-9
2.7062713236330034e-9
1.5893738177128739e-9
8.840262170586435e-10
2.1712075568328983e-10
3.7403674695183075e-11
1.4868022307501096e-10
5.220364349370671e-10
5.898490808593389e-10
2.466104788672803e-10
3.7688202411202396e-10
3.396489948760755e-10
3.569026490659822e-10
3.9888441303488997e-10
2.1515080372665292e-9
5.439756599887094e-9
3.0766934349161398e-9
2.7849216374293938e-9
3.296966732566795e-9
5.03294552617615e-9
7.766848776810249e-9
6.446135620122416e-9
6.203090392076419e-9
9.977696148133464e-9
3.756566524831918e-8
5.272448245125942e-8
2.2544094570405642e-8
1.1758251085098948e-8
1.56366626913217e-9
5.149613539486424e-10
2.2856080291620393e-10
8.362149063156155e-11
3.402938261173015e-11
1.7741278431476723e-11
1.5077575754880627e-11
8.584198627064622e-12
7.63237681059646e-12
5.9196112279363885e-12
2.5411426783607796e-12
1.1067427918026573e-11
1.5866737550442946e-13
1.012090499503591e-12
4.970623675995365e-12
3.593549243351996e-11
7.922529084838857e-11
8.236103600124733e-11
2.7568959490399784e-10
7.105577590825545e-10
1.0045278563521217e-9
9.77658835174414e-10
9.239504717369972e-10
9.124460809327654e-10
9.39596593681425e-10
1.0034501925983911e-9
1.1123679139568283e-9
1.2879559811557968e-9
1.4690471339758271e-9
2.521553461002792e-9
3.534961678820923e-9
2.491251324030071e-9
1.4808357615194784e-9
9.282099777211707e-10
6.447779025658731e-10
5.436072716426593e-10
6.918087379076575e-10
2.971493643516712e-10
6.030766053779252e-11
8.156530873578195e-11
1.664170779979938e-10
2.4796950532920407e-10
3.165344754500712e-10
3.8741075724124464e-10
4.757849056895657e-10
5.97881600087724e-10
7.783563479786904e-10
1.0626930514328316e-9
6.5496509366880644e-9
3.720523142139994e-9
2.6033421494705652e-9
3.229178712551434e-9
5.8250193737983e-9
6.202076915098263e-9
4.907112609925596e-9
7.378423167042323e-9
3.441687170896386e-8
3.398477124855336e-8
5.289617280379806e-9
2.0914509612093393e-9
6.240393640515209e-9
7.430512902390531e-10
5.1706560628064435e-11
1.7126190103708498e-10
3.4725539090686156e-10
1.3585578623504572e-10
6.876245746306817e-11
3.088463028153037e-11
6.147416275616012e-11
2.104764872990754e-11
2.8026422904424388e-11
3.0109137627074187e-12
7.473131472469273e-12
1.1390697413619795e-11
1.2172232042533546e-11
7.34298634506457e-12
2.298621992683869e-13
7.767747240314645e-12
1.5490773394302412e-11
1.573672274223741e-11
3.782764847159479e-11
5.3244632260557576e-11
7.033918800739437e-11
9.554498332409961e-11
1.345771935701536e-10
1.8998309975172498e-10
2.533021308819626e-10
3.1303994353872186e-10
4.2766222997383556e-10
1.2743730794137455e-10
3.6762507217995286e-12
1.4980339988776497e-12
5.376595544373899e-14
6.212025368195688e-14
4.761335733857865e-14
1.4661186071345057e-12
3.1957528777370216e-13
1.6229581113230844e-13
8.81717538590591e-14
1.1753478644048992e-13
2.6387106746508127e-13
5.023320415957403e-13
7.60944321673124e-13
1.0202307376908647e-12
1.3198506616092776e-12
1.7166115415396942e-12
2.288062995280076e-12
3.1647482174993786e-12
4.596404472274772e-12
2.4421748506796204e-12
4.139685537441169e-12
5.866831053962232e-12
7.509547690796605e-12
9.159344517318112e-12
1.1694292682883055e-11
1.6758459229469787e-11
2.926757189512873e-11
5.156246144772305e-11
4.3073233684638353e-11
1.7277201650071628e-11
4.117446959005186e-11
8.560258378270895e-12
6.483764447626852e-11
5.473238253219999e-10
2.4948916269738808e-9
5.174423078893518e-9
1.8218925318601728e-9
1.3003718447542192e-8
1.5488006005972553e-8
1.5262130981947342e-8
1.3126058008878991e-8
1.1896023320954145e-8
2.8311565383975102e-8
2.3465929901370892e-8
1.5895136271031248e-8
1.1660462088114228e-8
3.44413980872951e-9
1.3387186476659594e-9
1.0649071409797058e-9
1.1344736473966457e-9
5.394946111333441e-9
8.257176399213713e-9
4.943222122709322e-9
5.249421262181883e-9
7.167356022096605e-9
1.2007308479229497e-8
1.779150958518477e-8
1.1275180529744883e-8
1.639707389374897e-8
1.6334130885445006e-8
1.4141011412284692e-8
1.1262192791733967e-9
5.723342725330024e-10
4.6288908025764626e-10
1.9382104602003582e-10
4.647160718624363e-11
5.501300669237326e-13
5.831482101990186e-12
6.999370030851071e-12
4.354372633249573e-12
2.0799646895154937e-12
1.7381414598122156e-11
2.693130846339362e-11
4.100944128995892e-11
9.038907652800574e-11
3.0508297755658967e-10
9.155852592786285e-10
3.9609399040316893e-10
3.2900689849650497e-10
3.3467683463924347e-10
3.774273365003487e-10
1.916214619093284e-9
6.519091220962524e-9
6.481069426044032e-9
5.315168018632538e-9
5.361787144355204e-9
6.2430088511742395e-9
8.734118241871557e-9
1.9143666551802858e-8
5.236415474544547e-9
2.0698053704036192e-9
3.001007829296641e-8
5.2513937199472445e-9
6.944464167811497e-10
1.155120318950804e-10
3.854225102212634e-12
6.448295732803715e-11
1.8342885369000466e-10
1.4984869076782923e-10
2.8090072860727386e-10
3.478707897822067e-10
4.620901273056293e-10
6.880719208061111e-10
1.1346348509844474e-9
1.3169635779137481e-9
2.80198229077664e-8
5.939896667240111e-9
3.5576667933089732e-9
2.5725632859723398e-9
1.8781623847303753e-9
1.2060750419277997e-9
4.4406973001416375e-10
1.868993934446578e-8
3.1851959172658114e-8
2.4809783649439724e-8
3.069221495103343e-8
4.947853293181177e-8
9.164816499653095e-8
8.379486650976433e-8
9.319076558840507e-8
5.188882724158044e-9
5.238664215703295e-8
8.612370386707822e-9
9.391370865075662e-9
1.2033302056912473e-8
1.1816628116071415e-7
9.841605032853585e-8
2.3012500523835537e-9
6.314555716991869e-11
2.326919539741265e-12
3.989344375349491e-12
4.28924799011046e-12
2.0056535606511658e-12
2.0216123554138136e-12
4.27175870417684e-12
7.199006168521201e-12
1.4210892048217156e-11
9.043925663735608e-12
5.607174192150648e-12
8.426265402667058e-13
7.387874054654726e-11
1.6103080485828416e-10
1.4546474413791648e-11
2.545075443961005e-10
7.431063707999002e-10
1.0390313953615249e-9
1.0455401833023323e-9
1.0279338845908858e-9
1.0391189257243754e-9
1.078069684935007e-9
1.1386537922494965e-9
1.2159110840039235e-9
1.3064791807826108e-9
1.408297171665053e-9
3.986102833949166e-10
1.1942900201934866e-10
5.316998165564595e-11
1.5475547572645702e-10
1.7754146184714637e-10
2.1696491341272053e-10
2.9982913922651466e-10
4.814226563755113e-10
9.85027621139237e-10
3.416203834977348e-9
1.582437517847683e-9
9.463500445834062e-11
3.6695387282953236e-10
4.298775396476976e-10
4.560161239605276e-10
4.9453008551121e-10
5.572747816049366e-10
6.550354944540615e-10
8.064032828039697e-10
5.700322714178767e-9
4.277341374695412e-9
2.6906308055675237e-9
3.0449609691230336e-9
4.977164906178918e-9
7.2127156104216925e-9
5.2657875761501735e-9
5.940576269960272e-9
1.5065625931562713e-8
5.162547734552349e-7
8.829404488033247e-9
6.13074258346869e-9
1.131277074570003e-8
3.436770885861413e-8
8.472835056342038e-8
5.386600691638836e-9
5.746633703253578e-10
7.842071081751628e-11
2.8688988022825268e-11
6.620548457925202e-12
4.073065327667161e-12
7.353588605050586e-13
4.528260340405481e-13
9.3765026825593e-12
1.8391699889207965e-11
6.397040254339252e-11
2.4934154685557104e-12
2.354478718242947e-12
5.319852170119955e-12
8.498559584734351e-12
1.2588999627952683e-11
1.4118710542438709e-11
1.1699251834117546e-11
1.0702888812980787e-11
1.2407094824765211e-11
1.6741853897738756e-11
2.494433436335831e-11
3.9809718004373e-11
6.662488301042074e-11
1.1420738309030193e-10
1.986662532854109e-10
3.8714083625321096e-10
1.5836166408506096e-10
4.562868310031978e-12
1.5898504751200048e-12
6.705581076493236e-14
8.892686801083673e-14
6.314958487968475e-14
1.9572620838510612e-12
5.349605463917089e-13
2.4887988597591657e-13
1.1353094569260581e-13
8.330726079661124e-14
1.7917494904189096e-13
3.9177386820179354e-13
6.321241900449775e-13
8.688512554626425e-13
1.1332439378056444e-12
1.4679854489926468e-12
1.9272530443228927e-12
2.5967060551486883e-12
3.6297142210063125e-12
2.941595524610759e-12
4.509442482531271e-12
6.622411128985381e-12
8.697170526416874e-12
1.0559957560158807e-11
1.3168038591731727e-11
1.7982737555181118e-11
2.8668559469455304e-11
5.265013406210581e-11
5.029691282278356e-11
6.127373404349646e-12
8.264294429776184e-12
6.838281504164405e-11
7.959670451849294e-10
4.250275781916153e-9
3.6442210432840606e-9
5.321369477515116e-9
7.998549505316076e-9
1.1662894709921065e-8
1.3746734252401214e-8
5.037484167839152e-9
1.9110055431414136e-9
1.0810608938446356e-9
7.123106488831441e-10
3.977824078983308e-10
9.177755165105651e-11
8.615742429754461e-11
1.9096556051881384e-10
2.790341821757179e-10
3.2911760416484943e-10
1.942622909463647e-9
6.916434788352856e-9
4.303102182806672e-9
3.955711867297437e-9
4.511425765584251e-9
5.788520674691532e-9
8.415067464380027e-9
1.1186474212825883e-8
8.68736814293154e-9
7.204413495871772e-9
8.470652172345218e-9
1.8101851798484874e-8
3.1099545489471333e-9
4.0679756618224395e-10
2.4165916894540357e-11
5.111626801275196e-11
4.7986900679636686e-11
3.2446094348522175e-11
4.4612839543481546e-11
8.004910945600387e-11
7.065060880557818e-11
1.4014783337502904e-10
9.839109967738592e-11
4.875758128872436e-11
3.5598571772355864e-11
2.4784403278584785e-11
1.6858488082912775e-11
1.1734507502110114e-10
9.188598425585518e-11
1.0085151351937693e-10
1.232754186447615e-10
9.274979326349397e-11
2.4279560627272087e-10
2.486805265022153e-10
1.9792131107186123e-10
1.967200615366221e-10
2.2225160185688634e-10
2.789777742444942e-10
3.9981541054541363e-10
6.931514883519476e-10
1.5073472498347462e-9
2.88650030250877e-9
1.0318119974205942e-9
6.681735699955134e-10
5.250020658506626e-10
5.111774940675833e-10
7.422992881141438e-10
1.3168744937832763e-9
8.431722355534962e-10
3.6419525696069945e-10
1.6523157609246146e-10
7.742989452249799e-11
2.783116724516893e-11
3.612950178161376e-11
2.990753207610803e-10
2.7901875909247357e-10
7.340477031500777e-11
1.642918352718818e-11
5.333752441336085e-11
7.35126557013073e-11
9.017108802535879e-11
1.0805191375462444e-10
5.974519256372846e-10
9.472735341831032e-10
6.168044661085453e-10
6.788715838740097e-10
1.0068540116001838e-9
1.847205036060545e-9
1.8182058702133686e-9
1.475152077235999e-9
1.8669337722682247e-9
5.250420306605073e-9
1.8104260864479336e-8
3.076905203262118e-8
1.197718358468274e-7
1.4921095976370073e-8
2.07605185235153e-9
3.6859422602758773e-10
7.022389213115605e-11
1.4984431152327473e-11
4.4618492872415796e-12
1.813938221861845e-12
3.248787175672e-13
3.067727832600574e-14
0.
1.65767778661949e-13
4.7565814337277506e-12
2.2763152746646565e-12
4.99349078583726e-12
1.0849687114348026e-11
3.905991119688383e-11
4.867190423078446e-11
2.477724292773602e-11
4.066505808836095e-11
1.492176441309585e-10
3.490003310039542e-10
3.3554953457739993e-10
2.7387800649708317e-10
2.483624077209563e-10
2.5175199643664525e-10
2.8259163922945564e-10
3.434642019326621e-10
4.1165267508082205e-10
5.017284581233547e-10
4.5930170228534233e-10
5.518876557454425e-10
1.36009269314705e-9
1.3531646937267075e-9
1.2036773886481802e-9
1.805054205818161e-9
3.6159561081993265e-9
3.3209069342273798e-9
2.769086605009617e-9
2.9898371678261616e-9
1.4240264752492107e-9
6.544808117027766e-11
2.0754249510015114e-10
3.413175324399603e-10
3.400988620816619e-10
1.364057182737828e-10
4.068704090218107e-11
1.423583428146242e-10
2.1381017604588837e-10
1.036968892107709e-9
1.4677685999085055e-9
1.1571669770987776e-9
1.4610046027158313e-9
2.570627323571429e-9
3.750535171852813e-9
2.766083472748638e-9
3.0252533733518223e-9
6.922306603757694e-9
1.1211374613720555e-7
5.772337907227738e-9
1.9098646346999985e-8
5.765204201338014e-10
4.850245596575174e-11
8.46957832671392e-12
5.4866292292769636e-12
1.741260295284188e-12
2.8526388712352393e-13
4.392120905667864e-13
5.682865869870618e-13
6.506070107024547e-13
4.5388939862952485e-13
4.304354922033652e-13
8.858039765880715e-13
1.6481951072357951e-12
2.6133861530694046e-12
3.963967555890727e-12
6.187255678910121e-12
1.0418310218891479e-11
1.976410843889238e-11
4.0849681511826415e-11
1.8838037140857434e-11
1.151042997103748e-11
9.619451156736615e-12
1.0096879136384605e-11
1.2619865426423857e-11
1.825184981862376e-11
3.090219818626084e-11
6.699785249253979e-11
7.637314743604909e-11
6.031658377888113e-11
7.0571810046613855e-12
8.706268736866618e-13
9.388943812798456e-14
0.
2.797981842623756e-13
4.2300739690926104e-13
3.845245199870645e-12
4.859304351670041e-12
1.716148439839341e-11
7.84106792008742e-12
3.4201579160394786e-12
1.4245161371309955e-12
4.0813904886879964e-13
1.9421041126630921e-13
6.906025500704377e-13
1.213628611175818e-12
1.3597999407260424e-12
4.628399889566016e-13
4.925036934824076e-13
1.1785480555689048e-12
1.7631457940123871e-12
2.832310264794745e-12
5.716596376131195e-12
1.1600598625209732e-11
2.3265644511184542e-11
4.468565333206763e-11
7.958003740536309e-11
1.2471933847478492e-10
1.6844321241425785e-10
2.097681257873881e-10
2.582977555706862e-10
3.220177873041802e-10
2.1603495641423754e-10
3.7209941291207404e-10
1.2169493050443742e-9
5.228002609966655e-9
6.84671677174527e-10
2.0844657392134757e-10
8.472980634169914e-11
3.880780571543069e-11
2.067432719486439e-11
1.8109105383635883e-11
2.932458539634238e-11
5.100104861156104e-11
7.595641575384602e-11
1.021100476055673e-10
1.329015559233328e-10
1.7393991032577661e-10
2.3370385183981736e-10
3.2773239541243353e-10
4.891453627500907e-10
7.995109016052992e-10
2.6576208986940692e-9
4.06903789653759e-9
2.0025260560534666e-9
1.8129677360881138e-9
2.230212982918339e-9
3.682073715788831e-9
6.784689310134837e-9
8.490998731843637e-9
1.9906089771346767e-8
8.185756000107151e-9
2.5712844997568913e-8
2.108658543055201e-8
2.4549845496986538e-8
9.25661485314449e-9
5.665626376814455e-9
3.7483834186523625e-9
1.8037463853864913e-9
1.0705120564456005e-9
1.3578911832962718e-10
7.307130388468045e-11
1.2118022601761219e-9
2.2058800504471017e-9
5.737786569085487e-10
1.8498606192848909e-10
1.968395871820994e-10
4.1617585027841584e-10
1.6124730184840878e-9
3.3588749932008896e-9
1.0265271777166393e-9
5.669582159177625e-10
8.694778119112408e-10
2.9676039478965454e-9
3.379946286118532e-9
3.215951240257773e-9
3.5251131106866447e-9
4.104593176408091e-9
4.966730527972693e-9
6.2695334196679224e-9
8.348352280862332e-9
1.1692261741484518e-8
1.587479292528009e-8
1.80736654272533e-8
5.664602068207941e-9
1.2123790465271658e-9
2.5441919899565435e-10
2.2811416411612073e-10
1.9561235533086757e-10
2.2258385278577257e-10
9.805922950730313e-11
3.355700853713529e-11
5.900441077289629e-11
8.798785872510386e-11
1.5041712920948742e-10
1.5259100542149858e-10
1.6122524934849628e-9
7.208302971309504e-10
5.217627947975667e-10
4.900440887645847e-10
5.16380279773512e-10
5.802731378690777e-10
6.803774060988606e-10
4.036206098090255e-9
1.1003132820796252e-8
6.5073239475225476e-9
6.107534087011494e-9
7.330038476209147e-9
1.101647048723603e-8
1.9313588706807713e-8
2.0839868060239575e-8
1.8706237337426723e-8
5.083181687543015e-10
3.0284208441649075e-8
1.3612943461728065e-8
3.721021601703691e-9
1.1815844269580797e-9
3.3973299250880887e-10
1.1844972055874144e-10
6.799948992935535e-11
3.7523080346489283e-11
3.223043775267669e-11
4.8859709242283e-11
1.2991945196151353e-10
1.066225744211593e-10
1.3857088673963177e-10
2.456743062741029e-10
4.240646887794569e-10
1.0548642176689178e-9
2.225489757080527e-9
6.888892944640784e-10
2.6064157611048413e-11
3.5057625382887852e-9
1.0905831912378984e-9
5.756867547589698e-9
2.0023789330173423e-8
1.6807950235081135e-8
1.5865461339446295e-8
1.7831514201599146e-8
2.2018929690753526e-8
2.9755902545183188e-8
4.4623165726518216e-8
6.767131756818608e-8
6.8553914407058e-8
3.355298434204019e-8
1.7871324522280925e-8
1.7409313171019536e-8
5.914566431149704e-9
2.4678768813538876e-9
3.1517993169717357e-9
2.603473498521393e-9
3.9972804731464233e-10
1.6878045801081914e-11
2.2161351930662635e-11
3.2557070293360674e-11
4.9877215600559764e-11
9.038029653660029e-11
2.190256797373974e-10
9.1500532863328e-10
3.466378541155649e-10
1.256682258269243e-10
3.798462174783255e-10
3.6104437309759334e-10
3.8664714742693236e-10
4.369475668249807e-10
1.526202519389901e-9
5.188811770166424e-9
3.131373379473129e-9
2.8780912743983203e-9
3.3579306704968796e-9
4.9089001893158034e-9
7.99775283662181e-9
7.311252266540857e-9
6.28142702049515e-9
8.097942762098393e-9
2.080305275933396e-8
2.3918084579627307e-9
2.883033636800369e-10
1.1445632603969555e-11
3.9832706128258203e-11
3.958634200209048e-11
2.3305800542903914e-11
2.542923535025172e-11
4.5585313639810507e-11
6.947035955041759e-11
1.2862040312225295e-10
1.3762455981333985e-10
8.522232397528615e-11
6.316464349948352e-11
5.5928953262449885e-11
3.880097700517266e-11
1.4203588421782021e-10
1.0862208477355141e-10
9.472384102193806e-11
8.774518047914956e-11
8.227164851099157e-11
5.385959487606091e-10
4.848670043295783e-10
3.2262457540287437e-10
2.785405778128033e-10
2.7520412511744007e-10
3.0019981611199736e-10
3.669283690723426e-10
5.223912831380513e-10
8.999232111117292e-10
1.7558404528954667e-9
1.9731356771084846e-9
1.0940845073029932e-9
6.53357460338625e-10
4.434358884030902e-10
4.046603842905137e-10
5.243876503544936e-10
6.79542139296798e-10
5.507323345156287e-10
2.1637259913747923e-10
8.572262018225785e-11
3.589428876002907e-11
5.90706166024341e-12
4.408462736559788e-11
2.7273765504271233e-10
2.2356049314897259e-10
3.146004591667269e-11
2.4239637192389666e-11
4.488220640922813e-11
5.7352492670029756e-11
6.878748659275226e-11
3.207107868709387e-10
8.345374716448312e-10
5.1014025814475e-10
5.097043512457257e-10
6.520528587685674e-10
1.0345303050105008e-9
1.7530437789383758e-9
1.5838910959603675e-9
1.3577299782959967e-9
1.6978854463885683e-9
4.1034057251043996e-9
2.311530874039348e-9
1.0206998508416202e-9
3.620118993113329e-10
1.7592551614961844e-10
7.456461133046533e-11
1.9080134774148994e-11
9.266954949055318e-12
7.47528562627756e-12
3.6853748469203295e-12
2.770369234081335e-12
2.3800435922080124e-12
2.487826696569969e-12
5.039631001615998e-12
1.1963984814735568e-11
3.423953563467805e-11
1.8982338018691062e-10
6.745597471517048e-11
5.1145041775780106e-11
5.206581513998103e-11
6.206820012515472e-11
2.6768152290724507e-10
5.888040755908995e-10
4.638365554745652e-10
3.45973209791895e-10
3.307121522711008e-10
3.704466034527811e-10
4.911907156248378e-10
8.288050525614855e-10
1.9576463066526983e-9
4.945851889274986e-9
3.738937476536541e-9
1.9201875149635074e-10
1.3371240399939118e-9
1.228413224728554e-9
9.029455637431792e-10
1.0722575326773966e-9
1.4418652057935292e-9
2.175773267827676e-9
2.5498596424928574e-9
2.4177560943754433e-9
1.3332568581511271e-9
7.464736175843278e-10
4.154666276870523e-10
9.457156745293013e-11
7.567020790203269e-10
6.650920890523188e-10
6.207061097346105e-10
2.840335062991559e-10
8.115727253293343e-12
1.0730380116748758e-10
1.7083908299372273e-10
3.5213358740986493e-10
1.4625858597182064e-9
1.0549538138607151e-9
1.1704170587770944e-9
1.661146105533912e-9
2.9553384183409874e-9
3.5923462693310946e-9
2.767650471619654e-9
3.0227250297794186e-9
6.146590316191488e-9
1.112939427573921e-7
1.9151182554037007e-8
3.4426875649805514e-9
6.952279676680881e-10
1.4758799247813785e-10
3.5059795499306106e-11
1.1208418063018095e-11
4.841963693295164e-12
1.1659405958717725e-12
1.0229475900816535e-12
7.062429213328227e-13
1.0712109109048072e-12
4.216348223845483e-12
4.743497607126793e-12
4.59586506861001e-12
1.0627697685632036e-11
5.7905127063234954e-11
2.738057456848031e-10
1.3526940208795964e-10
8.568552692746767e-11
1.2997547989478177e-10
4.185710794439675e-10
6.332733065628771e-10
4.776591619113187e-10
3.99335624358195e-10
3.9438050768551663e-10
4.5212892662975843e-10
5.897319064785589e-10
7.49455553975066e-10
8.300687574814971e-10
5.454686488816188e-9
3.96290808207596e-9
2.634261902435481e-9
2.8386027142135323e-9
5.378472992436856e-9
2.531045035631724e-8
1.234516743163419e-7
2.806277020142997e-8
3.610605662554014e-9
1.217578740962366e-7
1.9202810621080907e-7
3.59901208799701e-8
2.4309503999512136e-7
2.0807424611053937e-7
1.3341690997881298e-7
1.1509751569491821e-7
3.6481002018118243e-7
7.602060161350999e-8
7.132212272949974e-8
9.531766124287069e-8
1.382482600389738e-7
2.543037214858925e-7
8.801897249492259e-8
6.457397131399365e-8
8.359632817112183e-8
1.4342886966722493e-7
1.0155891102091873e-7
6.926682062733148e-8
4.3359205124738546e-8
4.446004798491228e-8
1.3080795455214278e-7
1.403476831077303e-7
2.1600708761932162e-7
1.8133796492643377e-7
2.959186899779671e-9
2.3824349947028202e-11
1.3404837262438473e-13
2.1609673723379056e-13
0.
0.
0.
0.
0.
1.7097949325282349e-13
5.158533221829341e-14
5.5013143458136095e-14
7.222074923735962e-14
1.0150131611848395e-13
1.45167892552929e-13
2.0498772324855364e-13
2.7742714020606157e-13
3.427085890950758e-13
2.6919574778116414e-12
1.5269468721632631e-12
1.1684437677509758e-12
1.0543740930362472e-12
1.046238846768339e-12
1.0788854168285445e-12
1.0981041530265893e-12
1.1163563241640445e-12
1.64833334295912e-12
6.402659689040146e-13
0.
0.
0.
0.
0.
0.
0.
0.
0.
2.454173233198072e-14
5.917632557536984e-14
7.750662450608189e-14
9.230581013500844e-14
1.0982858332879257e-13
1.3144603722786802e-13
1.5864660491265322e-13
1.9366912295878926e-13
2.399558946448761e-13
3.0294399843782676e-13
3.915103218623861e-13
5.207067593074657e-13
1.07905702987586e-12
1.086425525292244e-12
1.91340859007555e-12
3.0799418984334675e-12
3.9594207463885134e-12
4.79229919072189e-12
6.120929267411618e-12
8.718665935806176e-12
1.487686740542614e-11
3.4639257822496664e-11
4.9723101567123394e-11
1.77518123508473e-11
5.995518920025497e-11
2.712280076697473e-10
3.0074035934609297e-9
1.3392563296748948e-9
1.7562867479876693e-9
1.0904800065423306e-9
5.216885804207288e-10
2.3894363401839466e-10
9.882627206113887e-11
3.197765442871324e-11
6.0430246067937794e-12
3.623191831095886e-11
5.936586578573646e-11
4.655198754149841e-11
4.696418793940832e-12
2.907041316925082e-11
5.4154378722775545e-11
7.677184366508206e-11
4.5120702847775295e-10
1.4715520234077598e-9
8.909161232794424e-10
8.642295642291909e-10
1.0679840799661911e-9
1.6111325081915245e-9
2.8005128485811217e-9
3.0066904947617975e-9
2.4335855684618196e-9
2.655153559705783e-9
4.833763074092165e-9
3.1765151974630704e-8
1.4319478582568903e-8
5.3653784992985495e-9
1.2181170943201143e-9
3.199338069221792e-10
1.0809401041878833e-10
4.970146977474846e-11
1.2191569776717932e-11
3.98486374108836e-12
2.856631855433421e-12
1.0585400629105435e-13
9.406740658333426e-13
6.835884443425749e-13
2.447815024399864e-12
6.612195303812537e-12
1.8943234839692796e-11
7.243583749165216e-11
1.3023292307270438e-10
6.400497768017505e-11
5.7056653428782875e-11
2.362660653857186e-10
6.267605501738706e-10
8.801229290101658e-10
6.705262278571891e-10
5.829144392773153e-10
5.803495804984511e-10
6.416686337348129e-10
7.944047576379711e-10
1.1237173873122283e-9
1.6987596783531862e-9
2.1778795186289203e-9
1.3228828375698305e-9
1.4498969894785058e-9
1.5441849313390073e-9
2.1450182757468485e-9
3.26725940338937e-9
3.381207134018096e-9
2.762786257252791e-9
1.5955458517260985e-9
9.610980304192952e-10
6.133177767005074e-10
3.846152479302058e-10
2.5025326318185506e-10
5.68138387872547e-10
5.084052783155184e-10
2.9274393509867046e-10
1.9577256465225125e-11
1.497958806059409e-10
2.5154846322320804e-10
3.3129263858854416e-10
4.098308286513244e-10
2.206551607594438e-9
2.590824903256024e-9
1.945623476655506e-9
2.4096740241571237e-9
4.187609640857404e-9
6.300883042709267e-9
4.622190570880274e-9
4.84419951347818e-9
1.0138656637106247e-8
3.0404970442728615e-7
9.603185859055883e-9
9.762020303059025e-9
1.2207899015365631e-8
1.3300682248486536e-8
4.898918756858703e-9
1.625768026957451e-10
1.3413025114300221e-11
1.9779406085573647e-12
9.052363063151322e-13
4.2536800112500314e-13
3.533014137256551e-14
0.
9.339070286111818e-14
2.415450900407227e-13
1.0544381851926343e-11
5.064740497082722e-11
1.3429681712169734e-11
1.3353611015981974e-11
1.6797824178690942e-11
2.557527816620821e-11
4.1708009867903126e-11
4.479207916644562e-12
2.322372362709436e-12
2.0813604112424074e-12
2.4605818929240073e-12
3.501128901364055e-12
5.843944464403855e-12
1.1709231203880162e-11
2.941425122251725e-11
5.272037044326551e-11
6.363902972783298e-11
5.619608816195852e-11
7.923928360256264e-12
2.5776173929841446e-12
1.9374913034461e-12
2.2791140143526085e-14
8.048328525108974e-14
6.741654537219095e-13
5.604161508399136e-12
5.778494265972953e-12
1.2213210499780475e-11
6.126503669456443e-12
2.453175930448271e-12
9.676732768132741e-13
1.1004417847608355e-13
4.603382808659672e-13
9.296821995011028e-13
1.3410242027272907e-12
1.2974051055281817e-12
2.46944064257882e-13
1.035823226653862e-12
1.232537845696308e-12
5.2005862612043525e-12
1.0825417554391965e-11
2.0807919297754852e-11
3.812551663842637e-11
6.647401858659076e-11
1.0885265552805865e-10
1.646068338452764e-10
2.2889929525743005e-10
2.995564524889036e-10
3.8229268640235465e-10
4.874520460325515e-10
3.5209943436658316e-10
6.783397392865013e-10
1.7063709353464879e-9
1.5474008449748332e-9
2.898506319072498e-10
9.837448929589777e-11
3.4416912536200675e-11
8.723903877717922e-12
1.7607518501519337e-12
1.0751436012667255e-11
3.534460344803286e-11
6.756342854436363e-11
9.958756219694292e-11
1.3324351402292962e-10
1.7489232469249188e-10
2.3300160920270114e-10
3.2127101806120193e-10
4.665971375553192e-10
7.291895321177187e-10
2.8952701206411007e-9
6.108222474892445e-9
3.1419128420101823e-9
2.585334908123437e-9
2.81802633776987e-9
3.860404202591976e-9
7.060456497155761e-9
1.5976051209561596e-8
3.303031362263324e-8
1.233139922653137e-8
8.641557855650179e-9
3.061985018945219e-9
2.9450985625747956e-9
1.1953588744027484e-8
8.594092231525285e-9
5.559208018460202e-9
4.247187527990899e-9
2.982902626185768e-9
2.781115387488464e-9
4.057727791937481e-9
3.7048771898964298e-9
1.1301419467823561e-9
4.669414606943817e-10
2.5028132099847775e-10
1.8928642708111122e-10
1.376342760430725e-10
9.835750020587837e-11
3.49733755045593e-9
1.0305990285792614e-9
9.69935932202119e-10
9.940360023270232e-10
3.242942017596804e-9
1.0130213975847525e-8
7.815627393265903e-9
8.751595784645542e-9
1.1735851898424958e-8
1.8349683378234533e-8
3.208655472589714e-8
3.5671141796500144e-8
2.9394330340655146e-8
3.500895348048557e-8
4.1444821694423316e-8
1.2551239534316813e-8
4.9983527382644514e-9
1.2583790546368228e-9
8.183877378193672e-10
2.956732141725022e-10
1.1987121471866453e-10
3.209801528657798e-11
9.251446039097986e-12
4.061423107431535e-11
5.4204504018515766e-11
4.867200540131708e-11
5.884947766413713e-11
8.203802442082695e-11
4.6730379452447454e-11
1.1406905633895021e-9
5.283284248051522e-10
3.7000087377295013e-10
3.475160815525624e-10
3.6932469193912604e-10
4.2016199681437137e-10
1.980753396021772e-9
7.2527808352070304e-9
5.637509943759234e-9
4.736794999432545e-9
4.890818157564026e-9
5.785700432491577e-9
7.891864436824422e-9
1.2987557648235803e-8
2.6365775503527868e-8
1.5611850264023547e-8
3.921187385766644e-9
4.77166742465579e-9
6.761699323719457e-10
7.794986932722976e-11
2.5367299912747248e-11
2.944045246310279e-11
4.4846873203451285e-11
9.915763469971191e-11
1.883353728737e-10
2.0037266460303792e-10
2.615819703231907e-10
3.868435149596415e-10
6.246238425258131e-10
1.2218074342219934e-9
4.0024489479023775e-9
2.1892696969531097e-9
8.97714207243484e-10
2.3149036005557707e-10
3.6386445072219965e-10
7.774859866680293e-10
2.7437401637143865e-9
1.0697382662956621e-8
7.269331980393135e-9
7.1039508591887014e-9
8.453722537180647e-9
1.1935589168326808e-8
1.9658291703307844e-8
2.3138576261056173e-8
1.7806317750822087e-8
1.7057080153447828e-8
2.5143814531160455e-8
8.581362224178654e-8
3.764051279573735e-8
9.587671330024718e-9
2.173384818896865e-9
5.881101428847335e-10
2.1676187635396775e-10
5.092434021317706e-11
1.1892124221821437e-11
5.280167021810516e-12
9.469017807400536e-13
1.416453084762635e-12
3.738398720334757e-12
2.0408992501119218e-11
3.2579089081122155e-11
7.15563585211809e-11
2.3557567958610526e-10
1.7877616076014095e-9
6.908097902644391e-10
5.194468423254602e-10
5.098983530946662e-10
1.2976146891658171e-9
4.170073582131154e-9
5.763277392835918e-9
4.625905463286026e-9
4.31973305762797e-9
4.556574659282937e-9
5.495067769324782e-9
8.975703976320804e-9
9.794707738730337e-9
7.234920577808337e-10
1.034404218319438e-8
9.201913867907933e-9
1.0201768074902864e-8
9.759033886580107e-9
8.370534167612823e-9
8.604230274402593e-9
5.753871192950671e-9
2.7080846308094138e-9
2.2440340731302267e-9
2.0292037433050867e-9
1.2490339018650784e-9
1.000416003906293e-9
1.1487583017419646e-9
6.02873197166824e-10
3.579825044180355e-10
1.2320868886463835e-9
4.9048940794156056e-9
1.4694321583392896e-9
6.843338595751803e-10
9.58330409340292e-11
1.1020978161570921e-9
3.861315283093238e-8
3.903657227096758e-8
3.44024395503699e-8
4.771838999211586e-8
8.996264632562267e-8
1.1320771464006745e-7
7.994038186906473e-8
7.419786773026941e-8
6.47717978258829e-8
5.063056041509866e-7
1.2373575303198043e-8
1.0966774404074122e-8
5.184563564525403e-9
1.6223084871600737e-9
2.4425689567352104e-9
1.5409251017317713e-9
5.150855896070331e-11
2.5445908366504038e-12
1.3708313789216083e-13
9.223027273164767e-13
1.6319977826623766e-12
4.729150180384757e-12
2.2564901567057213e-12
4.457828183964873e-12
4.890237615447907e-11
1.030152218158872e-11
9.217372908882561e-12
9.488523977657122e-12
5.036989536116864e-12
1.3292330039290276e-12
6.672141149648713e-12
6.364527650342794e-12
2.779650985782546e-12
7.46454016979932e-12
1.2057832816197049e-11
1.832786574165502e-11
2.812299275354657e-11
4.455929891692365e-11
7.396331757631112e-11
1.365861950878583e-10
4.4607291175489565e-10
1.9447333325682222e-10
9.931770198706723e-13
0.
0.
0.
0.
3.0058687721044505e-14
5.315008009525547e-13
1.4108973483086674e-13
8.707789186567093e-14
2.2573587059870542e-13
6.150051053476033e-13
7.617986686528377e-13
9.336256690374653e-13
1.1543077737304782e-12
1.4487826266949705e-12
1.856635292583661e-12
2.444338117637332e-12
3.328781512860767e-12
4.726113960217008e-12
3.8046599702638256e-12
5.95613585805482e-12
8.615724866770708e-12
1.1092742388514892e-11
1.3368798414741395e-11
1.6599581132979452e-11
2.2481164138005843e-11
3.494692356787659e-11
5.4982728367355813e-11
4.263603889904951e-11
2.6717886970094817e-11
5.07992116790835e-12
6.319945238875536e-13
6.580247237759008e-11
1.0548994670299944e-9
1.2289165519926427e-8
9.485490221821155e-10
2.6276076558257283e-9
1.9385743369528066e-9
1.2484512232229358e-9
8.914715224712523e-10
6.337771968625421e-10
2.3369193243808767e-10
4.547517977190345e-10
1.2858980626499522e-10
6.501760795697087e-11
2.211636408422596e-10
3.622929689734653e-10
4.893758068950182e-10
5.975015840327384e-10
6.805016675284106e-10
3.306906709661248e-9
1.101730236750829e-8
7.746424795294696e-9
8.643578859561435e-9
1.1884536816293211e-8
1.965596658201049e-8
3.381376813270413e-8
3.6639420375435154e-8
9.913423501461986e-9
1.6029846927218872e-8
1.6786018644217858e-8
2.770635606933863e-9
1.7947455330509934e-9
2.595063592402498e-9
1.368897112359441e-9
1.1000985615989966e-10
2.8120449743481326e-12
7.225418996332763e-12
1.897687953757767e-11
3.446918684620492e-11
6.574778716850642e-11
5.325961978054058e-11
5.445337054875156e-11
5.990200852736653e-11
2.1904240744655606e-11
5.970933652958737e-10
7.335453400446453e-10
4.197135553864316e-10
3.70198678519817e-10
3.829109336893312e-10
4.3024438965237225e-10
1.6815520120392212e-9
6.304091368868006e-9
5.587745519999451e-9
4.677560171700871e-9
4.758081141065492e-9
5.454027456107691e-9
7.0326314983005425e-9
1.0676728035123453e-8
2.1541948030909634e-8
1.8548404475999887e-8
1.43430730879377e-8
4.298453585003804e-9
3.780375872377498e-10
8.18214738602167e-12
1.218986543193129e-11
1.563762239845717e-11
5.527527078138461e-11
1.5284777158061408e-10
2.036062814924191e-10
2.3566456150439755e-10
3.2393060136520103e-10
4.72396667114869e-10
7.69468657046188e-10
1.5749222243066188e-9
4.752523783703381e-9
1.3696021123688205e-9
3.6536324320851684e-10
3.197312288680985e-10
8.236396299148538e-10
1.1313467087815709e-9
1.3757566345674222e-9
4.9729148828615285e-9
1.4106255269525994e-8
9.403058557136143e-9
9.740029841076354e-9
1.276419924885761e-8
2.087717179052445e-8
3.0140163914455955e-8
2.2706145823876355e-8
2.045263873601829e-8
2.938269259290882e-8
7.061133808295026e-8
5.221219179905106e-8
2.0499195998887717e-8
5.164584951339175e-9
1.410589735292152e-9
5.313780876108055e-10
1.6438790081127537e-10
3.3693106554459764e-11
1.4998411356392764e-11
1.1987821225219617e-11
8.929607680059482e-12
1.3445341603312545e-11
2.477781424574655e-11
3.774088121128657e-11
6.49624052357252e-11
1.6372051610180005e-10
7.284991354105254e-10
1.1815937157743607e-9
6.668458644626008e-10
5.988443770164446e-10
1.2958993071721109e-9
4.301381785189515e-9
5.90225196999096e-9
4.811807289641922e-9
4.5463898048466026e-9
4.817206796226724e-9
5.7930477600201984e-9
9.378763513680272e-9
9.246385063583343e-9
3.293309142345715e-10
1.0410566179258887e-8
4.760191766840365e-8
1.6725432821413812e-8
6.800967680374758e-9
3.5722263536650883e-9
2.4160065197108987e-9
6.467040798369694e-9
3.288888681839887e-9
1.3751159251664176e-9
7.517483600425128e-10
5.369846805617508e-10
4.0263944425804e-10
4.739064718619015e-11
1.0473193322885132e-9
1.6600077701449102e-9
1.607077722954948e-9
1.3148174450682316e-9
1.021795086412746e-9
6.548466609825691e-10
1.6920710258185326e-10
4.711555698175347e-10
1.8997328223129198e-8
3.2458584266722654e-8
2.4584135567881477e-8
2.985176083914951e-8
4.7363743096625615e-8
8.918919450735603e-8
9.358552921484272e-8
3.893349434532513e-8
2.889602472443335e-8
3.281201503688739e-8
5.099146165153191e-10
1.2532354086695258e-9
2.8468440856957465e-8
1.0957759470673069e-7
2.0838838734733925e-8
4.838591201858319e-10
1.5869101622549555e-11
3.879503344943362e-12
5.428893300231501e-12
3.0290225363942908e-12
2.0802312323103103e-12
3.4137553607996454e-12
7.25230848857823e-12
1.6710722661543776e-11
1.5835738907609392e-11
1.2816911319103334e-11
1.4452048718455963e-11
9.36324480880739e-12
2.900768017858546e-10
1.392254864284733e-10
1.0961200962937625e-10
1.0242047547235909e-11
3.899001205957346e-10
1.111112458903971e-9
1.2858591707732023e-9
1.2451105831462242e-9
1.2439508676313704e-9
1.2851139321495674e-9
1.3573711512439386e-9
1.4547557166392975e-9
1.5758571359070107e-9
1.7220896359498514e-9
4.564072188679453e-10
1.2002170275355172e-10
4.0671137549178344e-11
2.0735077551877167e-10
2.2488607768557783e-10
2.2744776573404896e-10
2.651655253082498e-10
3.555682778288199e-10
5.559551949436169e-10
1.088198033791003e-9
2.488804781358609e-9
5.596798224525485e-10
7.535086363929342e-10
6.976253291458069e-10
6.837446107315485e-10
7.172528372187017e-10
7.996633236985846e-10
9.444704395016742e-10
1.1841746423535888e-9
1.588060449261609e-9
8.686138357315717e-9
5.033836322860952e-9
3.2589679607853827e-9
3.805022827529909e-9
6.5140974770599234e-9
7.827545136729807e-9
6.046500731007945e-9
8.679387365707837e-9
3.359283599961204e-8
4.918562672773309e-8
1.2431805531552665e-8
1.288021463447647e-8
3.319796197597348e-8
1.510717645116291e-8
1.4560513020928217e-9
1.9302079925147138e-10
2.4094160129918036e-11
3.56434240311379e-11
4.533891164431033e-11
2.888560463511351e-11
3.489941555772731e-11
4.701741021209888e-11
3.950972797429216e-11
1.167579500706192e-10
2.1221186292855016e-11
1.7324293246913792e-12
1.0935217484280903e-11
1.799652788510664e-11
2.299486083771087e-11
2.4757810584564296e-11
9.874580540884387e-12
2.0486252520138478e-11
3.188390571123809e-11
4.7689903553661214e-11
7.124899252229258e-11
1.0779967217500816e-10
1.65896611846698e-10
2.583546242356222e-10
3.964708083443991e-10
5.612201723037079e-10
6.339221539555271e-10
4.564838110551486e-10
4.409586823778772e-12
2.7070688268608953e-13
3.078710622899023e-14
0.
0.
1.8669996156541135e-13
3.8656628226965764e-13
3.801812431725775e-13
4.410303810547268e-13
3.4529419596335027e-13
1.1694691700756432e-13
1.665564972033686e-13
4.1329456649367824e-13
6.261330687956208e-13
8.511476962396194e-13
1.135887148163424e-12
1.5388945891577836e-12
2.157041648336364e-12
3.1782716145839677e-12
1.5067796114055002e-12
2.6172713707136617e-12
3.727365094728778e-12
4.793057266579641e-12
5.900081762036353e-12
7.616027131936102e-12
1.1089302028165214e-11
2.0093341696127918e-11
4.001663282488937e-11
3.412716816382915e-11
3.9984000929155835e-11
2.201798351246872e-11
3.873430448281584e-11
3.4960857812828366e-10
2.6016027752170007e-9
2.9453623319521525e-9
4.4902873010938005e-9
7.752628408329079e-9
9.789105722727105e-9
7.861365869227803e-9
4.433616147720501e-9
5.371989142164426e-9
1.6822383754370594e-9
4.6053066926259914e-10
8.60897869881624e-11
6.584904716962231e-11
1.4380069658487643e-10
1.921739286795619e-10
6.120231758397835e-11
1.222920242424615e-9
9.969079823317402e-10
5.004459853952205e-9
1.157465813974364e-8
9.911871287298261e-9
1.225382396257266e-8
1.8760653681163273e-8
3.4983503416147824e-8
4.763657102388781e-8
3.763301842448741e-8
3.891122401846665e-8
6.523174545435664e-8
2.938118291375385e-7
3.6744015335421066e-8
1.7675523590360705e-8
2.7230504967160146e-9
5.450093163649937e-10
6.012573836054886e-10
2.76294857773963e-10
4.737219846179984e-11
3.1381351078530045e-12
5.93124830902157e-12
9.67305437955882e-12
1.806202666230665e-11
3.1906665887393393e-11
1.3552537203950059e-11
4.302731213214235e-12
4.136974450902679e-11
2.5664097309709267e-10
4.335758047671974e-10
2.3168524782190483e-10
2.0366106905235047e-10
2.115500134098402e-10
1.015900438530978e-9
3.3035431990809388e-9
4.697476344413152e-9
3.8370458612697655e-9
3.6300969913972306e-9
3.857354757564768e-9
4.5570649296741945e-9
6.404956830262123e-9
1.1220989171322919e-8
2.1931030176974783e-9
3.694056025002792e-10
1.0111925074276855e-9
4.147044411736684e-10
1.3941172301388488e-10
8.070761127546041e-11
1.146200565406071e-10
1.544466827555914e-10
1.7140761669945938e-10
2.613284874727591e-10
4.2969637993904085e-10
7.325488509137698e-10
1.4090423222625823e-9
3.626489212142972e-9
7.2723712744531014e-9
3.030318458888767e-9
1.9060768976347117e-9
1.3240371628737264e-9
7.566058857549894e-10
3.2937089816340014e-11
9.001789958387008e-10
4.7595046456729986e-9
1.016854000432835e-8
7.47211767919115e-9
8.43917092267943e-9
1.2403758894601286e-8
2.197877326458345e-8
2.0033071355861938e-8
1.5943394218457793e-8
1.9943886913475346e-8
5.8675890564286395e-8
2.72214070052843e-7
7.290078937576794e-8
5.5602570517072083e-8
5.236095274487527e-8
1.4456147243040625e-9
6.690180589697332e-11
5.864368120179955e-12
1.3493340743182277e-12
2.4092631495272325e-13
5.899648646684877e-14
6.61332726369132e-14
1.8148449895498033e-12
1.2802457916936718e-13
1.2862311525634414e-11
6.309157084828671e-11
1.658811528895941e-11
1.651331429291025e-11
2.1169908781828114e-11
2.858339862631558e-11
3.9078192468776145e-11
5.306797572057699e-11
4.577470537227051e-11
2.7465485536344634e-11
2.39677461879994e-11
2.740433728712192e-11
3.7809133515779495e-11
6.124776080195281e-11
1.1625787925877185e-10
1.657010230838467e-10
8.59971252908857e-11
6.3967405371742285e-12
3.861011245521607e-10
2.1084854313329694e-10
1.1363827656010215e-10
6.992847244591287e-12
4.198158605904089e-12
8.184114374783393e-13
1.3123387399065367e-12
9.298614902032361e-12
2.102616944445835e-12
3.1680244539850975e-12
1.588847466795689e-12
7.937250003753173e-13
3.8397971325893824e-13
1.7757021602547923e-13
6.467477399550124e-13
2.7283753377146124e-12
2.01285804992166e-12
1.907826345816097e-12
1.5318025260450719e-12
6.044735897261662e-13
1.1293143878499409e-12
1.8723326895981785e-11
2.2961508929388027e-11
3.8497861896457476e-11
6.138121774972647e-11
9.023722475425588e-11
1.2170292965611316e-10
1.4835565143060574e-10
1.551128512902087e-10
9.863392798617593e-11
3.107318180964095e-10
3.145663112392388e-11
2.182589313678354e-11
8.021529749749427e-11
1.6057074492621504e-9
3.103889925425492e-8
1.4906615171309336e-9
1.0493511277264586e-10
6.709433443689721e-12
1.246855551368636e-11
2.0449629938166592e-11
2.7299320914331674e-11
3.562396336792617e-11
4.627402881536547e-11
5.947408671221694e-11
7.498700789402719e-11
9.214919212266295e-11
1.0779014018055489e-10
9.844732665706308e-11
1.7100889835163128e-10
2.9352924740020074e-10
3.482969911145063e-10
7.074799801915718e-11
1.7722736758892178e-9
1.3948519229748054e-9
1.3842298410101052e-9
1.6339448496456767e-9
2.30304178402736e-9
3.7338456508664545e-9
3.784608639696825e-9
2.8967947300266357e-9
3.013413337197286e-9
5.3080472317526145e-9
6.071982285737088e-10
5.347456100122236e-11
2.6440047163905964e-11
4.780363026823724e-11
2.9290487702612124e-11
2.4674190801066306e-11
4.085708999946673e-11
4.0243334719097355e-11
4.196466548991482e-11
9.08191738854282e-11
3.715953616279704e-12
4.1092240874756556e-11
9.100015490381127e-11
1.8720360790708146e-10
5.482446875207663e-10
1.244917765556489e-9
5.518395121312143e-10
4.6331319891315417e-10
4.966408003797181e-10
1.7757597614475363e-9
4.849167275071993e-9
3.6676970768513828e-9
2.73680597108992e-9
2.6180930047097887e-9
2.9215660431124263e-9
3.832615972108154e-9
6.4018233748074294e-9
1.6197977290364932e-8
2.635994378215191e-8
1.4964115091753422e-8
2.891451329775654e-9
5.761727506829464e-9
1.896741766385272e-9
1.8507069419908204e-9
2.5886847999089047e-9
2.1535447261598497e-9
1.2606858281280081e-9
5.253355806930562e-10
4.122932459242874e-9
1.6146019866949332e-9
7.693129541619485e-10
7.329769864010773e-10
1.169790974126551e-9
2.9282967110984867e-9
1.7118123155010538e-8
1.4116873316817426e-9
1.0799015439723175e-9
1.1209848155192854e-9
1.1974252388929645e-9
1.2596183242064293e-9
3.967648047732516e-9
1.0225795715325484e-8
8.077324662945928e-9
9.740588308385213e-9
1.448127612365346e-8
2.6116451522080832e-8
3.7477277984845066e-8
3.0143035701066355e-8
3.362229967097257e-8
1.5783394514003607e-8
5.214343800998325e-8
1.5347594673843134e-8
1.8036629739689267e-9
1.6842735831572066e-9
1.088533783138883e-9
5.270390976978701e-10
5.2502514062062686e-11
4.75363268378976e-13
6.392953364655558e-12
1.4022354583986104e-11
1.9987737523772602e-11
4.5750481133430505e-11
3.3823540313706917e-11
1.6472965249238053e-11
1.3513872768020766e-11
1.2028744923708377e-10
1.0355015103977245e-9
3.745454452397172e-10
2.7376913709326083e-10
2.637639497697759e-10
2.862465310724389e-10
1.281741108965632e-9
4.4140804972743595e-9
5.262683650180316e-9
4.279002043288671e-9
4.158132907359591e-9
4.535011942066364e-9
5.5161863396365885e-9
8.032991092048029e-9
1.866455067311674e-8
3.1713452319507854e-9
3.784467367534592e-9
1.9613011827342436e-9
1.0156760509241474e-9
3.294915054943687e-11
6.453488346239167e-11
9.337383493929667e-11
1.609994246361582e-10
1.6909043490615882e-10
1.9067553605815422e-10
3.008061241451509e-10
5.101036736004794e-10
9.037308489452061e-10
1.8880516420205952e-9
6.227138615921322e-9
3.85225378041259e-9
1.9350559908304466e-9
1.1982859165417244e-9
6.938501889837662e-10
1.2051151415375508e-10
6.61935757778035e-10
1.474514880674803e-9
6.401686768825152e-9
1.2252847771254228e-8
8.739925318524229e-9
9.795628393313515e-9
1.4436747379050087e-8
2.565370144069774e-8
2.317123970803003e-8
1.8628951759622663e-8
2.3682510283873755e-8
7.318537695091138e-8
2.0965956033849878e-7
1.9381184844153823e-7
1.2213275427614786e-7
1.621520258547329e-7
9.009016722956309e-9
9.060018802030466e-10
9.074659373815946e-11
5.04586505848768e-12
2.8683180341516897e-12
3.0512425187446127e-12
2.254688066389663e-12
6.184051345402066e-13
7.60886380146643e-13
1.112949251403929e-12
6.261725863102887e-12
1.1618982115911197e-11
7.822817798582004e-12
1.9402688573564287e-11
1.072001223879341e-10
1.3125612003584554e-9
2.55150275988712e-10
9.574785766260024e-10
2.4969539789972835e-9
3.361271507234629e-9
3.2619727994704916e-9
3.1636351000446224e-9
3.4709356699808528e-9
5.082102636759408e-9
4.237763446124296e-9
3.3612740775357174e-10
3.625514902105043e-9
6.434145877089322e-9
7.193794163674618e-9
9.901907231813734e-9
1.054142582003045e-8
5.706759565706535e-9
4.600067879509945e-9
5.274558598379116e-9
3.538322653101044e-9
3.606223623808933e-9
6.91397734466378e-9
3.4859924234285796e-9
1.3310011848876067e-10
1.4103838364214796e-9
3.6236782271670196e-10
1.0117948497669635e-9
1.3552779037551254e-9
1.4717949882358277e-9
1.3669844591806842e-9
1.023933910750166e-9
4.1309095239672544e-10
3.196144723200808e-8
3.028734081719251e-8
2.8417481253245924e-8
4.202202399407253e-8
8.435079642008271e-8
9.245640579497752e-8
8.51999898116341e-8
3.6511218731564475e-8
8.078016210125107e-8
1.1052380433811556e-7
9.047793782045542e-9
9.154747327907635e-9
5.9555749569222205e-8
1.5146383755915633e-8
4.945645570034868e-10
6.353766185845935e-12
1.6885108612321869e-13
1.4773676657910642e-13
5.091120951000821e-13
2.0054081207091357e-13
1.4371265633775195e-12
1.9166642304101292e-12
3.986460614743157e-12
3.732416513774281e-11
8.231330586266168e-12
6.962515888721473e-12
2.103035965102746e-12
4.3642439913913535e-12
9.100291314224188e-12
1.437221941892587e-11
2.121227944773221e-11
1.2496658709739955e-11
2.6587419497377497e-11
3.756899899727881e-11
5.221173389684489e-11
7.546369663041304e-11
1.1508723923571498e-10
1.8703252101914923e-10
3.3719144809741154e-10
9.058431835260683e-10
6.849548390588937e-10
1.8534305985261879e-10
1.2770560029216867e-12
9.88024312178478e-14
0.
0.
0.
5.390521730668341e-13
4.862510806639758e-13
5.262834788297069e-13
5.77260899834035e-13
6.208663389287842e-13
6.471346170076591e-13
6.078016225007449e-13
4.442521078106031e-13
1.5888190420116409e-13
1.7637671030461355e-13
5.144118572806361e-13
8.141983556095115e-13
1.0443556423604264e-12
1.2244495520747756e-12
1.3943244510750965e-12
1.9161032531524438e-13
1.658432194998682e-13
2.5262323754670197e-13
4.245002353193244e-13
7.171558765427271e-13
7.190120622860504e-13
5.709521288475633e-13
5.108904401708635e-13
5.529974061795218e-13
8.115066641823994e-13
1.2099124302591762e-12
7.42430248287775e-13
1.0548355115653616e-12
8.870535474009894e-12
7.536441375960649e-11
3.2131744353582826e-11
5.0217652892654586e-11
5.750278203421336e-11
3.06885997696653e-11
1.680488076138357e-11
8.24801952036046e-12
3.9068958727649425e-12
1.3978800316148134e-12
1.256593594570353e-12
5.859346052894152e-12
8.04203084005528e-12
2.5446306121743766e-12
5.255922088561515e-13
2.1835865677209132e-12
3.444540350802004e-12
1.6490714251181013e-11
6.87421577720696e-11
4.2382039756106354e-11
3.9795908529608815e-11
4.706883814589615e-11
6.698606243972441e-11
1.1290831895646249e-10
1.4111749495757908e-10
1.1344290423852585e-10
1.1377974143992562e-10
1.7492184412475471e-10
6.231833829977539e-10
2.2401128352909973e-10
5.3569775433715774e-11
1.4741712349535742e-11
5.133743110527891e-12
2.4235135532762028e-12
6.765433164813648e-13
2.064184472714108e-13
1.5094467135664746e-13
4.38034055617877e-14
0.
2.031812871577732e-13
1.869724527232538e-13
3.098529274328665e-13
6.695969051795747e-13
1.763762013289763e-12
1.0886220748219245e-11
3.751928502050081e-12
2.771501628008023e-12
2.8617931925818934e-12
1.2838545306965857e-11
2.974900938460691e-11
3.4827176594038176e-11
2.629467333407173e-11
2.4399521142393112e-11
2.637216143169126e-11
3.2751109348548426e-11
4.8374978822891876e-11
8.576949355441045e-11
1.342036370123474e-10
1.677349905363636e-10
4.0769455109302335e-11
9.325616387820653e-11
8.060484084234534e-11
1.2740974042092332e-10
1.787356253136971e-10
1.9659340648865263e-10
2.126693008420973e-10
3.8321472625118545e-10
3.2171012642766236e-10
2.2146541714501318e-10
1.4396252090133257e-10
9.964337309109138e-11
1.8285739765546592e-11
6.426431757880333e-11
8.322362796651438e-11
7.131772190433417e-11
2.0172654777024752e-11
5.16993201123943e-12
1.6015200504716282e-11
2.2972980211138136e-11
7.65525994606955e-11
1.633954627076095e-10
1.2369960255289764e-10
1.472023718306962e-10
2.370534129861892e-10
4.037521746103352e-10
3.112048341979019e-10
2.900209118242601e-10
4.860369238597592e-10
3.6696358796442735e-9
1.1542299095347623e-9
1.169458809754165e-9
7.456896234561848e-10
3.7792826110600796e-10
1.850047148786239e-10
8.82886462198491e-11
3.931860159811873e-11
3.552155830649957e-11
2.399251076824829e-12
4.960377269595835e-13
1.9969268007022443e-13
1.4197933276754748e-13
1.6572116099634172e-13
4.531339751444886e-14
5.0874198941150235e-14
6.490180843145175e-14
1.6831099903893355e-13
2.7387243284461183e-13
2.3842476996289556e-13
8.965744886173239e-13
7.153531305507429e-13
5.724105439542537e-14
0.
0.
2.7743615528550138e-14
4.761468266383887e-14
9.889733293619265e-14
2.6031029731873024e-13
4.267054795285955e-13
6.476836830982071e-13
2.654415637873863e-12
1.567321665041239e-12
5.087842744287646e-12
2.789033544679347e-11
1.4564440976096836e-11
2.1973046974986524e-11
3.733505927246943e-12
4.4743917303123263e-13
1.1854807104803232e-11
8.814197241436522e-12
2.7934190886347717e-11
8.939746314652592e-13
1.0835911476927084e-10
1.0596751337644572e-10
7.292398310818854e-11
2.7403063774576234e-11
3.748928739871792e-11
3.673358260998894e-11
3.1968064304536295e-11
3.304732887394481e-11
9.582908876991536e-11
2.144835077734895e-11
2.8828457178395034e-11
4.317299880602367e-11
5.393988197025015e-11
6.021643317544173e-11
6.585301141303112e-11
7.26575737484544e-11
8.165481428781767e-11
9.526795643440876e-11
1.2443960855823105e-10
5.883251753763703e-11
9.002242131358948e-11
7.791890439699361e-10
2.0324781448561863e-9
6.52763629086904e-9
8.029602610744637e-10
3.9523405816864227e-11
3.665500077206625e-13
8.877301911749696e-13
9.294208867170469e-13
8.212562029539173e-13
3.886631586133987e-13
1.488965562073484e-13
1.089281471401874e-13
1.4219328815252863e-13
2.0493366774938746e-13
2.9710930141391327e-13
4.314301968858955e-13
6.284974715382891e-13
9.190954715858734e-13
1.3485627736505765e-12
3.752698176154364e-12
8.47095370529232e-12
4.747868207895247e-12
3.405816438584545e-12
3.0651510273445945e-12
3.138592242000254e-12
3.6036738581686302e-12
4.502888656477211e-12
4.2829113307013334e-12
2.5037928453755795e-12
1.4430368332465091e-12
3.6188343697097308e-12
6.6949317923867955e-12
1.1683683347348118e-12
1.4209156214009966e-13
0.
3.694065505895372e-14
8.881275079001648e-14
3.8238812469710147e-13
1.6487014785798665e-12
1.3238485768423264e-12
1.4007652837682268e-12
2.35833445877488e-12
4.964211067378374e-12
1.509707673653674e-11
2.8726408830778908e-11
1.3569552737600052e-11
1.0740682692129173e-11
1.0330576547756699e-11
1.103906213860383e-11
1.268436034197804e-11
7.338730460831112e-11
1.6264130188299404e-10
8.925442382633215e-11
8.021563528036413e-11
9.221008756703629e-11
1.2799976741600464e-10
2.1136472149868714e-10
2.6541257965888445e-10
2.2973670780666092e-10
2.7239962225949753e-10
5.090768707048256e-10
3.0235745277244166e-10
2.334466418316548e-10
2.490614073582362e-10
1.8416634156023847e-10
5.7341562205194316e-11
2.440291957085256e-11
1.566108266367975e-11
1.1730084626737361e-11
9.658374899033062e-12
4.103950350507215e-12
4.1343244908965733e-13
1.1429975901965152e-12
2.482417257745667e-12
2.7458931633612626e-12
2.6281338650577594e-12
1.0576885732198195e-11
8.026065221753579e-12
7.721454160951877e-12
8.192769296955462e-12
9.240235216421338e-12
5.229892603324993e-11
1.493936193635431e-10
1.034090739860316e-10
8.742612174646534e-11
9.251359772902962e-11
1.1168823208922048e-10
1.529380918622435e-10
2.4195227049900586e-10
3.901013454238498e-10
4.4612967869822064e-10
5.046527431303443e-10
4.935926592464577e-10
3.288335723674785e-10
1.7516197449198649e-10
1.154574015111183e-10
7.162105722900092e-11
5.193296532041042e-11
4.7003569918127187e-11
3.3011619607458425e-11
1.0391340764893217e-11
3.192947284178865e-12
5.3239704112174694e-14
2.962972810390697e-12
5.092603616924942e-12
4.243893962453276e-12
2.161496182706085e-11
1.8156592764539927e-11
1.779628679573389e-11
1.8897140724303702e-11
2.1231337073208606e-11
1.0300431354718168e-10
2.4606858079631813e-10
1.400703866732234e-10
1.2725442260456225e-10
1.4680663290674296e-10
2.0262526642436257e-10
3.3200459122436417e-10
4.4545591567406186e-10
3.809951649969793e-10
4.117360510810205e-10
6.891875241412672e-10
1.3751973708325257e-9
9.017795369576209e-10
6.059979743174691e-10
4.1765676588952066e-10
4.037465281161042e-10
2.6629720340716086e-10
5.764038477918673e-11
2.2017673460953973e-11
1.3667658592582373e-11
9.185615326668862e-12
5.813973370956765e-12
0.
2.9573964754206988e-12
4.567249952326683e-12
4.990626504809787e-12
2.55060674987717e-12
1.639060434125797e-11
1.0486412310808088e-11
9.724989967716208e-12
1.0152414630635055e-11
4.651258162190077e-11
1.501077655402671e-10
1.8571334086233068e-10
1.526741094507112e-10
1.4944948126358929e-10
1.6090245401450975e-10
1.8301979158753635e-10
2.1837013366591489e-10
2.7592138768677846e-10
3.7575581177655876e-10
5.593210974480623e-10
3.165502419494101e-10
2.5175727969143697e-10
2.1186115263926854e-10
1.685187494326848e-10
1.5900286804577945e-10
1.257448180616335e-10
4.661625901653161e-11
1.85076754337412e-11
8.833690771349709e-12
4.38581422973753e-12
2.5931593145889843e-12
1.0142381151943884e-11
8.428136576697682e-11
5.8916873091377e-11
4.8920278284607926e-11
4.807400844801164e-11
5.164087646745138e-11
5.92212315497207e-11
7.199622547978323e-11
9.292756287944342e-11
4.29413821794755e-10
4.3060704206397995e-10
2.5649556145960787e-10
2.7005631767704656e-10
3.944021032575e-10
6.845886502546828e-10
5.905115454571126e-10
5.761375793994041e-10
1.0958315060471582e-9
5.398808745236498e-9
2.8912808898271486e-9
2.0045197946313406e-10
3.47587366671709e-9
3.3224727917465962e-9
1.509202052226389e-8
2.0908573627639375e-8
4.886353387361556e-8
1.303243766952079e-8
1.5481319554703074e-9
2.2592121461270798e-10
3.582609494652846e-11
6.392093558081098e-12
1.4813439335110127e-12
1.3544008179605146e-13
1.2050226498760457e-12
1.987323035818138e-13
2.648161856662726e-13
1.2389485801979386e-13
4.4942536043431766e-14
3.4638010795154984e-13
3.4181943503467657e-12
5.908544453577566e-12
2.9895248763702893e-11
9.773897607832265e-11
1.8790479297627197e-10
2.4514880308823204e-10
2.566387118759034e-10
2.533800979907533e-10
2.520184906405484e-10
2.5610162634627297e-10
2.6587353977494394e-10
2.814895534125681e-10
4.4705499161879724e-10
5.291099740553822e-10
3.1977665046342367e-10
1.863832390438063e-10
1.187125858755761e-10
9.00000174733659e-11
9.591178712881618e-11
1.5051791683068783e-10
2.867786329324091e-11
1.7125852095808818e-11
2.2016272451959e-11
3.21640245756322e-11
4.298140583622539e-11
5.402115666965807e-11
6.704668693188173e-11
8.451112203506597e-11
1.0995247281953834e-10
1.4965878927104116e-10
2.1658881550434752e-10
9.193267265328506e-10
6.848065423566291e-10
4.317857439228871e-10
4.85394141875098e-10
7.889574140005148e-10
1.1297518020524017e-9
8.674256673876636e-10
1.1316717201261637e-9
3.5187095985300037e-9
9.696021675500673e-8
6.562892696937594e-9
6.770789262407914e-9
6.262119868455049e-9
1.3333859392766727e-9
9.789195485738035e-10
2.476548112038776e-9
1.7269520076305572e-9
1.1094197712487293e-9
1.4769476638376047e-10
9.525443175882662e-12
6.980674200705049e-10
4.858614508664228e-9
6.074442793482662e-10
7.758637095568438e-10
8.357812057469136e-10
8.490006488095661e-10
8.93349439639989e-10
1.7740652849512131e-9
2.008315894623586e-9
1.8773789026945554e-9
2.88428441352124e-9
1.562071698920877e-9
1.0439953236161393e-9
8.080212086209469e-10
7.277421171479923e-10
7.304346982016992e-10
7.700927085581092e-10
7.7587179397581e-10
6.143035259687805e-10
2.366125871658464e-10
2.504074658884422e-10
2.2762974895179594e-10
2.0392521727016493e-10
2.998446834886696e-10
4.550926772967854e-12
3.6280147473999884e-13
4.879408396286523e-14
5.28903106312555e-13
0.
0.
0.
0.
0.
0.
0.
0.
0.
0.
0.
0.
0.
0.
1.5832684137412383e-13
1.5205207685541002e-13
1.895399935042676e-13
2.450554279907114e-13
3.1583427052666245e-13
4.0038893116359094e-13
4.93162421145807e-13
5.785546077918613e-13
6.222281393997451e-13
5.608752267995149e-13
2.959651951451145e-13
1.1308290521998725e-12
1.6028176850646554e-12
4.226982477347941e-12
1.8353273270803748e-11
3.483827690400756e-13
1.2777373809374821e-12
1.9412510750852507e-12
2.4289386732228457e-12
2.8920228321635073e-12
3.3901195158182708e-12
3.9617089768823e-12
4.6409133876600875e-12
5.465536623369416e-12
6.483890357157362e-12
7.763267212499655e-12
9.402751065634275e-12
1.1554428456926237e-11
1.4460472665926483e-11
1.85212925685895e-11
2.442832344755056e-11
1.91934479411842e-10
3.705509328855212e-10
1.9379689962013738e-10
1.7853593520676043e-10
2.158679272682418e-10
3.2838782535520926e-10
5.456457561715391e-10
5.088256204126094e-10
5.100727863913757e-10
8.605353480783596e-10
2.3120004396084513e-9
9.907211012038702e-10
6.97905746398271e-10
5.216161990122464e-10
5.217613080053342e-10
4.5838651660800203e-10
1.2109030977477403e-10
4.718397198759679e-11
2.964847238472822e-11
2.1188998009604617e-11
1.6138006959499714e-11
4.840850801819816e-12
1.6151345947725667e-12
5.29767244551606e-12
8.936297715433994e-12
9.35670182271184e-12
1.0773889028640104e-11
1.4879225792933067e-11
1.3851989421235512e-11
1.4318138129001091e-11
5.90271430245817e-11
1.9839173791625733e-10
2.1783424777555546e-10
1.8108085004175142e-10
1.8119732127247107e-10
1.9949390524508154e-10
2.332772359378589e-10
2.885689482010802e-10
3.817094694234061e-10
5.469566780146499e-10
8.286324525021871e-10
1.1427026977180773e-9
6.158077508371413e-10
3.62822112462614e-10
2.521985054744292e-10
1.6529255794363953e-10
1.2788565362153532e-10
1.196348968903337e-10
6.836983333301762e-11
2.184117596204943e-11
7.439158400065263e-12
6.730007961419386e-13
4.886705782994925e-12
6.869533622877062e-12
2.7853187544841656e-11
5.4891512339569795e-11
4.535737032905842e-11
4.4376280022736485e-11
4.72304787989847e-11
5.333718789698305e-11
6.336136047310526e-11
3.2864367206163645e-10
5.953644299093617e-10
3.2875727062977556e-10
3.132149196414878e-10
3.889794393599469e-10
6.0744140379996e-10
9.829954871384125e-10
8.678086858015518e-10
8.711910068445379e-10
1.4648075152502706e-9
3.993049746550961e-9
2.0613045830982948e-9
1.2952177050565438e-9
8.95311428389057e-10
8.546700686718142e-10
7.092408316359741e-10
1.6632707889186088e-10
6.000720944951387e-11
3.666620671895176e-11
2.55418119707981e-11
1.7862942939641916e-11
5.4780287313417525e-12
3.6596017454936974e-12
7.987725445382907e-12
1.0102154242514856e-11
6.675167980855799e-12
3.324187016808658e-11
2.975970247281861e-11
2.4461779832052953e-11
2.436615268125706e-11
2.644553118008329e-11
1.4293420095546256e-10
4.2579481888323804e-10
4.1774185753933823e-10
3.374657506296058e-10
3.345073417847595e-10
3.683501689177617e-10
4.368928215368032e-10
5.613436617767335e-10
7.993302578412524e-10
1.2775013455424945e-9
2.0837594124615753e-9
1.01919291956526e-9
6.259419585974182e-10
5.130291171676868e-10
3.909451909251507e-10
3.0848312849787794e-10
2.9757859127813156e-10
1.7641647313173215e-10
6.120806969260518e-11
2.4824022555754426e-11
9.869395651213315e-12
2.1930333773527088e-13
7.152458289983515e-12
2.0958493386673627e-11
1.1357217772629152e-10
9.047493260889392e-11
8.671757023320794e-11
9.071066245371403e-11
1.0078887315151931e-10
1.178330954901278e-10
1.4470228337555647e-10
7.463963619521849e-10
9.805178674490369e-10
5.691920714417251e-10
5.804873341028862e-10
7.978831127029142e-10
1.396292081568812e-9
1.5366287528486966e-9
1.2832087586353462e-9
1.7671674906421477e-9
5.0085700333010836e-9
6.910874187845843e-8
1.9832501751972993e-8
1.2440529644281459e-8
7.020838343569648e-9
3.504502965650128e-9
2.1181856113487335e-9
7.716490790654763e-10
2.8928705636442424e-10
1.1188862876522489e-10
2.3636779127519417e-11
1.026838737484079e-11
5.979579653277736e-12
9.644060462725283e-13
1.8944056220826683e-11
8.25139132168219e-12
3.466312649961556e-12
1.195295230879133e-12
1.1603797659748066e-11
5.99514218497138e-11
2.9516674270625306e-11
7.678630598224484e-11
2.6326286146101344e-10
5.306202198423111e-10
5.197740315531495e-10
4.863309984778434e-10
4.93193085809592e-10
5.253513387611176e-10
5.746757356005879e-10
6.405495450577276e-10
7.291136480945337e-10
8.542783481114792e-10
1.0408108107971218e-9
9.135701148583817e-10
1.002100887116507e-9
1.1674205906891128e-9
1.2468374265180049e-9
6.313721409051156e-10
2.5522999333285634e-10
1.2112862159133265e-10
6.56890573297566e-11
3.4735549045761664e-11
4.647257913237784e-12
4.172340811954166e-11
4.1219468193614784e-11
9.847875235493831e-11
1.288519746588899e-10
1.5075929449668173e-10
1.742245662666075e-10
2.049168453599523e-10
2.480971883590469e-10
3.1151510465588427e-10
1.7308271148117845e-9
1.6805049308989286e-9
1.0727963018445773e-9
1.1946011711535156e-9
1.8620624936376138e-9
3.0610463265287613e-9
2.3332132521056042e-9
2.313456705915686e-9
4.493246726760173e-9
3.367387739416466e-8
8.546694199554471e-9
5.219990731673019e-9
1.6925601877903183e-8
1.3193946396879704e-8
1.1960688582879405e-8
1.5484997569612867e-8
3.42696448364165e-8
1.2645731949996861e-8
5.133385923218832e-10
4.204637321610138e-11
4.865627210026212e-12
1.0700891593456383e-12
7.423312255737818e-14
2.826087834698721e-13
1.4605526274831095e-13
3.446559362694651e-13
2.960030249671907e-14
2.3659715707647424e-13
1.0744517660782379e-11
1.6435140854069536e-11
6.8290955709620035e-12
1.849994112121142e-12
8.779807203864253e-13
8.36015795111876e-13
1.0509665949299614e-12
1.5196396865050667e-12
2.3868101701445856e-12
3.975990549679624e-12
6.9685857029841145e-12
1.2849084488428245e-11
2.4978496095336823e-11
5.0978995717836806e-11
1.4042825075047505e-10
1.3082637139537422e-10
2.1133572734531297e-12
2.2756631651129303e-13
3.8948415418558365e-14
0.
0.
6.469469480221951e-14
1.0921867171841451e-13
2.4606109389909398e-14
0.
2.988861712112268e-14
9.484621828193839e-14
1.796330183762323e-13
2.6809982083444393e-13
3.6407783831086986e-13
4.787246148009988e-13
6.271333731400902e-13
8.317725229185116e-13
1.1299400671859325e-12
9.4469804295161e-13
1.48469942391564e-12
2.1366964915145094e-12
2.7488475170048488e-12
3.31545409081454e-12
4.152374769465634e-12
5.789699923188065e-12
9.923808277618261e-12
2.4874770280421463e-11
2.0941505349285047e-11
1.993910543518657e-11
1.844664955059369e-12
1.8373377386450844e-11
1.653546995675683e-10
1.598818467257541e-10
2.1235883657626094e-9
3.0860366696595694e-9
3.572998100048064e-9
5.156284619999785e-9
3.2153750564177612e-9
1.3189777460631836e-9
5.716852425420385e-10
2.0493364668449654e-10
1.1063658035831433e-12
1.3509049893065665e-10
2.528686783920914e-10
3.199647890252329e-10
1.8326544517040609e-10
1.419866053301446e-11
1.2500334494977948e-10
4.774514998860026e-10
3.7196443911410023e-9
2.798476477637642e-9
2.5339935358579538e-9
2.7908795161084776e-9
3.524309662429972e-9
5.145903479391771e-9
8.209823084258776e-9
8.89528587920584e-9
7.265454829368918e-9
7.274045843589123e-9
1.0474283733426783e-8
3.713845529186916e-9
1.324197262089758e-9
6.129799247634134e-10
1.7371882072512399e-10
4.9201142087022504e-11
2.712576166421443e-11
1.8750066381756618e-11
7.184256826013723e-12
5.044805681235802e-12
1.0085472723608028e-11
1.6708834697356327e-11
3.292004150230018e-11
7.616033242276085e-11
2.2012519860684095e-10
1.1688240439505272e-9
4.4029685331168257e-10
3.396908213633267e-10
3.5028238493669254e-10
4.224229174632148e-10
1.3640714406789375e-9
3.1637574667010382e-9
2.2359659736527333e-9
1.6949172461816569e-9
1.6504809658222894e-9
1.9093233952355807e-9
2.705991733219643e-9
5.222663609734783e-9
1.4480211280765492e-8
1.810622594208191e-8
9.701499750540369e-9
9.555274233151579e-9
4.826740999133115e-9
3.6223579026947634e-9
3.8042236309053965e-9
4.661563718425618e-9
7.458763358488933e-9
1.5172118264288947e-8
1.4376297536636615e-8
1.168952408692077e-8
9.197733487360728e-9
1.0185217792439422e-8
7.88987419361573e-9
4.565598371557487e-9
2.4182764419617667e-9
6.088607264158673e-10
8.691963536554733e-10
9.122780615611681e-10
6.661092242743517e-10
6.249842891293289e-9
2.9873333535178264e-9
1.0789437202884918e-8
2.2101877861649155e-8
1.9168831539069946e-8
2.4989987313656006e-8
4.138720992231875e-8
8.110112630346459e-8
8.26620988791882e-8
6.882530986250752e-8
8.487122047816746e-8
1.9623133584607578e-7
7.636530234702155e-7
7.865031385521107e-7
1.5405060990342696e-7
3.13248037947387e-8
4.1835154750094e-9
3.1824910693928708e-9
6.799244817263251e-10
8.428551084322587e-11
4.073749850933037e-12
1.338262543262476e-12
1.467696066537048e-12
3.742741343785931e-12
2.428460759386264e-12
3.1682377465174123e-12
2.0317349377941672e-12
4.372234351670617e-12
8.663848664839521e-12
2.7365692851567134e-11
2.4862648304890655e-10
9.805341814100376e-11
7.506976034498035e-11
3.8694999798754933e-10
1.2033818601240718e-9
2.2849864646456195e-9
2.195023133712719e-9
1.924687893265124e-9
1.866854200518124e-9
1.9958959906453736e-9
2.3482113984232773e-9
2.78059151923405e-9
9.266550653198645e-10
3.128422010658447e-9
1.3268406116430764e-9
3.797014810698379e-10
6.975666223169427e-11
1.0837744872176831e-10
1.103859111227347e-10
1.184562059935266e-10
1.6987409591747748e-10
3.0459246734925715e-10
6.523886946743608e-10
1.7513582690398708e-9
5.4598976209122916e-9
2.3763778036078683e-9
1.5883802796222136e-9
1.2847016386968656e-9
1.0759145157186043e-9
8.849683593802386e-10
6.786027871711538e-10
3.609524389284185e-10
1.9298801048417968e-10
4.701533119319421e-9
6.839967948300164e-9
5.733008042208062e-9
7.471652545001966e-9
1.31537266543636e-8
1.9291249442419642e-8
1.3604884327770868e-8
1.3543669761118763e-8
2.6553779934655263e-8
8.786617504014826e-7
4.861872035087078e-8
3.168185979504336e-8
2.157720234611996e-9
2.457105320684905e-10
3.2152505916335734e-11
1.4081071567880593e-11
6.097185913547673e-12
3.5730828704717656e-13
7.312041618741488e-13
2.6419886791039336e-12
6.725826930393729e-12
9.487853473931533e-12
4.138135010174056e-12
3.4058826279200335e-12
9.802362486496444e-12
1.7810374744900686e-11
2.8223907583813356e-11
4.320769534279671e-11
6.504641577097612e-11
8.810696780091581e-11
9.69830107209995e-11
1.30715615103664e-10
1.1548583285972736e-10
9.167690768311107e-11
9.454088284111995e-11
1.162961768801296e-10
1.6180790249632804e-10
2.46485869223064e-10
3.700281328216231e-10
2.5913929369503067e-10
4.306789978019056e-11
6.896876692709383e-11
3.6706890240634314e-11
1.5604778200537887e-12
7.166104351690256e-13
1.1472495012580511e-12
6.898409236471949e-13
4.771955585534317e-12
3.072446098110129e-12
3.64136129246453e-12
3.9559615608795586e-12
1.4945329082218386e-12
6.808292192144246e-13
2.8095167645172206e-13
9.438081055193391e-14
1.0613146361262923e-13
1.0011009258876195e-12
3.4011932020264727e-12
1.7944367066784774e-12
1.220701363443579e-12
3.574705911954657e-13
1.1155230405680699e-12
1.3885814344872628e-11
1.8428317437840488e-11
3.173502012479512e-11
5.127641524378402e-11
7.580509872603986e-11
1.0221476825470137e-10
1.241203255038194e-10
1.3023447467601975e-10
9.938967254859183e-11
7.164711349417569e-11
7.63153424617208e-11
4.597394937793756e-11
4.4448959062147436e-11
2.816221131409153e-10
7.218541978559791e-9
1.2281539148459962e-8
6.265494980894036e-10
5.873601630809448e-11
1.551252465622357e-11
3.862834081824695e-11
5.335919727520845e-11
6.949709702311522e-11
8.999173088548305e-11
1.1576960105799906e-10
1.464483100831672e-10
1.8059824343802106e-10
2.1400701764638405e-10
2.2019778018051817e-10
1.853158194053686e-11
5.605444526361402e-10
6.76822509890075e-10
3.3451481475138064e-10
1.5043119639930446e-9
1.3731328660082199e-9
1.530492478810802e-9
2.002990367201018e-9
3.1521591138510485e-9
4.993920287800305e-9
4.05657984224773e-9
3.412884896530969e-9
4.34305546488594e-9
1.2228051339566936e-8
1.2207748245487422e-9
5.5367065112863396e-11
5.429116199737844e-11
6.32447673311891e-11
6.952982361418038e-11
3.841044295715055e-11
3.575623346229713e-11
1.5418364626184008e-11
6.106962584247704e-12
3.2251290122258585e-12
2.796095732468381e-11
1.8147534785779255e-11
3.0065699309686894e-11
7.8232201498967e-11
2.3281848893375845e-10
1.260292819692665e-9
6.56937212181026e-10
4.4197869927856234e-10
4.2477950590996477e-10
1.4068016256849794e-9
3.6202560885109262e-9
3.623868818834611e-9
2.67766699396905e-9
2.4517836024205003e-9
2.5851671172484044e-9
3.136083679156308e-9
4.703164718962855e-9
1.0183428315511274e-8
1.2451912589056104e-8
6.25260211680335e-9
2.8990555013181226e-9
3.6105644166423645e-9
2.141349050242791e-9
4.675613093239964e-9
5.121950848690485e-9
3.285730920210684e-9
3.747803048393956e-9
7.66426281731347e-9
3.529695010265273e-9
1.8944019544574437e-9
1.8231919912830683e-9
2.627915782493171e-9
5.96644287339188e-9
1.1491918875515213e-8
2.015948328393343e-9
1.7420668412840272e-9
1.9193629294451983e-9
2.1083426451481752e-9
2.258978397674931e-9
2.356330129133278e-9
7.957869587675347e-9
1.883153146320874e-8
1.5017983270098902e-8
1.866650992703466e-8
2.9229783833721396e-8
5.5567441265684565e-8
6.508444510523035e-8
5.5578262363656404e-8
1.1084884571937085e-7
4.521870456337583e-8
2.6122304984199046e-7
8.905672879342931e-8
1.5455716390449113e-8
1.0491343178644423e-8
3.2019494944608007e-9
2.863344837406779e-10
1.2724572943720398e-11
2.053509834681443e-12
2.090725055941305e-12
3.4124992890192503e-12
6.90090639426652e-12
7.425041336060849e-12
1.9292002333837197e-11
1.6985884706904073e-11
1.4857744083054658e-12
2.252476931493829e-11
7.649142576651853e-11
5.494963524935021e-10
1.73069716139104e-10
1.286704751781851e-10
1.257565401643865e-10
7.607522866456384e-10
2.58097505052367e-9
4.109532596367931e-9
3.3524383389337114e-9
3.039635825370815e-9
3.117022148807485e-9
3.554299903170277e-9
4.6544378673602095e-9
7.098967507982078e-9
3.0254928656945516e-9
5.211737102977462e-9
1.4107400591341645e-9
3.2602841594258387e-10
6.202857712097822e-11
2.4015366044646358e-11
4.853025137008677e-11
7.17904811415077e-11
1.1317142718527419e-10
1.9143114690920724e-10
3.187617489679696e-10
5.686782895275799e-10
1.1880596451210394e-9
3.87558375421332e-9
2.4686954807775164e-9
1.2585777561046584e-9
8.010778746942573e-10
4.604360201000749e-10
4.332767172187139e-11
5.331332606102364e-10
1.2121442136519452e-9
1.888756870006844e-9
5.848381426078895e-9
8.575256415489966e-9
6.947133061169689e-9
8.795522836461896e-9
1.498643884223144e-8
2.2566826997112323e-8
1.5576111390053758e-8
1.4412528648509411e-8
2.512846708389978e-8
6.888830955032684e-7
3.890585817885514e-8
8.681943287312425e-8
4.821801149286582e-8
2.9214084345580866e-8
2.9382660604743216e-8
1.2178431438838987e-9
5.586327645798701e-11
4.967840503967931e-12
8.689637655498003e-13
1.097416119462736e-13
3.325724856703724e-14
4.504026810642736e-14
1.4666701668027267e-12
1.225705123075833e-12
4.412498493975174e-12
8.342111836815836e-11
6.914093869226723e-11
3.901083872753561e-11
4.147176176406741e-11
4.588060021602962e-11
1.0163750120524174e-11
5.587890829285802e-12
5.535869003076096e-12
7.081726873119083e-12
1.0477758971686476e-11
1.7180167301045222e-11
3.0742187777072154e-11
5.6101133002161236e-11
6.14729951752384e-11
2.673675471529161e-12
1.9664077642053507e-10
3.2841089334089165e-10
6.821176059242537e-10
2.7154923313048215e-11
2.674523877015086e-12
2.436993362804062e-14
1.3216200381173922e-13
5.856114520642677e-13
2.2180015469326916e-12
1.8079649323897904e-12
8.510286948650624e-13
3.90812939705586e-13
7.413101797048589e-13
2.961550775376467e-13
1.4038881663880773e-13
4.611526442640786e-13
6.892114931624688e-13
7.911352861116964e-13
7.128332493711622e-13
3.824303128350466e-13
2.930136039305599e-13
9.794776857357724e-12
1.0626265236012884e-11
1.7447569072774466e-11
2.782519858259156e-11
4.1265436930220135e-11
5.612277653911308e-11
6.616646799628737e-11
1.2434284618515958e-10
9.572457127811955e-11
5.984577506374894e-11
1.5306946374747302e-11
5.970041795480437e-11
3.65975732933572e-10
8.384148207776395e-9
1.8850141820684606e-9
1.1582547216499984e-10
4.024493873190823e-12
1.682608335121079e-11
2.563752289668501e-11
3.383825698134441e-11
4.408159436459279e-11
5.7245538270988394e-11
7.361761268882171e-11
9.310740608038639e-11
1.1499722228755798e-10
1.3482813958231582e-10
1.1646813281367326e-10
1.9219911087856278e-10
3.686777721695668e-10
4.38794640723375e-10
5.337344980630593e-10
4.060436505080601e-10
3.5689832411190606e-9
2.732705041924605e-9
2.6538686569866446e-9
3.0729729826106048e-9
4.102595209669635e-9
6.408112227671873e-9
9.32540909965382e-9
7.80353583746547e-9
6.709206110696159e-9
7.97487127985136e-9
1.7640286692402036e-9
3.4971846469901554e-10
8.842936665874606e-12
4.686877620404176e-11
4.797010225023319e-11
6.98027671970859e-11
1.2433001347332694e-10
1.714006778909711e-10
2.8637311981093893e-10
2.6671555608947636e-10
1.7439072871921236e-10
9.523387103292301e-11
1.0699352792790805e-11
1.192173111950872e-10
7.462665173860445e-10
3.766408126218823e-10
2.4287169309622305e-10
2.1072358129440923e-10
2.1087448376958126e-10
2.3272684701630234e-10
9.183641661576273e-10
1.9324795048543737e-9
9.788610548112704e-10
7.561561106581226e-10
7.623200510493864e-10
9.289525527393379e-10
1.416188851216294e-9
2.7509947108417323e-9
4.887576364481902e-9
7.754212194891117e-9
4.740243608878597e-9
1.4461940844453356e-10
3.8803969210074906e-9
2.4375008817378346e-9
2.2212055504318906e-10
1.2507938627608952e-9
1.185081145377557e-9
1.5766481302852996e-9
3.751833589857156e-9
3.182245470500712e-9
1.2373279708106124e-9
5.465506082677043e-10
2.306165984402896e-10
6.296607663508727e-12
5.493788834864616e-10
2.1963245464716126e-9
1.0613733445031605e-9
3.0582581474864394e-10
1.9552282633995455e-11
1.222064301727163e-10
2.808614981775831e-10
2.155103021694319e-9
1.5619810954485786e-9
1.4564504595053167e-9
1.6399417213334623e-9
2.119472943211233e-9
3.1770235373769593e-9
5.0467181909790685e-9
5.103651778086136e-9
4.2412371693273174e-9
4.4791080056176015e-9
7.083091391419905e-9
2.2940732588208344e-9
7.954141087331263e-10
3.725491141832015e-10
1.290199967650161e-10
3.309243869677977e-11
1.6697457455175474e-11
1.173392860619998e-11
4.175458648967867e-12
3.29304851822859e-12
8.585634673711562e-12
1.1944750671893004e-11
2.125329207513259e-11
4.5528585666810365e-11
1.2161068343730738e-10
6.765509436642805e-10
2.742457371052347e-10
2.038246153507006e-10
2.0970597794787918e-10
2.570382515999192e-10
8.245142503662335e-10
1.815537948583595e-9
1.3291544118829233e-9
9.913468285656347e-10
9.535842370560729e-10
1.0921975053014558e-9
1.5320640829011802e-9
2.90736366185998e-9
7.762947788488354e-9
1.3468434051377782e-8
8.972909797250701e-9
6.925575544456544e-9
3.7002635376849943e-9
2.5912471472003006e-9
2.3387082686889022e-9
2.440987644977693e-9
3.558274039624754e-9
6.6278935174198346e-9
7.172725528106452e-9
9.780486675476881e-9
1.8305831706517667e-8
3.716208023911783e-8
4.38055637773133e-8
4.1670760881668633e-8
4.2314539460726446e-8
7.252473632373155e-9
2.100072805038357e-9
5.32776610654827e-10
8.954758127139028e-10
1.5260438475176124e-9
1.763105921830165e-9
3.2290642159185157e-9
2.157682429841576e-8
2.363918223195442e-8
3.467924558382739e-8
6.188609702958332e-8
1.197222064331279e-7
1.1561605856497159e-7
1.1103538505201151e-7
1.5212486741042663e-7
3.927482788007166e-7
2.0613409399403946e-7
1.2970459776383322e-7
7.893707257112096e-8
9.24193587271945e-8
3.704377751613894e-8
1.4333903380845616e-8
3.4170610781355817e-9
3.254078610599639e-9
2.2740083989354454e-9
1.1890477729607008e-9
3.228001861936143e-10
5.3853286787581955e-11
1.2419909773216032e-10
2.913737911403184e-11
2.7042576563863443e-10
5.3040254118528005e-11
6.1507990870956895e-12
1.0564859712736283e-12
3.1439381008480337e-13
3.6451431495166594e-13
9.07356976649171e-14
1.8452142390372546e-12
2.64456065098305e-12
4.5596816027658225e-12
4.8196654518602345e-11
2.279964577167538e-11
2.746555948533994e-11
2.7731678851648127e-11
3.177364156768966e-11
3.940212614153547e-11
4.9392702505267915e-11
6.695460574190788e-11
2.9174422470737405e-11
3.4967732404996745e-11
7.167541923859403e-11
1.2993717339987149e-11
4.1840761534145607e-11
5.658985609814041e-11
7.317056855438673e-11
9.42545744889239e-11
1.0048531481139784e-10
1.367651431535827e-10
1.5987586917985603e-10
1.748650677901772e-10
1.9212154607387367e-10
2.1026509876179303e-10
1.9505406660868243e-10
3.743892994624545e-10
8.267282076488928e-10
7.049911451448419e-10
6.72405882054153e-10
4.518350024416828e-9
1.3886799884519682e-8
1.0368071151319622e-8
1.1146042053220554e-8
1.4483989991124965e-8
2.1982971047080463e-8
3.7877488894472773e-8
4.360844270575605e-8
3.5050675716708484e-8
3.8292351536881966e-8
4.649397670231073e-8
2.9271678778474556e-8
1.8171226157251157e-8
8.559611381445726e-9
1.9336685920630332e-9
3.3790514304617684e-9
2.22676272926394e-9
1.2221528068180277e-10
2.6516200325164484e-12
4.7247059528882344e-12
1.217872530947407e-11
2.941466772963373e-11
3.9395890966642656e-11
3.0191602037096274e-11
3.5916623873132434e-11
5.512418514606855e-11
4.661200781605726e-11
5.446281423547124e-10
3.030460933848765e-10
2.4323330514926204e-10
2.4056581217711743e-10
3.762314139400859e-10
1.7623663799211697e-9
2.7557415145310792e-9
2.361647572823921e-9
2.2602680003586422e-9
2.339926916754022e-9
2.54626138969401e-9
2.8927996873633484e-9
3.4420060487813282e-9
4.329589876994102e-9
5.867493510478574e-9
1.1523623347036198e-9
2.1569210180456162e-10
1.6089817628155541e-12
1.1322578559282183e-10
2.933031164270784e-10
4.5552991606041573e-10
4.0521491360438197e-10
4.1240691764663756e-10
4.981188030789499e-10
6.995987583540331e-10
1.1543141352993559e-9
2.3800471343133566e-9
3.025278224665637e-9
1.0304323261614398e-10
2.7147003174508254e-10
3.2279355938739336e-10
3.344393266934153e-10
3.51452972824429e-10
3.8303760398192863e-10
4.3466086260579086e-10
2.7369617129201945e-9
2.510955068884647e-9
1.5095689307290701e-9
1.6199536476333932e-9
2.4384731373598447e-9
4.042296920885728e-9
3.087477760059997e-9
2.8289781117047766e-9
4.832165120109666e-9
3.004537651649375e-8
1.322071768376431e-8
2.3828440683334623e-8
1.7595265866091862e-8
1.4734900802683661e-8
1.5783349916952283e-8
2.0849727181029037e-8
1.7352663510029555e-8
8.864303043047721e-9
4.647277397468144e-9
2.8646817114917016e-9
2.9127916962536884e-10
8.824559959007023e-12
1.3098065696101708e-12
8.685743308724864e-13
5.586697685342267e-13
2.776402809917978e-13
0.
5.688806973676592e-14
6.090140426367784e-13
1.183704201226251e-12
2.8046366503069427e-12
1.857596581279997e-11
8.007896177547607e-13
4.038467963591081e-13
4.072768809788395e-13
5.374745421481285e-13
8.108508282879071e-13
1.332260613782791e-12
2.3543997696959544e-12
4.505098735350593e-12
9.499431718230283e-12
2.1686153393828503e-11
1.0499443005079163e-10
2.4601402953216456e-10
3.2276423000074824e-10
5.834013844794441e-12
3.0681601123971483e-13
2.5333365800703934e-13
0.
3.1084431670004447e-14
0.
1.5719291820470163e-13
0.
2.548966585319942e-14
0.
1.0122549384126953e-13
2.1238346715262044e-13
3.2015718102402683e-13
4.344915395023673e-13
5.689923770500626e-13
7.400398586306878e-13
9.701180752423708e-13
1.3698862550033758e-12
2.056004679530368e-12
2.779404468728797e-12
3.387258912971844e-12
4.1173913231315735e-12
5.2821117060023474e-12
7.45313192528375e-12
1.2395079274663899e-11
2.6847098755815174e-11
1.810005940896363e-11
6.718565184733515e-12
9.673380614390388e-13
2.9336140831830926e-12
1.0227320642313286e-9
2.322500883101524e-9
2.4957810563448977e-9
3.0052186962530295e-9
3.615039096951145e-9
1.784229672842831e-9
7.577055204643515e-10
3.388259041356092e-10
1.1958819520536183e-10
8.911307287273207e-12
9.862921285070728e-11
1.7257083563648436e-10
1.974482979020545e-10
9.033180083039414e-11
3.954911616679154e-11
1.2003184851237972e-10
1.817935049806406e-10
9.074841306828499e-10
4.745055428515404e-9
3.726050039635005e-9
3.243518464319257e-9
3.4767570372319484e-9
4.243371888154087e-9
5.8712018065893935e-9
9.194621292876634e-9
1.3045142255579686e-8
1.1693319829501867e-8
1.0208720955858145e-8
8.105753961225599e-9
3.603501605213686e-9
8.772168159779239e-10
3.203529580346393e-10
1.8340028251433902e-10
1.3614931877755295e-10
1.1050051313867104e-10
8.34944388372122e-11
3.189577515764589e-11
2.0670551332582428e-11
3.367370089458806e-11
8.006431000164101e-11
2.1780643843508125e-10
8.471937494012611e-10
1.2138916192935503e-9
7.032063606247079e-10
6.280145432549803e-10
6.730427945794642e-10
8.09277359421613e-10
1.0692400578051194e-9
3.056207280814803e-9
5.6331928959695295e-9
2.8851073271894633e-9
2.5268730236622543e-9
2.911232448548423e-9
4.316559286233663e-9
8.273734581024477e-9
1.2554476053176615e-8
1.735106437358735e-8
1.2584655517928515e-8
1.8905516676334843e-8
1.3023277975966394e-8
1.554319509739123e-10
4.4051213450693544e-9
8.121078783522905e-9
8.789616705615388e-9
3.902019950487185e-9
1.318892054643388e-9
4.145956320187085e-10
3.9990068868431535e-9
3.1826796005641797e-9
8.403749411355168e-10
3.9226956270122083e-10
4.048244235832463e-10
6.826001330940882e-10
2.6600952495564948e-9
6.592392074736251e-9
1.5016017988513838e-9
1.1591231957320363e-9
1.1295267107130102e-9
1.1612686803132835e-9
2.695123421380452e-9
1.1118266034870544e-8
9.537497625592903e-9
9.4762064317332e-9
1.1094894558112673e-8
1.4219454479740472e-8
1.9988539247233853e-8
3.1203257057607985e-8
4.668834038878387e-8
6.703977216043741e-8
2.021810253082492e-8
1.606342462349364e-8
2.400668470362192e-9
1.267837731299035e-9
8.924312191462289e-10
5.025792136973992e-10
1.760608690249413e-10
1.666694375745812e-11
3.3115304824511405e-11
3.7399919069733245e-11
4.2186762676415925e-11
5.862667262789037e-11
1.025436749661617e-10
2.553441651861127e-10
8.475115779202082e-10
5.006753812639531e-10
3.4978668261288585e-10
3.2442801753201137e-10
3.4020911376147926e-10
3.8210354375803264e-10
3.0033475118047723e-9
9.127008860230401e-9
5.244969037473305e-9
4.5305454947993385e-9
5.037505915306578e-9
6.979456219556331e-9
1.223055342648288e-8
1.99896762775477e-8
2.5769697263344748e-8
1.6217503763210183e-8
6.32221978911978e-9
3.2419396501260064e-8
6.9186853919755536e-9
1.5586074481546325e-9
2.4711316201556153e-10
1.757350437918921e-11
5.087885614828538e-11
2.6353551651119823e-11
4.083235390273009e-11
2.4698731182920204e-11
3.629725961456361e-11
9.537373349777664e-11
1.2154569602842824e-10
9.448940972231598e-11
8.208797986330503e-11
8.952429748001867e-11
8.099296135462451e-10
2.954570783429891e-9
9.287362763807587e-10
4.814443275629161e-10
2.8778767948966637e-10
2.1784815971984284e-9
7.320807809920009e-9
7.874479847154353e-9
7.010928453872839e-9
7.395663814150658e-9
8.460359181709374e-9
1.0308684320745347e-8
1.37466504655053e-8
2.2822492165769078e-8
4.305829691303872e-9
1.858785527577216e-8
8.076575068974027e-9
1.9219668788930234e-9
2.0825850138607243e-9
2.9805121015462023e-9
2.9446311378834372e-9
5.074292890405619e-10
1.2086991593447127e-11
4.116336323290447e-11
6.447161855506288e-11
1.0441141701498594e-10
1.9583782246083433e-10
4.819993511864052e-10
1.9475237575099875e-9
8.573111292078513e-10
5.306824165452352e-10
1.0754630318902959e-10
8.146646551045149e-10
8.319964919810875e-10
9.219062598193984e-10
1.0609593718416268e-9
1.8957130031551762e-9
5.347748511278155e-9
3.8210539388062286e-9
4.173209390874804e-9
5.836296831412476e-9
1.0180080839654652e-8
1.0965049685233577e-8
8.326921004523333e-9
9.379509537353726e-9
2.1040416596238736e-8
5.277061324189522e-7
7.540965522385996e-8
4.850745081305004e-9
1.315235933214898e-10
1.2455857735582671e-10
7.886948509619844e-11
4.699277952826177e-11
3.8595844134548254e-11
3.145623659496142e-11
1.8030801791236385e-11
2.884699082048566e-11
9.77726395264919e-12
1.0890480494956875e-11
2.2439563771352508e-11
5.69689489014403e-12
1.5243156449248964e-12
8.272199648820495e-12
5.2403029840347976e-11
1.718757349660509e-10
7.014577502701751e-11
5.4594881976251984e-11
1.9925207613592886e-11
6.233103531045629e-11
1.2999138509500865e-10
1.1256688009523297e-10
8.880914329223901e-11
7.328767552957187e-11
6.236530329326768e-11
5.55449074448711e-11
5.44052149793979e-11
5.938129969955211e-11
5.914802312626654e-11
4.001058324476008e-11
3.180253317753809e-11
3.8133354175500376e-11
5.7997474650752626e-11
3.999150312218614e-11
2.7887844506361523e-11
2.653681033285501e-11
2.4515740796979085e-11
2.299910306562351e-11
2.0024292958893036e-11
1.6413033099163322e-12
2.7448301197433748e-11
1.802537373830973e-11
1.777539623567568e-11
3.0592920198984546e-11
1.4333973865723311e-12
2.452004406020273e-12
3.923526223933084e-12
4.9437877316151364e-12
3.3194905136129306e-11
4.276272108256679e-11
3.083264640128155e-11
3.7277674925372045e-11
6.311392772611711e-11
1.0725188316741732e-10
8.360866816633001e-11
8.452467647619977e-11
1.5850852347421557e-10
1.490185644102075e-9
2.3477464727896977e-10
4.250728549069536e-10
1.8671843787117362e-10
1.1189032519375023e-11
1.3293597313665716e-12
4.202073485229533e-13
2.699063503841905e-13
6.195124209798694e-14
2.7306381627466377e-14
1.7730899658696604e-13
1.1307203870842837e-13
4.265645885356883e-13
7.251618784788341e-13
1.4579957340781106e-13
2.063938437395983e-13
3.2514959364551574e-13
4.899796273466726e-13
7.327526459838995e-13
1.1171241549992518e-12
1.7579891931068295e-12
2.8408955036811165e-12
2.600267678771782e-12
1.4038046634281851e-12
1.1231879099024146e-12
1.1575307358657044e-12
1.416211089278161e-12
1.9553906715790906e-12
2.9440337345142828e-12
4.858176326121154e-12
1.054767344237469e-11
1.7278775134566053e-11
3.5467650732524697e-12
1.7266822281985566e-13
1.730034305196489e-13
0.
0.
2.899980103449685e-14
4.764807906034685e-13
2.535460758345318e-13
3.160056958906142e-13
1.4576020884881745e-13
6.510618099187525e-14
2.3787593022354292e-14
0.
4.149061745455561e-14
7.163967065037596e-14
3.841939518506515e-14
0.
4.4956546791531965e-14
7.140474999508094e-14
9.714585174018842e-14
1.2569939517410238e-13
2.8597828559897323e-13
3.3824581483994825e-13
6.530990816180296e-13
1.2807033666239646e-12
2.2601937647149304e-12
3.2327968993467074e-12
4.0162545747716874e-12
4.940693157763505e-12
6.332185764914823e-12
8.58827409638814e-12
1.2446183454974109e-11
9.099785913329258e-12
1.7405378689202336e-11
7.448157025415423e-11
9.59224544224386e-10
1.3335015789831878e-10
4.647921359413327e-11
1.956321960293524e-11
8.91777390303049e-12
4.092243753066047e-12
1.5874618794125102e-12
3.40895511963612e-13
5.652109704558198e-13
2.5542102450704487e-12
5.347853444877213e-12
8.177812892492651e-12
1.1148685621837837e-11
1.4646298186292714e-11
1.9170102044478498e-11
2.5468747890078403e-11
3.485068638200511e-11
2.126215446469841e-10
3.8134854840920387e-10
1.9457952270413182e-10
1.7688013294492738e-10
2.1253405494785416e-10
3.2607746684421645e-10
5.498613542044971e-10
5.368920313917268e-10
6.283305056678568e-10
1.3401535776998541e-9
2.385646807386078e-9
2.37488486410465e-10
1.4627682073576145e-10
3.2497070552257885e-10
6.092908636056907e-10
5.910445631767657e-10
2.9724733344064037e-10
1.8761699466706947e-10
1.0004507311990336e-10
6.813987785853698e-11
6.121916068970253e-11
2.786104153004792e-11
3.8527174928017006e-12
4.813127815753419e-12
1.7123480929408395e-11
4.7771458954476014e-11
1.2447052321994227e-10
2.262887447864001e-12
1.1098259578779563e-11
1.4663524458938596e-11
4.2481230650052025e-11
1.9918928128154465e-10
2.4282780309554007e-10
2.093094945579381e-10
2.1302124780475552e-10
2.3668456165830145e-10
2.780025792886939e-10
3.432004652685074e-10
4.4694556470749796e-10
6.158790093857732e-10
8.762818288849361e-10
1.1324743478137288e-9
5.622498491857379e-10
2.3328875367616786e-10
1.2296657350485934e-10
8.458939585345185e-11
6.618679580497986e-11
5.538187645213973e-11
2.72624566380132e-11
8.364053284408789e-12
2.7777098793461437e-12
1.4226549774377516e-12
4.724518044624098e-12
2.1543418370174975e-11
1.2037420470936206e-10
9.153721712762542e-11
6.373120397545757e-11
5.957554190131558e-11
6.394620989147868e-11
7.535963217000372e-11
9.631839330543045e-11
3.8175599910855955e-10
5.950685167602048e-10
3.1325618373695965e-10
2.9059755933269634e-10
3.564333660931315e-10
5.647745928817331e-10
9.398711668960993e-10
9.254096797986289e-10
1.2590352778521677e-9
3.3761670232859e-9
3.1648210391240558e-9
2.8151454974436495e-10
2.2818703350233137e-9
1.7501159001027911e-9
3.8867697691854386e-10
1.0622172382020059e-9
6.099182759745453e-10
3.828953163429981e-10
4.274509305431057e-10
2.83316293494365e-10
2.4524421399520534e-10
1.837829114097958e-10
4.068973740837652e-11
2.834931226275211e-12
2.4254315144817977e-11
1.0207687024736449e-10
5.971731743691864e-10
1.2375160314306602e-10
9.478140618143551e-14
2.1889698719044375e-11
3.050193587125485e-11
6.683613581440862e-11
4.39188462119792e-10
5.268972283976552e-10
4.558522002121179e-10
4.66327205766324e-10
5.210228626729504e-10
6.186045815773859e-10
7.794023077718654e-10
1.0490058450529417e-9
1.5040838129583137e-9
2.1314886330731674e-9
8.108926065402727e-10
3.292145254414706e-10
1.8585273609301603e-10
1.3006965529484758e-10
9.753377615893474e-11
7.687176888708034e-11
3.5185285569981566e-11
1.1725883499045036e-11
6.560737190406816e-12
9.407249472617498e-12
2.276693231626432e-11
6.273892746520344e-11
2.3944693098206316e-10
2.9063480232769176e-10
1.7667846419786625e-10
1.590040357907386e-10
1.7208129655491904e-10
2.1164412029687022e-10
2.9324949025374065e-10
4.673221342996416e-10
9.074566925671537e-10
9.518540679635927e-10
5.165482190290971e-10
5.064627949789394e-10
6.915024038888813e-10
1.2655018841992311e-9
1.5413941178671842e-9
1.9313745793114526e-9
5.84790678612941e-9
5.228705562582573e-9
1.7660832182054543e-8
4.454504735652403e-8
1.2695453908794533e-8
2.5528595547148744e-8
5.007074070099476e-8
3.042518647872851e-8
3.389972481009303e-8
5.4361331537642234e-8
1.276660797052312e-7
2.3538390156549867e-8
2.7176575674428973e-9
2.1054148579492057e-9
1.0825857434442434e-8
2.698441402319149e-8
2.405724804532108e-9
4.207110860431879e-9
7.57176783643128e-9
1.502693025903228e-8
5.816243273325727e-8
4.1889874445508155e-8
5.541535487872688e-9
8.579559850935747e-9
1.1237338703679862e-8
9.161109110860844e-9
8.118941715742666e-9
7.993500082118722e-9
8.335118429480298e-9
8.887701329427e-9
9.293163730225628e-9
8.561692189330004e-9
4.699790189179188e-9
3.4655432078914956e-9
1.8785634003266536e-8
3.120837086934e-8
4.042327605358073e-8
3.679986637053639e-10
1.7942104445192273e-10
6.197915413313127e-12
1.565222241273018e-11
5.7023658511053234e-12
1.1045509289528012e-11
1.2765138059903902e-11
1.9298047711450646e-11
5.041720254528854e-12
4.092169801243069e-12
4.81823147039801e-12
6.2244935241829345e-12
8.372992552791697e-12
1.1527275697903317e-11
1.6085516212597417e-11
2.2578641392378214e-11
6.482992877364199e-11
7.188974095801314e-11
3.7017810130250025e-11
3.3145805951058204e-11
4.0252604408144486e-11
5.924747901973097e-11
4.395416992657111e-11
2.7801055270507055e-11
2.665729060954745e-11
5.693977033889365e-11
1.272397938686319e-10
3.0252739246131354e-10
3.9870712105553163e-10
3.3599288134962717e-10
8.976047393990062e-12
6.494425706307801e-14
3.388945728831096e-13
1.9889619167357228e-13
1.2876371054238605e-13
1.4456301546268841e-13
2.691560927341267e-13
1.4321318617011168e-13
5.008968270241304e-14
5.928938415309632e-14
4.788412930777985e-13
4.43905890145465e-13
4.442571216102413e-13
1.4294217061992427e-12
6.702068214066806e-12
6.329377237061131e-11
1.667436697216923e-11
2.1231832766814036e-11
8.680096844683686e-11
2.570276785203019e-10
2.94509316727094e-10
2.4917414341543383e-10
2.194623357194955e-10
2.1033797754530614e-10
2.1803524158422352e-10
2.4334693297918493e-10
2.8813027216188836e-10
3.3471177500729627e-10
3.743799440245871e-10
5.021247438785748e-10
7.637077679854236e-10
7.866809269658111e-10
1.0550035077398484e-9
1.006856155541e-9
7.653962841292595e-10
5.946757060961537e-10
5.613617355362899e-10
6.232112554586766e-10
2.8037554995643122e-11
6.973147276414522e-11
8.725675514654655e-11
3.951335698614835e-11
2.5491041432455657e-11
7.020163772486183e-11
1.0228558606064504e-10
1.3171674024366522e-10
1.6430089986387256e-10
2.0466967056640231e-10
1.7127811676010164e-9
1.184462094342989e-9
8.883095564769536e-10
1.1493515250693167e-9
2.146406800512306e-9
2.351091453872828e-9
1.8046913742568106e-9
2.396723308963797e-9
8.789407406905134e-9
1.0304770382279374e-8
5.853604688237295e-9
7.389059849586194e-9
1.2940159953946776e-8
5.517627238778062e-10
5.041763447960163e-11
9.434116163052053e-12
5.84078414768509e-12
2.588529444488084e-12
3.9023167721611794e-13
4.515620838386825e-13
1.6087247410164653e-12
5.204971828778299e-13
1.2793451169869415e-12
1.0475383871798466e-12
1.607416422708966e-13
9.69376244258787e-13
1.818160039801499e-12
2.8732208296415126e-12
4.377366818787818e-12
6.716096990373615e-12
6.411790313356491e-12
3.756892021336154e-12
3.2533108047108878e-12
3.6420432960428455e-12
4.816145906611727e-12
7.1680775558661424e-12
1.1707447921302012e-11
2.068474787657323e-11
3.982519800053821e-11
9.111059824600662e-11
1.0225969258937767e-10
1.6565561347160973e-11
1.4589862693879611e-12
2.6078011578871006e-12
2.216499398554277e-13
8.325882003904277e-14
6.21931497714758e-13
3.3807902803300497e-12
2.477855355890769e-12
1.911275790709914e-12
7.686045271090397e-13
2.6419208255366683e-13
2.297269972657033e-14
2.693461699114643e-13
5.022924885792191e-13
4.269532100331306e-13
3.0201917224686874e-14
2.726411832739964e-13
4.877138259468395e-13
6.829642669862577e-13
8.940661219203824e-13
2.0392109410857386e-12
2.2839776012069045e-12
4.281271581858108e-12
8.118632156657867e-12
1.3687738273023679e-11
1.892599110793495e-11
2.3403878399051755e-11
2.8858616567770714e-11
3.69966302196652e-11
5.0088472736244074e-11
7.239165801912221e-11
5.839144019182365e-11
1.305592209972333e-10
7.242864629508163e-10
2.78559415825005e-9
5.977580261765091e-10
2.301206228286417e-10
1.0348814606811947e-10
4.9408243741611e-11
2.3288807512038645e-11
9.394743679356638e-12
2.9548678845970592e-12
5.5546020223231984e-12
1.910588913421065e-11
3.860097694567453e-11
5.919980133604239e-11
8.119990438670259e-11
1.0712234792125017e-10
1.404976598773284e-10
1.866731625391941e-10
2.5488722631931035e-10
1.470880596374664e-9
3.0997854715731813e-9
1.5997629262053529e-9
1.4038406309741215e-9
1.6084046116931841e-9
2.299472258355871e-9
4.05375399122161e-9
5.25948030534456e-9
5.804757644638265e-9
8.449421043768097e-9
7.2964538673262595e-9
8.699288444740091e-10
1.172211665679682e-9
1.882495095859594e-10
4.745305865713737e-9
2.7984177747673956e-9
1.705649295058077e-9
1.6904780551120458e-9
1.6999471456847307e-9
1.3728184217706062e-9
9.60640722269306e-10
3.053772295900624e-10
8.498735609451386e-11
3.7665451148464117e-11
2.2563793359298828e-10
9.521545998896345e-10
1.2909404814425976e-9
1.5319547449581323e-10
8.873645328419502e-11
1.6157139848481269e-10
2.0392274317154456e-10
7.208974657055396e-10
3.655819759661046e-9
3.0489456842052077e-9
2.6528284604461084e-9
2.8070463907464953e-9
3.333846368575671e-9
4.396234850209792e-9
6.487489698051475e-9
1.0035418941678319e-8
1.1362784029232443e-8
9.698821998911039e-9
8.033980479297216e-9
2.5504417055091245e-9
7.645946043565339e-10
3.4851001467669386e-10
2.224711950365818e-10
1.7159012185273593e-10
1.4702957959157158e-10
8.056723249713622e-11
2.9245181628816504e-11
2.1124330813655814e-11
3.7301088219541416e-11
9.476592015780467e-11
2.8039070646269344e-10
1.328508121799998e-9
9.002818563819141e-10
6.231143432561904e-10
5.91110619571527e-10
6.528231844305662e-10
8.010845260861635e-10
2.463019133585367e-9
4.7865061595892805e-9
2.517124704678266e-9
2.218236929997878e-9
2.5388777552221773e-9
3.655658574203543e-9
6.670010698612215e-9
9.712060987177606e-9
1.2412900429467935e-8
1.191152109890689e-8
7.554150752759958e-9
2.9613798089503233e-8
1.1971630635318186e-8
2.2785424274604055e-9
1.1436255929293535e-8
1.2157642646810845e-8
2.2346515303859955e-9
2.1112275157283204e-8
7.25478043857242e-9
3.3186709623402795e-9
3.0009926546287063e-9
4.38300201059635e-9
2.725660438268529e-10
3.95145708108058e-9
3.6580532110655404e-9
3.646199129899374e-9
6.378053330155774e-9
8.156577390345714e-9
2.639556415643074e-9
9.879108332528368e-10
8.073743576095985e-10
1.1914405393037512e-9
2.469849050485771e-9
3.467004191115236e-9
3.0898234193645122e-9
3.1439723929366793e-9
3.4182870796570447e-9
3.781082759212116e-9
4.009737870581085e-9
1.7462353453186845e-10
9.695381631341946e-9
9.147471362709441e-9
2.217605385313003e-9
5.352753593005681e-10
5.320054693796509e-10
4.4366458627173606e-10
4.4109927153895874e-10
5.122372961492912e-11
3.544752483054202e-11
4.836496829765416e-11
6.589223744320002e-11
7.532175313593594e-11
2.5281387096345273e-10
8.181569361344134e-10
9.074915966454126e-10
5.347395329997967e-10
4.5919983331706136e-10
4.600231482002931e-10
4.999523944182629e-10
5.723031397563714e-10
6.816584416578429e-10
8.424973581473593e-10
9.202236140200387e-9
1.2237372033601003e-8
8.02227987778751e-9
8.778034783847145e-9
1.3680596443871786e-8
2.4669061051052215e-8
2.240888142338701e-8
2.8474318829237605e-8
1.8874571418610903e-8
4.5439488680002766e-8
2.9632150223886033e-8
9.19624353179426e-9
2.942504616060626e-9
7.601788845230522e-10
1.1314100296882206e-10
4.677590502746609e-10
6.751058208165953e-10
8.549646108399029e-10
2.2576151113683836e-9
1.3450279496830026e-10
1.9260538935074885e-11
4.5091899941231856e-12
1.9084429975842893e-12
7.878615480003611e-13
2.1715830547093815e-13
3.7289207774265003e-13
1.0680285154999367e-12
8.33056046648595e-13
1.1206365372904006e-12
4.787999626078579e-12
2.361372112919682e-11
2.6150959194678162e-11
1.9132774220616958e-11
2.2671379816675647e-11
3.2256324936476864e-11
4.7458202839611844e-11
6.662370452044393e-11
8.221578984875142e-11
6.879927863551517e-11
1.7100860982597364e-11
6.612485406618305e-11
7.420324398279628e-12
5.2291058479721475e-12
1.5146493904082506e-10
1.1305832768858617e-10
1.108611309155071e-11
2.46773468515956e-12
0.
0.
0.
1.7489500719740568e-12
2.7238226991464364e-13
2.6266644481683575e-13
3.1755585755245206e-13
3.9837144172276755e-13
4.884179925456694e-13
5.624121573080075e-13
5.414233550227685e-13
1.6891219023143695e-13
9.083948745641717e-13
2.613050878804087e-12
3.3056176961736907e-13
3.2103538903215524e-12
6.7680908774774764e-12
1.0935025123112913e-11
1.6182331397599413e-11
2.307382363421673e-11
3.235384782696938e-11
4.5041808938536316e-11
6.255959779683833e-11
8.690494401495342e-11
1.208775006105055e-10
1.6834202372784736e-10
7.479672076711838e-11
3.9297769472324544e-11
1.3992220294299728e-10
1.3623752407090174e-10
1.0499493827256026e-10
1.0302681451146453e-10
1.0927042633392382e-10
1.1930427126683968e-10
1.2802060638550022e-10
1.0584474198374039e-10
1.834308457880072e-11
4.1502227533715244e-11
7.17884624182681e-11
9.357517034379015e-11
1.1530975882016885e-10
1.4113627135887431e-10
1.7466186939434335e-10
2.2076610320149224e-10
2.874080816947641e-10
1.8523596738631196e-9
4.494001592476607e-9
2.6824892177420725e-9
2.1208674702764897e-9
2.1576173906048477e-9
2.5965538271807906e-9
3.779260912137245e-9
6.8880481363466005e-9
1.224793158671401e-8
1.443823473072486e-8
7.341254788655097e-9
2.7400198020737903e-9
6.13194138846759e-11
2.02216521774328e-9
5.166015326407225e-9
6.08038576490546e-9
3.809599607415772e-9
4.1890616101221654e-9
5.5515869541559354e-9
2.513910166439686e-9
9.511640443368927e-10
4.725091172218063e-10
1.9578104847412308e-10
1.2214181979355453e-10
1.0514481047278998e-9
2.194587592919629e-9
8.650210295461578e-10
1.6653960180022468e-10
2.3095254668721788e-10
4.1042327247853633e-10
5.278432937833453e-10
1.9319785727646376e-9
8.166004127049516e-9
5.3093727413961705e-9
5.0949986454098795e-9
6.0717487317712e-9
8.689648607453899e-9
1.4600658967596814e-8
1.7389776323207563e-8
1.3704434299024426e-8
1.3506646326258137e-8
2.02227543102488e-8
9.851289209170491e-9
3.9643377609407524e-9
1.6683438528031966e-9
5.72733656507746e-10
1.3541767775697387e-10
5.96470753430768e-11
4.490992071908432e-11
3.156035200872954e-11
2.326275695357734e-11
2.4260157581364796e-11
2.4941644247941804e-11
3.800108541586956e-11
7.968081974651191e-11
2.067821800115407e-10
8.422206672406636e-10
1.1131425197622034e-9
6.407907294451694e-10
5.818171481233248e-10
6.343719693612911e-10
7.731457754263817e-10
2.405117518401649e-9
6.004505399393182e-9
3.855432242665287e-9
3.010275448056204e-9
3.0168662975666433e-9
3.6238741540448544e-9
5.470622132401955e-9
1.1899077275961904e-8
3.268899493603464e-8
2.0268431014680294e-8
8.47396649126068e-9
8.335282443402976e-9
7.830964069815873e-9
9.910973808357959e-9
8.969050088762934e-9
6.950515268016631e-9
4.778294291158843e-9
5.147069058476593e-9
5.579559933390068e-9
4.4155841550162195e-9
1.584202951792326e-9
8.536015870565078e-10
7.422859769864703e-10
1.0047335846844377e-9
2.529547665442416e-9
1.016111522933301e-8
2.1056435384020267e-9
1.882176657202834e-9
1.902331440262616e-9
1.92852648070174e-9
6.962623363568194e-9
2.039074220987754e-8
1.5246060266568715e-8
1.7381975904136697e-8
2.4097231111127928e-8
3.987949888762729e-8
6.823986292792824e-8
6.218960449626692e-8
5.569003999944709e-8
9.183623187037896e-8
5.337149315486518e-9
5.200543427550743e-7
8.791173001439051e-8
1.3965975078754309e-8
1.589329187846199e-8
5.052590079389011e-9
5.979265708484271e-10
2.1333210739196332e-11
1.281193090470827e-12
1.713568389824509e-12
2.3563798091826644e-12
5.539213927683276e-12
8.068595153028361e-12
1.6885000656386888e-11
9.801106313005935e-12
1.3675140761245527e-12
2.0331949444840333e-11
9.133491059259828e-11
4.0799141231954144e-10
1.2927934617657697e-10
1.012963592632203e-10
4.2388041660343365e-10
1.4610287462506292e-9
2.7293439458503256e-9
2.420981684626711e-9
2.114533971887886e-9
2.0441706063990475e-9
2.1380743173769326e-9
2.398217133591337e-9
2.9364568579920924e-9
4.007262959385515e-9
3.4245942392991505e-9
8.353541033846602e-10
2.106795182073364e-10
6.064652829618506e-11
3.147243179452292e-11
1.0805940404113602e-10
1.537104358115533e-10
2.139822445160354e-10
3.132981833372754e-10
5.069855199655413e-10
9.724076859640336e-10
2.7666471968283464e-9
2.8517217472723094e-9
1.2145877806167881e-9
5.245085933953398e-10
3.485751299428142e-11
2.709812380660904e-10
4.564687987168304e-10
6.02928816572932e-10
7.535118054042235e-10
9.31269545119123e-10
5.0372973506599615e-9
4.957407413752149e-9
3.812028856425745e-9
4.844511210579324e-9
8.66308795873919e-9
1.1228244155991121e-8
7.992091396936132e-9
8.799414447139277e-9
2.185818876191888e-8
1.4830300899542272e-7
3.501419457891578e-8
2.9055894331719726e-8
3.8939479275315406e-8
3.716125522704544e-8
1.5208372125946785e-9
1.3047705763184822e-10
2.1624326709471162e-11
1.1315552647438664e-11
6.077086213764368e-12
7.248546831161706e-13
4.999231368591963e-13
4.784692115656994e-13
4.952226126099965e-13
1.058213794922517e-12
8.349779708451494e-12
7.730609242327842e-12
1.0523047930945734e-11
1.4824497176012627e-11
2.168451031919011e-11
3.3716148637477344e-11
5.6184179551040675e-11
3.280538619838162e-11
1.6036704009296422e-11
1.3554930904625895e-11
1.5131378819917477e-11
2.015021543480988e-11
3.0581684502543334e-11
5.193838751823889e-11
9.813380989053401e-11
1.917366453400375e-10
1.917509798405647e-10
1.2977666743085275e-10
8.678144506653701e-12
2.3564092993309446e-12
6.134696378770766e-13
5.442808824863098e-13
7.63207310527287e-13
7.729882481320234e-13
3.2511473684164154e-12
2.7358110227304236e-12
1.9717415444435293e-12
9.550155121587552e-13
3.617525669643562e-13
2.222701037972373e-14
2.74864138227373e-13
4.0833132925005363e-13
2.9873764848114595e-13
2.6718426359400873e-13
1.2284637170836856e-12
2.2963533063545665e-12
3.3783760175775833e-12
6.079616847785651e-12
9.376843375449742e-12
1.8038291343100235e-11
3.457659472738942e-11
6.13745067609763e-11
9.365098404819915e-11
1.2333028095614356e-10
1.5502376267994291e-10
2.0119595675835679e-10
2.8465535799293314e-10
4.6114557783038126e-10
3.648481529060434e-10
3.5706917910785894e-10
8.750898227215649e-10
3.5088715720010002e-9
1.703688874570465e-8
3.1117417702625063e-9
1.0551607000823135e-9
4.704575502392808e-10
2.393969910159252e-10
1.1369672156326397e-10
4.215039483514944e-11
9.072107496868794e-12
1.0612295998349747e-11
5.847145975689523e-11
1.6221621646447016e-10
2.905227241375787e-10
4.131311570987411e-10
5.424179700864241e-10
7.039242266478975e-10
9.291162475869385e-10
4.803960582669267e-9
1.6061294069078215e-8
9.301115971064829e-9
8.21485714526563e-9
9.295150415443655e-9
1.2663776408538712e-8
2.078637032528113e-8
3.024841416576095e-8
2.8527699195939628e-8
2.692903222554364e-8
1.8169182747144823e-9
1.1784291885977064e-8
5.9988530262446044e-9
6.384493520077594e-10
1.7182909415827252e-9
1.4945043885445363e-9
8.106507166221896e-10
3.6049492589986687e-10
2.2685062254025692e-10
2.6475972731551143e-10
1.8112561298020665e-10
9.574292519225753e-11
5.544457742519212e-11
3.5293465327907564e-11
3.830481508740953e-11
2.6526645910641566e-10
3.286475376866333e-10
3.654010685810092e-10
5.013606228974962e-10
6.908727940333397e-10
9.0701368592963e-10
2.333004866857737e-9
9.079034794805725e-9
6.666552033656386e-9
5.9923022939932125e-9
6.481766717859975e-9
7.867893801197012e-9
1.0808186548187201e-8
1.6971195070373747e-8
2.404643332300969e-8
2.3566451403154247e-8
8.907698443624325e-9
6.844424403147418e-9
1.526398290271786e-9
5.566140689227439e-10
7.177535876687109e-10
4.659025377023224e-10
2.4688974458620017e-10
1.6860517916321813e-10
1.796761909791881e-10
1.0779671888915009e-10
4.718651039750424e-11
2.3766344169154178e-11
4.557271395315393e-11
1.9017862352061832e-10
1.0230696399625427e-9
2.5141763068454983e-9
1.7040427346841536e-9
1.7500670432925608e-9
1.9807694587701066e-9
2.2855835828010644e-9
2.705339762112489e-9
5.8289159718992636e-9
1.973781420944947e-8
1.265339178230879e-8
1.20450734450498e-8
1.4219649966808518e-8
2.0216475423220865e-8
3.478694924996898e-8
4.9091351421930036e-8
3.267495730326551e-8
5.169990895044526e-9
9.264050135234225e-8
4.225913230579663e-8
1.4131609059362072e-8
4.937440585727938e-9
1.0745856533055314e-9
1.8419942802345944e-10
7.86013764467061e-11
1.1995282901376434e-10
3.175516465908808e-11
2.82535553457861e-11
2.1344467838618518e-11
2.194008671588209e-11
4.869967299694775e-11
1.4892277580691024e-10
3.931563197033674e-10
3.954725807838222e-10
3.4027801799813307e-10
6.425247702670657e-10
8.107019886270785e-10
1.0279953446463216e-9
6.5667552323094984e-9
1.982842478007825e-8
1.3972723895164125e-8
1.2815197799075177e-8
1.4558242666579491e-8
1.8979009375856574e-8
2.7807922827760554e-8
2.6585648560109434e-8
2.8010249059696924e-9
6.141670741329693e-9
2.371995639460066e-8
5.574642665217816e-8
2.9233797021062358e-8
5.559653505775574e-8
5.761647085714305e-8
4.8750696393074156e-9
1.807671905889446e-10
2.685757476217865e-12
1.4847750780660824e-11
3.3574920839401486e-11
2.5975592222031563e-11
1.986045720527818e-11
2.627260878246938e-11
5.5084559521891e-11
1.575084356388898e-10
7.811030746656095e-10
6.424194648284485e-10
4.6037903722298426e-10
4.475948486710382e-10
4.874024025921797e-10
5.590750283996887e-10
2.1032000157992067e-9
5.504008704006719e-9
3.300087410026711e-9
2.812656588128117e-9
2.849039805880062e-9
2.8456691930467027e-9
9.00352148177453e-10
1.0880265774202188e-8
1.3612144624893929e-8
4.547567438677513e-9
2.4595476957155733e-9
1.4803028513649117e-10
1.7206956199428078e-11
5.961227184919126e-11
4.742755611278701e-11
3.922317091865193e-11
7.291310554835913e-12
1.3452454934291577e-12
2.9623571812718537e-12
9.992974472241433e-12
2.5302519163898312e-11
8.761894650637048e-11
1.2366943581401233e-10
2.0130646588296334e-10
5.887567018751101e-10
8.849689243815724e-10
4.4394210130311766e-10
3.6389023977974544e-10
3.567577428631039e-10
3.823438365033127e-10
4.319325322740305e-10
1.979198943694093e-9
7.506629814663765e-9
4.711656580380602e-9
4.184352487756455e-9
4.633994331733293e-9
6.18305554810481e-9
1.0022988604135752e-8
1.4838538282169113e-8
1.3605141759315372e-8
1.523784994211277e-8
2.702797668844608e-8
6.245935314211942e-9
1.1552011584006664e-9
2.542067328835196e-10
5.288805078433618e-12
2.1102476185840983e-11
2.8966414580860804e-11
4.307777625440737e-11
8.169201937488448e-11
1.7532258031710701e-10
1.4922448095673938e-10
1.1593247009562239e-10
1.0891255635629908e-10
1.0265096236303735e-10
4.968363814213022e-11
4.418857574175969e-10
4.711119240553533e-10
3.871275906001253e-10
3.873384009557252e-10
4.225136307454073e-10
4.873578213781461e-10
1.881092659464521e-9
5.931508640978393e-9
3.880211724207436e-9
3.3389124103477717e-9
3.559861973289473e-9
4.353837653849303e-9
6.164510562468519e-9
1.0071585918594957e-8
1.36200739584142e-8
1.4041381084849494e-8
9.961738537762151e-9
1.3644797455108055e-8
1.9376756353742608e-8
8.000516782390746e-9
3.758183704987071e-9
2.6891241310329384e-9
1.966789265154798e-9
1.384682871341516e-9
1.2604816855660384e-9
6.44486761872689e-10
2.582761148932078e-10
9.196040105293036e-11
1.6750785880956488e-11
1.3951712174843156e-10
3.4061590082474053e-10
1.4310697122886575e-10
5.236926455842647e-10
6.27958115477635e-10
6.907459913952276e-10
7.72804612210273e-10
3.0437784969692313e-9
1.0987289640788058e-8
6.999070988524778e-9
6.299593589485637e-9
7.063770395941171e-9
9.266875808337524e-9
1.4233604199194101e-8
2.2191365579276248e-8
2.0904941590920007e-8
1.808849340525346e-8
2.0422554523557107e-8
1.0683195606046267e-8
1.6543755538020244e-8
1.9720899523484853e-8
1.1707162190045451e-8
4.961280030551554e-9
1.004968484701119e-9
3.0706508380067365e-10
1.3851256504820273e-10
8.630363374420245e-11
9.219979114424828e-11
6.072360322149982e-11
1.2146260749411306e-11
1.6127714069904424e-12
8.25029438813491e-13
5.3251054930203035e-11
6.650712426308393e-10
5.931515933838911e-10
5.156925152527309e-10
5.431420667696568e-10
6.047497811323101e-10
1.5128874651212538e-9
5.766381038305334e-9
5.763083811144039e-9
4.812942172537064e-9
4.794762696727151e-9
5.236744905263792e-9
6.1909259773702925e-9
8.217832940628833e-9
1.3822202362285748e-8
3.488255491539189e-8
1.1810866784707492e-9
3.756204098747398e-10
1.2367559418418765e-9
2.1204450978262067e-9
2.8038454438499487e-9
1.791182586039871e-9
1.5019479016171796e-9
1.406783231009332e-9
7.578752232244008e-10
4.2871203942909426e-10
2.851750176441475e-10
2.2108177492950583e-10
2.376788429107132e-10
6.408763831910429e-10
1.926360979025871e-9
1.4101049522530246e-9
1.5788684020017079e-9
1.873911601468655e-9
2.1660399622348103e-9
2.5096999189751457e-9
3.0177338042593797e-9
8.504033249887569e-9
1.9357853152841374e-8
1.2684540280018491e-8
1.3262199217047224e-8
1.7981417404880708e-8
3.070968899975386e-8
3.660390320409852e-8
2.7705698130549658e-8
2.961714072731764e-8
7.144279013144568e-10
5.346294852612799e-7
2.618879492603291e-7
1.261789785505458e-7
4.5698730395270464e-8
1.3239994227866485e-8
3.1312358212572397e-9
8.010150568668381e-10
2.2052484952781933e-10
3.6896818028081375e-11
1.9953458102025208e-10
1.2657353504218135e-11
6.920679129811757e-12
1.4413878099386455e-11
1.976504615842518e-11
3.1962448643251727e-11
7.139511283425628e-11
1.7428411310450107e-10
3.1409736695246443e-10
3.481755220241006e-10
4.064570057350251e-10
4.789586362972819e-10
2.565222780935347e-9
9.330393252028634e-9
1.172434926073336e-8
1.0093510925715353e-8
1.0577551330603123e-8
1.20222240374735e-8
9.385137115135205e-9
4.7475501332400315e-9
4.1534267660025266e-10
2.8295259591142857e-9
9.997046047062304e-9
9.180713909500936e-9
6.476262251112933e-9
5.9396573624473896e-9
3.1682821072126185e-8
1.6776405749503804e-8
8.390317940391176e-10
1.1132574081939541e-10
1.4911119642121727e-11
7.216085400149928e-11
1.5867783156637724e-10
4.0646027874628713e-10
1.298972677735589e-9
6.941929248598931e-10
5.331737780563304e-10
5.47474235416783e-10
6.27964759983417e-10
7.511122032011719e-10
9.136159923627677e-10
1.1185152180599513e-9
5.2305778668169194e-9
6.336998230488697e-9
4.920392785766205e-9
6.188373651900961e-9
1.0325999726772151e-8
1.7228078979196986e-8
1.2553730512399497e-8
1.0119346814365867e-8
7.878885268234771e-9
2.5777288175354907e-8
2.4387315564291718e-8
8.572334377991978e-9
1.485398067846985e-9
3.5444101656862274e-11
1.3178777224284604e-11
4.113614546081908e-12
2.8346974860453534e-12
1.0603688728450816e-12
3.4773270306339615e-14
0.
1.3213803935766339e-13
1.3952262870373224e-13
1.301826769632344e-12
2.1647421232007966e-11
6.966150370740617e-12
5.750450675703501e-12
6.604858727315875e-12
8.613260591881141e-12
1.1934728896712452e-11
1.7092837557400802e-11
2.479112575081039e-11
2.5095936392632137e-11
3.557574502008223e-11
4.455305760451831e-11
5.824832678505151e-11
8.154039444653682e-11
1.2258260470035217e-10
1.984662151319259e-10
3.5872840143169663e-10
1.0153694708867261e-9
9.6271163835665e-10
2.3180623758366484e-10
1.9619605016798464e-12
2.4003386188289993e-13
0.
0.
0.
3.358700545647888e-13
4.4744739392466843e-13
5.640759613958773e-13
6.238732377798653e-13
6.936878595456995e-13
7.666702938259782e-13
7.955449223348755e-13
6.897452996394224e-13
3.8765249793981894e-13
2.920394822236362e-14
2.523868654249509e-13
4.839325714993355e-13
7.218469423599493e-13
1.004896050796095e-12
1.3677307906246801e-12
2.90253193128415e-12
3.335816707255563e-12
5.766836986386597e-12
9.771313651248947e-12
1.3523799068170353e-11
1.6636298976280224e-11
2.0769076758573835e-11
2.798486147321408e-11
4.28436942793371e-11
8.308966617900904e-11
1.1880678581957833e-10
1.0413459418956556e-10
2.2841801192649977e-10
7.852225293147248e-10
7.423913654267907e-9
3.967180648081543e-9
2.4536792820074216e-9
1.1187019674580001e-9
5.282362957273218e-10
2.3806198213776034e-10
9.506536790997596e-11
1.6394624676876627e-11
3.77642541824706e-11
7.192793515124145e-11
5.2912981390901954e-11
1.507705790800931e-11
7.674509193501702e-11
1.2562550287029873e-10
1.7238207647112425e-10
2.2491643080771233e-10
2.90160373218852e-10
2.37935020454612e-9
5.373894320592061e-9
2.9433972221164835e-9
2.788769546225053e-9
3.4608703954868562e-9
5.371553088516887e-9
9.1189554540153e-9
8.497244568900196e-9
7.63985761873717e-9
1.0617913068345484e-8
2.7379886183035983e-8
1.4621866458367658e-8
8.49633331545626e-9
5.354859567578969e-9
3.071995515399196e-9
1.0995920746838563e-9
2.5129377677246543e-10
1.063166856558934e-10
7.266394384907242e-11
5.499001385409177e-11
3.678074077679963e-11
2.65083194786394e-12
1.102354002915677e-11
9.288606260003907e-12
8.899558322065752e-12
8.942461894254238e-11
6.98761772153232e-10
2.8466239672648646e-10
2.2412406121138128e-10
2.2163057003816593e-10
8.095915444884021e-10
2.451057504508238e-9
2.4770713630286745e-9
1.9720232048355835e-9
1.9046417024806322e-9
2.0379275061818866e-9
2.3566248210268732e-9
2.988588405402197e-9
4.3091804071535005e-9
7.378729926073082e-9
1.3906204641903967e-8
8.140521300206067e-9
6.485500878106773e-9
8.619328718631403e-9
6.457800419877619e-9
4.094879832107669e-9
4.0669427174179455e-9
5.615236876494343e-9
4.50619793498492e-9
1.6288548786282856e-9
7.489999497532974e-10
3.836218476075516e-10
1.1860048217608252e-10
2.4905871808360543e-10
1.646837174620135e-9
1.4257678208217638e-9
3.826019456494148e-10
1.8311330629200676e-10
4.420084108411225e-10
5.823058479908026e-10
7.034072968540618e-10
3.1861782305136267e-9
9.524239605007685e-9
5.90477817359632e-9
5.840971023282525e-9
7.380694577708381e-9
1.1611752970147752e-8
1.920977452492278e-8
1.6714015502332914e-8
1.4209469287757958e-8
1.7558855059621314e-8
4.2854351217850346e-8
1.9867328745293342e-8
8.066947545994256e-9
2.6618515911427907e-9
9.975804251602494e-10
3.7999943160576816e-10
8.830819662277898e-11
3.9327820112917685e-11
3.2398477054669774e-11
2.005306580986558e-11
1.549363060329225e-11
2.016460339238707e-11
2.1098310539270303e-11
3.385426822424052e-11
8.128505548529042e-11
2.555964741114358e-10
1.6201384537152094e-9
6.341086270417998e-10
4.72009420516692e-10
4.672258597680201e-10
5.297734197156146e-10
1.8103161779580999e-9
4.885387827090675e-9
4.224077040420723e-9
3.1992349196900003e-9
3.0438553859445984e-9
3.357136354662433e-9
4.361286482260238e-9
7.4202171033360866e-9
2.002296172580499e-8
1.691435384087209e-8
8.761378494518821e-9
7.892078052652925e-9
8.372112649222827e-9
8.303706671374499e-9
9.805453434930289e-9
1.1049425376253767e-8
1.3066946993054851e-8
1.2014124504609198e-8
5.510944308720589e-9
3.5592651696918757e-9
4.037211017768355e-9
1.8121004877158746e-9
1.142341934459263e-9
5.729611091376459e-10
6.773569049043817e-10
6.489125756341241e-10
2.7594328526023876e-10
9.795866983091551e-9
2.589263307859452e-9
2.1985408828061403e-9
1.9424880928375806e-9
1.7924502090232557e-8
2.932774623928033e-8
2.47365472155794e-8
3.224099886220021e-8
5.474135306926949e-8
1.0034991603122234e-7
8.26963815566536e-8
7.303368568899534e-8
1.0435679237819346e-7
2.6608129202019426e-7
4.497846377325653e-8
2.4784485589706476e-7
1.1894394578917708e-7
4.576689977141767e-8
6.382860953399165e-8
1.6996387203380126e-7
6.378056997786519e-8
3.4509297223388287e-10
1.6117097642289812e-11
8.149816018425662e-12
3.381185409120956e-12
2.0289235941002735e-12
2.290601056987618e-12
1.0668184701703802e-12
4.0328493591550787e-13
8.118125309225589e-14
3.546108739171673e-13
5.662100805770501e-12
3.957109758413514e-12
1.1949189238693039e-11
6.220121002102352e-11
2.1742144511047598e-10
3.7019640827158073e-10
4.903306560708684e-10
5.597069774958051e-10
5.821302443780394e-10
5.881333814321372e-10
5.997813594419612e-10
6.263321476156528e-10
6.725797925225216e-10
7.395250184918976e-10
7.818818892881234e-10
3.845159869267921e-10
1.4769328327054002e-10
3.0988267569389893e-11
3.479899231308537e-11
1.3220442245891463e-10
3.344157248806382e-10
1.099596621459081e-9
1.9567827577841252e-9
9.078008673757988e-10
6.819055730594102e-10
5.873542193594775e-10
4.999566873968868e-10
3.439658587712117e-10
1.1773931838535742e-10
7.324771496543132e-11
1.980221507912619e-10
2.9517095586450987e-10
3.938665415108741e-10
5.094559685975194e-10
3.1676169264132092e-9
3.783757177839038e-9
2.7621856732973283e-9
3.3799539221016283e-9
5.78682928692613e-9
8.855631752711433e-9
6.384194465577635e-9
6.424755382264566e-9
1.2793417528214904e-8
4.2348854746835005e-7
2.1629353799148578e-8
1.649132006816527e-8
1.7379038900269615e-8
2.590665562012221e-8
3.996718329070799e-8
1.0598182058937508e-9
7.67687660408761e-11
9.443020557100529e-12
2.8454566048917833e-12
9.052979282126926e-13
1.7672439707636581e-13
0.
1.8703849922207742e-13
2.8748407157337494e-14
1.536077378251902e-12
2.378894382622848e-11
1.5177551985527436e-11
1.3136123653004932e-11
1.6169619930103992e-11
2.2981244590359697e-11
3.7569945002460365e-11
7.718512331122017e-12
4.0187331096409895e-12
3.6448296669278305e-12
4.332699701389576e-12
6.098981332402003e-12
9.77460603842803e-12
1.7766425016917958e-11
3.74163918429709e-11
8.653803455214533e-11
1.0494941263400514e-10
7.541802321146623e-11
5.470994441901677e-11
4.521626006952513e-12
6.069845074423117e-12
3.990906631482113e-13
1.800772592594341e-13
9.595573820459894e-13
1.9750368973799432e-12
2.721494973745794e-12
2.3995672673582847e-12
1.0922923265707953e-12
3.9735643331461807e-13
0.
3.155598855347385e-13
5.303250795449336e-13
5.444614375012225e-13
1.0625803112032502e-13
6.662277059872344e-13
1.445702580334723e-12
2.1840058568001316e-12
2.946488699866143e-12
5.467303232779425e-12
7.773980094548726e-12
1.484450237979723e-11
2.8663459080617363e-11
5.0972087089272933e-11
7.594446953624248e-11
9.675989823105937e-11
1.192731374060931e-10
1.529620375949229e-10
2.1242172751369994e-10
3.3831902919673483e-10
2.555217556375206e-10
5.20931533487774e-10
2.6605739706149734e-9
8.22336818993553e-9
1.6326264679046195e-9
6.273436666303489e-10
2.9913295728494707e-10
1.5003478821019003e-10
7.388037246166543e-11
3.5502362878807094e-11
2.297316821296097e-11
3.9033132930384647e-11
8.793833196210738e-11
1.5382072896625206e-10
2.1984718933378283e-10
2.90451102131529e-10
3.7830172920610506e-10
4.998106650191938e-10
6.811260571312527e-10
4.022204207856033e-9
1.0402063135362115e-8
5.673418210730913e-9
4.81073645791101e-9
5.306507227472513e-9
7.099579607930166e-9
1.1779165469053245e-8
2.0666043204852534e-8
2.5428942316932244e-8
2.2865904410166745e-8
9.574766803199149e-9
3.960080134364389e-11
1.0407279067104483e-8
1.6989978869669825e-8
2.7664960947597083e-8
1.5091026374524e-8
3.132936351034013e-9
7.699269201830016e-10
6.426117695010232e-10
5.292737123378915e-10
2.8650476499048926e-10
2.475413578744056e-10
1.0360708490497478e-10
5.618764412327967e-11
3.9363076875769646e-11
2.0559988414907545e-10
6.669701818766933e-10
1.5012762258162455e-9
6.986589278482745e-10
5.135849596774663e-10
4.2139983352550176e-10
1.9883619917384776e-9
7.224065326345725e-9
6.937582276585014e-9
6.438161500332507e-9
7.036481941757643e-9
8.304702347176416e-9
1.045839154051522e-8
1.4378288201243898e-8
2.3183243015407524e-8
2.7172442519854638e-8
1.3524089184502893e-8
6.37597856313517e-9
1.0559255896335727e-9
1.3419952344619104e-9
1.4933209289261136e-9
1.1362293329825896e-9
3.3457952534059653e-10
2.675972605272194e-12
4.949954908208981e-11
6.310061420855989e-11
8.843083806994428e-11
1.467377640983091e-10
3.0743917461485196e-10
1.053007007170244e-9
1.003534658134579e-9
3.4242862059947943e-10
6.710448348049949e-10
6.593709190378088e-10
7.085740316705598e-10
8.011309894192678e-10
9.357124324890253e-10
3.1932485304109758e-9
8.198474707140996e-9
5.290528286791465e-9
5.409577785017553e-9
7.07340205879599e-9
1.1698100718351282e-8
1.625326939017687e-8
1.2421014512327822e-8
1.2214301070246781e-8
2.007358666820764e-8
6.211789786124523e-8
2.9676241901361963e-8
3.884542027634954e-9
3.6582611604900737e-10
1.9888994859292697e-11
6.57499876736346e-11
7.55660603199306e-11
3.7007517533239524e-11
2.943775396819365e-11
4.746817870030166e-11
8.125842011736812e-11
1.2037770259373903e-10
1.6656122813543904e-10
8.011463140453688e-11
3.1620928873231485e-11
6.073230364019197e-12
1.3149283583121533e-10
4.763454333852126e-10
2.2311932093609028e-10
1.9290724037686826e-10
2.0184075598025455e-10
1.0691368158717742e-9
3.241262271394305e-9
4.035682832240825e-9
3.1672566757342538e-9
2.9842493100613296e-9
3.1481252794271845e-9
3.587799585944673e-9
4.450212834034199e-9
6.25681387224948e-9
1.088980372873888e-8
2.1501273537441514e-8
1.132107934081113e-8
6.3652695376334945e-9
4.571945048426364e-9
4.041626027598507e-9
4.179659699192192e-9
2.936551966905157e-9
1.1590519698936293e-9
5.584241598265619e-10
3.1205172607475914e-10
1.7207129104327815e-10
5.826840233522993e-11
1.1051310852395489e-10
3.3061580205204567e-10
1.5513522418533569e-10
4.4231926790320647e-10
6.494436863954258e-10
8.113286624095453e-10
9.674414993855282e-10
1.146982937212041e-9
4.506463643975591e-9
7.483559925604057e-9
4.909706822500211e-9
5.334616113874615e-9
7.655613168695894e-9
1.3442361477936631e-8
1.2914560534258248e-8
9.796725175544074e-9
1.1439906821501429e-8
2.778347557153726e-8
8.694804132552073e-8
9.914316412006476e-11
2.6531598021205696e-9
1.3706370825717372e-9
6.95319465709863e-9
2.1397706888470553e-9
6.116188790993425e-10
2.0535722990389386e-10
1.4153646695392365e-10
3.76319719990006e-11
3.63764551521266e-11
1.6109052092655895e-11
9.863642127439637e-12
7.954685204355001e-13
4.55593989608324e-12
2.531909316497662e-11
6.3271801042222366e-12
2.0360080088030576e-12
1.276880829631823e-11
2.5312913694122962e-11
4.057974868717605e-11
3.773132117428769e-11
4.382041695334881e-11
3.448668921726607e-11
3.8325435668038746e-11
5.1253431882796664e-11
7.657788051340969e-11
1.2296736075021383e-10
2.06679286996066e-10
3.520995804660493e-10
5.510740552335952e-10
4.1842004677951534e-10
1.4350418824524058e-10
5.4110246466043735e-12
5.3322144865504356e-12
5.4231390725019745e-14
2.5310528303139484e-14
5.5519637820531445e-14
4.3662686892983725e-13
1.5635070287591732e-13
9.542750819399786e-14
4.393407777924733e-14
7.111730115521596e-14
1.9826444651617534e-13
4.713234205793713e-13
9.357018181106053e-13
1.58018067721229e-12
2.3525449323099784e-12
3.2401829944516805e-12
4.294019642722262e-12
5.614960658928688e-12
7.352613937618262e-12
1.2447214038706114e-11
1.3693489825740054e-11
2.2851567059487434e-11
3.475816324953769e-11
4.451963946553334e-11
5.5714456644869477e-11
7.740736628945252e-11
1.3219358696975062e-10
8.282224713761012e-11
1.804070422043502e-11
1.743670893570097e-10
2.034687414331963e-10
6.106953734950849e-10
3.805412244999535e-9
1.658757374531589e-8
7.0105865814342575e-9
2.598710166483621e-9
6.654619442594377e-9
1.2870974530361623e-9
5.77920256292303e-10
2.9465429055642997e-10
1.6186685511947234e-10
8.391349728929098e-11
4.054403248580248e-11
7.351680221530889e-10
3.7053946563927386e-10
3.926155707318436e-10
3.967576464318737e-10
3.2852342039432744e-10
1.5603424461906564e-10
1.4806715536405876e-10
1.325639966133143e-8
3.600654210137061e-8
2.3241370027189217e-8
2.4685456767502796e-8
3.303192963347341e-8
5.4364210784382205e-8
9.132013453039317e-8
9.30297744963771e-8
4.984761413469485e-9
2.3072236843173748e-8
2.0219285226774892e-10
1.2585807570404196e-9
5.6234995400423466e-9
1.6027159691746512e-8
1.4213360790385563e-8
8.604834759264736e-10
2.673640519029472e-11
4.410096106789476e-13
4.0054940140306465e-12
7.59396892150068e-12
2.0427866648615344e-11
2.5193578909774558e-11
2.4578153791628578e-11
3.259744137625265e-11
5.7159864535351957e-11
1.497905759338603e-10
4.5402393216095913e-10
6.81224057291244e-11
2.307410356440562e-10
2.3067479278468014e-10
1.4082841594816352e-11
7.775507679601404e-10
1.1741717750560237e-9
1.037729362675919e-9
1.0165612889280773e-9
1.0680995774761279e-9
1.1871647513402341e-9
1.3986308920880502e-9
1.7593123637433291e-9
2.3653217260425023e-9
3.2327153676218853e-9
3.727049324030444e-9
4.749509528733647e-10
4.4502537924239335e-11
1.8469898440805357e-11
4.980798274726147e-11
9.941807665071623e-11
2.0529988723715247e-10
2.7831281849090063e-10
2.0767373073528469e-10
1.8987309338150072e-10
2.1725052156034834e-10
1.4061978384166606e-10
2.4422191267979153e-10
1.2146301745327352e-9
1.0400472874519087e-9
6.184487903011497e-10
5.265534184055359e-10
5.273355145427345e-10
5.854730599766241e-10
7.060787202969628e-10
3.7110033786569505e-9
6.080307988738207e-9
3.1306118051553167e-9
2.871753503578272e-9
3.4875170119569456e-9
5.4098770496982625e-9
9.176717986965986e-9
9.081392460890474e-9
1.0941691610947374e-8
1.7664694319986143e-8
1.2641004639388212e-8
3.8570846624259286e-9
1.3611601294081734e-9
4.776467076146128e-9
9.765508397313787e-9
8.530832124975e-9
2.8811994379404228e-9
1.2732052901697334e-9
5.97304464428289e-10
2.9202834501775274e-10
2.469477344599045e-10
1.452162724589969e-10
2.84772809898658e-11
2.1866282388413985e-11
7.624308187424613e-11
2.010221869996992e-10
7.598257349602677e-10
2.028204531243044e-11
1.4330584557063915e-10
2.1603609467470428e-10
2.684056903395293e-10
6.206094343206525e-10
2.9220894495363876e-9
3.2428628492241507e-9
2.8249214164636e-9
2.9101532116451187e-9
3.254322496645437e-9
3.844954306331341e-9
4.802420944987704e-9
6.400662675514995e-9
8.93807439715235e-9
1.105944410325742e-8
6.111311947124678e-9
3.4751754289807477e-9
2.1158453460992177e-9
1.2289215303560253e-9
8.480248998913737e-10
7.782861727883145e-10
5.365877754966662e-10
1.936930234495281e-10
8.291152083141624e-11
5.743323795609364e-11
9.792694081440785e-11
2.985519363415452e-10
1.2151151611374641e-9
2.568460714692053e-9
1.3920620952143345e-9
1.1743507851109603e-9
1.2005617489774823e-9
1.384818354635014e-9
1.7625208797884995e-9
2.4594051698741607e-9
7.732950149567717e-9
9.834756093102244e-9
5.363641043910294e-9
5.273525707013492e-9
7.099889834568797e-9
1.2654381219311328e-8
1.6357330324582153e-8
1.6927520796174356e-8
2.5555582311059066e-8
2.0022231705750882e-8
8.914773169988776e-8
1.4375085405632687e-8
1.900702594755224e-8
2.3582914281416644e-8
2.6302131511407195e-8
2.0082948810624356e-8
5.815874378112232e-9
2.128363758068331e-9
1.5491426916123327e-9
6.875535089207028e-10
1.1757610672351987e-10
5.602109780313878e-11
5.183491046393974e-11
3.5391223364295074e-11
1.1427096350910616e-11
1.5128952532076174e-11
1.0321707359048403e-10
4.1203332355903607e-10
1.0223713127751747e-9
3.972625151465079e-10
8.46122869602001e-10
2.4221001830450534e-9
4.081033948490228e-9
3.896524835177993e-9
3.966507507894902e-9
4.287545614135029e-9
4.745035983839225e-9
5.317374409609474e-9
6.080373174454459e-9
7.416233667633617e-9
1.3658316153231013e-8
5.63517128336138e-9
4.066993283136295e-9
1.0502565890011628e-9
1.3685782899912766e-9
3.0228653454728406e-9
2.855566584804234e-9
4.234782041240612e-10
1.5573099242322521e-12
6.16569597081825e-11
1.1808444483155348e-10
2.474588758599941e-10
7.532727713356095e-10
1.339784784092466e-9
6.557089737101844e-10
3.175337319222693e-10
6.866896174692661e-10
6.952628885582403e-10
7.644638064245213e-10
8.76985279786118e-10
1.0324324927438113e-9
3.58820861291163e-9
7.295687165166464e-9
4.995383392556453e-9
5.416279370561968e-9
7.741402249674047e-9
1.362954904367828e-8
1.2835850832020185e-8
1.029928695066181e-8
1.3122509764575802e-8
3.948029678165975e-8
1.4365809103599574e-7
7.345955651260264e-8
5.707646371564402e-8
3.1118535601397144e-9
4.639165374659505e-10
2.829428700493946e-10
1.1929114402846993e-10
5.3942259914558785e-11
3.1726053180868184e-11
2.948799927113805e-11
1.4950796926525952e-11
1.768992990555691e-11
7.49075901995453e-12
4.494054382574965e-12
1.4044493781202583e-11
4.2240492728400644e-13
1.812957575813576e-12
9.578118415180046e-12
5.170416546362266e-11
1.412427634582681e-10
6.43976027180238e-11
1.6064620494210522e-10
6.093428683139982e-10
1.3162222150206134e-9
1.3885925871584473e-9
1.2031075901410093e-9
1.122487436269941e-9
1.1363045153893767e-9
1.2347278130944224e-9
1.44398469028739e-9
1.8327507920581247e-9
2.4761127592081416e-9
2.209244670722675e-9
2.5075976465423875e-9
3.978841634250003e-9
4.217818196418784e-9
3.5969315934199565e-9
2.2701722364131623e-9
1.4032414473045665e-9
9.939431115065963e-10
8.248566203895175e-10
9.029146083037968e-10
6.406950263796464e-11
1.820656301884332e-10
1.602831469295334e-10
5.773245056347325e-12
1.869293254501301e-10
3.435725752706001e-10
4.718921673054344e-10
5.970966128689067e-10
7.391336520553147e-10
9.170156201452634e-10
5.93395109191006e-9
4.481472473173325e-9
3.3840597175712633e-9
4.329627994218332e-9
7.891404004689258e-9
8.693704712010699e-9
6.363472288231472e-9
7.882781080967653e-9
2.6479865934166333e-8
6.869161655759618e-8
1.1802225221213834e-8
1.9608580737953178e-8
4.409506427380675e-8
2.8209361913427707e-9
4.906295271315602e-10
9.518241314545438e-11
4.8882099688121335e-11
1.7937898384994475e-11
4.1563190003303605e-12
2.5812635840907605e-12
1.3024231488366995e-11
3.746420664622391e-12
4.563757742631519e-12
1.4021054403815657e-11
2.989772049241554e-12
1.5781404970477648e-12
5.504490638900176e-12
9.60274664811368e-12
1.4945427615118035e-11
2.2959785580112255e-11
2.674403646643283e-11
1.4524019637514719e-11
1.253286102605576e-11
1.4193547056134031e-11
1.895711593697091e-11
2.8290570309800788e-11
4.576042402938197e-11
7.830924872614597e-11
1.3823535849779598e-10
2.527565416577006e-10
3.5866447733320407e-10
7.38232563294783e-11
5.993904118396566e-12
5.886089440776652e-12
3.570451563372758e-13
1.3692914216678844e-13
6.734705955372932e-13
2.1552888134306754e-12
1.8382803460335505e-12
1.4563217089513867e-12
6.697057604774116e-13
2.2297937527170593e-13
5.2130767282563055e-14
2.31818250365455e-13
2.907277261504618e-13
8.480631628822886e-14
4.655046993896806e-13
1.1718503884193011e-12
1.8864052819308708e-12
2.6225982076698512e-12
3.4441872656293056e-12
7.137831079937945e-12
8.623839495826806e-12
1.5958491689946793e-11
2.975843103977142e-11
4.779210259670806e-11
6.270000759310125e-11
7.674994373985936e-11
9.751765385097228e-11
1.36217294610057e-10
2.2533579540703503e-10
2.700690243068846e-10
2.4842672607826667e-10
6.184335884393382e-10
2.9321493696783458e-9
9.870483220746663e-9
3.890208965061998e-9
1.3919128867937039e-9
6.286500191967402e-10
3.255848361502279e-10
1.659297626117328e-10
7.463235262377873e-11
2.4887138081803283e-11
6.707977101204646e-12
2.8031077531427012e-11
1.0099275800031845e-10
2.0205664343432902e-10
2.9948577886515637e-10
3.987028284137405e-10
5.180111433790164e-10
6.788209160874884e-10
9.12887713170526e-10
5.3022447768833785e-9
1.4301245311485288e-8
7.696961503094511e-9
6.881303027364352e-9
8.02061503143732e-9
1.153968057603069e-8
1.999838196417513e-8
2.4908834447988015e-8
2.4031193583867537e-8
2.3168917187654585e-8
4.15179408860191e-9
6.40836157667828e-9
8.263897561846264e-9
2.0495053697077047e-9
2.1017352973902472e-9
2.393986494471601e-9
1.5543295575338773e-9
6.098630521959416e-10
2.776613627576207e-10
2.4650919007769803e-10
2.4491708738079275e-10
1.1529980658551064e-10
5.455813451318008e-11
1.65620542042673e-11
2.8191050428632046e-11
1.1288259479273109e-10
2.9610257504344235e-11
1.2214102402121974e-10
2.685616201998457e-10
4.477634468927266e-10
6.404202251514318e-10
1.6124954318773483e-9
6.790781942376847e-9
5.751200924494233e-9
5.105905613168689e-9
5.401135163137869e-9
6.286853806782001e-9
8.00288531802812e-9
1.1371794912512809e-8
1.7278773802655597e-8
2.2099180068577276e-8
1.2742018310036988e-8
2.7565356599869603e-8
1.5996206647386156e-8
3.215657111781435e-9
9.536198464388078e-10
4.242135581760527e-10
2.627996405939946e-10
2.3486033756417387e-10
1.5619115024829748e-10
4.9036170285306625e-11
1.4872089967225273e-11
2.7546362116689294e-11
1.2049566939700327e-10
5.085145655377136e-10
3.153886602449721e-9
2.8196457019005696e-9
2.0792336374533464e-9
1.965561239389351e-9
2.094707328100132e-9
2.442879270124479e-9
6.207657984205544e-9
1.926558588181954e-8
1.1538814340836238e-8
1.0647820255156396e-8
1.2425902151093142e-8
1.7636243173633805e-8
3.010709973678953e-8
3.944603008608969e-8
4.0740548663934086e-8
2.729438160146046e-9
6.430393258137523e-8
1.1389443531225077e-7
7.620099145706225e-8
1.8546071902733108e-8
4.147362608967816e-9
1.0069855607571684e-9
2.43775607382216e-9
3.9527166010543965e-10
7.53453745327804e-11
3.280998664614003e-11
2.9062894523323693e-11
3.1096164889217695e-11
3.1253404424860993e-12
4.839762938608854e-12
5.730895328803956e-12
1.8761411236375916e-11
5.2192027141934464e-11
1.3431623271215324e-10
5.31697549364064e-11
1.0296775482685422e-10
1.900080666341116e-10
2.126411451049969e-9
6.601435022555074e-9
8.49292227616817e-9
7.296518405423786e-9
7.479602590540916e-9
8.675961620093081e-9
1.1941808323527689e-8
9.813532530651033e-11
1.1940477347988481e-8
3.904063354411957e-9
1.363989189458182e-9
5.237953699397274e-10
1.8425821822011704e-10
5.847380055772925e-10
1.5838099516118048e-9
3.2300771185098427e-10
3.397754156913366e-11
1.552007391174663e-11
3.9018992181997465e-11
7.856670868496082e-11
1.5980643362995397e-10
3.8124736516349473e-10
1.459585829783234e-9
1.361861279000627e-9
8.516975796739389e-10
7.282491313567271e-10
6.91985611159608e-10
6.296447064658995e-10
6.193231717838715e-11
1.1028876186578691e-9
1.348391054733224e-9
8.820420671410656e-10
1.1478071844961514e-9
1.3833463245447643e-9
1.8610641472733419e-9
3.0604130676282817e-9
5.353035538415018e-9
4.1749488124893655e-9
3.593825306216206e-9
5.30328417620818e-9
2.7960530454455355e-8
2.507861200792407e-8
6.281718775751795e-9
8.020398893987709e-10
6.894430350910668e-10
1.1268273397654931e-9
1.2457656765933449e-9
1.2565007521787184e-9
1.226293154014976e-9
1.1360785324662416e-9
6.246121596147532e-10
7.166807070683287e-11
1.0279536925441904e-10
2.2082185182420825e-10
1.251236177814621e-10
2.2848533497976006e-11
7.651838259759538e-12
3.883219809540979e-12
3.58540577569949e-12
5.089744165835883e-12
8.544274569629505e-13
3.7498342826732706e-13
5.043964102618027e-12
1.5342943270824643e-11
7.672674364202363e-11
4.209489741743633e-12
1.0737689741289005e-12
1.024169475412624e-12
1.4478224299804599e-12
1.1657620270752154e-12
1.0319459898819287e-12
1.703275436334469e-12
3.1893931495198364e-12
9.064939157847273e-13
1.5714725732558075e-10
1.0179985714588836e-10
6.578900334712436e-10
7.314989930470866e-10
2.4301800261497604e-11
5.3891459486877935e-12
9.163416208945556e-13
1.4097784949127831e-12
1.4065304704389622e-12
6.948855952153221e-12
5.539065754405819e-12
2.9719223532552383e-12
2.62900437474736e-12
1.2747708200489229e-12
1.2887069766451186e-12
1.779489861786164e-12
2.4159158456455493e-12
3.100848353653409e-12
4.970799400310674e-12
7.499602207866772e-12
1.3356687032128343e-11
2.2430713822444117e-11
3.559645127430254e-11
5.426337541316099e-11
8.046884874955808e-11
1.1710502160550392e-10
1.6902765889795813e-10
2.6668396157698134e-10
2.3570909746399424e-10
3.1576239115176556e-10
4.187291548278088e-10
1.7890509186964135e-9
9.270139101881178e-9
1.3056895330533553e-9
2.49133684635249e-10
1.510890556151352e-11
4.612611688995244e-12
9.617213362513547e-12
1.3463658859166089e-11
1.7682982339067614e-11
2.2803596900516516e-11
2.912786266928659e-11
3.1560131232282194e-11
4.801383664238912e-11
6.148294926751857e-11
7.836227817940926e-11
9.984949183978005e-11
1.2736781501820915e-10
1.629392341786289e-10
1.6938902133934342e-9
6.227477514566652e-9
5.138992294547603e-9
4.00339441245722e-9
3.928352061748755e-9
4.515277929628404e-9
6.098796535777991e-9
1.0233453117021903e-8
2.4221559341549957e-8
3.4520640760075367e-8
1.3417331508008281e-8
2.040189719810302e-9
2.907486342097163e-11
5.5707408097384623e-11
8.455656658426755e-12
1.6983394662925064e-11
3.824131662376025e-11
8.781868786219102e-11
1.286738881249416e-10
1.454329204401398e-10
1.8459597272347873e-10
2.5860857497330715e-10
4.121497431454709e-10
8.220472443256482e-10
2.739010874692629e-9
9.146059512803333e-10
2.0326307382699242e-10
2.465042511495758e-10
5.955620356018547e-10
8.646014250852324e-10
1.1002327323742114e-9
2.7685539225214872e-9
8.153908638552761e-9
5.4749761184697975e-9
5.760958288804431e-9
7.571987088067729e-9
1.2156832850792301e-8
1.8222955930141483e-8
1.3749214703901249e-8
1.1409030968432026e-8
1.4509802825100675e-8
4.2776515027809753e-8
2.129380793807534e-8
1.0813596645382654e-8
5.307087571318472e-9
2.0097798781713886e-9
8.264099645044982e-10
2.0295681037645072e-10
5.970444807929256e-11
3.795454001117103e-11
3.259460291214773e-11
1.968414911749139e-11
3.413303326167232e-11
4.9617867040904607e-11
6.316904617551531e-11
1.2354314380030655e-10
3.412592449006172e-10
1.6528353275197473e-9
1.312793660046264e-9
8.234337938066923e-10
7.895817456365591e-10
9.180804153185791e-10
2.1453433184047845e-9
7.725677077296105e-9
8.026137053892656e-9
6.117953885613892e-9
5.838091672496454e-9
6.503498040885812e-9
8.647704803730016e-9
1.6568029970981164e-8
2.568163336038574e-8
4.857492221575307e-9
2.5335854184394903e-8
2.041093860007753e-8
1.3172118408789726e-8
7.2826969159492705e-9
4.691658409486138e-9
3.827116665037639e-9
3.759984024285242e-9
2.624495719411886e-9
2.333120164873227e-9
9.06800788738635e-10
5.576581521179523e-10
4.2398954707547773e-10
4.3398892659383594e-10
3.658724807634856e-10
3.2626299153427037e-10
3.0781489381910627e-9
1.1459118361851331e-9
9.119697147129618e-10
7.012375302171258e-10
3.969973065755268e-10
1.3967418216920826e-8
1.814196901847107e-8
1.5903258830820214e-8
2.1134705540882658e-8
3.694910399814661e-8
6.095075477571366e-8
4.566521379672625e-8
4.180067876940185e-8
5.342412580853202e-8
6.520389927497806e-8
3.871999496907491e-8
5.067662730838378e-9
2.391090621171099e-9
8.859849279416494e-11
4.21623665749594e-10
2.270131141329102e-10
1.5469794454895267e-10
7.140898913388281e-12
1.702562168855947e-12
9.930961461323568e-13
3.6368801686769606e-12
3.77614310864797e-12
9.38727132292954e-12
2.4588026123513646e-11
1.1958491629046518e-11
1.2338807697024314e-11
1.5484903794966594e-11
1.494314019112385e-11
4.033170641014911e-12
6.148253231343462e-12
1.5451072025193376e-11
5.801383980832954e-12
1.0786976277650161e-11
2.087364445648306e-11
3.181663072128921e-11
4.755114991306002e-11
7.2752173176796e-11
1.1524634675184503e-10
1.9402475340885626e-10
4.2594358329843455e-10
4.0167191876427126e-10
7.052012316601892e-11
4.104400269556306e-13
0.
0.
2.7516052308197764e-14
0.
8.39618705846654e-13
4.2907368107409923e-13
3.5073698939174864e-13
3.525479108922065e-13
4.8159519910676306e-14
5.110220814266923e-13
8.379800503623367e-13
1.0902206295966375e-12
1.3534338019270293e-12
1.6646368615911937e-12
2.0574996181017243e-12
2.5767079562228824e-12
3.2898686405838537e-12
4.304901395693891e-12
5.799897645720846e-12
7.364262475095688e-12
8.826145597319217e-12
1.408832122097972e-11
1.95096894846124e-11
2.3563914890372027e-11
2.9276190173037634e-11
4.154194371127631e-11
7.738666373096604e-11
9.318723427424076e-11
4.839554044901692e-11
5.410668225883451e-11
1.3521696261177035e-11
1.5227157495780887e-10
1.2101121329306189e-9
1.868300538625677e-8
1.1186513905670108e-8
1.4035295409362379e-8
8.953238518446355e-9
5.264576591933375e-9
1.0117055974423475e-8
1.981395464508932e-9
7.419090368991191e-10
2.898884243670601e-10
9.63750139758517e-11
1.0283466145706987e-11
3.4646321839414285e-11
2.6391649843662456e-9
1.0008791963729327e-9
1.0823758904910982e-9
1.1856171566692103e-9
1.2195103420849872e-9
1.0844092052897185e-8
2.772914161051573e-8
2.009500846563814e-8
2.3429006800709092e-8
3.4396660628289294e-8
6.213391136766638e-8
8.409294890917858e-8
6.578416413609206e-8
7.348992318472582e-8
2.0373724862304146e-7
1.1310799184355887e-7
7.317658159383121e-8
2.381720742885346e-8
6.0616655596713205e-9
5.89966024420142e-9
2.253583626106586e-9
1.3292734257873676e-10
2.29549301875439e-12
1.9543271000729286e-12
4.93419612825496e-12
9.62281418765039e-12
1.9832324146045463e-11
2.3500841264340025e-11
1.8754782451217768e-11
2.068943646075165e-11
4.621910380753335e-13
2.011157142504608e-10
3.4637948556165737e-10
1.6779393685137673e-10
1.4234998154032755e-10
5.261878481231681e-10
1.9891948247500886e-9
3.052025840966393e-9
2.451453001310461e-9
2.1932834154062074e-9
2.18181057200824e-9
2.3410390398016515e-9
2.69239576393259e-9
3.37437435310759e-9
4.863953469057772e-9
8.773148662231034e-9
5.4768371770458234e-9
1.3786847049637286e-9
2.54931078522013e-10
4.870098858958613e-11
1.0271369519924254e-11
7.494581073606236e-11
1.4537359271713963e-10
1.6422172820787614e-10
1.9992281283408484e-10
2.737947078770554e-10
4.238438639241889e-10
7.842876843626648e-10
2.1647614056847383e-9
1.7803525860198661e-9
4.5676310363443964e-10
9.430721350990576e-11
3.8619522808763403e-10
5.576924248289117e-10
6.956176108786139e-10
8.394256248302913e-10
3.0791036458751975e-9
6.078280827126994e-9
4.154920887284367e-9
4.626560651315616e-9
6.749277576820052e-9
1.2122379459195287e-8
1.2374050010377283e-8
9.333058066461072e-9
1.0455294956153429e-8
2.416860809612092e-8
3.3454490997734055e-7
8.684306918365911e-7
1.35662662458699e-7
4.189190917204369e-8
8.545703400196625e-9
1.530055918228866e-9
3.328451815041591e-10
1.0024654150187894e-10
4.515601072441189e-11
1.030091861656717e-11
4.398855391656824e-12
1.5722985606480887e-12
9.393344898979855e-13
1.3618081973420653e-11
1.3434999686276476e-11
1.510320028399061e-11
4.419713776062053e-11
1.8978926428499442e-10
1.27590968340722e-9
3.3328717302618914e-10
2.519947591881938e-10
4.305106190789805e-10
1.6948284452078606e-9
3.547999512522825e-9
3.185385201852023e-9
2.7455190260285693e-9
2.681420787309361e-9
2.956506390679714e-9
3.7816017848121814e-9
6.019621771208064e-9
6.8319301680914116e-9
3.1110922738890565e-9
2.155354806298562e-9
2.1315888643124056e-9
2.9297071167875517e-9
4.2130701918923035e-9
2.295979562674481e-9
4.1021319672448074e-9
6.872007622988032e-9
8.530618673564616e-9
7.929005563584035e-9
7.309651693311055e-9
1.2281735231350086e-8
4.192168906190577e-9
7.714172984752865e-10
4.684113561987669e-11
3.2283953183728386e-10
4.1642751952535595e-10
3.757535756683431e-10
2.0542708882033425e-10
1.7164369372738204e-10
8.509931574854892e-10
6.275625127133762e-9
7.529198827961937e-9
6.5229141975548325e-9
8.806112622068974e-9
1.6251199163699028e-8
1.984944575381342e-8
1.4070625553003423e-8
1.5580579175823073e-8
4.003983791113683e-8
2.202367671858594e-7
6.785106841414362e-8
4.202654603887895e-8
3.536035771383922e-8
2.1787645850800856e-9
7.510112440360134e-11
4.870513763995506e-12
4.244248270495666e-13
3.780881958171358e-13
3.715845656258228e-13
1.8763956491306691e-13
4.287950855756097e-12
2.477017224227849e-13
3.630052020097036e-12
4.9374188358296217e-11
2.3609974365421176e-11
2.3431625454530772e-11
3.085827226322978e-11
4.2743948059836743e-11
5.6307558810415655e-11
6.292631344489516e-11
2.6730013398054364e-11
1.3256310853846976e-11
1.1810902856180752e-11
1.3898121872712436e-11
1.9471760811477858e-11
3.122810382061998e-11
5.6843860209986067e-11
1.0961562087288868e-10
1.2083409400045847e-10
4.26049359249827e-11
1.7044509698299665e-10
2.1437766070778604e-10
3.481623731649262e-11
1.1319602437414747e-11
1.8722919142944457e-12
1.0938076160697617e-12
1.3707575777617858e-13
1.9720277460874094e-12
5.8046039272556395e-12
2.776058103016356e-12
1.77990387524057e-12
1.2107316135424208e-12
1.6095299341754998e-13
6.878646605240162e-13
0.
5.569303242305148e-13
1.0586846106858602e-12
1.478128882027851e-12
1.7757165428132223e-12
1.8924515570630482e-12
1.7467841367333083e-12
9.120955187458992e-12
1.2165721430163516e-11
2.1385331738147127e-11
3.579319347162257e-11
5.591501688177735e-11
8.166500401897912e-11
1.097622185147611e-10
9.421662131641176e-11
1.9109421545639842e-10
1.7531079141332714e-10
1.42183900924969e-10
2.7606623860755353e-10
1.2764202273137426e-9
5.5528846901578715e-9
4.808885697728073e-9
1.6945026718069393e-10
2.0812683832745094e-12
2.2318185211581875e-11
3.0992074608250335e-11
3.9973460433355974e-11
5.1143149304224136e-11
6.509604386025793e-11
8.215381569441794e-11
1.0200585165795424e-10
1.2010641633137482e-10
6.386114274203289e-11
2.5450577573302107e-10
3.035080679062937e-10
3.7343894849096317e-10
4.643947606427986e-10
5.804733286539462e-10
1.7216163892238806e-9
7.118818111750481e-9
4.633757256170365e-9
4.387073274980951e-9
5.1249796178322195e-9
7.130088886141043e-9
1.1714504698754572e-8
1.4504190923085643e-8
1.1397353920567334e-8
1.1114723058163764e-8
1.6735958330633205e-8
5.670220764825443e-9
1.1524759943137532e-9
2.3953615201933776e-10
2.1738140102968615e-11
4.252376782409359e-11
4.646629055379919e-11
6.79738859309031e-11
1.2337045293943842e-10
2.482458460008288e-10
2.85643569306019e-10
1.9537478559209282e-10
1.52018541597402e-10
1.138835695157993e-10
4.401325624359288e-11
2.2303127252051215e-10
4.212953568420735e-10
2.8239377396040515e-10
2.665003990116839e-10
2.890124851779896e-10
3.4201300808375945e-10
1.869482838080142e-9
5.015117092628326e-9
3.303936745405778e-9
2.7194861672792646e-9
2.835653335618593e-9
3.42184118292276e-9
4.800896830773535e-9
8.13420295071206e-9
1.5120835568556827e-8
2.2387448775029288e-8
1.4034393224525574e-8
1.8177401236430424e-8
1.605177323242385e-8
7.133218195249449e-9
3.876837047951426e-9
2.6731835767262415e-9
1.9295232283006074e-9
1.51148229769679e-9
1.1067758749907855e-9
4.2926108243074465e-10
1.7814510902001285e-10
6.207522487333803e-11
2.975626877756813e-11
1.7634727601202557e-10
6.382016924874898e-10
2.1780487753446919e-10
1.9413075139877432e-10
3.688059554335815e-10
4.753789420885077e-10
5.676055357901492e-10
1.7557657868086918e-9
5.915374725545508e-9
3.79572884234122e-9
3.6428513494426206e-9
4.316772443109676e-9
6.002914882994453e-9
9.69343469082735e-9
1.2438940243789822e-8
9.56490657635823e-9
8.564223269388755e-9
1.118617996385644e-8
2.651715131229289e-8
1.4767536599095236e-8
8.219055524692764e-9
5.4588571916011805e-9
3.533683449385189e-9
1.4726775096970594e-9
2.8538729821577127e-10
1.050555468763714e-10
7.332357911064189e-11
5.528797696769057e-11
2.6406994463216247e-11
7.449430163302193e-12
1.1997796570861952e-11
5.4914149631568735e-12
6.046884730824821e-11
2.956606953606606e-10
1.155813174922806e-9
4.687683324357365e-10
3.840721489151602e-10
3.936322973298912e-10
1.478418436897155e-9
5.119459599458247e-9
6.070117040100935e-9
4.727059975499905e-9
4.462268827801518e-9
4.746660114556818e-9
5.540322971996998e-9
7.287219124704846e-9
1.1926552782981e-8
2.732609395999127e-8
8.10921765164117e-9
4.091829334250966e-9
4.938298261700413e-9
6.39897413019703e-9
4.763832687564579e-9
4.225829727015383e-9
3.867826845026477e-9
1.8382677833276146e-9
8.816765655392919e-10
5.216999331296741e-10
3.5361576079565314e-10
2.213189297020014e-10
6.993344512301777e-11
2.778140866465862e-10
4.7941729935994304e-11
2.2007224704233586e-10
5.498117300026754e-10
8.983974099642584e-10
1.2223931922852518e-9
1.5326684733732062e-9
1.8610235566908112e-9
6.2580912217573166e-9
1.0056373414834813e-8
7.098014770688842e-9
8.090776298152159e-9
1.2230107433820119e-8
2.0889617259473668e-8
1.6352884434222057e-8
1.2935852959055898e-8
1.6869542033885104e-8
5.270193844162354e-8
4.665092281236647e-9
1.3772073870521178e-8
4.379207351067153e-8
1.2495252158103943e-7
1.5353684637601556e-7
9.171455087977295e-8
9.443173064227081e-8
2.482130929314054e-8
1.954005435489206e-9
2.3034626278852185e-10
3.353585295817232e-11
5.6857812001058875e-12
1.880235971272575e-12
1.4316112951502858e-12
2.820345570732848e-12
1.2665730696460495e-12
1.7871814490406711e-12
5.558575177296571e-12
2.5557701948755376e-12
4.571790050943412e-12
2.9737001039255407e-11
4.3099264332034124e-11
1.6422557148143325e-10
4.5737880419460084e-10
9.615701534377435e-10
1.5179484296548338e-9
1.947192873503362e-9
2.2918270546893434e-9
2.7006340375538394e-9
2.939658545294966e-9
5.313246332273404e-10
2.9255483789273175e-9
4.662032961174749e-9
4.293382347479959e-9
3.5771238158882186e-9
4.395221261065123e-9
5.433464111624753e-9
6.1841528338265685e-9
1.0968651295399475e-8
5.548258657253144e-9
1.6415814439956536e-9
1.0183183487161842e-9
6.151545892717753e-10
1.5345836330298442e-10
9.813474019618974e-11
1.806652723995863e-10
3.4446128542474334e-10
6.186175734917457e-10
1.2142717254493325e-9
6.566612272165914e-9
8.017352640976842e-10
2.639104579250061e-8
2.374843682483035e-8
2.6343879323201255e-8
4.194138119794358e-8
7.483457408513768e-8
5.660255962111593e-8
4.273879870833414e-8
4.106783351221339e-8
1.5825287510607045e-7
3.1536483957301897e-9
1.1824137612415177e-8
1.726543465602763e-9
8.243786427060144e-9
7.498548460711879e-9
1.5582119955596487e-9
9.692255881130269e-10
7.119435200491758e-10
3.1374040542027516e-11
5.3068531443523145e-12
8.166489289418557e-12
6.915806057565049e-12
4.9111157637913474e-12
4.802219773256193e-12
5.63614529947417e-12
8.316051866592996e-12
1.3879095909016139e-11
2.382476795754879e-11
3.9651474291720744e-11
6.076191762026752e-11
7.960924828696737e-11
7.838429085615349e-11
2.634486712950895e-10
2.9044541841876804e-10
2.8364119501373757e-10
2.6814182738059807e-10
2.383844910102427e-10
1.9095131058519228e-10
1.3265129547503673e-10
1.700555984367677e-12
2.37624598169119e-11
8.743955744796124e-12
2.5720950338165925e-11
6.378284463177213e-14
0.
9.917592500981931e-14
9.57922798036412e-13
1.2056992213230484e-12
5.12282432662831e-13
3.3787027280616945e-13
5.2714915584715866e-14
2.852183420607235e-13
4.439043005002869e-13
5.830670688693009e-13
7.301379873819078e-13
9.005521183783996e-13
1.1061055962963058e-12
1.3587350210914023e-12
1.6723694719752218e-12
2.0642020654298568e-12
2.555955414231623e-12
3.175445051552185e-12
3.958719456277363e-12
6.989204298011576e-12
1.4348358875512544e-11
2.531761733347907e-11
3.946522728065307e-11
5.774212024065817e-11
8.196901097468882e-11
1.1462271805860305e-10
1.5862234860550883e-10
2.167023893061895e-10
2.898660288127977e-10
3.731775798809725e-10
1.1933835169590427e-10
7.377645450208198e-11
5.100234965211818e-11
5.855516838994663e-11
3.349157366813307e-10
1.9363642409071498e-10
1.7183749067053487e-10
1.7063461522032275e-10
1.7628845024088946e-10
1.8317962788597488e-10
1.8488111344059416e-10
1.6927274100438393e-10
1.2012404919698497e-10
4.0369002207703046e-11
3.979110054889113e-11
1.065616753386383e-10
1.681506117414459e-10
2.3535968116562153e-10
3.1759711317238847e-10
4.262143864005369e-10
2.5935271198569236e-9
4.532749421070119e-9
2.6647437859567244e-9
2.738045931598034e-9
3.74618763844793e-9
6.512350282796666e-9
7.590304652160861e-9
5.943029813159397e-9
7.049706607444866e-9
1.502887694771228e-8
1.4797545587971284e-7
4.585920215140974e-8
3.0935929268399754e-8
1.5758342928666632e-8
8.230088568479739e-9
4.8565343676448185e-9
2.0392466350294025e-9
8.521217866022415e-10
1.8807001932466456e-10
5.5342993188211315e-11
3.4368923846005193e-11
1.6094672957579066e-11
1.033795814038749e-11
5.445735981290805e-11
2.350914962436017e-11
8.755958579864705e-12
1.7315879257417192e-11
1.8319792752787102e-10
2.5757526169019307e-10
1.5623166979247417e-10
4.4942114644073105e-10
1.6131021748099333e-9
2.9899734494650524e-9
2.701551737070682e-9
2.4860960814085077e-9
2.5152904826280785e-9
2.6965371196036964e-9
3.0092985625537284e-9
3.502848488685856e-9
4.332651638356467e-9
5.931842255608796e-9
9.796210694949453e-9
5.785344407638703e-9
4.359379638157926e-9
4.1366318463365546e-9
4.69100043261491e-9
3.0619174164763266e-9
1.2042343807614511e-9
5.953958603436238e-10
3.4357597554561105e-10
1.9990859093052725e-10
8.013635390948572e-11
1.2960214995854314e-10
3.029847881657749e-10
7.5104938669627e-11
3.429542341305404e-10
5.484793264787111e-10
7.092790809566393e-10
8.60741001140908e-10
1.031326448793707e-9
1.2453881081167102e-9
5.699955594104113e-9
7.407777735254776e-9
4.972974682820462e-9
5.595592821699353e-9
8.563090267055459e-9
1.4470476222846172e-8
1.1092613260965636e-8
9.501645615409552e-9
1.4120818991284355e-8
5.9135957163140727e-8
1.553832424298697e-8
2.377900661355582e-8
6.369934455581992e-8
1.21395210588452e-7
7.563287105227702e-8
6.230698412280358e-8
4.16077393308054e-8
1.794165009529635e-8
7.369430543451186e-9
3.3325476985121003e-9
1.4222055923304993e-9
4.3167087425480063e-10
4.756188886570872e-11
2.403323135841578e-10
1.9333895039262557e-10
6.115411001184952e-11
3.3606602595485256e-10
3.7608764106272705e-11
6.145496203183357e-12
1.5113107732013343e-12
7.689506228057568e-13
2.9375107083769817e-12
1.3193285272137243e-11
6.417266322530199e-12
4.659266419159511e-12
1.2784044717563996e-11
9.556944336692298e-12
1.4356773105717197e-11
5.562735363499455e-11
8.134972626383715e-11
7.564244303146241e-11
6.093518508625289e-11
5.592374942430743e-11
2.3554698573617533e-10
2.9857466301019666e-9
1.201169341682334e-9
8.837883162975834e-10
4.0705253869381104e-10
1.929386498421731e-10
1.0430917702688523e-10
5.932783583307575e-11
3.065825066203944e-11
1.3657495827438306e-11
6.920049020936433e-12
1.1246286545074904e-11
3.1980217279367073e-11
7.508202279037218e-11
1.378283988519942e-10
2.1156984284543085e-10
2.9315834038195824e-10
3.861336582886653e-10
4.978035006414027e-10
2.0840414763882583e-9
7.297260895203156e-9
6.277062164241496e-9
5.069251461568819e-9
5.041680745463098e-9
5.647493762751992e-9
7.13992330539531e-9
1.0899082538055698e-8
2.4189955213625894e-8
1.6130503062818333e-8
7.038149426765914e-9
7.552265169570233e-9
3.9911006365491935e-9
2.5239738892835343e-9
2.2268219159678343e-9
2.5428264481667135e-9
3.223579643353135e-9
3.4060263235990474e-9
2.0052171641173477e-9
1.0951261244346344e-9
8.513010279872003e-10
8.664544540517137e-10
1.0360250603720984e-9
1.3506456936710804e-9
2.1366395960569517e-9
4.258017084356379e-10
2.639356044593107e-10
4.0850160541586237e-10
6.515939193980057e-10
1.0434143651432566e-9
8.423377415439316e-9
2.114567907241783e-8
1.2533139303330479e-8
1.1108556452988252e-8
1.1399926123625164e-8
1.4435128797456528e-8
2.2106231261141396e-8
2.1665441360440293e-8
2.0570019351249596e-8
2.7122803455767092e-8
7.802419638062159e-9
3.1849566202658803e-7
4.527374847258398e-8
9.453156148566736e-9
2.3748648869130644e-9
6.22196993949299e-10
9.274060953516059e-11
6.018861379423503e-11
5.097446881299538e-11
1.784857997542384e-11
1.4650827882774677e-11
2.027631591085982e-11
1.6957894502167596e-11
6.347555154654258e-11
5.453674509867429e-11
4.529185456159611e-11
4.878752079501385e-11
3.727190815679068e-11
6.948337236936204e-10
1.7966952242819712e-9
2.0934881297733868e-10
1.6153290823702913e-9
5.5040886032693885e-9
8.115087765608884e-9
7.288051032597909e-9
7.457358508645781e-9
8.485454895324346e-9
1.0388451421962105e-8
1.116921787286426e-8
6.391298412819388e-9
1.8919136215778958e-9
1.2031586050028909e-9
2.169559877327689e-10
1.881021159600242e-10
1.3401819950250764e-10
6.146329769633704e-10
6.033833401663753e-9
1.0272526803669949e-8
8.233879817797867e-10
9.587852819169739e-11
4.845698097469198e-11
1.7154432378427556e-10
5.322363195979123e-10
1.5425071467627005e-9
7.463781805931224e-10
5.88265732082064e-10
5.527324941107715e-10
5.491825828533939e-10
4.974643468041954e-10
9.884053449623545e-11
1.1493474941186027e-9
1.2864795931006157e-9
3.892210846390236e-10
1.5473812291299617e-9
1.5696690742063948e-9
2.024516574757339e-9
3.3269344531442814e-9
5.372218357252814e-9
3.880232102295356e-9
3.540597957053603e-9
5.930048450252869e-9
5.789179355443796e-8
1.5759875903246027e-8
3.2415725260622562e-9
2.050421481358692e-10
5.80235212907454e-10
9.157656637257005e-10
1.0005940104993464e-9
4.915508826962325e-10
3.325806226462692e-11
4.641805129631688e-12
9.37301906506863e-13
4.086463985280222e-13
8.225613919591126e-14
7.68312284623612e-14
2.6348038174207686e-13
4.748277962154558e-13
4.896053034439827e-13
4.892594271833613e-12
3.890388607871153e-11
3.704047307906045e-11
3.1391520470133464e-11
3.9855034139521796e-11
4.7949668223429334e-12
2.5669459386881393e-12
2.4703612999252067e-12
3.1375270349201902e-12
4.77873517189884e-12
8.599195606217118e-12
1.835300345434691e-11
2.678993487224875e-11
2.0569043033583103e-11
1.9430367470705376e-11
2.8171222602912735e-11
8.792566251545734e-11
1.7097481715806366e-10
9.074252447576808e-11
1.827169451329468e-11
4.679896383685042e-12
8.277501228019084e-13
2.1746894949270637e-12
1.506280956508257e-11
5.423668418134232e-12
4.87588785793274e-12
1.9826824648098594e-12
9.30866235920715e-13
4.3680380142963294e-13
1.3604293856572198e-13
2.380853014874557e-12
2.4438514137143944e-12
2.917857041285053e-12
3.556955943929721e-12
4.078737222207715e-12
9.077962722004204e-12
1.3221232054421365e-11
2.3438425471382547e-11
3.911171005658775e-11
6.121131256883266e-11
9.09807778876587e-11
1.2940014988801325e-10
1.7614600544425246e-10
2.2713050606433027e-10
2.662254598671983e-10
1.299765551292353e-10
4.1749799991417235e-10
3.684271780263018e-10
1.5992186238790615e-9
9.533671405907349e-9
1.1330319585044648e-8
1.6998413139968278e-9
7.671828042060168e-11
2.6847152355213848e-12
1.3033283085622923e-11
1.841066266889304e-11
2.40604182517567e-11
3.07592100143381e-11
3.87178265491286e-11
4.748621151407389e-11
5.218076051858199e-11
1.0021863206666364e-10
1.259082759327809e-10
1.4933584382002696e-10
1.8379211050723735e-10
2.287868589249201e-10
1.2570393859777253e-9
5.389179367353071e-9
3.5428844166367497e-9
2.930174317843165e-9
3.0295437744787317e-9
3.706437574427413e-9
5.413323928051262e-9
8.821066862199305e-9
9.856170352300748e-9
9.171999002101428e-9
1.2152383613828908e-8
2.2421432978238016e-9
5.042434361783486e-10
3.634014244035538e-11
2.320182532079931e-11
3.216347728474523e-11
4.5453325360708245e-11
7.766195335055155e-11
1.66566498489318e-10
2.161779680622203e-10
1.6215017926819275e-10
1.5343876087739828e-10
1.7385918431712564e-10
2.1251575466816168e-10
2.739948776517737e-10
2.610316314746962e-10
1.696093716463147e-11
5.490135920127216e-11
7.480804895731876e-11
9.602588823276607e-11
1.2313875833552436e-10
4.732602429959348e-10
1.3093452101733328e-9
7.866871965162981e-10
7.209578747289933e-10
8.32621802256491e-10
1.1378059365403323e-9
1.8539758331446848e-9
2.857764926478156e-9
2.7217809704396693e-9
2.9672337504341712e-9
4.289703172299665e-9
2.950314919863665e-9
2.738808932205597e-9
2.8105623537503118e-9
1.4905994927052003e-9
7.406017531560549e-10
3.9943465874513275e-10
2.7604243208704005e-10
2.3016029001047804e-10
1.7834236689802781e-10
4.9743121580438516e-11
5.084690311505791e-12
1.8790809948400008e-11
4.4591930012717424e-11
5.6416138566229425e-11
6.055322037446174e-11
1.1662277024310165e-10
1.046903217063476e-10
1.0583584719599585e-10
1.1479663726983871e-10
1.311209285085747e-10
7.648943301302041e-10
2.0760920945282683e-9
1.2830205569750617e-9
1.1085868563932291e-9
1.208678283586288e-9
1.5305233331350505e-9
2.255076797688493e-9
3.746322557599557e-9
4.66991842940977e-9
4.554418789696399e-9
5.8514788737731784e-9
4.867711906816431e-9
4.99487687099119e-9
2.6354411031108022e-9
1.1356704620609998e-9
5.461716917571737e-10
3.3486287570955155e-10
2.5358575685450927e-10
2.2736242006335273e-10
1.0105615103061652e-10
2.6996094011669726e-11
1.533062371872636e-13
1.830225359708233e-11
2.8098659444425467e-11
2.3727849524365003e-11
2.8689693855320685e-10
1.8694553621389572e-10
1.7017883355447252e-10
1.7526879569377917e-10
1.9360868402332557e-10
8.552052498344835e-10
2.3594588088675954e-9
1.4371029799730351e-9
1.2644514690585213e-9
1.3929379830866927e-9
1.7839545183980124e-9
2.673475671011468e-9
4.3309617551143835e-9
4.665400213410749e-9
4.393573986353444e-9
5.273317764538396e-9
4.396009888630704e-9
3.721844512169088e-9
3.916800339965017e-9
4.3099598424907856e-9
3.2771735807104133e-9
1.6994140455047416e-9
8.983557155669462e-10
5.005277168922471e-10
3.5089603519298084e-10
3.175795384410707e-10
1.1198088310270977e-10
5.478229453653905e-12
4.63968791161148e-11
1.1615304150226466e-10
2.1451221478456392e-10
2.429798314566003e-10
1.148620656667865e-10
1.3889173988112517e-10
1.5088872806358155e-10
1.6787503106556572e-10
8.398099184840589e-10
2.91424888145094e-9
2.5582762363923835e-9
2.1317054063871736e-9
2.1867247909868224e-9
2.5073667212485593e-9
3.134050748327084e-9
4.290340199284393e-9
6.465712520319966e-9
9.694096078400074e-9
1.0873124611510332e-8
7.592365388153976e-9
3.4283570297918046e-9
1.6404315682583065e-9
8.828775707848957e-10
5.714965187324814e-10
4.718153953974919e-10
4.005026307978962e-10
1.5648643026870946e-10
5.829034842117286e-11
2.4988450009169817e-11
1.612936198391445e-11
4.6062439951060363e-11
2.3839226259013e-10
1.13653278986755e-9
5.955506729869914e-10
4.90225799925545e-10
4.864953455494726e-10
5.326586649256784e-10
6.260680048135586e-10
7.835319730299395e-10
3.153610407372945e-9
4.80942733781104e-9
2.6560898814997247e-9
2.5657720267147257e-9
3.2890735695927774e-9
5.462797074981796e-9
7.74507430787788e-9
6.769464480222531e-9
8.778409785235892e-9
1.2662018904324234e-8
2.573535276902907e-8
5.510924824552824e-9
2.0773166803899786e-9
4.611801760799757e-9
3.2439900964665885e-9
1.7730666473724423e-9
1.0675269827735892e-8
5.230141720347216e-9
1.5194122596052855e-9
7.368465948105635e-10
3.748886493322161e-10
2.9868671445235295e-10
1.868376362296332e-10
4.0873310892251365e-11
3.736185889270397e-11
1.3695081325865938e-10
4.475261752446254e-10
1.128642220047304e-9
1.951118002686837e-10
6.330563833554186e-11
1.6341255829994293e-10
3.8865713689877824e-10
2.5591541070116584e-9
4.304339092746558e-9
3.829188374631708e-9
3.769195285654016e-9
3.976999603234616e-9
4.368364715013826e-9
4.957286054362088e-9
5.818008042973017e-9
7.087006790670048e-9
8.985212659771238e-9
3.8528662234147445e-9
1.6320737215645831e-9
7.764441117510701e-10
4.801172848178127e-10
3.9835025332354124e-10
2.3002498519183774e-10
6.154209894716601e-11
8.616638759128735e-12
2.2961603518278187e-12
2.168335467769512e-11
1.325408663722532e-10
6.169831002742158e-10
2.3865220082028883e-9
1.3138757577317293e-9
1.1021031374972365e-9
1.1106398103024656e-9
1.238311031630402e-9
1.488359187304227e-9
1.9106588310622278e-9
5.9126848318816156e-9
7.235722298714791e-9
4.232709030329618e-9
4.304653716684888e-9
5.966841137089268e-9
1.0573443736069297e-8
1.1039059034975712e-8
1.0788289931271997e-8
1.5677141713344954e-8
1.8690799879221417e-8
1.6560500595989115e-8
5.521793779490512e-9
1.0059538679302785e-8
2.215063453340664e-8
3.537546931587797e-9
2.2682800767461505e-9
5.550342432809272e-10
3.134719509135547e-10
3.0349896293049665e-10
1.130387462260006e-10
1.0811084301193853e-10
1.6629610057566834e-10
2.398811209315103e-10
3.128314021666432e-10
7.806558609308244e-10
6.329169152874355e-10
1.942467792380245e-10
9.304047653949792e-11
1.0135951377237492e-10
1.3847315222232777e-10
1.5304530905557155e-10
1.5522797834694594e-10
1.7124424719921745e-10
1.9881504704682321e-10
2.442101631065881e-10
3.0821712433319287e-10
3.8205396811141084e-10
4.118137759909455e-10
8.074062295831686e-11
1.5030139315235305e-9
1.893573356425804e-9
1.7091865364076663e-9
8.115249629753163e-10
1.0026710543950574e-11
1.4123805538561569e-12
2.1473365386824763e-13
0.
0.
1.5384201369083936e-13
1.3515483987687577e-13
1.3821854521562653e-13
1.6875603314979666e-13
2.27186114641088e-13
1.4399030940771044e-13
2.8620988306992733e-13
3.802314161687406e-13
4.887531079329487e-13
6.206842655205162e-13
7.820658216890962e-13
9.78240036874227e-13
1.2128865916325626e-12
1.4842995651203381e-12
3.9480695489680295e-12
5.8773352940091426e-12
9.370503673818757e-12
1.4039765347326952e-11
2.020026061502977e-11
2.8477548719183826e-11
3.983043977307489e-11
5.555441391612906e-11
7.486674705982297e-11
9.581013805551155e-11
1.3983657595897e-10
6.884969903593447e-11
7.970544675662495e-11
1.3310246788725375e-10
3.3047531232616056e-11
6.01040829637988e-11
8.846631595049082e-11
9.14868569212082e-11
1.1556823208532529e-10
1.4026170064750637e-10
1.4882537649257146e-10
1.5585611729030702e-10
1.6151363225388326e-10
1.392163487947051e-10
1.5146663486028764e-10
9.02823563855339e-10
6.146492371688714e-10
5.366597116316448e-10
4.4039169711773443e-10
2.830709823886837e-10
4.078447550822603e-11
8.843282943979158e-9
2.072273400477031e-8
1.407197890909111e-8
1.566833653273618e-8
2.2156732210711418e-8
3.8756558851042066e-8
5.336282977396927e-8
4.466909782456233e-8
2.04385246744009e-8
1.3200194176972881e-8
2.421384173220025e-9
8.409280032825271e-10
2.006652846037142e-9
7.1370883875955405e-9
7.484012440644267e-9
2.6802622819084168e-9
9.608484102450816e-11
1.343364786467041e-12
4.791016292745421e-12
8.01049152575417e-12
1.7719692857691032e-11
4.240002209321456e-11
3.6369147430597396e-11
4.0428367485363066e-11
6.235273124156858e-11
1.3711917595916476e-10
6.744562194036287e-10
1.2026262701816016e-10
1.9928223380480212e-10
3.2791228973142244e-10
4.157433443729584e-11
6.165247587866775e-10
1.2158207150646796e-9
1.1549589359694913e-9
1.1696588041751202e-9
1.24736341780921e-9
1.3738081092818702e-9
1.5583827154190968e-9
1.827512964410747e-9
2.2266696222655034e-9
2.8247201067201503e-9
3.684728263834007e-9
5.200162489248337e-10
6.099007172839936e-11
4.845883185317908e-11
1.3263224382769925e-10
2.9064169072012185e-10
5.190004113566107e-10
4.226283787421313e-10
3.657328668590877e-10
3.9602336369604907e-10
3.457258500126894e-10
1.2151135205816166e-11
5.215940907180285e-10
1.93849867248639e-9
8.950277941049989e-10
6.742678843925333e-10
6.250164502542375e-10
6.46921838841009e-10
7.226308209134459e-10
8.597614257003184e-10
4.03048685200994e-9
5.868572598350106e-9
3.2660241702583405e-9
3.1840095690564822e-9
4.126775063156455e-9
6.880274691241831e-9
8.840652263898193e-9
7.236273228344796e-9
8.879149835152889e-9
1.3982406653140603e-8
3.622318025762162e-8
5.71224131450336e-9
6.410508165343378e-10
1.1929476463287807e-9
5.67727931780975e-9
5.990672954405118e-9
4.975760154004836e-9
2.880509829929618e-9
9.332339613880065e-10
3.376015702916855e-10
1.5348366727994912e-10
1.15634245681509e-10
8.59679874890214e-11
1.354428977125745e-11
5.4353937297977304e-11
1.0473277256186184e-10
2.0436977887203296e-10
3.807479729484502e-10
1.2499320807354289e-10
1.7334898623735314e-10
1.956523354212242e-10
5.602219990817649e-10
2.7881896716816628e-9
4.755186648613146e-9
4.144388791952356e-9
3.989842447733858e-9
4.1650761992832206e-9
4.543849455432031e-9
5.113109678948917e-9
5.9328536041680305e-9
7.1561245755763415e-9
9.159217819862702e-9
5.086926328871732e-9
2.9843244184593824e-9
1.6935804967042405e-9
1.144749720467646e-9
9.984610183096782e-10
5.171456983444931e-10
2.1140079077999458e-10
9.887331219817975e-11
5.5599791580038455e-11
5.7789338172343644e-11
1.6090145664495985e-10
8.250852400019136e-10
1.7118156146855316e-9
1.1936916024368058e-9
1.1209933869920027e-9
1.1756078844747602e-9
1.3153756164372175e-9
1.5496587041177374e-9
1.9142048770726364e-9
2.4748581407113797e-9
8.95515868167041e-9
8.491794017820694e-9
5.39389069534096e-9
5.9051637304708835e-9
9.081943918892258e-9
1.4440830003246453e-8
1.1134342889542547e-8
1.2176131184891e-8
1.93595735910929e-8
4.995658489863739e-8
1.204098172797719e-8
1.332138567722431e-9
1.7903419007413e-8
3.8745172362402e-8
7.71214997971083e-8
1.4313568437741942e-7
7.415950331653003e-8
1.433991554518669e-9
8.704252723246504e-10
8.045143234966506e-11
2.1580754106769488e-11
4.047453192300204e-12
9.258184173403664e-12
2.3708404866259123e-12
8.792950393373185e-13
6.033603130097578e-13
4.425622481672596e-12
9.082096171671617e-11
1.0045671421851505e-10
7.314738448673887e-11
5.8182009593164945e-11
8.596806260780183e-11
1.2700356471934957e-10
1.917482358058372e-10
2.8022514965469234e-10
3.9173282596318986e-10
5.294024771009275e-10
6.945821443276983e-10
8.530688008136445e-10
7.397418856611808e-10
4.282983597582697e-10
1.1273417672628906e-9
2.5925197010522572e-9
7.177088595218868e-10
2.2438224106467455e-11
4.523411490382869e-12
1.632071650968011e-13
3.0813224502900295e-14
0.
1.1188376178105114e-12
1.32510773311977e-13
1.342072150012466e-13
1.601502886186335e-13
1.9617295094001882e-13
2.30596982741409e-13
1.8983348676763929e-13
7.30661537767143e-13
7.197391604338188e-13
8.524130876731909e-13
1.0476251925365241e-12
1.3038154280092287e-12
2.0730790968674066e-12
3.287054009985489e-12
5.1904251123028084e-12
7.62927948659274e-12
1.0773808665246369e-11
1.492612549459104e-11
2.0518418905011702e-11
2.8162295981954415e-11
3.873469909095994e-11
5.345945115903292e-11
7.345067441323226e-11
4.07237931127948e-11
5.2457791340517413e-11
1.0813175123117147e-10
3.139060897588377e-11
4.6756905608074794e-11
5.449274065882928e-11
6.232197409952115e-11
7.150244740047559e-11
8.181486337664012e-11
9.259803829517054e-11
1.0218912286605461e-10
1.0572510670265718e-10
9.21486049253872e-11
5.260298327615507e-11
4.262719211886945e-12
3.329726186545258e-11
6.277546348088605e-11
9.190583986989207e-11
1.2582896419424761e-10
1.6870820433124882e-10
1.0442456080541117e-9
3.218046366111354e-9
1.980112590887394e-9
1.7433364241334073e-9
1.9375942649250496e-9
2.519642480212645e-9
3.861670611791863e-9
6.203935458434927e-9
6.2743698140649e-9
5.998533209819216e-9
7.140634029006259e-9
5.571302506699134e-9
5.748911809833246e-9
4.6511549603029005e-9
2.4195053539216648e-9
1.379819457687426e-9
7.970595880233306e-10
5.485570731166107e-10
4.854699574032565e-10
3.2505177133403766e-10
8.699030160510338e-11
8.690954996334225e-12
3.781965465376312e-11
7.918124622716161e-11
5.612494314097105e-11
4.6251133914868584e-10
3.260983327007625e-10
2.8170924458657994e-10
2.8240473688125974e-10
3.0726702873150914e-10
3.548401196488666e-10
2.067036756401496e-9
5.3117982366065406e-9
3.077888680734154e-9
2.688108330058163e-9
2.989410177593405e-9
3.929057363409218e-9
6.143816082280647e-9
1.0118292267489564e-8
1.0737894731283744e-8
1.1421238836753334e-8
1.4106939480791452e-8
1.132026318568736e-8
1.1053587361929823e-8
7.833122166793467e-9
3.1047868506686124e-9
1.3440269380950018e-9
6.550904256324504e-10
3.9657502807422285e-10
3.4465150087843014e-10
2.4868729350237393e-10
7.186224127019677e-11
1.0267664260105537e-11
2.503723278013049e-11
5.7183077756543526e-11
4.976460885596839e-11
4.300303358028507e-10
3.5548293455392046e-10
3.3575761041029383e-10
3.498595560948883e-10
3.84853656519122e-10
1.378848632376086e-9
4.547449285096604e-9
3.092254726869987e-9
2.705363779917176e-9
2.9123218630350553e-9
3.558478826549321e-9
4.93065014093268e-9
7.703078634127895e-9
1.0082606293078236e-8
8.981292290393576e-9
8.871546822553658e-9
7.427102411461001e-9
7.902607251148973e-9
8.454893262795184e-9
6.929753862201669e-9
3.136507868408276e-9
1.900518649589705e-9
1.0647802176028348e-9
5.817392804875742e-10
4.959882770974976e-10
3.828419917608834e-10
1.0566437402974533e-10
1.7258957679110881e-12
6.64305938751201e-11
1.4917662690656927e-10
2.2656252806386962e-10
3.236505276487487e-10
3.945669040649346e-10
4.0323111776842396e-10
4.2862773231962596e-10
4.788013445383791e-10
2.1533288166605897e-9
8.088083061079095e-9
5.9775074012032e-9
5.055129609565261e-9
5.302980028838701e-9
6.321771515781942e-9
8.461821501043723e-9
1.2834134032887142e-8
1.989691496203829e-8
2.171569821637142e-8
2.1242293394094026e-8
2.0359203942381596e-8
1.0416870764082445e-8
3.958260455092974e-9
1.6946134572282111e-9
8.047702021659957e-10
4.843801952727331e-10
4.412564255980198e-10
3.4707379525814143e-10
1.3140704441151774e-10
5.2185468746022624e-11
2.3324815626437398e-11
2.5972765392874077e-11
1.2298051177665812e-10
9.402820816347026e-10
1.12672418911612e-9
8.589496896866884e-10
8.348627294313626e-10
8.896235234076608e-10
1.0021548665601767e-9
1.1794639740377604e-9
4.247998588811622e-9
9.72109079991774e-9
5.5290373845855254e-9
5.182124435034849e-9
6.194001196542155e-9
9.14950796605114e-9
1.5114736129458413e-8
1.4597108539558018e-8
1.4034169635188169e-8
1.2849246824457242e-8
1.0626840589792433e-8
1.0274077648198726e-8
8.378928096393427e-9
7.1855886013086065e-9
7.188832402335299e-9
4.1397531159324474e-9
1.6557145236300467e-9
1.2198454323427957e-9
9.736697048970886e-10
3.793425955347076e-10
3.818664811122902e-10
2.7091501506208213e-10
2.0155746866557985e-10
1.6161188377867935e-10
8.340255447548905e-11
1.3587320497661494e-11
4.970394479023407e-10
1.708625889023482e-10
4.452752229915482e-11
9.390913619337562e-11
2.5630790794705954e-10
2.8464467517771918e-9
9.523878896457426e-9
8.267723327514902e-9
6.1649064814188335e-9
5.591044693288449e-9
5.8196131164298915e-9
6.869670305199811e-9
9.321856315851932e-9
1.5036210101627434e-8
2.9661898168591087e-8
3.927016241393259e-8
1.2216401049256852e-8
1.3055538302971758e-9
2.2169664153190121e-10
4.986055052945981e-11
4.269197117418195e-12
5.65274966688253e-11
1.5360592588503054e-10
1.6311786715279173e-10
1.5912378373311108e-10
1.7547387757476066e-10
2.1184123858719054e-10
2.686711696943946e-10
3.0677377423236257e-10
4.123224408702802e-10
7.100380663305868e-10
8.169337623584412e-10
9.182139218430447e-10
1.0402472060298066e-9
1.201631241532373e-9
3.83071654901462e-9
9.327648737375317e-9
5.714933327123638e-9
5.650667738872379e-9
7.048841340061106e-9
1.0775785529250233e-8
1.6799003064197442e-8
1.3797019165028933e-8
1.196951393077682e-8
1.4860562952317269e-8
4.788788969651648e-9
1.3239691364780346e-7
6.09071254375397e-7
4.839154712601073e-7
2.5175979404606776e-7
1.285921514209822e-7
3.243675527277512e-8
5.085909114646357e-9
9.192522857411723e-10
2.9114317058281124e-10
3.077617588758718e-10
4.095545680739276e-11
1.3593664985634076e-11
5.858658292269499e-12
4.470900213113234e-12
9.019130069686674e-12
1.9658115314258235e-12
2.963216157620672e-11
1.4903752439199337e-10
1.0659179717922905e-9
1.306366362404626e-10
1.0701395736454686e-9
4.186750369762669e-9
8.201335722270258e-9
8.921998912583996e-9
8.998753741816173e-9
9.755181073763886e-9
1.0579913297205958e-8
9.388173339132355e-9
6.0894329606554584e-9
2.6429599057001038e-9
2.865497941071536e-9
1.7666190955896005e-9
1.975702490780011e-9
2.9137283461972434e-9
1.5981019172713173e-8
1.5133040190348946e-8
2.469110866650405e-9
2.2297060715041398e-10
9.796531616506882e-12
1.2544879274578159e-10
5.128250853194157e-10
5.817159026571965e-10
3.5856345990032955e-10
3.1269371391635296e-10
3.100012744717038e-10
3.2148168046073913e-10
3.105266753503221e-10
2.2742923478412562e-10
6.60262975274004e-10
7.388279900488479e-10
8.625262756046034e-10
1.2887190883685938e-9
2.773071806669893e-9
2.345843983266884e-9
2.903193583602082e-9
4.946074207961795e-9
5.759904946749705e-9
4.007679378874261e-9
4.547468180572529e-9
1.2675384041031055e-8
5.698440410819764e-8
1.048292889331659e-8
3.2160038079000844e-9
7.914494421037777e-10
3.116968453262208e-11
7.362051750451307e-12
1.828014223705789e-12
9.743966429449395e-13
9.545967767883137e-13
4.06029787008104e-13
2.2519176139328707e-13
1.159305445467178e-12
3.3956092004701374e-13
2.5141447719262527e-13
2.563565708019418e-11
1.0648687630056902e-11
9.679799625903057e-12
1.1727434808210845e-11
1.5671505409896604e-11
2.3127570816091906e-11
3.849268038229685e-11
7.295519274413592e-11
2.5082812983788537e-11
1.1175008738272776e-11
9.225699018553329e-12
1.0130380119581223e-11
1.342848576142179e-11
2.0753760611925074e-11
3.743248205001246e-11
8.087588045638509e-11
1.46238312644855e-10
1.270876803688681e-10
1.2912032015864768e-10
3.4030666790886468e-12
5.868379366838369e-12
0.
6.395302123773976e-14
8.405914724504065e-13
1.335975342902558e-12
5.288327756939707e-12
8.015111110299553e-12
8.885539292638658e-12
3.5779211162353356e-12
1.6082969007032612e-12
5.838373654222256e-13
1.0508705894017548e-13
5.923869650479745e-13
9.683764600383276e-13
1.1527044420332889e-12
7.236615314192731e-13
5.499600522418154e-13
2.063061921909643e-12
3.151926424244689e-12
8.441090841557473e-12
1.737759902386828e-11
3.3595555970925686e-11
6.170036181329332e-11
1.0641767082984931e-10
1.686386416649697e-10
2.4258130482934005e-10
3.236855809676937e-10
4.186359382369116e-10
5.438688166849813e-10
7.263297359140913e-10
4.923509028774913e-10
8.469452042376113e-10
2.6707065397815102e-9
4.783741087810004e-9
6.782925119954937e-10
2.390741048085659e-10
9.65029839966847e-11
3.5310795573696205e-11
1.00863122669622e-11
9.551729682118903e-12
3.5597119762417026e-11
8.764642053351026e-11
1.4945070477058704e-10
2.1033472539972629e-10
2.7728591620275327e-10
3.6341272009495455e-10
4.864159489729043e-10
6.761098754423582e-10
9.89871585743907e-10
4.6915947977511745e-9
1.0729853531740361e-8
5.508227476838146e-9
4.690337514514025e-9
5.2661130759346585e-9
7.393981076167364e-9
1.3425672285790485e-8
2.3914988541022948e-8
3.313466981316511e-8
1.7649537525994014e-8
8.675579904817731e-9
6.996727025733637e-9
2.1391088127398524e-8
4.1348776961106345e-8
3.0095894714876974e-8
1.0186824617253842e-8
3.680730935402977e-9
1.6862074293859247e-9
1.0226356205056388e-9
1.114436917621659e-9
9.526419396142405e-10
3.4208597553968227e-10
1.5511326257285174e-10
4.616527873546806e-11
8.256554003364064e-11
6.051922774594391e-10
2.7708133209212203e-10
1.5783114963971244e-9
1.0014410321946517e-9
7.374247037747606e-10
6.20615108961738e-10
4.3690423677803006e-9
1.347354497899376e-8
9.940535048691022e-9
1.0396018339016655e-8
1.3004316515298577e-8
1.86348140032516e-8
3.068649896236089e-8
4.293821418301765e-8
3.630387919718546e-8
3.7959895170693676e-8
1.6694174026959864e-8
1.0358289118998006e-8
6.4140158017246555e-9
1.5644833348664445e-9
1.7257389120657078e-9
8.8039096725675e-10
3.984917175943534e-10
4.6562522685380433e-11
1.4644453387088618e-11
5.3115394564886704e-11
4.85619828009371e-11
5.2192216890731344e-11
7.361650930877399e-11
1.3429399221119556e-10
3.5314285813028706e-10
4.03665036439123e-10
5.925219180224891e-10
4.4361499992932163e-10
4.2347011037477213e-10
4.5067070716456276e-10
5.086081534636074e-10
1.3984544994625723e-9
5.906143807378806e-9
4.230349420211292e-9
3.744445256312696e-9
4.023470192739701e-9
4.9617087456603415e-9
7.085375323761871e-9
1.1341851994159879e-8
1.3529382167627148e-8
1.1692597918840071e-8
1.2551535214863479e-8
5.160927518764262e-9
1.2067088855131654e-9
9.644795229492555e-11
3.2130158571048004e-11
5.625491623761364e-11
8.217332216135351e-11
1.4397897086545505e-10
3.178498218121487e-10
3.4967455529517384e-10
2.8007017355026584e-10
2.835879659824373e-10
3.3514270412858166e-10
4.048026040522086e-10
4.483812971198466e-10
7.238239898263965e-11
1.3539247329970605e-10
1.5997825925208408e-10
1.8048439137947685e-10
2.1085143801807474e-10
1.0237338864897368e-9
2.965264318053029e-9
1.8460686953893073e-9
1.6658662173060234e-9
1.8875395767990315e-9
2.4977455246297893e-9
3.874829458882148e-9
6.399408996072444e-9
6.856482990277486e-9
6.638094949758616e-9
8.899515343365661e-9
1.1318013412503737e-8
8.952982739810494e-9
6.950893881602193e-9
6.58618022239831e-9
4.237904545738284e-9
1.169794088751802e-9
4.2177616708134203e-10
2.214209681826586e-10
1.5251608542841164e-10
1.3510562113145729e-10
4.5944055479606034e-11
6.001691707574607e-12
3.1365302360657545e-11
5.68321973320608e-11
6.810044709480269e-11
1.2683885027969106e-10
1.894304331568052e-10
1.785781643455108e-10
1.861240228770021e-10
2.0476658079478214e-10
7.666326903708977e-10
2.6858671311680797e-9
2.4520897656757433e-9
2.046999426023752e-9
2.077068468702321e-9
2.32761098107512e-9
2.813927612840559e-9
3.7057001332424038e-9
5.396601706013872e-9
8.105196385132519e-9
9.548841447141087e-9
6.192538061082335e-9
3.330710606214227e-9
2.5388937897592998e-9
2.0328867150990494e-9
1.456893468757324e-9
1.2451105135174615e-9
1.0527403142358628e-9
4.061928079107005e-10
1.5395220300397228e-10
6.141907023638635e-11
1.334130961773916e-11
3.7950855945402485e-12
1.950105538133262e-10
1.2210460129061947e-9
7.121504948956127e-10
6.019679146429408e-10
5.980657787306328e-10
6.522565405613401e-10
7.636072569276103e-10
9.537820084562265e-10
4.860966042443896e-9
7.136711661141212e-9
3.948823159086373e-9
3.881991523264725e-9
5.116330316702545e-9
8.7279812901228e-9
1.2030217012640639e-8
1.0342887472198502e-8
1.368381689310871e-8
2.2670518978590684e-8
3.7656414100556975e-8
9.19420205033022e-9
4.1285905499609756e-9
8.145374630707429e-9
9.898754131787754e-9
6.922031274965826e-9
5.142331435325613e-9
1.600060522343981e-9
3.6523612667409437e-10
1.326898803098621e-10
7.165100135824435e-11
6.221607206973925e-11
2.5965600308837302e-11
1.5865558148757454e-11
3.520182371241395e-11
5.958372904266381e-11
9.232718780135533e-11
7.071372315369453e-11
1.7029324634422414e-10
2.0264249114191238e-10
2.3320944300002046e-10
5.031243756943963e-10
2.1539244303229706e-9
3.4110688525431738e-9
2.9807147390332287e-9
2.9216347695558304e-9
3.0794332755406632e-9
3.3592663112610464e-9
3.758318322874634e-9
4.345001989911532e-9
5.306633203538911e-9
7.220282706265492e-9
4.39130676566442e-9
3.6722688248948354e-9
3.1459685519758934e-9
2.3857474478530647e-9
2.1029270456779037e-9
1.2687640564627966e-9
5.32127878051093e-10
2.5598016917408276e-10
1.424103449488986e-10
1.1136768552691486e-10
2.0758577022275972e-10
9.137558512466103e-10
2.793102759811156e-9
1.7349423737183345e-9
1.5058364277652806e-9
1.508149133311557e-9
1.6602923611818275e-9
1.977679276007855e-9
2.536102689965578e-9
9.901833005419912e-9
1.206589242570628e-8
7.160018546634645e-9
7.490166396851227e-9
1.0810895664562912e-8
1.942109576408362e-8
1.8770306319253617e-8
1.7587823978591638e-8
2.6435933085330497e-8
3.056582057801202e-8
5.989146555725813e-10
1.2009544094024347e-9
7.85305060892768e-9
5.1692065932901403e-8
9.802099170845832e-9
7.29684133242226e-10
3.263421793775775e-12
2.2425462409059252e-10
2.3768563967769183e-11
1.950980041710364e-11
8.925556679507255e-12
3.4752376414147436e-11
1.0873065981795058e-11
5.046834003393509e-12
5.67943552932226e-12
8.303162231311419e-12
1.5591774869548966e-11
2.3817480876303968e-11
3.291711932549216e-11
4.145426525647435e-11
4.711389520203192e-11
9.26706744436089e-11
1.4982801115959626e-10
2.0790510069181155e-10
2.8101010361894447e-10
3.740432720143616e-10
4.903724701719463e-10
6.205821048143004e-10
6.681664504963007e-10
3.2063852927943016e-11
1.0813097212314381e-9
1.1170241789427982e-9
3.316690652222905e-10
1.1868079348540259e-11
3.373769881495208e-12
1.549635611488982e-12
7.6573219809319e-13
0.
6.924886113085704e-13
1.9616560237414608e-13
2.1618989617599162e-13
2.6777419358115067e-13
3.396983408316544e-13
4.2694671611207775e-13
5.107442293065414e-13
4.2437055891626626e-13
5.708754896029183e-13
1.263581690814671e-12
1.641015896249249e-12
2.079773868323337e-12
2.628933054266892e-12
3.3229977081959137e-12
5.817774570070054e-12
1.0059947665098519e-11
1.6470176704847347e-11
2.4786519479719825e-11
3.561758246534334e-11
5.004650983277689e-11
6.966718637443643e-11
9.674614688299973e-11
1.342276936744367e-10
1.828297125280528e-10
1.8965911333654272e-10
1.1518083319815322e-10
1.3059551805513935e-10
2.0443562194482714e-10
2.857743086744247e-11
1.0022944513912907e-10
1.3047762825724358e-10
1.5170025843855626e-10
1.7207188132853362e-10
1.9342986319584272e-10
2.1395206339617723e-10
2.3058938559090785e-10
2.3603729520369523e-10
2.1055960097625112e-10
1.1958903244071607e-10
2.291706592392089e-11
1.4264713946418298e-10
2.3389378637746496e-10
3.2132629068639285e-10
4.2264036539333433e-10
5.532180401352339e-10
4.0786982612732875e-9
1.1459868077268227e-8
6.435987774200651e-9
5.956886677733987e-9
7.135063236070524e-9
1.0499952814455914e-8
1.799823730339481e-8
1.9745633593129335e-8
1.6529042283906464e-8
1.8925680136042538e-8
2.4020013328170955e-8
1.8159906866396867e-8
1.2273974260753153e-8
9.057992861348146e-9
6.133149983422226e-9
1.483610519389669e-9
3.993844817104295e-10
1.7872090177214358e-10
1.1929494594489093e-10
1.1404047536199296e-10
8.872932523624832e-11
1.9152310741313903e-11
8.647638345061523e-13
1.3892126053003542e-12
3.588983710325531e-11
2.916085439981033e-10
9.792497259761722e-10
5.640389803442029e-10
5.132593741361462e-10
5.346448307518459e-10
1.4740531156515224e-9
5.222773555189744e-9
4.799151666290365e-9
3.964489318047298e-9
3.946365765245252e-9
4.33383619702463e-9
5.17791276147007e-9
6.920370752511637e-9
1.104567309629815e-8
2.3832257167876028e-8
1.140452094513996e-8
7.717629963334015e-9
8.923640647256447e-9
4.660104030329965e-9
2.8225836654090417e-9
2.5088589679725465e-9
2.887637579290009e-9
3.1366566184785295e-9
3.028098937246423e-9
1.8007763724041777e-9
1.1487942114733804e-9
1.1245163654350627e-9
1.3628627316020503e-9
1.7009031333446451e-9
2.437780816216822e-9
2.2672576872785193e-9
1.8078921306437105e-10
8.38550486108558e-11
5.806006544571605e-11
5.785288439343038e-11
3.2105213436261695e-10
8.578278615889263e-9
2.5158767229360315e-8
1.3796537678198852e-8
2.8855522690800374e-8
3.345973051740755e-8
5.117268055248192e-8
7.231196844014248e-8
5.2908293654391586e-8
3.863265598047029e-8
3.424835116541292e-8
2.980703619045198e-8
1.9895396028106056e-8
2.427031502329041e-8
3.710764418970406e-8
2.3698085632833866e-10
1.6608168761038648e-8
8.748184010729852e-9
2.142064128914004e-9
1.0579838134901907e-9
5.46563580480724e-10
1.8970478697227968e-10
1.4914427705190562e-11
1.3867043717537396e-11
1.594992150432096e-11
2.2923547189066126e-11
4.473357240520716e-11
1.5565403702522063e-10
6.43738227416219e-11
1.560790705975763e-10
1.5328566183350962e-10
1.4607693247370456e-10
1.1330477634586243e-10
9.139018345041549e-10
1.3034610877078352e-9
1.0617949758917154e-9
9.828347550776714e-10
9.939443754677983e-10
1.0702432313108192e-9
1.2196010830462385e-9
1.4740638212421796e-9
1.896608130438995e-9
2.5786155436346853e-9
2.7744845212792593e-10
1.9132302372676047e-11
3.786665162740639e-11
8.089722499539119e-11
1.6705510513878765e-10
3.088674682627681e-10
2.689308811894413e-10
2.373170858998263e-10
2.621887790280331e-10
3.539718946741482e-10
3.7019434195142566e-10
6.171991932727567e-10
3.166988733025048e-9
1.7493059162407067e-9
1.1978795653464036e-9
1.0760424704844122e-9
1.1029596102748428e-9
1.2310974160148972e-9
1.470113038250899e-9
1.868349204985472e-9
9.626172045637604e-9
1.2137472482860637e-8
7.335635425990534e-9
7.792889083147916e-9
1.1489632147441828e-8
2.0366706815473617e-8
1.7926981309439446e-8
1.6265021691653902e-8
2.5147215900257876e-8
4.52818835738396e-8
2.03776272605398e-8
6.420312199725167e-9
4.306082480762782e-8
5.3865140257668625e-8
7.616082027184899e-10
1.381795109129696e-7
6.977240534858099e-8
1.6078150982108932e-8
2.0682218589471924e-9
3.772804164167366e-10
1.0633413849148786e-10
3.50160613368684e-11
4.400092493290734e-12
9.747166141240245e-13
2.1023067237256793e-12
3.113179295698287e-12
6.5008811103318274e-12
2.792289363938879e-12
6.151362065191597e-12
3.963969924986436e-11
1.277791815825839e-10
4.874278581575842e-10
1.1733033051673885e-9
1.9062640798363965e-9
2.3048532304200114e-9
2.5013638627857036e-9
2.6974868145446234e-9
2.9855386072310967e-9
3.4679346938688685e-9
4.365841358828942e-9
4.413165075733778e-9
1.5144836985102205e-9
3.890111780529622e-9
4.598436809338233e-9
2.350435742871523e-9
1.3513449881613499e-9
9.417164450131347e-10
6.545095171511658e-10
4.6134798412384656e-10
2.6876911830845887e-10
3.390925349368574e-10
2.1746106574679135e-10
3.906023036605186e-11
2.0424340155801168e-10
5.514172421529366e-10
9.830129667145444e-10
1.4056026517630674e-9
1.8015432184261007e-9
2.2541659101103464e-9
2.8747352971039717e-9
3.804036217806711e-9
1.6531736941378085e-8
1.864436390177962e-8
1.3262083178947572e-8
1.572779757774878e-8
2.6431371825403567e-8
3.6664163268659785e-8
2.5724445857414913e-8
2.6818698106775716e-8
4.6084493835697455e-8
1.848089127646028e-8
3.170444433295188e-8
5.022852836973679e-8
7.619345241046728e-8
1.3141520999588433e-7
4.382426810895883e-8
2.811409249795311e-9
1.3070862872880854e-10
1.5551866457550718e-11
2.5377596667735047e-11
8.685411039886271e-12
6.975155119918893e-12
2.4438151805065563e-12
9.520083912811823e-13
1.1100514259164944e-12
8.172475132513056e-12
1.7328859988276755e-11
2.1599643865341546e-11
8.550152617572058e-12
4.5504001811508486e-12
2.2529625878298e-11
5.013834736117472e-11
2.1472258810856632e-10
3.9123368901805095e-10
5.550115128106981e-10
6.633199568974149e-10
7.797706256489807e-10
8.816624265468288e-10
8.779708613695724e-10
6.959018470645791e-10
3.1246001340331455e-10
1.1516098773341253e-11
1.5889227704627063e-9
4.544178481602603e-10
6.288709922366893e-11
5.853831261327578e-11
3.783662506637345e-12
1.1189212753093871e-12
8.874243806204761e-14
7.771816736181792e-13
2.257754765419793e-14
1.0956648476408785e-13
1.7901104695544237e-13
2.401820907038314e-13
3.1419412311110364e-13
4.479581371543867e-13
6.158079820241613e-13
8.214071272331645e-13
1.0492808205610918e-12
1.2596473004404557e-12
1.4860718781649736e-12
1.883523669363991e-12
2.5341720795146305e-12
7.501926479978617e-12
1.1265232702229673e-11
1.5887552179340336e-11
2.156961311126165e-11
2.943872353865812e-11
4.067372062550997e-11
5.694831790912071e-11
8.083616302081028e-11
1.1648026492866685e-10
1.7159991549239205e-10
2.7259703743299993e-10
8.227080836758278e-11
7.006680925121914e-11
8.619409268624094e-12
1.035340548754354e-10
1.689635586705193e-10
1.510245106713083e-10
1.575521869364077e-10
1.6980634796898933e-10
9.104045302407203e-11
2.7676075656183745e-13
3.294981158391714e-11
5.003054987741123e-11
6.410408113746442e-11
7.949167624888296e-11
9.809899446632213e-11
1.212521131960114e-10
1.5029336242484091e-10
1.8683349157981245e-10
2.3293122122677657e-10
1.5836729339620605e-9
5.991989469491975e-9
3.5748527771703656e-9
2.962071806239332e-9
3.1185960841497036e-9
3.9733566662217015e-9
6.1755051988843265e-9
9.594140688541327e-9
9.111252972307612e-9
9.45291209585165e-9
1.650174877257836e-8
1.984315205143157e-8
6.284238449214648e-9
8.257230412682965e-10
8.932765188672532e-11
2.990209508102423e-11
3.15618753556435e-11
2.1616789521757086e-11
2.4011809730848503e-11
3.6549796137350295e-11
7.751134005964171e-11
1.4946502142310479e-10
1.0786744993019575e-10
9.427933817325065e-11
9.578986174818002e-11
8.734451641230422e-11
2.857341323079036e-11
2.5017400166363946e-10
1.9916463624855136e-10
1.9641425432171449e-10
2.114868434091803e-10
6.606359105556991e-10
2.5045478457334472e-9
2.7289428017220378e-9
2.2945889686676583e-9
2.3045359466050807e-9
2.527621910136403e-9
2.938831138603228e-9
3.632314402470988e-9
4.856285960852682e-9
7.099014777420175e-9
1.0552240143859241e-8
5.147762482908732e-9
3.2803027320452875e-9
2.8382830567013673e-9
2.3562250980674943e-9
1.785880372941841e-9
1.6470970750228924e-9
9.899173847753932e-10
3.7444491978726295e-10
1.6277144967335777e-10
7.585834130905911e-11
3.7113342238658065e-11
8.188845395790094e-11
6.463405943909437e-10
1.3399540854784049e-9
9.007057253988405e-10
8.104833349348983e-10
8.308627334895829e-10
9.279215308163628e-10
1.1120550850195536e-9
1.4263504049026909e-9
6.733996416963111e-9
8.54845005383461e-9
4.8763754162413545e-9
4.9574310249367586e-9
6.880152260367073e-9
1.2268130411772853e-8
1.3652810481309233e-8
1.2283109896394907e-8
1.89811018791407e-8
2.7058688956846568e-8
1.2543254845579307e-7
4.4679154088586447e-8
2.3204900284867903e-8
2.065677811176204e-8
4.894975866478562e-9
6.545352955553778e-9
1.3235252919570208e-8
5.4437043802276635e-9
1.6404858521318137e-9
2.5801802788005527e-10
8.054674904056768e-11
3.562434783551446e-11
2.1471861600494647e-11
1.3681755977920976e-11
1.3049588357039799e-11
2.519120993425959e-11
4.32111200165828e-11
8.571581500338791e-11
7.566415228300671e-11
8.892678096307853e-11
1.5498400058301972e-10
2.942718694275395e-10
1.3020203067852049e-9
2.865195364222805e-9
2.929892398972324e-9
2.871496887656399e-9
2.9844039394664544e-9
3.195427584948035e-9
3.4709319579362937e-9
3.831658532184521e-9
4.3959745206864275e-9
5.643518999723306e-9
4.171925162755569e-9
3.1340683494646177e-9
2.3214183727491778e-9
1.9526910079148067e-9
9.384175677992809e-10
3.774906075700513e-10
1.5472880031760944e-10
3.676671194218586e-11
2.748342220940445e-11
8.214994241623198e-13
5.793747342515058e-10
1.8443532770030521e-9
1.5849294518382855e-9
1.5943341342471307e-9
1.686338264093874e-9
1.883282650014832e-9
2.2378425424031077e-9
2.8385878544550487e-9
3.838416454847404e-9
1.4347859763767648e-8
1.3550524120259174e-8
8.62763394914571e-9
9.647514624123446e-9
1.538676649441567e-8
2.466303666479238e-8
1.9150315638916033e-8
2.1488562377834088e-8
3.428115550758293e-8
7.846941547758331e-8
6.5445959957005595e-9
4.156553841859983e-9
5.948144331737106e-9
1.386123304166212e-9
2.2691040920468576e-10
5.053959770493879e-11
1.7948760649229682e-11
4.140174654654832e-11
2.984516309499e-11
6.0594354522134e-11
2.4669342123993248e-11
2.1818602141737297e-11
2.282617737155641e-10
2.6231527119108026e-11
6.479882196338728e-12
5.54567377371134e-12
1.7918887635787044e-11
3.19081396085447e-11
4.639278706990796e-11
5.869478716469237e-11
6.470005521018394e-11
1.4818301583566424e-10
2.4297823116676105e-10
3.286246484564734e-10
4.282755042463594e-10
5.472513203879501e-10
6.727175480132581e-10
7.180860389419934e-10
2.2320758546840505e-10
1.3249230503855038e-9
1.9784069281169074e-9
4.6565654159832343e-10
2.1285540526420394e-11
5.2985900595999286e-12
1.471569939852639e-12
5.778885485655028e-13
4.652185163097383e-14
7.566575023144893e-14
1.7948278567243428e-13
2.0374783534077181e-13
2.545245432746694e-13
3.26935089680662e-13
4.1924460299833516e-13
5.282615476320345e-13
6.264951898953869e-13
4.1937021145103495e-13
8.466464195374875e-13
1.5209900551724391e-12
1.978267070491683e-12
2.5172288284445835e-12
3.191335016978962e-12
4.043989925249687e-12
7.34566461524369e-12
1.3083457982873727e-11
2.1825841172928664e-11
3.32824660807802e-11
4.829717536162794e-11
6.839322051320504e-11
9.58280480234556e-11
1.337616952372861e-10
1.8582575348074415e-10
2.479291920649602e-10
1.6933235932649315e-10
1.4113288897098826e-10
1.48505052968129e-10
2.1696623170347963e-10
2.4212803955271235e-10
1.1136075944517309e-10
1.5114455093972077e-10
1.7658546630800906e-10
1.9893068060564273e-10
2.214827912422463e-10
2.422483832583393e-10
2.576465531889428e-10
2.610108835502119e-10
2.3424630011573043e-10
1.4147819051955702e-10
2.4996373057336148e-11
1.8641745241440052e-10
3.121977163254893e-10
4.29554413163461e-10
5.63465972472393e-10
7.355281584866537e-10
5.0046940124807534e-9
1.3675828856716762e-8
7.789971759241052e-9
7.438310617123355e-9
9.236191412218871e-9
1.4334436766254639e-8
2.379991715808571e-8
2.107146454056583e-8
1.8255094594869274e-8
2.2964201756725538e-8
2.8641744248212252e-8
2.444775547820067e-8
1.6331676675015636e-8
9.128426938774187e-9
5.3800454939677015e-9
2.236973342756576e-9
4.3773316088115426e-10
1.3995240502857573e-10
7.911959462657091e-11
6.504431333030864e-11
6.655807246449691e-11
2.794127965362805e-11
5.953862686270586e-12
6.75983797571984e-12
3.305526795401772e-11
1.6631867429204208e-10
1.4192931123152322e-9
6.548681575943065e-10
5.31108653746864e-10
5.322594880308692e-10
1.2943966887395911e-9
4.628742587132828e-9
5.19430087614949e-9
4.260899863249507e-9
4.140891008569768e-9
4.410241204045567e-9
5.055872818137383e-9
6.447715446253193e-9
1.0342243364422347e-8
2.66705977670404e-8
1.2594719370992676e-9
1.7671923976004877e-8
1.2018403679455285e-8
8.585576364733089e-9
7.649271680518039e-9
4.709138003649077e-9
2.8360733192976157e-9
2.5284791527751733e-9
1.912350366435027e-9
9.67490766803212e-10
8.625329957813736e-10
6.808610528375073e-10
4.0873146296031556e-10
2.4778015670405737e-10
1.0865983980065446e-10
6.846955306680798e-11
3.112248248171312e-10
1.2661918748724975e-9
3.736977867513928e-9
7.774477944391514e-10
3.68339878443315e-11
2.0443404413905558e-8
3.8628123125268526e-8
2.834982595067002e-8
3.276392971364386e-8
4.804814774494121e-8
8.614117075792612e-8
9.950943552004812e-8
6.835612672144832e-8
4.6648648689828446e-8
1.6701473923033422e-8
6.735013161799552e-8
1.3240649699923363e-8
4.400498240633421e-9
2.401108312173096e-9
1.714563887622835e-8
1.176443248555512e-8
2.4359240909827677e-9
8.961263465342105e-11
1.860286706034741e-12
1.91465173330465e-12
3.3614179425799416e-12
7.314492609360614e-12
2.0099462307555423e-11
1.6631318195452297e-11
1.7696823573465713e-11
2.7754437626115294e-11
6.543879996036316e-11
2.7803382061022823e-10
6.918738234019662e-12
1.3992871123525912e-10
1.420224350628827e-10
3.9034121334644254e-11
3.6133686506087843e-10
8.602639811638741e-10
8.236065262718219e-10
7.966963422611381e-10
8.132562716906778e-10
8.595327017555545e-10
9.33018934046708e-10
1.0388559056892482e-9
1.187837378653829e-9
1.396593157550527e-9
2.2564729753535527e-10
1.9919416649944054e-11
5.918425607356925e-11
1.5623618879914471e-10
3.2142789614516986e-10
3.0225131426950675e-10
2.5603786510299136e-10
2.6703314071563596e-10
3.318834710264982e-10
3.188482206381845e-10
5.104723056389084e-10
2.3415741205768236e-9
2.338932947827084e-9
1.3991491946896388e-9
1.1900015613206372e-9
1.189743429751845e-9
1.3156866330429499e-9
1.5742160734610503e-9
2.0248794767930447e-9
2.8025276306039657e-9
1.2245005419535127e-8
1.0477466252767434e-8
6.4792364409156764e-9
7.158166139130776e-9
1.1362329218959814e-8
1.7873476467209292e-8
1.39041904078049e-8
1.645148515872349e-8
3.283267102163106e-8
1.1754277352354899e-7
8.664125261020028e-9
4.471963350573461e-9
1.9317614400575093e-8
3.4686654326699225e-8
7.286886637705196e-8
2.788230785115733e-7
3.5923418028560413e-8
1.6891288973119749e-9
1.2420373571670703e-10
4.710536126333398e-11
1.2442965283020552e-10
1.3930984177123724e-11
4.558160923734046e-12
1.6423550471202055e-12
8.115388929702475e-13
2.3613344890706792e-12
2.4788738014619905e-12
4.876961642942122e-11
4.274401665844515e-11
3.834969982616902e-11
7.237511666035335e-11
1.8328302676362795e-10
2.6828074803074514e-10
2.9575654678343463e-10
3.5545637122462357e-10
4.555422041216399e-10
6.027157501286605e-10
8.133337785235107e-10
1.1175519814447262e-9
1.5396844044552758e-9
1.950472947398072e-9
7.175697903365304e-11
1.5745881487131337e-9
1.878238079559653e-10
1.020592245862311e-11
1.7136585863750917e-12
1.4310347645501982e-12
1.5333533100364952e-12
4.0715894144682565e-14
2.2052760665219524e-13
1.8245283845339797e-13
2.106236932658527e-13
2.6066029918876967e-13
3.220766313646486e-13
3.7914907272856393e-13
3.6141017318432106e-13
1.16412014269922e-13
1.235075398685333e-12
1.5525698125800378e-12
1.8928451517595472e-12
2.341654327322713e-12
3.083233109536995e-12
5.689365116756386e-12
9.088881038633851e-12
1.3305876436251252e-11
1.8683208814101114e-11
2.575653353399887e-11
3.526961290711263e-11
4.825822894054681e-11
6.618994358423805e-11
9.115545315357118e-11
1.2596579924134082e-10
6.134161713855277e-11
6.354199674789332e-11
2.651145610016889e-11
1.0141950195131873e-10
9.672485790507942e-11
1.0189035661374318e-10
1.1275339607245302e-10
1.2767559118779227e-10
1.4557889518320685e-10
1.6521338106371767e-10
1.834214632979752e-10
1.9000705549609282e-10
1.5792448985230225e-10
7.815974773171193e-11
6.722686985517663e-12
3.487109128905204e-11
5.7069152316554807e-11
7.122875378244334e-11
8.392948996983861e-11
9.839770762802732e-11
4.77718065901599e-10
1.4787613881374312e-9
7.285741008971619e-10
5.769695073793328e-10
5.995604737355425e-10
7.46379829641971e-10
1.1209339259316469e-9
1.7628693391975565e-9
1.7791137222791652e-9
1.9105610028726452e-9
2.746096034666178e-9
1.9032119665463654e-9
1.8974947967558755e-9
1.6172939450339043e-9
8.327644260113541e-10
5.053074922126286e-10
2.889035884615609e-10
2.0276674898491723e-10
1.799648493816479e-10
1.2774780675272886e-10
3.564036764719771e-11
6.3422583067435075e-12
1.1035730942453847e-11
3.407930156165933e-11
5.6622954121306987e-11
3.996722679374445e-12
6.058600355411046e-11
6.196502930393453e-11
6.494998165221441e-11
7.122739332441333e-11
8.132981447327404e-11
4.636063919798324e-10
1.2714654977179013e-9
7.710412487793229e-10
6.817913774736829e-10
7.607494243214613e-10
9.922848451023344e-10
1.5160907986478903e-9
2.467772592186684e-9
2.600598810711372e-9
2.4406930942742404e-9
3.1753938325317757e-9
2.503516723143387e-9
2.6987243939972273e-9
1.7591072888011868e-9
5.737790880423529e-10
2.4773176821630744e-10
1.540090056623947e-10
1.1438146425629373e-10
9.737198766464913e-11
5.4424233068736866e-11
1.3292279431221636e-11
5.125443621438546e-13
7.685721604983949e-12
6.0527138740251125e-12
3.060695949382537e-11
2.4271799908075227e-10
1.2275690585202476e-10
1.0205519018744025e-10
1.018653922317796e-10
1.1161150342567345e-10
5.100450977818976e-10
1.3635761224656772e-9
8.463195238985669e-10
7.227844697692848e-10
7.739890749219855e-10
9.58149788509502e-10
1.3801586603799374e-9
2.2912679914291977e-9
3.0826826885765356e-9
3.141346697026014e-9
3.726249767411244e-9
2.162328721705363e-9
1.1901886701356724e-9
2.5562890669170406e-9
3.3316410408039525e-9
1.6256410225947673e-9
1.1116180246905477e-9
9.988397182063803e-10
6.572876172360589e-10
5.495234903136119e-10
4.4593878277939516e-10
1.210124969305751e-10
2.0985848700499886e-11
3.364013385230602e-11
1.2791253578907902e-10
3.916599064732124e-10
4.940810568012339e-10
1.5175929013960377e-11
7.752611170465311e-11
9.869311809045764e-11
1.154333946136265e-10
5.252164337585192e-10
1.984739191414908e-9
1.577455638342287e-9
1.3629802291477587e-9
1.4492219207216919e-9
1.7361150189243926e-9
2.308533421661377e-9
3.4291656908125164e-9
5.359560398432009e-9
6.233787638952372e-9
5.5022660656258205e-9
5.569174134551487e-9
2.194295713118823e-9
7.380535236712618e-10
3.619641376574974e-10
2.3688685880794425e-10
1.816977482167137e-10
1.571497089088264e-10
8.555497741051903e-11
2.8830153554982246e-11
1.3508536788981008e-11
1.529969172656195e-11
4.092712922956703e-11
1.3688395372373477e-10
6.924068413420885e-10
4.640135304979943e-10
3.2351175174704494e-10
3.0457619248084187e-10
3.3081556122799043e-10
3.9626587286973535e-10
5.173092246854743e-10
1.8123799337644262e-9
2.938905612946919e-9
1.5295588926935727e-9
1.3975579507200105e-9
1.6883223098208852e-9
2.6448515177543206e-9
4.667590282469963e-9
5.098552307177366e-9
7.299483193287879e-9
1.1508557583319284e-8
1.3514870855837943e-8
7.289512432277488e-9
3.1052782373658883e-9
4.6506199836155374e-10
1.9523714413146722e-9
8.139695862773502e-9
1.5105389610570336e-9
9.897311754584924e-11
9.563852566099122e-10
2.5721268454565878e-9
3.194367551146956e-9
2.114280761082338e-9
8.654649045494656e-10
3.935108429661423e-10
1.8268649265820507e-10
7.786233350071557e-11
1.8491017821419747e-9
8.796430013540207e-10
6.379663811875938e-10
4.846617411224712e-10
1.7229879867738808e-10
5.962337040802815e-11
1.8925212555161126e-9
2.6301139226508068e-9
2.408353027463765e-9
2.4587293017993333e-9
2.673194531688136e-9
3.0667701700631853e-9
3.744806564790346e-9
4.921760202716637e-9
6.818571865906464e-9
8.366669954614895e-9
1.9073048338027904e-9
4.4476078980722626e-10
1.5788799212939968e-10
6.966889994685435e-11
1.324439644059174e-11
5.42638675218853e-11
1.08014831442565e-10
7.916814725505727e-11
5.1112301442945055e-11
2.1446153563336567e-11
3.0925426069922805e-11
1.5764866758973726e-10
6.41190294606075e-10
1.3236455905067686e-9
7.368133657603787e-10
6.484119970057915e-10
7.031590148476672e-10
8.829641344957272e-10
1.276297102136664e-9
2.066026003653294e-9
3.058036914789165e-9
1.6257808919792616e-9
1.5247724616866782e-9
1.9232754439462896e-9
3.260365835097372e-9
5.772508204071757e-9
7.050981033602555e-9
1.3609771125955567e-8
1.1534430020711204e-8
2.9454328838672794e-8
1.0606555775771263e-7
1.043095858399847e-7
2.0232259392508786e-7
5.984088206180076e-7
2.5623410076643087e-6
9.553055586455725e-7
8.826786340936246e-7
1.0284049907251634e-6
4.3727422155437074e-7
8.295099515085906e-9
2.0521489657631966e-9
1.6612858466321543e-9
1.9303562140416258e-9
1.2655267532132491e-9
5.057705932409746e-10
7.938666737682206e-11
1.3364542899163551e-10
7.648169595048448e-10
5.796194566130918e-10
1.7080391932005358e-9
2.2320841667427408e-9
3.0001929028537395e-9
3.857084319007899e-9
4.6457270959303125e-9
4.895994533276864e-9
4.529058670147235e-9
2.899356888180673e-9
5.380747057400935e-10
1.7580995056128152e-9
7.92840043729352e-9
2.787420132678919e-8
3.661425253888185e-8
8.491074240773665e-9
8.013036346739616e-10
4.060289962724295e-11
9.069781196675996e-12
6.764368006930593e-11
7.854554774670368e-11
3.1616598877929284e-11
8.142148023269959e-12
3.361345553778088e-12
3.4673101269093875e-12
4.741099227777998e-12
6.646786115479552e-12
9.375545668438316e-12
1.3312576776271169e-11
1.9006087002163252e-11
2.7203542302198032e-11
3.88601626126755e-11
5.504766394286901e-11
7.668280712068609e-11
2.254749628471071e-10
1.720562613026248e-10
9.143991995505715e-11
8.251788346195357e-11
1.0402910910559851e-10
1.0941716651380797e-10
5.3987393409264966e-11
3.5595945146377775e-11
4.0384143226666146e-11
3.588359770199864e-10
1.2376477496973439e-11
9.609253992436206e-11
1.0039985129929666e-10
4.2591170053723024e-11
4.79534423275518e-12
2.767181359629308e-13
6.844358524326008e-14
2.7502246873475526e-14
0.
0.
0.
3.96712916840379e-14
2.7621712554629347e-14
9.323900425997996e-14
3.509070656096972e-12
4.647224639450738e-12
2.662057147845139e-12
3.181103838075343e-12
4.370201766682486e-12
6.69685110963756e-12
1.1831317877243026e-11
3.3386277818910076e-12
1.759083083334184e-12
1.5526433931858847e-12
1.801174826543716e-12
2.5015491742369678e-12
4.021826383866635e-12
7.5531112869684e-12
1.7533570473708975e-11
4.1161547434296076e-11
3.4692934710758954e-11
5.253654136754387e-11
7.921996672505837e-12
6.9360616154233e-13
1.8445871157587352e-12
1.9447237729361562e-13
1.639578737750528e-13
4.531554814031331e-13
6.801670067344216e-12
3.845681655113419e-12
3.740779518882113e-12
1.5518890362410457e-12
5.597623042403804e-13
5.820702606758756e-14
3.1379009903241833e-13
7.298521482784281e-13
9.820459335546004e-13
4.241540725337521e-13
1.4707369330869484e-13
4.844667836183812e-13
7.423859930468179e-13
1.4890565081819669e-12
2.0661820517584018e-12
3.952423628487871e-12
7.571071871685471e-12
1.363758539075913e-11
2.1897946946761907e-11
3.033971649308425e-11
3.844430513862836e-11
4.802285461452146e-11
6.117249937338147e-11
8.037881872228335e-11
1.0935310645302628e-10
8.621326601154785e-11
1.9178548361888074e-10
1.0173564459707782e-9
1.755943782218444e-9
3.378566741424531e-10
1.2434076300631e-10
5.37157173581384e-11
2.3589697990203002e-11
8.765829939260523e-12
1.9250137150340377e-12
3.207820976270545e-12
1.4610260928888705e-11
3.2547991537826867e-11
5.194141148546902e-11
7.239661815356752e-11
9.612515629507594e-11
1.2634637317763047e-10
1.6782596873204587e-10
2.2866303695820037e-10
1.3219147813216696e-9
3.0940737103614093e-9
1.6675115974458535e-9
1.4038983003836414e-9
1.5295483518061835e-9
2.0259140294849933e-9
3.3567425512057284e-9
5.8182899451277236e-9
7.02378945696583e-9
9.059092846479112e-9
6.234639645732467e-9
1.031303749814393e-9
9.821732312710034e-10
1.3937436263645352e-9
3.7245257203083143e-9
2.434762015055975e-9
1.9398200944204137e-9
2.2029658011698073e-9
2.7821905532812473e-9
2.430793699869885e-9
8.797188807078411e-10
3.2906591414768456e-10
1.0457976666141373e-10
7.251053086372028e-11
4.479334655760696e-10
2.6746691369298697e-9
9.416147934295107e-10
1.2723506221183276e-10
1.2439766735113115e-10
2.1434063320734474e-10
2.7143295348980084e-10
1.0219884385547118e-9
4.811160074747051e-9
3.3437875550901177e-9
3.0255933240502593e-9
3.367920737270431e-9
4.3279197981748616e-9
6.4463985182106326e-9
1.0500503728616055e-8
1.172710184097254e-8
9.737692848463729e-9
9.729240073995155e-9
6.555688687883717e-9
3.820573453787594e-9
1.060622584089677e-9
3.0264801015234295e-10
1.4736994408912232e-10
1.0486796077589767e-10
8.063699314422754e-11
6.561087888516413e-11
3.580796639590566e-11
1.927034633375076e-11
2.577626349502861e-11
5.554516147506103e-11
1.4013437420677126e-10
4.6021312085413057e-10
1.384330387153429e-9
6.342262745028096e-10
5.251157849804203e-10
5.449710535331093e-10
6.443275142874465e-10
8.434372263797947e-10
2.4784669242302306e-9
5.062528499249686e-9
2.629991590704189e-9
2.21424073224764e-9
2.432948104426573e-9
3.3585198286530865e-9
6.157447212451888e-9
1.2508056790712345e-8
1.9172273139792153e-8
1.2925234676782108e-8
1.3613822388424641e-8
1.1614746896517952e-8
4.296804008311315e-9
1.996296166334973e-9
6.0858636405935314e-9
5.3473925878717696e-9
4.460679294078085e-9
2.8694314541948613e-9
2.5990692130775687e-9
3.4399852690021117e-9
5.102132837044468e-9
1.4825101163655934e-9
6.161534234643812e-10
5.064043206074697e-10
8.573064855734069e-10
3.357639024885412e-9
8.705021359449801e-9
1.8959221563300642e-9
1.4113415422129561e-9
1.4153686392622372e-9
3.204179239972781e-9
1.2318049882053293e-8
9.98153906983191e-9
1.0230858712410643e-8
1.2352729331345387e-8
1.649331394042694e-8
2.454383955532427e-8
3.981402033740118e-8
4.9052980145740664e-8
4.25970690956214e-8
5.333042346268025e-8
1.4791328547236836e-8
1.6581775269871206e-8
4.706306972662462e-9
1.094961609132489e-9
8.211317638668497e-10
2.816293425748603e-10
9.116770461977157e-11
9.298863174842787e-12
1.4908804970853113e-11
3.215794761429108e-11
2.8691595754792564e-11
3.2210697462561233e-11
4.8286298845536336e-11
2.3395234068324527e-11
3.350869656763213e-10
4.472054675718259e-10
2.4243520703638346e-10
2.0932914509211683e-10
2.1352430193330282e-10
2.3692274794650303e-10
1.895350032956252e-9
6.724581816659305e-9
4.913475859558427e-9
3.891175702338691e-9
3.881169131977567e-9
4.568864469319267e-9
6.417422719641196e-9
1.145562839324604e-8
2.901050918884026e-8
2.7019905513097344e-8
1.0265596032842648e-8
2.8168554979867577e-9
2.6215819688441853e-10
1.2582398806987935e-11
7.1198598592525316e-12
1.673479068242369e-11
2.99840322298178e-11
6.692277023351325e-11
1.1395328451068643e-10
1.2243218214108955e-10
1.6180190123574265e-10
2.324009139643429e-10
3.7404017986136216e-10
7.404443090613946e-10
2.515371741155749e-9
1.2323322096174787e-9
4.76808251400141e-10
4.423599335550228e-11
3.5605415541234315e-10
6.994693870080834e-10
9.862495464827294e-10
2.284176091092685e-9
7.68712766469463e-9
5.236115206489588e-9
5.478178199942581e-9
7.0786437920304935e-9
1.1037027419479978e-8
1.7669279335172513e-8
1.4557012493667727e-8
1.1434037295835014e-8
1.2970611470142768e-8
2.953369514204269e-8
1.5025260413673154e-8
8.003645793011988e-9
3.4948098289660765e-9
1.3479485461800214e-9
4.712774747793678e-10
1.0195397739584561e-10
4.272066084238636e-11
3.206128382106254e-11
1.9737988081679267e-11
1.765611844057166e-11
3.873593471184378e-11
5.672869489702407e-11
8.849186946561301e-11
1.9526240708378784e-10
5.669048020397593e-10
3.315543860449385e-9
1.2302028960374585e-9
9.20757665091188e-10
9.512484502657013e-10
1.156890491096681e-9
2.665861259864419e-9
8.992175895980783e-9
7.845146223157205e-9
5.9647134811758405e-9
5.791379488281847e-9
6.651640825610056e-9
9.39655829068379e-9
2.053055338666389e-8
3.0556059832980904e-8
1.4815949193944128e-8
2.2466847437422256e-8
2.195379473430115e-8
1.495082222487635e-8
7.314426021484106e-9
4.0709882759297466e-9
2.8487113768992966e-9
2.7710134756687112e-9
5.321720911534823e-9
1.7012388768484933e-9
7.739598410205247e-10
4.807186670469366e-10
3.966929847361305e-10
3.8075875618395165e-10
3.105586528846523e-10
3.1377963980588434e-9
1.184738346096358e-9
1.0654929105121133e-9
9.844353015945039e-10
8.487623495881131e-10
6.275940543800057e-10
1.0247778574982815e-8
1.6499082190550915e-8
1.361342658953418e-8
1.723237669695418e-8
2.8094932965351693e-8
5.1620070067464306e-8
4.5419682310770535e-8
3.9285591738392294e-8
6.079576048195845e-8
1.441146079008718e-8
1.3466443772051692e-7
3.300980078260753e-9
4.827580401886732e-9
5.007810757761446e-9
1.88062582055963e-8
3.316801296975541e-9
9.36433422779366e-11
2.1389555866179273e-12
3.0939916162338474e-13
4.360654350242018e-13
6.421369099504043e-13
8.705043707531808e-13
2.4932744296456217e-12
3.4157019482059616e-12
1.1261507040992119e-11
2.4637082423916726e-11
1.0275448883774948e-11
1.540548852902395e-12
5.831641480217372e-12
1.2140508956169022e-11
1.9186264369605458e-11
4.029423656119651e-12
1.4513500755851639e-11
2.2278118617737866e-11
3.1999103363753694e-11
4.647868677027441e-11
6.95517390844597e-11
1.0804233136223186e-10
1.747797901614474e-10
2.9578547784540533e-10
5.648381978967828e-10
9.171540896593847e-10
1.2221024232116939e-11
8.202006941304828e-14
0.
0.
2.5981491524802307e-14
2.9231698015373595e-14
7.042674682654758e-12
6.567166689426119e-13
8.512282929779097e-13
9.603433382768192e-13
6.047862845890407e-13
1.0962199803970631e-13
5.025927296279149e-13
7.220985516461423e-13
9.059887609355683e-13
1.1058732398447822e-12
1.3519563011596094e-12
1.6758258509961413e-12
2.1227160196384485e-12
2.7655499484714506e-12
3.811217833574808e-12
4.385455330878289e-12
7.010136123951037e-12
9.673029882059884e-12
1.154945084321804e-11
1.4013996144289833e-11
1.8827577531704885e-11
