# Supplementary material for: Observability and Controllability of Nonlinear Networks: The Role of Symmetry
Source: Phys Rev X. Author manuscript; Available in PMC 2018 Nov 13. (PMC6234006; doi:10.1103/PhysRevX.5.011005)
Supplement: Code Archive [file NIHMS982008-supplement-Code_Archive.zip › MathematicaData/FNObsDELTAHetN1M1ChaosK2IC1]

2.7527303372494666e-8
5.040034663056753e-7
3.735113009397671e-8
1.3784424049992569e-8
1.7103246142314532e-9
8.279337502322832e-9
1.010227690057345e-8
1.1318934452381017e-9
4.806816767553098e-10
3.722510111889016e-10
4.260168013221905e-10
5.401917468822481e-10
1.080503558136952e-9
2.1524530732465422e-9
4.783383677982271e-9
1.022549835801424e-8
1.9206688220678646e-8
2.8497541534950577e-8
2.107228921140748e-8
1.2352329958090737e-8
3.487980659259378e-8
3.222985694123809e-8
1.64939862738982e-8
6.218561520608764e-11
7.96028212244837e-12
4.931925585324069e-13
1.4689884847717622e-13
7.816153783734748e-14
1.3061954565869069e-12
7.695435434147719e-14
2.3754436414414028e-14
3.3194856137814e-13
2.746230228778513e-13
3.148376549394505e-13
3.8645260137330477e-13
4.846696837551592e-13
6.131781284270755e-13
7.792459401810585e-13
9.929997428085907e-13
1.2675649327692492e-12
1.61940823384668e-12
2.068562696308194e-12
4.868742786125414e-12
1.1728639932121626e-11
3.061697783992954e-12
3.7220599567731795e-13
1.283109226286422e-12
2.7960009556501654e-12
4.631499957679346e-12
7.0610424836162366e-12
1.0312728319815337e-11
1.4533639171974014e-11
1.970102657231964e-11
2.5605482576233762e-11
3.199643518165208e-11
3.878161033789273e-11
4.609388289640953e-11
5.422714814071723e-11
6.356028628634826e-11
7.452925129687139e-11
8.764317583277067e-11
1.0353050513611478e-10
2.323686083385294e-10
1.541946645761893e-9
3.136977157475846e-9
2.9307618297618568e-9
2.8564185243013784e-9
3.027584601520267e-9
3.344867206582594e-9
3.773001776910561e-9
4.312510807206791e-9
4.985900507843108e-9
5.834317302466237e-9
4.586883597170872e-9
3.6761327770587895e-9
3.1773001224629757e-9
3.0195126147335496e-9
1.8692620111825476e-9
6.443114806024196e-10
2.6404839523652663e-10
1.4141215514600368e-10
1.1797218950937392e-10
2.0924575260961893e-10
6.865068648992652e-10
3.1135527280326215e-9
1.7076749721852103e-9
1.3226760324084684e-9
1.2768789551688958e-9
1.3916343717370753e-9
1.661693180940212e-9
2.1599713307091273e-9
3.0813024228944813e-9
4.934230947763524e-9
1.042491471224312e-8
6.482272070672092e-9
3.774548055905537e-9
3.848996326604314e-9
5.523423180234066e-9
7.864566515408471e-9
5.751462862621649e-9
6.391718328323306e-9
1.71864819545634e-8
3.1322482689657954e-8
1.34707961053451e-8
1.0508599317161999e-8
7.811254998436627e-9
4.963077594617862e-9
1.8020870626741406e-9
1.1485871926033594e-9
6.41678713252256e-10
1.89828637853048e-8
1.5204220608853123e-7
1.1365323935784728e-6
1.2997614386629406e-6
8.121993317081555e-7
2.9388870732221516e-7
1.3863628956446772e-7
8.46099037798944e-8
3.0923003516456174e-8
7.917873776986736e-9
1.1577426109549332e-8
1.797025147526315e-8
5.485309787242163e-8
1.6923988928796733e-8
8.239740198645885e-9
3.8177017062847536e-9
3.4479435155222533e-9
4.241046414616322e-9
5.720320138625843e-10
2.648957544792739e-9
3.2956286184704386e-9
3.776281354746811e-9
4.4014142329838845e-9
5.278580067682327e-9
6.509016241422212e-9
2.080540128851936e-8
4.786294132883419e-8
4.923888868968248e-8
7.412238284548795e-8
8.989322837724116e-8
3.132346997862795e-10
6.5520123579544255e-9
1.2214925173693361e-11
3.310501168821829e-13
3.5491988654401284e-14
1.0155939160585247e-12
1.3560630299460012e-12
5.161300861462786e-13
3.3444623954366224e-13
1.3902301272021671e-13
5.482745959558609e-14
4.3952244411097094e-14
5.701032027865943e-14
7.971170678323507e-14
1.2408964129453175e-12
1.0755353285928111e-12
1.2590290330974362e-12
1.5687663590032128e-12
1.9917994685256947e-12
2.5459372213818683e-12
3.2612508587102895e-12
4.175611201091001e-12
5.330881071637544e-12
6.7649870447970995e-12
8.494235038902065e-12
1.2033945637060088e-11
5.107799842149469e-11
3.154004315528778e-11
6.355204405715069e-12
5.2885749874510505e-12
1.3933937554845633e-11
2.258475505108634e-11
3.19312861908552e-11
4.1810653236940365e-11
5.20252962569938e-11
6.267325478662067e-11
7.413738155587818e-11
8.695454223120916e-11
1.0173424922914874e-10
1.191551800628656e-10
1.4001470549991357e-10
1.6531699504389249e-10
1.9640715495957562e-10
2.3517951368356906e-10
2.844140230505813e-10
1.6815955854687653e-9
5.6022589796872005e-9
5.650814862274301e-9
4.558445245822485e-9
4.513364955039076e-9
4.949051527866764e-9
5.806639255868262e-9
7.273474641812662e-9
9.826417274098338e-9
1.4231301612163863e-8
1.9676256960612058e-8
1.0587668832913767e-8
6.578554601731156e-9
4.4070268334558605e-9
3.0257806166186558e-9
2.4685004783997835e-9
2.2908520400955135e-9
1.3151485252238403e-9
4.5330003140616936e-10
1.8687244301687187e-10
8.52734644409013e-11
5.2177549293600574e-11
1.6458866781155252e-10
9.98860310582907e-10
2.1140674899992614e-9
1.2964976927482144e-9
1.1390231444968355e-9
1.1625689982827507e-9
1.2999733593300212e-9
1.5633651985997287e-9
2.0174237541367325e-9
9.020208038887009e-9
1.1397811338270459e-8
6.592039925274146e-9
6.691049660191824e-9
9.091823359615365e-9
1.5969748852830318e-8
2.1717005099891747e-8
2.0234440695058394e-8
3.019060132846734e-8
7.537190625391549e-8
8.907487672208165e-8
1.1814402077772575e-8
2.7167146258007008e-8
3.1684956623026194e-9
2.5818289842917885e-8
2.623094768218423e-8
2.6872385798297432e-8
1.0517025983032353e-8
3.533705730406773e-9
1.7705755730089927e-9
1.0993169656304761e-9
8.958205906108686e-10
2.184986978019734e-10
1.199734081068219e-10
3.5533703475308474e-10
7.827865419253466e-10
1.5560279543949303e-9
4.50438506882002e-10
4.171126300226981e-10
5.601117510422816e-10
1.1479534052680536e-9
5.926950090114869e-9
9.721418009865787e-9
8.696382192939989e-9
8.635325183781614e-9
9.250258761887564e-9
1.0274031097835948e-8
1.16499737982965e-8
1.3428796300078786e-8
1.5734737878820705e-8
1.876685475487539e-8
2.280754942520661e-8
1.4840303002141915e-8
1.0370397058440413e-8
7.503706472921025e-9
6.2741296914187725e-9
5.626383840218548e-9
2.648534899168167e-9
8.857399685446917e-10
3.4741081848363533e-10
1.5087245925567364e-10
1.5393944283700926e-10
6.633548307621962e-10
3.913774361147576e-9
5.1253857798717535e-9
3.3881560693136482e-9
3.067787971734035e-9
3.2009561124122174e-9
3.664697929676932e-9
4.536652211906213e-9
6.078377282220147e-9
2.3401353368111058e-8
2.7142837928315315e-8
1.5492104118219784e-8
1.558563349807754e-8
2.1146234475081257e-8
3.716420515995523e-8
4.7346671349909725e-8
4.52554486373352e-8
7.377798738197092e-8
1.3471902457355323e-7
2.026662364503941e-7
1.3608400549107964e-9
6.35315805586505e-8
6.445019927239728e-8
2.3467450460091517e-8
3.8693759696251615e-8
6.271399983533156e-8
2.654231598174426e-8
1.1632454647205267e-8
5.90492729534511e-9
2.4696038076636416e-9
1.767429375868524e-9
1.1020378064500787e-9
1.1728985454520748e-10
3.1065499749538055e-10
9.021127187200409e-10
2.8488629501117907e-9
6.3551586293123905e-9
4.764519811497626e-10
7.300813433904787e-10
1.2216478567890826e-9
1.7539129950405453e-9
1.23290674788594e-8
2.1207744077649894e-8
1.9313941309805683e-8
1.9460896752626087e-8
2.0990070604194134e-8
2.3367135326772023e-8
2.6515179055346357e-8
3.059711441095735e-8
3.594549542136367e-8
4.305857528861705e-8
2.7074633557170727e-8
1.7632776444354862e-8
1.1455268921983164e-8
8.595161434612973e-9
7.347120562150334e-9
3.3724484040663274e-9
1.0718528683427206e-9
3.9218650384245856e-10
2.7033028053441264e-10
6.536891853902495e-10
2.2893791900516472e-9
9.515482116498583e-9
1.8587451070681837e-8
1.0628147178437125e-8
9.108543425026079e-9
9.396479070526244e-9
1.0941248357274052e-8
1.4124266239934947e-8
2.023272763265163e-8
3.230043487816484e-8
6.41314723952664e-8
5.181745578116444e-8
3.08593682897359e-8
3.2538011501359745e-8
4.838293280038974e-8
8.642813292526418e-8
8.448216382126313e-8
1.1047508139330496e-7
1.9583866083103138e-7
1.8383876019949755e-7
3.2254281193483824e-7
3.07130647904899e-7
3.7504441243964085e-8
2.0837969771054566e-7
1.0509336016342803e-7
6.322641015718821e-8
2.6440439265323166e-7
3.394301013878963e-7
6.42307806201816e-7
1.4788773304478784e-7
1.0528023743220612e-7
2.8955352071138026e-8
8.246332090778789e-9
3.170589077076247e-10
2.1691738044539005e-9
2.3221258110070244e-9
2.2913277685716233e-10
7.247092816456052e-12
1.5174624884766133e-11
4.7072823507861496e-11
5.086024016351176e-10
1.6197114261007518e-9
3.3809591004071888e-9
5.70658456028367e-9
8.400688058991143e-9
1.1254276609223509e-8
1.4113996719525501e-8
1.6903854491566565e-8
1.966680550787284e-8
2.301832904665003e-8
1.2658306989106634e-8
1.7999601884958157e-8
6.394267747565174e-9
1.7416837155080304e-9
2.895797278012019e-9
5.403135007193329e-9
4.687541553724564e-9
1.2883488324366925e-9
1.8973354657212133e-9
9.16585363320354e-10
7.577328030718811e-10
7.292620199230539e-10
6.775969652902215e-10
4.3104070707487103e-10
1.6165924356037754e-9
1.7931984077766077e-9
2.127527366317727e-9
2.585756729939293e-9
3.181359193082496e-9
3.944600169835493e-9
4.92070007264177e-9
2.675758259599245e-8
8.396850125220137e-8
5.039546742810526e-8
4.7033761622340586e-8
5.5626182467021015e-8
8.146110632041696e-8
1.3584827768263305e-7
1.3569308897380924e-7
1.172758600481045e-7
1.4661622189188173e-7
2.0424267759997168e-7
1.0819230769263411e-7
1.4165273864635788e-8
1.7936597922749627e-9
3.969337401780339e-10
5.202752898654195e-10
3.6916975275667845e-10
4.0373065874013207e-10
6.00675206427749e-10
1.202780551648715e-9
2.3975035143879e-9
1.7965416518304336e-9
1.4709764047277236e-9
1.3998899252654596e-9
1.1992876884814227e-9
1.7233320878432206e-10
3.954628997028482e-9
2.4728316424938717e-9
2.256334513324606e-9
2.3609264454505734e-9
2.666720192933912e-9
1.3409899293425434e-8
4.3218891139006894e-8
3.536793989111072e-8
2.9163089330727038e-8
2.9637075771069554e-8
3.3651969504033774e-8
4.1799950118798384e-8
5.75456790982417e-8
8.929129042103433e-8
1.44820404469781e-7
1.9039597869948445e-7
1.1653953462880595e-7
5.386913291231539e-8
3.433049659943368e-8
2.430705340466679e-8
1.5731094911912786e-8
1.2013811262731178e-8
1.0019287818503791e-8
4.178868410098418e-9
1.7215166186055188e-9
7.329367364402465e-10
1.6621784923183364e-10
2.5131291742907113e-10
1.7935144094409756e-10
7.050794808957664e-9
6.233816826776466e-9
6.301072633175175e-9
6.721399658115417e-9
7.459326843824054e-9
8.59270438641255e-9
1.0272169610105833e-8
4.33032431079033e-8
7.670344598342289e-8
4.495752414491041e-8
4.4420752051482317e-8
5.679375692170341e-8
9.085939321237279e-8
1.292682293960432e-7
1.0183400500767452e-7
9.956578706135882e-8
1.3876835557436376e-7
1.475819739048665e-7
9.800240166290602e-8
9.968084934268258e-8
7.69463352195686e-8
5.634942225232835e-8
5.368007542088319e-8
2.068628867077352e-8
5.195572489717695e-9
2.051858277928423e-9
1.2348292220306291e-9
1.10693221776791e-9
7.23182140089128e-10
4.417229135343746e-11
2.997684023442862e-10
4.453427375317268e-10
2.8498337814991915e-10
3.322447367271155e-9
4.353286047716053e-9
3.440604643224185e-9
3.3844345026250583e-9
9.668109925908898e-9
3.857757148531863e-8
5.151797935548265e-8
4.2984459426295027e-8
4.154544116124263e-8
4.3724053571651824e-8
4.834159909778932e-8
5.58547577183873e-8
6.850821555004125e-8
9.362056000521581e-8
1.682561251400118e-7
1.3912011438197632e-7
1.1904951035998468e-7
6.58379961805965e-8
3.05061356797437e-8
1.8422673560020896e-8
1.5715695788234953e-8
1.304257389734856e-8
5.738483765494708e-9
2.9225728407075744e-9
1.6627474372504132e-9
8.62315845007035e-10
3.310502921838716e-10
5.508060619852842e-10
4.850403873474583e-9
5.942177456452186e-9
7.989362967012976e-9
1.009356726609697e-8
1.2136261435094947e-8
1.4368453766695746e-8
1.7093738421218827e-8
5.674642555763247e-8
1.143604906668799e-7
7.250782462255196e-8
7.463241727140506e-8
9.820021790576752e-8
1.5988601866145027e-7
2.0228975457104322e-7
1.468579249217336e-7
1.4049273119209597e-7
1.8286092962331375e-7
7.754417151734849e-8
6.276446221470029e-8
1.69841094930976e-8
7.731530438664046e-8
1.2619891811626292e-7
6.886082333253613e-8
2.030464544208621e-8
3.534551741729425e-9
1.1799218219891585e-9
6.001767536031726e-10
4.2974433601020656e-10
5.628290314548497e-10
2.7744688528961303e-10
1.4031139421044177e-10
2.5275826394225426e-10
8.410552358887142e-10
4.648523779224497e-9
9.863384891477458e-9
6.2838205512887334e-9
5.991092824937295e-9
6.403984024982938e-9
1.4109415568342666e-8
5.6318699906883405e-8
7.886525445752461e-8
6.64675340982662e-8
6.439142498704649e-8
6.845179531270835e-8
7.914785312679524e-8
1.0769861714423009e-7
2.281771403693391e-7
3.088146794638781e-8
5.978639198767947e-8
3.868961527829509e-8
3.390241793592407e-8
3.2597512799801135e-8
2.213727661155638e-8
1.768919599395227e-8
1.2911756846396419e-8
7.427852128129269e-9
6.127108150412277e-9
5.897490895377171e-9
5.180385277086528e-9
5.2921589853204464e-9
7.672266990356796e-9
6.565096284305544e-9
3.2372263150570434e-9
3.2671846851126347e-9
3.826606812223239e-9
5.532203648389462e-9
7.805142165015612e-9
1.3991011409783116e-8
2.146136752523406e-8
1.1947987262896288e-7
1.9282160559006517e-7
1.202327759645278e-7
1.30042164296421e-7
1.906419628042145e-7
2.962425102574375e-7
2.186922868508486e-7
1.964250632577035e-7
1.533557316694685e-7
1.428079214212301e-7
4.986647316296788e-7
1.5019274581830744e-7
4.279786769440702e-8
1.2634953315111176e-8
1.0982610176938571e-9
3.814307439261794e-9
1.327878694209498e-8
2.225706613777001e-9
6.730679323619918e-10
1.3326376220059846e-10
5.5765893711913885e-11
4.6970874458157706e-11
1.0047331737353667e-11
4.068581644960396e-13
1.227674689591377e-11
8.044073304879609e-12
4.3869518325241173e-11
1.9117913633256697e-9
2.5097168638023954e-10
1.805504846988759e-9
2.781783827883866e-10
3.162279227065587e-10
4.929873306264165e-10
8.340203804318827e-10
1.4096651697938223e-9
2.0870435697378555e-9
1.095192404779332e-9
4.2752373501458086e-9
2.0509560010139274e-8
3.184573753909203e-8
3.55283094836729e-8
1.2786859426422603e-7
1.248408205103144e-7
6.833973586461236e-8
7.645424491874036e-8
1.2262510657805014e-9
3.684118626378336e-11
6.137192081750207e-13
3.161369881552188e-14
4.7206606596601985e-14
1.5247557089128403e-13
2.6185117583659893e-12
1.5104550283260035e-12
1.6739038975228023e-12
2.1827716462184693e-12
2.9329962938788526e-12
3.934464003814755e-12
5.206588265901319e-12
6.7376106022731694e-12
8.44917873347204e-12
1.040263296340637e-11
2.3936657951471233e-11
3.304896989062401e-11
4.293577446364534e-11
5.210880508744399e-11
5.583243613349394e-11
5.360309490554762e-11
4.713293496231672e-11
5.897536398243725e-11
5.715341515836093e-11
4.974917392251653e-11
1.6561611133834906e-13
5.17064695795135e-11
1.4135943957822945e-10
3.7840113094356557e-10
7.403948392223976e-11
2.2786324124212773e-11
1.308641403635136e-10
2.592860775267606e-10
3.8183935703381494e-10
4.799202594047824e-10
5.792937615798561e-10
6.964817099837773e-10
8.397457123087687e-10
1.0164220215218984e-9
1.2349931421595562e-9
1.5059408833588511e-9
1.8424617185792642e-9
2.2613504780113605e-9
2.784241091325522e-9
3.4394430872249585e-9
4.2647571179637366e-9
8.51303454550295e-9
4.810529067540523e-8
4.625790308015686e-8
4.1514728975641656e-8
4.415692014430685e-8
5.158991679617399e-8
6.558961358323864e-8
9.160969751700903e-8
1.3413278870242528e-7
1.5152111386852523e-7
1.301696824817083e-7
9.144463142090732e-8
2.0027436446219115e-8
4.236856722765488e-9
1.1708420391684577e-9
2.2877895216013917e-10
3.693309217036261e-10
1.4009933524034419e-9
1.9428414818691902e-9
1.4729952658886609e-9
1.1840485480425962e-9
8.440113218109147e-10
8.55649566813957e-11
3.4951805957217384e-9
2.435854595478822e-8
1.600100049078494e-8
1.1845750684427424e-8
1.1431863683462197e-8
1.2618949015377432e-8
1.5312938472807206e-8
2.0042454154872686e-8
6.493350708688977e-8
1.202899009140403e-7
6.49287320399062e-8
6.009246432948643e-8
7.249431574150531e-8
1.1062518527722747e-7
1.9485134287793848e-7
2.2419910839269229e-7
2.45945827593215e-7
1.2053420705806924e-7
6.21030927693096e-8
1.8479523091065578e-7
2.765040824716647e-7
4.3921788893190284e-7
3.3654768899230964e-7
6.540249998992131e-8
1.506486480605829e-8
7.982892516593708e-9
1.0758766271770632e-8
7.301057319161362e-9
3.819756455330571e-9
6.568762737275918e-10
5.435318112435281e-10
2.6763428785922324e-9
5.780773281685373e-9
8.387201697144232e-9
3.270858193437875e-8
2.3883079986519084e-9
1.2058539018563573e-8
2.2840602591658735e-8
6.245324390102373e-8
7.90232739543275e-8
1.1159244635709306e-7
1.6962398782071449e-7
2.3456494245470114e-7
2.435466799473064e-7
2.118836220549884e-7
1.511804433002199e-7
8.816473680568472e-8
3.5640645872842765e-7
4.0545517918425595e-8
2.4510757038790683e-8
7.021813688791496e-8
9.23718662763286e-9
6.4018288144528885e-9
7.029779737810084e-9
8.836150668435421e-10
4.5291021869433606e-11
1.0462706074222791e-10
4.7751443037139546e-11
3.0722238883776566e-11
2.8308700361098093e-11
3.643176072437849e-11
5.7544881876223456e-11
9.790565862284263e-11
1.6775981124064093e-10
2.7797236747278376e-10
4.298978884929127e-10
5.931097517994415e-10
6.659740246069922e-10
5.245574931824528e-10
2.009708084563896e-9
2.448964079557676e-9
2.36465289448225e-9
1.988842058876497e-9
1.3496979422438183e-9
3.31922988564021e-10
1.7766168011997213e-9
4.0498037346238735e-10
1.366885263303121e-10
2.8869068483387617e-11
1.6820242595777758e-12
6.090871068332263e-13
3.7688215093014494e-13
4.3090437266739265e-12
6.045101121801129e-12
3.1776951358576136e-12
1.8670061710720912e-12
7.210951635330844e-13
2.7847636962944304e-12
4.474778967758905e-12
6.002552210325318e-12
7.582852109839609e-12
9.375097873162655e-12
1.1505973102644741e-11
1.4100282552001399e-11
1.730036363651914e-11
2.12797063221662e-11
2.6255985517299375e-11
3.2506658695054565e-11
4.038985842181197e-11
5.037427910082295e-11
8.333112014352846e-11
1.8232393276067802e-10
3.3299629900372097e-10
5.320953918852329e-10
7.921108780152214e-10
1.1366365897734915e-9
1.5965536002397684e-9
2.204031750751098e-9
2.9794822097281713e-9
3.90845346136249e-9
4.8886154076262485e-9
1.6694414580619922e-9
1.0383686636609569e-9
7.993572130653179e-10
1.671811572456305e-10
4.1990073991526775e-9
2.2408272678237813e-9
1.941877180218772e-9
1.8890670492728858e-9
1.907135046358896e-9
1.9239330063471187e-9
1.8572454915907863e-9
1.5668562297231262e-9
8.986536395043788e-10
6.93770789329515e-11
1.0306786584869039e-9
1.8840776142700232e-9
2.732370395096408e-9
3.7059015379161397e-9
4.941793921476311e-9
6.629890367028237e-9
3.863866760915747e-8
6.190879425634652e-8
3.622662530276584e-8
3.678965252927354e-8
4.9457735985591116e-8
8.395871591267372e-8
1.0024635237675705e-7
7.842839784012802e-8
8.880083505902701e-8
1.5358261855426297e-7
3.3907678909364345e-7
1.6501960067778233e-7
1.5041897998266457e-7
1.0478251326137719e-7
6.109377558196851e-8
4.3512118516783706e-8
3.2479325872222903e-8
8.256823443232711e-9
1.7414445045329476e-9
8.259987950865836e-10
5.817945800777592e-10
3.5747448205784024e-10
1.0257339000091705e-10
3.414549243697422e-10
3.7180188789834147e-10
2.737112450587572e-10
3.4873602847574056e-10
6.019086489674722e-9
2.5516982721645796e-9
2.1445106090195437e-9
5.810752155156282e-9
2.2498405087604036e-8
3.798860100717013e-8
3.311664436074948e-8
3.1330299997992836e-8
3.227310862378729e-8
3.4787815643249947e-8
3.8681176241980184e-8
4.4544006267057326e-8
5.427744450307131e-8
7.429862014742089e-8
1.38867262555285e-7
6.799796958622251e-8
4.3463718754244995e-8
3.355360799465613e-8
3.04018563617047e-8
2.5416366890661436e-8
1.0796917464107804e-8
5.102008361150416e-9
2.861913889178006e-9
1.6202133010340082e-9
7.405738019981695e-10
2.7892273404520908e-11
1.1099467771413536e-9
3.826025768925975e-9
6.0495012083208904e-9
8.02157221984649e-9
9.736175454149109e-9
1.1506808604194967e-8
1.3646482397208845e-8
1.646113578802186e-8
6.668003543822145e-8
9.627992620634256e-8
6.245530474938732e-8
6.715157140548101e-8
9.564602356890122e-8
1.6427537009860652e-7
1.5139532608730888e-7
1.172113111050201e-7
1.3931401160266462e-7
2.64101267188767e-7
2.9743757149435254e-7
6.954815254829732e-7
4.2002882157886776e-7
4.487706777975585e-7
2.461906971425816e-7
8.087846282992337e-8
2.559880489055108e-8
8.2295369007229e-9
3.0379601022198783e-9
5.278281874440574e-10
1.8007567765590544e-10
1.296975043953433e-10
3.25288926297747e-11
5.4794678429999345e-11
7.27822493473296e-11
4.779870470847536e-11
2.781117171058999e-10
1.3886471527849747e-9
1.1341132126513704e-8
3.691273547305386e-9
2.948466003053223e-9
5.394769958694016e-9
2.2118656814931994e-8
4.816181628232268e-8
4.852242593307016e-8
4.5705745243725016e-8
4.651825679406166e-8
5.070082228078544e-8
6.028314233085362e-8
8.655696928150065e-8
7.414374033772706e-8
6.965222376562429e-9
1.4805390712951537e-8
3.338552293764035e-8
4.79097912319934e-8
4.4741609946130206e-8
2.2782251793431325e-8
1.3631397726440525e-8
9.405603505936428e-9
6.7473849588797965e-9
5.766419874883621e-9
6.575485309682651e-9
1.1283526491065243e-8
4.234491340162655e-9
4.2261010267549005e-9
6.065175179647521e-9
9.240449526913633e-9
1.3494966298528064e-8
1.8318878555462056e-8
2.346301244085019e-8
2.912827684699457e-8
3.569205600277857e-8
1.3893976725280834e-7
1.3062269098443435e-7
1.0152845677455519e-7
1.2613693361469018e-7
2.1499833149682812e-7
2.5670478340903105e-7
1.720566910280218e-7
1.7556393143228553e-7
3.2446571277722505e-7
4.599041179450358e-8
3.10555894531316e-7
4.6146184749771326e-7
7.390107386969049e-7
1.119481341394524e-6
2.625743207727336e-7
3.343453251036116e-8
1.3653028328309982e-9
1.2909806548207123e-10
1.1314029730322831e-11
7.638757796952414e-12
3.9042849157071057e-11
2.0050820953195702e-10
1.8900298466426935e-11
6.339591050457971e-11
1.00251886584352e-9
6.4510201447601e-10
7.132357864470365e-10
2.889774544527532e-10
3.2580724464631813e-9
4.411373708017346e-9
5.752600237068645e-9
2.361670823547755e-9
1.7143408984147265e-9
1.517197096177463e-9
1.2891860843895198e-9
7.301423054448374e-10
1.1860341541001268e-9
7.898729196130376e-9
4.454469707144714e-8
9.852584682116271e-8
1.1111766793372497e-7
1.2425037784960397e-7
3.5913898443662875e-7
1.51443786158681e-7
3.1818394397095784e-9
1.2376843538149468e-11
2.513801246475187e-11
4.259930433460349e-12
9.263156503490017e-13
1.1472040013558087e-12
1.9536228394114015e-12
1.4788755284800136e-12
1.4429385046527949e-12
1.805271659834158e-12
2.4131713110416445e-12
3.257488644983061e-12
4.358040174552191e-12
5.722714989200667e-12
7.300621896278922e-12
9.005138855474832e-12
1.1053001802499944e-11
3.170561462058092e-11
3.1792559265152175e-11
3.648314093048978e-11
3.222043127458052e-11
2.9381478185079484e-11
3.062392778215871e-11
3.3427226736946545e-11
3.001953959288408e-11
8.00202335373335e-12
2.2581994558472828e-11
3.7740495496751367e-11
5.943795048612845e-11
1.3948458520358685e-10
8.139196855841718e-10
8.211886105500873e-11
4.7471248062834787e-11
1.7297126578037012e-10
3.181835251760172e-10
4.660036603237389e-10
5.899931588584089e-10
7.120287707184275e-10
8.532181941170845e-10
1.024082660121838e-9
1.233260120399149e-9
1.4903757131988153e-9
1.8071175725188142e-9
2.1980242809651108e-9
2.681395421935652e-9
3.2805333977330725e-9
4.0255421540304735e-9
4.956018165942343e-9
8.431515851831655e-9
5.1953916597504555e-8
4.563986192462734e-8
4.218396084818011e-8
4.627018941339732e-8
5.619586808165588e-8
7.542249394684396e-8
1.120023791876009e-7
1.525541807902825e-7
1.327580685574571e-7
1.0878973978535402e-7
8.658371556660167e-8
2.889481929335868e-8
5.408095745162809e-9
1.4139685433001342e-9
4.3208161431873516e-10
5.357541093311801e-11
6.930093251608501e-10
1.5169442974870791e-9
1.1203660667310606e-9
7.184712628617187e-10
2.711340024560314e-10
6.719043271183954e-10
3.41738906494751e-9
1.6788555624805e-8
2.0195576897230722e-8
1.2629583486133613e-8
1.1588730249830246e-8
1.2628850520820863e-8
1.5382279214114922e-8
2.0280347723308825e-8
5.8418306781617253e-8
1.1801756342783593e-7
6.210085605288851e-8
5.518907021791227e-8
6.37316099702583e-8
9.227820280302177e-8
1.6934079248621967e-7
2.700011974707387e-7
2.963102360913053e-7
1.2336372558115018e-7
1.6156447686681768e-8
1.2056929529708843e-7
2.222801167618316e-7
4.068589961386262e-7
1.2318949936885724e-7
2.650110924923657e-8
1.5484024086402588e-8
2.3062697532492535e-8
2.1192619874235494e-8
1.5303140266728835e-8
6.886716717000186e-9
4.6893323811863576e-9
7.171134943014555e-9
6.751583653971149e-9
5.353692595131521e-9
1.0260525951657146e-8
3.748885938509016e-9
7.000960805706743e-9
1.225223708040472e-8
2.1212311945628133e-8
6.72719220454393e-8
9.076167795601989e-8
1.3689092913764054e-7
2.1930299668146966e-7
2.9478840054524853e-7
3.158129528513562e-7
3.5127664324584015e-7
4.989578896526154e-7
3.302655989894092e-8
2.93096991305227e-10
2.1639171504839876e-8
2.8383579932691135e-8
2.049321918548272e-8
4.259565177767101e-9
5.148812797916989e-9
6.708313338342223e-9
1.9189473083298938e-10
4.426484074787256e-11
1.0441871751042918e-10
7.816042983469467e-11
5.72861372828224e-11
5.916966180168427e-11
6.393651891475382e-11
7.276081137877776e-11
1.034463616883183e-10
1.6986409317312422e-10
2.8779952749898303e-10
4.689063673669092e-10
6.864515563186364e-10
8.129317295690863e-10
6.656971688704906e-10
2.1438534557312843e-9
2.7919986282786377e-9
3.0541759796445983e-9
3.0197853886465124e-9
2.682138478323293e-9
2.228783259857484e-9
2.1134543158283877e-9
6.637770975264411e-11
6.593612976418174e-11
4.001092675049265e-11
9.831321191346936e-11
1.0880738733279199e-12
4.5105749689985143e-13
1.0065718310225765e-12
2.1382179481713905e-11
7.800074898353734e-12
7.65801618445168e-12
4.041406656674484e-12
4.090747173533183e-13
3.0137273095481486e-12
4.717729015566934e-12
6.164357521404498e-12
7.687482735213847e-12
9.462771528451324e-12
1.1617121191156016e-11
1.4276567877590843e-11
1.7588051275789193e-11
2.17333943034155e-11
2.694277648806669e-11
3.351124668997991e-11
4.182132803803949e-11
7.768581308449137e-11
1.556840515170975e-10
2.7092848729402556e-10
4.181883589894488e-10
6.070821103197172e-10
8.559156094376798e-10
1.189193692073425e-9
1.6352062627037582e-9
2.2193584614484287e-9
2.946597560060022e-9
3.739308593732677e-9
1.1882266550729673e-9
7.371259767225707e-10
5.138375092009229e-10
6.82012119849836e-10
3.4905767950314275e-9
2.076280067423175e-9
1.8521863893933849e-9
1.8450654201979083e-9
1.914921436672769e-9
2.003923089685163e-9
2.046490481135185e-9
1.913713607425688e-9
1.4079524184750163e-9
5.183237076985861e-10
3.907928065189851e-10
1.1241235820853596e-9
1.7780303042174618e-9
2.4800672764272824e-9
3.3332818670961706e-9
4.45489018930154e-9
2.750372930389902e-8
4.7825602829920857e-8
2.806063701154486e-8
2.84944603931753e-8
3.808511054018847e-8
6.42128616132041e-8
8.222217251201565e-8
6.33769389629529e-8
6.730450609020722e-8
1.1919874208656384e-7
3.524825272886416e-7
2.3492204576275806e-7
1.3524255662251283e-7
7.537216604498314e-8
4.9076495404415184e-8
2.8213273829891793e-8
1.2858079877637385e-8
2.689857385570079e-9
8.873958050353947e-10
5.659799598657468e-10
3.8460259009440546e-10
1.1754064271340555e-10
2.414311434790019e-10
2.7374452502156193e-10
1.5609631870309612e-10
6.506710927274582e-11
1.0905483754696482e-9
4.463796430929932e-9
2.049924837578835e-9
1.7498623406096864e-9
6.390481290893599e-9
2.0527403737040225e-8
2.9863685115211923e-8
2.455432980382603e-8
2.298017326374628e-8
2.3702591945512802e-8
2.584392025743728e-8
2.952193067849221e-8
3.576202097160643e-8
4.731340234786866e-8
7.236464344566538e-8
1.2647064847100105e-7
7.36677948499526e-8
4.719128575629568e-8
3.905432357201774e-8
4.132631749271428e-8
4.457019868540441e-8
2.0757782765339494e-8
8.634300617458546e-9
4.558194465335402e-9
2.558673919537237e-9
1.113678559427538e-9
8.067012734800217e-10
7.23307572394048e-9
2.784893081109925e-9
1.39978925802827e-9
4.265167630853145e-9
6.215561832056046e-9
7.761095178999959e-9
9.323473738674271e-9
1.1179958345791354e-8
4.780448413890336e-8
7.707132069610458e-8
5.0399852268414623e-8
5.4465003603993244e-8
7.751876619161629e-8
1.351743759351677e-7
1.3528952754039497e-7
1.0177411783073109e-7
1.1303655899804706e-7
2.400148044689535e-7
4.42896337326611e-6
2.1722981537523087e-6
6.993174186584387e-7
2.731202885110066e-7
1.0036949507861826e-7
2.321711067492764e-8
5.419136875215642e-9
2.026486063625077e-9
6.615922074159657e-10
1.6270256337630801e-10
1.0297877375189466e-10
2.3618092397038495e-11
1.0449078764817013e-11
4.881083179213975e-12
8.034554429996724e-11
1.8224172377285604e-10
6.459538305891275e-10
3.0032047385174716e-9
6.40043923438126e-9
3.0238377344647353e-9
2.6556619600560712e-9
6.840938849956994e-9
2.5374496146604544e-8
4.5682094605593507e-8
3.9339281438031766e-8
3.513085484692588e-8
3.5224532999121785e-8
3.8905110349351114e-8
4.86108151688701e-8
7.826199285963054e-8
1.0218947949907477e-7
1.3138797382295596e-8
4.224385260234085e-9
1.057784185708113e-8
3.59528253072202e-8
9.886026287932028e-8
8.428302688992825e-8
4.741894680492958e-8
3.0910890892535236e-8
2.1654392344110436e-8
1.560483451037972e-8
1.4295328876971026e-8
1.9237735495442804e-8
3.263694520787013e-9
1.0748032191877698e-9
1.1208718878886256e-9
4.1283880447242725e-10
3.6701113960307026e-9
8.512372205865948e-9
1.3905704737334993e-8
1.920971911014479e-8
2.4630482999097742e-8
9.313110301677985e-8
1.0253241554527073e-7
8.292872789641303e-8
1.0584127813369207e-7
1.8453872857885247e-7
2.3441912870958125e-7
1.591513744896877e-7
1.589274868635285e-7
3.243390072069867e-7
4.65306511209501e-6
8.926538375872658e-8
1.863890212831062e-7
3.5476665090305927e-7
6.706389249267032e-7
7.581764098305216e-8
3.968332791360807e-9
3.118001515294638e-10
3.671278827855255e-11
1.1793221221245617e-11
1.7371373171765487e-11
3.331004531777776e-12
2.1020448591899827e-11
2.982259393738633e-11
2.58782370620605e-10
1.199205679095852e-9
9.208765769758921e-10
6.063772357329758e-10
6.306588146781053e-10
6.758593732709618e-10
7.002497372092092e-10
2.1962146784948188e-10
1.1442800573207788e-10
1.0973853443876276e-10
1.394139698895891e-10
2.1137236655522991e-10
3.532026257732566e-10
4.191446207619067e-10
8.832120849204716e-11
1.0699570897647047e-9
2.474157563470355e-9
5.3637505674211326e-9
1.1548580680279172e-8
8.648020706551503e-10
1.662066557373089e-11
4.892904535814002e-11
8.248225366219091e-12
1.1679433377467965e-11
4.636282541762367e-12
2.04745516509345e-11
4.0787728849438546e-11
5.0975599651783246e-11
5.5972461397960555e-11
4.223795728103233e-11
2.9649945930842954e-11
2.124714429213762e-11
1.6796057622039172e-11
1.6538463274522207e-11
2.1282155980408412e-11
3.223223849400356e-11
5.111553889159287e-11
8.894221539335825e-11
2.1067488186563609e-10
3.410996478398858e-10
2.6640735606278075e-10
5.349769764956855e-10
8.042250285031689e-10
1.0622065501589609e-9
1.513981017722469e-9
1.4844324669532015e-9
2.053094341890138e-9
3.276578558087951e-9
4.412283279166369e-9
4.899797004125869e-10
1.5864157748905173e-10
9.328708365359341e-11
2.4334870954192127e-10
2.0843747148498328e-10
2.2316613210216426e-10
2.6289415648275765e-10
3.236233532640503e-10
4.0496794840676454e-10
5.075266369420543e-10
6.308212382808223e-10
7.626362895714212e-10
7.642105146378873e-10
1.1723488681608565e-9
1.8570510653348094e-9
2.256491819765459e-9
2.7898793889347347e-9
3.4734205099009126e-9
4.344625665327512e-9
5.460024640572889e-9
1.638296603587118e-8
7.525261390473916e-8
5.3803643951254745e-8
4.959845915548936e-8
5.546885574102073e-8
7.104491427850006e-8
1.0491788271270429e-7
1.6250264153361133e-7
1.6114873903805858e-7
1.342896817231278e-7
1.5061068445329377e-7
9.533724272264139e-8
3.529194653050883e-8
6.501913456088879e-9
9.144416797730052e-10
7.494123509570876e-12
3.206277059754853e-10
6.871975306105371e-10
1.6189249135986606e-9
2.1504193221914115e-9
1.5014791136553234e-9
1.1940278248452405e-9
8.910200033502935e-10
9.340768041832977e-12
4.0032847119967345e-9
2.0791577572989773e-8
1.0326435784557705e-8
8.629345919655436e-9
8.752114990610115e-9
9.894679395079156e-9
1.212630200991711e-8
4.404945040356022e-8
1.229853885687226e-7
7.078852155297082e-8
6.140575790394696e-8
6.725103944296944e-8
8.720564658910229e-8
1.3646037555732134e-7
2.3885339175406533e-7
3.1857923269119054e-7
1.7849780314254727e-7
1.136837319763388e-7
1.3985643166795695e-7
1.7340699456006897e-7
1.1401892076792744e-7
6.444391373224089e-8
4.548552436713749e-8
1.9361684637320894e-8
9.521985479592481e-9
8.468487077889606e-9
6.220501440388923e-9
3.51193232503006e-9
5.58743181961394e-10
4.332036985020355e-9
8.372364429074082e-9
3.160292238122669e-8
6.646247394573038e-8
2.864724814344224e-8
9.399103291223712e-10
1.3561526884581516e-8
2.1045625659581034e-8
3.578736722672583e-8
4.3476644272998353e-8
6.097999617168595e-8
9.389126765908176e-8
1.4738450518799184e-7
8.070526812377984e-8
9.085255106268924e-9
8.317344601596273e-9
7.157573779648822e-9
6.94392721392267e-9
5.0866938534883426e-9
9.018321596014894e-10
2.5692281943787714e-9
2.9440831743093698e-9
2.5684847589411644e-8
4.266040847615754e-9
2.0049710490016247e-9
4.827979700117768e-9
9.887364311484503e-9
5.1879491533815054e-9
5.865371239062298e-10
1.959509367372081e-10
1.6127930226408037e-10
1.9541305374802106e-10
2.749715986426335e-10
3.7606931022491403e-10
4.241377560602048e-10
3.326411246955034e-10
1.8442903922959685e-10
9.568098305990923e-11
1.2997764019642348e-10
4.710087708536599e-11
4.103242118847201e-11
2.2570563059507966e-11
9.982787298429324e-11
8.938647687211786e-13
6.66357237397174e-13
6.436314543533372e-12
2.774556702542051e-12
2.6433716221028698e-12
7.16882159829413e-14
1.4404141787621506e-12
1.53983787334639e-11
3.851583749510741e-12
2.6828907275519723e-12
1.0885994788549298e-12
1.3800055258615772e-12
4.954690555218219e-12
9.707869764245746e-12
1.566038607389508e-11
2.270397614759704e-11
3.0597204611873207e-11
3.925648126469691e-11
4.893463363683967e-11
6.01125006312462e-11
7.338973106643655e-11
8.947161523592032e-11
1.0920580995273468e-10
1.3364157662957817e-10
1.641102672867788e-10
2.0233827599139746e-10
2.5061432481963834e-10
3.786897938532365e-10
1.9509389805106172e-9
5.183252169098759e-9
9.818425549062266e-9
1.397603466016117e-8
1.609997465601672e-8
1.704273088783122e-8
1.7794004502320308e-8
1.8737884711941805e-8
2.0024155178705477e-8
2.178826257643902e-8
1.6130372492375037e-8
8.530223075786792e-9
3.494556218640798e-9
1.5094749797860357e-9
2.07637225532369e-10
1.412760589051055e-9
6.441603110024945e-9
1.0949113501987157e-8
4.600126474203477e-9
2.6135511323496522e-9
1.1035188803731615e-9
5.472447107930592e-10
2.352713575589636e-9
4.128686096637504e-9
5.869828541452936e-9
7.781087266083557e-9
1.0162308950870813e-8
1.341826341224955e-8
1.8169991060671323e-8
2.5428399889617713e-8
1.1345193251813198e-7
7.83453309731502e-8
5.356287151845491e-8
6.274981196581113e-8
1.0462716569050068e-7
1.3185772061485156e-7
9.77001623660738e-8
1.1856382273986891e-7
2.323244937597096e-7
1.4339709696194417e-6
6.809311450428493e-8
7.207445637057263e-9
1.520410316436189e-7
4.1456252771452733e-7
5.577935252060959e-7
2.081607760248964e-7
2.2613717543658623e-8
2.332373388071303e-9
6.280918896478746e-10
1.1450274123149181e-10
3.166317974508117e-10
1.8607055046698487e-10
4.060206143179486e-11
2.7076569070430072e-11
1.676737594762127e-10
1.1866738499592756e-10
1.7257083403778689e-10
1.9225355245172658e-10
7.026825432898823e-11
1.1047429633556986e-10
2.692709283335184e-9
3.71759783709233e-9
2.631809062568278e-9
2.770197545456192e-9
3.24317876707579e-9
3.7792168381298655e-9
4.073150211188771e-9
3.7188030124330095e-9
2.1624502937334114e-9
2.484519748650117e-9
6.965830280737169e-9
1.8997806714221464e-8
4.317075560633861e-8
3.5312552394619e-9
1.4061277507840573e-9
5.31464783456274e-10
7.552590405078012e-11
1.4028529678032964e-12
1.0084477775024685e-12
0.
1.1954010855362653e-12
1.6314836988674594e-12
2.1436515576468394e-12
2.7504038773571783e-12
3.2964680980756654e-12
3.9402282434587145e-12
5.112072631675371e-12
6.99284047822142e-12
9.657301636828981e-12
1.3224320773993978e-11
1.7847966226644764e-11
6.404338702211667e-11
9.050851194773857e-11
1.46660149716914e-10
2.2007257575731127e-10
3.1722581823575123e-10
4.5510644072586345e-10
6.699945395477348e-10
1.107070336211922e-9
4.54308146878899e-10
7.580209891090344e-10
1.1081951079733877e-9
2.8548547689564585e-10
4.6306640847048733e-11
7.506395755361464e-11
1.584265509806874e-9
6.09173331352617e-10
5.459992422238701e-10
5.810166360923062e-10
3.222486034392236e-10
1.3673008450207787e-10
3.484666445786868e-10
4.749940125444735e-10
5.899333164986669e-10
7.19981321330183e-10
8.779601303122017e-10
1.0738304265019974e-9
1.3182123704852406e-9
1.62390069192811e-9
2.006946841441303e-9
2.487854730131707e-9
3.0932153549420265e-9
9.293428633583755e-9
4.5526773237348325e-8
3.715776742401758e-8
3.1872990859578955e-8
3.299881044918628e-8
3.86248116386254e-8
5.111051446735194e-8
7.684414119106348e-8
1.1153488835123505e-7
1.0753057166266383e-7
9.762558793168843e-8
3.50733396042901e-8
5.7647339905864185e-9
3.87725171943806e-10
3.277094750506333e-10
6.13339796456195e-10
1.0365102107538683e-9
2.123842085292391e-9
3.606199765701149e-9
2.8003007629052114e-9
2.462353587882414e-9
2.648781109080128e-9
3.194138707051206e-9
3.994294615665768e-9
5.853083949240405e-9
1.0293018427375481e-9
6.1555526488743e-10
1.0386392257423992e-9
1.344950518105637e-9
1.6959190012941317e-9
2.163848983546484e-9
7.208673684330526e-9
1.6007785988897864e-8
9.287485884733482e-9
8.899865202161145e-9
1.0873694665841941e-8
1.6169776505970188e-8
2.8329619661354038e-8
3.5314436861778065e-8
3.4358188833034996e-8
4.7985813519448984e-8
7.208145110512682e-8
4.761677894372361e-8
3.994757377966334e-8
4.0901278943324545e-8
3.0063119441537315e-8
1.286033067555884e-8
5.62996118878343e-9
3.1497405287721033e-9
2.1886312106309485e-9
1.9140045605410347e-9
8.451852116160289e-10
1.2771833427549716e-10
1.5276600737520117e-10
4.3527994925751157e-10
7.72454666806638e-10
7.226305735959428e-10
1.0585510284498694e-9
1.1197132395219914e-9
1.1712381127388482e-9
1.277035939138406e-9
5.025689081079135e-9
1.697847478590742e-8
1.4083934476303356e-8
1.1887699448113709e-8
1.2232739205572387e-8
1.3950518427358937e-8
1.722206229698004e-8
2.3137329119592115e-8
3.388418500426077e-8
4.830224427920526e-8
5.155902939971022e-8
4.838633529355396e-8
5.056101749090755e-8
2.830890801274381e-8
1.613243835398451e-8
9.397552468620037e-9
5.954463679970001e-9
4.626236132018486e-9
4.222397055476661e-9
1.921827992816399e-9
5.465593946670098e-10
7.363289278229916e-11
2.3535913020320607e-10
4.593824169038921e-10
3.6317812642507876e-11
3.97863801603572e-9
2.5801521725147486e-9
2.2989544773641264e-9
2.3394174261224756e-9
2.569817338931649e-9
2.990585686844239e-9
1.602591890521911e-8
3.6904031851612667e-8
2.07559837452067e-8
1.8673510871005384e-8
2.1317589979249322e-8
2.8957969388412024e-8
4.684342843628612e-8
7.049337421427497e-8
6.77667309863574e-8
7.503372595801382e-8
9.537233554581016e-8
7.358481867966339e-8
7.055455530621972e-8
6.343890761737232e-8
2.8407922595080026e-8
1.2885549727258176e-8
6.433612455437285e-9
3.891107796428303e-9
3.1910618990187584e-9
2.509543689042765e-9
7.150953289782177e-10
8.642211505379171e-11
2.617513501720445e-10
6.126350615733773e-10
7.370326240198064e-10
2.415702853067512e-9
2.597550508093615e-9
2.437846974515489e-9
2.5219294318377694e-9
2.7639753868313893e-9
3.1657809825557242e-9
1.4308793296056198e-8
4.2013511503359614e-8
2.6326775925206808e-8
2.283278703776678e-8
2.459299581405101e-8
3.034062747219716e-8
4.284293646980018e-8
6.770156407805049e-8
8.493628039853429e-8
7.736144117394267e-8
7.841821404545259e-8
7.4093762375816e-8
7.022670255566688e-8
3.5765996997867455e-8
2.142998058000463e-8
1.275828258541032e-8
7.754076505567692e-9
6.066068798575681e-9
5.583435443711165e-9
2.1960320333211617e-9
6.569519102093456e-10
5.7672039851460917e-11
3.529987090455152e-10
5.23522791544871e-10
1.259542490815043e-9
6.202859450818776e-9
4.3355781903184484e-9
4.011289799580892e-9
4.162300375300848e-9
4.640476472385634e-9
5.476850101723593e-9
2.8114583761376052e-8
6.531526312784158e-8
3.640614571400919e-8
3.280519549623991e-8
3.759723997725672e-8
5.155832622072621e-8
8.429327399286497e-8
1.208845623914422e-7
1.1296004982679258e-7
1.2482962747160172e-7
1.1308006008178168e-7
1.0257159946835423e-7
1.0475476518436744e-7
9.868296038902557e-8
4.287410057944831e-8
1.974097813252705e-8
9.453261525459765e-9
4.845614072284213e-9
3.6261074469808206e-9
3.3796051291263816e-9
1.1704650072277456e-9
2.4354826005660346e-10
2.094999278800255e-10
6.404479897349023e-10
1.026204996207444e-9
1.6925493416079542e-9
3.6221422732276183e-9
3.747408408113379e-9
4.020494629807356e-9
4.460879634513962e-9
1.4322837392372534e-8
5.198305065576305e-8
3.91205756435952e-8
3.384838239248253e-8
3.5538967547036904e-8
4.152414637688478e-8
5.331322877081045e-8
7.595541194142454e-8
1.1248363430050132e-7
1.2507129029561478e-7
1.1466784717367744e-7
1.0998802047318536e-7
1.255242553685667e-7
1.0123533303581959e-7
4.2182756756183326e-8
2.2810865003463506e-8
1.2733439439896258e-8
6.8625824059981026e-9
5.312505418948951e-9
4.9485170735454845e-9
1.8911594741782392e-9
5.688013234191069e-10
4.777157830706496e-11
4.959856922131075e-10
6.108723792993432e-10
4.9296662211799915e-9
6.625072117885001e-9
6.207427736097198e-9
6.368404231120558e-9
6.9276150448707694e-9
7.931132384061925e-9
3.076969968913982e-8
1.0332987759395138e-7
6.544538248683973e-8
5.753727533097491e-8
6.266571165952081e-8
7.854950671884292e-8
1.1328951508548825e-7
1.7953985969248654e-7
2.1064854320810597e-7
1.9898497583615685e-7
1.557693446789231e-7
2.402158832067175e-7
2.3768342818696202e-7
7.831102377336371e-8
2.6096128656698115e-8
1.1154366378811818e-8
5.705572388306966e-9
3.938902644228711e-9
4.05782039328565e-9
2.212557782552334e-9
8.966412196501486e-10
3.7407584378891087e-10
1.8214357587640226e-10
4.243266702092956e-10
3.3438296362454145e-9
1.0992416908623661e-8
8.263748254752937e-9
8.365262827713476e-9
9.09069648859579e-9
1.0250746400729741e-8
1.1921444590418018e-8
3.7162991451592976e-8
1.1191256469356677e-7
6.760138625836847e-8
6.152744612597128e-8
6.915577087728626e-8
9.09724763263427e-8
1.4064511998384625e-7
1.978287099978449e-7
1.8341650971870145e-7
1.7214605807781785e-7
1.5287540864902315e-8
8.191449732077449e-8
3.7242752620894134e-8
3.197936592920975e-9
9.217288687853311e-9
1.1204296103169729e-8
8.666755354558167e-9
4.494022773469755e-9
3.4176104898803174e-9
3.8973015785683685e-9
2.297384717164847e-9
1.283220927881974e-9
7.783820129508297e-10
5.999663815106204e-10
1.1230153385926323e-9
7.405158481360716e-9
4.945774101926557e-9
5.86350468125299e-9
7.899270464043076e-9
1.0330977237860989e-8
1.277469047346268e-8
3.305107604890973e-8
1.285944278319873e-7
9.076544502998536e-8
8.203449437089248e-8
8.941727605491978e-8
1.1048729051716004e-7
1.5608649925883942e-7
2.4990081655980246e-7
3.5004074054106523e-7
2.2189568419981198e-7
1.8736819726533666e-8
5.073719579026571e-9
1.4203019225544849e-8
1.20229595644164e-9
1.4269453504729321e-9
1.4830454796519181e-9
1.1022503527007866e-9
9.169366093657457e-10
9.81835905239381e-10
4.957802694656199e-10
1.5813185898507722e-10
1.1369272492188697e-10
2.860506003916441e-10
8.665185367875557e-11
5.0657617929953624e-9
8.910898821087215e-9
7.942421646196382e-9
9.117311536785675e-9
1.1322091619158838e-8
1.4260877912049125e-8
4.025932727391886e-8
1.2957727186165925e-7
8.336747270120834e-8
7.630160990800321e-8
8.531972425917165e-8
1.1045001140738899e-7
1.6928348123043597e-7
2.848391336311059e-7
3.3397175726652743e-7
1.0844769966732734e-7
2.9315072457079367e-7
5.261993848131975e-7
1.8824158510579466e-7
2.558630510936562e-8
7.49490118569456e-9
5.399233042668989e-9
5.8064335495094555e-9
2.9739577194775847e-10
6.684058733040528e-10
4.722987149208179e-10
1.5784003608623026e-10
1.5419771544867945e-9
6.807645335439506e-9
6.698454596111052e-9
2.4409167056023674e-9
7.817491743522179e-10
4.491398518475366e-9
1.1427767103005938e-8
2.4490563370041322e-8
4.883521614364526e-8
1.01230759292887e-7
1.965710761863132e-7
2.601005912317997e-7
1.9054453590163316e-7
2.0227342558928607e-7
2.564832021733412e-7
3.7682108307137827e-7
4.6014284847297605e-7
1.980397902609642e-7
2.217319220122351e-8
2.9950065963741327e-8
7.079029644312411e-8
3.8163073576223566e-8
9.817787574699926e-8
6.75743288096884e-8
2.414690516270774e-9
4.843546589452695e-10
1.84024283043803e-11
2.796244157924882e-10
3.875024486887385e-10
8.294174683434576e-10
1.5690037468449485e-9
1.2173576301362263e-9
1.2862461391543968e-9
1.6734178315912054e-9
2.338823481836667e-9
3.33190171257449e-9
4.76742383287347e-9
6.8262323338575e-9
9.786830133818089e-9
1.4129450241373685e-8
2.0839908173604134e-8
4.6735283102955705e-8
4.6824410855538456e-8
7.276193020504517e-8
1.1100247236143277e-7
7.521610033772558e-8
4.349516872078248e-8
3.3424864614060055e-8
5.5703910313655796e-8
2.3459279612925774e-8
6.088720487383333e-9
1.4194887238441276e-9
3.5903850324366146e-10
3.9175578491940494e-10
4.2826219222014787e-10
1.291629348599401e-10
3.185965097093379e-11
1.5047570944105163e-11
1.0807466931029227e-12
8.962539329819146e-14
7.743319657649757e-13
2.8869204368432376e-11
1.5079303906227594e-11
1.0167275115861391e-10
8.044631567034837e-10
2.2298348752206963e-10
1.839287040116936e-10
2.2468798910549554e-10
3.2753326237209783e-10
5.451920955781033e-10
1.0011368204556415e-9
1.1515045809694666e-9
1.1863456808200682e-9
1.4480626612002992e-9
1.8196041784700174e-9
2.4349128986380197e-9
3.491637446381907e-9
5.440940214045457e-9
1.0133255995147027e-8
1.1907099596669073e-8
1.8440251221017663e-9
2.000561594134561e-9
5.917566683956583e-10
9.11415960384079e-11
1.6508169434736137e-12
4.890103979272153e-13
1.2069618422715063e-13
2.48424635191215e-13
3.766958407394029e-12
6.8966003713385486e-12
6.803462471104248e-12
2.0592235296912062e-11
2.7448852075046752e-11
2.8275740219657286e-11
2.6694243179890397e-11
2.2307802249570304e-11
7.179174701842584e-12
1.0823482292678972e-10
1.185000209917855e-10
6.101237570935809e-11
2.225528012994132e-11
2.7836861813047432e-11
2.674171639925688e-10
3.5815165789674026e-10
6.237246464445118e-10
1.008300865029051e-9
1.4657965065658652e-9
1.898017126715546e-9
2.134530476976752e-9
1.909485990950243e-9
7.707379217660861e-10
1.099521168041129e-9
1.0591457527764088e-8
3.700610356939048e-8
1.5017479873139398e-8
1.947855279226617e-8
7.30441510502645e-8
3.349070567741793e-7
2.7515309374119416e-8
1.9927587712300603e-9
7.002044624322812e-11
3.9297426109033385e-10
5.741831254176035e-10
7.564389289832138e-10
9.30668182390412e-10
1.1706964309539598e-9
1.718400717174035e-9
2.533223789156238e-9
3.3228289014009067e-9
4.228642074587559e-9
5.467193436874083e-9
7.199355340302464e-9
9.603005778063023e-9
2.8013155323934536e-8
3.9551881766653426e-8
6.730786026348236e-8
9.567091267005155e-8
1.0140778606547617e-7
1.3144221250167236e-7
1.83292196857999e-7
6.256171523171421e-8
4.155804975959634e-8
9.247658095580693e-9
3.4138025349483498e-9
5.35109208008999e-11
1.5695094755031887e-12
1.0338758361021481e-11
3.299756483400218e-11
3.386649763285878e-11
3.08041763829066e-11
2.8108884962947517e-11
4.7913449972243774e-11
5.341957151548791e-11
5.3129574039025206e-11
6.446071309254911e-11
8.600532055827339e-11
1.2103408606556473e-10
1.7631117104471808e-10
2.6230631827007034e-10
3.882170588518501e-10
5.29139222649125e-10
5.605601803369347e-10
3.8475171378518526e-10
1.6621885460401296e-10
2.332414523486896e-9
2.804798243431958e-9
3.012101762343305e-9
2.782703682666348e-10
2.8499949836471784e-11
5.037280269799003e-12
2.9438426755488565e-11
1.425367375242636e-12
2.532969640544485e-12
4.019089068366553e-12
8.859816588738081e-12
7.483390948413303e-11
1.5304670421034614e-11
2.4440515306934898e-12
7.147153731179697e-12
1.2819209154217294e-11
1.7479774375812857e-11
2.2046348500381217e-11
2.6700560021987697e-11
3.1379450312543957e-11
3.561134628083223e-11
3.771889048055506e-11
3.347398648630131e-11
2.0278574278894194e-11
6.8718885042342245e-12
1.476624535900362e-12
7.195089169639618e-12
1.2667873056761867e-11
1.9095084908067897e-11
2.7278120421701008e-11
3.832751705435973e-11
1.034679950897247e-10
1.3156938375124885e-10
2.790202395344993e-10
5.744922851090196e-10
9.207683017846676e-10
1.1302888100552874e-9
1.2335383328611748e-9
1.3408106593933814e-9
1.5680596555384618e-9
2.1097181540302848e-9
3.160437494555314e-9
4.4427322061357085e-9
4.272226973772925e-9
5.093537434932154e-9
9.939833591040405e-9
3.30406500213123e-8
2.0411120688083372e-7
1.0769282132217541e-7
2.5871464665154025e-8
8.74406422880576e-9
3.062183803738242e-9
7.516656879450797e-10
4.737245649001e-10
1.3201770786297337e-9
1.6218278982799475e-9
8.091814727352275e-10
4.2595295759834335e-10
1.395457687391603e-9
2.1824062468439645e-9
2.9437900688543506e-9
1.9108523606512244e-8
2.7011769574013522e-8
1.8845531199822396e-8
2.197446855737554e-8
3.5252978033174764e-8
6.107866599360127e-8
4.821211204756004e-8
4.398504900430631e-8
6.85455147587245e-8
3.394160066383005e-7
1.664305537616027e-7
1.2475080370388438e-7
4.037775526618587e-7
1.965356629261372e-8
1.334615408920757e-9
1.6686507269324675e-10
5.998196358278357e-11
2.2226606041714142e-11
2.7063494935401134e-12
1.4900460846371467e-12
1.5642514402033734e-11
6.047778892158817e-12
5.7755714433350485e-11
5.390450988512485e-10
1.9549430014338903e-10
2.6542390322352807e-10
3.271060716709322e-10
4.3460137576364777e-10
4.515768520948861e-10
4.016558487813726e-10
3.9637971865433604e-10
6.840224137575288e-11
4.1225421984911414e-11
3.910297514632224e-11
4.8194622276188733e-11
7.456363858090643e-11
1.4622056096223584e-10
3.347681368905532e-10
4.782055260308102e-10
7.316749794347936e-10
6.147280526858063e-10
8.853078108788069e-10
2.39931763511651e-10
5.1819894242456537e-11
4.1601893164155296e-12
1.0658896193887333e-12
8.254757959946035e-12
4.666626927479128e-11
1.0421937510202798e-10
2.5948945981449236e-10
6.73825013557984e-10
5.802971176432871e-10
3.538635668061316e-10
2.222315015326336e-10
5.04319083887421e-11
3.0381225418867236e-13
2.0585155375594212e-11
3.1235875529681975e-11
3.896103902166719e-11
4.074019692278623e-11
4.645059514379948e-11
1.5591536927825146e-10
2.2591724046087347e-10
4.6185756362539747e-10
9.760316666799516e-10
1.8238506914050563e-9
3.0939187134870992e-9
4.871163979773698e-9
7.147726325077755e-9
9.664843069771423e-9
1.1787048706788394e-8
1.2642529853223476e-8
1.1455457044047095e-8
1.524049696879152e-8
1.3042083476667315e-8
4.706149623284173e-9
1.994411928151315e-9
6.45339044182295e-9
1.3619443636477125e-8
2.5588266970217123e-9
1.2452105229353218e-11
2.5304355192902425e-10
3.2588698606210116e-10
3.8557316818886075e-10
4.2414870133975526e-10
2.4548057165775067e-10
1.2241214494036664e-9
1.2808158136472268e-9
1.5136478418737994e-9
1.8483388698375392e-9
2.2861872376836664e-9
2.8465897356262174e-9
3.5603139831139487e-9
1.7232446659326e-8
6.79378203140149e-8
4.3989576094943826e-8
3.836722223886503e-8
4.1485630262035995e-8
5.291836622304847e-8
8.032786141105806e-8
1.2535833264803086e-7
1.2168671930207827e-7
1.1328047437668989e-7
1.4672364057746008e-7
4.4942986027459785e-8
9.361527450498076e-9
9.802744143976323e-10
3.111729524063707e-10
4.295104761542493e-10
5.609481272479784e-10
8.749170791337616e-10
1.8315704218502824e-9
2.9973669318051407e-9
2.2826992547824173e-9
2.1105973087925644e-9
2.3741340489497577e-9
2.845195452471809e-9
3.1333475809075095e-9
1.5434649463671395e-9
1.257802804875853e-9
1.449808791637125e-9
1.5978857407363057e-9
1.8360047912704732e-9
8.374223073666675e-9
2.6510070339421408e-8
1.810865972286638e-8
1.600237666190265e-8
1.747409477511543e-8
2.1669207545735023e-8
3.029312037859038e-8
4.782113235652251e-8
7.068328522880517e-8
7.151128319555383e-8
7.26416596886146e-8
8.123962752036732e-8
7.1124254246737e-8
7.448294502165242e-8
4.2046147792834064e-8
1.8402370275673448e-8
8.589217810124052e-9
4.637075902954182e-9
3.2455440134046037e-9
2.99724552539728e-9
1.2297875404572338e-9
2.407563048080131e-10
1.614460458893116e-10
5.177880366048456e-10
8.55736351546292e-10
1.2633788003060012e-10
2.6298753798525767e-9
2.421322598638338e-9
2.4674773585649505e-9
2.667580970906411e-9
3.0148231438356866e-9
1.2844228497623202e-8
4.0194658979290935e-8
2.6904019726107146e-8
2.314626663552417e-8
2.457562470274965e-8
2.9543541636156792e-8
3.994551209749506e-8
6.093516905852912e-8
8.67918056126136e-8
8.410708501681154e-8
7.998466326077571e-8
8.192729611716682e-8
5.921139062934312e-8
3.089641253945657e-8
1.9521522272788907e-8
1.1664475016871514e-8
7.603756491119824e-9
6.586651853950509e-9
5.154906910145739e-9
1.7570933394841757e-9
5.643072642711241e-10
5.1676481797310805e-11
2.6606726492627294e-10
6.887477331236549e-11
3.906303631054781e-9
6.771245838760593e-9
4.904471342255103e-9
4.5968458776768795e-9
4.822555954724487e-9
5.444076568721521e-9
6.5252728570525616e-9
3.2524895204776956e-8
6.789021334110056e-8
3.7208574193850355e-8
3.408876326106741e-8
4.003728981869601e-8
5.7266479826991885e-8
9.698017118515435e-8
1.2022379649195317e-7
1.1265737906346839e-7
1.3604043204810292e-7
1.0179951130367357e-7
8.430812639722208e-8
9.824351840244535e-8
1.0858538183583261e-7
6.388810127924534e-8
2.5815385479617696e-8
1.237414317820875e-8
5.843177941802819e-9
3.457169884065346e-9
3.3295325517606785e-9
1.714008186357264e-9
4.1089120645062194e-10
1.2615561687973425e-10
5.891202811530763e-10
1.2418954491842345e-9
1.7736721281373114e-9
2.3514862037329964e-9
3.1400542071832768e-9
3.5834165071821803e-9
4.047638312365477e-9
4.645533972524657e-9
1.572945348952564e-8
5.835443979938351e-8
4.345044659524593e-8
3.761164318483364e-8
3.9575144189654345e-8
4.6449229853811816e-8
6.016016456583597e-8
8.677138998425148e-8
1.2690755002461263e-7
1.3346645817545624e-7
1.251188748189131e-7
1.2449823288161992e-7
6.81383861190605e-8
3.5255480260524836e-8
2.0808753760948623e-8
1.1241528375321024e-8
7.159963837779896e-9
6.741754395355279e-9
4.782057100457756e-9
1.773704110159083e-9
7.121480465138365e-10
3.2083548037919017e-10
3.8752353193494754e-10
1.9391408545061907e-9
1.4876031458842868e-8
1.3360122116545365e-8
9.88220017105903e-9
9.349895134444913e-9
9.925751549560537e-9
1.1400159677545556e-8
4.2964963132828265e-8
1.0807370806065952e-7
6.141766085669411e-8
5.556040945436284e-8
6.355657149604679e-8
8.688952894137721e-8
1.413661202925338e-7
1.9901037161828921e-7
1.8599565428921512e-7
1.9008606930971912e-7
5.3027756585644296e-8
2.4413740757771996e-7
3.2618074602347047e-7
4.0500912011652043e-7
4.2271431358807293e-7
3.35789181679627e-7
6.491829918920608e-8
1.0561583518889568e-8
3.867803254796925e-9
2.7888755375213384e-9
2.601218081987231e-9
2.8324356427170124e-11
2.462171948643649e-9
2.331221006860298e-9
8.418351240952943e-10
5.013641796827313e-9
9.644320917720199e-9
1.8184751989275356e-8
9.98154016128018e-9
1.6054267946653162e-8
3.063955262345478e-8
7.276717672165428e-8
8.353411902955309e-8
1.0894467690681354e-7
1.5563221516630027e-7
2.0955148640074678e-7
1.967835104732244e-7
1.1361837580638802e-7
5.513328070978756e-11
8.60046742256364e-7
2.651334670666299e-7
2.7848248556104783e-6
6.538784424515125e-7
1.9320711451920574e-7
2.203959359460277e-8
1.572746155643796e-8
4.587565846537393e-9
1.7727252262115892e-10
5.294432746533564e-12
1.1181942956401258e-11
2.1060129259151666e-11
9.310650574060805e-11
2.957791485048195e-11
3.130719452730533e-11
4.533540273676536e-11
7.311281340738549e-11
1.2108986356028929e-10
1.9739709676241197e-10
3.0775107597893416e-10
4.4832985759860714e-10
5.903207020822647e-10
6.464525125735974e-10
1.890264152150678e-9
2.1423605611662168e-9
2.0993856853504146e-9
1.819889185803507e-9
9.624416089616732e-10
8.223938229554412e-10
2.437853936261678e-9
2.24175562796765e-9
6.248123864029198e-10
3.1295298452937114e-10
9.750359503435016e-12
3.8737667312810856e-13
3.280117092866136e-13
9.507067751554577e-13
3.036284624491702e-13
1.0503776023011662e-12
1.0319331093994997e-12
9.833589104760558e-13
2.444829657541626e-12
3.685979327443528e-12
4.8251025595053485e-12
6.029342473830766e-12
7.416082785732604e-12
9.078820984197944e-12
1.1112170065643032e-11
1.3626034730767045e-11
1.675564064659713e-11
2.067150777674482e-11
2.559172606057597e-11
3.1798692350444544e-11
3.966340019676021e-11
5.870756333105331e-11
1.2049689790978999e-10
2.1619474559633562e-10
3.44034527783583e-10
5.124926039471652e-10
7.376440762706251e-10
1.0428521776434875e-9
1.4590997253716388e-9
2.0236534740883092e-9
2.7701833834709564e-9
3.6712718775125405e-9
1.378239189001812e-9
1.0965911691338344e-9
1.0956877424223637e-9
3.393547145751601e-10
1.5167499520485762e-9
1.3827746007557052e-9
1.378654014788678e-9
1.4266394156432559e-9
1.4869555081015703e-9
1.5247227703570174e-9
1.4816456454436605e-9
1.2449776118583329e-9
6.749306066813742e-10
1.9808399911329677e-10
1.1190716627504586e-9
1.9693371249453313e-9
2.8261428594818146e-9
3.81015801207918e-9
5.05510130935416e-9
2.8358385180593395e-8
6.922963914169381e-8
3.910688212979955e-8
3.681161482640828e-8
4.421315794564201e-8
6.4693785290644e-8
1.0684415692047578e-7
1.0777426369316655e-7
9.122207297479702e-8
1.0568751707830467e-7
1.1813526800680501e-7
7.90771007737643e-8
5.606599314400771e-8
5.631566268055385e-8
3.23971628304941e-10
5.704970207980354e-8
1.3596892882877422e-7
6.194107364416476e-8
1.0536208760756895e-8
2.9861204053795374e-9
1.3237627578423776e-9
7.345304845230235e-10
7.466458503471447e-10
1.6921180399009804e-10
2.2525762999134272e-10
5.236798509025664e-10
1.0466861020001728e-9
2.9042155980532552e-9
2.3238502909079068e-10
1.6674336931625822e-9
2.292508011945241e-9
5.453290550557144e-9
2.5074975482702788e-8
4.658417607981177e-8
4.2619185146658284e-8
4.132888828300679e-8
4.282718101461424e-8
4.5870779154686996e-8
5.020210150039707e-8
5.636885238678429e-8
6.643005913281615e-8
8.866000611817496e-8
4.6398897694558203e-8
2.4033793247344853e-8
1.3494056690842497e-8
1.0113554250650453e-8
7.673085789983727e-9
3.1754080305342073e-9
1.3033531563464422e-9
4.961489822375366e-10
1.4702228997602486e-10
3.0383290545686735e-10
2.1936186233799785e-9
1.697584556200223e-8
1.5206550073081467e-8
1.3465743153882476e-8
1.3908911233857052e-8
1.5255409969360894e-8
1.7470448638932577e-8
2.0814157347161824e-8
2.5730653285303447e-8
3.280512940940573e-8
1.1778575189576816e-7
1.0700068057806941e-7
7.012275408515129e-8
7.748556782011887e-8
1.1873787655908191e-7
1.8454462019814307e-7
1.4004714169154125e-7
1.4307889408661644e-7
1.9396963920933628e-7
2.2873143392892893e-7
7.12831250079348e-8
2.3344475856212646e-7
3.661633524872285e-7
5.448654244135415e-7
8.649844302040618e-7
3.605793193008768e-7
2.4480347838026585e-7
1.359600364062039e-7
8.971408017955557e-9
4.1341414509028044e-10
1.9963913640797923e-11
1.752661237710123e-11
2.3901848259688717e-11
1.9373308185514766e-13
1.1718304882534873e-11
5.928551702611558e-12
1.4970572255096182e-11
3.4799750202262107e-10
4.5921738711059035e-12
8.344184046274165e-10
9.441097231166236e-10
3.575343148620797e-10
4.0408795027831626e-10
6.041559785790282e-10
9.800812889057171e-10
1.5950518913981277e-9
2.5436321280081412e-9
3.5764344269034745e-9
4.2139742051254737e-10
2.0301590311646934e-9
1.3282657622615388e-8
3.90089101133192e-8
5.301665287405057e-8
2.5071466909458835e-8
2.495846505911062e-8
1.596888779591558e-9
4.4015801033101254e-11
5.659242561457079e-13
1.3509066334106747e-12
1.115587070947926e-12
7.1122258715627575e-12
1.7092024865482627e-12
1.4674834692380496e-12
1.7504301742860827e-12
2.3538057906503077e-12
3.263301971206949e-12
4.522708579888225e-12
6.204861028879174e-12
8.39614268272211e-12
1.1175981498435616e-11
1.4576642095050245e-11
4.843191530049768e-11
5.835616483382032e-11
9.044547349380276e-11
1.387196187397892e-10
2.1319153189223713e-10
3.252929454317535e-10
1.461480957067446e-10
3.057655127011714e-10
3.860027351328183e-10
3.8509028798085115e-10
1.1927154627565723e-10
1.07022125352201e-10
1.0046280673014498e-10
6.944955324862115e-11
1.6549524655222327e-9
6.841697116951363e-10
3.801411888927427e-10
1.2623526968519284e-10
1.3905930940282237e-10
3.1363961789953637e-10
4.1615857467881905e-10
5.057623979418193e-10
6.086788975657719e-10
7.352964713857261e-10
8.93195527832948e-10
1.0906014956579567e-9
1.337590309038225e-9
1.6468887772930715e-9
2.0347599953167396e-9
2.522209731803129e-9
3.1367711100907106e-9
8.39251790422336e-9
4.2733800436630694e-8
3.916910070449395e-8
3.3757920447190096e-8
3.479599256307748e-8
3.994605211765998e-8
5.0751517526844155e-8
7.213500598669172e-8
1.0910130643033431e-7
1.278124248021512e-7
1.1461996797733468e-7
4.700482121036277e-8
6.649588714650378e-9
8.139860639406007e-10
1.9323381825346746e-10
6.252555482488461e-10
1.2222212433557029e-9
2.7045754442808865e-9
3.372014213027018e-9
2.616478453309992e-9
2.4531936937506275e-9
2.671586932878594e-9
3.066844922563834e-9
3.250555601816288e-9
1.4339157343703686e-9
2.7670248572731523e-9
2.9394780872220564e-9
3.1440016589738414e-9
3.5560228775370973e-9
4.248056207923699e-9
5.361131661865157e-9
2.4275261879572162e-8
4.4835372493279236e-8
2.5057466334308913e-8
2.3882976511107044e-8
2.9430054563132825e-8
4.5143137357505777e-8
7.740019934949731e-8
8.029716446977577e-8
8.332905565550178e-8
1.2232425062140143e-7
9.534844087247124e-8
5.4917305117260564e-8
6.356656141156353e-8
7.458740844564186e-8
7.744415840754664e-8
3.5606988946247066e-8
1.5686923355261254e-8
7.199497011197597e-9
3.5358962546601447e-9
2.618354676429333e-9
2.2551041185732553e-9
5.681230251256682e-10
6.588191035174952e-11
4.970783090159778e-10
1.1390150024961853e-9
2.3452153123240106e-9
1.543771420033068e-11
1.786715644428361e-9
2.2284325507385196e-9
2.5500006869566897e-9
2.9219059369187543e-9
9.90297572657261e-9
3.836260117734637e-8
3.364052274155378e-8
2.8666648705936655e-8
2.9512406869330726e-8
3.346247443055774e-8
4.085979841043396e-8
5.403398588092476e-8
7.746516019857238e-8
1.0718059234733464e-7
1.1060599154001523e-7
7.943534510480982e-8
4.090124258585203e-8
2.5893729514146147e-8
1.5618317822979895e-8
9.69975123065402e-9
7.946976264927098e-9
7.13578633804431e-9
2.9392786133509025e-9
1.134232466521136e-9
5.184213854640347e-10
3.6421738003119786e-10
9.085661934095613e-10
4.425135313904846e-9
2.0420026949477978e-8
1.0514953578055785e-8
8.536017606406646e-9
8.416980150560052e-9
9.240886081056495e-9
1.0989250940080395e-8
4.4164026178977565e-8
8.376906769225311e-8
4.60229257314137e-8
4.2852033350818335e-8
5.1456588524074395e-8
7.648141369088122e-8
1.3075869793755406e-7
1.4326469520121115e-7
1.4327287426458266e-7
1.5899104272249297e-7
8.567182843972146e-8
3.139182180971032e-8
2.1387840071988375e-7
2.6790828218510993e-7
3.126581535644937e-7
4.1552944555228413e-7
1.8280504025208692e-7
3.338812993157945e-8
9.8129799783234e-9
1.0662030710377141e-8
5.024213799084063e-9
1.737982715486503e-9
7.852327875865009e-10
1.7084300550547624e-10
3.193618211576761e-10
1.1787101245548883e-9
3.6932227077736645e-9
1.3287326297054799e-8
4.244339595207832e-9
2.306042117412916e-9
1.0138658914542859e-8
5.8324236513615344e-8
6.528813810795842e-8
7.771518498256854e-8
1.0448778296545227e-7
1.5379541333570838e-7
2.345752422891986e-7
2.6302717634655026e-7
1.577707102127997e-7
2.49829718948478e-8
3.5953554274975847e-9
7.146879704240389e-8
4.870220831941365e-8
1.976939728308387e-8
5.208462466836936e-9
6.043559163689708e-9
9.751955281345458e-9
5.0332738668135245e-9
8.371835498255798e-10
5.7558967535457654e-11
1.7450468857477538e-11
3.3815966324096935e-11
7.753244582135239e-11
2.99522497171346e-10
2.5478229540444588e-9
1.1342634686726052e-9
9.132457937688896e-10
9.597472025175464e-10
1.0594349691905996e-9
1.243791543469693e-9
1.5176430628129335e-9
1.9762241061797085e-9
1.5136569085618187e-9
2.5054829696472076e-9
1.8498073693674346e-9
1.0488838075330432e-9
6.926289782940129e-10
4.5826703526583004e-10
2.5423848900867324e-10
2.9908934056512296e-11
2.7857978813439807e-10
7.672948099096152e-10
1.3581476671328566e-9
6.236706374034058e-10
5.396848942955024e-10
3.7326325017230236e-10
1.4996003871370214e-10
4.6768975892796514e-11
3.767886203364979e-11
3.5639526903717056e-10
1.3027599272747617e-9
7.916826415915866e-10
9.731832699620093e-10
1.6003011315646128e-9
3.207750111033527e-9
9.385805398912146e-9
1.636454327640871e-8
8.280974207690377e-9
6.7000922866049615e-9
6.588574318182575e-9
7.2435293391703e-9
8.635558957987653e-9
1.1033427853297766e-8
4.737738094430843e-8
6.51140126517958e-8
3.669201468257269e-8
3.5791257824948335e-8
4.613160834424026e-8
7.607871474803465e-8
1.0147388434872265e-7
8.638367237303509e-8
1.051915940260044e-7
1.268820185111525e-7
1.8929983442207976e-7
3.810879933317868e-8
3.1671475907252896e-8
5.859499541029387e-8
2.3379222554598556e-8
1.7044393907391347e-8
4.86877931357214e-8
3.608550726245351e-8
1.0565990436807574e-8
4.037584621456476e-9
2.3915367073532952e-9
2.5353384635118112e-9
1.0992521639845123e-9
2.5253410010127526e-10
3.6943702296961503e-10
1.3770704900141611e-9
5.636205305506969e-9
4.843915694413489e-9
1.0342813718905804e-9
9.5648852094808e-10
4.281351555467506e-9
2.2931138039603793e-8
3.914210895215418e-8
3.565917662855248e-8
3.541071060732683e-8
3.736442248638912e-8
4.063073429205933e-8
4.5107850741310465e-8
5.11073468195491e-8
5.927315312902794e-8
7.077102544830491e-8
8.804640218940464e-8
3.7157427413384544e-8
1.5235278303248065e-8
6.819649830409867e-9
3.9620474242210225e-9
3.230377562933561e-9
1.7303127853114441e-9
3.2935113078144044e-10
1.536356332759541e-10
3.037623502531017e-10
1.3594639931106988e-10
1.0399342814792043e-9
8.074107017522917e-9
1.8046435681546064e-8
1.2076173617628657e-8
1.1142444507567992e-8
1.1649263713051152e-8
1.3126353568992201e-8
1.56739584315248e-8
1.9670241062862654e-8
6.713052579799053e-8
9.739945598556744e-8
5.64592948490358e-8
5.580645786396685e-8
7.277109258743896e-8
1.2127074241989296e-7
1.5504662048767705e-7
1.326806610753101e-7
1.5563355750278572e-7
1.1651281982835277e-7
2.1861654486285284e-8
2.5460840951733964e-7
3.6357777777211607e-7
4.2778845473252457e-7
4.6503191985514583e-7
3.726381924218068e-7
1.2318951111362794e-7
1.7316782081402644e-8
5.430963195135272e-9
6.825886676774045e-9
2.8247447985299567e-9
2.094415413553491e-9
6.809365309136497e-10
7.777799118792366e-11
3.404616172738186e-10
2.714475269354559e-11
3.769472221715126e-9
2.9040272449743146e-8
1.0865470938139792e-8
5.543387253798272e-9
2.0474934953784172e-11
8.147988223159396e-8
1.0160004977645446e-7
1.122808468569756e-7
1.434396790366996e-7
2.0472472638453211e-7
3.226096497044989e-7
4.524763609861995e-7
3.6844213997057843e-7
2.3428769355855122e-7
3.972073190458353e-8
3.312084765777019e-9
2.2922802512120214e-9
2.5807428163679336e-9
6.335174888594146e-9
1.3330568245237978e-8
1.5670636117110946e-8
1.2919952207062632e-9
1.1626561283660781e-10
6.116871685446553e-11
1.137527468028456e-10
1.477014447462331e-10
2.48955270735997e-10
5.680351132696049e-10
2.7692870602127238e-9
1.6794028271048737e-9
9.861925654155503e-10
6.707436303005897e-10
4.2460503083027647e-10
1.8854585976528967e-9
2.0227492437088506e-9
2.2824488690863482e-9
4.45778531828084e-10
1.3855655873323291e-8
1.5095671075176116e-8
1.3153681022408163e-8
1.3229300811279177e-8
1.4617156310730463e-8
1.7677394808733492e-8
2.3669606402077785e-8
3.44149429617434e-8
4.3143206995746843e-8
3.7831512504509977e-8
7.301847967123143e-9
5.121275503559859e-10
2.4500113436583404e-10
4.828285663307547e-10
8.466871816655009e-10
1.5728523387957417e-9
2.96161558082462e-9
2.8709200841414603e-9
2.2029556434741437e-9
2.0857341315168743e-9
5.524991743033053e-10
1.9989017722049608e-9
6.074252751116205e-9
2.5598968070890986e-8
1.1642667281375759e-8
8.11228992948993e-9
7.475436304912683e-9
7.942944724884992e-9
9.313864045512286e-9
4.040059775788831e-8
7.689912458189622e-8
4.0576466554213454e-8
3.641654938930231e-8
4.219717091699709e-8
6.01884873727669e-8
1.0323266289184083e-7
1.3241167535382538e-7
1.3799425891465137e-7
1.5099935638062326e-7
8.000546845616448e-8
5.1869018016357164e-8
6.195199291402602e-8
1.4938575405411915e-7
2.0554227755392154e-7
3.5092907304547244e-7
1.7515885895536275e-7
2.878092888011298e-8
1.1755572623118208e-8
1.7730116552482532e-8
8.515500319315163e-9
5.653787435372646e-9
2.5742178777486752e-9
1.1850647343348973e-9
1.0683956630611722e-9
1.5319334040520403e-9
3.784701118661544e-9
3.3709921476342636e-8
5.528691363477205e-9
1.6404273707588761e-9
2.9546350177658635e-9
4.824069151753531e-8
6.043642786455494e-8
8.114534953568088e-8
1.2180647956484817e-7
1.9685832761354424e-7
2.766050564371428e-7
2.635824949212646e-7
2.2252154026423972e-7
1.6269953171045906e-7
1.3118559664550614e-8
1.7033247887809458e-7
9.135562719971609e-9
1.505114222918122e-9
1.3755852968225561e-8
2.7813862187175934e-8
5.637311730698762e-8
2.719536366143659e-9
8.022012768257504e-11
1.7026451981042014e-11
1.1475016389388642e-11
1.9771167988055275e-11
4.502637743321988e-11
1.0623252598419701e-10
8.609636649004428e-11
6.90733245602014e-11
8.017594384184985e-11
3.803982623331403e-13
5.431435542076711e-10
6.679819743274432e-10
6.830628484250999e-10
7.275283788125259e-10
5.666526873332348e-11
2.6120243770742757e-9
7.999554911426508e-9
1.1336156369291203e-8
1.15147572743526e-8
1.158592647752421e-8
1.1984079257186163e-8
1.264782881797219e-8
1.3501195176607242e-8
1.449169248582744e-8
1.5586591871547247e-8
4.875305084619345e-9
1.1086588763125822e-9
1.5547368562977571e-9
2.7177160914768612e-9
2.8761692937228297e-9
3.3964951628046472e-9
4.609675712064056e-9
7.301657077974043e-9
1.4375996702964334e-8
3.801908531946181e-8
1.985613268467315e-9
6.327782618176783e-9
7.210617855858466e-9
7.52970876910889e-9
8.053161643369354e-9
8.931244795744916e-9
1.0279101561938416e-8
1.2284272669688212e-8
1.5275304213458762e-8
1.9832013897305057e-8
1.074230086654733e-7
6.761969020034998e-8
4.639986774293835e-8
5.4706518492669004e-8
9.180580067160009e-8
1.0996475750527856e-7
7.946424083291435e-8
9.435593917543724e-8
2.2722581255663022e-7
9.969368126785747e-7
7.303535334137868e-8
4.517281063552821e-8
2.776852663586121e-8
1.827920391145938e-7
3.790082753611716e-8
1.2368121351041721e-9
4.504964227546298e-9
5.907830346173465e-9
1.1439362880034376e-9
4.415773830578373e-10
1.0566875971160673e-10
9.857872041884344e-11
1.8947755416690933e-10
6.360510562237753e-11
1.1408367672053101e-10
3.617782645710466e-11
1.642691641805753e-11
5.377823778754076e-11
1.4106044486776866e-10
2.997418715878811e-10
4.361322816516104e-10
4.4075741741207903e-10
3.624833178922714e-10
3.9796927882768476e-10
5.292082285630561e-10
7.89459702671474e-10
1.2676936546345394e-9
2.140140146714323e-9
3.73292493447031e-9
6.476832570230184e-9
6.913490204284948e-9
2.2501470362781027e-9
5.347547172366444e-10
3.2016236364771e-11
1.0301243265882729e-11
1.0141800558694382e-12
4.249040237389527e-13
8.081856136386864e-13
9.17477788850431e-13
1.9735000601617665e-12
3.3585584150217276e-12
3.750024932200544e-12
3.6152627586705593e-12
2.4980085612044887e-12
5.850488416630101e-13
6.469510883097635e-12
1.433233752921444e-11
2.2703095995306125e-11
3.145184765080563e-11
4.135377381416277e-11
5.352599617230374e-11
9.2586585480818e-11
1.1214143994918238e-10
2.0770104428592976e-10
3.700655084382842e-10
5.571225311292777e-10
7.241271062890348e-10
9.177470315446587e-10
1.2372856431656016e-9
1.850195420461464e-9
1.312486800598339e-9
4.528467472579863e-10
5.668371313215123e-10
1.2743039124142988e-9
1.017381920297109e-10
2.46534601489704e-8
3.0188424284391975e-8
2.1442109920604855e-8
1.134551435633813e-8
6.064057568951172e-9
3.837327664979009e-9
2.3346778878098697e-9
1.1919579330799334e-9
6.551779656603413e-10
4.5968113819310323e-10
5.838485859385788e-10
1.0922375178905538e-9
2.0865315146982475e-9
3.772032335687338e-9
6.264986326426219e-9
9.312488811864962e-9
1.2672973630175713e-8
4.365836677252024e-8
1.5863009944812736e-7
1.0112684170758768e-7
9.393402013623213e-8
1.0736431632931436e-7
1.4373696753447845e-7
2.2601998620621015e-7
3.190303663828121e-7
3.111887477536526e-7
7.418353093969155e-8
1.7808032143971848e-7
1.4758019249877001e-7
1.3881909855292845e-7
1.0564111512714951e-7
3.7873907588490214e-8
1.105693828621632e-8
2.045692054606642e-9
7.148549606083552e-10
4.749068468125843e-10
3.45748838892711e-10
5.321899686076958e-10
3.1441791167783656e-9
5.249297080611361e-9
9.59779507460242e-9
2.3789228782196567e-8
6.34630401392659e-8
3.75256114910256e-8
1.1196908043173509e-8
2.8270695603908135e-8
3.782638531103797e-8
4.43491532406864e-8
5.89556762778424e-8
6.088972154038782e-8
7.231305551541837e-8
8.658497045712968e-8
5.930799680916577e-8
1.743382620162883e-7
6.382986250184156e-7
3.7602264203843783e-7
2.0334399754058535e-8
6.8936791210845516e-9
3.112095928368469e-9
3.4524972914531077e-9
1.0888817601229088e-10
6.989736665624313e-9
4.215157441664138e-9
2.5684116061219173e-9
4.283620588870708e-9
7.710132467400868e-9
4.569737577200086e-9
4.696210848512676e-10
1.4130338320878526e-10
1.0943136077220063e-10
1.2979132525841208e-10
1.8563667320092197e-10
2.7352270540986867e-10
3.7350411702279345e-10
4.2171371528302914e-10
3.3804240623701667e-10
2.005567480343442e-10
1.3723150877854244e-10
3.428065597396399e-10
2.0263759779297515e-9
4.6071297363253895e-10
1.5036258946014168e-10
1.030740244951026e-11
2.1976607670762707e-12
4.5169877186081487e-13
1.6878611126970999e-12
1.4611625753878319e-12
0.
9.476752247234072e-13
1.5294969519178014e-12
1.1616510241995777e-11
3.309776289288169e-12
2.378509203557399e-12
1.0899293768868604e-12
1.0867414294538145e-12
4.4358004115946855e-12
8.927781099236131e-12
1.4353796088821824e-11
2.0386576405802874e-11
2.6816633912327062e-11
3.378814475187719e-11
4.167853758044857e-11
5.094300530658486e-11
6.208929391848179e-11
7.570915677986367e-11
9.252420624858176e-11
1.1344263294930634e-10
1.3963508247447335e-10
1.7264428569073817e-10
2.0654994256102355e-10
9.879291832148043e-10
2.491422740162583e-9
4.789207796667769e-9
7.657377104375878e-9
1.0402114768480162e-8
1.2418726937297596e-8
1.3780464391318686e-8
1.4859567402090504e-8
1.5943975515677237e-8
1.7220491861259004e-8
1.3659431853043174e-8
5.621231660848465e-9
2.8433150567278732e-9
1.4072236865400196e-9
1.3041305069015267e-10
2.9016102241072e-9
8.400273846939105e-9
3.818844509538124e-9
2.595924429183617e-9
1.7556139638112266e-9
8.047703481929411e-10
4.240181489026609e-10
1.8547009064140948e-9
3.307711765008046e-9
4.7704240521048175e-9
6.408490722835548e-9
8.476069904026058e-9
1.1332466667123852e-8
1.5548486606718057e-8
2.2083198308250245e-8
9.524721293154238e-8
7.557795267048083e-8
4.9229513983316636e-8
5.5390899205181695e-8
8.814959705205139e-8
1.2824474751228958e-7
9.636972148400135e-8
1.0924659228499918e-7
1.9291802611032577e-7
6.135594616748661e-7
6.213685247572823e-8
1.3763718833497618e-8
1.2573961417396417e-7
2.778994654987812e-7
4.641302319456946e-7
9.26760918003399e-7
1.0722474279319898e-6
3.626912826645319e-8
1.8529817098135538e-9
8.28705086222883e-10
3.3932487342548867e-10
5.0010224855294824e-11
2.0735200519875683e-12
1.4009437410309647e-11
3.71338733349121e-11
2.3042906193329053e-11
9.209700150710758e-10
5.582062652488609e-10
3.4613946104980814e-10
1.0781498403284882e-10
1.3392922580181774e-10
1.2241477734202086e-9
2.972859361815893e-9
4.722652630208473e-9
4.500463321393836e-9
4.582484557632464e-9
4.70422408410167e-9
4.427479944122606e-9
3.361334058642581e-9
9.690154043988807e-10
1.538639176128633e-10
9.194929893424036e-9
2.0649740251471234e-8
4.999890594593906e-9
7.963314196735481e-10
4.720090057122199e-10
3.999260427438207e-11
2.9419358610142507e-12
2.4329848533071083e-13
2.5543642090677752e-12
1.0498353078858022e-13
6.257650272420196e-13
1.1313728616807865e-12
1.8045550237163925e-12
2.518641802308196e-12
3.44527231742681e-12
5.4148203035108465e-12
7.790856268846732e-12
1.0534525097838569e-11
1.4023482032417661e-11
1.8211967336133236e-11
5.057002175992028e-11
9.053539595253552e-11
1.1407527200382922e-10
1.4778832626166506e-10
1.9978588713276877e-10
2.761866282091616e-10
3.8723365295255656e-10
5.485809126230367e-10
7.826142723835709e-10
1.1185420815102659e-9
1.5877013536076693e-9
2.207302114742536e-9
5.457516256122802e-10
5.625176697086265e-10
2.0128021638059689e-10
1.048054460535763e-11
1.8352107414284612e-10
1.1369196122505088e-9
7.194842656541014e-10
7.282941469027563e-10
7.671178606951163e-10
3.677088890602021e-10
1.942623043383745e-10
4.4647844991410594e-10
6.042656539205871e-10
7.54907443061708e-10
9.292315622715955e-10
1.1433029384939544e-9
1.4105381911219847e-9
1.7457840886471583e-9
2.1673205663491e-9
7.078388898934595e-9
3.3377481260436604e-8
3.097154444391167e-8
2.5195898988756826e-8
2.4706222366385264e-8
2.7190158231634753e-8
3.321218084107035e-8
4.5437074501605615e-8
6.853062195935642e-8
9.23944079737048e-8
9.007292458615028e-8
2.0438489608280136e-8
1.980586171122434e-9
1.026111450711508e-10
5.269562235107817e-10
8.704478099571083e-10
1.6009939228726603e-9
3.3679756020094968e-9
3.474899628728117e-9
2.8991506234728133e-9
3.0575781552391746e-9
3.950650624781845e-9
5.927142390965098e-9
6.418048211984435e-9
3.9695868976037975e-9
4.9814320653744955e-9
3.820766013820105e-9
3.412514143596242e-9
3.3736964730451995e-9
3.5821734912335375e-9
4.023930401028846e-9
2.2023350434862437e-8
3.640451832100607e-8
1.9883299981971052e-8
1.8805738452186973e-8
2.3119830572494948e-8
3.5417907432565796e-8
5.497813861526969e-8
4.6476862630541135e-8
4.25960501139268e-8
5.986747593108137e-8
1.2530840658622697e-7
7.677048220053768e-8
4.8153014679248445e-8
3.688140165130873e-8
3.606119705739268e-8
1.773858149679319e-8
4.189462544294998e-9
1.7585487991441898e-9
1.1428274616717344e-9
8.408977884444401e-10
5.968213714043791e-10
8.770236373781536e-11
1.7000819749592577e-10
2.5626060309663416e-10
1.9429915752658968e-10
2.871750626938883e-10
4.006730988450131e-9
1.7632354532546877e-9
1.4232069787658156e-9
1.4148589206003478e-9
1.5529444670460883e-9
8.543439860653646e-9
2.4251460066594886e-8
2.169421455935178e-8
1.7264717936945447e-8
1.6972534544977596e-8
1.862452972834145e-8
2.222387138231726e-8
2.9193522865375995e-8
4.3511483016828874e-8
7.51536626461302e-8
1.3531229034648717e-7
6.011088201758533e-8
3.3404193375596966e-8
2.646268263474897e-8
2.386297522684844e-8
1.996759344907196e-8
1.818249317516597e-8
1.0591497047335928e-8
4.036389901948364e-9
1.7695354985581302e-9
7.738229673684602e-10
6.572065087019857e-11
8.316288207434096e-10
2.086464445208595e-9
1.6683856411362224e-9
3.3038479612572843e-9
3.9332399628190065e-9
4.426354357011713e-9
5.021516553147023e-9
5.836285941249326e-9
2.5934178317050388e-8
4.821255382829019e-8
2.8792577214155048e-8
2.8804870063532087e-8
3.717573965934191e-8
5.974196815336358e-8
8.846664004841088e-8
6.988774592515268e-8
6.440157577856503e-8
9.209043328401577e-8
2.468106328237456e-7
2.662697521390804e-7
8.217282121949038e-7
6.512185346013666e-6
1.440596605356598e-6
4.333676775224599e-7
1.397387391964441e-7
2.437926152262638e-8
4.282029327422062e-9
1.1453511751210888e-9
4.1872028330534645e-10
6.04091286714159e-11
1.6355421654070628e-12
3.9352499387070405e-11
4.864250595927362e-11
1.970435758453616e-10
3.309183172438113e-12
4.294593267178334e-11
2.710304003257766e-10
2.616204845146527e-9
1.5836221605526762e-9
1.712324982335524e-9
8.020469900307603e-9
2.0068371885346964e-8
2.5909501774635564e-8
2.479836021309395e-8
2.3899603297256437e-8
2.4264049076274947e-8
2.581721100582076e-8
2.8789978256992458e-8
3.426719585951513e-8
4.625540980797613e-8
4.0652558796283125e-8
5.270062951937719e-8
6.295592549321846e-8
3.640816348814282e-8
1.8401778980126235e-8
1.1072430488082868e-8
8.137061848937211e-9
7.12901614134511e-9
8.655692322188484e-9
6.210095564822958e-9
1.5511384391288299e-9
1.6600990875408536e-9
3.073572757763103e-9
5.006903949850282e-9
6.946727247008286e-9
8.873407828454382e-9
1.1033214211511612e-8
1.3742195728197839e-8
1.740900053708252e-8
2.264592090008825e-8
1.1821211417536187e-7
7.786699037321002e-8
5.6242815858353655e-8
6.8701940012912e-8
1.1870798351508165e-7
1.3382214457774244e-7
9.674583376701512e-8
1.1585818039090136e-7
2.8988227859800193e-7
6.133606809917097e-7
6.183884460224222e-8
6.480897971993578e-8
4.3562110840866586e-9
8.143134524019181e-8
1.39858767274328e-8
1.5913408343927503e-9
9.80568093210387e-10
6.363997088740724e-10
1.4297692353118695e-10
1.8646305824669983e-10
4.017639830813159e-11
9.009270591046469e-11
7.517058255645024e-11
9.445434573961411e-11
2.505668967720834e-10
7.884931254198749e-11
9.054573727062406e-11
1.6145447171972034e-10
2.9624154933861076e-10
5.151854866371017e-10
8.519022756726782e-10
9.066629121233399e-10
1.1317889741983387e-9
1.3266120653136584e-9
1.4864364017707724e-9
1.855585956327449e-9
2.5848812303365498e-9
3.899773992977711e-9
6.222143701364715e-9
9.386401266888745e-9
4.783925598661895e-9
6.720225250782421e-10
1.5150682420619692e-10
4.122174544861761e-11
1.6211492829849665e-12
1.1365525566586507e-12
2.487613295579729e-13
2.4834379139433623e-13
6.415787244985638e-13
2.2987501531101245e-12
4.254948827700596e-12
4.784155238532825e-12
4.8360871541328886e-12
4.232831634518708e-12
2.3621907812735443e-12
1.9330528764797237e-12
9.792580033780844e-12
2.0586708943450767e-11
3.2484914469889886e-11
4.508604504032249e-11
5.940334175947693e-11
9.085294950532583e-11
1.250928125638851e-10
2.4057280177918913e-10
4.462039724576529e-10
7.295823949182572e-10
1.02467269170201e-9
1.3342798244428411e-9
1.7698970476915854e-9
2.554039250394387e-9
2.3067320864673597e-9
1.1404725586793234e-9
5.151110466032316e-9
4.074074580130298e-9
8.102406299079137e-9
3.3975314417389506e-8
1.1290140213839492e-7
2.424985783478677e-8
8.863716374117505e-9
1.1284686665120425e-8
4.147395555826005e-9
4.187771473982066e-10
3.0904593922672865e-10
3.5734657548264847e-10
1.4598879442606751e-9
3.272056059858707e-9
7.768328645794098e-9
1.9506026741261416e-8
3.76137722071275e-9
1.3036652136217077e-8
2.4773018474978075e-8
4.124920425983618e-8
1.652576211501211e-7
2.075713867421205e-7
3.015579984688911e-7
4.609527421976263e-7
5.062017155424144e-7
4.5821006596833997e-7
4.4522349685801424e-7
4.140495960716558e-7
3.4623602732645615e-9
3.5225678439974093e-7
7.775821205204574e-8
6.851491959960729e-8
3.021555215789153e-8
1.9542970151079978e-8
6.159011975791082e-9
4.762614735512511e-10
2.2693757166321036e-11
5.060930957817454e-12
1.6360091350943514e-10
3.924530034827005e-11
2.8777723891063633e-11
2.5995495078034766e-11
2.931339656493188e-11
4.327029233146734e-11
7.194458084373023e-11
1.228139607191484e-10
2.0575362652649498e-10
3.2685397203372137e-10
4.744402997003115e-10
5.928886938673498e-10
5.61005038234695e-10
1.6457583818030553e-9
2.1852971381328494e-9
2.5702843611218913e-9
2.7753387067671845e-9
2.5456532817071113e-9
1.7103791133709209e-9
2.9221128981471245e-10
2.024704354227188e-9
4.0797951524196427e-10
1.404369518122684e-10
2.8566270132825312e-11
4.574980815975301e-13
2.418778552084659e-13
4.3734368728311146e-13
9.23833000061307e-12
4.733866459099591e-12
4.2124365390008e-12
1.522969086394074e-12
1.827976061050578e-12
4.147126545410369e-12
5.902277428122013e-12
7.504499644069911e-12
9.260440086593586e-12
1.1346673247375056e-11
1.3900281175015316e-11
1.7065338318819386e-11
2.1014387691467028e-11
2.5963439254012042e-11
3.2187667330236206e-11
4.004149564712533e-11
4.998671403292045e-11
7.882529449720683e-11
1.637224808601513e-10
2.8623183852803353e-10
4.448526393047168e-10
6.506960560210239e-10
9.24078495442684e-10
1.2938951522716443e-9
1.7977562881685415e-9
2.479279214878431e-9
3.3711816566596336e-9
4.39794372134081e-9
1.535684347872505e-9
1.1162749994412774e-9
9.504766584538692e-10
8.150614040144784e-10
2.651220348307505e-9
2.0834636589671793e-9
2.006110652691408e-9
2.0642818220359815e-9
2.171293232163959e-9
2.274697820957201e-9
2.29725625528288e-9
2.077702219790027e-9
1.380633500062583e-9
2.954208487021955e-10
6.692292901748044e-10
1.4021043714118602e-9
2.0726908785287943e-9
2.8273014610741005e-9
3.788752155229761e-9
2.6169464052052676e-8
6.020553097633898e-8
3.37911355042284e-8
3.219675444700976e-8
3.958434632985408e-8
5.987315831935646e-8
1.0155063140894674e-7
1.0271514109390362e-7
9.069836486668584e-8
1.1409515964589686e-7
1.7260170128211277e-7
1.9457348821110631e-7
9.080395738856125e-8
1.2623556586349906e-7
1.1904896781184541e-7
6.767513543192537e-8
4.1396416141247074e-8
2.527484133677125e-8
4.664817677026507e-9
1.0718150073758756e-9
5.278391192222996e-10
3.601100139186893e-10
1.877051303692608e-10
1.8412898033747668e-10
2.9594969856028424e-10
3.571246261444316e-10
3.3302653627266376e-10
5.580579116955045e-10
2.610109249073105e-9
2.061555469104174e-9
2.084522196089283e-9
4.615836586758025e-9
1.862470301511442e-8
3.3485882593620424e-8
3.0147829755659435e-8
2.8875915213284166e-8
2.9766369713686316e-8
3.178753389329793e-8
3.4703380957462146e-8
3.8929798845207744e-8
4.5970471980073145e-8
6.138710121147758e-8
4.3522733165515e-8
3.929109424785556e-8
3.628770420028256e-8
3.330614257882811e-8
2.357955947542336e-8
9.97787904296847e-9
4.91736288859162e-9
2.797325423252558e-9
1.784727742135855e-9
1.5314125466478028e-9
3.184748513957844e-9
1.749813393678338e-8
1.3194877537943586e-8
1.2406063674609189e-8
1.2880957028947122e-8
1.4035315439426172e-8
1.6058072444765533e-8
1.9332495779346958e-8
2.4527053613929075e-8
3.2767189510332046e-8
1.288845061123249e-7
1.0851084399603656e-7
7.09215886390793e-8
7.974281266291126e-8
1.2606967762898704e-7
1.9603577625765655e-7
1.5013405901308927e-7
1.5988293210621578e-7
2.5636495355574167e-7
4.3029188447162744e-7
9.386666999036065e-9
2.0608957220572625e-7
3.634289125305463e-7
5.07381679485661e-7
6.169848755112845e-7
6.037650759867417e-7
6.199595589926293e-7
1.5814686074722763e-7
1.0201048808707883e-8
5.833564304411609e-10
4.685118720063403e-11
5.6524377168652966e-11
5.7489781625733863e-11
1.3214725410186713e-11
5.2753811311416395e-12
1.1524084134695587e-11
3.365338391780001e-11
7.986543169748576e-10
8.262760739238453e-11
5.924094654743866e-10
2.192875753760423e-9
4.713202900848864e-10
5.726184080519222e-10
1.0217228527747717e-9
1.4423135650518458e-9
6.665322583754961e-10
1.5664621218559025e-9
8.798746115490871e-9
2.864777111683605e-8
3.948810533231226e-8
4.4775777310911326e-8
6.054581357041856e-8
2.398131134159751e-7
1.3892476475850765e-7
4.417830090970517e-9
1.6857746417332605e-9
1.546112028250704e-10
3.0976072679188e-11
2.6459346224453954e-13
6.897544573118182e-13
7.469394725163726e-14
3.4898724684528676e-12
1.9123827910255936e-12
1.7472548891876206e-12
2.1935373904129812e-12
2.920826314245635e-12
3.914092334869027e-12
5.171725075395105e-12
6.572816232592244e-12
7.658254451110572e-12
9.116787424775935e-12
2.952108565096315e-11
2.7451234194148616e-11
2.8602740603177368e-11
2.9380546992598955e-11
2.6738076588370294e-11
3.2576940378325364e-11
2.595467349497367e-11
1.1620143639230617e-11
1.0232937154894459e-11
1.8665386479352785e-11
2.531160211994108e-11
3.230465938468099e-11
5.0910288386508407e-11
1.2704224630923472e-10
5.406849440901293e-10
8.148390366676745e-11
2.8749168300557322e-11
1.4893617634856315e-10
2.690185360229207e-10
3.622032513845661e-10
4.432975409108667e-10
5.314878429863894e-10
6.363525216797282e-10
7.642995369168634e-10
9.217271222523957e-10
1.1162002031462778e-9
1.357157113009257e-9
1.6566503570173292e-9
2.0303629212835934e-9
2.499148236412262e-9
3.0914861106187905e-9
7.370975853233747e-9
4.808871413664638e-8
5.212471718079496e-8
4.643670946897219e-8
4.840912370340694e-8
5.5084164214566705e-8
6.763155374546414e-8
9.03567221922881e-8
1.3040006892501084e-7
1.741672112919584e-7
1.6781105142949025e-7
7.990405421596796e-8
1.6232592567953435e-8
4.187646887051566e-9
1.4823944176180217e-9
5.964227331847685e-10
8.771805273848455e-11
6.558804010623645e-10
8.810065322770895e-10
7.141032687008961e-10
5.179849499710836e-10
1.0912514079382063e-10
1.103045035982259e-9
5.789563084888056e-9
2.9218260324742027e-8
1.4915430756413243e-8
1.2055968265767036e-8
1.2015116394107046e-8
1.333811857061067e-8
1.5939733455869595e-8
2.0131469612226048e-8
6.161275921986859e-8
1.0302637786013488e-7
5.670342550656833e-8
5.328311745363863e-8
6.537165264768022e-8
1.0279506146571852e-7
1.6760211617070874e-7
1.6843885905595244e-7
1.8425920620115155e-7
9.828964672532002e-8
1.0669483574765682e-8
1.4473257867266868e-7
2.4206694792161016e-7
3.783202458449254e-7
3.529514552030136e-7
6.923773309344401e-8
2.24743406414299e-8
1.7981623915980755e-8
2.501293253691226e-8
8.403635265881533e-9
6.700643366498882e-9
3.92874251686173e-9
2.945545921387214e-9
1.878316301063089e-9
1.519087786674816e-9
5.2336581165347425e-9
5.15944430638123e-9
6.903934535253751e-9
7.934025495135252e-9
6.4921241594987335e-9
1.166051492551165e-9
1.102517685388613e-7
1.2661528383579917e-7
1.363888136360426e-7
1.8179099019058523e-7
2.8406821773497564e-7
4.581949854348708e-7
4.3153430444097726e-7
3.670027932338336e-7
4.959910330474484e-7
6.473738168110654e-8
3.718638157777003e-8
1.1707833081267843e-8
6.135414619705084e-9
1.0699039776360007e-8
2.9090020679371223e-8
2.5451903978037454e-9
1.2369709054486285e-10
1.6658861728499205e-11
8.279455465637116e-11
2.104100886536157e-10
1.7074628240466135e-10
1.9465379853173962e-10
3.2215281602418344e-10
8.272829410298047e-10
3.562946172770157e-9
7.776364750673565e-10
1.0296642895639555e-9
1.4299899134196876e-9
1.4485584650322351e-9
1.6022045234105947e-9
2.513707132966526e-9
1.5842767290527963e-8
2.1900541453302342e-8
1.7981946433584434e-8
1.6906770165929284e-8
1.7363152640190308e-8
1.901894769408331e-8
2.213271730823413e-8
2.7458076914958976e-8
3.6432739535992575e-8
5.09571855004758e-8
6.903695099437404e-8
8.727670421122235e-9
1.218600834249367e-9
6.485478057822599e-12
4.5599175998666226e-10
9.978528775226115e-10
2.2586116806008913e-9
2.6311604725637095e-9
2.1594127867205807e-9
2.189241862881396e-9
2.6736209516572216e-9
3.7887878955325334e-9
6.232461371793672e-9
1.3670756677354714e-8
2.011702543374083e-9
8.404459540431515e-10
1.6891118789420843e-9
1.977013023073981e-9
2.0778809635434097e-9
2.1633297825652766e-9
3.4148099836016693e-9
1.1134846722442928e-8
5.369100455724286e-9
4.66191901522886e-9
5.48322969036286e-9
8.232792985697902e-9
1.3073638111537347e-8
1.1761463773659326e-8
1.1612655174021639e-8
1.8466968944237024e-8
4.685612885970098e-8
2.619073388309784e-8
1.614854812443631e-8
1.234164181262069e-8
1.2756694153252238e-8
5.752225812313768e-9
1.4165053768220103e-9
6.464668394741546e-10
4.267918350695326e-10
3.074994568373302e-10
2.2248192791915022e-10
3.6019635699113187e-11
5.070012294941986e-11
9.389325346890368e-11
9.603408159377728e-11
2.7766255963128736e-11
9.535907746013755e-10
4.728828123277107e-10
4.0328477648504397e-10
4.0780783888873155e-10
4.480728161418596e-10
2.261377228375626e-9
6.40145220110379e-9
5.550304301650157e-9
4.401995219447987e-9
4.29493422919424e-9
4.651899941550132e-9
5.441842624687821e-9
6.93664547982502e-9
9.855171365391244e-9
1.556599097378115e-8
2.3736613155787486e-8
1.181946931068618e-8
6.921717380861115e-9
5.973241426801053e-9
5.351175856086131e-9
4.329048593788479e-9
4.280943858124745e-9
2.780155997900071e-9
9.635758958134212e-10
3.838429656548289e-10
1.5188645605079388e-10
1.3761719774086855e-11
2.0311564778133727e-10
2.232864528334842e-10
8.769337059455101e-10
9.021450640940912e-10
9.130813349682845e-10
9.685307725485214e-10
1.0764774515502084e-9
1.250085633230456e-9
1.516792828858114e-9
8.677624555915885e-9
1.2258011751584512e-8
7.27966466163888e-9
7.496529305970475e-9
1.0235643026349953e-8
1.7764384772211734e-8
2.3373003696651205e-8
1.9412582181389322e-8
2.330969466510139e-8
5.0607579808356934e-8
2.0368611136160844e-7
1.1772165764319336e-7
6.457936437537591e-8
3.555058228874198e-8
2.3339069186021885e-8
1.2384276694784033e-8
5.666236285748912e-9
1.287111336689064e-9
4.421898824452358e-10
2.7076280539082887e-10
1.722184416095532e-10
5.721712585256783e-11
1.0619829789700917e-10
1.2958671621549893e-10
9.26689298442865e-11
3.6025788641825505e-11
2.5036397347056965e-10
1.2004048640708445e-9
6.114778568532052e-10
5.38521259483661e-10
1.9231972986589993e-9
5.980635151510235e-9
8.69337307872715e-9
7.200815156235595e-9
6.765234983385883e-9
6.9577122803387005e-9
7.496783493490029e-9
8.353773397604365e-9
9.669838324285556e-9
1.1775211170449284e-8
1.5292201383450684e-8
2.1182786039162472e-8
1.3196317853647768e-8
1.1832679893697426e-8
1.3787679830874695e-8
1.6119241528841395e-8
1.6953285438852043e-8
8.672091613613308e-9
3.3663313937096164e-9
1.5036866204107908e-9
7.06961664317322e-10
1.3903750617700128e-10
7.421361442233847e-10
3.070918522280401e-9
1.4734855255346355e-10
1.2583731008747793e-9
1.732563545270645e-9
2.021968001933031e-9
2.3268740442979056e-9
2.7261108114775682e-9
3.2856219784031868e-9
1.9750140839933593e-8
2.5995394043231498e-8
1.598837569955615e-8
1.6957445201449906e-8
2.4115551638728777e-8
4.2933132968937393e-8
4.680994570564528e-8
3.7992799577418145e-8
4.714993680962432e-8
1.1562199731275177e-7
2.3621903487106515e-6
6.973904688330666e-7
2.6509198766045304e-7
1.2686920914886004e-7
4.709436427747371e-8
1.1657884920215143e-8
3.6606745843122506e-9
1.660696828750717e-9
3.7060140376568305e-10
1.164530561451567e-10
7.82678658782305e-11
5.293682912980784e-12
6.695391102240458e-11
1.6831417459885656e-10
1.9022987412784643e-11
3.089691811586332e-11
2.038375508267075e-10
1.3573598643436699e-9
1.4254372114313436e-9
8.816586766446105e-10
8.177425451762792e-10
3.6745007909552237e-9
9.95650281634625e-9
1.5636692983182102e-8
1.2699328386798714e-8
1.1272426435661995e-8
1.1137933759520043e-8
1.178736386324731e-8
1.3271951021448756e-8
1.6117718329806064e-8
2.1492351101899186e-8
3.001355702210454e-8
2.183599996709405e-8
1.9969458406333502e-8
2.50580401669961e-8
4.6075915618198954e-8
5.063555106790836e-8
2.4551330834561054e-8
1.2431785624793695e-8
7.017143779239846e-9
4.305294890486326e-9
2.645110656414622e-9
3.3892249473105453e-10
6.192462098995805e-9
2.851453777271853e-9
1.956489241269101e-10
2.3232207489711598e-9
3.5491401450393785e-9
4.44883133706986e-9
5.3630468755012e-9
6.482445992691696e-9
7.985971066351697e-9
5.419112255285154e-8
4.554605811523581e-8
3.1752914489776604e-8
3.779570510237962e-8
6.352578132319455e-8
9.466014143007809e-8
6.938289671609297e-8
7.195085823747209e-8
1.4596066308951956e-7
2.185847030695682e-6
2.507450304496334e-7
2.9206833898031475e-7
2.566967428005271e-7
2.7280213626193496e-7
4.0678080484548547e-7
4.572539182066063e-7
9.725763263185956e-9
6.020451720509805e-10
4.3021142703896125e-11
1.1270128358216967e-11
2.5185149060530202e-11
3.664012303768411e-12
1.1510788163789578e-12
2.5207485886563555e-11
1.2448104443337153e-11
4.885095481698051e-11
2.563266893277316e-10
2.7491434734411814e-10
2.2127526784780993e-10
3.125867959568546e-10
4.550325805420399e-11
2.544185241719906e-11
2.5737455822577967e-11
3.454883564153434e-11
5.605632744752278e-11
1.0723958385161339e-10
1.8755641583621226e-10
1.6466813682439877e-10
1.2524324791144376e-10
4.521151307535516e-12
2.1310604859413048e-10
4.668022884491115e-11
2.7536492064570724e-9
4.921256364945154e-10
1.5778043114679154e-11
4.674938361739442e-11
3.156861506607171e-11
7.904461076558634e-11
1.7820764327109856e-10
1.1638036708555356e-10
2.9639617224016426e-10
2.313636004134378e-10
1.2187730864590268e-10
5.851285892395946e-11
2.1749608231408483e-11
9.117174577420945e-13
1.1644517257981877e-11
2.053526185276142e-11
2.7605272849512185e-11
3.344075396011399e-11
3.841264875080757e-11
1.245100569951477e-10
1.9075704929397367e-10
3.44300452692258e-10
5.90295147852488e-10
9.179867605560472e-10
1.4149113055810658e-9
1.99731546430752e-9
2.5341766710662014e-9
3.4718717225134625e-9
2.3117243103178093e-9
3.966905135983375e-9
6.106514997326685e-9
7.863152524706829e-9
4.040377996758533e-9
6.64508300244504e-11
9.502866126109912e-11
1.2378137880852479e-10
1.5199957522371664e-10
1.8928568745675099e-10
2.3827814811118705e-10
3.0125507547283777e-10
3.801332085715488e-10
4.698436201771736e-10
1.9251709782832318e-10
8.17690842063373e-10
1.028610321921033e-9
1.3010553940577936e-9
1.6511890461826139e-9
2.1038732245459096e-9
2.6969955358036285e-9
3.4916755708483746e-9
2.5324718631790493e-8
9.87518375691478e-8
6.729544882916327e-8
5.808491656215194e-8
6.245868412182307e-8
7.896275498994813e-8
1.191919200587136e-7
2.1391014445474333e-7
3.445878519233928e-7
1.8770846194549204e-7
2.0892320780606667e-8
3.027426609169935e-8
8.872733819754448e-9
7.73734064167545e-10
1.6108501915337168e-12
1.9501853573937905e-11
1.0810931368972722e-10
2.6296159436949007e-10
7.54460076439677e-10
1.0173239554455276e-9
1.2458579597161138e-9
1.7464267583464709e-9
2.542080213052989e-9
4.2263556614706154e-9
1.0366548264427842e-8
5.125628939250619e-9
7.075437057960362e-11
2.770630402524576e-9
5.820914994095121e-9
9.157748527030657e-9
1.249633345655032e-8
3.374621061024946e-8
1.1300507085231437e-7
7.317962301162303e-8
7.043062635725274e-8
8.257303791913697e-8
1.1283761958379738e-7
1.7759950780305154e-7
2.1692003090110175e-7
1.7476600085854348e-7
1.7966845085897223e-7
9.915899822116904e-8
3.344867140379476e-8
1.2248347124112111e-8
4.2381858602563055e-8
2.3914269625438227e-8
5.297788700024914e-9
1.4364412674807906e-9
6.153145472194179e-10
4.094304839632553e-10
3.59129484911101e-10
6.645397689647445e-11
3.03397806982125e-12
1.8082255377345101e-10
8.547884043692532e-10
3.4242365229341428e-9
2.3622357508498577e-8
1.573458360800113e-8
1.2807253481533704e-8
1.3124879496599005e-8
1.4506341590610884e-8
3.0295186075931945e-8
1.1825126603097604e-7
9.723236678760432e-8
8.361347762826734e-8
8.631569910133075e-8
9.984306242882262e-8
1.3180083865960218e-7
2.268391959904355e-7
3.747181695724487e-7
7.975359808552449e-8
3.3625229291265943e-7
3.008777068365271e-7
1.7117465288395027e-7
1.7516642127937632e-8
6.239312323289406e-9
5.037331690066534e-9
6.864385678463664e-9
9.334359699280993e-10
2.3161060184252014e-9
1.990840670840095e-10
9.21737339925509e-9
1.2919694373272446e-8
1.4117209959027889e-8
2.430533794213439e-8
1.742439535556624e-8
3.395764655612908e-8
5.3311458261486245e-8
7.913606364815379e-8
1.1338547928940893e-7
1.5894369926684944e-7
2.2108215014190786e-7
2.585005014884497e-7
2.238731769014188e-7
2.975235411254092e-7
4.584515434676222e-7
3.710596057830752e-7
1.8439829786655184e-7
4.395578019038629e-9
4.906525534552829e-8
2.6620753536331965e-7
2.509278488712059e-7
1.4337983030137599e-7
1.7019267389563255e-7
5.292098938290606e-7
6.966822484448374e-7
1.4959707485563696e-9
7.752403686775573e-12
4.587312888245168e-12
1.8549312350641045e-12
1.7512916574728753e-12
2.796766744528686e-12
5.425406444177285e-12
6.810761045388941e-12
7.11198435022525e-11
7.32583344761948e-11
7.021263212281705e-11
9.486532163608165e-11
1.4038336791450276e-10
2.0996415489985432e-10
3.0576235239951976e-10
4.261956124698728e-10
5.645818130980916e-10
1.042021036280038e-9
1.1020067575185672e-9
1.0269154607711872e-9
7.619986940514597e-10
6.377723338088597e-11
1.5941408569118845e-9
2.451861362042361e-9
1.5307107114876465e-9
1.133476014440253e-9
3.170289452861802e-10
1.4337853705307043e-9
4.732168026545842e-12
0.
1.809860344705744e-13
2.0700224590603436e-13
2.6070011433331507e-14
3.943911822469151e-13
6.75853358458536e-13
1.6324196458489506e-12
2.971368064577675e-12
3.7867179349512205e-12
4.601297987785047e-12
5.588438670760217e-12
6.812494218904166e-12
8.337821635106185e-12
1.0244301969494408e-11
1.2633789113764087e-11
1.5637113552440874e-11
1.942361588914083e-11
2.4214982277352144e-11
3.0306380998796525e-11
4.54711997836329e-11
8.280916581142645e-11
1.4416159511025084e-10
2.2737015508894736e-10
3.380417083464673e-10
4.866633792847686e-10
6.889154992679455e-10
9.670564100737277e-10
1.351217065675455e-9
1.8705139291975636e-9
2.4044421702740002e-9
1.1849100852932606e-9
1.286196425740688e-9
1.90246736405844e-9
2.400018841515068e-9
4.965097170599276e-10
8.474425939896456e-10
1.0024073559359122e-9
1.1140819021971054e-9
1.2070630499803041e-9
1.2695157724091393e-9
1.2739682295810782e-9
1.1527770981057296e-9
7.723546885375259e-10
5.9112369333324395e-12
1.1021847205956225e-9
2.257418977144958e-9
3.395135409038652e-9
4.612991717597815e-9
6.051465158500591e-9
2.9175202761203512e-8
9.091546358135277e-8
5.41289091253953e-8
4.956317708684413e-8
5.669820855683872e-8
7.636373450293027e-8
1.2021336946994185e-7
1.5858033072229892e-7
1.2999758942213527e-7
1.2601710748887732e-7
1.1166901914435966e-7
5.370431942513872e-8
1.3792219625816836e-8
1.599494593922742e-8
4.323862785084784e-9
9.984700489124754e-9
1.5532748164898207e-8
1.0152847308618076e-8
5.1339593119186685e-9
1.9880658548347975e-9
1.2242985624174548e-9
1.547178975961765e-9
8.573112236425909e-10
2.9086798728483396e-10
4.9989690015904275e-11
4.6375563795356765e-10
1.4494140990117333e-9
1.602518186125973e-11
1.3100058947242202e-9
2.6708583966353737e-9
4.320301203940537e-9
1.3675748152322565e-8
5.326075668279585e-8
6.617133579195516e-8
5.6370905575691715e-8
5.570619714148197e-8
5.963769874881836e-8
6.753064413666097e-8
8.158709971429068e-8
1.1033644675021238e-7
2.0246608339316852e-7
1.5520327216010026e-7
9.839030062629586e-8
2.512352102398563e-8
7.498257514359579e-9
3.3960571237433247e-9
2.336288868428995e-9
1.720027990713385e-9
3.285323673938246e-10
3.096762888437645e-10
6.251913964796307e-10
7.760746115039919e-10
5.796103428883625e-10
1.1937339742457833e-9
1.638036836299105e-8
1.512469170718761e-8
1.4481628710097707e-8
1.565755395167634e-8
1.7516785529772338e-8
2.005371055911637e-8
2.347348649475721e-8
2.798296199981126e-8
9.228082827677089e-8
1.3738012602054043e-7
8.840445286082722e-8
9.325183041603937e-8
1.2947658777206537e-7
2.1885386570614815e-7
2.081162018594813e-7
1.6871292452571942e-7
1.8012147381705655e-7
8.622300775678413e-9
1.6401588938757154e-6
1.72281265014471e-6
1.522882146938703e-6
1.0929944576614623e-6
4.6658061602823044e-7
6.035843855262504e-8
2.4280727688750127e-8
2.5930036326199706e-8
8.45913703340835e-9
2.0952124430518493e-9
4.678118989371023e-10
1.8713995822972246e-10
2.3713993546358716e-10
5.343243099348085e-10
3.0083327846560464e-10
4.945066619856322e-10
5.25515479283499e-11
3.466935926321957e-10
1.0351702665897085e-9
3.733459562754889e-9
1.3729648687785103e-8
4.210497938357338e-8
1.390157860978755e-7
1.2910887021014347e-7
1.1704021428226498e-7
1.272105209867789e-7
1.52150139766519e-7
1.1861951587211836e-7
4.334635641446583e-8
2.719158773017639e-8
3.401886960468208e-9
4.5998301057597724e-8
2.5626822174149863e-8
9.444188731617554e-9
3.460651070656027e-8
7.575172724915353e-8
3.0453844485505945e-9
4.3535995872443224e-10
6.003541001638242e-11
7.830388745802964e-10
2.3681821081173093e-9
2.57371141265055e-9
3.9235225967342745e-9
3.104527089785985e-9
3.169056698941974e-9
4.676128809114081e-9
7.153474852989621e-9
7.300357509814148e-9
7.582534126438143e-9
8.721424850523666e-9
1.071670463152608e-8
2.7475746907453878e-8
5.441801139838566e-8
1.0295078375953687e-7
1.6930705447256038e-7
3.127706244512095e-7
4.0844149060748454e-7
9.080578089613896e-8
2.867245571977337e-8
3.3877072136710245e-10
3.8275696321589426e-10
9.327945694563776e-11
1.627760944013169e-11
8.107852263342602e-11
1.3924420189267055e-11
2.916784689273714e-11
1.2848922520760954e-10
1.0899225568278015e-10
1.283296650398818e-10
8.646542747146807e-11
3.4930534690940047e-12
3.8370213816843814e-11
7.181931098358795e-11
1.117806740043982e-10
1.6770749873970202e-10
2.4497974562112865e-10
3.2888802448058846e-10
3.543781791838686e-10
2.7493329320531053e-10
1.513226216778578e-10
7.470580717264255e-11
2.0503888983326877e-12
4.070514725985115e-12
0.
3.851925679670971e-12
9.13722247370792e-13
8.883600437060658e-13
3.943096049689295e-12
2.9018083080638404e-12
9.14715899529602e-12
2.306155067911672e-11
4.130547221462602e-11
6.20238360936796e-11
6.677688484496639e-10
3.4910954364739016e-11
1.8739434717309988e-12
1.7874072880460893e-11
2.791437330103107e-11
3.68802709937805e-11
4.6088855595265016e-11
5.589120280945038e-11
6.631914130510345e-11
7.695708327063543e-11
8.583976989203823e-11
8.290782140283638e-11
3.873515791043245e-11
1.3081418074492672e-11
3.769513585997811e-11
5.073639119022709e-11
6.152091337955733e-11
7.361140288266671e-11
8.90980559523246e-11
1.1034119117131016e-10
1.8370708248318071e-10
4.3665508448840683e-10
1.2917523830251787e-9
2.777276242889488e-9
3.3377197122215256e-9
2.909675020067911e-9
2.5166410705883088e-9
2.374326344933884e-9
2.4765069061415567e-9
2.8115192908092616e-9
3.423268304004054e-9
8.404614344697557e-9
1.1565594866178511e-8
7.971136281179781e-9
8.835546933540493e-9
1.730189827438017e-8
5.104293499192856e-8
8.151996317436324e-8
1.591537976919205e-7
3.483206992403074e-8
8.081451191381463e-9
1.829933030667897e-9
6.175605640548322e-10
2.1356307806633308e-9
2.782153428518537e-9
1.5095753039198718e-9
2.6832907725640376e-10
1.44638968911838e-9
2.3012914186058894e-9
3.086679902220787e-9
3.933980794661072e-9
3.325198584032023e-8
2.6281517181171184e-8
2.057577562652107e-8
2.6997426378720316e-8
5.0588047414152406e-8
5.777869991344006e-8
4.468548956267218e-8
5.720149545600602e-8
1.8155568000877681e-7
3.263469103587562e-7
8.584303221150567e-8
1.0928970861869632e-7
2.1883167010952764e-7
9.751665568906497e-9
6.157209740445979e-10
6.582254313264269e-11
1.6395757993831827e-11
4.612476930780824e-12
1.177475862487126e-12
2.829423190488195e-12
2.793971433340878e-11
1.5190452402284357e-11
8.267433399035973e-11
5.45496511654989e-10
1.223086457083781e-10
1.5869147905869325e-10
2.63529261172988e-10
3.837482955430296e-10
4.68941373172466e-10
5.404417462667202e-10
1.227572034685214e-10
6.093400052241989e-11
5.356483308459583e-11
6.497555166297103e-11
1.0244325356867583e-10
2.1749508035360276e-10
4.2311765566672296e-10
4.2026358604382526e-10
7.208018696729071e-10
1.3448030773084273e-9
1.9529343487773703e-9
9.042343273313202e-9
2.0860888525535895e-9
5.1864761219616755e-9
1.4595883233172758e-10
9.149933930990932e-11
2.660034740221029e-10
7.302724900386267e-10
1.2094255234609877e-9
5.242877660311631e-13
7.242874340669604e-10
1.197503081776939e-9
1.6351178710867584e-9
2.04896352158531e-9
4.40005400800546e-9
2.829902468001869e-9
2.0942121045254586e-9
2.841758959119128e-9
4.4065418898839e-9
6.926919416627795e-9
1.0288808450898081e-8
1.2488371759673261e-8
9.902879379795242e-9
1.2532732085692055e-8
1.5567115627535956e-8
1.856417687434345e-8
1.5821828429243524e-8
9.986713720198929e-10
7.80625321484446e-9
4.218901303654876e-8
7.537217052811287e-8
4.720068380378565e-9
4.119403714295002e-8
3.4861400770789176e-9
1.4836539261543352e-10
1.4910587552702795e-11
1.196465398728391e-10
1.8204702293391993e-11
4.110808438525694e-11
2.2416719557589143e-11
8.593360208784676e-12
6.060887070668877e-12
8.011612086376439e-12
1.1583816677308079e-11
1.67252230762467e-11
2.4139810981956836e-11
3.494961800249305e-11
5.08271945807094e-11
7.427510495618612e-11
1.0902566879482267e-10
1.6053690323382108e-10
2.364005256374391e-10
5.607979528164303e-10
1.262698241115885e-9
6.81568429714475e-10
4.503275985317958e-10
3.6515290110223277e-10
3.2849916863615244e-10
3.187876043987901e-10
3.1339805894191245e-10
1.9915598618471241e-10
3.1735290159609805e-11
6.854781582664456e-11
3.2439208555755446e-10
4.654454587015997e-10
2.5373199428878536e-10
3.242132985639633e-11
8.71334623585964e-13
4.282797066019929e-12
1.1990296165037535e-11
6.060499632826844e-11
2.4684445470579945e-10
1.1925071215541074e-10
1.4489350029189933e-10
2.5532537086542855e-10
5.448974156375708e-10
1.6956702161844172e-9
3.028412825750699e-9
1.4928216552764471e-9
1.2240974866025593e-9
1.2260250439887172e-9
1.3777779705530977e-9
1.687074201692334e-9
8.62664498435382e-9
1.683808848869871e-8
8.819931342714977e-9
7.593997459146085e-9
8.34791556290628e-9
1.1055587764465652e-8
1.7831158584614504e-8
2.6838818119225586e-8
2.806515603137883e-8
3.7145279842154175e-8
4.2975651607967095e-8
1.2785514385320873e-8
1.926269544836921e-8
2.8535050655924464e-8
1.3887063369387512e-8
9.022210495597686e-9
9.149159514731353e-9
7.291939900080288e-9
6.135429093456924e-9
5.3372207790374575e-9
1.6906951316599807e-9
4.824277700535625e-10
2.3013277961361778e-11
6.32324047776027e-10
2.3072716331567285e-9
8.040778094027554e-9
6.228037745926084e-10
4.948772935948678e-10
7.953504509285366e-10
9.688318725868342e-10
3.936548466815553e-9
1.522934094216627e-8
1.146590422150449e-8
1.0189906158589231e-8
1.1074478776176203e-8
1.35612136625637e-8
1.8503189674511256e-8
2.819173068391036e-8
4.2826283691173263e-8
4.4534496579738664e-8
3.869069536341176e-8
3.939397694890747e-8
3.64819103739184e-8
2.7153748432132432e-8
7.4131414827911074e-9
2.5299881459324958e-9
1.3997348783252605e-9
1.0007825416010998e-9
7.606944639236625e-10
5.784887073669812e-10
1.6777108635369736e-10
1.859317759044384e-11
6.961408899522553e-12
1.3738381544751925e-10
6.414148246565728e-10
3.602869533600725e-9
2.934337915166609e-9
1.95508187238808e-9
1.8196690598207718e-9
1.9601345443695877e-9
2.321371242000292e-9
9.936777753935859e-9
2.2899202902461804e-8
1.3161177867410386e-8
1.0752467970832767e-8
1.1105847687131974e-8
1.3413718335420937e-8
1.926725334931244e-8
3.361198091752734e-8
5.658390477635654e-8
7.357296032207176e-8
4.8243019024780233e-8
2.1572665772602673e-8
2.9319309185995656e-8
2.462920216365149e-8
1.6717681257639923e-8
1.4867959791371462e-8
1.8349630639601517e-8
2.3893599184947192e-8
2.146152977803652e-8
8.272609089512232e-9
3.161263463952021e-9
1.2158399549374719e-9
1.3186187756996188e-11
2.0723508792340175e-9
1.1275874268190315e-8
8.697544624883844e-9
1.2305150305161655e-9
9.294716247180933e-10
1.700498845816715e-9
2.163478996271574e-9
2.5959649472630245e-9
1.2532382659685636e-8
3.716801903196418e-8
2.2717929509914035e-8
2.1915732034109712e-8
2.665811711355811e-8
3.908573557605558e-8
6.678356073012806e-8
8.02827067305194e-8
6.492475214684452e-8
6.556601946973012e-8
9.971959064825011e-8
6.177131008501607e-8
3.2767041844823516e-8
1.6751162195212945e-8
6.1073030127711305e-9
1.6011797512910318e-9
7.492482646834527e-10
5.621447598023131e-10
3.942073935823617e-10
2.998331161961192e-10
1.8861381578917647e-10
1.1029939652051521e-10
1.7362491340517217e-10
4.1161668766201025e-10
1.1180789308223705e-9
4.761549784225714e-9
5.185113754851384e-9
3.101511360464593e-9
2.8439575282246455e-9
3.1256112326824465e-9
3.8661238019474316e-9
1.3918158429478704e-8
3.1566337275560244e-8
1.957688495269166e-8
1.5160698641009893e-8
1.4980821322323548e-8
1.7422741171038852e-8
2.4399498868008397e-8
4.434416087013904e-8
1.0782935632186298e-7
1.5036178866962828e-7
7.235203232147993e-8
2.1214326116478444e-8
1.6172598593979653e-8
2.9628667818981803e-8
1.771457652660818e-8
1.2084517301275899e-9
2.2203847083525243e-8
9.360430521194464e-8
8.001293349564262e-8
5.681449462032252e-8
3.5029665128895074e-8
1.76659236194807e-8
1.1328344432820695e-8
7.378072597243544e-9
1.0615906437244592e-8
1.0806213777024357e-8
9.940813566459202e-9
8.583012727773192e-9
4.410087602430974e-9
9.86622882935037e-10
5.839188398517527e-9
4.4495374467564525e-8
3.320401999305906e-8
3.4312065704635466e-8
4.247307351131187e-8
6.240558189090879e-8
1.0288123572055769e-7
1.0280657397038637e-7
8.021478010843348e-8
8.429566296688576e-8
1.4663250112092473e-7
1.0261288300114809e-6
1.855936276511132e-7
2.9675969087759675e-8
5.236039292348787e-9
1.1066001446460666e-9
2.941895529931945e-10
8.575828217315495e-11
1.0914275934921342e-13
1.552740861120136e-11
9.934409256245465e-12
4.8006111954572715e-12
7.870316214601061e-11
2.4957794160948296e-10
1.9377425233500574e-10
4.1904359161278185e-10
1.2418440609764534e-9
4.642593592534104e-9
5.65788625831115e-9
3.0679158979327324e-9
3.01767716719877e-9
7.024089633793331e-9
1.8741270013920995e-8
2.5014212016975582e-8
1.8293223705399978e-8
1.5558461798478462e-8
1.560608810373225e-8
1.8254055045555553e-8
2.51607559868221e-8
3.3812942215199653e-8
3.122050007064542e-8
1.8997820206320363e-8
3.272241821005477e-9
1.744463560596961e-9
1.107834874638239e-8
3.100083091651463e-8
5.812440529462243e-8
6.640480284604589e-8
8.463429916738429e-8
1.1514988136628004e-7
1.9193738058706534e-7
3.7640568963556937e-7
1.910032368517498e-7
4.525630619399797e-8
2.143428130616393e-8
9.403735377472541e-9
3.3442653497353864e-9
6.436681561920301e-9
5.6812328407831195e-8
2.5821655614509874e-8
2.4671563246562434e-8
2.5294021935857558e-8
8.406916366217145e-8
2.0096137646760084e-7
4.020878483895933e-7
7.332856383421947e-7
1.3556511134494592e-6
8.584521550173427e-7
2.8126358874737524e-7
3.250151507357994e-8
3.5436899122229453e-9
3.3484769224519533e-10
6.087694357889863e-12
1.8536938180118264e-10
2.4879360372363944e-10
3.94661285577175e-10
5.112288113839517e-9
5.523361854597413e-9
2.263196806544615e-9
1.711967630156387e-10
5.74443939966425e-13
3.027504261764238e-11
4.879564735773433e-11
6.933742333708792e-11
9.426961629993964e-11
1.1959936950793793e-10
1.1762910870029275e-10
5.0739259761999184e-11
5.74139440857963e-10
2.754604812994078e-10
1.123862740023116e-10
5.2556030670702727e-11
1.3727889989330954e-12
2.781163441995725e-12
1.2990463424933436e-13
4.079915823417309e-12
6.613630235252804e-13
7.740620298719066e-13
3.064186836615747e-12
2.2477337736355554e-12
7.064223878668438e-12
1.7449467059368663e-11
3.0841350226512855e-11
4.604451223117108e-11
5.281984437379146e-10
2.959520066920346e-11
1.2752813433273791e-12
1.225453938807889e-11
2.0531995344520823e-11
2.7604300361085474e-11
3.4794269752575855e-11
4.246576328929945e-11
5.066788144434005e-11
5.914481710412507e-11
6.678364979820889e-11
7.002846759197364e-11
6.079328085839462e-11
3.547199614685044e-11
7.69615335051598e-12
1.5438648634888374e-11
3.4592859684545364e-11
4.845372839165137e-11
5.832378557262522e-11
3.173311866119079e-11
8.744749415835659e-11
2.699891227691473e-10
6.88593938242331e-10
1.1244514500636396e-9
1.1404768416194732e-9
9.928437212552915e-10
9.141687741501475e-10
9.303648450054674e-10
1.05026691562528e-9
1.3037603861017272e-9
1.7147704103241841e-9
3.9220328112823374e-9
4.52360137829868e-9
3.326999197212927e-9
4.155668836818978e-9
9.224616838899795e-9
2.3263331079190276e-8
2.945964048651533e-8
5.42751586465872e-8
8.090124932567714e-9
1.7788598530771259e-9
1.343548594941737e-10
6.412632322244092e-10
1.1656096218903242e-9
1.0745873486336944e-9
2.9282987829944187e-10
3.45041831661363e-10
7.605255485266287e-10
1.0950397854865155e-9
1.4247334475154697e-9
9.403887785354026e-9
1.0314776464570612e-8
7.598945412424809e-9
9.28639160463551e-9
1.597926229785514e-8
2.328301413883926e-8
1.709277839641122e-8
1.8157739666578447e-8
3.822608579421607e-8
1.1382532613149526e-6
3.2515256262471376e-8
3.565900911431249e-8
4.326329186045627e-8
3.338762627449521e-8
2.5363323624501633e-8
5.966055065396626e-10
4.790507708567765e-11
9.164281289469064e-12
6.277802463997999e-12
3.3438576092050356e-12
2.886257367223666e-12
2.631298966099805e-12
2.1664003217984317e-12
1.7249115912579933e-12
6.2951086841270994e-12
1.8878747587089405e-11
1.0289153791721735e-11
1.1776085107274385e-11
2.197679279644418e-11
4.294006488532264e-11
7.380605072207515e-11
2.2118265009284153e-11
1.0675915727722346e-11
9.570068940946303e-12
1.2500849244408832e-11
2.3337683021220334e-11
6.740714855644553e-11
9.042585381018148e-11
3.0843502285160395e-10
2.96374500824579e-10
8.160630013836919e-10
4.5290854930915955e-9
1.3245002314777174e-8
4.158433284055581e-9
1.0421340160535804e-9
1.0794943635171756e-10
5.164569013661954e-11
3.0696925079161406e-10
5.36256200629474e-10
5.927131587926056e-10
4.13322389452968e-10
3.3937871489678015e-10
2.4310379130898767e-10
1.474568194545562e-10
7.366534100632806e-11
1.5322178197936713e-11
3.922182922362085e-11
1.1699259113245013e-11
1.577337739624077e-10
2.503451191314923e-10
3.2532541657847536e-10
4.3363865740204515e-10
1.8160227144274592e-9
1.4920665021516896e-9
1.613656419453191e-9
1.9245882229896737e-9
9.233825602940866e-10
1.4123878872869324e-11
1.6402642333301254e-9
7.298222457521938e-9
1.2486945881500272e-8
1.2213217419015863e-8
6.377824529407504e-9
3.3524924323383827e-9
1.6639922861534747e-10
2.1971635811819956e-12
7.215233717986758e-11
1.3855716013208278e-11
9.954932646871139e-12
4.975964051309376e-12
1.900201649397168e-12
7.508631329352677e-13
5.844911599114062e-13
7.530088344739773e-13
1.07407714561527e-12
1.5547114276128543e-12
2.26304648032329e-12
3.3109653374266072e-12
4.868570408715792e-12
7.190983708002522e-12
1.0652042961840246e-11
1.5770065355182915e-11
3.003007529298538e-11
6.648846020856803e-11
3.8001488808694474e-11
2.423466051304148e-11
1.8860381881789442e-11
1.6139905860207e-11
1.475245027117491e-11
1.3962076541126041e-11
1.0699806492370361e-11
3.2584065451262176e-12
1.4584090986669895e-12
4.726269554144674e-12
7.572969762201843e-12
1.2098482038427126e-11
9.927827615867222e-12
6.848924164776774e-13
1.2700002681727091e-12
9.737072842239847e-13
1.3116059449148769e-12
5.7895350927917656e-12
8.948686625924587e-12
5.258122930765022e-12
7.392474186559813e-12
1.4856542173091522e-11
3.5248006102479975e-11
1.2918989664010261e-10
1.5573882366956992e-10
8.607960153454113e-11
7.494528494207185e-11
7.862326675794268e-11
9.234715562085465e-11
2.330648367571881e-10
2.0554638759316423e-10
1.1703510666894305e-10
1.7448560413939232e-10
2.907028550525202e-10
5.060699026380149e-10
9.734243215181994e-10
2.217552364138355e-9
5.5912584312994365e-9
1.1086621329005355e-8
1.0553491813263247e-8
6.190150006877569e-9
4.732316267731548e-9
2.835391347246451e-9
1.9505907202512696e-9
1.8418522765137563e-9
2.463988811596411e-9
3.278533538893769e-9
2.530231590392198e-9
9.54920669847129e-10
3.584950988703393e-10
1.292341534809249e-10
2.4604007223678295e-11
3.222828913802102e-10
1.8370032324997254e-9
7.767337377948118e-10
7.004422270720825e-11
1.3908692850917148e-10
2.2099654291332637e-10
2.750149540330851e-10
3.278149705583731e-10
1.4362820219231335e-9
3.613874185959432e-9
2.1243757254468235e-9
2.0249176175187078e-9
2.4511032974708375e-9
3.6271679865686897e-9
6.035745495392838e-9
5.966432059606218e-9
4.757948715675494e-9
5.129022102766212e-9
9.03051615129089e-9
5.1870054087797145e-9
2.036023593628589e-9
8.634127320481725e-10
4.6542672971493994e-10
1.2588705810464984e-10
4.474879266021199e-11
2.935434365117968e-11
2.1941351924270073e-11
1.2789732109648602e-11
8.998549874936716e-12
3.051865238416107e-12
5.490769324473104e-12
1.4951598571880285e-11
3.927538565434935e-11
1.3516029789565094e-10
3.0965705288066065e-10
1.4434159744167772e-10
1.2242969843891258e-10
1.295924380579236e-10
1.573216858401104e-10
8.150815742138722e-10
2.0789661202007592e-9
1.6057106582999464e-9
1.347803126834711e-9
1.4399240290237797e-9
1.8020044214976912e-9
2.6829300002433925e-9
5.11543572127987e-9
1.3485297645610843e-8
3.1492125443755365e-8
1.964547281863273e-8
9.013621577621385e-9
1.2669761491689884e-8
9.084769045542082e-9
2.176528372350176e-9
5.563612264371947e-9
7.484533876542497e-9
1.3214428331942336e-8
1.6494711572062137e-8
1.2143756913578489e-8
6.926168835432508e-9
3.822636073001589e-9
1.9742236964118007e-9
3.7777186588864387e-10
5.235962337638668e-9
4.525398975758843e-9
3.5976869318248816e-9
1.0879036129458558e-9
2.1945240161921814e-10
7.533752823936183e-10
1.611853808898198e-9
8.550289907824232e-9
5.900919866631716e-9
6.127767197201948e-9
7.898958195054282e-9
1.2483518985705224e-8
1.9969208608846844e-8
1.6752467208115585e-8
1.4452644793223882e-8
1.8537380988117817e-8
4.947463401089262e-8
4.1100269933573936e-7
1.0249760013227056e-6
7.894517277991342e-8
1.0486595969936463e-8
1.6434564114560535e-9
2.7669303288476153e-10
5.3815448480278755e-11
1.375190857766812e-11
4.644803812246429e-12
8.079347216103706e-13
1.9951399301155784e-12
1.7873061833804073e-12
4.066463448292718e-12
1.538218798377145e-11
1.1489315755508953e-11
1.5430555996975995e-11
6.359672047444566e-11
5.325321997306455e-10
6.499579984274429e-10
2.391703448771555e-10
3.410806490395467e-10
1.1060524907238151e-9
2.6212286218140415e-9
2.5768983926399892e-9
2.1328765498738387e-9
1.9815626241647795e-9
2.092167376314455e-9
2.448287249508073e-9
2.9167418900372636e-9
3.4092700947855694e-9
2.277477313672645e-8
1.51192951586762e-8
1.824404936862097e-9
1.0454679914115694e-8
1.9757493952800986e-8
2.268945435791474e-8
2.4938088399827142e-8
1.0360750109432859e-8
1.0798156547447974e-7
5.265762846723924e-7
1.7022997629289795e-6
1.0292199548766046e-6
2.1525840027298702e-7
4.954622840928858e-8
1.3053301737796762e-8
2.6154181900842514e-11
6.146349261830698e-9
1.0216413389306535e-8
1.3320243595837435e-8
1.1360742160437762e-8
2.3408172404636847e-9
1.211738382210521e-8
1.3388235782405335e-8
1.6762343462144066e-8
2.561503829613588e-8
4.988821229982655e-8
4.758667088686904e-8
3.592593397219654e-8
4.69813887070231e-8
2.0086633834236805e-7
2.776660235681559e-7
1.2009758961084537e-7
5.590657785910363e-8
3.480005930263211e-9
6.77517066641568e-11
1.5601445916408802e-11
1.6788930787329714e-11
1.543487384019912e-11
2.8006052464107072e-12
1.5220697638024054e-12
3.684634353246062e-12
3.3507287158597373e-12
1.2241875826730863e-11
4.885781559345441e-11
4.184225639687871e-12
2.918767797308347e-13
8.071644216570123e-12
2.4024453165016474e-11
4.756912308647262e-11
7.622354218080344e-11
1.1000987040981917e-10
1.483146193718295e-10
1.5080617849264812e-10
5.788058425152335e-11
4.0180135096634216e-11
3.9464358596644394e-11
5.442197496356281e-11
1.384113974680627e-10
3.356619237825843e-10
4.1497060189698705e-10
2.6655664638528465e-10
1.5550898075482127e-9
1.4807249947931352e-9
7.306220777045343e-10
3.601193218579405e-10
1.1602594177713418e-10
5.973482850428958e-11
1.534843707891388e-10
2.891548024496779e-9
2.437489210664425e-10
1.8614232450663876e-10
1.421506558326287e-10
9.858633617100148e-11
7.644843682375281e-11
7.963569663921294e-11
1.0343260532905623e-10
1.482469794833687e-10
2.2077111708585325e-10
3.327763034798644e-10
4.970231016829694e-10
7.085640561672502e-10
8.758846341693091e-10
8.417096092911143e-10
6.25081985584713e-10
8.505850644424194e-10
9.948896174061304e-10
3.817541562717739e-10
5.803110895713805e-10
2.9310206136761966e-10
3.1541795681618416e-9
5.992009227662791e-9
6.348778913182764e-9
4.548592834927959e-9
6.182551815839799e-10
1.700144314906957e-10
1.57057349247389e-11
2.1166420916189135e-11
1.284618194666721e-11
8.845384982115619e-13
3.6955243978611367e-13
3.829444552802019e-13
1.073936841056696e-12
1.739431067123966e-12
2.549262461349226e-12
3.659322645701458e-12
5.246882791716216e-12
7.553896719001175e-12
1.0934062369233712e-11
1.5915298588184338e-11
2.328689134898431e-11
3.4212509266061414e-11
5.034136434572866e-11
7.380633845149638e-11
1.714989691534511e-10
3.842571676697692e-10
1.9540369272778517e-10
1.2591629802881144e-10
9.84883177867114e-11
8.421511655150367e-11
7.497965416707702e-11
5.85773783207598e-11
1.062932960366805e-11
2.812242559133027e-11
5.4448560557867626e-11
7.812284539997089e-11
1.271292863218085e-10
9.682998759942831e-11
1.727066797623091e-11
2.5814017429759006e-12
2.572174942234134e-13
1.1988128460171363e-12
8.464352915367414e-12
5.859610047946076e-11
2.699989590434929e-11
3.102112937772735e-11
5.386526298656305e-11
1.1285018669349763e-10
3.304528441891478e-10
8.112441479230064e-10
3.6598359089612976e-10
2.9490508244372797e-10
2.9697848344865514e-10
3.396442850340558e-10
4.281740733131508e-10
2.48935975793708e-9
5.295987103714899e-9
2.969026968340055e-9
2.6787846546439987e-9
3.101753754574265e-9
4.35604974237054e-9
7.61209980661106e-9
1.4313071937545836e-8
2.007487316214841e-8
3.374120306193308e-8
2.5159751131791036e-8
1.7329755099906216e-9
2.1214205462146107e-9
1.2964073206241402e-8
9.655802189169716e-9
6.385687442989853e-9
6.2614183613886475e-9
7.75056686669835e-9
8.201972620604024e-9
5.878214289496388e-9
1.9591310140307467e-9
6.764173405152331e-10
1.4346247329316735e-10
4.0188825656330666e-10
2.135720318895189e-9
7.65275376189294e-9
1.465805987640309e-9
3.39781394742003e-11
4.766727466490713e-10
6.803101062915128e-10
8.380262598941045e-10
3.0682914051296042e-9
1.1824214863640606e-8
7.82431720882621e-9
7.2360619916976016e-9
8.25342866785694e-9
1.0902004466368152e-8
1.6708971829965043e-8
2.674861672478725e-8
2.7030767349355494e-8
2.2545414684055673e-8
2.3460040998701015e-8
1.815961829773104e-8
1.17570485420429e-8
4.152994895993227e-9
1.274410281660241e-9
6.365206233690549e-10
4.5162280025791326e-10
3.1908792485493226e-10
2.46760711376509e-10
1.52457058663391e-10
6.913565994797784e-11
7.648505204803241e-11
1.55781315602309e-10
3.6842791087849495e-10
1.1051303928391347e-9
3.8536337472207096e-9
1.6301588327315851e-9
1.3113296119487542e-9
1.3581213246115128e-9
1.6338679588811595e-9
5.639222315574359e-9
1.2328059720069353e-8
7.1470954324571784e-9
5.9227085999160206e-9
6.282973331435157e-9
7.955799994028546e-9
1.24111189603964e-8
2.5308893718311442e-8
5.9442047211919936e-8
1.0334493719234341e-7
2.928931273841708e-8
4.505481219215568e-8
3.989273254240448e-8
4.84989662885937e-8
2.492163034278181e-8
1.1043333694370026e-8
6.17587362048291e-9
4.033785335997609e-10
7.144074058870178e-9
9.533793574706962e-10
1.9438635877977624e-8
1.196525122942105e-8
7.122765570975849e-8
1.1460240856806949e-6
1.9315923917334546e-6
1.957976321263003e-6
2.710803901764749e-7
9.269836729783012e-7
1.2647288243122128e-6
1.1679739550931064e-6
8.6315607826528e-7
3.0519953730268423e-7
2.0349551542620204e-7
1.9048501965184065e-7
1.7273935303304964e-7
1.671709475399702e-7
2.2434918680173014e-7
1.3817660056315844e-7
6.669167381075453e-8
4.368141991391243e-9
6.994902340362711e-10
4.9473802111502294e-11
5.6686305594622415e-11
1.5157889369461728e-11
7.398290538744388e-11
9.697066436684671e-12
2.5028082972234044e-12
6.007488565738787e-11
5.964773655547359e-11
5.963319435890152e-11
6.154734172779888e-12
4.9421199503497326e-11
8.532154593410564e-11
1.2958955286918734e-10
1.9985575961713051e-10
3.163806047342385e-10
4.940440473511021e-10
6.569140423245271e-10
5.51096648422554e-10
2.414411593590216e-10
7.91151076203688e-11
4.6021366913962276e-11
9.628204821137672e-11
1.5119253348700708e-11
1.800409427834267e-12
8.971380815160505e-12
1.0749851890721102e-12
1.848877541971936e-12
4.44115605512978e-12
3.601839520043493e-12
1.2229796868178866e-11
3.137921748190421e-11
5.5127736030647765e-11
3.3944772883775693e-10
3.4972212309908684e-11
7.135597483355388e-12
9.749227701090845e-12
2.0806816368938122e-11
2.9669343434975576e-11
3.8241530697326413e-11
4.7318748946339216e-11
5.7027843808985455e-11
6.711608056349683e-11
7.63311400633597e-11
7.993419401426255e-11
6.508226882617327e-11
2.7896528702703683e-11
2.9860895595125883e-12
2.094907310813536e-11
3.452405280384923e-11
4.889970141894961e-11
6.66186952232967e-11
8.984450448964667e-11
3.960815730996546e-10
6.939649513563151e-10
1.843623330575227e-9
4.0122676562146906e-9
5.692596514833129e-9
5.846367230874712e-9
5.4940142477472256e-9
5.337669918394776e-9
5.576355940856324e-9
6.360140963362602e-9
7.973741772109456e-9
1.246219193798938e-8
1.3925771634720815e-8
1.2545130409710916e-8
1.8862363899030222e-8
3.667640454731874e-8
3.892932747276423e-8
4.7757769134423704e-8
5.1091107555914925e-8
8.820097638671288e-9
2.245035013467966e-9
1.181562420771617e-10
8.035385244962015e-10
8.879520552709637e-10
2.3456803606046347e-11
1.385606020614868e-9
2.614513795601265e-9
3.7147668762360715e-9
4.8496187669952434e-9
6.172218700267267e-9
4.176232273574002e-8
4.073923021185533e-8
2.8865686671451753e-8
3.4572089844198046e-8
5.81359887747846e-8
8.591076874420623e-8
6.150968992524368e-8
6.143161047708929e-8
1.1816111961363241e-7
1.9744550110309437e-6
2.372012996757939e-7
1.0408947952738012e-7
2.8858054358460535e-8
4.6995960840966505e-9
1.3439606207844167e-9
8.90289104122086e-10
4.015365085650837e-10
9.70128296305947e-11
1.192812064322522e-10
2.0194969799063412e-10
2.0372637625772813e-10
2.3261641245966772e-10
8.044768017699631e-10
1.0461224400808678e-10
7.406210920948541e-11
9.325652451531625e-11
1.4585219628686664e-10
2.3180427279647608e-10
3.631228472977606e-10
5.760128025133989e-10
9.212475139800199e-10
7.124092736275089e-10
4.496731996857981e-10
3.7964799034782414e-10
4.072928937852527e-10
5.17222940418956e-10
7.404386853124791e-10
1.1492662832109957e-9
1.919104937342025e-9
3.655591859544484e-9
4.3033946288414534e-9
3.4411317432180903e-10
3.287890952207621e-11
4.6489654028932e-11
9.861807438971555e-12
4.231306273895401e-12
1.0045600416079154e-11
8.48397891334264e-11
1.927814532424847e-11
1.023104323755204e-11
3.432820317233467e-12
4.680764523595039e-13
3.03343809533276e-12
4.6724150622517985e-12
4.530364948940211e-12
7.22329049149535e-13
6.0774905953245665e-12
1.3010186289719644e-11
1.9532834888413007e-11
2.6330286900500226e-11
3.4153212784246364e-11
4.382969972601367e-11
9.068042547244401e-11
1.0550213474780114e-10
1.9849102676672068e-10
3.734947570509578e-10
5.969501890910258e-10
7.776541389332605e-10
9.54896976354855e-10
1.2256567993351181e-9
1.7386068252565348e-9
2.8849050064117695e-9
2.660678478994354e-9
2.1076819577985886e-9
5.470881520575756e-9
2.0700985716839106e-8
2.4095140651977395e-7
7.380370884492744e-8
2.417767182264245e-8
9.651499283408527e-9
4.711513987082447e-9
2.3853631332480022e-9
1.0686530692929277e-9
3.161614174257107e-10
6.988899144128841e-11
8.141018449108757e-11
4.74946958579791e-10
1.604178183422943e-9
2.8845290981334164e-9
4.126465980235612e-9
5.465465577064624e-9
7.1047625198489955e-9
9.297055533182767e-9
5.234029237679666e-8
1.2707805306528679e-7
7.13561518706453e-8
6.761120173972811e-8
8.265429406077995e-8
1.2486430990474965e-7
2.036100394143697e-7
1.8674732165626617e-7
1.6352290902315038e-7
1.8933929274212612e-7
7.820988853999061e-8
7.060118325761954e-8
1.3170939092042194e-7
1.809603702953432e-7
1.1557736363098798e-7
3.143587788349518e-8
7.659217777748794e-9
2.972327977422318e-9
1.5034020520797205e-9
1.1611386260958277e-9
1.3068768634876158e-9
4.713304453456101e-10
8.507594249627962e-11
4.694043568709416e-11
2.115492343220927e-11
1.2193332973985924e-9
7.795661711904675e-9
5.252305257349169e-9
5.3384825422960645e-9
5.867681429257157e-9
1.3575517251668284e-8
5.339790945614109e-8
5.6389663829115e-8
4.755414222564034e-8
4.7268623681601166e-8
5.0997024580999107e-8
5.84565457253577e-8
7.239169764515707e-8
1.0311413477232118e-7
2.1182600996715565e-7
1.0306824191931343e-7
4.5293791321826997e-8
2.97382915320579e-8
1.7867800657969662e-8
1.4892048641455082e-8
7.183505478144701e-9
7.051062480409274e-9
8.386374837056029e-9
8.578500670808239e-9
5.16896243372945e-9
3.610879713511041e-9
2.8554102543647035e-9
2.4368792773016554e-9
1.762445200463153e-9
2.8579107144510268e-9
3.50399151378163e-9
4.305486697647969e-9
6.096043290209734e-9
8.83459700721311e-9
1.2808525244352033e-8
1.798945356853484e-8
5.972703166517218e-8
1.5539355566261216e-7
9.621604719894691e-8
9.438330031203187e-8
1.1614233424311107e-7
1.7448291018546287e-7
2.8458936870553193e-7
2.6580944042318873e-7
2.339097265615216e-7
1.1868822998372762e-7
1.9865060235200758e-7
1.3409554669748616e-7
9.666900688290905e-8
5.9541456089860246e-8
2.581706313864404e-8
5.549137077077653e-9
2.8491697116563516e-9
3.5553858111452095e-10
2.6061040994629722e-11
3.635110931571446e-11
1.4077586717318327e-10
2.086363429719921e-10
3.4359292548680613e-10
4.475933748292502e-10
6.773908245711194e-10
8.268219122118755e-10
2.061440031250295e-9
3.219165886769367e-9
4.512723708667882e-9
5.940290748689733e-9
7.833441243973128e-9
3.108423591148288e-8
9.829419291353279e-8
8.206560378700997e-8
6.718983523979115e-8
6.800854796524101e-8
7.904763322085945e-8
1.0910178440538175e-7
2.2347748376022656e-7
8.579934904187558e-8
3.059591266234174e-8
3.395104185224256e-7
1.0926955682396466e-7
1.5573358321079613e-8
3.0611763966599577e-9
5.967241431328842e-10
3.518201868561581e-10
2.9972389459823266e-9
6.014845901431691e-10
7.500174232109314e-9
8.407212615104126e-9
7.525823303489642e-9
1.0767566981422308e-8
1.7192305620686708e-9
6.558302015965886e-9
4.044781632935613e-8
2.3592712401008316e-8
4.469520903791233e-9
8.80828420786114e-9
2.634700856684855e-8
5.244257808185841e-8
9.263109992022688e-8
2.1699364297199822e-7
2.717953495986432e-7
4.3768349235361296e-7
6.078397652367925e-7
4.973281723042937e-7
4.358665922237707e-7
4.02405235602649e-7
1.5170805247774265e-7
5.6423315218236894e-8
4.0738933354377987e-7
9.358543675040956e-8
5.3520948833640116e-8
3.7306261042315725e-8
1.2365786134293177e-8
9.190244526879505e-10
4.292373877337538e-11
2.914986933615852e-12
1.3533973078751142e-11
1.0768289848997665e-10
4.580877372010983e-11
3.133300630363683e-11
2.7663311008477328e-11
3.1433812329428393e-11
4.69385043479306e-11
7.826624546972074e-11
1.3323297525554683e-10
2.2199303895345295e-10
3.5034476203715163e-10
5.053954080654213e-10
6.29351726821887e-10
1.2782482673544964e-9
1.7722506812864736e-9
2.535050643703817e-9
3.4539440289754224e-9
4.012307304564327e-9
3.8971046660923624e-9
2.892481689616514e-9
8.722013599156818e-10
1.8252015859759548e-9
1.0257760356787916e-9
2.142321782430536e-10
5.31938322173705e-11
7.484493806232239e-13
1.7957109252569049e-13
3.66459452538165e-13
3.2508866831207518e-12
4.5869564351276e-12
3.1965087837125365e-12
1.7473245303800559e-12
1.5274862126108842e-12
3.686346802814289e-12
5.2182561228196365e-12
6.590447538191342e-12
8.105662111476157e-12
9.92019721649184e-12
1.2152398539111757e-11
1.4927372384534187e-11
1.839592386880476e-11
2.2747482542078884e-11
2.8223665440624255e-11
3.513571200954831e-11
5.1109798823507464e-11
1.0034609776987012e-10
1.686908931200857e-10
2.550962777613894e-10
3.6582404188820755e-10
5.11934310354932e-10
7.092630305066813e-10
9.79728528966361e-10
1.3531447733125352e-9
1.8672981717494815e-9
2.5520581885822964e-9
9.618895822307416e-10
8.057559512303193e-10
6.334901251014195e-10
2.6954868607919107e-9
1.5539030021173951e-9
1.4407313430474966e-9
1.4838724477855963e-9
1.595176426882395e-9
1.739325625761923e-9
1.8865915728987254e-9
1.981230699402778e-9
1.893765360534459e-9
1.4214215973272067e-9
6.443837568300462e-10
9.536274519907973e-13
4.2602001764582395e-10
7.723311949590135e-10
1.1379413208183318e-9
1.586917718044984e-9
2.189320879422635e-9
1.3729560885819378e-8
3.080324852226023e-8
1.7131252822187185e-8
1.619498464791642e-8
1.9756482366137168e-8
2.9635905500963546e-8
5.125687361616886e-8
5.6742342704143865e-8
5.3483767643581754e-8
7.400750755659239e-8
1.0753434011440211e-7
7.571637758686173e-8
5.790705163924021e-8
5.389298664103442e-8
4.998906791261124e-8
1.7489388495159268e-8
6.076402294851403e-9
3.0558657122558884e-9
1.977414813969082e-9
1.6641559390410699e-9
9.949197886010126e-10
1.293892337590569e-10
1.8142785882832288e-10
4.269191496175458e-10
6.047355565751111e-10
7.449780362265829e-11
2.338991511246349e-9
1.8256440145595004e-9
1.7782694933917959e-9
1.8897951327296748e-9
2.119822694227562e-9
9.434855922952993e-9
2.992795585234474e-8
2.2905763865444135e-8
1.9057121699688517e-8
1.9491792490048076e-8
2.2256648529736303e-8
2.7880001340490975e-8
3.883456591027594e-8
5.964036674587415e-8
8.251990735886211e-8
8.494883173713087e-8
7.099051763249021e-8
3.537112884277351e-8
2.3960332424900606e-8
1.8667147126275567e-8
1.2822174568841018e-8
1.003882580335785e-8
9.302885181176865e-9
4.178776715972436e-9
1.4812847797443537e-9
5.453980633687299e-10
3.80405325472867e-11
3.307871598119339e-10
7.462802909965319e-11
7.045379010274831e-9
5.1507134413152915e-9
4.445522074927322e-9
4.430887292536592e-9
4.7893872484611844e-9
5.501877947670289e-9
2.664420523785726e-8
5.511378386953811e-8
3.097985369710409e-8
2.9025335980881836e-8
3.478247395138082e-8
5.0758977908170105e-8
8.586547021797303e-8
9.772241676278235e-8
8.687095664706432e-8
1.0595052418102178e-7
1.3333291058794165e-7
8.297932014662586e-8
1.4867393981962892e-8
4.132611467697935e-8
7.984811989596458e-8
6.859858845246007e-8
5.625782332220027e-8
2.276504628946697e-8
5.713863395125746e-9
1.984426458076027e-9
9.626464805972925e-10
7.805326579423877e-10
4.829539827664422e-10
1.092913024983578e-10
3.5425351657505997e-10
6.501288683849298e-10
1.1584375944266908e-9
1.162973163234978e-9
1.4519574637722694e-9
1.908869589009827e-9
2.2266058400428146e-9
4.893081141858581e-9
2.1629291687031128e-8
3.4246780975442876e-8
3.003693003961635e-8
2.9451277036753626e-8
3.1006232687388506e-8
3.372594690399827e-8
3.746575648241484e-8
4.262209864100001e-8
5.028985227670664e-8
6.334875167607833e-8
4.113548322943173e-8
3.35878905346421e-8
2.506111114665982e-8
1.8120538708071163e-8
1.5996649683977803e-8
8.56313636080573e-9
3.5556432215991475e-9
1.7107324438829831e-9
9.813086047166897e-10
9.143551130472412e-10
2.1654001943991084e-9
1.0471283065014635e-8
2.2487026860886694e-8
1.4912124944996273e-8
1.3443842679985924e-8
1.3796239338672196e-8
1.5421516630515737e-8
1.851044749840627e-8
2.372712108043911e-8
3.228461653973691e-8
1.0956720318754769e-7
1.0132997484020087e-7
6.261736276600881e-8
6.727913888914291e-8
1.0056877997326034e-7
1.7216545243873216e-7
1.4871714602941343e-7
1.5519353611869999e-7
2.2410246919787075e-7
2.4581178195818697e-7
1.4231499128061326e-7
1.83851593140783e-7
3.6361448182000626e-7
4.550266662229707e-7
6.45287236181675e-7
1.8532886439895607e-6
2.94989853258378e-7
1.8894911313368596e-7
5.494965181013806e-7
2.3597843893370511e-7
2.416698137629593e-8
4.380663191172465e-9
8.317442954087946e-10
2.7847099545750047e-10
1.1723400525684772e-10
8.785270302408537e-11
2.0277416822553482e-10
3.0684107808552715e-11
4.87161756633479e-13
1.5189854367123734e-11
1.105744347168208e-10
1.4468707284474216e-9
4.664767780748998e-9
8.448772394500915e-9
1.048576687752888e-8
1.1030223100617892e-8
9.844771049453672e-9
7.247301541384899e-9
3.761715324581536e-9
9.357110112980941e-10
5.75130919784616e-9
1.617959032212324e-8
8.821637521537326e-9
1.90466863681209e-9
3.6684384683582427e-9
3.164983926114156e-8
3.4899426268986645e-8
1.2978938711961844e-8
1.7814087234390822e-9
1.7009719871344502e-10
6.813631623076422e-10
8.011055612600647e-10
1.2185467106426297e-9
1.8166479541229024e-9
2.284332681945196e-9
2.7655880209135714e-9
3.5699698967314274e-9
4.769670113434276e-9
6.6295713774028545e-9
8.548543584779674e-9
1.0152294329357384e-8
2.6888902050772153e-8
5.1550634220734297e-8
9.623647232559804e-8
1.583632702433951e-7
2.2624190017733744e-7
3.642774208004152e-7
2.5421335527651744e-7
9.260204320233568e-8
8.733219783633264e-9
8.187308968656284e-10
1.1663262096645643e-10
1.8588798519672166e-11
8.099525577872271e-12
2.1754616966527567e-11
2.4743718609608196e-12
1.3324849718195291e-10
1.7405208015191456e-10
1.6105848111071394e-10
1.8438146425398623e-10
1.1621645148854277e-10
1.6269667724010256e-11
2.4261525947002998e-11
5.2312416494610357e-11
8.281352689891692e-11
1.234967791680445e-10
1.7720401756391596e-10
2.2955441554099765e-10
2.3468713061229577e-10
1.7579553549999906e-10
9.68103127008689e-11
5.545779996455541e-11
2.56464305287131e-10
3.3026573389799494e-11
3.733461946840223e-12
1.8895049672720575e-12
7.71274896828643e-12
8.598259110723092e-13
1.4697733147808156e-12
1.85138394650698e-12
4.544332838307319e-12
1.3696752280321925e-11
2.7892358075482784e-11
1.9633105279912776e-10
1.5396459010064792e-11
1.8277538343054543e-12
1.0337700221125196e-11
1.5895346642281008e-11
2.0978081465040412e-11
2.635634390064633e-11
3.227565574196047e-11
3.883470145542671e-11
4.6034329179311166e-11
5.3645351715901654e-11
6.000950183090981e-11
4.255719670565373e-11
1.118416018103683e-11
3.191418755664451e-11
4.138128956181175e-11
4.96586645050131e-11
5.948391379543956e-11
7.23153491767353e-11
8.989273848279118e-11
1.6976459374413643e-10
3.741907378231592e-10
1.0428313434736827e-9
2.4134913015077543e-9
3.6602951700245897e-9
3.76653837239156e-9
3.4690988049970717e-9
3.343130923347635e-9
3.5340313330129826e-9
4.1666985928944284e-9
5.482316446591925e-9
1.0396586737450582e-8
1.017508648535375e-8
9.014131584367795e-9
1.3856157684226161e-8
3.324029726952585e-8
7.081799899876014e-8
1.089631879414312e-7
5.8382933356406155e-8
1.240160856979918e-8
3.608027813482839e-9
6.189422035314546e-10
8.441061896796059e-10
1.6237477361658677e-9
1.3576660861689e-9
2.7668272129255886e-11
1.4956682526344817e-9
2.6772256116498034e-9
3.739222305261651e-9
4.8515438353858705e-9
6.149535797403716e-9
4.530297729143052e-8
3.714112853950687e-8
2.801430104908311e-8
3.552971059234015e-8
6.404702665021745e-8
7.765142669764745e-8
5.662850945854991e-8
6.52804322130366e-8
1.7086054058325888e-7
7.156052406487875e-7
1.4447550050897603e-7
1.3769601821843146e-7
2.24054303217568e-7
1.3757537593545283e-7
5.122535594483919e-9
4.38422025438234e-10
6.659452453509275e-11
2.415273871344114e-11
4.982085870454772e-12
2.4184426748982376e-13
2.0077110352494765e-12
1.3182400896953964e-11
1.8765731147425933e-11
1.002114143836592e-10
1.5480580318858324e-10
1.0501948366458354e-10
1.7243179920103157e-10
2.8561474397945057e-10
3.401932550738793e-10
3.5903697691005635e-10
3.809988419318735e-11
2.1867789271992218e-11
2.096204503666686e-11
2.6531286208106693e-11
4.188589982462367e-11
8.355081897447133e-11
1.977236536320378e-10
2.9333205928779246e-10
4.798037614742597e-10
4.971197844394496e-10
9.016576452262514e-10
1.3278424322948708e-8
1.7952116377154056e-9
2.5751669626998737e-9
1.039806681353949e-10
1.405763055714739e-10
2.0083933936085745e-10
4.055592026576024e-10
1.7859825047266155e-9
3.469367983114799e-9
2.6568821134206107e-9
6.307346953389003e-10
1.8163826050502171e-9
2.7899857593695167e-9
3.7242281316607125e-9
7.954868409023259e-9
4.266732219203138e-9
2.7450584729180898e-9
3.4196121818203724e-9
5.092612356183422e-9
7.931180089798068e-9
1.013126201858739e-8
1.2073755560674488e-8
2.1045128535376375e-8
2.4411215086200983e-8
2.724152188652443e-8
2.960366128024852e-8
2.4642944917195422e-8
6.563832236398231e-9
1.078183396745804e-8
4.288252396151713e-8
5.529782245844684e-8
1.87363135087828e-8
4.7167707316946016e-8
1.684113975166539e-9
2.6892457322097655e-10
7.99629426277969e-11
1.2747499905397493e-10
3.4758500465909116e-11
3.88142327379381e-11
1.6641031360537912e-11
7.291307581869828e-12
7.793618767724613e-12
1.1313228304519316e-11
1.649631549737839e-11
2.3875589166805493e-11
3.45578923798597e-11
5.019132404833524e-11
7.322820177550394e-11
1.0733185040103151e-10
1.579146272148591e-10
2.3269855290487218e-10
5.536895997457457e-10
1.226254252429833e-9
6.978248734721093e-10
4.687685556630022e-10
3.9053888454460096e-10
3.637650301171662e-10
3.694583510167089e-10
3.9748580695265095e-10
3.432245427600209e-10
1.4640991154029175e-10
1.3134685464553108e-11
4.2698351974251545e-10
4.937467366440999e-10
2.285878767384462e-10
3.190820971217181e-11
2.397120000949947e-12
4.051083684999907e-12
1.563061969649165e-11
8.36804732314091e-11
3.0533231948056145e-10
1.6454012489558382e-10
2.053190914658449e-10
3.600774827733714e-10
7.749110249469984e-10
2.586207168975036e-9
3.316519169060312e-9
1.7906609995286516e-9
1.50332209615452e-9
1.5116425435363083e-9
1.6898721287213422e-9
2.0454684320858577e-9
1.2164151272552757e-8
2.4036405282952277e-8
1.3037359325366206e-8
1.1816595159403353e-8
1.3734200626116364e-8
1.9404581306507696e-8
3.307515588504283e-8
4.585839147312803e-8
4.636406869280079e-8
6.494793444197683e-8
6.925305466317565e-8
4.536452307163907e-8
5.1102904540327366e-8
5.792674377748862e-8
3.109665569397406e-8
1.670985405653447e-8
1.0207936848013734e-8
5.797227040890095e-9
4.073554871028746e-9
3.6925989385081137e-9
1.3653879034406819e-9
3.057469895582596e-10
1.442690412869201e-10
6.502748632110454e-10
1.5991876370262702e-9
3.567277350107817e-9
5.331341144790618e-10
1.254160934275099e-9
1.4939253348185232e-9
1.6999849171162668e-9
6.131022177784753e-9
2.2601507399652427e-8
1.7987526545038752e-8
1.5595843170121216e-8
1.6452616337679308e-8
1.9308710540620682e-8
2.474733980074988e-8
3.4813315355142624e-8
5.208668499213364e-8
6.408754143772054e-8
5.695917184154845e-8
5.2249869340931015e-8
5.658995179274849e-8
4.329403974035967e-8
1.7416247633733754e-8
7.612499276409e-9
4.480581494187663e-9
3.2556340438172545e-9
2.8256073392114713e-9
1.7811349365583258e-9
4.681387685132741e-10
4.4457839741196384e-11
1.4190550727885629e-10
8.911189443330131e-11
8.260160967064569e-10
7.499663295498148e-9
3.919291625263972e-9
3.0439374385274778e-9
2.9600597994215383e-9
3.2138611523620703e-9
3.76547411421024e-9
1.8878244729381494e-8
4.453297349644866e-8
2.5202254096304865e-8
2.1818115834180348e-8
2.3930775363144818e-8
3.093431883232007e-8
4.76922899581316e-8
8.137992662841228e-8
9.994216960992709e-8
1.1528723938035931e-7
8.690204892293993e-8
8.781336122602036e-8
1.1559955690940625e-7
6.499718809578471e-8
3.1773504654326405e-8
2.1841939283248292e-8
1.4636686785326142e-8
9.225046886228763e-9
7.970908092401575e-9
4.304354878808312e-9
1.4391529676221975e-9
3.8750440763806947e-10
3.012323727464773e-10
1.2675594475214957e-9
3.4461137977891577e-9
2.5336527821957338e-9
1.7589288004317489e-9
2.7923791098388394e-9
3.3439763361586755e-9
3.863752906761777e-9
4.4929991606480824e-9
1.784933474523892e-8
5.597024843939325e-8
3.466775968685215e-8
3.184360177758907e-8
3.62517451615195e-8
4.794508593533496e-8
7.348372045406547e-8
1.0833801143746127e-7
9.523516347998011e-8
8.112576670481248e-8
9.103451090824928e-8
7.050187758744536e-8
7.384354846650342e-8
5.736294778607302e-8
1.8463190145616914e-8
6.8319304829191155e-9
3.735360071747186e-9
2.7202943210586275e-9
2.4828933309030703e-9
1.7136345011654958e-9
4.695816190416619e-10
9.646048532423772e-11
5.3391488910796574e-11
4.91118967839692e-10
2.6585535723421045e-9
1.576521493209901e-8
6.908890899222245e-9
5.355238280446875e-9
5.249380782397015e-9
5.801444143255457e-9
6.981651853915394e-9
3.0365026891842806e-8
7.599537978705606e-8
4.342524540585101e-8
3.662913664330764e-8
3.920837743301484e-8
4.943658064510553e-8
7.469606855234789e-8
1.3393184779854215e-7
2.0458721978996157e-7
2.1121794304018865e-7
7.903472624201722e-8
2.828104799952315e-8
1.598956794618955e-8
2.9405712491798396e-8
4.1933236053382906e-8
4.19231811722739e-8
2.207261701510478e-8
1.5942127964401633e-8
1.5927995223289026e-8
7.613501812062404e-9
3.297092289598094e-9
1.7293949252205579e-9
6.010033046464484e-10
9.366980720060447e-10
5.8567666695872605e-9
6.365032254797453e-9
1.652781947860519e-9
1.4374385292691127e-9
4.163798932472985e-9
6.315334612304245e-9
1.6025270408229957e-8
6.858742233351917e-8
4.853035064099757e-8
4.6332658807567795e-8
5.316464633668833e-8
6.927440285212543e-8
1.027978781204659e-7
1.5438076968055658e-7
1.4183373205073815e-7
1.0946018379342707e-7
1.0664443822632534e-7
1.55749936515169e-7
9.163067925104954e-8
6.11201556052742e-8
4.0397873146462027e-8
1.2513328652234263e-8
2.5732343913816945e-9
1.0189241352706208e-9
6.785540596790612e-10
5.580542270947562e-10
4.071723360630816e-10
1.4214446330249934e-10
1.3969584684044638e-10
3.823309008321171e-10
1.146669123665461e-9
4.05557919868942e-9
2.59685948581149e-8
1.039066629498153e-8
7.794363027818044e-9
7.697645407529471e-9
8.71633865942656e-9
2.5579004836967097e-8
8.727936791148466e-8
7.360625016867859e-8
5.825489116463544e-8
5.715900701663387e-8
6.382833321191601e-8
8.14405870331878e-8
1.3010552408855765e-7
3.3620436853413116e-7
1.0118559255868384e-7
1.727641150685368e-7
1.2563796215123638e-7
8.451837025633302e-8
7.297478709995836e-8
5.275928514446919e-8
3.3991585858287356e-8
2.9900453228303575e-8
2.4392917120230158e-8
1.1862301039271957e-8
8.297749913726529e-9
4.354019468644854e-10
3.100952261473378e-9
1.7471096648413504e-8
4.688732277626896e-8
3.5653079735628326e-8
2.483218821910731e-10
1.3451043002953582e-8
1.8528985251637923e-8
2.416546123082174e-8
3.918413507170803e-9
5.065922216924909e-8
8.029779300388506e-8
1.0811988341302387e-7
1.5430498138631679e-7
2.2773766864066024e-7
1.9974685839622828e-7
5.763533358638594e-8
2.945588206694265e-9
6.402371301197183e-10
2.4388045622222715e-9
3.331996928364087e-9
4.949680314280477e-9
1.801614124991709e-9
9.678046988290708e-9
8.154085086015974e-8
2.1206361002973576e-8
2.0064100932333995e-9
3.247855229874261e-9
2.189215816632343e-9
2.8743370615334255e-10
8.879077562601202e-11
7.407712218259833e-11
9.45159498736389e-11
1.467137350851115e-10
2.3956714729994197e-10
3.694781158865428e-10
4.881873952436153e-10
4.776968524035388e-10
3.106246043557576e-10
1.5450890379254763e-10
8.799344315305911e-11
2.8540537497864342e-11
9.635406746655568e-12
1.3043498478937325e-11
1.7118379850941343e-11
1.8855280217407773e-11
9.878966531945983e-13
7.507088634730006e-12
5.268640521531827e-12
6.0550429092177914e-12
6.416942773616436e-12
2.571270563183709e-12
6.604075182865335e-13
2.189057139150372e-11
4.594691792275683e-12
3.4494712413312035e-12
1.967232323309763e-12
8.927318723087802e-13
5.7753827732045725e-12
1.2480349169089159e-11
2.0048039204979178e-11
2.7657310696052726e-11
3.5416568051021025e-11
4.394009633758453e-11
5.385239650404783e-11
6.575423756898637e-11
8.030127663138589e-11
9.827470085062489e-11
1.2064778140730394e-10
1.4866471040206584e-10
1.8394862193656695e-10
2.286621074975112e-10
4.108295020479503e-10
1.8053369150168165e-9
4.534277216353546e-9
8.38547192299252e-9
1.1981858015017362e-8
1.3959631647625034e-8
1.4850455279329862e-8
1.5521410671137618e-8
1.6359176821215093e-8
1.7524948333864286e-8
1.9103882565904286e-8
2.0436913702705288e-8
1.4113138650361887e-8
8.309158156739775e-9
3.6036575996598853e-9
1.7907946975898308e-9
4.2853209262706e-10
1.1972597851243768e-9
5.513047539177904e-9
1.5070571927775012e-8
5.856510852072228e-9
3.470573400172125e-9
1.8442829960781122e-9
2.0804786483670454e-12
2.2833856037017616e-9
4.7322397161437714e-9
7.106345517216518e-9
9.521615944321754e-9
1.2276236371833591e-8
1.5736308499104567e-8
2.0376705057130135e-8
1.0097762824527863e-7
1.0257249048414227e-7
7.053787076629398e-8
8.112481305800324e-8
1.2883973280347331e-7
1.920201535916529e-7
1.3549901451052575e-7
1.2890962860983657e-7
2.1231979615523135e-7
5.988526207823856e-7
9.752292031723497e-8
1.5449584544313654e-7
2.0592219364248396e-7
2.5535650668566e-7
3.1206263521325985e-7
4.034983201440133e-7
8.143415064588389e-7
1.1696920039797558e-7
8.618844686949508e-9
9.85388574319455e-10
4.974996837186506e-10
5.169358126373764e-10
6.123799811266818e-11
1.5330875448225773e-12
1.0634509471069664e-11
7.102489803287243e-11
7.577666543178619e-11
5.080188660143462e-11
6.760756608814524e-11
3.119943855235059e-10
6.39101617780261e-10
1.3120027926819553e-9
6.10312660486661e-10
7.170461570437608e-10
8.281789135620227e-10
1.042378180502481e-9
1.5266153102530838e-9
2.205310200148979e-9
1.4645346744831004e-9
1.4436287426789417e-9
4.01912439766367e-9
3.1199908291570015e-9
1.6578586504379705e-9
1.548824417942365e-9
2.7483321661705028e-12
3.557341547791804e-13
1.2985665223238362e-13
3.5504814800985895e-12
2.2129254714831683e-12
8.749204305502617e-12
1.2599954647381264e-11
5.964843626161567e-12
3.702527028747571e-12
3.103609508379763e-11
3.018131500609631e-11
2.6388878960294524e-11
2.1019044438030604e-11
1.1900807617945491e-11
2.8957179832899243e-12
2.5272787316571368e-11
5.717427779779498e-11
1.0103270622635796e-10
2.9850706039145053e-10
2.4810237905352573e-10
3.8254614717291995e-10
5.853391219441717e-10
8.04412181672416e-10
7.532842865473025e-10
1.999267653931197e-9
1.506104052272459e-9
7.638140908448731e-10
1.6996208333201282e-10
1.0753154776362062e-10
2.687201118161543e-10
4.16016983446821e-9
1.1455189520969786e-8
1.2920990330038416e-9
6.330610945461541e-11
9.565692104491678e-11
1.5848821475381717e-10
2.0921274408559996e-10
2.7032892660733394e-10
3.5115159801971557e-10
4.55581642539856e-10
5.819172009887359e-10
7.219496658008326e-10
8.568188303517074e-10
8.896119661606844e-10
1.4007518101918165e-10
2.251036796319486e-9
2.9132964684199957e-9
3.4897025288679884e-9
1.3272909549343155e-9
1.3793121504753511e-8
1.538509659869934e-8
1.4840876972929461e-8
1.6254349273093127e-8
1.9503452343894067e-8
2.5940231148136772e-8
3.857674925688214e-8
5.314273363267853e-8
4.686141804706704e-8
3.904482688647705e-8
4.050659175796776e-8
8.231113150258413e-9
1.6714783542876657e-9
1.4632984173711836e-10
3.1812009409785154e-10
4.3561773750920884e-10
7.957943846788672e-10
1.0868628248881432e-9
1.6349074364038886e-9
2.2913894839538005e-9
1.5705300054590156e-9
4.611069561460655e-10
2.7945970229701117e-10
1.2335714100694451e-9
4.7117033010296074e-9
6.099061333929571e-9
3.1561025800697907e-9
2.6054328117167775e-9
2.6055306915340095e-9
2.9387994079150514e-9
1.2266266508792547e-8
2.524847259641987e-8
1.3913586408432281e-8
1.059730818289289e-8
1.036389141884195e-8
1.1952682586887127e-8
1.659292104833815e-8
2.93941900047776e-8
6.330289873391607e-8
1.013570542707828e-7
4.779104217808629e-8
1.1237000101317972e-9
2.0656475785681665e-8
5.9094616520384395e-9
1.5276178457043064e-8
1.8033197725687788e-8
1.914616067407508e-8
3.60042684300786e-8
5.1264120392463644e-8
2.3579599763517164e-8
1.04654554703834e-8
5.329398547344235e-9
2.366754769074319e-9
1.2816098509545489e-9
1.9926053776703434e-8
1.3043730008129414e-8
7.515112476502374e-9
1.8089490563228075e-9
9.782780044798345e-10
2.1638032462869567e-9
2.9298452782761137e-9
9.923699367569691e-9
3.7454949917896426e-8
2.438093257458392e-8
2.458788206919135e-8
3.109662597532962e-8
4.819489818515728e-8
8.145607199453176e-8
7.669233098409525e-8
6.470696327994533e-8
7.685700194222021e-8
1.6263890746591734e-7
5.952566650571832e-8
1.785424876750253e-8
6.271072049177909e-9
2.9989380589907375e-9
9.027408010793407e-10
2.651693157996256e-10
1.6718975198943096e-10
1.1070453609471562e-10
5.881436140205892e-11
1.4100944693158204e-10
2.809105826442307e-10
2.816151711033142e-10
4.5235897785288887e-10
9.181432625558797e-10
2.624766665250248e-9
9.572025901007322e-9
3.738465801652684e-9
3.1280755945387646e-9
3.4689350908178976e-9
4.582256673733204e-9
1.1683167465313433e-8
2.487278066274078e-8
1.7630422730142032e-8
1.2865367907929972e-8
1.2158156851847083e-8
1.3771509879673866e-8
1.9291481817074062e-8
3.678191593741054e-8
8.59633150133653e-8
1.0762831405194243e-7
1.424338955882666e-7
8.058233281346294e-8
3.290910115003959e-8
1.8282954551755933e-8
1.3385304238835688e-8
1.5598449358375507e-8
2.8048818427414804e-8
3.7393849733509355e-8
3.848246410183514e-8
2.763953634005111e-8
6.583988799945344e-8
2.958068850385484e-7
2.2905356729992703e-7
5.4139912974503874e-8
2.9072086672008595e-8
1.892993912322149e-8
1.3346822897499977e-8
2.144995867136625e-8
4.862532355377156e-8
2.7078051645610305e-8
6.005818856332734e-8
1.337106522487106e-7
2.5967354577517405e-7
4.1356984910858724e-7
5.677033375292946e-7
7.628695342095341e-7
2.7076668696641184e-7
1.5651074615594612e-7
3.6998091537748516e-9
2.562057285844055e-9
5.833043824323803e-11
8.390117611817234e-11
6.065146297138577e-10
1.627818359468527e-10
7.60902935278703e-10
1.7054733194311673e-9
1.4126718845732665e-9
1.016074298113093e-9
4.719372607421947e-10
5.4632119214541394e-11
1.5120756642779994e-11
4.2228707606664713e-11
6.274963557194024e-11
7.217777074309139e-11
3.198555864976668e-11
1.698679120640344e-10
5.143658703158658e-10
3.500515370813767e-10
1.293003573087822e-10
4.849509760597988e-11
1.0990918316403076e-11
1.482375065247936e-11
2.00037600708433e-12
1.444388827801117e-12
5.7020302883342034e-12
7.780913147903838e-13
1.4606508837094765e-12
1.7209686462302499e-12
4.000226766479346e-12
1.1202164202301951e-11
2.189704867194165e-11
3.440020511778074e-11
3.8768357612323786e-10
2.539469989805875e-11
2.370866275780071e-12
9.86103303192628e-12
1.7979450254861912e-11
2.4817230493879945e-11
3.1737896672394413e-11
3.931821293081719e-11
4.7718626254312136e-11
5.688248799493325e-11
6.619085035834399e-11
7.292098793838294e-11
6.824738596414615e-11
4.218595261178236e-11
1.384902666099368e-11
4.075144984905784e-13
7.081833461722523e-12
1.2871042339702877e-11
2.0653595398021364e-11
3.1498683961837225e-11
1.5109449837680105e-10
2.9006679513248937e-10
6.838654252736123e-10
1.2957015231498537e-9
1.6122749849159291e-9
1.5547212292126517e-9
1.43164133223351e-9
1.3695922842507718e-9
1.3927656054736787e-9
1.5116961921324326e-9
1.7295733000961218e-9
2.59125603781648e-9
3.3868216530339874e-9
3.12682714363293e-9
4.8065303288310895e-9
8.283411559213227e-9
8.307576506541081e-9
9.235468338488575e-9
1.6204495264256975e-8
2.531056006328194e-9
5.305627557839161e-10
4.133224034350903e-11
2.72704090172774e-10
2.372295355527112e-10
4.753244108618915e-11
3.527840304169706e-10
5.94481959165193e-10
8.107991895475945e-10
1.0425390290625227e-9
1.323652629110183e-9
1.6943548278636248e-9
1.4470949554751463e-8
9.915133542685297e-9
7.382487541143687e-9
9.444812612552379e-9
1.729624939544068e-8
2.0834036854724292e-8
1.58323243149032e-8
1.982900025745601e-8
5.9186452270866767e-8
2.735451063779748e-7
8.651203245613241e-8
7.147625350920046e-8
1.0242012210037702e-7
1.1382136793084038e-7
5.286631518670814e-9
4.894071497316493e-10
9.672565698331557e-11
5.694804496147236e-11
2.031331960969113e-11
3.6799468838218866e-12
8.082704081749489e-12
1.9438483648056114e-11
2.8975065900275388e-11
1.8651664827576407e-10
2.351290113368836e-10
1.4614500807917775e-10
1.6941452047698965e-10
2.2497729570181457e-10
3.326508165372683e-10
5.526840750975337e-10
8.421592473227741e-11
4.294392668075713e-11
3.8127814592683775e-11
4.508499067299123e-11
6.416606410571145e-11
1.0607694461539658e-10
2.0532306472960146e-10
4.824145266729785e-10
9.671774462975247e-10
7.782235145158241e-10
5.953793005141768e-10
3.3690248173122677e-9
5.781029488208239e-10
1.4509424506512734e-10
6.0501813057403765e-12
3.704953057153104e-12
2.0568632211590974e-11
3.084689195188153e-11
1.1587196761934568e-10
1.824577757914861e-10
2.72260181777531e-10
1.3923532078836712e-10
1.0776944106542798e-10
3.526694357487181e-11
5.727769085499258e-13
1.6833081739076058e-11
2.6269567478327987e-11
3.3520225613044915e-11
3.847941699496381e-11
2.1642798472749826e-11
1.468085258913244e-10
1.6135331400882452e-10
2.948230988568158e-10
5.815419402922366e-10
1.033913488599662e-9
1.6901505784789494e-9
2.600131192799052e-9
3.810154893865178e-9
5.328606814196953e-9
7.057811105743547e-9
8.680531316057703e-9
9.49389813813728e-9
3.7686079384172914e-9
1.443628903552861e-8
1.5195143966584955e-8
4.075436500857484e-9
1.0376178136777033e-8
1.323387033062083e-8
2.975830056735103e-9
1.3002116304333968e-10
1.3513893341445805e-10
2.0889968270505324e-10
2.689214926103388e-10
3.304980291069241e-10
3.7654835323217986e-10
2.142882595332379e-10
8.622594463250116e-10
1.013509751868453e-9
1.2482973849747724e-9
1.5575452111294728e-9
1.95486002013367e-9
2.4637069496593156e-9
1.9634240359147667e-8
7.240185208075739e-8
4.5476949024058506e-8
3.758388139244375e-8
3.9169295122126365e-8
4.863789078159762e-8
7.262395700235564e-8
1.2297759889296598e-7
1.542396571852302e-7
1.8432933197809313e-7
1.3937866633434677e-7
8.199414967365581e-8
1.6844127484846562e-8
1.2317434136104674e-9
1.5279254154929643e-10
3.059619538700833e-10
4.179428604796775e-10
6.861743438050638e-10
1.539727478583942e-9
1.9497404064139838e-9
1.6784588991962006e-9
1.7925663785995478e-9
2.294300980342203e-9
3.3516317191468494e-9
5.501241243103443e-9
2.269489316162964e-9
2.1926601931361345e-9
2.9282321537871937e-9
3.3304634379602716e-9
3.794629536278702e-9
4.42070022828457e-9
1.7531397363812222e-8
5.4507092097335576e-8
3.382290176674478e-8
3.13418841659182e-8
3.597937396877405e-8
4.80653854727619e-8
7.451834824912479e-8
1.0835685198425236e-7
9.361723820568802e-8
8.153045194335254e-8
9.423482976097722e-8
7.114971115240442e-8
7.235176173729858e-8
6.193943430199161e-8
2.131176592818978e-8
7.703040303301897e-9
4.035438931763183e-9
2.8447191061865043e-9
2.572479322106949e-9
1.8928657807140605e-9
5.196886234015333e-10
8.87567730478622e-11
4.710409555905834e-12
3.327562331908128e-10
2.2263084720288387e-9
1.4968798381959213e-8
6.806873622329521e-9
5.234594184308101e-9
5.104904965455556e-9
5.606791212118836e-9
2.3261202855335396e-8
6.552165316047997e-8
4.243470736279695e-8
3.52660513734743e-8
3.6649333553961456e-8
4.3615505622249775e-8
5.940843635355881e-8
9.520116331519344e-8
1.6605623510026596e-7
2.2779047685079272e-7
1.4153104637710635e-7
6.082414389587167e-8
7.475866255829859e-8
8.309433486403683e-8
4.089348619653394e-8
2.6943663677433563e-8
2.937052531983501e-8
1.4045875615101475e-8
1.2605368904916132e-8
1.415808586463994e-8
7.687315405004748e-9
4.591607858445002e-9
3.1602755871697827e-9
2.536597734444851e-9
8.933531480323566e-10
6.182209353250189e-9
4.842872005468598e-9
3.153630647258276e-9
2.2101509166884348e-9
1.2150719911297885e-9
4.0111627477297434e-10
1.7142486777942543e-8
6.904923618879944e-8
4.9429537437972435e-8
4.605489056430099e-8
5.163370137127463e-8
6.563036156392485e-8
9.51519696128019e-8
1.4620042838190986e-7
1.4806429662893857e-7
1.1552223747960103e-7
1.1045994839604068e-7
6.64266379280434e-8
2.8801171682926785e-8
5.590938720848574e-9
9.324174773729744e-10
1.126011905890604e-10
2.3333266154356175e-10
6.802227068263836e-10
1.5486803626622653e-9
1.6633173639020107e-9
1.0149038506072166e-9
5.685683272720863e-10
4.219798078899374e-11
1.5005591170175677e-9
6.890387338822844e-9
2.2823375539218546e-8
1.0817424971960342e-8
9.05284665896928e-9
9.425086685489941e-9
1.1142260913881092e-8
1.4462376286424937e-8
4.562047302295662e-8
1.0771598151486796e-7
5.8354261785357826e-8
4.9746852847622066e-8
5.446798924985875e-8
7.246483765448133e-8
1.2190942966708236e-7
2.4587968218475296e-7
3.6363357399359646e-7
1.5324999447506973e-7
1.4199445882245743e-8
1.6836675689369232e-7
3.5934047774472547e-7
3.1092514173999154e-7
1.0691968490157021e-7
4.0214818093272265e-8
1.875552647498044e-8
1.580901852847638e-8
2.676564697796445e-8
1.3584114593895251e-8
6.744252528143135e-9
1.8930843561335686e-9
1.180016869286997e-9
7.4729262081128e-9
5.456547151734313e-9
6.687205821433366e-9
1.6253571916783196e-8
4.718885398506121e-10
9.015044295146158e-9
1.84144715674446e-8
3.188558021414845e-8
8.593872532712294e-8
1.2830682880715728e-7
2.0148569453780802e-7
2.906458834725701e-7
3.6588372026684575e-7
5.287053673437767e-7
5.095534810574039e-7
5.880314625929899e-8
3.19268301641191e-8
1.2425201605424025e-8
1.2010966431125265e-8
1.7839230142630793e-9
1.7160022970262458e-9
4.605970979265487e-9
7.3375301131068414e-9
2.444228480453745e-9
1.4383846596737612e-9
2.0476549105650188e-11
4.343722525480415e-11
4.801496048413291e-11
5.528133124999014e-11
6.139943023452117e-11
7.24801940295396e-11
1.0707837183526485e-10
1.7936335847329473e-10
3.062608459531748e-10
4.963582139394539e-10
7.042661205097789e-10
7.666487005778654e-10
5.508808597391912e-10
1.9172619127520287e-9
2.4439162929493578e-9
2.52115433095722e-9
2.3421984819861552e-9
2.050268002895548e-9
2.023565246428504e-9
7.595726614479314e-10
1.236614697514978e-11
2.5609692183820353e-11
3.410792238923264e-11
1.3629415259451245e-11
1.6573830595712308e-12
4.101822293401943e-12
2.527803376804486e-13
7.502724269275555e-12
6.6721312307311545e-12
7.387953803100487e-12
5.215668401855502e-12
9.40704582447139e-13
2.5737974472808214e-12
4.972742438532089e-12
6.81717070889943e-12
8.610111165726186e-12
1.0628916600139646e-11
1.3045759793373372e-11
1.6011293758878715e-11
1.969193326685189e-11
2.4289857933761457e-11
3.005930908007678e-11
3.7324999297235e-11
4.650643523847096e-11
8.684195889600375e-11
1.8542099806645674e-10
3.2743937155348623e-10
5.068889991357136e-10
7.352669801159526e-10
1.0340219370556546e-9
1.4296447812775495e-9
1.9476398948624222e-9
2.6006929900938055e-9
3.371597032931028e-9
4.19021070291827e-9
1.285880795597372e-9
6.995717926488918e-10
3.711893031196215e-10
8.470321246619568e-10
5.862376550786624e-9
2.5705754845241595e-9
2.128038819710103e-9
2.0537968229321708e-9
2.0969340628262284e-9
2.17356961495665e-9
2.202803251090026e-9
2.0416005201560057e-9
1.5061813297215408e-9
6.677473675743528e-10
1.00499645054839e-10
6.79185092519285e-10
1.1821479223992756e-9
1.721926318123748e-9
2.3827307150300056e-9
3.2612453223060033e-9
1.9226899799817837e-8
3.027971854102499e-8
1.7984342512296562e-8
1.8563892420316024e-8
2.545167133027834e-8
4.3992440288500946e-8
5.146346180297053e-8
4.053221533562512e-8
4.713206711299387e-8
9.856241042254642e-8
5.023336638152456e-7
2.86069754617952e-7
1.5516998124615753e-7
7.999173639365978e-8
4.778291366073788e-8
2.154691746167463e-8
8.900310302730915e-9
3.12867006237898e-9
7.136050966548695e-10
3.3712314007219363e-10
2.3460386887341616e-10
5.892131618173596e-11
1.9691205656271277e-10
2.6313589435690554e-10
1.0664231167386713e-10
1.7545829430487593e-11
2.967767747047996e-10
3.325505250211493e-9
1.295904378690577e-9
9.888943923979445e-10
9.732533535009883e-10
4.920675342827058e-9
1.4198118385142402e-8
2.0431272637815184e-8
1.6478576211608317e-8
1.5233245590339682e-8
1.5621396398432382e-8
1.703127852411286e-8
1.95969953400255e-8
2.4137068671168024e-8
3.2708370391939836e-8
5.0308665082856624e-8
3.192562560305302e-8
2.755157719035956e-8
2.9904305903752115e-8
3.735205301519998e-8
3.620712374504127e-8
1.5782507752101688e-8
6.943463413298489e-9
3.627037383916526e-9
2.0935741367246097e-9
1.153595823161931e-9
1.4607486880573274e-10
1.9475006439354074e-9
4.977491055414639e-10
2.6463871406141573e-9
3.9401949860411875e-9
4.827218686647972e-9
5.667080960634708e-9
6.675862443328231e-9
8.024583839779371e-9
3.9859052180921026e-8
4.71540165389566e-8
3.056260209328364e-8
3.348598041083519e-8
4.963305585997387e-8
8.620886444104183e-8
7.396827009974645e-8
6.151442645319526e-8
8.339109146952296e-8
2.613417503031718e-7
5.409168205610612e-7
3.0699074739007096e-8
1.2939484173509114e-8
1.0590960807281697e-7
4.121067581296439e-8
9.062540618559965e-9
2.766453470703545e-9
1.6473034318910144e-9
8.642714867785704e-10
2.207099167435665e-10
9.194378128694902e-11
8.629780316549345e-10
1.8756380082696843e-10
4.6957262505663484e-11
6.578844212893862e-11
2.6818084570644443e-11
5.6045146903719136e-11
1.1989567243704225e-10
2.1305953367886973e-10
3.4033923802291655e-10
5.3007379257232e-10
4.2952902167389074e-10
2.3156260856806415e-10
1.9985407600320756e-10
2.294745275644005e-10
3.125586026193305e-10
4.777561972080099e-10
7.963149850527054e-10
1.4186317808081736e-9
2.6254069358776693e-9
4.289535289346546e-9
3.1771427542969383e-9
6.602728086261288e-10
4.747745146642068e-11
3.5852456558310343e-11
2.7092366219847416e-12
1.4919638814740909e-12
4.703920212789775e-12
2.725670532961316e-11
3.425775932609461e-12
3.010271954158635e-13
1.5459938729927323e-12
2.508771522396802e-12
2.463486637309773e-12
4.893832535456963e-13
4.062653522179948e-12
9.957018454439485e-12
1.5923960229867582e-11
2.206632518266882e-11
2.9009712007418764e-11
3.7526430126003446e-11
4.864793240942727e-11
9.747758691184225e-11
1.0264244304378131e-10
1.8263829682583383e-10
3.113773700323913e-10
4.314714002695079e-10
5.313126693966001e-10
6.668079252702021e-10
9.198430307686307e-10
1.4868241545368128e-9
1.452351080797688e-9
2.1368912312070347e-10
3.589301442570479e-11
4.344064461481785e-10
7.993003522908716e-9
8.028866432478695e-8
8.34683208688633e-8
4.255326985449737e-8
2.1075026327637317e-8
1.106437968779036e-8
5.3927513635267704e-9
2.7316094930731735e-9
1.3424089345988561e-9
4.1499636025374027e-10
1.0288368347525388e-10
2.3013976575666743e-10
1.1536036328736642e-10
1.2058243607484604e-9
3.1199644213168607e-9
5.321681418914989e-9
7.479235723251633e-9
9.813769075803038e-9
4.1006609967959085e-8
1.428204459245365e-7
8.8730812285147e-8
8.464572207116226e-8
1.0041015026838903e-7
1.421120382042438e-7
2.2978280076345414e-7
2.471057619743864e-7
1.9103727954387332e-7
1.990969983229578e-7
9.15336483335097e-8
1.7313318154922928e-7
2.4055070628124314e-7
1.1512808403516261e-7
3.210593511463376e-8
6.003487671971674e-9
1.9551439559228654e-9
9.38816972953725e-10
6.211545557538524e-10
6.890769080845824e-10
5.038741802714857e-10
2.4917936136053737e-10
3.085986894203444e-10
7.036618496964936e-10
2.1622486652869653e-9
1.133787861189233e-8
1.434967515033149e-8
9.67471804966085e-9
9.206255875773386e-9
9.793828597178194e-9
2.268056123350781e-8
8.322459368432011e-8
7.168262636041703e-8
5.978504625722212e-8
5.992078544732608e-8
6.675249135803599e-8
8.325402680756573e-8
1.2821265275979003e-7
3.5878202235296076e-7
2.6412149788208468e-8
1.6760440278523178e-7
5.494720875546747e-7
3.525640399145277e-7
8.42062583806215e-8
1.8800971022266208e-8
1.120197093161103e-8
2.2423301245806114e-8
1.2965177735853174e-8
1.0160637362396329e-8
4.478338626587448e-9
4.065695203046658e-9
6.021040795041689e-9
5.611773614836646e-9
8.244951828359854e-9
5.445653435569024e-9
2.7740097933403676e-9
8.136932484719693e-9
1.6591751868787722e-8
3.061171430712719e-8
5.34017157188502e-8
9.014155124792686e-8
2.45979297437959e-7
2.3021146901486493e-7
3.1203570409319026e-7
5.32873504752097e-7
5.821554044229088e-7
4.190143688091366e-7
3.569276164424631e-7
1.2399710412346334e-7
9.654520453208511e-8
2.078392991463046e-8
6.952655194644535e-8
2.032022013567166e-8
5.6304585769126586e-8
3.3693108849660966e-7
1.825546214779241e-8
1.721189012273956e-10
1.845560220449029e-12
1.492924828809025e-11
3.643148903846705e-12
1.6628514947372188e-11
2.333373520450008e-11
3.6588205165570744e-11
2.681587878502796e-10
5.9704237236784e-11
4.694558934474843e-11
5.7635676221757e-11
8.783994242083125e-11
1.4212307123231982e-10
2.2853834885074096e-10
3.5221660860990535e-10
5.054755543210004e-10
7.689351376728735e-10
1.8661415388763423e-9
2.3094288764698503e-9
1.6973031256594154e-9
1.6658554192757113e-9
1.8943516725017697e-9
2.2690038351978014e-9
2.4910864443756438e-9
1.0779427008584945e-9
2.8290355861265547e-9
4.125564109101016e-9
2.17365805968235e-10
3.420367586367687e-12
0.
1.9552394142470782e-13
5.394003511068645e-13
1.87882462376722e-12
1.6145705204967503e-12
1.880772259417889e-12
1.0857828388047194e-12
2.9405344433302193e-12
4.098154590850301e-12
5.1386835113646034e-12
6.31012872082673e-12
7.728770848496118e-12
9.484912937610933e-12
1.1676224500184452e-11
1.4421479840356228e-11
1.7870205344929767e-11
2.2213001929100357e-11
2.769490539338469e-11
4.279219946028023e-11
7.52938859726401e-11
1.226867853449827e-10
1.8296654924002045e-10
2.604203190162257e-10
3.6263302934365495e-10
5.005125613281527e-10
6.894178476421525e-10
9.508689072416367e-10
1.3123104560639144e-9
1.7799869988017355e-9
7.946126925183918e-10
8.131237681256874e-10
9.702767203960524e-10
8.699985664115779e-10
1.0390137197251262e-9
1.1145375317416192e-9
1.2160357629488236e-9
1.3507425834133264e-9
1.506946726362494e-9
1.6672646561742516e-9
1.7944116642960473e-9
1.788916745492528e-9
1.4392466880344622e-9
6.601728599337239e-10
1.058270308934288e-10
6.314586867619215e-10
1.047673744549523e-9
1.4769276701590604e-9
1.9954635560382852e-9
1.404921948123834e-8
4.1888759255557005e-8
2.5357572005200498e-8
2.26382207737929e-8
2.5534961116036467e-8
3.369733560746397e-8
5.201758662020684e-8
8.373187330321662e-8
8.665475324766523e-8
8.15221793708658e-8
9.833060849294122e-8
9.507591756685687e-8
8.484295431487937e-8
7.28440461400856e-8
7.2923944010095e-8
4.425927395153843e-8
1.4387736501350897e-8
5.357524589760051e-9
2.6690699224741107e-9
1.864047068229956e-9
1.7526117444108448e-9
5.520585496428372e-10
5.853750227797846e-11
3.6636774139029386e-10
6.800415378827828e-10
8.32466149516501e-10
2.28827712722273e-9
2.56777125667708e-9
2.499792544317725e-9
2.63681445432702e-9
2.919961796813511e-9
1.0366652168474072e-8
3.724717515175051e-8
3.329077268889823e-8
2.7816426770319015e-8
2.812412097661794e-8
3.129739426867906e-8
3.741672948272682e-8
4.838684620492198e-8
6.858415473384856e-8
1.0172248734860169e-7
1.274040900445733e-7
7.335618886133955e-8
3.925602071225333e-8
2.9112981652975338e-8
2.155621014154012e-8
1.4278561152981677e-8
1.1952730595503428e-8
9.589405252565522e-9
3.7837030085937736e-9
1.5530487013545539e-9
6.841364401978252e-10
2.7465136519399863e-10
3.964820848996431e-10
3.4002686527787903e-9
1.4601143212044463e-8
9.108534126826987e-9
8.018645610417465e-9
8.110629874156625e-9
8.921176714259605e-9
1.0480394451722924e-8
1.3078955783819728e-8
5.7990669505014917e-8
8.882914973417108e-8
5.031017109595209e-8
4.940860217619578e-8
6.398126694221282e-8
1.0549597148737858e-7
1.5169220925010683e-7
1.2884524519130303e-7
1.4637489483802274e-7
1.753744674050292e-7
1.4520254241439296e-7
5.0639879563773385e-9
2.642729732911586e-8
1.2907135826817614e-8
8.691148149609095e-8
1.8036961054128704e-7
4.404287636112679e-8
8.930640973479268e-9
3.281467339072018e-9
1.5907534366638312e-9
1.163038243422882e-9
1.1331790366184328e-9
2.9843555110531124e-10
1.072682460587069e-10
4.330136101871303e-10
9.767808521919526e-10
2.9365760771027417e-9
3.703202717323347e-10
1.8776905215520967e-9
2.8660476849518796e-9
3.6613568680222816e-9
8.460489505684536e-9
3.689964528479811e-8
4.737184150530219e-8
4.074121425488396e-8
4.05521230932239e-8
4.338922739144395e-8
4.840317734166754e-8
5.624955364049004e-8
6.931323196911819e-8
9.485970135381068e-8
1.6795556937685586e-7
7.053130487098212e-8
3.814071682697727e-8
2.1025135072979837e-8
1.1923832525094606e-8
8.897893101489184e-9
7.924525931380598e-9
3.726061939279723e-9
1.6015582230392679e-9
7.754191400687262e-10
5.879617988095825e-10
1.2392406734827621e-9
4.879173898865899e-9
3.009029720009291e-8
2.300110000008444e-8
1.8213703339202256e-8
1.766080592268165e-8
1.892360914310045e-8
2.1824894335526484e-8
2.6741674376957254e-8
8.657356047185765e-8
1.42894871611616e-7
8.464570870889036e-8
8.459601256327939e-8
1.1107681897399936e-7
1.8493290991489733e-7
2.4423781703854634e-7
2.0138810101414468e-7
2.190668761557451e-7
1.0180268985833067e-7
5.171495550544251e-7
1.5524364582656293e-7
2.437961001468938e-7
5.591526093089352e-7
1.6137134038282182e-7
1.0005666276215081e-7
2.222797156952909e-8
2.197236704680777e-8
6.520218745739841e-10
2.046551988861671e-11
1.6331670375564004e-11
2.09235270519025e-11
1.9173125368386084e-12
1.3160719727085887e-11
3.826188664474649e-12
1.6755077173020921e-12
3.114034403500066e-10
3.912839489509697e-10
9.187160453706922e-10
3.1326041545777157e-9
2.7878363597354446e-9
2.56876780004311e-10
2.1603628573218572e-10
2.656505805051277e-10
3.5111455373661294e-10
4.0837199588937214e-10
2.3090532620933226e-10
8.170572116969626e-10
5.282517762341697e-9
2.8738664496495078e-8
2.3483292187792607e-8
9.733836529508235e-8
8.315501995651314e-8
4.2166459982070426e-8
3.606697597645379e-8
1.7840596063216829e-10
9.17018640408424e-13
1.3215832145864843e-13
3.4772528933669667e-13
4.347127405383349e-14
5.633029482335881e-12
1.998180462080747e-12
1.687823482412395e-12
2.126037166824513e-12
2.8687774653167563e-12
3.913643379931572e-12
5.311016738837747e-12
7.120155704389282e-12
9.358319973458293e-12
1.1845242395069537e-11
1.3984705448834643e-11
1.676421083012029e-11
5.064818378838266e-11
5.044339031010193e-11
5.624586160555013e-11
6.132353680231067e-11
6.013283191585978e-11
7.697574449004724e-11
7.490570585847637e-11
5.846101744219222e-11
2.6213423308155514e-12
1.612524628170913e-11
2.523529412793152e-11
5.425769541741368e-11
1.1601736294968772e-10
1.0799732854781422e-9
1.432305861999755e-10
3.681041061257497e-13
1.6455846752743853e-10
3.222922727031712e-10
4.1569490596828953e-10
4.939354945156896e-10
5.853995534267806e-10
6.992564825493166e-10
8.41682122141013e-10
1.0195779569039127e-9
1.2416498445773136e-9
1.519143371156132e-9
1.8667652697117193e-9
2.30406923353509e-9
2.8576700439827174e-9
3.564932922178753e-9
4.480381125145352e-9
1.61360056662827e-8
8.362149886631095e-8
6.616259069786852e-8
6.034049443203822e-8
6.595065576039741e-8
8.118736152676959e-8
1.1289618249107646e-7
1.744713764961946e-7
2.206830312858358e-7
1.9266902994377381e-7
2.0812136301382475e-7
1.532444876947569e-7
5.2475451513618194e-8
8.700496821721422e-9
2.097775369285998e-9
6.90565900454165e-10
1.9520045485730743e-10
1.4114365312656897e-10
7.018286422482262e-10
7.181153393524931e-10
5.15100704053527e-10
2.772220309056847e-10
2.7011591181156206e-10
2.0742234990010807e-9
1.1473968375132912e-8
2.1130760996053616e-8
1.3121897624280063e-8
1.1903493366071256e-8
1.2400064421739996e-8
1.3933180422735596e-8
3.896623272923005e-8
1.1391645329487716e-7
6.839872085997845e-8
6.001231739860218e-8
6.517967968409162e-8
8.280953549997466e-8
1.2620073859088916e-7
2.1762393597272416e-7
3.0555597632373716e-7
6.115474381824787e-8
1.77352201672801e-7
3.4001086399266146e-7
4.431717665113055e-7
2.40829929070554e-7
5.1118227775372025e-8
3.3063510668717576e-8
1.6275788175136322e-8
1.8387625691033363e-8
9.498279155100431e-9
5.119337923902504e-9
5.193535740429786e-9
7.594848174471003e-9
4.6473870563795696e-9
3.071233502635069e-9
1.8445526983572828e-9
6.516412263793527e-10
2.919107949526888e-11
4.4351391679950575e-10
3.0589891862259085e-9
1.0596276461439252e-8
2.8656723781894477e-8
1.5226573422438976e-7
1.7016509149004406e-7
1.5169756130084856e-7
1.8177777690717245e-7
2.5747316331506457e-7
4.081443625109574e-7
4.973896611848435e-7
3.868570242122262e-7
6.619317097106048e-8
2.2394634886292748e-8
4.789014415200296e-9
7.177001789665137e-10
8.495714710179634e-9
7.137150372271867e-8
1.551944962837115e-8
6.140796609929767e-10
4.9262519146813495e-11
4.315892366053661e-11
1.2759007922387402e-10
1.470539861412663e-10
2.1847918343559735e-10
4.1533833755073365e-10
1.1159058688005376e-9
5.714607801940727e-9
1.85843891946439e-9
1.2963376640445734e-9
9.780183245551946e-10
3.327356736014662e-10
2.378835910883119e-9
2.623418883537937e-9
2.981254150793414e-9
2.822735512646958e-10
1.5783493461722545e-8
1.5463566500558212e-8
1.4266109637491272e-8
1.5124370516746666e-8
1.7793774461866355e-8
2.3486706918384894e-8
3.486965497909962e-8
4.660264801591836e-8
4.002959432371638e-8
3.3923145685333155e-8
7.81234129674424e-9
1.0243249796295783e-9
1.9290118047500548e-10
3.521153236645027e-10
5.622472796997027e-10
1.0017670593365752e-9
1.6766763633847777e-9
2.786917203939543e-9
2.1659296129785015e-9
1.6371478697521712e-9
3.4207093531009493e-10
1.1445457744924474e-9
3.0824144661451123e-9
1.0545900714180677e-8
1.2584159480938265e-8
6.8574987038268725e-9
5.813405881650296e-9
5.972419556706085e-9
6.939473896692298e-9
8.93107060729607e-9
3.426176926886732e-8
5.962038310043577e-8
2.984293665297002e-8
2.5782678179946766e-8
2.91093551617044e-8
4.11357206079376e-8
7.398567601991028e-8
1.206922768478961e-7
1.6994755731179144e-7
1.2219317155232837e-7
6.331199303084519e-8
5.666359659041352e-8
1.078919450976755e-7
1.4339026797007444e-7
7.018199240488464e-8
3.448008841040327e-8
2.54087964991881e-8
2.4298585058003878e-8
3.3189273812855265e-8
4.7957556369305044e-8
1.8977315809111044e-8
8.989973821908252e-9
7.292310859792136e-9
7.726190201176605e-9
8.101934999946191e-9
2.5528290255640113e-9
2.789524764940102e-9
4.248292858639119e-9
4.991715519405812e-9
4.533922127604198e-9
1.0550275918627608e-8
4.3781818938132806e-8
3.758797024715002e-8
3.268562639561454e-8
3.3572830147583326e-8
3.66321318451072e-8
4.342403057048923e-8
5.822007456784266e-8
8.048719843306612e-8
7.7678749195231e-8
6.256582795321922e-8
5.949034064221514e-8
1.610078684070325e-8
3.788265945983457e-9
1.5640032859888006e-10
2.687255138763298e-10
4.6071226208835786e-10
8.514950683377334e-10
1.548573077045218e-9
2.817632897809117e-9
2.4093578943002626e-9
1.6983613699194347e-9
1.4105028236471758e-9
1.2688500153866654e-9
1.0397557264160056e-9
1.9844084127553797e-10
2.193291365762523e-9
2.1006542922961844e-9
2.2767132384502143e-9
2.557728490838094e-9
2.9014924973308855e-9
1.3759112900783723e-9
3.3172996701107765e-9
1.985373049421734e-9
1.7522306500957491e-9
2.0322245838776403e-9
2.7950847565234425e-9
4.570063353758044e-9
9.05874127757988e-9
1.7612604061436418e-8
2.769531030902145e-8
2.9351504552620396e-8
1.4593515220696073e-8
1.5944471363998196e-8
9.318390814277248e-9
5.8459310500925245e-9
5.281167800029199e-9
6.436328572500627e-9
7.194994490495771e-9
6.522976819796926e-9
2.4858562858997217e-9
8.753979811566454e-10
2.9741943647111043e-10
7.110162178554248e-11
7.262637048150795e-10
3.6027765707256137e-9
2.327963338459439e-9
2.0833323985828571e-10
3.528694754168508e-10
5.646697323806597e-10
7.024379391769822e-10
8.369380093158513e-10
3.782979808616132e-9
1.0565431728128647e-8
6.366929581146747e-9
6.092825460885533e-9
7.352703887493282e-9
1.068531290538716e-8
1.8036427385304892e-8
2.117798000020341e-8
1.6851621545203684e-8
1.685546810077028e-8
2.5572775873770976e-8
1.702204442065535e-8
9.615389881779215e-9
5.028620160418564e-9
2.0232884634694868e-9
5.63606765701943e-10
2.6667647997160464e-10
1.962337729316546e-10
1.3199839437247473e-10
9.697845571980464e-11
5.373731587622058e-11
2.2304953703120232e-11
3.783378553601685e-11
9.937666732617379e-11
2.7220588231109764e-10
1.1327593913052342e-9
1.2696874964372264e-9
7.463980973340868e-10
6.793818960940504e-10
7.445726755670145e-10
9.233146197053281e-10
3.897813910804697e-9
8.843694446368966e-9
5.686682141667966e-9
4.561932199566173e-9
4.6865409811445455e-9
5.680841204031258e-9
8.298260262723377e-9
1.57263123355154e-8
4.0566077517122126e-8
8.825825127321632e-8
3.0968635118406594e-8
1.0594924035840529e-8
2.635990096615468e-8
1.6158881387441487e-8
6.39737937006517e-9
1.2876947199161594e-8
1.4568991880366002e-8
2.7290574567654938e-8
3.400068241197538e-8
2.058381194316e-8
9.885245100117618e-9
5.194261359365096e-9
2.5736560799880955e-9
5.448297797183622e-10
1.2407407114085025e-8
8.16303678173684e-9
5.9252906745017665e-9
1.9826381710200882e-9
4.5098312690169463e-10
1.528085599313037e-9
3.1763872999526993e-9
1.855785519886343e-8
1.288659819620137e-8
1.3147222948677076e-8
1.64397115870112e-8
2.466692821281327e-8
4.179777119402928e-8
4.313626491343977e-8
3.480787600688996e-8
3.792406234057403e-8
6.863532018317156e-8
4.835370184905658e-7
1.0702842622574895e-7
2.1570835041685197e-8
4.760080814989993e-9
1.1594685432591944e-9
3.5588285188920876e-10
1.5059844978703953e-10
3.195082001795534e-11
1.1656993453905177e-11
4.826894780033925e-12
5.385650318140561e-12
3.9565780830817634e-11
1.5696600347723103e-10
1.305031462266903e-10
2.041590257900506e-10
5.354225748153871e-10
1.9855749165920376e-9
2.213269410184157e-9
1.175852294656349e-9
1.1606796370623278e-9
2.7419226369209374e-9
7.926098520964429e-9
1.0615686737700027e-8
7.835094991575578e-9
6.762650064006077e-9
6.878601084371053e-9
8.08580661001892e-9
1.0939197704639707e-8
1.489323553126744e-8
1.7105939463898046e-8
3.295289142295907e-8
2.4720999032911478e-8
2.0072818167583327e-8
2.2086242138757342e-8
3.145344383143181e-8
3.539702891001622e-8
2.7778391876589174e-8
3.4449107965607667e-9
2.6263655688480687e-8
1.3431994600340332e-7
4.908744066310171e-7
7.763693553864242e-7
2.6016945639271244e-7
8.866388603454116e-8
2.3895452275389693e-8
2.3689748134110497e-9
5.216361560739835e-9
8.967368481850422e-9
1.1033782373631254e-8
1.2383359367504927e-8
1.2130777943615035e-8
8.660077165240497e-9
2.796005434979765e-8
2.723908391285934e-8
3.781843553757956e-8
6.946591145657112e-8
8.507752162685802e-8
6.030324752117777e-8
6.710438709053201e-8
1.729786741901373e-7
1.0946371400174806e-6
1.745582257143894e-7
8.80730701760192e-8
2.8233866652124155e-8
1.3278665848149252e-9
1.3870068855733448e-10
6.208592063616114e-11
3.703089491347459e-11
4.6148823418758915e-11
4.747149311483123e-12
1.6735491310001135e-12
2.579270137778972e-12
3.8905723315648355e-12
2.3151634227519503e-11
3.140144862804792e-11
1.3891987758755622e-11
3.0233115980440746e-13
1.1557301477290296e-11
3.225356766296602e-11
6.046951882135106e-11
9.256001894247246e-11
1.2872941002577207e-10
6.173273369809179e-11
2.5155511564478006e-11
1.9163767516886606e-11
2.157802325756188e-11
3.7174060225965404e-11
1.2312892547817562e-10
1.7374044169185237e-10
3.7837202169124263e-10
2.6506201108861055e-10
1.892007419870448e-9
1.2631200245278548e-8
6.017000851743208e-9
7.078611743532504e-10
1.0738558305416002e-10
6.661675556104394e-11
4.924818615104323e-10
2.824259753269249e-10
1.1141615032803517e-9
2.6613560964789693e-10
1.7333039554575667e-10
1.0645496600925626e-10
6.358595226484064e-11
4.697888431011376e-11
4.784492954148586e-11
5.944366695377589e-11
7.855544373472332e-11
1.0201503173543857e-10
1.1982375018358104e-10
9.705513309384112e-11
8.608845271807393e-11
7.907511853269552e-11
6.321631705302912e-11
1.570155282484649e-10
3.873669234280945e-10
2.66427861676721e-10
1.449567180931906e-10
1.1276531838902212e-10
3.5584031138813244e-10
3.5971780265092046e-9
3.0038825891683674e-9
4.5912674967465306e-10
2.9558452501287876e-11
6.654373705376137e-11
4.8120957762984785e-12
5.528042312007034e-12
1.0951061476905779e-11
4.9325251909976575e-12
2.1951179388922638e-12
4.2308470872655264e-13
6.763816230163377e-13
1.0427006630940447e-12
1.5173994763942485e-12
2.1753008301596533e-12
3.1174764397187086e-12
4.485829264336663e-12
6.488750390674295e-12
9.437556794821102e-12
1.3798125950383237e-11
2.025892285395105e-11
2.980086491804084e-11
4.3707128550494106e-11
1.0460413235249899e-10
2.3584143597306024e-10
1.2662400575499965e-10
8.037797444924995e-11
6.150921808691258e-11
5.070449958872604e-11
4.235665031146882e-11
2.994485107989108e-11
5.366847310746646e-13
2.5821173414773555e-11
4.138498606310733e-11
5.59081624625508e-11
7.720989247507976e-11
4.599518426026256e-11
1.0275076589144937e-11
2.1718409045193912e-12
5.370704323123532e-13
6.535674502652518e-13
7.308470508256732e-12
3.5175767058868164e-11
1.7918398676097312e-11
2.2827461181403056e-11
4.0466373392602786e-11
8.654737625714081e-11
2.7757131828536744e-10
4.39726532102517e-10
2.2798606307002318e-10
1.9217690381289208e-10
1.973504726363147e-10
2.2824524276912488e-10
2.9021999065649175e-10
1.79522234255779e-9
3.761723716321803e-9
2.1419116443458063e-9
2.0146705315486166e-9
2.4384315162656447e-9
3.6213673032722085e-9
6.7056095201124295e-9
1.1606518082785876e-8
1.533313647195612e-8
2.7402658143913863e-8
2.1189213000704163e-8
1.0379960420563834e-10
3.963479459933574e-9
1.048727795143939e-8
9.558549422547827e-9
5.5391850726681e-9
4.985803288696376e-9
5.839951421925139e-9
5.512652629580827e-9
5.127887056888812e-9
1.8080773003817989e-9
5.705881646189129e-10
1.2498989820426326e-10
2.578944908402677e-10
1.298918808707697e-9
7.29591506563764e-9
1.4376909639992786e-9
2.0434065394226475e-11
3.531067148517271e-10
5.120640373468275e-10
6.308919285747585e-10
2.2374344944141126e-9
9.112449274963579e-9
6.365202031518484e-9
5.764707652181239e-9
6.403915161880562e-9
8.123601879214276e-9
1.1748363445384014e-8
1.8845774200078913e-8
2.359578117597323e-8
1.9843904714610898e-8
1.833876416640151e-8
1.622701612942348e-8
9.565083158436171e-9
2.685697564473912e-9
1.0417861837095751e-9
6.227425020190264e-10
4.566528350026366e-10
3.2842961103120005e-10
2.655469505540151e-10
1.1293059817989958e-10
5.6741192823901616e-11
7.381743728288111e-11
1.6245248067988707e-10
4.069115671786605e-10
1.4033960123039848e-9
2.5243095575322465e-9
1.3246106409962716e-9
1.1498045906706543e-9
1.231365946022956e-9
1.512206077879025e-9
5.124079601515219e-9
1.0733729318639556e-8
5.944257928864364e-9
5.089352701043423e-9
5.597797271438732e-9
7.454183388252205e-9
1.2478095365212782e-8
2.6170875717428988e-8
4.998532623414694e-8
8.573651225333456e-8
2.5188192604078605e-8
3.475550159867692e-8
2.6176350408033494e-8
3.7476427530731864e-8
6.38104026068299e-8
4.019149036525881e-8
2.8586685977954722e-8
2.0571570840602418e-8
1.591106998275162e-8
2.7053595410034646e-8
8.893487637092054e-8
4.797010228268233e-8
2.031162317743867e-7
1.2806866313541417e-6
5.85543032383426e-6
4.229326053632908e-6
3.277358021512805e-7
6.774771576284073e-7
2.222863309901611e-6
4.364215805111817e-6
9.816091516865006e-6
2.7888468143434054e-6
1.2148809662174496e-7
2.5907945054660103e-7
1.858627074419309e-7
7.325455654665237e-8
3.3498325335192624e-9
1.9810671139168973e-9
1.375132080686007e-10
1.8086231738152925e-10
2.617427677423556e-10
3.788572167720291e-9
3.2259054592799183e-9
8.829457041147617e-9
2.7841115664292585e-8
2.613140013321342e-8
2.2550530036707784e-8
2.1254676552513834e-8
1.5309473069975286e-10
4.742274302550954e-12
6.021022429843041e-11
1.252318620665147e-10
1.8040919669038877e-10
1.321958987204704e-10
3.761021093632939e-11
2.6525185366215334e-12
4.432017559406228e-12
3.3901869936871623e-12
3.128695733085518e-14
8.597840908823947e-14
0.
0.
0.
8.44917646941368e-13
5.170313274365241e-13
1.041938073917145e-12
1.6554265325439023e-12
2.2230629554449617e-12
2.784413687737587e-12
3.3722253333796447e-12
3.978252506244646e-12
4.550929470879253e-12
4.9863084169760535e-12
3.609027330235736e-11
1.9625121163798682e-11
1.4374043020311828e-11
6.441376732664039e-12
1.594453514013081e-12
8.01526317997324e-12
1.4245830925384228e-11
2.0563743605397774e-11
2.6983956528969926e-11
3.361796922975841e-11
4.072284314367255e-11
4.8649386588156237e-11
5.7808859299921756e-11
6.868063579901554e-11
8.185302774497109e-11
9.809496306800571e-11
1.1846965582572593e-10
1.4451809788414408e-10
1.78566218488973e-10
2.2425901495931982e-10
1.4184422288530979e-9
5.213077872502207e-9
1.1895886198401056e-8
1.354104353137638e-8
1.1795600837937048e-8
1.0905390831297015e-8
1.0884308525136385e-8
1.1559010536041281e-8
1.3027175432695274e-8
1.5678314456506336e-8
2.0165865743200485e-8
1.834941472621169e-8
2.2928159696674868e-8
3.853840943171849e-8
3.717850155220388e-8
2.5512301581887415e-8
1.491238504509907e-8
9.636145792174332e-9
7.117178278483164e-9
6.3712713446391095e-9
7.860174599427497e-9
2.5915653750820144e-10
7.883228778018707e-10
4.96998901437087e-11
1.424213519762198e-9
2.8042788420514157e-9
3.920843078365934e-9
4.971055217026912e-9
6.150104024807078e-9
7.636908279325454e-9
4.6275857573917425e-8
4.012344724138095e-8
2.8266147626017455e-8
3.3664650779970455e-8
5.630192342823113e-8
8.083880339644081e-8
5.753107322175898e-8
5.843238449971097e-8
1.1668154100350054e-7
2.3574822661356525e-6
2.444937669956787e-7
5.069733867743296e-8
7.454438077667315e-9
2.2181855420103874e-9
9.653046596805888e-10
9.040493853500304e-10
5.846955346972647e-10
3.543347562325573e-10
2.2761253425370157e-10
3.4872080019048285e-10
6.617852373874062e-10
3.719868529245431e-10
1.48507877256432e-9
1.660319957742418e-10
6.123346299209132e-11
3.698158267734834e-11
5.782670606772659e-11
1.2857958540138218e-10
2.4846113854143134e-10
4.1626066629540406e-10
6.458561901315403e-10
7.928016607240942e-10
7.284551762157225e-10
6.544408771662819e-10
7.052619330960378e-10
8.823908356200817e-10
1.21604642658169e-9
1.7493115183841986e-9
2.543187896675007e-9
4.1139035632800815e-9
6.954132767047415e-9
5.991239839730181e-10
4.1016761264362467e-11
2.9776015505824815e-11
2.8440690510050037e-12
1.7775273153137537e-12
5.236589996339299e-12
4.710510661525563e-11
6.268008233291615e-12
2.0522261697298233e-12
4.4660404292397503e-13
1.8529331170372945e-12
2.3693134954181906e-12
1.3365061297653735e-12
1.9587660974440247e-12
6.6134673915243094e-12
1.1349786416168645e-11
1.6130115139531102e-11
2.1465524867926466e-11
2.7984516101882656e-11
3.6510733375238596e-11
4.8288889954040037e-11
9.240012061538611e-11
9.486297391293973e-11
1.6516537416513184e-10
2.685504401538191e-10
3.507709955327395e-10
4.2519310735452984e-10
5.430499675089399e-10
7.862320982848247e-10
1.4018230371970775e-9
1.298616488237526e-9
5.013552007495909e-10
4.2533824077942125e-11
2.9891971495614234e-11
1.5057551593361023e-9
7.755773563624029e-8
7.900687037288121e-8
1.07264219556879e-7
5.3424619835190386e-8
2.812230638058704e-8
1.3357904759000254e-8
5.995774237366478e-9
2.813597481878579e-9
9.108933084942995e-10
3.7195362125012353e-10
1.1272294802761011e-9
1.4094708770853287e-9
9.389018919248297e-10
7.764342252212014e-10
3.3169593704166467e-9
5.70462699974594e-9
7.92084466723953e-9
3.4373397122807625e-8
1.161430785840914e-7
7.458011212056163e-8
7.509011303085016e-8
9.477544480170824e-8
1.4625781418507045e-7
2.3273120137258312e-7
1.941218501875755e-7
1.5563277712384968e-7
1.7751881902105038e-7
3.7583375168617514e-7
1.8553633121127615e-7
8.084777343536034e-8
2.8765487214729214e-8
1.1136102864565407e-8
3.333814611621295e-9
7.312938027165089e-10
3.284301887746212e-10
2.5331323046369583e-10
1.762397400830906e-10
1.6966246707398362e-10
2.6052875491838035e-10
3.642722679377813e-10
6.045624763536383e-10
1.3810175393769054e-9
4.428708320353627e-9
2.504117355052054e-8
9.279489543630317e-9
7.225975832018749e-9
7.229926311282506e-9
1.8400534826470866e-8
5.765964706723175e-8
5.79918129519107e-8
4.51880306605873e-8
4.284921697675348e-8
4.5992103469460046e-8
5.631535976980495e-8
8.855546876467845e-8
2.2981168220612068e-7
3.94004693071102e-8
1.198752263139399e-7
2.850941035800601e-7
2.2950223665518562e-7
7.947206996810675e-8
3.469746450633491e-8
3.059471072706472e-8
8.942376131624617e-10
6.802270098419331e-8
3.457632902773329e-8
1.6992607489524e-8
1.792154111605757e-8
1.8860728562211814e-8
4.627055302593305e-9
1.9632107559937583e-8
7.967377483285948e-9
1.495590810756339e-9
1.7916562619553754e-9
3.24548488354838e-9
2.0834378948884814e-9
3.529111387465222e-9
1.7114041991900215e-8
1.549949838431976e-7
1.9971134767786628e-7
3.407447285500362e-7
5.684213312023206e-7
4.862886203923666e-7
4.802864188095159e-7
8.517030408091431e-7
1.6875198583717858e-6
1.1012504640146476e-6
8.268045918558642e-8
1.8946563339190863e-9
1.0555594132092634e-9
1.4974762603173373e-9
1.9333102322428587e-9
6.022895626338715e-10
4.780586099481496e-11
8.464342261524776e-12
3.6140440929748384e-12
2.925292214417346e-11
1.0300505670797161e-10
1.1089097903863467e-10
6.68796937766351e-11
6.998574598537672e-11
8.614497153201863e-11
1.1513182337190761e-10
1.64834318436434e-10
2.164176246056894e-10
1.460664180966753e-10
2.911674197182063e-10
3.602334030620418e-10
3.197973646412481e-10
7.404929928333694e-10
1.3864315417359392e-9
2.1684401304293965e-9
3.848253272287098e-9
8.37907963285993e-9
3.6262185548178703e-9
4.806738192577453e-10
4.0281591692911566e-11
6.480753535786804e-12
4.350132146593912e-11
1.2158562217768567e-12
5.007010171861363e-13
2.300270803682753e-13
1.9411124390002086e-12
4.572944704077979e-12
6.395102885744155e-12
7.614711383461587e-12
9.006131984978288e-12
1.0597410947340555e-11
1.2288867003543654e-11
1.3903791035887799e-11
1.4535582399598415e-11
7.537435110631054e-12
4.331375518698029e-12
9.141143396927379e-12
1.1659618355610226e-11
1.3935897582915091e-11
1.6636307518346428e-11
2.0190679222618502e-11
2.513769085634123e-11
3.2355003017001666e-11
4.2295185236063793e-11
5.309445813536425e-11
1.096642782950574e-10
2.0655914809450022e-10
2.8645856037535704e-10
3.480768379150226e-10
4.394210176536895e-10
6.112983871977613e-10
9.970087328052288e-10
1.896794570877022e-9
1.1301921002603816e-9
1.6285705471305664e-10
2.433607608510793e-11
1.8868630532004317e-9
2.1485113880410585e-8
2.2739248868122005e-7
1.0445658357939341e-7
1.0242314215760043e-7
5.1345186456694067e-8
1.9686470702277898e-8
8.142631986084288e-9
3.11441972983965e-9
6.155578387952514e-10
8.836073725595031e-10
2.0546483627349973e-9
2.76329302179927e-9
1.9233136620788507e-9
2.0385046598581053e-11
1.5926247915535795e-9
2.7994711923936748e-9
1.2073072203265143e-8
3.554576289053253e-8
2.4218841325491957e-8
2.6555766674015878e-8
3.776093166337154e-8
6.742365666763951e-8
8.043419361794789e-8
6.205811510752415e-8
6.752146040725508e-8
1.3352401083885043e-7
1.9279210286649406e-6
1.9474490235003444e-7
2.0938851574532214e-7
1.86863731153323e-7
1.1255071878352985e-7
5.44635410536764e-8
1.4954608731437495e-8
3.514478841853933e-10
1.234689723116965e-11
2.0156128090023186e-11
2.4365388804976056e-11
5.969976260436629e-12
7.258688681553092e-14
9.36166407835086e-13
7.389374522717508e-12
4.334081555386869e-12
1.134726921105392e-11
1.4940328757734455e-10
6.569798925788551e-11
5.400079999893444e-11
7.990331408607934e-11
4.768235285279362e-12
3.643559571234172e-12
4.25620633638822e-12
6.4374834571993064e-12
9.543290996443141e-12
9.258857503155051e-12
1.5607175860064066e-11
1.8141694850868922e-10
8.606754675370852e-11
1.2072845100326009e-9
3.4510002654139952e-9
4.392058675301172e-8
6.748743192948887e-8
2.884540235904244e-9
1.0372205653575977e-10
2.328171561374802e-10
9.826980396033066e-11
8.57302776742751e-11
1.7289718047981805e-10
6.377565987074952e-10
2.8321658885905266e-10
1.949921504964844e-10
1.6375575577013278e-10
2.0513849206872016e-10
2.9880475089128034e-10
4.6170307417555055e-10
7.323012753878051e-10
1.1664464168947783e-9
1.8042981763936532e-9
2.543698944726616e-9
2.9910387627703287e-9
2.643055323501195e-9
1.8755101044719236e-9
1.6064011611824445e-9
6.799550030454311e-10
4.9939149995414387e-11
3.828400292812179e-9
1.334671171327991e-8
1.9801452584497413e-8
1.1558735618374717e-8
1.8389839831337453e-8
9.889084313538665e-10
2.8564591820234386e-10
3.287549215002854e-11
2.3937771552946907e-10
1.2140864831143913e-11
1.5341226055525286e-11
6.431474108319203e-12
2.8426191294295366e-12
3.194587440142989e-12
4.704867258531017e-12
6.846515716746012e-12
9.85588510742087e-12
1.4184580994386912e-11
2.0490984657628405e-11
2.974943381967798e-11
4.342071439565839e-11
6.369613851879773e-11
9.381782475042146e-11
1.3839932724523575e-10
2.0343379645272022e-10
2.951938441332023e-10
5.996904618404399e-10
1.3116178839407773e-9
6.430639039787011e-10
3.6674275202391447e-10
2.406769095372003e-10
1.532456328055961e-10
6.305382415651956e-11
8.123970135596674e-11
2.7313477021999987e-10
3.305115859161723e-10
3.6602383855658455e-10
1.6841941007348182e-10
2.868745899827907e-10
1.7822593470505024e-10
5.7332861536866766e-11
9.788020107509776e-12
2.1492914411744236e-13
8.181932752639653e-12
5.6347876144464845e-11
1.9575324978848136e-10
9.619648978029891e-11
1.224021412369538e-10
2.1392698164695837e-10
4.48210030994403e-10
1.394669960791816e-9
2.5006634887539438e-9
1.2695853666190945e-9
1.0832168188260398e-9
1.1441878952237246e-9
1.3803102242921353e-9
6.674557076293851e-9
1.3815279278627722e-8
7.618263415622474e-9
6.506142448462584e-9
7.104588903657221e-9
9.295125349057649e-9
1.4992865420741922e-8
2.908681716322417e-8
4.7733007413032734e-8
7.704151564794743e-8
3.3263230750003826e-8
1.1462128752436832e-7
1.0616202845016424e-7
9.716876552444905e-8
1.0543126560434736e-7
5.484597313350281e-8
3.4857877806134164e-8
3.2711168204448675e-8
3.215226086594637e-8
4.180838302773513e-8
6.434962300693028e-8
4.537388506851087e-8
4.840212514174836e-8
8.405264991162264e-8
1.0072137725128353e-7
1.1739288453730734e-7
2.0303549937679667e-8
9.902170623198273e-9
1.3410792798213078e-8
1.2510758699339535e-8
1.1002511723465737e-8
4.8321720418088525e-8
7.829568790940766e-8
1.1383732565759475e-7
1.583135980338433e-7
2.5752828377023323e-7
3.4600224882426285e-7
1.3669687020990827e-7
1.8188945490179777e-8
1.203632910639912e-9
3.915481428733137e-10
3.0112265152977595e-11
3.0665463544036276e-11
5.775117370305454e-11
1.1521382369765612e-10
1.355062741898122e-9
1.0022079130994143e-9
1.1816161908088251e-9
9.983099760739268e-10
7.5035255576716e-10
4.2320708287449507e-10
5.378720914758786e-11
4.104194642648907e-11
8.285724281087031e-11
1.0215460592615973e-10
1.0813260188206334e-11
5.03176828735617e-10
4.82186468969183e-10
2.590250707091439e-10
1.0652427559230153e-10
5.260951039007274e-11
8.56541527810065e-13
1.8788483961662134e-12
9.837784964978937e-14
4.8601627063192415e-12
6.102725539382956e-13
1.433742000041796e-12
2.934700326575475e-12
2.94134795345889e-12
8.320761770528474e-12
1.7632933223014706e-11
2.8702414698297284e-11
4.14590663444173e-11
8.20656901440731e-10
2.6605194242491125e-11
5.9004830502737286e-12
1.971897140423749e-11
2.90315205062065e-11
3.792741080309579e-11
4.762618598424501e-11
5.854855206395046e-11
7.093158620914674e-11
8.496451080004326e-11
1.0035574292808875e-10
1.0034870455961508e-10
9.549089541430347e-12
4.230664248655411e-11
6.330878005103773e-11
7.862927653663363e-11
9.511326547169457e-11
1.154865277692466e-10
1.421123561599568e-10
1.7834853243643868e-10
4.888706628901117e-10
1.1659483365150065e-9
3.531030535237849e-9
7.305508530481385e-9
8.518121630583006e-9
7.611247703773961e-9
6.769547248722123e-9
6.489010214308976e-9
6.822702546602736e-9
7.879031543315631e-9
9.445582674903157e-9
1.7745247920910966e-8
2.363447655163079e-8
1.8377039166252023e-8
2.2365518182939336e-8
4.35590952419576e-8
7.070832146752054e-8
6.93619230697027e-8
1.1432905661248396e-7
3.529688173931545e-8
7.596948484744556e-9
1.144283467709391e-9
1.4545756693854626e-9
2.579294109948567e-9
1.8638595429526512e-9
4.4695167675940526e-10
2.5836636187511373e-9
4.196133895421983e-9
5.645749975472983e-9
7.208990075314711e-9
5.462343041114936e-8
5.308203127096765e-8
3.873382645048671e-8
4.753643716992759e-8
8.26765207933392e-8
1.1850564139316592e-7
8.6919053507858e-8
9.265807845940067e-8
1.966091900668418e-7
6.205670372902451e-6
2.300860659278364e-7
3.147035181712977e-7
3.063998664932385e-8
4.980602802023777e-9
1.2418037059785835e-9
8.026448157933438e-10
2.3376188107865435e-10
4.525727881414522e-11
9.075817861041929e-11
8.747417958107973e-11
2.1103157676947533e-10
2.641331171904994e-10
4.1687005778214503e-10
1.8775443032513113e-10
1.9163106091386736e-10
2.4505113220860415e-10
3.4221385272282607e-10
4.977916579792884e-10
7.396086037929727e-10
1.0949457920615282e-9
1.549629206222896e-9
1.2867366887041752e-9
8.050964242428226e-10
6.588595881866736e-10
6.889257173914932e-10
8.646045388373801e-10
1.256703826016624e-9
2.1042225950111517e-9
3.7074748654994313e-9
2.642181029838221e-9
1.357549386593043e-9
2.2095173294686327e-10
7.074179449717863e-11
1.72356829624582e-11
9.415574457729514e-12
6.1045482899495186e-12
1.0078443836672777e-11
6.338906168830575e-11
5.068125486147015e-11
8.81092796055136e-11
7.854639762716204e-11
4.930043062148598e-11
2.266777168911454e-11
8.699975112014377e-12
7.140809577849511e-13
7.31996288776337e-12
1.2135775679423611e-11
1.4037508413174947e-11
1.2697902217574733e-11
7.375176732260158e-12
5.226626903483545e-12
3.1421977397783935e-11
1.4050994692712801e-10
1.7044767164603214e-10
2.6897939646349005e-10
4.2087377300514557e-10
6.375190588950964e-10
9.400053503540088e-10
1.3590619491886333e-9
1.9365802315699375e-9
2.726190411344757e-9
3.7816372666848125e-9
5.012486351394299e-9
2.844145736588098e-9
3.103440447066594e-9
4.243630339202689e-9
1.4075835975705054e-8
7.440828856310217e-10
3.9366875345596175e-10
7.097766795078816e-10
8.483898317253033e-10
9.007827511611009e-10
8.65007323401025e-10
7.056560560994893e-10
3.420033115852298e-10
3.3572633226901326e-10
1.3576129300732841e-9
2.5892980459376097e-9
3.9085294762533835e-9
5.35487058854732e-9
7.073210661505048e-9
9.26883835075106e-9
1.2218279120671234e-8
5.4688853163101e-8
1.241169893102467e-7
6.915142202252015e-8
6.478935906487897e-8
7.788358754928722e-8
1.1625618680088809e-7
1.880444385379555e-7
1.7755266062928226e-7
1.768982054867934e-7
8.780847011704763e-8
2.4126030680423785e-7
2.712339532594208e-7
2.401614112326443e-7
2.4141304522541206e-7
3.1996078506928306e-7
1.5164514423985323e-7
2.5979273099072012e-8
6.886007366207336e-9
3.141557345378273e-9
2.739320354940551e-9
2.8980286729716172e-9
1.123775448099864e-9
7.399033213387759e-10
1.3521506515466577e-9
1.0195669244846862e-9
3.748730148603446e-9
7.077783644300746e-9
1.7935546784464572e-8
1.7008074234963405e-8
3.691360410842772e-9
6.9272618450788e-8
8.640284900143635e-8
1.159954973971268e-7
1.7231877092830463e-7
2.6865759884395466e-7
3.575162549507591e-7
3.3606878592394995e-7
2.6120529505196814e-7
1.3188801790129147e-7
1.4971329051850733e-8
6.2219929596929145e-9
4.044553622123848e-8
3.052351931944595e-7
1.5072866924980223e-7
5.340175344853856e-8
1.2076548796491311e-8
7.281332057015465e-9
1.214529509855528e-10
1.0288434876609788e-11
1.182973682949714e-11
4.590620851526066e-11
4.617882288833836e-11
2.4983751663897177e-11
2.4453708052163488e-11
3.3737689042198226e-11
5.4035122593442626e-11
9.041873838189179e-11
1.503170167143576e-10
2.401476524440049e-10
3.5829593656856846e-10
4.823799684994898e-10
9.127834675137397e-10
1.0577438885100534e-9
1.2674659447705866e-9
1.5663287967332461e-9
1.8751444767277636e-9
2.010347239566216e-9
1.6114478823315642e-9
2.9783121872994813e-10
1.4349658465533249e-9
2.515844823745525e-9
3.7110879873228714e-10
1.1054481824044886e-11
8.772370380173982e-14
3.382859325605737e-13
9.859984516510458e-13
1.411454415680561e-12
2.657049379480543e-12
1.6569617901909341e-12
8.341226682892575e-14
2.258864792072727e-12
3.840732092041217e-12
5.215158571966031e-12
6.600554665448857e-12
8.15803602361408e-12
1.00076775292042e-11
1.2261211961471791e-11
1.5043087639552593e-11
1.8503825112919555e-11
2.2831661529756365e-11
2.8265805671554476e-11
3.511368970118413e-11
4.4198579660470354e-11
9.341233962813103e-11
1.6004884486029853e-10
2.445189027835351e-10
3.5302946925431884e-10
4.963227707905043e-10
6.898038547028721e-10
9.548337883692623e-10
1.3206284318730953e-9
1.825549368582187e-9
2.5118629309974215e-9
9.834878101887736e-10
8.347121369401318e-10
5.973332762839904e-10
2.401693873962381e-9
1.450340590002481e-9
1.3551341119965342e-9
1.3998326921185097e-9
1.5035416013425514e-9
1.6332006104394874e-9
1.757759355380596e-9
1.8177395883002646e-9
1.6882717980222597e-9
1.2235923321135058e-9
5.651963782423239e-10
4.1058700314340036e-11
3.2047782331452804e-10
6.267051597941327e-10
9.55040057143197e-10
1.3587018327692116e-9
1.9032076169559797e-9
9.270932343638877e-9
2.1262126922308563e-8
1.1845712167128373e-8
1.113131269647988e-8
1.3478108182076142e-8
2.0020931331118922e-8
3.513631256623905e-8
4.292985122611246e-8
4.249744719744322e-8
6.166423193088088e-8
7.7796265735633e-8
5.160078650832833e-8
4.7870336708175566e-8
4.931751894084812e-8
3.871808122577082e-8
1.7296113966043308e-8
7.929755001617348e-9
4.1800929223874e-9
2.7241430263069336e-9
2.3779581082399743e-9
1.2060255048971795e-9
2.1385941414684884e-10
1.5076351953795115e-10
5.021564521408504e-10
1.0061157509293983e-9
1.4233258383411908e-9
9.328890909118729e-10
1.257824894638229e-9
1.3655611428230726e-9
1.5033041211844016e-9
5.5239490662384825e-9
1.9660616294576532e-8
1.690460464076311e-8
1.4360961479462414e-8
1.4809805780098007e-8
1.6876248602712615e-8
2.0738260037207018e-8
2.7577934826259986e-8
3.97884839100614e-8
5.673225127438471e-8
6.139610456823972e-8
5.6189882698935706e-8
5.79684721537393e-8
3.1473803229095825e-8
1.7230668610318837e-8
9.625829752292945e-9
6.106622540004509e-9
4.7723320698190486e-9
4.3334377606366894e-9
1.8719294283710828e-9
5.343319031515774e-10
6.356484938127686e-11
2.213756683397945e-10
3.030975135161347e-10
7.589246253714772e-10
5.815330345953628e-9
3.4155301524626293e-9
2.9757887466468676e-9
3.0131168775884167e-9
3.320185390102774e-9
3.89775875306898e-9
2.0178892798708527e-8
4.49829081517892e-8
2.4963989569031864e-8
2.240264492634166e-8
2.5578193435881376e-8
3.492908006187293e-8
5.71141202712089e-8
8.499859012740522e-8
8.279546894971785e-8
9.625219942699497e-8
9.645519143259838e-8
8.259337913118109e-8
8.518218138444628e-8
7.939219300632358e-8
3.5929351897347683e-8
1.8405108165298585e-8
9.544251554418662e-9
5.2427516613348605e-9
4.035853677851024e-9
3.440971791041043e-9
1.0866798321988972e-9
2.0309504559619113e-10
2.5930116083008807e-10
7.752436567759905e-10
1.4151004492422804e-9
7.609471709503988e-11
2.443202020522695e-9
2.6844844488467402e-9
2.905942552385617e-9
3.2300011370852983e-9
3.7011964297273787e-9
1.5360320752186426e-8
4.917207486974133e-8
3.199311991241178e-8
2.8025381102003043e-8
3.030046064811203e-8
3.7304055622214464e-8
5.212303429904476e-8
8.104064474890833e-8
1.0149855409660886e-7
8.882647196913537e-8
8.638123589743399e-8
8.264941931153015e-8
7.65290738036497e-8
3.8104356036767354e-8
2.0477186002884457e-8
1.0877705255656889e-8
6.539875544335326e-9
5.282814340477059e-9
4.893949779899632e-9
1.895662515614775e-9
5.819000028844818e-10
8.847829069056399e-11
1.3674517851399604e-10
2.0886110364877638e-10
3.8966598121839105e-9
9.51687126583942e-9
5.989282332937019e-9
5.3738689307384255e-9
5.543508123249242e-9
6.222685819850045e-9
7.463457050358e-9
3.501843837153336e-8
7.938079849510276e-8
4.359572231262633e-8
3.9020094367220935e-8
4.4553202857146163e-8
6.123304785101193e-8
1.0122219523057604e-7
1.464728238299579e-7
1.4382425776336238e-7
1.5844182847398934e-7
8.853649713312806e-8
7.136891518805041e-8
1.2981572857763703e-7
1.856993977983757e-7
6.791839083251426e-8
2.695270930241292e-8
1.4114163745508495e-8
7.594559996304089e-9
5.159057952534964e-9
4.734545061410325e-9
1.9710366279494787e-9
6.614762674265962e-10
1.3180410352588202e-11
6.553424793253389e-10
1.8022444651451077e-9
4.716211376132841e-9
1.3652965158391682e-9
3.2541164360144657e-9
4.3380012145085305e-9
5.208321835442442e-9
1.3725422426086493e-8
5.727478298259948e-8
4.571913694940314e-8
4.056500337902494e-8
4.311925275159267e-8
5.0625934115056844e-8
6.487794675913358e-8
9.139026943030516e-8
1.3146509836721745e-7
1.3791212294494685e-7
1.1892287201371391e-7
1.2809103218699572e-7
1.1946645166090636e-7
9.462541866003877e-8
3.676909597298884e-8
1.4756457703620527e-8
6.529456209977247e-9
3.5687211415324176e-9
3.0137195103077586e-9
2.9713730195250296e-9
1.0989078150993109e-9
3.3197492567937467e-10
9.690840805026155e-11
2.5153715590216984e-10
1.8000112425656634e-9
1.602930717557531e-8
1.178893425622434e-8
9.104071597211681e-9
8.810831375247918e-9
9.483909393040549e-9
1.0998725790995017e-8
3.731680008628534e-8
1.2245788479591266e-7
7.643915235753679e-8
6.607960327681163e-8
7.099915446843614e-8
8.819430028987936e-8
1.276364394272462e-7
2.1198858321552648e-7
2.9740185387071493e-7
2.8582031160075025e-7
1.3201645897698287e-8
1.1938033036245994e-7
4.791714975734476e-8
3.162722333102789e-9
7.686653415067518e-9
1.127965540485143e-8
8.207775963272578e-9
5.840884552805855e-9
6.005898252096877e-9
3.731184532949315e-9
2.26461451754392e-9
1.3218481506532874e-9
7.70320688658987e-10
4.5320464362571195e-10
8.26605706034974e-10
2.0734153333251835e-9
2.79182700889267e-9
4.334648756070712e-9
6.673000474084345e-9
9.598363292612729e-9
1.2776151816660337e-8
3.4943959525070465e-8
1.1623244085941583e-7
7.484467784820308e-8
7.172075414497435e-8
8.379509206957832e-8
1.1417882726412878e-7
1.79432764695542e-7
2.2011067427394055e-7
1.7961435537624137e-7
1.8034598537520493e-7
1.0987575755316892e-7
5.8959568771974004e-8
3.938070240108659e-9
2.3496861653995416e-8
1.786890241144076e-8
5.632181377820939e-9
1.6703606311506832e-9
6.730054290155423e-10
4.468985659326179e-10
4.495990789121082e-10
1.3925735919521452e-10
2.1749849860080283e-11
1.5880569606224833e-10
7.923303379503145e-10
3.29358150981522e-9
2.3210415151295533e-8
1.4781431307225577e-8
1.2366867090416993e-8
1.2974850851650334e-8
1.452777955969126e-8
1.687887514548891e-8
3.690535963660404e-8
1.4378634108461436e-7
1.0547927391097497e-7
9.23884744955367e-8
9.803832287867495e-8
1.1865160973922358e-7
1.6975967640870435e-7
3.403673644320782e-7
2.409260547980413e-7
4.698638146453873e-8
4.5824118236827595e-7
3.3607438873245634e-7
8.906957835509642e-8
1.80828150636034e-8
4.039012366774521e-9
1.6946087912128333e-9
7.184173631281336e-10
1.510582085642142e-9
1.0023793765668876e-8
8.37531485357347e-9
5.366204152724784e-9
9.445038083356794e-9
1.7227717796938995e-8
1.7907111664217997e-8
2.1727489039519868e-8
3.04444656551682e-8
5.620115824866921e-8
8.099429250750251e-8
1.1508166988484482e-7
1.6185462820715608e-7
1.668703742970088e-7
1.9293065259093325e-7
2.5312377588720016e-7
2.7764591846040875e-7
2.1104842245839424e-7
1.1781547348856562e-7
2.2408946333626496e-7
1.6321591403465246e-7
5.817362431366825e-7
1.5428510131874806e-7
9.377326567909417e-9
7.183062028002732e-9
4.447268541178871e-9
5.398245482451828e-9
5.223681062581588e-9
4.4017179971014893e-10
1.5393580383306793e-9
7.336204237826146e-11
2.5610154847816004e-11
2.1679070859681766e-11
2.7013941533087473e-11
4.1823315876864096e-11
7.076865157574656e-11
1.2114379995382838e-10
2.012322573215325e-10
3.150712648931235e-10
4.5130425085814167e-10
5.575394610021001e-10
5.214547171785516e-10
3.4230540465486983e-10
2.1292664150137493e-10
3.2939348543472464e-11
1.1478029688047704e-9
3.179406120812039e-9
6.63299919885626e-10
3.1319775420504323e-10
1.3270280995656375e-11
2.8385706944709476e-12
9.432867388382892e-13
2.090993909619838e-12
2.8203685126295515e-12
1.0112200367676746e-12
1.2885681535611064e-11
2.5092224884268344e-12
1.8197651901905007e-12
1.2106440688079625e-12
6.47077138108184e-14
2.5501546206600893e-12
6.155027398634106e-12
9.998653390726524e-12
1.3527728652735958e-11
1.703981621728934e-11
2.096161587288146e-11
2.5608823736805526e-11
3.126293544116366e-11
3.823415892111895e-11
4.6899330100466096e-11
5.773481213193933e-11
7.135593980939551e-11
8.857226902981087e-11
1.1047123343823035e-10
1.3855219918650843e-10
2.4324985530362056e-10
7.061065621293535e-10
1.5688765093710164e-9
2.8899452829039098e-9
4.667379461572195e-9
6.713546645122211e-9
8.65934864126232e-9
1.0255845284726311e-8
1.1558502415500471e-8
1.270060149496761e-8
1.3028938499146292e-8
9.688669265480432e-9
4.303000326588849e-9
2.9386231930534337e-9
2.1878007031380875e-9
9.333197840524326e-10
4.8903437689160314e-9
4.410183996272195e-9
3.092586931633651e-9
2.543122963223776e-9
2.0754441876969785e-9
1.4656898764065163e-9
5.059876823147201e-10
9.772975147792999e-10
2.925388358072606e-9
5.061943670632186e-9
7.2740595529347395e-9
9.71624400112618e-9
1.267463789831493e-8
1.6531345627742366e-8
2.1807567878348377e-8
1.0752536806633512e-7
1.1043408842887399e-7
7.404363178142999e-8
8.3673090144263e-8
1.306917789593767e-7
1.982847643069358e-7
1.4229947824318566e-7
1.362524127211031e-7
2.1045185718655013e-7
3.384322178362292e-7
1.3264308207529902e-7
2.9433355666726667e-7
4.78774901002035e-7
7.139516101829739e-7
9.366099553849784e-7
8.681994030021857e-7
6.762676676306661e-7
4.2965785664733747e-7
1.2584894014781053e-8
4.539027970468139e-10
1.223794798024988e-10
2.4492497338264058e-11
4.1255139972959983e-11
3.360992928374846e-11
1.4416514052325104e-11
7.078422181406585e-12
4.4021534861010394e-11
1.0685646909891902e-9
1.7417822580739198e-9
2.770165982899383e-10
9.184631004260574e-10
3.005657554641918e-9
2.073736458293476e-9
1.5007181714399327e-9
1.255375488502699e-9
9.442171663459434e-10
3.27232823640537e-10
1.5789111609395333e-9
9.987575526949083e-9
3.303341625928334e-8
5.117564805950691e-8
5.672898453979449e-8
1.46629746605254e-7
1.906067702532013e-7
3.626148641681041e-7
1.370784570672701e-8
2.842320626273001e-12
3.958767220252213e-11
7.472844301871246e-13
2.4497728817004938e-12
1.0224431358740321e-13
3.136360987889241e-12
1.742355590345766e-12
1.50211943300769e-12
1.8473127428846704e-12
2.449679588064119e-12
3.2844334751941895e-12
4.362811846753524e-12
5.67797151470782e-12
7.1595194839884296e-12
8.781022671109874e-12
1.5092425158948145e-11
2.695399800210841e-11
3.524067289019349e-11
4.2739328768261054e-11
4.645983174369995e-11
4.2972646264604277e-11
3.7344016216925526e-11
4.5384921832907746e-11
4.123053214383537e-11
3.525981762992987e-11
5.155593020532372e-12
4.90532246732035e-11
1.4334882760488485e-10
2.778785170487352e-10
5.350750975923211e-11
3.008960935922789e-11
1.189133593137829e-10
2.2533268845562547e-10
3.422281436929781e-10
4.4910110170245523e-10
5.516997145945469e-10
6.666823059172029e-10
8.039513035162108e-10
9.711513132362748e-10
1.1764084714912578e-9
1.4294154972119958e-9
1.7421489154246156e-9
2.1296328602851343e-9
2.610940014307965e-9
3.2106124555649646e-9
3.9607677298363255e-9
6.390040879611159e-9
4.04081119449246e-8
4.181754859057435e-8
3.767096918833188e-8
3.995382598004605e-8
4.628427213076677e-8
5.791170096308411e-8
7.899658607149867e-8
1.1495325683145215e-7
1.4134002230047424e-7
1.2222971985517724e-7
7.31623530133258e-8
1.4753252116388058e-8
3.293881699207977e-9
9.184324149030973e-10
9.733047134480747e-11
5.756425902057577e-10
1.8018232642414746e-9
2.014605135161223e-9
1.5014340837818863e-9
1.1942941258716992e-9
7.995578339273094e-10
2.6043634726865567e-10
4.019294913235587e-9
2.5532705092096635e-8
1.391889229987209e-8
1.069116217771558e-8
1.053262409398618e-8
1.1855664642869971e-8
1.4718448500441105e-8
1.983581272033309e-8
6.167811580092689e-8
1.0177273958150391e-7
5.453897757880963e-8
5.08375089870321e-8
6.22916344232179e-8
9.789156742015883e-8
1.721236554356992e-7
1.9397183254901646e-7
2.2662247720130594e-7
1.3130852031990034e-7
8.70019605823017e-8
9.097907973007875e-8
1.7879928993506537e-7
2.8868899141883574e-7
4.408363442886294e-7
1.0829993847769417e-7
2.2587573476896364e-8
1.115237325834913e-8
1.342715937909815e-8
1.065014878929388e-8
7.177762562345383e-9
2.5701190124766695e-9
1.3440111165125646e-9
2.1387653892256646e-9
3.925034635844098e-9
5.638480312035883e-9
2.6366094275664483e-8
2.6953032880406593e-9
4.143451023435084e-9
1.1251011475542358e-8
5.193971144793945e-8
6.877721239511743e-8
9.964873988786857e-8
1.566599957935748e-7
2.3401512740202625e-7
2.7134024711529933e-7
2.740890995356494e-7
2.8947519320033393e-7
7.161978035344934e-8
8.190689003360124e-9
1.1399354130311434e-7
4.9872053475019794e-8
3.565635906687614e-8
1.0651368918521261e-8
1.0351841912819054e-8
6.9591762530461096e-9
1.3192806415165924e-9
5.452787649848518e-11
2.6012984856022976e-12
2.2236208958386645e-10
5.926245469685939e-11
5.0836425920011584e-11
4.9950728259097505e-11
5.7096846093406977e-11
8.332817046442377e-11
1.3797052825797022e-10
2.3448675346811243e-10
3.8554953008295324e-10
5.816541859702265e-10
7.461517585338355e-10
7.094337851912431e-10
2.149643235496451e-9
2.6390725252268692e-9
2.845835186733591e-9
2.8833306611294757e-9
2.6490751402708735e-9
2.1251589234185264e-9
1.4599806110298142e-9
7.854660796521846e-11
2.1548345934552112e-10
7.824552186193678e-11
3.352425454509111e-10
6.089099806588869e-13
0.
6.435133383452626e-13
1.106391119594499e-11
9.210193418586808e-12
5.082436236183676e-12
3.007206001855711e-12
5.955255618698789e-13
2.7784000200217027e-12
4.293665366307295e-12
5.623234362258415e-12
7.029062560145e-12
8.660041147332929e-12
1.0629207715646809e-11
1.3050589300020459e-11
1.60571966875557e-11
1.981320348470216e-11
2.4525941674263456e-11
3.046062387282449e-11
3.796037521309746e-11
6.457975748107781e-11
1.2972565459545913e-10
2.2508803151757573e-10
3.468430922635631e-10
5.030452061411736e-10
7.090729056998132e-10
9.863208096896332e-10
1.3617376503682393e-9
1.865229769826172e-9
2.519560673263166e-9
3.301692647978091e-9
1.0659223260143278e-9
7.148249200968462e-10
5.060893474927329e-10
1.0638822373376467e-9
2.44755831672027e-9
1.7251213179511146e-9
1.6097378001791286e-9
1.6373568480274007e-9
1.7189036839055107e-9
1.8093214761351467e-9
1.8478404864260103e-9
1.7131261820755612e-9
1.237037912324036e-9
4.5625965228805315e-10
3.009859488816342e-10
9.042909843077381e-10
1.448850391398213e-9
2.042344426319414e-9
2.773117444883323e-9
3.7468274525877196e-9
2.2671951747927042e-8
4.172475758804086e-8
2.3851905785238896e-8
2.3638993183828283e-8
3.064237794948788e-8
5.004171603368126e-8
7.170411003860965e-8
5.71756912019362e-8
5.8137881330239094e-8
9.390636983959147e-8
1.8643577118910294e-7
1.2810730307213437e-7
8.314435665150532e-8
5.2899131206192054e-8
4.2441058592867954e-8
3.5887956300753774e-8
1.0996158473589045e-8
2.6950999904690214e-9
1.2886833762447412e-9
8.903654914886565e-10
6.226834513688682e-10
2.3510111257116125e-10
2.064592539153893e-10
3.2859895693646123e-10
3.102378053648129e-10
4.526566305906274e-11
1.8735245864928795e-9
2.6099919864200777e-9
1.7744209447507719e-9
1.6707362707521753e-9
6.623659739420318e-9
2.1499883972547533e-8
2.726023202523091e-8
2.218687603723203e-8
2.1267029994383325e-8
2.2410910767694355e-8
2.4930058181848002e-8
2.9062205557451267e-8
3.588513421770591e-8
4.796482079518096e-8
7.154123116742886e-8
1.2094578093940342e-7
5.74832375051195e-8
3.785477873499025e-8
3.167248601649237e-8
2.8052381480563356e-8
2.5478048842191165e-8
1.7519381597901875e-8
6.889310012625033e-9
3.1215341656181954e-9
1.5052355445871595e-9
4.914846691813903e-10
6.3512551782658e-10
2.9225946232141255e-9
1.619081386259537e-9
2.664170998499297e-9
4.459256730147691e-9
5.540843601595218e-9
6.488856671593204e-9
7.582935434400243e-9
9.005733195370196e-9
3.96286515211511e-8
6.93307287047751e-8
4.27037164643083e-8
4.3981810690770835e-8
5.8937321733590314e-8
9.872196880663647e-8
1.2431301314141875e-7
9.257950518304528e-8
9.221941624121243e-8
1.5122970247044924e-7
5.007034665339161e-7
3.158359785094065e-7
1.6324211933124148e-7
8.78354537079713e-8
5.0972312775292666e-8
2.3301809140071236e-8
9.546390684763375e-9
1.9427005117515578e-9
6.766941080232812e-10
4.736550473751306e-10
3.173365050800985e-10
9.383031963565073e-11
1.515049204198699e-10
1.24265454852216e-10
3.115493337615768e-11
4.409500520167895e-10
2.351648655432282e-9
7.516922734815693e-9
3.364201766658923e-9
2.8497374618246343e-9
2.9547136317781946e-9
1.1659099765309017e-8
3.762028712365255e-8
4.8046111170283306e-8
3.764548843584816e-8
3.499616726726661e-8
3.637499504878986e-8
4.099227063240854e-8
5.091844162543234e-8
7.489552795152328e-8
1.5643779007262076e-7
8.305175791473109e-8
6.006498818864878e-8
8.004271280608307e-8
6.682129127053201e-8
5.395468142858775e-8
6.068557535929233e-8
3.983517537003984e-8
1.7175047073237716e-8
8.836839113021707e-9
5.674806790020983e-9
3.873829421741409e-9
2.2788183519163133e-9
3.938033455946126e-10
2.84002142537398e-9
9.935518308650109e-11
3.112689856531278e-9
6.718396218264409e-9
9.980858611143684e-9
1.2867167183710938e-8
1.5781089500268464e-8
1.9137747771664857e-8
7.45774998527042e-8
9.926200763466914e-8
7.095972651605748e-8
8.201869333296091e-8
1.2734064877130574e-7
2.0900629102014714e-7
1.5475502865874846e-7
1.290040769851713e-7
1.7945700954335448e-7
6.829663872041744e-7
1.6227469553419622e-7
3.366133471952473e-7
9.396983150934937e-7
1.578491196059112e-6
8.513878958010852e-7
4.902801794908051e-7
2.708764980283047e-7
1.4526643309237287e-7
1.095891840609741e-7
2.9626637086746197e-8
1.8480973444431256e-9
1.271160490591727e-10
4.132459157529742e-12
7.269300371306048e-12
2.733558035617966e-12
2.0697859542402857e-11
7.883217987875407e-12
5.545667424020909e-12
1.7149657011120473e-11
1.1173916929680721e-11
1.1598189079425877e-10
4.5356880172920447e-10
1.1621503034755007e-9
2.4781866607308357e-9
4.591811505817253e-9
7.343723180866157e-9
1.0186796240669253e-8
1.2940660301044009e-8
1.638240780297568e-8
1.6081331755362062e-8
4.159019873370162e-9
1.8149672921508354e-8
2.1095990839093353e-8
1.7124443749194568e-8
2.3757703493773606e-8
5.060313249818988e-8
5.899249519691e-8
3.7361341754627475e-8
1.1303330004513727e-8
3.275032407937601e-8
7.990066968975245e-9
2.3543352470345733e-8
7.16944679124938e-9
2.8795413186523092e-9
8.388827631713113e-9
1.2955479618589556e-8
1.766173049810949e-8
8.935526662147571e-9
3.6896193245392857e-8
6.006176370153321e-8
8.75530516354981e-8
1.394289280701564e-7
1.9327356241721236e-7
2.615354790203637e-7
3.623828842965785e-7
3.9399615676469726e-7
9.491330394247752e-8
1.9592823945641388e-8
1.0575940491773445e-10
1.7463580761424555e-9
3.1882800031465567e-9
3.961565121454295e-9
9.847639630185782e-9
4.885564431806628e-9
3.1923854224414816e-8
4.007390579691438e-8
5.244123151631096e-9
2.555950345767825e-10
9.671452696861503e-11
4.520060826236086e-11
3.9506262069465124e-11
4.9504497194264525e-11
7.723797339857608e-11
1.322992342003974e-10
2.266609084747787e-10
3.6495443971495087e-10
5.165967152480309e-10
5.730555907967125e-10
4.296622289912272e-10
2.2678801039257697e-10
1.1182882245851307e-10
1.2540568586876122e-10
2.356482247687878e-11
1.3606817105404115e-11
1.4032462959661685e-11
1.5851698152193194e-11
4.8054239518730485e-12
1.1634655246830654e-12
1.056521289204971e-11
7.158163435955585e-12
8.876655346954013e-12
1.0257903950222179e-11
3.750010348227273e-12
1.492079825208941e-11
3.932758971122127e-12
3.1697345508728253e-12
2.171037637801712e-12
1.058922063071121e-13
4.510062613889543e-12
1.0833415463030476e-11
1.7515126606523055e-11
2.3639639689252837e-11
2.9761453416388595e-11
3.662216141613429e-11
4.477004524791809e-11
5.469879650902353e-11
6.69553842435793e-11
8.2205433633624e-11
1.0129068029746548e-10
1.2529831781526448e-10
1.5565840928851702e-10
1.9429167303189426e-10
2.438468421621506e-10
5.794469262587688e-10
2.038085381573442e-9
4.915997078032751e-9
8.972602076035905e-9
1.2528566540443588e-8
1.4290632805146206e-8
1.5104533083831485e-8
1.586124430426592e-8
1.6920237655449177e-8
1.8305483022301603e-8
1.8329143109058977e-8
1.3609125191424013e-8
7.180034887316555e-9
3.2304044179744437e-9
1.7415817889480242e-9
4.1745113067931314e-10
1.4749587501156573e-9
7.283082526386762e-9
1.3110783423213586e-8
5.880991933513586e-9
3.808257359231168e-9
2.402246705795261e-9
8.232088259656411e-10
1.2649599973569174e-9
3.778360748545708e-9
6.378534676115794e-9
8.981594878099914e-9
1.1818817430251004e-8
1.525088728191525e-8
1.9739079946939244e-8
9.871088456389137e-8
1.016120678658813e-7
7.052519487783422e-8
8.165352821815697e-8
1.304501785060369e-7
1.9364313771487683e-7
1.3592109884465445e-7
1.2874585609789675e-7
2.143518124525669e-7
7.162059447709508e-7
1.9897413047592832e-7
2.1234158533669836e-7
3.389667826512769e-7
1.195081316256447e-7
2.3010789028383722e-8
2.7875398986427944e-9
6.249851632662364e-10
9.037174293051897e-11
1.917916328104822e-10
3.560639441211006e-10
9.425058174014098e-11
1.283865130624063e-10
9.137008163070721e-10
1.942299253750083e-10
9.057221947523246e-11
1.3159442123647216e-10
3.1379376601365884e-10
5.042378466985992e-10
8.11365016248625e-10
1.2981252484024744e-9
2.0091575587287777e-9
5.216502397368484e-9
9.487524340216968e-9
1.0371703145543165e-8
9.965244905877817e-9
1.0236372742070996e-8
1.0144205889426581e-8
8.61573118260645e-9
4.750889846548631e-9
8.744822795912305e-9
4.9901494698112544e-9
3.739682427976397e-8
3.988066358627267e-9
9.325467565999993e-10
1.1659551470821323e-9
9.827242268032522e-11
5.8803746149531416e-12
9.292066814658398e-13
7.517448650012008e-13
3.81096927008693e-13
1.2740301951006764e-12
1.9095249609851073e-12
2.58317381430461e-12
3.4400522043433797e-12
4.340726690398141e-12
5.162084459067317e-12
6.4226416207694885e-12
8.62814890423726e-12
1.1906224295092973e-11
1.636892715642189e-11
2.219931527224195e-11
2.9591576111776144e-11
1.0853380611395128e-10
1.6291896571280057e-10
2.704976877981272e-10
4.086165238041557e-10
5.937995282917156e-10
8.654084596316758e-10
1.3122225974446654e-9
2.4510984180607536e-9
5.636829938731409e-10
1.6838368674875617e-9
1.7079279456587668e-9
4.892355388443557e-10
6.077614439349887e-11
5.408891616966436e-11
1.1667863752224398e-9
1.081095850403458e-9
8.238777781539558e-10
8.120516484127351e-10
2.691475798291267e-10
2.453644851812976e-10
4.5583345306412114e-10
5.880123978302794e-10
7.190249858640991e-10
8.740295908752786e-10
1.0660541464465482e-9
1.3064208814711884e-9
1.6079833596175881e-9
1.986669909053146e-9
2.4627970388061735e-9
3.0627175982697685e-9
3.82125866923743e-9
1.4515559266828801e-8
6.302424717140746e-8
4.343498706951108e-8
3.8374130003669994e-8
4.153203306024e-8
5.220900426466028e-8
7.692385308161514e-8
1.2171423013852823e-7
1.2654977250059157e-7
1.0985008456693786e-7
1.2588511857845103e-7
4.233547520333699e-8
1.0649746398418574e-8
1.1744284093354321e-9
2.1886815656474268e-10
4.276208918790195e-10
6.252129844779735e-10
1.064259792425152e-9
2.3043393978184465e-9
2.987376677369293e-9
2.220732039444526e-9
2.0538268701604636e-9
2.1990354810187503e-9
2.341363325672219e-9
1.9702205830995367e-9
1.9017261858728617e-9
2.255511383616941e-9
2.2328438321363286e-9
2.3991972740335128e-9
2.7487203859391626e-9
1.26068911764668e-8
3.647345776320992e-8
2.3315694615538982e-8
2.04593182168815e-8
2.2340460760399606e-8
2.7982837493990565e-8
4.016836138735856e-8
6.560656879460977e-8
9.231955079156333e-8
9.376571071531619e-8
1.0227208646622015e-7
6.141867864108276e-8
7.232528278075271e-8
1.0006978783690911e-7
7.125355505732126e-8
3.061324745298434e-8
1.787530325340209e-8
9.970526270161005e-9
5.5152540495954954e-9
4.703625811374148e-9
2.8028506314842245e-9
7.95587340279308e-10
3.702885891619894e-11
5.453206831948879e-10
1.4883629543067727e-9
3.8446345888510165e-9
5.581452165434135e-10
1.9005530531632033e-9
2.6368474357487625e-9
3.113299439476752e-9
3.6084783599858454e-9
1.2144831046068792e-8
4.658318684143577e-8
3.501666454852669e-8
3.074578541399013e-8
3.280196157031274e-8
3.9066052499730014e-8
5.1311702481389776e-8
7.464138920128804e-8
1.07621118814117e-7
1.0679534418746312e-7
9.052169440708729e-8
9.68305578680286e-8
5.866379292343676e-8
2.7670837834031012e-8
1.3291035302136635e-8
7.289033992539259e-9
5.1538202366713e-9
4.861623031626375e-9
3.2650619865959903e-9
1.1120767693157775e-9
4.3675078290263196e-10
2.72647555945605e-10
6.091271595977805e-10
2.5137184889187682e-9
1.4419581760500655e-8
1.2137431638348358e-8
8.280375485956648e-9
7.663919474384692e-9
8.165190685671713e-9
9.55440262197526e-9
1.2089536130354793e-8
4.704176459311447e-8
8.828015257883572e-8
4.7000768024858006e-8
4.278831587478604e-8
5.050505221292655e-8
7.42781080340597e-8
1.3044031059809672e-7
1.6071318399747743e-7
1.7897856947868585e-7
1.4927703957143217e-7
8.026997174391724e-8
6.758159945272016e-8
5.578881461529669e-8
6.133325924945475e-8
5.944032352984472e-8
1.3308175427149727e-8
7.962722297194383e-9
9.28472642215203e-9
7.360763954022055e-9
6.900200640379166e-9
5.089445625678394e-9
2.4927796113282546e-9
1.7168534014819592e-9
9.218731035857884e-10
4.4661050600418144e-10
5.452026324999155e-9
4.3633160329146214e-9
2.4279290029196064e-9
1.4674964137228517e-9
3.0740639574281847e-10
1.5829393734911017e-9
1.2687480916394371e-8
5.609558143655105e-8
4.8147093698720324e-8
4.3564116994232413e-8
4.677396773337974e-8
5.526855322164985e-8
7.135199400994628e-8
1.0141829171785427e-7
1.455467128328889e-7
1.47249936007367e-7
1.2217484660846693e-7
9.946743039776921e-8
2.7108047466164565e-8
5.749443521272285e-9
1.6888240205295535e-9
5.590546552880663e-10
5.222478804404308e-12
7.751003164542269e-10
1.4582619556133474e-9
1.1103524608362444e-9
8.084652988818912e-10
3.9412179893144305e-10
6.600090560342163e-10
4.195827273575041e-9
2.4745699165725145e-8
1.864382677198523e-8
1.3106905463461241e-8
1.2454779353506574e-8
1.3704807458523582e-8
1.6653149856985252e-8
5.192407541218134e-8
1.2008539875728408e-7
6.591138061572031e-8
5.8587456712037124e-8
6.650814581829178e-8
9.18240087267151e-8
1.564902626653077e-7
2.499525631555681e-7
2.907746370936095e-7
1.3873118411060083e-7
1.0953286748914162e-7
7.309020334377282e-8
1.3871406916591228e-7
2.6344393951084714e-7
5.5390332389502167e-8
4.943277417963915e-8
4.524846684958136e-8
5.273021227972836e-8
2.2797746096532436e-8
8.517804738502749e-9
6.5504662197185635e-9
6.996277888907503e-9
4.7185206076741815e-9
4.339326386968295e-9
5.664399654259301e-9
5.611777882887186e-9
4.721190596749922e-9
4.420431111660185e-9
5.258336243040734e-9
7.817259305492773e-9
1.3267896045019917e-8
1.0054296194722999e-7
9.803181698822404e-8
9.330729216558516e-8
1.1157152674807932e-7
1.5088836403328238e-7
2.2530317042439688e-7
3.1993964791131844e-7
5.303521229509959e-7
3.899909456627977e-8
1.795882315118192e-8
1.6164905437508596e-9
1.0653098505466566e-9
3.969121291987758e-9
1.4061639263774657e-8
9.252172024140624e-9
7.598669666032648e-10
6.338903429929537e-11
1.4371053988863982e-10
1.87537238486112e-10
2.856719852383469e-10
5.546914819234862e-10
1.6120073406661056e-9
5.1301780918080466e-9
1.9013769445664716e-9
1.318279233307579e-9
5.681268365106532e-10
2.2654768231152443e-9
2.9135124934133367e-9
3.191840687355506e-9
3.6754032962420566e-9
4.342866418328516e-9
3.454145896588214e-9
3.119323610039112e-8
2.478725818860038e-8
2.3163090986535395e-8
2.5599762590409107e-8
3.2180174349536765e-8
4.6694699248968343e-8
7.225290461078173e-8
7.282621576640018e-8
5.883560580286697e-8
5.932133162721888e-8
1.3269473698938509e-8
2.8183585226993432e-9
1.029489420373934e-10
3.888217800100429e-10
5.003100606793687e-10
8.304263836167246e-10
1.4475779637275005e-9
2.4946091362681745e-9
3.118954281068415e-9
2.174369368108028e-9
1.6800862472907413e-9
7.58358805293316e-10
5.114044043219394e-10
2.993310437074028e-9
1.0663002959253303e-8
4.305775682953662e-9
3.181396692857128e-9
2.9592791154602975e-9
3.124086031346674e-9
3.6206070063003467e-9
1.6089193350716485e-8
3.0152267004908e-8
1.5083718347719192e-8
1.2173180804836901e-8
1.2650753581049244e-8
1.582421676128531e-8
2.4488535387573454e-8
4.379185315491407e-8
6.084272770359075e-8
7.997296715156267e-8
4.325512778045838e-8
5.93500210342648e-10
2.180007818339205e-8
2.5093989593826916e-9
2.0060903267671377e-8
1.698416972910549e-8
1.5761337182347416e-8
2.1603921167214628e-8
3.436615230966908e-8
1.939649004482343e-8
6.9440112788652155e-9
2.936729249337918e-9
1.0192906259455033e-9
8.584366264518448e-10
6.830393584726486e-9
1.813336126166414e-8
6.222446112289191e-9
9.197834094241204e-10
1.0459615631461044e-9
1.8542174189067819e-9
5.438497226389954e-9
2.9493710600567277e-8
2.1385189824234185e-8
1.9808026895489505e-8
2.2214182979991886e-8
2.8397486670136018e-8
4.155749285464116e-8
6.692735305573891e-8
7.913609393547324e-8
6.602394329002236e-8
6.326450908694062e-8
8.135627113791456e-8
3.936372683429797e-8
1.734119786600695e-8
8.193897838596228e-9
1.988266462380612e-9
6.983446836300213e-10
4.4765723432635633e-10
3.165187051236915e-10
1.7249302541033708e-10
1.2424609486302733e-10
8.506614791354325e-11
1.4428767938471145e-10
3.2859355329738247e-10
8.253347035499569e-10
2.6850651295237294e-9
8.588250393096752e-9
3.6677703907883394e-9
3.046488469983465e-9
3.2142654522895546e-9
3.897896175805901e-9
1.337960199469037e-8
3.066642609513764e-8
2.0256699285474876e-8
1.5475834825738204e-8
1.50662763725055e-8
1.7195613310492533e-8
2.345330231666427e-8
4.125976380238192e-8
1.000015227413085e-7
1.5087403347951313e-7
8.303789352994554e-8
2.720415815558308e-8
8.408577790931375e-9
2.663267288180436e-8
1.9386023323377926e-8
3.4465376854735405e-9
1.2746300167304816e-8
7.257983510523674e-8
9.134587795912138e-8
6.429687834268746e-8
4.4847270711849623e-8
2.5830997839106053e-8
1.6459414201611886e-8
1.3707949433656106e-8
5.1064669617833974e-9
9.556560221657811e-9
9.814465607611793e-9
9.306730526490628e-9
6.4645765325904076e-9
6.337034524454608e-10
4.063752385565733e-9
1.0021798908328424e-8
5.3086414483106184e-8
4.026324015100225e-8
4.4154016807617246e-8
5.968490030219274e-8
9.939910963267382e-8
1.3613677053834935e-7
1.0190939128472289e-7
9.579515438050396e-8
1.4647207801233675e-7
6.953541190607009e-7
1.4690833305729984e-7
2.580886011522101e-8
4.977325886634803e-9
1.1855332913561356e-9
3.7383586253473843e-10
9.905319523870695e-11
5.365046468492034e-13
2.2743644550055976e-11
1.305875346078351e-11
8.690724563233064e-12
1.36594111993564e-10
4.082980699316345e-10
3.2217026184560285e-10
6.440297578055956e-10
1.5851444976529457e-9
5.237876945647548e-9
9.392831169829994e-9
4.57559280736076e-9
4.350836435056525e-9
5.461602710009377e-9
1.1337747650724693e-8
2.6013877407869844e-8
2.6092581498563748e-8
1.8368638855397538e-8
1.642190932347596e-8
1.7722028335596095e-8
2.3458553267585846e-8
3.9237118938474753e-8
5.4327045418304017e-8
4.760996689479166e-8
6.453865755930307e-8
1.3672440773505542e-8
3.807778793030772e-9
2.935120101786713e-8
6.171730820579287e-9
1.15247673531091e-8
9.225929533840883e-8
2.8395224766905813e-8
1.8950443335859856e-8
1.170499860681218e-7
3.453043640435608e-7
4.4174840972690435e-7
1.1258381591154527e-7
2.2657761499159819e-7
1.8452813088515906e-7
8.215816541979353e-8
1.4745032901061347e-8
8.863984776600466e-9
1.8774488043424305e-8
2.705850112466103e-8
6.388825781510673e-8
1.3713330357396152e-7
2.709491237027972e-7
4.381167064219562e-7
6.271567133718825e-7
1.174976288253293e-6
5.75164808069198e-7
2.2632347734424474e-7
1.848386618762799e-8
8.4546066259304e-10
1.2003938033280836e-9
1.907712867177198e-10
2.0617779122113953e-10
3.14667444837505e-10
3.8106728333819085e-10
1.99666174100428e-9
1.5516670375174065e-9
1.995070723105541e-10
6.1631189602166785e-12
2.166402355242317e-11
3.6660223462471917e-11
5.042710450950188e-11
6.120155545381617e-11
5.446705200249877e-11
1.2312130258667482e-11
2.0277415186762803e-10
5.02685405888349e-10
6.111928977660871e-10
2.693746208067748e-10
8.41235186985654e-11
4.26702622500241e-11
1.8518822676044376e-10
2.7367461811778613e-11
3.281416535196631e-12
3.518448525844931e-12
2.5104164920944387e-12
1.1210502979313129e-12
1.5360516725593073e-12
2.2000074838662705e-12
6.835630878810016e-12
2.1145503141505785e-11
4.294009120944924e-11
2.1097487891596812e-10
2.5802519953724313e-11
6.982047770929767e-12
5.516570076771942e-12
1.3973691249760284e-11
2.073905876990437e-11
2.7013080826684563e-11
3.350187098686163e-11
4.0365556786949836e-11
4.7449570944056443e-11
5.402248575723468e-11
5.74148317633923e-11
5.030474477520115e-11
2.4868673453633887e-11
7.142430593501998e-12
3.1840241790838665e-11
5.18887465362984e-11
7.246566400815103e-11
9.683657629308212e-11
1.2778337014209832e-10
5.290665977141775e-10
9.632063262616087e-10
2.582003237564746e-9
5.720125268899286e-9
8.30016688029763e-9
8.58194635067104e-9
7.961983958826253e-9
7.5796951411091e-9
7.760057160138639e-9
8.754034532342396e-9
1.1224225289317587e-8
1.834669314843259e-8
1.8557557419020106e-8
1.727991890473503e-8
2.7418180729345914e-8
5.221873360736475e-8
5.2927265492723396e-8
7.246903607269082e-8
5.331339419387572e-8
1.0531481515691853e-8
2.835060263714698e-9
2.0585471042373974e-10
8.858171192827056e-10
7.935459795577944e-10
5.739200752640432e-10
2.3271886610131034e-9
3.819369753723119e-9
5.181764169983124e-9
6.661040653120495e-9
8.479974273591062e-9
1.0909524772014235e-8
8.604704099861482e-8
6.248256732917684e-8
4.508383285049301e-8
5.588461456099112e-8
9.915233523463814e-8
1.2220205062535222e-7
8.95981570913013e-8
1.0486556799757553e-7
2.779693702750315e-7
1.8944924609718596e-6
1.5417303772950256e-7
2.6548366575688956e-7
5.002297259990586e-7
1.0816080489432499e-6
4.708155420334749e-8
3.863138214992941e-9
4.519107348246469e-10
1.499265718861423e-10
4.267580341509375e-11
7.266029249304681e-12
4.69039889047104e-12
6.39247565292499e-11
2.5701582677394396e-11
4.434131140050827e-10
1.3748807651368919e-9
2.9816854690285806e-10
3.072314858573418e-10
3.988052714473816e-10
5.479657430431701e-10
7.544190934111145e-10
2.2102188518867297e-10
1.1558464580215924e-10
1.056968050438684e-10
1.2846534295533807e-10
1.8820287583469208e-10
3.2294484581990607e-10
6.329467623680666e-10
8.670675418440054e-10
5.195954780747288e-10
1.2742902486945512e-10
1.8714245024631734e-9
3.5272541475945988e-9
6.283123400936319e-10
8.201223000492608e-11
4.9675540088904746e-11
6.583438659372723e-12
1.419148704974471e-11
2.5127039534310914e-11
1.2996121616115783e-10
4.01706082378283e-11
2.477165209821454e-11
9.399946275888174e-12
2.189595940978735e-11
7.597784484685047e-12
2.112037075050573e-12
1.0087430009688447e-11
1.6086902933854746e-11
1.922934861186353e-11
1.8191200617002186e-11
1.1205046295702715e-11
4.1131340603100104e-12
2.2604419547802569e-10
2.697293605330269e-10
4.663562098863361e-10
7.767140185778041e-10
1.195151483218895e-9
1.6434297443581277e-9
1.231771301007599e-9
3.0947147853456255e-9
2.7690440175956605e-9
2.2877550433071274e-9
5.993875455244398e-10
3.3105388914269906e-9
1.8304277374108653e-8
2.125333077462781e-8
2.840354605995141e-9
8.400605310139268e-11
9.674556345541726e-11
1.417511517033129e-10
1.809083934676085e-10
2.3075482415640925e-10
2.949777256703873e-10
3.749473006657983e-10
4.708251198856576e-10
5.769883387503448e-10
6.481721713904776e-10
1.0551536877487344e-10
1.5562140061127305e-9
1.8134946774789213e-9
2.208993080733804e-9
2.7279174116144457e-9
3.390557793347162e-9
1.2092588433993711e-8
5.9065815766866445e-8
4.034753081463891e-8
3.5861041009316974e-8
3.8971745437650775e-8
4.954174566381824e-8
7.443522498714326e-8
1.153136652292142e-7
1.1067996184664374e-7
9.746634424476357e-8
1.1629733191735395e-7
2.78012106425244e-8
7.326599016903787e-9
1.0709097667027683e-9
1.2415395790097994e-10
2.8665262963852525e-10
4.4415316906361445e-10
7.859022726184605e-10
1.581663475833079e-9
2.2171170476136296e-9
1.525509752890083e-9
1.2140154596946255e-9
1.0643269862216423e-9
8.276965050075977e-10
2.1519097451424655e-11
5.2320740959674116e-9
3.0866732219329854e-9
2.717486194971525e-9
2.8385318908068515e-9
3.2471028264566677e-9
3.975084166682485e-9
1.609890830410016e-8
4.0463101442881075e-8
2.3339693391208034e-8
1.99796499288385e-8
2.1520237379809696e-8
2.720862809774329e-8
4.1086695364786645e-8
7.097986682341164e-8
9.380777563910827e-8
1.0412282769724422e-7
6.041086048601609e-8
4.351230261555189e-8
8.032328316741993e-8
6.032700855404756e-8
3.141026161268424e-8
2.3757672580309543e-8
2.332071716680256e-8
2.1444640933168848e-8
1.8826719914133326e-8
8.947025556589312e-9
3.337388441318441e-9
1.2397044655986653e-9
7.907385356410909e-11
1.9108636942788277e-9
7.635226988903008e-9
1.058311930699782e-8
6.890342077745678e-10
2.0585387412769307e-9
3.113116092321099e-9
3.798786212766582e-9
1.4361950210282312e-8
5.594751406621887e-8
3.7715732865995585e-8
3.44923966101416e-8
3.87136129358964e-8
4.99113492549947e-8
7.384093699056464e-8
1.1767153979638963e-7
1.2927499840803252e-7
1.0497135910030242e-7
1.0023890338861782e-7
1.295726318496481e-7
8.424426168687169e-8
5.940778410531109e-8
3.3830514671420516e-8
7.674272654557777e-9
2.1786634473055004e-9
1.1590316019179845e-9
8.801113653102154e-10
6.916084972180188e-10
4.54395617730593e-10
7.645508948503599e-11
1.3040874736269127e-11
1.4675963747446773e-10
6.764523899358126e-10
2.9183404337072003e-9
1.2562491774701698e-8
5.365095480814472e-9
4.38240611539081e-9
4.425822923691175e-9
4.987739993870718e-9
1.8613830339703353e-8
5.290199175189615e-8
3.9009501511398504e-8
3.089246636486269e-8
3.041658743865128e-8
3.402429415760427e-8
4.3216177476330673e-8
6.528360538270231e-8
1.2608368465527408e-7
2.5414436452749525e-7
1.0226304012890696e-7
2.856743899041655e-8
1.1526322324802356e-8
1.8931022318265165e-8
4.14047619780504e-8
5.823831504811846e-8
5.01477419416028e-8
5.2164105336935115e-8
2.557227219855479e-8
1.1374470324195679e-8
6.252802998795074e-9
3.837842518166442e-9
1.407832097797482e-9
3.775367592712907e-9
1.4397919231706316e-8
6.051107556353316e-9
1.5246220201344087e-9
3.109927962039127e-9
6.686172508408143e-9
9.132323937378332e-9
1.128173229568397e-8
4.044409621340286e-8
1.0784366819949014e-7
7.167189977023918e-8
7.48623369747962e-8
9.911673659486671e-8
1.6282476655308374e-7
2.302226634585234e-7
1.7240711816153175e-7
1.5254863317374167e-7
2.0740774167908591e-7
6.876414350802104e-7
3.1018122532010904e-7
1.2517476807646062e-7
3.8740909297294823e-8
1.1050414083120226e-8
4.237155553241261e-9
1.199112139075152e-9
3.2249988332543424e-10
1.9250341843567753e-10
1.6170322720094244e-10
8.777706021632936e-11
1.9763928742490648e-10
3.5790347741001925e-10
3.802012141595155e-10
7.092410705559652e-10
1.9748155503115686e-9
9.681348597664984e-9
9.989299203784865e-9
6.10055330566013e-9
5.658938609362214e-9
6.17112621296521e-9
1.7760864527094785e-8
5.3105351402896946e-8
5.691598065789397e-8
4.3303064825712004e-8
4.031523233000951e-8
4.309779404176815e-8
5.3748341015632554e-8
9.132651471844894e-8
1.598612370241591e-7
3.344989705186361e-8
1.317879833654267e-7
1.1347403555834447e-7
1.0765386385963464e-7
9.660930500556045e-8
8.038635071644575e-8
7.775460898927259e-8
6.24924070142307e-8
5.744160335379771e-8
4.103787352622462e-8
3.205712346897756e-8
1.9208454457382335e-8
9.250035335108791e-9
7.210954608886519e-9
3.9912088568408105e-9
3.1400096501822565e-9
7.69140887685447e-9
2.45270163221169e-8
5.618149471464484e-9
5.210619437676748e-10
8.429411613432637e-9
1.0064569429586231e-7
1.7732542837788268e-7
3.090452922812728e-7
4.985584515408002e-7
8.314128977176196e-7
2.107944846950943e-6
8.892214447829817e-7
6.347854531108697e-7
2.112267956704772e-8
1.192041767974767e-10
2.733907288541702e-11
2.010876882559497e-10
5.226308138016112e-10
7.464222231143564e-10
1.144194762552288e-8
1.4089388220367128e-7
7.446835258544747e-9
6.179898433317751e-10
5.2409570504749694e-11
4.602717762872472e-11
6.657453555041572e-11
8.227424352902908e-11
1.0019790301609334e-10
1.1605556381063502e-10
1.3955413054810416e-10
2.0520549669971132e-10
3.308423428565764e-10
5.134584132705532e-10
6.668459237578632e-10
5.938026027569991e-10
3.296212940295321e-10
1.0890476636542186e-9
1.5430553111819146e-9
1.773744929111168e-9
1.875540479415822e-9
2.39347249533163e-9
7.100991262685322e-10
7.600857940025133e-11
1.1038031812680885e-11
2.8032381659046332e-12
1.7897744596513897e-11
1.1371493992960797e-12
3.688220499012374e-12
1.7463633562071944e-12
3.980398881439923e-12
4.441669980365972e-12
5.548550843076635e-12
7.2459648971869505e-12
9.073274952684404e-12
2.2585016760806677e-12
3.789631096675908e-12
7.679330407550746e-12
1.064669502429734e-11
1.3499912339845203e-11
1.669820783151975e-11
2.0523785168771216e-11
2.521980235122783e-11
3.105305904049995e-11
3.834700368556568e-11
4.750821803227307e-11
5.905610254405207e-11
7.366192278742659e-11
1.4371089256984057e-10
3.383040341373417e-10
6.0680790851344e-10
9.449475116275515e-10
1.3744617768564116e-9
1.930291868072455e-9
2.644797752791898e-9
3.5264104864183037e-9
4.537160144244091e-9
5.594324792281355e-9
6.57575723342132e-9
2.134015748326875e-9
9.836216736663471e-10
4.3057159524405407e-10
9.555598811878306e-10
1.2164857628340226e-8
5.215108675028491e-9
3.694802068160213e-9
3.358916891681017e-9
3.32390409411202e-9
3.3814619035805934e-9
3.3854479241433725e-9
3.1043862639818214e-9
2.2436202502250227e-9
1.006201985284328e-9
3.6865777873093204e-11
5.952820656176908e-10
1.1042603040592184e-9
1.638056406076798e-9
2.289983483154723e-9
3.1626249769703268e-9
1.9258805495898964e-8
2.6626213375461265e-8
1.6521298421799262e-8
1.7868120717444447e-8
2.6114996520750305e-8
4.728948182729862e-8
4.833096899161881e-8
4.114894495345841e-8
5.6509370149636085e-8
1.6238751249081109e-7
1.2826770428000471e-6
1.8695994960396671e-6
6.44824494004837e-7
2.5388633160431225e-7
1.149757568788441e-7
3.2353455799251615e-8
7.670748624759844e-9
2.5527235841186064e-9
9.881109443539982e-10
1.8794804892053169e-10
7.661011430377171e-11
2.7430548671488686e-11
3.452392462389017e-11
2.886220463310333e-10
6.151809118746982e-11
6.009248308997357e-12
7.148574930857195e-11
4.88668606088459e-10
2.4625018237052637e-9
9.703521385227777e-10
2.2491678650810227e-9
7.09871355670834e-9
1.4279955919306442e-8
1.392733480341355e-8
1.2597086026650707e-8
1.2323827488881208e-8
1.2736418289789685e-8
1.3660340789820297e-8
1.517466365281983e-8
1.7613559465549438e-8
2.1680770407177195e-8
2.8559091404490423e-8
2.3457975341499408e-8
2.5035162315836008e-8
3.981139255736751e-8
6.170710316517508e-8
3.4156797740221574e-8
1.613310843096272e-8
8.888818363657925e-9
5.434881249210875e-9
3.4581312173098622e-9
1.4376430133183068e-9
6.0313283323168836e-9
3.775478154929121e-9
7.536657494809521e-10
1.8877252448643336e-9
3.5289355708238602e-9
4.634412709208916e-9
5.661080605188672e-9
6.859312250601207e-9
8.427478766515158e-9
5.485167658837727e-8
5.6045604173083014e-8
3.7628799318244265e-8
4.3127174254017765e-8
6.868917950952607e-8
1.1507239115252886e-7
8.888648096134891e-8
8.271614175572922e-8
1.3594354645058207e-7
7.704890803999224e-7
4.2527931699115445e-7
5.389274374023596e-7
4.934200458798119e-7
4.8365589553419e-7
4.774884600747455e-7
3.135711744333154e-7
1.3345864714023784e-7
5.603755359638674e-8
2.448334865442625e-8
1.0130365833479554e-8
3.3269809528311062e-9
7.431530504331722e-11
1.2927724290274572e-9
8.690199692149712e-10
1.0197854863530467e-9
2.2160632562742192e-9
8.10603716534815e-10
4.105415787246102e-11
1.663326314062803e-11
7.201058418993081e-12
4.647621168332628e-12
2.949995220868884e-11
2.0309239073556453e-11
1.9728007672250032e-11
4.9223210733480156e-11
5.4481422023666034e-11
8.163568880742897e-11
3.3143263073408463e-10
4.57103986576256e-10
4.0910631033246617e-10
5.956240629894858e-10
3.912174830256873e-10
4.2522325160931205e-10
2.4604097673859854e-9
5.634705593754371e-8
1.8492094183510053e-8
2.2636863519719546e-8
1.251837747635623e-8
5.533538657338567e-9
2.7858290784026742e-9
1.4462247720398439e-9
6.595182583306212e-10
1.7633002526660456e-10
1.2781178625629646e-10
2.7068369133535953e-10
1.2583375769993023e-10
3.984772282770713e-10
1.0523491669962866e-9
1.6533092661228616e-9
2.2549601851158972e-9
2.9499435232650194e-9
3.836700233367086e-9
2.346880278882623e-8
7.870834070602995e-8
5.5591508422561114e-8
4.5896111410348746e-8
4.748158503818673e-8
5.594356635985394e-8
7.431602131681589e-8
1.131394966040913e-7
1.8163726628621597e-7
2.2447880088334607e-7
2.036819226470033e-7
2.7815379587143765e-7
1.366472054335753e-7
5.345158929519063e-8
2.7869735241093263e-8
1.5842065835121108e-8
9.768931793379517e-9
8.356128563155688e-9
5.866702135177213e-9
2.438458638550303e-9
1.0684115393938196e-9
3.9178986475810397e-10
3.9835364775954946e-11
1.5012068911923452e-10
3.835668965752861e-9
6.847800475879836e-9
7.188064927218301e-9
7.946059681536991e-9
8.905500981614976e-9
1.0186183706753433e-8
3.172266473342616e-8
9.261722617909548e-8
5.670283747402302e-8
5.317192701718919e-8
6.159459138175195e-8
8.37939753081191e-8
1.3213761378979037e-7
1.6527835925149402e-7
1.315498607304257e-7
1.276619944008571e-7
1.16858403187721e-7
4.9379872697053695e-8
6.526398003570151e-9
2.2094035642731274e-8
1.6894082719371927e-9
1.223067497929158e-8
1.8834989138570103e-8
1.0179023354762138e-8
4.211797157970329e-9
1.5291803264238975e-9
8.969828208966022e-10
1.164878125321775e-9
6.99028445440781e-10
2.2610660414436642e-10
1.4059882211057063e-11
2.121743856455822e-10
1.2007617713400615e-10
1.6499544256915886e-9
2.244305846136984e-9
3.409897690938632e-9
4.881938560188393e-9
1.4067343043956055e-8
5.335224463672599e-8
6.872783271295547e-8
5.8399479522241654e-8
5.74120417171286e-8
6.124704811420973e-8
6.930232639032431e-8
8.457501201871373e-8
1.211035704531255e-7
2.9627610748058253e-7
3.5113191319949884e-8
3.6289977935256715e-8
2.3582254614728617e-8
8.450813604518951e-9
3.838233272586885e-9
2.8014877287768075e-9
2.241820711180908e-9
6.70181877985594e-10
1.4590973609422553e-10
5.772168144841975e-10
8.500480964892129e-10
8.106806177569231e-10
7.656051516372614e-10
1.3938483689906472e-8
1.218494558100498e-8
1.3269399692475143e-8
1.5545731047856233e-8
1.8223406653995953e-8
2.1315769990771857e-8
2.5067732574875816e-8
2.9679687946781275e-8
9.550110333844895e-8
1.4213213206342225e-7
9.480861670101105e-8
1.024263555499011e-7
1.4560567478715033e-7
2.449703555928045e-7
2.1349973023718002e-7
1.7228962788998852e-7
1.8147183210893069e-7
3.3739702705504734e-8
1.7568022562008323e-6
2.03966007961457e-6
1.5854814101231656e-6
1.0117461988192662e-6
6.017874708759685e-7
6.519232798383547e-8
3.613375172615823e-8
3.966660163878286e-8
5.9953396516404745e-9
8.606799757778593e-10
2.112329583498287e-10
1.9655034258350226e-10
1.7350680946902967e-10
3.9773729062158036e-10
1.055619481334455e-10
4.001560408786197e-11
1.0593350662263274e-10
3.6368467223416117e-10
4.153675975630902e-10
9.247700109529375e-10
3.4460822664098163e-9
1.5191702325545783e-8
6.106117218560616e-8
9.193805533274818e-8
8.674399720936532e-8
7.927327857610737e-8
6.043535252882607e-8
3.3752858109529856e-8
7.79130344133239e-9
4.756856733858522e-9
3.3347032961817834e-8
5.5036636891109996e-8
3.274142031476383e-8
1.7194178604711517e-8
8.067896278125279e-8
7.340094654552454e-8
4.21540236710456e-9
7.434273013407272e-10
6.769805142231994e-10
1.5438397684651702e-9
3.002610817116978e-9
2.472035686258597e-9
2.0920791069459036e-9
2.628949577557354e-9
4.170541531351041e-9
5.068624447432418e-9
5.4135102987622755e-9
6.219768085932511e-9
7.657774121268361e-9
9.865749936682145e-9
1.3098902278608824e-8
3.3663501553142815e-8
5.8496266662718884e-8
9.320687827336534e-8
1.0804815025892376e-7
1.4296893089353183e-7
2.3938687975838416e-7
1.3359073214731997e-7
4.090641379879672e-9
5.21423515729737e-9
1.0703850955435576e-9
4.06693655483409e-10
3.464698904669313e-11
9.233365969284787e-12
1.1662280924971371e-11
1.6418041204985295e-11
8.764882894604268e-11
2.8376466720526197e-10
1.2259527921267567e-10
8.552610530210426e-12
2.6186130314618683e-11
4.797616945695416e-11
7.240372581595302e-11
1.0667876742219219e-10
1.5780185242766907e-10
2.3377770653646974e-10
3.3636273048224524e-10
4.282405606234876e-10
4.1169765993601283e-10
2.70634652757158e-10
1.2400671139930628e-10
7.560694264566661e-11
1.3324262558549938e-10
1.979398429169718e-11
1.8396119665146633e-12
4.6911971015043136e-12
1.6183143142812689e-12
1.2248192114743659e-12
3.1847848557022504e-12
3.3234482195640256e-12
1.1834747157321204e-11
3.5398245136856454e-11
6.703662051292358e-11
2.8976546573830045e-10
3.10436996609186e-11
1.725712507964042e-12
1.2996173488478865e-11
2.1899583343477158e-11
2.947256730076468e-11
3.6946090045396076e-11
4.460174931565995e-11
5.236677036961903e-11
5.960178097824626e-11
6.414509155957006e-11
6.040679557487984e-11
4.2108322764154476e-11
1.6702794547755982e-11
5.14025249856842e-12
2.3151935790637493e-11
3.790089931623842e-11
4.9231936372770255e-11
5.853061913028816e-11
6.765263155640995e-11
2.0928598139392422e-11
3.27103814637986e-11
6.6293369570661e-11
1.1391521748760002e-10
1.4482166943203971e-10
1.45971424085735e-10
1.4298379932579954e-10
1.62385843820566e-10
2.28007002995832e-10
3.845058662283932e-10
6.690070257201907e-10
5.091602030417161e-10
9.146798948296033e-10
9.263727356988589e-10
9.791151281718877e-10
1.8880516793364253e-9
6.064879372654092e-9
1.8104781173415665e-8
1.614824726074065e-8
3.0663220914182978e-9
7.917495129246054e-10
1.6059863371687773e-10
7.784706856649126e-11
2.10318621575429e-10
2.802486970607068e-10
2.0038256015682855e-10
2.344428845889305e-11
1.0557048098459097e-10
1.9261795114276296e-10
2.672286740367768e-10
3.448080129000371e-10
2.2501005909624257e-9
1.789794860079031e-9
1.294116581071023e-9
1.5472894295267912e-9
2.6074779091426056e-9
2.7866358025032666e-9
1.8829564662718197e-9
2.029920916816181e-9
5.045800842838597e-9
1.499332875269513e-8
3.459282307555115e-9
3.0793102201979207e-9
2.8623676523577005e-9
5.76866522538613e-10
8.569804933853635e-11
2.251314352460886e-11
1.3698988664577279e-11
8.457734644039938e-12
1.235157395629691e-12
1.436185617023311e-12
1.0256658639217905e-11
9.296478209077143e-12
2.0685967944798154e-11
7.478100510324799e-11
3.7416767453357667e-11
4.310157775243355e-11
7.575936045470683e-11
1.2642681645869287e-10
1.6878459219460742e-10
2.0118652470957108e-10
4.541324009077669e-11
2.2026921388908494e-11
1.9165051158666137e-11
2.3240707235331362e-11
3.693118215424785e-11
8.178792673464844e-11
2.1026436987420685e-10
2.689466444963798e-10
6.23753540336661e-10
5.294758970105139e-10
8.63944446063718e-9
1.169792387846376e-8
3.952755623227025e-9
1.741727362380529e-9
3.28966578470469e-10
1.8110621545462592e-12
3.290274911139121e-10
5.623640505732779e-10
9.534878928853422e-11
4.817130664754612e-10
5.042057270999604e-10
4.565363704705787e-10
3.5705282517604843e-10
2.958075609573303e-10
7.119897197482574e-10
3.8977497427907603e-10
4.23211523594583e-10
6.484496629500519e-10
1.0242048035408423e-9
1.5117607965643566e-9
1.960998071074361e-9
3.2459717739710265e-9
2.5285478650223287e-9
3.005261504406741e-9
3.605808155171573e-9
3.8486374761864815e-9
5.01065501007218e-10
1.4795726866427713e-10
5.137804458986205e-9
1.731713204378099e-8
1.304841496277928e-8
1.1754181937429657e-8
1.5880227116530414e-9
4.030827733065132e-10
1.1280495288418024e-10
1.4151224137731518e-10
7.88407298580893e-12
1.5867488922028838e-11
9.736226754873299e-12
3.960192912335918e-12
1.5347964791881963e-12
1.2087155741555126e-12
1.5840703889827008e-12
2.2636928767378415e-12
3.2643902811603522e-12
4.725819184885119e-12
6.872751228799234e-12
1.0044658553863009e-11
1.4751401271738384e-11
2.1749366875330714e-11
3.212290637898813e-11
4.730735553905274e-11
9.915853937019949e-11
2.2168885971341278e-10
1.1484840651099243e-10
7.37578510793719e-11
5.76674308650357e-11
4.960277276677672e-11
4.530052995639754e-11
3.9646500868911496e-11
1.7231270755605464e-11
5.38494132913155e-12
1.8809416213821432e-11
4.1537550184633925e-11
6.28607555952364e-11
3.992624896226289e-11
4.221115424446071e-12
8.979092881480683e-13
1.496082890108436e-12
2.8746497894542444e-12
1.282206470286876e-11
4.381134563826098e-11
2.0144008034896263e-11
2.4475705148825927e-11
4.3086281831991116e-11
9.109148847059922e-11
2.7463289340507246e-10
5.707996554366849e-10
2.7025830149904843e-10
2.206279780303847e-10
2.2280580739039804e-10
2.5434081002448575e-10
3.183231315497592e-10
1.3745302462036946e-9
2.271399546734126e-9
1.041215958014867e-9
7.953831553751895e-10
7.964676327392895e-10
1.0237714902472094e-9
1.6474866182863398e-9
2.7566902470793266e-9
4.396322059815412e-9
6.269187619992687e-9
4.2775208541447115e-9
1.7191140086670156e-9
1.6065641036924608e-9
2.7252622730857598e-9
1.4867308987800945e-9
9.185831867112773e-10
8.729083003533059e-10
1.05815011501346e-9
1.1023279487565108e-9
9.200427708268293e-10
2.9914188343703307e-10
9.143530859462005e-11
1.2688980382105889e-11
6.179945403792037e-11
2.7590274960173647e-10
1.1204609830180897e-9
1.773724283324883e-10
2.0479240085931798e-11
7.461529746480407e-11
9.933360100005713e-11
2.717065707190914e-10
1.1111811676415568e-9
7.927656855754856e-10
6.810796670977189e-10
7.083427671304038e-10
8.2683651855217e-10
1.0778610435088815e-9
1.5680239376406264e-9
2.1104301323072413e-9
1.8271015146405634e-9
1.4587053270621885e-9
1.390971967794287e-9
5.774917241142402e-10
3.1602878960801025e-10
1.0590019352544383e-10
3.29858670221665e-11
1.6772402946642626e-11
1.1952002986100274e-11
8.486131420292995e-12
5.214895495605166e-12
5.939061006508031e-13
3.0664071522309663e-12
2.624778409248155e-12
5.562587967173662e-13
4.006709121965014e-12
2.261975195744155e-11
2.757537781863376e-11
1.5606280596488143e-11
1.2858779341271118e-11
1.1959453653869349e-11
1.1482538139443318e-11
2.9053377720605755e-10
9.866740942834523e-10
7.530084313056186e-10
7.338388739208836e-10
8.917714921021026e-10
1.2657486551354787e-9
2.1588583693134857e-9
4.731383720406391e-9
1.2617099287971161e-8
2.3939275260397464e-8
1.2251895993688003e-8
5.457880614825295e-9
8.790872860184553e-9
7.084780361764752e-10
3.4277994104271455e-9
3.344166869802835e-9
3.7147371820970395e-9
7.611307042867943e-9
1.0766861500608072e-8
4.9000014829071536e-9
2.283373731650211e-9
1.0328306977636896e-9
3.7794114053809753e-10
4.081491112065724e-10
4.7594172060256985e-9
3.363766693772497e-9
1.5251213447581929e-9
2.2039762274845602e-10
2.596621605444195e-10
4.670054554532965e-10
6.100395160036878e-10
1.9966476961418516e-9
6.891559375024384e-9
4.395076062201803e-9
4.383876139126233e-9
5.4886450303201065e-9
8.400746587078252e-9
1.4222547133799889e-8
1.3732341533788976e-8
1.1464042099618262e-8
1.3370928512332915e-8
2.7234710902681237e-8
1.0028601268829127e-8
3.16285908501644e-9
1.261973401130579e-9
6.605273757552527e-10
1.8841773577201754e-10
5.904078462461027e-11
3.880990123788396e-11
2.399890717625845e-11
1.2770138410129473e-11
2.669609155499727e-11
4.597890394859446e-11
5.17668829232792e-11
8.141377861308977e-11
1.5940023056128175e-10
4.562808438102049e-10
1.3888269115448964e-9
5.705924757305666e-10
4.856980599266501e-10
5.480109349808773e-10
7.495008413039955e-10
2.09767467227485e-9
4.633213815102062e-9
3.41720059970788e-9
2.6716293273051634e-9
2.715874508575403e-9
3.330454583852371e-9
5.10154078143744e-9
1.0775752796554689e-8
2.8044932031656313e-8
4.068449345810555e-8
4.803786989789849e-8
3.9146986615109836e-8
2.359478084558484e-8
1.0905619864964439e-8
1.4276127976662475e-8
2.610240198965762e-8
4.308886148020982e-8
5.239669157135794e-8
4.407683638616007e-8
6.008384888937937e-8
1.1219414261640941e-7
2.4267621172917236e-7
6.891957589481991e-7
3.5143471107124216e-6
2.2568132410989044e-6
3.068863355101461e-7
8.710977863016987e-8
3.524803176007498e-8
1.1249971446873709e-8
1.2837278737834744e-9
1.078280076198762e-8
1.4013432671685464e-8
1.662800437398035e-8
2.297585197458246e-8
2.1230381420746366e-8
2.5253822078837213e-8
4.232195554799856e-8
4.325281228931247e-8
3.547805221373122e-8
4.289926237632527e-8
1.0686541152155939e-7
2.3832347852260842e-7
3.431891712550056e-8
1.5150660474172765e-8
6.432898829401786e-8
1.3915799803930795e-8
3.1216196416714184e-9
7.612931085943668e-10
1.6298825991672564e-10
3.615801475966405e-11
1.0386628673111734e-12
4.0029350776868324e-11
2.8149025567943795e-11
9.410588866275842e-12
1.0191934275479088e-11
6.043849802116804e-11
3.4867093110067076e-11
3.3028729010925386e-11
1.0177662012210086e-10
8.289703433772355e-10
1.2377239188280226e-8
1.7038285870610592e-9
6.859600669207495e-9
1.972282163374698e-8
3.141988106688473e-8
3.42917716583741e-8
3.553610187042712e-8
4.02604863540829e-8
5.514322976729016e-8
2.977315669965396e-8
5.39171697120499e-10
3.993742141221407e-8
5.958676906918926e-8
9.968530330694214e-8
8.70866969026314e-8
6.823472408961367e-8
5.990208511341704e-8
4.528636409906134e-8
3.859487916657043e-8
6.844920463270949e-8
5.4009250147717514e-8
6.575670206736012e-10
3.0342560594533205e-9
1.745097458051328e-9
6.088669686867974e-9
8.160421777641032e-9
1.228477807318678e-8
2.159553329352812e-8
1.0152161671589412e-8
2.5392484124834785e-8
4.250103654678609e-8
6.576529913240957e-8
1.853020761342131e-7
3.0982060501974987e-7
4.6831854808841026e-7
6.528544264184066e-7
1.2249885042560142e-6
8.248740897893996e-7
2.167872355893411e-7
1.968529042284692e-8
5.505247030116923e-10
4.743260175629777e-10
1.6300758635156893e-10
1.05909530305046e-9
2.975342113808337e-9
1.4396879435286737e-8
5.1115942585158756e-8
1.988284644308292e-8
2.96505081064929e-10
1.460628017285487e-11
2.8714745813327928e-11
3.275130484058144e-11
3.45689288201008e-11
4.021353994766209e-11
5.991378673855017e-11
1.0106690369485668e-10
1.7471754555258308e-10
2.921560883980548e-10
4.46145585200952e-10
5.691753701757223e-10
5.19633487327568e-10
3.065170586668447e-10
1.3746318688531781e-10
5.713861586223013e-10
8.038406270167089e-10
1.2676435932243668e-9
2.346539508294618e-10
1.9722333565416778e-11
4.161627711940216e-12
1.6113474485115873e-11
1.8221849403263025e-11
1.1133319221809715e-12
1.0471604746484527e-11
9.784215051879895e-12
2.020901723332906e-11
1.7547966332542742e-12
4.5994222247296055e-12
6.8883997061506e-12
6.886523252912563e-12
3.174633136276117e-12
2.3622945081296185e-12
7.460894944236655e-12
1.1819634384547943e-11
1.558048646293315e-11
1.9424052592415784e-11
2.3861301320835113e-11
2.923506567757331e-11
3.586583261312183e-11
4.412151739058477e-11
5.4457030743719934e-11
6.745003249898608e-11
8.384430384493368e-11
1.0460943452996342e-10
1.999736618310269e-10
5.47070691017079e-10
1.0465644548334468e-9
1.695189589895085e-9
2.5217878558551975e-9
3.5478412359045864e-9
4.736768051314781e-9
5.974516739204148e-9
7.136557603085656e-9
8.18399767599771e-9
9.101723520442544e-9
9.269861720548723e-9
5.0621555091694435e-9
1.991766245143368e-9
1.1115363045873178e-9
1.0319992273889636e-10
2.802634356175124e-9
2.0049506856516956e-8
7.15300890839119e-9
5.2005713540553576e-9
4.572920451717976e-9
4.244682291215788e-9
3.8500623887610455e-9
2.9973761699725375e-9
1.3194983552125292e-9
7.617506618594849e-10
2.4686688584740385e-9
3.847604088101117e-9
5.221827201367793e-9
6.8437687299622e-9
8.959960325166081e-9
6.209230038823573e-8
8.910777151558617e-8
5.6164041363595784e-8
6.086735455820566e-8
8.934281985043578e-8
1.591671936030389e-7
1.4834693431608104e-7
1.205594753871336e-7
1.531859179101299e-7
3.8573824588854825e-7
1.0040994882515862e-6
4.073207139163423e-6
3.5488600328921733e-6
9.013935442829178e-7
2.6383777479138234e-7
5.7815061529806993e-8
1.0090952356559673e-8
2.1911396332854917e-9
8.116934034925196e-10
2.325800483891922e-10
5.365488936707666e-11
2.4929745077776038e-11
9.146698732185154e-12
2.2525417352344364e-11
1.8472556811797057e-11
4.980764475423816e-11
1.4577236637389576e-10
6.545976272981536e-10
5.7313338343129414e-9
3.1168461997941913e-9
2.165956687879807e-9
4.7849993595226605e-9
1.6214800793496513e-8
3.360819664312409e-8
3.354158016802741e-8
3.0115934906262965e-8
2.939738259542732e-8
3.1104697312146715e-8
