# Supplementary material for: Observability and Controllability of Nonlinear Networks: The Role of Symmetry
Source: Phys Rev X. Author manuscript; Available in PMC 2018 Nov 13. (PMC6234006; doi:10.1103/PhysRevX.5.011005)
Supplement: Code Archive [file NIHMS982008-supplement-Code_Archive.zip › MathematicaData/FNObsDELTAHetN1M1ChaosK3IC1]

7.671446862768712e-8
6.356632219446932e-7
6.667790523385612e-8
1.1756891630834708e-8
1.2331667986470648e-9
1.2850917313121907e-8
6.37393753072602e-9
2.131745541168742e-8
5.208572841076722e-10
4.0747831777160716e-10
5.0151770703889e-10
6.749231868633467e-10
9.459915807321994e-10
1.5464922940480145e-9
3.5767376735658986e-9
8.178203244482088e-9
1.6608370107701028e-8
2.976795975086961e-8
4.418443861513718e-8
3.367448700135131e-8
1.5854233605113926e-9
4.889294225539936e-8
4.785634310653126e-8
2.4736098712052446e-8
4.529702493954427e-9
1.74334918304637e-11
7.055943148055605e-13
9.409722887514043e-14
1.693716841210996e-13
2.1873036449060383e-12
1.3465815341161275e-13
4.818914527185518e-13
4.1396089143116646e-13
4.735499580394374e-13
5.78288702734521e-13
7.210592134844098e-13
9.069003664877417e-13
1.146090123295817e-12
1.4531107072805334e-12
1.8469847033194186e-12
2.3521026298585232e-12
2.9992439200814987e-12
1.0065966971011924e-11
9.08301804797596e-12
3.1728811866330234e-12
7.092709703455181e-14
1.8014824926820064e-12
3.6155870919529038e-12
5.859576655828796e-12
8.899402885636161e-12
1.3148036007632919e-11
1.9076829666505146e-11
2.71277434358928e-11
3.751599381717075e-11
5.0029351622868566e-11
6.409415559577781e-11
7.919806391397896e-11
9.528813165415392e-11
1.1280756754718094e-10
1.325118460261998e-10
1.5532273059990472e-10
1.822993389680629e-10
7.409559840587084e-11
1.912699279022233e-9
5.0277354106454535e-9
5.675670955545526e-9
5.592841826618073e-9
5.853649526864751e-9
6.369586178599994e-9
7.050598128981839e-9
7.851066056170846e-9
8.752130601860068e-9
9.749275577734735e-9
8.452391489263742e-9
7.743268513285334e-9
7.722293904396209e-9
5.134013039310107e-9
1.6912356650419495e-9
6.129191131187431e-10
2.6423295274868544e-10
1.5772391608894545e-10
2.5931174283473783e-10
1.0014976015367216e-9
5.39262862937183e-9
3.2459159629004564e-9
2.5395676927190436e-9
2.4465322836328197e-9
2.6505084716630232e-9
3.147878634290168e-9
4.078504726599341e-9
5.813146530868592e-9
9.318199281790719e-9
1.7038077350871627e-8
2.158878045516609e-8
1.0741185418742208e-8
6.128347921970199e-9
6.0529627718033736e-9
8.360813474818671e-9
1.0664905647034301e-8
7.551090873294314e-9
9.52418248726586e-9
1.7926339825249993e-8
2.826534968841874e-8
1.025769715121229e-9
1.1538731350657043e-9
2.4877595738639464e-9
1.6632488522428008e-9
3.361544675576335e-8
3.6372594903137305e-7
1.8109685239517583e-7
1.7265170696946695e-7
3.009997002452152e-7
1.1367183695130469e-6
1.1833791279712067e-6
1.378522954638386e-6
2.5206181361163657e-7
1.2406438557724405e-8
2.213604365367e-9
1.1341101004738572e-9
1.7944485813339032e-10
4.572227562575736e-11
1.294196274924405e-10
2.1598355139910669e-10
4.222572370929033e-10
4.677898323024738e-10
6.155543699801896e-10
7.861918002201884e-10
9.612062768354026e-10
1.1499603509287569e-9
1.3669124290711403e-9
1.6248060187277509e-9
1.9372851660383444e-9
2.322058438029289e-9
2.7983155111471795e-9
3.3643891278421412e-9
7.394503250941537e-9
5.1558461975378636e-9
4.9992052706466326e-8
1.3902616315967245e-8
1.5673070602531633e-8
2.2668810315210244e-9
1.0297082241606847e-11
3.8051422767606174e-14
3.057070638759325e-14
4.234662863540197e-14
3.6211531865717977e-13
5.74002234395689e-14
0.
2.3623912372362054e-14
3.343244033106781e-14
4.700030590292975e-14
6.556216288919136e-14
9.132592530185405e-14
1.273648758491762e-13
1.947314833546364e-12
1.7425510897513214e-12
2.0465441685913983e-12
2.5441457745944188e-12
3.216456838626674e-12
4.0881710441748985e-12
5.199547575789798e-12
6.597480966388259e-12
8.325920354429702e-12
1.040773314533382e-11
1.2808786837625858e-11
1.9459278027111158e-11
9.163478180554415e-11
5.093042212502914e-11
1.3051952824222738e-11
5.694891940282239e-12
1.9054944356454252e-11
3.1690223563134275e-11
4.465190801260541e-11
5.787856502299202e-11
7.140274913382249e-11
8.562471086900914e-11
1.012058755150592e-10
1.189327926429574e-10
1.396750843255468e-10
1.644253359357184e-10
1.9439322279260128e-10
2.3115124839565736e-10
2.768566780507349e-10
3.346040042472334e-10
4.090088288919794e-10
3.045423118442934e-9
9.859210509077459e-9
1.0542804720533532e-8
8.635996012273007e-9
8.651331362042128e-9
9.583569812070987e-9
1.1315715784640578e-8
1.4185606332476256e-8
1.906893954204114e-8
2.7734476066130478e-8
4.2460344972146716e-8
2.1564101618789427e-8
1.5157404549964395e-8
1.1967390238058607e-8
8.890579545278925e-9
7.650968077365607e-9
7.0479492127922365e-9
3.1427606951254923e-9
1.1534007275559943e-9
5.206020274230931e-10
2.612532555133384e-10
1.7140076015622407e-10
5.094448303712338e-10
3.648731637799376e-9
4.3585418947695094e-9
3.1789221355221844e-9
2.97708537606155e-9
3.1242439391904757e-9
3.5354910540110067e-9
4.261325304138251e-9
5.463882407259776e-9
2.236069744162972e-8
2.4378661600068445e-8
1.3623799603230963e-8
1.31879964801091e-8
1.689312442371563e-8
2.721980747299704e-8
3.1848260312846714e-8
2.5426626316667026e-8
2.9888315343599306e-8
5.830701242900955e-8
1.50853416317039e-7
8.698130569615323e-9
1.7953286605172474e-8
2.8732561729786924e-8
2.2731176497001125e-8
2.3870296328862292e-8
1.8098789194396888e-8
3.975441707455837e-9
1.6520827352249274e-9
1.0489068500463497e-9
7.226634486178889e-10
4.764588213171775e-10
6.399570532442181e-12
2.1300096940470075e-10
4.0137137042944915e-10
5.437546310807859e-10
5.273811357573983e-10
4.799568057867714e-10
5.186409245355888e-10
5.429699508962922e-10
1.8624205355755863e-9
7.1608224161925395e-9
1.0594220774679622e-8
9.18849894052055e-9
9.07009482151878e-9
9.733047188335075e-9
1.0881575672288568e-8
1.247260371306743e-8
1.4606100993046974e-8
1.751310070587442e-8
2.1593915467675253e-8
2.7482951939999045e-8
1.831742931360681e-8
1.4887020347422539e-8
1.1286383453778854e-8
9.447711038879337e-9
8.939529191088932e-9
4.3861926464846385e-9
1.540659279557084e-9
6.514986096992337e-10
2.900885820371156e-10
1.1828614236394333e-10
3.026866164730667e-10
2.8992715672467775e-9
4.666256303525386e-9
3.4448249825587616e-9
3.243699355905589e-9
3.402943089325528e-9
3.835571592110702e-9
4.590789428484061e-9
5.826540999314274e-9
2.4579938369445122e-8
2.8820755399682083e-8
1.6127202095218435e-8
1.5610186608807576e-8
1.9905800159177084e-8
3.199334790008953e-8
4.002454027029103e-8
3.2123294766669416e-8
3.650750010031273e-8
6.663249338338854e-8
1.3456821313585532e-7
2.4845756344240124e-8
3.505025860460886e-8
3.529408132642513e-8
2.8515470199219024e-8
3.31180249567172e-8
1.637581498804342e-8
4.0631934025998636e-9
1.964368953598274e-9
1.288117778977851e-9
9.179053783143869e-10
5.295031041151552e-10
5.607682774974255e-11
2.990363020974698e-10
5.338363727845622e-10
6.789188458870966e-10
4.4903752119282556e-10
7.522363408851728e-10
7.360925210252969e-10
7.635138250991521e-10
8.35506834351528e-10
3.975712082439521e-9
1.3410065140946876e-8
1.5978693448634963e-8
1.3275520379830802e-8
1.3137643366456422e-8
1.4240068692225317e-8
1.624100431762692e-8
1.929750996150556e-8
2.397444902483805e-8
3.1425952778355944e-8
4.373518061712838e-8
2.5992531571107206e-8
2.0603719638247108e-8
1.619800668660841e-8
1.2774448934912003e-8
1.1921446051507668e-8
8.438274165788988e-9
3.073944549794632e-9
1.2813622424437592e-9
6.555777497009511e-10
4.113947427947473e-10
5.090512011922276e-10
1.9266281064413847e-9
1.0095314100124345e-8
5.8686395326162506e-9
4.818233887999945e-9
4.7369607315878856e-9
5.131097693243212e-9
5.969742110159093e-9
7.4069256938788015e-9
9.824108103828353e-9
3.712818905039432e-8
3.5073223252743594e-8
2.0286787221003664e-8
2.0301945193793218e-8
2.732141960900933e-8
4.55735612679073e-8
4.6055007153725194e-8
3.9661261849929986e-8
5.537031923908445e-8
1.227222088273628e-7
3.41300275622912e-7
6.537062715553527e-8
7.067214741053113e-8
8.601009095577552e-9
4.499444034416685e-8
3.6268992311400886e-8
3.9851686063012016e-8
2.4635571046408593e-8
5.162702742497919e-9
2.1903744418001155e-9
1.3261591452827786e-9
8.852731236369682e-10
3.5213952784165444e-10
2.625408562689874e-10
5.569453267033111e-10
8.471933920098114e-10
1.0627459428682715e-9
5.991936773529955e-10
7.446926457588658e-10
8.246413322011338e-10
1.918447497343473e-9
9.204114991187212e-9
1.705036071876798e-8
1.587118874396286e-8
1.5524205195052242e-8
1.6389598886714744e-8
1.795566753455253e-8
2.0009864391524147e-8
2.2506179324103255e-8
2.5495140538729087e-8
2.9097697421837618e-8
3.349811614335427e-8
2.6735417992701532e-8
2.157268459662752e-8
1.7217463689112912e-8
1.594591214436305e-8
1.0557094054779993e-8
3.7383750011483034e-9
1.5192348219467897e-9
7.240417515475071e-10
3.99593529366663e-10
5.083631721807433e-10
2.445917357762758e-9
1.0939775473460734e-8
6.675109494328942e-9
5.8040777868407395e-9
5.8554679307900674e-9
6.4365426230114224e-9
7.564297584267522e-9
9.460391113801208e-9
1.2635887996407696e-8
4.693524651315993e-8
4.565811716253162e-8
2.6523068178183516e-8
2.6646087452341445e-8
3.5988500247906193e-8
6.054616828741234e-8
6.279233911617049e-8
5.482661157709896e-8
7.716327145452384e-8
1.5309032025696976e-7
3.395045348030483e-7
6.601750961241067e-8
8.899115961401899e-8
9.118100066829627e-9
5.13328798784322e-8
4.806921869986192e-8
5.2185791008765095e-8
3.5721995659059166e-8
8.699767488214376e-9
3.4850289139710338e-9
1.979144057559953e-9
1.4240211467870917e-9
6.435149083998321e-10
2.969348064484711e-10
7.425639740517883e-10
1.3529714988630754e-9
2.0765741691913025e-9
1.8617867420346031e-9
9.623763443574274e-10
1.1944874003809875e-9
1.3397175540723204e-9
4.045908554145733e-9
1.8037052368418196e-8
2.9664920681976834e-8
2.6072929921989525e-8
2.5439573889863854e-8
2.692794954838129e-8
2.9639959831076977e-8
3.333216187453423e-8
3.808924453673561e-8
4.4221671069166025e-8
5.227001372214459e-8
3.9122587713874726e-8
3.07071028643903e-8
2.3282586856311248e-8
2.0024239609571308e-8
1.5856830631384993e-8
6.19707426621895e-9
2.49534956335276e-9
1.2623719406690218e-9
8.663549928135017e-10
1.1282291757951483e-9
3.2107617346083272e-9
1.6421811820992384e-8
1.4526733951507463e-8
1.055949802054689e-8
9.89547084203895e-9
1.048218264446336e-8
1.208614953848014e-8
1.4998577593236172e-8
2.0046590180363003e-8
2.9121124068128636e-8
8.087618722780548e-8
6.041715306405184e-8
3.652330706158436e-8
3.81231454555241e-8
5.500630757537408e-8
9.078837949394647e-8
7.852135341022875e-8
8.181099932618451e-8
1.4800522464402353e-7
2.6002587833408987e-7
8.950929391115869e-7
1.8508554239550922e-6
1.2740928323383419e-6
2.523082069961711e-7
4.3051160578179195e-8
1.6552613295694127e-7
7.383090895902075e-8
6.720050364626533e-9
6.578645946550396e-8
7.566397269002216e-8
1.4095004379274486e-8
4.243428672863899e-9
1.8012915012582926e-9
1.5291450031689553e-9
5.850832369493077e-10
1.817174198753706e-10
9.260396859936656e-10
2.8954075017368936e-9
1.9519319676340367e-8
4.2861236257785775e-9
5.297155838152152e-10
6.974289004177288e-9
2.0102164696017583e-8
2.668480656539457e-8
2.7927201169011436e-8
2.9310400428670286e-8
3.123894821999282e-8
3.348135721771162e-8
3.584511575786697e-8
3.821309970448284e-8
4.052244003586136e-8
4.2739017452082447e-8
2.338412990694775e-8
1.2723093151026185e-8
8.374142109906317e-9
2.706675081129537e-9
4.521065457046818e-10
1.5317641075462856e-9
2.2415631256995785e-9
3.0294928442409842e-9
4.017887616861369e-9
4.738232108661598e-9
3.458174555291716e-9
5.9767318001174655e-9
6.838721794374103e-9
7.676196801156677e-9
8.891244737252951e-9
1.0829181724939223e-8
1.4047030333820571e-8
1.9691647780088084e-8
3.042314902838562e-8
6.35999959909596e-8
5.001206123271658e-8
3.051342733995309e-8
3.204144344973939e-8
4.6466274457171106e-8
7.755888029937722e-8
6.840844442585603e-8
7.297108255344384e-8
1.3779110661891248e-7
2.4707020852655593e-7
1.0892594040535397e-6
2.505951643571529e-6
1.6506281825317553e-6
8.019851052134982e-7
3.14788026740209e-7
1.2566174802734332e-7
2.8104563123380446e-8
5.754975454037499e-9
1.4322197702193687e-8
2.1341714068194333e-8
1.9542200199620276e-8
9.73756538321317e-9
2.8884657877087243e-9
2.7438687034955755e-9
1.298111167717824e-9
2.2295762459072028e-10
6.002569200268144e-10
3.080944622617841e-9
1.4628007854816218e-8
4.803780659112315e-9
3.2019331401776745e-9
4.648293915740349e-10
7.956438298330176e-9
2.2364041920466837e-8
2.6835447613611616e-8
2.737973827843478e-8
2.8597186096091654e-8
3.039829888341811e-8
3.249973973977126e-8
3.475046063776454e-8
3.709571447491264e-8
3.9528037368368663e-8
1.8077351080314443e-8
8.460597413643298e-9
4.210082665956007e-9
6.522439626636472e-11
2.15509778610041e-9
2.667422774633001e-9
3.112316391129523e-9
3.790285420670353e-9
4.783199228206608e-9
5.848811811772476e-9
5.420565633752562e-10
8.621550501673274e-9
1.0770056280991464e-8
1.2729438786433007e-8
1.519471319700627e-8
1.8580957467441775e-8
2.3335503278884422e-8
2.9712800781274423e-8
3.580934188203328e-8
3.46860326716147e-8
1.7308598595582042e-8
1.0506991709557655e-8
6.530010066538927e-9
6.8939586881583574e-9
1.0135117331553839e-8
1.3931282585792531e-8
1.0112716541161513e-8
1.1011059007359557e-8
2.7567920758225576e-8
3.601844859868086e-8
1.9654307876072916e-8
1.6665856551009728e-8
1.4324824102131748e-8
1.2219105233534121e-8
1.152972156784699e-8
1.994763323672919e-8
8.383558631135732e-8
6.137283552651235e-7
3.197890630969198e-7
3.205166783213346e-7
4.5393661542065377e-7
7.739436459148227e-7
1.0309367668984757e-6
5.28876399904866e-7
1.4298287741215748e-7
1.512575109076881e-8
9.547518151797675e-7
9.620840877022725e-7
5.370986314552874e-7
2.2563461587285684e-7
3.4028248822323066e-7
5.371576533464442e-8
3.340352092601208e-8
3.8286677056386e-9
5.648520792063668e-10
2.1898086922016441e-10
1.0197585738973611e-10
3.117204563906858e-11
3.291629303389721e-11
2.8590787069122707e-9
2.884413515258114e-10
9.186920000544995e-11
6.765940428448646e-10
2.1083883264592945e-9
1.1569081211973437e-9
4.764616873183287e-9
2.679221311523635e-8
4.196033690252673e-8
9.283963046570376e-9
3.487118403154355e-9
6.812616082921341e-10
1.8546490173885785e-11
2.292252864584392e-11
2.5527986766444093e-13
1.349481381673564e-13
0.
0.
0.
0.
0.
9.91327456731149e-14
6.013892585931946e-13
7.247045779212142e-13
8.869076647944101e-13
1.1022587837745178e-12
1.3796403952034264e-12
1.7313874311121834e-12
2.173344314606157e-12
2.7238754490993793e-12
3.402231357844326e-12
4.225326253376268e-12
5.20142071337923e-12
1.312325387966575e-11
2.665843890858581e-11
1.0266107701033952e-11
2.7721214080531805e-12
2.403180961585958e-12
6.7925509913572946e-12
1.1721721911546544e-11
1.759127001696902e-11
2.440424652679365e-11
3.193739444130411e-11
3.9970181127107274e-11
4.849155483198053e-11
5.7736417151270356e-11
6.810639902629055e-11
8.009980222259657e-11
9.429806183576554e-11
1.1140079318497975e-10
1.3229894766277137e-10
1.5819153864412872e-10
1.9077029788474676e-10
1.1853480385339096e-9
4.048996362783039e-9
7.916416512798183e-9
7.277103866897426e-9
6.849286330983562e-9
7.0666088052629076e-9
7.649807281771883e-9
8.495498389602663e-9
9.621274758958311e-9
1.1144661297370794e-8
1.3292686079445033e-8
1.2150855240373484e-8
1.3318291515880469e-8
1.4855685355039779e-8
1.6151195406140234e-8
8.756821963728165e-9
3.4483312484301256e-9
1.6301982384460006e-9
9.387748478762313e-10
6.540609403313171e-10
6.416864485995567e-10
1.6108297614264635e-9
3.846928018000208e-9
2.8394387247592667e-9
2.7282931311591356e-9
2.8559534601853682e-9
3.1644154278830957e-9
3.6905367274928607e-9
4.5304809890888625e-9
5.879328675359196e-9
8.140439483532372e-9
3.070096658416698e-8
1.9357507213887604e-8
1.1984536337496534e-8
1.2750029443887639e-8
1.8859832833660313e-8
2.69063173483622e-8
1.9161531026043298e-8
1.87026314708642e-8
3.422893182407439e-8
1.87005754016494e-7
4.830726297313493e-8
2.93801877930096e-8
1.1456137525316653e-7
1.0868458474596473e-7
1.7872082253528217e-7
1.7876499944490807e-7
2.5410648614281976e-7
7.854018939562528e-7
3.2616936009391893e-7
2.595120345674898e-8
2.6769811065212334e-9
2.6618101454868393e-10
2.4226428731145124e-11
7.687240434681175e-12
1.3250560984101285e-11
4.738462031086879e-12
7.220110686803749e-13
2.338955934478913e-13
1.442990663485353e-12
1.5214804839972312e-12
3.3421699825569786e-11
1.8099991649211676e-10
5.57404599286902e-10
1.4615881478616293e-9
2.7971627881699346e-9
3.862151451554416e-9
4.633155642861382e-9
5.062269920108031e-9
5.24715660504946e-9
5.345364761915375e-9
5.465567953244736e-9
5.664725145533495e-9
8.617116583298402e-9
6.510675456174869e-9
5.2203486646227765e-9
3.862275006288932e-9
3.3441661122689125e-9
4.918293202353049e-9
2.29841039420852e-9
4.796104586771894e-10
1.779550579585375e-10
1.8039850762781625e-10
3.4340294184576186e-10
5.774322610444409e-10
8.175473295974861e-10
1.068887609427429e-9
1.369832001081458e-9
1.7721161269854968e-9
2.3537325571712335e-9
3.2546215306542333e-9
4.759452974105388e-9
1.899014850092271e-8
1.6302890562632912e-8
8.990202749762638e-9
8.72307476964656e-9
1.1476636368796478e-8
1.8132218990111165e-8
1.5677954571872126e-8
1.2950154387750806e-8
1.8156151861937656e-8
5.757951807554305e-8
2.6965695214580783e-7
2.8054655056654435e-8
8.870087578704204e-8
3.88735794303853e-8
2.4217824006010743e-9
8.912296432547447e-9
7.288167288363407e-9
9.498742649901151e-9
2.289950632686103e-9
6.297051874454766e-10
3.491411587922464e-10
2.1504758156290973e-10
1.3413763521264045e-10
1.3131737670806255e-11
9.565783794888701e-11
1.677562986329311e-10
2.127730990522258e-10
3.289575421531775e-10
5.42157306997849e-11
1.224515469114594e-10
1.4305067966440853e-10
3.482196194291872e-10
1.9143304397537254e-9
3.767658481980593e-9
3.6086429025996766e-9
3.575657590836831e-9
3.824796835107187e-9
4.248253069687053e-9
4.800340285008577e-9
5.472966469407182e-9
6.280797040146639e-9
7.255406417092604e-9
6.191281340787053e-9
5.3578651161544295e-9
4.985510494034691e-9
4.834956051338683e-9
2.4248825761348566e-9
8.518039950232606e-10
3.7649961345373736e-10
2.1966559504130356e-10
2.034526937718534e-10
3.909170800814058e-10
1.4210599701785061e-9
3.795201788783134e-9
2.1516624226363123e-9
1.8140598736451119e-9
1.8202819803555954e-9
2.0301752764560797e-9
2.4635761186413877e-9
3.2414562473909265e-9
4.664798534956666e-9
7.497919826078784e-9
1.4851013458650796e-8
8.273181880002067e-9
4.563754900941277e-9
4.4310029872183045e-9
6.199678089357746e-9
9.74749138255435e-9
8.85297524882082e-9
1.3331052393515326e-8
2.087413967543187e-8
4.083171052952408e-8
9.020178610387675e-8
6.517493382564312e-8
9.218188369624216e-9
3.932541559863809e-7
6.73308643262891e-7
2.521462191851288e-7
1.2036552859308918e-7
7.070751778610344e-8
2.961143028590018e-8
9.447083795491345e-9
8.715828372903262e-9
5.4768647700958376e-9
3.726315276939877e-9
1.5791006102428245e-9
1.0117254316319855e-9
4.702399859811474e-10
6.421052223314934e-11
3.258325188686787e-10
1.3132498909020034e-9
8.15747227857418e-9
3.527903827328533e-10
2.469262664049098e-10
1.352697788504941e-9
2.580593736602828e-9
3.163563695929652e-9
3.480723915717011e-9
3.788586812194189e-9
4.128674235291846e-9
4.4919603749802246e-9
4.860689782786027e-9
5.217046377730182e-9
5.545377643894586e-9
5.216129513148002e-9
4.405884443303685e-9
1.3961381999664855e-9
9.093948238676951e-11
4.744165160626629e-10
7.226805359418819e-10
1.0937942162429403e-9
1.8368763751466935e-9
3.3855385787308065e-9
1.099581459818981e-9
1.9643110145278712e-9
1.849531046741489e-9
1.7235966296968637e-9
1.678290590165842e-9
1.7150118544285761e-9
1.8343187474441494e-9
2.045796869950249e-9
2.3687637024203817e-9
2.8300549672281895e-9
2.356988986914456e-9
2.79772980254763e-9
2.435091015002057e-9
3.449002265150555e-9
6.678703323694614e-9
1.4282504810819781e-8
1.6633671767239628e-8
2.7763462246288955e-8
7.889809501305775e-8
7.366201523858687e-8
1.2087649484249306e-7
1.0435376357528082e-7
7.1403750469536e-8
5.666846727898949e-8
1.1209376090834158e-7
4.2914032601692367e-7
3.905074647540576e-7
3.1764919287547994e-7
2.639473128930629e-7
1.2919824886968122e-7
8.554030912916349e-8
1.4015962580348007e-7
2.9353469285800926e-7
5.802899031975949e-7
8.511833734733449e-7
9.559884204861261e-7
2.589714777501464e-6
5.831022169176396e-7
3.18274026124624e-7
6.379270071510479e-7
1.4634459478339933e-6
2.016937060605789e-7
1.0458519744644304e-7
5.130868390012284e-8
8.559326120532408e-9
8.629945131776263e-10
1.0416535362813757e-9
8.144081989348769e-11
3.3489762030601366e-10
3.543530709731031e-9
1.330504183456666e-9
3.877319927825591e-10
2.4326991059878676e-9
7.585015125440818e-9
1.0950662688256164e-8
4.437389112039596e-8
8.75893959662649e-8
4.74130623897492e-8
4.40087983436966e-8
7.713381825885302e-10
5.369117548777374e-11
6.353664301183941e-11
1.2699035351267944e-10
2.2187351969358412e-11
3.314079395672507e-11
2.1531897623935483e-13
1.4208281041390605e-13
2.356973136118686e-14
0.
0.
0.
8.255240639620358e-14
9.846427128157512e-13
1.6113578340288558e-12
2.0971255030065897e-12
2.6429111778391698e-12
3.3096590801758728e-12
4.133029226139469e-12
5.144644811994757e-12
6.372743115223036e-12
7.836125012311397e-12
9.531504080761232e-12
1.1410912700773171e-11
3.33266290700167e-11
5.902215286544173e-11
2.725350755926704e-11
8.65493673658543e-12
5.250165188610401e-12
1.6668735105557292e-11
2.8858307856613272e-11
4.2438614546842316e-11
5.715656545544484e-11
7.266916930446698e-11
8.900361144895671e-11
1.0663449729213082e-10
1.2633946782748913e-10
1.4907434082895764e-10
1.7595278662876016e-10
2.0831603675611626e-10
2.4787539268748025e-10
2.9694013529931126e-10
3.587795306938545e-10
2.16541856572743e-9
7.304432208421212e-9
1.5953369149022522e-8
1.6164657494754343e-8
1.4877040653303722e-8
1.486979731752233e-8
1.5673603836266554e-8
1.7005500028234493e-8
1.8820806124330386e-8
2.1266534119378337e-8
2.4683283188991173e-8
2.9649801919604904e-8
2.6753418850826804e-8
3.073745416452919e-8
4.049855336324765e-8
4.1407368493998283e-8
1.8634002298228906e-8
8.128558388332891e-9
4.166437953855496e-9
2.422301205395448e-9
1.430922061867685e-9
4.799594828158957e-10
8.788232699655456e-10
1.3708311085953794e-9
3.0988876677648794e-9
4.208960211435776e-9
5.0375562109826236e-9
5.898404631230984e-9
6.9935612414710304e-9
8.511408479329364e-9
1.0722568411339262e-8
5.5722930403127404e-8
5.0959007266971496e-8
3.2447540668333565e-8
3.52185135211914e-8
5.217698266058746e-8
8.680178988049825e-8
7.041790128950821e-8
6.168697092789427e-8
9.046875875555847e-8
2.9441449052281577e-7
4.342866802413105e-7
1.0451396706567865e-6
2.920198066363912e-6
2.0258010943391296e-6
6.636087125006449e-7
2.1907475787161518e-7
3.649502327699867e-8
7.165894050527299e-9
1.743860173926861e-9
6.121800912082388e-10
1.1680334901561765e-10
1.5003694003727373e-11
4.623903551613086e-11
2.963722955026597e-11
1.5172359459633313e-10
1.070032603835465e-11
1.8336725811680457e-11
1.0590394683692107e-10
6.461190111883308e-10
2.553638250304661e-9
1.0274928333311228e-9
2.2664577298967237e-9
9.619785481978278e-9
2.1145438854503357e-8
2.417457260555765e-8
2.1618493486447945e-8
2.0232881873321053e-8
2.021195222656924e-8
2.1263231871178238e-8
2.3446277050281883e-8
2.7216488003847452e-8
3.353858818018196e-8
3.2242975461162424e-8
4.4983647510952585e-8
7.103908702749742e-8
5.6577674205389364e-8
3.368255982484742e-8
2.0053728145541977e-8
1.361909546332594e-8
1.0849994507651996e-8
1.1336877177750965e-8
1.0298964428277762e-8
6.825990580682405e-10
1.858402355194312e-10
1.8201443920004116e-9
4.084001811255108e-9
6.09009817710446e-9
7.886332935926109e-9
9.799360444601911e-9
1.2146559655574976e-8
1.529475643476118e-8
1.9795698078331033e-8
1.1727595703792112e-7
7.2790648306739e-8
5.181703537311056e-8
6.24309765736171e-8
1.0600471042617356e-7
1.2931784687479585e-7
9.261059492988038e-8
1.0358990987559096e-7
2.409250321720297e-7
5.9628459242205784e-6
1.3208937735997087e-7
1.8344639838549923e-7
5.483916524403553e-7
6.706163280583674e-7
1.5806657669642317e-6
7.428002706978798e-8
5.5062650720481914e-9
6.064967401270909e-10
1.4356105232955577e-10
3.483010885812445e-12
1.1720379816105075e-11
2.3820622858481786e-12
8.476584133837257e-11
4.9925110273065875e-11
2.808013550316095e-10
8.460148827767288e-10
2.901439062231028e-10
3.117130858824081e-10
4.855801214116465e-10
7.378542482325428e-10
7.400314636730398e-11
4.399005387111664e-11
4.51608336257979e-11
6.267942156539996e-11
1.1204827350744048e-10
2.374290155172576e-10
3.286860546140631e-10
4.475024042164301e-10
8.982582970006798e-10
1.4277716712418799e-9
2.2178617818143637e-9
1.8099717917234114e-8
3.719398620301992e-8
1.5007840364969665e-8
7.682567716846702e-9
2.1396903079796684e-9
6.891505535875604e-10
1.0112583848782496e-9
6.635861352650125e-10
7.363251989755066e-9
4.040550018605062e-9
4.774044257751386e-9
8.039125981907139e-9
7.474724380180965e-9
3.404786663948223e-9
3.6215267221430553e-9
5.041684356710966e-9
7.633176120463311e-9
1.184115870928681e-8
1.8171970344960007e-8
2.6116308121919172e-8
4.431093520706187e-8
4.4421433043079725e-8
6.392436788465432e-8
6.121947723073553e-8
3.7802564907193685e-8
1.515617774282919e-9
1.0480413826679301e-8
5.435878519558357e-8
6.719572725388348e-8
1.6918845413465588e-8
1.6887660365278643e-8
7.81006274419213e-9
2.633248240016031e-10
7.595917060548481e-11
3.010567598628323e-10
1.7137576009531283e-10
4.519542973852217e-11
3.654079503472735e-11
1.3790252785208016e-11
8.57819561762569e-12
1.1650431068768277e-11
1.724668013546319e-11
2.5047413028878445e-11
3.6124159063328066e-11
5.214579505907217e-11
7.555311542046126e-11
1.099823610356869e-10
1.6089687902956467e-10
2.3648146412032274e-10
3.487757362493021e-10
5.146687571760482e-10
1.1404370611702436e-9
2.3789307569855725e-9
1.6837646354008685e-9
1.0456178880289027e-9
7.849421600461488e-10
6.328137473832297e-10
5.174023531170148e-10
4.0066347467525035e-10
2.2492380149710156e-10
1.0272940616989054e-10
4.308899353991186e-10
8.267389995771921e-10
5.361302412321722e-10
2.82346919804661e-10
7.999077430801004e-11
1.4880792845191885e-11
2.245924760912517e-11
1.6206035039722734e-10
8.240142070841599e-10
5.869462763629641e-10
5.886164557299629e-10
8.984540773885577e-10
1.6891261177028045e-9
4.257561221789649e-9
1.4903690684446518e-8
6.3682247134618475e-9
4.696647308052077e-9
4.443116331753265e-9
4.7876828758320434e-9
5.647840436836931e-9
7.199015044097756e-9
3.863992140235462e-8
5.82082150178645e-8
3.205225693145482e-8
3.053782522648634e-8
3.778404295543716e-8
5.853295169016057e-8
9.846244275237778e-8
1.0064291629548911e-7
1.1016556177856197e-7
1.6523854138266978e-7
1.0905929053148231e-7
4.492888365030405e-8
6.556105667915645e-8
1.0291236019430073e-7
1.1107200777554039e-7
5.092691865670286e-8
2.746805653403108e-8
1.4959948517249463e-8
7.7536873929218e-9
5.89765909004946e-9
4.463987546325488e-9
1.1018067350215021e-9
7.205146946859024e-11
9.3952127487141e-10
2.43042657124344e-9
6.2035165878036415e-9
1.6987384473592453e-9
2.1015697697591848e-9
2.9951161674783833e-9
3.534370476119596e-9
1.0325151580393884e-8
4.313544879393317e-8
4.330733932841941e-8
3.718422993080652e-8
3.802924370555079e-8
4.2397183540207367e-8
5.004905073244911e-8
6.232972159363269e-8
8.220145706010513e-8
1.1334495903239974e-7
1.470510212026977e-7
1.4987919767146548e-7
1.0214566750295161e-7
5.1619847020271744e-8
2.7834281273935236e-8
1.5672592699867927e-8
1.0569245817291113e-8
9.311880420779368e-9
6.814300116086202e-9
2.2524239526201306e-9
7.299451415761718e-10
1.761619809746164e-10
1.648449306346338e-10
1.6445650516399384e-9
1.153983006939813e-8
1.661812183843287e-8
1.077693607211343e-8
9.760030857229855e-9
1.0184461114952044e-8
1.162141036553823e-8
1.4258929350786745e-8
6.115525556737548e-8
1.1657297624495744e-7
6.324662149829847e-8
5.758638060102125e-8
6.702735376338482e-8
9.489452682008342e-8
1.603169326158709e-7
2.138906228104922e-7
2.1577069018763092e-7
2.3503776855052205e-7
1.1332976228901708e-7
6.253781413988281e-8
1.2296289413225985e-7
3.000102170883918e-7
1.3730234618530024e-7
5.32440410546159e-8
2.9802233345479278e-8
1.7220649350614882e-8
1.148916319774137e-8
1.0082030508806877e-8
4.143230434272877e-9
1.4626270778305246e-9
6.019366016768076e-11
1.3450389297931427e-9
4.273899938331427e-9
1.5434970114653856e-8
6.916331656020501e-10
3.8197217320423914e-9
6.1834650390420556e-9
7.82306337072109e-9
9.382409575277483e-9
2.7840901383233108e-8
1.1277600951104392e-7
8.223394573338345e-8
7.367122206535448e-8
7.956608331744415e-8
9.587024687697697e-8
1.277906983035937e-7
1.8733983371397925e-7
2.494378664716884e-7
2.1966830431574402e-7
1.8695380087869778e-7
1.9176442777892873e-7
1.2622804725730928e-7
5.0132961605980493e-8
1.9909254700326386e-8
9.707273159095644e-9
6.4717941778209424e-9
6.129055776414933e-9
4.889242514492174e-9
1.7663485637428335e-9
8.07134027260206e-10
7.82725267055026e-10
1.8092864577994e-9
6.117910541629659e-9
3.1122722543496074e-8
3.1336562143931674e-8
2.0507482680706207e-8
1.8787766836720474e-8
1.9993892321280893e-8
2.34358160378699e-8
2.958375174227055e-8
9.598779725401763e-8
2.0226473222893855e-7
1.090484986835222e-7
9.732267744929858e-8
1.1097391978494993e-7
1.5415949505433605e-7
2.612564370300225e-7
3.923743881567365e-7
4.381824667651587e-7
2.2996333557832088e-7
1.4031888803455473e-7
2.9304124973978917e-7
3.61404842703952e-7
3.8848232600186486e-7
2.1144075245456314e-7
1.0121681033959549e-7
3.78695706833251e-8
1.7032227939274838e-8
1.1271009830190614e-8
1.2649459342193294e-8
4.7995339278074955e-9
6.476766926564054e-9
1.4239272882767431e-8
3.642577126707016e-8
6.946520349472099e-8
4.446100894346262e-9
3.775710348604827e-8
5.7088923877257976e-8
8.573184541727089e-8
1.5267264370883876e-8
7.70858192382606e-8
1.0321509127011643e-7
1.3557959753180907e-7
4.0283112225867106e-8
5.814583260962535e-9
2.936683528988035e-9
1.0429222189179817e-8
3.947996793107717e-9
4.716197800246415e-9
4.666296626864279e-9
8.40652977017422e-9
4.1403524309045745e-10
1.981335400283887e-9
2.6986153169703536e-9
1.153716479535045e-9
2.1669590228194876e-9
5.542984625152048e-9
8.588154863501612e-9
2.185965882085937e-8
4.893630458999726e-8
4.6433675820843254e-8
4.880691353889324e-9
1.3352148933604895e-9
7.980020750397629e-10
6.207297875541704e-10
4.226235398428036e-10
2.154571812829753e-10
1.0441017870029089e-10
1.3617537167362287e-10
9.14932845688822e-12
2.024617822940182e-11
7.920668997182705e-13
3.3574168128839695e-13
3.9221841631164075e-13
7.613812519166592e-13
4.413631614650393e-13
2.2842129326918302e-12
3.0139438788863855e-12
3.706744542756246e-12
4.5838016489056765e-12
5.665539197790459e-12
6.983624117840628e-12
1.8825722724710192e-10
1.50445616088026e-11
8.375297346290877e-12
1.4464837514037867e-12
5.7780889141357535e-12
1.449051740027876e-11
2.570042703882354e-11
4.053963812799603e-11
6.01194765798794e-11
8.494374435337074e-11
1.1434754074741667e-10
1.471857285206813e-10
1.8339904389314023e-10
2.2427216746057921e-10
2.717915312021867e-10
3.2832239188112866e-10
3.966380338734189e-10
4.800942057713357e-10
5.828878715058503e-10
7.104246332470491e-10
5.802397358294203e-10
5.886212604510525e-9
1.829770866309341e-8
3.374799811640991e-8
4.037897073672264e-8
4.1940936966997956e-8
4.319721131377365e-8
4.5073811161569556e-8
4.757205828392584e-8
5.061075055643454e-8
5.422248040811114e-8
4.503001497565483e-8
3.827850395213458e-8
1.5893589707526248e-8
6.268494816061216e-9
2.739110799004092e-9
7.004438834989501e-10
1.3238957193592673e-9
5.256238851086207e-9
9.787111196786184e-9
1.0302809572308127e-9
2.620523237355284e-9
5.683659741425432e-9
8.470522381252264e-9
1.1118163994618484e-8
1.403160886976488e-8
1.777124876944365e-8
2.308666775295265e-8
3.115602295134722e-8
4.3991378740068126e-8
6.481041006881366e-8
2.0170067425116416e-7
1.1577921988790408e-7
7.7614076595419e-8
8.89701490680192e-8
1.449569576054345e-7
1.8785647060384812e-7
1.4547663640807978e-7
1.8309899555910678e-7
3.222926421148299e-7
1.1763351241223152e-6
1.8413987565027614e-7
3.2864451357688074e-8
1.985159449721602e-8
1.419021436755317e-7
2.694386364200001e-7
8.405222267800095e-7
2.429694940968396e-7
1.1006492763152552e-8
9.782707243550264e-10
3.0232775297361148e-9
2.0818770333812494e-10
3.301073288838097e-11
2.1607883141309396e-11
2.085740776776815e-10
9.370996230563703e-10
3.1092920626311786e-9
6.004608690302474e-10
1.4890642723882645e-10
2.609490309441751e-9
3.462361846401297e-9
2.733854307961931e-9
4.8022306701581025e-9
2.8276129673156944e-9
2.215297759210655e-9
1.7997532440371957e-9
9.909773648013517e-10
1.1765170897501274e-9
9.457251306566595e-9
4.1633175162653956e-8
8.314126816424735e-8
1.0742092020675625e-7
2.1052486439772268e-7
2.1807993445992156e-7
5.196047304506657e-7
1.3725679409741103e-7
2.5381432887045016e-9
2.7461462911143482e-9
3.668883981134567e-10
4.488077008298978e-11
3.6189233158986336e-13
3.96598138386767e-13
2.867426758304893e-13
5.5744803133760045e-12
3.4803684245440433e-12
3.3478093160425844e-12
4.086238474876372e-12
5.173174106624131e-12
6.450828148048726e-12
7.88731376949456e-12
1.0166020285213039e-11
1.0843194833437633e-11
3.096282272817736e-11
2.66108385333583e-11
2.1710284212995532e-11
1.760264816220768e-11
1.7785845982547058e-11
1.185921983234778e-11
4.225714372531118e-12
1.719295726432411e-11
2.910243098333109e-11
3.846555400291288e-11
4.968324382257882e-11
8.035220832367672e-11
3.693726319689512e-10
2.13245070771266e-10
3.7847426350427516e-11
5.970452807733358e-11
1.6175534366225013e-10
2.8684564228080026e-10
4.4303693122903853e-10
6.210577097586156e-10
8.003792775318307e-10
9.852026568977184e-10
1.1924191661536274e-9
1.4358031249123006e-9
1.7276456914444157e-9
2.081174312337318e-9
2.511920025801698e-9
3.038789915781021e-9
3.685266211528604e-9
4.481004100673302e-9
5.464127713281652e-9
6.549643007915365e-9
4.966714045859244e-8
6.669746621824713e-8
5.980876014836782e-8
6.183390046317001e-8
6.858368957558915e-8
7.969990941306213e-8
9.70056073390447e-8
1.2435530942793715e-7
1.6645730308549144e-7
2.126373956861975e-7
8.050920560120108e-8
2.420763725714345e-8
8.469704719869849e-9
3.777862762927412e-9
1.917743357089495e-9
3.2080748232880645e-10
1.4722423677326232e-9
1.620011159075763e-9
1.3874720935055618e-9
8.615207670791602e-10
6.079906103658455e-10
5.300705115201172e-9
2.6955979923646677e-8
4.094169478579925e-8
2.544654762110676e-8
2.2933153645027928e-8
2.4502854843568884e-8
2.929615449165442e-8
3.8289009335104696e-8
5.322091555195509e-8
1.3300369458734953e-7
1.6312354375476732e-7
9.089284897322684e-8
8.827539962127207e-8
1.1433831808717384e-7
1.9284188363818186e-7
2.9249597440220175e-7
3.069378935156805e-7
3.412074020744035e-7
1.9924515022294622e-7
2.2774045580547183e-7
4.21214851356357e-8
1.7714480162445774e-7
3.0227856638773337e-7
6.309962588917327e-7
8.385494469635639e-8
3.9626363521786715e-8
5.984296765034099e-8
6.826335775552618e-8
4.065923915178075e-8
2.835368708901503e-8
1.4394916757601474e-8
2.667927303910953e-8
4.19997694151946e-8
2.014076962863942e-8
7.269994800199726e-9
5.1750553861662104e-8
5.295102467199853e-8
6.668845518752436e-8
9.082821143713234e-8
1.0217423681491744e-7
1.3692854804549522e-7
1.9240475694388666e-7
2.535045450000149e-7
2.972503650895315e-7
3.326006598984117e-7
1.1158626397231245e-7
1.465546353697128e-7
6.985981905425368e-9
1.617790067003463e-8
3.952858287013942e-8
3.748744508241417e-9
7.528255468546045e-9
8.493007784835675e-9
1.3389266671499514e-8
6.00105015476441e-8
2.6770509498304886e-9
5.411566581950595e-10
1.1933762198022434e-10
5.325916017556202e-11
5.413120595575122e-11
7.461434921341641e-11
1.1959658439166482e-10
2.0337578055063658e-10
3.4312148967952575e-10
5.485010401717703e-10
7.959324662019991e-10
9.788765970592792e-10
8.782938980898471e-10
5.107824564854278e-10
2.3696533716148303e-10
9.18885795135834e-10
9.628431685010807e-10
4.884004787364901e-11
3.8420417912029423e-10
1.333443359239377e-10
1.5855489364573633e-10
8.02720651913299e-12
2.6389401229987045e-12
8.368655656961357e-12
7.265022637389973e-12
8.27646154358524e-12
4.094345179915581e-11
4.625350581704237e-12
3.4204072146818633e-12
2.2909901206339252e-12
6.382162567182145e-14
3.533809111718399e-12
8.386100143086388e-12
1.4020222541290617e-11
1.994657022945126e-11
2.6085857887444675e-11
3.275963249533026e-11
4.041073573764089e-11
4.950270940351565e-11
6.054322485501534e-11
7.412937863879181e-11
9.0995307336604e-11
1.1206726981204756e-10
1.3853543936784394e-10
1.7195518720959926e-10
2.1439863203003786e-10
3.6516374160330973e-10
1.1214963735628876e-9
2.412498535704775e-9
4.259371036957532e-9
6.657011360255928e-9
9.428975496659216e-9
1.2161136013858019e-8
1.4474316362221437e-8
1.633598357949152e-8
1.7969699233214307e-8
1.948733540663645e-8
1.1269029792957013e-8
4.691728008010203e-9
2.8268373182438163e-9
1.1422035528435247e-9
2.2629137328258718e-9
2.3249118007261263e-8
8.819819302354984e-9
6.134639057912294e-9
5.087101171937046e-9
4.3046249743535214e-9
3.3005968075865405e-9
1.6951091543826313e-9
6.415267676587321e-10
3.3224219590569593e-9
5.933705811105711e-9
8.544957009555206e-9
1.1497893071145871e-8
1.5230094715227492e-8
2.0342819592388656e-8
2.7783322947364474e-8
1.4148493995839254e-7
1.3928666713558703e-7
8.95398685795879e-8
9.794160291838547e-8
1.465740807718152e-7
2.3984194713389175e-7
1.8968033963484532e-7
1.7226985601393944e-7
2.525760370137054e-7
4.4174452874905717e-7
2.710070962568808e-7
4.7295878559283755e-8
4.957807961840209e-7
8.067262500839239e-7
5.002611251824862e-7
7.935646926799622e-7
4.2047962258100353e-7
8.77887049775295e-8
2.107989790326278e-8
6.314673628809783e-9
1.7535140268645783e-9
2.3931845380453506e-10
7.543075418759439e-11
5.533008415644228e-11
1.7994040140314428e-10
4.2855782501215883e-10
3.521595922247771e-10
6.557112775045324e-11
5.276437651393103e-10
1.0042060826386536e-8
2.757332941831135e-9
1.2408311677549279e-8
3.147987484979209e-8
4.654373308917535e-8
4.986580621976838e-8
5.080610828523392e-8
5.269386455922927e-8
5.5960460794646455e-8
6.092958798247481e-8
6.878424582650618e-8
8.257150522111727e-8
8.780747450041789e-8
6.410633134571872e-8
5.9325333875186794e-8
4.227025835236151e-8
1.9991048466669734e-8
1.0956644335378903e-8
6.907947635552755e-9
4.8695460980846674e-9
3.3534681907215683e-9
1.3869555402083338e-9
1.6110464529171564e-10
2.2209484867033452e-9
5.3997590468589624e-9
9.748898960365579e-9
1.480652751162691e-8
2.003867846333451e-8
2.5551584355430687e-8
3.193315019104035e-8
3.996188668922519e-8
5.055043036935969e-8
2.163859223149122e-7
2.083010330413157e-7
1.4590156918555255e-7
1.6749475827612043e-7
2.625873156076374e-7
3.8744359522498005e-7
2.733529796517159e-7
2.5135026741442395e-7
3.7163251131045955e-7
5.002627252972721e-7
3.994091250616352e-7
6.615379536041427e-7
9.557077483574822e-7
1.2916386449373693e-6
1.5894970591310555e-6
1.4739947643133874e-6
7.464025977538741e-7
3.0934598310815635e-7
1.7742759469014762e-7
7.579613307673555e-8
3.2942121834260648e-9
1.4160153359175725e-9
3.3452226672703944e-10
3.3114814929022203e-10
4.475661351312025e-10
7.997975150267261e-11
1.373072898824912e-11
1.342471122303297e-10
1.0349585826197242e-10
6.958899938490864e-10
3.3128626778939934e-8
1.1346957787475737e-9
6.200312463061164e-10
3.799848738177361e-9
7.399695146369459e-9
9.356999411753433e-9
1.628888275230221e-8
1.654212379965609e-8
2.7172571162562358e-8
3.568291246703787e-8
3.540388465518529e-8
3.955808336600051e-10
3.949425607254893e-9
1.3809619323354297e-8
2.5204853940797105e-8
3.485684185080574e-8
4.381308979213144e-8
1.7720365048813648e-8
7.62150705339606e-9
3.255724585871194e-8
1.2529764955443956e-9
9.708107184607181e-11
5.018448524829229e-13
3.7102706304082073e-13
9.41832488615638e-14
1.8073037469964265e-11
2.3445022988336245e-12
1.863538495013653e-12
1.6330362890582608e-12
1.599607410095844e-12
3.3617377636178886e-12
4.1791528400599564e-12
5.911194772543277e-12
4.7689989892893276e-12
8.219144899170856e-12
7.945417398325468e-12
9.02645056178966e-12
1.1193781310227213e-11
1.4233342316306306e-11
1.8246880663352752e-11
2.3454273449630503e-11
3.015321997910497e-11
3.870590295250395e-11
7.372749465302457e-11
8.498818631363235e-10
8.097976199323033e-11
9.627688341473002e-12
3.376038755397435e-11
7.472273863034745e-11
1.2486600882537183e-10
1.9163665355270528e-10
2.8119571933642484e-10
3.9605095252468146e-10
5.310741234639387e-10
6.770221157711868e-10
8.311604910735366e-10
9.984556491570537e-10
1.186650585294062e-9
1.4041169375099855e-9
1.659852228987383e-9
1.9640494971125713e-9
2.328864109636981e-9
7.673638573835199e-10
1.7333113644017755e-8
3.836406210917867e-8
3.671991470964644e-8
3.675105816692713e-8
3.9182272733816625e-8
4.292855835771163e-8
4.762065631313484e-8
5.3271012685864334e-8
6.007846561204623e-8
6.833613196111288e-8
7.837808907658239e-8
4.686653268668882e-8
2.67696036983078e-8
1.551634283453018e-8
1.1300435825767543e-8
9.319052341825177e-9
3.511754628052045e-9
8.19506525284036e-10
2.997326846696158e-12
9.767897767315214e-11
7.494145156861707e-10
4.6575857121730915e-9
2.69116975200393e-8
2.4681481802775187e-8
1.7210492773940262e-8
1.6027500476343932e-8
1.721727918989056e-8
2.0452827709663277e-8
2.65350444786152e-8
3.7533760829515e-8
1.0570570915433186e-7
1.1762361356464879e-7
6.700798258771941e-8
6.658330234996506e-8
8.869855687909851e-8
1.5287075279785408e-7
2.0693663312549184e-7
2.051938279641001e-7
2.8144107232165725e-7
2.052895987402922e-7
5.719655702261229e-9
5.0766282503093085e-8
2.3579916761445803e-7
3.7049046277986775e-7
4.899039384391474e-7
6.125655100804755e-7
3.3533185683994517e-7
6.98711308056671e-8
2.031391629095658e-8
1.0754110610764755e-8
1.1164107289148257e-8
5.678395870083737e-9
6.479107599707509e-9
1.0097761941475846e-8
3.134406899781383e-8
2.9751350676471692e-8
1.863175519770427e-8
2.5268280430732657e-8
3.4780642869851966e-8
7.510584629245138e-9
5.725129849436278e-8
8.027456158429786e-8
9.956644379047877e-8
1.332042774080344e-7
1.7859811817381285e-7
1.688218088702221e-7
4.126022750137864e-8
1.569892616703333e-8
4.799061663688105e-9
2.4641167932946307e-8
1.0963093141567768e-8
4.705964540039815e-9
2.7062996314253557e-9
1.1066043341208663e-9
7.508619633936477e-8
1.432735544618279e-8
1.4017699262177116e-9
5.508776183666961e-9
1.074146306088992e-8
1.3365866492002537e-8
1.2790895315977018e-9
2.8817488344581494e-10
2.0513901438265969e-10
2.4482157742653523e-10
3.501096750198957e-10
5.149953056567311e-10
6.916803633920039e-10
7.376931677829952e-10
5.232837311397685e-10
2.6029727848541576e-10
1.3628184005470326e-10
1.5327556509093696e-10
8.499255588674359e-11
4.9313351940961126e-11
2.642180309266271e-10
1.5685707252950374e-12
9.92898141144276e-13
7.794584537581647e-12
3.1589234562280016e-12
2.6947167753474823e-12
5.250348977332262e-13
2.486233096249661e-12
3.4567579384417854e-12
2.6508910733693366e-11
7.1233479521188005e-12
4.913702218671778e-12
1.9570472054323233e-12
2.645825941059346e-12
9.3757300109572e-12
1.8346973179999636e-11
2.9534187497289624e-11
4.25998393039371e-11
5.698204616060819e-11
7.259438610445832e-11
9.004455069621578e-11
1.1028777430165342e-10
1.3443458915944136e-10
1.637663101085102e-10
1.9982198944151274e-10
2.4451458422521386e-10
3.0028347133768337e-10
3.7030911031330743e-10
4.070027428938663e-10
2.4265733033536475e-9
6.4293780154059136e-9
1.2305161725463123e-8
1.866359288386155e-8
2.326530759158239e-8
2.5788592416057944e-8
2.7367233110475693e-8
2.882128942629111e-8
3.051279212956509e-8
3.263991869337499e-8
3.539880194635057e-8
2.817232935960434e-8
1.424057480532947e-8
6.224920650598577e-9
2.8781142570096148e-9
5.815765498695086e-10
2.548116775297467e-9
1.5416586363774822e-8
1.296550871509846e-8
6.512534832009998e-9
3.766724453014911e-9
1.2369170498084585e-9
1.7632273094776643e-9
5.049443083621712e-9
8.232499218397088e-9
1.138135955700282e-8
1.4907254829278194e-8
1.9346715782145002e-8
2.5410906176928766e-8
3.4163933664469735e-8
1.6138013707015164e-7
1.5507838727533294e-7
1.0086425052866459e-7
1.109038873447538e-7
1.669065557772546e-7
2.691255182522011e-7
2.0893401256266781e-7
1.9157025130777498e-7
2.7923024564823906e-7
4.346401520634229e-7
4.192903496374851e-7
7.466143383019898e-7
8.250403550521059e-7
1.4542166231697935e-6
2.185362238880149e-7
2.462285066716673e-7
2.4893942327172513e-7
1.895613623119472e-7
6.79454646218789e-8
1.2352792290901887e-8
3.800581180087809e-9
7.056734328772432e-10
1.5781473639572268e-10
2.0120628481196354e-11
9.733627034270822e-11
4.1268538627548316e-10
2.786058022540128e-10
2.782614489152223e-10
1.5668559869798644e-10
2.0795019555954594e-9
2.924028160822972e-9
4.026366916639231e-9
1.4144474316954789e-8
3.34692350818767e-8
4.7717664643708223e-8
4.9803041653836083e-8
5.018954734844733e-8
5.199358444990969e-8
5.560047702066665e-8
6.16457674064978e-8
7.104255033146491e-8
6.785470857373983e-8
4.136692298164376e-8
3.215131570003792e-8
1.8855747134133678e-8
8.650525708792619e-9
4.287547390238735e-9
1.587463930615239e-9
8.149996235240559e-10
4.938752166509444e-9
2.0615526111670936e-8
7.262216041974886e-9
1.188175372635507e-9
3.2762641761639636e-9
8.214943752613365e-9
1.367655585973543e-8
1.9257380293865068e-8
2.504824998832691e-8
3.1666927768587884e-8
3.996939752282923e-8
5.097936723073829e-8
6.580372660048647e-8
2.9251800088374534e-7
2.0655655857473856e-7
1.508279705640977e-7
1.8131599962986778e-7
3.0316350894636375e-7
3.602071797661469e-7
2.5334851267063736e-7
2.746809290307241e-7
4.546750088357945e-7
1.7136559005712686e-6
2.6615425494010245e-7
4.931649862442201e-7
7.534636000915416e-7
1.008993790448569e-6
1.053030510459578e-6
2.8993381450661186e-7
7.900232415953051e-9
3.2725561568326305e-10
1.456255628058828e-10
9.465734672121342e-11
4.2938816134697933e-10
2.600744522378919e-10
9.999968261518786e-11
4.072480298760756e-10
5.8085991204502354e-9
2.8505109521017235e-9
2.014426691244985e-9
8.39793775286924e-10
3.736040307555751e-9
7.845488327548504e-9
4.66693727813591e-9
2.7488231749496e-9
1.7482599279782908e-9
1.39419408450686e-9
7.3130329239645775e-9
2.0249735467651398e-8
4.131509644292643e-8
6.909974099923909e-8
8.965695419117413e-8
1.4612840623140862e-7
2.0844524255051577e-7
1.5962789462477363e-8
1.9402031646958627e-8
2.2300493331758784e-8
2.4781619315708728e-8
1.4712186997995873e-8
8.56022724720724e-9
4.615524402002557e-9
5.342178375549264e-10
2.6616280366806088e-11
4.347316537185953e-13
2.1161566152759086e-13
4.5290728269696667e-13
5.238484860627883e-12
2.4410006393026828e-12
2.3131454917690887e-12
2.6247710081314097e-12
3.002969547406275e-12
2.461969328094232e-12
2.8387773280225436e-12
6.202949608263545e-12
3.0158681234435667e-12
2.6769300101281484e-12
5.138547586435102e-12
1.0899868927039091e-11
1.1765792241382252e-11
1.3988775920252336e-11
1.7623422312765718e-11
2.258196006125809e-11
2.9073365986209565e-11
3.7441980794820307e-11
4.8118046829454836e-11
8.213778880838809e-11
7.993829540313858e-10
1.2817953079330283e-10
1.7502046249275294e-11
4.6293194162014107e-11
1.0657949124763734e-10
1.799166800612081e-10
2.7636904007895807e-10
4.0226372993840734e-10
5.551660303849759e-10
7.227429244804646e-10
8.981142318259907e-10
1.0868971409429596e-9
1.2989706842812158e-9
1.5444099198718438e-9
1.8336172590186426e-9
2.1781552849491216e-9
2.591608673774109e-9
3.0905847295454883e-9
3.696071853275886e-9
3.969425961069526e-9
3.402027900505108e-8
5.499668795947209e-8
4.914391682025962e-8
4.978935646728802e-8
5.40082383777384e-8
6.069639414208553e-8
7.010121095638194e-8
8.327898573655204e-8
1.0203043914754393e-7
1.2849715203040982e-7
6.446640567850279e-8
3.195417689530593e-8
1.6007096199939027e-8
9.84197408529127e-9
7.884607469359359e-9
5.221717006758572e-9
1.3962854692816638e-9
2.2128919914832292e-10
7.92756490243995e-11
7.375446652441714e-10
3.183886180085593e-9
1.204906357290332e-8
5.65724224011202e-8
3.0493727579420184e-8
2.317335351175008e-8
2.2637872531594337e-8
2.544251475815187e-8
3.1783912870368374e-8
4.3492548606870704e-8
6.335555919529965e-8
1.363642488403885e-7
1.318473643067623e-7
7.601818863651833e-8
7.665150806228368e-8
1.0539388990963009e-7
1.876699693739752e-7
2.3193753906733347e-7
2.5598564492870924e-7
3.136535274801349e-7
2.1547254352020451e-7
9.074410827049706e-8
1.5799004829639495e-7
8.664763118287556e-10
1.2477850381412694e-7
3.782666345734154e-7
1.3156154271165903e-7
6.891854169530133e-8
1.1983952145606356e-7
1.8896933850266e-7
6.273625756159563e-8
3.644962667554254e-8
1.7013815117982796e-8
2.904958337555455e-8
3.8351886995705264e-8
8.226682463931899e-9
2.4228675614824953e-8
1.9521139178974668e-8
2.1436616945868155e-8
2.921692547101481e-8
4.718622783456539e-8
5.7406449810955695e-8
8.033153728940723e-8
1.204420053620534e-7
1.852987127608741e-7
2.576417128742349e-7
2.6893823217681783e-7
2.179518137956343e-7
1.2192414501022284e-7
1.1224746853721493e-7
4.845415861583698e-7
1.1515329309783492e-6
4.356051798765865e-7
1.0341529781952976e-7
9.537647660114661e-8
1.617376438935873e-7
2.969222935796822e-8
5.687389904060775e-10
1.372464579811101e-10
9.432494167346647e-12
5.99584018208023e-11
5.085840420542119e-11
6.496824171378823e-11
3.380827946495666e-10
1.4188953809882065e-10
1.0564290528443001e-10
1.3232169626753563e-10
2.006409761044488e-10
3.2087041142847145e-10
5.087001230097298e-10
7.685657320529744e-10
1.0710404875074225e-9
1.5834038916608038e-9
2.652773161836491e-9
4.960586853546257e-9
5.85567800635796e-9
5.512402887211841e-9
5.815571615847621e-9
6.370484296654634e-9
5.6303285138235614e-9
2.6107045033137545e-11
5.739752025219314e-9
3.327895051761383e-9
9.2339395202701e-10
3.8536547267315004e-12
8.993600383807285e-14
4.567002053084003e-13
1.6310258117701627e-12
7.66600545863592e-12
1.8184076315992402e-12
1.4276232419717822e-12
2.0101183242264546e-12
4.075985348316036e-12
5.684749441635953e-12
7.242899882402923e-12
8.973788485502439e-12
1.1020289702457055e-11
1.3508099033847974e-11
1.6574709978361636e-11
2.0385332447639568e-11
2.5145725040604308e-11
3.1116260932321425e-11
3.862986080691055e-11
5.376883673595789e-11
9.93866089707514e-11
1.6382243310095373e-10
2.447111333393442e-10
3.4761719670083947e-10
4.823966568839424e-10
6.629624119309197e-10
9.085048150739782e-10
1.24557335340708e-9
1.7104304347106252e-9
2.347638941751851e-9
9.871903937228836e-10
9.191660595807644e-10
6.391740149269327e-10
1.9447045827007706e-9
1.5489932216251116e-9
1.5333470078590634e-9
1.629545858531932e-9
1.7877549710662062e-9
1.9815011867897025e-9
2.1825665658819103e-9
2.332082917542793e-9
2.294021962743632e-9
1.862165298687955e-9
1.078425658135312e-9
3.5557386009841234e-10
1.5117706933102051e-10
5.586949295559245e-10
9.821632681487571e-10
1.4893279021966038e-9
2.1393914151787854e-9
7.827588758431144e-9
1.9195711227448386e-8
1.0669700066107528e-8
9.51241129143238e-9
1.0730194203663439e-8
1.4318475730936226e-8
2.2530696972150315e-8
3.2650186661020764e-8
3.0386496313317564e-8
3.1576388224799866e-8
3.9466805443548385e-8
3.024901387001866e-8
3.100862643536095e-8
2.642859824410603e-8
1.3610594856247385e-8
7.4431850127777404e-9
4.240515123176272e-9
3.034952856232629e-9
2.661309751992532e-9
1.7450453134355618e-9
4.49563925503621e-10
4.2123156700983236e-11
2.136494696107035e-10
5.318344410356422e-10
7.680135710178322e-10
4.443291268633323e-10
9.910307255317134e-10
9.92226920599265e-10
1.0418777009137604e-9
1.148632949634841e-9
5.740525435358791e-9
1.7493958433560995e-8
1.216886383163821e-8
1.0668782778306047e-8
1.153001074133916e-8
1.4046685412598573e-8
1.9028306921779606e-8
2.882212780093051e-8
4.4760307413569495e-8
5.153636333062753e-8
5.042415904220222e-8
5.669841167545785e-8
5.411922230152393e-8
4.969642517893761e-8
2.3664477967703252e-8
1.0768152023747008e-8
5.873456841430366e-9
4.030187620630209e-9
3.346650429525737e-9
2.462551910755263e-9
6.866760027895749e-10
9.454585451156289e-11
2.1153760903167847e-10
4.760409176606006e-10
4.158148736325352e-10
2.412634956719656e-9
2.479964732160436e-9
2.09899930666559e-9
2.0917656174684783e-9
2.2597974169842265e-9
2.5818131977650006e-9
1.2430356185738525e-8
3.213673047628231e-8
1.9196711569004206e-8
1.6367917540665122e-8
1.7366879911411306e-8
2.1092430649686065e-8
2.921948446662589e-8
4.542962396578936e-8
5.951959715552254e-8
5.655648646459701e-8
5.8561888294990125e-8
5.820994037350127e-8
4.87297946289648e-8
2.5324106164148152e-8
1.5674144566376403e-8
9.389613633710018e-9
6.5707178442819006e-9
5.720400120887188e-9
4.5518912882126234e-9
1.5024477887783378e-9
4.406349744690641e-10
1.1281113805009708e-11
3.90834782212641e-10
6.208055125768341e-10
6.732792078620136e-10
3.263367410316366e-9
2.554530629390432e-9
2.449315411690873e-9
2.5795336246545346e-9
2.8915549040037063e-9
3.411641718166668e-9
1.884669277839953e-8
4.0718076463923934e-8
2.2922680674495377e-8
2.1032932002939124e-8
2.4437821938353312e-8
3.382988826803898e-8
5.54185165667565e-8
8.032712857118939e-8
7.615828014504948e-8
8.467050141920127e-8
1.1599640072957643e-7
8.621918299604465e-8
8.278905936234397e-8
7.604874479854663e-8
3.4777293567924426e-8
1.5220171829184022e-8
8.004611360157615e-9
5.246997848722262e-9
4.363115990267144e-9
3.1797310835006312e-9
8.407631108495858e-10
5.685171300249619e-11
3.927726142084053e-10
8.108791424561858e-10
7.179706507443598e-10
4.215063671023344e-9
3.3961326411924546e-9
3.0580382031425855e-9
3.1218903229719314e-9
3.41233534265957e-9
3.920139279399003e-9
1.882814956554062e-8
5.1463722212110875e-8
3.169603562853068e-8
2.7063501031703728e-8
2.8685164221986806e-8
3.466109616329376e-8
4.7508884758001005e-8
7.34019524759896e-8
1.0096239660251985e-7
9.800381575337774e-8
9.721858760036666e-8
9.951524099474723e-8
7.513220507879913e-8
3.949905635553995e-8
2.591815014702274e-8
1.6155287624074262e-8
1.1098144357227793e-8
9.687896194942557e-9
7.407738124903611e-9
2.432648942960795e-9
7.480415931267082e-10
5.8505757124205505e-12
5.930754365567242e-10
8.539587706855209e-10
2.1722458262433308e-9
6.088454950032232e-9
4.793776131733122e-9
4.610333847533097e-9
4.869144617219083e-9
5.477917401237391e-9
2.670877172840546e-8
6.575191327189282e-8
3.8368669529516765e-8
3.4484713123192034e-8
3.881350928152499e-8
5.095615763104596e-8
7.797316111286572e-8
1.2381211009575932e-7
1.3054819122804995e-7
1.2554070402614201e-7
1.4722858752371807e-7
1.0785993683322106e-7
1.1375797065013257e-7
1.171762972529688e-7
1.235192335429336e-7
6.333928492877877e-8
2.668088077681944e-8
1.1786760387353376e-8
5.995952131125161e-9
4.3886436164703375e-9
3.9153996133972776e-9
1.0370418058779059e-9
8.565863338619678e-11
7.635122831415404e-10
1.6304854590448275e-9
2.6833567542323618e-9
1.4695723491188176e-9
3.569251286882114e-9
3.943791638522871e-9
4.328815849089779e-9
4.873367097102696e-9
1.759471499096241e-8
6.394456818610353e-8
5.4735211000762625e-8
4.615536628337387e-8
4.7062599652972336e-8
5.2799479190320275e-8
6.3580943900001e-8
8.244566603739678e-8
1.1565228370060462e-7
1.6412465528079003e-7
1.881982335828975e-7
1.1594187669221201e-7
6.320380825181284e-8
4.3460366812309385e-8
2.805727350094985e-8
1.8427891073254787e-8
1.5825886045244684e-8
1.2648111921068237e-8
4.82491509434615e-9
1.935968735833261e-9
8.868784841313254e-10
5.549502988115057e-10
1.3913474940110498e-9
7.846849508765405e-9
2.725381442947674e-8
1.5434125675021008e-8
1.3152548054746186e-8
1.3213606249617068e-8
1.4605852408703907e-8
1.7372430162237928e-8
2.2094199395368956e-8
9.007224011185483e-8
1.32854849011837e-7
7.422399280414935e-8
7.155807177816364e-8
9.005922940288734e-8
1.4301680399556898e-7
2.2497122695351625e-7
2.0840852091422228e-7
2.2935648412703113e-7
2.4158482630723437e-7
1.4839034682984324e-7
5.396679049177266e-9
4.252964990663077e-8
1.0322171117784525e-8
1.3974595291178742e-7
1.9738762644121728e-7
5.1210558072541244e-8
1.6484046869813116e-8
7.509368982736661e-9
4.864918254082892e-9
4.8409943606009805e-9
2.0127075696407376e-9
5.596656602394401e-10
3.9058471663460466e-10
1.6259225712367481e-9
5.2227557389872645e-9
7.369479574753717e-9
3.642527423078286e-11
3.2487245850929048e-9
5.56070980537937e-9
7.3522987526660126e-9
1.776122822328466e-8
8.172463523080864e-8
8.392092504713768e-8
7.311670770727141e-8
7.49140292635741e-8
8.299004181087059e-8
9.707437651842073e-8
1.2010226805720042e-7
1.5849843591641687e-7
2.1862156625590498e-7
2.7739112218773206e-7
1.376322288992403e-7
6.500095259838542e-8
3.0979806997821324e-8
1.503399772886297e-8
9.27440540571301e-9
8.354203368971804e-9
5.986040600166744e-9
2.2014979919582407e-9
9.24862916889591e-10
7.561085267333507e-10
1.6783840396324085e-9
5.635425756460057e-9
2.5317956554193763e-8
5.3409063469145016e-8
3.15597320175782e-8
2.759675278143953e-8
2.8388450544331566e-8
3.2242746604559514e-8
3.939070549222085e-8
1.1982967816051627e-7
2.222987370049629e-7
1.2484817588856205e-7
1.1742818468428978e-7
1.4178555847900198e-7
2.1216806082745606e-7
3.541366433453929e-7
3.757589485379589e-7
3.814419441204393e-7
1.898519164533623e-7
3.0282608209218984e-7
1.6893427909561144e-7
2.6619828674840657e-7
9.964593496308605e-7
1.9124452595155807e-7
2.5485460032252785e-7
2.0096705142307962e-7
4.878590351789244e-7
6.589123986166326e-8
3.219709375885163e-8
3.628420202302258e-8
7.360755018664787e-8
4.200147349791678e-8
1.717664124525748e-8
2.2298424905555445e-8
1.808013631464479e-8
2.410416644288754e-8
3.291385052491608e-9
7.333407865110338e-10
2.6804838503318893e-10
3.3749662982321196e-10
3.425780726928199e-13
2.4272324950532818e-11
2.04207784891824e-10
7.629730245840954e-9
8.400429436618637e-10
1.3914013569288554e-9
2.022035755058712e-9
2.6801322108896096e-9
2.0540200628892233e-9
2.9380538616150268e-9
2.5278364162517783e-9
3.398354184226747e-9
4.237090450514971e-9
6.28349836273475e-9
3.5267284677665035e-9
1.2240962404754512e-8
5.156575395825207e-8
8.215018470191252e-8
4.358624958872629e-9
3.1543091291698236e-10
7.769447650432941e-11
1.3109753134969746e-13
1.0725007798039396e-13
1.292519482130009e-13
2.675452505833643e-14
9.38477973057874e-14
1.0656514487124082e-12
7.84552841906075e-12
3.724078827906903e-12
3.930954391400133e-12
6.165523646403006e-12
3.2765623681714597e-12
2.3125202192678872e-12
4.3950224353756404e-12
6.59528913573854e-12
7.442792739917774e-12
9.050269777587279e-12
1.1266343221495381e-11
1.4087261432060185e-11
1.757870384246153e-11
2.1820424365023855e-11
2.6869211823972596e-11
7.015578434206245e-11
3.033708250119412e-10
7.772046419067591e-11
2.545587440253155e-11
2.4401601324141574e-11
8.032871423409704e-11
1.4612830487556752e-10
2.1919596360898138e-10
2.9439683665182535e-10
3.715292171048974e-10
4.55085958557355e-10
5.503856164944889e-10
6.626488555256594e-10
7.974204489015407e-10
9.611077350849839e-10
1.1615235398355066e-9
1.4085442544677252e-9
1.7150327278926759e-9
2.0982402881475686e-9
2.5820396368784002e-9
6.494973196340252e-9
3.657283712737804e-8
7.559579626697189e-8
6.984024618937664e-8
6.741898759344302e-8
6.964569570647582e-8
7.428496101814675e-8
8.064495787282009e-8
8.905443220170522e-8
1.011209200044934e-7
1.2222306499526473e-7
7.253732467915605e-8
4.0533619216242315e-8
2.317773985192592e-8
1.7485955608458307e-8
1.266066191315307e-8
5.035810808226189e-9
1.9828233659933326e-9
7.19913248722303e-10
2.844485997251885e-10
8.952043945472951e-10
5.3037869622793545e-9
3.6233049918346434e-8
2.8385709910965975e-8
2.4372288553255164e-8
2.4676262217070043e-8
2.6906833180170377e-8
3.0967141634187336e-8
3.737661385000908e-8
4.707929846944623e-8
1.5773509275414837e-7
1.7091811427615832e-7
1.0677158502534704e-7
1.1182277521747166e-7
1.5688511792112357e-7
2.6571885933521436e-7
2.5038535500945976e-7
2.168875437816729e-7
2.69692955379421e-7
2.3204841611506166e-7
2.0995798811428517e-7
4.896242265202471e-9
8.882612117408522e-8
3.1838744910738175e-7
3.796800930875586e-7
5.738551882012986e-8
5.452368211629359e-10
1.0144640372049377e-9
3.906422686844078e-10
1.3914859614912034e-10
1.7377008229430596e-11
5.087630359379467e-10
8.685054275599118e-11
9.141784421123239e-10
3.803296109202845e-10
8.695000339697835e-10
4.596807897586498e-9
6.2472349152721075e-9
6.073137042277537e-9
6.870602034026779e-9
8.201964187525415e-9
3.512555540172545e-9
4.12019328391024e-9
6.7638798884743325e-9
8.091745023104012e-9
4.966058462129328e-9
1.9879957350434856e-9
6.395779691916214e-9
2.2782614233731485e-8
7.878616268138259e-8
1.2664285800800083e-7
8.37770861303249e-8
2.3984316066654254e-7
2.067778583144337e-7
3.907040035480778e-8
1.7399226373252398e-9
4.920643093515135e-11
2.2984401121428847e-12
5.089935912664732e-12
2.4624271524540253e-13
1.476324912972545e-11
4.0533939564535196e-12
3.3223907012364435e-12
4.012325616077943e-12
5.299377222453524e-12
7.089747820697067e-12
9.378700542632262e-12
1.2124082779663838e-11
1.5168077386899866e-11
1.8407380623805206e-11
2.3641745929470288e-11
2.938287238159605e-11
7.493453919474348e-11
7.162627812830321e-11
7.403866224360451e-11
6.401540105638189e-11
4.99059886971967e-11
6.164079068119031e-11
5.455474344210146e-11
4.267715726125249e-11
1.5563786978167467e-11
4.630896573481843e-11
6.615572045582314e-11
1.0687384447246167e-10
2.543916888087378e-10
1.3911000594741207e-9
1.6770725122862373e-10
6.715504636981546e-11
3.058521443350214e-10
5.737769070896385e-10
8.108048873187276e-10
1.000101841730554e-9
1.1981905838659567e-9
1.4338411534239988e-9
1.722102358306132e-9
2.0769526456620034e-9
2.5147461057910938e-9
3.055731508646345e-9
3.725414137945207e-9
4.556298969881113e-9
5.5903894123567375e-9
6.882936644001659e-9
8.508226720741945e-9
1.7088411204038904e-8
9.768176096380534e-8
8.633275035080063e-8
7.871796245324901e-8
8.508784390217814e-8
1.0135649488503306e-7
1.322107807966934e-7
1.8964502249023292e-7
2.6665926667351715e-7
2.5619357834254465e-7
2.1102096024504296e-7
1.7318712742650326e-7
4.94991508955676e-8
1.0370238714102365e-8
3.0482370428999884e-9
1.0675633434119293e-9
1.2977510883489344e-10
1.0451028503249779e-9
2.1816499269127946e-9
1.632210629713752e-9
1.0881746863955882e-9
3.0733802417551733e-10
1.6112038473139816e-9
7.831386990766016e-9
4.3125549244707485e-8
3.467973545666004e-8
2.3953756524351837e-8
2.2649140997104923e-8
2.486432520927289e-8
3.009561503388831e-8
8.843696030216724e-8
2.0636323365164627e-7
1.1413795154680263e-7
1.0037026288810117e-7
1.1164745335025369e-7
1.4876811442727758e-7
2.421372914533505e-7
4.1906207782723065e-7
5.363076543322914e-7
2.2305623615932964e-7
2.122265028075136e-7
1.2338903280296236e-7
2.3108796082384923e-7
4.333833201093322e-7
6.507906446987385e-8
7.649527553290276e-8
6.561783453714459e-8
1.3762861979699695e-7
1.6701451557527993e-7
5.425577961126672e-8
3.741481224684573e-8
1.2083573160753228e-7
2.7895062526600545e-8
4.23712465957585e-9
5.6796979477783855e-8
6.790081245833097e-8
5.2366561776917e-8
4.806335181762233e-8
4.691772222643685e-8
4.8749565443352477e-8
5.6105715724577776e-8
9.390374745659009e-8
1.4852371821817152e-7
2.3684467201932493e-7
3.321439661076503e-7
3.0784862509962366e-7
2.2158919927346175e-7
1.1316529516518504e-7
1.457840863835558e-7
7.107557483746211e-8
9.233925785600666e-8
1.012499424141094e-7
2.949888892739744e-8
4.6260861783485695e-8
4.931602801484454e-7
3.901551860253487e-8
9.536782188909577e-10
7.442970082264529e-11
2.3034882832646917e-11
9.671004093609274e-11
3.2916245210643237e-10
4.1869713142572747e-10
5.785264652953443e-10
9.22785520202851e-10
1.5764491279004429e-9
2.4589994410945985e-9
3.2838090430763384e-9
4.13967544688343e-9
5.1417206946481416e-9
6.3061117423908e-9
7.590280363427596e-9
8.907877198438902e-9
5.422836387960204e-8
6.815938821847103e-8
5.646214328210569e-8
6.323058849543319e-8
7.725755560100168e-8
8.657575750972138e-8
2.5558727878377967e-8
1.0974804802481178e-7
4.384100672580979e-8
5.605991649689839e-9
2.52849183207978e-9
1.1756467689122429e-10
3.348055146364588e-11
1.404197628977411e-10
3.785219121773711e-10
5.376861942609385e-10
2.369960428088362e-10
8.02170134304669e-11
1.9146775592029578e-10
1.1152067250623575e-9
2.7341712332071515e-9
1.1614450006188841e-8
3.774108149941732e-9
2.8038942527488283e-9
2.663206809490282e-9
2.81835401520431e-9
3.1626229238499643e-9
3.677327361733492e-9
4.3765766521757265e-9
5.295239840688118e-9
6.489025375895576e-9
3.394996810006514e-8
1.3265078810380684e-7
8.559927331030267e-8
7.500553480123717e-8
8.118019310408747e-8
1.0347726544537637e-7
1.564315339836459e-7
2.4694759935114804e-7
2.5479817029456387e-7
2.5047033823640044e-7
3.3203869101012894e-7
1.1412007224288248e-7
2.5137071200083858e-8
3.2173636804049285e-9
3.864235005852099e-11
4.972916681367634e-10
7.681886491240612e-10
1.272481274755888e-9
2.7903005197620317e-9
3.748493684850434e-9
2.8264978758852816e-9
2.6231101839442106e-9
2.8094263841331253e-9
2.9656352177502374e-9
1.5576994818021617e-9
1.0279774718469232e-8
7.918660011766908e-9
7.529493987620821e-9
7.924518791117765e-9
8.880678603220117e-9
3.1552011397171106e-8
1.0049292658361252e-7
6.656165221634609e-8
5.801395802055489e-8
6.180061937391063e-8
7.418625484148829e-8
9.979233810923204e-8
1.5053418999010635e-7
2.1247931007339405e-7
2.1068583305080667e-7
2.016287676658209e-7
9.221812619761746e-8
1.659444988689281e-7
3.330357723488424e-7
1.3853903084595719e-7
5.438280793048644e-8
3.1031568076088616e-8
1.7898436651065247e-8
1.1898713239007416e-8
1.124210942461313e-8
5.261529741361456e-9
1.928317184661239e-9
3.127822125087294e-10
1.0233196965834188e-9
3.064239578886283e-9
8.289421187974322e-9
2.51156454624031e-9
6.640783928601609e-9
8.57867772357015e-9
9.990218850430266e-9
1.1582174839197653e-8
3.978494786599726e-8
1.5525486345474118e-7
1.0936093779198394e-7
9.663054505808153e-8
1.0355366654884248e-7
1.2465060571044332e-7
1.6707864134185295e-7
2.4750147242134103e-7
3.3399641539771433e-7
3.095564330325381e-7
2.996069192484188e-7
2.892875301120349e-7
1.618856702447752e-7
5.706095351145877e-8
2.195889251593494e-8
1.0012169788321325e-8
6.0201478490773705e-9
5.591655593062874e-9
4.683628702207004e-9
1.822455768709186e-9
8.313142360541554e-10
6.82483299830687e-10
1.3774940495194509e-9
4.8333986930447725e-9
2.8337287625391437e-8
2.7881279121072427e-8
2.0161205304428214e-8
1.9176982920875057e-8
2.036648668754002e-8
2.3120984640371083e-8
2.75617450562076e-8
8.793845559110046e-8
2.0569102504655282e-7
1.1595503230632583e-7
1.0497475443691827e-7
1.1928799523922986e-7
1.627180573286443e-7
2.6378521904530766e-7
3.4853113105181585e-7
3.5031914724436096e-7
1.834547795778072e-7
2.200576697466178e-7
2.2697831522909418e-7
2.390599910599468e-7
2.71786079993569e-7
1.5254032144231988e-7
9.463263256283772e-8
3.769650434833558e-8
1.4633756922271857e-8
9.66906647027006e-9
9.074515141364513e-9
5.331924240824568e-9
3.166946156602857e-9
3.8695928880615745e-9
1.5609418714723336e-8
4.685738962656413e-8
1.0400696084524069e-7
3.833566789384359e-9
2.709490731534403e-8
3.663000222056602e-8
4.5438390491292336e-8
1.8239210997687252e-8
1.0536285149874182e-7
1.435322504342799e-7
2.1626855444897938e-7
3.264551950972594e-7
2.6427539392771956e-7
9.795507859562017e-8
6.683318563599966e-10
1.2037499113147135e-9
2.5467709783363716e-9
2.007566821344584e-9
4.708067812400785e-9
1.1681173289956807e-9
6.712219788248044e-8
1.1730979112076689e-8
8.369262300741268e-9
2.7639005549361464e-8
2.179245712689631e-9
5.557410425476642e-9
1.2443477853387106e-8
2.2829043729174115e-8
3.934612677411533e-8
4.737911506706477e-9
8.309886529382063e-10
4.280421188443827e-10
4.1495770572629285e-10
4.869775580897054e-10
5.561962897093809e-10
4.84728521408388e-10
2.72799101446798e-10
1.20056625945448e-10
6.364598881584258e-10
7.415956177844205e-10
4.722550418284604e-10
5.913145360953224e-11
3.797496185865678e-11
3.029712955767161e-11
6.045580796948889e-12
9.940286872005915e-13
3.7955880121177824e-12
3.4515860782905766e-12
2.330077980929913e-12
1.3040981729990493e-12
1.644412050297546e-11
5.0763389069928136e-12
3.553056481725861e-12
1.2288327928572127e-12
1.5709248849047367e-12
4.768270768158906e-12
8.723853580974132e-12
1.3962456204025139e-11
2.1148809425407955e-11
3.1049951706321366e-11
4.42887088985706e-11
6.06560412451727e-11
7.893281414791677e-11
9.883466824566047e-11
1.214972346086785e-10
1.483536117208673e-10
1.808973607239376e-10
2.2082893412917422e-10
2.7021486537585557e-10
1.766381499741075e-11
1.0150261704758194e-9
2.8246676482232508e-9
5.3383808308486986e-9
8.461180862905713e-9
1.2038855866792525e-8
1.5606994176501046e-8
1.8654819612982516e-8
2.1045942162055095e-8
2.2992731561165538e-8
2.4774353406142925e-8
1.3682933971493829e-8
4.39555626489034e-9
1.3004338037819016e-9
9.68498037344085e-10
5.474638495312816e-9
3.437618995403372e-8
1.132042019366042e-8
7.358440995930466e-9
5.781617644048328e-9
4.5444059910202005e-9
3.039891692881616e-9
1.1241129471133256e-9
9.605780826970442e-10
3.013793690920803e-9
5.146980134033444e-9
7.637941598603497e-9
1.0831656942323448e-8
1.5183671539845146e-8
2.1234508945758224e-8
2.844429540654373e-8
1.8782678824783718e-8
1.8578108376416678e-8
1.2358369402451256e-8
1.4207213499158378e-8
2.2584874244008298e-8
4.2180438802452933e-8
4.19787120320234e-8
4.915486445479899e-8
1.0471446435983071e-7
2.2779103923103826e-7
7.881978114488792e-7
1.931914533416318e-7
5.543349279210978e-7
4.7100774955665885e-7
3.024084293935025e-7
1.2647080703113493e-7
3.567877590122686e-8
6.606663102500734e-8
5.649027105727153e-8
2.112868856625877e-8
7.081422279679823e-9
2.4354115569912057e-9
1.191317377213975e-9
1.0130906355329073e-9
6.269958826802392e-11
5.078592535566262e-10
1.144860977957737e-9
3.202441131335728e-9
7.959329938225907e-9
1.9860015547491917e-10
8.913132313520375e-10
1.9957216110215907e-10
7.760083673232389e-9
2.0188311151778588e-8
2.259602707741183e-8
2.28149908484196e-8
2.416120700552996e-8
2.6283382875177235e-8
2.8835145284727213e-8
3.1625367641135816e-8
3.456246254669652e-8
3.76059202739725e-8
3.1233604373434995e-8
2.5177666649625422e-8
2.1270151084126194e-8
1.433366610120803e-8
4.4787601482569844e-9
1.1919120022236063e-9
7.103962654159186e-11
3.487661002149206e-10
1.3219652745092077e-10
2.1381374529025902e-9
1.759138040403744e-8
1.3529320791012828e-8
1.0465622607943356e-8
9.967562472323882e-9
1.0691422495916203e-8
1.263094603969399e-8
1.6407688930162362e-8
2.3721020013539657e-8
3.9091025016191935e-8
7.041177397346881e-8
5.382353627416976e-8
3.366333589666541e-8
3.653067150859514e-8
5.538232958907711e-8
9.813341926085182e-8
9.491626366305745e-8
1.1718431991216649e-7
2.431249156938495e-7
2.1536710197438932e-7
1.4088231478694247e-6
2.9670654291048426e-7
1.9925414545576753e-7
3.517770048007835e-7
2.24287275567678e-7
1.7546852334820297e-7
6.597384297035124e-8
2.2078618176961987e-8
1.8389547102656512e-9
2.3959195086873113e-9
1.016721813336079e-8
2.53440578689739e-10
6.637756163784685e-9
4.082346327977132e-9
5.153138967435652e-9
2.523628717068279e-9
1.359898046150492e-9
1.5922552823636586e-9
2.4743643139335955e-9
4.296088338867556e-9
7.813881234763785e-9
5.7534216047270285e-9
5.7763919118789405e-9
5.651450078172306e-9
5.778725059345661e-9
6.239341902100173e-9
7.051947246751362e-9
8.227684635171501e-9
9.678554029127842e-9
1.0795679199347425e-8
9.052614410617634e-9
1.2851141882927166e-9
3.832007066077677e-8
3.0737740969193545e-8
1.727816168456597e-8
2.3590670113150115e-11
1.3056598470193252e-12
9.19576029264208e-14
4.726339035089845e-13
4.30512444009718e-13
3.383788945774749e-13
1.149898167752392e-13
3.721297883836166e-14
2.9384699534559895e-14
3.9818399657241116e-14
5.61693031906098e-14
7.854682764896256e-14
1.0949023654414622e-13
1.526950499117022e-13
2.1335166867046154e-13
2.98850736754226e-13
4.19811868296268e-13
4.966135902709112e-12
4.661841295434536e-12
5.563434974570635e-12
6.957652421069041e-12
8.78887065999621e-12
1.1088177156230318e-11
1.3884060318949518e-11
1.7142855614311374e-11
2.0679355525757997e-11
2.4005114168602654e-11
2.6087121851088904e-11
4.14526882864335e-11
1.0087835258066963e-10
5.423475145353525e-10
7.23727177282547e-11
4.317089114497277e-12
4.131283712561725e-11
6.755804805686993e-11
9.03294865171524e-11
1.1215866580849442e-10
1.3478255509822571e-10
1.597177660660374e-10
1.8840074706668302e-10
2.2233450372079132e-10
2.6326957236383156e-10
3.1343720344404976e-10
3.7588170738761795e-10
4.5497708058415834e-10
5.57279233065081e-10
6.929970314436639e-10
8.786473452380251e-10
7.548476117167792e-9
2.141158334764173e-8
1.5115329927369187e-8
1.2592380227192287e-8
1.3156672947526054e-8
1.5585068773134298e-8
2.0636562222771836e-8
3.1013540817414694e-8
5.105516218095035e-8
7.09805954447919e-8
8.042223055571009e-8
7.13534704304829e-8
3.494949582786753e-8
2.2135811882520947e-8
1.7067856577664355e-8
1.173177153714168e-8
9.271440512930518e-9
8.708301345147049e-9
4.092276536829679e-9
1.3667312372697874e-9
4.808262805831681e-10
5.801339132813389e-12
4.4596414084473164e-10
6.823819209882057e-10
2.5463850375794046e-9
3.221568379777821e-9
3.009471845365708e-9
3.0779972476743357e-9
3.342814432191001e-9
3.810511100680813e-9
1.7195899869199007e-8
3.6788414888756326e-8
2.0739503434045235e-8
1.9026534502538188e-8
2.199920996936438e-8
3.0281615163412964e-8
4.849440090024875e-8
6.093796833972149e-8
5.075967034398533e-8
5.147378264746818e-8
7.26477092852381e-8
9.708984486553111e-8
8.005060766979228e-8
5.6476742007950986e-8
4.5554161425615475e-8
4.981038233590902e-8
1.9073340768545915e-8
4.861953950084266e-9
2.353886512798568e-9
1.5572315066875851e-9
1.1046513734707628e-9
6.274719685384498e-10
1.0836480919457402e-10
3.964963070368479e-10
5.708423327906426e-10
5.437437991179341e-10
3.1536940061528453e-10
2.0017324947500028e-9
1.4538189135948837e-9
1.3948562097733016e-9
1.4832636506630633e-9
7.300902247080393e-9
2.290767949641245e-8
2.5363834989064247e-8
2.0693577128122436e-8
2.029148069345691e-8
2.1861745045421022e-8
2.490391708637142e-8
2.981428231214605e-8
3.784390948176317e-8
5.166124961479616e-8
7.64388897250806e-8
4.186399694741908e-8
3.2904970626049734e-8
2.889860936359878e-8
2.31340652663764e-8
2.09700272610503e-8
1.6216321001927927e-8
6.204423615225768e-9
2.5684840359116623e-9
1.259026390947381e-9
6.396980612420545e-10
3.4646019320664147e-10
1.1563822673464866e-9
1.0169154932489035e-8
7.473113900430098e-9
6.568203979927444e-9
6.601509530455677e-9
7.144087531490125e-9
8.184747311456563e-9
9.877933160721584e-9
1.2574014590206662e-8
5.487579779981875e-8
5.70824923812552e-8
3.39353932364686e-8
3.4665400972048374e-8
4.7411753747886e-8
8.022218134815223e-8
8.223361912333435e-8
6.859852466760019e-8
8.923703833780549e-8
1.7969918413504107e-7
5.119517052697499e-7
8.774338232199256e-8
1.2204393378956192e-7
1.340014556422784e-7
8.412228148125685e-8
6.07785195902766e-8
4.620000306357206e-8
1.684368256723682e-8
3.368788320559448e-9
1.3869782348886164e-9
8.857462547677141e-10
5.029480954405258e-10
9.961441087979389e-11
5.753269943725559e-10
6.023286956595822e-10
5.146192206957996e-10
2.489574800969583e-10
3.3754023199509752e-9
1.8756296154537397e-9
1.592873769025203e-9
1.616816236137509e-9
6.569948560202316e-9
2.2850492020725918e-8
3.633966205121999e-8
3.1006690094015987e-8
2.9433234037125892e-8
3.054196878209336e-8
3.313518544421484e-8
3.6947159419348285e-8
4.2293069764237084e-8
5.006071708475328e-8
6.200243982159446e-8
4.815469463626969e-8
4.588462966807638e-8
4.327471023796141e-8
4.1118650006710804e-8
3.074026385878272e-8
1.2326792883062768e-8
5.4978990257548845e-9
2.944461894998862e-9
1.823761595873938e-9
1.4064561511992468e-9
2.384534807301413e-9
1.350414185697002e-8
1.1045925146044178e-8
1.0036675385491813e-8
1.0288476059915505e-8
1.1182643388967816e-8
1.2762431877056222e-8
1.5269365682151376e-8
1.9189708515007157e-8
8.015045960031133e-8
8.023913664391848e-8
4.957298212382481e-8
5.2121847013594034e-8
7.380231101504447e-8
1.2557953950296664e-7
1.1643261516077775e-7
9.929043382533169e-8
1.3468969965952372e-7
2.7155499382243487e-7
1.6538126781246574e-6
2.1071466711181822e-7
2.4691937225979463e-7
3.057829158899971e-7
5.440115295240762e-7
1.4969271395860446e-6
2.6389811486882797e-7
1.1705861868089988e-7
4.108832587934094e-8
2.0849361002154663e-8
8.751160708799989e-9
7.18937705207491e-10
9.902971283988195e-11
6.132667518249275e-11
4.244062781276261e-10
3.9222263897842035e-10
2.595744498689715e-9
2.424684321384975e-9
4.561844046550891e-10
8.063693512619656e-10
2.057799923988995e-9
2.9651844838804854e-9
2.9211330460307676e-9
2.4230588778732894e-9
3.052240247642352e-9
7.518850668470619e-10
2.18637383361724e-9
9.103803581835198e-9
2.0076301767067012e-8
4.8536657203617204e-8
1.4437004386366384e-7
1.6633977120747255e-7
5.428444976272476e-7
7.266365327838692e-7
7.549272113992502e-7
1.2163664651357448e-7
2.4672904718267714e-8
6.566419780433958e-9
1.4416983027554642e-8
6.856272028085286e-10
1.2180778297132334e-10
8.419680181200837e-11
6.551803754138682e-12
3.748197288760548e-12
5.666148725434386e-12
4.214641491722041e-12
3.1755733792180346e-12
3.3638949701172184e-12
3.891426839740424e-12
4.761352802370852e-12
5.0839783998992385e-12
3.718400036945415e-12
6.728780644475652e-12
5.490273345531511e-12
3.6239645578353452e-12
1.6276799629376205e-12
3.3978918687453332e-12
1.3340621586830333e-11
1.7577201176481593e-11
2.119393938300808e-11
2.6918600701332e-11
3.474768714842634e-11
4.5020046273447684e-11
7.317943199812118e-11
5.426791988977968e-10
1.2304978347453673e-10
1.1178055101714536e-11
5.046498363158612e-11
1.1044001899638414e-10
1.8452134506860442e-10
2.8370644460493924e-10
4.173151081060296e-10
5.876881026262238e-10
7.821876122068626e-10
9.862544059791108e-10
1.203365662368949e-9
1.445954269751544e-9
1.726618510947545e-9
2.0578386760125017e-9
2.4531809329936864e-9
2.9283537909988225e-9
3.5022487652862204e-9
4.198224567449525e-9
2.273798197495421e-9
3.219395354984013e-8
5.211838002449202e-8
4.7495768968700094e-8
4.8914392837701486e-8
5.374075822363e-8
6.126554536120326e-8
7.216141014100359e-8
8.811888512742703e-8
1.1184497266103702e-7
1.4538916540996746e-7
5.82182453820385e-8
2.1877412294537705e-8
9.655353009003612e-9
5.424459101730542e-9
3.597317267622332e-9
1.5647645684742405e-9
4.817199936062983e-10
8.564505224746919e-10
6.783506677943027e-10
4.969490185214222e-11
2.1677120811665157e-9
8.924652251674106e-9
4.3946997626225664e-8
3.075359352166171e-8
2.191510246780866e-8
2.100437825130056e-8
2.358251529793764e-8
2.9791936678678928e-8
4.169880484652176e-8
9.443099105260971e-8
1.1868165645233946e-7
6.565467340617284e-8
6.31966711146727e-8
8.061986321315473e-8
1.3354391819124817e-7
2.1864925452428344e-7
2.381484313705633e-7
3.0719709320309276e-7
1.8334833574400082e-7
1.9056033219146076e-9
2.664830735866319e-8
7.762018095304097e-8
1.803413921545598e-7
8.554317008715352e-9
5.420128127918429e-8
3.2518508499522206e-8
1.1620394580786249e-7
5.613151998121016e-8
3.433725116058715e-9
1.0981175494882086e-9
4.4739529159504724e-10
6.260853290096564e-10
5.5503753134250726e-11
6.937133495822674e-11
7.442763903766137e-11
1.687964943860291e-10
1.800998632811805e-9
1.3466454200755089e-8
1.491508304823395e-8
3.3451198126223814e-8
9.224603477491465e-9
5.103244097318796e-9
5.029059258888545e-9
7.188278178338414e-9
5.567260801584274e-9
3.9828604900134615e-10
4.238021223400192e-9
7.4720594648085e-9
8.716806294309263e-9
9.522115090082642e-9
1.0364325342857995e-8
1.9358462620959955e-8
4.077907026493831e-8
3.110104066443365e-8
2.3625470542947983e-8
4.613440901850558e-8
1.8013819996632325e-9
1.4539832510422979e-11
6.104427673357398e-13
0.
2.4727013782027384e-13
3.8994958773607344e-12
2.3135572288600174e-12
1.998529964386871e-12
2.47735576448985e-12
7.492252767815945e-13
7.027911752630669e-13
3.0137582241288513e-13
3.1257936593739816e-13
4.785657022490771e-13
7.067792210524262e-13
9.250403276271184e-12
8.199237228763586e-12
9.667841895167374e-12
1.203739285287201e-11
1.521654833840167e-11
1.9310514118978743e-11
2.448336877293979e-11
3.091039260920518e-11
3.8724875121780773e-11
4.792519744812777e-11
5.820630387630633e-11
8.985853201228326e-11
3.517557421018705e-10
3.192560251825305e-10
7.666148378487329e-11
3.423958882507056e-11
1.1246102668104563e-10
1.8330011124244565e-10
2.52334850267591e-10
3.207275532447266e-10
3.909670716390133e-10
4.667206035949584e-10
5.520416633321308e-10
6.511769330037386e-10
7.687791781228537e-10
9.103242163773123e-10
1.0827057991059675e-9
1.2951021889396449e-9
1.560314772907247e-9
1.896935003124855e-9
2.3329802169056614e-9
1.5041648409155603e-8
5.2835054557902116e-8
5.187416499042674e-8
4.217074583103431e-8
4.205213236730779e-8
4.6437108427268024e-8
5.4914887166140635e-8
6.940169977238986e-8
9.462396555909239e-8
1.3849117725730235e-7
1.9820048023174682e-7
9.770713880405594e-8
5.8256181758065196e-8
4.004928815017448e-8
2.555821734822679e-8
1.8010925912936694e-8
1.6370977992277542e-8
9.621687590120848e-9
3.625846253898345e-9
1.6057245865989579e-9
8.1117106159867e-10
5.838261613065495e-10
1.5590625621479422e-9
9.716625908382303e-9
1.8539934800062798e-8
1.2648862902217501e-8
1.1621440759101759e-8
1.2058710518351837e-8
1.3493066123026448e-8
1.6038852170106544e-8
6.204511135683076e-8
1.0122577160531898e-7
5.731868846158935e-8
5.4785062996981744e-8
6.727393453885259e-8
1.0237946624530882e-7
1.605132128435255e-7
1.4389870460946572e-7
1.3707192073482273e-7
1.7286638802078562e-7
1.4020039083710282e-7
9.25219719570877e-7
5.481572136656573e-7
2.12037731458517e-7
7.341240457102164e-8
3.4108388867352285e-9
5.576481290438305e-9
2.9384410304253806e-8
3.231472641853701e-8
1.896358570116418e-8
6.003863660672173e-9
1.8613396649680038e-9
1.4704764213196948e-9
1.2660441109804378e-9
1.8176599731074698e-10
4.868735928731331e-10
1.6905739125200088e-9
7.404602107011127e-9
7.018856308803017e-9
2.78444235196975e-9
6.727098116504742e-10
5.868581609599861e-9
2.6723766045476395e-8
5.59708876915141e-8
5.474432928109517e-8
5.3406198306127023e-8
5.504858638210335e-8
5.8285209937331264e-8
6.249945656260549e-8
6.757819649273395e-8
7.372706664819323e-8
8.156325700710358e-8
3.80390643022877e-8
1.6162891595987316e-8
8.354518222470088e-9
5.194758472372366e-9
1.1044171490992947e-9
1.0452281529902686e-9
1.9107533121586857e-9
2.5219644933303145e-9
3.0849289888520903e-9
3.3229581878612053e-9
7.457454615934093e-10
1.6534806270194438e-8
1.5194131936127078e-8
1.5396077561074924e-8
1.6615198247159076e-8
1.8877423826057758e-8
2.2586114110246127e-8
2.8514444566264252e-8
3.806977979466402e-8
5.368169915729717e-8
1.590790602508269e-7
1.1730828801343771e-7
7.521129619181818e-8
8.204326877014136e-8
1.2450407742693965e-7
1.961462691180126e-7
1.5778259520825792e-7
1.7028386416256794e-7
2.664190644055955e-7
3.75228899782326e-7
6.791361046805187e-8
3.93622785422697e-8
2.805131593447275e-7
6.223328272622412e-7
8.032935890487429e-7
1.097517743905498e-6
2.764530766901694e-6
9.691144735184668e-7
3.601494972746354e-7
5.779912950498489e-7
1.0758033338444028e-6
5.451344529542226e-8
9.176604949621817e-9
3.4454130914956323e-10
2.505017412487433e-10
1.505249426272034e-10
6.792848804436233e-11
8.367132130281068e-10
2.495663469566342e-10
7.039929756706665e-11
2.8944987669762144e-11
1.2817515303595802e-9
4.137705668261592e-9
8.9840608890504e-9
1.6394179036739765e-8
2.732951465707492e-8
4.114027883128527e-8
3.8790594374107264e-8
2.4852896454828315e-8
1.1704173811543846e-8
1.2604248231359156e-9
5.739012703149468e-9
3.760048142960795e-9
1.8211593352675493e-9
1.5385858840315633e-9
8.723739596228856e-9
8.031965173223307e-8
2.0709864954833935e-8
2.6900339880089062e-9
2.956186362280737e-10
4.590164349923192e-10
5.381057206519796e-10
6.503716879668583e-10
7.991115747599802e-10
9.730878862964162e-10
1.1509415633813006e-9
1.2459599438642181e-9
7.151298897869888e-10
2.976353372318455e-9
4.285878440808976e-9
5.000107028779562e-9
2.3074605603735153e-9
1.9106832420461232e-8
1.7802337489341936e-8
1.68803110648942e-8
1.8460832232879806e-8
2.2842151036374846e-8
3.255342193558221e-8
4.9024000354041835e-8
4.763502499138352e-8
3.7552065362321025e-8
3.6976625598952605e-8
5.310484040609229e-8
5.928405756819848e-9
2.563386696077771e-10
7.594993632598912e-10
7.171845822663855e-10
4.634832364606741e-10
5.82839173994583e-10
1.0048867976459069e-9
6.453000296638954e-10
1.0417091745913e-9
8.364717876475706e-10
3.426738196346241e-10
8.719634754897104e-10
2.1198853596898596e-9
5.706929249898873e-9
2.973467782685801e-8
1.0821333102204838e-8
7.851756267534332e-9
7.689317109016537e-9
8.777996380040534e-9
3.509950656108299e-8
9.566419562137049e-8
7.219775468815114e-8
5.5196512538215426e-8
5.313936045754115e-8
5.8580179584270595e-8
7.368708665638608e-8
1.1145056539598514e-7
2.2664528378003224e-7
3.9155152625424463e-7
1.8218785912655557e-7
5.396207602895225e-9
1.0333780457990287e-8
5.561574247517108e-9
3.071947097310418e-8
8.145624259074305e-8
1.2605062297715968e-7
8.487943016869929e-8
4.183267073413698e-8
2.3756114948981857e-8
1.3803787089800715e-8
9.33422461603715e-9
5.729260543899925e-9
9.867262575901095e-9
1.0783956422695125e-8
7.887874849557751e-9
4.485716296352344e-9
1.236365583555322e-9
8.82449877305774e-9
1.60774685332052e-8
2.2446241157440775e-8
6.64841832689482e-8
1.5033221717711463e-7
1.080382561750894e-7
1.2123753460688235e-7
1.737134625901222e-7
3.0299094120112725e-7
3.2425361955952387e-7
2.3669152528441382e-7
2.392703932308143e-7
4.282534415989728e-7
6.547064128942314e-6
1.711800913925811e-6
5.281450736691145e-7
1.1315309906228728e-7
2.0426269469684732e-8
4.438322030683593e-9
1.4334469048334375e-9
5.688320861651967e-10
1.0738900646105481e-10
4.962522388712767e-11
4.248929498056524e-11
5.968680566511517e-11
4.850417063693401e-10
5.913856486860629e-10
4.83412449919956e-10
1.0721769834632231e-9
4.3321187558635965e-9
2.7555732237272265e-8
1.4446814255711555e-8
9.895314565979052e-9
1.014150214712401e-8
1.826643341171271e-8
6.363006264133074e-8
9.758129916802016e-8
7.709293296858571e-8
6.897486131357879e-8
7.206643596133285e-8
8.976665030345392e-8
1.5715649772191515e-7
1.5346042971845506e-7
4.79055941177933e-8
9.359373718020172e-8
9.53203255549243e-8
9.456659948878963e-8
1.0945349768881721e-7
1.1812951024274337e-7
6.382612645752111e-8
3.790659978789005e-8
2.998273164093726e-7
1.7193918285271917e-8
4.306302056128281e-9
5.339487799336079e-9
2.1802315042467492e-8
6.509309112826093e-8
6.814774522567108e-8
1.214085066861844e-7
6.795999041021189e-9
8.628729668134303e-8
1.7800933604284877e-7
3.1068205712301615e-7
5.016755093709101e-7
4.917845860816473e-7
2.3103138738843054e-7
5.980612973596815e-8
1.464955498209276e-9
1.769316274258679e-11
2.8944020163002877e-10
2.8468962329046796e-10
3.6470353190599106e-9
2.0383494262652602e-8
2.1092316665265296e-9
4.827464040702202e-10
5.498273220042855e-10
3.075646665837638e-9
7.478429757561369e-9
2.779078051151556e-10
4.383055562589373e-9
6.896558295792456e-9
2.061981594156806e-8
4.777411055786456e-8
1.0887183876062875e-8
1.8212594739990416e-9
8.725148938678986e-10
7.232822091403024e-10
6.089057736912203e-10
3.76492727089433e-10
1.76440261503768e-10
9.337797634108899e-11
1.195726445597375e-11
8.374709801302237e-13
4.1418339350437416e-13
1.4033221428873612e-12
2.3478079012791796e-13
2.216824397014634e-12
1.8708400457834316e-12
2.4900554841040017e-12
6.901954302801913e-13
2.0888350404333163e-12
3.706509707888977e-12
4.5523436279103304e-12
5.5925010378229616e-12
6.876739718448612e-12
8.422972040666477e-12
1.0556084148023389e-10
2.2738129167394466e-11
1.314482818819506e-11
3.717502926470521e-12
7.32289866313768e-12
2.1341219021744103e-11
3.940491841422942e-11
6.236600407152441e-11
9.028604477525641e-11
1.2201749173769514e-10
1.5654935250244424e-10
1.9448594686977663e-10
2.3763443327622203e-10
2.882726303685587e-10
3.489917203034132e-10
4.2282561490417773e-10
5.134720816641645e-10
6.255856041661242e-10
7.651860942583181e-10
9.402678266092381e-10
1.3884693812419738e-9
9.362737209724479e-9
2.7643130139732223e-8
4.434831335658642e-8
4.759568720239829e-8
4.816651883181273e-8
4.9689934582453295e-8
5.227715007990733e-8
5.5755481260738813e-8
6.021247832480453e-8
6.636360580780164e-8
4.522322050861738e-8
3.674279853078285e-8
2.17150149753519e-8
8.159152595558442e-9
3.4342243822438588e-9
1.140327374891859e-9
6.736993718804179e-10
2.9809716443226728e-9
8.48793345932367e-9
3.0172167289715822e-9
2.9505405497213264e-9
6.867662167069966e-9
1.0416496975341066e-8
1.3728902479549808e-8
1.7178310278665488e-8
2.136945380757843e-8
2.7059911682489958e-8
3.5309516746526666e-8
4.773078892255711e-8
6.658290104884908e-8
2.401511591807383e-7
1.4373654619820913e-7
9.854206851343174e-8
1.1441237592283933e-7
1.8775073534777782e-7
2.3740840614676203e-7
1.7878934856612974e-7
2.1425210100294482e-7
3.567200405587997e-7
1.466355008086549e-6
1.1490096090540538e-7
1.2003598930052722e-9
2.0517415324396035e-7
3.5135158372963233e-7
5.6292853332795e-7
1.6006729745843737e-6
8.247641291036818e-8
3.6104290807497064e-9
6.771949337064096e-10
9.506178512818486e-10
3.381456162541432e-12
3.4770890157503244e-11
1.615224758366157e-10
1.8987918980685344e-10
1.5404758557814298e-9
1.9691693637966405e-9
9.24405668788951e-10
1.9238924079863722e-10
3.89014071601389e-9
6.609132019894248e-9
3.9052634597052014e-9
3.6260745035886667e-9
2.281100016135778e-9
1.709587156377855e-9
8.885507054319369e-10
1.7161176043071145e-9
1.1445693889551874e-8
3.529914873425691e-8
7.001851466656796e-8
9.512427159961924e-8
1.483378958086501e-7
2.0692836899482418e-7
3.035614019267479e-7
7.597713010176864e-7
6.234658448048829e-8
1.112707328623332e-8
1.8728372639893684e-8
1.8500415928048594e-9
4.0300217961631925e-10
2.3290392736952614e-12
3.2180645348361636e-13
1.0985356023857937e-13
1.39812054979184e-12
4.98182002486162e-12
2.8680037046322603e-12
3.141996068096927e-12
3.779616928090592e-12
4.572011826061956e-12
5.7549481867119376e-12
5.880186453042749e-12
4.050855148584359e-12
8.051718203272503e-12
6.781332823466788e-12
5.684823222803268e-12
2.9584609315811403e-12
2.1596823660906772e-12
1.3368618216480118e-11
1.8934584590404646e-11
2.3642855911578722e-11
3.015239796030568e-11
3.868928899967147e-11
4.958173999819126e-11
8.255254776767993e-11
5.490243730597428e-10
1.6225445093369814e-10
2.6129316972795714e-11
5.393421894774514e-11
1.3393347160459036e-10
2.3186196715715932e-10
3.585674855074541e-10
5.164673625444425e-10
6.919018158334598e-10
8.719198503945775e-10
1.063887770816843e-9
1.281120524516488e-9
1.5354706132815342e-9
1.8385122953866454e-9
2.2030334362484506e-9
2.6440912356016733e-9
3.1800131774371684e-9
3.8336336241829665e-9
4.634030579899395e-9
5.034275053347258e-9
4.108099458518548e-8
6.20335295433184e-8
5.5596377902234384e-8
5.6853073970242895e-8
6.217236411509565e-8
7.063709100974427e-8
8.298791824152613e-8
1.011615571900194e-7
1.282569270604075e-7
1.6615057732925165e-7
7.1301884852354e-8
2.813575127961125e-8
1.1876072148059926e-8
6.336131193520544e-9
4.341859480330221e-9
2.593288593586689e-9
4.645388487857742e-11
6.725821089947295e-10
6.543252775613455e-10
4.50916632728351e-11
1.998185016726197e-9
8.996525592057945e-9
4.640236120897444e-8
3.6027105214928694e-8
2.54667669637042e-8
2.4123313334169355e-8
2.654965904107094e-8
3.2507329407546756e-8
4.3390839452025326e-8
6.103331935835823e-8
1.4254315954792545e-7
1.532611068775909e-7
8.713793031902515e-8
8.649158107864954e-8
1.1592546927450073e-7
2.0253459641884291e-7
2.7239122042547365e-7
2.896878192616363e-7
3.277864785989349e-7
2.1199963534458324e-7
2.2915071832639993e-7
6.377059165801493e-8
1.0065007864882746e-7
2.2008831010066125e-7
5.304302059501662e-7
8.520419952296044e-8
6.080965916264396e-8
9.259203678517601e-8
1.0460687499397817e-7
5.127074202268544e-8
2.487443565359153e-8
1.5527273556743915e-8
3.9263239575017255e-8
3.0334182832368065e-8
1.1105867006669689e-8
2.7841011723782772e-8
2.738000837673591e-8
3.2596241503903e-8
4.536708062828957e-8
7.041943109279287e-8
7.5741480090758e-8
1.0347122133246994e-7
1.5238087244182795e-7
2.2146852179704828e-7
2.671292869930874e-7
2.4456964471239114e-7
1.689649806779408e-7
1.7704355111013533e-8
4.6877911752111835e-7
3.3849978998707555e-7
7.527296868986344e-7
2.3513379040689522e-7
1.1874854735677488e-7
2.0495138895023717e-8
1.3264967819023216e-8
8.011228275187728e-9
7.483388615149859e-10
5.8601762362944045e-12
5.96161313977326e-11
1.397130363058397e-10
5.505297665523311e-11
4.71770271705373e-11
6.129483973951952e-11
9.660611128314208e-11
1.6216793680452276e-10
2.735249003885997e-10
4.4717539457514687e-10
6.868859791300811e-10
9.593517930405188e-10
1.1481171337278174e-9
1.02015953340504e-9
3.204008062901383e-9
4.155776254469681e-9
4.501131557527561e-9
4.258469105088148e-9
3.0414142311152096e-9
5.249623583286112e-10
3.358991873212883e-9
2.9952939604574356e-9
4.805600696995078e-10
1.124297468172422e-10
1.1635950709000127e-11
9.128496548917552e-13
4.4029800264478496e-13
2.440658274803955e-12
1.693151571603929e-11
3.1122533019104408e-12
2.3193483173913916e-12
1.161573967907359e-12
3.976495442992786e-12
6.444673258862842e-12
8.750188914220317e-12
1.1133153748640472e-11
1.3809311772671774e-11
1.6963565662301032e-11
2.0780042897265254e-11
2.5467330934396187e-11
3.1277802674928403e-11
3.852630140758855e-11
4.7612229101537414e-11
5.904865318063656e-11
7.350321401058998e-11
1.0909613101307774e-10
2.336925211906448e-10
4.181686227322845e-10
6.586665069206694e-10
9.703455163689025e-10
1.3822589241511483e-9
1.9353785475557458e-9
2.6814265896890345e-9
3.677633327190735e-9
4.9687387838363416e-9
6.5292894251704796e-9
2.2442080431887593e-9
1.6057611022907119e-9
1.2736702680570995e-9
1.5182507577424263e-9
3.822556063992047e-9
2.878107293118205e-9
2.719073143026136e-9
2.755058191028327e-9
2.8530620428656383e-9
2.930209892554529e-9
2.8631954727016596e-9
2.4342648091193777e-9
1.432838264613689e-9
4.9096385844606385e-11
1.2546523104901682e-9
2.385902013311252e-9
3.514104046775554e-9
4.825109868487771e-9
6.514215059421259e-9
8.861721994809145e-9
4.9951506254140514e-8
8.917882416244187e-8
4.983661175154068e-8
4.804130538471045e-8
6.00146126376121e-8
9.346369039939087e-8
1.4364060426061401e-7
1.2317021544653856e-7
1.1886871354764195e-7
1.616616341705701e-7
1.7091632167921467e-7
1.254921184314917e-7
1.106259233063942e-7
9.02530796909176e-8
9.435403076988441e-8
6.681929249046887e-8
2.0985825253835426e-8
7.859820124561693e-9
4.259128669790497e-9
3.124607530673617e-9
2.773365048064494e-9
6.456510875208566e-10
3.24554663931242e-10
8.702286788449522e-10
1.3503697218635452e-9
1.040840196932659e-9
6.23504213973038e-9
4.2692618712745005e-9
3.932217120631158e-9
4.074654532010443e-9
1.5234836009048424e-8
5.455820458885322e-8
5.861937019436371e-8
4.84238556965042e-8
4.782208844511509e-8
5.167611884774677e-8
5.896626693341308e-8
7.062982098096916e-8
8.946683066464912e-8
1.2130202303369543e-7
1.7676169557607985e-7
2.6898352591061144e-7
1.1801757743675316e-7
6.723371121547935e-8
4.8397743241560147e-8
3.25476053130851e-8
2.265427662165606e-8
2.0037282396247247e-8
9.842918782682805e-9
3.9461107346593e-9
1.6856157806134252e-9
4.903963327845673e-10
4.197272745978489e-10
7.222703716360376e-10
8.687495319464137e-9
1.0534195810595546e-8
1.1018542220674781e-8
1.1888927493676613e-8
1.3191711816510623e-8
1.5114890314091e-8
1.7917326228917035e-8
7.199909423416414e-8
1.4163953736258826e-7
8.290104811750287e-8
8.029079304932449e-8
9.88650681026326e-8
1.4898684192603054e-7
2.3326291948293815e-7
2.0411574189853082e-7
1.7579748964866137e-7
2.080745634459567e-7
2.171153139564383e-7
1.8625343373615343e-7
1.4621665006089822e-7
1.1613409673185227e-7
1.1577038810429584e-7
5.011049431834323e-8
1.4588822610293653e-8
5.763337379691995e-9
3.335178750607895e-9
2.8917826315437135e-9
2.5789006464178866e-9
5.256098775030549e-10
1.8726796850136762e-10
4.833873467521943e-10
3.09244228895231e-10
2.7995134066385296e-9
1.475832289303648e-8
8.594943827605559e-9
7.736828809991882e-9
8.010222033033927e-9
8.981174354124152e-9
3.3898624820742974e-8
1.207858848584017e-7
1.0338354872767887e-7
8.438694187644198e-8
8.389872148257096e-8
9.250581230341375e-8
1.1072032724701205e-7
1.4601708589846918e-7
2.212189477788834e-7
4.173550187367807e-7
4.244029878640626e-7
3.6826484942068167e-7
1.999952259468921e-7
8.219478279343649e-8
4.3970123086319955e-8
2.927704432443427e-8
2.642633741792986e-8
1.8373383311423956e-8
8.09429606580876e-9
4.297090492753161e-9
2.431025076900855e-9
1.341841433232632e-9
1.0115742256108542e-9
4.797496663529372e-9
1.3164003851305432e-8
1.4027974848901767e-8
1.689674934771846e-8
1.9932263138028195e-8
2.3220971427019488e-8
2.723714785526567e-8
3.2501858618785345e-8
1.1052530744541224e-7
2.049170445128496e-7
1.2871158545179244e-7
1.3136764056927195e-7
1.7129904244143212e-7
2.754236759048513e-7
3.5230325244118435e-7
2.599934648938298e-7
2.461622916653835e-7
2.962320889859182e-7
9.652744554749024e-8
1.0340220397672132e-7
7.173999165447927e-9
9.42373773314723e-8
1.6980673497601676e-7
1.5296999971820116e-7
2.8747674734857233e-8
5.522574752562279e-9
2.181177005198566e-9
1.1845840831671321e-9
1.0220110290906652e-9
1.1313431847154887e-9
3.67662482652592e-10
1.6640131657404122e-10
3.669657171744524e-10
1.6674915142889099e-9
1.4699650880993701e-8
1.2126375749088909e-8
1.0181011397680841e-8
1.0565989464301694e-8
2.1944679252284e-8
8.506517657490406e-8
1.2070841570266655e-7
1.0307450030091171e-7
9.981897310693838e-8
1.0471890894250377e-7
1.1654071736570402e-7
1.420967359982932e-7
2.242246198600706e-7
1.7996589798400853e-7
1.5196736332782353e-8
2.102943012637532e-7
1.384041201891716e-7
6.842359551221422e-8
2.6381848808622857e-8
1.4248584105787444e-8
1.3416118831232964e-8
6.980934115387074e-9
3.514629797103824e-9
1.1345472606215879e-8
6.678649765897245e-8
2.9508294632755905e-8
6.242773566202387e-8
4.790383065638945e-8
2.3983163664995638e-9
4.852923216472548e-8
7.176764168238866e-8
1.819478661322576e-7
4.9604913950936185e-8
1.0110391685395703e-7
2.6584767523973256e-7
2.0714069604533548e-7
1.4167570319048375e-7
2.434149591197348e-8
3.0648336730584185e-9
2.4076607601119664e-9
4.752667937879411e-9
3.1118766731462407e-9
3.4227015919312252e-9
3.1688694026400384e-8
1.898883452736049e-9
1.8530090622296515e-10
1.1836037630449214e-9
1.9368799990206906e-9
1.3400352310414108e-9
2.748094874846013e-9
6.105729582386545e-9
1.08986901546132e-8
2.1812533916157326e-8
5.3768430438032183e-8
3.936638069452853e-8
4.418846849111721e-9
1.3059483475638138e-9
7.984930732412405e-10
5.950461524970946e-10
3.6930109934206105e-10
1.7792450417137e-10
9.108737598301413e-11
5.891523689290392e-11
5.017661939257287e-12
2.2757482223800206e-12
2.197073357324606e-13
4.662378582468634e-14
1.2270725460047782e-12
2.55421963911224e-13
1.4675458270235212e-12
2.745802589101286e-12
3.2972539910206707e-12
4.051103477989185e-12
5.007822511667952e-12
6.188408291831312e-12
7.627076169591326e-12
9.359218525709378e-12
1.1533656371602143e-10
2.4500072242457836e-11
1.4132678003093586e-11
3.4820152928009916e-12
7.679130583018331e-12
2.1081016184015256e-11
3.81479167234014e-11
6.007447347245021e-11
8.741665908733135e-11
1.194186228208396e-10
1.5473571021888416e-10
1.9326584230894067e-10
2.364284382632541e-10
2.86372859170349e-10
3.4560314043518763e-10
4.17016590590174e-10
5.040948640120192e-10
6.111771022688082e-10
7.438423261113132e-10
9.094765937393281e-10
1.2873331014709855e-9
9.190619512905712e-9
2.738985395156875e-8
4.4274779375855124e-8
4.764796386989209e-8
4.8227814596868033e-8
4.974321985324575e-8
5.231885252482949e-8
5.575542426247796e-8
6.005892408020052e-8
6.571648473955021e-8
5.2327679303989865e-8
4.662450680104308e-8
2.7975952638163906e-8
1.0833702368505458e-8
5.042833602174201e-9
2.4536616930968818e-9
7.291390617992488e-10
9.376753495592283e-10
3.3710770974189225e-9
1.0348079491315065e-9
4.726707919286997e-9
7.903599048135523e-9
1.1006457548959158e-8
1.4027128253120823e-8
1.731737319941021e-8
2.1458404395700106e-8
2.7207218203399024e-8
3.566673482681568e-8
4.8553726470299994e-8
1.821096939695784e-7
1.388699964701779e-7
9.140041292621504e-8
1.0185858881839186e-7
1.5786149639577163e-7
2.3810366214317993e-7
1.8075406824929475e-7
1.8769594691646406e-7
2.960721924272545e-7
4.7555988339772067e-7
1.2149516048790222e-7
5.00819520080137e-8
7.112509246461022e-8
1.0459252951575243e-8
1.1968839955021179e-8
2.1743302316800426e-9
3.5552395002254517e-10
2.5802043819383495e-10
7.784398017773069e-10
9.6380754269663e-10
2.3205935624698677e-9
3.3805544142159273e-9
1.0882178350062964e-8
1.321439217405603e-9
1.01885061778968e-8
1.2140025936787572e-8
1.0220371343747138e-8
8.924780587055333e-9
7.98192242035074e-9
7.228768735629882e-9
6.609344189978909e-9
6.457396538820852e-9
8.123405323207366e-9
1.0244536423276597e-8
1.2349209957958138e-8
1.514072310477851e-8
1.9383070350100007e-8
2.5818048477347262e-8
3.486258084321659e-8
4.2668602870749184e-8
3.680852509984147e-8
2.0184935968950536e-8
6.3788768857267066e-9
8.581843864300898e-10
1.608738743356131e-10
2.5146867484917715e-11
6.105597613790457e-12
6.041855961043601e-13
1.0324456785344163e-11
1.7132936738752589e-12
1.615777677315674e-12
1.7614775865460456e-12
1.793901389705093e-12
1.1846737598822656e-12
1.6564315581141912e-12
8.387310144654387e-12
1.2954705241362806e-11
1.5524309397442957e-11
1.8549519487881636e-11
2.243945919976029e-11
2.7402429391165314e-11
3.3691430281769596e-11
3.438627250517763e-11
7.408238632433164e-11
1.2394933336507613e-10
1.8537784461155187e-10
2.630228600910775e-10
3.644102707489381e-10
4.999241132426591e-10
6.837499770632923e-10
9.354390872943515e-10
1.281981553296862e-9
1.7601552327166608e-9
7.8130383233288e-10
6.536076676097056e-10
3.349995304545403e-10
1.6403977007880419e-9
1.2912138733514283e-9
1.2833838409823857e-9
1.376990178538056e-9
1.5253800027274014e-9
1.7084380250427923e-9
1.907667852938184e-9
2.083089134953565e-9
2.021982310150702e-9
7.173730523974732e-10
7.698916538619816e-10
1.3832708846388875e-9
1.7492567594487394e-9
2.102245089642445e-9
2.531416279714409e-9
3.1071580552524625e-9
3.928561921172267e-9
2.850589993421767e-8
6.115813150970348e-8
3.210288178015493e-8
2.6816621876174907e-8
2.8804378024259817e-8
3.6716761023412914e-8
5.6077246388430727e-8
9.59869793474021e-8
1.2369550526821838e-7
1.470675515214566e-7
1.0673617587930268e-7
1.0563850341188254e-7
1.433896972463612e-7
7.474264439009696e-8
4.09481734568515e-8
3.306293975773118e-8
2.5827649994125372e-8
1.8526735917200726e-8
1.651491692035125e-8
7.3523936504034375e-9
2.471437350610526e-9
6.898963674585376e-10
5.569825170602872e-10
2.553113245730178e-9
7.994605808972719e-9
5.045355510008238e-9
1.913470990458052e-9
3.5871950341650767e-9
4.405909438943066e-9
5.1331629808715685e-9
1.8853034467126346e-8
6.4110952336965e-8
4.2160242104243034e-8
3.829723262428079e-8
4.264974722272627e-8
5.415674420658378e-8
7.8008140623617e-8
1.2172908182556206e-7
1.4037177904487083e-7
1.1482039745689761e-7
1.0625173753739012e-7
1.2808066208783622e-7
9.635557487874342e-8
9.437936532055936e-8
6.333372787500246e-8
1.5596288092897622e-8
5.6174472087088125e-9
3.313677888880291e-9
2.4836831383261456e-9
1.9803668801001497e-9
1.0901249830784288e-9
9.423853010383768e-11
1.6769168317291044e-10
6.59828958675997e-11
7.301860290603179e-10
4.451357279539798e-9
1.2226208286191144e-8
6.15470551066821e-9
5.253524029223587e-9
5.394020770355217e-9
6.1441490465448466e-9
2.9043756637666596e-8
7.715123099547821e-8
5.338120563965184e-8
4.30537099747604e-8
4.3358587378897195e-8
4.955705761618358e-8
6.37679313249004e-8
9.516091776248665e-8
1.6929655945258445e-7
3.184456970001353e-7
2.518414926166159e-7
2.509438472280702e-7
1.4444275936185408e-7
8.067763543868543e-8
5.907309675194276e-8
5.240627497911044e-8
5.128478215100779e-8
4.1908528999738724e-8
1.6567875139315823e-8
7.2911529400452425e-9
3.5516857734652632e-9
1.2276570349990235e-9
1.3645315031848328e-9
7.695877711774544e-9
1.3443424202841504e-8
1.4701713652276546e-10
5.4532718908449295e-9
8.535947076848387e-9
1.0681388580810038e-8
1.2737414624192153e-8
1.513746281073246e-8
6.085381183015244e-8
1.2934462436828983e-7
8.051602341037803e-8
8.177713314524375e-8
1.0573761935940346e-7
1.6826180210662035e-7
2.4927291266997684e-7
1.945673806560978e-7
1.6661436308685842e-7
2.0988549251783027e-7
5.011149686208177e-7
2.666491635439418e-7
1.5464422431746227e-7
9.647181751541017e-8
4.975874156642063e-8
1.986529380571531e-8
4.188943004939991e-9
1.6204969753460276e-9
1.1706548423284104e-9
8.973172717274375e-10
5.529767530166275e-10
2.2362438121658183e-10
1.0648417384244924e-10
3.3854984869845115e-10
1.1318597272650496e-9
4.035403106818163e-9
2.6630060959413788e-8
1.0417931211664342e-8
7.669045335325035e-9
7.548560827559598e-9
8.563750752443863e-9
3.244080396704204e-8
9.489663263521005e-8
8.646060831985404e-8
6.632993700658697e-8
6.310425933803913e-8
6.801723160331266e-8
8.207651625884008e-8
1.1620965988223148e-7
2.2077396365707277e-7
3.7178660986848327e-7
9.41481691084798e-8
1.2963702377057089e-8
7.667563806089232e-9
8.419066385978227e-9
3.7751007778325834e-8
9.313581010063667e-8
1.1770877898089393e-7
5.8136570839154973e-8
3.144963422564267e-8
2.021183366859091e-8
1.2787019753660932e-8
9.111968715617308e-9
6.0591122049953115e-9
6.987915712183064e-9
6.532226969873358e-9
4.2577470184347e-9
6.335264511197258e-10
5.448605266960222e-9
1.354967887977442e-8
2.1811014979238353e-8
6.8623516934033e-8
1.5869166909458565e-7
1.1267725873910934e-7
1.2488548224633925e-7
1.753371774740543e-7
3.007701993720013e-7
3.4584361960256487e-7
2.4863824679932453e-7
2.3845684520017524e-7
3.8482065549227445e-7
2.900892957660333e-6
8.219552446543689e-7
1.932974482856821e-6
1.0434490524345833e-6
4.577259723624926e-7
2.1574152386733124e-7
1.0641378156347611e-7
5.1387429810560175e-8
2.6487756559661406e-8
1.8676675788770576e-9
8.834647238492339e-10
4.1472370263341843e-10
2.8895055235620266e-10
5.348512375953103e-10
9.245334930442271e-12
1.1805208503447942e-12
3.3360804711866375e-12
1.3273637149594213e-12
1.5117758529610908e-11
3.480009137057484e-10
6.954768733769735e-10
4.7423511683352135e-11
3.1923695334254436e-11
3.835414574566624e-11
2.683325400891171e-11
1.772436704348916e-11
5.41921126805072e-11
1.0307621771958008e-10
1.2050175559324932e-10
3.1512763314042548e-9
6.981175523542901e-8
1.258022273272327e-7
2.9350121079069294e-7
3.3458112544635076e-6
1.0361708494218209e-6
1.282356343488617e-7
1.2741451497320016e-7
1.5458861634405146e-7
1.0700210163157502e-7
6.763746497773952e-8
3.477311721142767e-8
9.312038902794471e-9
4.393603865750003e-9
7.201078835522136e-10
1.5485101630555954e-10
1.809249791891902e-10
4.587751670379803e-12
2.2120888965424635e-11
2.3414447235343164e-11
1.5706834014452655e-10
3.6422944472638055e-10
2.3968423068027657e-9
1.7716912158579592e-9
1.3281939017149945e-9
1.0310788736667155e-9
1.7318586356425552e-9
1.7010849578306401e-9
2.639404949213095e-10
1.816061864389814e-11
4.366907663096198e-12
7.309121571085412e-13
3.3228159899569286e-12
7.288080568946372e-12
1.2211021946773371e-11
3.6722768157073896e-12
1.0121112217496345e-12
6.351926739120229e-13
2.0063499948605498e-12
3.3277954611700816e-12
4.927334708921401e-12
7.097406450847083e-12
1.0168598173266939e-11
1.4586695470898277e-11
2.0995239622674058e-11
3.034517976335495e-11
4.405241618051678e-11
6.422351272256944e-11
9.395981728448111e-11
1.377026679893804e-10
2.0143272415045983e-10
2.9218690126401655e-10
4.1589820960894175e-10
5.731289134498093e-10
1.1986908805020797e-9
1.3854866899628783e-9
6.46670442921294e-10
1.0428520082802775e-9
2.060775489159485e-9
2.745123255607723e-9
3.3123506385931817e-9
3.821080209376275e-9
4.287900778411472e-9
4.720797103693092e-9
5.127306250489198e-9
1.7798098492000347e-9
2.140376429381071e-10
1.9877216726102905e-9
3.190388176057116e-9
2.511267534426628e-9
2.636036919161329e-9
2.401731091093146e-9
7.261751587119932e-10
2.2919841754228e-9
6.035156642130252e-9
2.107128184215383e-8
9.79887635898943e-9
7.1148030881732285e-9
6.653259869507543e-9
7.133734764597705e-9
8.447128364480091e-9
1.0938438076804492e-8
1.5587321050750272e-8
2.4966390344943473e-8
7.173944982918521e-8
5.0013175402547166e-8
3.051804053773857e-8
3.272673255159783e-8
4.9265434169335926e-8
8.6212137082e-8
8.19195973470978e-8
1.0044206383879536e-7
2.1959375360916702e-7
2.1851192668625195e-7
1.3461677245536232e-6
2.3986562285544784e-7
2.1183562089051696e-7
2.8267396240913926e-7
2.607328831687299e-7
1.7073801807753956e-7
6.753193208638405e-8
2.2898126517773815e-8
2.0256479779534336e-9
2.162698510358768e-9
1.374551938330589e-8
6.095775287127291e-10
5.0880514848021276e-9
3.963483705948992e-9
4.8114948338951986e-9
2.46954286107706e-9
1.2883149698973292e-9
1.4896391159552407e-9
2.302587455103537e-9
3.9895260913357405e-9
7.25715072183868e-9
5.427885471587423e-9
5.462734892414821e-9
5.351667173928333e-9
5.4775558921446464e-9
5.917737249023641e-9
6.691071929148734e-9
7.812255062164048e-9
9.213736271229109e-9
1.0378693740660888e-8
9.08321351718974e-9
1.7098618326626146e-9
3.350558086413146e-8
2.8938628777176316e-8
1.3471647938979627e-8
5.030253959271999e-11
1.5236701538173604e-12
1.0663908402218476e-13
4.564029559178667e-13
3.2783632650366723e-13
3.250738201255796e-13
1.1096620195944289e-13
3.5764172441403217e-14
2.805918614243756e-14
3.805658487608286e-14
5.3722494539767664e-14
7.513815965353698e-14
1.0473573063997842e-13
1.4604988322394208e-13
2.040406272303591e-13
2.8576695222830674e-13
4.0136905356895703e-13
4.769447908322507e-12
4.4728960501294245e-12
5.337192290013575e-12
6.6754967918240795e-12
8.434832875682964e-12
1.0646312512777975e-11
1.333972927359854e-11
1.6487134904400336e-11
1.9918146479077627e-11
2.3175654760675e-11
2.5285101743628947e-11
3.9890355731102636e-11
9.752627720946359e-11
5.085439088071499e-10
6.873919048959985e-11
4.266381487149853e-12
3.974563270083121e-11
6.50264470636281e-11
8.699753858908008e-11
1.0806048841121264e-10
1.2987631823770798e-10
1.539039189484909e-10
1.8152743320795623e-10
2.1419387820490307e-10
2.5358555941248563e-10
3.018428586695709e-10
3.6188141023327576e-10
4.37884407302946e-10
5.361136312273219e-10
6.663076572468407e-10
8.442019272123633e-10
7.258478172321074e-9
2.065000757102469e-8
1.4644681659706617e-8
1.2204320939270703e-8
1.2752234442345434e-8
1.5101111058641666e-8
1.9975221142649913e-8
2.996417735957376e-8
4.930102712994657e-8
6.888329825972533e-8
7.812019898760184e-8
6.887505579208693e-8
3.3705105718499734e-8
2.1475723670259214e-8
1.652273106543211e-8
1.13547261481776e-8
9.01959871332297e-9
8.463340754232795e-9
3.934960160336606e-9
1.3157501340594754e-9
4.6323886588758347e-10
4.600376189626802e-12
4.28721397526014e-10
6.307969722458105e-10
2.6430143467014247e-9
3.170917795276391e-9
2.947751238655475e-9
3.010996056934099e-9
3.2694864133786308e-9
3.728293514558031e-9
1.683001748950801e-8
3.577490986634623e-8
2.0136636852252305e-8
1.846762524895693e-8
2.1353368072242766e-8
2.9408579646556058e-8
4.7110120763505316e-8
5.8899128735134374e-8
4.904191810294529e-8
4.993164714448898e-8
7.082624671169776e-8
9.330922162981979e-8
7.776141431610446e-8
5.5184145274019344e-8
4.420934991204197e-8
4.848553618318724e-8
1.913179719132345e-8
4.823266120343979e-9
2.31718269510163e-9
1.529419467429754e-9
1.0822977549882957e-9
6.232012067775396e-10
1.0028412433540993e-10
3.850425901145071e-10
5.601930742195934e-10
5.441753585122317e-10
2.42933875053394e-10
1.915265866041977e-9
1.393565804569242e-9
1.3377813208285258e-9
1.42240464050435e-9
6.986392643000297e-9
2.1978864355854897e-8
2.4491377747606806e-8
2.000207777983554e-8
1.9618049439221837e-8
2.1135965981744558e-8
2.406586242093577e-8
2.877503055350049e-8
3.6437184520494576e-8
4.954935963537749e-8
7.294257410842474e-8
4.028432772392896e-8
3.1849863777319346e-8
2.789733364631565e-8
2.2329242256469624e-8
2.03456824937925e-8
1.5580317476722676e-8
5.928813260889926e-9
2.458212244254985e-9
1.208441495949114e-9
6.196012077099697e-10
3.5593398349107517e-10
1.2215505168670671e-9
1.0185141815387302e-8
7.315898392360715e-9
6.408330790850117e-9
6.433873668489657e-9
6.963713712124115e-9
7.98531278228229e-9
9.652047434342757e-9
1.231377151855491e-8
5.3455802883673126e-8
5.5120746121928314e-8
3.273641524596834e-8
3.342289001736752e-8
4.5713915151453366e-8
7.7313217864425e-8
7.89390663272045e-8
6.603101925854531e-8
8.643663940552454e-8
1.7549412619608694e-7
5.159066024737652e-7
7.526485209357632e-8
1.0930418131658443e-7
1.298933482053862e-7
8.250044952295432e-8
5.943268774753099e-8
4.600858338559005e-8
1.721756301296568e-8
3.4304375645532044e-9
1.3961610458318863e-9
8.856675512755796e-10
5.070786859947425e-10
7.936570616221271e-11
5.611606474573806e-10
5.979533789241893e-10
5.162151874828288e-10
2.787833514005706e-10
3.048434817990581e-9
1.787759550527172e-9
1.5214473189177607e-9
1.5451382269287934e-9
6.249516962690081e-9
2.18128503197776e-8
3.488432532641981e-8
2.9844091354711635e-8
2.8353592521096693e-8
2.9438475721448988e-8
3.194653447055855e-8
3.5609823573860003e-8
4.070638806814619e-8
4.803937881557086e-8
5.917591862489966e-8
4.6402778559399356e-8
4.434764318455836e-8
4.165468352894035e-8
3.9627550494296636e-8
2.9400588590491434e-8
1.1727851190596101e-8
5.221030078186648e-9
2.796275635395495e-9
1.7398098312587477e-9
1.3702015528247506e-9
2.4297364408684683e-9
1.3705665639353877e-8
1.0870779516060048e-8
9.793946034029955e-9
9.998244021039181e-9
1.0855027318413582e-8
1.2396099106683374e-8
1.4858108993588073e-8
1.8727996773798882e-8
7.776330198302218e-8
7.708372957694115e-8
4.752484698189235e-8
4.991101050891613e-8
7.063410506221104e-8
1.2012231977366016e-7
1.1131785304609163e-7
9.532859181589316e-8
1.303098349468198e-7
2.638261499935763e-7
1.6188077881833855e-6
2.286105599941919e-7
2.6736473666170765e-7
3.162022916854954e-7
5.478301327619649e-7
1.4901009022337555e-6
2.7381630781333903e-7
1.2353789738644452e-7
4.47475224088136e-8
2.315050511815965e-8
1.0203338799832684e-8
7.986262212467923e-10
1.1641054583759401e-10
4.248288934350272e-11
2.12186318439734e-10
4.1760145600295314e-10
2.4454116811123335e-9
2.121857682274735e-9
3.300126424368282e-10
8.138105812149763e-10
1.9569683449102994e-9
3.0427209192162703e-9
2.6558083242037564e-9
2.161187302308337e-9
2.7250467106736975e-9
1.5511933466903781e-9
1.5479271963461091e-9
7.517251396755001e-9
1.9180810287175507e-8
4.34574573219898e-8
1.384396756140514e-7
1.2738456650257767e-7
5.248298771019583e-7
6.921914577926726e-7
6.351196921696003e-7
1.100522366894754e-7
5.036785751978698e-8
4.732680854542224e-9
4.214631517696335e-9
5.605719229692469e-10
1.4797538616174511e-10
8.034153947770195e-11
4.251050034921214e-12
6.0673274517796854e-12
5.7319911203584795e-12
3.963687144267087e-12
3.25026125006943e-12
3.5616137185886256e-12
4.17793220299059e-12
5.12319605924235e-12
5.775076877702842e-12
4.319652877423777e-12
9.493305343319679e-12
6.913447683038805e-12
3.9738652022865295e-12
3.9725553775397534e-12
1.6624870014344152e-12
1.0779285581162947e-11
1.8257651721297253e-11
2.1911890417170422e-11
2.7711071047958273e-11
3.572911282486615e-11
4.627502327169639e-11
7.40294239900654e-11
4.944359015810217e-10
1.3351666236735532e-10
1.2841474672537613e-11
5.294021244241176e-11
1.1716156380052804e-10
1.964502756216342e-10
3.02295831175389e-10
4.4388099350109254e-10
6.21663872773981e-10
8.203918905649848e-10
1.0275252079709274e-9
1.2498249344800712e-9
1.5006031971895138e-9
1.7926657694552016e-9
2.1388501315931026e-9
2.5533242050866567e-9
3.052653173950242e-9
3.656874641649226e-9
4.39085221461158e-9
2.5591137142136895e-9
3.396251620514694e-8
5.348304530326426e-8
4.869478675034403e-8
5.026214210079923e-8
5.537325452182087e-8
6.339228862533527e-8
7.515488766536815e-8
9.2644195233973e-8
1.1896819923572389e-7
1.556196570677972e-7
6.041839349666378e-8
2.1667799730368887e-8
9.229783634603494e-9
5.033526541891181e-9
3.2186421052396976e-9
1.3115265872647435e-9
6.394773657133036e-10
9.617898059178645e-10
7.63826585657286e-10
5.830643718974897e-11
1.948378835891166e-9
8.230796260801423e-9
4.009657066533089e-8
3.21339512475041e-8
2.2283971838967827e-8
2.112017160902783e-8
2.3544449819997465e-8
2.955641647742807e-8
4.1080949544007337e-8
9.450276074566101e-8
1.2192347369343905e-7
6.717820004778668e-8
6.43514462624645e-8
8.150655375121053e-8
1.337304520960101e-7
2.2305465694403456e-7
2.453205168214531e-7
3.117586338475944e-7
1.8444233481066916e-7
2.044894173973984e-8
1.71698293811601e-8
8.162997737374641e-8
1.5740987046034804e-7
1.0731931657381076e-9
6.551685862974348e-8
2.488579901739087e-8
1.3145000884494348e-7
1.22498923174017e-7
2.583387521833817e-8
5.718364531811133e-9
9.772412881010805e-10
3.0433316957862683e-10
2.945656296763156e-10
3.0860767479459055e-11
2.3966451540925348e-11
6.144484483601238e-11
6.249572027140604e-10
5.749884161683713e-9
8.548899930417256e-9
1.8222116946362254e-8
7.312060850395568e-10
3.7384403952477634e-10
3.7646690159693756e-10
4.647371368402384e-10
6.078836500820836e-10
8.152855836507551e-10
1.2927521347698748e-9
3.28019271529314e-9
4.881463553176949e-9
1.4251959762865222e-8
3.314949441546145e-8
2.774678094181063e-8
9.422911891473585e-9
3.3928426442446953e-9
4.283279080907566e-9
1.5336113128638222e-10
2.08541208008623e-12
2.0118338810311485e-13
3.997404049752195e-14
2.40115317294111e-14
1.4909210135588563e-12
1.8498234064882208e-12
2.728390833513926e-12
3.8730973068776746e-12
5.581915456013448e-12
8.287731677687723e-12
1.2769010111002793e-11
2.0697831243136757e-11
3.4571206080246777e-11
3.414885339131301e-11
3.339147466849871e-11
1.4362336929911054e-10
1.6237376721410457e-10
2.851213158877374e-10
5.116218475857904e-10
8.420237716521986e-10
1.2493912057966236e-9
1.75130411192021e-9
2.4409214132736464e-9
3.4837666380678353e-9
5.3534246802382595e-9
1.559379738642911e-11
1.5291697803759311e-9
5.011334786285586e-10
4.611901109206463e-11
2.3105579547466794e-10
2.649223353933124e-9
1.221822833344702e-9
1.1770616139365753e-9
1.262128993687389e-9
5.667287469809039e-10
1.426852125662042e-10
4.3303960780725463e-10
6.034323927161612e-10
7.576920546874315e-10
9.322863442887943e-10
1.1450842266538548e-9
1.4100125147335764e-9
1.7419630048410627e-9
2.1590295746068597e-9
2.684225603153914e-9
3.347540227297625e-9
1.6584295728842092e-8
7.18903560803394e-8
6.418991471942558e-8
5.116284160145473e-8
4.9523667784849106e-8
5.41435276311484e-8
6.595990038218482e-8
9.024316678212319e-8
1.3797839770720737e-7
2.056767109007456e-7
2.4944238345333447e-7
4.6907561123836364e-8
5.099907914747216e-9
4.1255941018912035e-10
5.474568092697066e-10
1.1250391180472159e-9
2.21240044759492e-9
4.568363199344081e-9
4.35386981276073e-9
3.854494886991455e-9
4.189153782124064e-9
5.352884842651554e-9
7.764147921481498e-9
1.299400954015529e-8
1.9562916452386656e-8
1.8888279687905385e-9
8.721306061037057e-10
1.796185690109163e-9
2.4495354903962817e-9
3.1621637717038206e-9
1.163381960139758e-8
2.596743765581215e-8
1.5484255884004056e-8
1.500032416465838e-8
1.828598904430841e-8
2.6738459385746935e-8
4.445053902711988e-8
4.943256988019147e-8
4.0878903153013455e-8
4.4299578762657075e-8
7.171290816578609e-8
1.7007620188824706e-7
1.115430288005143e-7
6.443553151821598e-8
4.404601678153218e-8
3.075307712157441e-8
1.519096879381217e-8
3.639031013668339e-9
1.2105640424438015e-9
7.171829544896827e-10
4.761710057913043e-10
2.1291423492387264e-10
1.5888058299636708e-10
2.9291966425924085e-10
2.403359665355256e-10
1.4540771190850627e-10
2.6470401689099363e-10
2.8290678577449394e-9
1.23238331694651e-9
1.0408793905994108e-9
1.0567411858734843e-9
5.343184645317202e-9
1.5778640245872697e-8
2.0155184208711787e-8
1.6331312485583795e-8
1.5589020517157284e-8
1.638152246902588e-8
1.81713472786655e-8
2.110623302156675e-8
2.590251915940022e-8
3.4147283422545465e-8
4.911119339559377e-8
3.103013625623704e-8
2.7728501776909786e-8
2.9551316089203213e-8
3.0596336301606555e-8
3.091387535144278e-8
1.6011947969127804e-8
6.325863021275156e-9
2.9721797327171673e-9
1.5948728023644744e-9
8.308014816411725e-10
2.1828830401262426e-10
3.6702641710738874e-10
4.076305138367629e-9
4.6114809964080346e-9
5.026730741707111e-9
5.4982484165749264e-9
6.176569633978762e-9
7.183718452229725e-9
8.684970747183277e-9
1.0966174270920629e-8
5.344971357613807e-8
4.8698050243702946e-8
3.0474309047048446e-8
3.257123896954629e-8
4.7357992480360144e-8
7.924559385379825e-8
6.660397743418393e-8
5.7943720634410574e-8
8.36805671008026e-8
2.42336961776432e-7
4.774315142196931e-7
1.0894386939348376e-6
2.549094981954607e-6
7.126812945411333e-7
3.051868683599551e-7
1.388848082880428e-7
2.947864044651875e-8
7.09493336160619e-9
2.542893600599539e-9
7.654440336499736e-10
1.4221984895252067e-10
5.338002852443322e-11
4.4555009548426666e-11
1.2021792515532419e-10
2.8253710886356e-10
3.134048147956273e-11
1.7379865037033308e-11
2.0803428808652803e-10
2.0438960839519946e-9
1.4345090545016934e-9
9.762944578862627e-10
3.5229470130266293e-9
1.109617490213323e-8
2.3384137519737994e-8
2.399904246998477e-8
2.161125705449496e-8
2.0985835594320688e-8
2.1649537409980457e-8
2.3271516462952937e-8
2.5930080479717725e-8
3.0109663532004246e-8
3.685181647329253e-8
3.4383423236979626e-8
4.346395495268851e-8
7.122091560441094e-8
5.8160995578352325e-8
2.7360939759231398e-8
1.4353286167066879e-8
8.724765021752218e-9
6.1093583713904535e-9
5.047192929554303e-9
5.62888332330406e-9
2.199805283650292e-9
1.7154434574368532e-9
3.4173110454295467e-9
5.266569530784425e-9
6.8223859607709665e-9
8.320522503451754e-9
1.0071631292431513e-8
1.2377104033050158e-8
1.563351156259357e-8
8.301461968547628e-8
6.754873051149173e-8
4.525074579235213e-8
5.1318830760875684e-8
8.056930205074484e-8
1.24211471387053e-7
9.155012071123154e-8
8.69644803464931e-8
1.4718876043902476e-7
7.377577645604254e-7
2.627423596780774e-7
2.1947925335517167e-8
1.5858416717472538e-7
3.736204831329501e-8
2.7716509702663137e-9
4.559758645181599e-10
1.4042456388630127e-9
8.302459452169795e-10
3.1052810310313154e-10
2.8950029768583415e-10
5.402657857398348e-10
1.1739990743754919e-9
7.6543392814906e-10
6.411311761715909e-9
1.293263661884559e-9
8.014392842687652e-10
6.723181514556494e-10
7.12623979195904e-10
9.293464845873347e-10
1.36263365815147e-9
2.0769019284244346e-9
1.748294963380199e-9
1.4736859119285872e-9
1.2637106204669631e-9
1.3685563613734006e-9
1.7767413049714825e-9
2.6051360435029367e-9
4.1218741796473195e-9
6.746915019762911e-9
1.1300502729960492e-8
1.763231116890439e-8
7.970196795147042e-9
3.680783190551682e-10
6.372101334632367e-11
2.977197210507251e-12
2.2529371539221276e-12
8.504664321374001e-13
4.391830129747795e-12
1.2948864024350508e-12
5.060532777929695e-12
7.088572950342452e-12
8.253206259401732e-12
7.932934416451843e-12
4.067001238561715e-12
4.355455159958763e-12
1.416723628258565e-11
2.326753111684041e-11
3.228671205052231e-11
4.230780505237879e-11
5.441450341830757e-11
6.996937435551962e-11
9.097737355850856e-11
1.8130623936474283e-10
1.915132908884133e-10
3.4532785227685e-10
6.009818325005561e-10
8.499399341984648e-10
1.0506938177305387e-9
1.3116234463332146e-9
1.7871459892849558e-9
2.8332041888583364e-9
3.1632396415376104e-9
6.198905483717816e-10
2.383815330250274e-10
1.335192002197907e-9
1.6925891754117923e-8
2.201455864647758e-7
1.611015398054103e-7
7.570198203668522e-8
3.746179244309198e-8
1.8258998807965562e-8
8.61814256044929e-9
4.384588453169455e-9
2.0111371631244096e-9
4.750287596757313e-10
3.2567109842285015e-10
4.496085496756623e-10
3.372540965729996e-10
2.534612193208674e-9
6.027038585210242e-9
9.826102522492302e-9
1.3617530268535506e-8
1.784313999394899e-8
7.582855202102528e-8
2.4189381948319957e-7
1.4891555467849394e-7
1.434593040517384e-7
1.71968394087512e-7
2.462434291907009e-7
3.939432839487785e-7
3.967277289819879e-7
3.0498416660782025e-7
3.1408218657660297e-7
2.3873488337877805e-7
3.3489501003226996e-7
2.739999262782687e-7
1.543797865950265e-7
5.113005724778423e-8
1.0351967033700912e-8
3.3897537544869843e-9
1.6169948433334192e-9
1.0990903441857513e-9
1.2182696628806868e-9
8.179641655244193e-10
4.2378327534868193e-10
5.8035955166796e-10
1.3642921015743051e-9
4.224051847147488e-9
2.2591139730896807e-8
2.530793553538155e-8
1.708904426180826e-8
1.6152850799347455e-8
1.7162679297728888e-8
4.035890908746769e-8
1.453453242931582e-7
1.2470934169201178e-7
1.0303994119897275e-7
1.0224244754877423e-7
1.1248975559326889e-7
1.3756986140832073e-7
2.0369234724947043e-7
5.219871163086795e-7
7.962867763227219e-8
2.292751787145081e-7
7.535854973140578e-7
4.4917140399473543e-7
1.4005276814919852e-7
3.2032834603361394e-8
2.288127484610386e-8
4.839895686199408e-8
2.6693792189517458e-8
1.2683038733048985e-8
2.9517460515802407e-9
1.1369717166735616e-8
4.363095371093381e-8
2.2965062769030458e-8
1.831285478818228e-8
1.4421951485745014e-8
3.212919354103819e-8
5.1386732628990655e-8
6.929485254650585e-8
9.435715615761664e-8
1.290361833625632e-7
1.7471183519942583e-7
2.834506161656338e-7
4.464303318324545e-7
5.781880741369929e-7
6.336458580374815e-7
7.494589031080743e-7
1.1033711113098178e-6
1.529797160830114e-7
1.232829166217133e-7
3.667422235682958e-8
5.2194599289635895e-8
9.084412824183571e-9
8.294522924568135e-9
1.5924090536810052e-8
2.433698781331735e-8
9.400271382002529e-9
1.0244188487905432e-9
4.649623827840011e-11
4.5529987402806723e-11
3.808297483176024e-11
3.4443576165779495e-11
3.886515954720402e-11
5.846262535454736e-11
9.843362651520951e-11
1.6939089914351548e-10
2.873705207804911e-10
4.671925107801115e-10
7.049448601250215e-10
9.486888861703734e-10
1.0543708873498734e-9
8.123297771936857e-10
3.8824833683199005e-10
1.5335584885829634e-9
2.1391121139055355e-9
2.091829539620055e-9
1.3203796451393428e-9
1.0735428489943377e-9
7.625079189607362e-10
2.0983580789739983e-10
4.823302767880534e-10
6.5802193105797366e-12
3.0614995329752655e-12
2.0825380333027396e-11
1.8389528584640565e-12
3.001366782706893e-11
7.855041134515043e-12
5.600782160544814e-12
3.4278471257607522e-12
1.619697696779974e-13
4.606387577450628e-12
9.435808380621316e-12
1.414020836813435e-11
1.853313533877234e-11
2.3109617352322518e-11
2.8375666731975267e-11
3.4715375014351793e-11
4.2499000586089866e-11
5.215213631242384e-11
6.419935295344939e-11
7.930502176411569e-11
9.832311501788817e-11
1.223656586448326e-10
1.529032242431178e-10
2.4653259247735344e-10
6.196249904742351e-10
1.1879256051764618e-9
1.9574484990692477e-9
2.974484909958774e-9
4.310180888015286e-9
6.0275542331461665e-9
8.128031069294455e-9
1.0498610237740441e-8
1.2908884180007327e-8
1.4874252339264231e-8
5.85908858659697e-9
3.1919212601138867e-9
2.3582094603408178e-9
5.534263730906502e-10
1.3799023770198442e-8
7.548807038654383e-9
5.608700725479102e-9
5.094668001929727e-9
4.898934923109904e-9
4.7162372624954286e-9
4.287747599681722e-9
3.2391506521272456e-9
1.2601995955856422e-9
1.2172734003909701e-9
3.427224997743636e-9
5.3610881341131e-9
7.382045355409729e-9
9.853394007957033e-9
1.3197815135255317e-8
8.284293693733428e-8
1.40036658032113e-7
8.157539594592237e-8
8.205053526360227e-8
1.0813694214267148e-7
1.790538840438262e-7
2.5009752216185493e-7
2.0021443027667883e-7
2.030528148784422e-7
2.964395473467722e-7
3.6690454646768623e-7
4.4523359772060205e-7
3.356705843496055e-7
4.422066276337775e-6
9.105839912762264e-7
6.557958441210888e-8
2.5114823999104616e-7
2.233119107997303e-7
5.1705006288239714e-8
1.06772245279182e-8
3.5700445858030508e-9
5.811432755160422e-10
1.4882604609474444e-10
1.608673959725367e-11
1.4235824064616925e-10
4.131955078211767e-10
3.1233762182548734e-10
3.365060721009184e-10
2.4521488431747376e-10
2.6421185686021136e-9
2.538126836436015e-9
3.793260250056357e-9
1.444080763229311e-8
3.524334589612199e-8
4.773231198285185e-8
4.894353768362007e-8
4.999303738365548e-8
5.278002789679319e-8
5.744879439341936e-8
6.493535567771736e-8
7.897809925710766e-8
1.0392118336539291e-7
5.9358517333073886e-8
4.5884867555578245e-8
3.357728271735461e-8
1.4525596915819665e-8
6.850021971243265e-9
3.2326180702225234e-9
7.294330761677216e-10
2.211172186901985e-9
8.584648074488143e-9
8.116626605200666e-9
1.2418495979629752e-9
6.907818091466474e-9
1.2598672150199933e-8
1.808525594232669e-8
2.3229443629951166e-8
2.8804039016525087e-8
3.595579491639794e-8
4.6058766130809376e-8
6.086999196905787e-8
8.202069827188357e-8
3.3356552411028205e-7
2.2665156761768125e-7
1.6040453366186555e-7
1.906123590935902e-7
3.18720385601556e-7
4.0475351243917833e-7
2.9736507693247057e-7
3.3326739203441054e-7
4.876106172059259e-7
9.587479059104245e-7
2.321735484998558e-7
3.8529687340966884e-7
4.884401230058287e-7
5.72770022015684e-7
8.301789969407605e-7
1.592627333126475e-7
3.626578712654576e-9
3.120979081865051e-11
5.1809668717669e-11
3.813152570970363e-10
6.545303427239692e-11
7.53267536006843e-11
6.216975279418473e-11
4.242599864779602e-10
2.515369342166517e-9
1.095709856775283e-9
1.0058203348933252e-9
6.467330103809144e-10
5.709100638175401e-9
6.62684512257058e-9
8.211532106120484e-9
2.0292852042690703e-8
3.5008494352526666e-8
3.37233595501185e-8
3.847358822399091e-8
5.699133460539248e-9
5.4173786999746467e-8
6.155642984632016e-8
1.3794642063909942e-8
1.646941560054083e-9
4.967810307997693e-9
7.17331947492709e-9
1.4066169771200221e-8
3.108206348297766e-8
1.0058453285406015e-8
4.993980332931493e-9
8.29251519432405e-9
5.669637740163155e-10
1.3795721577086151e-11
2.3864215788906516e-13
1.3112433503719252e-13
3.8731595223403833e-13
4.2820617634272956e-12
1.5393417301669406e-12
1.721083242701328e-12
1.868593306898139e-12
3.0306719861187223e-12
4.155063345087517e-12
5.118079400829007e-12
6.764366164428073e-12
9.607915164221537e-12
1.0617957579674705e-11
7.264003279934446e-12
8.152395271891608e-12
1.0054622897204793e-11
1.2731464731536535e-11
1.6259943082469704e-11
2.0818061373048983e-11
2.6643830127792227e-11
3.4018001674015694e-11
4.324036612887308e-11
5.458146663244765e-11
6.818588952138343e-11
1.0348518074792705e-10
4.1792915922130003e-10
3.6136949832446343e-10
7.885645962643732e-11
5.6909592838369934e-11
1.6754432986066833e-10
2.782628970526224e-10
3.9077497297869015e-10
5.029841997170865e-10
6.181944058810391e-10
7.429792099141738e-10
8.843718621985177e-10
1.0494258258780306e-9
1.2456864486647838e-9
1.4818466465457928e-9
1.7685288727331985e-9
2.1193301505528946e-9
2.5523640273124906e-9
3.0926761858327806e-9
9.660430422109527e-9
5.3317424251989334e-8
7.042849596216586e-8
5.96438860909025e-8
5.933476638360619e-8
6.417155148028796e-8
7.291190051473535e-8
8.631077367818872e-8
1.0655047663392403e-7
1.3739119501331108e-7
1.8236377201402731e-7
8.811016409263634e-8
4.666919336357686e-8
2.397536723778248e-8
1.393974832728302e-8
1.0925634897543155e-8
9.580235874972846e-9
4.068138275935804e-9
1.5955267083123855e-9
8.690251099280309e-10
9.519269515859665e-10
2.2276015581878602e-9
7.506937355083483e-9
3.817084376170231e-8
2.8775447584950605e-8
2.084805047769711e-8
1.97024408480041e-8
2.11536074457422e-8
2.4752415685251764e-8
3.107571395851656e-8
4.148837913906218e-8
1.1983005547753163e-7
1.3199771516462958e-7
7.574410111508237e-8
7.479600332523368e-8
9.87332575320426e-8
1.6676886824120976e-7
2.0221291986302806e-7
1.8719379261897996e-7
2.361427236735307e-7
1.9593361919982381e-7
8.679406231671008e-8
2.740439976418191e-8
2.2706710011071845e-7
3.790598721110942e-7
5.148331703706687e-7
7.1483538788868e-7
4.705107003966803e-7
7.297846394862645e-8
2.3275869717605132e-8
1.5858022107892584e-8
1.3616929865647465e-8
1.0898139583063309e-8
2.9748485903185498e-9
1.8031520745092695e-9
3.3677880263708246e-9
3.2860044738269663e-9
3.966729425961374e-9
1.652345097996257e-8
6.062752615911652e-8
9.87279342195785e-9
3.985767911358031e-9
7.770032567525014e-8
1.1828614951238904e-7
1.8712817827276572e-7
3.059479709591523e-7
4.7216305122607586e-7
6.885819407477605e-7
1.1440380707441782e-6
6.361452134844213e-7
1.7869896372611788e-7
3.72374196084307e-8
3.2826526905943522e-9
4.338494431466467e-9
1.2773759819168294e-9
8.335945859716715e-10
2.6862369223007056e-9
8.063483371947544e-9
1.3543073740332662e-9
9.82692188380398e-10
4.4780738649423853e-11
1.184396666337669e-10
2.0732991674722937e-10
3.9599640379012344e-10
4.6456275512722303e-10
4.966977636524143e-10
4.6355703230059753e-10
4.513227747448801e-10
4.5671392944529035e-10
5.718283033446954e-10
8.561944837026775e-10
1.2679526701045848e-9
6.531718341332278e-9
2.4168913556839587e-9
1.965157796733545e-9
1.9297545732138483e-9
2.1008584943214825e-9
2.4232715792855116e-9
2.8337979339372395e-9
3.1579259582359156e-9
3.1775349246422446e-9
3.1691354025296104e-9
2.4316939028362802e-9
7.898666215474475e-11
6.731887201736202e-11
4.5887495684163305e-12
3.2027029436351126e-13
6.284513702765625e-13
3.7458604920561046e-12
1.1523851137789625e-11
7.518805359979838e-12
8.409471477530833e-12
2.0223365605940245e-12
2.864375462433237e-12
6.091890809186996e-12
8.665593130772413e-12
1.113072583197934e-11
1.383420855331765e-11
1.7009910871870733e-11
2.085981428080798e-11
2.560060368597831e-11
3.149034747086134e-11
3.884954132808731e-11
3.876198628597334e-11
8.781833175845443e-11
1.4446912674011256e-10
2.1239860785658638e-10
2.973999616292203e-10
4.0807185166019397e-10
5.559582410872634e-10
7.567006124259543e-10
1.0318485620253611e-9
1.4112195674956798e-9
1.9355823761758203e-9
7.981531340483391e-10
5.661006182843053e-10
1.0337095733413112e-9
2.1634959698582265e-9
1.6127766375704243e-9
1.5850895374976279e-9
1.7026054752815812e-9
1.899398756803039e-9
2.1517721627726457e-9
2.4373250579530496e-9
2.6018323409183016e-9
1.3558580521483784e-9
6.423017779582546e-10
1.527703909195883e-9
2.0531667440623264e-9
2.537121087500665e-9
3.094289084792935e-9
3.801788660877071e-9
4.753147758239751e-9
6.0946986131218366e-9
3.911425742350557e-8
9.246815291183997e-8
5.001382375974877e-8
4.162341249513825e-8
4.3988147009396666e-8
5.454661624366966e-8
7.995471396968092e-8
1.2967741358273412e-7
1.5443430208533055e-7
1.5749797049079016e-7
1.0955354200185362e-7
1.1804349229792301e-7
1.5446540629994352e-7
7.96593735285163e-8
4.4918956422986766e-8
3.792558167465356e-8
3.10188963217476e-8
2.2033122994955924e-8
1.9736837304121678e-8
9.177385203293003e-9
3.1831296004295105e-9
8.991661507168978e-10
7.079481336326893e-10
3.1412007070561998e-9
9.081429440305164e-9
4.241624237182015e-9
3.517695569561411e-9
5.254206051928954e-9
6.139381751639557e-9
7.032024221921294e-9
8.183485007510936e-9
3.933973180099466e-8
1.1439770432146481e-7
6.893241210442668e-8
6.330117239227633e-8
7.250497593111191e-8
9.704572612411471e-8
1.507251791969685e-7
2.24376528807016e-7
2.0291634387788685e-7
1.7668311082452924e-7
1.9728103556871536e-7
1.5365183542935818e-7
1.545189936058748e-7
9.096195499243802e-8
2.4922171379731797e-8
9.049939143681647e-9
4.9703362404887205e-9
3.676410479563008e-9
3.43398906808728e-9
2.1824831946705935e-9
6.152141604129074e-10
1.830460111236645e-10
2.2401609313798888e-10
1.0783577205369421e-9
5.223405905563836e-9
2.633070536818271e-8
1.195187364369963e-8
9.659085144544536e-9
9.612348466029815e-9
1.0634676998162897e-8
3.7595755221710417e-8
1.0471403902969025e-7
6.657277811697959e-8
5.523870605435629e-8
5.6666296008640485e-8
6.607232976325289e-8
8.757502273529478e-8
1.351122892356809e-7
2.2554950564101083e-7
2.999900917472336e-7
1.7741414585506414e-7
9.24953165864305e-8
1.118286135966763e-7
1.0755749496631057e-7
4.9935664535514925e-8
3.3267854517439944e-8
4.683689942685955e-8
3.5764247987048616e-8
3.498013553834671e-8
3.7696471362795094e-8
1.9814454276915936e-8
1.2639645421437941e-8
8.844487589891785e-9
7.391061518325818e-9
3.79128952150768e-9
1.1638920053104413e-8
1.036714438796349e-8
7.518247468616762e-9
5.722223155205265e-9
3.832803589310127e-9
6.129099106913349e-10
3.730602456209141e-8
1.4524303351884652e-7
9.816973669463594e-8
8.856976624056803e-8
9.673896747676653e-8
1.214014739755584e-7
1.7620042741525527e-7
2.6777144432917317e-7
2.6287090575801907e-7
2.118148924163769e-7
2.1102429404986116e-7
8.673959534802467e-8
3.08044128740558e-8
5.696487831198169e-9
8.02758505534276e-10
4.661805050964861e-11
4.81111926180148e-10
1.125723525345102e-9
2.2798505138562227e-9
2.406044971094523e-9
1.4035038162816513e-9
7.247821057565207e-10
1.2340204106943126e-10
2.077059792525375e-9
9.418371348689634e-9
3.277906908826437e-8
1.5694362307682916e-8
1.3210653404516989e-8
1.3691432523289891e-8
1.591995971687389e-8
2.009207395912122e-8
6.139552173099377e-8
1.424609318677398e-7
7.803560277764632e-8
6.539521645388773e-8
6.936366857600844e-8
8.777416078188542e-8
1.3677962678898422e-7
2.6144637275597005e-7
4.3288639329951307e-7
2.473658981894245e-7
7.554477393923155e-8
1.5916249033305363e-7
3.0138174467496317e-7
1.7078321897304993e-7
1.2400184540885216e-7
1.1605157673747343e-7
8.676726873078246e-8
7.199860121463531e-8
6.060033448913337e-8
4.615541832023515e-8
3.017722783823125e-8
2.601143302243346e-8
2.0743773343558255e-9
2.2621783389633435e-8
5.81488597489303e-8
3.66743436207086e-8
1.9319117664034514e-9
1.3930637700229815e-8
2.4464974429114474e-8
2.675852196671192e-8
1.9731037860394222e-8
1.4631713299949374e-7
2.4107764391662556e-7
4.0773578973898574e-7
6.196570084114096e-7
4.4396878917395206e-7
5.232013870950431e-8
2.1393919881211274e-9
8.55587664377914e-11
1.096590640440726e-9
8.154672512881989e-10
3.342988165486028e-9
6.284106360149695e-8
8.681775583247353e-9
2.5443966720426425e-8
7.988562369781294e-8
9.178778903387147e-8
2.248172776752092e-8
3.0958084294429717e-9
1.358234512275101e-8
1.1578473732055532e-8
1.1222420250053912e-9
2.562588604711859e-10
1.9872103173219975e-10
2.550535216861766e-10
3.738225900293636e-10
5.469842317385517e-10
7.004506077998049e-10
6.551139012073123e-10
3.8288053080292686e-10
1.6254769716880423e-10
7.690480054150993e-10
1.0030332027427975e-9
1.4171062227456577e-9
1.670448648726473e-10
4.633161204407422e-12
9.74620334442547e-12
1.2830578397052116e-11
9.87657063175363e-12
1.4070933383069415e-12
8.937373713908384e-12
6.26782700374568e-12
8.987529648563436e-12
6.355061643483543e-12
8.569847226461903e-12
7.974460368933447e-12
5.381382521603967e-12
1.4689195419403074e-12
2.913150958765106e-12
7.534962746176914e-12
1.3047791126079558e-11
2.011467407144033e-11
2.9151330556455283e-11
4.0016630423487956e-11
5.21632075213906e-11
6.557793985821409e-11
8.094451672966888e-11
9.91856842260687e-11
1.2132984533358575e-10
1.4857361929843191e-10
1.8237806505220617e-10
2.2457924613488116e-10
1.4313563351914787e-10
1.0353879689524381e-9
2.4162073680108295e-9
4.159243796435015e-9
6.300155184968283e-9
8.822666493298686e-9
1.1508918088690245e-8
1.4005813710773048e-8
1.6094511646571035e-8
1.782831342300526e-8
1.9406210100086858e-8
8.840734024650488e-9
2.883214047169221e-9
6.300049018991266e-10
1.6255138130152492e-9
7.505865526223048e-9
2.904694687388688e-8
1.0555084488751402e-8
7.60283672174705e-9
6.488349460329481e-9
5.711854893014779e-9
4.685146220153635e-9
3.0360188659453035e-9
8.543948097255782e-10
1.3631384254973306e-9
3.34220036410944e-9
5.066425988669512e-9
6.5729591789409475e-9
7.946699574712004e-9
9.307083277111948e-9
1.074566509183104e-8
7.3274455579937806e-9
6.8983394532114806e-9
4.4336825042845994e-9
5.307851441503399e-9
8.994493323768705e-9
1.8200250179106253e-8
1.9439505531421286e-8
2.200120191536438e-8
4.322592298817176e-8
1.1833717404685575e-7
2.055882547903127e-7
5.63141069827771e-7
2.3552586878258677e-7
4.3209346915433244e-8
8.655447130039702e-8
5.671831293559318e-8
3.6743187390109974e-8
2.3103725814142795e-8
9.13638467986579e-9
1.6857498461400612e-9
5.624283449610374e-10
3.1641961440824013e-10
1.2140994368335101e-10
1.9383852668131728e-10
3.8064695147284144e-10
2.5267186493453677e-10
1.9811291256496327e-10
1.1738717574387815e-10
1.0052329543624471e-9
6.078204293986371e-10
5.733619923752756e-10
1.3174489206641582e-9
5.629917765700451e-9
1.1791642322489103e-8
1.1763290887864914e-8
1.1224876913253154e-8
1.1507468771579483e-8
1.2273803337020096e-8
1.3310316047928853e-8
1.45226690035283e-8
1.589601259493416e-8
1.7474867789824957e-8
1.7858202093865314e-8
1.9207990557779705e-8
2.1151839316944216e-8
1.857982598915202e-8
7.40159626150361e-9
3.00630374736702e-9
1.5037163073214942e-9
9.128971965582939e-10
7.426141939443994e-10
1.2655390406230155e-9
6.25668397146056e-9
5.098544932830896e-9
4.159946970623547e-9
4.050132341421693e-9
4.301621981588859e-9
4.888674314972902e-9
5.916959572219018e-9
7.650235660173351e-9
1.0683540673116753e-8
3.895537170371283e-8
3.113373847331031e-8
2.0103472424886817e-8
2.2378234538379156e-8
3.4558759456107335e-8
6.015341521006287e-8
5.379306432392245e-8
5.8629831971376026e-8
1.1627269642193225e-7
2.834386756596624e-7
2.1465628600836095e-7
1.0162694865239522e-7
1.546174961488633e-7
5.833523419392819e-7
2.0090773639396364e-7
4.9773932715346175e-8
5.312515973363708e-9
2.692460935281051e-9
1.2143462812355037e-9
9.535711548871557e-10
7.7654758694994e-9
1.8428802668682023e-8
1.1884975093057993e-8
3.952533646028356e-8
2.7708048916190353e-8
1.0472128742655758e-8
9.178347636442659e-9
1.560328849855492e-8
2.083223590050801e-8
2.954804778423839e-8
4.2664336347679085e-8
3.576499158772882e-9
5.632353098546686e-9
5.937525704125243e-9
6.079869804635097e-9
6.514072387862622e-9
7.307380355736529e-9
8.501467019235625e-9
1.0185199568881734e-8
1.2496453065533479e-8
1.556216705595112e-8
1.918454004672e-8
2.5299482835575674e-8
5.421441912713249e-8
4.3497680127456344e-8
1.2706654565952615e-9
6.110924749449513e-9
8.657827224161705e-12
4.327978217562571e-13
2.0775701472804782e-13
1.0216597085565427e-11
2.7129907080028916e-13
5.692570854172362e-13
2.7062822581813354e-13
9.201208013852586e-14
5.6488787349997545e-14
7.030272625348094e-14
9.864528319491866e-14
1.3832376020495494e-13
1.9338784348139583e-13
2.7047645356950305e-13
3.7903924884549405e-13
4.865752010819944e-12
4.44853054382676e-12
5.281206840909157e-12
6.604603120329538e-12
8.372091052782761e-12
1.0637648139795798e-11
1.3478093897363153e-11
1.695563190768371e-11
2.1065638046017547e-11
2.5641597731513933e-11
3.0185164021343575e-11
4.3285064722584174e-11
1.2513902324655527e-10
2.7162332416523447e-10
5.069091048115317e-11
1.0856454343978919e-11
4.734050763590731e-11
7.673318063917406e-11
1.0377519545057145e-10
1.3004163293305798e-10
1.5698433913488507e-10
1.8619166320556624e-10
2.192922168051912e-10
2.5798039496786437e-10
3.0415066727161885e-10
3.6010674519003325e-10
4.288597457785519e-10
5.145753744859748e-10
6.23285490919185e-10
7.64073689356114e-10
9.51130936961041e-10
7.700276115775093e-9
2.3176999194768552e-8
1.86644992240703e-8
1.5348562623989274e-8
1.5719375263525172e-8
1.8042031537529213e-8
2.2653418948153695e-8
3.138695174596569e-8
4.827452512887031e-8
7.455919652316092e-8
9.160179274412088e-8
6.103357230835448e-8
3.1864632301538405e-8
2.257592438112116e-8
1.5799188620539886e-8
1.1142589328641237e-8
9.693467011592918e-9
7.943228325186111e-9
2.936575119565936e-9
1.0831527554120361e-9
4.153139896228849e-10
4.01561855452243e-11
1.5033427299951397e-10
7.773960729437616e-10
7.057907027886484e-9
4.588192814421196e-9
4.0653480711753245e-9
4.117964726897956e-9
4.502507808304618e-9
5.217845396123802e-9
2.2921562406933502e-8
4.2091227619265324e-8
2.334843589300809e-8
2.166519482351548e-8
2.5573006149956836e-8
3.660304778937914e-8
5.9533426231573307e-8
6.342759464171772e-8
5.4699385450604924e-8
6.427480060931896e-8
9.544901415320033e-8
3.7639636006304434e-8
1.7224145616227605e-8
6.067875690369605e-8
5.7101095789066846e-8
4.9152523461615506e-8
5.723923054021671e-8
1.8611108840211584e-8
5.191509714958567e-9
2.64853505549854e-9
1.7041337393470942e-9
1.2483039071906016e-9
3.033839796354965e-10
3.5643363389214474e-10
7.358897594171871e-10
1.1131327333568662e-9
1.2693408782316788e-9
8.766402832683612e-10
1.3530709584982731e-9
1.3739812603638107e-9
1.4709549026365713e-9
5.646315384720015e-9
2.0988669359837206e-8
2.9455278818768385e-8
2.4901140604924842e-8
2.4309232557667312e-8
2.5870202340848372e-8
2.875458303574168e-8
3.288882273436676e-8
3.864529859096705e-8
4.685311850324697e-8
5.898504932219597e-8
4.0799653176672795e-8
3.354083916647539e-8
2.5941783432914313e-8
2.1266644110016282e-8
1.942949917667161e-8
9.485788505442751e-9
3.6254660187951183e-9
1.7138581257117725e-9
1.0011852237532664e-9
8.503416752976042e-10
1.6772559058595876e-9
7.57810546711906e-9
1.524828588738714e-8
9.932012889936196e-9
8.912990259758554e-9
9.152870154222673e-9
1.0222833151242558e-8
1.2221502320511557e-8
1.5593381713064617e-8
2.133708239315503e-8
7.290610719830524e-8
6.142856562981412e-8
3.688624333930456e-8
3.817725262210165e-8
5.394850695593024e-8
9.07095541069212e-8
8.214083288632332e-8
7.78898934462426e-8
1.2457784666473096e-7
2.2612341182729912e-7
1.0401893404807317e-6
1.4962312600357127e-7
3.2820270953891764e-7
2.176174198881079e-7
5.4173145310281484e-8
7.016668872768102e-8
6.630133553473481e-8
5.670690868442374e-8
4.193955749873926e-8
9.361314070043839e-9
2.797850044770332e-9
1.3334850521587499e-9
9.439956503363024e-10
1.8203378863501723e-10
5.318040180138525e-10
9.59398859614139e-10
1.7206956452466996e-9
3.3410418097668603e-9
7.214371215292475e-10
1.1828550380751023e-9
1.5445417191379582e-9
2.4855176647878403e-9
1.6424844071203217e-8
3.6677237427768034e-8
3.701776504116295e-8
3.612855786581903e-8
3.7570637489687044e-8
4.037563730140197e-8
4.3963468614428116e-8
4.808117497610642e-8
5.265882007946123e-8
5.773542078474409e-8
4.7694618760159245e-8
3.638434468082077e-8
2.8284504302928276e-8
2.3124194553471473e-8
9.758029564553001e-9
3.7232692230409603e-9
1.6390917295307343e-9
8.37251247265048e-10
8.000498441655142e-10
2.397508756589237e-9
1.3530531848381247e-8
1.9545170818650007e-8
1.4288124253155027e-8
1.3484985625437693e-8
1.423080292720172e-8
1.6224864377183362e-8
1.9798264767199177e-8
2.5847769543398562e-8
3.6271653267559365e-8
1.0359690787561155e-7
8.400650936123885e-8
5.1439639471414437e-8
5.404803790634709e-8
7.80763356136572e-8
1.3083325218661275e-7
1.1537855385385026e-7
1.166951095269981e-7
1.9081894624917237e-7
2.624626942618036e-7
9.628267323209712e-7
1.360497304194801e-7
1.6650926245452807e-7
2.1379858944755107e-7
7.416665306861415e-8
1.0476853972265645e-8
5.7966932013526425e-9
2.7206698913113782e-9
1.2213261822502716e-9
1.1236802118770305e-9
3.921853107241461e-9
1.7651038077226402e-8
1.1404825827186622e-8
7.830203364629573e-9
3.558951430257787e-9
2.7942866418715216e-9
7.857025297848649e-9
1.3319836409188169e-8
1.9606199469510254e-8
2.6188367526198854e-8
3.823631319483692e-8
3.4601277255925597e-9
6.513326905782438e-9
6.7406449389322505e-9
6.661943482988556e-9
7.001365005733336e-9
7.812218268517652e-9
9.119984474515495e-9
1.1022422445465587e-8
1.3693903882197691e-8
1.734262307334805e-8
2.194797452105528e-8
3.3894093032305134e-8
5.359359029613479e-8
5.6917394768305575e-8
3.630277252489106e-10
9.477686920823329e-9
6.285271409120806e-12
2.468612637461962e-13
1.698585753208106e-13
3.415371608849944e-12
5.915736831106271e-13
5.530044797408629e-13
3.3314172660117904e-13
1.3986052114621013e-13
4.760374135495354e-14
0.
0.
2.7178170056240963e-14
3.7870846644992505e-14
5.309408666012974e-14
7.462747464943329e-14
9.46477556248736e-13
8.601715819116759e-13
1.0172927792565256e-12
1.2707954858893515e-12
1.6113249876908892e-12
2.0501351648255416e-12
2.6041399925355373e-12
3.2893025539024867e-12
4.111603721199586e-12
5.050036757068783e-12
6.0251114792384246e-12
8.273650085140826e-12
2.401963904908281e-11
4.4284661062298756e-11
6.415904369475604e-12
4.754591788204809e-12
1.1850566267069538e-11
1.794854651554992e-11
2.379462088602544e-11
2.9588961734881557e-11
3.556114787809725e-11
4.200988915086088e-11
4.9261850984477854e-11
5.76604636986673e-11
6.758562460327274e-11
7.949382264349944e-11
9.39784781953054e-11
1.1186105027494437e-10
1.3433480330817203e-10
1.6320028642989185e-10
2.0126333796337315e-10
1.2174618170937492e-9
3.185934095305887e-9
2.3026494624407397e-9
1.6930184008444057e-9
1.5501167279544065e-9
1.592032142412407e-9
1.8087097474365559e-9
2.3282357994353757e-9
3.1514156629291665e-9
3.941241485404682e-9
4.987971576535209e-9
1.674420552113855e-9
5.49546687875837e-10
2.8900194096863635e-10
2.0717425551159906e-10
1.7999490261585976e-10
2.0884259008185356e-10
2.0297355377971079e-10
6.232110739308183e-11
1.88992563627559e-11
7.755048669005317e-12
5.6848056948096414e-12
1.1240060939231415e-11
4.546604462374494e-11
1.8286046968250446e-10
1.0446238065607472e-10
9.203114563996093e-11
9.494267079951858e-11
1.0607572562576139e-10
1.251673035386316e-10
2.556020199681607e-10
1.2696374381949624e-9
1.0956859393816108e-9
1.3799537856400616e-9
2.0961100724959768e-9
3.77270219654954e-9
7.613235942969067e-9
9.940751663754828e-9
1.0708899656193093e-8
1.6122638953353206e-8
3.066457029718215e-8
1.3499854919259313e-8
5.089756246553085e-9
2.183076526949316e-8
1.971010857254042e-8
1.614065156784057e-8
1.8758349863955323e-8
5.973135160326934e-9
1.6722955298319012e-9
9.057803466187823e-10
5.878820986669853e-10
3.9098662881460406e-10
8.983194740238885e-11
1.0874668069908248e-10
2.1826889045587129e-10
3.2873395571943444e-10
3.793335015716441e-10
2.1100952976117275e-10
3.862546700699042e-10
3.94536968572676e-10
4.2243181693819624e-10
1.4323634992610143e-9
5.1115436281446895e-9
7.08803439545623e-9
5.9121941293996005e-9
5.6844030724499276e-9
5.948763871581965e-9
6.487319358170789e-9
7.257193949984086e-9
8.304526738126376e-9
9.751144281579502e-9
1.1811798606747685e-8
8.573759901840382e-9
7.211784497105333e-9
5.769905951446746e-9
5.178229486821527e-9
4.894109816670274e-9
2.2746973701220444e-9
8.294015757583846e-10
3.7756959295535333e-10
2.0903376966580514e-10
1.642199631462084e-10
3.3348298889364997e-10
1.5837198680901953e-9
3.084546252245947e-9
1.9605005900745856e-9
1.7305247317154559e-9
1.76304951050867e-9
1.966579990034419e-9
2.36324235324459e-9
3.058237850106658e-9
4.311999572868938e-9
1.6219821865563985e-8
1.466315446264735e-8
9.516256119693056e-9
1.0654903732441048e-8
1.641519574211054e-8
3.049548802530642e-8
3.1165311395067255e-8
3.4385808922060505e-8
6.782802041816961e-8
1.7548551662595584e-7
5.195318901274458e-7
3.5328992196882145e-7
3.8760437017567275e-7
2.284941479613454e-7
7.288309992789491e-8
4.4524144138173925e-8
4.544652712036634e-8
4.540164403930468e-8
2.883564264267357e-8
5.8673691577319325e-9
2.162271599444563e-9
1.133728036424385e-9
7.682317794512243e-10
1.1106215230070271e-10
3.5560083360611174e-10
6.825163506626639e-10
1.2152061968726475e-9
2.1791909102207426e-9
1.9012638528791859e-10
7.174952001174418e-10
9.072845047705048e-10
1.1749420828921605e-9
8.334183022578349e-9
1.791771795914353e-8
1.7852536103899307e-8
1.7551879825612144e-8
1.8453182758990654e-8
2.005380628433133e-8
2.2071271815499532e-8
2.4383646807164514e-8
2.695390588964203e-8
2.9787650257477313e-8
2.6060885546781692e-8
2.2787584634074294e-8
2.1109288024545337e-8
1.8780404820516342e-8
7.886688931354205e-9
2.7664571373994034e-9
1.1657760589366332e-9
6.040545583653504e-10
5.891914603051057e-10
1.6224166935094736e-9
7.909225571411702e-9
1.3171665143774581e-8
8.474269939579936e-9
7.500736542606953e-9
7.696353580746938e-9
8.732699508270367e-9
1.0814031317195454e-8
1.4659921961473871e-8
2.2129623533787507e-8
5.561635808511204e-8
4.504801648582958e-8
2.8034703736507725e-8
3.0247783864019896e-8
4.52098935098999e-8
8.063795397770752e-8
7.886745035543947e-8
8.958860808871715e-8
1.814851685489468e-7
2.295112521950704e-7
2.1564863433007595e-6
1.0759848200032841e-7
4.036255633973846e-7
2.187306453849401e-7
5.337614618056949e-7
1.458090045435336e-7
1.1276327770581372e-7
1.0051783150467746e-7
2.9678227222575085e-8
7.47625099289474e-9
3.897384136435193e-10
1.2830805424175215e-8
1.3715637439445355e-9
1.2816758579230356e-8
5.448970298645943e-9
5.6009602135492355e-9
8.196078462355177e-9
2.4068957600178904e-9
2.2894069341469534e-9
3.3212978247245627e-9
5.627333264982983e-9
4.854371421450759e-9
5.283336425570614e-9
5.339390931564384e-9
5.522757861965567e-9
5.9852111723708794e-9
6.772728884006275e-9
7.929325736414157e-9
9.489255809349547e-9
1.132005198009199e-8
1.2475786610806432e-8
9.306836905405807e-9
1.9778446334677398e-8
3.993248681789707e-8
1.287165860217756e-8
7.31926072213427e-9
1.9682019651960057e-11
3.37129264971957e-13
4.385393853608987e-13
7.387083386645785e-13
6.383620796540195e-13
2.434896083339068e-13
7.781489646475807e-14
3.3882948567087394e-14
3.686695288439379e-14
5.1467106782336064e-14
7.223740324286753e-14
1.0082923172620195e-13
1.4060979452982326e-13
1.9635143939929465e-13
2.748154294539214e-13
3.856862933039941e-13
4.6938178492734235e-12
4.373303277994295e-12
5.210363560221033e-12
6.516277724259973e-12
8.241677880343306e-12
1.0424410938543498e-11
1.310870222567063e-11
1.6295936839886748e-11
1.9871697174338737e-11
2.3478711745698758e-11
2.630639946643895e-11
3.9997180340775754e-11
1.0253382005980345e-10
3.9984206069713517e-10
6.13363225949393e-11
6.015771348661682e-12
4.0899248098357224e-11
6.669258939985078e-11
8.945757218758505e-11
1.1134276596545259e-10
1.3394287698686389e-10
1.5872860954081332e-10
1.871169312158817e-10
2.2058304151985313e-10
2.6082220655771105e-10
3.0996468805816615e-10
3.708802555244293e-10
4.476460162441039e-10
5.463096829251888e-10
6.761925854195173e-10
8.522113289227626e-10
7.240592997075125e-9
2.092654949067296e-8
1.5396914155918216e-8
1.277106047851853e-8
1.3257365654028622e-8
1.5539963702808026e-8
2.0211471027476947e-8
2.9574079754753965e-8
4.7964964408987405e-8
7.009422520194761e-8
8.04860543322465e-8
6.574035487478411e-8
3.210575079310911e-8
2.1451877755872207e-8
1.6154254458836525e-8
1.1117064655814902e-8
9.117778084215013e-9
8.360905165958233e-9
3.5505097137668094e-9
1.2198874483171958e-9
4.38610678711595e-10
4.208423929072063e-12
3.7875034212081253e-10
3.428230775471068e-10
4.0027447789339614e-9
3.5001775791222974e-9
3.18650284106238e-9
3.241118697201015e-9
3.5233589655669396e-9
4.033692452594458e-9
1.814343341492049e-8
3.6878503063626553e-8
2.0638886938323436e-8
1.8998659361061466e-8
2.2108303635925542e-8
3.0809681212059274e-8
4.972494879922413e-8
5.9039441061256855e-8
4.9235525437041084e-8
5.2267672958793376e-8
7.705460002290228e-8
8.15971928935868e-8
7.653025222774187e-8
6.087139024170374e-8
4.582501012941617e-8
4.864853729931048e-8
2.8523749633266925e-8
6.412520410537109e-9
2.6788695210106284e-9
1.687702633545984e-9
1.1786372303156336e-9
7.570500294646838e-10
4.8120742534840876e-11
3.868671679893858e-10
6.069913190864864e-10
6.734974717720083e-10
2.020237488303049e-10
1.890487219901594e-9
1.3689501137648493e-9
1.3119893223934984e-9
1.3903142799807587e-9
6.503762847281527e-9
2.1165361500577285e-8
2.5251329825399886e-8
2.076066529137734e-8
2.03073672976083e-8
2.1771796910588806e-8
2.4565520903366583e-8
2.8898642008861554e-8
3.562932752870764e-8
4.656399354552418e-8
6.515136298917453e-8
3.887612137294155e-8
3.199377498641938e-8
2.71907035125105e-8
2.181736675303849e-8
2.0350203519108746e-8
1.3632695312828303e-8
5.074507243861043e-9
2.1928734829193846e-9
1.126612975534294e-9
6.445447557053202e-10
5.902718690655574e-10
2.329287001017513e-9
1.2243971293498643e-8
7.863939933134275e-9
6.904675863859944e-9
6.958637356985186e-9
7.58495963257572e-9
8.784987502594257e-9
1.0759731128636977e-8
1.3964744423481827e-8
5.7513264121464675e-8
5.555287214755187e-8
3.3124439686421945e-8
3.3981742532354e-8
4.697103297411122e-8
7.948414103801882e-8
7.740020222192555e-8
6.685693808314264e-8
9.29481628713631e-8
1.8864567546817255e-7
8.257460872327308e-7
6.60229265015881e-9
5.2175999462000256e-9
1.1215502791221791e-7
9.725302533220308e-8
6.38030093688449e-8
5.4382920693710976e-8
3.196515003892662e-8
5.90621252753942e-9
1.8163563079717587e-9
1.0372244260881663e-9
6.492209794545675e-10
1.292985407487198e-10
5.298317052162556e-10
6.904469700552469e-10
6.552193229231476e-10
5.661942661360938e-10
8.973187099236804e-10
1.7437220875144685e-9
1.4783555709313505e-9
1.4979045446923002e-9
5.193144566427865e-9
1.9895667752403857e-8
3.487774348994522e-8
3.0975992634306654e-8
2.9518334014516418e-8
3.060965537034544e-8
3.3089838951930595e-8
3.6559445614144954e-8
4.107317563881884e-8
4.704941482822011e-8
5.5332009959015807e-8
4.646316293934412e-8
4.388688288485973e-8
3.951803215806438e-8
3.7288584474538645e-8
2.2998910714221537e-8
8.998380835488098e-9
4.175135256574376e-9
2.328630673117079e-9
1.5695580422481047e-9
1.6060224020119327e-9
4.259319435712311e-9
1.783132221363743e-8
1.1712633505420684e-8
1.0606136442440723e-8
1.0852793497620911e-8
1.1888855502247638e-8
1.3772451090490746e-8
1.6829051063940143e-8
2.1744468422095622e-8
8.405356754804317e-8
7.752222737653956e-8
4.777615590607345e-8
5.026896726714502e-8
7.172974118489224e-8
1.2124839744951937e-7
1.0864449924810408e-7
9.71763130900315e-8
1.4179055034428497e-7
2.639751766724696e-7
8.677309106902626e-7
3.029362234624486e-7
2.314199462825786e-7
2.458268930045202e-7
4.2876644052184937e-7
4.4498226449815936e-7
2.182847101623126e-7
9.162345421353558e-8
1.1975526394368697e-8
2.691490612887231e-9
6.021220037928906e-10
1.1485288505271448e-9
4.981756992386547e-10
1.5408703044504213e-10
1.9066774483107127e-10
2.3316318809161243e-9
6.680576245859978e-10
5.593209441974349e-10
8.593628157355111e-11
1.2022261032858173e-9
2.2480023869417406e-9
8.63370503244582e-9
2.7048563350896077e-9
2.1943781526162104e-9
2.248363053447126e-9
2.342845744440274e-9
2.172380772476912e-9
1.25022175868898e-9
1.1283783025333031e-9
1.2115752845154514e-8
6.111692668765954e-8
1.6035955321814254e-7
2.423212994463787e-7
6.402396336594947e-7
9.01244689468143e-8
9.867626985971842e-9
1.5269815491520035e-9
4.511057724087973e-10
4.198191306327922e-12
1.9278240133420937e-12
1.585377550168159e-11
4.770378663146199e-12
3.4548524203302308e-12
3.6086863586039635e-12
4.582036989482444e-12
6.1524219231739124e-12
8.304520601029275e-12
1.1062691909247123e-11
1.4404796781491315e-11
1.8172146902411957e-11
2.2133668784847043e-11
2.7626366229047612e-11
5.88107135821784e-11
7.061046346487062e-11
1.140903691538039e-10
1.463525727583463e-10
1.5862314499466586e-10
9.183366981983923e-11
6.289268678241885e-11
8.25984358668319e-11
1.1209960689990084e-10
1.1369315556517909e-10
6.583096359641384e-11
9.233644057414344e-11
2.271663905136819e-10
9.090013469683089e-10
1.3453668632032548e-10
4.8142486406271724e-11
2.291868973559771e-10
4.365744439151494e-10
6.468672398317421e-10
8.312565015108215e-10
1.0130465483554428e-9
1.2200526071812048e-9
1.4686888141170507e-9
1.7725114443216952e-9
2.146307893252134e-9
2.6078548031334273e-9
3.179191104022362e-9
3.888032136769021e-9
4.76965307258759e-9
5.869591073918348e-9
7.24769905796275e-9
1.2527515979104279e-8
7.840727715393385e-8
7.383431878719172e-8
6.699164242347435e-8
7.171454529158051e-8
8.440838660395069e-8
1.0854910117090077e-7
1.5374092758634418e-7
2.23455580569208e-7
2.3755285719399558e-7
1.9446728503384002e-7
1.1889217420797809e-7
2.3397811786144793e-8
4.428628200715013e-9
9.717836986993342e-10
1.748854180329282e-10
1.1788394872307298e-9
3.125056101154923e-9
3.985911333717328e-9
2.7988743132840525e-9
2.1346328365970265e-9
1.4873678386437744e-9
2.5109264886075888e-11
4.72124993231801e-9
3.212684989357912e-8
2.2417600895824997e-8
1.6362760178290653e-8
1.582708735169228e-8
1.7632926402260218e-8
2.1725966328390754e-8
7.14777405373067e-8
1.495747108165708e-7
8.169515393113951e-8
7.264202205361762e-8
8.207886111213783e-8
1.1178476456907463e-7
1.858753929559207e-7
3.0498504543038507e-7
3.624203831558803e-7
2.7231697453333273e-7
1.2922319372789022e-7
4.148466589038891e-8
1.0402161233636771e-7
2.332638344015478e-7
5.299022089346418e-7
6.74047894599125e-8
4.4366251188109956e-8
6.227903741923466e-8
8.416178189868959e-8
8.97831315879498e-8
5.8774639322448644e-8
2.997303952843081e-8
5.795169072001382e-8
3.8841909333261525e-8
1.432540727031001e-8
1.9185220477341622e-8
6.844193298415497e-8
5.7626345715236424e-8
6.307359192721745e-8
7.731879451567235e-8
1.0098029433541025e-7
1.3327717371816687e-7
1.978024194008386e-7
2.8898630131801505e-7
3.653458993358323e-7
4.167729374794457e-7
5.007426947363461e-7
3.6885098905855175e-7
6.57705514960805e-8
3.9175367865697245e-8
3.738643492922414e-8
2.3985123078735778e-8
8.096950276548542e-9
6.357534785735422e-9
2.9968281628034155e-8
1.9336608108545986e-8
1.4748757620634075e-9
3.606998671150529e-10
1.6559755785737336e-10
8.996244850782879e-11
7.60140495574112e-11
6.820572169726151e-11
7.492360761102468e-11
1.1038471758505828e-10
1.8453350071776086e-10
3.1647576335005425e-10
5.299783748587239e-10
8.309766850008683e-10
1.1580555670503812e-9
1.3052500852223272e-9
1.0027316177032589e-9
5.027399691662051e-10
1.863562491472434e-9
2.502943111578457e-9
2.569856715594538e-9
2.478166762398072e-9
1.2632289935767906e-9
1.4862637976974129e-10
1.0170335749541464e-10
9.714907081216879e-11
1.3678323062349688e-11
3.273360642386176e-12
4.7494409975540355e-11
3.882085118204832e-12
1.2857363342757423e-11
9.561911062400992e-12
7.660178209223497e-12
4.922875064900537e-12
1.2750153411012729e-12
3.3689292470471492e-12
7.868503579310125e-12
1.1722283785179522e-11
1.5269945440065866e-11
1.9038514405554374e-11
2.3406484152735594e-11
2.8673045468117612e-11
3.5141300272036324e-11
4.316520086782822e-11
5.318237723986302e-11
6.574697809054882e-11
8.157057294914514e-11
1.0157865206777114e-10
1.269938082352802e-10
2.4464512417522434e-10
5.69019138964287e-10
1.0766797652810782e-9
1.7567401523600523e-9
2.6418158754325565e-9
3.780828729930123e-9
5.198349318056151e-9
6.847163612870129e-9
8.593972412590678e-9
1.027164189093572e-8
1.1556751060116515e-8
4.561661174899287e-9
2.2760430274799992e-9
1.5658711633584183e-9
1.3459716981318073e-10
9.193740815669341e-9
7.910406818888102e-9
5.322043166234763e-9
4.681216869203686e-9
4.458707793608298e-9
4.3190156651894155e-9
4.034297123993515e-9
3.285692371582421e-9
1.7194858666632184e-9
5.5456814826004e-10
2.8772180484428485e-9
4.979254183249006e-9
7.080295859253727e-9
9.490454409084558e-9
1.2544543839391063e-8
7.124103102344902e-8
1.2114524718916195e-7
7.314330889097935e-8
7.50624120441054e-8
1.006296027898287e-7
1.683562547782854e-7
2.0953937842150586e-7
1.5805588182538907e-7
1.5915636931438026e-7
2.5358368339082195e-7
6.295938997820703e-7
7.04523268293235e-8
2.467199683227941e-12
1.7714177332216452e-7
9.113721247054736e-7
3.5666359613076917e-6
3.649142594025306e-6
4.325004315291027e-6
7.312090740626733e-7
5.655783108799006e-8
5.538892946954704e-9
6.451233319484055e-10
3.6865391369144224e-11
5.8173557333928363e-11
4.102481182674611e-11
5.5286337392983223e-11
5.384060697829685e-12
4.432153050431567e-12
4.3602451446616064e-11
3.765901433019612e-11
1.4016485648312406e-10
4.6273978868333525e-10
2.1126193246956454e-9
6.022439599017693e-9
1.2854137837867241e-8
2.106945004462995e-8
2.8030612218060093e-8
3.292235484741738e-8
3.665092452486346e-8
4.0549718768720296e-8
4.6244425854467845e-8
5.484279445417488e-8
7.255071212028097e-8
4.923665026945969e-8
4.214189248705476e-8
3.328576453921317e-8
2.71991487636605e-8
3.45601310457873e-8
4.495027417834991e-8
8.155626320228725e-9
2.72593731241023e-9
1.4558094718923468e-9
1.717273233509226e-9
3.1238170078564497e-9
5.6727403182774495e-9
9.110563008688784e-9
1.3024657840313548e-8
1.7367181473141097e-8
2.250624391160847e-8
2.9061029896828877e-8
3.7881260981687195e-8
5.006124455279855e-8
2.295612912424391e-7
1.953393059769971e-7
1.321015510199693e-7
1.4973251833329908e-7
2.3504086691446133e-7
3.3951010339443064e-7
2.4390469780441125e-7
2.4051234055018437e-7
3.589230027869875e-7
4.839715232804149e-7
2.016776015053113e-7
5.200124750595361e-7
8.263944917159839e-7
1.1143667297840298e-6
1.262113813258177e-6
1.0569254328331295e-6
8.508702627327431e-7
2.800595310622122e-7
2.8198582481489274e-8
5.205620168659346e-10
4.402545456020808e-12
1.9681149410082573e-10
2.2671004156473603e-10
3.933047627241662e-11
1.4057388220201559e-11
2.952219907761041e-11
1.1491583294278674e-10
6.283484526682247e-9
1.7745238804045806e-9
4.069054276293524e-10
2.2522177279934856e-9
2.011739272726466e-9
1.6963858199578375e-9
7.35746700039748e-10
4.236096870204065e-9
1.2084322896453845e-8
1.8689016532457045e-8
3.218748225792129e-8
4.856137999646798e-8
5.067414688828604e-8
7.725203973514893e-8
7.215445103353847e-8
7.778401698879894e-8
4.2209799298663166e-8
2.2522233292034603e-8
2.584872822430978e-8
1.35596821888454e-8
6.3772211546010184e-9
2.9133732879409354e-8
8.965252470509899e-10
5.305328681997958e-11
3.8584978181091074e-13
4.073557627801169e-13
1.0391863769628179e-13
9.948346801588126e-12
2.8550224768918654e-12
2.3417403876915164e-12
2.610593306216423e-12
2.7835522616406343e-12
2.148495130935157e-12
3.333722177019858e-12
1.0723925654383403e-12
8.916214604234272e-13
1.5199201501183974e-12
4.807472371600459e-12
1.048206912753603e-11
1.1559361843999178e-11
1.3924089938001722e-11
1.757873856924238e-11
2.2499859006308473e-11
2.8899584818683882e-11
3.710350248129514e-11
4.75064083488723e-11
8.339338727859786e-11
9.308049889763188e-10
1.2604452820036283e-10
1.9040879533367532e-11
4.4869211498839966e-11
1.0565887387442303e-10
1.7954240907193214e-10
2.7625990586667924e-10
4.0129890202642573e-10
5.5079089915895e-10
7.124219459726455e-10
8.815513405188801e-10
1.0649325185786215e-9
1.272289123802561e-9
1.5133374450628785e-9
1.7982120900148402e-9
2.138309182638193e-9
2.547136771519084e-9
3.041323784951765e-9
1.8319518066530317e-9
2.365439300313445e-8
4.691773016949655e-8
4.35212863071233e-8
4.380448203612989e-8
4.6966510962430984e-8
5.179267938415722e-8
5.805101239477184e-8
6.600798659497388e-8
7.623010781023126e-8
8.952014349349684e-8
5.1064199326603524e-8
2.7141571392096205e-8
1.4754875947566636e-8
1.0039665292055628e-8
7.898956941993554e-9
2.8910604640611492e-9
3.5319094227661275e-10
3.340223809790495e-10
3.0291213151677143e-10
6.437011905532952e-10
4.202584501299937e-9
1.9967248050837183e-8
4.0237273700684285e-8
2.3745187709937275e-8
2.0653243940068433e-8
2.1500669487413713e-8
2.5216207445154485e-8
3.271406135229023e-8
4.663721962138327e-8
7.097276654920659e-8
1.3676927087709293e-7
1.1289877529380738e-7
6.745189005326049e-8
7.03110078471221e-8
1.0155346766189321e-7
1.8221523679225533e-7
1.9347820007324124e-7
2.297510618142617e-7
3.07212162764745e-7
2.407979929541082e-7
6.610516208953101e-7
1.2899191907842672e-8
1.4100400220609362e-7
1.8394659998881838e-8
2.625734553705591e-7
1.8986098529044252e-7
1.406797703077296e-7
3.0007872968593445e-7
5.167977322236406e-7
1.492970343080575e-7
7.560917275979634e-8
2.8779494170829536e-8
3.1862199966805535e-8
1.9277893349812896e-8
3.318847836575252e-9
2.6768035555564678e-8
9.389911367644112e-9
3.770683257534458e-9
2.4203384013769177e-9
2.519972603730681e-9
4.387504179523376e-9
1.8234722826839382e-8
3.277961412566218e-8
4.8786083581688866e-8
6.720470405152361e-8
8.846416321224602e-8
1.1241108497613897e-7
1.3865493108865818e-7
1.7339753195750451e-7
1.0205171774453633e-7
4.8168067570569026e-8
2.8251975375601654e-9
6.526266449709847e-10
3.09741915038398e-9
4.7638770978844014e-9
2.954934390758365e-8
4.147558946585803e-9
2.451577416580109e-10
2.35427201469792e-10
1.1022805631050694e-9
2.380022775234754e-9
1.1314127727534564e-9
9.618770860775636e-10
9.317728000156685e-10
8.487560905260525e-10
2.256554025082827e-10
2.2986213031911417e-9
3.274617916108109e-9
3.719701884267879e-9
4.3742645676641284e-9
5.243435890941028e-9
1.7857924082604084e-9
3.247850535442073e-8
3.135693505283528e-8
2.8137511100460503e-8
2.937035965423715e-8
3.398273052419223e-8
4.3764608899559296e-8
6.325028169876384e-8
8.958750071145195e-8
8.472660660650472e-8
7.000838383415793e-8
6.92498286168491e-8
1.371494785119085e-8
2.259543659541356e-9
4.65878612552626e-10
6.314406307051797e-10
8.55592700996055e-10
1.5107377299120998e-9
2.5451021557375945e-9
4.533688264891409e-9
4.410007097470907e-9
3.303971462986882e-9
1.6332956599681908e-9
3.6144595180607404e-10
2.717881658294569e-9
1.2160041406286172e-8
1.117074314514802e-8
6.450711101804423e-9
5.513475770694741e-9
5.567905071764609e-9
6.236547306850051e-9
2.902506523404056e-8
6.546609811694606e-8
3.764843943006056e-8
2.999493909381506e-8
3.007803522885044e-8
3.47648475676893e-8
4.652328106180314e-8
7.408092242934075e-8
1.2791002670999215e-7
1.7176610379600563e-7
1.0181416808699092e-7
1.0449339428194857e-7
8.612159037796891e-8
5.0423514511233306e-8
3.739832657252069e-8
3.836446317924086e-8
4.551331998911242e-8
4.842152883086434e-8
2.7974804416354543e-8
1.0419510781454835e-8
4.42268265038854e-9
1.6135402287856445e-9
8.766758016852333e-10
6.276919668779507e-9
2.9758879524351415e-8
6.861799483025215e-9
1.3288944945436604e-9
4.08949316090581e-9
5.420542252697402e-9
6.499860773839444e-9
7.697523663324718e-9
3.8753285190956694e-8
9.565155950916795e-8
5.762440917625242e-8
5.6420121007513136e-8
7.003523966978284e-8
1.0567585945690855e-7
1.780758455758144e-7
1.820177635295052e-7
1.475648601551326e-7
1.582845048293201e-7
2.6628052542123073e-7
1.5975922095920962e-7
1.0077104099771748e-7
5.4793682579721306e-8
2.3885549555455472e-8
5.453031208188853e-9
2.051435707056523e-9
1.3684382555155753e-9
1.078790954955262e-9
7.567786790481887e-10
4.815031583756681e-10
1.7094643004310948e-10
2.3003710305368643e-10
6.35603652321794e-10
1.9315643915066175e-9
8.02318845798619e-9
1.337510228644205e-8
7.231139653832656e-9
6.381884387436444e-9
6.783762656094832e-9
8.059261209278636e-9
3.044687496531482e-8
7.567394861405034e-8
5.179631988078014e-8
3.999778356302164e-8
3.880328728176603e-8
4.322710443916064e-8
5.5485250985942536e-8
8.625999824019685e-8
1.730021967209471e-7
2.978031509134731e-7
1.3307362403846798e-7
2.1343204431461305e-8
4.6389151328378e-9
1.784064366648864e-8
5.18198803409047e-8
1.1225183084857141e-7
1.2191870137317373e-7
1.3476156425209324e-7
7.450881912523332e-8
3.375877340656094e-8
1.765049343903032e-8
1.128393571234536e-8
5.584745880926407e-9
1.0706946759108726e-8
2.3436095866165906e-8
1.539171650381389e-8
9.36524085958524e-9
8.840779356756497e-10
6.593600238962921e-9
1.1387442546936188e-8
3.613260488224823e-8
1.2571780883386855e-7
8.62939413360269e-8
8.972720055207508e-8
1.15586937404332e-7
1.8148810243072564e-7
2.902476158291739e-7
2.4662941397855437e-7
2.0537791456014258e-7
2.413610009327807e-7
5.183725065835918e-7
0.000016123286645757906
3.1490031586675527e-6
5.491218592250707e-7
8.005510155689931e-8
1.2683644788885463e-8
2.4760902690393973e-9
6.22107747610555e-10
2.0560864814039628e-10
2.8376787695053945e-11
4.2472112618280276e-12
1.0209908712166585e-11
2.0361440956843683e-11
1.962150555464695e-10
2.639075783296805e-10
2.2867589798884878e-10
5.77122144669339e-10
2.4766476319417855e-9
1.7297960663164065e-8
7.710090192068152e-9
5.376296628905779e-9
9.616047565282666e-9
3.247499289827811e-8
5.988159067747002e-8
5.207469752562169e-8
4.386564718520223e-8
4.189324291881363e-8
4.5446464478594637e-8
5.8056020554686084e-8
9.339218602042096e-8
6.359726839137704e-8
1.3607059857292182e-9
3.3021342720086675e-8
4.80797374150115e-8
9.313890505220134e-8
1.5246299602818247e-7
1.6237395639877112e-7
1.9960541725399318e-7
2.8535016164550856e-7
3.1599427384310944e-7
1.5203579650497029e-7
7.64181861960248e-8
2.383831832376325e-8
7.65306488332177e-8
2.8373582141150572e-8
4.192780852473977e-8
4.08882451000173e-8
2.986742122661346e-8
2.8613875540661885e-8
5.317416341434691e-8
5.8857558827903206e-8
1.0771750450136277e-8
1.873715724776747e-7
2.603425835676532e-7
1.7063133884613218e-7
5.402811687392805e-8
1.37658608113913e-9
1.0235339555929506e-10
5.093106021815323e-11
1.2405324926904355e-10
3.253909409734941e-9
1.6415124977917476e-8
9.384170605926024e-10
2.262125566641426e-9
1.8166224575324234e-8
2.651209167769713e-8
1.4138369005694535e-8
3.491721000003884e-8
6.782283462052307e-9
7.07333318212511e-9
1.552993474953798e-8
2.6698066167597234e-8
5.7645946769811417e-8
2.8919865338405108e-8
3.3481004108315717e-9
1.0530287530613155e-9
7.270486081570848e-10
5.985416946786142e-10
3.9300020389691083e-10
1.847079387652933e-10
8.074029949164092e-11
3.493589328567561e-11
7.106796500194373e-13
2.7920535667517367e-12
6.2257258296251396e-12
7.67068243261272e-12
6.533947419114777e-13
2.8448464430538933e-12
3.2409479962253914e-12
3.5761421549446952e-12
2.1252843235647004e-12
3.895024777689798e-13
3.4473719678589235e-12
5.170605718858122e-12
5.090597282575481e-11
9.814809748653312e-12
5.454795157290603e-12
7.163127620374492e-13
4.247988304208089e-12
1.0057802594417817e-11
1.7466940477259648e-11
2.7465475088922305e-11
4.136690444832142e-11
6.08041988824154e-11
8.739449628839866e-11
1.2139063946485167e-10
1.6005445850950648e-10
2.0138761429982417e-10
2.474014116710079e-10
3.011395951261522e-10
3.6556786255569955e-10
4.438919291793473e-10
5.399049691410965e-10
9.849502254024933e-11
2.0801010933876028e-9
6.803448908476755e-9
1.4448882655220594e-8
2.1841089148430615e-8
2.6037909618879553e-8
2.8135179502830648e-8
2.970643850921683e-8
3.1375082525427654e-8
3.329924564475408e-8
3.5490469231476604e-8
3.792424264842512e-8
3.198191036723694e-8
1.7409139375021758e-8
5.213465128658326e-9
1.1747579302737865e-9
1.227869016961408e-9
4.266764041615988e-9
1.206959893800709e-8
3.827221805214745e-8
1.1908425626767182e-8
5.4037200067892065e-9
1.4176265063988876e-9
1.7242660269240668e-9
4.053915022074889e-9
5.890854622971942e-9
7.738211838493883e-9
1.0065108063763584e-8
1.3432994722018678e-8
1.8800845182454597e-8
2.8149430196508488e-8
1.0049813821915922e-7
8.143479056595493e-8
5.2136871639569764e-8
5.778821637465506e-8
8.92202058252542e-8
1.5015833219458404e-7
1.2799582412374553e-7
1.3926527445094683e-7
2.5883510879600307e-7
3.8264883063124923e-7
5.289573632555482e-7
8.606513232396452e-7
2.3165225352018525e-6
3.4329857657064457e-6
3.9425789364759736e-7
2.028111858182898e-7
3.042094709680964e-8
1.0062582995801171e-7
1.1107511048232122e-7
4.073966923087239e-8
7.12761922046139e-9
1.0395720489262794e-9
3.791622279623837e-10
1.2054041025353853e-10
7.363903682725894e-11
4.012464345725554e-10
4.726214941063453e-10
7.665514912766041e-10
1.7548738144658914e-9
3.878808795316307e-9
1.1005986738487676e-10
2.1704739224070777e-9
1.0289197091066003e-8
2.7186986256075116e-8
3.789220070065307e-8
3.9382852806823825e-8
4.0553634412288446e-8
4.274974811712863e-8
4.571626789611579e-8
4.920584988912541e-8
5.318069137012072e-8
5.7972835325373674e-8
4.393610722111105e-8
3.23903751246795e-8
2.1254855840616604e-8
7.110278362152851e-9
1.996725396324857e-9
4.670202467576939e-10
2.500156955506982e-9
5.152416497780408e-9
1.0736579028199388e-8
1.4551787640586917e-8
1.2939397227382031e-9
6.9835483859385085e-9
1.0652136659602855e-8
1.3452837623560229e-8
1.6301017589469766e-8
2.003865158900809e-8
2.5594260084108437e-8
3.4413317741181785e-8
4.9102199514063355e-8
7.393167716281046e-8
2.2574712195092753e-7
1.3150249016944922e-7
8.912741574418274e-8
1.0388601305384268e-7
1.7258602653173316e-7
2.3519626454111915e-7
1.8802633194447197e-7
2.430761786776553e-7
4.0257434681879565e-7
1.0417165920541777e-6
5.467685895751499e-8
4.33236340375078e-8
1.2413356612907335e-7
2.0599596245155367e-7
3.2814621585613936e-7
1.223394329731507e-6
1.1229305261244739e-7
3.985145553291678e-9
6.512082114483335e-10
2.621452808191562e-10
2.7898854215546935e-10
3.909579701241756e-11
1.001084468549684e-10
4.077565027902276e-11
4.997805426401029e-10
4.07541434906242e-9
3.1369308151464877e-9
2.1201668010024173e-10
1.9185950020742857e-9
3.6415052653140462e-9
1.7867739254758433e-9
7.468748647642482e-10
8.17070098846505e-9
1.66460945894601e-8
2.2374313740890143e-8
3.336708141153958e-8
9.438921154290237e-9
5.2462525644803516e-8
6.355775772776108e-8
2.4769451915227166e-8
1.2323689752660523e-9
4.792518771750313e-9
1.0673328777332824e-8
2.7623934836906875e-8
1.0053343863775013e-8
3.887414967361272e-9
1.8752327088124497e-8
8.320376058397802e-10
7.985336267925286e-11
4.3345224863087515e-13
4.5089426004949344e-13
1.3532696917995018e-13
7.220492915202359e-12
2.3801979444455875e-12
1.8527620799907505e-12
2.148200842249069e-12
2.323978960073518e-12
3.805959419839953e-12
5.272964795646658e-12
6.442759035820313e-12
8.493466224721274e-12
1.6854538957578803e-11
7.940719594874095e-12
7.96375391079686e-12
9.577608137718956e-12
1.2046635354582304e-11
1.5356438654710596e-11
1.965379634776991e-11
2.5159812910710375e-11
3.214523189209355e-11
4.090919058323714e-11
5.1740222989423016e-11
8.497082662144107e-11
5.316483323134335e-10
1.9199620897614149e-10
4.064226535880626e-11
4.8599985346636113e-11
1.2975911399872934e-10
2.2004928370544202e-10
3.217809133868347e-10
4.304264504495308e-10
5.432750235811001e-10
6.632230654717058e-10
7.962218670431132e-10
9.490468841525227e-10
1.1289268200002712e-9
1.3439199457823573e-9
1.6035164509948267e-9
1.919424389432632e-9
2.3066657175207257e-9
2.7852183872239944e-9
3.3825996939012927e-9
9.566863714023114e-9
5.583592683614739e-8
7.544514886271708e-8
6.438473093639151e-8
6.414783645243648e-8
6.9272156847898e-8
7.845877320582072e-8
9.249848208362707e-8
1.136634419323937e-7
1.4584822728173917e-7
1.9269690765972779e-7
9.065048217715412e-8
4.543139476847706e-8
2.216106993713064e-8
1.25538492784401e-8
9.752223636625002e-9
8.552493448075037e-9
3.5967165332122674e-9
1.3678983593901815e-9
7.41352910790447e-10
9.084856881275313e-10
2.3316906085996426e-9
8.035468068653952e-9
4.104015093842601e-8
3.112961616435161e-8
2.2597090202974293e-8
2.1388383065874393e-8
2.298354121003114e-8
2.688956436735261e-8
3.368331338216453e-8
4.465679397934669e-8
1.2782363053923878e-7
1.4277555794394145e-7
8.209858434189348e-8
8.109439707446761e-8
1.070233356225692e-7
1.8079262164540948e-7
2.1991180341828844e-7
2.0409414579675828e-7
2.5008629539467356e-7
1.9603780338748528e-7
1.9404689312536228e-7
1.6926968613190252e-8
2.6068131183014477e-7
4.029163385648894e-7
5.813784585907058e-7
8.21024439131312e-7
1.939536703904939e-7
4.056675581465957e-8
2.3067364098547976e-8
3.745361949998986e-8
1.4820824320539837e-8
1.1406388971698144e-8
3.251619259771618e-9
1.442999856643866e-9
2.449816480977512e-9
5.11559722316521e-9
1.3525673426623642e-8
4.283083519971723e-8
8.219271059422855e-9
1.4901997009162107e-9
6.280042445310046e-8
9.350215760745295e-8
1.460205561324976e-7
2.3948037539686417e-7
3.8074467725776677e-7
5.385726027395696e-7
7.540712588766734e-7
1.2574861690400758e-6
3.447077922271017e-7
9.800378680366642e-9
1.6087707505207052e-10
1.154357055310695e-8
4.861177326167576e-9
4.0070976102203165e-9
3.0330149371818582e-9
1.4663433597848139e-8
5.868047500178858e-9
6.787786327153607e-10
1.6553379949710986e-9
1.0122165666090785e-10
2.0363195977560233e-10
1.8593953327548156e-10
1.711496668339813e-10
1.6600838848816977e-10
1.5958747664781446e-10
1.8047340020555094e-10
2.667226885774018e-10
4.326626470718831e-10
6.91895307784642e-10
1.0275922692530104e-9
1.325304341722454e-9
2.8305647862265164e-9
9.817513027928188e-9
4.778086293653653e-9
3.786997589733983e-9
3.7212429926821147e-9
3.92767926765607e-9
4.04512804305595e-9
3.837576834349597e-9
3.4742149144332396e-9
4.427272712601578e-11
4.947216750096152e-10
1.3435637948905123e-10
1.1678364052545002e-12
6.425944688517337e-14
7.881255275567418e-13
5.788829709262701e-12
1.143233541670184e-11
7.1663326112549875e-12
5.440534673864955e-12
5.139426327815803e-13
4.1725257510365116e-12
6.990640761367598e-12
9.533926624533175e-12
1.2138787457919722e-11
1.5060949785968196e-11
1.85109350674009e-11
2.2694400764590662e-11
2.7842474327013723e-11
3.4234056498014004e-11
4.221670422001186e-11
5.223078098943897e-11
5.862982897262254e-11
1.3219391789176648e-10
2.2375870677498916e-10
3.3599941147027527e-10
4.775791593593244e-10
6.62643699526465e-10
9.108044955611982e-10
1.248793581325765e-9
1.713003928571711e-9
2.352060500549972e-9
3.227260297117089e-9
1.2219170637165442e-9
9.16786731133746e-10
2.8399256522652426e-11
3.957373917488956e-9
2.276219862262518e-9
2.0967868470397844e-9
2.1697567074333605e-9
2.351050091755078e-9
2.5910507678934282e-9
2.8487552413460324e-9
3.040312515548525e-9
2.8821184394152814e-9
1.6308204893307378e-9
1.713810719766906e-10
1.163609265376771e-9
1.6635205853397596e-9
2.0306633396047533e-9
2.4138687966649597e-9
2.89244799795527e-9
3.545937128274125e-9
2.258900841805491e-8
4.295517035350912e-8
2.05386532943697e-8
1.696459847555027e-8
1.811248169968414e-8
2.325137089704339e-8
3.569186087124762e-8
4.883796883670237e-8
4.5033735477145924e-8
4.977259710455662e-8
5.563351839913469e-8
4.007410222594514e-8
4.5279134986358704e-8
4.17589909648492e-8
2.074941959340268e-8
1.4284129901255093e-8
8.915898186423939e-9
5.917465991328833e-9
5.210199765444452e-9
3.921223777938294e-9
1.1198373820481993e-9
2.3385203092194456e-10
2.591325543577474e-10
9.649255148319614e-10
2.114384293366332e-9
2.391231849772189e-9
1.0253873283979697e-9
1.3599863550958884e-9
1.5129971724619691e-9
1.6932977673286334e-9
7.927872879516201e-9
2.5907404401045985e-8
1.8646826850373108e-8
1.634359492139183e-8
1.759145448483619e-8
2.127818472624632e-8
2.8464160325125296e-8
4.223616171982982e-8
6.463023094709737e-8
7.4099341295678e-8
6.800261409048128e-8
7.026653224227612e-8
7.083131168354885e-8
6.198505016549332e-8
2.2669252581688085e-8
8.859338306922658e-9
5.014668647163467e-9
3.5308009452756855e-9
2.9136740559954832e-9
2.0429294388147818e-9
5.42266874010681e-10
4.4937167798290226e-11
1.786496107473917e-10
1.9667656299213408e-10
5.282676588390025e-10
6.539233437936148e-9
4.1474344553521185e-9
3.194098679867696e-9
3.096211183607848e-9
3.3381077235920227e-9
3.862837532464431e-9
1.7895740309725307e-8
4.3348314869255736e-8
2.5089996391666288e-8
2.113280099034897e-8
2.2237194440960103e-8
2.6957351361683678e-8
3.7755109264055025e-8
6.036131736933813e-8
8.266320050244287e-8
8.560416366612889e-8
8.334539144067612e-8
8.594686560515095e-8
7.151570326511242e-8
3.460511242499771e-8
2.5125749468219917e-8
2.149441778409213e-8
1.518568800309572e-8
1.2995097929077984e-8
1.0929894619081284e-8
3.757423508693952e-9
1.2121738790424965e-9
1.83617006601113e-10
7.519984485130344e-10
2.2782113730145376e-9
4.5284030479060505e-9
1.2413845182903252e-9
2.7051207864993893e-9
3.0675504721173785e-9
3.391831050271557e-9
3.837973633869347e-9
4.477324987575056e-9
2.49460366671034e-8
5.8920788397197175e-8
3.40406634939479e-8
3.1697482383084425e-8
3.7253884779787796e-8
5.202470530169546e-8
8.497618757612382e-8
1.1636993350156178e-7
1.0083765265371801e-7
1.009748935172031e-7
1.401152683003923e-7
9.907497441157854e-8
9.372161831676424e-8
8.588671793907785e-8
2.611567757031323e-8
8.733377434635067e-9
4.6094376698096e-9
3.180569971226237e-9
2.599999256131791e-9
1.98617413061474e-9
5.173527716598559e-10
2.9262152529985965e-12
1.7152159017128878e-10
5.6373055327004196e-12
1.2836898496048104e-9
1.1112651014958783e-8
5.95773447178528e-9
4.534899706636418e-9
4.3964923748961825e-9
4.767045773083382e-9
5.568081948154711e-9
2.5180418359043173e-8
6.349550772668362e-8
3.826822095291363e-8
3.157103367593936e-8
3.250845825795182e-8
3.835605288354767e-8
5.19455968830962e-8
8.21233977160771e-8
1.319390227256649e-7
1.5872549230521546e-7
1.201934086211266e-7
1.4420999373130108e-7
9.641443298649241e-8
4.923767840180646e-8
3.7671078319689457e-8
3.797874646074068e-8
3.416266645149206e-8
3.049551554552825e-8
1.985124764180531e-8
7.128869944135132e-9
2.7575445193383765e-9
7.285430172518783e-10
1.1766553822697177e-9
4.909715314420746e-9
1.6544702257622634e-8
1.1454040224115178e-9
3.6401539417085e-9
5.093037730601083e-9
5.978665829083957e-9
6.911778796864851e-9
3.159064422888907e-8
8.9373205648737e-8
5.429597366175333e-8
5.0884237257917006e-8
5.950494802535093e-8
8.184973150874057e-8
1.310624559189207e-7
1.8784899466400772e-7
1.6111597580982622e-7
1.4362775045035219e-7
1.7080530803053753e-7
3.0554798015987504e-7
1.7580153502267945e-7
1.1449437829148367e-7
7.62549909583858e-8
3.718686957810041e-8
7.652463334275627e-9
2.4613623509789345e-9
1.4793140803246896e-9
1.138482172343943e-9
7.610862155202122e-10
1.8821631381490973e-10
1.7982469429432259e-10
1.6307038914495037e-10
1.4470486692035388e-10
1.393517141105145e-9
1.0395029593034346e-8
7.811683029994369e-9
5.394032617501811e-9
5.108792925437424e-9
5.5132073595897276e-9
2.168048649042012e-8
6.40124908102861e-8
5.989236693689918e-8
4.685450657727407e-8
4.468319515881876e-8
4.730111823717584e-8
5.428677783259099e-8
6.861265177904231e-8
9.944624994996404e-8
1.7606670709279657e-7
2.8244885680555705e-7
1.7891323843479503e-7
1.0188318276382574e-7
7.20697460906399e-8
6.907325364752767e-8
8.314946622388342e-8
8.693592586257348e-8
3.7869728255589525e-8
1.6483602450280517e-8
8.841308818774795e-9
4.82666843265611e-9
1.7189694601524932e-9
2.8710522492893284e-9
1.761007966565636e-8
3.6713149252585065e-9
5.123650082920578e-9
1.0138041688286507e-8
1.3106982832749112e-8
1.5592652704055272e-8
1.8432873595231165e-8
2.2162410009155703e-8
1.089162075226357e-7
1.6444586068656778e-7
1.0594082900371138e-7
1.1325774298464206e-7
1.598974187634668e-7
2.7840620851852284e-7
2.965609761437215e-7
2.260314844598651e-7
2.442102872092029e-7
4.5272594024012155e-7
2.6897632990237216e-6
1.4370954706937175e-6
6.420213090457279e-7
2.6611208466563203e-7
9.17676462987785e-8
2.4162290911292273e-8
7.819175443670172e-9
2.6467844954733348e-9
5.895185436652662e-10
3.0009193404103466e-10
2.2860908332994101e-10
4.814273463889383e-11
4.910678391674602e-12
1.0843048435685239e-10
2.2911212458864846e-10
6.582174279517974e-10
2.55468667913169e-9
2.111454599287571e-8
7.918638891180075e-9
5.882434173899207e-9
5.81045071622147e-9
1.714246082185331e-8
5.413051187410982e-8
8.18184285340419e-8
6.620594847608957e-8
6.002311379098643e-8
6.068546958855316e-8
6.695156768332532e-8
8.352215148850765e-8
1.3872194922628418e-7
1.495942020375136e-7
9.69628157435865e-9
2.6369870723996627e-10
8.731399055677843e-9
3.585644731675907e-8
1.2721518864109508e-7
1.8476036678983458e-7
9.49398698950836e-8
5.667357987003431e-8
3.9751605164810894e-8
2.7951999280393694e-8
2.2789064207685534e-8
2.5117205942924358e-8
1.3054002809883966e-8
1.2564765732487697e-9
1.4359600224422943e-9
1.8445298143227731e-9
8.53236432251778e-9
1.8193315205307446e-8
2.8179275648550667e-8
3.7314632611407865e-8
1.3598822977610593e-7
2.097112824800457e-7
1.5784267193912022e-7
1.851998905270111e-7
2.870444006862577e-7
4.809276426324735e-7
3.720256117937621e-7
3.0317489890047063e-7
3.8959219450570154e-7
1.2702199328127855e-6
1.655152206827999e-6
1.1786493995913321e-7
4.2918052340907426e-8
2.1613035289425842e-7
4.5512627435153206e-8
1.0556334120105466e-8
1.2424640527730696e-9
1.0819965175209591e-9
9.464897757391003e-12
1.9713888530310568e-10
3.559261903443509e-11
2.6150581936070866e-10
9.550321683204393e-11
3.4970760705065124e-11
1.7310608521582198e-9
2.0311193392079633e-9
3.302288268244152e-9
4.51296126348254e-9
5.784289507725239e-9
6.896896902046111e-9
6.717822142682855e-9
4.799458780789856e-9
2.0544550822649524e-9
1.6133352150411537e-9
1.5818467985009362e-9
4.2572819702680225e-10
2.750797783157543e-9
6.811513460190731e-9
1.3560170177722208e-8
1.5818227222826694e-8
1.4615307996176915e-8
2.773418795509572e-8
4.670147182901007e-8
8.143351240526385e-10
1.3746690793308595e-11
1.3048839333299259e-11
4.939956448462065e-13
1.0432943715289957e-12
1.0530898848181753e-12
8.993811915287729e-11
1.2812956158185418e-11
1.4128592071683338e-11
2.0012140208905742e-11
2.4179961471346032e-11
3.101019936995124e-11
4.500171131792917e-11
6.860914244944418e-11
1.037773791773297e-10
1.5397443042162735e-10
2.038020841052647e-10
2.869624382959966e-10
3.723465422901551e-10
5.221293588689545e-10
5.45332763356049e-10
6.195937891115536e-10
1.0271082038426192e-9
2.011937337230073e-9
9.269423340115522e-10
2.8896626096031293e-10
1.894100766324801e-10
1.9000779477892285e-10
2.2915636353931852e-10
2.969012611603422e-10
6.087678562040614e-11
1.4976790726800166e-11
7.305389076213775e-10
6.794655066245114e-10
5.194472127339779e-10
5.380853091180087e-10
6.207170320058463e-10
7.526621518300477e-10
9.32949241596079e-10
1.1643422643748626e-9
1.4529026316907505e-9
1.8107822747108244e-9
2.248735805166715e-9
2.918446543594775e-10
3.0785510116404113e-9
4.022876984489939e-9
5.042227237831143e-9
6.282664722167148e-9
7.833108904749795e-9
9.804949637327104e-9
2.9142781941668376e-8
1.544855687574377e-7
1.1300159539505828e-7
1.0673362285843776e-7
1.2078315056941328e-7
1.5543572615271313e-7
2.2850057521614964e-7
3.4453930601027367e-7
3.291746652827561e-7
2.6146823914137275e-7
2.6581492640815675e-7
1.7213975308661863e-7
8.811711302330637e-8
2.021403699531333e-8
4.150351674499454e-9
1.2981754183237195e-9
5.009940012911372e-10
6.242180750236143e-11
5.501334237365012e-10
8.045669307246586e-10
3.8036278451571255e-10
1.4281065597291995e-10
1.1725989080457812e-9
3.981044409999212e-9
1.5340222238549666e-8
5.020336277400185e-8
2.406009641700263e-8
2.0092648326168235e-8
2.0432726110653357e-8
2.2977015420710997e-8
6.239292014059753e-8
1.80536801601568e-7
1.1124884060102601e-7
9.296302350166254e-8
9.618736666308327e-8
1.1506080831245996e-7
1.6292754562539694e-7
2.9363186917472206e-7
6.587708275911805e-7
1.4729709488994728e-7
2.6170311382594546e-7
2.7463501984873317e-7
5.191763404911023e-7
2.2374770662843107e-7
5.358858076830041e-8
5.6680814525779724e-8
1.1923445726902903e-8
9.512530427722788e-8
8.432290806040757e-8
3.0000793164906504e-8
3.262127241786898e-8
5.2474481402503844e-8
9.478458424996969e-9
1.9685828018305434e-8
3.023748536505964e-8
2.084863954712451e-8
2.0063359146536526e-8
2.4200013903492543e-8
3.493904547196255e-8
5.722568888435355e-8
1.0211313061119669e-7
1.617570122445088e-7
2.519598645930524e-7
4.324604714291849e-7
5.84804086592966e-7
5.383732020325587e-7
5.52146693453487e-7
8.09409386511289e-7
1.910749291239413e-7
4.072411167725569e-7
6.442365497710146e-9
9.028534122127577e-9
2.166238573297178e-9
3.1435117500104694e-9
6.728854815055851e-9
9.10317256135921e-9
1.9876065893627664e-10
3.8695345088684076e-11
1.8064749820547164e-12
1.0983177117411896e-11
2.629373879564424e-11
2.303268090881843e-10
1.4704559252041795e-9
3.1463821816669344e-10
2.4849657092521965e-10
2.6816914107690604e-10
3.2321314724462357e-10
4.1168746005547395e-10
5.176147621452626e-10
1.3665776954410294e-10
5.867737676334112e-10
5.678442278203004e-10
8.861775518225276e-10
1.6242778522322427e-9
2.4442737510646867e-9
3.722317727110564e-9
7.735913686621528e-9
7.034896126090684e-9
2.3893538126802637e-9
1.320892937665727e-10
5.957026362593084e-12
9.371258343405912e-12
3.680585510871779e-12
2.346987627297755e-13
8.055870952930988e-14
2.4214527648553442e-12
2.072129945329257e-11
1.2746301804247051e-11
1.3252964965982249e-11
1.5445238343177552e-11
1.9642439526590582e-11
1.531037530061376e-12
1.140846101563751e-11
1.5756735588812684e-11
1.9654486533331265e-11
2.4099013410502672e-11
2.9603843029036426e-11
3.673588935157685e-11
4.633029662507185e-11
5.973082983645411e-11
7.920586228586522e-11
1.0876309436233094e-10
1.5585994285593044e-10
2.3359851612993937e-10
2.4356723183297856e-10
4.566612885524267e-10
7.695626675921856e-10
1.0165792953288612e-9
1.260981048690873e-9
1.665423041105856e-9
2.506269279511206e-9
4.3647904860672005e-9
3.630485859918335e-9
5.934109641351252e-10
4.600484408274184e-10
2.755940829893147e-9
1.1862099713289488e-8
6.935590400654599e-8
5.069345711677587e-7
3.3336848022034643e-7
3.9446214231210987e-7
3.6664668630149403e-7
1.8337112857838668e-7
8.072845338019566e-8
2.322035696130034e-8
3.970635667640114e-9
1.7771093148944408e-8
3.05299135868478e-8
4.5649199076935984e-8
6.272619554421342e-8
3.300072876791702e-8
1.5775054734011913e-8
6.901510294887875e-8
5.348677948405461e-8
6.585992298228955e-8
3.431797958528903e-8
7.830224567441189e-10
1.038576211740465e-11
2.656411989199303e-10
9.979460237234296e-10
4.291599353216781e-9
3.424480445262026e-8
1.5854588964556625e-9
8.200926790364386e-10
3.6906835807875074e-10
1.8398380931135402e-9
3.5604491170963837e-9
3.4598406400783153e-9
2.5226722546845317e-9
4.339664253280212e-9
9.131249710864959e-9
8.979953708290979e-9
2.980640440075773e-8
7.955466051984409e-8
8.340165545714415e-8
8.559602378818076e-9
1.985670545699214e-9
7.891767988621888e-10
3.2071376931389314e-10
1.2928751530456017e-10
7.83631416406234e-11
8.189665278974005e-12
1.1220743871348838e-12
5.846002209530067e-12
2.1254702436167323e-13
2.0558127463033263e-13
1.1381623024672003e-12
3.8887009624292324e-13
9.198818706804259e-13
2.9602228652791998e-12
3.4006801405174592e-12
4.022630547933427e-12
4.9363689555607335e-12
6.115624133135964e-12
7.585613900960518e-12
1.4878844622619148e-10
1.6691038028519046e-11
8.501243063603242e-12
8.799244110164769e-13
6.373072049750978e-12
1.481720988201152e-11
2.5639553063909236e-11
4.015584497099278e-11
5.984194853310428e-11
8.592682316301176e-11
1.1858424006640118e-10
1.565722787761749e-10
1.9864744444243226e-10
2.4520386800756656e-10
2.9808633656029415e-10
3.598456951391129e-10
4.334810857373455e-10
5.225280657571498e-10
6.312936140394252e-10
7.651998218465719e-10
3.2152166413549727e-10
5.8981512560262626e-9
1.9098439254448467e-8
3.4302249577365286e-8
3.953807757596918e-8
4.08062330131686e-8
4.2212865935036165e-8
4.4270681510684794e-8
4.685039545214733e-8
4.9790503429255005e-8
5.299950884562199e-8
4.3683246202197015e-8
3.653291675826522e-8
1.6659715090542323e-8
5.9862732572502505e-9
2.306489673274659e-9
3.521085103339839e-10
1.354835634209551e-9
3.931555834571569e-9
1.1046066038315763e-8
8.121273064942314e-10
3.266796994260653e-9
6.11584462108704e-9
8.501543082237182e-9
1.0750733702051068e-8
1.3329856255885965e-8
1.679907036907465e-8
2.1930337785313574e-8
3.002203840899718e-8
4.346460235476257e-8
6.643511382274152e-8
1.7654509423550316e-7
9.779632863469495e-8
6.500116275132497e-8
7.411508106826918e-8
1.2044286441137232e-7
1.5718577514964464e-7
1.238740403022603e-7
1.6173897127958214e-7
3.0344907681282686e-7
1.0548139102283828e-6
4.1245889773620975e-7
2.5610105171849154e-7
8.615198554672247e-8
3.246549733967945e-8
1.0886162643935969e-7
3.896876262727066e-7
2.9123986251169285e-7
1.6780388044808983e-8
7.537157039949245e-10
3.906977585602735e-9
4.5008584376103336e-10
2.3184997262026716e-10
8.257719735255215e-11
8.658880698238365e-10
6.416491529089404e-10
1.8338974201411213e-9
1.3866220088534128e-10
6.905351139595345e-10
1.399267592006035e-9
1.781452430292569e-9
2.1109556054959027e-9
6.086074094517656e-9
3.6488528323900758e-9
2.9158967284136996e-9
2.6542654493372604e-9
2.2552572155588825e-9
1.2851235891020556e-9
1.0563114363216059e-10
1.0714636816553645e-8
4.482366797763908e-8
1.0462451198458979e-7
1.338694430915189e-7
4.938545092490046e-7
2.0257888155967005e-7
1.499423665183558e-7
1.0738196984867717e-8
5.507657622525383e-10
9.650388258940979e-12
1.2612168050413178e-12
9.848678294896064e-13
4.740519915597482e-13
5.070955626923645e-12
3.649192037365335e-12
3.484945305257912e-12
4.334103266496629e-12
5.709317282636654e-12
7.537849718467617e-12
9.772989646124816e-12
1.22900071021004e-11
1.4982342692313135e-11
1.9126262281711745e-11
3.1386761396301054e-11
5.7194580066696296e-11
7.412781531270411e-11
8.601717029362947e-11
8.907651269762123e-11
6.925217230877594e-11
5.444089667093788e-11
6.493736871388407e-11
5.7838557554743474e-11
4.6020432562393194e-11
1.4433816077717383e-11
7.811348975175494e-11
2.5600513484374317e-10
3.368392256706787e-10
6.830804187774083e-11
5.219148630267404e-11
1.8082547162258508e-10
3.3562243104365026e-10
5.128199323064471e-10
6.886373609521262e-10
8.593099972560804e-10
1.044947410477786e-9
1.2621459187698648e-9
1.5238126469813098e-9
1.8430074232742537e-9
2.2348704149466324e-9
2.7178435728670487e-9
3.3148674821317405e-9
4.0548808291699906e-9
4.974904117646118e-9
6.123094134548582e-9
8.827598348671614e-9
6.031238336286601e-8
6.883521923114543e-8
6.170775507073302e-8
6.451619315172159e-8
7.306438888520121e-8
8.822688316269209e-8
1.1424136827901058e-7
1.5867796599596462e-7
2.1659796098074486e-7
2.2369368368569843e-7
8.942080347454411e-8
1.8130523031740444e-8
4.621386937281494e-9
1.3414215818176044e-9
5.541428767245318e-11
1.5914839171991355e-9
3.848123468814069e-9
3.304744344055846e-9
2.589854666540905e-9
2.1273369523923524e-9
1.3645669901395398e-9
9.104270207770424e-10
9.848728424283237e-9
3.9526894485658874e-8
2.0870076038891037e-8
1.7519766757834242e-8
1.7966888331776064e-8
2.076204007914122e-8
2.6355044985347572e-8
3.632189382091513e-8
1.0454969750625795e-7
1.509060801754526e-7
8.240765784224364e-8
7.802145461791687e-8
9.692218712301443e-8
1.5406495507298972e-7
2.6168084186661966e-7
2.849517022231473e-7
3.3444793928368205e-7
1.9913720673346536e-7
1.0802513518551021e-7
1.1255993989140682e-7
3.0446295946298546e-7
5.103617119951199e-7
6.67890897394118e-7
2.716982156569291e-7
6.728148354667995e-8
2.3536218436032914e-8
1.765694917545929e-8
2.5421589673587376e-8
1.1221336054304597e-8
5.437990346587573e-9
1.0555339797988581e-8
4.4281582256803864e-8
1.3094570249754515e-8
2.8611364902461054e-8
3.043117094744267e-8
3.262973103197559e-8
1.973185092843337e-8
8.136226884737607e-8
8.786339631989477e-8
1.0971292132288433e-7
1.5221697828620075e-7
2.0022289687576933e-7
1.2117888722874113e-7
1.9307450875421458e-8
8.083147450951801e-10
5.177812492994187e-9
5.247632973646265e-9
7.53416226982881e-9
7.590049287959654e-10
1.6715332000400472e-8
1.6612329386370174e-8
5.800519949682724e-9
1.2086055690304376e-8
5.251248070256943e-10
4.9808447043470585e-9
1.0401648555574897e-8
2.01580660541126e-8
2.2430024375926325e-8
2.1883324375477897e-9
5.705669054058517e-10
4.072606414417888e-10
4.494101962297294e-10
5.649104540597414e-10
6.523402245264174e-10
5.467409177655643e-10
3.039948955811669e-10
1.425588712257944e-10
1.3128051011583918e-10
1.5487512641675594e-11
2.0912072722192907e-11
6.873909002730228e-11
1.6752872499567776e-12
7.155737875451485e-13
4.4051799331843015e-12
2.643156686683177e-12
1.422788884501825e-12
1.010888230134744e-12
2.8281530455570275e-12
3.744370408922385e-12
4.6507941142121425e-12
4.676393734369276e-11
9.20882577823513e-12
5.758855721918252e-12
1.6159943689224843e-12
3.819179748459147e-12
1.1072130143278027e-11
2.058835694314333e-11
3.291717415456879e-11
4.8418047649086045e-11
6.681424434852116e-11
8.743141357713006e-11
1.1017916238439728e-10
1.358614167340396e-10
1.6578321144574573e-10
2.0151237297295389e-10
2.448901278246243e-10
2.981448326727754e-10
3.6405756370049367e-10
4.4618972643915024e-10
5.492123909390869e-10
6.409419910535598e-10
4.367201409329192e-9
1.2571180711387946e-8
2.404626289053773e-8
3.2244601724915946e-8
3.527339337969592e-8
3.66031091739666e-8
3.800350862869039e-8
3.990410044123314e-8
4.24250759387239e-8
4.576251828962975e-8
3.549440491223515e-8
2.2994353235368788e-8
8.787194820530878e-9
3.748191262865001e-9
1.2271872862103009e-9
1.0770931948095738e-9
5.6814433786895945e-9
2.4531597436354242e-8
7.952125530959707e-9
3.2710643470443458e-9
1.2330033494113103e-10
3.007647918026756e-9
6.135083195828753e-9
9.115513406028156e-9
1.2167197788118205e-8
1.5770932825560177e-8
2.0567997294017992e-8
2.749017401133022e-8
3.804705696387082e-8
5.467323151343404e-8
2.0414456202570507e-7
1.2875977532901417e-7
8.672211525151018e-8
9.94952043387041e-8
1.6128510314481048e-7
2.1417992852313796e-7
1.6137110109009637e-7
1.8966795789154522e-7
3.293853760146541e-7
9.976406853536188e-7
3.921339810264389e-8
5.182670835876694e-9
2.0369532951810906e-7
4.1235137196367214e-7
5.916688938970497e-7
9.255754837157313e-7
1.9105451556340374e-6
7.238529804829988e-8
3.0995412876968033e-9
5.826725799936852e-10
6.476602645210671e-10
1.6884640002583063e-10
7.178853780467849e-11
3.4038343399136757e-10
9.089061907608404e-11
1.007979304951882e-9
2.333003252075259e-9
1.22735261383368e-9
3.650287049238371e-10
2.84403590938132e-9
2.9128558007408715e-9
2.676431448651114e-9
1.815130295937377e-9
1.4769119986631467e-9
5.285644308749665e-10
2.6509049368128736e-9
1.3429850742824974e-8
3.0488278991910155e-8
6.204118456222193e-8
1.0818507479084677e-7
1.1650100764829487e-7
1.8268917989269508e-7
3.842041897776178e-7
1.5758414240195237e-7
9.583683047694783e-8
6.617754775260688e-9
8.434177735152316e-9
2.0481798341858053e-8
9.204078563923986e-10
1.6005976752551215e-10
1.0124160772264344e-12
1.2057191061993507e-12
1.3314652920110865e-13
1.1213752580948172e-11
3.439432083297272e-12
2.7007255141417255e-12
3.033037386315905e-12
3.599936474520228e-12
4.417541413905072e-12
4.0922432681466485e-12
3.108453294503792e-12
4.5310958694277976e-12
2.6434121111170525e-12
3.686950198724471e-12
5.985850641123346e-13
5.979369225110776e-12
1.4032981487976866e-11
1.6725890371259635e-11
2.078332808414161e-11
2.650832524003331e-11
3.4038648067669114e-11
4.370023319687846e-11
7.694055497698393e-11
8.263477285385981e-10
1.1614972558509524e-10
1.583243900445356e-11
4.5867552174809166e-11
1.071356587660992e-10
1.8268063100879776e-10
2.826009181339268e-10
4.1377560458921813e-10
5.731683481069469e-10
7.459093777696339e-10
9.259825547021372e-10
1.1221833670269438e-9
1.3460328428133963e-9
1.6084457676401008e-9
1.920711687503215e-9
2.295585783189768e-9
2.7482192800918828e-9
3.297182669074965e-9
3.9658269773289316e-9
3.439537230329634e-9
3.297716543559846e-8
5.583845034798443e-8
5.0533949424241674e-8
5.1346092238911345e-8
5.565725757723359e-8
6.234991737973869e-8
7.163845717607973e-8
8.452388450219699e-8
1.0271161478263843e-7
1.283182368818914e-7
6.07807246897502e-8
2.6914942336760637e-8
1.2559197021714254e-8
7.370585597903157e-9
5.480875029928074e-9
2.7921007981969536e-9
1.184332100056278e-10
5.69366945201407e-10
5.462850951564743e-10
1.7747519815134497e-10
2.7016960088581166e-9
1.1994861531532494e-8
5.680796039343508e-8
3.0247413182023e-8
2.3491521933995943e-8
2.317060314370822e-8
2.6185630911586362e-8
3.283309183231552e-8
4.499647074031973e-8
6.51969417673244e-8
1.4103438495993302e-7
1.3560602306355067e-7
7.857741720281622e-8
7.952320636708688e-8
1.0982976709470609e-7
1.9585724673144288e-7
2.3817651016171264e-7
2.630093514926254e-7
3.161884641707948e-7
2.2193791876579455e-7
3.779000157795929e-8
1.8608631179413596e-7
1.2614989492960659e-8
1.3614538247358114e-7
4.1449341678211063e-7
1.197586287942618e-7
7.989077820600184e-8
1.3013994225412246e-7
1.8917021098992308e-7
6.701245830991354e-8
3.232148990915181e-8
1.7066123859905414e-8
3.4333867579693304e-8
2.688536434593727e-8
4.184245684858422e-9
2.1084347901945763e-8
1.617684288524191e-8
1.7243778546552133e-8
2.3231637818936513e-8
3.8593365729493144e-8
5.207918121104325e-8
7.353497909162427e-8
1.0937859561620647e-7
1.6758956385078346e-7
2.406731028443089e-7
2.581593654145305e-7
1.9731239821362843e-7
9.693385057450604e-8
8.785675451013695e-8
1.6939670043568631e-7
4.96772575411288e-7
4.271362699032097e-7
1.3035986855842548e-7
9.412685527709968e-8
2.548719305553577e-7
7.18824222952535e-7
2.305564579182138e-8
1.9975041980341696e-9
2.8254866740349903e-11
1.9324342015557402e-10
1.1426129242841952e-10
6.713286205406304e-11
5.87580718723117e-11
4.044006897289242e-11
6.468306499381356e-11
1.6918319380350865e-10
2.8852382545607294e-10
5.301681395889121e-10
1.211599890007266e-9
4.3070739683025156e-9
5.347452815994324e-9
5.852306044498998e-9
1.308487400403951e-8
2.3865792566559738e-8
2.117743348246315e-8
1.8637583680382164e-8
1.5616885404358845e-8
8.728242345407049e-9
5.4738021348545196e-9
1.4230388981575294e-8
4.633849322115202e-9
1.210043580161274e-9
7.192512172146168e-11
1.7871781541475576e-11
5.880402412289831e-10
1.0988240898030849e-9
1.7793517733973458e-9
2.150999938086197e-9
2.848004636077008e-9
3.5207774089678872e-9
3.1653938493285187e-9
2.5598934539277784e-9
2.41163145011636e-9
2.4993388013182267e-9
2.7482210699689347e-9
3.1381703954806928e-9
3.6737728080040567e-9
4.374534679841447e-9
5.272198152894078e-9
6.411297724783942e-9
7.851995230233519e-9
9.675504130998028e-9
4.412315627509212e-8
1.239604640839096e-7
7.856574228030636e-8
7.75336221824146e-8
9.783978230305734e-8
1.5593615997617354e-7
2.199004907192777e-7
1.7244684377838995e-7
1.6660395053854305e-7
2.602220455553064e-7
1.079976740321185e-6
1.3857313455855186e-7
1.6662711196937115e-8
1.6724484388330217e-9
3.9499916069009033e-10
8.535694102265671e-10
6.106008421577955e-10
3.783529534337136e-10
4.998662549304782e-10
8.91418957993319e-10
9.347653371441817e-10
2.0119618705538524e-9
1.3957794437862117e-9
4.699356163392461e-10
1.2461822058801337e-10
5.307537132389304e-10
4.343661899718951e-9
4.530808586471902e-9
3.0179491004224246e-9
2.9057258715949077e-9
3.2403394730459486e-9
1.4032084970691467e-8
3.829924026650485e-8
3.990011023087307e-8
3.056110619094334e-8
2.847160841947671e-8
2.964542369850881e-8
3.363140194606396e-8
4.223235565773163e-8
6.099021772092303e-8
1.0355138777086409e-7
1.2135650850436628e-7
8.273776637821655e-8
6.596987344613095e-8
5.4981914384846046e-8
6.183009660642024e-8
1.0278063805580668e-7
1.1309187355935015e-7
4.816115975633585e-8
2.234071735463939e-8
1.237635031092521e-8
7.072759451055927e-9
2.761006461297948e-9
6.122138182299866e-9
2.4743295723838034e-8
9.913768343917988e-9
6.417065320160285e-10
5.265201890390837e-9
8.484919062562042e-9
1.0764342957666276e-8
1.3013750676639288e-8
6.53238676664742e-8
1.0979194203044245e-7
7.196093453613966e-8
7.763704468468839e-8
1.1013490128470609e-7
1.9491087394474228e-7
2.2445860055722165e-7
1.7276131130216229e-7
1.837788882029907e-7
3.389242890538019e-7
3.214201071703723e-6
1.0011661075605078e-6
8.292934736015308e-7
7.283525228524531e-7
6.640823588260517e-7
4.499775404725605e-7
2.1705381287657376e-7
1.757225161534675e-7
3.0898324240052605e-9
3.352928761703182e-10
2.633285107219878e-10
1.983854004360413e-10
2.431224178542522e-10
3.590808957838065e-12
8.251712718410613e-13
3.688822292020939e-13
3.657801986339023e-12
2.1387686067937347e-11
2.4993234200950167e-10
1.0842258246910898e-9
4.62612201515465e-10
5.504982758566895e-11
4.197750144318909e-11
4.875916751692252e-11
3.45083154094715e-11
2.2424838585432147e-11
7.326533194091788e-11
1.6611611395171776e-10
1.76750588694724e-10
4.540748875960277e-9
7.527427248631046e-8
1.5719402390528296e-7
3.8551481610683596e-7
9.59848974320005e-7
7.043254788690226e-7
2.531066630758141e-8
4.789310353976638e-8
7.866721971222011e-8
8.8027583402066e-8
1.0319710030805214e-7
1.2302111786144681e-8
3.694306771714023e-10
4.0569618795094885e-11
5.8039119083839456e-11
2.582501262908064e-12
1.5169907721144752e-11
1.602898488888705e-11
3.530489605058293e-10
7.63122070877119e-10
8.282771115875532e-10
2.392619432335869e-9
3.76746305970076e-9
1.761802223080497e-9
2.761392285546275e-9
3.2378412908570445e-9
2.585379770440807e-9
4.965234610342389e-9
3.95528024891759e-9
9.23285979094785e-10
2.978459626370749e-11
6.098678465173855e-12
8.697830049865667e-13
4.029669259376313e-12
3.430761922765288e-11
1.0075256706619071e-11
5.571997855742651e-12
2.0907552299277237e-12
2.131905914348526e-12
3.363201294030013e-12
5.023314993324888e-12
7.247181085489947e-12
1.0362241319082512e-11
1.481893914047751e-11
2.125830546411797e-11
3.0621266885094804e-11
4.430784191621285e-11
6.441225624442643e-11
9.406424146649626e-11
1.3789297087309924e-10
2.025543729096483e-10
2.9701504177110444e-10
4.3169554947598123e-10
6.14810529268604e-10
1.2869163739996072e-9
1.9183596440111634e-9
1.5325532984984112e-9
8.797396494288212e-11
6.9851651342907e-10
1.2118433762492885e-9
1.6196097544126823e-9
1.980761726549895e-9
2.3270719078710418e-9
2.6836481907648045e-9
3.073594389708543e-9
5.419495243683756e-10
4.391858242601565e-10
9.395797719727234e-10
1.3545664048310587e-9
1.4827427209134083e-9
1.0416988407422468e-9
1.2806364611902505e-10
7.144942948961063e-10
1.1724468885258089e-9
2.1442093094802076e-9
5.014379931294529e-9
1.85077181367321e-8
9.540648086380907e-9
6.764714982928973e-9
6.343056661948071e-9
6.898913972915116e-9
8.346351587660001e-9
1.110639246127092e-8
1.6357560845409207e-8
4.952241478862642e-8
3.9906056851052216e-8
2.2300430001792175e-8
2.181871871475742e-8
2.9044578029114813e-8
4.844992640467468e-8
4.9708109605763026e-8
4.8130637219423616e-8
8.291070553829728e-8
1.7536502608513057e-7
8.989076308868406e-7
9.427372375662712e-8
4.334167223371966e-7
2.723783892191977e-7
3.088630350264992e-7
5.43985855404707e-7
1.000369909079468e-6
2.6631301992444657e-7
1.975930821603578e-8
3.69382197217862e-10
2.088752280318858e-9
4.136310370507291e-9
3.822376313425093e-9
7.143534546789607e-10
4.152360713837041e-9
1.71266758551127e-9
7.58629163648833e-10
3.694030842822534e-10
1.7304789284466947e-10
7.372266983816191e-11
3.8461253942635364e-12
1.161209943459364e-10
2.2153192166994266e-11
6.728573503086289e-11
1.5474042401987207e-10
2.686937811126953e-10
4.819044441659487e-10
8.473200111186709e-10
8.903161069458903e-10
9.216090325618642e-10
1.0263299495574998e-9
1.0814254230112695e-9
2.8262586873740662e-9
3.170214324179024e-9
2.6183619948456766e-9
2.53994452309188e-9
3.280620927351e-11
1.6881498849927337e-13
3.093247898415903e-14
0.
9.317049115561528e-13
1.419406171514176e-13
0.
0.
0.
2.3321136064587068e-14
3.2715590036120045e-14
4.5571316510335625e-14
6.34349045733238e-14
8.842772792067192e-14
1.2354469853899192e-13
1.7306680119101382e-13
2.2071787991717547e-12
2.0492183795395857e-12
2.4382822581057473e-12
3.0497721257457375e-12
3.8611140636582425e-12
4.892402408530226e-12
6.169077606511813e-12
7.700187420291852e-12
9.446183726399226e-12
1.1261661895445118e-11
1.2798046765713902e-11
1.906879831220106e-11
5.071073739318783e-11
1.6376268868179813e-10
2.8075413901043673e-11
1.8927897571751104e-12
1.7884395421611067e-11
2.9909362946357044e-11
4.058907261729065e-11
5.0830537143944555e-11
6.1334603675967e-11
7.277863019656562e-11
8.582714715945237e-11
1.0117020182119015e-10
1.195917962862088e-10
1.4206447217176206e-10
1.6988277967535034e-10
2.0486616021301826e-10
2.496873424133945e-10
3.08430082879542e-10
3.8757906856403965e-10
3.4515261313230327e-9
1.0332107291265804e-8
7.971272767394532e-9
6.7035545073554425e-9
7.038224931857278e-9
8.324042179412984e-9
1.08825553328678e-8
1.5932454899363165e-8
2.5979520976707717e-8
3.979619589865816e-8
4.7577917729570866e-8
3.618429769562041e-8
1.7898300746000613e-8
1.2475910308545325e-8
9.512488091459356e-9
6.7326888832843035e-9
5.779561540324605e-9
5.176592882499738e-9
2.04819638990236e-9
7.095033118450178e-10
2.5721765616036246e-10
2.4244232043327463e-12
2.0901839801088974e-10
8.098130366761161e-11
2.833562360276513e-9
2.1829301371640946e-9
1.9663289774524125e-9
1.995313251950032e-9
2.1717474129600752e-9
2.494988936712538e-9
1.1151119397136825e-8
2.141320468508629e-8
1.17745171995321e-8
1.0739176362781165e-8
1.2411548624633386e-8
1.7229902299220174e-8
2.7505371945115273e-8
3.0911035576830105e-8
2.538789587235659e-8
2.7230720936957642e-8
4.166418063982132e-8
4.79176351105343e-8
4.160803571982778e-8
3.3640013106979497e-8
2.412470676292417e-8
2.4374441930887957e-8
1.594602633691722e-8
3.4239766589518195e-9
1.349295215971584e-9
8.460212649346736e-10
5.745115684579469e-10
3.699366290404993e-10
6.675230383743437e-12
1.884100912264515e-10
2.9724150978160494e-10
3.326965758323019e-10
1.786340848371403e-10
8.499763206345616e-10
6.072343835575479e-10
5.796710833008175e-10
6.124326439281055e-10
2.8977737056103032e-9
9.51508563142981e-9
1.1960882289490292e-8
9.953769827253315e-9
9.784691862303881e-9
1.0530143710243529e-8
1.1900204884611104e-8
1.3969610727962717e-8
1.709533037874176e-8
2.2024143858019274e-8
3.0167923207129375e-8
1.91888022546278e-8
1.657908815275399e-8
1.4400542315507832e-8
1.2235196039675073e-8
1.199636994685514e-8
7.193458061415165e-9
2.6130902981885744e-9
1.145172067559754e-9
6.046654736451091e-10
3.724520512910725e-10
4.1682457325294566e-10
1.7267968881920163e-9
6.652467451667254e-9
4.201413316679655e-9
3.698456374006761e-9
3.738124581325133e-9
4.098020061614629e-9
4.7875474171950295e-9
5.934396538185952e-9
7.830272385678746e-9
3.106988564891841e-8
2.7586482454116284e-8
1.6175743346600293e-8
1.6375355059639696e-8
2.240463775012774e-8
3.703688611331503e-8
3.401610086452136e-8
2.9169471357277716e-8
4.134223176320003e-8
1.0440123185540309e-7
9.836750605394096e-7
6.96117197315178e-8
4.7872279865587204e-8
5.013567729321396e-8
5.12949228727135e-8
3.2579231682991015e-8
2.7109724751258056e-8
1.3835262761977686e-8
3.2492672604238346e-9
9.341622189474083e-10
5.06373676970839e-10
3.0118462091434745e-10
7.737962064330862e-11
2.6091640123389757e-10
3.1540590793432676e-10
2.4179976708569783e-10
2.130584987812131e-10
9.619293184428868e-11
6.700888531594673e-10
5.405101615791435e-10
5.402212268355341e-10
1.9195076957001165e-9
7.197114714188808e-9
1.3166099263975823e-8
1.202636034872543e-8
1.1526652074020379e-8
1.2015409116545755e-8
1.3060479025589075e-8
1.449012572418542e-8
1.6295313133209687e-8
1.8589570874159225e-8
2.1607125773345058e-8
1.9670615166201815e-8
1.9729920265728142e-8
1.936619055961937e-8
1.9831490595091747e-8
1.0728544415162568e-8
4.067994025328816e-9
1.8822922793307455e-9
1.0717510936640282e-9
7.680988956123856e-10
9.018035761745647e-10
2.7859080032953392e-9
7.667807699007626e-9
5.0482435276786245e-9
4.571561966950926e-9
4.676343029701293e-9
5.1556996884659195e-9
6.047343292197275e-9
7.528871948581382e-9
9.99379920644407e-9
3.700123198236732e-8
3.071911738232752e-8
1.849337622371722e-8
1.914098826475987e-8
2.698927531034625e-8
4.438930498060653e-8
3.7980516777078355e-8
3.418856361240896e-8
5.25745741811847e-8
1.4423614244400745e-7
3.9912980086003365e-7
1.057190526815315e-7
1.159871702173795e-7
2.5148761658269966e-7
1.5785958111057963e-6
4.2185655532473045e-7
1.297452829088482e-7
5.83642367535894e-8
2.2169543681586676e-8
1.1246711190278648e-8
5.131654890047334e-9
2.309249588022433e-9
2.722634200495348e-9
2.045448746493673e-9
1.6053786126531282e-9
1.0359403886780708e-8
1.1908293794408528e-8
2.491560813536643e-9
1.1562508076377691e-9
6.7102901892954e-10
3.442126265253178e-10
2.8926173272352263e-9
1.6082601174904915e-9
1.5623579400338922e-9
2.01751260763193e-9
2.872136908042129e-9
4.211916489035256e-9
6.192814669876049e-9
9.014291807271304e-9
1.2857163164529903e-8
1.7687241428359125e-8
2.273035052759439e-8
4.7463844758582495e-8
2.4668528130202155e-8
3.723025604154261e-9
6.159573869553991e-10
1.2864540446083155e-11
7.29063296441362e-12
5.181982685536675e-12
5.100955094914683e-12
5.219620072589602e-12
3.117448325018841e-12
2.4643075442717503e-12
1.4593668838179896e-12
1.5635929855681487e-12
6.168369930638297e-12
8.22730649026746e-12
9.813335275488179e-12
1.1787533249616495e-11
1.4323223155212464e-11
1.7552628635906003e-11
2.1641658159482532e-11
2.7752943941297617e-11
4.7349796912612293e-11
7.338674565358431e-11
1.0521694558258625e-10
1.45331565614471e-10
1.975739987653889e-10
2.6708641224363507e-10
3.608248539875004e-10
4.88413972064389e-10
6.633884650414533e-10
9.048566339103946e-10
4.664991915699043e-10
4.674497432440437e-10
1.364833452480933e-9
9.007520464874115e-10
8.620932653434715e-10
9.209505482651011e-10
1.0350957954868966e-9
1.1912816263609168e-9
1.3838219832424796e-9
1.6106411215779682e-9
1.872022132418279e-9
2.075047426670577e-9
5.9645856673001e-10
8.546400908553397e-10
1.3658295293180254e-9
1.714934871417386e-9
2.082709568942643e-9
2.5364119513360288e-9
3.1340603360589746e-9
3.959300435483878e-9
3.0177645598829394e-8
7.871689696601344e-8
4.7815940677692476e-8
3.909270344982541e-8
4.053231663269045e-8
4.8400779690045664e-8
6.624704925787478e-8
1.0524516376234884e-7
1.6836755574507391e-7
2.02049960249428e-7
1.8988025743305966e-7
2.131157217447898e-7
1.2602160610824966e-7
6.22274232841117e-8
4.421099045586426e-8
3.314913562592008e-8
2.2110255530238313e-8
1.8468587778386448e-8
1.2449663518987952e-8
4.4789528779189874e-9
1.6733370130677108e-9
3.2584152787925137e-10
9.076293461257292e-10
2.7358812666128533e-9
4.520623546761988e-9
4.2059885148979085e-9
6.069283594732488e-9
6.914224310909147e-9
7.743661856033954e-9
8.831430756262686e-9
3.425843820286878e-8
9.452118391379136e-8
5.696706864888981e-8
5.276353660210316e-8
6.06265308173301e-8
8.132204215138672e-8
1.2630482952032284e-7
1.7792572510858632e-7
1.5115407988958704e-7
1.3248887516125052e-7
1.5250811523918458e-7
2.1661811692061045e-7
1.4915753031440096e-7
1.0464160622470997e-7
9.687466706551122e-8
7.780127122893699e-8
1.8486256677044376e-8
5.67874629537302e-9
3.0553602214115e-9
2.2419636114284153e-9
1.906431488741693e-9
6.636406818625585e-10
2.3312090308366893e-10
5.24577193236812e-10
5.045979426370922e-10
5.307290573869824e-10
1.0277164243159443e-8
7.494320325279508e-9
5.586083580895122e-9
5.395876039544767e-9
5.831392660543267e-9
2.4674253392481733e-8
8.083997973780792e-8
7.670293468917005e-8
6.15577149273089e-8
6.013143632841028e-8
6.49801683183258e-8
7.547751242731723e-8
9.48972535829823e-8
1.3285424204921104e-7
2.1790236348741273e-7
4.2936040509117464e-7
1.879814964321419e-7
9.725562598870176e-8
6.750489682654178e-8
5.221258093774695e-8
4.2418369927568984e-8
3.699880520356804e-8
1.7778916350068268e-8
7.919279606711534e-9
4.113846949697084e-9
2.153486738312681e-9
8.562096138021855e-10
6.386091790847182e-11
3.6111587170035315e-9
9.97680639343611e-9
1.242182771991315e-8
1.4660113644865623e-8
1.680541727373124e-8
1.9342928551177246e-8
2.2704337430765303e-8
2.7368625468934292e-8
1.097873823658846e-7
1.632097853018558e-7
1.0249974945361064e-7
1.0664742333188568e-7
1.4484881763015487e-7
2.4293161778776617e-7
2.68502716878208e-7
2.0140825582645137e-7
2.1173188169658216e-7
3.277926087712582e-7
4.285233360590951e-7
2.843245786816997e-7
3.1536044098268543e-7
2.2377249129259227e-7
1.1450471405228484e-7
6.716963038018828e-8
3.953565037137258e-8
8.292536193632333e-9
1.939227956238962e-9
9.952126106184757e-10
7.560721587003311e-10
5.398432744406286e-10
9.452754788416588e-12
2.2186834726199758e-10
1.4952607006315846e-10
3.460765875319741e-10
3.1737319282847948e-9
1.655509087288383e-8
7.50023746855476e-9
6.429596895958635e-9
6.6122788160717085e-9
1.866923585922125e-8
7.13614596065775e-8
1.0643844540775249e-7
8.857911096083073e-8
8.352246941619293e-8
8.625630220383295e-8
9.468781405224215e-8
1.1202721459713759e-7
1.5615698671043678e-7
3.3547067481172516e-7
4.636987285460806e-8
5.193006920420717e-8
8.067471729274776e-8
7.00545627487963e-8
5.3976254601060014e-8
5.1188588201572246e-8
2.7553578645129804e-8
1.4197720838146176e-8
8.503525683106152e-9
6.056956738387964e-9
4.818419770414296e-9
5.051506584999973e-9
1.3837691372719582e-8
1.0478891325105733e-8
1.212956094330311e-8
1.6852978409472414e-8
2.2951365342952168e-8
2.9414042370712534e-8
3.619750126280163e-8
4.391050178480176e-8
1.4433896476997493e-7
2.1450984314791924e-7
1.48893988789762e-7
1.649090713893826e-7
2.3853922198061046e-7
4.012981280091227e-7
3.439941167539562e-7
2.6005661684034215e-7
2.980374709708082e-7
4.5546046846326575e-7
1.1533459849826427e-6
7.74854959005159e-7
1.029724540349459e-6
9.772147626328578e-7
7.20683350150538e-7
1.7099453049652314e-7
3.5763640783187312e-9
2.464560137797228e-11
1.542891075593264e-11
4.47668551794212e-10
2.51554714071646e-10
1.9708283674179173e-10
7.986672304476446e-11
5.942025678003888e-10
6.347422755262047e-9
3.332144748856542e-9
2.8014419035951527e-9
1.0735760424113054e-9
3.62834482137209e-9
7.209262774265995e-9
1.3669684011297141e-8
6.247853537400391e-9
3.0090129878145007e-9
1.1358158593290334e-9
5.418221091610167e-9
1.9189827941744882e-8
3.634668573399457e-8
7.042703598907851e-8
4.568122866990867e-9
1.270303598737577e-7
2.0513777860038459e-7
1.344213930448536e-7
6.428271963088586e-8
2.6581013133417012e-8
1.6385533989970914e-8
1.3606676621780716e-8
7.796198431527798e-9
6.0146241493009295e-9
5.569688247266473e-10
5.2779516966253865e-11
4.2852125163044775e-13
2.824227667473352e-13
3.093587109930377e-13
5.32593897723877e-12
2.634901139822366e-12
2.4517836870230153e-12
2.7727471374183933e-12
3.3380558396650108e-12
3.2490661810628714e-12
2.514626651769639e-12
4.9895031765335035e-12
7.752935834096219e-12
6.467051129159112e-12
5.138666187557508e-12
9.96331348157342e-12
1.2552149556315212e-11
1.427890079268472e-11
1.7740502245495054e-11
2.2634405976111264e-11
2.909224407950556e-11
3.7429556029287973e-11
4.806016725620578e-11
6.144813362124345e-11
9.68689786445197e-11
5.433940844363695e-10
2.1794122780618278e-10
3.6643477265267335e-11
5.858594481632556e-11
1.4596147537133868e-10
2.495787417524631e-10
3.8055531194396954e-10
5.38887599348787e-10
7.116263216514417e-10
8.898599402360514e-10
1.0797734088683807e-9
1.2924513255982173e-9
1.5385855764421728e-9
1.828847626543935e-9
2.174950904994884e-9
2.5905920458643998e-9
3.09245423211631e-9
3.7015233181618642e-9
4.4450084654517e-9
6.8086493613776136e-9
4.640250135453483e-8
6.367190330067655e-8
5.6031540223859116e-8
5.713428239707227e-8
6.266337431475664e-8
7.175471133732282e-8
8.537438729762219e-8
1.0591211284899295e-7
1.3702443504233218e-7
1.7861074196972355e-7
8.368827345375518e-8
3.9227549370933705e-8
1.8122500362482157e-8
1.008979298018376e-8
7.516762971059666e-9
6.424327750840424e-9
2.5239278648404223e-9
6.692820283470493e-10
2.912514266310548e-10
7.120394430858262e-10
2.5378515452612704e-9
8.813553140997849e-9
4.082783662381899e-8
3.9137673170836237e-8
2.6066542628770408e-8
2.4058785514023468e-8
2.6030043736914127e-8
3.139753619399685e-8
4.1315091547896356e-8
1.1202110714544326e-7
1.558395456135528e-7
8.606865102549923e-8
8.212163986269627e-8
1.0288170098946823e-7
1.6504407941103822e-7
2.7179957840392316e-7
2.834334643627847e-7
3.3021681425036646e-7
2.0035588966502126e-7
1.0983242285942907e-7
5.4977367079410376e-8
3.1410282949235935e-8
1.393760379771759e-7
1.1478237379794807e-7
2.1193965915689839e-7
2.1952272073535507e-8
2.4216579343972703e-7
1.7296844311705755e-7
1.9480244394754722e-7
2.099286186957715e-8
5.014724180058127e-10
1.6276399398016954e-10
2.0313131719812214e-10
1.7100230022807442e-11
2.0595225844611488e-11
5.4857367422505986e-12
9.895287633518992e-12
2.1029981153538584e-10
7.125388051586131e-10
6.734467655495874e-10
7.705652361829686e-11
6.438336580973736e-11
8.245334405821754e-11
8.296030456476029e-11
3.3945547250870507e-10
3.41290183854531e-9
1.1297593380133491e-8
1.4230611455056196e-8
5.990013303349249e-9
1.930329062406416e-8
2.120426155276264e-8
2.9631061933231464e-7
1.8551292857700747e-8
1.8532097875792462e-9
3.563609933125859e-9
2.7781882869357214e-8
1.0870117234273062e-8
1.851653213307129e-11
4.3600600686143e-13
5.717391874638233e-14
2.4488436910399303e-14
3.632436449265103e-14
4.650224336787761e-13
7.368967772042539e-12
3.6057434805757647e-12
3.957560040896722e-12
4.34711629444798e-12
5.010080395335536e-12
4.9500726885873896e-12
7.72468925120888e-12
1.2016837791789251e-11
6.821527771565258e-12
4.3897938525050795e-12
8.336390738175054e-12
1.0891918591739742e-11
1.2847803998469008e-11
1.5987679468219407e-11
2.017754266029781e-11
2.5487238586920943e-11
3.2060992921938676e-11
4.0037363620414476e-11
4.947020721119493e-11
9.078330373350191e-11
4.936706707531319e-10
2.4779069476116827e-10
7.318179252310147e-11
4.4047905211380117e-11
1.6594293134412793e-10
2.946055102148885e-10
4.1698283008843857e-10
5.315855392494487e-10
6.502824803979209e-10
7.841254953243601e-10
9.416554481559121e-10
1.130925075756342e-9
1.3608673289713328e-9
1.6422222408016499e-9
1.9884549614189174e-9
2.4169559886798086e-9
2.9508216632444794e-9
3.6216563644844993e-9
4.474145086932298e-9
1.3017121381182972e-8
7.247587589659376e-8
9.619272436004394e-8
8.27656818966818e-8
8.26336461499292e-8
8.90062799760137e-8
1.0048270763677145e-7
1.1843041148536316e-7
1.4666273639845652e-7
1.9302945268331985e-7
2.729828281861893e-7
1.1203888079877984e-7
4.684455924918811e-8
1.999012225354475e-8
1.0131194606793316e-8
7.1267246890001975e-9
6.317641778880211e-9
2.7667212767196987e-9
8.857398109626463e-10
3.3314847347718486e-10
5.032198558026499e-10
1.879110257771829e-9
7.535282548759468e-9
4.159684657111675e-8
3.786985356645467e-8
2.7866720512916388e-8
2.6492513521013805e-8
2.8211332545775006e-8
3.228713193543811e-8
3.8995745474749144e-8
1.1913253696341037e-7
1.8979943106617929e-7
1.099333912407803e-7
1.0636974488566345e-7
1.327985362712486e-7
2.080983884662684e-7
3.0746627045265214e-7
2.6888215586056477e-7
2.8011089029908266e-7
1.650804011687739e-7
2.2064235501249878e-7
1.2749711133659803e-7
2.5209339669881167e-7
1.099911955239733e-6
4.6180983627613477e-7
3.740554312923462e-7
3.408903968870891e-8
3.8547355328406266e-7
9.984798190918423e-8
6.388626993580096e-8
2.3613389672070122e-8
1.7292459788178176e-10
2.3036027515255891e-10
1.2543987634467684e-10
1.4380150217061279e-10
1.158540225283236e-11
1.0665665532566047e-11
3.3481629341004208e-12
9.339971283159082e-12
1.5752414007048977e-10
9.440574742252705e-10
9.424122941744848e-11
7.791190581562309e-11
1.1098580380061958e-10
1.6679797260395944e-10
2.447986182187401e-10
1.6939269210110636e-9
8.93530535464873e-9
1.2428318183318129e-8
1.4337774039845558e-8
1.653030921635205e-8
2.2092018173333486e-8
7.37073715328627e-8
5.896476373648374e-7
4.171825514035734e-8
5.453163824441679e-9
5.10412952450725e-9
2.432387766855161e-8
6.329176926147481e-8
9.961020774675704e-11
5.79591882985693e-13
1.425474418192926e-12
0.
6.728266971451662e-14
7.988171633597967e-14
3.3648187874388264e-11
3.3254908637493637e-12
3.3451499595673924e-12
3.985095258577293e-12
4.490300527715442e-12
3.3551984371788572e-12
3.604204104023807e-12
2.3326216447132883e-12
2.922584963900121e-12
2.020661057459705e-12
1.4075748864165049e-12
9.169236342506047e-12
1.3770176954397759e-11
1.7107548832918615e-11
2.157320639105246e-11
2.7328223145095195e-11
3.454292527102467e-11
4.341942243874279e-11
8.607713370982171e-11
1.1980433446549557e-9
1.3480518225874377e-10
3.221320837577319e-11
4.1527508731973107e-11
1.18017944684924e-10
2.113807237084705e-10
3.2870685676056873e-10
4.6551126165595247e-10
6.066933477978535e-10
7.513382082373964e-10
9.108198521148735e-10
1.0956289319356292e-9
1.3149983032735211e-9
1.5786028410782311e-9
1.8976406682879545e-9
2.2856804133335096e-9
2.759610270397282e-9
3.3409271631351085e-9
4.057633025400223e-9
6.229193150584384e-9
3.919305350269621e-8
6.617993265359277e-8
5.893592881734714e-8
5.8821811739990646e-8
6.273538758454079e-8
6.903167930258189e-8
7.761812785708241e-8
8.928066626809717e-8
1.0572956168432204e-7
1.304181353213831e-7
7.000030484197527e-8
3.6851873399629483e-8
1.7957818170292397e-8
1.0635869687398514e-8
8.588208255413252e-9
4.8472882767561e-9
1.1656381578989794e-9
5.160446907281361e-11
3.2504685266192393e-10
2.3994324567319973e-10
2.979318089378481e-9
1.5305822958075014e-8
5.9421487473080864e-8
3.289284184903777e-8
2.7360364581623953e-8
2.7449504105491278e-8
3.077198001167124e-8
3.7560144123690103e-8
4.915291505326571e-8
1.4483415448344243e-7
1.7843545747968213e-7
1.0372246424381144e-7
1.0351096901547005e-7
1.371980102155437e-7
2.325038859483929e-7
3.076734297244014e-7
2.826916108829114e-7
3.296653390632052e-7
2.098092356381338e-7
1.9173155500991784e-8
2.2229918516560735e-8
4.0303283460936365e-8
2.559844969564711e-7
2.3085852418522065e-7
2.064668724325955e-7
5.959900186473421e-8
8.530788143321043e-9
3.010610396500713e-10
5.292304570025885e-11
8.776037370996081e-11
4.28406093308124e-12
1.0844382406007088e-10
2.6077032654811806e-11
9.71310311330278e-11
1.476346806385627e-10
5.726269380784456e-10
1.390097177176998e-9
3.0323861607148106e-9
6.15410459521039e-9
1.2612564825956008e-8
8.770523346323399e-10
5.651672746673655e-10
4.563460784161587e-10
1.0499865223117252e-9
1.0665122976816099e-8
2.8555620710722816e-8
3.435563996488014e-8
4.385019008788338e-8
5.071909222127649e-8
6.400625854615502e-8
3.306646428490206e-8
5.880202999641324e-8
2.6160950012735005e-9
2.2159585908962237e-9
1.0114472213522374e-8
1.4910121175706603e-8
6.02104275871791e-11
3.667705214714331e-12
7.006113936452008e-14
1.4777353186077562e-13
8.997220818739554e-14
1.1715708771898722e-11
3.2712606594740783e-12
3.1885516704254347e-12
3.6333968905394223e-12
4.029602328584158e-12
4.721139162381879e-12
4.749090172441874e-12
7.331949355689595e-12
1.1452811219798494e-11
1.3248920803973425e-11
1.6715059436000337e-11
1.3074688125141508e-11
1.1914013010916457e-11
1.3222689257821072e-11
1.6290018879671113e-11
2.0584145115055692e-11
2.6141107024157912e-11
3.3142843916173945e-11
4.1805721405607245e-11
5.230607036988815e-11
6.467393231447901e-11
1.0628989807842417e-10
3.9624799215010726e-10
4.315114526729501e-10
1.085966473806128e-10
5.576297382852315e-11
2.1097090770129185e-10
3.6420650402629667e-10
5.033247924484595e-10
6.327312869977127e-10
7.681354548970934e-10
9.219342672797436e-10
1.1035466688934245e-9
1.3219696696545662e-9
1.5872861033960043e-9
1.9117004378669136e-9
2.31060875332736e-9
2.804038900808561e-9
3.4188234826214476e-9
4.1920558530566375e-9
5.1767672332743915e-9
1.6484939953071257e-8
8.963386646380588e-8
1.0005495089828197e-7
8.598731637872922e-8
8.7191740953696e-8
9.612973581164745e-8
1.1245573505659888e-7
1.39569585288437e-7
1.8481491248798842e-7
2.557928486823181e-7
3.2697684624595e-7
1.4894835029315103e-7
5.793728993816416e-8
2.310011871160119e-8
1.0745673501767755e-8
6.6647306456767e-9
5.996872566700815e-9
4.0492097754169196e-9
1.4245317295903391e-9
6.048175071469161e-10
6.071462313809932e-10
1.5395845747566906e-9
5.172078543469643e-9
2.2994946526040062e-8
4.7025249543200875e-8
2.8484829115126275e-8
2.5271763731755803e-8
2.6040722741141288e-8
2.922458404969603e-8
3.483835629998313e-8
1.045307863709807e-7
1.9037545626846447e-7
1.077598542803124e-7
1.0122397105697015e-7
1.2132121130614132e-7
1.7998781992578654e-7
2.9263469732093193e-7
2.9385509442471344e-7
2.954474208503538e-7
1.7051236276078856e-7
1.8781168543990255e-7
1.641307439680301e-7
2.9002105398993197e-7
1.00260336958357e-6
3.173661951241679e-7
2.343255427581522e-7
6.16037146315302e-7
7.901782615741278e-7
1.6729090225192928e-7
5.2922158866002336e-8
1.980454739802965e-8
1.5165531826043558e-8
4.1372593270096895e-9
1.0359739354847133e-9
5.216759861333944e-9
2.349916036673016e-9
4.706304189433005e-10
2.3193348878870668e-10
2.8496027823916075e-10
7.615456318587919e-10
3.3545721420612588e-9
1.7988650853964705e-8
3.223096055205456e-8
4.6627945468655155e-8
6.133915800213788e-8
7.69225903074042e-8
9.53364831900242e-8
1.2483911603140117e-7
1.0307991228362995e-7
5.267804544340976e-8
2.7607463508945787e-8
6.414287387108553e-9
2.5552562402733145e-10
1.0921539667186503e-9
2.096374147164733e-8
1.923045541774295e-8
1.5747276036189616e-9
2.6408810559378385e-10
5.57765261201526e-10
3.6736170374175393e-9
1.4212053457257537e-9
1.2027799517803088e-9
1.2513035557574272e-9
1.3994144534269464e-9
1.5976351326656463e-9
1.7885761602565971e-9
1.7035999639364496e-9
1.0601555305591715e-9
4.963332622485978e-9
5.7355272933635935e-9
6.78928531064494e-9
8.169055853251957e-9
2.563805668391613e-9
4.489884911372846e-8
3.367042203004163e-8
3.417227567316747e-8
4.191362541207004e-8
6.247777440946357e-8
9.7027506891064e-8
8.102659519593212e-8
6.632368527416463e-8
7.919418876457905e-8
1.844799653290179e-7
2.023976770374482e-8
1.8107519358553232e-9
4.027095306613628e-10
8.114883318842903e-10
7.655574510533154e-10
4.3678241002556924e-10
5.171047395356353e-10
7.188953282741401e-10
4.438932762641764e-10
7.5688396352405e-10
1.1122921959282179e-9
2.6599056757634605e-10
7.188912099406293e-10
1.6680674446850809e-9
4.333829409525872e-9
2.1651853552710366e-8
7.250549829284213e-9
5.343533112499857e-9
5.32881374471263e-9
6.271958817452729e-9
2.3564006046146058e-8
5.696040629511342e-8
4.366004040710576e-8
3.2049123400175026e-8
3.011365653120657e-8
3.301259681116767e-8
4.233634746951083e-8
6.757375005222192e-8
1.4506820792629754e-7
1.943262446840547e-7
1.2945754541901728e-7
2.1240741296021724e-8
2.339285066815352e-8
3.972632982358665e-8
1.4339985774045375e-8
9.265883778585855e-9
8.212001459978952e-8
1.3687900033643642e-7
1.1426341706337838e-7
7.987180393212249e-8
5.46086669415674e-8
3.4940227757923384e-8
2.8153990282131043e-8
1.2949144408800193e-8
8.46617292053185e-9
1.1328015711263109e-8
1.1822731747047203e-8
1.038921650723248e-8
4.9637463449028e-9
4.251107553959785e-9
2.5152778017282303e-8
8.957502370892042e-8
6.915210568778003e-8
7.979216934879898e-8
1.1541421822037123e-7
2.0410358138334504e-7
2.3565663651941543e-7
1.77243364068268e-7
1.8509412985632968e-7
3.4283734666470024e-7
4.265883052112128e-6
7.509035004700229e-7
5.587780656095259e-7
2.6553042563408217e-7
1.0924255481763055e-7
4.596957353598005e-8
1.8214586783237753e-8
1.5053883867360017e-9
6.205180816067767e-10
2.6172717867137933e-10
1.5498174173488644e-10
8.198430218242264e-11
1.0453060220000191e-12
1.367436918309112e-12
3.738323036720838e-12
4.133837324879652e-12
6.713788188833211e-13
6.031135527430083e-11
2.9574738268681705e-10
7.608995106164382e-11
5.363404654530404e-11
1.6919242030946924e-11
2.0895740888110656e-11
1.1297266763512199e-11
6.1330174429044764e-12
1.8636252506677806e-12
7.645807186571364e-11
3.396278203652852e-10
1.8785228295606027e-9
4.665518025250993e-8
1.1250329490304792e-7
1.9032866345792806e-8
6.403344871860906e-7
2.1012090612797962e-7
1.0454798047158985e-7
3.6924751895736e-8
1.480862288035993e-8
7.421002019652778e-9
6.593669567623876e-9
6.52381302763366e-9
1.9065688977207584e-9
4.120215585625037e-10
1.0456227639101402e-10
5.962279889020814e-11
5.547964716295384e-11
2.169007680327258e-12
6.265351304018198e-12
8.53465552295717e-12
4.649694740475903e-11
3.5227001887560634e-11
2.0377059488268436e-10
3.041590206287067e-9
1.04707209324209e-9
1.0158787845030076e-9
3.2213635411905253e-9
1.6761051914269186e-10
2.2352880322839523e-10
2.5497908981310313e-11
2.2674855692653886e-12
2.426393343399524e-12
1.4977236142375751e-12
8.863258334492055e-13
9.618846200754085e-13
4.043408651971136e-12
4.124894921223656e-12
4.3821237656471383e-13
4.3685653391584376e-13
9.628473956147914e-13
1.4997248374451964e-12
2.1854637990111246e-12
3.135245562463503e-12
4.489839053321803e-12
6.446087779625826e-12
9.291669251468365e-12
1.3453028003074575e-11
1.956326768199931e-11
2.8553327727895257e-11
4.175554196224275e-11
6.096511639388723e-11
8.830707696159538e-11
1.2563644361147224e-10
1.7334912008272795e-10
2.2940631610796489e-10
5.517315042334314e-10
5.941112714111656e-10
1.6291950303037797e-10
1.0319754120985165e-9
1.3873044604601897e-9
1.6084061451213318e-9
1.7964707014584722e-9
1.969719200666129e-9
2.132349642734376e-9
2.287942998861207e-9
2.4408477436221612e-9
1.2243211175133425e-9
3.543160429419442e-10
3.502055653213214e-10
1.0003054180964141e-9
8.882388119293944e-10
7.964482896019335e-10
1.0989636357196898e-9
3.204074891751072e-10
3.747234614660143e-10
1.1119399274336447e-9
4.091205777046269e-9
3.0509836731185385e-9
1.9167419247860724e-9
1.6754166601155253e-9
1.728140832339999e-9
2.002482659934017e-9
2.580220556301725e-9
3.748306828577058e-9
6.372432842440541e-9
1.5640294058216903e-8
1.2107522274526271e-8
7.8408209509235e-9
8.895335618062022e-9
1.4185997631349005e-8
2.7426275903964194e-8
3.0352001761019865e-8
4.3026607958361256e-8
1.1549394683792044e-7
9.068527070160961e-8
5.084962498561984e-7
1.8486431759482663e-7
1.1123203398638423e-7
2.0014326470983783e-7
5.845596130863594e-7
1.6322300209995657e-7
1.530615295432056e-8
2.6732041966096716e-9
1.5821246842149522e-9
1.7929244869373613e-9
1.464768940171239e-9
2.8163200697523547e-10
5.718471880802533e-9
2.188085312125989e-9
5.953376685263444e-10
4.877126261767024e-10
6.256360694356591e-10
9.791165680676952e-10
1.687801303135597e-9
3.0633811941295478e-9
5.699947530773914e-9
3.5706598471658184e-9
3.4654376052849976e-9
3.4235923737484717e-9
3.551115641142503e-9
3.86479725988539e-9
4.367297365325073e-9
5.0361213965629275e-9
5.7077670561306854e-9
5.653387510629844e-9
2.6686160371500935e-9
1.896885451336912e-9
2.8342298966736347e-8
9.354204223857447e-10
1.1907423722758599e-8
2.6128300994475097e-10
7.007949492511599e-13
2.430818585964277e-14
1.3025527346635137e-13
5.594490389649497e-13
1.0533850920328753e-13
2.9187403905069287e-14
0.
2.3102201081940944e-14
3.3351104437166924e-14
4.697297360595849e-14
6.552722728624844e-14
9.125807503726289e-14
1.2723334036717212e-13
1.7776719691042834e-13
2.4901692845604085e-13
3.498390885766066e-13
4.123552911522653e-12
3.885879099365765e-12
4.640438534978919e-12
5.803471384314756e-12
7.327189105018506e-12
9.233701869455908e-12
1.1539057425527257e-11
1.4200271813662954e-11
1.7035288736712797e-11
1.9588680080474302e-11
2.0922401102506506e-11
3.409620482669583e-11
8.119310999891624e-11
5.061125871399967e-10
6.358778003175444e-11
2.0987946508823614e-12
3.2639378075714846e-11
5.385180316514004e-11
7.209908512990945e-11
8.954863547723163e-11
1.0763653384857223e-10
1.2759317114794296e-10
1.5057831335758456e-10
1.778083041870592e-10
2.1070669335222642e-10
2.510970809658381e-10
3.0147881908599835e-10
3.6545759763487386e-10
4.484592138100372e-10
5.589687003999744e-10
7.107828978510354e-10
6.213005586726556e-9
1.757063515751235e-8
1.225071592306025e-8
1.0271726855411946e-8
1.0808746498989734e-8
1.2920995722529618e-8
1.7330159713100162e-8
2.6491247524200257e-8
4.4020934818452533e-8
6.014146684998218e-8
6.862492754439278e-8
6.246162598946454e-8
3.0944306401040356e-8
1.9149451137227612e-8
1.5032364132723236e-8
1.0450257089008868e-8
8.196612474917815e-9
7.769580110257109e-9
3.816616460656796e-9
1.2538476176172445e-9
4.356536387058534e-10
6.284719817115903e-12
4.1274773120861026e-10
7.209983478632792e-10
1.5465422698479045e-9
2.6275828392475564e-9
2.497601096334009e-9
2.5635022626432927e-9
2.7839387131353595e-9
3.16831309756005e-9
1.4346546196067372e-8
3.1167292036487245e-8
1.7576480762217575e-8
1.605990035749401e-8
1.8475982395322794e-8
2.524016613778651e-8
4.014880974070164e-8
5.153438154615394e-8
4.289773377740147e-8
4.254445195657487e-8
5.8950769438998296e-8
9.007479662048322e-8
6.723818983764321e-8
4.587447539590283e-8
3.856000936394363e-8
4.033542138121644e-8
1.268829030638231e-8
3.514795894175795e-9
1.82820743082643e-9
1.2384692559088877e-9
8.701206306099014e-10
4.505630706568899e-10
1.1000431740459238e-10
3.2978683620636064e-10
4.475442450823974e-10
3.787610196782388e-10
5.103626019685711e-10
1.6573420061355398e-9
1.2066180973941335e-9
1.1581898776032322e-9
1.2335623290825927e-9
6.277790731642515e-9
1.92718231017625e-8
2.066724656920646e-8
1.6839299309295257e-8
1.655772133912494e-8
1.7911863225038613e-8
2.0539395703193458e-8
2.485810923232064e-8
3.20948748661374e-8
4.489331996794397e-8
6.838876008750365e-8
3.619839226316785e-8
2.793547744979451e-8
2.520425329932691e-8
2.058923462303216e-8
1.8693642276010507e-8
1.5317177230340453e-8
5.947720261598788e-9
2.397576479535178e-9
1.1474138365834792e-9
5.538234192850056e-10
2.0682037922597368e-10
5.710455622591257e-10
7.174593107875384e-9
6.036125255161533e-9
5.336906634078195e-9
5.365642170185356e-9
5.792572098666654e-9
6.609165447439258e-9
7.931741568860356e-9
1.0023607761210732e-8
4.511693708240323e-8
4.7979557978194104e-8
2.837601480878311e-8
2.8854249813441667e-8
3.9188273605345434e-8
6.605224688492807e-8
6.91025960801167e-8
5.666461431708798e-8
7.159256926457252e-8
1.487733767493619e-7
4.2985073765812933e-7
1.2178312012276883e-7
1.463386631898919e-7
1.11142951831349e-7
6.784886183454124e-8
5.1303459067311634e-8
3.1066880194380957e-8
9.727362908380549e-9
2.243094533243706e-9
1.045235519162034e-9
6.875776849322543e-10
3.417103164709385e-10
1.7890987560766825e-10
5.037161265144618e-10
4.351467814470739e-10
3.3990065270730733e-10
3.0272315315489944e-11
3.368176782333084e-9
1.5347925571379518e-9
1.3031434895235846e-9
1.3233958976152548e-9
5.94888231430045e-9
1.9385385657852e-8
2.935662884911168e-8
2.4645143180899946e-8
2.3370560118949704e-8
2.428829332750001e-8
2.644718194387949e-8
2.9706940643640236e-8
3.44561420744909e-8
4.165443917827831e-8
5.316810614156066e-8
4.010157768367751e-8
3.883161856485842e-8
3.8706125186482264e-8
3.816236647774937e-8
3.1163876374531176e-8
1.2739035287904522e-8
5.4991748913577e-9
2.861828630445759e-9
1.7073657176752432e-9
1.1566723252051778e-9
1.4240526695877584e-9
8.105211977940777e-9
8.477564326289342e-9
7.845370704684664e-9
8.087892070929842e-9
8.777282236659232e-9
9.966336831891986e-9
1.1834681913202847e-8
1.4729866690784904e-8
6.451709886133593e-8
6.590410674151938e-8
4.0588884166326205e-8
4.258234362861669e-8
6.004331538150673e-8
1.0230844561901747e-7
9.639921340999864e-8
8.072131278560522e-8
1.0693717538945288e-7
2.385170644488504e-7
2.089771060665755e-6
9.380311234031169e-8
5.669556897925585e-8
2.2285839829695523e-7
3.190889155547324e-7
4.869531963617897e-7
3.535901804203148e-8
2.5712786544680928e-8
8.255928287869548e-9
4.248729011579371e-9
2.7023665934272516e-9
1.2822159207186741e-9
8.390165685103874e-10
1.992257337074639e-10
2.6914826349310616e-11
2.3000374274809162e-11
2.743874053955073e-11
6.143311338276125e-10
5.408525179352108e-10
7.585906029312983e-10
1.1193776550838127e-9
5.354706179040304e-10
2.3737944412825526e-10
2.080023042544146e-10
2.520261887460198e-10
3.6303983100154955e-10
5.835729728515547e-10
1.0211777502244297e-9
1.92702278113875e-9
3.5858675707430914e-9
3.048696008880179e-9
1.2052954275184692e-9
3.821909832093811e-9
1.0798312265573422e-9
6.355095720632774e-11
1.2385496267986585e-11
1.2380499608762253e-11
1.2538945276053677e-12
1.6520088245976607e-12
1.4360470754507222e-12
4.979765867997857e-12
7.606748192947163e-12
8.929077261288236e-12
9.507993304276006e-12
8.282803252949382e-12
2.7483103676045742e-12
9.278067486490195e-12
2.4803902725162374e-11
4.0043623269295036e-11
5.5179083162309526e-11
7.184579422856584e-11
9.193670881850972e-11
1.294492353706452e-10
1.9237195877511415e-10
3.7878203217559105e-10
7.154114006103062e-10
1.2065145520731694e-9
1.7510623615991317e-9
2.3018646435962328e-9
2.9957274848991975e-9
4.127092797579912e-9
5.773603529225588e-9
1.7574990253999353e-9
2.175007218404983e-9
8.73537392639381e-9
5.8058859319569234e-8
9.864128780201862e-8
3.3067734202111786e-8
1.4859211877621628e-8
7.1961275079190596e-9
3.615894295062683e-9
1.992623080887387e-9
1.1126703619520706e-9
6.908184044283927e-10
7.318844499991623e-10
1.2769835780719407e-9
2.487834611213311e-9
4.557633160329665e-9
7.375880246988078e-9
1.0588580400606368e-8
1.4199803759009197e-8
1.864787522726202e-8
2.4552288248666268e-8
8.904836603026263e-8
2.940749412935451e-7
1.7546681784200881e-7
1.571492134253709e-7
1.7490068015429781e-7
2.286972149148867e-7
3.540043260750865e-7
5.422424637521585e-7
6.359647477743643e-7
1.7535140928848054e-8
4.566473048518899e-7
4.4767081210027607e-7
5.435492398413015e-7
3.4122730194131464e-7
6.398843375021286e-8
1.5578523167086735e-8
5.085515840766677e-9
1.880478540559524e-9
1.8908077472330887e-8
2.840237103130946e-9
1.2193392298231555e-8
1.6589089912330693e-8
4.241178560377469e-8
4.564005771628027e-9
6.32625839816776e-8
6.372211116246072e-8
9.528282413000102e-8
3.8651072767433704e-8
1.1446006443063117e-7
2.4952173509781184e-7
1.3820999354737666e-7
1.332131334187651e-7
1.1803093547188337e-7
5.1623490263225986e-8
2.8987541498745697e-7
6.110562577266059e-8
3.042933797691916e-8
5.357452379481535e-9
6.230627846502887e-10
2.7690000757985617e-9
1.3591007866592478e-8
4.837506237065824e-11
5.060732708074441e-10
1.1762966064646393e-9
1.612775346683416e-9
3.835929056323007e-9
5.626696234958434e-9
1.2311666181655621e-8
3.111515169977917e-8
6.19600704046456e-8
7.659957397329631e-9
1.4930483675064718e-9
7.457572899244816e-10
6.06808038994103e-10
5.483965363262256e-10
3.925115032150685e-10
2.054072362582306e-10
1.1567663524184017e-10
2.2625448566751696e-10
1.151151596904334e-11
1.3498912166412356e-12
1.7614408735561678e-13
1.2496060083315583e-13
5.006585025808475e-13
3.104776086715098e-13
1.5485180287431565e-12
2.4208633041258094e-12
3.1474668337807148e-12
3.976193663878168e-12
4.946450396579292e-12
6.107793418698787e-12
7.501669612119867e-12
2.0895752151740574e-10
1.6840871400721074e-11
9.806213073417092e-12
2.1305438395141223e-12
6.02181436980014e-12
1.590582578346676e-11
2.8580592530820432e-11
4.512820814568966e-11
6.639552347921598e-11
9.232614302458759e-11
1.218615696152852e-10
1.5428407554871335e-10
1.9025636884200805e-10
2.3140919047545183e-10
2.7980737715656085e-10
3.37846070454941e-10
4.083677779428609e-10
4.948700318953575e-10
6.017963150162085e-10
7.349579826040394e-10
8.193444727324655e-10
6.615094137043824e-9
2.0118572413316915e-8
3.632283177411199e-8
4.272638876995095e-8
4.409985631248442e-8
4.535803314268325e-8
4.7366472008834455e-8
5.0116600103602006e-8
5.357921538783918e-8
5.795200532896532e-8
4.9058254266412366e-8
4.4154324614084034e-8
1.957372756464375e-8
8.02696225864435e-9
3.892796447569269e-9
1.7030265322700668e-9
1.893581768314621e-10
3.2273266029976786e-9
7.407404577189575e-9
2.0167881413646334e-10
3.1735455215959254e-9
6.276805251644378e-9
9.2663532808199e-9
1.2165778007898986e-8
1.5332314967879544e-8
1.93286528404781e-8
2.4904993868985882e-8
3.319394185487526e-8
4.602847349076068e-8
6.612079656998824e-8
2.2185528684410274e-7
1.2934392572047743e-7
8.735138067084893e-8
1.005723820186015e-7
1.642903656814392e-7
2.1061644325521434e-7
1.6134994529376107e-7
1.991662033699239e-7
3.37532214737124e-7
1.3045099800460224e-6
2.942763073330656e-8
4.546392825042261e-8
6.973728026811718e-8
2.1485058438887947e-7
3.7346418764020445e-7
1.4401296691571394e-6
1.204239327741259e-7
5.423607182007857e-9
9.255925910222881e-10
1.4765818074038379e-9
1.2785966826304245e-10
5.4367578897327406e-12
1.4884467279963139e-12
1.4267781402529708e-10
1.4656511651443839e-9
2.073683446109418e-9
6.515725251585943e-10
3.833704720940594e-10
4.061006966796889e-9
5.001929845540896e-9
3.160514259411841e-9
4.4394432675694e-9
2.6864108578830754e-9
2.0486738413765463e-9
1.5052894269916076e-9
3.6684398418617527e-10
3.757802183437936e-9
2.1417399756386734e-8
5.50226507858578e-8
9.210359589471169e-8
1.562999311524836e-7
1.658147064682991e-7
2.556537109222278e-7
6.944067894322447e-7
8.275033778354447e-8
1.2963196540235519e-9
9.042104091410255e-9
6.193977050039629e-10
1.1178236899196993e-10
8.126881731773853e-13
1.587621791399759e-12
1.5120677099946602e-13
9.246254889755205e-12
3.7688199831048934e-12
3.120037523695426e-12
3.6806532819070675e-12
4.5740637066047505e-12
5.615685520907218e-12
6.946028665063548e-12
8.676830431958364e-12
7.280654220209508e-12
2.1592689597169092e-11
1.469294447237347e-11
1.254339898371684e-11
1.0946322405018254e-11
7.566151753882683e-12
1.2501273090371539e-12
1.4303077732702632e-11
2.3690241138991596e-11
3.0647441310796444e-11
3.940814902114799e-11
5.053581065474936e-11
8.226360900852614e-11
4.3164360423858087e-10
1.932627451565406e-10
3.344109627584579e-11
5.8024643466090014e-11
1.518037837006659e-10
2.66619501694727e-10
4.122516732654233e-10
5.846844271844863e-10
7.641162096858035e-10
9.471962041722194e-10
1.1486175305216952e-9
1.3822977806447818e-9
1.6602845335906342e-9
1.9950828685772418e-9
2.4010925749669215e-9
2.895658569374445e-9
3.5001796342494584e-9
4.2415539837812465e-9
5.154244195269973e-9
5.997134939724181e-9
4.6446832204933684e-8
6.536901008656164e-8
5.855883244903053e-8
6.026065673234434e-8
6.642224505920006e-8
7.641004578336439e-8
9.15356831471802e-8
1.1475358163913178e-7
1.5030172876470474e-7
1.9563184257206948e-7
7.735488650348629e-8
2.6301523637855765e-8
9.995344197462245e-9
4.839266192705481e-9
2.879556423931638e-9
1.3034401102640984e-9
7.188089795200913e-10
1.1602050168488042e-9
1.0404164502432617e-9
4.85993861284514e-10
1.2192138412714288e-9
6.8213625030427716e-9
3.4449435830608114e-8
3.945797065779909e-8
2.5918353080996325e-8
2.3850962412981714e-8
2.5790650241735497e-8
3.111982608743114e-8
4.0963801389227437e-8
5.700336996149457e-8
1.3891174406615731e-7
1.6175089418518283e-7
9.086340745199109e-8
8.902519661427343e-8
1.1690694421635135e-7
2.0025480302997537e-7
2.894369371263415e-7
3.0376760289927715e-7
3.3662837277960144e-7
2.0398384608628206e-7
2.623079987799215e-7
1.1087391591368894e-8
1.4924475499428398e-7
2.732138084650675e-7
5.739161288923255e-7
7.67932597400915e-8
4.785371464285863e-8
8.16483576666882e-8
7.858270350443371e-8
4.451742138815678e-8
2.47493044505622e-8
1.4858357768249322e-8
3.488628042679041e-8
3.511901183907833e-8
1.6274631501187466e-8
1.311273236830676e-8
3.902281725917939e-8
4.4471842181920534e-8
5.910414805402409e-8
8.502830508855189e-8
9.218750429524484e-8
1.246237458332221e-7
1.7938931899212726e-7
2.4397210803241246e-7
2.7664355706289914e-7
2.6570034032809177e-7
1.9933277221602093e-7
1.657853334942919e-7
7.527958896016798e-7
4.467839330481021e-8
4.6504142280205576e-8
1.8859396121705053e-8
2.1980194179257673e-8
6.799780661462836e-9
2.349227285190589e-8
1.539104385206426e-8
1.786350488193782e-9
2.0699124417589253e-10
6.678200871450111e-11
4.317601052359366e-11
4.282230200056012e-11
5.696830274670581e-11
9.063091687238426e-11
1.5440322579665757e-10
2.643347125374763e-10
4.3702740530280907e-10
6.740920115479173e-10
9.316131070504355e-10
1.063661825280598e-9
8.490244488655798e-10
4.495180617838326e-10
1.816576516202455e-9
2.1785884678589233e-9
1.7250077711881374e-9
5.788734954292718e-10
2.31822130858547e-9
5.560337175443942e-10
1.8240928343109996e-10
5.5848160388507796e-11
2.2714737115168655e-12
2.41031156350865e-12
2.5102744822559154e-11
1.0967166481073616e-12
2.5827908005443876e-11
5.130944438741532e-12
3.404369839692392e-12
1.4273787882932503e-12
1.4399082887773214e-12
5.012950948886531e-12
8.935261594125945e-12
1.2900263983074343e-11
1.692493653082332e-11
2.1275314918347596e-11
2.6262441484839633e-11
3.219509839526661e-11
3.940655731602337e-11
4.8287686450609964e-11
5.93186003218299e-11
7.310393149667623e-11
9.041785924975626e-11
1.1226650445982784e-10
1.399796185368499e-10
2.2771886746921806e-10
5.904012664009806e-10
1.167914502589318e-9
1.9620861013208236e-9
3.0114739064958727e-9
4.370034843681862e-9
6.059714759949009e-9
8.012519955226602e-9
1.005754969530556e-8
1.2009858841630378e-8
1.3707154531907924e-8
5.66082538603402e-9
2.8902814622522945e-9
2.0084647359299615e-9
4.635319895724329e-10
7.88169238367461e-9
7.504192474440775e-9
5.020243488340669e-9
4.36700504832141e-9
4.0721697652660495e-9
3.7994798824757955e-9
3.3016345799588354e-9
2.2764483259078686e-9
5.378299793781477e-10
1.6086620406369488e-9
3.689927441705633e-9
5.677754605242857e-9
7.827537607567777e-9
1.0455403475129266e-8
1.3964024452822882e-8
1.8975228624108016e-8
1.0151693209061414e-7
1.2575575957218108e-7
7.658865363985009e-8
8.005766533477336e-8
1.1207113869673575e-7
1.918609954759265e-7
1.875202854683432e-7
1.535291799118287e-7
1.9137735944024592e-7
3.132230170368952e-7
1.2416814470434268e-6
1.9763111880863825e-7
1.7508751621454564e-7
2.534124031807636e-7
1.7914407140945808e-7
9.356709144006138e-8
5.940506608928445e-8
3.3669769795375696e-8
5.702323621707084e-9
1.4301121067566174e-9
7.889628077115226e-10
5.412417821608416e-10
7.664698551810676e-11
5.043426387354975e-10
6.107234572526542e-10
5.653032199030813e-10
1.8241167990094766e-10
4.095458664638112e-9
5.1289747385635714e-9
3.853741836284623e-9
7.564254919919104e-9
3.191026630465302e-8
6.450264298671979e-8
6.210864354337561e-8
5.902186400688341e-8
6.01094527171392e-8
6.367174208567724e-8
6.903291923885093e-8
7.664266869381101e-8
8.888930409070365e-8
1.1515432041889114e-7
2.0276925332542085e-7
1.021541029297718e-7
6.54146942498043e-8
5.2840859935796535e-8
5.089254607574131e-8
2.6563219667722916e-8
1.1770761394462171e-8
6.601494736632591e-9
4.102775818840986e-9
2.556824787982009e-9
1.8018328730658723e-9
4.923142011736493e-9
8.737984739024884e-9
1.1124839999265696e-8
1.49585058273902e-8
1.8822470235453698e-8
2.2670293835080162e-8
2.704071586156565e-8
3.2577854650724805e-8
4.002021900363399e-8
1.5777170142608935e-7
1.903802152859818e-7
1.2678126411580855e-7
1.3862015270753168e-7
2.0211774033645776e-7
3.373728439837809e-7
2.788458675920764e-7
2.2561004487218701e-7
2.821767090995048e-7
4.2827964036242294e-7
2.9663392287437357e-8
1.5167557651577232e-6
1.1946276782532959e-6
5.109002363861725e-8
2.4220312664456105e-7
3.112404040221072e-7
1.3143984419870774e-7
2.5642956998558356e-8
8.937410926529096e-9
2.4242827783693174e-9
5.008775678356073e-10
1.9293225891123346e-10
9.241977760994962e-11
2.2830686803324742e-11
1.1065917428552709e-10
3.071432050918536e-11
2.2057754361694073e-10
1.261282809159697e-9
1.4773362039272152e-8
6.582591545679717e-9
5.3558965007729525e-9
8.424008717247387e-9
3.1905723965677443e-8
7.215876545267034e-8
7.895072474289342e-8
7.63289942080112e-8
7.83469640420152e-8
8.555083065626582e-8
1.0150286425949367e-7
1.3548967786438764e-7
7.189180852598236e-8
3.264105790757597e-10
1.3180906082914448e-8
3.311654720998843e-8
4.0472752162380704e-8
2.890523052846617e-8
1.4965368069545677e-8
9.990422388321576e-9
7.106431817504e-9
4.184819409180844e-9
1.7835454073227174e-9
4.703354311071248e-10
9.927381963876626e-10
4.184726127157461e-9
7.865429352777623e-9
1.290635905974687e-8
1.981717987344109e-8
2.848225929195256e-8
3.826523264245915e-8
4.8906271582469557e-8
6.076131110732994e-8
7.411506206813794e-8
2.8840167544964035e-7
2.505855140290612e-7
1.9656397421758746e-7
2.4430414499626933e-7
4.1344220307776776e-7
4.797452887081658e-7
3.2242488403519123e-7
3.2691566879437595e-7
4.861043604221265e-7
1.9594608028959643e-6
8.678472622954326e-7
1.0749379174598937e-6
8.820857076238624e-7
5.063922050507807e-7
3.919490971822326e-7
8.46885621289834e-9
4.7116654807056796e-11
9.510719627173889e-11
5.883429287720759e-10
3.2113210835946897e-10
7.70301273331324e-11
1.958795578491964e-10
2.3368256537278716e-10
3.2069129901676066e-9
3.0800181730162895e-9
4.274159861858905e-9
2.8787912770321055e-10
2.7943778233447447e-9
5.51715339518636e-9
1.011453932887758e-8
4.8690173215865215e-9
2.0963156291182716e-9
2.6936317210745582e-9
1.0233356491229635e-8
2.0743120954925117e-8
3.9501706875270773e-8
5.7429622514329084e-8
8.97219291949616e-8
1.2098251273297726e-7
1.5524001178346531e-7
3.0070127506838223e-9
3.6845923895346527e-9
5.3689349240813716e-9
2.2514133012819998e-8
3.582737393702393e-8
1.4326515368685386e-8
8.670819834552508e-9
3.266071872125451e-9
5.414253744959687e-10
6.970208960847783e-12
5.128158217679539e-13
1.3484767030976407e-13
1.1089134590246804e-12
4.235781179021593e-12
2.0374854704191617e-12
2.003558764612567e-12
2.2214061018179646e-12
1.850499472055999e-12
2.335835667301021e-12
4.746954171532967e-12
5.408553722081743e-12
7.889328751967893e-12
6.8187167320262825e-12
9.7973412731134e-12
9.629114574752473e-12
1.1386152829689984e-11
1.430935917976084e-11
1.8308999220609893e-11
2.3562823539341132e-11
3.036803495785369e-11
3.910727101490576e-11
5.022915843465888e-11
8.443116820924915e-11
7.798071553815608e-10
1.3416234422196354e-10
1.9155831861381657e-11
4.5473952695736856e-11
1.0475332484323119e-10
1.76137799834238e-10
2.6930700358875793e-10
3.895731247475998e-10
5.340272162409173e-10
6.920253662438033e-10
8.577652443327547e-10
1.035618661442781e-9
1.2341319502485427e-9
1.4624973509775983e-9
1.7303402360797426e-9
2.04834693147307e-9
2.4290582760727843e-9
2.8878604993472996e-9
3.4443671502386553e-9
4.526491982284567e-9
3.457950387869429e-8
5.399343299807734e-8
4.774030724878452e-8
4.820378783766182e-8
5.226519169687767e-8
5.882356631639236e-8
6.81311366847765e-8
8.12537127007744e-8
1.0002245074850505e-7
1.2660113877348538e-7
6.573808522800946e-8
3.519334347477278e-8
1.8593793748283138e-8
1.171006593686875e-8
9.617864063155321e-9
6.8917661429846974e-9
2.2338717862476173e-9
6.940509871574225e-10
4.0468387198501873e-10
9.59037355869306e-10
3.2422965888560772e-9
1.1597139973288157e-8
5.429173429191522e-8
2.9589587262071613e-8
2.226247520757395e-8
2.1615493843906294e-8
2.4159611437333964e-8
3.0012241914051225e-8
4.08951856581259e-8
5.989327010201852e-8
1.316012208314024e-7
1.276568929721887e-7
7.353512056386886e-8
7.409845286104305e-8
1.017227168111527e-7
1.8078422392663136e-7
2.2366034981759816e-7
2.443727895776938e-7
3.1037642315059764e-7
2.1127012474967219e-7
1.0200813758703612e-7
1.0403108028528066e-7
1.385971035981876e-8
1.34344297338321e-7
3.366754571982738e-7
1.8908609989254685e-7
5.97713256513388e-8
7.098511985703916e-8
1.1549065709458638e-7
5.5149335053659826e-8
4.04820415408446e-8
1.541682461842948e-8
1.9040665970343935e-8
8.195672588594318e-8
1.664532891844304e-8
9.568555358294143e-9
2.175828663558934e-8
2.4806239650297555e-8
3.406661841816743e-8
5.266124437827097e-8
6.319923271901518e-8
8.715189155142798e-8
1.3008744905678742e-7
1.9701896600188744e-7
2.632973342617073e-7
2.7528097476876594e-7
2.358152089360011e-7
1.290203762183416e-7
4.804314300703051e-7
5.159910864261065e-7
6.586609475636501e-7
2.143395293597891e-7
8.097441719142104e-8
2.6923790543963668e-8
2.07598098772885e-8
1.508769208490359e-8
7.065239935937562e-10
4.169974487384657e-11
4.083843756473012e-11
2.611746251121321e-10
1.1153461682339902e-10
6.818049523690871e-11
6.421244591947157e-11
8.679038187249779e-11
1.389647820664931e-10
2.335733351034813e-10
3.898921252473223e-10
6.224922703844082e-10
9.171968027182134e-10
1.1891210712759494e-9
1.219173400514663e-9
3.1708526925479734e-9
4.1983928290232705e-9
5.099588025807183e-9
5.840078504647695e-9
5.799936491833141e-9
4.325614423373595e-9
1.3632384819659812e-9
3.3088810616612037e-9
1.6855618664507828e-9
3.627683548555231e-10
7.758319762692177e-11
9.992183389931302e-13
1.162543940247629e-13
9.90412850150794e-13
7.281114220695317e-12
4.884135058229543e-12
3.8229043924847425e-12
1.3574885724105996e-12
2.215635969480103e-12
4.792142119709801e-12
6.947957785868799e-12
9.031731362441092e-12
1.1294197440528475e-11
1.3919473907776178e-11
1.707182998203382e-11
2.0927551210412896e-11
2.5695196281361296e-11
3.16322649051892e-11
3.906320013640058e-11
4.840203875805519e-11
6.018323342226763e-11
8.862081468207631e-11
1.8141062753936242e-10
3.1471944125001855e-10
4.847678389661976e-10
7.026138807550151e-10
9.891485365717176e-10
1.3740784466127984e-9
1.8968671598466106e-9
2.60702778420187e-9
3.5589503499000382e-9
4.7844824363176675e-9
1.6581680123592954e-9
1.2488513265829645e-9
8.898118004224415e-10
4.4938183370742065e-9
2.9195001352928e-9
2.418155694855736e-9
2.3707045892400738e-9
2.466471339115769e-9
2.6184147500598624e-9
2.764837209621255e-9
2.8045985110368546e-9
2.543102637043612e-9
1.7663621469800684e-9
6.348899994922399e-10
3.906832985560972e-10
1.2073817901508425e-9
1.966225862287793e-9
2.814833222941555e-9
3.882881006844516e-9
5.342090678280855e-9
2.933542895817669e-8
5.772503065731968e-8
3.1831619589548376e-8
3.004742133718548e-8
3.647693396339742e-8
5.4503067853814736e-8
8.907188019352247e-8
8.632140599727746e-8
7.90204907596977e-8
1.0223282898526469e-7
1.2723366369604618e-7
9.255493302477061e-8
7.50104006937711e-8
7.044891025442379e-8
7.608475642843355e-8
3.2514655134420214e-8
1.1598485609097878e-8
5.978675525666433e-9
3.953672808982989e-9
3.2506023716850467e-9
2.057144349472081e-9
2.7306182584739137e-10
3.6145688293026196e-10
8.658921941310764e-10
1.2414192668465111e-9
4.425564457093767e-10
3.7146055404246462e-9
2.836479429621336e-9
2.722799416658982e-9
2.875498069663314e-9
1.2634962802231429e-8
4.1203948894483084e-8
3.762506190561385e-8
3.120798641457402e-8
3.145338831066085e-8
3.4948735555823075e-8
4.1512668017984246e-8
5.2677426332969035e-8
7.217328484478624e-8
1.065484483195377e-7
1.5604561538698127e-7
1.8992534567989316e-7
1.1202487452443269e-7
5.7350178996805086e-8
4.009744526058646e-8
2.7267023108749736e-8
1.774799078661183e-8
1.5061624434517617e-8
1.0561580874912136e-8
3.708635858282288e-9
1.3397954845991594e-9
2.704228679543111e-10
5.833792298414349e-10
1.3819518561507981e-9
6.695086852222246e-10
6.995156986382218e-9
6.801228276863099e-9
7.0252556018827975e-9
7.604025324891059e-9
8.581919081160895e-9
1.0073220266876804e-8
4.472934478515291e-8
9.54416785399487e-8
5.4289477669689554e-8
5.0754051397715094e-8
5.995027412796628e-8
8.513961801863049e-8
1.3851255920121146e-7
1.5421694526191656e-7
1.2799124495351948e-7
1.371201171019423e-7
1.7431927709504952e-7
1.2661617859059964e-7
1.0335637208677928e-7
1.1207764009681168e-7
7.379755850109978e-8
2.5171162378462423e-8
1.0168975858547045e-8
5.7477262966108806e-9
4.29042843166948e-9
3.992334290994287e-9
1.5951939125016117e-9
1.4818389836030278e-10
4.191094626623278e-10
7.242026000248948e-10
1.9812741395921486e-10
6.194779750194215e-9
8.145581396993949e-9
5.92262862489441e-9
5.632628472382e-9
5.9927119260208044e-9
6.844468409951538e-9
3.317908585670171e-8
9.814951305715436e-8
6.738451480424028e-8
5.5902783858202236e-8
5.7528447883220614e-8
6.683119932214021e-8
8.657816637288263e-8
1.2725235049723736e-7
2.0743170607381097e-7
2.988794599546078e-7
3.0753327063969157e-7
2.930680851957051e-7
1.277775991359167e-7
6.92066843702766e-8
4.9009114710306056e-8
3.359018480164957e-8
2.3391543148009897e-8
2.0605571155748085e-8
1.020290116588029e-8
4.134532095392412e-9
1.7606104514170722e-9
4.412751609022722e-10
7.1973942934428e-10
1.8239488323868074e-9
4.517484662488784e-9
8.747311716911771e-9
1.020043508953165e-8
1.14145148951051e-8
1.2840022146937442e-8
1.4766643395271031e-8
1.7465240871119214e-8
6.971707643921031e-8
1.4684631272255376e-7
8.662763408670074e-8
8.391259081758747e-8
1.0289417143758314e-7
1.5357911535497393e-7
2.426549823041658e-7
2.1672609407294537e-7
1.806913476867241e-7
2.070596327524601e-7
2.4366781035588535e-7
1.9809052277150933e-7
1.421698266857512e-7
1.1566826852359349e-7
1.1229248465039578e-7
4.0060549852675374e-8
1.1177472202530969e-8
4.7344477766183735e-9
2.9852529093327247e-9
2.7397233112238077e-9
2.2179499206278804e-9
4.238615311526335e-10
1.333269498593282e-10
2.6727296853704304e-10
3.105983176299688e-10
5.0611630272460825e-9
1.701365081064517e-8
9.650204875950357e-9
8.58794318098165e-9
8.888509420268382e-9
2.8759413111508862e-8
1.0352363038290254e-7
9.896618927462829e-8
8.071882789099912e-8
7.931359701862146e-8
8.578301723967728e-8
9.947660770750167e-8
1.2483249025545354e-7
1.7622319338787726e-7
3.1089412949948664e-7
5.19876143305779e-7
7.183259359245917e-8
2.255847610789652e-8
6.34401644246706e-9
2.352442951112744e-8
3.7035651258836314e-8
2.9192451560515353e-8
2.5905443484700004e-8
1.8372526183152997e-8
9.729816497071696e-9
5.628224235448e-9
3.2666312584598395e-9
1.7898651333410236e-9
3.1999675215692244e-10
4.740055187902292e-9
2.0628212048370365e-10
3.0640273127888233e-9
7.423621408694112e-9
1.3107774073430447e-8
1.9258411465728286e-8
2.535737178616978e-8
7.136871096061857e-8
1.982224559496091e-7
1.28981514285122e-7
1.3072338364444192e-7
1.6356504155657557e-7
2.4537513147372293e-7
3.7831056551513223e-7
3.153284846409587e-7
2.470114565433508e-7
2.788866926291652e-7
2.2186787009194174e-7
3.2283188084189636e-7
2.4073133888944113e-7
1.0966953799920909e-7
4.795592306320199e-8
1.1021876332386203e-8
2.6257054739224643e-9
1.0214412535062043e-9
5.638762662679876e-10
4.6274292630823747e-10
4.5619011739766846e-10
3.5000905211661056e-10
6.171031717365561e-10
1.4267212809980624e-9
3.839612106625106e-9
1.493716421082829e-8
4.332427522429753e-8
2.0970244645353384e-8
1.8019627385365255e-8
1.8672943425002874e-8
2.122329655054527e-8
4.8648486440620884e-8
1.8422613031246415e-7
1.6176148721187434e-7
1.314203205031157e-7
1.2996618511975426e-7
1.4554694211664546e-7
1.8968325659382864e-7
