# Supplementary material for: Observability and Controllability of Nonlinear Networks: The Role of Symmetry
Source: Phys Rev X. Author manuscript; Available in PMC 2018 Nov 13. (PMC6234006; doi:10.1103/PhysRevX.5.011005)
Supplement: Code Archive [file NIHMS982008-supplement-Code_Archive.zip › MathematicaData/FNObsDELTAHetN1M1ChaosK4IC1]

1.3143432295689618e-7
4.779497733465839e-7
8.418151874286274e-8
7.986733042365001e-9
1.0908440669919503e-9
5.673959242661911e-9
2.1897609534045596e-9
1.6166507697136275e-9
3.7158722576144064e-10
2.681747718711071e-10
3.6537717659936055e-10
5.365871971701245e-10
4.733691074046846e-10
5.119675553489437e-10
1.3833909819835342e-9
3.527804809385299e-9
7.689668724169453e-9
1.491132440102013e-8
2.6055829555384644e-8
3.979852776349001e-8
4.099794421453623e-8
2.471960719769074e-8
1.690003243704904e-9
6.730963183083036e-8
2.5066912106865472e-8
1.608355092449044e-8
6.48631114133439e-10
1.3638482023360235e-12
7.31671081154547e-14
3.1289160646091163e-13
3.7126831272335813e-13
3.372286621309309e-13
3.663845137927262e-13
4.311941808857789e-13
5.273041383767003e-13
6.542537386899917e-13
8.175792090564666e-13
1.0264608499122576e-12
1.293459045174498e-12
1.635042196718198e-12
2.0725150433086696e-12
2.6332413481898867e-12
1.5921731941464396e-11
5.373147958548105e-12
1.827779506586582e-12
2.221276660148486e-13
1.494719145076173e-12
2.771441369538141e-12
4.357760851194933e-12
6.517366307116473e-12
9.576664089449248e-12
1.3972402837626112e-11
2.0276982212393013e-11
2.9170089155660936e-11
4.129055612325142e-11
5.6931479174149015e-11
7.574332557065403e-11
9.685229247757854e-11
1.1950535825568655e-10
1.436513512435727e-10
1.6997558246446487e-10
1.9962010000363102e-10
5.685242786760091e-10
1.1500349720429016e-9
4.1085354636840395e-9
6.14251313668504e-9
6.448318216950918e-9
6.732190573068389e-9
7.240963550329137e-9
7.920158552180439e-9
8.711711917459395e-9
9.57395099989039e-9
1.0477933024360047e-8
9.925903159815967e-9
1.0640632762994477e-8
8.110862214834862e-9
2.5279171572731e-9
7.208717413965643e-10
1.4731648332429513e-10
9.921312015313658e-11
1.8698482064418906e-10
1.4942749084438797e-10
3.484675289938134e-9
2.7106409830070008e-9
2.391058836829744e-9
2.380892782280765e-9
2.5724548839114922e-9
3.007727731969668e-9
3.823433943417766e-9
5.345199564164204e-9
8.397453223505604e-9
1.5106035331721416e-8
2.4397740373315995e-8
2.0426212936801716e-8
8.8451378356218e-9
4.0797705344345665e-9
2.6068157296101073e-9
4.67188277456369e-9
1.1218396015045403e-8
1.570549596182708e-8
3.27479447190316e-8
7.416470190760692e-8
8.212619778078178e-8
7.172078403674064e-8
5.1885882108019386e-8
4.111211109698782e-8
7.710633116318827e-8
3.217923488780885e-7
7.539202234442223e-7
4.940696195676776e-7
6.221854018730671e-7
5.822663529040614e-7
5.76700767401823e-7
1.2873442203317426e-6
8.774955616580442e-7
9.980950525818164e-7
8.153182371057418e-7
9.536788485396904e-7
3.5851175547625795e-7
4.0174706017711604e-8
3.346779856159242e-9
4.203108272177045e-11
2.665003727225638e-11
1.8942799030480366e-11
3.3504940510112366e-11
4.897468478828381e-10
5.760571942930154e-10
6.443871730270337e-10
7.69057652590239e-10
7.780085595073019e-10
8.399995140492286e-10
9.51258695935114e-10
1.1081450878722005e-9
1.3145998566768904e-9
1.5798678262157313e-9
6.835884678573265e-9
1.417592559044492e-8
9.201248123148372e-9
7.051230380960249e-8
5.748726733830911e-8
1.2438802894216517e-8
2.8672967700518436e-9
8.346558619291258e-10
8.821031612261764e-12
3.6607017925983266e-13
0.
0.
2.2931584626762e-14
5.579876415828349e-13
5.2458234305177664e-14
4.935154800541727e-14
6.370163458653383e-14
8.686553867361733e-14
1.1999444543215472e-13
2.23293304002804e-12
1.9256635908159305e-12
2.2359912347297717e-12
2.7611688163141736e-12
3.475849651966465e-12
4.407375636385534e-12
5.604691757802234e-12
7.132029204113155e-12
9.065956542443824e-12
1.149002848072055e-11
1.4481998219807662e-11
2.6462873450792547e-11
3.023498545423424e-10
3.261028992563188e-11
7.785859404570474e-12
8.068120958525337e-12
2.1081842756519888e-11
3.550593192520057e-11
5.262866919648545e-11
7.241397226607133e-11
9.413696464612939e-11
1.1713881593016787e-10
1.4143342369192907e-10
1.677517852860751e-10
1.9726703227537385e-10
2.3138373272370442e-10
2.717017481813641e-10
3.201119885940094e-10
3.7898697843818595e-10
4.514767746145676e-10
5.419692703362069e-10
2.934840623743921e-9
1.09883547389149e-8
1.6695259760598484e-8
1.4137656210832797e-8
1.3803726652043198e-8
1.474867782776228e-8
1.647163645346628e-8
1.8907968911086107e-8
2.2233523431452976e-8
2.6844337638518542e-8
3.3414608449876965e-8
2.443392885428162e-8
2.0837102255911066e-8
1.700048897578015e-8
1.5289652122958573e-8
1.4025050823799974e-8
6.229833787840397e-9
2.357652313990144e-9
1.1417999681179581e-9
7.189709308469769e-10
7.084904501663279e-10
1.5039753185509544e-9
6.428056448570532e-9
1.0364854195752056e-8
6.671773122854995e-9
5.943198272049994e-9
6.110291318570925e-9
6.881848911354727e-9
8.352219172595738e-9
1.090363276679694e-8
1.54395577223095e-8
4.5532818824224444e-8
3.45719505178712e-8
1.9881076639814207e-8
1.9593790179162003e-8
2.5964410775029993e-8
4.12094828712052e-8
3.734482804557505e-8
3.161645679868773e-8
4.298402193735119e-8
1.0670459804395271e-7
1.701549669182521e-7
1.0455726273819375e-7
1.1693809401608479e-7
4.574680755136479e-8
1.646383082835216e-8
2.2317821977075984e-8
2.5926725427910023e-8
1.852522497138317e-8
4.684612687965379e-9
2.2446210561109824e-9
1.4277157709633191e-9
1.034837366200138e-9
4.4286293089853976e-10
1.1993081192006193e-10
4.1702369582263473e-10
9.051942871666105e-10
1.530795408191528e-9
1.3074974572027388e-9
3.2504653839779155e-10
4.930617088176913e-10
1.0136199702827303e-9
5.975883529171725e-9
1.1101952088665065e-8
1.0419443420004613e-8
1.034855659513357e-8
1.1059760020911611e-8
1.2238575592584043e-8
1.3764065642029994e-8
1.56180385196127e-8
1.7833805933201424e-8
2.0470980863841507e-8
2.3601332667220585e-8
1.7582000376980634e-8
1.3174277099661245e-8
1.072836797081319e-8
9.899784563317768e-9
6.472101618343213e-9
2.1811235644461634e-9
8.40609635465282e-10
3.980876563578112e-10
2.835721997533227e-10
5.801023429809278e-10
2.4652430290794775e-9
1.0262815548917231e-8
5.566903259112621e-9
4.564886718082093e-9
4.524371630374185e-9
4.989588965507802e-9
5.9683132262663575e-9
7.698716315962646e-9
1.0773583177144198e-8
3.1657195044427596e-8
2.856254844628491e-8
1.556021991155165e-8
1.4603030251451041e-8
1.8084521506265262e-8
2.788141369540758e-8
3.0650583500377795e-8
2.418043692692887e-8
2.8012561341541012e-8
6.00167986048297e-8
5.5175189779577057e-8
1.5103053789595977e-8
3.9388020631177633e-8
9.58901212871097e-9
1.2093854289300499e-8
1.648833077196064e-8
9.740452643849074e-9
6.295386827323381e-9
3.170129956013587e-9
1.979808738647662e-9
1.6857676794178541e-9
1.0698265601689506e-9
1.768153392471515e-10
1.0585680220452287e-10
4.6421844260537714e-10
1.4716892040776847e-9
4.6620993060618716e-9
3.157855325156018e-10
2.2747937160774426e-10
3.6212242119952895e-10
4.447238958276014e-10
1.5853769688468588e-9
7.332790620730777e-9
9.18915411165377e-9
7.99372924443129e-9
8.181823770799165e-9
9.109218313308602e-9
1.0643812799145015e-8
1.2920252351326263e-8
1.6274762613187104e-8
2.1289289105155735e-8
2.8777277454043418e-8
1.5446107732437508e-8
9.059006723979484e-9
6.142154629520009e-9
4.853393303585337e-9
4.136885279698896e-9
2.8475507570783172e-9
1.015532300390821e-9
4.280000097320445e-10
2.788587533121222e-10
3.506910379069987e-10
7.815810618551911e-10
2.380848501208208e-9
1.016697088177013e-8
5.273949388399229e-9
3.9605207142481514e-9
3.83829145945916e-9
4.274131172823542e-9
5.282818142007489e-9
7.207952217021279e-9
1.1001540727128214e-8
2.2092254410123442e-8
1.80258973447103e-8
9.165561237094157e-9
8.081281133858041e-9
9.39234459414036e-9
1.3671179369708125e-8
1.5131725871386598e-8
1.3309980110478451e-8
2.2405139012199103e-8
2.0972138541897668e-8
2.375381505949529e-8
5.924034594746681e-9
2.158012783305108e-8
2.0325062144814124e-8
1.9807657707667924e-8
7.239608290281874e-9
4.267504576786781e-9
2.885449903457949e-9
2.804118776258722e-9
4.3445106363402766e-9
5.738781897408956e-9
3.3605216026468353e-9
9.724371797349768e-10
2.434839166195114e-10
1.6081460870222093e-10
1.194108313739711e-9
6.261246607778948e-9
2.1182647723814634e-9
2.9581672551210815e-10
1.6251154501744774e-10
3.700613098308423e-11
1.8882766929277458e-9
2.8341676062798303e-9
2.5070187170869164e-9
2.4855735655362283e-9
2.616279084221786e-9
2.8414236951582338e-9
3.1654931969009916e-9
3.624089926323052e-9
4.274331344617177e-9
5.1724944458819925e-9
6.235585528811241e-9
1.8525047584155606e-9
8.103108011836602e-10
4.893450043011511e-10
3.1995936311170606e-10
1.8501223165899276e-10
6.380792489695524e-11
3.19592427508138e-11
4.597828740527848e-11
3.614895126710173e-11
2.5319399090696838e-12
8.10244191081592e-11
3.2535416400927607e-10
1.3373215223049334e-9
6.068672975407392e-10
4.54753243117962e-10
4.388442896163715e-10
4.972909885107375e-10
6.686227377957916e-10
1.1535519787444748e-9
3.86491976657246e-9
7.632053071680953e-9
5.121339282616714e-9
5.674016538696422e-9
8.080343925368361e-9
1.459718081050818e-8
3.172067259139877e-8
5.31568161972456e-8
9.29483990464392e-8
1.0705557299318411e-7
1.4284400907227993e-7
4.9755022692036186e-8
5.205318231716945e-8
1.1011079479031359e-7
7.094637370636499e-8
4.347450155213434e-8
3.5834795668967445e-8
1.6141768207198876e-8
4.289880664558425e-8
5.9508084696060593e-8
5.58274639765778e-8
6.489265910467749e-8
2.9913647681255896e-8
1.802566484667173e-8
1.3722769025220286e-8
7.479880162164122e-9
1.022656068882223e-8
1.1776201035520602e-8
1.2141151198501428e-8
5.3088596359523834e-9
1.0618412535577428e-9
5.020917875235165e-9
2.8206034976693828e-8
2.8499815683729155e-8
2.8076216938401808e-8
3.150903693344323e-8
3.879451783995091e-8
5.2966269480659635e-8
7.945913307171564e-8
9.825899354821463e-8
7.91217024900575e-8
6.627026718638392e-8
3.225740096882855e-8
1.272263819408253e-8
2.7434736591492476e-9
7.887442355899938e-10
1.974588472602928e-10
2.557059772938599e-10
5.62943736049868e-10
9.688173232372973e-10
3.9466818407590305e-10
2.7578658220242654e-10
9.075913763597208e-10
1.918638127893242e-9
4.254164930183465e-9
1.4050178861374944e-8
1.9214122960953567e-8
1.0845497761786508e-8
1.0491311399623689e-8
1.3869426410950285e-8
2.3243965851844166e-8
2.0101178965562473e-8
1.898804535205828e-8
3.43164734222942e-8
1.8393116744193422e-8
1.64093171164368e-8
1.9273631840173664e-8
2.9023447586194738e-8
6.064417536199889e-8
1.8059909084916794e-7
3.7683706797583143e-7
1.457698287533637e-7
1.1630948278399215e-7
1.1681763322785444e-7
1.2216378899826402e-7
9.249564710998058e-8
7.959778063368172e-8
5.3940031809934e-8
4.60445111810191e-8
1.5312782551099432e-7
1.1387986686628431e-6
6.136415081804749e-7
5.979569253014475e-7
1.8411872323974244e-7
8.662730043221884e-7
6.49718418027789e-8
4.547535127346017e-8
1.010889490721411e-9
8.96899592747708e-11
6.4613173639369156e-12
4.492367428697397e-12
9.33432296444842e-12
3.0943846853519076e-10
5.517629770941442e-10
6.771337853470582e-10
6.176539121075497e-10
6.430649229039215e-10
7.051124126999663e-10
7.98396719647586e-10
9.254442298187344e-10
1.0916174687758545e-9
1.3052001318268211e-9
1.578419789600714e-9
1.9281850293299003e-9
8.748001584212339e-9
8.488452246720233e-9
5.3754859745177916e-8
5.994292180442259e-8
1.3176562367435098e-8
4.727874050843675e-9
9.150362260302339e-10
4.755963181085487e-11
4.042501941953079e-13
6.018430430344966e-14
0.
5.461943190311854e-14
4.221016956995157e-14
6.327627350397655e-14
5.028783959477093e-14
6.131410580931133e-14
8.251979569110029e-14
1.1353610663292924e-13
1.5738669369835408e-13
2.7254186749090973e-12
2.384505025340293e-12
2.779513545633886e-12
3.439564504145924e-12
4.335716757127349e-12
5.502075038483969e-12
6.997879465172523e-12
8.898631843004622e-12
1.1289998389510041e-11
1.4256445017630107e-11
1.7856651860864e-11
3.041945034669124e-11
3.3985746007517935e-10
4.734246819535284e-11
1.2106962894041143e-11
9.527498635915409e-12
2.6565039745136352e-11
4.458573543328169e-11
6.49564590999092e-11
8.734968808191791e-11
1.1104629511066408e-10
1.3582202854542075e-10
1.622296274692492e-10
1.9137962676080342e-10
2.246692932547429e-10
2.636826288224854e-10
3.102480138006824e-10
3.666018863188187e-10
4.356503722994743e-10
5.213710723290377e-10
6.294517841377378e-10
3.87059039123968e-9
1.3569207973701333e-8
1.8404714914130808e-8
1.5283363930271396e-8
1.499372795425411e-8
1.612997483380803e-8
1.820235028961101e-8
2.1249551641500112e-8
2.5650790016510348e-8
3.2177662342469585e-8
4.2165795450464436e-8
2.7887022970109277e-8
2.3303321648395132e-8
1.8733524716162418e-8
1.5830864679123165e-8
1.5189067861452068e-8
8.554008724571472e-9
3.103290053266659e-9
1.3951587943247577e-9
7.92951405005141e-10
6.304807239272373e-10
1.063348834500424e-9
4.08898725528544e-9
1.2515384676484635e-8
7.252202765245881e-9
6.166522873242298e-9
6.176842044164849e-9
6.806879161172993e-9
8.076055294112966e-9
1.0265874662173703e-8
1.4050380234200784e-8
4.615291441009701e-8
3.8776657156485516e-8
2.2211674385328224e-8
2.1819415881877297e-8
2.8626184179059744e-8
4.6008964682031485e-8
4.5507948697678886e-8
3.7672293625945025e-8
4.8214358152270225e-8
9.798312188368696e-8
1.5440788098700504e-7
7.824276190520521e-8
5.7387134199667397e-8
1.1034696866593415e-8
3.189684895001948e-8
2.996455589424656e-8
3.6795164170481433e-8
1.1859499065674128e-8
3.771188944239179e-9
2.1763688102601626e-9
1.4545692847987392e-9
1.0710013254568536e-9
1.899753238940837e-10
2.5284889755816885e-10
6.172886234405521e-10
1.1112569041704027e-9
1.6319989429484865e-9
1.0790865036604575e-11
6.118912732418698e-10
7.211367349499269e-10
1.982681818331852e-9
9.09253442179815e-9
1.5035663669548325e-8
1.3507691913213167e-8
1.3371735108336944e-8
1.4310126627072603e-8
1.588884337780911e-8
1.7980223141353402e-8
2.060688963050266e-8
2.3879993085240182e-8
2.7981056204420545e-8
3.3156570734855734e-8
2.4187364332895853e-8
1.839396158022648e-8
1.4122333593061271e-8
1.2637108315264039e-8
1.0368297455867146e-8
3.910771801154922e-9
1.451792196403894e-9
6.585911748899486e-10
3.659118731578243e-10
4.46968724075186e-10
1.7204526651931148e-9
1.0675762271494188e-8
7.257945166462189e-9
5.5901584355207146e-9
5.369876170028789e-9
5.7656880460272955e-9
6.698642271725805e-9
8.341594035116008e-9
1.1153659189634923e-8
3.8355020834455575e-8
3.891239822268727e-8
2.1497074385517782e-8
2.043853749669762e-8
2.553351856097084e-8
3.9979912050921453e-8
4.882582513104314e-8
3.947840420270526e-8
4.451348024215302e-8
7.465323522710504e-8
9.65710979330856e-8
2.4687680654376613e-8
8.037659811193815e-9
2.6042238853768056e-8
3.267465078563733e-8
3.54862741514158e-8
1.9001453890010606e-8
7.771913974160228e-9
4.115275609128606e-9
2.801399622233595e-9
2.346227774912883e-9
1.049460658512331e-9
5.069758061102353e-11
3.752437644192552e-10
1.0255483274491816e-9
2.163921162262102e-9
3.956057376303318e-9
3.7603310410169165e-10
7.632396427660742e-10
9.054376005584092e-10
1.039625165233954e-9
4.494098602526322e-9
1.6967311845983208e-8
1.8969985516396808e-8
1.6098068690179533e-8
1.6308273216543437e-8
1.805324003056484e-8
2.1058566550588556e-8
2.5638479003573e-8
3.2600099783942396e-8
4.339542558819609e-8
5.989939421942403e-8
3.300646087803564e-8
2.1195343265440964e-8
1.4079009184711154e-8
1.062436226222651e-8
9.255147200457546e-9
7.283165694633254e-9
2.769728485616318e-9
1.095943924282196e-9
5.846032183771971e-10
5.005516672077437e-10
9.219859249277826e-10
2.939251188619819e-9
1.4415038642906291e-8
9.12596854153161e-9
6.648677893144707e-9
6.285176143812761e-9
6.777851444964322e-9
8.021045537296666e-9
1.0310268576184974e-8
1.4462078238677674e-8
4.0939212654312347e-8
3.879243169732482e-8
2.1081074120221003e-8
1.9786735555943294e-8
2.4491625699832787e-8
3.8202517672275144e-8
4.6529732493723204e-8
3.898165307137463e-8
4.715995856776517e-8
9.11436905761525e-8
6.225564241475544e-8
5.6652707656965696e-8
7.52070986197186e-8
3.940765754978932e-8
1.4159673906612767e-8
3.233819104670215e-8
1.5207526529626876e-8
1.2751396524397131e-8
1.0259072531217207e-8
6.458752289368162e-9
6.173130827816068e-9
2.9245820720975127e-9
5.800520973346689e-10
1.815735105248915e-10
1.1342618537568442e-9
4.44889852185722e-9
1.582475354649352e-8
1.2043398044614207e-9
4.1657714723621105e-10
8.328977274912684e-10
1.8775565683223922e-9
1.2052476709005973e-8
1.6313348097803933e-8
1.4368087614891299e-8
1.4606910842603381e-8
1.603533589497103e-8
1.8384285688319552e-8
2.181421885922756e-8
2.6771852762880898e-8
3.4010009331605e-8
4.4586366576438793e-8
5.9198263056224756e-8
2.478475231397638e-8
1.1712041743821325e-8
7.2926601590374275e-9
5.372185655951601e-9
4.2632767157245376e-9
3.0323220261762438e-9
1.0122786002132764e-9
3.483454076346827e-10
2.0315107266257502e-10
3.6501745034814927e-10
1.1185037716330084e-9
3.991242935220014e-9
1.4525471315239432e-8
6.955653341277052e-9
5.552046269980711e-9
5.5566585644045315e-9
6.323505763355407e-9
7.952065797611395e-9
1.1023638024825823e-8
2.949857772162798e-8
3.645417971806516e-8
1.8492737532320997e-8
1.6220599462511903e-8
1.8351066616724177e-8
2.5839404916211948e-8
4.037276390567969e-8
4.130447191079214e-8
4.406685402715027e-8
7.222086795152434e-8
3.418477449402983e-8
3.229930588570307e-8
6.450942008169573e-8
5.111883349742677e-8
1.0481024020933275e-8
1.3159557934738343e-8
9.885640441957131e-9
1.209784463845998e-8
1.6676463447067892e-8
1.8062504402606345e-8
8.786944384237165e-9
2.8223208538413818e-9
8.822613276264922e-10
2.8648123143826854e-10
2.916988698308909e-9
2.3324383183263358e-8
8.124797069252777e-9
1.333385416767786e-9
4.2545638231516325e-10
1.013400648523308e-9
1.3639855544288245e-9
4.175719253207256e-9
2.2421634632178646e-8
1.8325520953119808e-8
1.650381819606941e-8
1.7906651217523673e-8
2.1638243803171367e-8
2.878798167174791e-8
4.237793056639475e-8
6.517118353657749e-8
7.703179126075254e-8
6.793889474016331e-8
5.012402811434085e-8
1.5064416445054846e-8
5.412824274456734e-9
2.9533969148816004e-9
2.0594008122352797e-9
1.4664915072910723e-9
1.1629711450131422e-9
6.19769119492147e-10
3.045217170003282e-10
3.2668211155002055e-10
5.928659592154357e-10
1.2859113521555251e-9
3.3506895740775286e-9
1.4902373043120485e-8
8.067363729915283e-9
5.828417391401447e-9
5.7865811082370335e-9
6.8347153999615005e-9
9.279918192983847e-9
1.4617967118838555e-8
2.3931349396042566e-8
3.1408934274685736e-8
1.4796811538438116e-8
1.2041892226049737e-8
1.2595687473083188e-8
1.627946697143722e-8
2.5945532886557433e-8
3.66009503617042e-8
4.716171978784858e-8
5.039678488647032e-8
5.022771255326427e-8
3.6204388676422515e-8
7.507555335832025e-9
2.4436815458856465e-8
1.4485424391045047e-8
1.1275688517498822e-8
1.0596283185901474e-8
5.54198673790584e-9
1.1930400335654965e-8
1.3462745592130158e-8
2.2275804715851546e-8
4.511168441202255e-8
3.1278992074200525e-8
2.319486820962375e-8
2.2848470175535523e-8
2.404525902570113e-9
6.534021634988591e-9
1.1077975338729114e-8
1.3254258217040565e-8
2.888260802963097e-9
3.9226236652970186e-9
8.628758393445096e-9
9.562965647818295e-9
9.473613358433589e-9
1.0541268653191157e-8
1.2832682311531385e-8
1.7335769728582357e-8
2.5707034602985147e-8
3.089891314576183e-8
2.4357316356002497e-8
2.0290189630145147e-8
2.1694975557974357e-8
7.452892087690792e-9
3.108278222127605e-9
9.744328723121533e-10
1.5770637450509386e-10
6.095440662332392e-12
9.003476328025235e-11
1.0622145017273785e-10
1.4941746358078946e-10
1.222218046835816e-10
1.1333657658315628e-10
2.570455961902263e-10
4.745681108954781e-10
1.0091816213630307e-9
3.1593144538225167e-9
5.534505348393511e-9
2.8101279936242443e-9
2.677069500405589e-9
3.4805897756860564e-9
5.827026315959859e-9
4.596706077127063e-9
7.86329744343581e-9
3.934440129475524e-9
2.647780161610497e-9
2.7058171755380764e-9
2.8416963153392367e-9
5.127851430811509e-9
1.5088754633581652e-8
2.8149992354685112e-8
2.7689299766147826e-8
3.466248366908156e-8
1.7023136186064852e-8
2.0419278825796015e-9
2.80444662063254e-10
8.953776802759302e-10
1.4619815246501816e-9
1.1666578695763371e-9
1.0193118763313081e-8
2.8568570559736174e-8
1.2780460789410146e-7
1.824843243470544e-7
3.057541957888898e-7
4.018987761729165e-7
3.549613727023458e-7
9.915881736675625e-7
2.66461358151425e-6
1.8507033606352377e-6
4.306900387161331e-7
1.1283939079461302e-7
1.951533058520267e-8
1.0409372015429592e-8
2.8658539784795985e-8
9.15280512199341e-9
8.150988572327232e-10
1.1845754267253843e-10
2.7951545196964736e-11
2.881047112291523e-11
1.2273027913690905e-11
5.782623302147484e-10
1.1395121306962613e-10
2.624117012721316e-10
7.011056082057159e-10
7.507359786034827e-9
2.3645509723808147e-8
3.889388801567822e-8
9.356015032518188e-8
7.24881023262028e-8
3.477438711652003e-8
8.009333206309539e-8
8.134269807961956e-9
1.0061210549097658e-8
1.1709200736492863e-8
3.159040930256234e-8
1.1412064225672019e-7
5.4215301400241715e-8
6.56016187469218e-9
1.5803968915613405e-9
4.895443619046316e-10
1.6677760259853372e-10
1.1105517017730886e-10
3.3494952951600874e-12
1.0070359344888501e-12
1.9696014179025513e-12
1.1966833320507883e-11
8.299176303687905e-13
2.5274123190076514e-12
4.290636863112303e-12
3.912198227039583e-12
4.438161761219172e-12
6.876464849015876e-13
3.1026197557212692e-12
5.637231745849796e-12
6.669282844911286e-12
8.370967195931721e-11
1.1742323294973178e-11
5.620134672938104e-12
6.791579680045187e-14
5.6097774903205366e-12
1.1985156853970483e-11
2.013464323255002e-11
3.122811959067369e-11
4.678802735364623e-11
6.870450021030733e-11
9.899200197801844e-11
1.3898806835723245e-10
1.881647039820851e-10
2.44413707436159e-10
3.0676557870075566e-10
3.768335143153663e-10
4.578705793665956e-10
5.539258041775991e-10
6.697371133727922e-10
6.00020372341399e-10
2.2221311690819868e-9
8.727423572776431e-9
1.9761504904667242e-8
2.996014447023719e-8
3.508901951375416e-8
3.7467364529883745e-8
3.924118399749606e-8
4.112475211555485e-8
4.32664097395569e-8
4.564102615151517e-8
4.816828620723489e-8
3.438748365789496e-8
1.862039000587436e-8
4.746922791048883e-9
3.8560717916941593e-10
2.0676177463138483e-9
5.01376711096752e-9
1.1693298641123385e-8
4.401113150910097e-8
1.535999888765599e-8
5.945342246382164e-9
1.1782509266463248e-9
2.1939540857540497e-9
4.695293290527685e-9
6.777845535251263e-9
8.924374516459026e-9
1.162395253033612e-8
1.55511463972297e-8
2.195970214601007e-8
3.362079326815355e-8
7.375412225469937e-8
5.708262050296284e-8
3.5351809621634006e-8
3.728612698767848e-8
5.37239518483098e-8
8.759396573832941e-8
7.487292461139775e-8
7.251770034529205e-8
1.1705508380426731e-7
2.3844430712171796e-7
7.912447714545278e-7
5.472438759373813e-7
5.170892994515632e-7
2.855579283858669e-7
4.994503774940334e-8
7.104196751237335e-8
6.06200323038152e-8
6.649013951623342e-8
3.779738630597168e-8
7.636330692549054e-9
3.004899044452012e-9
1.6624023668683494e-9
1.117424367717544e-9
4.21910803458854e-11
7.151052443631135e-10
1.254539576249293e-9
1.947121160933681e-9
3.1174917127406588e-9
3.050147132925105e-10
1.2255423804268772e-9
1.4457456774961126e-9
2.627921439086818e-9
1.6098411955687305e-8
3.388440682202523e-8
3.3342568362605485e-8
3.253361625888814e-8
3.4027597861526415e-8
3.686194099966251e-8
4.050839848569676e-8
4.4739083691140614e-8
4.948231979155225e-8
5.474608712660217e-8
4.734621992467145e-8
3.968427469048461e-8
3.444835829436921e-8
2.927968995787291e-8
1.2163041998905378e-8
4.568917894243339e-9
2.092827351742529e-9
1.2118948400247483e-9
1.2362355200384134e-9
3.0935374910115797e-9
1.497229985288481e-8
2.0916787629911e-8
1.4457777746563993e-8
1.3264011634219775e-8
1.3839444529093823e-8
1.5767068681335197e-8
1.938573850743382e-8
2.5735508938077142e-8
3.7235705252494174e-8
5.966697178740452e-8
1.194870459728138e-7
7.26527469919447e-8
4.4604231059678253e-8
4.68117078137507e-8
6.810832708561997e-8
1.0633562916599851e-7
8.813330942108024e-8
9.501503927274441e-8
1.7372505063538477e-7
2.860652246593792e-7
1.5500959125462278e-6
2.773831521089467e-6
8.063988791839677e-7
1.633247584953134e-7
6.323565016166215e-8
1.494348411042932e-7
1.6371884618227946e-7
1.0515204339281592e-8
6.955724455954878e-8
7.08605096820603e-8
2.4237315550560297e-8
8.637749366715457e-9
4.322528189354857e-9
4.087255179105828e-9
1.0963443886979272e-9
1.0482455744787402e-10
1.5420361005582917e-9
6.748779738928908e-9
1.4586788964658573e-8
5.7424306820862005e-9
1.1711848818691737e-10
7.842121252518414e-9
2.3647427196616792e-8
3.050034881946678e-8
3.192725107331436e-8
3.375348631154776e-8
3.618368300537398e-8
3.891051452772779e-8
4.171636677134613e-8
4.4485953935594127e-8
4.716948281295022e-8
4.9744529593927265e-8
2.6288053037375654e-8
1.4149491625240345e-8
8.692822303211205e-9
2.4352787636046643e-9
1.3559157046808857e-9
2.4168714366974764e-9
3.055268026088795e-9
3.7504766390494425e-9
4.429798483400955e-9
3.940859985871493e-9
7.661298748081293e-9
9.295210093709113e-9
9.561124284689792e-9
1.0245243076875704e-8
1.1565029702401846e-8
1.3898898711195415e-8
1.8057869608663976e-8
2.5956379211810957e-8
4.2575988876033807e-8
5.1961664614548844e-8
4.129070574639746e-8
2.4319430232908192e-8
2.440461631278172e-8
3.3099093631267593e-8
5.445006275370632e-8
5.2761137456196566e-8
5.049376342772919e-8
8.17410507927461e-8
1.7861522738893963e-7
5.45979703586465e-7
4.744026251067101e-8
1.4232471337899432e-7
2.0871705643249396e-7
1.7887987447774952e-7
1.3787212858148803e-7
2.7363018134368268e-8
2.7357739105501595e-8
1.4905031086852882e-8
1.681765923309002e-8
1.9440238502590818e-8
1.7153339949209407e-8
8.264735883622606e-9
2.2087487556421752e-9
2.312913079970354e-10
1.7356490395814058e-9
1.067433049704058e-8
1.9521066452428776e-8
6.111266792608822e-9
4.9520186566851e-10
9.861036971297717e-10
1.0432252867421411e-9
1.2790018978492098e-8
2.482271616418816e-8
2.310899844111753e-8
2.3244408746200445e-8
2.4827704874597372e-8
2.7294222900143644e-8
3.05811462607863e-8
3.489253928265725e-8
4.0604753928294915e-8
4.824007410211469e-8
2.2129864893053862e-8
1.2659287092000341e-8
8.33624464899859e-9
5.6945058482194444e-9
3.532122893143163e-9
7.675742598247944e-10
1.3673421760920208e-10
2.373561578827362e-10
4.1276739288539296e-11
9.371847485861272e-10
3.4478463583904076e-9
1.3507452084682895e-8
2.0115808842909913e-8
1.1912853888105141e-8
1.0542469772884155e-8
1.1388866193120909e-8
1.4236003352009329e-8
2.0523680821711433e-8
3.490798221987807e-8
6.466163009721925e-8
4.823118180277076e-8
3.4436155197130465e-8
1.8726930997248705e-8
1.7583096791006218e-8
2.2334266948423157e-8
3.561606354664782e-8
3.739103772724529e-8
3.786070615761806e-8
7.985357728590158e-8
4.468633082172777e-8
1.1566945656544082e-7
5.196839100016977e-8
2.755381908820271e-8
2.3410170676008932e-8
6.571485499644165e-8
4.088057580154854e-7
2.5362556196651686e-7
1.326783176808834e-7
1.3058385418817536e-7
7.546807359720485e-8
1.0783000453632372e-7
3.9277222414514403e-7
4.0781108374304256e-7
3.1246038023652345e-7
8.073425807407297e-7
1.3378945777248087e-6
4.6346166138000607e-7
9.991857958956473e-9
6.67455339401735e-8
2.509110663269792e-8
2.7185684114750257e-11
1.66798419510194e-11
3.435245833691106e-12
8.70413884446949e-12
2.985363613565109e-11
5.812546605882598e-12
2.0973839378805713e-12
1.0830528316089707e-12
2.3956277665719525e-13
7.266543324179872e-13
1.8969293983217258e-12
3.26093312754786e-12
1.5648956578829e-11
3.983345453453623e-10
2.8539600611891435e-9
7.413459615946133e-9
8.883901585639945e-9
4.1780213871971355e-9
3.760305716827147e-9
1.4626638578520133e-10
1.933961959467022e-10
6.700922232965152e-11
2.7349449305341966e-13
1.9405189807629344e-13
0.
0.
0.
0.
5.581876537771247e-14
4.8053332673562075e-14
5.616361240212152e-14
1.0990484836204215e-12
9.59977310576263e-13
1.1132806449288108e-12
1.369865936890374e-12
1.7176582405715813e-12
2.1696215433120055e-12
2.7493699628928716e-12
3.488429852871386e-12
4.425485590968877e-12
5.605207911795377e-12
7.074879793652179e-12
1.5312990160007773e-11
5.0819946860573015e-11
1.2753017321371663e-11
2.7750175638209988e-12
3.713147162459141e-12
9.31015383193157e-12
1.5800461864947102e-11
2.3919732807553203e-11
3.3942993694560325e-11
4.5696495893725865e-11
5.8694698679773e-11
7.254345511666321e-11
8.727021031119277e-11
1.0333007129267227e-10
1.2144133862039118e-10
1.4246770393667298e-10
1.6740433789357132e-10
1.9744230428086365e-10
2.3409202991463373e-10
2.7937559944297923e-10
1.2646615035349854e-9
5.316899300599437e-9
9.877161526030959e-9
8.923253972876087e-9
8.666333690017343e-9
9.18043735823214e-9
1.0137769081947032e-8
1.1425727716063737e-8
1.3048278733446608e-8
1.5088674334954083e-8
1.7702148116374108e-8
1.5243533990052853e-8
1.4026120269281451e-8
1.2805102012460582e-8
1.2938405421497744e-8
8.284510113185635e-9
2.9903126909827956e-9
1.2942108927396785e-9
7.211828108880648e-10
5.520091976876473e-10
7.522121066810003e-10
2.1750378947998738e-9
9.375148493304291e-9
5.30299571455084e-9
4.253615145847323e-9
4.142845069201548e-9
4.4879541986669245e-9
5.265225896728431e-9
6.642904986526104e-9
9.048092105856102e-9
1.3491490545004841e-8
3.4159727305980883e-8
2.1282739705254245e-8
1.2147296987824075e-8
1.1857637989799283e-8
1.569020945343222e-8
2.291435957100559e-8
1.7147049591916236e-8
1.441864618925812e-8
2.2313109461241327e-8
3.947767224554298e-8
1.7557567453342844e-7
8.800981731726004e-8
3.423631612380817e-8
1.751147630998655e-8
1.0681604709140523e-8
5.897745955017023e-9
2.7273294183234913e-9
1.912197782757861e-9
8.44669735518376e-10
2.4640143831553457e-10
1.210906627686737e-10
8.512848828412558e-11
4.148443838805848e-11
1.2127715016935121e-11
2.0881822232436077e-11
2.7728231891810167e-11
5.1329617098446245e-11
1.6554140172593242e-10
7.377545018023432e-11
2.8167355601773126e-12
1.6942495860659125e-12
1.563296237315973e-10
4.2505862158354214e-10
5.149518054852402e-10
5.775873534406858e-10
6.802747851718371e-10
8.221205695893729e-10
1.0008563212202043e-9
1.2165847974805615e-9
1.4714798451740278e-9
1.7692759989563225e-9
2.1145143890791117e-9
1.8058935027569803e-9
1.6175535719882467e-9
1.631846875525342e-9
1.3473917260569e-9
4.91812850200248e-10
1.8407123987879194e-10
9.415768269870679e-11
7.37595067458445e-11
1.1017375343849454e-10
3.0714457006173877e-10
1.4950906934774125e-9
1.0059679165928234e-9
7.423303202846365e-10
7.072637538029139e-10
7.655568520839952e-10
9.05091649781222e-10
1.1526477321250218e-9
1.5766907155704743e-9
2.327188364751446e-9
1.03713974784124e-9
1.6610122531798354e-9
1.9130478774045204e-9
3.06644113740428e-9
6.051822444069475e-9
1.403473877774764e-8
1.9348930121256205e-8
2.4773970523677734e-8
4.988216621489875e-8
9.219087418723675e-8
7.559538476339582e-8
1.6960460379493074e-7
1.7266932323940762e-7
1.1073044922171315e-7
4.7591056265381924e-8
2.4939894154802457e-8
4.048261009018971e-8
1.935095728523978e-8
1.437945893368752e-8
8.507361314504227e-9
4.864558738849737e-9
4.2400861224797395e-9
1.5623686835786813e-9
9.497631285649023e-11
5.460747452981318e-10
1.7953182961319862e-9
7.146836434381923e-9
5.2800240943898164e-9
7.177901735153818e-11
7.285825924572247e-10
1.0180312174861488e-9
1.49878598706258e-9
1.1135451102035e-8
1.786289016566119e-8
1.5850521983381128e-8
1.5767351191709755e-8
1.6878851907191567e-8
1.873278017623063e-8
2.1277620760312075e-8
2.4657482259552453e-8
2.9140434518364074e-8
3.509593120718449e-8
2.008390176216687e-8
1.2991753657626354e-8
9.879309612259204e-9
8.119005856695613e-9
6.375390404168747e-9
2.5463738288820766e-9
8.026545639026335e-10
3.2778866222411624e-10
2.8724393270472004e-10
6.732437272306242e-10
2.081320345996177e-9
8.050667652094184e-9
1.2590361031516312e-8
7.343761665137494e-9
6.363285141173417e-9
6.649311661347871e-9
7.896213753433712e-9
1.0541651307929281e-8
1.6094009311844002e-8
2.8993469150273052e-8
4.175102923217774e-8
3.5172301950135596e-8
2.188315315765105e-8
2.3516646710592494e-8
3.4655395928255756e-8
6.50148442215228e-8
8.045107213128991e-8
9.824131872470374e-8
1.9389575528739136e-7
1.4366420150531804e-7
8.084507523724585e-7
5.908459894835574e-7
5.829822572425551e-7
4.274811786028521e-7
3.914148100837979e-7
4.816140713216778e-7
3.7682807908576043e-7
1.2973842991696276e-7
9.381614130355319e-8
8.132338797662594e-8
6.294797409691834e-8
7.870099397677214e-8
4.7002614317737004e-8
4.584516398617464e-8
2.631207827456077e-8
1.1819320394239055e-8
5.466404611399234e-8
6.426104208954228e-8
8.852831800551377e-8
3.757539050152796e-8
7.33000288221751e-9
5.702529741385363e-8
7.294350102429493e-8
1.6953131811969593e-8
9.87237583920065e-10
6.98186744872722e-10
6.875149601185535e-10
7.82649249751459e-10
6.732020490038751e-9
5.185571632958678e-9
1.1241546243622767e-9
7.065706782563274e-10
2.6206997913142233e-9
4.546148952694378e-9
3.4329068276345455e-9
3.506979245409266e-9
4.54548770849154e-9
5.730809126005215e-9
4.406043786663963e-9
1.0144196590984872e-8
1.8693624949397985e-8
1.4263195384171194e-8
5.704812775297277e-8
2.2476551158199056e-7
1.1659500256783157e-7
8.744797704856543e-9
1.0024856151678053e-9
1.8383384093385467e-10
9.448702739642934e-11
5.571667959349322e-12
1.16519013807033e-13
1.076489770330802e-12
2.346353594554634e-13
1.2504279952773833e-13
2.8120442472684764e-14
1.2521831375986583e-12
3.327529725981957e-12
3.472873310822124e-12
3.9115767753687084e-12
4.7679759343268545e-12
5.92769794773729e-12
7.414307454902394e-12
1.0601121029826e-10
1.233297267436658e-11
4.730283905816906e-12
7.756290392533679e-13
5.195924353675258e-12
1.0006881961209873e-11
1.6080760816773362e-11
2.435856769324246e-11
3.606147772010236e-11
5.282563524775531e-11
7.676627423686635e-11
1.1030675577143186e-10
1.55452394613882e-10
2.1240605487538968e-10
2.788947514185482e-10
3.5235572300193535e-10
4.32804972576999e-10
5.22880925481602e-10
6.266039723119078e-10
7.487687896209924e-10
9.356341053592588e-10
2.8322001270413343e-9
1.1675091571467331e-8
2.5331542113969436e-8
3.4482873533741924e-8
3.8089747752978906e-8
4.0313849036710356e-8
4.261054225258388e-8
4.5198901431116786e-8
4.801935067270533e-8
5.096076625729802e-8
4.843769838650609e-8
3.388478990860519e-8
1.0537151109704973e-8
3.1031309215034816e-9
1.649288376151703e-10
1.946934796457698e-9
4.908879506109372e-9
1.4012867977292533e-8
8.983052642771578e-9
6.424644454152775e-10
3.04360919539815e-9
5.563342450322635e-9
7.525890865472034e-9
9.405677210317505e-9
1.1705362688780161e-8
1.5075818745262478e-8
2.0675694897814314e-8
3.108781025660042e-8
5.2833057325103304e-8
9.969173955862544e-8
9.123395652829397e-8
4.8922070377870783e-8
3.067288650056273e-8
3.282872257368108e-8
4.9339959909720467e-8
7.039061771855576e-8
5.621242003527125e-8
6.833177870328632e-8
1.6146754811999897e-7
1.9881514183842617e-7
3.053061054164227e-7
2.8803319973149085e-7
3.105994661033501e-7
4.526201807096062e-7
1.0106174588367651e-6
1.6754099666561503e-6
8.376603508895792e-7
5.395416955795577e-7
4.941508783349115e-7
5.459770753401949e-7
1.387161293912149e-7
5.103245517394514e-8
4.100585373944789e-8
5.475135290793622e-8
7.108904448193735e-8
5.257025614765164e-8
1.5261463035010494e-8
7.926666231586656e-9
1.0835622757267776e-8
1.4349410741875678e-8
4.205184943044565e-8
5.92543209096867e-8
9.39616647338605e-8
1.641879062648758e-7
2.7623812949056525e-7
3.905267299037264e-7
6.090668242773505e-7
9.44516521152064e-7
6.847154012474001e-7
1.416016721791712e-7
7.380455098039327e-9
1.5038757408714602e-9
2.220334603255054e-11
1.646037658662974e-10
5.216525021419795e-10
2.2938477032963234e-10
6.30757046865796e-10
1.7472166261630685e-9
4.012300854155023e-9
4.797630221253155e-9
4.210819453704074e-9
1.5309781172096056e-9
4.111492264175568e-10
1.1843217868589225e-10
2.7357381530808665e-11
8.239123188219473e-11
3.128471309569326e-10
7.446477373074103e-10
1.1567081439471297e-9
2.6779912840618203e-10
1.4409901724210177e-10
2.6652586216731657e-10
2.880697626578071e-11
8.091508315824416e-13
6.243591759967439e-12
2.3003328909414544e-12
1.0851435383751425e-12
6.4195954048433044e-12
3.9060254477686616e-12
1.0160508591890386e-11
2.2405200338330236e-11
3.707100657684809e-11
2.7596764106141806e-10
8.30590677896636e-12
2.617198154096117e-11
3.6010720069539215e-11
4.5902919609130326e-11
5.729532758962805e-11
7.082171865101387e-11
8.735398581365613e-11
1.090596036394669e-10
5.494182690660947e-11
8.512998480747389e-11
1.3422770084154835e-10
1.7331697708246242e-10
2.1693911134244586e-10
2.704208127588439e-10
3.3899294709838906e-10
4.300170661204253e-10
5.550278591098042e-10
7.330065066931448e-10
9.962666162828397e-10
1.9645047898573767e-9
4.1078598301761165e-9
1.0750581856562746e-8
2.3133408895542965e-8
3.438830452802537e-8
3.778234474072244e-8
3.779320418335373e-8
3.9957645742714324e-8
4.960073751344936e-8
4.661749335847911e-8
8.470985878159296e-9
1.6796436194681246e-8
2.145217844965889e-8
1.1200391097213415e-8
1.7305253883376755e-8
1.1593082533056442e-7
3.9394910228162334e-7
9.074999900958425e-7
3.370845224019848e-7
1.0417088468557259e-7
4.578577706857355e-8
1.560676399730522e-8
2.817708318677771e-9
1.7922346622162251e-9
2.9633943425627693e-9
1.9279425260762656e-9
1.2630713895114577e-9
7.869327031561448e-9
1.961542254716822e-8
3.655887509334663e-8
5.66174898982015e-8
2.8474563531077104e-7
2.6769205751911355e-7
2.2937863978000606e-7
3.0954070268477855e-7
5.644837008297617e-7
5.800520273078444e-7
4.133968931839291e-7
4.635439852372757e-7
1.2036739507848497e-6
8.099317215448041e-6
3.926355559118209e-7
7.041277042338884e-7
1.1795745254501166e-6
1.7237625778979712e-7
4.845228417565864e-9
7.883937307970464e-11
2.7489263593821955e-10
5.31755212777349e-10
5.490161990892577e-11
3.12709790619498e-11
1.1118170041182126e-10
9.637318677517682e-12
2.9959118878129596e-10
1.057314738514715e-10
9.305120883423573e-10
1.5257540887892384e-9
3.0876361928482307e-9
5.888381462708411e-9
9.411494318701969e-9
1.2528400435120674e-8
9.89210673776511e-10
6.155205201642588e-10
3.7146182557098204e-10
2.4742972971331345e-10
6.265060033239181e-10
1.2168588732542787e-9
1.5344281565849056e-9
3.9985215743108585e-9
6.470170583563868e-8
3.925971483495329e-7
2.3323404205542306e-7
7.654103689217785e-9
1.3529474981209807e-8
2.6631494510244343e-8
1.1201561597523724e-7
2.330905641984779e-7
9.361636661717589e-8
2.5523289933997988e-8
1.8191625225045432e-8
2.267943218911865e-8
3.3260700409051506e-8
4.161060727705961e-8
3.505345667287235e-8
1.953112191762743e-8
1.0727234762455807e-8
3.5160867453271014e-9
5.137251271440603e-10
5.331576861300599e-10
1.5892561216529775e-11
1.4981456256299328e-11
3.022002317221575e-10
3.475256639302083e-10
3.7805588734385944e-10
3.734379625717196e-9
9.80572614751204e-10
9.040157914300581e-11
1.0194775885218814e-11
1.975011185529947e-12
1.0111402275341863e-12
3.1484862528501896e-12
4.096480145011948e-12
2.2442447759668365e-12
4.486129707519089e-11
2.689408065797453e-12
5.042652343866688e-13
4.954974729905454e-13
1.1634869266138691e-12
1.8389225384750455e-12
2.6868727062609024e-12
3.846241840804905e-12
5.482746689788156e-12
7.824164931098353e-12
1.1199487941735728e-11
1.6092544598627573e-11
2.321973689363284e-11
3.364237307592868e-11
4.892191782852295e-11
7.131125773574167e-11
1.039227604997066e-10
1.5068130900133889e-10
2.1564385674131657e-10
3.012180977276534e-10
8.222434692583298e-10
7.81151660732667e-10
1.3667690906554365e-10
1.5700234968268696e-9
3.2650010381902313e-9
4.359373106160124e-9
5.151180509618455e-9
5.839452490854361e-9
6.49484711279257e-9
7.133259233163713e-9
7.74908896741623e-9
5.080570063871891e-9
6.035269596609943e-10
1.7970447697979555e-9
2.0505033283152565e-9
2.491896223150464e-9
3.983851988274719e-9
7.139896236600412e-9
8.319198720006912e-10
1.0782723830004914e-8
5.5600744704265085e-9
4.359321196864257e-9
4.100259967638294e-9
4.273775281094586e-9
4.797958914430462e-9
5.743568461205479e-9
7.330120513818445e-9
1.005156256641795e-8
1.5072320930901515e-8
2.5479063221551886e-8
4.8756019353003435e-8
8.774337448383622e-8
4.6482417109690174e-8
3.043534645768888e-8
3.4754954498454095e-8
5.678522913158596e-8
9.204521129406525e-8
8.574166953305203e-8
1.2536480120799678e-7
2.8846989087412414e-7
2.3473864997259927e-7
4.800189562541346e-7
5.285898203228809e-7
9.659854232274124e-7
7.182273503073971e-7
3.09922075973569e-7
1.772556886063495e-7
1.3704178076207294e-7
1.1027749341966711e-7
1.531075705249633e-7
3.859644985702476e-7
1.779656648507532e-8
3.7969360744307075e-7
5.363938882073412e-7
2.611835879256453e-7
2.796876066791483e-7
5.776817607296075e-7
1.0589761351673517e-7
5.743561903561533e-7
2.9866754853157153e-7
1.9974508712775268e-7
8.866685568526444e-8
8.561677684285915e-9
7.799162953794113e-10
2.62453885083115e-10
8.507483993257887e-11
3.372774181315422e-10
3.3954951475879238e-9
1.937768513123366e-8
3.4648619315281886e-9
2.662060861409237e-9
1.5406199302262818e-9
2.568875018205381e-9
1.8259067956907417e-8
3.777258793968451e-8
2.705577467718552e-8
9.543364287273856e-9
2.0587917040779105e-9
1.3011101041932052e-8
8.215125708026593e-9
8.986762097919493e-9
4.077232359578102e-8
1.791008119249677e-7
1.7288446139483158e-8
1.0077935302297398e-9
2.2942251896253258e-10
2.741412876405858e-12
1.3961208325817666e-12
5.9195211080143385e-12
2.1395253392357435e-13
1.226276017954923e-13
9.17646841028114e-13
7.228208763820853e-13
4.3253315225621946e-13
3.3513338991607647e-13
2.2270437147093525e-12
5.3523234813114914e-12
5.5874008437403865e-12
6.154854594162895e-12
7.465833442320016e-12
9.299399033863026e-12
1.1670613006041458e-11
1.466898939415275e-11
8.736913606923345e-11
3.8615289138746383e-11
1.641321938514863e-11
5.310414208026143e-13
1.2385568778313523e-11
2.6565667269306586e-11
4.458252128291703e-11
6.89867045568397e-11
1.0275895492356156e-10
1.4898661892128817e-10
2.0963213360328085e-10
2.8373666769106465e-10
3.6777435717630493e-10
4.5960423559797465e-10
5.608613115644891e-10
6.757468472238989e-10
8.096358863048884e-10
9.687339726295748e-10
1.1603142352391576e-9
1.3932189470632778e-9
5.6123054437849615e-11
1.0110180945706238e-8
3.328064625309031e-8
4.946462173780798e-8
5.159042945861021e-8
5.305835208052696e-8
5.582431938198702e-8
5.9471945353202783e-8
6.354567141284398e-8
6.773189894529871e-8
7.184012021629772e-8
5.779883264580188e-8
4.299170171866957e-8
3.030264180035086e-8
1.0698406119741128e-8
3.412872016190331e-9
5.674697044349535e-10
1.061961461206253e-9
2.3303109451692572e-9
3.0796675551676124e-9
4.359479774792751e-9
1.0492035715830796e-8
1.2370152009511278e-8
1.414972712500715e-8
1.620087308393632e-8
1.908325493272181e-8
2.3515878895017716e-8
3.0655495638151116e-8
4.270838219498779e-8
6.417022911353869e-8
1.0340266920291394e-7
1.953160918847497e-7
1.0637228949707641e-7
6.864147277684787e-8
7.538144253003495e-8
1.1637655404389173e-7
1.677261494835195e-7
1.347466160165094e-7
1.6196425953795988e-7
2.918751088973719e-7
4.1628448573542226e-7
9.076905551564352e-7
1.2355151458799631e-6
9.217425424579302e-7
7.217075190733326e-7
6.855294819045929e-7
8.7450947418028e-7
1.006640667575638e-6
2.043258606087061e-6
9.671924805397771e-7
3.654249473289468e-7
5.712398621580554e-7
1.1784966740707214e-6
7.161531634757459e-8
1.355143002969553e-8
6.510042166346245e-10
6.269906290828839e-10
8.676400361678001e-10
7.383904414723482e-10
3.950749800585468e-9
1.0108650233134285e-9
7.069573083342063e-9
1.6716781602667366e-8
2.8910103333023194e-8
4.484286017295347e-8
6.482300646143779e-8
8.774243682489728e-8
1.0982792374085923e-7
1.2303704917326274e-7
1.1419008115372564e-7
5.3449067705968394e-8
4.1429940348382946e-8
8.800574227761734e-8
1.1931275068825675e-8
1.9108514981985697e-9
9.370111059522108e-11
3.3298366484597888e-9
2.1864252791504135e-8
3.6421341910298096e-9
9.356395348904523e-10
2.3694960639545446e-10
4.01912861001341e-10
3.7737392199350977e-10
4.182917165620472e-10
4.987384624706292e-10
5.91385602604215e-10
6.683897124814873e-10
6.899260320583557e-10
4.4812478893232364e-10
7.318548169191869e-10
2.743134908868199e-9
3.6839608905984e-9
4.32946804741345e-9
7.933396991403351e-10
7.540814130681055e-9
8.429682628657464e-9
9.104120884649371e-9
1.0060859946445073e-8
1.1426630377588688e-8
1.344108093672041e-8
1.6523463988381885e-8
2.1336210185501166e-8
2.8372897011297857e-8
2.1248419705468096e-9
6.624338130702151e-10
1.5430716696666831e-9
2.7580012914977457e-9
5.0819682042762105e-9
8.881757279646637e-9
7.507201807575526e-9
6.698510959942607e-9
1.6158611442018916e-9
5.39679507559374e-9
1.0516761414089285e-8
2.3820980492457268e-8
8.892967356479005e-8
6.280679824067815e-8
4.1254537203273854e-8
3.755985196905659e-8
3.997627296645692e-8
4.696742883008437e-8
5.919120919923689e-8
7.765897953160056e-8
2.3592370435546397e-7
3.0702730521713857e-7
1.7815481067301098e-7
1.7529590993048308e-7
2.2655069308179252e-7
3.699012687774345e-7
5.036660730821671e-7
4.5010265676803197e-7
4.6967729616146867e-7
1.9394924115623587e-7
4.171822445586194e-7
6.630367440188051e-7
8.270062558025108e-7
9.180285514363378e-7
7.263484164357533e-7
2.2198122342423806e-7
2.7399766394049463e-8
1.3763175326050982e-8
2.9567984520898427e-9
1.5384275220902775e-9
3.022044927110935e-8
2.324340423200423e-8
4.1121583092857177e-8
6.042941744578442e-8
1.195092748540832e-7
1.197848122093074e-7
1.8961839342676606e-7
5.331741851746821e-8
2.506983562143129e-7
4.543631366543696e-7
7.001854645717443e-7
3.2841166047383447e-7
2.337600342569309e-7
5.669089197291103e-8
1.4664556191243172e-7
3.400862917483192e-8
4.80649263538968e-8
6.013796905117536e-9
3.403494468719143e-10
1.9337576176319832e-9
9.255905981878488e-9
5.592598049397566e-11
4.4578625886730897e-10
1.1529927625166528e-9
2.114454741594867e-9
2.906889905025477e-9
2.281770337780157e-9
6.100417037944384e-9
1.2606350841464332e-8
2.138607450974951e-8
4.280637839074139e-8
1.4229276974110052e-7
6.711312680385569e-8
7.538196796144181e-9
1.8842540390358517e-9
6.720527965015058e-10
2.3083389023692764e-10
9.963818220519097e-11
1.197087218939491e-10
5.9568385704930655e-12
4.574426564092665e-13
7.254341928632126e-14
2.5859829834472564e-14
0.
9.879121027191654e-13
2.6457303985964257e-12
3.159912964567766e-12
3.7984786780564435e-12
4.713129526032137e-12
5.872985343254782e-12
7.324706364451288e-12
9.133842565408066e-12
1.1376910589491618e-11
1.9867400959100326e-10
2.444725582394026e-11
1.1929528481060611e-11
7.553565364631666e-13
8.707152787045517e-12
1.9253719845165574e-11
3.2638217740068265e-11
5.066774061164417e-11
7.545647145824733e-11
1.0914425750421379e-10
1.5298710831994756e-10
2.061676746020697e-10
2.6628809810975244e-10
3.321571987520908e-10
4.051863870388673e-10
4.884769232810496e-10
5.859415543190604e-10
7.021352285739118e-10
8.424645449393522e-10
3.4494522433692996e-10
4.883368604222022e-9
1.7145728032466223e-8
3.434510633622345e-8
4.373811837478158e-8
4.676487643019952e-8
4.878232299389788e-8
5.117916843076746e-8
5.4056105689338906e-8
5.7280477848160153e-8
6.069725712154396e-8
5.8634451287895165e-8
4.6411752783053484e-8
1.65787268263829e-8
6.003215063769347e-9
2.061388090959123e-9
3.2969081900414176e-10
2.909635957311612e-9
8.777738001790866e-9
8.202812614594878e-9
3.276540833676086e-10
4.173232789156365e-9
7.042469499457081e-9
9.416402379851264e-9
1.17650064457685e-8
1.4670494776015765e-8
1.8856846771527777e-8
2.5481263702720456e-8
3.680486382731985e-8
5.771402460312084e-8
9.83091019344196e-8
1.6635301322085508e-7
8.974283864393572e-8
5.750560030864177e-8
6.294877933381416e-8
9.707275326444665e-8
1.388352343701186e-7
1.1163039217083817e-7
1.3643376879749184e-7
2.657355375867717e-7
3.931600452532642e-7
7.767368939272081e-7
1.2466982160284605e-6
1.7866155626727721e-6
1.1256929158480666e-6
8.641901455499797e-7
8.287816306626539e-7
1.0552123928970794e-6
1.2767601086523553e-6
1.403547464744829e-6
4.122624611729187e-7
2.5302511126871616e-7
6.259636341250243e-7
1.950357695821774e-7
1.999472297319728e-8
4.3489341051500855e-9
9.814266443659355e-11
8.771178091901876e-10
6.855304845395413e-10
4.044017524581529e-9
3.831015607733039e-9
5.7179105418500904e-9
1.517937104568178e-8
2.728962643056843e-8
4.335254767483774e-8
6.597496724246819e-8
9.760516609611999e-8
1.4113263432386987e-7
1.9840191252990215e-7
2.6097505965671536e-7
2.894052302292979e-7
2.317802363787066e-7
3.274301615422246e-8
4.251995491405384e-8
1.3324900009560638e-8
2.19442455785112e-9
1.746980548595214e-9
1.2603615257017314e-8
1.1893696442724035e-8
9.797074085091535e-10
2.052952787463073e-10
2.6553539907441128e-9
1.0095882753880551e-9
7.030791121185887e-10
6.353242519062988e-10
5.512246776714075e-10
5.7231220812049733e-11
1.7881111641147934e-9
2.2276090176168895e-9
2.5309659882385012e-9
2.9889999622482522e-9
3.603236517226963e-9
4.528986478746459e-9
3.4136254215966856e-8
4.407077042761597e-8
3.596543440561118e-8
3.390480642063172e-8
3.4954262165070595e-8
3.855363258924165e-8
4.537680953015416e-8
5.717058771546167e-8
7.679689017020298e-8
1.0436981147542898e-7
1.2187000030669887e-7
1.529873496769585e-8
1.4118825773592648e-9
5.339442968417975e-10
1.345080370818358e-9
2.5394381896995077e-9
5.4034668204889564e-9
7.413637350434428e-9
5.709036271531441e-9
5.4206389042777555e-9
6.494952838096231e-9
9.002871673531086e-9
4.105572684776176e-9
1.8538303776291423e-8
1.9350431444151324e-8
1.2147876030567663e-8
1.0334183938720279e-8
1.012598186049721e-8
1.083715070272332e-8
1.2408178920028536e-8
6.70741225823968e-8
1.2020693512107877e-7
6.548796687288588e-8
6.028983480406437e-8
7.073991700489823e-8
1.0007078765078745e-7
1.643218266583402e-7
2.0143085304852704e-7
1.8024232877020802e-7
2.0168642499527748e-7
2.244805768089614e-7
1.8379217538131659e-7
1.6802413704452076e-7
1.7379278297226248e-7
8.356680406672138e-8
3.374513371649033e-8
1.5331453021849214e-8
8.72688403024841e-9
6.827521910593453e-9
6.070338604695649e-9
1.8648176743636283e-9
2.0462130510912886e-10
5.956655369358878e-10
1.2331574146597691e-9
9.593524850131983e-10
9.535931533586084e-9
8.463950240602294e-9
7.402603301561707e-9
7.500167556887408e-9
8.169090607447859e-9
9.361519966822132e-9
3.991056442912183e-8
1.1889405200166963e-7
7.828701525887522e-8
6.605125451134265e-8
6.843434746296904e-8
7.959751835654963e-8
1.0268462364219238e-7
1.4806169924930156e-7
2.2154110519851876e-7
2.577812900787614e-7
2.446506202200788e-7
2.3915025838893376e-7
1.200886445830607e-7
7.231650741620881e-8
5.54041898405501e-8
3.701975162735127e-8
2.5753589483427814e-8
2.3933419660352412e-8
1.2926525227262445e-8
4.661595627333692e-9
1.7523478752067925e-9
2.6855478422220185e-10
8.060608611574202e-10
2.9560703055248435e-10
1.7555495241295493e-8
1.5629534897802503e-8
1.3832102174065678e-8
1.3903820691773289e-8
1.503358433696095e-8
1.719713296003482e-8
2.0691486708037778e-8
9.598094098787838e-8
1.8730897754967808e-7
1.0575442887717333e-7
9.928629722185365e-8
1.1820795888445171e-7
1.6972570946658698e-7
2.785963896225837e-7
3.1954043646610615e-7
2.79274397454448e-7
3.005528352538316e-7
2.528616687441995e-7
2.435532193725035e-7
2.34450254387679e-7
2.3150879973688637e-7
1.1212532225723682e-7
4.419938220152008e-8
1.8661888565847138e-8
9.082677253323114e-9
6.518908692452269e-9
6.6097418858255345e-9
2.5123051951033858e-9
4.70635097133329e-10
3.9918393123613586e-10
9.913250281385778e-10
7.095598827671282e-10
1.1802891192661326e-8
1.227578215860665e-8
1.1227942792515969e-8
1.1635342911961068e-8
1.277970345295801e-8
3.907302705036991e-8
1.4024745605016154e-7
1.1187784312722699e-7
9.458866736179863e-8
9.615051199068932e-8
1.073505237748197e-7
1.2896468662566972e-7
1.6780694717698598e-7
2.3762336441439555e-7
3.4090180096115153e-7
4.290144534803737e-7
3.256581230205218e-7
6.471448308575028e-7
2.6566209628801793e-7
9.971737480405029e-8
5.301555153243467e-8
3.100938559127662e-8
2.247985955167269e-8
2.1140566413301764e-8
1.0210474787350778e-8
4.514170262864103e-9
1.8910023672584077e-9
2.3141480065968164e-10
1.0804303799893722e-9
3.4063407946500767e-10
1.2650123413262953e-8
1.5790997194378164e-8
1.8754295825709527e-8
2.1334007140359646e-8
2.4365153062406823e-8
2.8560885770136722e-8
9.701744623134448e-8
2.9349501372839893e-7
1.7982571735331758e-7
1.6614802278062312e-7
1.8849548673182504e-7
2.478993360015265e-7
3.742498282149245e-7
5.190735047037059e-7
4.539301562801098e-7
4.1928473757718637e-7
2.8127465785339865e-7
4.777194156628139e-7
5.51197120439069e-7
2.2301758941191245e-7
5.342179441368964e-8
1.7976175268575362e-8
8.326344640038343e-9
5.148887915917752e-9
5.171317167636025e-9
3.75750341500826e-9
1.4870309479447425e-9
7.784691188360823e-10
9.296214393382549e-10
2.6228258752245163e-9
1.2455546070543012e-8
4.281976219402845e-8
2.5527646941550983e-8
2.3793372263619996e-8
2.5079272036502832e-8
2.8008447432278492e-8
3.25272675866003e-8
9.164340479204457e-8
2.9340018295716443e-7
1.8376745767171753e-7
1.6031042590268141e-7
1.7025469213651938e-7
2.0581016069153687e-7
2.85806603718123e-7
4.5765104222440576e-7
7.137472906389444e-7
2.881103306636301e-7
1.8553319789219417e-7
2.1637022467796016e-7
1.8285289880118332e-7
8.760089176576066e-8
6.13235269027128e-8
5.658591478594355e-8
2.887872996568627e-8
1.86499850025115e-8
1.681895291057174e-8
1.0140703618459749e-8
9.141894460972372e-9
1.0553765997060059e-8
1.0340927882224484e-8
3.2538042332877415e-9
3.7408548660447136e-8
5.6163087129078765e-8
9.668390770507105e-8
1.3817169033282547e-7
1.267001074932438e-7
1.30365907833774e-7
1.3506015655988418e-7
1.8756837761603747e-7
3.133649327512435e-7
3.4680645636195436e-8
1.9291498752504745e-9
4.2520086766869344e-9
6.953723905999448e-9
1.608271434422542e-9
1.7393204505720914e-9
6.794703022332013e-10
1.914129444428143e-9
5.909228070986416e-10
1.889891651870246e-9
2.592530959830582e-9
1.585941961047889e-9
1.5926198539076268e-9
2.236393656176422e-9
3.5719067217158586e-9
5.941514119080042e-9
9.839311475684046e-9
1.556131500847446e-8
2.178642118781155e-8
1.9766412575143106e-8
3.773691298397746e-8
5.2183219082705923e-8
2.403359492965019e-8
7.688498427753183e-8
4.239615443247209e-7
8.054052968047732e-8
1.8739835966947046e-9
1.993544259294337e-10
6.099466816711785e-11
2.6648032778178835e-11
1.572403604254946e-12
8.277067474033502e-14
0.
8.497829432733634e-13
9.779370346270655e-13
2.5306418282991534e-12
2.545189314777871e-12
2.8757457584930076e-12
3.522627954778626e-12
4.388496311185247e-12
2.0664137536311866e-11
5.112336314896531e-12
1.2956074124168666e-12
7.011091339239281e-13
2.1415721439742842e-12
3.643655407545644e-12
5.515100867331042e-12
8.052429299058564e-12
1.1627157068991026e-11
1.6753790366234905e-11
2.4171561406992092e-11
3.495065852677151e-11
5.0622386596969246e-11
7.330301799613683e-11
1.0570246944253994e-10
1.5074900179899385e-10
2.1042746242993859e-10
2.840050995851021e-10
3.6778860205566397e-10
1.0098442258659667e-9
1.38612067457837e-10
1.5759914741242148e-9
4.768712579789732e-9
9.238138273155555e-9
1.3327013197265667e-8
1.6091130279855318e-8
1.7996381350778486e-8
1.9575395412522365e-8
2.106888510340683e-8
2.2552014735483215e-8
2.572379133534868e-8
7.58075775669895e-9
1.0429820447663386e-9
1.1663366390621725e-9
3.0810938706779347e-9
7.3019423786606084e-9
3.127180148301383e-8
1.1879048042342436e-8
2.54660528879056e-9
2.3236342314088993e-9
3.4511754547690187e-9
3.7713015250107576e-9
4.048337733327423e-9
4.46874280160661e-9
5.139389687585803e-9
6.2070989203721224e-9
7.947631348481791e-9
1.0946024602001392e-8
1.6587181771097793e-8
2.8269697463236526e-8
3.051919032859233e-8
2.1076256507832474e-8
1.0736300168519447e-8
9.948572715434401e-9
1.3649353556597903e-8
2.1635164122917627e-8
2.181477705015749e-8
3.6502096602983024e-8
4.8168839188265425e-8
4.5847382292354695e-8
6.45040231762617e-8
3.1657293476919175e-8
2.3094240646663596e-8
6.065273966770396e-8
4.085549816073224e-7
3.241779626671599e-7
3.1943278438242244e-7
6.093891044646693e-7
4.470108655647888e-7
4.139327496233627e-7
4.450872184482181e-7
6.026246971847411e-7
8.07435903096951e-7
5.637455960894607e-7
2.469034017919887e-7
1.5832946754637666e-8
1.8344122269896502e-7
3.3180435675441763e-9
9.429329480220602e-11
8.29379339194725e-11
2.9985038280152648e-12
5.297097652606152e-11
1.8594274589549183e-11
7.21172973159639e-10
5.36794565440502e-10
4.345719995645606e-10
4.175999397184669e-10
4.584368215560285e-10
5.271493682964714e-10
6.205806119261706e-10
7.420911088161831e-10
8.981046729570654e-10
4.6559405374326645e-9
9.591863360933534e-9
4.904539333945075e-9
5.410922032004574e-8
4.38757505737312e-8
1.3057945199078838e-8
7.805257607651159e-10
4.2511232022336486e-10
3.967568681411127e-11
4.610776035366978e-13
0.
0.
0.
0.
5.584054241744646e-14
5.0302759481671854e-14
6.031558283210651e-14
8.056738612288659e-14
1.105886118300466e-13
2.0620473428394345e-12
1.7867708146638188e-12
2.0754012419505412e-12
2.56192899021547e-12
3.223314884855757e-12
4.08462953882552e-12
5.1906693682185316e-12
6.600062059375275e-12
8.382389812555727e-12
1.0613012950992575e-11
1.3360920469995381e-11
1.666232679045605e-11
2.834320079615535e-11
2.995885963088753e-10
4.588206967110532e-11
1.2193647961414027e-11
8.451372371787745e-12
2.44853926502177e-11
4.116916887962345e-11
5.972377547416936e-11
7.982667319082733e-11
1.0091666742118613e-10
1.229434493386663e-10
1.4651873632449597e-10
1.726900942029608e-10
2.0272629105695244e-10
2.380602045515236e-10
2.8036079530284874e-10
3.3169395110965916e-10
3.947737607303034e-10
4.733501566221234e-10
2.4954767102959654e-9
9.505507205676088e-9
1.4971694331982085e-8
1.278709861426374e-8
1.247396522177051e-8
1.330949159007529e-8
1.4832179993923829e-8
1.6962196745204218e-8
1.982530514348393e-8
2.3724003900830804e-8
2.9173396099340963e-8
2.2011227373566964e-8
1.903024054026816e-8
1.5788442784715556e-8
1.4556241753664609e-8
1.2923996949206822e-8
5.382684531052759e-9
2.0781723983484822e-9
1.0310578276408817e-9
6.704856253552881e-10
6.992307206052149e-10
1.56470874711274e-9
6.985998995503988e-9
9.034083556085513e-9
6.0640865299900485e-9
5.490878256541856e-9
5.696738790198227e-9
6.461139282536007e-9
7.894256767696523e-9
1.0382237345557602e-8
1.4835593075464232e-8
4.2561315445353384e-8
3.1171668825375555e-8
1.7899530335389383e-8
1.76072682628625e-8
2.3318589116849747e-8
3.655176003806079e-8
3.189954710500574e-8
2.6849765627297973e-8
3.666557345978786e-8
1.0175525501700671e-7
1.7868993868040122e-7
5.8220825006372576e-8
1.194507692487052e-7
5.196898228633078e-8
8.934221218375025e-9
1.7133583020871602e-8
1.8713783856609894e-8
1.68999591822567e-8
3.944574574674432e-9
1.740649768811338e-9
1.0959007655933353e-9
7.689797054794951e-10
4.018354752984535e-10
7.253914488252162e-11
2.972497885499297e-10
6.528826313216221e-10
1.0882695330534808e-9
1.4859012141425718e-9
2.0602257162836327e-10
3.527417985221175e-10
4.191425169216745e-10
1.1732144314674643e-9
5.858171316002582e-9
1.0079969269753628e-8
9.123946377104187e-9
9.054845446488617e-9
9.722992162682287e-9
1.0837888086387982e-8
1.2315842542466075e-8
1.4175949950536447e-8
1.649748422192513e-8
1.9406626851652995e-8
1.490007738569578e-8
1.1773205440427983e-8
9.929590726346196e-9
9.320855262220426e-9
6.435727517089095e-9
2.2662651928133663e-9
9.13065862135884e-10
4.920335562191326e-10
4.1570855251799787e-10
7.071058637472681e-10
2.1278919288800805e-9
1.0016351014582982e-8
6.3189602200117605e-9
4.657780468268223e-9
4.409412858392053e-9
4.761076860993166e-9
5.6566040226990786e-9
7.329304789696772e-9
1.0421806447383377e-8
2.5537216649937382e-8
2.064783066312601e-8
1.117077249932625e-8
1.0366001028589286e-8
1.2719000540228372e-8
1.9106154557722328e-8
1.8576378608835614e-8
1.4186847268573558e-8
1.7624357537989808e-8
3.1834373712853176e-8
3.820986131606653e-8
1.9791349155902777e-8
2.0647744739252715e-8
2.150075557729673e-8
2.007266303094642e-8
1.1311924672101605e-8
1.8857375796555324e-8
3.0198773714912043e-7
9.771921292694774e-8
7.367338925298411e-8
1.0371838191516511e-7
2.781148617386952e-7
9.219566898653688e-8
1.1760397196009971e-7
1.6363380528068899e-7
1.1074197592291577e-7
1.670017847163933e-7
8.648662707936659e-8
1.833267630241492e-8
7.817553946431493e-8
3.746141556532677e-8
7.407505347607727e-10
1.3682707265776102e-10
7.450345299284317e-11
2.3599167078655052e-11
2.8518239937757968e-11
7.566609535905832e-10
4.0492815692756323e-10
3.05948232837059e-10
2.5749457338461565e-10
2.8203905848087535e-10
3.314389843118491e-10
1.6270304953207061e-9
4.289029813917368e-9
8.110340455311621e-9
4.887655632099577e-9
7.96948948517237e-9
6.989178644285932e-8
8.447260849306671e-9
2.6893527642852526e-8
1.4574996570393677e-9
5.952550416490709e-10
6.130147063673413e-11
1.002147317406263e-12
0.
0.
0.
0.
1.2078192601724176e-13
7.043406134310838e-14
7.067076128100901e-14
9.041005172961825e-14
1.7364819755042262e-12
1.521966329461788e-12
1.7679240139099438e-12
2.1773374349708325e-12
2.7316997084601872e-12
3.4514801376695177e-12
4.3734426343721166e-12
5.545980315411385e-12
7.027183181284293e-12
8.881607762215351e-12
1.1172486553593059e-11
2.300944583085246e-11
1.0270722636728882e-10
2.1804439739025993e-11
5.005884834490174e-12
6.071693597748466e-12
1.548365235938902e-11
2.6227082829935833e-11
3.937205197913722e-11
5.511279552841932e-11
7.298046334640239e-11
9.227726161076843e-11
1.1269218011784362e-10
1.345707525242699e-10
1.587659227615032e-10
1.864084026854645e-10
2.1880708538806923e-10
2.574852892538125e-10
3.0431152797815825e-10
3.6171554783472555e-10
4.330229068571776e-10
2.1615081068592634e-9
8.412776146809667e-9
1.4640159717264547e-8
1.2835485477081495e-8
1.2407038523914153e-8
1.3106794031032134e-8
1.4444789146834138e-8
1.6277234113002665e-8
1.8643448517776878e-8
2.1716827596284745e-8
2.580649713406422e-8
2.14182400784184e-8
1.966901190003966e-8
1.7445745636823544e-8
1.7217088354814104e-8
1.2705861405890425e-8
4.7076689987818444e-9
1.969060451493208e-9
1.0513363520966353e-9
7.394373161124463e-10
8.668519724371993e-10
2.2323613928318095e-9
1.113447181622805e-8
7.49364704411168e-9
5.773130524409698e-9
5.5185566511456995e-9
5.8910861287156525e-9
6.808625756033883e-9
8.443524886547833e-9
1.125876010627408e-8
3.644664500853532e-8
3.1435139564296914e-8
1.797853337548905e-8
1.7568888294854337e-8
2.2826233065239848e-8
3.628089788392284e-8
3.582574142929251e-8
2.8535184868813774e-8
3.445251166924212e-8
6.929411032297239e-8
1.4648267270844033e-7
1.047900796557564e-7
3.6072632018741686e-8
2.1528050542320568e-7
6.00326622560259e-7
5.776301411494797e-7
7.299495081330429e-7
9.234021195214685e-7
8.405805807428049e-7
3.2074874620150243e-7
1.8505357276035963e-7
4.3643257651541854e-8
5.922657170395874e-9
1.1980018624190835e-9
2.1952246488374967e-10
6.453983937355114e-12
8.480669501866241e-11
3.555502940300283e-11
1.396665872947684e-10
1.2194887941360037e-11
1.1771533314888942e-12
2.4689164530242855e-10
4.964895921765378e-10
1.7299157701410218e-9
3.77215496300281e-9
6.629462743211582e-9
9.68529273767665e-9
1.2147298585981615e-8
1.3800149693254341e-8
1.4903933451444196e-8
1.5747658390888973e-8
1.650747866221222e-8
1.9554355018022202e-8
7.236048129345531e-9
2.766845685363342e-9
1.1099470143592267e-9
8.552784995814104e-11
2.0788432373455863e-9
3.0601322209579023e-9
1.256674183323011e-9
4.506794973899324e-10
2.707898138060515e-10
9.275530495449462e-10
1.4741493941460144e-9
1.962376174368698e-9
2.4909237986599516e-9
3.1866224010470194e-9
4.269014462217737e-9
6.2369435230889204e-9
1.042263590968753e-8
1.9338761922997226e-8
1.6806563523466794e-8
1.3501149016493823e-8
7.934619897542063e-9
3.6600392339412e-9
2.0425577564423723e-9
3.6988685435558656e-9
1.0632222393524916e-8
1.796216721833569e-8
3.593668857005645e-8
7.584702809577191e-8
5.699287930939251e-8
8.563084103626004e-8
4.232857961806397e-8
5.0840815213551626e-8
2.1453682958540827e-7
3.666276500343578e-7
3.186707672116772e-7
5.936467846452925e-7
3.844963440902894e-7
3.91077194559752e-7
4.738998116874773e-7
7.268517769467617e-7
1.2640568370430237e-6
6.155426720252673e-7
2.470205957473082e-7
1.9851163103545608e-8
7.288255032428286e-8
7.476169728513141e-10
4.166631675085787e-11
1.4876869707180335e-11
2.07392832448928e-12
4.382555806504021e-12
6.2273651180331585e-12
4.700984185580065e-10
5.484992603377906e-10
4.618325956890063e-10
4.761405242245299e-10
5.271861566099823e-10
6.036217068139506e-10
7.066531778803996e-10
8.409369017442167e-10
1.0135842174307221e-9
1.234364110584197e-9
5.868723166124536e-9
7.467227445519082e-9
1.388330572662611e-8
7.365674050242153e-8
3.75270566644301e-8
1.5839260937648225e-8
2.334362892635145e-9
4.598620889182031e-10
1.0541986813843502e-13
9.250505675457343e-14
0.
2.849848300540196e-14
0.
5.0418504916361634e-14
4.22436291793553e-14
4.9747161899681665e-14
6.637601534835639e-14
9.105709687806214e-14
1.260417780808043e-13
2.252273656253068e-12
1.9583178457900663e-12
2.2789467318778374e-12
2.8180672861688475e-12
3.5510650369873703e-12
4.506057951648733e-12
5.732515841018921e-12
7.29437946549274e-12
9.265971693653467e-12
1.1724387808091688e-11
1.4732376590378144e-11
1.8302251158890123e-11
2.961844149047811e-11
2.0991329976803782e-10
5.744851005152021e-11
1.5275742985207603e-11
8.891156233850218e-12
2.707978426919005e-11
4.533442419564699e-11
6.498535434854347e-11
8.571519793312504e-11
1.0716422663023057e-10
1.295771538172408e-10
1.5378341562757606e-10
1.8094114288161615e-10
2.123785155544421e-10
2.4959165399543877e-10
2.943519481845393e-10
3.488955048999892e-10
4.1621194590089614e-10
5.004940940543924e-10
2.856166022810022e-9
1.0478885819944144e-8
1.523938877522867e-8
1.282467826861991e-8
1.2578447168603717e-8
1.350869113806927e-8
1.518315238031595e-8
1.75824276444276e-8
2.0929426908791382e-8
2.5693187148787912e-8
3.267455934036275e-8
2.294184642191331e-8
1.9332259422013937e-8
1.5599163204122445e-8
1.3710530043260446e-8
1.2952974470534561e-8
6.3170992561023246e-9
2.331847341424581e-9
1.0942780498483704e-9
6.63274128126482e-10
6.083255034386497e-10
1.1970908601240338e-9
4.829875548886581e-9
1.0257553540216166e-8
6.241707786994767e-9
5.435823865318671e-9
5.522578316928808e-9
6.165776829519538e-9
7.422773310973874e-9
9.605135416680396e-9
1.3454836860612633e-8
4.0764045077281094e-8
3.194543920741821e-8
1.818632424026751e-8
1.775465985018388e-8
2.3211170294262945e-8
3.6672779292231375e-8
3.405260447619317e-8
2.804280098051268e-8
3.644458174419477e-8
8.73837476349668e-8
1.3055390246462876e-7
6.74267925001629e-8
7.90150354024936e-8
2.011567369365402e-8
1.7806041184224174e-8
1.8706355016435235e-8
2.313919039800651e-8
1.1688393715262663e-8
3.2066744753454362e-9
1.7157869858259879e-9
1.1265619951463456e-9
8.426941532104468e-10
2.678598664902498e-10
1.2054301429697216e-10
3.7779754890358696e-10
8.0173022942582e-10
1.3300012193204137e-9
5.826404319374126e-10
3.041238953652889e-10
4.2101637133475887e-10
4.899784873659542e-10
1.618779220494118e-9
7.224617403141347e-9
1.1295969431045883e-8
9.959419931832664e-9
9.90992120728906e-9
1.0694032961625594e-8
1.2001890667249316e-8
1.3778068749065066e-8
1.609538421407954e-8
1.9118722874716927e-8
2.3107309716422752e-8
1.6857156356843933e-8
1.2967385868765541e-8
1.0388587824911764e-8
9.451104012457725e-9
7.780981750212528e-9
3.0443876626546223e-9
1.161490988824055e-9
5.871654029277589e-10
4.3694733918326783e-10
6.214264211977156e-10
1.6570801583898813e-9
7.243181511396336e-9
7.811191768635954e-9
5.170008561173988e-9
4.678455305511278e-9
4.911555540772387e-9
5.698382530439577e-9
7.203807953327537e-9
9.946287569258575e-9
2.649999387598814e-8
2.325304090841724e-8
1.2588199500625448e-8
1.1693695380352011e-8
1.4295348225048007e-8
2.1622040076531646e-8
2.295915920682126e-8
1.748299257458469e-8
1.9733433726532403e-8
4.35407612093796e-8
4.152762193857732e-8
5.569869950749055e-8
6.663201090226576e-8
1.1337975083887597e-7
4.8328606573643093e-8
6.7202705857854465e-9
3.4432350377559757e-9
6.058292080456903e-9
7.197599523984715e-9
1.0536151990273317e-8
1.4259319160576226e-8
5.059201935914395e-9
7.083982643695122e-9
1.0793495170543268e-9
4.589034411293315e-10
8.297320012443548e-9
8.472689889375654e-9
4.0871202241964986e-9
2.2623258034144844e-9
1.3476183066439079e-9
1.900364329506184e-9
3.160013572807513e-10
1.9883748059998456e-11
4.3718327726286294e-10
9.39062116313253e-10
1.2161026794322781e-9
1.43607130125002e-9
1.6617006996208262e-9
1.8962357096616734e-9
2.1328094444838378e-9
2.364032699041647e-9
2.5841403383097524e-9
1.0278314100931745e-9
5.294178246367618e-10
1.618926819775858e-9
1.3506596685041991e-9
1.3267931078332963e-9
2.402186173158755e-9
4.1256108269189063e-10
8.009633402874983e-10
2.869361514419771e-9
8.601257582395644e-9
3.944229014997333e-9
2.988249353939846e-9
2.809293031159818e-9
2.966056077336007e-9
3.3996108062901405e-9
4.183755496191207e-9
5.5342630692575956e-9
7.960146713616066e-9
1.276577458816863e-8
2.35715028838167e-8
5.492691288444835e-8
3.129207909113267e-8
2.1227796093937818e-8
2.4850182387947584e-8
4.131607230855769e-8
6.808411978108378e-8
6.287199628000442e-8
8.803972466209063e-8
2.0800665498224435e-7
2.5400693027910976e-7
7.418289696031303e-7
1.1475437888691772e-6
3.9003550208432135e-6
3.852392847551568e-6
1.7698094505668278e-6
1.0267689973633794e-6
7.42009717737418e-7
5.896843831683416e-7
4.650405853089097e-7
4.557978208307269e-7
2.2499000300096534e-7
8.784070901758425e-8
1.5390470447213926e-8
4.022102632258634e-9
2.4454218756563436e-9
1.553877467329318e-11
9.756784013983088e-9
1.265718732602883e-8
5.077095495345923e-8
3.3579992913199784e-7
3.698451722676639e-8
8.523866908073767e-9
3.9777297670351726e-8
5.7278115351266064e-8
9.641562233650033e-8
6.822831900836336e-8
1.6989061998103223e-8
3.0043758538738594e-8
3.116768592211195e-8
5.3432176891348935e-9
1.95731822844842e-9
5.004800816866268e-9
2.4007169797195144e-9
4.383481451927433e-8
1.5775768870118824e-8
1.2799597370488594e-8
5.746754530947172e-9
4.422291649816849e-9
3.967379389676937e-9
2.3073391907491786e-9
6.820767576815948e-9
1.4724944489120709e-8
1.818031256740693e-8
5.4983166087864544e-8
1.6463490476969705e-7
1.0817263177195916e-7
1.0685713547148544e-8
2.136457162305334e-9
5.855288330912445e-10
1.7476972639137458e-10
1.0692207437240299e-10
3.1994948508243816e-10
1.406159568955976e-10
4.627214222295756e-11
1.1880154959921194e-11
3.7008261309832196e-13
1.5323709682613566e-13
1.441329100963479e-12
7.063960187849505e-13
2.511242501561005e-12
3.2369981579720095e-12
3.9328394934451475e-12
4.878632761461066e-12
2.1774505049705883e-11
6.713525653043202e-12
2.708140509191425e-12
5.269694475230489e-13
3.426402397325807e-12
6.662891228837676e-12
1.0757681277647762e-11
1.6329548448513646e-11
2.4197119296316977e-11
3.546912882586655e-11
5.160949174369941e-11
7.437899899010286e-11
1.054343513454509e-10
1.4537438794786946e-10
1.9291494840058496e-10
2.4613103123531214e-10
3.049077283323652e-10
3.7124708695960796e-10
4.482574658629473e-10
6.598370444212748e-10
8.524572961386686e-10
4.1258087776512775e-9
1.0142736722377643e-8
1.83418276246021e-8
2.5973470786390455e-8
3.1136931650199633e-8
3.4325738547221726e-8
3.6599892536783535e-8
3.859522625373452e-8
4.05833997094602e-8
3.234258947303003e-8
9.136501092956435e-9
2.2734408694459614e-9
5.128252039179508e-10
3.28583912978417e-9
1.0347491746550527e-8
3.262852098221579e-8
1.0491888407531175e-8
5.624157556860716e-9
2.4370514822261837e-9
9.269032602057552e-10
4.420905606439492e-9
7.313633046417597e-9
9.338922888152663e-9
1.0807650650717728e-8
1.2115366865035224e-8
1.3540397559450655e-8
1.524623942140149e-8
1.7288358974956648e-8
1.9550893608433143e-8
5.981019685566852e-9
4.291964415449767e-9
2.465605257408825e-9
3.063282990983104e-9
6.3281505370570624e-9
1.4646182588712745e-8
1.8543148345782513e-8
3.087676809699642e-8
7.52313340063651e-8
9.191695457299678e-8
9.053497388581758e-7
3.7140538267072695e-7
1.1206352006927107e-7
6.896272704868357e-8
1.1892032079546209e-7
3.197049461911142e-7
2.772969549734706e-7
2.792380705434289e-7
1.4309056112054442e-7
6.671598933983965e-8
2.6837508223232142e-8
1.4865478198899376e-8
3.243026550040354e-8
4.399142060817855e-8
2.3199013853307555e-8
1.0931684175402364e-8
9.571643066914347e-9
5.945757834111535e-9
2.8178970597629487e-9
3.568374282427893e-9
4.095851100049104e-9
4.759857175206476e-11
4.569950239768739e-9
1.1649208870368405e-8
1.2169387935414374e-8
1.1940649571160364e-8
1.2279428638310365e-8
1.299677829401646e-8
1.3965580452565622e-8
1.5141401190072964e-8
1.6529712780563235e-8
1.8159380036411765e-8
4.679095485270657e-9
4.723276224204318e-11
3.212944610325628e-9
7.852884891388051e-9
9.694501597420207e-9
7.578407708503262e-9
7.689723608557103e-9
1.3609282595448297e-9
3.6131752432206856e-9
8.874932972898197e-9
2.4004991686965842e-8
6.592789906752362e-8
3.103673131490075e-8
2.368320499758058e-8
2.2679654638048172e-8
2.4677094871667534e-8
2.947689916802996e-8
3.818979976596145e-8
5.350546241531463e-8
1.622780591484411e-7
1.3553707146016012e-7
7.788257865446297e-8
7.714170483713901e-8
1.0292053611750869e-7
1.7163510695208817e-7
1.8481355021710353e-7
1.7132451859584486e-7
2.333257911519128e-7
2.2877673804853897e-7
5.905379245986351e-7
2.374476864704881e-7
1.357735732973045e-7
1.7514961566979523e-7
3.925351635815619e-7
1.0020289030535874e-7
6.438994907438626e-8
9.907169973829656e-8
3.0279657859073667e-9
1.8601494259979167e-9
8.016468067212149e-10
9.569560309723347e-11
8.68102097586467e-11
9.196261825293016e-10
1.037163177253017e-9
3.889420762134284e-9
7.6356111443222e-10
4.51280126381263e-9
1.0172980676518966e-8
2.0032878214386966e-8
4.269816097328718e-8
1.5565185106119937e-8
1.087724962593178e-8
8.723385270478586e-9
1.6438426949428327e-8
8.326528085169243e-9
4.8508503048607276e-11
6.189656697913707e-9
7.493502294110118e-9
8.1632416380008e-9
9.121398063200777e-9
1.0509749538984065e-8
2.2619149207987878e-8
4.361127670658441e-8
7.421229147757736e-8
9.09762602014914e-8
6.36009584773411e-8
6.089289749195706e-8
6.450058950287013e-9
8.712387440357816e-10
1.8437236143320257e-11
4.071375727353777e-13
4.6493685596873894e-14
1.694026866036907e-12
1.6013333871012623e-12
1.3464573165154652e-12
8.699434088517689e-13
1.1086525943442372e-12
6.219601671279126e-13
2.3262039262383787e-13
1.278562206910045e-13
1.4607452007242992e-13
2.732115294476305e-12
2.288527801746024e-12
2.6448712941251312e-12
3.268411678403389e-12
4.1244105324777056e-12
5.247447832446086e-12
6.701048395356263e-12
8.57082572578083e-12
1.0962937005337652e-11
1.4000936524549253e-11
1.7815378443529796e-11
3.071727078466537e-11
3.9864768873594225e-10
3.850615538542184e-11
6.846170860210408e-12
1.2434662741397757e-11
2.858952102699804e-11
4.700829538908722e-11
6.953447273782818e-11
9.634393748477044e-11
1.264670650605654e-10
1.586826842904442e-10
1.9256917167772294e-10
2.2882066568931737e-10
2.6889562712046036e-10
3.1462630783095653e-10
3.680784865352313e-10
4.316276059905622e-10
5.081769273435457e-10
6.015070440617153e-10
7.168137098220739e-10
2.980774108527041e-9
1.1486953386928707e-8
1.625202009237665e-8
1.3420830266597139e-8
1.292207386736896e-8
1.3589341568425073e-8
1.49295097209291e-8
1.6865032031170713e-8
1.9516248273219967e-8
2.3161989961909943e-8
2.8257093504365007e-8
1.9434970875417053e-8
1.4982402558267806e-8
1.1436998316161549e-8
9.930453785750397e-9
9.273047312309051e-9
4.730134290834999e-9
1.6866293578547197e-9
7.561640284202301e-10
4.4029657743895187e-10
4.1850444224270675e-10
9.156928394565891e-10
3.6343731830472133e-9
9.033512048741176e-9
5.106189558027275e-9
4.297785346276185e-9
4.306789960608221e-9
4.796674581527737e-9
5.8156150025391e-9
7.669276326955321e-9
2.7744741254461603e-8
3.1404431105248975e-8
1.9157279845228056e-8
1.9987955480859382e-8
2.7589041360050518e-8
4.845990134024213e-8
6.856422683615191e-8
6.564905644274015e-8
9.024414753661585e-8
1.5366285067621526e-7
7.387378905801942e-8
1.7301396291731067e-6
4.524194603362159e-6
3.6455469728751674e-6
1.2920233349247722e-6
6.615652738553825e-7
4.1137568182451725e-7
3.04095414573101e-7
2.9646570113588196e-7
2.911961547779944e-7
7.545184583460269e-8
2.468550727654272e-8
7.917155419274088e-9
3.7110935935005513e-9
2.973510636513435e-9
1.0836519400694462e-9
4.5689869416532624e-10
1.0383056810690922e-9
9.97113865121117e-9
6.039885544730119e-9
3.9480439017726265e-9
2.0849801574021783e-9
9.446468048572177e-9
2.341543007747184e-8
2.859100528318947e-8
2.810733855170146e-8
2.8050247453222593e-8
2.8733670830010674e-8
2.996944397738825e-8
3.1589223651787235e-8
3.347608296014542e-8
3.5555701725517036e-8
1.2620303311364923e-8
3.460244014078635e-9
2.9088638414296046e-9
7.680013619338288e-9
7.347956216603117e-9
7.500080565955693e-9
8.883632431308357e-9
1.19151080267422e-8
1.5040485626042965e-8
8.410827330481525e-10
4.050467578084778e-8
2.4876158377855093e-8
2.0058211900257273e-8
1.883485861499486e-8
1.9443005500412215e-8
2.155579130733408e-8
2.5429133821361356e-8
3.186286898043352e-8
4.253601780641012e-8
6.08788465826098e-8
2.1012339450964258e-7
1.1864966817344686e-7
7.36544083771978e-8
7.867221273430491e-8
1.1730943500982733e-7
1.7385558149113946e-7
1.3512992613439913e-7
1.4357158722740555e-7
2.4909758412725653e-7
4.009913246793783e-7
6.535193637721654e-7
5.883984324793102e-7
8.016455645940086e-8
2.5954433183768894e-6
1.2336135377384059e-6
3.3572765530485237e-7
5.284116531796104e-8
2.7442451656077474e-7
1.1924202711610749e-7
4.8539997463132766e-8
1.3588066675743233e-8
2.370464241893108e-9
7.61266101789728e-10
2.988165801886105e-10
1.1785897081239342e-10
7.689653927590251e-10
9.456130452701556e-10
1.5143718360630663e-9
3.1898505352910457e-9
3.255329901373527e-9
1.0381395135911389e-9
1.6286059513537358e-9
1.2710063652257706e-8
3.6367126798905896e-8
5.207947484440516e-8
5.4566398865609467e-8
5.6181614262895895e-8
5.8974372548790935e-8
6.263631072441124e-8
6.675794215660158e-8
7.105318336561215e-8
7.537025408519894e-8
6.057035022779659e-8
4.664237850796843e-8
3.003160069738787e-8
1.0347100929697906e-8
3.5874958087779643e-9
6.870348349989001e-10
1.2059477991379236e-9
3.005442907185883e-9
5.149041457567655e-9
1.0767820506058743e-9
7.962211582574845e-9
1.1286635316408666e-8
1.3968968329623003e-8
1.6626315145289074e-8
1.9940784956336686e-8
2.4695545703667743e-8
3.2018687336271074e-8
4.38951864719829e-8
6.407857773429449e-8
1.7792368513643689e-7
1.275974945148534e-7
8.071365186656339e-8
8.657646391903243e-8
1.2773383867675939e-7
2.0555899465872254e-7
1.715315737498139e-7
1.7362332709569274e-7
2.6870479679648594e-7
3.2991336509867785e-7
1.4483118473771663e-6
2.1231262785339911e-7
1.2643697324268539e-7
2.5318666213918527e-7
3.021381736917642e-7
1.074398107342319e-8
2.6604929088883442e-9
8.616451759551869e-10
9.800233586480965e-10
1.1263298199020012e-9
4.489827022850967e-9
2.2929914009439636e-8
1.339791343463572e-8
1.4668964545765408e-8
6.210198071536152e-10
1.6517450252542278e-9
4.127321781079148e-10
3.6627557595250726e-9
7.715573945847075e-9
9.886199152134271e-9
1.643454817392544e-8
2.2838428962423116e-9
4.32449690534692e-9
5.014216806646265e-9
4.833872362540991e-9
4.880683835681176e-9
5.2668457283672795e-9
5.965183446108805e-9
6.989760652937476e-9
8.402338427498025e-9
1.0317288988559336e-8
1.2907257313169457e-8
3.412203364589075e-8
4.485791305001694e-8
5.5602647775079915e-8
4.840791912223285e-8
9.672741808136214e-10
1.2998653446292718e-8
7.2240473710330056e-12
3.1674539043048437e-13
2.5308954527534117e-13
1.7548833864279998e-11
7.403587850707425e-13
5.684132099806423e-13
3.496003402541719e-13
2.1682260837550316e-13
3.602618631297754e-13
2.2301569664421807e-14
0.
2.55388339316484e-14
3.524933781099144e-14
4.8915138836101367e-14
8.031608204325756e-13
7.105858720479728e-13
8.343311415821722e-13
1.038975372719756e-12
1.316618683892984e-12
1.6781273797386586e-12
2.1413815229321296e-12
2.727824481796181e-12
3.458921581314928e-12
4.349234323274012e-12
5.3921963388014656e-12
8.068021784403335e-12
3.79594273112977e-11
2.2373654446125183e-11
6.622832677216641e-12
7.881446085588438e-13
5.902560041466833e-12
1.0601360332632517e-11
1.5359083088745736e-11
2.0177141750412228e-11
2.5063834832159854e-11
3.016254770593775e-11
3.572188567417572e-11
4.2042793929240135e-11
4.945891148935939e-11
5.834882658611673e-11
6.91685647101864e-11
8.250121491065714e-11
9.91306485245858e-11
1.2015663789958062e-10
1.4718440857518525e-10
1.3187403885292518e-9
4.70687026889094e-9
5.3520578612403886e-9
4.6016911158647646e-9
4.793778474592926e-9
5.492364365797021e-9
6.67253549897653e-9
8.545211731432687e-9
1.1607209171513762e-8
1.682643780955473e-8
2.5620999417709713e-8
1.343450192821403e-8
9.855429607006924e-9
7.8528670004077e-9
6.0774102757623215e-9
5.497877602046852e-9
4.80858463263017e-9
1.9386311992304577e-9
7.32953934672058e-10
3.5122379766764993e-10
2.0900016456385924e-10
2.1843552658831415e-10
6.691174356162587e-10
3.924945066626872e-9
3.3405302492137577e-9
2.4557757894457597e-9
2.311476429268142e-9
2.4476389575243166e-9
2.8069639663706025e-9
3.4443249683709807e-9
1.2421471772109454e-8
1.492887407333596e-8
7.721270439777642e-9
6.8322449430816085e-9
7.786631096621128e-9
1.0946868509894043e-8
1.5062493725453363e-8
1.2247592291274258e-8
1.2342433698844384e-8
2.2264002727023503e-8
2.3495901099089692e-8
2.656903759829713e-8
2.787328693446943e-9
1.1185441345403337e-9
6.075193910306828e-9
7.535551825104736e-9
5.771647695339325e-9
6.3161459074638875e-9
2.5706380613008976e-9
7.381636818153e-10
4.095122732860401e-10
2.6032219596056756e-10
1.479087816356499e-10
1.1225173771669709e-11
6.613877062610318e-11
1.1527806240833641e-10
1.884250129482057e-10
2.9152798730424973e-10
6.927371372801591e-11
1.16547464604761e-10
1.2697629617897587e-10
2.0962921436517362e-10
8.917199682476333e-10
1.5194687153895358e-9
1.2995658674633687e-9
1.1728374289970722e-9
1.1378522342747006e-9
1.139141196106245e-9
1.153537989970888e-9
1.1589939338014467e-9
1.0553912322404558e-9
7.574720949714449e-10
4.3314670871872843e-10
3.1865375099051527e-10
2.7316672448921513e-10
2.487672508041442e-10
1.1806956281244894e-10
2.4506310787863546e-11
8.755025772739266e-12
3.0479713463306255e-11
5.892915276396656e-11
1.086649172075929e-10
6.14065862454864e-11
1.4873534275699334e-9
7.137703630382755e-10
5.34429109577605e-10
4.704428703673869e-10
4.3165814774951656e-10
4.0024321742178384e-10
3.7397849939485723e-10
3.5363840605857685e-10
3.4116415206227973e-10
3.916981887855509e-9
4.962633124288284e-9
4.3493231166530385e-9
6.014396269625315e-9
1.1145613748377427e-8
2.3244999688722728e-8
2.6337237109949074e-8
3.6543638691431165e-8
8.150555693798689e-8
1.6146959460622065e-7
2.813475148135611e-6
1.5744126733532076e-7
2.748022341705807e-7
3.638036425376683e-7
2.9724549996940954e-7
2.028541962676484e-7
8.960519029564285e-8
6.306530744719096e-8
3.161187722471675e-8
1.694502030193876e-8
1.6753657976995504e-8
9.363146456428014e-9
6.928162381929701e-9
2.6071887552215896e-9
4.0981414565624406e-10
6.519441684842548e-10
2.7926461044091968e-9
2.2117169311461075e-8
7.871846614432348e-9
1.2552101831739276e-9
7.280219295943872e-10
1.2089488794231919e-9
7.967030650161745e-9
2.017582187690188e-8
2.083313523845217e-8
2.108020888627795e-8
2.2451900573472407e-8
2.4462888082959035e-8
2.686372018658476e-8
2.95908769613724e-8
3.267697813290086e-8
3.619040417182647e-8
2.269725924478722e-8
1.6112152430373107e-8
1.1920662206272594e-8
8.23286382389978e-9
2.5899321822014165e-9
1.898445911711406e-11
6.597407669952474e-10
7.698353557244882e-10
4.092208377773449e-10
1.1509332025574219e-9
7.359047854547595e-9
2.3163712829530264e-8
1.2503388433122452e-8
1.0191363739534562e-8
1.0170702595420361e-8
1.1669385138612469e-8
1.5294818587871495e-8
2.34608177270756e-8
4.311104519876338e-8
4.224595917281912e-8
3.756410066860332e-8
2.3524855451197445e-8
2.5283524857184485e-8
3.709431397006863e-8
6.952595927541483e-8
8.786679591493053e-8
1.0658832656575275e-7
2.064541081945359e-7
1.45171949789093e-7
7.848797185924356e-7
3.776322303023844e-7
2.703351250543234e-7
2.919967284876579e-7
4.68322288195187e-7
9.297781749233647e-7
1.3106888843234418e-6
1.0060502846458313e-7
4.782183288740056e-10
3.332728388013777e-9
1.886286232922445e-9
6.171990373690935e-10
2.5349073640226996e-10
3.8515878446843005e-9
1.9387069830269157e-9
4.600643431937413e-10
3.409962720495178e-10
4.0117719921198845e-10
5.827266032934476e-10
9.39444024199005e-10
1.6074087665974827e-9
1.7983801085169405e-9
2.2037557950556525e-9
2.4690317734152926e-9
2.7625583648941383e-9
3.1336915734537875e-9
3.6089119983089106e-9
4.211582285338281e-9
4.967888158907715e-9
5.886369883132814e-9
6.857648500717954e-9
7.263226597775082e-9
1.169406714077848e-9
3.9309282222200216e-8
1.9853260002775928e-8
1.3752163839235338e-8
8.662548972115216e-10
1.209665697309233e-12
3.156654768742959e-14
2.0204207314006188e-13
3.282988093100631e-13
2.2164004067913684e-13
5.945806617065277e-14
2.4207165914005936e-14
2.7509137527384058e-14
3.898432306483411e-14
5.4766035680841074e-14
7.62676187458015e-14
1.0602222538887754e-13
1.4752679582723567e-13
2.056840865734398e-13
2.874660175497843e-13
3.97941831677634e-12
3.6185209205883824e-12
4.2774677797432466e-12
5.336583964139115e-12
6.757807027146702e-12
8.588053354690122e-12
1.0898261155743104e-11
1.3757497497667977e-11
1.7198891882722148e-11
2.115641452216746e-11
2.5347669208796187e-11
3.674355974565434e-11
1.2212230716812e-10
1.6216161770509248e-10
3.6255108893638325e-11
8.57122841144273e-12
3.695056399931462e-11
6.094921272515792e-11
8.36613364243399e-11
1.0590269473873011e-10
1.285759907352358e-10
1.5288097895040584e-10
1.8015108306700582e-10
2.1179620897292145e-10
2.493708404142568e-10
2.947225984299329e-10
3.502132697964143e-10
4.1904663723492866e-10
5.057813441278192e-10
6.171731580489477e-10
7.636161703157922e-10
6.162177572325893e-9
1.911140538181974e-8
1.723270951328813e-8
1.4217379759862653e-8
1.4470797702393221e-8
1.6350946008125297e-8
1.9886453775583454e-8
2.6060840823430403e-8
3.718974358055243e-8
5.710070171713363e-8
8.447581701417268e-8
4.2801448210018085e-8
2.6854892769584304e-8
2.131083246983548e-8
1.5661765956771865e-8
1.2518093105027796e-8
1.1892771687115737e-8
6.784095671407399e-9
2.3635420317432327e-9
9.833955163247448e-10
4.3588605960906183e-10
1.565677060001576e-10
3.133448928199687e-10
3.2063892806667992e-9
7.376640472011111e-9
5.1042011768732065e-9
4.68741510619496e-9
4.850266835170093e-9
5.409705304645907e-9
6.410163113719231e-9
2.670576380740554e-8
4.089437641169198e-8
2.2431854906622666e-8
2.0788924152767518e-8
2.4579099262038433e-8
3.542808267406766e-8
5.526976338505301e-8
5.2267773858101966e-8
4.5355035825995997e-8
5.4399696230303004e-8
7.887514693683419e-8
2.4242896569265212e-8
3.1098283554792286e-8
3.996229069365142e-8
4.8423174779881736e-8
4.013002238492664e-8
4.891404714387952e-8
1.7130669310477025e-8
4.445788461868804e-9
2.3021686494695792e-9
1.4869943317258103e-9
1.0173463687978623e-9
3.0018188780366976e-10
2.9072021347469304e-10
6.125597466570651e-10
9.038907808353932e-10
1.0400588065189927e-9
2.599011651417134e-10
9.492331742834823e-10
9.838701135481547e-10
1.058511181994714e-9
4.053851211699044e-9
1.514330158312234e-8
2.2334346627239413e-8
1.9197959882161628e-8
1.880673833987169e-8
2.0039504267745077e-8
2.2236988217413795e-8
2.5269946206845575e-8
2.9291201467368384e-8
3.468610620771698e-8
4.210734624127662e-8
3.206746238926647e-8
2.766782683594787e-8
2.2752877432529145e-8
2.0750673896331932e-8
1.7919565977131376e-8
7.294580428107591e-9
2.8599864616918107e-9
1.4265003149671905e-9
9.202888124318354e-10
9.596639969588202e-10
2.2453174187784415e-9
1.0749847236974495e-8
1.2101818138624954e-8
8.46995260959974e-9
7.797595604679445e-9
8.150144885108286e-9
9.27361418919605e-9
1.1338950488338268e-8
1.4894833037341304e-8
2.1213153581095686e-8
6.279194764569945e-8
4.7123734861264577e-8
2.7689982939180083e-8
2.786150124205417e-8
3.791210716887972e-8
6.131900487137977e-8
5.541202528956876e-8
4.945511534214813e-8
7.189988622177351e-8
1.588477904882004e-7
3.0594779415507135e-7
2.1005169354286702e-7
2.0459244149744227e-7
9.595902266164862e-8
1.9502951038445777e-8
4.071598218710253e-8
4.295606852904337e-8
4.085546896180716e-8
1.0612721463902976e-8
4.205887615501458e-9
2.454387413281403e-9
1.6974484713656075e-9
9.4275761507612e-10
1.8341400957877287e-10
6.675750532896137e-10
1.3975009214474399e-9
2.3960114444162194e-9
3.731651762082949e-9
5.558508626869441e-10
9.017216065562943e-10
1.056268656051827e-9
2.7672469310609192e-9
1.3781433006139677e-8
2.3946192880508235e-8
2.1592825898029453e-8
2.1215491217741048e-8
2.2541628873709295e-8
2.4851647913256124e-8
2.7909215316261563e-8
3.171097200709106e-8
3.63776027098816e-8
4.2113443427863215e-8
3.2537643163320564e-8
2.550837126685906e-8
2.0834616627118218e-8
1.9071429605740445e-8
1.2750899165129985e-8
4.5157920309397904e-9
1.842912526843098e-9
9.819511225118275e-10
8.111128579132203e-10
1.4055618381803687e-9
4.475589362528315e-9
2.140647834362242e-8
1.2746442384640933e-8
9.680657755520289e-9
9.26450862250966e-9
1.0033466310091628e-8
1.1905334101067717e-8
1.5357835356342467e-8
2.1669752839058524e-8
5.6537914199475404e-8
4.839909655440735e-8
2.768319413119154e-8
2.7133303774017754e-8
3.551723877307092e-8
5.78007918666377e-8
6.130408435416518e-8
5.341235020322761e-8
7.240152350005236e-8
1.3933333860400152e-7
1.2465943281256353e-7
1.5871290907770258e-7
1.2938510681662516e-7
1.270288572889691e-7
2.0673263943663957e-7
5.410936160784729e-7
7.385084590852882e-7
3.497138371390221e-7
1.4096405560273305e-6
2.5532264204403405e-7
1.1180735824057876e-7
1.7337855857686108e-6
1.0571576250506447e-6
1.0295869439625685e-6
1.669159468536766e-6
1.9490006570723295e-6
1.8288173574259885e-6
4.041294603092759e-7
1.0911560584976453e-6
3.886914316700407e-7
8.666930945859812e-8
6.544941660110451e-8
1.5223925715183097e-7
2.3340178965817887e-7
4.944261014811098e-8
3.125556596641648e-9
2.7519459916032315e-9
8.80015562728734e-11
2.3881087360994786e-11
1.2319725084224238e-10
1.6505239214291168e-8
3.017011104993803e-10
2.518750882273382e-9
1.0310545296814327e-8
1.3034415479647992e-8
2.8604268225813897e-8
1.171866120892108e-8
1.5458962294745347e-9
1.3081625368019521e-9
4.052636127258897e-9
5.5223096883278215e-9
3.2920551505373845e-9
6.579592269462753e-10
3.599891561467309e-12
1.512141931383718e-12
7.57289495223591e-14
0.
3.58513371455998e-14
0.
9.250328571573327e-13
4.822220715827228e-12
7.239764983892261e-12
4.8609687016751265e-12
1.0657931059797352e-11
1.6653038555621694e-11
2.4026681097916665e-11
3.3424307906575796e-11
4.56674846679695e-11
6.182789381621772e-11
8.332534202351811e-11
1.1206355766068751e-10
1.506150118710227e-10
2.0247353601484254e-10
2.726801293770792e-10
1.4575545968995126e-10
1.9213738372523072e-10
2.370555489327162e-10
2.817978651321608e-10
3.3918139598546806e-10
4.111906980385493e-10
4.989876461912262e-10
6.047031730540652e-10
7.266358170868649e-10
5.200325198190406e-10
5.023761639027423e-10
8.957843384084307e-10
1.1762354435854417e-9
1.4805537042425748e-9
1.8534721811328977e-9
2.336014103860498e-9
2.9858344927716686e-9
3.894710624074423e-9
5.215991772947779e-9
2.4699774474047766e-8
8.419315145627747e-8
1.3057636446559555e-7
1.0299137731711715e-7
9.220248460971725e-8
9.328949146225714e-8
1.0400857069316505e-7
1.3214820538251992e-7
2.2230270094703863e-7
2.3159455959259464e-7
1.4397841792245457e-8
3.0112377134665903e-9
9.462370248875137e-9
4.8276751690152175e-8
1.6077171996817175e-7
2.058731883112889e-7
1.0706668132394e-7
6.430313910668583e-8
4.575634618703035e-8
3.207186009147993e-8
2.5212411875131442e-8
2.747730420222744e-8
6.363966851121175e-9
2.518467335405183e-9
1.889030456790673e-9
1.9951145458027714e-9
9.677545079424686e-9
2.143202999235708e-8
3.524002426465156e-8
4.92470121630427e-8
1.7414649797034364e-7
2.513665483209442e-7
1.9231225774214516e-7
2.2971137072932957e-7
3.6191540162759217e-7
5.878522916417216e-7
4.368351545869726e-7
3.5866518926569426e-7
4.682996192439481e-7
1.6621514146922272e-6
2.9089406421456876e-6
2.6861736279046204e-8
2.250420534871598e-7
3.705347831993508e-7
4.066888637937473e-8
3.5702596923954295e-9
2.422425081790605e-10
1.9463070454247996e-10
8.193659695811454e-12
8.562974673718331e-11
9.968531607829295e-13
1.5359787153568491e-10
2.5688542374234283e-10
2.8236023498344507e-10
6.697673982363421e-10
2.2458307500542963e-9
6.119421351680576e-9
1.1318075319987906e-8
1.6182976857287686e-8
2.1016130717923212e-8
2.4959167781242676e-8
5.467780681732297e-9
2.1289211535647515e-9
1.587392861380023e-9
4.6056332456200935e-10
1.9967811451791783e-9
4.512237574353248e-9
9.371982807207846e-9
1.1390825959615901e-8
4.234006813856639e-9
7.955047166298623e-10
1.9134820877669582e-7
1.2901761263554406e-7
2.0872406673291613e-7
8.280985623979413e-8
1.7418091610897566e-8
1.040856955131165e-7
2.759126290086106e-9
8.673528967372292e-10
5.935538987045038e-11
7.02353732745536e-10
4.2311369511530614e-9
4.3896849456081255e-9
4.2388705222482956e-8
1.312264849533637e-8
9.795565584987417e-9
8.027000069215984e-9
9.106883642523498e-9
1.1844406929819503e-8
1.4723277357041658e-8
1.2074141558317576e-8
1.1013481328576228e-8
3.662347017678573e-8
2.9246632733085452e-8
5.091757489321162e-8
2.6821479073195654e-8
1.7923796485663748e-8
3.1888434103579e-8
3.72730070762209e-8
4.611638967094166e-9
5.7300361388674935e-11
2.0870667802877387e-10
1.0089699128549271e-10
4.570279634241242e-13
3.3399768468264383e-11
3.721490459206077e-10
2.2517628188946133e-10
2.0038053379433495e-10
6.466357287895312e-11
1.6057684989639293e-12
1.261991082778379e-11
3.318188414146488e-11
5.6385866481840135e-11
8.545266623039115e-11
1.2575943236076303e-10
1.841400325222614e-10
2.7012712518533513e-10
3.976527052406865e-10
5.870685906390669e-10
8.66991975301595e-10
1.273859804044766e-9
1.843532143172012e-9
2.5870869695296353e-9
3.968160409690136e-9
5.861085887486923e-9
3.9465092144848685e-9
1.3391588112638102e-9
9.740452039808952e-11
7.723497684262849e-10
1.5678760752802347e-9
2.4441177918800793e-9
3.5597427663425317e-9
5.137827518440798e-9
7.435686006774166e-9
3.2231781974122387e-10
1.129078818786944e-9
1.3983852700653878e-9
1.2933581035761077e-9
1.0000764718866403e-9
5.74580792978663e-10
1.7025221459624838e-9
2.902632879544325e-9
2.8324286696384207e-9
4.092357248987066e-9
7.217715713257355e-9
1.6380080539441096e-8
6.277967277831005e-8
3.6946583284032245e-8
2.5393757708719846e-8
2.3699194271743332e-8
2.5820413776995828e-8
3.128041835727518e-8
4.1383675794940415e-8
1.5090003933953106e-7
2.0476326660502296e-7
1.1434280396334224e-7
1.0932314672774353e-7
1.3580666240934096e-7
2.118957386706593e-7
3.3875354623516217e-7
3.330927438322008e-7
3.621872440944456e-7
2.8622422409970626e-7
2.3143455217276057e-7
1.6467331878678336e-7
8.94916668573832e-8
2.1993243267605534e-7
7.204227682744678e-7
2.8408617185472933e-7
2.059526105966537e-7
1.2234758973561256e-7
5.118465377016217e-7
3.4526288848058373e-8
1.2698806083520954e-8
1.965412406328322e-8
5.931323958107986e-8
9.260582401563782e-8
1.4432342265637792e-8
6.6896984156275135e-9
1.6149117279289503e-9
5.354509970606558e-10
5.239960980715916e-10
6.359237107571382e-11
6.110091521236955e-11
1.6954229337390912e-10
7.457459502080724e-9
1.0439896236412722e-8
2.5698610612879184e-9
2.058838249989091e-9
8.050539686838653e-10
2.6127498565040517e-9
2.099246424509787e-9
9.757778771113589e-12
4.377932507471059e-10
1.1589654096581383e-9
7.207107474056234e-10
4.110136229431861e-9
1.0327660784443971e-8
1.5451662292189517e-8
1.961089470509828e-8
9.520764802390659e-9
9.131464791890333e-9
5.8500122795493746e-8
8.584932828752956e-8
2.6520770062755175e-9
8.334010537267036e-12
3.931682524626681e-13
1.4296640374499226e-13
3.465540373389299e-14
1.4493805222815842e-13
2.3582216183593376e-12
6.05745914792969e-12
3.3939269397890415e-12
3.832821218720957e-12
5.106778150716446e-12
8.467177033858305e-12
4.914555159174535e-12
5.295774736391785e-12
6.402130341045537e-12
7.988601569753283e-12
1.0075646245987283e-11
1.275939269676378e-11
1.6179203315112927e-11
2.0509922992634405e-11
2.595716571687875e-11
3.274738988446075e-11
8.136014715787687e-11
2.0822649243478322e-10
6.102939341125759e-11
1.0011175618817527e-11
2.5902429004185255e-11
6.087568247664704e-11
1.03424606970866e-10
1.5823312086237138e-10
2.2776574818277303e-10
3.1112269792931457e-10
4.045445100872811e-10
5.051830044226579e-10
6.138858885758793e-10
7.345322834949481e-10
8.725251612483472e-10
1.0341363976200715e-9
1.226579410056627e-9
1.4584745085771229e-9
1.7406104267269509e-9
2.087091575047973e-9
4.0807811269948896e-9
2.8136236919477125e-8
6.153155236091342e-8
5.886212531865718e-8
5.6791264731070266e-8
5.8890999736220475e-8
6.320443393815532e-8
6.88052085404413e-8
7.536625000413408e-8
8.2867610344824e-8
9.148115542656847e-8
7.28975337088778e-8
5.449186096189781e-8
3.949392364360783e-8
3.3695470888476856e-8
1.787883246290763e-8
6.734056783342393e-9
2.963149133740554e-9
1.5833120569952483e-9
1.4176299279391807e-9
3.2159810252848254e-9
1.3639066089266686e-8
4.2429064722044775e-8
2.5913896028785405e-8
2.2665528562893814e-8
2.3044586030103507e-8
2.5642961088577763e-8
3.068474188182311e-8
3.93082630893299e-8
5.395392645095918e-8
1.5239605721615201e-7
1.3157248491733874e-7
7.951621762361e-8
8.159365972968117e-8
1.1274122217286806e-7
1.8973873693733735e-7
1.8838180241714784e-7
1.7236436964252093e-7
2.3507807881957415e-7
2.542433292244586e-7
7.015229993321057e-7
4.814740075615988e-7
2.6638373654065735e-7
1.718791442865483e-7
1.7311097179271915e-7
4.758514124678322e-8
1.7790334385871555e-7
3.992338874816388e-8
3.5305270322096997e-9
1.8303111533694096e-9
8.188358878848936e-10
2.7820550799792073e-11
5.3319180632417914e-11
2.9779244047914093e-10
5.638928627008786e-10
2.3332522192544864e-8
1.716727207901981e-9
1.8088515227905184e-9
6.376580065446095e-9
1.419930791589409e-8
2.8534419438764728e-8
5.166998133417117e-9
5.665758790334035e-9
3.5536625923283807e-9
4.176833332114863e-10
4.090021248164174e-9
1.7783788242504812e-8
3.403196146762586e-8
6.136639665761104e-8
9.41406979571247e-8
9.130819917862022e-8
1.6665013414160502e-7
5.916871661649975e-7
6.653383371332849e-7
2.0246459105986461e-7
2.3273033977998104e-8
1.640671967620141e-8
1.706852326719626e-8
7.980466352531156e-9
4.547213983881546e-8
2.036034440293009e-9
1.446059365693166e-10
7.021946701979537e-13
5.641661264138714e-13
1.1719036676048837e-13
2.0795170261932928e-11
3.2072452938629602e-12
2.501774611428337e-12
1.58859228594988e-12
1.6370970104595444e-12
4.2375152641313145e-12
4.766982206290121e-12
7.936728387689865e-12
6.54764716891893e-12
9.74557715929688e-12
8.892458130344282e-12
1.0203123544674708e-11
1.2661458205111045e-11
1.607090863449009e-11
2.0557408642591757e-11
2.6371656006692464e-11
3.385252382196795e-11
4.341788403839584e-11
9.139012865675959e-11
4.868733476933568e-10
7.751507381043194e-11
7.33740586381276e-12
3.6638929750184894e-11
7.87676352037635e-11
1.3071200265641694e-10
2.003611939306073e-10
2.950025555435527e-10
4.1951492781092216e-10
5.718547933000701e-10
7.424751860585776e-10
9.23964879558426e-10
1.118106859717516e-9
1.3326062168164857e-9
1.5770982933404063e-9
1.8620669953700888e-9
2.1991641342494515e-9
2.6020020559604486e-9
3.0872746597689282e-9
2.3921438479750767e-9
2.718554369816756e-8
5.609944295211052e-8
5.2389217018980844e-8
5.198599952969278e-8
5.513130681321087e-8
6.017052002915925e-8
6.653538769423483e-8
7.418648175182189e-8
8.332102671851406e-8
9.423849733034358e-8
6.41419055754626e-8
4.1831411431899924e-8
2.7065323314728414e-8
2.1205801252119778e-8
1.561386950096364e-8
5.365097922037995e-9
1.618177538736504e-9
4.942924673013581e-10
5.099691678251558e-10
2.106945016264109e-9
8.638726582268731e-9
4.354238879298018e-8
3.786775401426227e-8
2.6442714243047424e-8
2.4560926380720045e-8
2.6444283210366558e-8
3.1721699079782197e-8
4.197513093822433e-8
6.133753494450444e-8
1.381339026378807e-7
1.308857787823667e-7
7.754478995937429e-8
7.89831194916843e-8
1.0802434381420624e-7
1.8845242917067263e-7
2.371268855417082e-7
2.3841048265039822e-7
3.30925680527807e-7
2.3652031565728656e-7
2.2548418722979564e-7
1.0842113025630239e-7
9.964545301896908e-8
1.731039547431066e-7
5.300191287186284e-8
5.155923086952329e-8
1.2357943891499283e-7
8.190506924515382e-9
4.625700828568209e-9
2.011780784036578e-9
1.8438592935331374e-9
1.4632905976453868e-9
5.254333414357086e-10
8.163186523834611e-10
7.886387846150018e-11
4.856558606588819e-9
3.4089768314822817e-9
5.391156872999954e-9
7.336586539474958e-9
1.1950002401914281e-8
7.915133067816956e-9
1.3683196804344134e-9
2.516614675698266e-9
3.4544043962416025e-9
4.318029637261221e-9
5.045526687636573e-9
5.767523009987104e-9
6.61341378383148e-9
7.659883051886096e-9
8.975196766847717e-9
1.063618041931834e-8
1.2693405664647805e-8
2.5976463306539327e-8
3.52307186687403e-8
5.823814800223865e-8
3.274711951182725e-8
2.6389212009816973e-9
5.254318895357973e-9
1.7851336202810182e-12
4.071181137833696e-14
6.138826915955971e-13
2.486820238333406e-12
1.0125652764675968e-12
7.052382920713278e-13
2.841652217991289e-13
9.504214463991061e-14
6.662963411427264e-14
8.594830584441297e-14
1.2031461094946333e-13
1.681645032936287e-13
2.3461862428167727e-13
3.276158549162566e-13
4.834425977158678e-12
4.326806799836164e-12
5.088739283291263e-12
6.3313964965072604e-12
8.008020454514851e-12
1.0179276578352302e-11
1.294282224357874e-11
1.6409932641771582e-11
2.0679510416172174e-11
2.5789379559858395e-11
3.1621594213270755e-11
4.750157872696474e-11
2.05812633846318e-10
1.3686390647576128e-10
3.376988719878112e-11
1.4787590895473826e-11
4.889147833925952e-11
8.052199177041303e-11
1.1238374846975853e-10
1.445348950682363e-10
1.7736370249704952e-10
2.1207496208041292e-10
2.5037660439190907e-10
2.942050854094987e-10
3.456839580178901e-10
4.0725499411037845e-10
4.819261931065202e-10
5.736457331817719e-10
6.878734851086673e-10
8.324950675981468e-10
1.0193445985195549e-9
7.425751544916129e-9
2.3844360190206497e-8
2.4630740278832235e-8
2.0107279385408245e-8
2.0056913893080217e-8
2.2081750849052368e-8
2.5857600728301176e-8
3.2034371506785904e-8
4.229740442391798e-8
5.990016589351607e-8
8.89130719205848e-8
4.572888033427807e-8
3.270608112319993e-8
2.5757086913240865e-8
1.9090445687763437e-8
1.6384083781305175e-8
1.4739384775554509e-8
6.330961893357028e-9
2.385596688211939e-9
1.107326901236477e-9
5.873831593391687e-10
4.6225614052913057e-10
1.4200868853303218e-9
9.564831610350032e-9
9.680980508694922e-9
7.194596030154848e-9
6.7875402586825145e-9
7.1578978995698405e-9
8.13628001558397e-9
9.853960365348288e-9
3.926165440690057e-8
5.342578928721353e-8
2.9719539017574947e-8
2.8107557690383035e-8
3.422242124415088e-8
5.1528628391232526e-8
7.724203179279677e-8
6.681722259748498e-8
6.32280578830086e-8
8.539648170814203e-8
1.048612948259586e-7
1.4990509292272369e-7
2.3648810421979248e-7
1.1064566110029325e-7
3.8468680613170045e-8
6.235673930547713e-8
5.48411422070337e-8
6.62769001342102e-8
1.7970613504312864e-8
5.095051613278294e-9
2.6511760556138874e-9
1.6599262679937853e-9
1.0933165137739624e-9
1.4877023155406515e-10
6.96278907059495e-10
1.2283232673460913e-9
1.7759087476439007e-9
2.5168794369367216e-9
8.290469601388283e-10
1.2480690815723124e-9
1.3928387580830044e-9
3.5948138660780708e-9
1.7085390718530107e-8
3.110750289230831e-8
2.8529945165405143e-8
2.781775796171844e-8
2.9297840564669456e-8
3.2003892963492386e-8
3.55454672110695e-8
3.9830007820902046e-8
4.492596724644142e-8
5.100687221820515e-8
4.262232384090171e-8
3.569020066980546e-8
3.0101776758386623e-8
2.7972297285654006e-8
1.5791465066009236e-8
5.712579553663539e-9
2.505333605807583e-9
1.3950712571668612e-9
1.1543413259875746e-9
2.003762910285388e-9
7.079674409309109e-9
2.513877283221859e-8
1.4213385319252061e-8
1.1843898296259101e-8
1.1767020771623728e-8
1.294946006250919e-8
1.5437368316745833e-8
1.984361661140109e-8
2.766505174209271e-8
4.246452364667632e-8
9.820531093676018e-8
6.453467276219744e-8
3.898197713294343e-8
4.027961754186686e-8
5.7190829042914164e-8
9.143573748318163e-8
7.784972586399806e-8
7.844976143361181e-8
1.3376540368855265e-7
2.5775552957319755e-7
1.9144420970654197e-6
1.689044303867109e-8
4.469525400152614e-7
4.032083551993681e-7
2.654031879070437e-7
1.1298570571046025e-7
4.4356207312927984e-8
8.05613997520473e-8
4.247613458544098e-8
2.1836344592029538e-8
1.1919416136218794e-8
4.693678478333412e-9
3.4934922614232137e-9
1.6401797646526246e-9
1.7601062669132225e-10
1.1518516235119315e-9
3.248168244645836e-9
1.49849943337757e-8
6.0589218404986236e-9
1.644969859914113e-11
1.3397092056039589e-9
3.998044976598125e-10
1.4840791033683162e-8
3.528600352688159e-8
3.6120579800475203e-8
3.596881595459817e-8
3.790034661237919e-8
4.1039838619166854e-8
4.489761768156304e-8
4.9292918295151056e-8
5.419649092624558e-8
5.96261607789128e-8
4.110762447911475e-8
2.796514112557175e-8
2.0737042776383593e-8
1.6128697269633723e-8
6.1435173412573845e-9
1.5856203266554896e-9
2.1253653568223618e-10
1.8228892022550476e-10
1.6833393183118355e-10
2.3730599270141414e-9
1.356557252516465e-8
2.6589988326405183e-8
1.6720810561736425e-8
1.4794689583982172e-8
1.5345533265594325e-8
1.7744990711797524e-8
2.2590331298426058e-8
3.17921742392569e-8
5.023024034445757e-8
8.603279854950122e-8
6.701294586871614e-8
3.9156923344163446e-8
3.918273543961799e-8
5.313549280736941e-8
8.877404150979174e-8
9.051765268366471e-8
8.944501077303675e-8
1.4422854542903214e-7
2.0346586876708328e-7
7.917318752021389e-7
1.6894499132253482e-7
6.895390101685709e-7
3.4744510857484076e-7
4.25078617893368e-7
5.513667534662162e-7
9.794559889473933e-7
6.52771199074935e-7
3.952442995297849e-8
1.2504181164815325e-9
1.1256474788116703e-9
3.342905786699121e-9
2.3527084773382627e-9
4.032064298079721e-10
4.041865894501125e-9
6.996636535399041e-10
3.233206733513496e-10
1.3437853513025985e-10
6.787279539607186e-11
6.37968621778793e-11
8.595533382976299e-11
6.788159902551978e-12
6.476536266110424e-11
1.0317850474582754e-10
5.7521214370150485e-11
1.9083102441914203e-12
3.646119502665868e-11
5.243877926690588e-11
4.127786418339471e-11
1.2411050345609939e-11
1.5025243686098966e-10
4.712751748585709e-10
4.5984369503591126e-9
7.899832372037527e-9
2.1655788909387288e-8
2.9826115590608566e-9
5.763104866398024e-10
6.209320246989845e-13
1.0644310849136806e-13
1.5726738101247678e-13
7.42569146011913e-14
1.7845848923815107e-13
4.5292515239494274e-14
0.
0.
2.603032613931542e-14
3.708948850871765e-14
5.179462254444689e-14
7.199569337965274e-14
1.0008456703668392e-13
1.3936064269499123e-13
1.9448799187598465e-13
2.8155649333366754e-12
2.5380549565027197e-12
2.9931812838693422e-12
3.731842051301402e-12
4.72709182853997e-12
6.014208660268642e-12
7.648452608069052e-12
9.689206912328702e-12
1.218040223741862e-11
1.5113529359046713e-11
1.835671535052967e-11
2.663979153875541e-11
9.725700949113993e-11
9.833650896279771e-11
2.3519035603597527e-11
6.263221126712837e-12
2.595175460545236e-11
4.323096703309742e-11
6.000264057047236e-11
7.659826995055816e-11
9.34738053685485e-11
1.1141050853648007e-10
1.313635782801522e-10
1.5436926999031484e-10
1.8156251309168665e-10
2.142683249892089e-10
2.541487118170287e-10
3.034201200581582e-10
3.651887071899532e-10
4.439936576258706e-10
5.467256808119308e-10
4.378130794528668e-9
1.396784904641678e-8
1.3426782287218865e-8
1.1129524019257054e-8
1.1334254229533459e-8
1.2778480842836056e-8
1.5428757674851353e-8
1.9920772952170135e-8
2.7770849983482745e-8
4.1741762411394977e-8
6.322756102071726e-8
3.157529597502637e-8
2.100911821381298e-8
1.6704632745051945e-8
1.2343189262282578e-8
1.0287143794396087e-8
9.740055344493321e-9
4.898267437789708e-9
1.736167505694424e-9
7.522293745231532e-10
3.5911210796589474e-10
1.9533847697763398e-10
5.144721505212298e-10
3.834975759824907e-9
6.186391201128273e-9
4.340690212969372e-9
4.007783693781437e-9
4.170994117476126e-9
4.6875798953638616e-9
5.610206999323553e-9
2.2662882621597006e-8
3.243022007332851e-8
1.762208796978675e-8
1.6249858268645397e-8
1.9169783732788365e-8
2.7671608299767956e-8
4.1969843272612833e-8
3.740574488393326e-8
3.266385933921521e-8
4.0091920922518936e-8
5.915611464089459e-8
3.818796613272592e-8
6.981810464039466e-8
1.4440518129921012e-10
3.30380639463611e-8
2.7162597163763137e-8
3.1216808576227765e-8
1.8163347946710276e-8
3.934326714777369e-9
1.8058962766617343e-9
1.1458130804471363e-9
7.692723068790681e-10
3.59927062399597e-10
1.5310850414625995e-10
3.9604893335676017e-10
6.426654618802868e-10
8.167703318928436e-10
7.376000054097049e-10
5.224103883630828e-10
5.943235662936842e-10
6.500329624127961e-10
2.2668878950892566e-9
9.137575973011283e-9
1.4562735359616503e-8
1.2825357010023801e-8
1.261831004065419e-8
1.3476050983684414e-8
1.4963228823033962e-8
1.6965002943775655e-8
1.953090612643439e-8
2.282737572133341e-8
2.7137019123014687e-8
2.1607219473744763e-8
1.8424624284309157e-8
1.5527722414871215e-8
1.479434339770498e-8
1.1382956430046612e-8
4.229466614651424e-9
1.7082406887285025e-9
8.908266721855123e-10
6.357420500650539e-10
8.140917592865952e-10
2.1982171607144736e-9
1.0851003009656128e-8
8.187946694206816e-9
6.013715876203312e-9
5.650653817117401e-9
6.005383814193319e-9
6.95983701158049e-9
8.703195368617472e-9
1.1770057125842125e-8
1.7442716244400357e-8
4.474382877551958e-8
3.072148955451756e-8
1.768244049944228e-8
1.743398063738919e-8
2.3253525159130603e-8
3.601317540363967e-8
3.0171442261977935e-8
2.6127933434580387e-8
3.7907336929196345e-8
1.207159445798819e-7
2.4700906963445234e-7
1.3873610098245536e-8
1.865188924443822e-7
9.43774330678637e-8
3.2825374602186346e-8
1.1550873178307084e-8
1.492162160536251e-8
1.7135195365364158e-8
7.4231661407071045e-9
2.6076390523043097e-9
1.5388093831348008e-9
1.0683295325894946e-9
7.612749195826325e-10
4.205248519048087e-11
2.2095709414418166e-10
6.233498769330041e-10
1.4489453174551188e-9
3.778811980463138e-9
3.868274870451626e-11
2.7720173045421996e-10
3.734944668038602e-10
6.684102997583535e-10
4.834071769711182e-9
9.09179091112553e-9
8.495427822648857e-9
8.456932064516101e-9
9.067501010120841e-9
1.0071038656366384e-8
1.1380737367979983e-8
1.2997984334417146e-8
1.4968761322634495e-8
1.7362363633952952e-8
1.276796969069601e-8
9.842366717365682e-9
8.46178447285701e-9
7.661707519355818e-9
4.435525975624233e-9
1.472574465562831e-9
5.87810149004345e-10
3.266469830287406e-10
3.451266073920896e-10
7.714566170455891e-10
2.5949590696267394e-9
1.0740838995680119e-8
5.652307344132398e-9
4.373400246094734e-9
4.254704500920161e-9
4.715210329255641e-9
5.778639249594396e-9
7.79718463934154e-9
1.172833715071646e-8
2.3378234340330782e-8
1.763282070906402e-8
9.367044707709611e-9
8.551254996388725e-9
1.0370313339427169e-8
1.5419438666036847e-8
1.4781956447669362e-8
1.271888775590763e-8
2.1639506920872312e-8
2.3354670471202507e-8
3.0848561142397855e-8
2.3688702702800086e-9
6.681985294283219e-9
6.415117537726341e-8
1.3103146273355897e-7
8.46807763678838e-8
1.1442442819537085e-7
6.08969862949754e-7
4.4359305082583385e-7
7.491050796642757e-7
1.0845577933209657e-8
5.490098951271761e-11
6.598561772907669e-10
1.7742699816264497e-10
5.7133097044986494e-11
8.322636397804102e-11
1.1225724597066824e-9
5.562007879163028e-10
2.9702907887356063e-10
2.8948137431404253e-10
3.748652499129192e-10
6.187510361931883e-10
8.430882810667974e-10
9.942903390823556e-10
1.1507366156726192e-9
1.3332849512049423e-9
1.557008176165537e-9
1.8316179909166442e-9
2.1657895032106805e-9
2.570646205491914e-9
3.058019137051878e-9
3.621454131500637e-9
7.168021306268679e-9
2.1673849153319063e-9
3.20270861446595e-8
1.226348870519877e-8
8.144587294672563e-9
1.7240710529795707e-9
2.9858759156142727e-12
5.1127450310190146e-14
1.1174054980472963e-13
6.01419226908137e-14
1.3499002619839763e-13
2.9527333532768486e-14
0.
2.594947691588042e-14
3.773700744952396e-14
5.313831733982998e-14
7.402701742987454e-14
1.029282545099402e-13
1.4325148230560322e-13
1.9976937184676868e-13
2.9977443076577685e-12
2.6795746434717463e-12
3.1511503721447678e-12
3.922972079185058e-12
4.965941275800961e-12
6.3186131453355775e-12
8.043243218217944e-12
1.0211345671500023e-11
1.2887565926520405e-11
1.6098975555329902e-11
1.9774496790769383e-11
2.927014629144488e-11
1.2314782801227435e-10
8.705534028064363e-11
2.167316003686988e-11
8.117543619477747e-12
2.8837328226254418e-11
4.7923742520212824e-11
6.710472709302124e-11
8.643500735952121e-11
1.0613601604097815e-10
1.2692202743978438e-10
1.4982079241736002e-10
1.760033288216286e-10
2.067536893346378e-10
2.435455853753754e-10
2.881906536580641e-10
3.4306200200516663e-10
4.114348798835382e-10
4.980306822150785e-10
6.099232563311482e-10
4.610427511775594e-9
1.4935468613633434e-8
1.538953953915664e-8
1.2686886129742701e-8
1.2784071657413978e-8
1.422116701443146e-8
1.684306594258054e-8
2.1139767481635422e-8
2.8334581086815614e-8
4.077872113562057e-8
6.124557702131004e-8
3.132602803137876e-8
2.2255593061055978e-8
1.7596228640770602e-8
1.3155554676310165e-8
1.1411965248410875e-8
1.0401701112511593e-8
4.533171513804408e-9
1.6777235210003964e-9
7.695572613961222e-10
4.057170232262585e-10
3.160869214519376e-10
9.533919757264804e-10
6.276345408188947e-9
6.762167354790581e-9
4.932524168539063e-9
4.6212648527165345e-9
4.8595532530536845e-9
5.518575537116594e-9
6.685029885836335e-9
2.635447798490338e-8
3.540020192633874e-8
1.9356011297505733e-8
1.8016740596611255e-8
2.155394493327009e-8
3.1773418087355583e-8
4.7046318594307286e-8
4.015247898321435e-8
3.667587854476476e-8
4.800340813488948e-8
6.798043718823404e-8
8.219992379606636e-8
1.6034375384015335e-7
6.734892577840202e-8
2.5210735014729243e-8
3.319230864703782e-8
3.0974047617104605e-8
3.6267601584424735e-8
7.887297663929832e-9
2.6652651272715806e-9
1.569761397767193e-9
1.0107781310160506e-9
6.229941072853415e-10
9.518744097022351e-11
4.097744272716271e-10
7.312669973466275e-10
1.0085775139224945e-9
1.4319724608516868e-9
4.394259582992843e-10
6.366882455853153e-10
7.127973409456354e-10
2.0162855080515743e-9
9.215243664344552e-9
1.6274161673819066e-8
1.4816621920190264e-8
1.4538788892728324e-8
1.54360989784968e-8
1.7011354320599e-8
1.9082913309747738e-8
2.1630340459791012e-8
2.4725635201964927e-8
2.850852021751488e-8
2.3671530194097293e-8
1.998991372575697e-8
1.7437981612674734e-8
1.680213005583288e-8
1.0156287404130737e-8
3.5887451112975382e-9
1.5320022442728572e-9
8.476442520192971e-10
6.947242894523272e-10
1.1444641015909695e-9
3.7288179608051135e-9
1.5289980213859805e-8
8.372455361527287e-9
6.710617823625793e-9
6.558040895320223e-9
7.164361389600639e-9
8.520071958853716e-9
1.0964675835430037e-8
1.5367609819698456e-8
2.3886837888012413e-8
5.2741632563331774e-8
3.374212954472116e-8
1.965958425521995e-8
1.9613350018397153e-8
2.66766616223335e-8
4.0977574364117734e-8
3.334378425654841e-8
3.073208710862937e-8
4.9483234213622195e-8
1.3864926231671238e-7
6.214212499557377e-7
1.8270109182209882e-8
2.324971466787101e-7
1.7850764437014467e-7
1.0705128812791673e-7
3.951732861600054e-8
1.3561850684106345e-8
1.9827538048404795e-8
1.2610972565222694e-8
7.917504432798412e-9
3.8119908433006295e-9
2.3486095193674427e-9
2.0255653695470515e-9
5.196695743390493e-10
1.3365485107282874e-10
6.194391941648239e-10
2.1374604040665546e-9
8.540145554392622e-9
1.1137075014764631e-9
1.9016423276874568e-10
4.4923677556456705e-10
6.742146718693012e-11
5.079632472355169e-9
1.0967164223161538e-8
1.0785113616752265e-8
1.0748840884569424e-8
1.1441450041376953e-8
1.2568727749147944e-8
1.4000553663958013e-8
1.571046756890687e-8
1.772377703516143e-8
2.008617321266885e-8
1.3970921135195087e-8
1.0808708656063029e-8
9.208392582825831e-9
7.529464510364136e-9
3.265523117780883e-9
9.543847454482724e-10
3.0699841452555256e-10
1.4317017827355684e-10
2.87334877879449e-10
1.065346131634291e-9
4.390689594249599e-9
1.146774142064669e-8
6.261661796401036e-9
5.209272018097764e-9
5.2774236459575684e-9
6.067068120009207e-9
7.766287570602051e-9
1.111786102029977e-8
1.8202797277274858e-8
2.701540279215196e-8
1.9407552976581614e-8
1.0405322986358564e-8
9.565144760700237e-9
1.1708641187664258e-8
1.7370632670075746e-8
1.58057910569479e-8
1.325700938742084e-8
2.214816813256085e-8
2.2069848413756907e-8
4.506193324700701e-8
4.614707875837766e-10
2.7833710547184104e-8
3.8216794454957984e-8
2.7848715333182314e-8
9.139599185812446e-8
1.2910823186166995e-7
1.2620471049901818e-7
1.8503642779061203e-9
5.850625428094499e-10
5.195651566871047e-10
1.653156744315153e-10
1.9975586240659887e-10
1.7611722674798282e-10
2.063406518622107e-9
3.3289937371661756e-10
2.1579485730030313e-10
2.1832992085274092e-10
2.8503234979667226e-10
4.3009928154371816e-10
7.045184307170918e-10
8.662031041906817e-10
1.124666086067378e-9
1.2909954283907703e-9
1.4720242243367037e-9
1.6937949203880093e-9
1.9675275506022985e-9
2.3023583112483686e-9
2.709702847393651e-9
3.197783275781145e-9
3.740351832849287e-9
4.158236524172504e-9
4.7829307965455e-10
7.444094989091602e-9
2.0399581552826405e-8
9.363911585037332e-9
1.405695401714684e-9
7.30351446203222e-12
1.5741036263247306e-13
2.470502233932442e-13
0.
1.2119131831455846e-13
2.6038628681731612e-14
0.
0.
3.170440516359218e-14
4.495774586769333e-14
6.272101109199706e-14
8.718839102781675e-14
1.2125133505872973e-13
1.6891993142117715e-13
2.3587580042057005e-13
3.359969489023144e-12
3.0370769873316163e-12
3.584236095680457e-12
4.4694586431494625e-12
5.660642378752691e-12
7.199135325568583e-12
9.149066547635518e-12
1.157759971694852e-11
1.4530060247885154e-11
1.798323249039739e-11
2.1756785942482232e-11
3.1558634768482725e-11
1.1195563101123867e-10
1.2232796016824173e-10
2.8584028364474947e-11
7.670081105669815e-12
3.137858061862389e-11
5.198204757385826e-11
7.183673505849524e-11
9.142324875022005e-11
1.1135854955886355e-10
1.3260768103739083e-10
1.5631205657453055e-10
1.8369827947857795e-10
2.1611177369616691e-10
2.5513198651365995e-10
3.027521643799595e-10
3.616454952744594e-10
4.35577414606575e-10
5.3007658525241e-10
6.535731473196713e-10
5.210520165999645e-9
1.6432709473041652e-8
1.546706114876367e-8
1.2776880023622467e-8
1.2985948058811977e-8
1.4623577844579902e-8
1.7660791613362446e-8
2.2855989849665588e-8
3.201588566047885e-8
4.835741591111364e-8
7.27946342731701e-8
3.638771919961246e-8
2.3812941000643028e-8
1.8916302382623532e-8
1.3920027279991017e-8
1.1440584872151065e-8
1.0857183992791761e-8
5.663025976527373e-9
1.9970284893961496e-9
8.552068831882177e-10
3.984985789296548e-10
1.9243937395546172e-10
4.798552617069491e-10
3.842946770526758e-9
6.850732044128982e-9
4.78934960642274e-9
4.4157557580305105e-9
4.587631900133108e-9
5.143486731073652e-9
6.136206052935828e-9
2.5091712358100147e-8
3.6747103296458164e-8
2.007397809882151e-8
1.858381031100925e-8
2.1995636609951536e-8
3.183872524253925e-8
4.8898417728383606e-8
4.451169555464779e-8
3.9024770835620105e-8
4.788517108035184e-8
6.930795540037861e-8
4.373325896259618e-8
6.437922998044978e-8
1.2687207908554829e-8
4.145995325608916e-8
3.378181985098312e-8
3.983080539362034e-8
2.013922654546399e-8
4.570633836592899e-9
2.166922135790201e-9
1.3768513429169805e-9
9.305856312611633e-10
3.8902885382720644e-10
2.1110253122277333e-10
5.028780772635308e-10
7.918919279749086e-10
9.821123911618742e-10
5.772046070329844e-10
7.1020855844241e-10
7.769765232528702e-10
8.437723017386683e-10
3.011410873013672e-9
1.1828982715687959e-8
1.8419544633936106e-8
1.608091662503924e-8
1.5778581350170445e-8
1.681631552074533e-8
1.8641444028683656e-8
2.1115916170012686e-8
2.4314524916709815e-8
2.846856687606223e-8
3.397092736790595e-8
2.6740344160663936e-8
2.285169089471734e-8
1.902899441575592e-8
1.785690750603685e-8
1.4254364176943785e-8
5.423029200492534e-9
2.174008967353658e-9
1.1181718736544837e-9
7.710336907392561e-10
9.276244631178418e-10
2.41733774331603e-9
1.194125384248497e-8
1.0039741920085806e-8
7.287097810960554e-9
6.810319267586101e-9
7.202036177107371e-9
8.298113597370303e-9
1.030069994148135e-8
1.3796599492434868e-8
2.0175229466474723e-8
5.448770783265171e-8
3.8693667972910916e-8
2.2563236038281513e-8
2.2537835016529517e-8
3.050124205748703e-8
4.839373035180591e-8
4.2056580578021235e-8
3.755791150455947e-8
5.5672011076942075e-8
1.5359905537363953e-7
3.1612966539077046e-7
1.4432171368603044e-7
2.3509038757650592e-7
1.2799580687749243e-7
2.7160651146901006e-8
2.5038158747555495e-8
2.7964858999457807e-8
3.1219950248904e-8
1.1503162816555836e-8
4.157238231053247e-9
2.4074504915036207e-9
1.6468895758895214e-9
1.1128192007466877e-9
6.715309439387744e-12
4.2669295051585373e-10
1.0674093947996763e-9
2.240323216119945e-9
5.277505713763411e-9
1.2045233128062455e-10
5.590827904699805e-10
7.056881031459792e-10
1.4422141160198574e-9
8.899107437211643e-9
1.632335468353694e-8
1.505331687727462e-8
1.4879950292307418e-8
1.5862173301359555e-8
1.7524944524975038e-8
1.9704916144366605e-8
2.239483462932319e-8
2.566443991111914e-8
2.962384751850406e-8
2.214793786571011e-8
1.7012707314750343e-8
1.4280780392358696e-8
1.298216538601773e-8
7.821933395448294e-9
2.6481041153821142e-9
1.0631789683341009e-9
5.748698872477463e-10
5.521257073011136e-10
1.160765312187576e-9
3.920555345721227e-9
1.7055544600457326e-8
9.208956738487395e-9
7.1100566369288096e-9
6.8857032415313e-9
7.571403379993585e-9
9.173974990958408e-9
1.2185396837529286e-8
1.79318711423362e-8
3.986593610662853e-8
3.215796990558429e-8
1.794326835577422e-8
1.7173660096406947e-8
2.1921042609367594e-8
3.456469211380856e-8
3.5005890199535704e-8
2.955791821877561e-8
3.9699804018473605e-8
1.1502343832270891e-7
8.441523905335879e-8
5.590137733264515e-8
5.267165980161778e-8
1.0963471329638513e-7
6.013515392345328e-7
3.0487303130716124e-7
3.1593230657684786e-7
5.245775635431987e-7
1.240703950512501e-6
1.7400738066418919e-6
1.4034488962813567e-6
4.129803491878922e-8
4.3300400698991425e-9
2.927037713720051e-9
5.558211303039956e-10
1.803394842584645e-11
1.7702947784436072e-10
4.06667025726235e-10
4.389296879937811e-10
1.890191776437757e-10
1.6943874429145914e-10
2.363756222515495e-10
3.476336051212827e-10
4.0135881008056524e-10
4.6432184861612697e-10
5.426890361782496e-10
6.389655788016053e-10
7.555879124946277e-10
8.946675602681479e-10
1.058219518601187e-9
1.2476086749245076e-9
1.4583451928431907e-9
2.986389691791163e-9
3.182878494997425e-9
4.692541242180371e-10
1.3851623504499746e-8
1.3340164808287844e-8
5.167365174786222e-10
1.8203189206348716e-11
8.599297840089196e-14
0.
2.9357120040048955e-14
1.0827909997742422e-13
0.
0.
0.
3.0350767649824693e-14
4.3306672221308534e-14
6.0499014588495e-14
8.413254165028497e-14
1.1701940131432602e-13
1.630390347487947e-13
2.535798365999481e-12
2.251225282443445e-12
2.6416631096818595e-12
3.285302300960356e-12
4.157046829581472e-12
5.289998050943309e-12
6.73870629762988e-12
8.568247685127865e-12
1.0843103512986971e-11
1.3605822631130796e-11
1.6833829387432e-11
2.537083052166818e-11
1.2107234995229678e-10
6.530413368332042e-11
1.6743678739315933e-11
7.202071982137023e-12
2.4360921368183334e-11
4.068734237922993e-11
5.7530358282509225e-11
7.477794157840009e-11
9.24154758168509e-11
1.109198139249155e-10
1.311338219273026e-10
1.5407777951139776e-10
1.8088092009106875e-10
2.128245350126147e-10
2.5145769947207986e-10
2.9877791882570996e-10
3.5750457670832697e-10
4.3151034678295553e-10
5.265319943515375e-10
3.865867549053953e-9
1.2786039900313603e-8
1.3966033264012101e-8
1.1540110833054e-8
1.1596647936248178e-8
1.2840138840198184e-8
1.5079141548221628e-8
1.865572869489419e-8
2.4460452521481208e-8
3.4230874077086176e-8
5.0514280531575506e-8
2.6877652084601018e-8
1.990439620530384e-8
1.5693097152799633e-8
1.1970063849166239e-8
1.0728119141691342e-8
9.27190950224691e-9
3.7089106513130388e-9
1.420852353251934e-9
6.803593410924048e-10
3.9116460296391174e-10
3.8357971655998075e-10
1.2214908419461795e-9
7.569359430688429e-9
6.222516468884774e-9
4.6638088185005825e-9
4.417583104150219e-9
4.684350841346182e-9
5.366214845183839e-9
6.567745627213226e-9
2.5164206660313278e-8
3.194665724776105e-8
1.7426858497284095e-8
1.6217775706326522e-8
1.9454908309828676e-8
2.8846079215165904e-8
4.1252989249217215e-8
3.391733590533012e-8
3.152099308934798e-8
4.253253760785707e-8
6.349423345932479e-8
4.099848874231141e-8
2.2839345237496311e-7
1.1433169396178516e-7
8.580562287281015e-9
2.7532114642996e-8
2.37611985301161e-8
3.1927341294258596e-8
1.0523534629710792e-8
2.7396768761866378e-9
1.4804250424086245e-9
9.23545203082406e-10
5.985349944696276e-10
1.5525212990600103e-11
2.9659418640434153e-10
5.737706748548671e-10
8.346985424988986e-10
1.2415080702431136e-9
1.4331526910261179e-10
4.6129512999180333e-10
5.385790636634113e-10
1.2572401192245184e-9
6.63627396525785e-9
1.2670196035532984e-8
1.1950701229373302e-8
1.1759092428740689e-8
1.2478606154760748e-8
1.3733787574429717e-8
1.536261247609573e-8
1.732163803026158e-8
1.963022768652854e-8
2.2344606915318033e-8
1.8905293919777636e-8
1.6074358449510787e-8
1.4660437005330377e-8
1.3908834248027297e-8
6.869696074827673e-9
2.417736186968482e-9
1.0651226366924742e-9
6.16838159546483e-10
5.802922210148922e-10
1.1660450158065407e-9
4.357927778233268e-9
1.1350006574142224e-8
6.505725453355441e-9
5.504068339265318e-9
5.530754937191818e-9
6.176351203463503e-9
7.510481299847592e-9
9.920213213037575e-9
1.4377211435193944e-8
2.3379303451724617e-8
4.420928523852653e-8
2.623813623049145e-8
1.5086167017721687e-8
1.4841740060218163e-8
1.9907087291670193e-8
2.9185701931334525e-8
2.2216461944219552e-8
1.9964098809793267e-8
3.337914224002761e-8
5.6080418476001134e-8
2.6723920035768117e-7
1.1619872525485423e-7
1.2918494649277585e-8
3.809534967940626e-8
3.677526933060186e-8
2.709847548268468e-8
1.1952149348618733e-8
4.438074817353554e-9
3.238690968112e-9
3.06671766594627e-9
2.3723105491314577e-9
1.3198842651234256e-9
1.1981152438596383e-9
5.413346078942648e-10
5.113076118633581e-11
1.4014012500789253e-10
6.698082921015429e-10
4.572393007279343e-9
1.325677792926169e-9
1.0899479085408587e-10
1.0183082195912315e-10
2.779082641730572e-10
1.4486050170206005e-9
3.628486793134599e-9
3.782582322732711e-9
3.822869797323063e-9
4.090916368812197e-9
4.502198207455136e-9
5.0100861152628645e-9
5.601339771504889e-9
6.2811547411472896e-9
7.06275045688874e-9
4.82965812113987e-9
3.871892048966522e-9
3.2118936727310735e-9
2.293270231485076e-9
7.625728331879365e-10
1.594610540607259e-10
3.278256767213106e-12
1.6400426305209713e-11
8.98778019358745e-11
5.079028017262628e-10
2.3134189555096604e-9
4.0507533243117995e-9
2.395782164509585e-9
2.0801865297845625e-9
2.1750900781480647e-9
2.5865191715521412e-9
3.4490573379649535e-9
5.196375103075394e-9
9.009662603426884e-9
8.612283218461886e-9
3.5123943175054883e-9
1.1777979264842728e-9
1.796424193192252e-9
4.151393666875898e-9
1.1120152140200414e-8
1.7980940428826756e-8
2.8367346526917415e-8
6.169391519802841e-8
8.2147191011298e-8
3.92147246077814e-7
1.2992867798988576e-7
1.4553601666903844e-7
1.186917816425005e-7
2.3608285121167724e-7
1.3386157164551445e-6
6.450391352461369e-7
2.458598320453484e-8
6.491661436254736e-10
6.570670569544903e-10
3.3494057051194357e-10
3.682584578115644e-10
1.509541218170064e-10
1.231997746424152e-8
4.99690948593903e-10
2.495176129057073e-10
2.3092615301470794e-10
2.901190308245132e-10
4.2975866638760915e-10
6.963720640263742e-10
1.1920227240487851e-9
1.2880708893324765e-9
1.5858524156395644e-9
1.7788720940889294e-9
1.9973944648361634e-9
2.2741592732635065e-9
2.624222703609599e-9
3.06144251676525e-9
3.600911790074184e-9
4.2408958994702856e-9
4.884180008749584e-9
5.045763369651043e-9
2.7327414900441223e-9
2.3995314875342415e-8
1.1614370311128593e-8
7.706378102606242e-9
8.726678299032654e-10
1.1387885451675174e-12
3.423832771247559e-14
1.0303055370366606e-13
1.7437378960656326e-13
1.0310674833660851e-13
2.65714242601144e-14
0.
2.4742494738608786e-14
3.589785575152293e-14
5.049648548358099e-14
7.03082958253562e-14
9.771757617781926e-14
1.3594683561301024e-13
1.8950634715570668e-13
2.6480902302401713e-13
3.681142653787128e-12
3.345195833520042e-12
3.954045348401521e-12
4.933464949941393e-12
6.248255525067823e-12
7.9421297972632e-12
1.0081327463173185e-11
1.2730819445852388e-11
1.592304178368983e-11
1.959973211912826e-11
2.3503783245832038e-11
3.400900584093561e-11
1.1323723247885741e-10
1.4960330994976945e-10
3.3577668934350255e-11
7.736897752301908e-12
3.391410132330185e-11
5.606747268579925e-11
7.704642983585458e-11
9.759156953314019e-11
1.1852514003062803e-10
1.4095033710334184e-10
1.6609835459780914e-10
1.952722107109062e-10
2.2990762558220397e-10
2.7170910421050783e-10
3.2285288788289877e-10
3.862877678409313e-10
4.662051732249779e-10
5.688107105850051e-10
7.036437888886731e-10
5.706635697737955e-9
1.7759962215357372e-8
1.6066411650320287e-8
1.3279408793282796e-8
1.3537789962034749e-8
1.5319706396921862e-8
1.8658427717476635e-8
2.4482454919332645e-8
3.497479620377913e-8
5.37548520367026e-8
7.965249078457281e-8
4.0354899365285914e-8
2.5357259126458257e-8
2.0125150220324742e-8
1.4799735316087907e-8
1.1863669916734638e-8
1.1282067353717431e-8
6.4173770119968964e-9
2.233109612460032e-9
9.291803073014559e-10
4.128111910582925e-10
1.5162459881986642e-10
3.095875031250834e-10
3.0826008108066282e-9
7.020104084441659e-9
4.845802252049238e-9
4.446333369592508e-9
4.599982021834457e-9
5.1314958627995494e-9
6.083226765213764e-9
2.527232032945533e-8
3.852121328811958e-8
2.1078545959335395e-8
1.9493568668165046e-8
2.2998365612642138e-8
3.3071155397033365e-8
5.143996639286684e-8
4.847423793537182e-8
4.191810515487338e-8
5.0111917805327284e-8
7.299252384386465e-8
2.3447875165082138e-8
3.1301260148210226e-8
3.585909013685301e-8
4.4265304477718175e-8
3.6685178062129884e-8
4.4915039620451334e-8
1.5626076095976183e-8
4.06902486993476e-9
2.12239561317082e-9
1.3748331969915248e-9
9.394203765919707e-10
2.810494324458124e-10
2.631965763414029e-10
5.619390351679368e-10
8.337775110357244e-10
9.650172585632715e-10
1.8598073690476017e-10
8.515914172310913e-10
8.87556380911038e-10
9.56400551201783e-10
3.674043309856678e-9
1.3750748854415378e-8
2.030181324369867e-8
1.7473229746561503e-8
1.713887875345503e-8
1.8284734239785034e-8
2.0314569573352087e-8
2.311366881032462e-8
2.6824379017553918e-8
3.1801790417154504e-8
3.86462501997387e-8
2.9446601057200192e-8
2.538570230716239e-8
2.0914950136478928e-8
1.916231842551241e-8
1.656911948311356e-8
6.731275305101732e-9
2.631792211725765e-9
1.3120525302044597e-9
8.492150534406809e-10
8.92447796670012e-10
2.0931767017462045e-9
9.962030233887454e-9
1.1223082319424995e-8
7.82416497560426e-9
7.192122094492256e-9
7.514822770988162e-9
8.553997392345008e-9
1.0469014276994374e-8
1.3773569474184831e-8
1.9663958228572195e-8
5.762441272349694e-8
4.296617481196417e-8
2.5126833688762045e-8
2.5168327373517845e-8
3.4069718422358245e-8
5.478213288344838e-8
4.9202261043296407e-8
4.351445737045399e-8
6.273537937796754e-8
1.4632154019369352e-7
2.751573579455519e-7
1.9122535296005766e-7
1.899491526128895e-7
8.989186513550257e-8
1.502084240936014e-8
3.4704626263279835e-8
3.694304053849352e-8
3.5190659016449354e-8
9.071221678871807e-9
3.6883608173554856e-9
2.2022050503518922e-9
1.5293268900374255e-9
8.382278900481274e-10
1.5179445882960862e-10
5.817275737649927e-10
1.2422570560462849e-9
2.135515167707403e-9
3.263757863141214e-9
4.560908691486694e-10
7.592554165604817e-10
8.934224040391809e-10
2.3476093012883778e-9
1.174480102816706e-8
2.035627647581169e-8
1.8363906530772598e-8
1.8075891183449318e-8
1.9242967285957812e-8
2.1258430962681395e-8
2.3928112727391602e-8
2.725729381470464e-8
3.1358656679692575e-8
3.641871711068194e-8
2.80139625377503e-8
2.1933233439951973e-8
1.8071049776060466e-8
1.6636270422562646e-8
1.1183448726802153e-8
3.943514301622918e-9
1.6000595278986708e-9
8.529351620578801e-10
7.101690130082535e-10
1.2350688410778943e-9
3.8925328485907345e-9
1.8570022024073213e-8
1.1175409413777456e-8
8.419767215258737e-9
8.03464230134668e-9
8.69684433845673e-9
1.0329092290071506e-8
1.335494141842075e-8
1.891964107792118e-8
4.845442199804988e-8
4.109624218856602e-8
2.3300384154504018e-8
2.2646971729106626e-8
2.9356200044668093e-8
4.7253378745574554e-8
4.9706268901441726e-8
4.260480975499508e-8
5.6803913962744205e-8
1.203503907301991e-7
1.0412810267013214e-7
1.1962307897309448e-7
9.300496272875779e-8
7.823829532989609e-8
1.0975755241937689e-7
2.9458177210629994e-7
1.1371663190592176e-6
8.359545839017687e-7
1.114026503424621e-6
5.933670216966662e-7
3.225966188251292e-7
4.859340765971064e-7
1.1204892343359121e-6
3.186942490317631e-7
2.522601635063527e-7
2.793636938939055e-7
4.1168323813692593e-7
8.695746621124287e-7
1.1299507827361632e-7
5.089147761329966e-8
1.1455692683758601e-7
2.313250894461385e-7
2.5991005446411925e-7
2.841291709032434e-7
2.855549249056231e-7
2.2182835705049144e-7
1.4242530337638287e-7
9.16145641358803e-8
6.324507921524279e-8
4.6806602849075834e-8
3.6180943278052624e-8
2.7534128571396556e-8
5.419629089080587e-9
1.1294087370341897e-9
2.5568518396368495e-10
1.5853736064389474e-11
1.6159710874003178e-10
8.000122211380751e-10
2.315765086474443e-9
2.014007786532175e-8
5.1574063872726856e-9
6.198548786829416e-10
5.436941278536278e-10
9.39283832536193e-10
1.1705599590602088e-9
1.3965084870183293e-9
1.6666436406436801e-9
2.004811001467181e-9
2.430834611903525e-9
2.9670535497010246e-9
3.641189257031615e-9
4.488605075395914e-9
1.3032615638301303e-8
6.734818948576065e-8
6.538360965003588e-8
5.263577345797069e-8
5.054703043973729e-8
5.411863661111853e-8
6.36020705556491e-8
8.233905006849037e-8
1.1701496791438442e-7
1.6592277175012437e-7
1.8246674201737498e-7
2.8697411096810447e-8
2.9091261005963818e-9
3.1976514628246507e-10
1.2311183279343073e-9
2.1851229226313974e-9
4.361600919326016e-9
7.909717529172159e-9
6.582450903658554e-9
5.753241915548261e-9
6.303003540258107e-9
8.313303368078666e-9
1.21616655314022e-8
7.600953069919803e-9
2.1582868454769253e-8
1.3359559965233538e-8
1.0395794498809412e-8
9.518412872888666e-9
9.633522107574907e-9
1.0489445159120609e-8
1.2151811784356016e-8
6.760823140721798e-8
9.68291588923532e-8
5.3194156299833943e-8
5.064769132900033e-8
6.243467108537313e-8
9.525702352191729e-8
1.539554256158327e-7
1.4721276310373604e-7
1.4061347180871612e-7
1.889469127183319e-7
2.2780636656681986e-7
1.8040353850629877e-7
1.412445541024966e-7
1.3142491232489415e-7
1.2598410247074263e-7
4.273436597150968e-8
1.426480041960701e-8
7.090462122568494e-9
4.630145417658113e-9
3.944547001510183e-9
2.3132524906145122e-9
2.451265596906878e-10
4.901155382339289e-10
1.013903168287837e-9
1.17848040815193e-9
1.3254261235045444e-9
7.2882952313038995e-9
5.360161402226548e-9
5.1507764929394055e-9
5.463317167579841e-9
2.0222713814144365e-8
6.641446206529879e-8
6.01733509388694e-8
4.946996296574569e-8
4.904898995957823e-8
5.325663278459966e-8
6.140509926501177e-8
7.509593727165099e-8
9.834840461408123e-8
1.3810975510029666e-7
1.9728094743073616e-7
2.4653386565791195e-7
1.3219316768506926e-7
7.283059219049952e-8
5.9229630818222607e-8
5.003145036761112e-8
3.62581014912871e-8
3.2069495007353056e-8
1.9740885354422425e-8
7.157584921075836e-9
2.777936095245437e-9
6.719630539539066e-10
1.1461113311417903e-9
3.3390008172821096e-9
1.6012343708969852e-9
9.420939355821062e-9
1.0508117796997753e-8
1.118123755962885e-8
1.2218905545760834e-8
1.3866795799562425e-8
1.6365808254198893e-8
7.977969598111246e-8
1.649624423071693e-7
9.491360499957468e-8
9.000472826790851e-8
1.0791248378151482e-7
1.5540548352585837e-7
2.5499710136524787e-7
2.9077673894615035e-7
2.4379778387132564e-7
2.5570808348935596e-7
3.175891092979551e-7
2.310292870721901e-7
1.9029753044242687e-7
1.9473626907961617e-7
8.792332241343586e-8
2.548082109992583e-8
1.0114714149993161e-8
5.824510825463286e-9
4.647204612650555e-9
4.3899270331205274e-9
1.4878307644714577e-9
1.6232424180508029e-10
2.8625515249762937e-10
2.1539773481391566e-10
1.6853733540327098e-9
1.9074279781947064e-8
1.4748782729504254e-8
1.1165047330721698e-8
1.0813885034960453e-8
1.1634802157859149e-8
1.3385402494552195e-8
5.166562933900861e-8
1.5375460007483022e-7
1.0298994166179037e-7
8.50500797843878e-8
8.624429957532922e-8
9.816072837224421e-8
1.2420368349108332e-7
1.7783900957345958e-7
2.8285402254077887e-7
4.1227579195099636e-7
3.713067693259539e-7
4.5924707689100864e-7
2.0697817844639523e-7
1.0479428426752734e-7
7.645019086343108e-8
6.135884809375612e-8
4.909927572056954e-8
4.292728851694129e-8
1.9974525765455137e-8
8.80947618311815e-9
4.182348188656049e-9
1.4290860680109027e-9
1.1267346875744807e-9
4.856271706825688e-9
8.691159764369235e-10
1.0727682037753674e-8
1.545311111310842e-8
1.826971688160872e-8
2.0875129947245006e-8
2.416935714385728e-8
2.876564773077393e-8
1.1950090050493732e-7
2.6078041698899965e-7
1.565453305487322e-7
1.5268858987353504e-7
1.8792522096641402e-7
2.799334626118815e-7
4.4504669395224466e-7
4.125088077013955e-7
3.349013339871777e-7
3.5997570042328607e-7
4.118789260955319e-7
3.3768185814246735e-7
2.3643507828204e-7
1.8995644484595907e-7
1.1696190617801967e-7
2.7116685874144807e-8
8.071810262709487e-9
3.844015186765681e-9
2.7089653552686977e-9
2.796550078141016e-9
1.7376350149269337e-9
4.4898170819915626e-10
2.258323399369321e-10
6.376699030571893e-10
2.8565610106396216e-9
1.7788749277917136e-8
2.5881144671925073e-8
1.6952802620677957e-8
1.582837096014419e-8
1.676912041177293e-8
4.5345690724932336e-8
1.5781465486333174e-7
1.4004854061575334e-7
1.1433462717446606e-7
1.119177033421849e-7
1.2026965145594096e-7
1.3936346957327363e-7
1.7826976116517931e-7
2.7300588070661534e-7
6.533177352947735e-7
1.0583159178454561e-7
2.8977512803946327e-7
1.8973491731605543e-7
1.1477670280257313e-7
1.0327962107340485e-7
9.231622493602138e-8
5.7785933178422845e-8
4.877672474759837e-8
3.738840409798046e-8
2.1924841711699534e-8
1.3902409895557442e-8
9.615225109169392e-9
2.8267101989482538e-8
7.517047453394955e-8
6.821676343405382e-8
9.20944518158874e-8
5.0126014367268886e-8
2.0785381434540316e-8
1.1130376584332627e-7
1.9087131413273516e-7
1.9843384204134008e-7
1.4098306038232615e-7
1.0160765908325295e-7
9.50735329745929e-9
7.201273689819963e-10
1.1258387292978734e-9
1.6121662039897554e-9
1.2865404372285685e-9
5.574401206681788e-9
3.1961313928849152e-9
4.729544162456094e-10
4.1779309205864945e-10
1.916713527988562e-9
3.370047259502353e-9
2.7144723411146173e-9
3.0567851980029675e-9
4.412055691883862e-9
6.90919734843317e-9
1.0658207078539335e-8
1.469274394096706e-8
1.3289973765227527e-8
2.485204946220974e-8
3.7914709172894746e-8
1.84892439314827e-8
6.787880459366338e-8
3.464594227069673e-7
1.3140048813435784e-7
4.827827933948481e-9
3.3084364416636714e-10
3.486790489713412e-11
1.7253293727592563e-12
6.02222708930204e-13
6.260913418643437e-14
2.6851819447468264e-14
4.4324871486774265e-14
6.513411534858079e-13
1.6710158600157378e-12
3.35185185444275e-12
3.134908881495254e-12
3.612141592517823e-12
4.430807145639345e-12
5.527538258321526e-12
6.940021876281085e-12
9.012842648393999e-11
1.008913034915756e-11
3.138458476547492e-12
9.344605367139403e-13
3.8083472355092255e-12
6.804517032738911e-12
1.0540971657566215e-11
1.5614598514303355e-11
2.2783488363800727e-11
3.309689146955718e-11
4.803804583326395e-11
6.967054284877818e-11
1.007076907560905e-10
1.4427609048745686e-10
2.0294600087741576e-10
2.768672409725463e-10
3.6270419527161677e-10
4.5626441294206656e-10
5.56489921221041e-10
6.659306039686709e-10
1.3204446381144183e-9
1.3531039984967132e-9
6.830583581449396e-9
1.5191414207302304e-8
2.089487135426223e-8
2.3370234447983985e-8
2.5143247970426915e-8
2.7061286583379154e-8
2.9224915679809233e-8
3.157029428397707e-8
3.400520785001103e-8
3.946120701389669e-8
3.1580448514873106e-8
9.373492622118435e-9
2.289256964495726e-9
3.3731337409299107e-10
2.1712950547394833e-9
4.802068068110486e-9
1.278148156799327e-8
7.682331988333189e-9
3.5660412567026813e-10
3.789445218626367e-9
6.015055606545105e-9
7.803741402597505e-9
9.679064231617294e-9
1.2128868711692167e-8
1.5924301274697276e-8
2.2879832753603923e-8
3.792441829205166e-8
5.4212935367551637e-8
3.4867423339783405e-8
2.8066938555166258e-8
1.8994420137565317e-8
2.191388648914438e-8
3.5151946857641524e-8
6.521036032282883e-8
6.763398405474415e-8
8.876800052242283e-8
1.9150218244537486e-7
1.7535804362312598e-7
2.4683016530818777e-6
3.6060643379120636e-7
2.141853702008149e-7
2.3121169261827925e-7
4.5397648648712426e-7
4.6577368761405474e-7
6.944673167338105e-8
1.1532492212042835e-8
7.702404513887066e-10
4.1399889504539e-9
9.082381859693688e-9
4.886683399977032e-11
3.3129130787487437e-9
1.8156565861194536e-9
6.502879714681458e-10
3.4154735974171983e-10
3.451229291190603e-10
4.66669410031375e-10
7.24818403855489e-10
1.2110667830425049e-9
2.118700510289802e-9
2.2340695906714183e-9
2.6259823922792285e-9
2.844622914863054e-9
3.0980516649400984e-9
3.4498490258669553e-9
3.927522471771543e-9
4.554399323847674e-9
5.3545854100271595e-9
6.3185267516611035e-9
7.252003717067951e-9
7.205667621739395e-9
2.8549928035081544e-9
3.7898715713770973e-8
9.12680533356759e-9
1.1747573519149547e-8
1.5740846821357945e-10
8.241968206209324e-13
0.
1.9688672799426117e-13
1.0086786740621631e-12
1.3587109302609358e-13
3.877243492285455e-14
0.
2.768227594361273e-14
3.957844977669586e-14
5.5543812009498356e-14
7.731534465674858e-14
1.0747957053473932e-13
1.495829207572382e-13
2.0860532407160693e-13
2.916376703810311e-13
3.992573519082409e-12
3.640787884156494e-12
4.3072720023211266e-12
5.375398591553023e-12
6.8068544790740555e-12
8.647666501932713e-12
1.0966444565673256e-11
1.3827023426005689e-11
1.7251731053758897e-11
2.115354730570558e-11
2.521161520404442e-11
3.654551270502628e-11
1.1768024599879074e-10
1.732775434419964e-10
3.788598740699924e-11
8.024291532137396e-12
3.654476355246701e-11
6.030725646075622e-11
8.25912438560246e-11
1.0433627183084622e-10
1.265177582816137e-10
1.5035368662307279e-10
1.7716489290433906e-10
2.0834012784195773e-10
2.4541536111909097e-10
2.902269597343094e-10
3.4513601286452384e-10
4.133616495539439e-10
4.995048330019284e-10
6.10412368275673e-10
7.566620041896436e-10
6.180200470457218e-9
1.9060514947721866e-8
1.6851772042177295e-8
1.3924056452550294e-8
1.4209953134935326e-8
1.6115581421560872e-8
1.9712637779008594e-8
2.606003422585476e-8
3.763118204596738e-8
5.8303491305257794e-8
8.523846480856161e-8
4.380420752930313e-8
2.6872169886518286e-8
2.1302354450212998e-8
1.5700275494373314e-8
1.2402431375942088e-8
1.1766921375527524e-8
7.0304099143268665e-9
2.4361590868913066e-9
9.980204708613002e-10
4.32305081936548e-10
1.3173690048528528e-10
2.1563756627166526e-10
2.724336045164413e-9
7.217350472059865e-9
4.967382247488983e-9
4.5517753866940334e-9
4.7004586841703965e-9
5.2297182072405e-9
6.17746069296298e-9
2.5911368883281856e-8
4.045769322950066e-8
2.2186202725352802e-8
2.0524584468966088e-8
2.4193904366753408e-8
3.469600821477956e-8
5.4335166193042875e-8
5.2292003807255764e-8
4.4947275042399733e-8
5.301250724266685e-8
7.743041569722319e-8
1.1471147787016952e-8
1.2331381211832981e-8
4.7449425965353474e-8
4.693549532881587e-8
3.998725558013163e-8
4.7988954739458756e-8
1.4124324814394007e-8
3.971267118026538e-9
2.155050065483893e-9
1.4092925813046186e-9
9.646565282909225e-10
2.2527179763259512e-10
3.028451501928783e-10
6.10475160035549e-10
8.709382406808749e-10
9.530054976016258e-10
6.082238051939598e-10
9.71065727022497e-10
9.901382693288953e-10
1.0624542148170891e-9
4.229490089729558e-9
1.5437640874642982e-8
2.2136698652570933e-8
1.8909724993568357e-8
1.8534079539846335e-8
1.9773381388660178e-8
2.1985693876828003e-8
2.5069283869222258e-8
2.92191985571973e-8
3.4892201776505444e-8
4.286313527783178e-8
3.201056798695054e-8
2.7765984668874873e-8
2.283832712847491e-8
2.0605254454147878e-8
1.8405537297890047e-8
7.809701365440378e-9
3.020009223928687e-9
1.481477953066598e-9
9.275521031928592e-10
9.01182692577909e-10
1.97620241919521e-9
9.224429276406814e-9
1.2189098871376681e-8
8.346041270143724e-9
7.61724156408913e-9
7.91388257158135e-9
8.951480884640736e-9
1.0870588909430373e-8
1.415873615868827e-8
1.994027174358819e-8
6.128240679553044e-8
4.703753687103496e-8
2.7601807462908865e-8
2.7734019444517615e-8
3.761348008520984e-8
6.09685478322177e-8
5.580374416703718e-8
4.917793549747812e-8
6.998001460872088e-8
1.5021424416521987e-7
2.7622214477734666e-7
1.9005059408306624e-7
1.692193125756063e-7
6.06074540630777e-8
3.497897528491145e-8
4.0936176234792835e-8
4.4998674766684375e-8
3.5829413940285046e-8
8.383824900330898e-9
3.5779708110470943e-9
2.1477511165825126e-9
1.4942538695790955e-9
7.042334593553758e-10
2.433452831349248e-10
6.938395692413133e-10
1.3346571869062861e-9
2.0757993090024142e-9
2.236586999469034e-9
6.803644435737608e-10
9.275526919460021e-10
1.0609972933667805e-9
3.090853550752869e-9
1.4214596895561298e-8
2.3968106598201598e-8
2.1383925873392742e-8
2.0980920741843868e-8
2.2294315754417593e-8
2.4598805010430415e-8
2.766840555181086e-8
3.151790911053801e-8
3.6300888237417855e-8
4.227910853855712e-8
3.299360049794385e-8
2.637062579836039e-8
2.1525964646556645e-8
1.9816131345202735e-8
1.397701574829489e-8
5.048528409504855e-9
2.0590451802285594e-9
1.0887283945908413e-9
8.478795886468021e-10
1.32452121328698e-9
4.0186620508493616e-9
1.9716461808231302e-8
1.2739589465639763e-8
9.544638977401806e-9
9.066624550287207e-9
9.746379779033427e-9
1.1459479453998168e-8
1.4606427713214818e-8
2.027398848597205e-8
5.610909334322699e-8
4.8957346475770476e-8
2.805200355879252e-8
2.7529788702294026e-8
3.6027235936714355e-8
5.862532884284035e-8
6.258176863976264e-8
5.3869564126232233e-8
7.139331740268185e-8
1.3271897598802433e-7
1.2296285953661602e-7
2.0683141541847295e-7
1.8946604211045014e-7
2.3887787884703275e-7
5.728519614368211e-7
2.165418654125478e-6
1.4087332562781007e-6
9.66332444722908e-7
8.406833592956548e-7
1.0726022043432036e-6
4.008342922002239e-7
1.3511302316514176e-7
1.7348714346764373e-7
2.319714448283564e-7
1.3838075800995793e-7
2.9637387430683438e-8
8.321610782299124e-9
3.3821983851739634e-9
3.3655997180512357e-9
5.784202557580586e-9
1.4351804737299872e-8
1.1659432848499887e-8
1.791625127052354e-8
2.779086328765121e-8
4.3250716842899834e-8
6.721182615378219e-8
1.0453406345063154e-7
1.6313463102859347e-7
2.511089791323085e-7
3.493124546852947e-7
3.8651410190760574e-7
3.674442562481232e-7
1.9311927745577305e-7
2.3070059249924737e-8
2.655186306901108e-9
2.6428672988570317e-10
5.689543720526363e-10
1.489152886810114e-9
4.641256683138813e-10
3.903852869071124e-10
1.6037601627414277e-9
4.640180576140335e-9
8.13066111557331e-10
7.013471975730474e-10
9.74879460304033e-10
1.0881391074724484e-9
1.2544733980389255e-9
1.4908465345417844e-9
1.8079072490839806e-9
2.221631367080475e-9
2.755173137435189e-9
3.441049226478194e-9
2.628463011520628e-8
9.458186849977513e-8
1.0094887286541683e-7
7.735947175059324e-8
7.172946682845791e-8
7.498081306097913e-8
8.637742096929943e-8
1.1066398358632008e-7
1.647956685462489e-7
3.307033214835205e-7
4.500216222582767e-7
7.028157964190706e-8
7.798790979450472e-9
8.993838039429974e-10
5.490512536637295e-10
1.7317086327830807e-9
4.431326637547142e-9
5.292799298050529e-9
5.4100987385007355e-9
6.501304163046367e-9
8.977498146386429e-9
1.4322194090987874e-8
2.844330909544869e-8
8.317351707796497e-8
2.453594678881733e-8
2.585052055560182e-9
5.060173106303928e-9
8.259909175865805e-9
1.0402538541959341e-8
1.2599258632498178e-8
1.52825022629967e-8
7.142866942107325e-8
1.1388443536134221e-7
7.471281794185027e-8
8.028811214758442e-8
1.1227463459095313e-7
1.9412109882223358e-7
2.2846383990074738e-7
1.7270810300277762e-7
1.752059483558534e-7
2.935128452612839e-7
1.6501996131768932e-6
7.093632942221235e-7
3.478830954289795e-7
1.2189936724865336e-7
3.3048627024393805e-8
1.1455520731165864e-8
5.3301670263064196e-9
1.2296125248618743e-9
4.5743444419683005e-10
3.698242700051349e-10
1.0713022172909068e-10
2.5049242156023808e-11
1.5352557510101622e-10
2.212476162200564e-10
5.106988161102417e-10
1.4322189934242882e-9
5.023943760584699e-9
1.4208179640532894e-8
5.975048090766372e-9
5.0734018925006756e-9
1.8089980095424236e-8
4.8559676343991755e-8
6.461039064942336e-8
4.998754789861888e-8
4.4750015330906366e-8
4.521236240498233e-8
4.9944764160872725e-8
6.075689808263125e-8
8.412787073580884e-8
1.3385039275926598e-7
1.0971833156802735e-7
3.382792993394443e-8
2.6335941395858465e-8
4.0212133757302124e-8
2.1003543762874795e-8
8.136962402950087e-9
9.271291707342055e-8
1.5446233561062478e-7
1.6634569918051134e-7
1.1116157827334996e-7
8.701176637035225e-8
6.789617255485242e-8
5.148197341851334e-8
1.113324482942619e-8
8.342143099087377e-9
1.248820882896085e-8
1.337574996316476e-8
1.2048009062000293e-8
6.334953012050568e-9
5.626818408122816e-9
2.0453518525855654e-8
7.993153343497642e-8
1.6602623451516746e-7
1.3375509513242023e-7
1.64300242816908e-7
2.6391788995531273e-7
4.486158883140234e-7
3.501890188635736e-7
2.9963941293791724e-7
4.1537092127490534e-7
1.6135039073748697e-6
2.4272872675690415e-6
1.9191152883057954e-6
1.0372220360499407e-6
4.4479415920398983e-7
2.000396866013988e-7
1.0869643143520228e-7
7.864335257215735e-8
8.981596154626412e-10
5.73110560015112e-10
3.189306285081087e-10
1.6371758606366085e-10
7.302432714844106e-11
1.7247543564801066e-11
6.384912347073047e-11
4.0293893375315266e-11
2.5868051160801484e-11
2.5277844772000097e-11
2.1645535485995117e-11
2.3152110890723207e-11
1.1315662796060523e-10
1.0595724242164425e-9
9.147366036113091e-10
2.652727006641245e-9
7.199716491958115e-9
1.4115492699386316e-8
1.6932095494806803e-8
1.6089671917428537e-8
1.583932460138906e-8
1.8047097972237027e-8
2.31771448614134e-8
1.0050427774598262e-8
8.31754585406673e-9
1.548181137920547e-9
1.0723990241987773e-8
2.1930716061320505e-8
2.9231530524202717e-8
5.015825986456153e-8
4.1184795119496085e-8
4.4595248853954455e-7
3.559001261211105e-8
3.447114740191514e-8
7.813128590449963e-8
9.603202635675884e-8
4.686463755232512e-8
2.6252472065559292e-8
2.959193681909823e-8
4.165654716862083e-8
2.5361759998221282e-8
7.193142389036271e-9
8.783982688759921e-10
2.7473454176347457e-10
1.7904714117748733e-10
3.888399739266462e-11
6.879579686271662e-11
1.767558455808896e-9
2.581443249296193e-9
9.1630144745847e-10
1.0946084229394647e-9
4.108606194673002e-10
1.178185030771644e-9
9.144397145794822e-10
8.462352368752183e-12
1.325172913646363e-10
2.481900061843356e-10
2.153821043034706e-9
5.755649460597389e-9
7.84289554026703e-9
1.4979963567224987e-8
9.694250270751351e-9
9.944942500319044e-9
5.0871827049287896e-8
2.253575467374522e-7
1.376508196218747e-8
8.375143059076928e-10
2.143253540140656e-10
7.075972582352499e-13
7.628671019991396e-13
4.208794797269741e-14
2.220818283653033e-13
7.889617028437181e-13
2.390140349763076e-12
1.2626395613247596e-11
4.623739814982687e-12
4.549426480585869e-12
4.722056374034733e-12
4.3419337446859215e-12
5.027387493747511e-12
6.181930737150309e-12
7.732197773609337e-12
9.725921520894637e-12
1.2255436826989594e-11
1.5441830608690596e-11
1.942933039134155e-11
2.437876766423851e-11
8.274081855744937e-11
9.619350691916103e-11
3.9301773398098853e-11
5.7576829262172026e-12
1.9493517476277194e-11
4.560082734652076e-11
7.803167118696967e-11
1.2059515286769498e-10
1.7619731476654839e-10
2.454957425448911e-10
3.259567450052078e-10
4.142080690450764e-10
5.097232774912408e-10
6.152942722393115e-10
7.355347587458167e-10
8.759748762450105e-10
1.0429789834246936e-9
1.2440868104019608e-9
1.4886123383668795e-9
7.437244413025551e-10
1.39794170813813e-8
4.111842339965654e-8
5.2190805555474964e-8
5.194806383090575e-8
5.32412952143954e-8
5.629517706337895e-8
6.033948038660897e-8
6.485454307377509e-8
6.954130899495359e-8
7.425382026220972e-8
6.451962416991298e-8
5.052641866719583e-8
4.16788613000031e-8
2.0075308956533646e-8
7.195941688286056e-9
2.8061809412743602e-9
9.271638876909555e-10
6.773676867778975e-11
4.416089350816714e-10
7.262066557592674e-9
2.1018035221161756e-8
1.694790468224605e-8
1.6905063508895322e-8
1.8155784230117446e-8
2.0614140867538407e-8
2.4765103036511154e-8
3.160235016647887e-8
4.309046643800191e-8
6.31892147559711e-8
9.926496355131143e-8
2.0231251923112943e-7
1.1359600427721809e-7
7.275616478271906e-8
7.93146666471331e-8
1.2121818195782498e-7
1.7871442477829876e-7
1.4404967309507635e-7
1.6858678115576838e-7
2.9218703372940337e-7
3.938343034907021e-7
9.768053809446085e-7
1.1431090410835238e-6
9.354623687984901e-7
8.050218895391623e-7
8.378006274578441e-7
9.757306165219632e-7
1.0716899825955863e-6
1.5790254873184377e-6
7.315007210819811e-7
1.8119634713505108e-7
1.5059956005753268e-7
2.489476300124749e-7
2.6408445847682493e-8
3.5608631078332794e-9
1.6266985871124973e-9
2.100064106843948e-9
2.2912632444135555e-9
2.3881485190631058e-9
2.131529169507195e-8
1.5803395249874236e-8
1.1023069446787141e-8
3.0895749604241425e-8
4.5650059175917855e-8
6.756440220605422e-8
1.0030721226709175e-7
1.4850551702102282e-7
2.1452144442767044e-7
2.7231825054913527e-7
2.2883286990010382e-7
6.16766350603431e-8
5.102292321557575e-8
4.626154170657268e-7
1.1751052692837968e-8
5.985288977927395e-9
5.878341223479543e-10
9.348982730302003e-10
7.68013192747187e-9
7.453447455132246e-9
3.457164350753594e-10
4.04429777085544e-11
1.8024767236146306e-10
2.6374589432248454e-9
7.605464989774583e-10
6.277690822464292e-10
6.706431116428688e-10
7.608787643586122e-10
8.018522559644402e-10
8.188475304006686e-10
6.725297901930001e-10
2.0803616332902404e-10
2.359623882147477e-9
4.2536526477713485e-9
2.6766069591028958e-9
1.7980067960500144e-9
3.6383348355807465e-9
4.588111775927092e-9
5.46042878389339e-9
6.450995637675606e-9
7.717792436608809e-9
9.476205108499732e-9
1.2050604105305834e-8
1.585081524248133e-8
2.0719755009729713e-8
1.2396765134364437e-9
7.162586746613789e-10
1.3781492764349969e-9
2.3524974628995705e-9
3.8950291839489545e-9
5.340994858420879e-9
4.350183890123217e-9
4.0403560599008354e-10
2.6435940301086038e-9
4.867617499357728e-9
9.369622099502268e-9
2.3023534145642576e-8
9.135754812887203e-8
4.1735953162682755e-8
3.03418654339285e-8
2.8994859804749784e-8
3.188504990812858e-8
3.853094411429383e-8
4.996734344926054e-8
1.6487449745879172e-7
2.868172214485004e-7
1.57582433184557e-7
1.4603487720914363e-7
1.7356005165200808e-7
2.5442326076844284e-7
4.243929479408548e-7
4.820739226498999e-7
4.896216891097556e-7
2.7670288487495424e-7
2.5174410196584393e-7
3.725855602286083e-7
3.750789684255155e-7
4.3265615863919377e-7
2.8670823247368464e-7
1.5660007181034475e-7
6.002854306058125e-8
2.065134856087343e-8
1.1294524285553162e-8
8.414386546157553e-9
9.962861593279621e-9
1.5145420557255398e-8
3.2969518884799475e-8
4.0484788507920786e-8
1.1857158021712604e-7
2.9583455825232053e-8
1.974144275125327e-8
5.6421367653302404e-8
8.627592066116047e-8
2.0426296332700933e-7
3.311148672636812e-8
8.31609765106978e-8
1.0697457367403527e-8
1.8076865446340276e-8
8.84064146355334e-9
5.772086512566393e-9
3.805723476844654e-9
6.76489228053599e-10
2.993707922671786e-8
1.0278678329922075e-9
1.4740537806478597e-11
1.8802675869032893e-10
1.7892302625710543e-10
3.2122640295450714e-10
1.6533312142328585e-9
3.5162993366944356e-9
5.1182953455287585e-9
4.4205025646899325e-9
1.2147589502509418e-8
2.224219068835273e-8
2.466857914382664e-8
5.729418488768397e-8
3.014561338586093e-7
5.226090539120603e-8
4.843842394398831e-9
6.821890888024599e-10
1.4062844166053146e-10
1.3463153565978657e-10
7.527649714544295e-12
7.40929348379998e-13
2.3100647071382747e-13
3.2922178632155213e-13
3.5982306204415677e-12
1.4495097291295253e-12
2.7263500022838578e-12
2.768001817431957e-12
3.2948836903057662e-12
4.087405928637995e-12
5.1054265202777475e-12
6.39305488719721e-12
8.015698825643512e-12
1.005387581449369e-11
1.260322407161022e-11
1.166520454973888e-10
2.8206315423771072e-11
1.2753190213558637e-11
3.322429772632124e-13
9.086372331333623e-12
1.9188797877937666e-11
3.192360906921596e-11
4.9145651440878106e-11
7.305202182508041e-11
1.0607891927935258e-10
1.5022646225595457e-10
2.0577120686715152e-10
2.7060825881481465e-10
3.4217014469031815e-10
4.201707534166501e-10
5.068955885171274e-10
6.060875825714248e-10
7.222849796480576e-10
8.607800119870167e-10
6.458079270932091e-10
4.981781585085017e-9
1.7906761081854954e-8
3.372034421626987e-8
3.998717073639818e-8
4.195038375447147e-8
4.392629278420925e-8
4.651915484312417e-8
4.9598822067862476e-8
5.29635774011494e-8
5.6435216905695867e-8
5.986898963180115e-8
5.54798905619986e-8
4.954135934872797e-8
2.5928266332429526e-8
8.954031984884552e-9
3.4334764907338472e-9
9.667961500051273e-10
6.913614675462652e-10
2.394631357123067e-9
4.363319160161308e-9
3.292845625788587e-9
6.515149375387406e-9
8.634409435585275e-9
1.0403666461169005e-8
1.235210306558052e-8
1.4993046501797322e-8
1.8935855093074715e-8
2.5172539871879105e-8
3.562052259630121e-8
5.4304848643699797e-8
1.43482181071617e-7
1.0162179697990451e-7
6.272030294155717e-8
6.614302321204848e-8
9.598916485925104e-8
1.5571151380530042e-7
1.3311164600252696e-7
1.3547442972269225e-7
2.1896255092769233e-7
2.9232101293277e-7
2.1268576826613137e-6
1.3867341187043391e-6
3.656415480615043e-8
2.266055628665809e-7
2.826506102142236e-7
1.6147621007700996e-7
1.6914997606130198e-9
1.2026692719407817e-7
1.6955105158472927e-7
2.6905196241296742e-8
8.393646723133069e-9
3.4832395628789808e-9
2.243974351962449e-9
1.5891131246948577e-9
2.2378407813980848e-11
9.358346399541685e-10
2.584279979014563e-9
1.053524826088515e-8
9.876755736638746e-9
2.5220614514413576e-9
7.84896586165334e-10
2.354426496880559e-9
2.1642537728579455e-8
5.383050293252885e-8
5.7639126233394295e-8
5.759629134808271e-8
6.018703202374043e-8
6.430274204968793e-8
6.915569575039977e-8
7.439157346311458e-8
7.988730718644629e-8
8.560872367206182e-8
5.3501021330928534e-8
2.8972949168055123e-8
1.8700807392972788e-8
1.2912578721732224e-8
3.748212820101212e-9
1.028256745289963e-10
1.2438199805702687e-9
1.888448864700295e-9
1.933320331532167e-9
3.82759613394456e-11
1.5270137214488417e-8
2.613769200857182e-8
2.069328158604409e-8
2.0135826471689398e-8
2.16515014140246e-8
2.513916159244434e-8
3.13788225430455e-8
4.220557685281551e-8
6.143902769815358e-8
9.603959530969784e-8
1.7908975471934319e-7
1.135688413898097e-7
7.09392763771376e-8
7.543583168439455e-8
1.1138180913514908e-7
1.7759409146063034e-7
1.5190419844070477e-7
1.6978386696338578e-7
2.7648176501431517e-7
3.0271446884364227e-7
1.6797343808757636e-6
1.6912888273709668e-6
8.973705568623797e-7
5.728485812744574e-7
5.621729657400831e-7
6.411525967553419e-7
7.3498049376084e-7
9.721473525427489e-7
2.150777559470914e-7
7.214029549776442e-8
6.207254310483985e-8
4.964225972440827e-8
1.670220993985585e-8
7.9946780879818e-9
7.769332012957425e-10
2.360652255816064e-9
2.358144995932363e-10
1.0162452898215997e-8
3.5335680241089085e-8
4.6675563874925316e-8
4.354298424586936e-8
6.976833562454193e-8
1.143102405639614e-7
1.9356769527746468e-7
3.304578324414769e-7
5.656822358877705e-7
8.264433034417314e-7
5.195095794841492e-7
1.0908937554831913e-7
1.3061916159453842e-9
1.2710907391114118e-9
6.293057084801387e-9
3.4953339023233007e-9
5.317884509405688e-9
1.6010766705682883e-8
1.2141722330106854e-7
1.5337879564413874e-7
1.3497759057779625e-7
5.368509898655022e-8
1.733402896518799e-9
5.001577023214423e-10
1.3453277187223735e-10
7.539671413543062e-11
1.0565076286752078e-10
1.702049227432607e-10
2.8005543787908023e-10
4.6119029135921076e-10
7.299173860354614e-10
1.0573284182428059e-9
1.3175652331069486e-9
1.2409159740930461e-9
3.1212610507494603e-9
5.1333948964799524e-9
8.451056811039015e-9
1.173717910958414e-8
1.1158890092582136e-8
8.511390183895359e-9
5.284539884461087e-9
4.892241887649475e-10
1.0409878429159507e-9
2.4286114075124987e-10
3.510300080937677e-10
9.700145370393941e-13
2.0935398462876036e-13
1.1653738424107872e-12
2.0351583507669867e-11
1.0715711734098927e-11
8.058235245673944e-12
3.0519650702876497e-12
1.3813171930707508e-12
4.565761958565092e-12
7.764058656505832e-12
1.1576148237408075e-11
1.624914414239825e-11
2.1750903710916523e-11
2.797733104807985e-11
3.5025080084700055e-11
4.321242970815203e-11
5.298073294659696e-11
6.486023272179406e-11
7.948988259637699e-11
9.765866801178552e-11
4.923869084523367e-11
2.3384690562623196e-10
4.4316185545090286e-10
6.949559563643815e-10
1.009420648478969e-9
1.4182526241640229e-9
1.964888968798206e-9
2.7068365855989827e-9
3.7178884862359956e-9
5.085619532555195e-9
6.895995563816254e-9
2.239814270566472e-9
1.172744130770754e-9
6.042501554693206e-10
1.3940123425328657e-8
4.5053166100188385e-9
3.639888183629715e-9
3.53596474928615e-9
3.6699657090495033e-9
3.890800458397398e-9
4.031030461408393e-9
3.3926549369546075e-9
6.046210395640899e-10
1.7149814734580829e-9
2.8372619624939014e-9
3.608204483438504e-9
4.380443964096654e-9
5.32268756011306e-9
6.587259017947029e-9
8.39213533022379e-9
1.1114565031091561e-8
6.346738422839797e-8
1.04810461462538e-7
5.1201941345139134e-8
4.359858385674495e-8
4.783904784768677e-8
6.387439870814425e-8
1.0219630690650242e-7
1.358430991867979e-7
1.3455730542466473e-7
1.4982128999046995e-7
7.2821653870882e-8
1.974976687468459e-8
6.564488601247326e-8
1.1975046056206822e-7
5.980448434473417e-8
3.960013045577733e-8
3.8853311779077235e-8
3.193450931430279e-8
2.5703072962128047e-8
1.950068394796563e-8
6.4160176844031034e-9
1.9935191985719464e-9
1.6275291662694103e-10
2.8576002991852898e-9
1.0294249501395283e-8
2.8257556837499087e-8
1.998934836373655e-9
2.7171163644226433e-9
4.2304624365633996e-9
5.166139546351953e-9
1.931795046510487e-8
7.74866591901781e-8
5.8840657346942535e-8
5.2200673465479535e-8
5.610183452885525e-8
6.7270979464081e-8
8.863994542037135e-8
1.284233256675035e-7
1.9212480587401292e-7
2.1998401611232533e-7
1.8920655000423375e-7
1.7153133871545041e-7
1.7475579130635394e-7
1.0252115836387899e-7
2.7324763162749372e-8
1.0369811390302233e-8
5.980091377265323e-9
4.4013433798438785e-9
3.7140052759448667e-9
2.396789682824835e-9
6.394553058590134e-10
1.802189570541636e-10
2.918597773757464e-10
1.2721573365014098e-9
5.147919270576145e-9
3.0143034982036286e-8
1.4354292990156223e-8
1.0738626216101699e-8
1.042425039181949e-8
1.149727509593733e-8
1.3851834170121683e-8
5.1764542304136385e-8
1.1741300955783926e-7
6.565331612488392e-8
5.4258344889335764e-8
5.612487645046476e-8
6.732753265317235e-8
9.452650206669097e-8
1.5649661686604427e-7
2.5114786730334374e-7
2.833453129127375e-7
1.099343279366084e-7
9.939762461954318e-8
1.5726434186369506e-7
1.1962707023854023e-7
7.55420631580556e-8
6.407944380973829e-8
6.943542430947048e-8
8.002469035248104e-8
4.978879219503876e-8
1.835254368389106e-8
8.346633485236088e-9
3.517219909954449e-9
6.013867434286951e-10
8.699548865763718e-9
4.603002735149856e-8
1.4633216417615834e-8
3.675453280141421e-10
6.212193544254801e-9
9.426623546411375e-9
1.173305755512139e-8
1.4076003424631082e-8
6.015494488107239e-8
1.7265741949411425e-7
1.0688053687172046e-7
1.0381449869240094e-7
1.257286348297272e-7
1.8152254301713218e-7
2.9932881951453686e-7
3.461993780346795e-7
2.711048530657319e-7
2.556211358815444e-7
3.3991293578628293e-7
2.2017438785909438e-7
1.486281617525161e-7
8.506090719319995e-8
2.3021701747479726e-8
5.9526360480545715e-9
2.9047234599199425e-9
2.1965691036642762e-9
1.7335417199479507e-9
1.441532531888896e-9
7.714067652981505e-10
5.374340047509403e-10
8.823455502857557e-10
2.1137476735964637e-9
6.142879210612519e-9
3.0701275403816535e-8
2.2735937997473568e-8
1.5032982128849633e-8
1.417285349508278e-8
1.5648298767938117e-8
1.9122157555085375e-8
6.127321140016857e-8
1.5164446820334112e-7
9.417639675812984e-8
7.390644152067195e-8
7.280751642146143e-8
8.286211411445511e-8
1.10062186914118e-7
1.8039205304637211e-7
3.8200897388458843e-7
4.564121747359011e-7
1.809593470078436e-7
2.8586852836200556e-8
9.415422706492203e-8
3.87759017246056e-8
1.2711159985213854e-8
1.2165598957223234e-8
7.10114924877871e-8
1.7734736461112797e-7
1.0552249055978811e-7
5.314685369743059e-8
3.707747608680906e-8
2.7296627527045082e-8
1.7162241983085337e-8
6.906005666195897e-9
1.4808193084291841e-8
1.4377090885026017e-8
1.2739245351899558e-8
9.756089580008453e-9
3.1357517969880346e-9
8.257927506560646e-9
5.6867371953126184e-8
1.9593690033848085e-7
1.35405837773101e-7
1.4085993638567386e-7
1.7937215510733292e-7
2.750957124602266e-7
4.3574001287556843e-7
3.746881136768708e-7
3.023549037548832e-7
3.369233780961913e-7
6.466325474975405e-7
8.694013834832782e-6
1.6306771690927797e-6
2.546047644090279e-7
3.5944620069992e-8
5.439688450901874e-9
9.059575917582408e-10
6.693929155689941e-11
1.5839614841306664e-10
1.0743770167874996e-10
1.4800686115597445e-10
2.7867548339803928e-11
4.046142008125938e-11
1.278795290387629e-9
4.269008012363425e-10
5.810222246915837e-10
1.743355501027315e-9
7.54319547621275e-9
3.419050329861748e-8
1.195573561409728e-8
1.006218499737066e-8
1.961625574988859e-8
6.289837349630585e-8
1.0641094871799811e-7
8.840967345031236e-8
7.6482130688003e-8
7.56825704311812e-8
8.613068257926119e-8
1.22485682255445e-7
2.2742792757736753e-7
6.496840609344113e-8
7.121240454502273e-8
9.023811623328807e-8
1.1329224283904292e-7
1.8673039735362804e-7
2.665976661432813e-7
2.4411581499820864e-7
2.0928035287611245e-7
1.318439622762102e-7
3.765740701702982e-8
6.38037435248198e-8
1.6390465573328759e-9
2.7639580026128534e-8
2.238007866850609e-8
1.1499551183195198e-8
2.659266210481366e-8
3.330779975200049e-8
3.6351633260159134e-8
2.6079840381936696e-8
8.277139649631094e-8
6.604911396658586e-8
3.961225377931674e-8
4.35390789615169e-8
9.670121173038185e-10
3.070673909582434e-10
3.866427829117227e-11
1.7032060124031891e-10
2.9436118526895597e-9
1.2390574535617075e-8
9.256270837405076e-10
1.8470699346019564e-10
4.3515909556559025e-10
5.852292357881111e-10
3.2316345575061654e-9
6.120417878391492e-9
5.387896269631142e-9
6.064363286771642e-9
8.308141263806521e-9
1.1595266709659737e-8
1.3080936026962587e-8
1.3380048832500937e-8
2.99568817107945e-8
2.725525207591446e-8
2.2858912657592336e-8
8.441632618298197e-8
4.120520400717011e-7
2.1497125894229955e-8
1.1526773891864023e-9
1.6906637568090662e-10
3.4286190254014825e-12
3.129063360882448e-13
4.765564966816091e-13
1.175782193963316e-13
4.9391760256197905e-14
7.012617056088698e-14
3.236241316553552e-13
1.5134622658606458e-12
3.670218985124713e-12
4.052352341534277e-12
4.24953436632566e-12
5.086720972344056e-12
6.306270152507186e-12
7.905959968374424e-12
9.95451546685126e-12
1.7839814111762545e-10
1.7336393741079027e-11
6.120292603800324e-12
1.0343439805664462e-12
6.060348357783857e-12
1.1306198001543202e-11
1.7861951153631527e-11
2.677325462733533e-11
3.937145254854719e-11
5.747625981659666e-11
8.357119277132155e-11
1.2085684122310453e-10
1.7287449069251803e-10
2.4214839989323083e-10
3.278587018931606e-10
4.2536175816049316e-10
5.30544523911388e-10
6.437674598028465e-10
7.689390335172196e-10
1.3581495883402174e-9
1.638315448400273e-9
7.9795279161477e-9
1.7387451145376457e-8
2.332548959342498e-8
2.5853054921349276e-8
2.7785508955935394e-8
2.9932060289795355e-8
3.23553060532895e-8
3.4967460791527843e-8
3.765965851969024e-8
4.0328761126840176e-8
4.145421086155528e-8
3.7152918006805085e-8
1.3753848947598059e-8
3.723789984757393e-9
3.6905465013409887e-10
1.5230636602519818e-9
3.565410875614122e-9
7.638765494695538e-9
1.3082329480883355e-8
1.3243588862583998e-10
3.6732080234970486e-9
5.394952484713507e-9
6.560659122869019e-9
7.780402905888426e-9
9.49400122137868e-9
1.2247780562546643e-8
1.710724558371244e-8
2.668552675159488e-8
4.81028237311518e-8
7.041459971885825e-8
5.2817090855571276e-8
3.411062995819928e-8
3.783829010272142e-8
5.82932433161764e-8
1.0393625971727588e-7
1.0249839234974459e-7
1.2395448482394358e-7
2.4287873291815536e-7
2.3293647863068035e-7
3.6123671400419554e-6
2.047184568385017e-6
1.1596729435751206e-6
6.891831319391725e-7
5.024999877553414e-7
4.0332361454882507e-7
3.210151805626982e-7
2.919477355636875e-7
1.0844385944741377e-7
5.1174683929788796e-8
4.086537332623475e-8
1.3433619388617074e-8
8.619204159325565e-9
4.432351192670152e-9
2.3345967296887335e-9
3.493157634956586e-9
1.8846274663049874e-8
1.3215985499399262e-7
6.05882132065974e-8
7.16906042808312e-8
1.2821969544143294e-7
6.52912522628461e-8
9.506315985287548e-9
9.723221998027238e-8
1.9239128169511852e-8
1.2839072045835191e-8
1.0436532314821471e-8
2.2311606395140114e-8
1.931790326303615e-9
3.589495264316528e-10
5.04077249684803e-9
5.686358318799867e-9
7.1428464896020425e-9
8.312213722101514e-9
3.5820690880499148e-9
2.423054783289129e-9
2.6761526546182872e-9
3.7213110966869115e-9
5.309634977532522e-9
5.990931391668774e-9
4.850489736861978e-9
1.5579379192323226e-8
2.5118264915393464e-8
2.4692107527787293e-8
7.075678578379686e-8
3.8451218791616983e-7
4.608164329230052e-8
3.801643428164273e-9
4.698301383762349e-10
1.0274771112935604e-10
3.890546912030377e-11
3.981928695869744e-12
2.382056632722038e-12
1.6000894014033175e-13
3.4590960811382346e-14
6.335126510550311e-13
1.1567322036041183e-12
2.622682885685977e-12
2.8263023757748594e-12
3.3821309926592822e-12
4.203861062676674e-12
5.253944480342167e-12
6.578782798025371e-12
6.217965498977483e-11
1.0220899826685558e-11
3.752433534178127e-12
7.716024372063937e-13
4.355572909609934e-12
8.231385593021045e-12
1.3110921499312444e-11
1.975607801087571e-11
2.9155969798121485e-11
4.265352350227753e-11
6.204193119038075e-11
8.9530805881947e-11
1.273415652274253e-10
1.7665220573703026e-10
2.3636975084714726e-10
3.037842153565722e-10
3.774713257803836e-10
4.587702853271029e-10
5.509265186945725e-10
1.0067884485239213e-9
1.0993126569685492e-9
5.882737085644931e-9
1.4530644278940998e-8
2.3869351234816015e-8
2.9622804483343225e-8
3.271685887840119e-8
3.4948749428941574e-8
3.7050852629948466e-8
3.922125908394971e-8
4.147938471966283e-8
4.3784854476338584e-8
4.234695446476026e-8
2.4088034865592258e-8
6.84763753040506e-9
1.7531488501086503e-9
5.97911557398094e-10
2.808093447823947e-9
7.285945922545972e-9
2.5106213342714614e-8
6.1720136885771734e-9
9.400233189985553e-10
1.9419212120121814e-9
3.902649539398301e-9
5.408171864905963e-9
6.872109218325905e-9
8.686221702244919e-9
1.134968886817068e-8
1.577231855694837e-8
2.402374114487503e-8
4.1468584865252916e-8
5.681165833541712e-8
4.145320231385977e-8
2.4610522573189784e-8
2.5041760806885696e-8
3.4845372458243995e-8
5.614788431208372e-8
4.932444595808973e-8
4.9034888282924436e-8
8.55276539907701e-8
1.809417629231846e-7
1.8004231556127938e-6
1.8773799865981673e-7
1.472044647738195e-7
2.6617009811684146e-7
2.3118272694860975e-7
1.7120133724602157e-7
8.905315728615146e-8
3.8344829158574585e-8
1.9427554552350533e-8
1.400632597961724e-8
1.760871507526188e-8
1.2700586104156302e-8
1.0671155072505201e-8
3.1239357444892456e-9
5.88874270650724e-10
7.86186255342849e-10
4.080384704854604e-9
3.515060348467254e-8
9.130877737801213e-9
1.3743804466894514e-9
6.259106616077738e-10
1.5216528137189704e-9
8.787676751231519e-9
2.1271835194252895e-8
2.119160539636569e-8
2.128398924884341e-8
2.25467591481536e-8
2.445683258194155e-8
2.6805322257192704e-8
2.9582797186167167e-8
3.287714596884844e-8
3.681442938094722e-8
2.0448555576967626e-8
1.320177966040126e-8
9.08825452579479e-9
6.196758980655845e-9
2.370881462185441e-9
3.430449791457213e-11
4.970034734182835e-10
5.364548349856947e-10
1.863984809769858e-10
1.063900128818261e-9
5.394100430111764e-9
2.449634159579551e-8
1.3034472103793567e-8
9.989793402239146e-9
9.76879243261799e-9
1.110888626980615e-8
1.440989165905517e-8
2.15798229609423e-8
3.824932638376079e-8
6.058075976065609e-8
4.523171148032337e-8
2.8203068002407707e-8
1.5732301599355195e-8
1.5037984778762572e-8
1.9583168957182294e-8
3.005391331014733e-8
2.6372510684086407e-8
2.640549322951264e-8
5.7642149299092494e-8
3.425751581666228e-8
1.1630256073330257e-7
4.723552606789345e-8
2.457898752702974e-8
2.4035583060104575e-8
9.166854250517906e-8
1.5475936629912685e-7
1.7619744370025108e-7
1.634312280141811e-7
1.7260593375027547e-7
1.8576638461376747e-7
1.9040737498659118e-7
3.2511856103946163e-7
3.9020954408211607e-7
3.8464536780413954e-7
2.885670080906545e-7
1.1984657172198882e-7
2.654264283971424e-8
4.22667084367555e-8
1.0209953701133603e-9
6.512650314274162e-11
3.6643901569703075e-11
1.669361147017801e-11
6.1895667372374105e-12
1.8835163419592417e-10
2.2946458651770792e-10
1.0697835275984681e-10
9.845044900436724e-11
1.1465947343615522e-10
1.395191364954052e-10
1.7152591035674057e-10
2.1202779336453493e-10
2.6336211077132214e-10
1.6384890441484806e-9
3.6253131273678532e-9
8.271522796623071e-10
8.134805031099867e-9
3.5019779652760135e-8
2.9440693909410843e-8
8.809591354630263e-10
2.8316407806759743e-10
2.2846852189075364e-10
0.
8.510973868101461e-14
0.
0.
0.
0.
5.630571274089845e-14
5.080410022461791e-14
6.225572349244176e-14
8.346886402778528e-14
1.6065782663379329e-12
1.3939400533225576e-12
1.6175565287325374e-12
1.9940327296308605e-12
2.505392682787758e-12
3.170812976272446e-12
4.024875806617398e-12
5.113180461012639e-12
6.490508613781314e-12
8.217642386049678e-12
1.0353587985933259e-11
2.017550357647942e-11
1.3181117562554797e-10
2.13801781235025e-11
5.077546130638943e-12
5.5432368759964145e-12
1.4409426397782308e-11
2.4401843313509248e-11
3.648885570323144e-11
5.0773117265861845e-11
6.678129984374553e-11
8.392400883442699e-11
1.0202382578832916e-10
1.2147995921085295e-10
1.431002919167309e-10
1.679096156856356e-10
1.9708346668730693e-10
2.319955139754023e-10
2.7434337212224387e-10
3.263500814472102e-10
3.91075798738934e-10
2.0403012765432784e-9
7.847827741998595e-9
1.293283557982086e-8
1.1177316751528865e-8
1.0882434070438786e-8
1.1584614197420401e-8
1.2871579281527428e-8
1.4651320745411735e-8
1.70030615610839e-8
2.0144165789884122e-8
2.4448138892841762e-8
1.9252534526920827e-8
1.7154818698044612e-8
1.4699237530916532e-8
1.4040371154559827e-8
1.1724008545776699e-8
4.56527332904589e-9
1.820026330664123e-9
9.325888799277337e-10
6.283695286738442e-10
6.891359175845241e-10
1.6268351032549756e-9
7.756437962762146e-9
7.430387040576993e-9
5.3021648827135305e-9
4.91618302823079e-9
5.16407121208937e-9
5.905666809849732e-9
7.263737729161571e-9
9.61278596380948e-9
1.3828273299227796e-8
3.9108025725939946e-8
2.7361048076015676e-8
1.5708958260354573e-8
1.543644139180461e-8
2.0457618913345325e-8
3.146418385329267e-8
2.6036736588616425e-8
2.167377602485418e-8
2.969833105426354e-8
8.713487840787651e-8
2.1375891445308082e-7
1.1930351526796506e-8
1.1279413718985819e-7
4.616456476337105e-8
5.763164816440728e-9
1.1845467188006316e-8
1.1562757159453874e-8
1.3255238878582837e-8
2.6105632280586748e-9
9.9763260548779e-10
6.137854892510619e-10
4.048478774903649e-10
2.514274810662765e-10
3.7649890217055245e-11
1.7480667426879947e-10
3.533405183638338e-10
5.218501683225383e-10
1.0254148015036574e-9
1.0786110993730218e-10
2.052500474240522e-10
3.7082528881084914e-10
2.583785778876626e-9
5.281439041792099e-9
5.22205983687699e-9
5.222033040402529e-9
5.598323635637646e-9
6.2129845125991634e-9
6.997571273723716e-9
7.929973729294645e-9
9.01277880623533e-9
1.0261055199654195e-8
1.169465687715124e-8
9.458571822009444e-9
7.62660774096199e-9
6.787192723993664e-9
6.408686265104133e-9
3.1707782646201344e-9
1.0694634952800446e-9
4.4488795622289466e-10
2.3177046310862531e-10
2.0205913580643748e-10
4.88922331415631e-10
2.3169157094968505e-9
4.636711736206894e-9
2.8931001332991998e-9
2.559745461936625e-9
2.6326911933029442e-9
2.9765625932020613e-9
3.6348710506760624e-9
4.78275962404841e-9
6.835766912279106e-9
1.8497893741592768e-8
1.4450965195772469e-8
7.559051782748272e-9
6.863034411527472e-9
8.408351706435852e-9
1.3237449638649337e-8
1.4940872485146297e-8
1.5729564629222226e-8
2.700071089045846e-8
2.802521313646483e-8
1.634528284904118e-8
1.4747463316772141e-8
1.3272267505839565e-8
5.182196348738818e-9
8.157293874777795e-9
1.2102238697982756e-8
9.57202979311393e-9
5.010992531406077e-9
2.852677973362679e-9
1.6049289413456595e-9
1.1942993179917773e-9
9.444262986808325e-10
1.6442896224057582e-10
6.765801708450525e-11
2.4469247069287223e-10
6.609730533546172e-10
1.9688332936102994e-9
3.153734728209478e-10
1.7848990084827562e-10
2.6998029212618575e-10
3.202159424229528e-10
7.655258413408887e-10
3.396340310812478e-9
4.5078025245855875e-9
3.7565224697932055e-9
3.622923668178327e-9
3.7833679328540825e-9
4.116670162868153e-9
4.609893040702715e-9
5.297896840506654e-9
6.246262648525882e-9
7.542355252338134e-9
4.08715082369237e-9
2.4151870825720363e-9
1.7254343129168509e-9
1.4198225570906664e-9
1.213868284975167e-9
6.30023203866816e-10
1.9790787158342215e-10
6.820048605467262e-11
2.6545351138261814e-11
3.421255941902887e-11
1.3806922272463565e-10
5.975288790381469e-10
1.7842941629613097e-9
9.316397036089793e-10
7.510459237508311e-10
7.373601783381892e-10
8.163267600008592e-10
1.0017957750620045e-9
1.3831105846298365e-9
2.256091539385107e-9
7.920303145739183e-9
9.326394907764755e-9
6.645198848042057e-9
7.910814202958619e-9
1.2599739654311015e-8
2.5495795532870918e-8
3.578497603950632e-8
4.367262665686132e-8
8.427886784967037e-8
1.3698743134395288e-7
3.105816939615518e-7
5.887066022886197e-9
1.2715512530234926e-7
1.6908450902092386e-7
1.8504277831764515e-7
1.9919311614045683e-7
8.327702301949474e-9
3.356312271087622e-8
2.159553376200933e-8
2.141875129854807e-8
2.983769868555087e-8
2.401388782178387e-8
6.63970744803533e-9
2.3610635260397387e-9
1.9165531056476685e-10
3.3951879736327225e-9
3.033678948653292e-8
1.1923240516248071e-8
5.796757635098396e-9
5.312282255112273e-10
1.3223823675905434e-9
1.1935039941830861e-8
2.2799627291573254e-8
2.1616218731816104e-8
2.2144292287463517e-8
2.3900423639513414e-8
2.6454939390122423e-8
2.9835417133536563e-8
3.43334429062412e-8
4.044357092273235e-8
4.8845996262697294e-8
6.019798800540288e-8
2.073173485293591e-8
9.824796524434253e-9
5.916847535815047e-9
3.698567492296291e-9
1.9946744178096695e-9
1.8588900412610486e-10
5.595247888585853e-10
5.388907824621048e-10
2.4652872626838984e-10
4.857230551288859e-10
2.28167143284266e-9
8.548078446013376e-9
1.9442336728221893e-8
1.0100713088228037e-8
8.570449250980861e-9
9.104403788808693e-9
1.1292354238799357e-8
1.6267561625469748e-8
2.8044663603922827e-8
3.857694236253221e-8
4.858053015525313e-8
2.705277630931048e-8
2.61998499853179e-8
3.3546896154128056e-8
5.582295523992389e-8
1.050914017470103e-7
1.4218551247427824e-7
2.326690888396624e-7
1.3775922564163577e-7
3.026996165554421e-7
2.42390895680295e-7
2.3551010638612543e-7
3.053997639591186e-7
2.8423653119186665e-7
1.4760379997913053e-7
9.440376115358978e-8
7.788268955532444e-8
8.782504254770645e-8
1.456549267040639e-7
1.2096037994655386e-7
9.440858029144426e-8
7.720497221493175e-8
7.42686349286374e-8
1.2810567323818134e-8
6.878294459317864e-8
6.91908103457998e-8
5.43528060026049e-8
8.117311113530503e-8
7.980889945611546e-8
2.8883849911865703e-8
2.1046869749623448e-8
5.046005358297866e-8
8.607880475097498e-9
1.0913262678882421e-9
6.718445826401171e-10
5.839858345664869e-10
6.1879885186383e-10
5.884637223898107e-9
2.562645254919279e-9
9.922154253158981e-10
5.840750021940268e-10
2.098708197665434e-9
3.4914100107251883e-9
2.605959563450502e-9
2.774562358400403e-9
3.803808455618213e-9
5.43031594285906e-9
6.231067417333888e-9
5.2467903542013e-9
1.5714191018278262e-8
2.1644951774700162e-8
1.9380033402217294e-8
6.272276015243326e-8
3.4609065023364776e-7
4.0594920980541455e-8
3.163896106645789e-9
3.959917702110813e-10
1.0074837328929629e-10
1.3700733430290887e-11
1.5497200599078022e-12
4.911997115943397e-13
3.945706706826711e-14
0.
2.753454228652288e-13
1.2366064979781189e-12
3.1084619494964705e-12
3.193024607139996e-12
3.6175766229968736e-12
4.422025458984651e-12
5.503238948013523e-12
6.887889193515072e-12
8.639104519817219e-12
2.0561573264130408e-10
1.5574480503119074e-11
6.199660194476286e-12
6.838895669588002e-13
6.0546577788268064e-12
1.1865062756881109e-11
1.9197112604961077e-11
2.9182308430864627e-11
4.327090722930814e-11
6.336149450065484e-11
9.178835636693804e-11
1.3093390299169295e-10
1.821605855053965e-10
2.44475043270598e-10
3.1502636707291527e-10
3.9211573236585147e-10
4.769552941453858e-10
5.728545262439718e-10
6.841719244775387e-10
1.0437306258028715e-9
2.1746149799927353e-9
9.651974737830296e-9
2.172701482849321e-8
3.078887653537918e-8
3.468515754059459e-8
3.696231187049004e-8
3.91595663530284e-8
4.157610896207445e-8
4.4194219849562167e-8
4.692745369901151e-8
4.967744214411093e-8
4.585399712526415e-8
3.517761355463178e-8
1.1831718162042762e-8
3.6264220030425847e-9
5.843686188360303e-10
1.3705113227694238e-9
3.765203073992183e-9
9.84723560508388e-9
8.969396031287195e-9
8.794302137366278e-11
3.2901515725481746e-9
5.3803900424747354e-9
6.969786624043832e-9
8.595837205536865e-9
1.0726742039677185e-8
1.392809371298074e-8
1.9181866578102653e-8
2.8582788560648253e-8
4.717762207903118e-8
9.137930162707487e-8
6.432195236003975e-8
3.897253916989083e-8
4.0470935414470454e-8
5.78084189506247e-8
9.372130657905997e-8
8.148686677940476e-8
8.398311525222046e-8
1.4617086222244776e-7
2.5519205460525897e-7
2.9425789948577587e-6
4.856964776892158e-7
1.8078403767529653e-7
2.989863566688366e-7
2.586079872541053e-7
1.9616699977346812e-7
7.201677079372553e-8
1.8337768996914235e-7
6.939545551506892e-8
2.4347234708779927e-8
1.746182191030081e-8
8.600822272818326e-9
6.005409147230705e-9
2.816780750461123e-9
4.3559967602727796e-10
8.794504308785631e-10
3.317387314943447e-9
2.0892725853042774e-8
1.0022568438014873e-8
2.4842562057038255e-9
6.979038674719397e-10
5.26224880290428e-10
1.4148288108099026e-8
3.618603380229192e-8
3.7825628825858736e-8
3.809672569140376e-8
4.024098748481109e-8
4.3446521748026146e-8
4.726201523029956e-8
5.1552301446534664e-8
5.634034959498333e-8
6.169826712484063e-8
3.6342398026905866e-8
2.1511924778556458e-8
1.4310173326946655e-8
1.0099341586467791e-8
3.096830809817944e-9
5.901265842749987e-11
9.262347697255903e-10
1.1385800266926734e-9
7.616185233887264e-10
1.2389438216942995e-9
1.0576816400652044e-8
2.9400680996150603e-8
1.7692221588130986e-8
1.5318313876222794e-8
1.572280257676609e-8
1.81271007967334e-8
2.3219147707836974e-8
3.330177312401142e-8
5.4506288450295636e-8
1.0149607692334462e-7
9.370655014009201e-8
5.861045343873984e-8
3.490870315929538e-8
3.562637212282012e-8
5.0353340731530406e-8
8.156792986357598e-8
7.394784901785494e-8
8.494608249413584e-8
1.8004605976630962e-7
1.5103083421201952e-7
9.475643511001838e-7
4.0574772934766595e-7
2.3607828239371467e-7
2.8860390881166574e-7
8.343366866499738e-7
4.12488538193442e-7
2.7452748391583827e-7
1.1537029337174422e-7
8.920370435285376e-9
1.7306079866190515e-8
1.0474559213975358e-8
2.307020467695227e-8
2.9361992614025277e-8
3.958609718750045e-9
4.9617464908495434e-8
1.717900450194443e-7
3.6913213111770515e-7
2.7731398455448166e-8
3.9930576824965296e-8
5.225421617986484e-8
1.881758440661715e-7
1.3468485142146573e-7
1.5299486985163776e-7
2.2174000185064785e-7
3.386695664562221e-7
2.440032604415495e-7
7.98537680059755e-8
2.9149459531494365e-9
1.9996647212085978e-9
1.3445505179644654e-12
7.043039026002422e-12
1.1890247111670767e-10
4.667683574910537e-10
7.3530833401837e-10
1.1762903836239716e-9
5.444572844180172e-9
9.259366961454475e-9
7.287098625168039e-9
1.0360594402779642e-8
1.789715687387452e-8
1.5274734815832896e-8
2.273528894116935e-9
2.0650439539339722e-10
9.599465126898003e-11
7.420510770896609e-11
1.2344670745511986e-10
3.2953459248363266e-10
1.2077777946970806e-10
2.4167277872749502e-12
2.7598128294390124e-12
2.856027173275155e-14
3.9510458093006465e-13
1.400347343931878e-13
7.727811158622394e-12
2.0930123484234595e-12
4.800753371857115e-12
9.804866766557806e-12
1.584459226564072e-11
2.284206316236228e-11
3.151429171211064e-11
4.278631972597481e-11
5.775631788562675e-11
2.6536087888588144e-10
3.8692482310389317e-11
6.152850487591012e-11
7.612923727688253e-11
9.349921383885595e-11
1.1510308783056705e-10
1.4166748154569457e-10
1.7405127492714514e-10
2.0760052837361464e-10
3.837092806623788e-11
2.5787399425033745e-10
3.490101474170037e-10
4.420203602636684e-10
5.558406697303596e-10
7.025840789666136e-10
8.982513630253633e-10
1.1676190269470875e-9
1.5509710301641783e-9
2.114850279567358e-9
2.966070455244123e-9
6.389858473944508e-9
1.8916548569292642e-8
5.353979140748243e-8
8.080308290079334e-8
8.156759800531052e-8
8.071929800762125e-8
8.750890993960614e-8
1.131434072489327e-7
1.2596569360394032e-7
1.8605996019294597e-8
7.586420715645597e-8
9.681266277650262e-8
1.629969543558479e-7
1.8273737987948082e-7
1.4585563854065916e-7
1.6090600578065602e-7
1.65411713923593e-7
3.7065023331364575e-8
9.97316773314811e-9
5.3349655258577166e-8
1.2604623412064326e-7
8.056459538780508e-8
5.0481350443265496e-8
2.1400922378149055e-9
2.8429360240234828e-8
3.68671818960959e-8
3.6981546591229574e-8
1.7111334579352567e-8
1.159411399341035e-8
1.5926268024350292e-9
2.816660017977285e-10
6.020777155451282e-10
6.33014167097194e-10
6.571986855952047e-10
4.231919129607641e-9
4.017010628936728e-9
7.144820033859202e-10
8.39864294740581e-10
1.9704327571449445e-10
2.2737022383935588e-11
3.1576131064203846e-10
5.191364839500495e-10
2.3866360058652905e-10
1.363805779526771e-9
4.482232254590803e-9
7.46666486567147e-9
9.679400099483578e-9
1.828367881213544e-8
9.629466148159583e-9
1.821276645970257e-8
1.0675766228129951e-7
2.2372311148958976e-7
1.0084544844254582e-8
7.002313978190977e-10
1.5687827429898767e-10
2.1514724380917796e-12
6.541716323275283e-14
6.766698815133158e-13
2.050223462359718e-13
3.720178416793664e-12
2.940940203601003e-12
2.920682800485457e-12
4.141747384872136e-12
3.2909147747343358e-12
3.4493061446853357e-12
4.137530910212857e-12
5.128970639199254e-12
6.4241843664223995e-12
8.07895963209972e-12
1.017661854798524e-11
1.2822972022286124e-11
1.614499584790126e-11
2.0288190515280857e-11
7.918171510539219e-11
6.598454243698622e-11
2.8388257104761094e-11
3.0954789616477364e-12
1.5156294113269375e-11
3.3962952352362174e-11
5.741658513336175e-11
8.862420014871392e-11
1.305152732440669e-10
1.8503662153844006e-10
2.517257603356201e-10
3.276854314172093e-10
4.1039087785814263e-10
5.002228874735245e-10
6.001842631622871e-10
7.146752476795773e-10
8.489062272728334e-10
1.008932053191405e-9
1.2020315268460294e-9
1.3881939430291736e-10
1.0452402795701828e-8
3.217653799065591e-8
4.4543565610742593e-8
4.522492686867997e-8
4.63262229350315e-8
4.891088707360147e-8
5.244160295895112e-8
5.646817378777407e-8
6.069417502085485e-8
6.493768699770879e-8
5.9550348550614435e-8
5.113908751717337e-8
4.104127716027775e-8
1.631457632806615e-8
5.991161404296772e-9
2.370303265933076e-9
7.335165577853049e-10
3.8261909882688376e-11
5.758678574312096e-10
1.1451319764971454e-8
1.4213826375897573e-8
1.3297510436414987e-8
1.393414873294048e-8
1.533551048416055e-8
1.7734916068051497e-8
2.168507498973122e-8
2.822475117081842e-8
3.946056524929524e-8
5.991684373260073e-8
9.89868446347731e-8
1.761133195825997e-7
9.451087969570294e-8
6.034987900143758e-8
6.573326951311256e-8
1.0067202644060508e-7
1.455910944322342e-7
1.1717358554246366e-7
1.4102936998220186e-7
2.671508647271642e-7
3.831921177136737e-7
8.79246747203483e-7
1.4507944433029288e-6
1.6345709917093328e-6
1.1507024113227113e-6
9.074633762252993e-7
9.124809906561307e-7
1.0454224703119715e-6
1.1881181139629548e-6
1.2104268527918457e-6
3.11141751113752e-7
1.5561945484423694e-7
2.3797209938551373e-7
7.97339029859976e-8
1.0397227959662855e-8
1.7000550880161027e-9
1.1015247447639343e-9
2.2086419432410887e-9
2.86685690303281e-9
1.1483596196541258e-8
3.7183936454371995e-8
2.274719367755547e-8
2.6021180211362596e-8
3.973264228871115e-8
6.050498399924698e-8
9.27453247036048e-8
1.427980910039362e-7
2.1809448182067266e-7
3.0592221299484507e-7
3.256432606049743e-7
2.410329959816704e-7
1.0288163914925545e-7
1.308110964185966e-7
4.335066601432174e-8
1.1606694738862664e-8
2.560904191206688e-9
1.5790080876534014e-9
7.826675559251915e-9
1.4032707535133714e-8
7.757777419787932e-10
6.763967547345057e-11
2.524794503335558e-10
1.0590165261245035e-9
1.3290141455517618e-9
6.893813297977665e-10
5.47046554063489e-10
3.5165137168382454e-10
4.783452754555792e-10
1.7519031880681708e-9
2.018734652288491e-9
2.324536316808394e-9
2.7554206983781774e-9
1.1676569368561095e-9
1.7644720811356244e-8
3.251878546628046e-8
2.8063015380881996e-8
2.6243270023439174e-8
2.6406485221205378e-8
2.7844241116338214e-8
3.0486191191165487e-8
3.459653309512702e-8
4.070063722569103e-8
4.959410593043137e-8
6.220361069382584e-8
8.007283572940978e-9
8.658282663182608e-10
9.271454529169975e-10
2.3563395429670052e-9
5.267345952137873e-9
8.132868211571655e-9
6.508267488211279e-9
6.072675121218795e-9
7.068495744385316e-9
9.789113807066247e-9
7.314433670714169e-9
1.4287023978544336e-8
4.073417269111349e-8
2.115314405903806e-8
1.6734915571621617e-8
1.583973935636994e-8
1.6589958764945454e-8
1.8675901196865733e-8
2.2349715977089774e-8
1.1415443493757819e-7
1.649551781623241e-7
9.391228836852646e-8
9.151119383504209e-8
1.1564988698638328e-7
1.817672041584723e-7
2.757460103056481e-7
2.385275700545048e-7
2.3129383649727575e-7
3.043275412359027e-7
2.880863941128476e-7
2.4635126537688817e-7
2.077432730018418e-7
1.6658360687446676e-7
1.651417830507807e-7
7.467553030118299e-8
2.0281383469179204e-8
7.654569480803621e-9
4.256112681848134e-9
3.4453471572861743e-9
2.9728131715823023e-9
5.15470152726049e-10
3.7839715475598467e-10
8.534923640968433e-10
1.0129437523545288e-9
1.1460604328692477e-9
1.2880532107561798e-8
8.407381398104801e-9
7.933435304904432e-9
8.356487310160481e-9
9.352938524471091e-9
3.35431077353999e-8
1.155767575925078e-7
1.0295210253896097e-7
8.424512373918532e-8
8.311176097164824e-8
8.98880717174447e-8
1.0380217887450382e-7
1.2861729152432985e-7
1.7421184281724614e-7
2.629909396272909e-7
4.4301275602226986e-7
1.9516321177679513e-7
1.0702088036247838e-7
8.248332416157714e-8
6.655042582865332e-8
4.97673728526431e-8
4.4055624561284695e-8
2.5262399077233883e-8
1.0767048408598228e-8
5.257768445377979e-9
2.6861354452949816e-9
1.3024048281386817e-9
1.3983135832227487e-9
1.3181712384456971e-8
2.6450030460624714e-8
2.3655127337577695e-8
2.404933092942794e-8
2.578479940140774e-8
2.8992488754570396e-8
3.414993305206202e-8
4.213850495110798e-8
1.7247003391011818e-7
2.5962514860749444e-7
1.5595975175146614e-7
1.566747376082023e-7
2.0392109315264797e-7
3.2966802614499415e-7
4.492831876725305e-7
3.586156972474738e-7
3.5096777475456744e-7
4.1143831688116283e-7
1.349762492108143e-7
6.458562530747957e-8
1.7051154951774875e-7
3.582070814923811e-7
2.863480178831159e-7
1.2674034454956311e-7
2.6105162355753193e-8
8.241724231367102e-9
3.689408242566796e-9
2.214371060341607e-9
2.3523545077703658e-9
1.0631091220928741e-9
3.492606568952051e-11
3.417808398402368e-10
4.2059554327426636e-10
9.165820129573942e-10
1.589190282142642e-8
1.0533571937432771e-8
1.0869763041464355e-8
1.2043977328186528e-8
2.738216010302039e-8
1.0755586846822638e-7
1.3189781297335993e-7
1.1131818236051947e-7
1.0863412800373006e-7
1.1406354207566945e-7
1.251115478547822e-7
1.4393168273671054e-7
1.80432888986626e-7
2.8486525303969924e-7
3.8901900584211366e-7
2.1651353431176768e-8
1.2384383110035734e-8
3.0541542911388263e-8
4.730622882524956e-8
3.4345967894853656e-8
2.6451289674355678e-8
2.5060846583670293e-8
1.3743874002539497e-8
7.665731688031674e-9
4.332595359684043e-9
2.699360439659849e-9
2.1222126010488843e-9
7.1747274746625055e-9
1.608278255178651e-8
1.6974716761083925e-8
2.279214387767269e-8
3.10746712188669e-8
4.007782850394262e-8
4.9380972674168725e-8
6.021335812140793e-8
1.7100002507018517e-7
3.7874530406964203e-7
2.4672999689341115e-7
2.521387795443299e-7
3.2186104575296526e-7
4.9815487504942e-7
6.963766647563847e-7
5.383723921632082e-7
4.818028003131468e-7
3.144169567817481e-7
5.440979885898264e-7
3.483261895783405e-7
2.4138744748004684e-7
1.833828366597909e-7
1.3920144843576374e-7
4.550127687458077e-8
1.4149464169498162e-8
8.670003428300733e-9
1.0577196287000554e-9
5.676893231356415e-10
6.842981532994035e-10
4.3916757951079905e-10
2.9925548836828866e-10
1.1166858400435642e-10
3.6192480413385016e-10
3.146910993274421e-9
3.0163354593121393e-9
3.326264625140388e-9
8.36884946107409e-9
1.247308909225348e-8
1.7417700324661414e-8
7.797856835903538e-8
2.391475124411752e-7
2.1492018206476614e-7
1.7043108145012938e-7
1.6805464118924714e-7
1.9163930093086988e-7
2.6449712774959734e-7
6.043499333163887e-7
8.961202076354356e-8
1.7087171095455836e-7
5.076543984581145e-7
9.098870808552592e-8
1.654999475333827e-8
3.464760926097524e-9
3.865358638178692e-10
2.9554257331576487e-8
4.064701242140901e-8
3.4613173632483776e-8
1.890855747922476e-8
2.4316536484605935e-8
4.1413390464069844e-8
2.1451485864580995e-8
5.7339417240684166e-8
1.5839155403954485e-7
1.1829211828826073e-7
3.267092504515749e-8
1.6569337429088759e-7
3.722266127593113e-7
7.151173130512782e-7
1.2092962926923367e-6
1.1568204055530307e-6
1.1969538428771e-6
4.724913909289405e-7
3.38019906983515e-8
1.009624063628801e-9
3.5816004946542693e-10
1.171214204981863e-9
2.891697168721968e-9
3.9783613886709496e-9
3.45657307484407e-9
2.6180822537058643e-10
1.9075004614370958e-10
5.642256600673143e-9
1.533324978864071e-8
1.628225822096054e-8
1.1437438449081414e-8
9.549718980204735e-9
9.336376664777392e-9
6.5755570303799615e-9
1.2201979667929616e-8
2.3754412870592773e-8
1.469842791371245e-8
3.6736772367464466e-8
1.4241328983565087e-7
2.473942579998577e-7
1.717515866223928e-8
1.6441193037595575e-9
2.5220303241052996e-10
7.716450531506758e-11
7.479289402161879e-13
2.798521163311215e-13
6.0422358263717804e-12
3.9173752509308404e-12
2.870608238573375e-13
8.428892144485373e-13
4.5414553010584607e-13
3.8733299391545984e-13
2.0276710560259576e-12
4.835465260832294e-12
5.1398706266216205e-12
5.888173237384705e-12
7.198925018165639e-12
8.968884808792565e-12
1.5275106306540681e-10
1.480671036776447e-11
5.421034985828322e-12
9.8293756559745e-13
5.906400464057925e-12
1.1162706298475112e-11
1.774766541664116e-11
2.6685975768835183e-11
3.930083917168737e-11
5.740957407573559e-11
8.351408835717844e-11
1.2090338740922875e-10
1.7336292147962401e-10
2.4377283068899773e-10
3.3115108979334783e-10
4.29858600030162e-10
5.36015127692151e-10
6.517388118802101e-10
7.822567652024708e-10
1.139599126521719e-9
1.425218428789673e-9
7.017421503694294e-9
1.6438990988342183e-8
2.465080239311984e-8
2.886626359402847e-8
3.143969705179693e-8
3.3815372914675994e-8
3.635210288606897e-8
3.9069498766627674e-8
4.19001255274795e-8
4.4327235364972576e-8
2.5368025819695826e-8
6.509281259911916e-9
9.286579176311095e-10
1.7745890535719078e-9
4.585109256202736e-9
1.0544853111913532e-8
3.7344153468356246e-8
1.0799232313453839e-8
2.180848515786473e-9
2.6916504721139243e-9
6.400518615032089e-9
9.610380469990073e-9
1.2971778880145056e-8
1.715002303288611e-8
2.2916711324736874e-8
3.118542231659726e-8
4.115983668087147e-8
4.234370344189249e-8
3.2993110393464345e-8
3.73268848790859e-8
2.5480675691949017e-8
1.825788985674973e-8
2.2182112846249034e-8
3.8118478881602345e-8
6.564102890543434e-8
6.429197480343638e-8
9.732718957289483e-8
2.3531368343099432e-7
1.8742222038726187e-7
3.9087796985822295e-7
3.755128857285494e-7
4.77480248768041e-7
1.126429780571677e-6
5.969472619644287e-7
2.9714962535223955e-7
1.7693800268162192e-7
2.672818440233813e-8
6.011651646782199e-8
1.601363718583178e-7
5.1803447647634466e-9
1.8101805726031176e-7
1.566365431630941e-7
1.8261112970646617e-7
1.2218390989714984e-7
1.5073035759211354e-7
1.231301974048044e-7
2.2417935311513192e-7
2.2350277686677924e-7
8.536521525856032e-8
3.976788790798996e-8
6.735656990201275e-8
1.07126729829827e-7
1.799740671581565e-7
3.1276480532120465e-7
5.331425300090024e-7
8.004150352410595e-7
1.4841729400478154e-6
1.8602448568059574e-6
1.6472248991673655e-6
1.1372253524062571e-7
1.03441134738584e-8
4.751211275202229e-9
1.089040683444823e-9
8.69338027814056e-10
8.320675314825475e-10
1.6704404313247888e-9
1.7994967025851746e-9
3.715433167938236e-9
1.145238628985566e-8
3.5603279670198217e-10
5.260818520905655e-11
1.2520329909225206e-10
9.357637341774095e-11
8.861026234640024e-11
5.199000094000654e-10
1.236750684702742e-9
2.0892440263776906e-9
1.2334083455585599e-9
3.4507899024628037e-10
1.8076156763843902e-10
4.392472115197293e-10
4.8716741533832324e-11
6.84050626142872e-13
2.7708808056444907e-12
4.613529587485773e-12
1.2120969343330254e-12
6.55831534661318e-12
4.591875077307529e-12
1.2003467913229023e-11
2.865933142506617e-11
4.971248639461163e-11
7.30331902018844e-11
5.638956835444853e-10
1.2675522085471561e-11
3.982068505223307e-11
5.446952587394136e-11
6.866427737364838e-11
8.454986750657081e-11
1.0338690964431792e-10
1.2663154922400264e-10
8.878372505317874e-11
5.1544176026061176e-11
1.0993858204256538e-10
1.4827439841023422e-10
1.8637806175687527e-10
2.3056527538578458e-10
2.8533181786837043e-10
3.5616210233584326e-10
4.511801383630653e-10
5.832777882232385e-10
7.737007058064843e-10
1.7422514196626511e-9
3.299296734261522e-9
8.547415645104626e-9
1.8461608276190694e-8
2.6325043123667207e-8
2.6548181266135094e-8
2.4576035320183383e-8
2.427146439120911e-8
2.7551374864980794e-8
3.870774279245718e-8
1.4096558063456792e-8
4.9060407883605315e-9
6.9634105799316945e-9
1.952481148873687e-8
7.39505284419663e-8
2.398119229522834e-7
5.755240003560589e-7
1.393561495654746e-6
4.7522546594424926e-7
1.0992821594414636e-7
3.8012080610942844e-8
1.3596525950737405e-8
1.9887503537002493e-9
3.736931517392794e-9
6.175027762583013e-9
5.326040409617104e-9
7.664677638203544e-10
1.2026322685272607e-8
2.4129535132910616e-8
3.531367841709425e-8
4.678372872838165e-8
2.48845298314011e-7
2.5219118292237265e-7
2.0993980642907812e-7
2.734739777787147e-7
4.878546128214377e-7
5.78287163220376e-7
4.112468352898895e-7
4.3919983391831606e-7
9.51332599855308e-7
0.000013688575328961018
2.0317497114897976e-6
1.3412194278913423e-6
1.0922324093506674e-6
9.137745905558186e-7
5.08340326171616e-8
8.458238453221087e-10
3.6200151691502907e-10
3.659168164358651e-10
7.027612796305107e-10
2.7041142530079606e-12
3.422745256006604e-11
4.312089733085052e-11
1.5917499996376903e-11
3.797101419865553e-11
5.454716348418629e-10
6.480238622418431e-10
3.90373838919503e-10
2.42525011320242e-10
4.624941384403512e-10
2.7591030271165284e-9
7.649633227461392e-9
1.126599995735121e-9
3.4294690229973936e-10
3.528742071746003e-10
6.919539238806532e-10
1.1311769835624698e-9
1.022765678838219e-9
3.515257423843128e-8
4.664854270549167e-8
4.4225092612307807e-7
1.6221422623028023e-7
1.1987257374452649e-8
8.392619098539527e-9
1.4813053837690623e-8
6.444485571298484e-8
1.376805583505188e-7
8.868649466697608e-8
4.530958254170606e-8
1.2085183439472593e-8
1.2494123016956609e-8
1.9794493197100232e-8
3.201927257555379e-8
3.6805337350168174e-8
2.5665536581169936e-8
1.4195434946652115e-8
1.6927808685670785e-8
8.078336811504255e-10
2.5699444499947056e-10
1.990950960642904e-11
1.9024500235565864e-11
2.255708970071879e-10
2.814249157724948e-10
4.1481937147160927e-10
3.8972941565880814e-10
4.3407535269284825e-9
8.145173477865402e-10
3.5072138269879606e-11
4.793309891339138e-12
5.455443772304504e-13
1.7441044701639628e-12
3.5499126253685393e-12
1.9886451743758046e-12
1.257211997928223e-12
2.9087697612378307e-11
1.6564594307105438e-12
2.635375595393215e-13
3.207792748232889e-13
7.096752295821056e-13
1.108333943520576e-12
1.6129741474803866e-12
2.305233940125099e-12
3.283447502468192e-12
4.683315054384127e-12
6.701090455470708e-12
9.625559644873365e-12
1.3884656507933461e-11
2.0113356930982193e-11
2.9248870614991224e-11
4.2651590284197464e-11
6.222218996102253e-11
9.041060629292947e-11
1.2987486999506555e-10
3.9172407697252185e-10
4.274738995757853e-10
2.8253138413964833e-10
3.4603715824569456e-10
1.1087734905428686e-9
1.6490820722221893e-9
2.0301221057490734e-9
2.343947850313698e-9
2.632591703565846e-9
2.9100430873124285e-9
3.1774492580219684e-9
2.045098627263834e-9
3.7580598148655595e-10
1.1053278447648276e-9
1.1476600300672437e-9
1.5089009228536186e-9
3.2988543187145963e-9
9.128912156276772e-10
2.5333529251769776e-9
5.047842132644628e-9
2.8282849161441076e-9
2.3400007890979755e-9
2.2699717666757845e-9
2.414782984409982e-9
2.748478472205093e-9
3.3173849134618986e-9
4.242623776633062e-9
5.778656761728987e-9
8.481591182909136e-9
1.3702454931624662e-8
2.496965997673913e-8
4.773953143997233e-8
2.1989780808546897e-8
1.2262535633864817e-8
1.1903392302833188e-8
1.6054199202698065e-8
2.0677867072286472e-8
1.4495119669232516e-8
1.6246975174962287e-8
3.0630975522511484e-8
3.590797614141585e-8
2.427394390656809e-8
1.1977891374691034e-8
3.466327501072874e-8
1.1713078025689346e-7
7.586568684343684e-8
6.550883477607226e-8
4.806425234611247e-8
3.495106465930098e-8
3.3674551270551754e-8
4.1659938775011414e-8
4.491214320768404e-9
5.1520581335836e-9
2.2616369578187745e-9
5.438323250037578e-9
1.834949566556242e-8
4.724977696517982e-9
1.5734688722559669e-9
2.914583507751703e-10
4.071508694243362e-9
3.9563366228701946e-9
4.606252581883079e-9
9.630246406324644e-10
6.29391666440508e-11
1.509782031754165e-9
2.8469118674299075e-9
3.359483708963642e-9
3.7202610350895926e-9
4.0841843823443365e-9
4.454386646049436e-9
4.81360918162273e-9
5.1466273821404146e-9
5.444008947810676e-9
3.6380300732151524e-9
1.36129058826664e-9
1.0284016160256321e-9
1.7967480823604345e-9
1.6555601293960345e-9
1.8865689785649885e-9
3.0536147326513843e-9
5.387174029167357e-10
1.9983933180379727e-9
8.961222170097642e-9
6.949843482190878e-9
4.32282961311111e-9
3.718497657897945e-9
3.741431831158127e-9
4.1777054488610325e-9
5.085639274835968e-9
6.737188356471828e-9
9.814535060993843e-9
1.6090702950784166e-8
3.269235826148197e-8
1.8722787843787696e-8
9.708979655099172e-9
8.913886511767744e-9
1.1445313228206932e-8
1.7857394161055148e-8
1.7380040007606194e-8
2.4062540746706994e-8
3.3102255243799024e-8
3.419057644329462e-8
7.039624139631229e-7
4.052300916699595e-8
7.341745553245845e-8
5.209782604362463e-8
1.0072778178958519e-7
6.11662969275292e-7
4.891109016832361e-8
2.6081689613262303e-9
7.268168060226858e-10
4.842134110965953e-10
4.961484477398546e-10
1.331606340888284e-10
2.4311105115134087e-9
8.027585122400062e-10
2.874462966395858e-10
2.1011431295113005e-10
2.2231788567231795e-10
2.976981413689723e-10
4.5523610424164535e-10
7.501137039671612e-10
1.296726970232837e-9
1.3459549555072624e-9
1.6314318675676302e-9
1.8078878281506404e-9
2.0068713527051334e-9
2.262938525967065e-9
2.5909767261144822e-9
3.004205796342573e-9
3.5153755748128224e-9
4.114351711046036e-9
4.676973963194514e-9
4.6350963749893785e-9
3.79440148640652e-9
2.1178584160765474e-8
6.601875576023246e-9
6.643618836001985e-9
3.6882999649686855e-10
7.915979751744197e-13
3.8809257263008626e-14
1.0197279942160171e-13
8.923548380739358e-13
6.08147302717025e-14
0.
0.
2.4477950462582185e-14
3.5635816987720947e-14
5.010816752390777e-14
6.975579821309525e-14
9.695017953265754e-14
1.3488874143448498e-13
1.880501546581069e-13
2.628045645898826e-13
3.636310977014612e-12
3.3088168868685238e-12
3.912534741712898e-12
4.882433086453399e-12
6.1837005339169604e-12
7.859111039685604e-12
9.973075332775594e-12
1.2587554205351174e-11
1.573009434198389e-11
1.933448387885307e-11
2.3130912921994014e-11
3.345860039874374e-11
1.097390744465423e-10
1.5221153798539138e-10
3.384539981987039e-11
7.34738030377167e-12
3.3215051798483664e-11
5.4951115726270167e-11
7.544377458205673e-11
9.547642737952869e-11
1.1589155107822998e-10
1.3778511403425955e-10
1.6236564785294184e-10
1.9090851263886458e-10
2.2482083225636307e-10
2.65777639295176e-10
3.1592324561458316e-10
3.781698793784458e-10
4.5666533677408615e-10
5.575621069230247e-10
6.903357093190365e-10
5.638597948154069e-9
1.7511973632099008e-8
1.5702167444388792e-8
1.2992014749909047e-8
1.3265688411545556e-8
1.5042584921350395e-8
1.8375949058696897e-8
2.4218695962691907e-8
3.480258295932599e-8
5.3745309470085185e-8
7.925428876908076e-8
4.0392164631128135e-8
2.5116581482050488e-8
1.9932949283923784e-8
1.4679179955454934e-8
1.1706181448146324e-8
1.1131216248710552e-8
6.470446653452835e-9
2.2447077491326717e-9
9.27050916626675e-10
4.073270946523028e-10
1.389563747334565e-10
2.6266850248819487e-10
2.8356754853345407e-9
6.889177855083733e-9
4.741097397406703e-9
4.345069061745072e-9
4.49068599144882e-9
5.003663582462084e-9
5.922938797558575e-9
2.4678539656220026e-8
3.794068637304676e-8
2.074980809557481e-8
1.9166745873539477e-8
2.257269836471004e-8
3.2368123779512535e-8
5.04179838848905e-8
4.787270053414572e-8
4.118056837083438e-8
4.8804531852847423e-8
7.138975037826325e-8
1.7269372086452835e-8
2.243984960581399e-8
3.9089305975157376e-8
4.29858497891501e-8
3.603898213039339e-8
4.397406847784711e-8
1.3985266746254514e-8
3.786119288359009e-9
2.0224083808916334e-9
1.3178974665717678e-9
9.007498943364962e-10
2.430812617733029e-10
2.6448013153385353e-10
5.526418526645865e-10
8.064733709927693e-10
9.127022171458757e-10
3.4339165686505046e-10
8.46390542101022e-10
8.746881099281356e-10
9.412856389611263e-10
3.6886896726941376e-9
1.3650813301407725e-8
1.9890372666085985e-8
1.7070869334669314e-8
1.6751666199705553e-8
1.7885647950638836e-8
1.9893861288944605e-8
2.2675480831714794e-8
2.6388960189238946e-8
3.141460615259151e-8
3.839565126666333e-8
2.89993521430771e-8
2.5075362515513252e-8
2.06632590832914e-8
1.8851708074228053e-8
1.6584018481392187e-8
6.865665018863324e-9
2.6657174549599964e-9
1.3183864936961585e-9
8.411926352469728e-10
8.551059950465725e-10
1.9466667036964444e-9
9.148579710296536e-9
1.1116089190650078e-8
7.665495128925469e-9
7.015697842795244e-9
7.308815653840307e-9
8.29581041259181e-9
1.0120241046976406e-8
1.3261531400343476e-8
1.883357917075475e-8
5.615888065547357e-8
4.2277911728977185e-8
2.4690563678875548e-8
2.4697960659430467e-8
3.335393827477062e-8
5.3636185456530517e-8
4.8404890110299744e-8
4.248275693131882e-8
6.051533030181535e-8
1.3968325363278402e-7
2.578802586583336e-7
1.8245838369230707e-7
1.713093577712254e-7
7.341898043652017e-8
2.208812709859084e-8
3.399045468771718e-8
3.682834892973991e-8
3.247098963057993e-8
7.848065205847184e-9
3.3195096474198547e-9
2.01207493602436e-9
1.3995633660951301e-9
7.122310114839519e-10
1.7374721397632222e-10
5.791417386921605e-10
1.1872835023614434e-9
1.941141088400256e-9
2.526925609684448e-9
4.957030899346093e-10
7.480579803674562e-10
8.695365930330213e-10
2.415496827097477e-9
1.1596815125970083e-8
1.9812063976776537e-8
1.778598544227322e-8
1.7500552983013885e-8
1.863724146788779e-8
2.0604107964830893e-8
2.321680194816877e-8
2.6488021440168657e-8
3.054078937565328e-8
3.557986342643522e-8
2.753199812225511e-8
2.1752123212859695e-8
1.793230239115258e-8
1.6585928316669336e-8
1.1444691707500444e-8
4.0722856053976265e-9
1.6518466963729733e-9
8.776083901836046e-10
7.100241324690206e-10
1.1754993329246452e-9
3.619936951640318e-9
1.745948165845561e-8
1.0923053874704473e-8
8.169477047672346e-9
7.765275394689124e-9
8.374176443966244e-9
9.902048639648973e-9
1.2729597161187779e-8
1.7892887852289975e-8
4.710824399077835e-8
4.0249100323037135e-8
2.2810690480596792e-8
2.2158145523744508e-8
2.8680006577102636e-8
4.608545348497201e-8
4.853527248800505e-8
4.124997502299713e-8
5.4225103247828884e-8
1.1314736420057036e-7
1.0087367785128562e-7
1.2793689983176356e-7
1.0130212512821677e-7
8.13549430475184e-8
9.297005019801191e-8
2.0248929225305152e-7
5.946246657963893e-7
9.658811647351365e-7
4.1943466911098613e-7
1.49969400686033e-7
2.544580344368744e-7
5.34872745550148e-8
1.285571935582341e-7
6.73991178607063e-8
4.8402511251582225e-8
7.259352205422331e-8
8.23095032959262e-8
4.0151208364007135e-8
3.803938627381365e-8
1.0142043086011175e-7
8.216848318645595e-8
3.515223100265764e-8
2.989307722059741e-8
3.445334207790248e-8
4.4667016790196134e-8
6.152851844746969e-8
8.823994663787358e-8
1.3032501986886534e-7
1.910117936979561e-7
2.4509547520393185e-7
2.478437668313199e-7
2.2708863215138826e-7
4.96156065441141e-8
1.1430440819651924e-8
8.200566830410461e-10
8.45190862152349e-11
8.679456728987456e-11
6.773500225303898e-11
4.865175936917423e-10
1.0543068724194758e-9
2.5109421401845486e-9
7.0809881989017236e-9
3.457186396155195e-10
8.064768566207535e-10
9.179372430814279e-10
1.0328800449578106e-9
1.1987992056910524e-9
1.4283961722819664e-9
1.733488285701417e-9
2.1304362742072222e-9
2.64213281545107e-9
3.3004628438041824e-9
2.6563599730362904e-8
9.360979554282714e-8
1.0324173771893097e-7
7.892034425964107e-8
7.287319332045049e-8
7.591278096050754e-8
8.719408115748577e-8
1.1175322747675624e-7
1.6920130713288593e-7
3.7057157158001814e-7
2.582655664762078e-7
6.394001643980263e-8
8.266757835302074e-9
1.0519970075289115e-9
4.653293874504274e-10
1.6678286194442559e-9
4.230033403270971e-9
4.965383769376556e-9
5.378789751925445e-9
6.73456710532236e-9
9.617094199648162e-9
1.5910820152597067e-8
3.373445088698001e-8
9.268642414889863e-8
2.566278887527372e-8
3.76341334262741e-9
5.548256913375583e-9
9.799432452313135e-9
1.2577403603041543e-8
1.5289830605869014e-8
1.8500257685005348e-8
8.311669928217662e-8
1.322313183120826e-7
8.87412287672472e-8
9.687473639877734e-8
1.3798686150542652e-7
2.4131881244444377e-7
2.647209397890971e-7
2.0060595126617473e-7
2.1001248972921513e-7
3.773929026294858e-7
3.2013658641520104e-6
1.1882242212133466e-6
5.276835980770286e-7
1.631068550828142e-7
3.8394437269499404e-8
1.0852091770508787e-8
4.5435911423033875e-9
1.4298175287033306e-9
3.7503534585739563e-10
2.5718932723895185e-10
8.946276462569393e-11
3.073459152944214e-11
3.8847728706810284e-10
3.138817005350184e-10
5.002325142601461e-10
1.3331164687694853e-9
4.091447155281689e-9
2.4901892189995183e-8
7.652225494786053e-9
5.913690345345239e-9
1.6838718186514867e-8
5.0334282102106106e-8
7.343961505911751e-8
5.7895771257162565e-8
5.0976204386330276e-8
5.082221544333939e-8
5.576101492974669e-8
6.792139600667904e-8
9.563379127717663e-8
1.5422327444792927e-7
8.586734973813701e-8
4.049623053739016e-8
6.49449374717286e-8
6.69854895700973e-8
8.69366346743341e-8
1.627085707327513e-7
1.9923135435824288e-7
2.0072324653209912e-7
2.5866434294884354e-7
3.294337307274216e-7
2.9570177879038336e-7
2.7789138501273493e-7
4.0361759841443917e-7
5.9415546282069345e-8
2.4900605536574986e-8
5.64712356563527e-8
1.2846292296784286e-7
2.0825854601042097e-7
1.3331393779669532e-7
1.7132534724616093e-7
7.237603326316913e-8
3.116209739911719e-8
6.762137076446887e-9
2.939741872703284e-10
1.1387455463806303e-9
1.7059954786929264e-9
7.502097997064195e-10
3.8620958990650966e-9
5.273403248129864e-8
1.4338503079144573e-9
2.0843641754607424e-10
8.276918185133618e-12
2.0347246366175476e-10
1.6031828949995764e-10
8.948007043679377e-10
1.977106438360823e-9
3.6063952269567677e-9
5.946756442642303e-9
8.450225560825127e-9
7.281900640344433e-9
1.4289614841449497e-8
2.446793747329232e-8
1.3132454457131887e-8
5.923654216927796e-8
2.951678297048344e-7
1.326286072646562e-7
6.034971955294148e-9
4.447827515435982e-10
8.584222331036562e-11
5.148036284664486e-12
7.424257569835116e-13
2.0777699835723645e-13
1.0326400438479064e-13
8.649768970726211e-13
1.1446646384685386e-12
2.465790274046496e-12
2.5184530184666413e-12
2.888861896811143e-12
3.5627025661637187e-12
4.447938723846154e-12
5.575744893462674e-12
7.004900971253938e-12
8.810948524719512e-12
1.773298255007234e-10
1.608199763764893e-11
6.220716740188035e-12
7.241852471401503e-13
5.86164474106089e-12
1.1330114693540057e-11
1.820778742994672e-11
2.757450312088785e-11
4.080431834266453e-11
5.97061731782957e-11
8.654122475203274e-11
1.237185902814976e-10
1.72874736943988e-10
2.335389688557495e-10
3.0306750889733236e-10
3.791316843299647e-10
4.6202424838767944e-10
5.544541020699236e-10
6.604526113510618e-10
7.848344492479152e-10
9.758203390293078e-10
3.8191240880549015e-9
1.4701881710771435e-8
2.8489524678586946e-8
3.438411107870644e-8
3.63644062847943e-8
3.826476978928485e-8
4.067789964634573e-8
4.3510162709523226e-8
4.659104729733257e-8
4.9764929244772355e-8
4.919178197512855e-8
4.339715850126268e-8
1.7453578735780874e-8
5.5678952340197866e-9
1.654343430043494e-9
2.899968024631653e-10
1.902900622884815e-9
4.212441041541102e-9
7.309215734560805e-9
2.047758860428458e-9
5.035595456078894e-9
6.885361890001366e-9
8.349751050140984e-9
9.926980925198424e-9
1.2106590654829866e-8
1.5531121113109548e-8
2.1378508297243963e-8
3.2292569279198816e-8
5.491066820811644e-8
8.436799762835002e-8
5.6130912710790364e-8
3.419203285949166e-8
3.560985658197861e-8
5.118859634625564e-8
8.150281711336207e-8
6.92826753948706e-8
7.355330043872222e-8
1.3592029826283876e-7
2.3971081936397284e-7
2.317796280567179e-6
1.6413491288892072e-7
3.5864551269574563e-7
2.358825992387528e-7
3.511978587841333e-7
4.1491379346576224e-7
1.380377554634128e-7
2.0553909208910354e-8
5.293882187879146e-9
8.824303248679753e-10
6.1574694271589104e-9
1.5665237950752467e-9
9.560826403681757e-10
1.090804533906293e-9
4.808811283206011e-10
2.3535834551807286e-10
1.363272079122155e-10
1.3433396844495467e-10
1.8624163724258974e-10
2.919484280633222e-10
4.825740461561118e-10
3.6339793344654624e-10
5.171056752820459e-10
6.398449994764513e-10
7.644610245558685e-10
8.927259326874115e-10
1.0249062633967835e-9
1.1644943227137035e-9
1.3119923829506541e-9
1.4499427104371698e-9
1.5025461432049865e-9
1.2140103409996568e-9
4.800469980804177e-9
4.3851248005929686e-10
9.11447581134267e-12
3.580455925164703e-9
2.836669771883583e-10
4.279036914381085e-13
5.271866690628066e-14
3.4015644300550355e-14
3.2549519432758253e-13
4.510757179204311e-14
0.
0.
0.
3.033828280109137e-14
4.2863380890926446e-14
5.972311043068945e-14
8.299926373428135e-14
1.1543443984480387e-13
1.6084846297237515e-13
2.2466318945470624e-13
3.160579251493456e-12
2.8670014903295553e-12
3.387290045195763e-12
4.226121535442306e-12
5.353298975971835e-12
6.806965744116673e-12
8.645377059410565e-12
1.0927025809319888e-11
1.3684791477755596e-11
1.687760858307199e-11
2.029988862609972e-11
2.933544526760425e-11
9.93021946131374e-11
1.24921786159511e-10
2.856270360484133e-11
6.417881551137225e-12
2.8744593041274533e-11
4.775363313114426e-11
6.5829022628061e-11
8.355368790312131e-11
1.0159357406297656e-10
1.2087972817577394e-10
1.4246888552310002e-10
1.674841199823227e-10
1.971605913520678e-10
2.329589876963161e-10
2.7673666844639e-10
3.3100086492464537e-10
3.9930309938445077e-10
4.868847845989287e-10
6.017792015368931e-10
4.914834094741738e-9
1.5430602062265233e-8
1.4159813332701086e-8
1.1739568080051452e-8
1.199401525806635e-8
1.3594393326986452e-8
1.6568079614037522e-8
2.1724330201755574e-8
3.0966666700963996e-8
4.753029005713337e-8
7.098110396699683e-8
3.5777922871437276e-8
2.2738261109163156e-8
1.808384488775146e-8
1.3327302475311598e-8
1.0791186204231947e-8
1.0280315208310347e-8
5.708606496276046e-9
1.988193653648218e-9
8.327135613256735e-10
3.749827834116805e-10
1.5081867942583162e-10
3.3154018475115204e-10
3.0213134048074666e-9
6.418312734924512e-9
4.431818372594307e-9
4.0673041472077975e-9
4.2111704135443134e-9
4.704221415224052e-9
5.587684296564025e-9
2.302820569873763e-8
3.453572590243529e-8
1.8813364937077054e-8
1.734020590072568e-8
2.039690939978275e-8
2.9251257777220777e-8
4.5128172465522215e-8
4.188620451892528e-8
3.6066064865450905e-8
4.305794122766631e-8
6.333504095050035e-8
2.3506349993282246e-8
3.610491876424126e-8
2.6496682478645924e-8
3.7377427711921006e-8
3.063381304304203e-8
3.7617104188806885e-8
1.3882349177593466e-8
3.5104008367067733e-9
1.8126803628720455e-9
1.1740500876864762e-9
7.987888870213913e-10
2.6457989817948786e-10
2.1094674074911796e-10
4.674507477437371e-10
7.043573938444791e-10
8.31609242295658e-10
3.0380332283839047e-11
6.784623587161536e-10
7.178802227939535e-10
7.761177316924051e-10
2.9591077375862634e-9
1.121642244568684e-8
1.6800452392328717e-8
1.4536617690139109e-8
1.4289301586347809e-8
1.527230013075139e-8
1.6993365665739083e-8
1.9353980786482512e-8
2.2465344015528748e-8
2.6609225431970414e-8
3.226073820734086e-8
2.4815281352651316e-8
2.1383570405113032e-8
1.7736670026507915e-8
1.6470657507566857e-8
1.4033055604111642e-8
5.586664359294203e-9
2.190153618027702e-9
1.1000703540769942e-9
7.256252335952679e-10
7.931780312803489e-10
1.908798268767234e-9
9.106426832222344e-9
9.552881043722618e-9
6.696074056296966e-9
6.169149189099704e-9
6.461901748299699e-9
7.379553866617181e-9
9.070901962609334e-9
1.2003798836283328e-8
1.7276840908181958e-8
4.9065847025715614e-8
3.575111516644407e-8
2.0714674532598855e-8
2.0562193075036264e-8
2.7559635943529197e-8
4.364355788667447e-8
3.8305476655246044e-8
3.324254148449329e-8
4.720556808135291e-8
1.2629399897858847e-7
2.3155009028005333e-7
1.2393614247040651e-7
1.6663971187284434e-7
8.235155302579073e-8
3.4116888284524412e-9
2.3674261888673667e-8
2.5140660265776047e-8
2.5578842490814812e-8
6.729145144228887e-9
2.7409630649649543e-9
1.6789475230356619e-9
1.1684203024406943e-9
6.68086691319079e-10
8.10189822583363e-11
4.005774447377175e-10
9.086130241026026e-10
1.6131196767450608e-9
2.734524370198096e-9
2.5648159516552375e-10
4.993066900940451e-10
5.990934994729788e-10
1.5188624496683633e-9
7.961077931154353e-9
1.3965379711185321e-8
1.2687753119252816e-8
1.2543443761321345e-8
1.3405155547896697e-8
1.4864306332662669e-8
1.6792443943311018e-8
1.919870010541514e-8
2.2166471013659752e-8
2.5829443605681508e-8
1.9732105917708534e-8
1.5421602251291246e-8
1.295143926305816e-8
1.2022735111971472e-8
7.918501350693039e-9
2.7527055872506697e-9
1.1123108358046105e-9
5.993613123686065e-10
5.212153847661544e-10
9.455789808260238e-10
2.9788821830287207e-9
1.390062610544266e-8
8.156553496017777e-9
6.1304646601151196e-9
5.853867197614615e-9
6.35788141622988e-9
7.59603538344869e-9
9.90820413724795e-9
1.4218983065352393e-8
3.433621636049177e-8
2.812598015149997e-8
1.557603504599825e-8
1.4791244746321337e-8
1.86597644333028e-8
2.9011402171799838e-8
2.919190388916908e-8
2.362285746849145e-8
2.9748363062992857e-8
7.87852117660424e-8
6.332819703272034e-8
5.1307907049479534e-8
4.1014823858208846e-8
3.725819390826258e-8
6.762452084615741e-8
3.185254758092749e-7
6.528464186849523e-7
4.66012344079581e-7
5.746034366830476e-7
9.88268395851178e-7
1.613201602197382e-6
1.7091057825404632e-6
1.2491719308478985e-6
4.802536324570598e-7
5.940693139424704e-7
2.1494859319870753e-7
4.56038572020723e-9
3.452840316004408e-10
9.568563306713813e-11
1.0093707739502242e-11
1.1497088133456375e-11
1.1970724157448419e-11
1.0208677910698966e-10
2.0529674341925584e-10
2.5019991209004996e-10
2.3364782826522417e-10
2.4346586086174405e-10
2.70685317668203e-10
3.128950115949562e-10
3.7060292280762887e-10
4.4541474544925927e-10
5.392045112440176e-10
1.907000441080764e-9
2.932542025622953e-9
4.424388624427379e-9
3.6018875671793327e-9
1.9050747649442787e-8
1.756189263880515e-8
1.4328828624135483e-9
4.601719175003715e-10
1.554454687486936e-12
0.
0.
0.
0.
0.
0.
3.041732885065428e-14
4.282683942509471e-14
5.95755536585673e-14
8.272363310491167e-14
1.149843388728365e-13
1.988487472608379e-12
1.735968928922111e-12
2.024062401067658e-12
2.5070913711468436e-12
3.1638229865641496e-12
4.019712203029368e-12
5.118881052622814e-12
6.517596977343568e-12
8.279715371737293e-12
1.0467994714350376e-11
1.3125089036319634e-11
2.1732797918035793e-11
1.998848530215421e-10
3.643135272728883e-11
9.505919042068197e-12
6.505207670520453e-12
1.891696784155347e-11
3.1865390662143375e-11
4.636207169537671e-11
6.217612661183589e-11
7.882652422734605e-11
9.620401345656522e-11
1.1474004957947267e-10
1.3524042032144332e-10
1.5870069440389818e-10
1.8624528826850923e-10
2.1917457701475936e-10
2.5908443624004564e-10
3.0805458896757443e-10
3.6893740495247795e-10
4.458177149887347e-10
2.8539906115972883e-9
1.0031912968901823e-8
1.3216946622242018e-8
1.101656953167309e-8
1.0910335818428756e-8
1.1851566999476519e-8
1.352247421179455e-8
1.600020397910079e-8
1.964106542470428e-8
2.5151757555093167e-8
3.3753227308570285e-8
2.1503249472709418e-8
1.7622800703155743e-8
1.4052716771136784e-8
1.1730455771520916e-8
1.1272769974213522e-8
6.926811774231536e-9
2.4818640358980988e-9
1.0841201147866353e-9
6.026360240931307e-10
4.6522729605532773e-10
7.492443011923375e-10
2.7392624256827874e-9
1.0201517052192828e-8
5.6745887622160894e-9
4.701474182810449e-9
4.656446711053059e-9
5.099469322837231e-9
6.025490157027856e-9
7.634787474828183e-9
2.691823066775507e-8
2.8930451694173252e-8
1.5917904601946505e-8
1.4986002367903606e-8
1.8387501269271167e-8
2.8068822978027318e-8
3.506979229536222e-8
2.7053375786531814e-8
2.739059561566622e-8
4.239416370495518e-8
8.988433360352301e-8
1.3638588816993734e-7
5.956604562865741e-7
4.0590732459323953e-7
1.7910899654695718e-7
7.039914331458234e-8
1.783648697361149e-8
1.690850209424313e-8
2.2286149245480395e-8
1.1208919957156154e-8
2.210218408999338e-9
1.053115117052014e-9
6.04298604158975e-10
3.3839173183027045e-10
8.395003980919937e-11
3.038967755194762e-10
4.892111482426988e-10
6.020123120914499e-10
1.2000120718246306e-9
1.2670187234749067e-10
3.133575624044775e-10
9.685512136200746e-11
2.975918450302876e-9
7.492756542294555e-9
8.615472385415289e-9
8.63768218773638e-9
9.091492746500663e-9
9.901816761939e-9
1.0944921010219088e-8
1.2146496577388116e-8
1.3465315664729564e-8
1.4878949564944775e-8
1.3452242546823683e-8
1.3039884299025518e-8
1.3126042859985386e-8
6.883386146470401e-9
2.2114473968501436e-9
8.247350276297889e-10
3.4957267148176365e-10
2.1143379630153523e-10
4.5780937808786104e-10
2.2900983302016513e-9
7.029328311941875e-9
4.293927655901759e-9
3.722137956006613e-9
3.754645778307376e-9
4.183291310749471e-9
5.075315688197959e-9
6.7045511776803215e-9
9.753484897403634e-9
1.5997889117065836e-8
2.9528869252134008e-8
3.3686436096388354e-8
1.6189913612733175e-8
9.108297626644543e-9
8.845981676728896e-9
1.2109241317695506e-8
1.7300509340899116e-8
1.5335285563002345e-8
2.4681022339812593e-8
3.320502429576491e-8
4.13720942109108e-8
7.325323923086015e-8
6.843491352055586e-8
2.3723344221155813e-8
3.729003630073752e-8
4.011877758203117e-8
3.333544535868187e-8
2.1447962788731993e-8
1.6978419464881933e-8
2.693620686217232e-8
3.1420127450983076e-8
7.741519669585748e-9
1.512727188312202e-8
1.6500536650144636e-8
1.3231407604843513e-8
2.062515497426842e-8
1.4380343359884974e-8
5.0718623032150275e-9
3.1400818980239317e-9
2.8376183080603224e-9
2.989111015229985e-9
3.383044361768444e-9
1.1185969739429508e-9
1.1026737199883403e-10
2.4830048654869793e-9
4.202795926816441e-9
4.91079060823714e-9
5.5249802554256035e-9
6.169244080539961e-9
6.82482213815168e-9
7.464395072321678e-9
8.070687167952306e-9
8.636657703103256e-9
4.044082451388427e-9
3.6948409160630154e-10
3.070500561710021e-9
4.702474552307943e-9
3.794572206587526e-9
4.1100826808399145e-9
4.855769168182395e-9
6.633701861211748e-10
3.5400193389377875e-9
1.0761580521062542e-8
2.4909456118609816e-8
1.2001142408897191e-8
9.332572155180222e-9
8.966371231116108e-9
9.734568483331654e-9
1.1588090461682972e-8
1.5004008776574145e-8
2.1237363737607997e-8
3.342757795335696e-8
8.577770583471242e-8
5.4845495441951644e-8
3.105361772676191e-8
3.057257783287895e-8
4.122211309806952e-8
6.58751780670671e-8
5.927957145906389e-8
5.801310526866183e-8
9.91483623263919e-8
1.9546488735773613e-7
1.2585455565208177e-6
1.1138480205397095e-7
4.530191324340363e-7
2.2324801408402478e-7
2.6047609479907175e-7
5.215151912872223e-7
7.209440310271497e-7
8.031469357522554e-8
7.63561796324278e-9
3.2359815857118996e-10
4.09422326808175e-9
4.962121509310986e-9
6.59667657734137e-11
1.671016699398583e-9
6.74644827613528e-10
2.898179015836903e-10
1.5705988141973866e-10
1.3700161354999222e-10
1.7640013232780522e-10
2.677013135676446e-10
4.3644143561348287e-10
3.989432903250359e-10
5.607885359096215e-10
6.78814741363903e-10
8.029764331934736e-10
9.403127612907766e-10
1.0918401927828689e-9
1.2602217562334848e-9
1.4482441644737065e-9
1.6495258216421832e-9
1.8203537575096043e-9
1.7910058856343772e-9
2.957039172591778e-9
6.952874809971938e-10
6.134640803562543e-9
7.807549645468479e-9
4.0093436685825415e-10
1.5877361401501983e-12
4.7951676762780875e-14
4.227662061349847e-14
6.907645880076958e-14
4.4713191654159144e-14
0.
0.
0.
2.921908044653955e-14
4.149366634352509e-14
5.788631679040325e-14
8.046005285832023e-14
1.1188461237860828e-13
1.5585757163994287e-13
2.1761769837934378e-13
3.1010429636003707e-12
2.8043932434219494e-12
3.310292512001986e-12
4.1285214198629974e-12
5.229454497210043e-12
6.651231801702147e-12
8.452872146639345e-12
1.0695828322432584e-11
1.3420598955926294e-11
1.660278547856975e-11
2.0069834922204713e-11
2.9060799489450068e-11
1.0211306924217552e-10
1.1486706664952947e-10
2.6835578568163203e-11
6.731139258080417e-12
2.8562795584199514e-11
4.744781907839923e-11
6.559409662979979e-11
8.346903262776659e-11
1.0165500357028359e-10
1.2104385286590345e-10
1.4268302136734752e-10
1.6769592988166986e-10
1.9731514858593118e-10
2.3298909357031255e-10
2.765474482196424e-10
3.3044587662352337e-10
3.981453261286419e-10
4.847298438194293e-10
5.97955953107894e-10
4.818891710406035e-9
1.5225924466325094e-8
1.428621075023072e-8
1.1829934287817877e-8
1.2054811405709833e-8
1.3613178965749272e-8
1.6495528456358654e-8
2.143704605648922e-8
3.0181005112412623e-8
4.580941143767963e-8
6.897273562844405e-8
3.451175606971801e-8
2.2459453692716205e-8
1.7860757966968616e-8
1.3161443540446442e-8
1.0804039008173196e-8
1.0271287349868542e-8
5.421996682100092e-9
1.904784526617266e-9
8.117121050256262e-10
3.7595764969446914e-10
1.7661317155857855e-10
4.320146622503682e-10
3.509208213897324e-9
6.467947742342752e-9
4.503596284347846e-9
4.146204376862777e-9
4.303964354391055e-9
4.822132368466092e-9
5.748806525064836e-9
2.3491797289469448e-8
3.446270418291087e-8
1.8773522250063416e-8
1.732913895908512e-8
2.044083745845772e-8
2.945832306249127e-8
4.515915236798583e-8
4.1127583226247674e-8
3.576315996826297e-8
4.343639267758658e-8
6.362533094050908e-8
3.505818263222876e-8
5.509229222411021e-8
1.4828514554705212e-8
3.7354773233105694e-8
3.032429726505133e-8
3.631782930567214e-8
1.689748875452642e-8
3.925293809133591e-9
1.909994665350873e-9
1.2226386225672432e-9
8.270502029958767e-10
3.3170252312481953e-10
1.9247427071090247e-10
4.5478123644895013e-10
7.105029491210511e-10
8.728989231651838e-10
4.293529378602904e-10
6.366664613958193e-10
6.934293081401593e-10
7.530647713895202e-10
2.7408658485442194e-9
1.0691944963469821e-8
1.6521329701584637e-8
1.4409366339313917e-8
1.415960684578621e-8
1.511660806251484e-8
1.6789076988381584e-8
1.9060920541398094e-8
2.2010834649037604e-8
2.5864791189428513e-8
3.100484924773527e-8
2.429990403264134e-8
2.0818074903606803e-8
1.7362325983598238e-8
1.6318245190614008e-8
1.3240485132796703e-8
5.0748750060045394e-9
2.021416890283349e-9
1.034659896690455e-9
7.083414150184526e-10
8.375526958878333e-10
2.143597124269256e-9
1.0476781758283412e-8
9.240606074590676e-9
6.641971484816012e-9
6.1829236093198525e-9
6.523853319220015e-9
7.504008646819258e-9
9.300238105602116e-9
1.2434978929975991e-8
1.8145937192660793e-8
4.9200801107581275e-8
3.491577295034267e-8
2.023165271809894e-8
2.00828608827884e-8
2.696361837905768e-8
4.245566147018421e-8
3.663434871067295e-8
3.20850045243667e-8
4.650175833411317e-8
1.3637764645027424e-7
2.587279531023615e-7
9.603549190353445e-8
1.9609917277056734e-7
1.0312604767299575e-7
1.712991655907257e-8
2.0656497179584477e-8
2.2471580398325094e-8
2.4993148075007347e-8
8.327510485711581e-9
3.111468106206126e-9
1.8615251907318327e-9
1.2896411188825174e-9
8.359212683841977e-10
1.96983665996303e-11
3.5041244832646006e-10
8.748077464217521e-10
1.7612078678163755e-9
3.865299878449753e-9
1.232893767913084e-10
4.4355860011839574e-10
5.554957225295254e-10
1.2037005091617142e-9
7.180371408943543e-9
1.3033464456852766e-8
1.1991943429218598e-8
1.1877058303524411e-8
1.2693743292895531e-8
1.4065026283664626e-8
1.58661181473755e-8
1.8098432838619475e-8
2.0827702809299582e-8
2.415659847326303e-8
1.8133699403635425e-8
1.4011877517274521e-8
1.1861222817739252e-8
1.0882046805499498e-8
6.708435498305701e-9
2.2798954150492974e-9
9.174355879008193e-10
4.993139500433171e-10
4.723446111920666e-10
9.565544696327866e-10
3.145333429825892e-9
1.3963206857926643e-8
7.652273647860433e-9
5.848902082367208e-9
5.639467019918505e-9
6.184564469100193e-9
7.476967925716368e-9
9.906958443768946e-9
1.4531890649786066e-8
3.235831572890691e-8
2.5794160769611394e-8
1.4175381178489579e-8
1.3360117880148451e-8
1.6728957951555066e-8
2.5730432585409694e-8
2.531437300857661e-8
2.0319559973423578e-8
2.5904836781191703e-8
6.113629200178077e-8
5.511963575832383e-8
3.492814782028317e-8
2.994773881590747e-8
4.471046237553536e-8
2.3442749016544194e-7
1.4200614287678704e-7
1.394343625897192e-7
2.2636900293267307e-7
8.228405674966213e-7
1.3910890116664971e-6
1.0960514858865175e-6
1.3672003290565444e-7
1.4109040695226451e-9
1.69643398895224e-9
3.098552160050586e-10
2.5509508209796815e-11
1.5550838420133412e-10
8.884718595146754e-11
1.002962423451824e-9
2.8021833589664757e-10
2.3517503535634927e-10
3.579816480673058e-10
4.920193125558499e-10
5.751095668325313e-10
6.642216976775525e-10
7.671414822421813e-10
8.934563649816694e-10
1.0503676860389631e-9
1.2429987259645486e-9
1.4761204767612274e-9
1.7552416414145842e-9
2.083445842084981e-9
5.1366780514039835e-9
7.589653847559031e-10
3.0675808502184924e-9
2.957632841181609e-8
1.7051814833328377e-8
3.4930750283131497e-9
2.2845335008215754e-11
2.2198320061360624e-13
5.692836493528035e-14
0.
4.093692398857746e-14
0.
0.
0.
3.099671309060729e-14
4.431773048917396e-14
6.196286959579952e-14
8.618618461068857e-14
1.1987515251587952e-13
1.6700501817050835e-13
2.612742611227575e-12
2.3167190155617223e-12
2.717226044849399e-12
3.378220308893637e-12
4.273729390242608e-12
5.437837798991428e-12
6.926939661364677e-12
8.808736224253828e-12
1.1151282825327303e-11
1.400198078746207e-11
1.7344876709560882e-11
2.6300769440531346e-11
1.299580417474959e-10
6.53622585626729e-11
1.6783895020734748e-11
7.637726918327948e-12
2.5268810933134806e-11
4.2179858957016897e-11
5.973639931435477e-11
7.778863772772369e-11
9.627394553927244e-11
1.1565165674840985e-10
1.3678339528024346e-10
1.6072914477729112e-10
1.8866593632149857e-10
2.2192668518084135e-10
2.62117402161369e-10
3.11302327409574e-10
3.722840756453817e-10
4.490446102878792e-10
5.474700444283276e-10
3.9682297523376935e-9
1.3154740434334541e-8
1.4550604939659898e-8
1.2011716484314446e-8
1.2044323968456378e-8
1.3301745679223685e-8
1.5567735715503798e-8
1.9167519226594296e-8
2.4964921003318553e-8
3.4648836746730385e-8
5.077674859842471e-8
2.733437865062692e-8
2.0431531056123334e-8
1.609594429158895e-8
1.2330730254576384e-8
1.1119047202616222e-8
9.446719279315745e-9
3.7150044766297777e-9
1.4372668047124227e-9
6.955238671469087e-10
4.0767636804957103e-10
4.17649664594162e-10
1.3466492258116495e-9
8.262725974562823e-9
6.392452726697228e-9
4.830870734992798e-9
4.591077674524388e-9
4.879204632532162e-9
5.600944009430495e-9
6.8705270859891045e-9
2.6225501763834392e-8
3.295718177901789e-8
1.802058956896099e-8
1.6814552546474177e-8
2.024368699912028e-8
3.016158517086508e-8
4.289581652669058e-8
3.514817155440015e-8
3.3028153313130474e-8
4.517066486593903e-8
6.631479567698254e-8
5.18088650824955e-8
2.657436042986081e-7
1.3444004970265155e-7
2.0047154869108244e-8
2.903650912246056e-8
2.5196152619610628e-8
3.301646406779298e-8
1.3040721600982032e-8
3.137665441587458e-9
1.6248241441376488e-9
1.0033156225726427e-9
6.498850297821409e-10
4.60779119984235e-11
3.0588041499145044e-10
5.967225533022118e-10
8.776418467318739e-10
1.2965281457994897e-9
8.502816510122836e-11
4.815751917169077e-10
5.677441054126752e-10
1.2459123655956434e-9
6.842997269520062e-9
1.3324929813867153e-8
1.2687085628766675e-8
1.2477677884460088e-8
1.3221520653282092e-8
1.4527458051645014e-8
1.621827757890611e-8
1.823972934362659e-8
2.0601804660038035e-8
2.3350149168206263e-8
1.985105866672814e-8
1.693009829046569e-8
1.5565184767782563e-8
1.4562409005186568e-8
6.820823601362332e-9
2.4125851876483285e-9
1.071078037287577e-9
6.254702432513554e-10
6.080187191002847e-10
1.2859667772118297e-9
5.0299663077368314e-9
1.13187097726344e-8
6.706278543613558e-9
5.763802058235465e-9
5.8381409774795506e-9
6.5569583591948135e-9
8.015354162266816e-9
1.0648802292290043e-8
1.5546414382523056e-8
2.5522492304321954e-8
4.6942348655023895e-8
2.760490876808962e-8
1.5957264523290248e-8
1.5781767262210534e-8
2.1323679470071396e-8
3.1312564226667576e-8
2.3904101555437666e-8
2.192145860137591e-8
3.749657007014094e-8
6.426156719081518e-8
3.041911825352766e-7
1.5131805919525542e-7
1.429916176378368e-9
6.845721198453236e-8
5.697333191670348e-8
4.087886402859129e-8
2.700697654309078e-8
5.044549935441179e-9
4.766396367181644e-9
3.5552008315037267e-9
4.0205061990092236e-9
2.1208858606150223e-9
1.864666456696264e-9
9.821060753867618e-10
1.1551763217210088e-10
1.641976979484376e-10
7.923835072055166e-10
5.931059780876506e-9
2.3056455363493755e-9
2.1294313143700988e-10
1.3329682571114634e-10
4.370135375398316e-10
1.7863549541975072e-9
4.661444464768837e-9
4.926870344379283e-9
4.970559269249977e-9
5.293910364875492e-9
5.791800489462274e-9
6.40059595891216e-9
7.0987258097196045e-9
7.888048265200961e-9
8.780391219681625e-9
5.9970857549386875e-9
4.802803767904823e-9
3.885767713398132e-9
2.635019090850038e-9
7.78773037564259e-10
1.1298815198591973e-10
5.892216618641241e-11
7.887306846856663e-11
5.6294115622177033e-11
5.996213380396312e-10
3.0456555507984347e-9
4.69536959673455e-9
2.8842608737793097e-9
2.53417575379564e-9
2.6591907355744098e-9
3.1704481372376352e-9
4.252620674089649e-9
6.491749698538276e-9
1.1484974453387572e-8
1.0806056397948902e-8
6.347684237196305e-9
1.8016289896520748e-9
1.5648445262045112e-9
3.4764995287941927e-9
9.747170587310076e-9
1.6349236748545295e-8
2.6935063935611993e-8
5.84218057136487e-8
7.416873126859952e-8
3.3443729672974737e-7
1.403787506236885e-7
1.2283864881477576e-7
1.087432496200194e-7
2.48196281362272e-7
1.374549931301405e-6
4.834572761320401e-7
1.3726249593240161e-8
8.850022911704109e-10
4.179489292569158e-10
2.0161269218222923e-10
3.8802941748908043e-10
2.488915294184239e-10
4.730746306334063e-9
3.956753807758338e-10
2.306366797730602e-10
2.2695467838895995e-10
2.9411186389204153e-10
4.4253235567125993e-10
7.230499695706808e-10
1.243972670820919e-9
1.307651177230395e-9
1.5989458656622956e-9
1.7879327459124571e-9
2.003812637394055e-9
2.2786163371524485e-9
2.626950159159646e-9
3.0624469971551896e-9
3.5991795248160286e-9
4.230787836311228e-9
4.8426812919294735e-9
4.889043000639874e-9
3.207454079007083e-9
2.532951271216317e-8
9.113323409672459e-9
8.164144107320541e-9
5.419001416633071e-10
9.063515460783713e-13
2.6454065123865078e-14
9.259503581135762e-14
2.283247994883234e-13
8.992011982005018e-14
2.353286101586718e-14
0.
2.5016902625708058e-14
3.6259246205808205e-14
5.0963663354220074e-14
7.094213432626595e-14
9.85964727367386e-14
1.3717641460310868e-13
1.912351583941069e-13
2.672492444628521e-13
3.702855715693045e-12
3.3675163229378622e-12
3.981339510571916e-12
4.96795963649245e-12
6.2919484075896175e-12
7.99702357352538e-12
1.0149185680833254e-11
1.2812439676078431e-11
1.60167090149664e-11
1.969822927670041e-11
2.3589032128494517e-11
3.4126490181913986e-11
1.1261159846621237e-10
1.5309870881540637e-10
3.414667493407196e-11
7.653182407729729e-12
3.400443781349143e-11
5.621512513245941e-11
7.7194903545858e-11
9.772014998623345e-11
1.1863714156499728e-10
1.4106028957293526e-10
1.6622422246954322e-10
1.9543327411752924e-10
2.3012577923090383e-10
2.720121360874042e-10
3.232797038751915e-10
3.868965922521684e-10
4.670870343291793e-10
5.701125241056296e-10
7.056095315362136e-10
5.739791716539567e-9
1.783338456022416e-8
1.6042249300912573e-8
1.3263513238912082e-8
1.353025678563103e-8
1.5325348670438984e-8
1.869290907804398e-8
2.4584273888579336e-8
3.5231455015465196e-8
5.4285167693196123e-8
8.018642871992703e-8
4.0765956040312444e-8
2.5456239932313912e-8
2.01967365037785e-8
1.4858417262425804e-8
1.186938358345878e-8
1.1284760014965649e-8
6.5029099941297745e-9
2.2591870330463823e-9
9.359903111757038e-10
4.1310399736126984e-10
1.4526809018605797e-10
2.8397342379607606e-10
2.9610935496976056e-9
7.005814376890508e-9
4.827563946189396e-9
4.4265873333306965e-9
4.576841515996077e-9
5.1020716892564695e-9
6.0429500100759e-9
2.5155613175884568e-8
3.855965345944092e-8
2.110048277387447e-8
1.950651320963831e-8
2.2997310400037664e-8
3.302782917012097e-8
5.144189678349357e-8
4.8722408853198946e-8
4.2032066530681716e-8
5.002796558223834e-8
7.296898873457068e-8
2.016966663992214e-8
2.635356036719738e-8
3.829153212138598e-8
4.41612890038947e-8
3.684734813370963e-8
4.50600044802462e-8
1.4908201580023825e-8
3.9690892941128515e-9
2.0975075799793793e-9
1.3629700478522013e-9
9.321430950508889e-10
2.6275805887321795e-10
2.681651586994914e-10
5.652544393589396e-10
8.314468032539434e-10
9.507530754880612e-10
2.8617884839758094e-10
8.634191451311057e-10
8.953549283303529e-10
9.640341521542071e-10
3.742628221220098e-9
1.3917089786790639e-8
2.0386072347012813e-8
1.751352526422262e-8
1.7180004672518117e-8
1.833387938716576e-8
2.037916373384696e-8
2.3207110264032934e-8
2.697116931833133e-8
3.2045799031808284e-8
3.9064216182923006e-8
2.96050467760133e-8
2.5554348462131862e-8
2.1039691105554522e-8
1.921099397372653e-8
1.677897372697857e-8
6.894166013132971e-9
2.6851283134397705e-9
1.3323780329599345e-9
8.549426540008573e-10
8.810149993795485e-10
2.0315311952289673e-9
9.601464333674599e-9
1.1314059605372944e-8
7.838310447162098e-9
7.187169392553745e-9
7.496633687527364e-9
8.518748423056947e-9
1.0405464044027113e-8
1.3656541552138637e-8
1.9433821845559672e-8
5.7571279981457565e-8
4.32147311123633e-8
2.5269455637794295e-8
2.5308203817814542e-8
3.423847142878842e-8
5.5113822431024556e-8
4.9706884803766967e-8
4.3839300964340124e-8
6.286754549026133e-8
1.4453866444121207e-7
2.6846223442880875e-7
1.89373457064957e-7
1.8165165257303695e-7
8.168026752591404e-8
1.976908021456829e-8
3.5225133732724e-8
3.783513441733911e-8
3.451619414594852e-8
8.602469226550285e-9
3.5681725733817176e-9
2.1426475937897326e-9
1.4907931211944968e-9
7.846859700481327e-10
1.6927943456527404e-10
5.951262625522444e-10
1.2421846430650956e-9
2.0806478753839102e-9
2.9085045147503924e-9
4.942071612161457e-10
7.753682956684994e-10
9.058047558648338e-10
2.453715524019245e-9
1.1990242258920589e-8
2.0608626224043367e-8
1.8535381021129888e-8
1.8236726300103216e-8
1.9413464593772e-8
2.1450029494299523e-8
2.4152122223347804e-8
2.752880711335884e-8
3.1700818951643715e-8
3.686880450310642e-8
2.844363303436083e-8
2.236335085272406e-8
1.8396172614731773e-8
1.695670837979268e-8
1.1578451381970048e-8
4.10673387124597e-9
1.6662585911854672e-9
8.860274787591376e-10
7.248824948152163e-10
1.2258593519171428e-9
3.816837481174423e-9
1.835292362572241e-8
1.1300355745463715e-8
8.479664236118047e-9
8.073919914382859e-9
8.720209523486892e-9
1.0329058275293514e-8
1.3307737151410122e-8
1.876080175863874e-8
4.890105640205481e-8
4.1731809708709835e-8
2.368594828758776e-8
2.3043409217895574e-8
2.988910211718653e-8
4.8155883870302216e-8
5.081855712466944e-8
4.3486472510936714e-8
5.770284947346447e-8
1.1940192960587614e-7
1.0494734764508017e-7
1.30467946943257e-7
1.0285136901439862e-7
8.55043116208048e-8
1.0872506414244751e-7
2.503798693722564e-7
7.581546568190452e-7
7.35477290854493e-7
3.33095726248224e-7
4.869637774986941e-7
1.3673101307840735e-7
1.3658445291474982e-7
1.1088938564920173e-6
2.553578211358795e-7
1.956594619616341e-7
3.2301714623822157e-7
2.906782648912647e-7
1.0676152487929195e-7
4.617247355518872e-8
8.754533789220625e-8
7.242007510340253e-8
4.318354587197885e-8
3.315066637626828e-8
3.237080608914588e-8
3.56513215204022e-8
4.17789046565516e-8
5.0526546117154226e-8
6.185929979602025e-8
7.526128009958733e-8
8.850792678341971e-8
9.655229878375764e-8
9.414191774541922e-8
1.8264949248796657e-8
4.383850024942948e-9
7.361424507812803e-10
1.4521842795772005e-10
3.9302359218919166e-11
3.0969108495253215e-10
9.376463722585097e-10
3.0048353674393627e-9
1.942831286873654e-8
1.3272067222408007e-9
4.774434668176043e-10
8.417907288145354e-10
1.0078984515914408e-9
1.18209094254619e-9
1.407684046557212e-9
1.7030345752501184e-9
2.085199403489318e-9
2.5755658878737117e-9
3.2026128988205774e-9
4.005091915701439e-9
3.0189842957545154e-8
1.1100894832141762e-7
1.0409466902527367e-7
8.052286461500199e-8
7.60947848721876e-8
8.148793426874585e-8
9.71364178633257e-8
1.3047781195607482e-7
2.0556923525137374e-7
4.2275535958643464e-7
5.963232353221713e-7
1.0386100200747272e-7
9.681781444353648e-9
9.953854707387646e-10
5.005846027562561e-10
1.3871894496176214e-9
3.4653433606420014e-9
5.519655401991961e-9
5.244370246220885e-9
5.796010446332616e-9
7.486809657704189e-9
1.1148639538167705e-8
1.9853461091568524e-8
5.031195381088626e-8
2.86400977368406e-8
2.24993259631218e-9
5.242062892928159e-9
8.167419038181076e-9
1.0106549543788043e-8
1.2123736633597261e-8
1.462232564216381e-8
6.63474170598944e-8
1.194438801436099e-7
7.59036428400001e-8
7.906007202450301e-8
1.057607487444288e-7
1.7508659702949872e-7
2.4262739863615116e-7
1.8618854593636715e-7
1.7100234743764408e-7
2.378018268648315e-7
7.215497083479165e-7
3.6414388111940234e-7
2.052080039645475e-7
9.3990424894845e-8
3.5489850102264724e-8
1.6844604166562738e-8
4.215536522993338e-9
1.3805991750738884e-9
9.347792352669557e-10
6.336609461505062e-10
2.793941548695657e-10
9.767389588961444e-11
7.904530235131224e-11
3.062054857837805e-10
9.430642390656911e-10
2.961354942854828e-9
1.6883615000461316e-8
9.641778314836087e-9
6.515728386273435e-9
6.271647734495693e-9
2.4454822602994337e-8
6.470017103619134e-8
7.082190726628711e-8
5.420069348737932e-8
5.014527816540346e-8
5.208565910351888e-8
5.9046557452296364e-8
7.410290020656988e-8
1.0758059858042626e-7
1.8827775178653114e-7
1.7355238510326082e-7
4.302091173085276e-8
4.612560748546367e-8
3.734919904874638e-8
1.2962578132621301e-8
1.813342101512619e-8
1.1542568556212297e-7
1.820913699765494e-7
1.1948860504838362e-7
7.173444103240421e-8
5.135448701091659e-8
3.486517003232913e-8
2.5132575460522573e-8
9.63061500994865e-9
1.0736640895803695e-8
1.2681072925849733e-8
1.2295646493969648e-8
9.793324321650775e-9
2.982445988196732e-9
8.694407429238177e-9
2.140254795592974e-8
7.181536318517799e-8
1.7582018798581846e-7
1.331979757711714e-7
1.547942518519947e-7
2.2984589214320906e-7
4.074241688320856e-7
3.9957127451576777e-7
3.05364712756165e-7
3.377950952012882e-7
7.094044408578079e-7
0.000016942463067568785
5.226786913088231e-6
7.334854982074739e-7
9.715927376127895e-8
1.4492717771395488e-8
2.451206631274858e-9
3.858917811039333e-10
4.542951215518217e-11
1.1819383110705728e-10
5.5920239730357824e-11
7.547110964212849e-12
4.387963419014379e-11
1.8269654696228023e-10
5.07383783448176e-10
2.959380907701816e-10
4.966559231110895e-10
2.021816108181893e-9
1.4174892440673849e-8
2.6241905301336594e-8
1.1010824362240895e-8
1.0761685280054463e-8
1.5620814887580724e-8
5.213584685151088e-8
9.175386170637402e-8
7.478530497580502e-8
6.399470796347628e-8
6.393186384283783e-8
7.501155417881634e-8
1.0725972564706332e-7
1.4804432909696712e-7
6.983658647434677e-8
1.5374267743902105e-8
2.8597990631842357e-8
4.113687984225554e-8
8.272045080058803e-8
7.012029870195585e-8
5.22106759129531e-8
2.694254193570618e-8
1.1359657205726106e-7
1.6403273817260866e-8
2.7836570358491154e-9
1.0397851841003244e-8
7.37761718311761e-8
5.1362443643567096e-8
3.522596115554326e-8
3.235154776286248e-8
1.314466160111363e-8
1.7495755152986344e-8
3.16357036838508e-9
5.456585157175501e-10
2.9603727591344247e-10
6.30012803045317e-11
5.331501944502291e-11
3.8867896128721775e-10
1.255851474026255e-8
1.8958792674219656e-9
1.02346945459051e-9
1.2305373704752087e-9
8.799417158959778e-10
1.279307816910381e-9
2.332345873769763e-10
2.7506004152883506e-11
3.8492978419872814e-10
1.484995565366547e-11
2.246058959955641e-9
6.248780758663621e-9
8.730693387336995e-9
1.6585166845760124e-8
1.2519463676967363e-8
1.0089024720085872e-8
4.840170656414286e-8
2.461310359902345e-7
1.278215581799834e-8
7.470596467322072e-10
1.5127917758926502e-10
8.719634471894334e-13
2.919135867386684e-13
1.135652547150519e-13
7.986985665319781e-14
9.096211826005234e-13
3.766332908791398e-12
6.670414368501768e-12
5.8037673144235165e-12
5.50322891065623e-12
4.142661143130181e-12
4.2762674687376685e-12
5.111943508385332e-12
6.341334856820123e-12
7.957006870987075e-12
1.0025258657403476e-11
1.2647786785698403e-11
1.5953296510047695e-11
2.009382666473064e-11
2.5238583304879255e-11
8.13328536490642e-11
1.0371563276517204e-10
4.108229571172005e-11
5.996822202943085e-12
1.984381499545471e-11
4.621280493787005e-11
7.8862413399909e-11
1.2166154484209337e-10
1.7750151525824792e-10
2.470070281086134e-10
3.2765183233876693e-10
4.160583462401429e-10
5.115950337889654e-10
6.169271304171955e-10
7.365891863228823e-10
8.760588129633617e-10
1.0416404087856791e-9
1.240789562269895e-9
1.4827077428367204e-9
8.245483057426312e-10
1.4419058562361588e-8
4.151075289891471e-8
5.113321449993579e-8
5.0591046866115965e-8
5.1896980632918124e-8
5.498317013944962e-8
5.9055586912694184e-8
6.360586699594352e-8
6.834881127454355e-8
7.314671050776357e-8
6.391078530671313e-8
5.0464559017349416e-8
4.211620301832434e-8
2.1799896816459217e-8
7.795318350278288e-9
3.084833418291382e-9
1.1523867805520123e-9
3.238008867287878e-10
7.287961976524223e-10
6.8063516787632705e-9
2.3800745956507983e-8
1.768031971461203e-8
1.7041739807702178e-8
1.8012815785687226e-8
2.027595974914594e-8
2.4235975124872338e-8
3.083511171787543e-8
4.198595423532732e-8
6.160500325194583e-8
9.720993780333984e-8
1.9522956376331712e-7
1.102219558624057e-7
7.032736630323434e-8
7.641121392264059e-8
1.1631380434058739e-7
1.7265492748123783e-7
1.3958231743867585e-7
1.6268853601746984e-7
2.8426402180425885e-7
3.801684003600374e-7
1.0219921869500986e-6
1.3194265268950592e-6
1.1302327644760254e-6
9.428530545282642e-7
8.919832176714272e-7
1.000851405902133e-6
1.0338852554861378e-6
1.3027296486824293e-6
8.081630282040281e-7
1.7128191969157766e-7
9.116286023866889e-8
1.051457854828824e-7
2.3045799542529343e-8
3.2889400287619414e-9
2.3212187933028145e-9
3.443434687298547e-9
4.85120077575783e-9
1.8044788579527996e-9
3.88039224458237e-8
8.590476529070979e-8
2.3525420348338566e-8
3.808013184019165e-8
5.394136879254548e-8
7.957251126903965e-8
1.2045137381379773e-7
1.8292071483989508e-7
2.611174697188245e-7
2.9626604945745524e-7
2.268425369553611e-7
7.169731253043455e-8
2.663308353516991e-7
9.158670369236845e-7
2.504489270238579e-8
1.509337802591972e-8
2.1844946774068396e-9
1.9490109144312965e-9
1.1108801062937153e-8
5.8367599937450356e-9
1.8254475330592915e-10
3.101616006528224e-11
3.309004488971121e-11
1.04107652781616e-10
3.4230707859753357e-10
2.4645250676430176e-9
6.689888141420926e-10
5.295832355653789e-10
4.784703118902325e-10
4.4329946813434074e-10
2.9660705130247137e-10
2.504867511527838e-10
1.374095874815325e-9
2.399476131307213e-9
1.097164277046876e-9
2.0230751398037083e-9
4.007887335220767e-9
4.8285456469429254e-9
5.530369014171311e-9
6.264432804253617e-9
7.051222350511585e-9
7.903737329516506e-9
8.843251804573938e-9
9.896569456184575e-9
1.1090186092624873e-8
1.4276268803134503e-9
1.0760223803990212e-9
3.1835712071242832e-9
6.960993603417728e-9
8.585538217063331e-9
6.704725100156354e-9
6.8252923778049166e-9
2.6301558593140167e-9
5.049521381478867e-9
1.3171547211555114e-8
3.978577582020998e-8
7.517909428782476e-8
3.84151974562267e-8
3.098522230169554e-8
3.031277385019968e-8
3.3067568418715256e-8
3.898363094174839e-8
4.898145744044707e-8
6.495076023420225e-8
2.4175799751268543e-7
2.7921490894291076e-7
1.6938979246080164e-7
1.7353480172401652e-7
2.3584122477358467e-7
3.9735315811637107e-7
4.424910505616327e-7
3.7087972336322774e-7
4.206162990814835e-7
3.1591829432913206e-7
6.013473396378093e-7
7.760473729522084e-7
6.668858243350476e-7
4.799266650873531e-7
3.5085726125021874e-7
3.194751329178141e-7
2.363371453897439e-7
1.2198336515015532e-7
1.5209924682454023e-8
3.567233091972852e-9
1.5588842416163826e-9
6.494822772286908e-10
1.645579205167491e-8
1.5398236925033173e-8
1.9885914904451368e-8
4.974605008113468e-8
1.7481457424873055e-7
2.1047227441068984e-8
3.2007616324027194e-8
6.749302632165814e-8
1.0109068694965519e-7
8.263998586664274e-8
1.21616475511487e-7
3.80085339319904e-7
3.326741754964976e-7
8.240242708115457e-8
4.000287590489803e-9
1.4889437067490036e-12
3.824457837511646e-9
3.3802294871110316e-9
9.719023280932118e-12
1.3779097884984963e-10
2.1179920169426446e-10
1.6652609108933981e-10
1.0919339495982005e-9
2.4410739219789124e-9
4.173657463440538e-9
5.208811784172611e-9
4.476686469941397e-9
1.3802455560693823e-8
2.2107933578751153e-8
2.3165987136005976e-8
7.452380407624505e-8
3.6325467452306925e-7
3.8895471081090686e-8
3.896036392138895e-9
5.64630018141768e-10
1.2257758384226987e-10
1.2383745223778595e-10
6.168851059431653e-12
6.687347619886198e-13
2.303698885991248e-13
1.4396913209051922e-13
2.8937549535927357e-12
1.7052477986224072e-12
2.1496658925641137e-12
2.5792295706557834e-12
3.3065070673236134e-12
4.181883623338763e-12
5.252481084705084e-12
6.5874046654959576e-12
8.261075827286499e-12
1.0357879222114322e-11
1.724403106868395e-10
2.0521165018717712e-11
8.890644768531733e-12
2.363002403847532e-13
7.156167077901186e-12
1.4588297046495836e-11
2.3952456423918892e-11
3.665967286924663e-11
5.4458996597687385e-11
7.949167927612812e-11
1.1402507361160845e-10
1.5960476842776168e-10
2.158037042519667e-10
2.801875233971333e-10
3.5072151810508845e-10
4.2787932664608737e-10
5.143271193822654e-10
6.138959849827164e-10
7.311365654424088e-10
8.401891691016176e-10
3.416815295722516e-9
1.3160095625532505e-8
2.7215794980447344e-8
3.5274660412729715e-8
3.810632042911104e-8
4.00767882469281e-8
4.234938033470608e-8
4.5011817733973945e-8
4.79529303839031e-8
5.1038533762547484e-8
5.414307974352086e-8
5.2157851591969984e-8
4.579676197199372e-8
1.8733179470522174e-8
6.4540852393941e-9
2.2905065439775378e-9
1.6484023605212833e-10
1.6393969984435458e-9
4.435776001694785e-9
7.151285453399748e-9
1.7475344624481633e-9
4.8872512534885995e-9
6.934370095567027e-9
8.594850333137152e-9
1.0394256509406969e-8
1.2818357993303028e-8
1.6457743684468592e-8
2.2311173441236763e-8
3.240044291529154e-8
5.124641497314705e-8
1.2098964918569855e-7
8.466727235524858e-8
5.178512491930616e-8
5.4252875362059144e-8
7.828685530965516e-8
1.2693696458370133e-7
1.0932540999993871e-7
1.1263309966037994e-7
1.8917206753816956e-7
2.77128140166002e-7
2.4082045278581063e-6
9.437972211403389e-7
5.437674438073559e-8
2.4201158441114356e-7
2.5302769397977474e-7
2.073270113789937e-7
2.7501707738688307e-8
1.2360699706018957e-7
1.4656435398178038e-7
2.9267950201066922e-8
1.2210023017987774e-8
5.250196429364906e-9
3.4914173678406438e-9
2.170559537049595e-9
2.369644428481697e-10
8.898674485395783e-10
2.8446615893398133e-9
1.370185672924727e-8
1.0160049016103028e-8
2.9214700123358655e-9
5.596561322820422e-10
9.28096026032557e-10
1.80913325050999e-8
4.605700088322702e-8
4.9159849438793745e-8
4.9430317194530875e-8
5.19739446811863e-8
5.582727319795847e-8
6.035601334608784e-8
6.530575754881354e-8
7.0617321113452e-8
7.629122888807865e-8
4.604979680282757e-8
2.5426089610421663e-8
1.6471087846700368e-8
1.1447572059254398e-8
3.192729902727514e-9
1.5712300714589014e-10
1.2501502446998404e-9
1.6758188104948054e-9
1.4946395866549165e-9
5.900218278697876e-10
1.3313008295487206e-8
2.746049778958291e-8
1.9448116620191122e-8
1.8059770710846176e-8
1.9063463688442974e-8
2.2090015034416556e-8
2.790108272062846e-8
3.85775278675259e-8
5.8966707547654126e-8
9.920710456818875e-8
1.3727243053230138e-7
8.61948111525988e-8
5.282832649065582e-8
5.530896050969808e-8
8.039998810924605e-8
1.2971412802297946e-7
1.1432820561672914e-7
1.307161849787992e-7
2.3715739174478358e-7
2.4571491869086484e-7
1.7959789577285924e-6
1.7982047829928814e-6
1.8835849062373689e-6
7.470479568551013e-7
4.38345911242579e-7
3.826881437672933e-7
5.533703084960145e-7
6.013854099011849e-7
1.9696663634241796e-7
6.933481714359878e-8
5.685605598467759e-8
7.642849910290716e-8
6.954928169184886e-8
5.62487657279052e-8
2.0693240941115923e-8
1.2370045638894202e-8
1.6598342424307765e-8
1.0517026927072825e-8
1.5521028147884425e-8
6.7836440029293e-8
5.7001019883305106e-8
1.0045380356787658e-7
1.777996393467968e-7
3.284488893110579e-7
6.312156770161734e-7
1.0627090101155123e-6
7.449659361834684e-7
1.337713421750647e-7
6.006807861269902e-9
3.3449717149702123e-10
3.476743533883854e-11
1.4398754309129708e-10
9.280421017124908e-10
1.2846607894073081e-9
3.79171641461947e-8
5.9548635536689365e-8
5.9090469061709436e-8
7.860763382349128e-8
1.9142497690136656e-7
1.0063212248845054e-7
4.1683500158397754e-9
4.486089244506826e-10
1.2310930962768519e-9
5.46296137186546e-10
4.099383655392249e-10
3.6479796208799643e-10
4.576357065634097e-10
6.9428881235247e-10
1.070175146368381e-9
1.5115939007941897e-9
1.7372861576256415e-9
3.929363858589379e-9
1.588090982304518e-8
7.758816640081759e-9
5.967089460919809e-9
5.4082126935031335e-9
5.055922877070318e-9
4.631991468889321e-9
4.521578329318184e-9
4.997382069645677e-9
2.5206660202164647e-10
1.2678696040843453e-10
7.771724326568989e-11
1.2410149180276112e-12
9.33753694091499e-13
1.548560287192092e-12
3.05569023756635e-11
9.083834331918077e-12
9.435550924972906e-12
6.3224545239738685e-12
1.6068574159382568e-13
4.190292487129292e-12
7.733562811059211e-12
1.1649015818780083e-11
1.6255083774341762e-11
2.1558499468620407e-11
2.7534609981130242e-11
3.434269076539236e-11
4.23120072620288e-11
5.187263589284611e-11
6.354178994388468e-11
7.794776206692791e-11
2.8966508074783045e-11
1.6896212985598923e-10
3.135994442827755e-10
4.819385629632e-10
6.892766851687482e-10
9.573396941721627e-10
1.315016304369965e-9
1.800798741391803e-9
2.4660989476523316e-9
3.3778150489512867e-9
4.616749496536099e-9
1.5135901268397198e-9
6.617591917677169e-10
1.4350113600870554e-9
6.9413656472243895e-9
3.3659577389907392e-9
2.9426461909583683e-9
2.9726105781131736e-9
3.17793562091397e-9
3.4556086786177106e-9
3.528070316183639e-9
1.6825651176974825e-9
1.2482044086211477e-9
2.6614678745974245e-9
3.562282207272092e-9
4.423333042019682e-9
5.429737614827999e-9
6.721292023523227e-9
8.47643813322968e-9
1.0977502375013707e-8
1.4711027906772034e-8
7.994355213815634e-8
1.6327540135467018e-7
8.342152940236352e-8
7.058066076886869e-8
7.61238138819122e-8
9.808077778406878e-8
1.5190024185221033e-7
2.3629839726862101e-7
2.565841774223248e-7
2.4816164151283106e-7
9.881754532761213e-8
5.0405807624526964e-8
1.5576393789052385e-7
2.298837688962414e-7
1.0792425661189333e-7
6.537471512422921e-8
5.4229258529953196e-8
4.609014418216868e-8
4.109114281716469e-8
2.0834123585172456e-8
8.094970140160209e-9
3.301313998825488e-9
1.6148767742194398e-10
4.026504666719592e-9
1.7340782971704328e-8
2.2654293653921906e-8
2.523773379678581e-9
5.121469943875865e-9
8.64409884515877e-9
1.0900047386536392e-8
3.5371286796528354e-8
1.4911344479979073e-7
1.0663290661954379e-7
9.700648719605404e-8
1.0640427470980247e-7
1.3111506470310878e-7
1.8020232866089803e-7
2.719449004837769e-7
3.576217733133853e-7
3.082460314648814e-7
2.5613054727574494e-7
2.554806843122812e-7
2.050579114384741e-7
1.7507802164908052e-7
5.327852699573191e-8
1.2800194165442334e-8
5.3119854335431765e-9
3.4239100941602836e-9
2.839533561674713e-9
2.4643405735752616e-9
9.034845735580118e-10
2.845745958871423e-10
4.116318699392452e-10
1.3799607154351374e-9
4.977382033630145e-9
2.5974877046472208e-8
2.73073806191785e-8
1.7485153131004534e-8
1.6089893982536814e-8
1.717313679329472e-8
2.005614807855074e-8
6.662189612272554e-8
1.8333854913643864e-7
1.1576890940462639e-7
9.400434966229756e-8
9.45435492539361e-8
1.0835207949413586e-7
1.4192269021490193e-7
2.208182904432134e-7
4.1598747345502906e-7
6.182745622112991e-7
1.1331158085119698e-7
3.6733757005642995e-8
1.0542195678302802e-8
1.4352447086607179e-8
4.139252409947432e-8
8.566964327486408e-8
8.7158462444106e-8
8.327958590386786e-8
4.469910499062188e-8
2.2882716782739592e-8
1.272859431977696e-8
8.007552812718654e-9
3.89649074614594e-9
6.7513205643146285e-9
1.7845970168470314e-8
8.382979543984627e-9
1.6815446611315868e-9
7.070417068366246e-9
1.654844508450624e-8
2.4364776757278082e-8
3.1145784057189935e-8
9.928498022460008e-8
2.754829003295166e-7
1.836348024004049e-7
1.889741480922652e-7
2.4089538913411416e-7
3.708844399876456e-7
5.658494613798923e-7
4.6073014430048157e-7
3.657363185426872e-7
4.017192206972813e-7
7.468909718422818e-7
3.902349100844566e-7
1.8082907477749727e-7
7.090321866456115e-8
2.955357034304807e-8
6.627571095954069e-9
1.53828977756183e-9
7.185929777861771e-10
5.092847417051293e-10
3.3906045617355384e-10
4.1938619006429114e-10
6.824565572266196e-10
1.108326488986374e-9
2.0480926222156237e-9
4.903912736456104e-9
1.72915850554782e-8
5.492354982548627e-8
2.4315745814007777e-8
2.0364669837101285e-8
2.0924506684810357e-8
2.3669136025162446e-8
6.349193005022664e-8
1.9788908240476032e-7
1.634977127338709e-7
1.272046176582409e-7
1.2202903427810932e-7
1.336146975595435e-7
1.7057935468022325e-7
2.9773081998346736e-7
4.292346292888773e-7
3.997091196234199e-8
5.06860352615951e-7
3.48862865908765e-7
2.610679601463279e-7
1.7056682510939533e-7
1.1701738758191735e-7
6.986043019388182e-8
9.616071741458881e-8
1.7868643561598148e-8
3.394990129508187e-8
5.7965058379508366e-9
1.6486138402150856e-8
1.4864604389728363e-8
3.4326957193981904e-8
6.513595269034889e-8
7.742777457144335e-8
8.624383695967789e-8
1.3669435038082179e-8
1.5216285014651242e-7
2.9931415698577375e-7
4.5600242951409005e-7
2.587373439765957e-7
1.3684826603608519e-7
2.6919482857453267e-9
1.9022553539029495e-10
1.445806406319773e-10
3.717490329948341e-10
5.095176253807156e-9
2.5013460231944774e-8
3.6285409103767e-10
3.286533532117155e-10
4.598547222869564e-10
2.4539331840057936e-10
1.656577722632594e-9
3.0764620829091203e-9
4.008716717865841e-9
5.890827806485132e-9
8.806340079174704e-9
1.1692929844325896e-8
1.0205429959904801e-8
2.1827766491799337e-8
3.20736970466189e-8
1.967688902951445e-8
7.754775751015068e-8
3.360896612111716e-7
9.455362882325182e-8
4.6101846575525235e-9
3.975470556098248e-10
1.006098741396024e-10
6.015229156212226e-13
3.900153519481617e-13
4.071054104983834e-13
1.5298561836113965e-13
2.3448895913100913e-13
7.340141087648046e-14
5.911965389345924e-13
1.887990196528721e-12
4.222285979352396e-12
4.059831902014228e-12
4.538751183207408e-12
5.523518745661029e-12
6.88013202729994e-12
8.63788095468052e-12
1.8449339840913455e-10
1.3886499420111882e-11
4.684587602353616e-12
1.05110858747469e-12
5.160245361443312e-12
9.466028983609876e-12
1.4844490889250903e-11
2.2150877064649126e-11
3.247702311916014e-11
4.732735190699522e-11
6.879712684425572e-11
9.970936478493113e-11
1.435239401855731e-10
2.0357256453722223e-10
2.8109466625746353e-10
3.7315798448482726e-10
4.745845773652268e-10
5.833370351237892e-10
7.019290023184535e-10
8.352656766964676e-10
1.2822849320316043e-9
2.196492245882976e-9
9.648204132483722e-9
2.0098677186621555e-8
2.591434943245714e-8
2.828253014238666e-8
3.026950513403039e-8
3.257777031120871e-8
3.520791767475751e-8
3.804031675573108e-8
4.0947441009792866e-8
4.461538097674758e-8
3.854465565264952e-8
1.2940366342913132e-8
3.4503075491218583e-9
1.3139315124994794e-10
1.8897096977762875e-9
4.266545008738248e-9
9.612592219526403e-9
1.2309350021003795e-8
1.5308839398544728e-10
4.194231149940241e-9
6.53544933252963e-9
8.229072869585339e-9
9.883211648386561e-9
1.202916769034488e-8
1.53911819786507e-8
2.1464152267736502e-8
3.4133810086236675e-8
6.30696793044142e-8
5.720941877156623e-8
6.996792811437682e-8
4.137126174864186e-8
2.8497723654006453e-8
3.3590500549162435e-8
5.642096960370158e-8
9.198895898544313e-8
8.745619573286948e-8
1.33306446003322e-7
3.042278381845573e-7
2.3721480106753575e-7
3.42538019044613e-7
3.117222197941295e-7
4.0683756158368506e-7
5.575786155457153e-7
1.7905332675265254e-7
1.5033303957889345e-7
2.9768321888509086e-7
2.531580755173726e-8
1.7561174736302125e-7
2.2221342411165253e-7
3.57201075916448e-7
5.047063428304686e-7
1.2960825306995772e-7
1.7121015598072937e-8
1.1730969690619126e-9
1.6098545640803687e-10
2.861843436958706e-10
1.114096707579003e-11
1.476450713445473e-11
5.1846689792431625e-12
8.949462972298813e-10
2.3225065967850184e-9
2.1180192237879482e-9
3.736348716413838e-9
3.971901527500031e-9
2.3273331567146314e-9
5.038335307035991e-9
7.029995518444464e-9
1.721200372772794e-9
9.767965957001124e-10
3.5252368349758523e-9
5.885332337881017e-9
5.333631005145135e-9
1.0544551702398454e-8
2.140899546051569e-8
3.4551126886256876e-8
2.3079646412829517e-8
9.368379812385086e-9
1.871165407346152e-8
1.2990687528228431e-7
1.1854506046100985e-9
7.760838645942835e-12
2.692618421892131e-13
0.
1.4827944962966039e-13
2.0875421216720236e-12
3.9119157456628684e-12
2.561285396623218e-12
2.984896359623011e-12
1.7102955112090133e-12
1.0887450497557753e-12
5.193981005890938e-12
4.044431119315357e-12
4.6057800970185295e-12
5.652518573760353e-12
7.096006815757999e-12
8.984347679307473e-12
1.141775326445566e-11
1.4534149490896002e-11
1.8507262459009778e-11
2.354573686532355e-11
2.988732211463456e-11
6.782726940557925e-11
2.177539343877838e-10
5.32705675218481e-11
7.924445863331614e-12
2.1916327807221655e-11
4.981545461127914e-11
8.352858970822142e-11
1.2717590047351383e-10
1.8321183219574969e-10
2.516101587711559e-10
3.2965295844734787e-10
4.1422275364588333e-10
5.046438219696446e-10
6.031787345142599e-10
7.139220454173516e-10
8.41907553601382e-10
9.9289680561789e-10
1.1736419974439827e-9
1.3924605012098213e-9
1.6601311564277913e-9
3.76456272451799e-9
2.4090741814417948e-8
4.8456386212757456e-8
4.4640493758742385e-8
4.314824612755981e-8
4.510937468763164e-8
4.8938564543865296e-8
