# Supplementary material for: Observability and Controllability of Nonlinear Networks: The Role of Symmetry
Source: Phys Rev X. Author manuscript; Available in PMC 2018 Nov 13. (PMC6234006; doi:10.1103/PhysRevX.5.011005)
Supplement: Code Archive [file NIHMS982008-supplement-Code_Archive.zip › MathematicaData/FNObsDELTAHetN1M1ChaosK5IC1]

1.8056652096145443e-7
3.7707642223809543e-7
7.047600337238712e-8
5.312034709028959e-9
1.2790168970073627e-9
3.276067669292729e-9
9.38684939903867e-10
3.535177303734192e-10
1.2890246922386517e-10
1.3494736306498907e-10
1.9920068052559521e-10
3.181471565907431e-10
1.4016357061517437e-10
7.422353997220792e-12
3.4598847994785894e-10
1.1305874801363703e-9
2.5880502817736543e-9
5.234716060896683e-9
9.853971472739584e-9
1.720663824045001e-8
2.7215195192054204e-8
3.557851669139324e-8
1.4934768459799166e-8
6.833573232207372e-8
7.355721603030677e-9
3.0557862294041086e-8
1.410628886764719e-8
5.10472639223477e-10
8.38881449941817e-12
3.4789286945333095e-13
7.345703063564113e-13
2.378984762222123e-13
2.2463040160097655e-13
2.9591115230353736e-13
3.801568142641176e-13
4.756766406793322e-13
5.91824953835812e-13
7.374481777243946e-13
9.219263146623319e-13
1.1566309226298273e-12
1.4560117956145378e-12
1.83865311069703e-12
4.2779265187315155e-11
2.7459112282606655e-12
7.503664119233284e-13
2.7512918615447557e-13
9.519817181122194e-13
1.6436875530931028e-12
2.5037974576183238e-12
3.672946492796908e-12
5.326895731149748e-12
7.709058063997651e-12
1.1166493162807653e-11
1.6189958700487755e-11
2.3444744620780358e-11
3.375187710957712e-11
4.794100894946791e-11
6.650595795310814e-11
8.919347083308556e-11
1.1499814971199215e-10
1.4286452257375605e-10
1.725097557128216e-10
6.604951383545293e-10
2.5913976103801495e-10
2.0438684708326742e-9
4.3990982678301355e-9
5.573482277410515e-9
6.036720179269881e-9
6.469395904216265e-9
6.99571621814384e-9
7.605685111942102e-9
8.270215028814838e-9
8.960072753630684e-9
1.0028500130469882e-8
9.479670526899557e-9
2.9119198849293367e-9
5.418714888427336e-10
1.6946872702773444e-10
5.671226349158579e-10
1.0251882454179659e-9
1.9156203454930293e-9
2.3224909716127386e-9
7.141908695662806e-10
1.5515167069056032e-9
1.9978369600929535e-9
2.3593081640371727e-9
2.7744253462786473e-9
3.343067151707029e-9
4.214276438919701e-9
5.7111306231616445e-9
8.550824254790235e-9
1.3669461731573232e-8
1.1437546359512648e-8
2.2131252875726924e-9
4.18465898841773e-9
4.643485289521999e-9
7.352483076396215e-9
1.523318695455942e-8
3.240954816438152e-8
3.911309548184813e-8
6.557158134690547e-8
1.384013604301281e-7
8.87518247060497e-8
5.157828577381316e-7
2.243941928545526e-7
1.2448257077041492e-7
1.5239122091277555e-7
4.885577388830421e-7
4.604938666202103e-7
3.30102374073932e-7
3.7045311279863984e-7
1.4576108384709347e-7
2.5389057765718765e-8
1.8865641911219952e-8
2.3365608102724552e-8
1.4301583746447744e-8
3.489399353553667e-8
5.909826490921092e-8
1.3418196023824556e-7
2.3435398223033367e-7
6.642939546583799e-7
1.882263405739002e-7
3.3067188813886036e-7
2.8943228054606793e-7
1.4768662634992343e-7
4.309351996805637e-8
2.039873752124854e-9
3.551571819961681e-10
5.6450314932977494e-11
2.617705023848051e-10
4.778919390841124e-9
1.2336380161460725e-8
1.0211480286520637e-9
5.479344070886865e-10
8.781394911794498e-10
4.52221309238907e-9
7.882676902495855e-9
5.831122360851832e-9
4.083615760537094e-9
4.3912362071807634e-9
5.9460627648504026e-9
8.262982675732121e-9
9.082170091721786e-9
3.7915616260756266e-9
2.064200966570368e-8
3.5089831038810984e-8
2.9135207867734395e-8
6.868547923176489e-8
5.156449689110351e-7
2.0646286627808598e-8
9.266649951397606e-10
1.9911239871812264e-11
1.3318628559172395e-13
4.463606882865399e-13
4.564379175593631e-14
0.
1.8061542150035143e-13
1.1261317007092508e-12
2.8565426761359316e-12
3.0629701444667545e-12
3.0178216340433147e-12
3.580471357225768e-12
4.423673726146236e-12
5.531224979236908e-12
6.9516983166587985e-12
7.913204237876079e-11
1.0091355625191637e-11
3.0398638994927026e-12
1.0888883394155276e-12
4.1068244042425825e-12
7.286750862922425e-12
1.1270995187735076e-11
1.670065066502157e-11
2.4395675250095598e-11
3.549215524929172e-11
5.15918103983926e-11
7.49043094275724e-11
1.0828152897460175e-10
1.5489087275003695e-10
2.1714295632647703e-10
2.9495207195023553e-10
3.851280664496136e-10
4.840125129566285e-10
5.909258825423989e-10
7.086543611368768e-10
1.6443239352576587e-9
1.2542708496179622e-9
7.754815147191707e-9
1.8334433763023882e-8
2.6487134882918028e-8
3.0172404636135306e-8
3.2471043321282876e-8
3.472098334828624e-8
3.7165523427516627e-8
3.9771343611847155e-8
4.244726456648061e-8
4.4355426551070556e-8
2.9127611887159614e-8
7.690960548179292e-9
1.4435484340753103e-9
1.0529312383921273e-9
3.090893632885719e-9
6.51282568975779e-9
1.8895553459804377e-8
7.613415673730215e-9
4.539096074604123e-10
4.505774497525573e-9
7.463303893450407e-9
1.0081183657271208e-8
1.297463133342349e-8
1.6765402551662775e-8
2.2367535076877216e-8
3.159081623383941e-8
4.734363106893475e-8
5.240821979983248e-8
3.6074666384163075e-8
2.6481546260524143e-8
1.3165863675744521e-8
7.383580414067458e-9
7.477660427039886e-9
1.0446276793635092e-8
1.4093778860279215e-8
1.7985693020359546e-8
3.465328911199914e-8
5.967421175266002e-8
5.789399506310117e-8
6.321897377538229e-7
1.376186689031552e-7
3.014342455232237e-8
6.679871336187624e-10
1.3311184546633328e-9
2.7706873465700157e-8
5.863606866461383e-8
4.154927730755803e-8
4.856991059267888e-10
6.330293397690962e-9
8.218011309088364e-9
1.9300168209852692e-8
5.844773598880707e-8
3.8779695655187104e-8
4.043426665419268e-8
2.4517943208343202e-8
1.6873515839837806e-8
3.229347437282292e-9
3.36909729719205e-9
4.825460964379378e-9
7.147959897254957e-10
2.740117795882216e-9
8.117571017945257e-9
9.155922739929378e-9
9.436487420190687e-9
1.0044561114098479e-8
1.0868762143376139e-8
1.1815241006927017e-8
1.2849208999015482e-8
1.397295263742635e-8
1.5204154755949904e-8
1.6560057797010572e-8
4.966361514495844e-9
5.481757447635508e-10
2.4146789195897427e-9
6.066716467449368e-9
8.14575271601774e-9
6.294573263178871e-9
7.102610217009174e-9
3.8581567885064464e-10
2.851819681999766e-9
6.547645981843324e-9
1.7856782408783737e-8
4.4780293839617953e-8
2.0977765490087085e-8
1.6317128154612336e-8
1.5934309393865627e-8
1.777708991929038e-8
2.198276509848947e-8
2.995795024548204e-8
4.541103471926543e-8
1.1110474677186834e-7
9.330902505502905e-8
4.954815688500487e-8
4.573833519726608e-8
5.5839783770499453e-8
8.671386497288825e-8
1.1577382148702397e-7
1.0712514908913981e-7
1.3486173518552705e-7
1.6360516895460604e-7
1.1396785460618722e-7
6.666810422204931e-8
1.524594710648819e-7
1.877212778811983e-7
1.9280989327285268e-7
1.4601392188925541e-8
4.8378959160327617e-8
3.476075605630547e-8
3.704384668863531e-8
5.536656148161288e-8
4.7547959452929336e-8
1.4512176471948707e-8
5.672089686696131e-9
1.5409475187684737e-9
3.4698274773364707e-9
2.9531587468109367e-8
2.6322080343664108e-8
1.2683269071978547e-8
2.4241854354897535e-9
1.994185940589224e-9
3.897997680549211e-9
5.260181467914623e-9
5.66076104169685e-8
6.00225010190555e-8
5.362848531396825e-8
5.6003638350799476e-8
6.346526176035854e-8
7.66484110746489e-8
9.894530445029449e-8
1.3686136454505895e-7
1.9331406018077357e-7
2.2696469227454605e-7
8.225665147228656e-8
2.5128940416781718e-8
1.106568811443243e-8
6.657386602398489e-9
4.562834645815183e-9
3.1660184377422315e-9
1.6160833467483486e-9
4.816936580630686e-10
4.877483413618093e-10
1.1160928106137274e-9
2.677603488862149e-9
6.574683636134681e-9
2.0928542454630113e-8
4.5821346194783936e-8
2.3827253636697e-8
2.061762775291025e-8
2.2506447486836445e-8
2.8744749297839697e-8
4.2367115223891254e-8
7.22641928886468e-8
8.146485781452562e-8
9.217968490493856e-8
4.645416484457814e-8
4.0576247453019076e-8
4.617167205157946e-8
6.674189430915566e-8
1.1465684211744465e-7
1.5231038362008212e-7
2.0271077286130706e-7
1.486759154731606e-7
2.1731717500275038e-7
1.7696835671849643e-7
1.939643161149791e-7
2.132094085829799e-7
9.743732047288982e-8
5.603317625858644e-8
4.2685253256761825e-8
3.776539217279112e-8
2.0637224948986316e-8
4.692978632299417e-8
8.303937468037956e-8
1.603175292594304e-7
1.4993784577240841e-7
1.0268328251740756e-7
1.0675758650135781e-7
2.2972417911218887e-8
5.617604236294655e-9
1.2091145021199563e-8
1.4937671630890563e-8
1.724064362235803e-8
5.4719685068252046e-9
5.743206722454708e-8
5.183670605456687e-8
4.567057798200289e-8
4.673384253000184e-8
5.3198739633008e-8
6.791712503661069e-8
9.685101177522328e-8
1.2175842673416632e-7
9.90172025037185e-8
7.973586489962431e-8
8.02122391573491e-8
1.7302424075697453e-8
4.158092493560342e-9
4.301986827357434e-11
6.118830104124223e-10
9.127915952034722e-10
1.6704865384055016e-9
1.4478962221366915e-9
2.23027751884303e-9
3.561178156243494e-9
7.239509479471616e-10
1.023118951388011e-9
2.323919132898031e-9
4.679919482541966e-9
1.4611245851652033e-8
1.8341378706094404e-8
9.110822930851813e-9
7.486738801377405e-9
7.66889604794648e-9
9.191092390095678e-9
1.9214419989551105e-8
4.141635508195748e-8
2.3424159469786727e-8
1.8253156600862195e-8
1.854970565069052e-8
2.2591183639813215e-8
3.35823669130232e-8
6.489363450083295e-8
1.534083682883312e-7
1.9138588776030167e-7
1.518012944481083e-7
2.3513502289629564e-8
4.9524062111369414e-8
5.628930467703585e-8
6.037865588209578e-8
2.2271480213960793e-8
6.40835725997778e-8
1.5218945435176094e-7
1.308146855456181e-7
1.783227046715538e-7
1.9846288808719753e-7
1.09173671102259e-7
9.910553372128365e-8
4.238276065588673e-8
7.41510271312338e-9
1.7401633203906736e-8
2.2387970183911882e-8
2.3187366393578616e-8
1.2772776742754492e-8
1.8876654205195528e-9
1.1286648822844862e-8
1.1557777819079499e-8
9.362586339327374e-8
7.570939015069602e-8
8.796988296198471e-8
1.2818578009879396e-7
2.2437881765829643e-7
2.2966990712328308e-7
1.7399395364889003e-7
1.9015084224188164e-7
3.913018463938495e-7
0.000011893528165501685
1.2436953330597183e-6
1.707640183643159e-7
2.64556069013437e-8
4.204352743448566e-9
5.681132345568121e-10
5.5120867761833973e-11
1.9818627521421227e-10
9.92296384156433e-11
1.9298466567491793e-11
3.9569307158373466e-11
6.11556127829497e-11
1.3765422196253676e-10
1.3537774642958372e-10
1.1518936402473068e-10
2.6428268643678544e-10
1.84922123187628e-9
1.0221991946140766e-8
6.4720687027334485e-9
3.802421416842039e-9
4.328160298157214e-9
8.625963143692135e-9
2.4304186344802397e-8
3.6397092950514156e-8
2.773489932689138e-8
2.377816050187385e-8
2.4113784593302594e-8
2.7848190840741567e-8
3.303591181368869e-8
3.419929729654273e-8
4.955673084718531e-8
4.4424258246255954e-8
2.387884891208702e-8
1.6082135527016837e-8
1.0406038545823491e-8
6.910307497328416e-8
9.132861862631241e-9
1.1875691198709028e-8
1.3162146347812431e-7
3.735155600833999e-7
5.118921431186336e-7
3.600429014467788e-7
5.254813754308278e-7
7.361346917623037e-7
4.3300374002937005e-8
9.35777782749101e-9
8.107715181050901e-10
3.0749890090854937e-10
3.4935341632221316e-10
5.652827080067539e-11
5.338865420414235e-11
2.619616664666983e-10
3.0206917539353564e-10
4.704557107284133e-10
6.975459804235013e-10
9.366945088049656e-10
1.0972022820664503e-9
1.195135999066984e-9
1.3143190679705958e-9
1.4860388117834416e-9
1.7223936987401746e-9
2.033149388186584e-9
2.4291055262386437e-9
7.1501330897387084e-9
1.526754205239975e-8
2.012113914757121e-8
2.441336790238231e-8
8.114631312452229e-8
5.199702222195262e-8
1.600217256018856e-8
2.6956664566932555e-8
9.582341716259315e-11
8.589861293578805e-13
9.528263174549289e-14
5.733790997128394e-14
1.0563843565933786e-13
2.913263690413806e-13
3.011524384739996e-13
7.920119291837844e-14
6.586330014975301e-14
8.661453116008869e-14
1.196838988898761e-13
2.563160605317853e-12
2.1113693206665035e-12
2.4295140072984283e-12
2.989461474865609e-12
3.756146517070093e-12
4.758727524068283e-12
6.052941030079899e-12
7.715169067316375e-12
9.842340680562285e-12
1.2552223352436826e-11
1.5980786455947722e-11
3.375428039647929e-11
1.328996931153165e-10
2.7761805711023195e-11
4.761230622747122e-12
9.765701631475732e-12
2.258537808389367e-11
3.775266727743597e-11
5.7171949999368224e-11
8.185677380996634e-11
1.117410044639277e-10
1.4566561939811746e-10
1.8225094190908893e-10
2.210353864850976e-10
2.6282711539879947e-10
3.093241464948962e-10
3.626881489234898e-10
4.253938237492254e-10
5.003212334593668e-10
5.910115281881988e-10
7.020765432120522e-10
2.3899664282789082e-9
1.1697650194280662e-8
2.1501970133536233e-8
1.9353419213415178e-8
1.8837979659286046e-8
1.9931985933379795e-8
2.1933263273474907e-8
2.4593268429071713e-8
2.788055366048115e-8
3.187796977495933e-8
3.674167058117114e-8
3.01161931049591e-8
2.51927816739885e-8
2.180878778244257e-8
2.08812794493853e-8
1.3174341263309314e-8
4.668961425732154e-9
1.984628551772429e-9
1.1154716332401046e-9
9.515703917050667e-10
1.58146582642185e-9
4.8593233609197274e-9
2.117772525151849e-8
1.1825711652854762e-8
9.181485330218278e-9
8.859276072928584e-9
9.633896359180163e-9
1.1458759077383462e-8
1.480453197093129e-8
2.0911159583649444e-8
3.28985251409408e-8
6.574703066698281e-8
4.196195899683122e-8
2.4030994029566257e-8
2.3352122192696514e-8
3.043373014698456e-8
4.6361983414235216e-8
4.00419591130566e-8
3.3638805662736804e-8
4.46487744742915e-8
1.2121954480191622e-7
1.0553485916786348e-7
1.3809592786069582e-8
1.1400634847064499e-7
7.961205470155994e-8
2.090145744121367e-8
1.3893686525196232e-8
1.702912994502453e-8
9.553165632292378e-9
7.090228037078095e-9
3.715320639381022e-9
2.551034017092478e-9
2.35943045959686e-9
6.835176898164399e-10
4.389837382223084e-12
3.975324988370116e-10
1.4496857055788618e-9
5.568806740175201e-9
2.0108559691832934e-9
3.864410681241053e-11
3.7449338004962456e-10
5.234143060966635e-10
5.447876609764545e-9
9.779785202375919e-9
9.094769545655527e-9
9.168865729796604e-9
9.906776799791224e-9
1.105744779580362e-8
1.2558331693011013e-8
1.4442902303835178e-8
1.679446925203007e-8
1.9722948339681418e-8
2.3347405582246266e-8
1.3511786304082917e-8
8.869608025356514e-9
6.847144009500807e-9
5.6790496134919825e-9
4.181383154266931e-9
1.4561339557456024e-9
4.834220462807114e-10
2.1781024807638794e-10
2.2847984195918328e-10
6.088883130401155e-10
2.1115131877237365e-9
1.0238073835727263e-8
6.50200259823486e-9
4.698025084305373e-9
4.471136262037887e-9
4.907833436032541e-9
5.974206893281301e-9
7.995507797473883e-9
1.1874046868413226e-8
2.497383136864271e-8
2.215430411468672e-8
1.1000459336030097e-8
9.426325502457304e-9
1.0560201732040432e-8
1.512022287916658e-8
2.1488682552643046e-8
2.3395047101366862e-8
4.181813273275302e-8
3.0830182266811915e-8
6.61161207365666e-9
9.85095286798905e-9
1.1019515223196909e-8
5.35384023220854e-9
1.3353313305032879e-8
8.704436949330233e-9
5.221994459465471e-9
5.575474190687694e-9
6.180152772322473e-9
5.980685192425899e-9
4.2938076930232876e-9
1.139182018354734e-9
2.5546389581062655e-10
1.881521441942556e-10
9.935557565586068e-10
5.65509992121577e-9
3.002592934262695e-9
3.1305924465921177e-10
2.9886431808235706e-10
4.9719422549103e-10
6.217804714846755e-10
1.5437347575317525e-9
7.051074530972169e-9
6.136383733271869e-9
5.141306598301883e-9
5.14520801145701e-9
5.6391233802174625e-9
6.624804350701327e-9
8.35200933734877e-9
1.1276914135361399e-8
1.5176600020807443e-8
1.6111030682177347e-8
6.174821434420349e-9
1.975081453710745e-9
9.637775900077887e-10
6.351766868276483e-10
4.603265600794436e-10
3.3806401260381976e-10
1.9911655706014182e-10
4.5215805419474716e-11
3.706890847915556e-12
5.920266345995636e-12
4.883186849879508e-11
1.7065148111304532e-10
5.849090155801183e-10
1.5017951116050104e-9
7.189991088473902e-10
5.707460921395593e-10
5.639084329397713e-10
6.432232728814733e-10
8.531892754177442e-10
1.4124539579877891e-9
6.137643181810693e-9
1.13737592672516e-8
7.644859407246517e-9
8.442608275989037e-9
1.1909267159759068e-8
2.1055947449654074e-8
4.4273368829786225e-8
7.265115721409804e-8
1.1424953557389771e-7
1.1417699524816481e-7
7.160664195229882e-8
6.158922966431177e-8
1.6168789242494374e-7
2.1993333988743827e-7
1.1239353086547166e-7
3.837602855058247e-8
3.8167438427635755e-8
3.233055908401011e-8
4.934857059895681e-8
8.51682915633543e-8
5.691224769209844e-8
2.3779493263907077e-8
1.2339397360065085e-8
5.824936758960374e-9
8.880961598178487e-9
2.103516029120107e-8
1.728808248093749e-8
1.4149665019784607e-8
4.544507632352332e-9
1.5581905453934543e-9
2.917920090762864e-10
3.9074348759280554e-8
3.653648057721056e-8
3.438464755536438e-8
3.7459465814330955e-8
4.464905641247424e-8
5.82065410465388e-8
8.359515433899686e-8
1.1848973100374955e-7
1.1534067318057684e-7
9.28295664978895e-8
8.547775214083239e-8
3.9543671301906065e-8
1.9024571695062596e-8
4.569733104558968e-9
1.4534434729823129e-9
7.430975340958008e-10
2.937943823144504e-10
4.815629903471758e-11
2.762973580361139e-10
6.5321350914992955e-12
3.8776670093476334e-10
8.730376995767805e-10
1.7958562937852091e-9
4.290989930191833e-9
1.879103596214155e-8
1.262865015483349e-8
8.653906638801424e-9
8.86507066459764e-9
1.1411598718961178e-8
1.8097586719300436e-8
2.8528399931487913e-8
5.864130904301815e-8
3.3770898791177734e-8
2.7775516939228223e-8
2.931925182010652e-8
3.715094673663807e-8
5.829979487922225e-8
1.2186956416576548e-7
3.0193685029102975e-7
2.520424301715971e-7
2.0948910706006898e-7
1.609695918060706e-7
7.252762025484157e-8
4.645861414380383e-8
3.796642802320804e-8
2.9762098243398504e-8
1.1713075985203803e-8
4.120755290363352e-9
5.820393510001746e-8
1.5123636952504786e-7
3.0874202828168456e-7
2.1619964551343876e-7
1.7525151798327463e-7
1.0880444947506485e-7
1.9179575209916133e-8
8.53363558369026e-9
1.6369383971277942e-8
1.907291870602535e-8
2.106126487068951e-8
2.193957503311513e-8
1.759860076644255e-8
1.986178460889098e-8
1.1317145925474393e-7
8.970841855045335e-8
1.0402780190935662e-7
1.5023696819861087e-7
2.6065365900191115e-7
2.6995866943516943e-7
2.0047891010012112e-7
2.13812780467909e-7
4.286491449198498e-7
0.0000130426922499346
9.242998939828436e-7
9.059578189604237e-8
9.112926332265645e-9
1.616707262885648e-11
7.641556855519585e-10
7.027845084460513e-10
7.234925646604243e-10
3.614157416463978e-10
2.6340042501870433e-10
3.170926192374108e-11
1.8843148725958428e-11
1.239915686963316e-10
1.606045822921074e-10
1.375283760837104e-10
3.149035175830652e-10
2.1916277961406506e-9
5.808487929819388e-9
4.30123976898744e-9
2.446942043227637e-9
2.6368871382818235e-9
6.43607895460513e-9
1.627829396404846e-8
2.4483823004241166e-8
1.9296147816473646e-8
1.7013026136022122e-8
1.7588562829124516e-8
2.0604416981566456e-8
2.507944080898118e-8
2.658854850909758e-8
3.169084116203574e-8
5.708315175103722e-8
3.169278075621651e-8
2.9801642901457692e-8
3.521145957224373e-8
2.908599626867963e-8
2.8012062712434615e-9
9.26219326046039e-9
3.0827682936289164e-8
1.0334649289179765e-7
1.3979809262165048e-7
1.1667556803276757e-6
1.8133575377207552e-7
1.5231249608938664e-7
1.4372259385038434e-7
1.4010299206764714e-7
1.4147818885240026e-7
1.1426191876421934e-8
1.4681942635391099e-9
3.3693215144106997e-10
2.5762469068461044e-10
4.358358107074508e-11
5.991897764629186e-10
5.130191392978137e-9
2.6846568364839225e-9
5.788284799894556e-10
4.452741890729334e-10
8.045860536319513e-10
3.787152168279504e-10
3.3085011343419964e-13
5.310895312860487e-10
7.599811466877261e-10
1.0675462615189722e-9
7.187019933764697e-10
1.5263521143444668e-9
4.797407517916051e-9
9.881345967917407e-9
1.464044976878181e-8
9.505910325352319e-9
3.1105750385962004e-8
3.282794550523634e-8
2.7566479531638827e-8
7.757900836553283e-8
3.6814536902791467e-7
7.373946334361172e-9
3.227905478882202e-11
3.4077105116617374e-12
1.0048465312819108e-13
1.852646644269181e-13
1.981568575220938e-12
3.168777498814981e-12
6.079752738348249e-12
3.2036222361693036e-12
2.133511726505429e-12
2.3132496789461664e-12
2.7817643255112264e-12
3.444985059064186e-12
4.312950287055426e-12
5.428278085768806e-12
6.854379481890547e-12
8.674922028874494e-12
1.0996481242248029e-11
1.3952184715654707e-11
6.468546892533064e-11
3.403539884344705e-11
1.293216811052896e-11
3.4456095741679015e-13
8.885293942350318e-12
1.7519817566799044e-11
2.830248069479306e-11
4.296452616852082e-11
6.356576113212124e-11
9.259929367654699e-11
1.3269068854305621e-10
1.8567671724728498e-10
2.5127771277425574e-10
3.2678667721182113e-10
4.0910220442477474e-10
4.973663153744003e-10
5.935706681250818e-10
7.015924250807041e-10
8.263146968393901e-10
9.733817298161474e-10
8.109449943641217e-10
7.772884175408788e-9
2.389062636753288e-8
3.2146760054103885e-8
3.255320458771293e-8
3.362011315744367e-8
3.588456598892279e-8
3.892411851488805e-8
4.2410045378442567e-8
4.612377113929882e-8
4.9919311295332246e-8
4.656519330344898e-8
4.437364450530796e-8
3.789634647339601e-8
1.4578263421348484e-8
4.867954564515009e-9
1.748911221608282e-9
4.938253917738278e-10
7.554259621780175e-11
1.1571321138280703e-9
1.2206636730124822e-8
1.4304610275751182e-8
1.1731596121490355e-8
1.1460363521021242e-8
1.2220514243139533e-8
1.4040341446846366e-8
1.7385486346671963e-8
2.336320934724735e-8
3.4595378840662447e-8
5.777526104866122e-8
1.0733365695877853e-7
1.1436791839976268e-7
5.811985297527923e-8
3.527231956815988e-8
3.622691498980365e-8
5.12940854364505e-8
7.503087921542694e-8
5.97370435944295e-8
6.240998029788606e-8
1.135721492212853e-7
1.6114054899084953e-7
2.413111531715818e-6
4.918602113779686e-7
1.4739170899287412e-8
1.6623204941249956e-7
1.9811409235958006e-7
1.7527219758168625e-7
1.7636538247175255e-7
1.5822892462777569e-7
5.913581026141207e-8
2.091781040242335e-8
1.7267587713484327e-8
2.282637250313552e-8
2.7218966003265017e-8
8.390951299330738e-9
2.5943756026359088e-9
2.478819059762654e-10
3.409195460132593e-9
3.3358970717921864e-8
1.2222778213965775e-8
6.882982592542238e-9
2.487639716027858e-9
4.59209299758225e-9
1.6240019811053858e-8
1.9183669476250186e-8
1.9874282905294686e-8
2.1073941626367284e-8
2.2618103628001223e-8
2.429292330923674e-8
2.599902173101259e-8
2.7712453544122374e-8
2.9439677464416112e-8
3.1184158768649267e-8
1.6982848532903806e-8
1.0222621398244898e-8
5.8416092623127114e-9
1.957263334009271e-9
1.3400454675907085e-9
1.91098205346911e-9
1.976479516520113e-9
1.966970005415752e-9
1.5906916072297928e-9
2.608924797413787e-10
9.845047666831072e-9
1.6436026348698143e-8
1.1407227562816751e-8
1.0535475556926498e-8
1.1144275614768452e-8
1.3099968513728385e-8
1.7331723644809354e-8
2.6734786417726274e-8
4.700670083154742e-8
1.8482852318663992e-8
1.4170269956075525e-8
7.178641076399219e-9
6.406028262259037e-9
8.393894576564721e-9
1.2387277678682074e-8
1.8151733529028986e-8
2.8326281495213602e-8
4.8677980726987436e-8
4.207160419841383e-8
1.3127454817015115e-7
2.0689036868452815e-8
8.270096344993886e-8
8.455052467050286e-8
1.0590301202414001e-7
7.769872208744598e-8
2.552139313234311e-8
1.0408241962369698e-8
9.131258512919475e-9
1.4408803173258025e-8
4.1698057945350254e-8
2.296634235421595e-8
9.658120360610094e-9
4.264022440196473e-9
1.0294423820326696e-9
9.467278380855398e-9
1.1464793369801082e-8
1.0819153022132885e-8
5.7547478639805285e-9
4.186422329855999e-10
1.1021467756240538e-9
1.9084890693664885e-9
1.2562248363428044e-8
1.592001168602075e-8
1.4458700860618986e-8
1.495674126227703e-8
1.655971870728175e-8
1.93216537685627e-8
2.3867735705701682e-8
3.1403755071144116e-8
4.260417501154267e-8
4.973275887983209e-8
1.5402119195425393e-8
5.056068653908383e-9
2.3512853596020187e-9
1.316968028189907e-9
5.943914216950408e-10
3.510166071920753e-11
4.027757957127338e-10
2.9882529941567134e-10
6.033539224167179e-11
2.80838513867566e-10
8.756341794446741e-10
2.153677009886124e-9
6.72428909039275e-9
1.2633157270493376e-8
6.63993309814654e-9
5.8601741213761454e-9
6.808633946791041e-9
1.0105936052685127e-8
1.832940823214385e-8
1.4623129884824569e-8
1.739678562363668e-8
2.42818831095534e-8
1.4584988575491328e-8
1.498446653791701e-8
2.0274616313435395e-8
3.5747629610231944e-8
7.823420361850614e-8
1.4521512323936856e-7
2.420735329235086e-7
8.147235006466427e-8
1.8892392393534719e-7
1.5333348857777034e-7
2.5825939172771856e-7
3.285584340053296e-7
9.121933009354733e-8
3.5143625647877796e-8
1.3507581404761837e-8
7.803935176771193e-9
3.986448961945165e-9
2.536698126044891e-8
2.9393302345445008e-8
7.243611808588421e-8
1.4949410714898398e-7
4.5656660999441387e-7
2.3402400393122372e-7
8.283583720247878e-7
3.215495086517502e-7
1.2857486555025948e-7
8.045249895234814e-8
2.543382756513629e-7
1.5350328256416276e-8
3.9152843639254116e-11
5.2002359875770145e-11
4.957424926728312e-10
1.5273131513096655e-9
2.8567078799266614e-8
1.039406290886484e-9
4.6515709262588934e-10
7.288299095856941e-10
3.4289270832876426e-10
1.4433245268817506e-11
5.772777162150939e-10
2.318860423347482e-12
4.3640060208285246e-10
2.0784577150511807e-9
4.777649093841222e-9
8.475739497310952e-9
1.1923897203998288e-8
7.3507877346385415e-9
2.0036569166028477e-8
2.781464434747263e-8
1.503203066898061e-8
8.5849608899323e-8
4.7422121617388394e-7
2.5964627551927715e-8
5.371787766216609e-10
1.3009448330742872e-11
1.1002981021680448e-12
1.523238164366432e-13
2.1372917376083118e-13
2.124681569705983e-12
1.6552280902185569e-12
2.455907932706366e-12
1.9116331282129466e-12
2.1637091529463327e-12
2.647946072419045e-12
3.2935871879718604e-12
4.12327781936838e-12
5.182461934883918e-12
6.5324489158853775e-12
8.252026488087577e-12
1.044073270657079e-11
9.120542021557401e-11
2.0103424418812064e-11
7.293325032458541e-12
9.045116115731197e-13
6.391036842017091e-12
1.2052099933477505e-11
1.9135211198599033e-11
2.8789791039998542e-11
4.245585106266408e-11
6.204072245069374e-11
8.997524051767141e-11
1.289746352547161e-10
1.8120889079879416e-10
2.469106539951385e-10
3.2366582030354444e-10
4.0811895833419354e-10
4.988993546431683e-10
5.976656330301269e-10
7.082191206487423e-10
8.355108056364143e-10
1.473391769221368e-9
4.420202870164136e-9
1.6416824806029814e-8
2.769497747513464e-8
3.0485357176105425e-8
3.1739836760444983e-8
3.366062988627067e-8
3.6239029781554406e-8
3.9243346257110764e-8
4.247228616281891e-8
4.576899073760574e-8
4.525195520204622e-8
4.489939087043577e-8
2.477745267472615e-8
7.4970976230924e-9
2.2782555902801813e-9
2.543755406522248e-10
9.008620216413548e-10
1.7108380290081076e-9
8.615748861949886e-10
6.7686582606766356e-9
7.625625348916536e-9
8.334062648239617e-9
9.122288421742652e-9
1.0309680372654542e-8
1.2292919825714515e-8
1.5708256644327878e-8
2.1882794833557274e-8
3.405626581196138e-8
6.0681690596297e-8
1.0002477717590905e-7
9.145115241341547e-8
4.485204246663974e-8
2.6948659155709053e-8
2.7351830655440273e-8
3.81981110280832e-8
5.374793824356438e-8
4.11278196817279e-8
4.20041872934472e-8
8.169720366273212e-8
8.735906410156935e-8
9.747150466406677e-7
3.37922369669482e-7
7.456071617762366e-8
5.458723120769781e-9
4.840586504870635e-8
5.818256506428005e-8
6.332312687922625e-8
8.733224409853193e-8
4.332272823846199e-8
1.6531792692953203e-8
8.23295858645164e-9
7.747155193734343e-9
3.091071747658541e-8
2.436918357798073e-8
7.753693109295147e-9
3.304850655304473e-9
1.6074777530416388e-10
1.575255766167737e-8
8.3490617197198e-9
9.318548385783816e-9
2.1854237422175837e-9
1.1769619900198093e-9
6.721865740226095e-9
8.711727806336122e-9
9.294232140121497e-9
9.95163508860459e-9
1.069864749639189e-8
1.1464332597983153e-8
1.2213609263157419e-8
1.2941714949773806e-8
1.3657052208302304e-8
1.4366995952705549e-8
7.523047353276893e-9
3.902686299252209e-9
1.1415192681210676e-9
1.5093867837985216e-9
2.578460238885834e-9
2.2160435454211165e-9
2.1306790941824256e-9
2.269517487785027e-9
1.674008751389614e-9
1.7867434454567161e-9
1.0624446024425646e-8
1.1084332890172701e-8
5.9329954357194855e-9
4.523749526657639e-9
4.06685823308841e-9
4.066214582585408e-9
4.442694217312635e-9
5.3288003604128185e-9
7.2084626117380165e-9
1.6738923928533197e-8
1.5494680111627886e-8
1.0317663710009104e-8
1.1784583141022236e-8
1.8037472882600237e-8
3.561652631633253e-8
5.686057922262416e-8
7.245108612369754e-8
1.2839894610381585e-7
1.2350926091865756e-7
3.3716395943268073e-7
9.243524816436737e-8
4.237678752776678e-8
1.1216842439842487e-7
1.8600873054025663e-7
1.6182541649560873e-7
7.919691562380247e-8
1.0120346903845297e-8
4.776270091849239e-8
5.422521611781279e-8
8.015447008773425e-8
5.689276774078993e-8
2.3289726535748366e-8
1.1029191068207729e-8
6.289046779476189e-9
1.1617819649208881e-8
1.302069041293533e-8
1.1805566171883665e-8
1.1512658296092403e-8
7.253252066016056e-9
3.1889398823212195e-11
4.201215537895341e-9
3.042395675483374e-8
4.2433126950586306e-8
4.0454518768313754e-8
4.309975712535391e-8
4.876468256145119e-8
5.8023084819442076e-8
7.318983232201128e-8
9.848252756950802e-8
1.3434019803536307e-7
1.4833707795884254e-7
4.434960762811741e-8
1.160632485564812e-8
4.33381636552054e-9
1.9044880957716017e-9
2.1349082803700376e-10
1.4622407165549615e-9
2.9120554992156266e-9
1.900279815159214e-9
7.890372612191364e-10
3.7990174725606964e-10
2.257122165833795e-9
6.259562303043452e-9
1.9964065428559523e-8
4.622461097078516e-8
2.318519828113959e-8
1.9916608418973928e-8
2.2611645942270576e-8
3.2574571118575e-8
5.830820584633783e-8
4.0972316582743586e-8
3.9865696542330966e-8
5.251992027738246e-8
2.9368662520323867e-8
2.8340881530135145e-8
3.607210554803681e-8
5.970947263111243e-8
1.2471019713290837e-7
2.2875866086325847e-7
3.5056260973048934e-7
1.0762802531527919e-7
3.180647560580148e-7
3.8175444819301777e-7
4.801308577303476e-7
2.9190878249383503e-7
7.121414263199694e-8
1.2379524518189508e-8
1.1091519080284831e-9
1.2108355757639041e-8
3.0898888911356465e-8
3.172921776386845e-8
8.556472455867379e-8
6.391646202307208e-8
1.422353186847444e-7
2.521027232956662e-7
4.398212363025512e-7
1.9337078926890543e-7
8.784115148311432e-8
9.077157889924703e-8
1.1525827906655681e-7
4.3592923525467375e-8
8.010879270691211e-10
3.899762936474433e-10
6.94728425236032e-11
4.133944330034592e-10
4.4302769727912474e-9
3.9861197762000445e-9
8.665399957311489e-10
5.374040341427304e-10
8.821356462270235e-10
1.5609900166757955e-10
2.081265774565253e-10
5.553918961325996e-10
5.5398697071770586e-12
5.274235421279737e-10
2.550629069280578e-9
5.7366020231751184e-9
9.671872735005744e-9
1.1392466277057957e-8
6.930724863664094e-9
2.6998043924492345e-8
2.7653298568628294e-8
2.0961269130760213e-8
9.195712805664213e-8
2.369504043406786e-7
4.9695912223099e-9
4.6386141662992185e-11
1.6207091871002197e-12
3.286774520556131e-13
1.4102196142010916e-13
7.065322624802583e-13
1.7879587858894516e-12
2.3049818265516394e-12
3.0411807090517407e-12
2.2214430971796078e-12
2.4438450505832462e-12
2.963784669116578e-12
3.6793935435159995e-12
4.6072827137915445e-12
5.795185737241282e-12
7.310674645294242e-12
9.241490238133216e-12
1.1698483129613834e-11
8.578760414876031e-11
2.3827832173493927e-11
8.829879949133802e-12
8.640674424080749e-13
7.340021752860024e-12
1.401452768107894e-11
2.2369772823512975e-11
3.375692622170373e-11
4.985669145936228e-11
7.285943226061818e-11
1.0546093242911203e-10
1.5044824406291735e-10
2.0959205375049956e-10
2.8219801025325287e-10
3.650832393452745e-10
4.551645755394874e-10
5.521326242016494e-10
6.586444574485677e-10
7.791601349221826e-10
9.19126314154522e-10
1.3847101317270853e-9
5.363952752900849e-9
1.9102788953426044e-8
3.070128152679084e-8
3.3034648357944104e-8
3.4272687625952214e-8
3.636737425509052e-8
3.918907468109477e-8
4.245920028045155e-8
4.5953952990551385e-8
4.9505552871837714e-8
4.795320112381974e-8
4.681011362525773e-8
2.8956663601483295e-8
9.034550016875935e-9
2.8675180731966655e-9
5.815921440264136e-10
6.126668516075279e-10
1.3076800335372428e-9
2.369409809180198e-10
9.177752079383233e-9
8.994703987820272e-9
9.406614750903344e-9
1.0115147239704084e-8
1.1326006224937544e-8
1.3419436466034862e-8
1.7039762729659558e-8
2.352965094611757e-8
3.610811180853964e-8
6.314207442574675e-8
1.1220260954283472e-7
1.0442215482920891e-7
5.1787923584509054e-8
3.139556367714924e-8
3.218014599166102e-8
4.5501369255557947e-8
6.517039467512569e-8
5.1010851282013513e-8
5.3550073298990534e-8
1.0252162054853639e-7
1.2127279824104703e-7
1.4514849573039927e-6
5.057307957732196e-7
9.906070353460521e-8
2.8643524636116832e-8
8.800159360936923e-8
9.581782409358898e-8
1.0414883488742527e-7
1.3926684601187447e-7
3.6684264286442486e-8
4.027178368853302e-8
1.689084000468349e-8
1.568446447430738e-8
4.0662574763425635e-8
2.0071517111763867e-8
5.9174144428797855e-9
2.3781564165686598e-9
1.0235652451835295e-9
2.3101296191509072e-8
9.812877449916559e-9
9.131666004435901e-9
2.4526896591346966e-9
2.411941721297321e-9
1.0816200617124778e-8
1.3665815817615824e-8
1.445954954893372e-8
1.5432470164135593e-8
1.657225963922664e-8
1.775484708083547e-8
1.8918116630043698e-8
2.0049099879898975e-8
2.1156276606349025e-8
2.224711961273968e-8
1.1459266905844785e-8
6.09537147665267e-9
2.332671948801906e-9
1.2999238100362754e-9
3.037942855499202e-9
2.7688537663222955e-9
2.6724602496693823e-9
2.7713190880496282e-9
2.3845907866333285e-9
1.1183270686844157e-9
1.617020218776886e-8
1.7878817657839098e-8
9.99251858123041e-9
7.608223655029672e-9
6.696059657834779e-9
6.4568177409831475e-9
6.679437235356708e-9
7.36534482888699e-9
8.696624286087177e-9
1.3347345925328707e-8
1.1699201032230458e-8
7.979444152788313e-9
9.420298538264669e-9
1.4872274830168012e-8
3.014611297828092e-8
4.8598047568744436e-8
6.279786564221405e-8
1.12709537264096e-7
1.1901506303104288e-7
3.0168315435126323e-7
4.68786074667295e-8
8.066469354720204e-8
1.4090616300079188e-7
2.1076640511939386e-7
1.7502955546359437e-7
7.426860898997922e-8
4.129489772997845e-8
4.51710779677066e-8
4.0548320563447186e-8
7.520804334588379e-8
4.967555483053392e-8
1.7521628570395415e-8
8.627837634506685e-9
3.8088907610195085e-9
1.4257206699844513e-8
1.4785221203736074e-8
1.258344185069675e-8
1.1186645573160898e-8
4.371294260133565e-9
1.3874848926540025e-9
3.683508026730666e-9
2.892464903833033e-8
3.9479643293688136e-8
3.708952151175998e-8
3.917825544999549e-8
4.405162559520206e-8
5.2074609673666776e-8
6.513379623169019e-8
8.678413155588093e-8
1.1875083745052632e-7
1.3749183355910398e-7
4.119758289401569e-8
1.1932152226297113e-8
4.927598953271899e-9
2.483974034654939e-9
8.170549017933456e-10
7.078583535110991e-10
1.897699842290285e-9
1.2565003047206722e-9
4.347575738639136e-10
5.576480850499645e-10
2.2298180647028983e-9
5.834515039948143e-9
1.8571542313813023e-8
3.7281590292657034e-8
1.9406089739369677e-8
1.7024337704372713e-8
1.9592729720303456e-8
2.840895917536873e-8
5.169556927992529e-8
4.4406799742153924e-8
4.2217722390971415e-8
5.356634496684705e-8
2.992938219296497e-8
2.893378275867207e-8
3.697143351603752e-8
6.160432200831136e-8
1.2791733831551752e-7
2.2685039398631006e-7
3.467722879194361e-7
1.070704940045121e-7
3.1994950399498176e-7
3.821120673679833e-7
4.79531286485785e-7
3.136262488376497e-7
7.667137474228292e-8
1.2167692459287146e-8
8.712383470243719e-10
1.2401452733450201e-8
3.0553214838446076e-8
3.183156527803315e-8
8.255118931489831e-8
6.107977578966966e-8
1.3776602003798716e-7
2.560816941800232e-7
4.5973033189287907e-7
1.9672293911828386e-7
8.82934716565348e-8
8.903995214800888e-8
1.2306283491462395e-7
5.630911264681753e-8
9.212094195934847e-10
4.0733273631424287e-10
6.335023926551679e-11
3.569741559584846e-10
4.317717903653256e-9
4.686409710923586e-9
9.040225354150539e-10
5.328269092573187e-10
8.816151253187019e-10
1.707893615488789e-10
1.828003805317918e-10
5.47987116042216e-10
1.4044825154812675e-11
5.208274740999326e-10
2.5313196940446526e-9
5.692996570817858e-9
9.60184252161655e-9
1.1343954589063393e-8
6.834313518369355e-9
2.6884930149243794e-8
2.82702454642301e-8
2.104598155129042e-8
9.068358673668967e-8
2.4576960987955083e-7
5.138287422581369e-9
5.992351926075312e-11
1.6617953471493753e-12
4.2856003729247027e-13
1.3473813299419178e-13
6.325039919923166e-13
1.764519842314859e-12
2.253088092959044e-12
3.073601718628226e-12
2.2291916306366157e-12
2.4424561074953657e-12
2.9598221691180377e-12
3.673640882746291e-12
4.599588898199732e-12
5.785105222650912e-12
7.297554213195725e-12
9.224460689777104e-12
1.1676424127821014e-11
8.636119541917487e-11
2.3730366853196328e-11
8.789524940516862e-12
8.688866814844325e-13
7.325819208698456e-12
1.3982514025779543e-11
2.2315702223125835e-11
3.367293069188288e-11
4.9731109762957114e-11
7.26770936092782e-11
1.052059949370259e-10
1.5011253884585477e-10
2.091891841346327e-10
2.817711804121608e-10
3.6468708624742843e-10
4.548327773365336e-10
5.518680360542931e-10
6.584317386111562e-10
7.789787381638134e-10
9.189560266372065e-10
1.3896439078984422e-9
5.337711506756321e-9
1.904925377240096e-8
3.069641141378782e-8
3.3067924637730316e-8
3.4312313153903154e-8
3.640653322330021e-8
3.922689204313047e-8
4.2495877394833783e-8
4.598972286291151e-8
4.9540367827160807e-8
4.801413540238764e-8
4.68597234182443e-8
2.8812672281566916e-8
8.976056772893197e-9
2.844349633731648e-9
5.6495989721896e-10
6.320787692496576e-10
1.3368604908256824e-9
2.779601394482825e-10
9.048387746659992e-9
8.94592429970025e-9
9.38464831137891e-9
1.0104689849224642e-8
1.1321720920463862e-8
1.3419415550726103e-8
1.704438647073217e-8
2.3542668878221724e-8
3.614183308924837e-8
6.323136343899108e-8
1.1219626192995611e-7
1.043266768146861e-7
5.1737510197310256e-8
3.136570594001193e-8
3.214980112338328e-8
4.545905434918089e-8
6.510008852585012e-8
5.095041687336455e-8
5.3490809458638696e-8
1.0245920297352326e-7
1.2099503388468962e-7
1.4438092136801144e-6
5.056148612659145e-7
9.945130301885238e-8
2.7680743579662073e-8
8.699131589597515e-8
9.509831366111107e-8
1.0350730450206012e-7
1.3868669858045507e-7
3.734476682022713e-8
4.054235309142076e-8
1.700294904547665e-8
1.5623088386196052e-8
4.059994135994247e-8
2.0289918851862476e-8
5.971000997165199e-9
2.4099771160739092e-9
9.912192314054151e-10
2.298172303678809e-8
9.781134743219069e-9
9.121078941603014e-9
2.4495668459055044e-9
2.3970879379584326e-9
1.0774391173168185e-8
1.3621909367452342e-8
1.4416579725174442e-8
1.5388134943739796e-8
1.6525265199395446e-8
1.7704614616236687e-8
1.8864388913893983e-8
1.99917290253043e-8
2.109514607715876e-8
2.2182152066117875e-8
1.1414182380138213e-8
6.058716488751728e-9
2.30084160294346e-9
1.3307152462488237e-9
3.055440898376779e-9
2.7790645710528115e-9
2.68204401554293e-9
2.783420415877866e-9
2.3916451123199654e-9
1.157348909962258e-9
1.6194518849747204e-8
1.7776449367309327e-8
9.915617489296704e-9
7.546817389856595e-9
6.645017442209186e-9
6.4146046852101045e-9
6.6480382639501835e-9
7.352838872515108e-9
8.725782975649494e-9
1.3745590160818512e-8
1.1982761678196099e-8
8.136633799310617e-9
9.572457991400472e-9
1.5071469932601457e-8
3.048246797432888e-8
4.90460355867735e-8
6.326630522618912e-8
1.1345079646796829e-7
1.1952092755199057e-7
3.0246260814102586e-7
4.7596985772481254e-8
8.021236140814816e-8
1.4077265359100612e-7
2.1111538457516103e-7
1.7599992080581359e-7
7.417796065312302e-8
4.0574337228598636e-8
4.575794151901118e-8
4.086366300016992e-8
7.542360002833614e-8
4.969218688923597e-8
1.752672369838887e-8
8.628771190494698e-9
3.816890864635553e-9
1.4275419774337387e-8
1.4787662317484515e-8
1.257484708028644e-8
1.1186144850737986e-8
4.41345782177559e-9
1.378074071401821e-9
3.6710137353646108e-9
2.9078288500712644e-8
3.969608120321784e-8
3.730055706212465e-8
3.940737739464669e-8
4.4314796536342484e-8
5.239122034067284e-8
6.553589009423763e-8
8.732740546318234e-8
1.1950448012316802e-7
1.383784355972827e-7
4.1435647973336165e-8
1.1984709522751344e-8
4.943805276675716e-9
2.4898314073163103e-9
8.162359591741305e-10
7.175694837268356e-10
1.914531372016181e-9
1.2677059949267883e-9
4.407974560162676e-10
5.5678093817153e-10
2.237660008111982e-9
5.8621861287582116e-9
1.8670095869726814e-8
3.74881253895611e-8
1.9515268258403933e-8
1.7118998655054216e-8
1.969682489874918e-8
2.8544272552235417e-8
5.192838307201349e-8
4.474508754047714e-8
4.247309755852342e-8
5.3868875445705065e-8
3.008883058355593e-8
2.9079326492927224e-8
3.7145781833617236e-8
6.187256457804745e-8
1.2841268410804863e-7
2.2756722846019104e-7
3.474999585606127e-7
1.0733395933738657e-7
3.21948532239088e-7
3.853391795908986e-7
4.793683291005276e-7
3.1409644256915913e-7
7.703481979201634e-8
1.2325226739338682e-8
3.065639203785108e-10
1.2664497016758717e-8
3.0821486899913655e-8
3.18507025879233e-8
8.261893247390835e-8
6.087682975387092e-8
1.3539588084780882e-7
2.4972994654636247e-7
4.467511576406302e-7
1.9219852761692476e-7
8.644069598678134e-8
9.412080690538784e-8
1.1906298425380312e-7
5.3772708587047573e-8
9.042513788899193e-10
4.1086070846242595e-10
6.359007099776565e-11
3.602344951649512e-10
4.317733796324015e-9
4.646139069729031e-9
9.030892418306851e-10
5.329492273606274e-10
8.8245592575625e-10
1.7141341907855333e-10
1.819861693088703e-10
5.457174715310276e-10
1.7661365813663667e-11
5.180153511781677e-10
2.52863774296291e-9
5.687802005170363e-9
9.592098348932702e-9
1.1334512081848167e-8
6.829263609421348e-9
2.683368848438356e-8
2.819526842988455e-8
2.0983150915335495e-8
9.044828284598312e-8
2.4615322963134747e-7
5.153778435629227e-9
6.343704432059707e-11
1.657076175527813e-12
4.647949374773112e-13
1.338094054223007e-13
6.275241873939474e-13
1.7623806146052168e-12
2.2433845321550265e-12
3.096547672567372e-12
2.236278004911863e-12
2.4444663425777252e-12
2.9608036797212256e-12
3.6743727776932405e-12
4.600297710257136e-12
5.785886100186245e-12
7.29846376019567e-12
9.225546267933023e-12
1.167773598552339e-11
8.6501199538632e-11
2.3726360209593997e-11
8.78646146616344e-12
8.707117921185947e-13
7.328321307363944e-12
1.3986259002182562e-11
2.2321132472663262e-11
3.3680741889816843e-11
4.974248478183119e-11
7.269415606714116e-11
1.052327740106225e-10
1.5015670082422069e-10
2.0926395005082203e-10
2.8189471987685745e-10
3.6487705619110617e-10
4.551008767450569e-10
5.52220921256965e-10
6.588754881568955e-10
7.795221406818799e-10
9.196120741234123e-10
1.3913959881549092e-9
5.33492276430246e-9
1.904968130383363e-8
3.0712929552246886e-8
3.309327307692265e-8
3.433985952891729e-8
3.643527035750386e-8
3.925684422967879e-8
4.2527112657949826e-8
4.602219258726845e-8
4.957388958112587e-8
4.80435370958709e-8
4.687348883500991e-8
2.87876888139619e-8
8.964989031620298e-9
2.839033198485344e-9
5.603796242679417e-10
6.377201288323979e-10
1.3451543727121367e-9
2.903880771774724e-10
9.02531899792562e-9
8.940708663487958e-9
9.385312443994304e-9
1.0108136025656672e-8
1.1327015156074689e-8
1.3426537009106927e-8
1.705409475839402e-8
2.3557010280360527e-8
3.616593800929411e-8
6.327820918346209e-8
1.1224982413109807e-7
1.0435255749534421e-7
5.175332422989866e-8
3.1376600185945e-8
3.216220959472001e-8
4.5478773358723e-8
6.513111925481694e-8
5.0978420452385735e-8
5.352700193701541e-8
1.0253720791927154e-7
1.210613990827402e-7
1.444162802659146e-6
5.062078615122267e-7
9.972028193153038e-8
2.7404221850854673e-8
8.675448159354134e-8
9.497832390321217e-8
1.0345299814582769e-7
1.3871070554537116e-7
3.740052404239606e-8
4.071698787843055e-8
1.7095997439372314e-8
1.5637439085221997e-8
4.0602146082083285e-8
2.034559413236042e-8
5.983830407913025e-9
2.4183612818178223e-9
9.842873207677408e-10
2.2959228519016243e-8
9.773007796637493e-9
9.114588970163882e-9
2.4488566952027383e-9
2.398528070987303e-9
1.0779817183651651e-8
1.3629999872635334e-8
1.4425887469114507e-8
1.539845650631799e-8
1.6536521637510706e-8
1.771672692478431e-8
1.8877281713139678e-8
2.000534454028307e-8
2.110944957212872e-8
2.2197127650696385e-8
1.141517959147289e-8
6.054383355862373e-9
2.2944406995373773e-9
1.340470690307999e-9
3.063830481730076e-9
2.785204667261224e-9
2.687841218176269e-9
2.789942012285574e-9
2.3968019208076824e-9
1.16643303367366e-9
1.6216761494867365e-8
1.7776668359691662e-8
9.911171781560808e-9
7.54290929647358e-9
6.642497303291991e-9
6.414125236516536e-9
6.650876500488985e-9
7.3618772599980284e-9
8.748001106517517e-9
1.3861502714592818e-8
1.2064389249510637e-8
8.180538466473022e-9
9.61432060544771e-9
1.5125590971968028e-8
3.0572621678372865e-8
4.9164117891325495e-8
6.338489143536874e-8
1.1363361971601914e-7
1.1966956950458402e-7
3.0248163142851834e-7
4.7603091223135946e-8
8.023183956558416e-8
1.4085200986435125e-7
2.1134538507185855e-7
1.7635404414095935e-7
7.409220113467779e-8
4.0573929913738715e-8
4.585839620103751e-8
4.0928375718684663e-8
7.548480748643372e-8
4.964096001415798e-8
1.7502523258912053e-8
8.617157528183955e-9
3.807505643607445e-9
1.4294862313731818e-8
1.4797457740066598e-8
1.2576121707406e-8
1.118202486794961e-8
4.412913207472412e-9
1.3800787598844384e-9
3.6623958797370744e-9
2.912781618518553e-8
3.975707710495613e-8
3.735754920069163e-8
3.946826573796881e-8
4.4384340004267886e-8
5.247470899785106e-8
6.56416686436766e-8
8.746988965713336e-8
1.1970484331900617e-7
1.386320601217044e-7
4.1507406731963554e-8
1.2004601063435605e-8
4.95211982506172e-9
2.494634248618907e-9
8.190358676541381e-10
7.168312269809635e-10
1.9153412202270294e-9
1.2685903152862925e-9
4.412645322882291e-10
5.571478812167817e-10
2.239785706092468e-9
5.868625425760426e-9
1.869324266143771e-8
3.752454203402336e-8
1.9536751852396222e-8
1.713856086775213e-8
1.9718345258676264e-8
2.8569745728269507e-8
5.197121429122079e-8
4.4881842656091366e-8
4.256990614158641e-8
5.397765307418529e-8
3.01459078944851e-8
2.9131463502413136e-8
3.7208508133814193e-8
6.196990048234674e-8
1.28589688394679e-7
2.2780101441617798e-7
3.4773061674772497e-7
1.0742565940827108e-7
3.226938967681075e-7
3.865103206020192e-7
4.792455765327004e-7
3.144475551833723e-7
7.72406771121173e-8
1.2422251689449819e-8
8.71143670087307e-11
1.2762976788806945e-8
3.091709477929451e-8
3.186317831725203e-8
8.270548119846269e-8
6.079931348051391e-8
1.3443235257917262e-7
2.470004963238943e-7
4.416179768831149e-7
1.9050404396021195e-7
8.57440213996136e-8
9.595876656457892e-8
1.1754171535971536e-7
5.2919587806283315e-8
8.98833871640547e-10
4.1227246106595877e-10
6.361544956683759e-11
3.6101213211586494e-10
4.317187725369459e-9
4.637795565241794e-9
9.032303483586031e-10
5.329163787796677e-10
8.827465805991699e-10
1.7184307881919003e-10
1.8134797791063948e-10
5.44735587236315e-10
1.921440298591299e-11
5.167325824895495e-10
2.52709345239712e-9
5.684788070332657e-9
9.586987449565009e-9
1.1331314537225943e-8
6.824156947223926e-9
2.681330275537788e-8
2.8204241425929098e-8
2.0965679333516276e-8
9.029979133856827e-8
2.4665992453553817e-7
5.165990649729612e-9
6.512886445283173e-11
1.6570462531113471e-12
4.815206067266215e-13
1.3333725306789222e-13
6.242708662283141e-13
1.761071081033931e-12
2.2385743702037264e-12
3.1059031519815303e-12
2.2391537415275524e-12
2.4451348784887834e-12
2.9609925109155777e-12
3.674398210622098e-12
4.600237595663955e-12
5.785758480824636e-12
7.298265429069486e-12
9.225262361827622e-12
1.1677344751619637e-11
8.656583010065279e-11
2.3721640550775005e-11
8.783918432951492e-12
8.715412451807757e-13
7.328668631717644e-12
1.3986351855714912e-11
2.232096072352098e-11
3.368024702388836e-11
4.974163311319199e-11
7.269310778474676e-11
1.0523232549947233e-10
1.5015920357171928e-10
2.0927451909159115e-10
2.8192133276141573e-10
3.649279570050824e-10
4.5518140421941476e-10
5.523334186892221e-10
6.590213560916581e-10
7.797034995997477e-10
9.198325054362956e-10
1.3922247665003342e-9
5.332979710871237e-9
1.9047800524470842e-8
3.0717905940111515e-8
3.3102459370579024e-8
3.435000980998561e-8
3.644580546537922e-8
3.9267726726809124e-8
4.2538358885107384e-8
4.603378414004071e-8
4.958575697118834e-8
4.805445408595693e-8
4.687835696850963e-8
2.8773740521861356e-8
8.959001723637037e-9
2.836284712527458e-9
5.581513781120414e-10
6.403788561456884e-10
1.349042684936905e-9
2.961910717962284e-10
9.013245188985933e-9
8.937324924998907e-9
9.384760007120333e-9
1.0108872925661201e-8
1.1328549954942516e-8
1.342879427590768e-8
1.7057335685365423e-8
2.356204672158824e-8
3.617494108748109e-8
6.329686023349037e-8
1.1226527860008012e-7
1.0435456037638911e-7
5.175518355471616e-8
3.137812098224398e-8
3.216411335443213e-8
4.548206922019241e-8
6.513630271595687e-8
5.098338008291519e-8
5.353431982738975e-8
1.0255625598594583e-7
1.2106479198376237e-7
1.4439610311363635e-6
5.063428971096453e-7
9.981645407794432e-8
2.7270677016110827e-8
8.662813672323456e-8
9.490227914789362e-8
1.0340170415432723e-7
1.386861720315889e-7
3.7450223988494e-8
4.077937096782077e-8
1.7129648555539637e-8
1.5638609098150323e-8
4.060066609803315e-8
2.037382204226593e-8
5.990609272056186e-9
2.4226180912809124e-9
9.805351118888394e-10
2.2945367932982217e-8
9.768827624064872e-9
9.112133587895817e-9
2.448503364510605e-9
2.398182407593355e-9
1.0779228180761562e-8
1.3630007584061779e-8
1.4426288261238317e-8
1.5399077213740065e-8
1.6537268838762528e-8
1.7717546179096022e-8
1.887813965226181e-8
2.0006221483259664e-8
2.111033607345252e-8
2.2198022745471697e-8
1.141292183746933e-8
6.05103900829792e-9
2.2907996938294877e-9
1.3449769880546049e-9
3.0672662263826427e-9
2.7875655283697576e-9
2.6900466043826097e-9
2.792478186573818e-9
2.3986362235702948e-9
1.1712229639276655e-9
1.6223650686825206e-8
1.7771759135043605e-8
9.905939338671041e-9
7.538612966681658e-9
6.63915471940794e-9
6.411862388007546e-9
6.650188687508856e-9
7.3640639494341956e-9
8.756375511171165e-9
1.3916854097651996e-8
1.2103723382380866e-8
8.201942470421477e-9
9.634838680790556e-9
1.5152214932480385e-8
3.061715334666859e-8
4.922317395353233e-8
6.344529823550748e-8
1.1372756308523874e-7
1.197398441148123e-7
3.0252635505356944e-7
4.764472034725961e-8
8.021121413586709e-8
1.4086619824752803e-7
2.1143026397375994e-7
1.7650442751378702e-7
7.405968903424413e-8
4.053343821826263e-8
4.591983645863139e-8
4.096521804427988e-8
7.551463122808829e-8
4.962721898770591e-8
1.7496070477722687e-8
8.614027327470047e-9
3.8053595593359455e-9
1.430206462704588e-8
1.4800238809273107e-8
1.2576019369638925e-8
1.1180865903658585e-8
4.415138083487186e-9
1.380126033557698e-9
3.6592340529912237e-9
2.9150893609259427e-8
3.978670422393859e-8
3.738574178115858e-8
3.949862975322494e-8
4.441916657520796e-8
5.251667615801669e-8
6.569512096100034e-8
8.754236143414503e-8
1.1980618740249044e-7
1.3875423237715618e-7
4.154185715722534e-8
1.201322349035409e-8
4.955337116277114e-9
2.4962872248637346e-9
8.197728095428445e-10
7.171498430637547e-10
1.9165155765593084e-9
1.2694770400241558e-9
4.4173648885388185e-10
5.57196151699749e-10
2.2407964369982726e-9
5.87189536338038e-9
1.8704791647871792e-8
3.754715349718581e-8
1.954906009970893e-8
1.714940460777156e-8
1.9730217533381006e-8
2.858439811411203e-8
5.199598446212337e-8
4.493969939098757e-8
4.261160881102139e-8
5.4025766501026614e-8
3.017113897045698e-8
2.915444753891364e-8
3.723602354684855e-8
6.201225428106633e-8
1.2866725185225129e-7
2.279093257236471e-7
3.478391250186282e-7
1.0746688237316831e-7
3.230178124864809e-7
3.8701532380516443e-7
4.791973318740927e-7
3.1455805459883007e-7
7.731578828183629e-8
1.2458302804773431e-8
6.2978249399213236e-12
1.2805551789712335e-8
3.095949373038637e-8
3.186746054001224e-8
8.273206813441204e-8
6.07663688540977e-8
1.3403538690352326e-7
2.458646107711979e-7
4.395217692660178e-7
1.8979052344705202e-7
8.544946741603364e-8
9.677457112930981e-8
1.1690370514116524e-7
5.2541411099699704e-8
8.963358284479171e-10
4.128261488685258e-10
6.364489632474599e-11
3.61470534054878e-10
4.317186695015646e-9
4.632502870580526e-9
9.031152721869888e-10
5.32925019991601e-10
8.828687279959257e-10
1.719566257231669e-10
1.8118645975986833e-10
5.443513563099913e-10
1.9826021152447637e-11
5.162338318055468e-10
2.5265507800041015e-9
5.683740618448511e-9
9.585141753260075e-9
1.132989554390199e-8
6.822703231302844e-9
2.68049440311083e-8
2.8200027600253005e-8
2.0956966165125837e-8
9.024988460286593e-8
2.4679518738982004e-7
5.1697561662252405e-9
6.576233001242039e-11
1.6566631923428874e-12
4.880809383446578e-13
1.3316815091387334e-13
6.232278934112611e-13
1.760631195939725e-12
2.2368093405418707e-12
3.109666617514263e-12
2.240338508882293e-12
2.4454388386737647e-12
2.9611113947204354e-12
3.6744624036184946e-12
4.600281866579018e-12
5.785794404328699e-12
7.298296653200198e-12
9.225290119826516e-12
1.1677367974106523e-11
8.659051738948839e-11
2.3720339940091417e-11
8.783142940074567e-12
8.718612644050535e-13
7.328942727959486e-12
1.3986673334291099e-11
2.2321362903985322e-11
3.36807734701856e-11
4.974237301601515e-11
7.269426545651325e-11
1.0523439064347667e-10
1.501632828789238e-10
2.0928274176919595e-10
2.8193682329153995e-10
3.649538553470579e-10
4.552197654724607e-10
5.52385267970711e-10
6.590874739607921e-10
7.797850356572742e-10
9.199312516410578e-10
1.3925384760649931e-9
5.3323504852653005e-9
1.9047441836969293e-8
3.0720262800165255e-8
3.3106401738552965e-8
3.4354330113411416e-8
3.6450301836967204e-8
3.9272392955687894e-8
4.2543203554477946e-8
4.603879931394656e-8
4.959091340785218e-8
4.805906987604582e-8
4.6880444113226934e-8
2.876882183887743e-8
8.956864354951888e-9
2.8352831726554537e-9
5.573174147453186e-10
6.413878555374504e-10
1.350521949089203e-9
2.984075821232091e-10
9.008886464580608e-9
8.936203962349141e-9
9.384698833556372e-9
1.0109302912935265e-8
1.1329293925284663e-8
1.3429834732754152e-8
1.705878774262241e-8
2.35642433309695e-8
3.617874577818205e-8
6.330449740105361e-8
1.1227274417415728e-7
1.0435699991076483e-7
5.175681452846354e-8
3.137929578983934e-8
3.216548798362354e-8
4.548431108940685e-8
6.513983265140118e-8
5.098662701678828e-8
5.35387079381384e-8
1.0256640464292668e-7
1.2107070549330392e-7
1.4439469018433217e-6
5.064176466472705e-7
9.985788524893897e-8
2.7220667308961725e-8
8.65826708813751e-8
9.487663631973526e-8
1.0338648720903271e-7
1.3868278137208903e-7
3.746505303200154e-8
4.08055609879278e-8
1.714416184252239e-8
1.5640003345849707e-8
4.060051088580145e-8
2.0384186045372774e-8
5.993055026631583e-9
2.4241792023446434e-9
9.791940015138816e-10
2.294065397170253e-8
9.767304965176648e-9
9.111102372864051e-9
2.4483715561175436e-9
2.398223437607886e-9
1.0779529281773082e-8
1.3630642318972074e-8
1.442710124324788e-8
1.5400016100478106e-8
1.6538307722324638e-8
1.771866738805434e-8
1.887933028662948e-8
2.0007472941848816e-8
2.111164374418375e-8
2.2199385286861312e-8
1.1412518210626893e-8
6.049988277409613e-9
2.2895249343291014e-9
1.3466976125699387e-9
3.0686531685589596e-9
2.788547930616684e-9
2.6909690838017977e-9
2.7935276718821764e-9
2.3994276811458307e-9
1.172956571452611e-9
1.6226831639935512e-8
1.7770747377670004e-8
9.904498325286515e-9
7.537414138229677e-9
6.638268379312601e-9
6.411367258531886e-9
6.650291419931629e-9
7.36526873519054e-9
8.759938021410002e-9
1.39376917059919e-8
1.2118485480659926e-8
8.209935922216767e-9
9.642483677202811e-9
1.516211889031545e-8
3.0633688845910134e-8
4.9244988926548216e-8
6.346743871905389e-8
1.137618584113313e-7
1.1976639320127955e-7
3.0253726038064276e-7
4.765401143784019e-8
8.020833294283776e-8
1.4087534014942568e-7
2.1146620506675678e-7
1.7656415302605205e-7
7.40457397821584e-8
4.052482368553087e-8
4.594073740293889e-8
4.097810345839696e-8
7.552572795889467e-8
4.962024977252495e-8
1.7492799519279625e-8
8.612450758284868e-9
3.804166386338532e-9
1.4305122751794322e-8
1.4801595171672436e-8
1.2576096707035187e-8
1.118029625898346e-8
4.415565379482569e-9
1.3802937817537611e-9
3.6578829451503566e-9
2.9159684166231426e-8
3.979778082390174e-8
3.7396199168109306e-8
3.950985410314225e-8
4.4432018149266154e-8
5.253213927750724e-8
6.571477403517008e-8
8.756893741510602e-8
1.198434400694288e-7
1.388000797173631e-7
4.155480898474138e-8
1.2016615118048996e-8
4.956672109067464e-9
2.4970148320933547e-9
8.201493589951612e-10
7.171586790411185e-10
1.9168275719562768e-9
1.2697343087871972e-9
4.4187325888369923e-10
5.572349428073175e-10
2.2411770756092795e-9
5.8730931256495884e-9
1.8709053921097233e-8
3.7554811017601924e-8
1.9553357400260408e-8
1.7153239898607193e-8
1.9734423901209998e-8
2.8589501910336937e-8
5.200457216174445e-8
4.496273895943928e-8
4.262806970971049e-8
5.4044531060701635e-8
3.018098156601565e-8
2.9163424442869483e-8
3.724679395874752e-8
6.202889253505951e-8
1.2869762166086832e-7
2.279506887319781e-7
3.4788025284380525e-7
1.0748284166976368e-7
3.2314515990819285e-7
3.872127911170953e-7
4.791762945416491e-7
3.1460825013223755e-7
7.734789903851955e-8
1.2473713420222904e-8
4.330276235430098e-11
1.282230803598659e-8
3.097598834598379e-8
3.18693271690639e-8
8.274440030479407e-8
6.075323909948562e-8
1.338766510074856e-7
2.4540828121529765e-7
4.386890545141623e-7
1.8950989413918723e-7
8.533351920730159e-8
9.709268221736031e-8
1.1665224338023457e-7
5.2396281430429694e-8
8.953889290645196e-10
4.130481826762902e-10
6.365405049368046e-11
3.6163336238889993e-10
4.31716111116555e-9
4.630679670116669e-9
9.030888473637855e-10
5.329255902500882e-10
8.829159004679516e-10
1.72008609839024e-10
1.811105650614928e-10
5.441955378777502e-10
2.0073528629196984e-11
5.160298532681168e-10
2.526318708088808e-9
5.683291437774231e-9
9.584364390932552e-9
1.1329346243024648e-8
6.822021368986405e-9
2.6801611423490403e-8
2.8199620956989225e-8
2.0953744373102665e-8
9.022821382821883e-8
2.4686081610708336e-7
5.171457652884663e-9
6.602485022838501e-11
1.6565719417240392e-12
4.90771389015928e-13
1.3309730320437265e-13
6.227691996027804e-13
1.7604405207744406e-12
2.2360740930003307e-12
3.1111730383104315e-12
2.2408122525407863e-12
2.445555656927879e-12
2.9611522317985803e-12
3.674479260572511e-12
4.60028817540887e-12
5.785794097209032e-12
7.298290597712785e-12
9.225277190509956e-12
1.1677346979591991e-11
8.660065768927111e-11
2.3719717697581342e-11
8.782790083592692e-12
8.719920218618215e-13
7.329030266709397e-12
1.3986754915096722e-11
2.232144556386423e-11
3.368086406648134e-11
4.974248954562842e-11
7.26944665121842e-11
1.052348448956721e-10
1.5016440805949705e-10
2.0928538117888057e-10
2.819422465545906e-10
3.6496335375932364e-10
4.5523418046090917e-10
5.524049981179567e-10
6.591127962548143e-10
7.798163630755794e-10
9.199692452931809e-10
1.3926677740491396e-9
5.332072131040833e-9
1.9047230883030827e-8
3.0721149558158335e-8
3.310794371768957e-8
3.435602569695736e-8
3.6452064629619814e-8
3.927421893603943e-8
4.2545095809604204e-8
4.604075472780008e-8
4.959292044092453e-8
4.80608851271329e-8
4.688125790767848e-8
2.8766729028724024e-8
8.955960241841679e-9
2.834863201184494e-9
5.569717103087722e-10
6.418036398931686e-10
1.351130970554667e-9
2.993192970651149e-10
9.007052919169273e-9
8.93571362964072e-9
9.38464731572492e-9
1.010945326969545e-8
1.13295715529724e-8
1.3430230425506997e-8
1.705934602464573e-8
2.3565096826454087e-8
3.6180242932440287e-8
6.330754179707917e-8
1.1227552730675957e-7
1.0435770097349175e-7
5.1757319494599185e-8
3.137967195516928e-8
3.216593663738304e-8
4.548505583471337e-8
6.51410051541343e-8
5.0987718713998776e-8
5.354022508707361e-8
1.0257005745669779e-7
1.2107231021860933e-7
1.4439299686926166e-6
5.064441621116418e-7
9.987404257583693e-8
2.719997105913705e-8
8.65635055461811e-8
9.486549489968708e-8
1.0337945379179759e-7
1.386803154949647e-7
3.7471862961532944e-8
4.0815778619769576e-8
1.714983471450451e-8
1.5640410113059888e-8
4.060037017095434e-8
2.0388516333406507e-8
5.994084705768465e-9
2.4248315707148643e-9
9.786268698800825e-10
2.2938615164141758e-8
9.766667159438695e-9
9.110695420458336e-9
2.448316711835566e-9
2.3982096787032384e-9
1.0779559295897672e-8
1.36307902129374e-8
1.4427317212184226e-8
1.5400276251065023e-8
1.6538599699575494e-8
1.7718983398187213e-8
1.8879665074701765e-8
2.0007823182525895e-8
2.1112007734451856e-8
2.2199762662193474e-8
1.1412270642012489e-8
6.049516607722831e-9
2.288981130821797e-9
1.3474038240812241e-9
3.06920911262187e-9
2.788936779030451e-9
2.691333450214183e-9
2.793944072310624e-9
2.3997360092572245e-9
1.1736861109882057e-9
1.6228035651804293e-8
1.777018031683884e-8
9.903810831488655e-9
7.536846885344403e-9
6.6378388447563875e-9
6.4111024403124245e-9
6.650273263398048e-9
7.3657032172187365e-9
8.761343197957054e-9
1.3946298125646562e-8
1.2124593251696444e-8
8.21325049376037e-9
9.64565698926032e-9
1.5166232751994573e-8
3.064056266645416e-8
4.925407834508747e-8
6.347669545463253e-8
1.137762206260999e-7
1.197773383986086e-7
3.0254282514864326e-7
4.76589978941126e-8
8.020625545685252e-8
1.4087841284342576e-7
2.114803088483616e-7
1.765882705832494e-7
7.404023624260664e-8
4.0520074570177607e-8
4.5949769478447083e-8
4.0983601588816416e-8
7.553032933328211e-8
4.961768862692602e-8
1.7491599238158867e-8
8.611870862263357e-9
3.80374257918186e-9
1.4306323706244755e-8
1.4802099336611071e-8
1.2576107581983378e-8
1.1180084846241832e-8
4.415815488693039e-9
1.380336031380472e-9
3.65735309193338e-9
2.916329771128347e-8
3.980237062204505e-8
3.740054735420936e-8
3.951452825515966e-8
4.4437374105108354e-8
5.253858803110956e-8
6.572297804382809e-8
8.758004451414868e-8
1.1985899313878957e-7
1.3881904780261915e-7
4.156016332335908e-8
1.2017989937485048e-8
4.957201205868833e-9
2.49729638943294e-9
8.202870889372089e-10
7.171822670915261e-10
1.9169798126695723e-9
1.2698543462248054e-9
4.4193714139170445e-10
5.572471933552136e-10
2.2413341711652373e-9
5.873593684488711e-9
1.8710829477814286e-8
3.7558127758288957e-8
1.9555192886131055e-8
1.7154868450173118e-8
1.973620851405746e-8
2.8591683621000105e-8
5.200824761612737e-8
4.4972034254869175e-8
4.26347346058328e-8
5.4052167776652e-8
3.018498685018583e-8
2.9167075544748607e-8
3.7251170359687983e-8
6.203564276055508e-8
1.287099596928659e-7
2.2796767297462496e-7
3.4789718990364694e-7
1.0748935709979913e-7
3.2319681188655107e-7
3.872927789397573e-7
4.79167939448138e-7
3.146273239555435e-7
7.73604795416766e-8
1.2479772970556971e-8
5.82524014714879e-11
1.2829097717371036e-8
3.0982705012746094e-8
3.187004934307368e-8
8.274906308385578e-8
6.07479367883112e-8
1.3381291350130926e-7
2.4522484999190584e-7
4.3835515591732585e-7
1.8939670616001138e-7
8.528672144448768e-8
9.722225496937018e-8
1.1655090590902587e-7
5.233716218908532e-8
8.950003599137792e-10
4.131364700989895e-10
6.365831441335895e-11
3.617030649180498e-10
4.317157934948098e-9
4.629889790599293e-9
9.030728860696698e-10
5.329265074227997e-10
8.829349437339994e-10
1.7202754240426197e-10
1.8108320866462525e-10
5.441335857429086e-10
2.0172024025179987e-11
5.159488708739664e-10
2.526228463183458e-9
5.6831171133954725e-9
9.58406041302956e-9
1.1329122478440799e-8
6.821767895737362e-9
2.6800274392106665e-8
2.8199209642407847e-8
2.0952402907790707e-8
9.02198640789196e-8
2.4688486335254105e-7
5.1721011596030085e-9
6.612824902258697e-11
1.656523624599439e-12
4.918408395651339e-13
1.3306963245615565e-13
6.225941651929824e-13
1.7603670631785448e-12
2.235785525552866e-12
3.111775207602403e-12
2.2410024968754093e-12
2.445603492807887e-12
2.9611698097980956e-12
3.67448763003651e-12
4.600292898681067e-12
5.785796853173624e-12
7.2982916326984e-12
9.225276702244888e-12
1.1677344412771076e-11
8.660466925588948e-11
2.37194881766012e-11
8.782656885606361e-12
8.720436535012657e-13
7.329069629736518e-12
1.3986796765854878e-11
2.2321493906140462e-11
3.368092312641053e-11
4.9742570376327336e-11
7.269459724192626e-11
1.0523509827680824e-10
1.5016495563664586e-10
2.092865626571628e-10
2.8194456661142825e-10
3.649673229373156e-10
4.552401323711837e-10
5.524130939882812e-10
6.591231544763844e-10
7.798291573385642e-10
9.199847518659268e-10
1.3927188276323002e-9
5.331965727886418e-9
1.9047159245811363e-8
3.0721515313685096e-8
3.310856790898098e-8
3.435671096483188e-8
3.6452777436386425e-8
3.9274957958802375e-8
4.254586234747108e-8
4.604154751659784e-8
4.9593734825926556e-8
4.806161783136433e-8
4.6881587335148716e-8
2.876591461969739e-8
8.955607506028027e-9
2.8346986610611478e-9
5.568355271799185e-10
6.419678900450126e-10
1.351371675519017e-9
2.996799086897107e-10
9.00633590251812e-9
8.935525289448023e-9
9.384631850510237e-9
1.0109517618758762e-8
1.1329686550311943e-8
1.3430392801015854e-8
1.7059573895162046e-8
2.3565443404074624e-8
3.618084717447918e-8
6.330876292502103e-8
1.122766796763718e-7
1.0435803334591318e-7
5.175754950293952e-8
3.137984027289585e-8
3.2166135387567156e-8
4.5485382736033994e-8
6.514151989380353e-8
5.0988194998001835e-8
5.354087757278562e-8
1.0257159682762269e-7
1.210730966768035e-7
1.4439253357579615e-6
5.064554131248679e-7
9.988058886695038e-8
2.7191816301458107e-8
8.655601562364311e-8
9.486119928147033e-8
1.0337681518453288e-7
1.386795365635183e-7
3.747442094751802e-8
4.0819899254799106e-8
1.71521331768012e-8
1.5640602087297373e-8
4.060032809987134e-8
2.0390215484824594e-8
5.994487294139612e-9
2.4250874967749167e-9
9.78405556223275e-10
2.2937827718497422e-8
9.766417283066751e-9
9.110531383936954e-9
2.448295123446082e-9
2.398209918412163e-9
1.0779588445248157e-8
1.3630869468629648e-8
1.4427424319246164e-8
1.540040221312828e-8
1.6538739950828864e-8
1.7719134953724835e-8
1.8879825852333456e-8
2.0007991832530542e-8
2.1112183549403562e-8
2.2199945465359712e-8
1.141218777389153e-8
6.049337466535728e-9
2.2887698179632573e-9
1.3476831726200753e-9
3.0694314850934298e-9
2.7890932495938317e-9
2.691480217732897e-9
2.7941114444054843e-9
2.399860970605697e-9
1.173971528171511e-9
1.6228530088343483e-8
1.7769984301160005e-8
9.903557089825783e-9
7.53663691570717e-9
6.637681647213492e-9
6.4110096927589685e-9
6.650277955739319e-9
7.365887073245702e-9
8.761910804987026e-9
1.3949692749082211e-8
1.2127000739907026e-8
8.21455567999839e-9
9.646905964571355e-9
1.5167851381349677e-8
3.064326622321235e-8
4.925764952398642e-8
6.348032656890496e-8
1.1378184987503391e-7
1.1978165865212443e-7
3.0254482382538547e-7
4.766075333746841e-8
8.020559801228496e-8
1.408797511704933e-7
2.1148600443031477e-7
1.7659788608702405e-7
7.403800969741625e-8
4.051842058768607e-8
4.595325821689305e-8
4.098573758592848e-8
7.553213998324473e-8
4.961661913618435e-8
1.749109798764506e-8
8.611628974628776e-9
3.803562677491254e-9
1.4306808878115677e-8
1.480230844764756e-8
1.2576115709683749e-8
1.117999705137153e-8
4.415900561805425e-9
1.3803576675827855e-9
3.657138802342708e-9
2.9164726359141628e-8
3.980417838848347e-8
3.740225720381163e-8
3.9516364998779e-8
4.443947801736433e-8
5.254112042456712e-8
6.572619831023204e-8
8.758440195305092e-8
1.1986509776656252e-7
1.3882652434513453e-7
4.1562274604970426e-8
1.201853702396823e-8
4.957413997527326e-9
2.497410932522599e-9
8.203446953908477e-10
7.171878911047105e-10
1.917035551863783e-9
1.269899156602361e-9
4.4196098278823757e-10
5.572527102096016e-10
2.2413961421590815e-9
5.873790023759047e-9
1.871152699467982e-8
3.75594076780598e-8
1.955590572283424e-8
1.7155502624748683e-8
1.9736903714857842e-8
2.8592530525661403e-8
5.200967299763328e-8
4.4975742122457395e-8
4.263738856412006e-8
5.405520139300731e-8
3.0186577991120946e-8
2.9168526334192332e-8
3.7252910122165974e-8
6.203832813130843e-8
1.2871486477566405e-7
2.2797439135202447e-7
3.479038795384536e-7
1.074919414686791e-7
3.232173630418753e-7
3.8732457515906435e-7
4.791645514157529e-7
3.1463513281776826e-7
7.736556829925534e-8
1.248222340395751e-8
6.420975577798748e-11
1.2831799831837735e-8
3.0985371867334645e-8
3.1870342649110607e-8
8.275097911337936e-8
6.07458215304903e-8
1.3378746489573622e-7
2.451515585193039e-7
4.3822198646974427e-7
1.8935165631829059e-7
8.526809327282248e-8
9.727372062635318e-8
1.1651055556596296e-7
5.231374702169305e-8
8.948468583301202e-10
4.131717594480268e-10
6.365993047392321e-11
3.617302236856413e-10
4.317155777414113e-9
4.629583888912173e-9
9.030671763543824e-10
5.329267752122857e-10
8.829425076900794e-10
1.7203532542542617e-10
1.8107189291514213e-10
5.441087743086861e-10
2.0211449560261016e-11
5.159163934170546e-10
2.5261919446287876e-9
5.683046551050401e-9
9.583937734502802e-9
1.1329033721414721e-8
6.821663389993367e-9
2.679974082529782e-8
2.8199086792712087e-8
2.0951875730885915e-8
9.021647438780912e-8
2.46894839925894e-7
5.1723644711499944e-9
6.61698378498664e-11
1.6565063310989712e-12
4.922699926011187e-13
1.3305847658238557e-13
6.225229148478284e-13
1.760337254411008e-12
2.2356693290123748e-12
3.1120157570838e-12
2.241078339988829e-12
2.445622226889047e-12
2.9611765722653637e-12
3.6744906370966775e-12
4.600294311626165e-12
5.785797461358254e-12
7.298291529829287e-12
9.225275741001141e-12
1.167734233485575e-11
8.660627831995841e-11
2.3719393200126674e-11
8.782602411597566e-12
8.720645334315981e-13
7.329084666150838e-12
1.3986811837039672e-11
2.232151043913061e-11
3.3680943082734775e-11
4.974259689639075e-11
7.269464087057589e-11
1.052351871846406e-10
1.501651580229442e-10
2.0928701343099696e-10
2.81945468130692e-10
3.649688801770796e-10
4.5524247907819474e-10
5.524162943065326e-10
6.5912725479229e-10
7.798342254359964e-10
9.199908963798724e-10
1.3927393397502808e-9
5.331922374662126e-9
1.9047128456634274e-8
3.0721659571703534e-8
3.310881605165907e-8
3.435698357749435e-8
3.64530609434207e-8
3.927525177812989e-8
4.25461669915933e-8
4.604186247932073e-8
4.959405825619951e-8
4.8061909440529214e-8
4.6881718220747075e-8
2.8765585337266217e-8
8.955465055515974e-9
2.8346323249055646e-9
5.567807511883108e-10
6.420338768414913e-10
1.3514683560291073e-9
2.99824725746151e-10
9.006046651002494e-9
8.93544872102146e-9
9.384624802951229e-9
1.0109542618241575e-8
1.1329731829198658e-8
1.3430456983028056e-8
1.7059664166701217e-8
2.3565580996683326e-8
3.6181087680207244e-8
6.330925024567244e-8
1.1227713332519906e-7
1.0435815721293219e-7
5.175763659941271e-8
3.137990446393826e-8
3.216621149182775e-8
4.548550837798844e-8
6.514171772467584e-8
5.0988378516764764e-8
5.354113045685937e-8
1.0257219844938459e-7
1.2107338618770228e-7
1.4439231210818521e-6
5.06459797043823e-7
9.988318975590957e-8
2.7188537327014282e-8
8.655299293255733e-8
9.48594553101442e-8
1.0337573092103128e-7
1.386791896962017e-7
3.747547087553697e-8
4.082153687571415e-8
1.7153046760577257e-8
1.56406738685836e-8
4.0600308766321426e-8
2.0390900014287274e-8
5.994649728433024e-9
2.4251906047190445e-9
9.783161809556682e-10
2.2937508308659635e-8
9.76631656164376e-9
9.110466055032235e-9
2.4482864340724927e-9
2.398209038401529e-9
1.0779597164894468e-8
1.3630897696380685e-8
1.4427463567355102e-8
1.540044879142956e-8
1.6538791970160177e-8
1.7719191202902884e-8
1.8879885494467243e-8
2.000805433023312e-8
2.1112248625062518e-8
2.220001305671493e-8
1.1412151900199111e-8
6.0492642666916924e-9
2.2886843342691574e-9
1.347795310798726e-9
3.0695203287022438e-9
2.789155603709224e-9
2.691538680397398e-9
2.7941781752538628e-9
2.399910608972079e-9
1.1740866728317778e-9
1.622872535050651e-8
1.7769900778902975e-8
9.903452164921746e-9
7.536550225237092e-9
6.6376164372637866e-9
6.410970487416296e-9
6.650277905682205e-9
7.365958951109244e-9
8.762136820384675e-9
1.395105716049625e-8
1.212796872491925e-8
8.215080690556787e-9
9.64740846698915e-9
1.5168502698575387e-8
3.064435427294701e-8
4.9259087411024064e-8
6.348178959017018e-8
1.137841187233068e-7
1.1978339447785597e-7
3.025456608677201e-7
4.766149540669113e-8
8.020530559403502e-8
1.4088026680275042e-7
2.114882702056174e-7
1.766017333682851e-7
7.403712314144726e-8
4.0517717974980105e-8
4.595467315161364e-8
4.098660171682894e-8
7.553286834081651e-8
4.961619936728946e-8
1.7490901307882238e-8
8.611534014797541e-9
3.803492563270082e-9
1.4307001892826891e-8
1.4802390716398055e-8
1.2576118310941708e-8
1.1179962521025055e-8
4.415937093814305e-9
1.3803655031239558e-9
3.6570535690002214e-9
2.9165300031828914e-8
3.980490546211878e-8
3.7402945368997105e-8
3.951710446020541e-8
4.4440325170230905e-8
5.254214024895045e-8
6.572749539656346e-8
8.758615749425484e-8
1.198675567106979e-7
1.3882953042439778e-7
4.156312335114646e-8
1.2018756089494272e-8
4.957498818034892e-9
2.497456368529895e-9
8.203672841447098e-10
7.171907860105014e-10
1.9170586968622425e-9
1.2699176056300396e-9
4.4197079950115035e-10
5.572548080526407e-10
2.2414210469172077e-9
5.87386912633574e-9
1.871180782772449e-8
3.7559927008733836e-8
1.9556194156954996e-8
1.715575893441525e-8
1.9737184641534293e-8
2.8592873267427074e-8
5.2010250001202384e-8
4.497722541602033e-8
4.263845101861673e-8
5.405641709293695e-8
3.018721561445405e-8
2.916910765502579e-8
3.725360709677035e-8
6.203940359650234e-8
1.2871682975485217e-7
2.279770885123193e-7
3.479065667512872e-7
1.0749297778187175e-7
3.23225593136464e-7
3.873373060875098e-7
4.791632008958391e-7
3.146382192225171e-7
7.736759195577044e-8
1.2483198537776868e-8
6.659362112303761e-11
1.283288174394016e-8
3.0986440720173794e-8
3.187045900048897e-8
8.275173561092442e-8
6.074497519897853e-8
1.3377729354617926e-7
2.4512226088334785e-7
4.381687715304421e-7
1.8933363354930567e-7
8.526063998253643e-8
9.729434846239481e-8
1.1649441569708777e-7
5.230436070394452e-8
8.947852363270206e-10
4.1318583821214353e-10
6.366059503879859e-11
3.617412150747647e-10
4.317155123403015e-9
4.629459824656733e-9
9.030647301402204e-10
5.329269030481991e-10
8.829455293080169e-10
1.720383771078926e-10
1.8106747307669157e-10
5.440989028213236e-10
2.0227211016306247e-11
5.159034541686098e-10
2.5261774419206264e-9
5.6830185485602454e-9
9.583888943180872e-9
1.1328998174280549e-8
6.8216222700354826e-9
2.6799527581905583e-8
2.8199029807657763e-8
2.095166349825395e-8
9.021513071622185e-8
2.46898754268343e-7
5.172468455011945e-9
6.618639670049161e-11
1.6564990474663029e-12
4.924411644718246e-13
1.3305404192371575e-13
6.224947195847147e-13
1.760325426916391e-12
2.235623110069809e-12
3.1121118912382372e-12
2.2411086624100134e-12
2.445629923223426e-12
2.961179326054145e-12
3.674491908435867e-12
4.600295072161459e-12
5.785797779305487e-12
7.298291742787621e-12
9.225275668640728e-12
1.1677341728163455e-11
8.66069204070591e-11
2.3719355933255303e-11
8.782580758116394e-12
8.720729236898278e-13
7.32909069198043e-12
1.3986818193345534e-11
2.2321517701717754e-11
3.368095146791911e-11
4.97426087937867e-11
7.269465996477746e-11
1.0523522514510487e-10
1.501652420241533e-10
2.0928719752067759e-10
2.819458330003922e-10
3.6496950760294796e-10
4.552434222429934e-10
5.524175793347788e-10
6.591288995638054e-10
7.798362577442484e-10
9.199933593904099e-10
1.3927475102166992e-9
5.3319052185778534e-9
1.9047116566741327e-8
3.0721717538752654e-8
3.310891539279903e-8
3.435709267775898e-8
3.6453174419124176e-8
3.9275369405235294e-8
4.254628896940295e-8
4.604198861293951e-8
4.9594187801242635e-8
4.806202611843596e-8
4.68817706188879e-8
2.876545454850202e-8
8.95540844433222e-9
2.834605942541822e-9
5.567589414214395e-10
6.420601651854704e-10
1.3515068789032615e-9
2.998824351233976e-10
9.00593165382124e-9
8.935418389234327e-9
9.384622147188278e-9
1.0109552736587157e-8
1.1329750039626632e-8
1.3430482747594518e-8
1.7059700366651524e-8
2.3565636117320727e-8
3.618118390963133e-8
6.330944498614913e-8
1.1227731576118323e-7
1.0435820834295823e-7
5.175767227842544e-8
3.1379930671601966e-8
3.216624250316424e-8
4.5485559484887845e-8
6.51417981978962e-8
5.098845307795952e-8
5.354123291527034e-8
1.0257244123599532e-7
1.2107350643389683e-7
1.4439223048465184e-6
5.064615685919852e-7
9.98842312122599e-8
2.7187231661574344e-8
8.655179131280329e-8
9.485876391960501e-8
1.0337530345278882e-7
1.3867905778068924e-7
3.747588492153501e-8
4.082219206087051e-8
1.7153412571423078e-8
1.5640703470790893e-8
4.060030149943199e-8
2.03911723571335e-8
5.994714307809793e-9
2.425231624433689e-9
9.78280667543484e-10
2.2937381635208564e-8
9.766276506139609e-9
9.11043992390845e-9
2.4482829732704843e-9
2.3982088698549066e-9
1.07796011961705e-8
1.3630909612406572e-8
1.442747990426473e-8
1.5400468092624217e-8
1.6538813496301188e-8
1.7719214470735335e-8
1.8879910172152563e-8
2.0008080203948966e-8
2.1112275581365877e-8
2.2200041068076978e-8
1.1412138088027389e-8
6.049235334594974e-9
2.2886503905526086e-9
1.347839998985878e-9
3.0695558120898102e-9
2.7891805372991474e-9
2.691562062364066e-9
2.79420485297937e-9
2.3999304865222683e-9
1.1741324572803395e-9
1.622880374201646e-8
1.77698684017424e-8
9.903410935969724e-9
7.536516142121057e-9
6.637590860230779e-9
6.410955252490432e-9
6.650278265066342e-9
7.3659879801652585e-9
8.762227263413953e-9
1.3951600570468342e-8
1.2128354195394958e-8
8.2152897172134e-9
9.647608512492043e-9
1.5168761970911957e-8
3.064478736542886e-8
4.9259659631777225e-8
6.348237162660103e-8
1.1378502119529362e-7
1.197840859096159e-7
3.0254598792912216e-7
4.7661784155903605e-8
8.020519434630745e-8
1.4088047624219947e-7
2.1148917688359218e-7
1.7660326894242538e-7
7.403676827000828e-8
4.0517445195878246e-8
4.595523430961002e-8
4.0986944827785543e-8
7.553315829222027e-8
4.9616030273118735e-8
1.7490822079957783e-8
8.611495772990982e-9
3.803464224563436e-9
1.4307079153402366e-8
1.4802423811455907e-8
1.2576119468545729e-8
1.117994862743072e-8
4.415951207599112e-9
1.380368785075476e-9
3.6570194522195742e-9
2.9165528618586695e-8
3.9805194951818547e-8
3.740321927989877e-8
3.9517398745392385e-8
4.4440662290848296e-8
5.25425460569781e-8
6.572801148857108e-8
8.758685592072142e-8
1.1986853507546228e-7
1.3883072750020003e-7
4.1563461363161384e-8
1.2018843492724374e-8
4.957532731152349e-9
2.4974745767955364e-9
8.20376386202071e-10
7.171918190160854e-10
1.9170677769723774e-9
1.2699248710821961e-9
4.4197466572891995e-10
5.572556656972492e-10
2.2414309661015004e-9
5.873900595018324e-9
1.8711919590193168e-8
3.756013293828278e-8
1.9556308679423764e-8
1.7155860751724406e-8
1.9737296246103793e-8
2.859300933429244e-8
5.201047902552436e-8
4.4977817505117363e-8
4.2638874973639275e-8
5.405690196181404e-8
3.0187469925841844e-8
2.916933952088393e-8
3.725388512051008e-8
6.203983266041447e-8
1.2871761359369955e-7
2.2797816333710293e-7
3.479076372924283e-7
1.0749339098771098e-7
3.232288766895892e-7
3.873423845387046e-7
4.791626601229281e-7
3.1463945772281547e-7
7.736840199834857e-8
1.2483588839356184e-8
6.754500809992772e-11
1.2833313413950203e-8
3.09868669812987e-8
3.187050561379101e-8
8.275203938326027e-8
6.074463736410103e-8
1.3377323256815665e-7
2.4511056220827373e-7
4.381475291014896e-7
1.8932644225794348e-7
8.52576659799944e-8
9.730257541046992e-8
1.1648797515938387e-7
5.2300619109694275e-8
8.947606859020271e-10
4.1319146087274197e-10
6.366085723859183e-11
3.6174558126787905e-10
4.317154846156351e-9
4.6294105729441446e-9
9.030637751324391e-10
5.32926947094741e-10
8.829467319207864e-10
1.7203960606827187e-10
1.8106567853654647e-10
5.44094930617632e-10
2.023347246944715e-11
5.158982517013351e-10
2.5261716449649337e-9
5.6830073187722306e-9
9.583869444276888e-9
1.1328983949750693e-8
6.821605732899269e-9
2.6799442457914203e-8
2.81990083939456e-8
2.0951579035391154e-8
9.021459243494485e-8
2.4690032925599723e-7
5.172510178100084e-9
6.61930178047091e-11
1.656496203419858e-12
4.925095744061514e-13
1.3305226934611484e-13
6.224834229411691e-13
1.7603206982903684e-12
2.2356046232866255e-12
3.112150132123964e-12
2.2411208129327727e-12
2.445632815388079e-12
2.9611804257850315e-12
3.67449242241077e-12
4.600295201993038e-12
5.78579779376658e-12
7.298291481216426e-12
9.225275278582709e-12
1.1677341366566898e-11
8.660717720930427e-11
2.3719340796655823e-11
8.782572224214339e-12
8.720762902263828e-13
7.329093224952807e-12
1.3986820634429832e-11
2.232152026200232e-11
3.368095496076858e-11
4.9742612962389135e-11
7.269466734957256e-11
1.0523523988830055e-10
1.501652748904495e-10
2.0928727026686826e-10
2.8194597787729834e-10
3.649697571412271e-10
4.5524379784811987e-10
5.524180910567522e-10
6.591295551078663e-10
7.798370685354346e-10
9.199943410961396e-10
1.3927507772893247e-9
5.331898340460401e-9
1.9047111750723016e-8
3.0721740625618725e-8
3.3108955020950094e-8
3.435713620807112e-8
3.6453219687893664e-8
3.92754163284234e-8
4.2546337625302804e-8
4.604203892233095e-8
4.9594239468146726e-8
4.8062072672173114e-8
4.688179152134919e-8
2.8765402197482528e-8
8.955385788843172e-9
2.834595387942115e-9
5.567502201284446e-10
6.420706741879213e-10
1.3515222778238453e-9
2.9990550593876664e-10
9.005885635416591e-9
8.935406231044317e-9
9.384621061576249e-9
1.0109556753184997e-8
1.1329757289246673e-8
1.3430493014447183e-8
1.705971479632987e-8
2.356565809816811e-8
3.6181222306143015e-8
6.330952273108767e-8
1.122773883942178e-7
1.0435822847187547e-7
5.175768637103473e-8
3.137994103850899e-8
3.2166254780718394e-8
4.5485579732237195e-8
6.514183007989016e-8
5.0988482633088414e-8
5.354127357580484e-8
1.025725377511634e-7
1.210735536518626e-7
1.4439219671841026e-6
5.064622724095083e-7
9.988464660494365e-8
2.7186709619108412e-8
8.655131051178517e-8
9.485848694201217e-8
1.0337513179056348e-7
1.38679003957357e-7
3.7476051159018714e-8
4.082245341674385e-8
1.7153558493203165e-8
1.5640715132529067e-8
4.06002985172376e-8
2.0391281291529706e-8
5.994740144574025e-9
2.425248032113858e-9
9.782664533067402e-10
2.2937330897201496e-8
9.766260480658578e-9
9.110429493899444e-9
2.4482815898122048e-9
2.398208772144849e-9
1.077960270989614e-8
1.3630914261229686e-8
1.4427486313682769e-8
1.5400475680291118e-8
1.6538821962343178e-8
1.7719223622837798e-8
1.8879919878605583e-8
2.0008090378101054e-8
2.1112286179233302e-8
2.2200052079741803e-8
1.1412132483324637e-8
6.049223729829893e-9
2.2886368019721064e-9
1.347857860248262e-9
3.069569981353363e-9
2.7891904889213497e-9
2.691571394042725e-9
2.7942155014185743e-9
2.3999384148181414e-9
1.1741507755663366e-9
1.6228834983271843e-8
1.7769855302991404e-8
9.903394357784071e-9
7.536502436860561e-9
6.637580568550253e-9
6.410949094861446e-9
6.650278347265833e-9
7.3659995176941115e-9
8.762263356124536e-9
1.3951817827727206e-8
1.2128508318972454e-8
8.215373299401703e-9
9.647688507722219e-9
1.5168865652179954e-8
3.06449605614549e-8
4.925988848741002e-8
6.348260443953763e-8
1.1378538220693352e-7
1.1978436232805874e-7
3.0254611977703554e-7
4.7661900771862997e-8
8.020514896661569e-8
1.4088055926121505e-7
2.1148953862116427e-7
1.7660388230310553e-7
7.403662666777904e-8
4.051733492376726e-8
4.595545906974133e-8
4.098708218389308e-8
7.553327423532877e-8
4.961596299921987e-8
1.749079055717454e-8
8.611480555302994e-9
3.803452966887551e-9
1.430710996849931e-8
1.4802436983172001e-8
1.2576119909892645e-8
1.1179943096642796e-8
4.415956924203829e-9
1.3803700703333961e-9
3.657005840583469e-9
2.9165619989869363e-8
3.980531070625121e-8
3.740332881898731e-8
3.951751643992656e-8
4.444079712076417e-8
5.254270836274871e-8
6.572821791049514e-8
8.758713528616974e-8
1.198689263970221e-7
1.3883120612627134e-7
4.156359650532221e-8
1.2018878409749845e-8
4.957546267271782e-9
2.497481837395349e-9
8.203800069969987e-10
7.171922535438043e-10
1.917071431195285e-9
1.2699277905507262e-9
4.4197621978786573e-10
5.572560052194147e-10
2.241434932215895e-9
5.873913182526738e-9
1.8711964283651764e-8
3.756021542023155e-8
1.955635452448293e-8
1.7155901504814242e-8
1.9737340914276394e-8
2.8593063808296917e-8
5.201057072199931e-8
4.497805399800501e-8
4.2639044333817157e-8
5.4057095695436376e-8
3.0187571538960696e-8
2.9169432164276422e-8
3.7253996200623694e-8
6.204000407601092e-8
1.2871792676275208e-7
2.2797859295101443e-7
3.4790806524649026e-7
1.0749355610663471e-7
3.2323018848534184e-7
3.8734441334440147e-7
4.791624443028635e-7
3.1463995119554126e-7
7.736872515937064e-8
1.2483744562337912e-8
6.792503427270302e-11
1.283348586316453e-8
3.09870373033011e-8
3.1870524200539856e-8
8.275216039688484e-8
6.074450242224058e-8
1.337716108107669e-7
2.451058902323659e-7
4.381390461316363e-7
1.893235698303046e-7
8.525647804883622e-8
9.730586269289594e-8
1.164854026954713e-7
5.229912399118457e-8
8.947508726414631e-10
4.131937054996636e-10
6.366096273831805e-11
3.6174732971112197e-10
4.3171547641476245e-9
4.6293908510936016e-9
9.030633912362302e-10
5.329269678459742e-10
8.829472216321711e-10
1.7204009202115647e-10
1.810649819462227e-10
5.440933574130385e-10
2.023599719378155e-11
5.158962022952942e-10
2.526169297254662e-9
5.683002888397196e-9
9.583861679243205e-9
1.1328978299144233e-8
6.82159913091803e-9
2.679940845363653e-8
2.8198999590572583e-8
2.095154525518179e-8
9.021437782179708e-8
2.469009559022946e-7
5.1725268003985116e-9
6.619566007884497e-11
1.6564950562490048e-12
4.925368826845825e-13
1.3305156072552352e-13
6.224789119390533e-13
1.7603188138405411e-12
2.23559725397763e-12
3.11216539918926e-12
2.2411256954068015e-12
2.4456341296080393e-12
2.961180889793517e-12
3.674492693616471e-12
4.6002952628698864e-12
5.78579790947302e-12
7.298291531062171e-12
9.225275492438566e-12
1.1677341487867857e-11
8.660727910245533e-11
2.3719334705253353e-11
8.782568750016919e-12
8.720775759862851e-13
7.329094126191462e-12
1.3986821675076049e-11
2.2321521436176883e-11
3.3680956374622095e-11
4.974261496851316e-11
7.26946704983614e-11
1.0523524566431889e-10
1.5016528821748034e-10
2.092872995704682e-10
2.8194603587853406e-10
3.6496985706085345e-10
4.5524394810583673e-10
5.524182953401326e-10
6.591298171334569e-10
7.798373915867867e-10
9.19994734166345e-10
1.3927520802887267e-9
5.331895598542402e-9
1.904710983646237e-8
3.072174985537434e-8
3.310897085306903e-8
3.435715359634899e-8
3.6453237772788764e-8
3.9275435072367645e-8
4.254635706531995e-8
4.6042059021396375e-8
4.959426011044023e-8
4.806209126820941e-8
4.6881799868676937e-8
2.8765381315878086e-8
8.955376753488813e-9
2.834591175835266e-9
5.56746741042296e-10
6.420748687088382e-10
1.3515284239367415e-9
2.99914713352867e-10
9.005867281470513e-9
8.935401388111473e-9
9.384620633283618e-9
1.0109558362512233e-8
1.1329760186987394e-8
1.3430497117461114e-8
1.7059720561949433e-8
2.356566688029567e-8
3.618123764406201e-8
6.330955377816424e-8
1.1227741743543862e-7
1.0435823656479394e-7
5.175769202745296e-8
3.13799451962148e-8
3.2166259701530374e-8
4.548558784694647e-8
6.51418428569471e-8
5.0988494474641256e-8
5.3541289859045554e-8
1.0257257636945156e-7
1.2107357265774268e-7
1.4439218345361332e-6
5.06462554112037e-7
9.988481255811613e-8
2.7186501288002584e-8
8.655111871049029e-8
9.485837650868273e-8
1.0337506342212465e-7
1.3867898267271432e-7
3.747611736334404e-8
4.0822557812806035e-8
1.715361678820391e-8
1.5640719819200253e-8
4.060029734138908e-8
2.039132474950516e-8
5.994750452595134e-9
2.425254579417945e-9
9.782607830077934e-10
2.2937310656551614e-8
9.766254087025911e-9
9.110425328618633e-9
2.448281037361707e-9
2.398208737631694e-9
1.0779603332186255e-8
1.3630916136649006e-8
1.4427488894662621e-8
1.540047873173187e-8
1.6538825366551126e-8
1.7719227302613582e-8
1.8879923780435984e-8
2.000809446887826e-8
2.1112290442340514e-8
2.220005650757003e-8
1.1412130262076523e-8
6.0492191057219256e-9
2.2886313829985584e-9
1.3478649895952939e-9
3.069575639430777e-9
2.7891944634253094e-9
2.691575121111801e-9
2.7942197541401463e-9
2.39994158157846e-9
1.174158084774876e-9
1.6228847458450343e-8
1.7769850108880958e-8
9.903387762725121e-9
7.536496984334498e-9
6.637576473336909e-9
6.4109466504241185e-9
6.6502783907162255e-9
7.366004136543713e-9
8.762277772483678e-9
1.395190452721257e-8
1.2128569820035157e-8
8.215406652944572e-9
9.647720428799532e-9
1.5168907024576683e-8
3.064502967117662e-8
4.925997980200295e-8
6.3482697327882e-8
1.1378552623768092e-7
1.1978447264081957e-7
3.0254617218565835e-7
4.7661947091045315e-8
8.020513101892034e-8
1.4088059252082714e-7
2.1148968311796253e-7
1.7660412718430788e-7
7.40365701049965e-8
4.0517291136558726e-8
4.595554868920661e-8
4.098713696587041e-8
7.553332050059827e-8
4.961593609355122e-8
1.7490777949128e-8
8.611474468108509e-9
3.803448461754438e-9
1.430712228308086e-8
1.4802442255621366e-8
1.2576120091938557e-8
1.1179940883289578e-8
4.415959191996666e-9
1.3803705871016476e-9
3.6570004044046042e-9
2.9165656458136246e-8
3.980535689757602e-8
3.7403372527577085e-8
3.951756340274107e-8
4.4440850918042954e-8
5.254277312137607e-8
6.572830027107936e-8
8.758724674805363e-8
1.1986908253123988e-7
1.3883139712490858e-7
4.156365043566983e-8
1.2018892349406726e-8
4.9575516734648845e-9
2.497484738004219e-9
8.203814556186847e-10
7.171924228917212e-10
1.9170728850829697e-9
1.2699289535128932e-9
4.4197683745242433e-10
5.572561405869309e-10
2.241436514423002e-9
5.873918204192828e-9
1.8711982114793442e-8
3.756024831028538e-8
1.9556372811118813e-8
1.7155917759445292e-8
1.9737358731635417e-8
2.859308553417734e-8
5.201060729039556e-8
4.4978148415715414e-8
4.263911194683579e-8
5.405717303224208e-8
3.018761210062767e-8
2.9169469146021226e-8
3.725404054309983e-8
6.204007250688414e-8
1.2871805177896382e-7
2.2797876441733824e-7
3.479082360426027e-7
1.0749362201722647e-7
3.2323071216687963e-7
3.873452232737411e-7
4.791623580846599e-7
3.1464014843630167e-7
7.736885425090313e-8
1.2483806770498523e-8
6.807675348497116e-11
1.2833554707393016e-8
3.098710529259972e-8
3.1870531626861e-8
8.275220876840683e-8
6.074444854703783e-8
1.3377096329264823e-7
2.4510402481507305e-7
4.3813565924637225e-7
1.8932242309294615e-7
8.525600380464017e-8
9.730717490392363e-8
1.1648437569383503e-7
5.229852722361243e-8
8.947469562814353e-10
4.131946017757275e-10
6.366100478091967e-11
3.6174802709277797e-10
4.3171546900343236e-9
4.629382989736012e-9
9.030632357256529e-10
5.329269773427336e-10
8.829474048700107e-10
1.720402875766261e-10
1.8106470459576548e-10
5.440927354040286e-10
2.0236986581513597e-11
5.158953554861005e-10
2.5261684031863966e-9
5.683001091094439e-9
9.583858569017473e-9
1.1328976016622715e-8
6.821596500245578e-9
2.6799394890698883e-8
2.819899611908736e-8
2.0951531778262915e-8
9.021429207640245e-8
2.469012064960498e-7
5.1725334441894636e-9
6.619671527776722e-11
1.6564946007868489e-12
4.925477879406187e-13
1.3305127798930328e-13
6.22477112810935e-13
1.7603180406361961e-12
2.2355942920515785e-12
3.1121715798928684e-12
2.24112762839549e-12
2.445634543229048e-12
2.961181065029824e-12
3.674492706497231e-12
4.6002953704788e-12
5.785797838352728e-12
7.298291502181869e-12
9.225275370373646e-12
1.1677341340684412e-11
8.660731991083241e-11
2.3719332430856214e-11
8.782567388954378e-12
8.720781549729038e-13
7.329094408879076e-12
1.3986821951976589e-11
2.2321521947524117e-11
3.3680956844830575e-11
4.974261562432916e-11
7.269467137721942e-11
1.0523524802537709e-10
1.501652935007864e-10
2.0928731125428989e-10
2.8194605901119297e-10
3.649698968050885e-10
4.552440080054743e-10
5.524183772915652e-10
6.591299216932526e-10
7.798375210343264e-10
9.199948905560405e-10
1.392752601126563e-9
5.331894503452828e-9
1.904710907329498e-8
3.0721753537081357e-8
3.3108977172386383e-8
3.43571605364642e-8
3.6453244993921696e-8
3.927544255564424e-8
4.2546364824259956e-8
4.604206704497608e-8
4.9594268351273265e-8
4.806209869420236e-8
4.688180320445111e-8
2.8765372974745798e-8
8.955373142587676e-9
2.834589494807634e-9
5.567453506719513e-10
6.42076543209753e-10
1.3515308771198568e-9
2.999183908190917e-10
9.005859950993335e-9
8.935399449274941e-9
9.384620462595446e-9
1.0109559003162587e-8
1.1329761344720732e-8
1.3430498755190854e-8
1.7059722863520347e-8
2.3565670386125933e-8
3.618124376658066e-8
6.330956617343955e-8
1.1227742902340402e-7
1.0435823978553946e-7
5.1757694281530406e-8
3.137994685400803e-8
3.216626166390803e-8
4.548559108200799e-8
6.514184795047121e-8
5.098849919560665e-8
5.354129635066533e-8
1.0257259177571408e-7
1.2107358021854173e-7
1.4439217811843281e-6
5.064626664664688e-7
9.988487880444965e-8
2.7186418087090578e-8
8.655104209503105e-8
9.485833238699035e-8
1.03375036093587e-7
1.3867897414459303e-7
3.74761438346487e-8
4.0822599488110136e-8
1.7153640059776723e-8
1.5640721684905214e-8
4.060029687010087e-8
2.039134210940647e-8
5.994754569177277e-9
2.425257193488975e-9
9.782585149800939e-10
2.29373025871294e-8
9.766251533761958e-9
9.110423666201684e-9
2.4482808173637564e-9
2.3982087231285995e-9
1.0779603578048075e-8
1.3630916882011817e-8
1.4427489921743815e-8
1.540047994597982e-8
1.653882672130156e-8
1.771922876813496e-8
1.8879925333956143e-8
2.0008096097584257e-8
2.1112292138331258e-8
2.2200058270413097e-8
1.1412129372570995e-8
6.049217257637495e-9
2.288629217769499e-9
1.3478678363335984e-9
3.06957789734536e-9
2.789196049939383e-9
2.691576608900578e-9
2.79422145210133e-9
2.3999428463507554e-9
1.17416100220907e-9
1.622885245060972e-8
1.7769848020918816e-8
9.903385123366945e-9
7.536494803869866e-9
6.637574838118067e-9
6.410945672812731e-9
6.650278406076591e-9
7.366005978018993e-9
8.762283527299255e-9
1.3951939150998463e-8
1.2128594385297601e-8
8.215419973014956e-9
9.64773317694576e-9
1.5168923547855997e-8
3.064505727266579e-8
4.9260016274433094e-8
6.348273442942543e-8
1.1378558376918209e-7
1.1978451669647382e-7
3.025461931555067e-7
4.7661965629539516e-8
8.020512382451493e-8
1.40880605781613e-7
2.1148974080330866e-7
1.766042249676441e-7
7.403654752151496e-8
4.051727361731736e-8
4.595558449464972e-8
4.098715885010361e-8
7.553333897778124e-8
4.961592535609193e-8
1.7490772919332938e-8
8.611472040975535e-9
3.803446666094053e-9
1.4307127194032474e-8
1.4802444355948778e-8
1.2576120164657242e-8
1.1179940002270697e-8
4.415960100132885e-9
1.380370792859355e-9
3.656998233768647e-9
2.916567102179082e-8
3.9805375345657055e-8
3.7403389984976983e-8
3.9517582158139625e-8
4.4440872406302123e-8
5.2542798988558274e-8
6.57283331669359e-8
8.758729126860129e-8
1.198691448943118e-7
1.3883147340971413e-7
4.156367197518918e-8
1.2018897916105829e-8
4.9575538312482495e-9
2.497485896421588e-9
8.203820331666497e-10
7.171924904406479e-10
1.917073466338951e-9
1.269929417679929e-9
4.419770848396819e-10
5.57256194764878e-10
2.2414371467131267e-9
5.873920210389608e-9
1.871198924129764e-8
3.75602614513995e-8
1.9556380112784063e-8
1.7155924252607463e-8
1.973736584909793e-8
2.859309421460585e-8
5.201062189967826e-8
4.497818611927497e-8
4.2639138945392246e-8
5.405720391524145e-8
3.0187628299650014e-8
2.9169483913534165e-8
3.7254058251162516e-8
6.20400998322721e-8
1.2871810170176e-7
2.279788328944734e-7
3.479083042524782e-7
1.0749364833468323e-7
3.2323092128491893e-7
3.873455466608164e-7
4.791623236699096e-7
3.146402271557342e-7
7.736890578401799e-8
1.2483831604645774e-8
6.813733721088513e-11
1.2833582198182678e-8
3.0987132442317085e-8
3.187053459128291e-8
8.275222807296725e-8
6.074442703418657e-8
1.3377070474261954e-7
2.4510327996807774e-7
4.38134306892421e-7
1.8932196519459757e-7
8.525581442960432e-8
9.730769892217213e-8
1.1648396560681825e-7
5.2298288909397093e-8
8.947453922334041e-10
4.131949596259322e-10
6.366102158107717e-11
3.6174830554390244e-10
4.317154704150367e-9
4.629379836152114e-9
9.030631737846884e-10
5.329269806758435e-10
8.829474851099153e-10
1.720403658985389e-10
1.8106458149131129e-10
5.440924734530041e-10
2.0237396319729636e-11
5.158950567978819e-10
2.526168015424726e-9
5.683000353507222e-9
9.58385729871537e-9
1.132897513942229e-8
6.8215954417276255e-9
2.679938946645875e-8
2.8198994724601562e-8
2.0951526393775197e-8
9.021425784736351e-8
2.4690130648201796e-7
5.172536095168843e-9
6.61971365474148e-11
1.656494418184981e-12
4.925521420944785e-13
1.3305116543431706e-13
6.224764074528984e-13
1.7603177501332583e-12
2.2355931674572296e-12
3.112173972327518e-12
2.241128453662057e-12
2.4456348822981862e-12
2.9611811272961612e-12
3.674492850552268e-12
4.600295479914496e-12
5.7857979290705496e-12
7.298291543441331e-12
9.225275312201271e-12
1.1677341274216312e-11
8.660733749608077e-11
2.371933144868855e-11
8.782566748998515e-12
8.720783356053663e-13
7.32909471474265e-12
1.3986822233110078e-11
2.232152209862333e-11
3.3680957069527726e-11
4.97426161054625e-11
7.269467189964543e-11
1.0523524913506441e-10
1.501652954716997e-10
2.0928731587847865e-10
2.819460682570487e-10
3.64969912683472e-10
4.552440318078665e-10
5.52418410175918e-10
6.591299630909573e-10
7.798375726725405e-10
9.199949532615642e-10
1.392752808943616e-9
5.331894065746898e-9
1.9047108765619148e-8
3.072175500901702e-8
3.310897969644948e-8
3.435716330964673e-8
3.645324787772665e-8
3.927544554453167e-8
4.254636792325701e-8
4.604207024976427e-8
4.9594271640782666e-8
4.806210165529917e-8
4.688180453835896e-8
2.8765369646237472e-8
8.955371702036726e-9
2.83458882300334e-9
5.567447955995304e-10
6.420772122288852e-10
1.3515318587781403e-9
2.999198511317536e-10
9.005857029867558e-9
8.93539868079244e-9
9.384620394073053e-9
1.0109559259880512e-8
1.1329761806666088e-8
1.3430499408530545e-8
1.705972378316937e-8
2.356567178715906e-8
3.6181246211015346e-8
6.330957112360054e-8
1.1227743365191149e-7
1.0435824107286774e-7
5.175769518091995e-8
3.1379947515276155e-8
3.216626244854597e-8
4.548559237418347e-8
6.514184998565784e-8
5.0988501082105925e-8
5.354129894569628e-8
1.0257259793115763e-7
1.2107358324088676e-7
1.4439217599669973e-6
5.064627113462808e-7
9.988490526866694e-8
2.7186384875858947e-8
8.655101150889073e-8
9.485831477558043e-8
1.0337502519031248e-7
1.3867897074843454e-7
3.747615439516241e-8
4.082261612936588e-8
1.7153649352615647e-8
1.564072243108354e-8
4.0600296679806423e-8
2.0391349041018787e-8
5.994756214668307e-9
2.425258238145206e-9
9.782576157860277e-10
2.2937299358553604e-8
9.766250514104791e-9
9.11042300421852e-9
2.4482807296645666e-9
2.3982087178573808e-9
1.0779603676728253e-8
1.3630917179672293e-8
1.4427490331353343e-8
1.5400480431991865e-8
1.6538827263977707e-8
1.771922935447646e-8
1.8879925956225768e-8
2.0008096748652592e-8
2.1112292816621845e-8
2.2200058975448455e-8
1.14121290179943e-8
6.0492165201102335e-9
2.2886283540038905e-9
1.3478689730827474e-9
3.0695787999937855e-9
2.789196683696126e-9
2.691577202721495e-9
2.7942221301560254e-9
2.3999433515788075e-9
1.1741621673206712e-9
1.62288544294122e-8
1.7769847197217226e-8
9.903384067068507e-9
7.536493933658245e-9
6.637574181685063e-9
6.410945283751034e-9
6.650278412352768e-9
7.366006713734695e-9
8.762285826314176e-9
1.3951952976354661e-8
1.2128604192991453e-8
8.215425292314228e-9
9.647738267015553e-9
1.5168930144722828e-8
3.064506829277033e-8
4.926003083508025e-8
6.348274924108738e-8
1.1378560673605159e-7
1.197845342858024e-7
3.02546201519481e-7
4.766197301971662e-8
8.020512095951638e-8
1.4088061107945026e-7
2.114897638372953e-7
1.7660426400937085e-7
7.403653850526183e-8
4.051726662685923e-8
4.595559878722506e-8
4.098716758616338e-8
7.55333463546097e-8
4.961592106573115e-8
1.74907709104743e-8
8.611471070907884e-9
3.8034459484271286e-9
1.4307129160130186e-8
1.480244519225984e-8
1.2576120192888991e-8
1.1179939649270392e-8
4.415960463164445e-9
1.3803708742099694e-9
3.6569973677307182e-9
2.9165676836474087e-8
3.980538270968555e-8
3.7403396955466335e-8
3.951758964698001e-8
4.4440880983917504e-8
5.25428093157155e-8
6.572834630116901e-8
8.758730904165222e-8
1.1986916979026417e-7
1.3883150386404085e-7
4.156368057438711e-8
1.2018900138205091e-8
4.957554693454128e-9
2.4974863588265874e-9
8.203822639433699e-10
7.171925181884405e-10
1.9170736984086354e-9
1.2699296038260125e-9
4.419771836922046e-10
5.572562162893354e-10
2.2414373986968684e-9
5.873921011286743e-9
1.8711992082957993e-8
3.756026669632926e-8
1.9556383028962812e-8
1.71559268434677e-8
1.973736868871613e-8
2.8593097677727953e-8
5.20106277311872e-8
4.497820117208035e-8
4.2639149726004856e-8
5.4057216246475115e-8
3.0187634766390733e-8
2.916948981114679e-8
3.7254065319894375e-8
6.204011074241597e-8
1.2871812163323544e-7
2.279788602335903e-7
3.4790833148202493e-7
1.0749365885012078e-7
3.2323100476879077e-7
3.87345675803579e-7
4.791623099239723e-7
3.146402585764285e-7
7.736892635947744e-8
1.2483841521596113e-8
6.816152657908564e-11
1.2833593174130107e-8
3.098714328255385e-8
3.187053577497592e-8
8.275223578237511e-8
6.074441844465982e-8
1.3377060151333222e-7
2.451029825691711e-7
4.381337669381195e-7
1.8932178237037697e-7
8.525573881948137e-8
9.730790813806972e-8
1.1648380187330433e-7
5.229819376291918e-8
8.94744768198265e-10
4.131951025228539e-10
6.366102808470995e-11
3.617484164763498e-10
4.317154691160124e-9
4.629378555598305e-9
9.030631479631047e-10
5.329269801612754e-10
8.829475113017487e-10
1.7204039672995355e-10
1.8106453086958947e-10
5.440923623523352e-10
2.0237553716645878e-11
5.158949126011807e-10
2.5261678837319683e-9
5.68300008718309e-9
9.583856836483482e-9
1.1328974783750373e-8
6.821595051040788e-9
2.6799387293848784e-8
2.819899416924012e-8
2.0951524245208585e-8
9.021424417904134e-8
2.469013464180144e-7
5.1725371546756565e-9
6.619730483103649e-11
1.6564943447752672e-12
4.925538808172868e-13
1.3305112062036085e-13
6.22476115454966e-13
1.7603176434991064e-12
2.2355927159410452e-12
3.112174917498447e-12
2.241128666268077e-12
2.4456350648216408e-12
2.9611810947829977e-12
3.674492774047879e-12
4.600295487395081e-12
5.785797930744033e-12
7.298291678914616e-12
9.225275258638237e-12
1.1677341397176069e-11
8.660734379617002e-11
2.3719331188633684e-11
8.782566673904293e-12
8.720784340272924e-13
7.329094795962638e-12
1.3986822285871103e-11
2.2321522171308546e-11
3.368095715770858e-11
4.97426161568434e-11
7.269467217692211e-11
1.0523524953734435e-10
1.501652962043546e-10
2.0928731771435517e-10
2.819460719429076e-10
3.649699191015808e-10
4.552440414627051e-10
5.524184230169812e-10
6.591299802211967e-10
7.798375930428582e-10
9.199949777976142e-10
1.3927528918085967e-9
5.3318938917616685e-9
1.9047108644546598e-8
3.072175559759967e-8
3.310898070568848e-8
3.4357164416455594e-8
3.6453249026193024e-8
3.927544673668955e-8
4.254636915922177e-8
4.60420715282702e-8
4.959427295537778e-8
4.806210284007809e-8
4.688180506549088e-8
2.8765368313956896e-8
8.955371126148123e-9
2.8345885550869116e-9
5.56744573725698e-10
6.420774792240041e-10
1.3515322491929977e-9
2.999204446821205e-10
9.00585585014135e-9
8.935398371558414e-9
9.384620365414645e-9
1.0109559362033165e-8
1.1329761992699203e-8
1.3430499670019238e-8
1.7059724150395805e-8
2.356567234553121e-8
3.6181247187984e-8
6.33095730998103e-8
1.122774355006775e-7
1.0435824158760162e-7
5.1757695539620555e-8
3.137994777940458e-8
3.216626276161947e-8
4.5485592890443654e-8
6.514185079808821e-8
5.0988501835283744e-8
5.354129998079637e-8
1.0257260038547712e-7
1.210735844504006e-7
1.4439217514657062e-6
5.064627292673482e-7
9.988491582224865e-8
2.7186371606932255e-8
8.655099929532155e-8
9.485830774194254e-8
1.0337502083114052e-7
1.386789693819792e-7
3.747615861004685e-8
4.082262277364998e-8
1.715365306287485e-8
1.5640722728943023e-8
4.060029660509439e-8
2.0391351811169738e-8
5.99475687090016e-9
2.42525865409466e-9
9.782572530218608e-10
2.2937298067977022e-8
9.766250105687232e-9
9.110422737967672e-9
2.448280694403501e-9
2.3982087166224088e-9
1.0779603715853829e-8
1.3630917298604545e-8
1.4427490494108257e-8
1.5400480626522762e-8
1.6538827479593335e-8
1.7719229587433017e-8
1.8879926203356686e-8
2.0008097008964193e-8
2.1112293086945578e-8
2.220005925634292e-8
1.141212887622606e-8
6.0492162251742414e-9
2.2886280086627656e-9
1.347869426835119e-9
3.0695791596964086e-9
2.7891969365987006e-9
2.6915774400813707e-9
2.794222400838027e-9
2.399943552366047e-9
1.174162633038472e-9
1.6228855218043532e-8
1.7769846863907673e-8
9.903383649752433e-9
7.536493587782249e-9
6.637573920736839e-9
6.410945128054621e-9
6.65027841574955e-9
7.36600700764815e-9
8.762286743228763e-9
1.3951958496867952e-8
1.2128608108406949e-8
8.21542741541478e-9
9.647740298989516e-9
1.5168932779569814e-8
3.064507269367675e-8
4.9260036648872445e-8
6.348275515547188e-8
1.1378561590646328e-7
1.1978454130675427e-7
3.025462048627596e-7
4.7661975975412625e-8
8.020511981194837e-8
1.40880613195407e-7
2.1148977303412796e-7
1.76604279598391e-7
7.403653490028058e-8
4.05172638343795e-8
4.5955604494445634e-8
4.098717107484262e-8
7.553334930077386e-8
4.9615919354032114e-8
1.7490770109410747e-8
8.611470683614318e-9
3.803445661822719e-9
1.4307129939024593e-8
1.4802445528201147e-8
1.2576120202519451e-8
1.1179939508568725e-8
4.4159606072893136e-9
1.3803709058253191e-9
3.6569970201181318e-9
2.916567915804685e-8
3.9805385651302643e-8
3.7403399737932714e-8
3.9517592637212615e-8
4.4440884409092995e-8
5.2542813438238653e-8
6.572835154534258e-8
8.758731613848726e-8
1.1986917973154335e-7
1.3883151602509417e-7
4.1563684008447346e-8
1.2018901024888217e-8
4.957555037135381e-9
2.497486543364472e-9
8.203823563274102e-10
7.171925297686433e-10
1.9170737918730392e-9
1.2699296767644226e-9
4.4197722338544803e-10
5.572562252789489e-10
2.2414374997834918e-9
5.873921330743147e-9
1.871199322175279e-8
3.756026879561435e-8
1.9556384194307796e-8
1.7155927878856575e-8
1.973736982376512e-8
2.8593099060539667e-8
5.201063005998513e-8
4.4978207184683064e-8
4.263915402822129e-8
5.405722116817335e-8
3.01876373493518e-8
2.916949216482263e-8
3.725406814326344e-8
6.204011509929283e-8
1.28718129592119e-7
2.2797887115007062e-7
3.479083423553252e-7
1.074936630428788e-7
3.232310381141597e-7
3.8734572734766705e-7
4.791623044301635e-7
3.1464027111680674e-7
7.736893458609183e-8
1.248384548060675e-8
6.817118518131864e-11
1.283359755779016e-8
3.098714761124815e-8
3.1870536247629585e-8
8.275223886047614e-8
6.074441501480348e-8
1.3377056029558872e-7
2.451028638220776e-7
4.3813355134448696e-7
1.893217093732794e-7
8.525570863062572e-8
9.730799168937781e-8
1.1648373649859536e-7
5.229815577007587e-8
8.947445187205508e-10
4.131951595307053e-10
6.366103090735526e-11
3.61748461365475e-10
4.317154672796906e-9
4.629378102147554e-9
9.030631388141564e-10
5.329269832784789e-10
8.829475233790908e-10
1.720404093246506e-10
1.8106451365828618e-10
5.440923398355387e-10
2.0237622759070483e-11
5.158948656825568e-10
2.5261678345647154e-9
5.682999977305315e-9
9.583856640841226e-9
1.1328974653766801e-8
6.821594873968938e-9
2.67993864385536e-8
2.8198993947524222e-8
2.095152338604693e-8
9.021423872154328e-8
2.4690136236047227e-7
5.172537576996204e-9
6.619737196097736e-11
1.6564943157658115e-12
4.925545748987447e-13
1.3305110221902557e-13
6.224760000420746e-13
1.7603175859684542e-12
2.2355925012139853e-12
3.112175408475679e-12
2.241128828398433e-12
2.4456349116415367e-12
2.9611812124706306e-12
3.674492743889328e-12
4.6002955082275705e-12
5.7857979101420876e-12
7.298291583353944e-12
9.225275283021895e-12
1.167734122023437e-11
8.660734569922906e-11
2.3719330863778874e-11
8.782566406967715e-12
8.72078286513143e-13
7.329094754815081e-12
1.3986822257228853e-11
2.2321522130402135e-11
3.36809570724886e-11
4.974261627687481e-11
7.269467221563654e-11
1.0523524958139923e-10
1.5016529664847463e-10
2.0928731851010008e-10
2.8194607342011934e-10
3.6496992161506574e-10
4.5524404513716216e-10
5.524184281830941e-10
6.591299865255356e-10
7.79837601486565e-10
9.199949878699081e-10
1.3927529250039304e-9
5.331893822496908e-9
1.9047108596986277e-8
3.072175583387377e-8
3.310898110805673e-8
3.435716485982323e-8
3.6453249486391947e-8
3.927544721380145e-8
4.254636965429253e-8
4.6042072038956706e-8
4.959427347944694e-8
4.8062103311688636e-8
4.688180527765047e-8
2.8765367782861537e-8
8.955370897144492e-9
2.834588447768145e-9
5.567444853907155e-10
6.420775858403866e-10
1.3515324063345282e-9
2.999206761178674e-10
9.005855383547995e-9
8.935398243782943e-9
9.384620357833347e-9
1.0109559403864834e-8
1.1329762064205373e-8
1.3430499774186389e-8
1.7059724296937822e-8
2.3565672569042672e-8
3.6181247577944206e-8
6.330957388878053e-8
1.1227743623887769e-7
1.0435824179174397e-7
5.175769568476076e-8
3.137994788473986e-8
3.216626288562121e-8
4.548559309636151e-8
6.51418511222608e-8
5.0988502135923735e-8
5.354130039512746e-8
1.0257260136780514e-7
1.2107358492918984e-7
1.4439217480917963e-6
5.064627364179198e-7
9.988492004345939e-8
2.7186366315777576e-8
8.655099442103068e-8
9.485830493459805e-8
1.0337501909402064e-7
1.3867896883684053e-7
3.7476160299953923e-8
4.082262542658197e-8
1.7153654544232927e-8
1.5640722847658258e-8
4.060029657549542e-8
2.0391352914864236e-8
5.994757131991762e-9
2.4252588208023545e-9
9.782571082320469e-10
2.2937297563521048e-8
9.766249943770115e-9
9.110422632233376e-9
2.44828068090897e-9
2.398208714878807e-9
1.0779603731503467e-8
1.3630917346600297e-8
1.4427490560502081e-8
1.540048070287886e-8
1.6538827566826052e-8
1.7719229680774698e-8
1.8879926302286736e-8
2.000809711263333e-8
2.11122931948862e-8
2.2200059369392136e-8
1.1412128818816575e-8
6.049216107724966e-9
2.288627869967348e-9
1.3478696098290784e-9
3.0695793031270953e-9
2.7891970368904605e-9
2.691577534867838e-9
2.794222508805187e-9
2.3999436332445317e-9
1.1741628193046442e-9
1.6228855539708893e-8
1.7769846734033875e-8
9.903383479551183e-9
7.536493450679798e-9
6.6375738179422525e-9
6.410945066852317e-9
6.6502784160006685e-9
7.366007124651386e-9
8.76228710986427e-9
1.395196070146885e-8
1.2128609672433492e-8
8.215428263657057e-9
9.647741111614413e-9
1.5168933831016057e-8
3.0645074450507236e-8
4.926003897048948e-8
6.34827575168828e-8
1.1378561956924658e-7
1.197845441130648e-7
3.025462062008808e-7
4.7661977151321764e-8
8.020511935468622e-8
1.4088061404035054e-7
2.1148977670644547e-7
1.7660428582089053e-7
7.403653346988334e-8
4.051726272257345e-8
4.5955606773354294e-8
4.098717246710889e-8
7.553335047660425e-8
4.9615918671025204e-8
1.7490769787924037e-8
8.611470530026962e-9
3.803445547622312e-9
1.4307130258998595e-8
1.4802445662808359e-8
1.257612020739507e-8
1.1179939452452732e-8
4.415960664767165e-9
1.3803709203606435e-9
3.6569968827395674e-9
2.9165680086461803e-8
3.980538682494399e-8
3.740340084908891e-8
3.9517593830511625e-8
4.444088577766442e-8
5.2542815084476614e-8
6.572835363786597e-8
8.758731897310531e-8
1.198691837012108e-7
1.388315208795999e-7
4.1563685379134425e-8
1.2018901379927825e-8
4.957555175057901e-9
2.4974866170185942e-9
8.203823932141704e-10
7.171925324224834e-10
1.9170738266104287e-9
1.2699297058736638e-9
4.4197723927208356e-10
5.572562282377628e-10
2.2414375397280477e-9
5.873921458478676e-9
1.871199367144256e-8
3.756026963158632e-8
1.9556384657444143e-8
1.715592829371163e-8
1.973737027647403e-8
2.859309961362533e-8
5.2010630989530064e-8
4.49782095816486e-8
4.2639155747843154e-8
5.405722313460278e-8
3.018763837973298e-8
2.9169493104581053e-8
3.7254069270424397e-8
6.204011683832836e-8
1.2871813276986867e-7
2.2797887550860393e-7
3.4790834669792723e-7
1.0749366471906585e-7
3.232310514203018e-7
3.8734574792282155e-7
4.791623022476439e-7
3.146402761399689e-7
7.736893785324549e-8
1.2483847062533061e-8
6.817504164998722e-11
1.2833599306657092e-8
3.098714933901274e-8
3.187053643631712e-8
8.275224008999295e-8
6.074441364574555e-8
1.3377054383647148e-7
2.4510281640985954e-7
4.3813346526069074e-7
1.8932168022483183e-7
8.525569657767586e-8
9.730802503689296e-8
1.1648371039426736e-7
5.2298140602573866e-8
8.94744418946788e-10
4.1319518228351187e-10
6.366103204022713e-11
3.6174847865821675e-10
4.317154685879209e-9
4.6293779235669656e-9
9.03063135672593e-10
5.329269860387297e-10
8.829475225768871e-10
1.7204041298908908e-10
1.8106452371394235e-10
5.44092310465942e-10
2.0237646948012472e-11
5.158948288423542e-10
2.526167798742795e-9
5.682999911848454e-9
9.583856527750221e-9
1.13289745805145e-8
6.8215948798351115e-9
2.6799386087687178e-8
2.819899385906804e-8
2.0951523043582252e-8
9.021423654637163e-8
2.4690136872600973e-7
5.172537745644219e-9
6.619739869546496e-11
1.6564943041625154e-12
4.925548521155085e-13
1.3305109506629775e-13
6.224759532841546e-13
1.760317576946633e-12
2.2355924188517062e-12
3.1121755000442614e-12
2.241128947506381e-12
2.4456350121910937e-12
2.9611812152006817e-12
3.674492747586513e-12
4.600295516710354e-12
5.785797936377584e-12
7.298291660046609e-12
9.225275280339485e-12
1.1677341311301078e-11
8.660734693543908e-11
2.3719330928487423e-11
8.782566489604396e-12
8.720783419475531e-13
7.329094774170392e-12
1.3986822296670505e-11
2.232152229564498e-11
3.368095723607001e-11
4.974261607286357e-11
7.269467233502894e-11
1.0523524964021914e-10
1.5016529680530774e-10
2.0928731879301224e-10
2.8194607400263e-10
3.6496992264571774e-10
4.5524404673364256e-10
5.524184303648708e-10
6.591299892400977e-10
7.798376052227201e-10
9.19994991904131e-10
1.3927529385378886e-9
5.3318937947114905e-9
1.9047108576011365e-8
3.072175592551834e-8
3.31089812682336e-8
3.4357165034437273e-8
3.6453249668888127e-8
3.927544740391099e-8
4.254636985136993e-8
4.604207224288447e-8
4.959427368850147e-8
4.8062103503464387e-8
4.6881805364155766e-8
2.876536757284252e-8
8.95537080489554e-9
2.8345884054025454e-9
5.567444496817636e-10
6.420776287361405e-10
1.3515324672073977e-9
2.9992077274920415e-10
9.005855203015884e-9
8.93539819831993e-9
9.38462034869443e-9
1.010955942085344e-8
1.1329762092786723e-8
1.3430499815794076e-8
1.705972435474335e-8
2.3565672656610427e-8
3.618124773191164e-8
6.330957420428365e-8
1.1227743653290234e-7
1.0435824187296e-7
5.175769574151252e-8
3.137994792676319e-8
3.216626293552948e-8
4.54855931787849e-8
6.514185125169645e-8
5.098850225596789e-8
5.3541300559673704e-8
1.0257260175767886e-7
1.2107358512172419e-7
1.4439217467359327e-6
5.06462739279556e-7
9.98849217291146e-8
2.7186364196082165e-8
8.655099247453855e-8
9.485830381272527e-8
1.0337501839954594e-7
1.386789686230797e-7
3.747616096926814e-8
4.082262648585437e-8
1.715365513565181e-8
1.5640722894733828e-8
4.0600296563284356e-8
2.0391353358964632e-8
5.994757237607e-9
2.4252588866161304e-9
9.782570519717316e-10
2.2937297347123195e-8
9.766249877827414e-9
9.110422588104255e-9
2.4482806745035365e-9
2.3982087146812057e-9
1.0779603738177531e-8
1.3630917365096656e-8
1.4427490585539693e-8
1.540048073429978e-8
1.6538827601560398e-8
1.7719229718080617e-8
1.887992634233642e-8
2.0008097153457155e-8
2.1112293237832027e-8
2.2200059413950926e-8
1.1412128796923475e-8
6.049216060739612e-9
2.288627815444853e-9
1.3478696802729204e-9
3.069579360986568e-9
2.789197077594223e-9
2.6915775728971944e-9
2.7942225520726155e-9
2.399943665666299e-9
1.1741628932785453e-9
1.622885566883582e-8
1.776984667549887e-8
9.903383416428789e-9
7.536493392490122e-9
6.637573774730569e-9
6.410945040211141e-9
6.650278416062492e-9
7.366007172717427e-9
8.762287254961258e-9
1.3951961580133983e-8
1.2128610296261617e-8
8.215428601648184e-9
9.647741435203713e-9
1.5168934250697824e-8
3.0645075151036657e-8
4.92600398969095e-8
6.348275845964915e-8
1.1378562102995226e-7
1.197845452316096e-7
3.025462067282679e-7
4.766197762564443e-8
8.020511917255723e-8
1.4088061437616122e-7
2.114897781728823e-7
1.7660428830711381e-7
7.403653288668419e-8
4.0517262273620146e-8
4.595560768303127e-8
4.098717302326074e-8
7.553335094686767e-8
4.961591839748382e-8
1.7490769658334e-8
8.611470467884373e-9
3.8034454996644715e-9
1.4307130381729323e-8
1.4802445716585748e-8
1.2576120209599727e-8
1.1179939430138058e-8
4.415960687760169e-9
1.3803709258777972e-9
3.6569968275455084e-9
2.916568045526045e-8
3.9805387294657926e-8
3.740340129204381e-8
3.9517594307584464e-8
4.444088632309333e-8
5.25428157410619e-8
6.572835447412476e-8
8.758732010490876e-8
1.1986918528685023e-7
1.388315228177928e-7
4.1563685926122044e-8
1.2018901520989854e-8
4.9575552293455095e-9
2.4974866462554245e-9
8.20382407945485e-10
7.171925352655225e-10
1.9170738429790277e-9
1.269929717618813e-9
4.4197724487912765e-10
5.572562305681167e-10
2.2414375559779533e-9
5.873921510028744e-9
1.8711993852508115e-8
3.7560269963089686e-8
1.9556384843308368e-8
1.7155928457743856e-8
1.9737370458957618e-8
2.8593099834940243e-8
5.201063136096384e-8
4.497821054008926e-8
4.263915643431482e-8
5.4057223919113824e-8
3.0187638792088556e-8
2.9169493480730406e-8
3.725406972049857e-8
6.204011753296604e-8
1.2871813403860386e-7
2.2797887724893685e-7
3.479083484307134e-7
1.0749366538090624e-7
3.2323105674015765e-7
3.8734575617144253e-7
4.791623013741177e-7
3.146402781392582e-7
7.736893917512439e-8
1.2483847692731824e-8
6.817657982926844e-11
1.2833600004772696e-8
3.098715002884066e-8
3.187053651166959e-8
8.275224058024606e-8
6.074441309879172e-8
1.3377053726429577e-7
2.451027974793864e-7
4.381334308904967e-7
1.8932166858671023e-7
8.525569176167631e-8
9.730803836059669e-8
1.1648369997157136e-7
5.2298134546101496e-8
8.9474437938827e-10
4.1319519148238563e-10
6.366103243650127e-11
3.617484861699544e-10
4.317154678398333e-9
4.6293777978515325e-9
9.030631350776041e-10
5.329269824219521e-10
8.829475280417955e-10
1.7204041706854257e-10
1.8106451461359268e-10
5.440923198109091e-10
2.023767016012801e-11
5.158948313952801e-10
2.5261677698940634e-9
5.682999908689519e-9
9.583856537324254e-9
1.1328974555842853e-8
6.821594827609051e-9
2.679938596547421e-8
2.819899382344053e-8
2.0951522906688215e-8
9.021423567670302e-8
2.4690137126639077e-7
5.172537812601587e-9
6.619740945426854e-11
1.6564942996890219e-12
4.925549627470565e-13
1.3305109217305778e-13
6.22475938751303e-13
1.7603175677198254e-12
2.235592342085887e-12
3.112175619477702e-12
2.241128997065848e-12
2.4456349129591773e-12
2.9611812592846375e-12
3.674492718246949e-12
4.600295460672428e-12
5.785797969110412e-12
7.29829158728039e-12
9.225275336313445e-12
1.1677341319724201e-11
8.660734753513939e-11
2.3719331038931777e-11
8.782566438547227e-12
8.720784146033524e-13
7.329094747417574e-12
1.3986822356619034e-11
2.2321522244092775e-11
3.36809573070926e-11
4.974261616664597e-11
7.269467223033806e-11
1.052352495381768e-10
1.5016529683487875e-10
2.0928731887881827e-10
2.8194607424051294e-10
3.649699230447974e-10
4.552440472943513e-10
5.524184310928753e-10
6.591299901151048e-10
7.798376064211157e-10
9.19994993960548e-10
1.3927529432361194e-9
5.331893782554032e-9
1.9047108569289064e-8
3.0721755962542294e-8
3.310898133146136e-8
3.435716510519983e-8
3.6453249743518856e-8
3.927544747845894e-8
4.2546369930656134e-8
4.6042072324788913e-8
4.9594273772793505e-8
4.8062103575116326e-8
4.688180539737997e-8
2.8765367487508686e-8
8.955370768445689e-9
2.8345883880184432e-9
5.567444364118719e-10
6.42077644868584e-10
1.3515324936310577e-9
2.999208072421415e-10
9.005855128953996e-9
8.935398177731477e-9
9.38462034935085e-9
1.0109559428922772e-8
1.1329762106622075e-8
1.3430499833230695e-8
1.70597243790854e-8
2.3565672694641343e-8
3.618124779599212e-8
6.330957432921307e-8
1.1227743665004742e-7
1.0435824190717442e-7
5.175769576500924e-8
3.1379947944420124e-8
3.216626295548247e-8
4.548559321145555e-8
6.514185130379949e-8
5.098850230370526e-8
5.3541300625915446e-8
1.0257260191614116e-7
1.2107358519894545e-7
1.4439217461891848e-6
5.064627404228234e-7
9.988492239622256e-8
2.7186363345811345e-8
8.65509916962448e-8
9.485830336559529e-8
1.0337501812135795e-7
1.3867896853778726e-7
3.747616124014471e-8
4.082262690869223e-8
1.7153655372028377e-8
1.5640722914110345e-8
4.0600296558574376e-8
2.0391353534706092e-8
5.9947572788751344e-9
2.4252589134328916e-9
9.782570264425198e-10
2.293729726892053e-8
9.76624985394106e-9
9.110422574331754e-9
2.4482806726082085e-9
2.3982087144430927e-9
1.0779603740467544e-8
1.3630917372494196e-8
1.442749059616141e-8
1.5400480746779047e-8
1.6538827614040668e-8
1.7719229732680765e-8
1.887992635820129e-8
2.000809717103354e-8
2.1112293255890885e-8
2.2200059431067877e-8
1.1412128788101695e-8
6.049216042282978e-9
2.2886277935870585e-9
1.34786970910034e-9
3.069579383651465e-9
2.78919709411705e-9
2.6915775877934673e-9
2.7942225694153164e-9
2.399943678264269e-9
1.174162921318516e-9
1.6228855726368928e-8
1.776984665989015e-8
9.903383390791699e-9
7.53649336823059e-9
6.6375737605778254e-9
6.410945029891077e-9
6.650278417391546e-9
7.366007190693717e-9
8.762287313755185e-9
1.3951961933971812e-8
1.2128610545557405e-8
8.215428737201302e-9
9.647741564315816e-9
1.5168934418378577e-8
3.064507543115191e-8
4.926004026711555e-8
6.348275883622966e-8
1.1378562161324819e-7
1.1978454568244828e-7
3.0254620694308275e-7
4.7661977813537595e-8
8.020511909939409e-8
1.4088061450949416e-7
2.1148977875798044e-7
1.7660428929844714e-7
7.403653266638438e-8
4.051726209706196e-8
4.595560804629534e-8
4.098717324532732e-8
7.553335113383855e-8
4.9615918289725124e-8
1.7490769608461654e-8
8.61147044383104e-9
3.803445485054047e-9
1.4307130426797792e-8
1.4802445737894104e-8
1.2576120208696088e-8
1.117993942011946e-8
4.4159606971927495e-9
1.3803709289081996e-9
3.6569968061342737e-9
2.9165680603613868e-8
3.980538748346069e-8
3.7403401470148985e-8
3.95175944974083e-8
4.444088654207723e-8
5.254281600397724e-8
6.572835480888136e-8
8.758732055511036e-8
1.198691859185287e-7
1.3883152359244706e-7
4.1563686144821114e-8
1.2018901577936744e-8
4.957555251494835e-9
2.4974866583078443e-9
8.203824134758034e-10
7.171925356090177e-10
1.9170738498375594e-9
1.2699297225417415e-9
4.4197724711575946e-10
5.572562303804185e-10
2.241437562093301e-9
5.8739215301354685e-9
1.8711993923658727e-8
3.7560270097053254e-8
1.9556384918413694e-8
1.715592852394663e-8
1.9737370530766398e-8
2.8593099922464532e-8
5.201063150927796e-8
4.497821092466112e-8
4.2639156706990534e-8
5.405722423258673e-8
3.018763895581399e-8
2.9169493630343903e-8
3.7254069900195325e-8
6.204011781034811e-8
1.2871813454523213e-7
2.2797887794377852e-7
3.479083491243245e-7
1.0749366565391714e-7
3.232310588597354e-7
3.873457594438021e-7
4.791623010205185e-7
3.1464027895073463e-7
7.736893969184132e-8
1.248384794493362e-8
6.817719505692986e-11
1.2833600284265424e-8
3.0987150304537044e-8
3.1870536541718524e-8
8.275224077714154e-8
6.074441288067458e-8
1.3377053464193812e-7
2.4510278991976073e-7
4.3813341716426026e-7
1.8932166393808203e-7
8.525568984203237e-8
9.730804367727015e-8
1.1648369580907492e-7
5.22981321277835e-8
8.947443635293441e-10
4.131951951176803e-10
6.366103266128593e-11
3.6174848860217247e-10
4.3171546899078485e-9
4.62937778982115e-9
9.030631333568324e-10
5.329269851250926e-10
8.829475377343153e-10
1.7204041636551458e-10
1.810645097751627e-10
5.440923116881992e-10
2.0237664167808707e-11
5.158948277392972e-10
2.5261677667841033e-9
5.682999907430529e-9
9.583856514280103e-9
1.1328974536581583e-8
6.8215947936655e-9
2.6799385904555813e-8
2.8198993809419848e-8
2.0951522853035752e-8
9.021423532653339e-8
2.469013722828486e-7
5.172537839805025e-9
6.619741373482879e-11
1.6564942976011647e-12
4.925550069474644e-13
1.3305109133807813e-13
6.224759278335229e-13
1.7603175630613508e-12
2.2355923421722464e-12
3.1121755047424643e-12
2.241128911891325e-12
2.445634911366802e-12
2.9611811990837105e-12
3.6744927657587204e-12
4.600295337782533e-12
5.78579784162406e-12
7.298291581371052e-12
9.225275312908415e-12
1.1677341234929401e-11
8.660734712561716e-11
2.371933075378412e-11
8.78256645594753e-12
8.720783624757497e-13
7.329094593975157e-12
1.3986822212855102e-11
2.2321522332502363e-11
3.368095703323875e-11
4.9742616301845526e-11
7.269467224498264e-11
1.0523524983663549e-10
1.5016529697340012e-10
2.0928731888280393e-10
2.819460743366407e-10
3.6496992317928863e-10
4.5524404755698365e-10
5.524184313685761e-10
6.591299905331932e-10
7.79837606464298e-10
9.199949945928564e-10
1.3927529459773244e-9
5.331893778628476e-9
1.9047108566038786e-8
3.072175597778523e-8
3.310898135631628e-8
3.435716513408244e-8
3.64532497729481e-8
3.9275447511478065e-8
4.254636996097842e-8
4.6042072356311456e-8
4.9594273805859356e-8
4.806210360839519e-8
4.688180541114866e-8
2.8765367454022654e-8
8.955370754150471e-9
2.8345883814372884e-9
5.567444306007112e-10
6.420776522276223e-10
1.3515325026174296e-9
2.99920821574978e-10
9.005855092438208e-9
8.935398171195642e-9
9.384620346524467e-9
1.010955943029505e-8
1.1329762111253139e-8
1.34304998391238e-8
1.705972438770624e-8
2.356567270612454e-8
3.618124782128973e-8
6.330957437907794e-8
1.1227743669619278e-7
1.0435824191924652e-7
5.175769577306151e-8
3.1379947950129794e-8
3.216626296382581e-8
4.548559322456524e-8
6.514185132428708e-8
5.098850232299583e-8
5.3541300651010113e-8
1.0257260197761655e-7
1.2107358523046752e-7
1.4439217459744297e-6
5.064627409025286e-7
9.988492266556292e-8
2.7186363014117593e-8
8.655099138587492e-8
9.485830318570561e-8
1.0337501801072747e-7
1.3867896850394708e-7
3.747616134570351e-8
4.082262707762789e-8
1.7153655465899853e-8
1.564072292117327e-8
4.0600296557193706e-8
2.039135360416917e-8
5.994757294887424e-9
2.4252589232839394e-9
9.782570198185495e-10
2.2937297232598253e-8
9.766249841216618e-9
9.110422565622408e-9
2.4482806703954867e-9
2.398208714364224e-9
1.077960374110327e-8
1.3630917375293793e-8
1.442749060107372e-8
1.5400480751865573e-8
1.653882761994131e-8
1.7719229739703002e-8
1.8879926364258612e-8
2.0008097176688632e-8
2.1112293262415785e-8
2.22000594383931e-8
1.1412128783927994e-8
6.049216034547666e-9
2.28862778508031e-9
1.3478697214972575e-9
3.069579393352598e-9
2.7891971003778625e-9
2.6915775939707893e-9
2.79422257635078e-9
2.3999436837909288e-9
1.174162936253555e-9
1.62288557326517e-8
1.776984664832287e-8
9.903383374513979e-9
7.536493361252052e-9
6.6375737523568884e-9
6.410945027290277e-9
6.650278417778172e-9
7.366007197381897e-9
8.762287337310512e-9
1.3951962073616126e-8
1.2128610644013308e-8
8.215428791173575e-9
9.647741616351566e-9
1.5168934485642552e-8
3.064507554341934e-8
4.926004041489998e-8
6.348275898644022e-8
1.1378562184639452e-7
1.1978454585857494e-7
3.025462070261015e-7
4.766197788773939e-8
8.020511907063077e-8
1.4088061456409422e-7
2.1148977899187168e-7
1.766042896960255e-7
7.403653257128418e-8
4.051726202537698e-8
4.595560819136464e-8
4.098717333393044e-8
7.553335120813024e-8
4.9615918246115964e-8
1.7490769589454893e-8
8.611470432447729e-9
3.80344547457131e-9
1.4307130444029392e-8
1.4802445745219063e-8
1.2576120209692341e-8
1.1179939417471195e-8
4.415960701163975e-9
1.3803709296820037e-9
3.6569967970052855e-9
2.9165680660702042e-8
3.9805387556773714e-8
3.740340154032902e-8
3.951759457344981e-8
4.4440886627491196e-8
5.2542816107917255e-8
6.572835494142285e-8
8.758732073532235e-8
1.198691861707796e-7
1.3883152390108098e-7
4.156368623260598e-8
1.2018901599893904e-8
4.957555260504142e-9
2.4974866626014374e-9
8.203824153546738e-10
7.17192536723426e-10
1.917073851259581e-9
1.2699297243778066e-9
4.419772482066023e-10
5.572562306457599e-10
2.241437565109442e-9
5.873921537435831e-9
1.8711993954875045e-8
3.7560270144130134e-8
1.9556384949132753e-8
1.715592855035952e-8
1.973737055987792e-8
2.859309995718477e-8
5.2010631568220366e-8
4.497821107729807e-8
4.263915681715471e-8
5.405722435905584e-8
3.01876390222803e-8
2.916949368996262e-8
3.7254069971252555e-8
6.204011792086676e-8
1.2871813474823938e-7
2.2797887822126164e-7
3.479083493984673e-7
1.0749366576028175e-7
3.2323105972001993e-7
3.8734576075285613e-7
4.791623008832121e-7
3.1464027925613103e-7
7.73689399156532e-8
1.2483848044956106e-8
6.817744041406365e-11
1.2833600395636309e-8
3.098715041444901e-8
3.187053655368178e-8
8.275224085569133e-8
6.07444127933276e-8
1.3377053359465047e-7
2.4510278690273996e-7
4.3813341168647256e-7
1.8932166208580396e-7
8.525568907432869e-8
9.730804578988903e-8
1.1648369414731147e-7
5.229813116128853e-8
8.947443566624304e-10
4.1319519646027185e-10
6.366103261942469e-11
3.617484898393954e-10
4.317154678291231e-9
4.629377783730796e-9
9.030631335013812e-10
5.329269832089986e-10
8.829475306171311e-10
1.7204041696780694e-10
1.8106451548113893e-10
5.440923036381821e-10
2.023764720414992e-11
5.158947968410713e-10
2.5261677606825838e-9
5.682999910881315e-9
9.58385650185133e-9
1.1328974535996778e-8
6.821594752215244e-9
2.6799385881224426e-8
2.8198993803753512e-8
2.0951522830041368e-8
9.021423518855268e-8
2.469013726902493e-7
5.172537851368514e-9
6.619741550583444e-11
1.6564942976826824e-12
4.925550245509148e-13
1.3305109051863345e-13
6.22475929091035e-13
1.7603175587556122e-12
2.235592419360408e-12
3.112175577825724e-12
2.2411289084511096e-12
2.4456349055110593e-12
2.9611811355969163e-12
3.674492864064258e-12
4.600295338045564e-12
5.78579781716353e-12
7.298291634848283e-12
9.225275255399378e-12
1.1677341305383184e-11
8.660734734429516e-11
2.3719330851928852e-11
8.782566390662386e-12
8.720784177625337e-13
7.329094757220915e-12
1.398682215343105e-11
2.232152239674929e-11
3.3680957291277303e-11
4.974261618834514e-11
7.26946723036667e-11
1.0523524960636565e-10
1.501652969503364e-10
2.0928731900337497e-10
2.8194607436936395e-10
3.649699232719955e-10
4.552440477728683e-10
5.524184314388524e-10
6.591299909330416e-10
7.798376068746644e-10
9.199949947430677e-10
1.3927529466074303e-9
5.331893776197181e-9
1.9047108565048148e-8
3.0721755980788085e-8
3.310898136863707e-8
3.435716514498697e-8
3.645324978374608e-8
3.9275447522031686e-8
4.2546369974238196e-8
4.604207236941751e-8
4.9594273818939794e-8
4.8062103620177506e-8
4.688180541860057e-8
2.8765367441238422e-8
8.955370748945138e-9
2.834588377675176e-9
5.567444283842267e-10
6.420776548283029e-10
1.351532507014106e-9
2.9992083030371793e-10
9.005855088262676e-9
8.93539816542264e-9
9.384620346255226e-9
1.010955942978284e-8
1.1329762113166387e-8
1.3430499841924545e-8
1.7059724391609682e-8
2.3565672713816627e-8
3.618124782940549e-8
6.330957439948678e-8
1.1227743671649464e-7
1.0435824192705824e-7
5.175769577767802e-8
3.1379947953226646e-8
3.2166262966890785e-8
4.548559322947333e-8
6.514185133269317e-8
5.098850233064633e-8
5.3541300661835506e-8
1.0257260200412624e-7
1.2107358524868617e-7
1.4439217458851747e-6
5.06462741058368e-7
9.988492277357665e-8
2.718636288361737e-8
8.655099126101471e-8
9.485830311516905e-8
1.0337501796432968e-7
1.386789684842648e-7
3.7476161387464335e-8
4.082262714502394e-8
1.7153655503902317e-8
1.5640722924527656e-8
4.060029655565695e-8
2.039135362867991e-8
5.9947573017459744e-9
2.425258928190358e-9
9.782570138950628e-10
2.293729721894947e-8
9.76624983997752e-9
9.110422563581077e-9
2.44828066991516e-9
2.398208714042362e-9
1.077960374164027e-8
1.363091737757348e-8
1.4427490602325744e-8
1.5400480753914502e-8
1.6538827622507344e-8
1.7719229740799526e-8
1.887992636742827e-8
2.0008097179452318e-8
2.111229326531825e-8
2.2200059440786876e-8
1.1412128782606641e-8
6.049216031493456e-9
2.2886277808015097e-9
1.3478697254362236e-9
3.0695793960783916e-9
2.7891971032811303e-9
2.691577596456131e-9
2.7942225788308044e-9
2.3999436856842054e-9
1.1741629383528589e-9
1.6228855755903454e-8
1.776984664789491e-8
9.903383373724385e-9
7.536493355488343e-9
6.63757375004466e-9
6.410945024047451e-9
6.650278417676215e-9
7.3660072011817146e-9
8.762287346485415e-9
1.3951962128776109e-8
1.2128610682681486e-8
8.215428812810838e-9
9.647741636946346e-9
1.5168934512690214e-8
3.064507558885674e-8
4.92600404741688e-8
6.348275904640896e-8
1.1378562193948011e-7
1.197845459277266e-7
3.0254620706269407e-7
4.7661977920059545e-8
8.020511905870316e-8
1.4088061458714715e-7
2.1148977908482613e-7
1.766042898546892e-7
7.40365325402307e-8
4.05172620004526e-8
4.595560824922774e-8
4.0987173370315354e-8
7.553335123840045e-8
4.9615918227465906e-8
1.749076958010705e-8
8.61147042949394e-9
3.8034454704817355e-9
1.4307130459614358e-8
1.4802445750502853e-8
1.257612020834517e-8
1.1179939416549886e-8
4.415960702232443e-9
1.3803709290100332e-9
3.6569967926413387e-9
2.9165680685877142e-8
3.980538758612195e-8
3.74034015694093e-8
3.9517594603923705e-8
4.444088666225359e-8
5.254281614995478e-8
6.572835499519363e-8
8.758732080886727e-8
1.1986918627156402e-7
1.3883152402332785e-7
4.156368626650165e-8
1.2018901608923181e-8
4.9575552636168406e-9
2.4974866645164994e-9
8.203824165929154e-10
7.171925364299385e-10
1.917073851942685e-9
1.2699297257747815e-9
4.419772491092073e-10
5.572562307719749e-10
2.2414375659245756e-9
5.8739215408809715e-9
1.871199396583035e-8
3.756027016579307e-8
1.9556384959471628e-8
1.7155928560165614e-8
1.9737370569524005e-8
2.8593099971507332e-8
5.201063159205787e-8
4.497821113840556e-8
4.263915686115343e-8
5.405722440772281e-8
3.018763904822405e-8
2.916949371384414e-8
3.725407000049945e-8
6.204011796521501e-8
1.2871813482827777e-7
2.2797887833205395e-7
3.4790834950860357e-7
1.0749366579842665e-7
3.232310600527276e-7
3.873457612765297e-7
4.7916230081934e-7
3.146402793925862e-7
7.736893998821122e-8
1.2483848085526754e-8
6.817753987624675e-11
1.2833600440446663e-8
3.098715045780471e-8
3.18705365585007e-8
8.275224088563157e-8
6.074441275858585e-8
1.3377053317781663e-7
2.4510278569699555e-7
4.381334094980383e-7
1.8932166134569344e-7
8.525568876879087e-8
9.7308046639793e-8
1.164836934856971e-7
5.2298130777318904e-8
8.947443540341099e-10
4.1319519716822193e-10
6.366103278825531e-11
3.617484902940427e-10
4.317154690774287e-9
4.629377779249604e-9
9.030631335836777e-10
5.329269852196397e-10
8.829475437119199e-10
1.7204041582540574e-10
1.810645231983752e-10
5.440922967877738e-10
2.0237668701218884e-11
5.158948140026383e-10
2.5261677649357484e-9
5.682999899178231e-9
9.583856490642303e-9
1.1328974545765958e-8
6.8215947999759e-9
2.679938587892586e-8
2.819899380134616e-8
2.095152282134922e-8
9.021423513733052e-8
2.4690137285088723e-7
5.172537854913343e-9
6.619741621689916e-11
1.6564942971858243e-12
4.925550313604283e-13
1.3305109073627715e-13
6.224759267696657e-13
1.7603175411620246e-12
2.2355923760682484e-12
3.112175715761304e-12
2.2411289214639163e-12
2.4456350138506167e-12
2.9611812204556967e-12
3.674492751637233e-12
4.600295451227291e-12
5.785797928422173e-12
7.298291665524336e-12
9.225275345138661e-12
1.1677341213913232e-11
8.660734813916253e-11
2.3719330889709516e-11
8.782566328736645e-12
8.720784897497891e-13
7.329094692192832e-12
1.3986822359749397e-11
2.2321522174252262e-11
3.368095710906429e-11
4.974261618760653e-11
7.269467236809853e-11
1.0523524980466449e-10
1.5016529711885032e-10
2.0928731895698934e-10
2.8194607438541073e-10
3.6496992328118353e-10
4.552440478258575e-10
5.524184314344357e-10
6.591299911450563e-10
7.798376072088845e-10
9.199949944737114e-10
1.3927529468587114e-9
5.3318937747376264e-9
1.904710856439896e-8
3.072175598591838e-8
3.3108981370624546e-8
3.4357165147845006e-8
3.6453249789090235e-8
3.927544752692312e-8
4.2546369980181654e-8
4.604207237513497e-8
4.95942738255021e-8
4.8062103622736975e-8
4.688180541956277e-8
2.876536743393011e-8
8.955370745475345e-9
2.834588377723395e-9
5.567444271712431e-10
6.420776559620637e-10
1.3515325092935224e-9
2.999208274712012e-10
9.005855085991484e-9
8.935398164550313e-9
9.384620346220306e-9
1.0109559428966538e-8
1.1329762112353411e-8
1.3430499843952482e-8
1.705972439307574e-8
2.356567271497348e-8
3.618124783422707e-8
6.330957440825085e-8
1.1227743672243559e-7
1.0435824192531733e-7
5.1757695779567803e-8
3.13799479543295e-8
3.2166262967970746e-8
4.5485593231782255e-8
6.514185133580097e-8
5.098850233373222e-8
5.354130066811166e-8
1.0257260201328115e-7
1.2107358524823594e-7
1.4439217458516159e-6
5.064627411288536e-7
9.988492281826664e-8
2.718636282576707e-8
8.655099121238381e-8
9.485830308641895e-8
1.0337501795160501e-7
1.3867896847682186e-7
3.747616140835981e-8
4.0822627172048774e-8
1.7153655518297513e-8
1.564072292581226e-8
4.060029655482523e-8
2.0391353641037447e-8
5.9947573038191405e-9
2.4252589303768634e-9
9.78257013016771e-10
2.293729721278198e-8
9.766249834435747e-9
9.11042256186551e-9
2.4482806706803354e-9
2.3982087143498967e-9
1.0779603742095387e-8
1.363091737847926e-8
1.4427490602643625e-8
1.5400480754200144e-8
1.6538827622759386e-8
1.7719229742076795e-8
1.8879926367605265e-8
2.0008097180793026e-8
2.1112293265297642e-8
2.2200059442258195e-8
1.1412128782427722e-8
6.049216030374787e-9
2.288627779595155e-9
1.3478697275333121e-9
3.069579398661623e-9
2.7891971043458785e-9
2.6915775970073503e-9
2.7942225798022557e-9
2.399943686412521e-9
1.1741629409801258e-9
1.6228855755842968e-8
1.7769846642543937e-8
9.903383370688302e-9
7.53649335787391e-9
6.637573749825171e-9
6.410945025328102e-9
6.650278417624602e-9
7.366007201836476e-9
8.762287350476776e-9
1.3951962152272997e-8
1.212861070106367e-8
8.215428820750238e-9
9.64774164496292e-9
1.5168934522862917e-8
3.064507560579977e-8
4.926004049732962e-8
6.348275907048512e-8
1.1378562197618204e-7
1.1978454595850892e-7
3.025462070779178e-7
4.7661977928578585e-8
8.02051190511865e-8
1.4088061459529465e-7
2.1148977912248649e-7
1.7660428991690107e-7
7.403653252097627e-8
4.051726198683191e-8
4.5955608272435394e-8
4.0987173383727525e-8
7.553335125038234e-8
4.9615918221863975e-8
1.7490769576577845e-8
8.611470427194811e-9
3.803445471301554e-9
1.4307130463024427e-8
1.4802445749357274e-8
1.2576120210260669e-8
1.1179939416096697e-8
4.415960702213499e-9
1.3803709297762746e-9
3.6569967920349185e-9
2.9165680695516327e-8
3.9805387597485665e-8
3.7403401580328656e-8
3.95175946166848e-8
4.444088667758222e-8
5.254281616683345e-8
6.572835501516748e-8
8.758732083697698e-8
1.1986918631285918e-7
1.3883152407398897e-7
4.156368628049523e-8
1.2018901612733734e-8
4.957555264928357e-9
2.4974866653997625e-9
8.203824171452795e-10
7.171925357985973e-10
1.9170738523494397e-9
1.2699297252041952e-9
4.4197724950218193e-10
5.572562308994188e-10
2.24143756642582e-9
5.8739215420857386e-9
1.871199397272889e-8
3.756027017975779e-8
1.955638496376464e-8
1.7155928566105284e-8
1.973737057477514e-8
2.8593099977589744e-8
5.201063160148654e-8
4.497821116123617e-8
4.26391568784502e-8
5.4057224427282644e-8
3.0187639058625605e-8
2.9169493723471705e-8
3.725407001265841e-8
6.20401179828084e-8
1.287181348612158e-7
2.2797887837628826e-7
3.479083495551793e-7
1.0749366581690187e-7
3.232310601891235e-7
3.8734576149727283e-7
4.791623007993388e-7
3.1464027942365885e-7
7.736894001518708e-8
1.248384810246015e-8
6.817757930158021e-11
1.2833600457744982e-8
3.098715047627604e-8
3.1870536560485075e-8
8.275224089803795e-8
6.074441274447464e-8
1.3377053300923627e-7
2.451027852141417e-7
4.381334086217708e-7
1.8932166104768064e-7
8.525568864441884e-8
9.730804698690606e-8
1.1648369321944845e-7
5.2298130621953944e-8
8.947443532749843e-10
4.1319519735700807e-10
6.366103263158352e-11
3.6174849029904183e-10
4.317154672454745e-9
4.629377739704588e-9
9.030631321491237e-10
5.329269837616666e-10
8.829475336748962e-10
1.7204041721152798e-10
1.8106451398912831e-10
5.440922984452869e-10
2.0237659493023625e-11
5.158948292454263e-10
2.526167774252521e-9
5.682999872892054e-9
9.583856483698539e-9
1.132897454192257e-8
6.82159475920873e-9
2.679938585961906e-8
2.8198993800699138e-8
2.0951522818008325e-8
9.021423510978654e-8
2.4690137291457686e-7
5.172537856351019e-9
6.619741645265411e-11
1.6564942959922897e-12
4.925550346632396e-13
1.3305108931198966e-13
6.224759219327185e-13
1.7603175507572702e-12
2.235592350685767e-12
3.112175679784946e-12
2.241128975423422e-12
2.4456349417604854e-12
2.9611812638511224e-12
3.67449276756881e-12
4.600295398094023e-12
5.7857978572016414e-12
7.298291615352504e-12
9.225275248760024e-12
1.1677341336329191e-11
8.660734791638732e-11
2.37193309594288e-11
8.782566461663084e-12
8.720786325106237e-13
7.329094664517711e-12
1.3986822344780053e-11
2.23215222019324e-11
3.368095705713152e-11
4.9742616334857245e-11
7.26946722680806e-11
1.052352497655015e-10
1.5016529706844126e-10
2.0928731890021445e-10
2.819460743889963e-10
3.6496992320771045e-10
4.552440477301941e-10
5.524184314399479e-10
6.591299913361211e-10
7.798376069019919e-10
9.199949945493294e-10
1.3927529471171026e-9
5.331893774411809e-9
1.9047108565619002e-8
3.0721755983183634e-8
3.310898137328638e-8
3.435716515002865e-8
3.6453249790734954e-8
3.927544752934598e-8
4.254636998095306e-8
4.6042072377300886e-8
4.9594273826288487e-8
4.8062103625451206e-8
4.6881805421091236e-8
2.8765367430888295e-8
8.955370744682224e-9
2.834588376523594e-9
5.567444269940184e-10
6.420776559160502e-10
1.3515325092534908e-9
2.999208335478058e-10
9.005855079747366e-9
8.935398164451627e-9
9.384620348905921e-9
1.0109559430929591e-8
1.1329762114721634e-8
1.343049984412289e-8
1.7059724395652504e-8
2.3565672715000623e-8
3.618124783398391e-8
6.330957441056308e-8
1.1227743672559225e-7
1.0435824192726366e-7
5.175769578055643e-8
3.13799479549031e-8
3.216626296877606e-8
4.5485593233147864e-8
6.514185133720391e-8
5.098850233508544e-8
5.354130066884464e-8
1.0257260201520197e-7
1.2107358524718612e-7
1.4439217458344717e-6
5.064627411588594e-7
9.988492283776239e-8
2.7186362806384715e-8
8.6550991193447e-8
9.485830307503273e-8
1.0337501794307925e-7
1.3867896848217502e-7
3.747616141281319e-8
4.082262718283538e-8
1.7153655525270676e-8
1.5640722926315137e-8
4.060029655535619e-8
2.03913536469602e-8
5.9947573056703194e-9
2.4252589303974743e-9
9.782570165919318e-10
2.2937297212976843e-8
9.7662498336917e-9
9.110422562743803e-9
2.4482806714422875e-9
2.3982087142048746e-9
1.0779603741378495e-8
1.3630917378466512e-8
1.4427490603213765e-8
1.5400480755402074e-8
1.6538827623545893e-8
1.7719229743076307e-8
1.887992636880284e-8
2.0008097180489838e-8
2.1112293266972495e-8
2.2200059444086976e-8
1.1412128781839095e-8
6.0492160298007295e-9
2.2886277790781066e-9
1.3478697274717145e-9
3.0695793986982885e-9
2.7891971046345786e-9
2.691577597626241e-9
2.794222580605316e-9
2.3999436862317245e-9
1.1741629418265073e-9
1.622885575521807e-8
1.7769846647175643e-8
9.903383372708034e-9
7.536493351815474e-9
6.637573748972405e-9
6.410945022568738e-9
6.650278415713415e-9
7.3660072018796226e-9
8.762287350007657e-9
1.3951962160035733e-8
1.2128610706270763e-8
8.215428824687631e-9
9.647741648131134e-9
1.5168934527784728e-8
3.064507561349733e-8
4.9260040506658136e-8
6.348275908003815e-8
1.1378562199249475e-7
1.197845459688868e-7
3.025462070809822e-7
4.7661977934018926e-8
8.020511904888741e-8
1.4088061459925596e-7
2.114897791369725e-7
1.7660428994133381e-7
7.40365325192077e-8
4.0517261981999473e-8
4.5955608281612977e-8
4.098717338950989e-8
7.553335125496966e-8
4.961591821899442e-8
1.7490769576677405e-8
8.61147042748647e-9
3.803445471851442e-9
1.4307130456166504e-8
1.4802445752353739e-8
1.2576120208050813e-8
1.1179939414796888e-8
4.4159607039009775e-9
1.380370928959068e-9
3.65699679068609e-9
2.916568069803755e-8
3.980538760386143e-8
3.7403401583931954e-8
3.951759462086699e-8
4.444088668267601e-8
5.254281617386712e-8
6.57283550233977e-8
8.758732084851912e-8
1.198691863281394e-7
1.3883152409344306e-7
4.156368628681044e-8
1.2018901614341069e-8
4.95755526576452e-9
2.497486665382481e-9
8.203824172779767e-10
7.171925363088368e-10
1.917073851486706e-9
1.2699297263623796e-9
4.419772498040798e-10
5.572562310915477e-10
2.241437566361662e-9
5.8739215426228575e-9
1.871199397227992e-8
3.7560270178724415e-8
1.955638496573319e-8
1.7155928564687182e-8
1.973737057676334e-8
2.8593099978776774e-8
5.2010631605177175e-8
4.4978211171686926e-8
4.263915688525911e-8
5.405722443621663e-8
3.018763906259149e-8
2.916949372735571e-8
3.725407001671625e-8
6.204011799006658e-8
1.2871813487372093e-7
2.279788783939533e-7
3.4790834957024475e-7
1.074936658249852e-7
3.232310602520258e-7
3.8734576156506093e-7
4.791623007940314e-7
3.146402794527698e-7
7.736894003471437e-8
1.2483848108262006e-8
6.817759304053196e-11
1.2833600464414236e-8
3.0987150482763e-8
3.187053656116406e-8
8.275224090502286e-8
6.074441273924797e-8
1.33770532941477e-7
2.451027850206906e-7
4.3813340827901503e-7
1.8932166093283438e-7
8.52556885980291e-8
9.730804711980505e-8
1.1648369311424489e-7
5.229813056017391e-8
8.947443532183234e-10
4.131951974146866e-10
6.366103261885621e-11
3.6174849036690807e-10
4.3171546858213e-9
4.6293777430596115e-9
9.030631319384969e-10
5.329269829203753e-10
8.829475350405896e-10
1.720404170125682e-10
1.8106450556016493e-10
5.440923075010769e-10
2.0237670675171578e-11
5.158948296588038e-10
2.5261677720673965e-9
5.68299988886656e-9
9.58385650361484e-9
1.1328974541683886e-8
6.82159479899135e-9
2.6799385865667044e-8
2.8198993800225683e-8
2.0951522817496082e-8
9.021423510163663e-8
2.4690137293985973e-7
5.1725378575471464e-9
6.619741657062076e-11
1.656494296108596e-12
4.925550357870065e-13
1.330510908194854e-13
6.224759287434713e-13
1.7603175679882296e-12
2.2355923465991724e-12
3.112175593346672e-12
2.2411289519241768e-12
2.445634959308504e-12
2.9611812045504445e-12
3.6744927901850424e-12
4.6002954557035726e-12
5.785797929874537e-12
7.298291686499244e-12
9.225275198547685e-12
1.1677341286674559e-11
8.660734762548782e-11
2.371933080928913e-11
8.78256648569171e-12
8.720784632961984e-13
7.329094797446337e-12
1.3986822384324329e-11
2.2321522311810866e-11
3.36809572404165e-11
4.974261614020388e-11
7.269467219973381e-11
1.0523524969488178e-10
1.5016529694558977e-10
2.0928731888332012e-10
2.819460743950735e-10
3.649699233273204e-10
4.552440477517707e-10
5.524184317673753e-10
6.591299910704987e-10
7.798376071386368e-10
9.19994994235982e-10
1.39275294718569e-9
5.33189377566841e-9
1.9047108564626028e-8
3.07217559855381e-8
3.3108981375400356e-8
3.4357165150947635e-8
3.6453249791096505e-8
3.927544753014804e-8
4.254636998154389e-8
4.604207237813065e-8
4.959427382775588e-8
4.806210362609382e-8
4.688180542076456e-8
2.8765367430227953e-8
8.955370745700775e-9
2.834588377660124e-9
5.567444270554204e-10
6.420776566219546e-10
1.3515325084601946e-9
2.999208358288794e-10
9.005855072714595e-9
8.93539816410487e-9
9.384620346980726e-9
1.0109559430687217e-8
1.132976211257585e-8
1.343049984516701e-8
1.7059724394482603e-8
2.3565672716567687e-8
3.618124783634415e-8
6.330957441219427e-8
1.1227743672808453e-7
1.0435824192842383e-7
5.17576957786511e-8
3.1379947954682014e-8
3.216626296825896e-8
4.548559323309498e-8
6.514185133781703e-8
5.0988502335404613e-8
5.354130066926728e-8
1.0257260202002297e-7
1.2107358525158434e-7
1.4439217458356004e-6
5.064627411726029e-7
9.98849228318313e-8
2.718636279800904e-8
8.655099118518113e-8
9.485830307032913e-8
1.0337501793949187e-7
1.386789684821631e-7
3.747616141439989e-8
4.082262718716228e-8
1.715365552756336e-8
1.5640722926221583e-8
4.060029655607731e-8
2.0391353649304068e-8
5.994757305745561e-9
2.4252589312104956e-9
9.7825701290313e-10
2.2937297224771738e-8
9.766249835855717e-9
9.110422561105226e-9
2.448280670149561e-9
2.3982087142731257e-9
1.0779603742011771e-8
1.3630917377403197e-8
1.4427490602798031e-8
1.5400480755209202e-8
1.6538827623457987e-8
1.7719229742723875e-8
1.8879926368252524e-8
2.0008097181520478e-8
2.1112293267050537e-8
2.2200059443581307e-8
1.1412128782162545e-8
6.049216029640366e-9
2.2886277792927194e-9
1.3478697278644044e-9
3.0695793990088667e-9
2.7891971044401084e-9
2.69157759794519e-9
2.7942225804893417e-9
2.3999436865625533e-9
1.1741629408422662e-9
1.622885576138448e-8
1.7769846647125178e-8
9.903383368484287e-9
7.536493354418559e-9
6.637573748228288e-9
6.410945023606662e-9
6.650278417180211e-9
7.3660072029909075e-9
8.762287351431122e-9
1.3951962163793677e-8
1.212861070926655e-8
8.215428826487568e-9
9.647741648616032e-9
1.5168934528409613e-8
3.064507561578353e-8
4.926004051058977e-8
6.348275908386343e-8
1.1378562199739948e-7
1.197845459755946e-7
3.025462070819993e-7
4.766197793652784e-8
8.020511905150616e-8
1.408806146001882e-7
2.114897791431289e-7
1.7660428995265986e-7
7.403653251077899e-8
4.051726198169344e-8
4.59556082853554e-8
4.0987173391867975e-8
7.553335125731976e-8
4.9615918217277205e-8
1.7490769576023462e-8
8.611470425495891e-9
3.803445470085655e-9
1.4307130455680724e-8
1.48024457567298e-8
1.257612021059743e-8
1.1179939415775494e-8
4.4159607026178475e-9
1.3803709307820224e-9
3.656996790603807e-9
2.9165680701044137e-8
3.980538760527983e-8
3.7403401587357924e-8
3.9517594623494474e-8
4.444088668367583e-8
5.2542816176969836e-8
6.572835502816011e-8
8.758732085248393e-8
1.1986918633562186e-7
1.3883152410086897e-7
4.15636862884375e-8
1.2018901614679764e-8
4.95755526598906e-9
2.4974866662102527e-9
8.203824172818427e-10
7.171925360367494e-10
1.9170738521252452e-9
1.2699297265054272e-9
4.419772490512445e-10
5.572562312875044e-10
2.241437566374743e-9
5.8739215440184436e-9
1.8711993975809464e-8
3.756027018294806e-8
1.955638496711276e-8
1.7155928568178533e-8
1.973737057776929e-8
2.859309998046519e-8
5.201063160663393e-8
4.4978211174744265e-8
4.263915688941619e-8
5.4057224437677975e-8
3.018763906381806e-8
2.9169493728358992e-8
3.725407001815815e-8
6.204011799231201e-8
1.2871813487873266e-7
2.2797887840095616e-7
3.479083495760308e-7
1.0749366582760336e-7
3.232310602612461e-7
3.8734576160730993e-7
4.791623007865148e-7
3.146402794728703e-7
7.736894003943731e-8
1.2483848111131355e-8
6.817760015323224e-11
1.283360046858185e-8
3.098715048531668e-8
3.1870536561596693e-8
8.275224090514823e-8
6.074441273693292e-8
1.3377053291861743e-7
2.451027849455332e-7
4.381334081354142e-7
1.8932166088447267e-7
8.525568857794182e-8
9.73080471798452e-8
1.1648369307298041e-7
5.229813053636506e-8
8.947443529602102e-10
4.1319519741457694e-10
6.36610326464683e-11
3.617484907688143e-10
4.3171546689640324e-9
4.629377757472964e-9
9.030631337055042e-10
5.329269834084996e-10
8.829475328530857e-10
1.72040415895384e-10
1.8106452069935868e-10
5.440922963623556e-10
2.023766275621233e-11
5.158948240770229e-10
2.5261677504946915e-9
5.682999916433906e-9
9.583856493630725e-9
1.1328974543903607e-8
6.821594808754707e-9
2.679938587196108e-8
2.8198993800009937e-8
2.09515228160189e-8
9.021423510238776e-8
2.4690137295066126e-7
5.172537858298882e-9
6.619741649227737e-11
1.6564942970749252e-12
4.925550359141151e-13
1.3305109018084094e-13
6.224759144376282e-13
1.7603175533501642e-12
2.235592369716093e-12
3.112175716368106e-12
2.241128930352939e-12
2.445634876697047e-12
2.961181155075763e-12
3.674492795380812e-12
4.6002954381487595e-12
5.785797837937956e-12
7.29829159107391e-12
9.225275275964118e-12
1.1677341123267853e-11
8.660734744314949e-11
2.3719330925266214e-11
8.782566440707055e-12
8.72078415660371e-13
7.32909464763372e-12
1.39868223498427e-11
2.2321522246127168e-11
3.368095703190441e-11
4.974261627792901e-11
7.269467231556592e-11
1.0523524965414836e-10
1.501652970115147e-10
2.0928731887969164e-10
2.819460743934017e-10
3.6496992324807893e-10
4.5524404794326733e-10
5.524184317859932e-10
6.591299909991798e-10
7.79837606738693e-10
9.199949945468643e-10
1.3927529471805703e-9
5.331893775319236e-9
1.9047108564444555e-8
3.0721755986112654e-8
3.3108981373482263e-8
3.435716515158996e-8
3.645324979297664e-8
3.927544753029004e-8
4.254636998221552e-8
4.604207237788113e-8
4.9594273826828675e-8
4.806210362583339e-8
4.688180541901737e-8
2.876536743569099e-8
8.955370743265497e-9
2.834588376799367e-9
5.567444264280792e-10
6.420776566081088e-10
1.3515325098318497e-9
2.9992082820931735e-10
9.00585507945768e-9
8.935398163941192e-9
9.384620347076547e-9
1.01095594309537e-8
1.1329762114051391e-8
1.3430499843846377e-8
1.7059724393968467e-8
2.356567271616546e-8
3.618124783651193e-8
6.33095744131684e-8
1.1227743672700688e-7
1.0435824192931937e-7
5.1757695780313656e-8
3.1379947954954924e-8
3.216626296833348e-8
4.548559323306652e-8
6.51418513381048e-8
5.0988502335329565e-8
5.354130066851342e-8
1.0257260201622613e-7
1.2107358525128965e-7
1.4439217458268874e-6
5.064627411573453e-7
9.988492283045837e-8
2.718636279831967e-8
8.655099118078257e-8
9.485830306823616e-8
1.0337501793750359e-7
1.386789684847047e-7
3.747616141683678e-8
4.0822627188613635e-8
1.715365552810707e-8
1.5640722927015997e-8
4.060029655384369e-8
2.0391353650950114e-8
5.9947573073175305e-9
2.4252589310774325e-9
9.782570146963475e-10
2.2937297221339666e-8
9.76624983639138e-9
9.11042256234701e-9
2.4482806701710937e-9
2.398208714245518e-9
1.0779603741426534e-8
1.3630917377862638e-8
1.4427490603008487e-8
1.5400480754469832e-8
1.6538827623514106e-8
1.771922974347996e-8
1.8879926368596784e-8
2.0008097182293713e-8
2.1112293268037344e-8
2.220005944312884e-8
1.1412128781574482e-8
6.049216029501137e-9
2.288627778690429e-9
1.347869728890958e-9
3.0695793994519286e-9
2.789197104808465e-9
2.6915775978218386e-9
2.7942225808149133e-9
2.399943686853679e-9
1.1741629430333779e-9
1.6228855763874157e-8
1.7769846642505017e-8
9.903383369083836e-9
7.536493355402884e-9
6.637573748062118e-9
6.410945025042418e-9
6.65027841751234e-9
7.366007203153555e-9
8.762287352427705e-9
1.3951962165303837e-8
1.2128610709575827e-8
8.215428827048871e-9
9.647741649758132e-9
1.5168934529470188e-8
3.0645075616605484e-8
4.9260040512258546e-8
6.348275908539066e-8
1.13785622000353e-7
1.197845459768306e-7
3.025462070820094e-7
4.76619779347694e-8
8.020511905321468e-8
1.4088061460177366e-7
2.1148977914580673e-7
1.7660428995597907e-7
7.403653251152361e-8
4.051726197998999e-8
4.595560828704841e-8
4.0987173392665205e-8
7.553335125764918e-8
4.9615918217400965e-8
1.7490769576468426e-8
8.611470427473515e-9
3.803445470466189e-9
1.4307130456767585e-8
1.4802445756498461e-8
1.2576120210624819e-8
1.117993941612434e-8
4.4159607044835046e-9
1.38037093000158e-9
3.6569967909577747e-9
2.9165680699955733e-8
3.9805387606806614e-8
3.7403401586424004e-8
3.9517594623265543e-8
4.4440886684748274e-8
5.25428161775374e-8
6.572835502889069e-8
8.758732085479355e-8
1.1986918633777677e-7
1.3883152410503415e-7
4.156368628930686e-8
1.2018901615057782e-8
4.957555266170897e-9
2.497486666318451e-9
8.203824175875432e-10
7.171925362293384e-10
1.9170738529222706e-9
1.2699297260294812e-9
4.419772495420872e-10
5.572562310522012e-10
2.241437566485002e-9
5.873921543480205e-9
1.8711993974518937e-8
3.756027018798752e-8
1.955638496776062e-8
1.7155928566445252e-8
1.9737370577593036e-8
2.8593099980833844e-8
5.201063160729541e-8
4.4978211176230994e-8
4.263915688973126e-8
5.405722444085985e-8
3.018763906457316e-8
2.9169493729376087e-8
3.725407001888625e-8
6.204011799390383e-8
1.2871813488053692e-7
2.279788784038206e-7
3.479083495815258e-7
1.0749366583244566e-7
3.232310602753828e-7
3.8734576160617237e-7
4.791623007910096e-7
3.1464027947314945e-7
7.736894004597666e-8
1.2483848111705243e-8
6.817760334209649e-11
1.2833600469269067e-8
3.098715048676999e-8
3.187053656164105e-8
8.275224090577992e-8
6.074441273610741e-8
1.3377053290606877e-7
2.4510278491426775e-7
4.381334080807027e-7
1.8932166086270286e-7
8.525568856943745e-8
9.730804719699022e-8
1.1648369305443728e-7
5.22981305267726e-8
8.947443528084876e-10
4.1319519748213966e-10
6.36610326740468e-11
3.617484900533749e-10
4.317154684144301e-9
4.629377768304322e-9
9.030631338653612e-10
5.329269820046159e-10
8.829475231062187e-10
1.7204041639095752e-10
1.8106452003934243e-10
5.440923066126594e-10
2.0237672210724697e-11
5.158948084656888e-10
2.526167779575442e-9
5.682999891253141e-9
9.58385649358358e-9
1.1328974551568661e-8
6.821594756564834e-9
2.6799385871626077e-8
2.819899380009735e-8
2.0951522816021414e-8
9.021423510142706e-8
2.4690137295421493e-7
5.17253785790954e-9
6.619741656407106e-11
1.6564942962778217e-12
4.925550361630575e-13
1.3305108969438228e-13
6.224759183183704e-13
1.76031755928108e-12
2.2355923635434107e-12
3.112175637100751e-12
2.2411288554250264e-12
2.445634969698965e-12
2.961181134572992e-12
3.6744927966868064e-12
4.600295512123795e-12
5.785797872494198e-12
7.298291631693489e-12
9.22527526892368e-12
1.1677341108141091e-11
8.6607347336194e-11
2.3719330821379467e-11
8.782566522025916e-12
8.720783957038978e-13
7.329094814505006e-12
1.3986822332413608e-11
2.232152227366876e-11
3.3680957135477744e-11
4.974261612265858e-11
7.269467230484102e-11
1.0523524970295586e-10
1.501652969170379e-10
2.092873189013868e-10
2.8194607439672605e-10
3.649699232815414e-10
4.5524404787479317e-10
5.524184316592976e-10
6.591299914484723e-10
7.798376068502267e-10
9.199949944150043e-10
1.3927529470001289e-9
5.331893775499203e-9
1.9047108567377747e-8
3.072175598563805e-8
3.310898137533189e-8
3.4357165150963067e-8
3.645324979130071e-8
3.927544752929952e-8
4.254636998276886e-8
4.604207237790798e-8
4.959427382827734e-8
4.806210362825084e-8
4.6881805419861636e-8
2.8765367432018234e-8
8.955370742811817e-9
2.8345883769140063e-9
5.567444265641503e-10
6.420776568445141e-10
1.3515325117205956e-9
2.999208329076688e-10
9.005855073812582e-9
8.935398165875865e-9
9.38462034891068e-9
1.0109559429631199e-8
1.1329762112837861e-8
1.3430499845257371e-8
1.7059724393623294e-8
2.3565672719286716e-8
3.618124783569372e-8
6.330957441304964e-8
1.1227743672778854e-7
1.0435824193034687e-7
5.1757695779035794e-8
3.1379947954676316e-8
3.2166262968476934e-8
4.5485593233578196e-8
6.514185133796244e-8
5.098850233582366e-8
5.3541300670036525e-8
1.0257260201858805e-7
1.2107358524996667e-7
1.4439217458365882e-6
5.064627411776165e-7
9.988492285089914e-8
2.7186362796423634e-8
8.655099118156621e-8
9.485830306766387e-8
1.0337501793803803e-7
1.386789684791533e-7
3.747616141424767e-8
4.082262718948204e-8
1.715365552892566e-8
1.564072292659856e-8
4.060029655616903e-8
2.0391353651671548e-8
5.994757306128047e-9
2.4252589311977165e-9
9.78257012672843e-10
2.2937297212238148e-8
9.766249835975363e-9
9.110422560535616e-9
2.4482806704125733e-9
2.398208714255882e-9
1.0779603741170959e-8
1.3630917377593318e-8
1.4427490603872322e-8
1.540048075406529e-8
1.653882762328204e-8
1.7719229743109616e-8
1.887992636816028e-8
2.000809718257299e-8
2.1112293267334406e-8
2.2200059444414238e-8
1.141212878210715e-8
6.049216029891971e-9
2.2886277790075365e-9
1.3478697289702576e-9
3.069579399299545e-9
2.789197104528836e-9
2.6915775980000195e-9
2.794222580867913e-9
2.39994368680536e-9
1.174162944349948e-9
1.622885574682426e-8
1.776984664351744e-8
9.903383374683108e-9
7.536493352977891e-9
6.6375737481926974e-9
6.410945025202841e-9
6.6502784196231596e-9
7.366007203471399e-9
8.76228735208042e-9
1.3951962166384572e-8
1.2128610709197165e-8
8.215428826655083e-9
9.64774165025001e-9
1.516893452953616e-8
3.064507561783024e-8
4.926004051306095e-8
6.348275908605454e-8
1.1378562200144762e-7
1.1978454597681894e-7
3.025462070812868e-7
4.766197793642253e-8
8.020511905096287e-8
1.4088061460103637e-7
2.1148977914657057e-7
1.7660428995700313e-7
7.403653250989426e-8
4.051726197621536e-8
4.595560828745855e-8
4.098717339317235e-8
7.553335125905004e-8
4.961591821517866e-8
1.7490769575009077e-8
8.611470426639086e-9
3.803445472222377e-9
1.430713046881267e-8
1.4802445752882708e-8
1.2576120208716146e-8
1.1179939416496963e-8
4.415960702948965e-9
1.3803709291821714e-9
3.656996790661337e-9
2.91656807009104e-8
3.9805387604513934e-8
3.740340158717741e-8
3.951759462424396e-8
4.444088668609719e-8
5.254281617796832e-8
6.572835502901377e-8
8.758732085493615e-8
1.198691863386637e-7
1.3883152410750116e-7
4.1563686290454136e-8
1.2018901614923485e-8
4.957555266068092e-9
2.497486666281777e-9
8.203824171649069e-10
7.171925368111124e-10
1.9170738532291587e-9
1.2699297261306164e-9
4.419772494017635e-10
5.572562313467137e-10
2.24143756641689e-9
5.873921543139325e-9
1.8711993974302556e-8
3.7560270185040164e-8
1.955638496808008e-8
1.715592856853391e-8
1.973737057976684e-8
2.8593099980390634e-8
5.20106316072628e-8
4.497821117738248e-8
4.2639156888658e-8
5.405722444033454e-8
3.018763906604721e-8
2.9169493729428447e-8
3.725407001915284e-8
6.2040117993939e-8
1.2871813488141808e-7
2.2797887840490064e-7
3.479083495809057e-7
1.0749366583007566e-7
3.2323106027008127e-7
3.8734576161579095e-7
4.791623007884864e-7
3.1464027947643514e-7
7.736894003524126e-8
1.2483848112032764e-8
6.8177602867098e-11
1.283360046971543e-8
3.098715048743449e-8
3.187053656170928e-8
8.275224090687519e-8
6.074441273554838e-8
1.3377053289982352e-7
2.45102784901899e-7
4.3813340805766796e-7
1.8932166085524802e-7
8.525568856882921e-8
9.730804720226817e-8
1.1648369304666153e-7
5.229813052248776e-8
8.947443528849227e-10
4.131951974278113e-10
6.366103264780423e-11
3.6174849083511365e-10
4.317154675119077e-9
4.62937775363625e-9
9.030631329528454e-10
5.32926984510823e-10
8.829475338646428e-10
1.7204041610876346e-10
1.8106451771573564e-10
5.440923193717183e-10
2.0237645665276005e-11
5.158948157624566e-10
2.5261677635339564e-9
5.6829998877311e-9
9.583856484108324e-9
1.1328974535803871e-8
6.821594796548179e-9
2.679938585752926e-8
2.8198993799706104e-8
2.095152281583847e-8
9.021423510028203e-8
2.469013729540165e-7
5.1725378578344155e-9
6.619741651867056e-11
1.6564942971695537e-12
4.925550363202468e-13
1.3305108964698012e-13
6.224759229421357e-13
1.7603175580422295e-12
2.2355923174481115e-12
3.1121756164275037e-12
2.2411289879764754e-12
2.4456348444486745e-12
2.9611811302448703e-12
3.6744928386767045e-12
4.600295384188805e-12
5.785797903541662e-12
7.298291629950891e-12
9.22527532317916e-12
1.1677341395948274e-11
8.660734798119552e-11
2.3719331024466456e-11
8.782566350475765e-12
8.720783466945135e-13
7.329094687348159e-12
1.398682223315164e-11
2.2321522304745374e-11
3.368095708528922e-11
4.974261634550733e-11
7.269467223072757e-11
1.052352496073654e-10
1.5016529706235254e-10
2.0928731891125897e-10
2.819460743983947e-10
3.6496992330581826e-10
4.5524404769802007e-10
5.524184315467339e-10
6.591299909750818e-10
7.79837607120918e-10
9.199949945916232e-10
1.3927529470034932e-9
5.331893776680661e-9
1.9047108562594343e-8
3.0721755987362934e-8
3.310898137402006e-8
3.4357165151723914e-8
3.645324979094932e-8
3.9275447529580774e-8
4.2546369983759653e-8
4.6042072379117124e-8
4.959427382829089e-8
4.806210362720492e-8
4.688180542321847e-8
2.8765367430537713e-8
8.955370742937098e-9
2.8345883764357106e-9
5.567444267924543e-10
6.420776567815843e-10
1.351532509031679e-9
2.9992083129574334e-10
9.005855082604956e-9
8.935398163215273e-9
9.384620347785484e-9
1.0109559430878701e-8
1.1329762114666149e-8
1.34304998445986e-8
1.70597243929477e-8
2.3565672717759433e-8
3.6181247836346833e-8
6.330957441307455e-8
1.1227743672812825e-7
1.0435824192852852e-7
5.1757695777807775e-8
3.137994795530843e-8
3.216626296867258e-8
4.5485593233556875e-8
6.514185133793018e-8
5.098850233583378e-8
5.354130066998641e-8
1.0257260201764174e-7
1.2107358524905891e-7
1.4439217458277838e-6
5.064627411791082e-7
9.988492284436006e-8
2.7186362800728385e-8
8.655099118029346e-8
9.485830306817522e-8
1.033750179376787e-7
1.3867896847511818e-7
3.747616141893361e-8
4.0822627189811836e-8
1.715365552883702e-8
1.564072292659075e-8
4.060029655643881e-8
2.039135365023595e-8
5.994757306787384e-9
2.425258931580283e-9
9.782570108735325e-10
2.2937297215930054e-8
9.766249835677645e-9
9.110422561965087e-9
2.4482806702963627e-9
2.3982087142551486e-9
1.077960374269179e-8
1.3630917378125915e-8
1.4427490603221314e-8
1.540048075531978e-8
1.6538827623211404e-8
1.771922974330174e-8
1.8879926368905027e-8
2.0008097180617505e-8
2.1112293266599406e-8
2.2200059443289312e-8
1.1412128782284137e-8
6.0492160296159895e-9
2.288627778900501e-9
1.3478697283835543e-9
3.0695793986079455e-9
2.7891971049648577e-9
2.691577598308796e-9
2.794222580653553e-9
2.3999436867718743e-9
1.1741629444397322e-9
1.6228855750342263e-8
1.7769846645211386e-8
9.903383369665986e-9
7.536493351952803e-9
6.6375737470071044e-9
6.4109450248423e-9
6.650278418472031e-9
7.366007202928601e-9
8.762287351685482e-9
1.39519621675387e-8
1.2128610710748433e-8
8.215428826580028e-9
9.647741650321809e-9
1.5168934530209528e-8
3.0645075617483665e-8
4.926004051302815e-8
6.34827590862035e-8
1.1378562200123034e-7
1.1978454597633073e-7
3.0254620708042924e-7
4.7661977935395e-8
8.020511905046415e-8
1.4088061460125083e-7
2.1148977914669903e-7
1.7660428995764743e-7
7.403653250971601e-8
4.0517261972945724e-8
4.595560828773234e-8
4.098717339344576e-8
7.553335125801385e-8
4.961591821778883e-8
1.7490769575682826e-8
8.611470428428065e-9
3.803445470504831e-9
1.430713046448576e-8
1.4802445749355563e-8
1.2576120209974976e-8
1.1179939414187763e-8
4.415960703425595e-9
1.3803709299514652e-9
3.656996791199574e-9
2.9165680699272647e-8
3.980538760546799e-8
3.740340158784319e-8
3.9517594624475e-8
4.444088668585914e-8
5.254281617686045e-8
6.572835502955815e-8
8.758732085510812e-8
1.1986918633948526e-7
1.3883152410644346e-7
4.156368629056014e-8
1.2018901615033859e-8
4.9575552660340145e-9
2.497486666198277e-9
8.203824177206952e-10
7.171925354744185e-10
1.917073853340867e-9
1.2699297262382806e-9
4.4197724952022667e-10
5.572562306469765e-10
2.2414375667551655e-9
5.873921543256005e-9
1.8711993971225004e-8
3.7560270187351585e-8
1.9556384967752973e-8
1.7155928567206797e-8
1.9737370578109207e-8
2.8593099980432198e-8
5.201063160772992e-8
4.4978211178523104e-8
4.263915688982375e-8
5.405722444139509e-8
3.018763906547741e-8
2.9169493730543553e-8
3.7254070019541096e-8
6.204011799472456e-8
1.2871813488207058e-7
2.279788784053514e-7
3.47908349584293e-7
1.0749366583049247e-7
3.232310602796833e-7
3.873457616256157e-7
4.791623007855554e-7
3.1464027948685593e-7
7.736894003599103e-8
1.2483848111966004e-8
6.81776036529934e-11
1.2833600470085302e-8
3.0987150487391545e-8
3.187053656182206e-8
8.275224090613062e-8
6.074441273566113e-8
1.3377053290206818e-7
2.4510278489779164e-7
4.3813340805363317e-7
1.893216608525275e-7
8.525568856603597e-8
9.73080472089892e-8
1.1648369304583396e-7
5.229813052085332e-8
8.947443531853138e-10
4.131951975030377e-10
6.366103272884955e-11
3.617484905289021e-10
4.317154667596649e-9
4.6293777654552925e-9
9.030631329881698e-10
5.329269850814694e-10
8.829475373371777e-10
1.7204041759462678e-10
1.81064515584582e-10
5.440923071041704e-10
2.0237670365443084e-11
5.158948322710562e-10
2.5261677619526063e-9
5.682999892892559e-9
9.583856472534444e-9
1.1328974518257317e-8
6.821594776384548e-9
2.6799385869235048e-8
2.8198993799923318e-8
2.0951522815834055e-8
9.021423509933672e-8
2.4690137295714916e-7
5.172537858196135e-9
6.619741658398806e-11
1.6564942969439911e-12
4.925550363410633e-13
1.3305108986401135e-13
6.224759223050764e-13
1.7603175538558504e-12
2.2355923519909837e-12
3.1121756733490187e-12
2.2411289899271725e-12
2.445634920977552e-12
2.9611811747911857e-12
3.6744927779428614e-12
4.600295489452847e-12
5.785797968982569e-12
7.298291597916278e-12
9.225275300773692e-12
1.167734125462427e-11
8.660734826718463e-11
2.371933086594708e-11
8.782566448922433e-12
8.720784504854873e-13
7.329094660823005e-12
1.3986822322530364e-11
2.2321522272809055e-11
3.3680957141077124e-11
4.9742616233715706e-11
7.269467232352235e-11
1.0523524960254144e-10
1.5016529699925045e-10
2.0928731895268182e-10
2.819460743954926e-10
3.649699232276368e-10
4.552440477379666e-10
5.524184316872203e-10
6.591299910836349e-10
7.798376070268688e-10
9.199949948685923e-10
1.392752946931259e-9
5.331893774866795e-9
1.9047108565630894e-8
3.072175598540179e-8
3.3108981375445586e-8
3.43571651519897e-8
3.6453249791351746e-8
3.927544752878944e-8
4.254636998310601e-8
4.604207237833505e-8
4.95942738275849e-8
4.806210362882405e-8
4.688180541929247e-8
2.8765367429173712e-8
8.955370743991133e-9
2.834588375580435e-9
5.567444270436829e-10
6.420776567117359e-10
1.3515325095996708e-9
2.9992082593438305e-10
9.005855079811464e-9
8.935398165521325e-9
9.384620346819236e-9
1.0109559431535486e-8
1.132976211349515e-8
1.3430499844925583e-8
1.7059724394506657e-8
2.3565672718292885e-8
3.618124783683384e-8
6.330957441284261e-8
1.1227743672847196e-7
1.0435824192810214e-7
5.175769577930951e-8
3.137994795487796e-8
3.216626296862037e-8
4.548559323361896e-8
6.514185133835584e-8
5.098850233561649e-8
5.354130066973596e-8
1.0257260201977919e-7
1.2107358525207552e-7
1.4439217458316367e-6
5.064627411793975e-7
9.988492284160269e-8
2.7186362795834073e-8
8.655099117935192e-8
9.485830306884185e-8
1.0337501793754668e-7
1.3867896847880606e-7
3.747616141440962e-8
4.0822627189774864e-8
1.7153655529253567e-8
1.5640722926282394e-8
4.060029655603717e-8
2.0391353648190206e-8
5.994757306155089e-9
2.4252589303549216e-9
9.782570136549176e-10
2.2937297218747136e-8
9.766249837734343e-9
9.110422562273226e-9
2.4482806709167775e-9
2.3982087148010625e-9
1.0779603741608042e-8
1.3630917377147359e-8
1.4427490602202042e-8
1.5400480754034675e-8
1.6538827624056845e-8
1.7719229742647987e-8
1.8879926369440475e-8
2.0008097181537617e-8
2.1112293266614044e-8
2.2200059444134456e-8
1.1412128782001683e-8
6.049216029854174e-9
2.2886277791794333e-9
1.3478697292733744e-9
3.0695793989541313e-9
2.7891971048110323e-9
2.6915775976774373e-9
2.794222580772168e-9
2.3999436871781507e-9
1.174162941590715e-9
1.6228855751363447e-8
1.7769846644358798e-8
9.903383371385918e-9
7.536493355099456e-9
6.637573748989432e-9
6.41094502536149e-9
6.650278416503684e-9
7.366007202911725e-9
8.762287353246119e-9
1.3951962167226203e-8
1.212861070881206e-8
8.215428827282042e-9
9.647741650293458e-9
1.516893453007873e-8
3.064507561814462e-8
4.9260040513215786e-8
6.348275908630371e-8
1.1378562200239532e-7
1.1978454597840326e-7
3.025462070843106e-7
4.7661977936604e-8
8.020511905273503e-8
1.4088061460141463e-7
2.1148977914751798e-7
1.7660428995716973e-7
7.403653251251454e-8
4.0517261979848996e-8
4.595560828772665e-8
4.098717339324001e-8
7.553335125861815e-8
4.961591821519627e-8
1.749076957456295e-8
8.61147042743491e-9
3.803445470483439e-9
1.4307130460947317e-8
1.4802445751338211e-8
1.2576120210796532e-8
1.1179939413755761e-8
4.415960705432661e-9
1.3803709276608776e-9
3.6569967908893578e-9
2.91656807007658e-8
3.980538760733885e-8
3.7403401588414955e-8
3.951759462463636e-8
4.444088668611851e-8
5.2542816179186594e-8
6.572835503030885e-8
8.758732085604456e-8
1.1986918633888575e-7
1.3883152410601658e-7
4.1563686290707485e-8
1.201890161511444e-8
4.957555266020225e-9
2.4974866655061594e-9
8.203824173748703e-10
7.171925362754388e-10
1.9170738524349445e-9
1.2699297255904753e-9
4.4197724975924377e-10
5.572562313234747e-10
2.2414375664695326e-9
5.873921543579447e-9
1.8711993973378923e-8
3.756027018321403e-8
1.9556384968433663e-8
1.7155928567272846e-8
1.9737370578363485e-8
2.85930999807078e-8
5.201063160765057e-8
4.497821117794782e-8
4.2639156888914537e-8
5.4057224440632784e-8
3.018763906548656e-8
2.9169493729926437e-8
3.725407001930981e-8
6.204011799439092e-8
1.2871813488257181e-7
2.2797887840551664e-7
3.479083495805461e-7
1.0749366582709633e-7
3.232310602864533e-7
3.873457616224874e-7
4.791623007838348e-7
3.146402794594127e-7
7.736894004125188e-8
1.248384811190749e-8
6.817760378126218e-11
1.283360046989114e-8
3.098715048774737e-8
3.187053656171453e-8
8.275224090871638e-8
6.074441273524378e-8
1.3377053289985094e-7
2.451027848954618e-7
4.381334080447012e-7
1.8932166085295357e-7
8.525568856330584e-8
9.730804721584677e-8
1.1648369304497332e-7
5.229813052096116e-8
8.947443527603539e-10
4.1319519751962185e-10
6.366103269630367e-11
3.6174849046058255e-10
4.317154661011766e-9
4.629377768136071e-9
9.0306313490572e-10
5.329269837008395e-10
8.829475365650728e-10
1.7204041649875472e-10
1.8106451045701488e-10
5.44092300698151e-10
2.0237656986541788e-11
5.1589481589782e-10
2.5261677639862613e-9
5.682999900478901e-9
9.583856513544787e-9
1.1328974537894832e-8
6.821594744719498e-9
2.6799385863728517e-8
2.81989937998342e-8
2.095152281636862e-8
9.021423509997234e-8
2.4690137295697324e-7
5.172537858331895e-9
6.61974166973802e-11
1.65649429697928e-12
4.925550365166375e-13
1.330510902393432e-13
6.224759175899737e-13
1.760317554876536e-12
2.235592376038529e-12
3.1121755986465217e-12
2.24112895968634e-12
2.4456349835260567e-12
2.9611811366390887e-12
3.6744928090580236e-12
4.6002954549395e-12
5.785797893661642e-12
7.298291557048526e-12
9.225275218681334e-12
1.167734112390323e-11
8.660734780383028e-11
2.3719330833288308e-11
8.782566518787554e-12
8.720784669053039e-13
7.32909470532178e-12
1.3986822328778797e-11
2.2321522193906354e-11
3.3680957279778924e-11
4.9742616237357356e-11
7.269467232565397e-11
1.0523524967171475e-10
1.501652970091552e-10
2.0928731898157638e-10
2.8194607439945383e-10
3.6496992326792403e-10
4.5524404781324374e-10
5.524184315878464e-10
6.591299911220105e-10
7.798376072859037e-10
9.19994994493094e-10
1.3927529474941782e-9
5.331893776819253e-9
1.904710856706233e-8
3.072175598598615e-8
3.310898137199913e-8
3.4357165150867603e-8
3.645324979224625e-8
3.9275447529126764e-8
4.254636998347989e-8
4.604207237792915e-8
4.959427382814242e-8
4.8062103624906233e-8
4.688180541993491e-8
2.876536743156254e-8
8.955370742924975e-9
2.8345883773761645e-9
5.567444267912725e-10
6.420776570876748e-10
1.351532509519201e-9
2.9992083020303077e-10
9.005855078357755e-9
8.935398162193493e-9
9.38462034693211e-9
1.0109559428972184e-8
1.1329762114395685e-8
1.3430499844009454e-8
1.7059724393366895e-8
2.3565672717492184e-8
3.618124783683808e-8
6.330957441337231e-8
1.1227743672850822e-7
1.0435824192964537e-7
5.1757695777598114e-8
3.137994795502049e-8
3.216626296921092e-8
4.5485593233580486e-8
6.514185133795371e-8
5.098850233571193e-8
5.354130067069183e-8
1.0257260201917218e-7
1.2107358524999152e-7
1.4439217458292339e-6
5.064627411566738e-7
9.988492283695845e-8
2.7186362796416987e-8
8.655099117984037e-8
9.485830306762502e-8
1.0337501793714871e-7
1.3867896848224104e-7
3.747616141667921e-8
4.082262718991994e-8
1.7153655529128332e-8
1.564072292656202e-8
4.0600296555507356e-8
2.0391353652709508e-8
5.994757307153111e-9
2.4252589318175507e-9
9.782570149542159e-10
2.293729722024769e-8
9.766249836643074e-9
9.110422560427399e-9
2.4482806710553663e-9
2.3982087138669655e-9
1.0779603741959738e-8
1.3630917378793579e-8
1.4427490604034554e-8
1.5400480754802295e-8
1.6538827623281023e-8
1.7719229743922728e-8
1.887992636879752e-8
2.000809718102482e-8
2.1112293266122755e-8
2.2200059443836654e-8
1.1412128781655051e-8
6.049216029326512e-9
2.2886277790784362e-9
1.347869728788522e-9
3.0695793987938895e-9
2.7891971045335298e-9
2.6915775978621256e-9
2.7942225807754316e-9
2.3999436868574126e-9
1.1741629422790984e-9
1.622885575640491e-8
1.776984664320961e-8
9.903383370117789e-9
7.536493354931184e-9
6.63757374811792e-9
6.410945023315641e-9
6.650278416423342e-9
7.3660072034912095e-9
8.762287352897153e-9
1.3951962166216979e-8
1.2128610711136107e-8
8.215428827022944e-9
9.647741650775744e-9
1.5168934529785813e-8
3.064507561795386e-8
4.9260040513295334e-8
6.348275908643448e-8
1.1378562200249588e-7
1.197845459783616e-7
3.0254620708316336e-7
4.766197793680845e-8
8.020511905188935e-8
1.408806146020072e-7
2.1148977914749145e-7
1.7660428995914014e-7
7.403653250760519e-8
4.051726197802257e-8
4.595560828779523e-8
4.098717339360271e-8
7.553335125860397e-8
4.9615918215064815e-8
1.7490769573665375e-8
8.611470426843883e-9
3.803445468930396e-9
1.4307130462510728e-8
1.4802445752318251e-8
1.2576120208482216e-8
1.1179939414745246e-8
4.4159607048572975e-9
1.3803709295081787e-9
3.656996790297529e-9
2.916568069963953e-8
3.980538760605761e-8
3.740340158752665e-8
3.951759462424121e-8
4.444088668614743e-8
5.2542816178609335e-8
6.572835502961182e-8
8.758732085538605e-8
1.198691863385329e-7
1.3883152410650328e-7
4.156368629069901e-8
1.2018901615066731e-8
4.957555266177396e-9
2.4974866660952713e-9
8.203824172901064e-10
7.171925357377034e-10
1.917073852754508e-9
1.2699297266289464e-9
4.419772489611787e-10
5.572562310285598e-10
2.241437566465876e-9
5.873921543396861e-9
1.8711993975736176e-8
3.756027018564306e-8
1.9556384970061574e-8
1.7155928567740097e-8
1.973737057939695e-8
2.8593099980321514e-8
5.2010631607431976e-8
4.4978211179349676e-8
4.2639156889141164e-8
5.4057224442825454e-8
3.018763906522746e-8
2.9169493730299234e-8
3.7254070019183185e-8
6.204011799485684e-8
1.287181348819444e-7
2.2797887840557561e-7
3.479083495799955e-7
1.0749366583041633e-7
3.232310602889897e-7
3.873457616279278e-7
4.791623007806207e-7
3.146402794693292e-7
7.736894004274692e-8
1.2483848111996333e-8
6.817760376764307e-11
1.2833600470168048e-8
3.0987150488021884e-8
3.187053656170404e-8
8.27522409068897e-8
6.074441273530761e-8
1.3377053289982016e-7
2.4510278489386527e-7
4.3813340804391696e-7
1.8932166085111847e-7
8.525568856728212e-8
9.73080472047277e-8
1.1648369304411235e-7
5.229813052086284e-8
8.947443529297403e-10
4.1319519750313247e-10
6.366103274749048e-11
3.617484903452169e-10
4.317154683698582e-9
4.629377753865616e-9
9.030631335545477e-10
5.329269827127889e-10
8.829475337311997e-10
1.7204041703171923e-10
1.8106451046238486e-10
5.440923007694581e-10
2.0237640933655357e-11
5.158948380088097e-10
2.52616779568431e-9
5.682999909175654e-9
9.583856474352397e-9
1.132897453902078e-8
6.821594810691123e-9
2.6799385865284467e-8
2.819899379944577e-8
2.0951522817298925e-8
9.021423510092729e-8
2.469013729581152e-7
5.172537858374238e-9
6.61974166301395e-11
1.656494296906028e-12
4.925550362353726e-13
1.3305109045729923e-13
6.224759195751836e-13
1.76031755097449e-12
2.235592381599528e-12
3.1121756009412997e-12
2.2411289909337026e-12
2.4456349986861605e-12
2.9611811934411112e-12
3.6744929158569135e-12
4.600295429667456e-12
5.78579789448856e-12
7.298291624325475e-12
9.22527521976692e-12
1.1677341269412871e-11
8.66073480158924e-11
2.3719330790678448e-11
8.782566460921772e-12
8.720784975050086e-13
7.32909465067808e-12
1.3986822319911017e-11
2.2321522255359583e-11
3.368095699299458e-11
4.9742616136560287e-11
7.269467232577706e-11
1.0523524968232139e-10
1.5016529687709332e-10
2.0928731896659567e-10
2.819460743946403e-10
3.649699232670859e-10
4.552440478759079e-10
5.524184316463392e-10
6.591299912895889e-10
7.798376069707043e-10
9.199949951918736e-10
1.3927529469991443e-9
5.3318937746145585e-9
1.904710856438808e-8
3.072175598607446e-8
3.3108981372210046e-8
3.435716515247274e-8
3.645324979199337e-8
3.92754475294405e-8
4.254636998363682e-8
4.6042072378830535e-8
4.9594273828030145e-8
4.806210362573674e-8
4.688180542064636e-8
2.8765367430402515e-8
8.955370743858473e-9
2.834588376239211e-9
5.567444268834546e-10
6.4207765615428e-10
1.3515325100892427e-9
2.999208324472349e-10
9.005855078739172e-9
8.935398161778877e-9
9.384620345025796e-9
1.0109559431723694e-8
1.132976211249592e-8
1.34304998431805e-8
1.7059724394306757e-8
2.3565672716309772e-8
3.618124783683806e-8
6.330957441335977e-8
1.1227743672812937e-7
1.0435824192911355e-7
5.1757695779961694e-8
3.137994795513495e-8
3.2166262969450664e-8
4.5485593233439084e-8
6.514185133786227e-8
5.098850233572042e-8
5.354130067017785e-8
1.0257260201844058e-7
1.2107358524929786e-7
1.4439217458273016e-6
5.06462741185813e-7
9.988492285041799e-8
2.7186362786759184e-8
8.655099117832643e-8
9.485830306735941e-8
1.0337501793703257e-7
1.38678968473923e-7
3.747616141587273e-8
4.082262718985768e-8
1.7153655528874718e-8
1.564072292670142e-8
4.060029655580907e-8
2.0391353650653193e-8
5.994757306141982e-9
2.425258930960847e-9
9.78257014190876e-10
2.2937297210597005e-8
9.766249834941312e-9
9.110422563495554e-9
2.448280670973657e-9
2.398208713545627e-9
1.0779603741256547e-8
1.3630917378455704e-8
1.4427490601882112e-8
1.54004807543403e-8
1.6538827623873704e-8
1.7719229743248467e-8
1.8879926368856442e-8
2.000809718210438e-8
2.1112293266563735e-8
2.2200059442867655e-8
1.1412128781817248e-8
6.049216029274953e-9
2.2886277787166204e-9
1.3478697286334102e-9
3.0695793990023026e-9
2.7891971049241286e-9
2.6915775977540727e-9
2.7942225808195886e-9
2.399943687009275e-9
1.1741629417140447e-9
1.6228855759898568e-8
1.7769846645424925e-8
9.90338337229421e-9
7.536493357735816e-9
6.637573750554171e-9
6.410945024223992e-9
6.650278415531683e-9
7.366007204467286e-9
8.76228735226076e-9
1.3951962167132297e-8
1.2128610709903186e-8
8.215428826373414e-9
9.64774165036147e-9
1.516893452986446e-8
3.06450756177909e-8
4.926004051326579e-8
6.348275908636749e-8
1.1378562200114808e-7
1.19784545975573e-7
3.025462070793724e-7
4.766197793682077e-8
8.02051190538907e-8
1.4088061460115366e-7
2.1148977914720232e-7
1.7660428995939767e-7
7.403653251588989e-8
4.051726197858572e-8
4.5955608287764864e-8
4.0987173393089846e-8
7.553335125938963e-8
4.96159182165372e-8
1.7490769574780848e-8
8.611470426637697e-9
3.803445470644129e-9
1.4307130458559435e-8
1.4802445748290798e-8
1.2576120207957042e-8
1.117993941458504e-8
4.415960703295395e-9
1.3803709301376322e-9
3.6569967909388964e-9
2.9165680701119583e-8
3.980538760522964e-8
3.740340158790022e-8
3.9517594624825004e-8
4.444088668701796e-8
5.2542816178956956e-8
6.572835502989236e-8
8.758732085562064e-8
1.1986918633831225e-7
1.388315241064501e-7
4.1563686289849824e-8
1.2018901615506927e-8
4.957555266268305e-9
2.4974866659153185e-9
8.203824176196387e-10
7.171925358128674e-10
1.917073851520105e-9
1.2699297260202953e-9
4.4197724956545386e-10
5.572562314299187e-10
2.241437566504159e-9
5.873921543209021e-9
1.8711993976212116e-8
3.7560270184656644e-8
1.95563849682294e-8
1.715592856763633e-8
1.9737370578684653e-8
2.8593099981232935e-8
5.2010631607720987e-8
4.497821117837183e-8
4.263915689099273e-8
5.405722444107505e-8
3.0187639064696766e-8
2.9169493730097464e-8
3.725407001957196e-8
6.204011799463034e-8
1.2871813488182182e-7
2.2797887840563033e-7
3.479083495802912e-7
1.0749366583035023e-7
3.23231060283071e-7
3.873457616283736e-7
4.791623007816559e-7
3.146402794700259e-7
7.736894004335126e-8
1.2483848112146849e-8
6.817760455065615e-11
1.2833600470020755e-8
3.0987150488096264e-8
3.187053656173799e-8
8.275224090739362e-8
6.074441273551867e-8
1.3377053289962505e-7
2.4510278489379094e-7
4.3813340804400516e-7
1.8932166085300574e-7
8.525568856504365e-8
9.730804720453265e-8
1.1648369304397612e-7
5.229813051978945e-8
8.947443529834788e-10
4.1319519747488234e-10
6.366103279191981e-11
3.6174849037263294e-10
4.317154682838731e-9
4.629377753084402e-9
9.030631335439727e-10
5.329269819380021e-10
8.829475395851255e-10
1.7204041717486095e-10
1.810645183775852e-10
5.440923073267357e-10
2.0237640890167767e-11
5.158948276736873e-10
2.5261677793266008e-9
5.6829998942726555e-9
9.583856502850442e-9
1.1328974541176366e-8
6.821594802776661e-9
2.6799385865098672e-8
2.81989937997612e-8
2.095152281638392e-8
9.021423510040469e-8
2.469013729582591e-7
5.172537857639403e-9
6.619741666878163e-11
1.6564942965708109e-12
4.925550360811065e-13
1.330510899966034e-13
6.224759207291359e-13
1.760317551198214e-12
2.2355923848417638e-12
3.112175601103918e-12
2.241128991110955e-12
2.4456349990088793e-12
2.9611811373007658e-12
3.674492916186542e-12
4.6002954763690234e-12
5.785797894279699e-12
7.298291624646702e-12
9.22527520962921e-12
1.1677341281351423e-11
8.660734821569959e-11
2.3719330798263604e-11
8.782566462008885e-12
8.720783814659775e-13
7.329094821745717e-12
1.3986822319613818e-11
2.2321522262674018e-11
3.3680957134862316e-11
4.974261622309134e-11
7.269467223240428e-11
1.0523524958941436e-10
1.5016529687437575e-10
2.0928731896389865e-10
2.8194607439523324e-10
3.64969923266774e-10
4.55244047861393e-10
5.524184315974713e-10
6.591299909850252e-10
7.798376070940892e-10
9.199949949387402e-10
1.3927529467553339e-9
5.331893775770142e-9
1.904710856495576e-8
3.0721755985239455e-8
3.3108981375108984e-8
3.435716515282468e-8
3.6453249791932454e-8
3.927544752950617e-8
4.254636998298002e-8
4.604207237731995e-8
4.959427382808005e-8
4.8062103626446245e-8
4.6881805422204304e-8
2.8765367431572287e-8
8.95537074474614e-9
2.834588377244555e-9
5.567444264361314e-10
6.42077656310851e-10
1.3515325095107216e-9
2.999208294187453e-10
9.005855080245119e-9
8.935398161389594e-9
9.384620347331906e-9
1.0109559431669777e-8
1.132976211293709e-8
1.3430499844539756e-8
1.7059724394337972e-8
2.3565672716299826e-8
3.6181247836439167e-8
6.330957441336965e-8
1.1227743672772095e-7
1.0435824192902703e-7
5.175769578026918e-8
3.137994795531167e-8
3.2166262969386594e-8
4.548559323342956e-8
6.514185133806333e-8
5.098850233580516e-8
5.354130067119413e-8
1.0257260202011477e-7
1.2107358524978082e-7
1.4439217458339093e-6
5.06462741177438e-7
9.988492285741979e-8
2.7186362786874344e-8
8.655099117940966e-8
9.485830306810285e-8
1.0337501793908933e-7
1.3867896847477976e-7
3.7476161420379784e-8
4.082262718999838e-8
1.7153655528645606e-8
1.5640722926246246e-8
4.0600296555811547e-8
2.039135365125428e-8
5.994757306949491e-9
2.425258930627003e-9
9.782570111858319e-10
2.2937297208584038e-8
9.766249835439458e-9
9.110422561694764e-9
2.448280670516442e-9
2.3982087151982288e-9
1.0779603741645304e-8
1.363091737700984e-8
1.4427490602956888e-8
1.5400480754541734e-8
1.6538827623166865e-8
1.771922974268051e-8
1.887992636831154e-8
2.000809718257526e-8
2.111229326635902e-8
2.2200059443716068e-8
1.14121287820464e-8
6.049216029807324e-9
2.2886277790919875e-9
1.3478697283681617e-9
3.0695793991894737e-9
2.7891971051902864e-9
2.69157759782948e-9
2.7942225809128507e-9
2.3999436868800914e-9
1.1741629440369823e-9
1.6228855751078622e-8
1.7769846644968298e-8
9.903383370289022e-9
7.536493355355364e-9
6.637573749177319e-9
6.410945021709753e-9
6.6502784183717395e-9
7.366007203280917e-9
8.762287351342986e-9
1.3951962167208055e-8
1.212861070995552e-8
8.21542882633669e-9
9.647741650207967e-9
1.516893452982433e-8
3.064507561754529e-8
4.926004051312992e-8
6.34827590864598e-8
1.137856220016965e-7
1.1978454597825953e-7
3.0254620708444174e-7
4.766197793727543e-8
8.02051190539205e-8
1.4088061459985275e-7
2.1148977914658153e-7
1.766042899596879e-7
7.403653251573749e-8
4.0517261978390756e-8
4.595560828783306e-8
4.098717339356706e-8
7.55333512571491e-8
4.961591821637524e-8
1.7490769575538162e-8
8.611470426509679e-9
3.803445470517184e-9
1.4307130462693551e-8
1.4802445751948566e-8
1.2576120207235537e-8
1.1179939415142658e-8
4.4159607034515546e-9
1.3803709291882654e-9
3.6569967910191164e-9
2.9165680699794585e-8
3.9805387605354594e-8
3.740340158768767e-8
3.951759462430576e-8
4.444088668573806e-8
5.2542816178829934e-8
6.572835503060348e-8
8.758732085627172e-8
1.1986918633983696e-7
1.38831524107296e-7
4.156368629047495e-8
1.2018901614946772e-8
4.957555266041827e-9
2.4974866656940804e-9
8.203824172136671e-10
7.171925360283622e-10
1.917073852151541e-9
1.2699297254209058e-9
4.4197724914354884e-10
5.572562308773187e-10
2.24143756655761e-9
5.873921543247149e-9
1.8711993973750496e-8
3.756027018535764e-8
1.955638496981799e-8
1.7155928566972205e-8
1.9737370577852136e-8
2.8593099980195574e-8
5.201063160766784e-8
4.4978211179555757e-8
4.2639156890639605e-8
5.4057224441284946e-8
3.0187639066276364e-8
2.9169493729694075e-8
3.725407001958649e-8
6.204011799442497e-8
1.2871813488245238e-7
2.2797887840567308e-7
3.479083495811897e-7
1.0749366582764036e-7
3.2323106028317873e-7
3.873457616241442e-7
4.791623007834802e-7
3.1464027947374746e-7
7.73689400438648e-8
1.2483848112335677e-8
6.81776044369956e-11
1.2833600470031537e-8
3.0987150487871807e-8
3.1870536561738816e-8
8.275224090707347e-8
6.074441273536705e-8
1.337705329004971e-7
2.4510278489222907e-7
4.3813340804295595e-7
1.893216608517439e-7
8.525568856577353e-8
9.730804721627271e-8
1.1648369304455672e-7
5.229813052079788e-8
8.947443527635466e-10
4.131951974848264e-10
6.366103262262754e-11
3.617484903256107e-10
4.317154674323965e-9
4.629377770515035e-9
9.030631361151066e-10
5.329269819358824e-10
8.829475398811782e-10
1.7204041762984862e-10
1.81064518374688e-10
5.440923073352762e-10
2.023765654058701e-11
5.158948112606685e-10
2.526167768100085e-9
5.682999888203422e-9
9.58385648277859e-9
1.1328974541791554e-8
6.8215947830923916e-9
2.679938586404364e-8
2.8198993799855225e-8
2.0951522815619607e-8
9.021423510064114e-8
2.469013729567906e-7
5.1725378578818725e-9
6.619741664194213e-11
1.6564942966460064e-12
4.925550364099123e-13
1.330510909133802e-13
6.22475922867026e-13
1.7603175580803155e-12
2.235592384068944e-12
3.1121756018251636e-12
2.2411289602099472e-12
2.4456349374570407e-12
2.961181193753859e-12
3.674492916323859e-12
4.600295476549748e-12
5.785797894628499e-12
7.298291603971214e-12
9.225275310489703e-12
1.167734132320764e-11
8.66073488126877e-11
2.3719330874558378e-11
8.782566499138555e-12
8.72078393913716e-13
7.329094669035028e-12
1.3986822387694576e-11
2.2321522254374472e-11
3.3680957141757855e-11
4.974261613321857e-11
7.269467232427956e-11
1.052352495882515e-10
1.5016529701702713e-10
2.0928731902490322e-10
2.8194607439890065e-10
3.649699233474235e-10
4.5524404786007437e-10
5.524184316186991e-10
6.591299914522116e-10
7.798376070277495e-10
9.199949952068207e-10
1.3927529469965958e-9
5.3318937762072195e-9
1.9047108564447225e-8
3.072175598766108e-8
3.310898137569268e-8
3.435716515028591e-8
3.645324979114366e-8
3.927544752992921e-8
4.254636998247514e-8
4.604207237890169e-8
4.9594273828325045e-8
4.806210362506803e-8
4.6881805422082424e-8
2.8765367433375435e-8
8.955370744946765e-9
2.834588376644905e-9
5.567444266298425e-10
6.420776565960436e-10
1.3515325109365161e-9
2.9992083324923706e-10
9.005855073592222e-9
8.935398166254694e-9
9.384620346358008e-9
1.0109559431701025e-8
1.1329762114732904e-8
1.3430499843273425e-8
1.7059724394008155e-8
2.35656727171373e-8
3.6181247837901854e-8
6.330957441334327e-8
1.1227743672775745e-7
1.0435824192796626e-7
5.1757695780135236e-8
3.137994795559152e-8
3.2166262969419695e-8
4.548559323334119e-8
6.514185133811843e-8
5.098850233573681e-8
5.3541300670751024e-8
1.0257260202045389e-7
1.210735852499402e-7
1.4439217458228028e-6
5.064627411505475e-7
9.988492284937533e-8
2.718636279234037e-8
8.65509911781713e-8
9.485830306843272e-8
1.033750179364928e-7
1.3867896847007481e-7
3.747616141982368e-8
4.082262718992382e-8
1.7153655529342386e-8
1.564072292663116e-8
4.0600296555416015e-8
2.039135365026141e-8
5.994757306918537e-9
2.4252589315104586e-9
9.782570117186315e-10
2.293729721846965e-8
9.7662498355014e-9
9.110422560172798e-9
2.448280671036085e-9
2.3982087154560295e-9
1.0779603741099618e-8
1.3630917377052599e-8
1.4427490604381835e-8
1.5400480754494627e-8
1.653882762371163e-8
1.7719229743315058e-8
1.8879926368703314e-8
2.000809718038317e-8
2.111229326655446e-8
2.2200059444672775e-8
1.1412128781955691e-8
6.0492160298380254e-9
2.2886277790133107e-9
1.3478697289199055e-9
3.0695793993582248e-9
2.789197104644956e-9
2.6915775975346055e-9
2.794222580780594e-9
2.3999436867012413e-9
1.1741629448759386e-9
1.6228855756280593e-8
1.7769846642718863e-8
9.903383373392702e-9
7.536493354745558e-9
6.637573748987711e-9
6.410945024407036e-9
6.650278417373226e-9
7.366007203291555e-9
8.762287353108537e-9
1.3951962165854273e-8
1.2128610709971661e-8
8.21542882722604e-9
9.647741650529464e-9
1.5168934529797506e-8
3.0645075617667094e-8
4.926004051317536e-8
6.34827590864265e-8
1.1378562200226484e-7
1.197845459781885e-7
3.02546207084433e-7
4.766197793739622e-8
8.020511905420437e-8
1.4088061460093124e-7
2.1148977914715145e-7
1.7660428995808034e-7
7.403653251606898e-8
4.051726198014251e-8
4.5955608287731294e-8
4.098717339363191e-8
7.553335125855859e-8
4.9615918215212245e-8
1.7490769573627874e-8
8.611470424679008e-9
3.80344547074037e-9
1.4307130459993784e-8
1.48024457520771e-8
1.2576120212989334e-8
1.1179939415135568e-8
4.415960702163291e-9
1.3803709298426463e-9
3.6569967909980328e-9
2.9165680699997446e-8
3.980538760576432e-8
3.740340158780676e-8
3.9517594624393354e-8
4.4440886686359424e-8
5.2542816178646703e-8
6.572835502999853e-8
8.758732085597068e-8
1.1986918633843399e-7
1.388315241068433e-7
4.1563686290054184e-8
1.2018901615448465e-8
4.957555266178336e-9
2.4974866661553895e-9
8.203824172629466e-10
7.171925362531526e-10
1.917073852912356e-9
1.2699297257132796e-9
4.4197724994983523e-10
5.572562314660824e-10
2.2414375665141734e-9
5.873921543153909e-9
1.8711993974664408e-8
3.7560270186181985e-8
1.9556384967414143e-8
1.7155928566156943e-8
1.9737370577051597e-8
2.8593099981287393e-8
5.201063160767683e-8
4.4978211179514874e-8
4.26391568894825e-8
5.40572244411028e-8
3.018763906571932e-8
2.916949372928406e-8
3.7254070019537086e-8
6.204011799435555e-8
1.287181348815127e-7
2.279788784056394e-7
3.4790834958155756e-7
1.0749366582889156e-7
3.232310602793994e-7
3.873457616214753e-7
4.791623007834875e-7
3.146402794699859e-7
7.736894003982778e-8
1.2483848112720761e-8
6.817760505468294e-11
1.2833600470249817e-8
3.098715048771423e-8
3.1870536561652505e-8
8.27522409072862e-8
6.074441273552579e-8
1.3377053289956475e-7
2.4510278489406607e-7
4.381334080429848e-7
1.8932166085277627e-7
8.525568856562124e-8
9.73080472153552e-8
1.1648369304399465e-7
5.229813052096311e-8
8.947443530645848e-10
4.1319519743870456e-10
6.366103260818257e-11
3.617484905808771e-10
4.3171546826671e-9
4.629377796965017e-9
9.03063133537819e-10
5.329269819575891e-10
8.829475338987707e-10
1.7204041692465184e-10
1.8106451155210461e-10
5.440923073334205e-10
2.0237656565180217e-11
5.158948157370429e-10
2.5261677836002774e-9
5.6829998937462005e-9
9.583856505506674e-9
1.1328974541581845e-8
6.8215947726039465e-9
2.679938585534305e-8
2.8198993799950705e-8
2.0951522815873753e-8
9.02142351000956e-8
2.469013729575661e-7
5.17253785815381e-9
6.619741656578412e-11
1.656494296604897e-12
4.92555036400923e-13
1.3305109015320816e-13
6.22475918065281e-13
1.7603175619830284e-12
2.235592383411629e-12
3.1121756016779618e-12
2.241128991164677e-12
2.445634998891138e-12
2.9611811372762468e-12
3.674492916127772e-12
4.600295476485475e-12
5.785797894697529e-12
7.298291634278146e-12
9.22527532005388e-12
1.1677341323008065e-11
8.660734742782024e-11
2.3719330958167714e-11
8.782566559926884e-12
8.720783810582172e-13
7.329094758805305e-12
1.3986822389774315e-11
2.232152226061313e-11
3.3680957142003237e-11
4.974261615082416e-11
7.269467231102732e-11
1.0523524958952584e-10
1.5016529689376122e-10
2.0928731898239394e-10
2.8194607439592715e-10
3.649699232671094e-10
4.5524404784876045e-10
5.524184316574883e-10
6.5912999144869e-10
7.798376068173759e-10
9.199949952020903e-10
1.3927529472639559e-9
5.331893775478587e-9
1.9047108564803965e-8
3.07217559863788e-8
3.3108981372939984e-8
3.435716515112858e-8
3.6453249791752916e-8
3.927544752952691e-8
4.254636998315507e-8
4.604207237831357e-8
4.9594273828182095e-8
4.806210362562294e-8
4.688180542198185e-8
2.8765367432061803e-8
8.955370742549394e-9
2.834588377204105e-9
5.567444266857669e-10
6.42077656203207e-10
1.3515325107110157e-9
2.9992083018116544e-10
9.005855076355116e-9
8.935398167632864e-9
9.384620347598698e-9
1.0109559431767937e-8
1.1329762114511719e-8
1.3430499843920186e-8
1.705972439362205e-8
2.3565672716316906e-8
3.6181247836473e-8
6.330957441339683e-8
1.1227743672809491e-7
1.0435824192950155e-7
5.1757695779971944e-8
3.137994795579077e-8
3.2166262969373485e-8
4.548559323342509e-8
6.514185133792356e-8
5.0988502335715064e-8
5.354130067046117e-8
1.025726020200611e-7
1.2107358524953055e-7
1.4439217458368576e-6
5.064627411778528e-7
9.9884922857158e-8
2.7186362786810108e-8
8.655099117825991e-8
9.485830306729997e-8
1.0337501793641187e-7
1.3867896848624113e-7
3.7476161416971006e-8
4.0822627189952166e-8
1.7153655529254503e-8
1.5640722926098644e-8
4.060029655521983e-8
2.0391353648822073e-8
5.994757306997692e-9
2.4252589307672393e-9
9.782570113434342e-10
2.293729720973535e-8
9.766249836710878e-9
9.110422562185304e-9
2.4482806697455415e-9
2.39820871514231e-9
1.077960374215561e-8
1.3630917377068553e-8
1.442749060287336e-8
1.5400480754634504e-8
1.653882762434943e-8
1.7719229743300374e-8
1.8879926369091646e-8
2.000809718117541e-8
2.1112293266593093e-8
2.2200059443202445e-8
1.1412128781556833e-8
6.049216029474579e-9
2.2886277789572208e-9
1.3478697281935176e-9
3.0695793999347924e-9
2.7891971047500993e-9
2.69157759797135e-9
2.7942225807689047e-9
2.3999436869198896e-9
1.1741629420375165e-9
1.622885575511976e-8
1.7769846639560588e-8
9.903383370289144e-9
7.536493358714243e-9
6.637573749040615e-9
6.410945021745233e-9
6.650278417491728e-9
7.366007202539693e-9
8.762287353101953e-9
1.395196216469998e-8
1.2128610711235984e-8
8.215428827496717e-9
9.647741650594616e-9
1.516893452985407e-8
3.064507561776167e-8
4.92600405134753e-8
6.348275908636013e-8
1.1378562200110641e-7
1.1978454597570593e-7
3.0254620708254005e-7
4.7661977937610306e-8
8.020511904998174e-8
1.4088061460025337e-7
2.114897791463745e-7
1.76604289959212e-7
7.403653251644409e-8
4.051726197664382e-8
4.595560828779142e-8
4.098717339309535e-8
7.553335125861013e-8
4.96159182138901e-8
1.7490769574892352e-8
8.611470426771966e-9
3.803445471367696e-9
1.430713045846304e-8
1.4802445753840985e-8
1.2576120211694588e-8
1.1179939414908503e-8
4.41596070378533e-9
1.3803709276672196e-9
3.6569967914708343e-9
2.9165680701485623e-8
3.980538760637653e-8
3.7403401587340785e-8
3.951759462361555e-8
4.444088668617581e-8
5.254281617873167e-8
6.572835502981896e-8
8.758732085666228e-8
1.1986918633849637e-7
1.3883152410725923e-7
4.156368629081285e-8
1.2018901615508526e-8
4.957555266358138e-9
2.4974866660825653e-9
8.203824174544264e-10
7.171925359354083e-10
1.917073852774381e-9
1.269929726182657e-9
4.419772485539487e-10
5.572562313169015e-10
2.2414375663526217e-9
5.873921543158645e-9
1.8711993976201726e-8
3.756027018049004e-8
1.955638496917973e-8
1.7155928566243625e-8
1.9737370578332678e-8
2.8593099981587352e-8
5.201063160778196e-8
4.49782111797125e-8
4.263915689131975e-8
5.40572244420136e-8
3.0187639064880526e-8
2.916949372932691e-8
3.725407001952361e-8
6.204011799468058e-8
1.2871813488187878e-7
2.2797887840563557e-7
3.4790834958265823e-7
1.0749366582787657e-7
3.232310602759785e-7
3.873457616244673e-7
4.791623007769533e-7
3.146402794765879e-7
7.736894003983392e-8
1.2483848112028297e-8
6.817760401565309e-11
1.283360046995704e-8
3.098715048789689e-8
3.1870536561773776e-8
8.275224090768896e-8
6.074441273527294e-8
1.3377053290041416e-7
2.4510278489399736e-7
4.381334080464629e-7
1.893216608544034e-7
8.525568856485138e-8
9.730804720548858e-8
1.1648369304280952e-7
5.229813052092233e-8
8.947443530717031e-10
4.131951974827643e-10
6.366103267397815e-11
3.6174849014577085e-10
4.317154682907095e-9
4.629377753014191e-9
9.030631335450798e-10
5.329269827146212e-10
8.829475337483767e-10
1.7204041692687724e-10
1.810645183803271e-10
5.440923193141725e-10
2.023764089950882e-11
5.15894815656373e-10
2.5261677833553632e-9
5.682999893883577e-9
9.583856482203767e-9
1.1328974541148269e-8
6.821594810304199e-9
2.6799385862693194e-8
2.8198993799767927e-8
2.09515228158137e-8
9.021423509915223e-8
2.469013729585968e-7
5.172537857967685e-9
6.619741662846722e-11
1.6564942968175508e-12
4.925550363098309e-13
1.330510895771638e-13
6.224759206151127e-13
1.7603175512338093e-12
2.235592382416115e-12
3.112175636895003e-12
2.24112899111766e-12
2.4456349989204295e-12
2.9611811373070766e-12
3.674492810131591e-12
4.600295476377556e-12
5.7857978943711606e-12
7.29829162445214e-12
9.225275210196742e-12
1.1677341269400846e-11
8.660734769385745e-11
2.3719330794545356e-11
8.782566661713819e-12
8.720783954090834e-13
7.329094711030561e-12
1.3986822386662882e-11
2.2321522196754793e-11
3.3680956990931525e-11
4.9742616217368957e-11
7.269467232189286e-11
1.0523524958274505e-10
1.501652968747714e-10
2.0928731896793209e-10
2.819460743965103e-10
3.6496992331402513e-10
4.552440478293419e-10
5.52418431499643e-10
6.591299910377521e-10
7.798376071769208e-10
9.199949951930483e-10
1.3927529467430569e-9
5.33189377581593e-9
1.904710856465488e-8
3.0721755986488174e-8
3.3108981375202945e-8
3.435716515281566e-8
3.645324979193102e-8
3.927544752949435e-8
4.254636998298607e-8
4.604207237789892e-8
4.959427382876007e-8
4.8062103626426214e-8
4.6881805421528914e-8
2.876536743356681e-8
8.955370743763594e-9
2.8345883769633096e-9
5.56744426434791e-10
6.42077656310851e-10
1.3515325095107216e-9
2.999208294187453e-10
9.005855080245119e-9
8.935398161389594e-9
9.384620347331906e-9
1.0109559431669777e-8
1.132976211293709e-8
1.3430499844539756e-8
1.7059724394337972e-8
2.3565672716299826e-8
3.6181247836439167e-8
6.330957441336965e-8
1.1227743672772095e-7
1.0435824192902703e-7
5.175769578026918e-8
3.137994795531167e-8
3.2166262969386594e-8
4.548559323342956e-8
6.514185133806333e-8
5.098850233580516e-8
5.354130067119413e-8
1.0257260202011477e-7
1.2107358524978082e-7
1.4439217458339093e-6
5.06462741177438e-7
9.988492285741979e-8
2.7186362786874344e-8
8.655099117940966e-8
9.485830306810285e-8
1.0337501793908933e-7
1.3867896847477976e-7
3.7476161420379784e-8
4.082262718999838e-8
1.7153655528645606e-8
1.5640722926246246e-8
4.0600296555811547e-8
2.039135365125428e-8
5.994757306949491e-9
2.425258930627003e-9
9.782570111858319e-10
2.2937297208584038e-8
9.766249835439458e-9
9.110422561694764e-9
2.448280670516442e-9
2.3982087151982288e-9
1.0779603741645304e-8
1.363091737700984e-8
1.4427490602956888e-8
1.5400480754541734e-8
1.6538827623166865e-8
1.771922974268051e-8
1.887992636831154e-8
2.000809718257526e-8
2.111229326635902e-8
2.2200059443716068e-8
1.14121287820464e-8
6.049216029807324e-9
2.2886277790919875e-9
1.3478697283681617e-9
3.0695793991894737e-9
2.7891971051902864e-9
2.69157759782948e-9
2.7942225809128507e-9
2.3999436868800914e-9
1.1741629440369823e-9
1.6228855751078622e-8
1.7769846644968298e-8
9.903383370289022e-9
7.536493355355364e-9
6.637573749177319e-9
6.410945021709753e-9
6.6502784183717395e-9
7.366007203280917e-9
8.762287351342986e-9
1.3951962167208055e-8
1.212861070995552e-8
8.21542882633669e-9
9.647741650207967e-9
1.516893452982433e-8
3.064507561754529e-8
4.926004051312992e-8
6.34827590864598e-8
1.137856220016965e-7
1.1978454597825953e-7
3.0254620708444174e-7
4.766197793727543e-8
8.02051190539205e-8
1.4088061459985275e-7
2.1148977914658153e-7
1.766042899596879e-7
7.403653251573749e-8
4.0517261978390756e-8
4.595560828783306e-8
4.098717339356706e-8
7.55333512571491e-8
4.961591821637524e-8
1.7490769575538162e-8
8.611470426509679e-9
3.803445470517184e-9
1.4307130462693551e-8
1.4802445751948566e-8
1.2576120207235537e-8
1.1179939415142658e-8
4.4159607034515546e-9
1.3803709291882654e-9
3.6569967910191164e-9
2.9165680699794585e-8
3.9805387605354594e-8
3.740340158768767e-8
3.951759462430576e-8
4.444088668573806e-8
5.2542816178829934e-8
6.572835503060348e-8
8.758732085627172e-8
1.1986918633983696e-7
1.38831524107296e-7
4.156368629047495e-8
1.2018901614946772e-8
4.957555266041827e-9
2.4974866656940804e-9
8.203824172136671e-10
7.171925360283622e-10
1.917073852151541e-9
1.2699297254209058e-9
4.4197724914354884e-10
5.572562308773187e-10
2.24143756655761e-9
5.873921543247149e-9
1.8711993973750496e-8
3.756027018535764e-8
1.955638496981799e-8
1.7155928566972205e-8
1.9737370577852136e-8
2.8593099980195574e-8
5.201063160766784e-8
4.4978211179555757e-8
4.2639156890639605e-8
5.4057224441284946e-8
3.0187639066276364e-8
2.9169493729694075e-8
3.725407001958649e-8
6.204011799442497e-8
1.2871813488245238e-7
2.2797887840567308e-7
3.479083495811897e-7
1.0749366582764036e-7
3.2323106028317873e-7
3.873457616241442e-7
4.791623007834802e-7
3.1464027947374746e-7
7.73689400438648e-8
1.2483848112335677e-8
6.81776044369956e-11
1.2833600470031537e-8
3.0987150487871807e-8
3.1870536561738816e-8
8.275224090707347e-8
6.074441273536705e-8
1.337705329004971e-7
2.4510278489222907e-7
4.3813340804295595e-7
1.893216608517439e-7
8.525568856577353e-8
9.730804721627271e-8
1.1648369304455672e-7
5.229813052079788e-8
8.947443527635466e-10
4.131951974848264e-10
6.366103262262754e-11
3.617484903256107e-10
4.317154674323965e-9
4.629377770515035e-9
9.030631361151066e-10
5.329269819358824e-10
8.829475398811782e-10
1.7204041762984862e-10
1.81064518374688e-10
5.440923073352762e-10
2.023765654058701e-11
5.158948112606685e-10
2.526167768100085e-9
5.682999888203422e-9
9.58385648277859e-9
1.1328974541791554e-8
6.8215947830923916e-9
2.679938586404364e-8
2.8198993799855225e-8
2.0951522815619607e-8
9.021423510064114e-8
2.469013729567906e-7
5.1725378578818725e-9
6.619741664194213e-11
1.6564942966460064e-12
4.925550364099123e-13
1.330510909133802e-13
6.22475922867026e-13
1.7603175580803155e-12
2.235592384068944e-12
3.1121756018251636e-12
2.2411289602099472e-12
2.4456349374570407e-12
2.961181193753859e-12
3.674492916323859e-12
4.600295476549748e-12
5.785797894628499e-12
7.298291603971214e-12
9.225275310489703e-12
1.167734132320764e-11
8.66073488126877e-11
2.3719330874558378e-11
8.782566499138555e-12
8.72078393913716e-13
7.329094669035028e-12
1.3986822387694576e-11
2.2321522254374472e-11
3.3680957141757855e-11
4.974261613321857e-11
7.269467232427956e-11
1.052352495882515e-10
1.5016529701702713e-10
2.0928731902490322e-10
2.8194607439890065e-10
3.649699233474235e-10
4.5524404786007437e-10
5.524184316186991e-10
6.591299914522116e-10
7.798376070277495e-10
9.199949952068207e-10
1.3927529469965958e-9
5.3318937762072195e-9
1.9047108564447225e-8
3.072175598766108e-8
3.310898137569268e-8
3.435716515028591e-8
3.645324979114366e-8
3.927544752992921e-8
4.254636998247514e-8
4.604207237890169e-8
4.9594273828325045e-8
4.806210362506803e-8
4.6881805422082424e-8
2.8765367433375435e-8
8.955370744946765e-9
2.834588376644905e-9
5.567444266298425e-10
6.420776565960436e-10
1.3515325109365161e-9
2.9992083324923706e-10
9.005855073592222e-9
8.935398166254694e-9
9.384620346358008e-9
1.0109559431701025e-8
1.1329762114732904e-8
1.3430499843273425e-8
1.7059724394008155e-8
2.35656727171373e-8
3.6181247837901854e-8
6.330957441334327e-8
1.1227743672775745e-7
1.0435824192796626e-7
5.1757695780135236e-8
3.137994795559152e-8
3.2166262969419695e-8
4.548559323334119e-8
6.514185133811843e-8
5.098850233573681e-8
5.3541300670751024e-8
1.0257260202045389e-7
1.210735852499402e-7
1.4439217458228028e-6
5.064627411505475e-7
9.988492284937533e-8
2.718636279234037e-8
8.65509911781713e-8
9.485830306843272e-8
1.033750179364928e-7
1.3867896847007481e-7
3.747616141982368e-8
4.082262718992382e-8
1.7153655529342386e-8
1.564072292663116e-8
4.0600296555416015e-8
2.039135365026141e-8
5.994757306918537e-9
2.4252589315104586e-9
9.782570117186315e-10
2.293729721846965e-8
9.7662498355014e-9
9.110422560172798e-9
2.448280671036085e-9
2.3982087154560295e-9
1.0779603741099618e-8
1.3630917377052599e-8
1.4427490604381835e-8
1.5400480754494627e-8
1.653882762371163e-8
1.7719229743315058e-8
1.8879926368703314e-8
2.000809718038317e-8
2.111229326655446e-8
2.2200059444672775e-8
1.1412128781955691e-8
6.0492160298380254e-9
2.2886277790133107e-9
1.3478697289199055e-9
3.0695793993582248e-9
2.789197104644956e-9
2.6915775975346055e-9
2.794222580780594e-9
2.3999436867012413e-9
1.1741629448759386e-9
1.6228855756280593e-8
1.7769846642718863e-8
9.903383373392702e-9
7.536493354745558e-9
6.637573748987711e-9
6.410945024407036e-9
6.650278417373226e-9
7.366007203291555e-9
8.762287353108537e-9
1.3951962165854273e-8
1.2128610709971661e-8
8.21542882722604e-9
9.647741650529464e-9
1.5168934529797506e-8
3.0645075617667094e-8
4.926004051317536e-8
6.34827590864265e-8
1.1378562200226484e-7
1.197845459781885e-7
3.02546207084433e-7
4.766197793739622e-8
8.020511905420437e-8
1.4088061460093124e-7
2.1148977914715145e-7
1.7660428995808034e-7
7.403653251606898e-8
4.051726198014251e-8
4.5955608287731294e-8
4.098717339363191e-8
7.553335125855859e-8
4.9615918215212245e-8
1.7490769573627874e-8
8.611470424679008e-9
3.80344547074037e-9
1.4307130459993784e-8
1.48024457520771e-8
1.2576120212989334e-8
1.1179939415135568e-8
4.415960702163291e-9
1.3803709298426463e-9
3.6569967909980328e-9
2.9165680699997446e-8
3.980538760576432e-8
3.740340158780676e-8
3.9517594624393354e-8
4.4440886686359424e-8
5.2542816178646703e-8
6.572835502999853e-8
8.758732085597068e-8
1.1986918633843399e-7
1.388315241068433e-7
4.1563686290054184e-8
1.2018901615448465e-8
4.957555266178336e-9
2.4974866661553895e-9
8.203824172629466e-10
7.171925362531526e-10
1.917073852912356e-9
1.2699297257132796e-9
4.4197724994983523e-10
5.572562314660824e-10
2.2414375665141734e-9
5.873921543153909e-9
1.8711993974664408e-8
3.7560270186181985e-8
1.9556384967414143e-8
1.7155928566156943e-8
1.9737370577051597e-8
2.8593099981287393e-8
5.201063160767683e-8
4.4978211179514874e-8
4.26391568894825e-8
5.40572244411028e-8
3.018763906571932e-8
2.916949372928406e-8
3.7254070019537086e-8
6.204011799435555e-8
1.287181348815127e-7
2.279788784056394e-7
3.4790834958155756e-7
1.0749366582889156e-7
3.232310602793994e-7
3.873457616214753e-7
4.791623007834875e-7
3.146402794699859e-7
7.736894003982778e-8
1.2483848112720761e-8
6.817760505468294e-11
1.2833600470249817e-8
3.098715048771423e-8
3.1870536561652505e-8
8.27522409072862e-8
6.074441273552579e-8
1.3377053289956475e-7
2.4510278489406607e-7
4.381334080429848e-7
1.8932166085277627e-7
8.525568856562124e-8
9.73080472153552e-8
1.1648369304399465e-7
5.229813052096311e-8
8.947443530645848e-10
4.1319519743870456e-10
6.366103260818257e-11
3.617484905808771e-10
4.3171546826671e-9
4.629377796965017e-9
9.03063133537819e-10
5.329269819575891e-10
8.829475338987707e-10
1.7204041692465184e-10
1.8106451155210461e-10
5.440923073334205e-10
2.0237656565180217e-11
5.158948157370429e-10
2.5261677836002774e-9
5.6829998937462005e-9
9.583856505506674e-9
1.1328974541581845e-8
6.8215947726039465e-9
2.679938585534305e-8
2.8198993799950705e-8
2.0951522815873753e-8
9.02142351000956e-8
2.469013729575661e-7
5.17253785815381e-9
6.619741656578412e-11
1.656494296604897e-12
4.92555036400923e-13
1.3305109015320816e-13
6.22475918065281e-13
1.7603175619830284e-12
2.235592383411629e-12
3.1121756016779618e-12
2.241128991164677e-12
2.445634998891138e-12
2.9611811372762468e-12
3.674492916127772e-12
4.600295476485475e-12
5.785797894697529e-12
7.298291634278146e-12
9.22527532005388e-12
1.1677341323008065e-11
8.660734742782024e-11
2.3719330958167714e-11
8.782566559926884e-12
8.720783810582172e-13
7.329094758805305e-12
1.3986822389774315e-11
2.232152226061313e-11
3.3680957142003237e-11
4.974261615082416e-11
7.269467231102732e-11
1.0523524958952584e-10
1.5016529689376122e-10
2.0928731898239394e-10
2.8194607439592715e-10
3.649699232671094e-10
4.5524404784876045e-10
5.524184316574883e-10
6.5912999144869e-10
7.798376068173759e-10
9.199949952020903e-10
1.3927529472639559e-9
5.331893775478587e-9
1.9047108564803965e-8
3.07217559863788e-8
3.3108981372939984e-8
3.435716515112858e-8
3.6453249791752916e-8
3.927544752952691e-8
4.254636998315507e-8
4.604207237831357e-8
4.9594273828182095e-8
4.806210362562294e-8
4.688180542198185e-8
2.8765367432061803e-8
8.955370742549394e-9
2.834588377204105e-9
5.567444266857669e-10
6.42077656203207e-10
1.3515325107110157e-9
2.9992083018116544e-10
9.005855076355116e-9
8.935398167632864e-9
9.384620347598698e-9
1.0109559431767937e-8
1.1329762114511719e-8
1.3430499843920186e-8
1.705972439362205e-8
2.3565672716316906e-8
3.6181247836473e-8
6.330957441339683e-8
1.1227743672809491e-7
1.0435824192950155e-7
5.1757695779971944e-8
3.137994795579077e-8
3.2166262969373485e-8
4.548559323342509e-8
6.514185133792356e-8
5.0988502335715064e-8
5.354130067046117e-8
1.025726020200611e-7
1.2107358524953055e-7
1.4439217458368576e-6
5.064627411778528e-7
9.9884922857158e-8
2.7186362786810108e-8
8.655099117825991e-8
9.485830306729997e-8
1.0337501793641187e-7
1.3867896848624113e-7
3.7476161416971006e-8
4.0822627189952166e-8
1.7153655529254503e-8
1.5640722926098644e-8
4.060029655521983e-8
2.0391353648822073e-8
5.994757306997692e-9
2.4252589307672393e-9
9.782570113434342e-10
2.293729720973535e-8
9.766249836710878e-9
9.110422562185304e-9
2.4482806697455415e-9
2.39820871514231e-9
1.077960374215561e-8
1.3630917377068553e-8
1.442749060287336e-8
1.5400480754634504e-8
1.653882762434943e-8
1.7719229743300374e-8
1.8879926369091646e-8
2.000809718117541e-8
2.1112293266593093e-8
2.2200059443202445e-8
1.1412128781556833e-8
6.049216029474579e-9
2.2886277789572208e-9
1.3478697281935176e-9
3.0695793999347924e-9
2.7891971047500993e-9
2.69157759797135e-9
2.7942225807689047e-9
2.3999436869198896e-9
1.1741629420375165e-9
1.622885575511976e-8
1.7769846639560588e-8
9.903383370289144e-9
7.536493358714243e-9
6.637573749040615e-9
6.410945021745233e-9
6.650278417491728e-9
7.366007202539693e-9
8.762287353101953e-9
1.395196216469998e-8
1.2128610711235984e-8
8.215428827496717e-9
9.647741650594616e-9
1.516893452985407e-8
3.064507561776167e-8
4.92600405134753e-8
6.348275908636013e-8
1.1378562200110641e-7
1.1978454597570593e-7
3.0254620708254005e-7
4.7661977937610306e-8
8.020511904998174e-8
1.4088061460025337e-7
2.114897791463745e-7
1.76604289959212e-7
7.403653251644409e-8
4.051726197664382e-8
4.595560828779142e-8
4.098717339309535e-8
7.553335125861013e-8
4.96159182138901e-8
1.7490769574892352e-8
8.611470426771966e-9
3.803445471367696e-9
1.430713045846304e-8
1.4802445753840985e-8
1.2576120211694588e-8
1.1179939414908503e-8
4.41596070378533e-9
1.3803709276672196e-9
3.6569967914708343e-9
2.9165680701485623e-8
3.980538760637653e-8
3.7403401587340785e-8
3.951759462361555e-8
4.444088668617581e-8
5.254281617873167e-8
6.572835502981896e-8
8.758732085666228e-8
1.1986918633849637e-7
1.3883152410725923e-7
4.156368629081285e-8
1.2018901615508526e-8
4.957555266358138e-9
2.4974866660825653e-9
8.203824174544264e-10
7.171925359354083e-10
1.917073852774381e-9
1.269929726182657e-9
4.419772485539487e-10
5.572562313169015e-10
2.2414375663526217e-9
5.873921543158645e-9
1.8711993976201726e-8
3.756027018049004e-8
1.955638496917973e-8
1.7155928566243625e-8
1.9737370578332678e-8
2.8593099981587352e-8
5.201063160778196e-8
4.49782111797125e-8
4.263915689131975e-8
5.40572244420136e-8
3.0187639064880526e-8
2.916949372932691e-8
3.725407001952361e-8
6.204011799468058e-8
1.2871813488187878e-7
2.2797887840563557e-7
3.4790834958265823e-7
1.0749366582787657e-7
3.232310602759785e-7
3.873457616244673e-7
4.791623007769533e-7
3.146402794765879e-7
7.736894003983392e-8
1.2483848112028297e-8
6.817760401565309e-11
1.283360046995704e-8
3.098715048789689e-8
3.1870536561773776e-8
8.275224090768896e-8
6.074441273527294e-8
1.3377053290041416e-7
2.4510278489399736e-7
4.381334080464629e-7
1.893216608544034e-7
8.525568856485138e-8
9.730804720548858e-8
1.1648369304280952e-7
5.229813052092233e-8
8.947443530717031e-10
4.131951974827643e-10
6.366103267397815e-11
3.6174849014577085e-10
4.317154682907095e-9
4.629377753014191e-9
9.030631335450798e-10
5.329269827146212e-10
8.829475337483767e-10
1.7204041692687724e-10
1.810645183803271e-10
5.440923193141725e-10
2.023764089950882e-11
5.15894815656373e-10
2.5261677833553632e-9
5.682999893883577e-9
9.583856482203767e-9
1.1328974541148269e-8
6.821594810304199e-9
2.6799385862693194e-8
2.8198993799767927e-8
2.09515228158137e-8
9.021423509915223e-8
2.469013729585968e-7
5.172537857967685e-9
6.619741662846722e-11
1.6564942968175508e-12
4.925550363098309e-13
1.330510895771638e-13
6.224759206151127e-13
1.7603175512338093e-12
2.235592382416115e-12
3.112175636895003e-12
2.24112899111766e-12
2.4456349989204295e-12
2.9611811373070766e-12
3.674492810131591e-12
4.600295476377556e-12
5.7857978943711606e-12
7.29829162445214e-12
9.225275210196742e-12
1.1677341269400846e-11
8.660734769385745e-11
2.3719330794545356e-11
8.782566661713819e-12
8.720783954090834e-13
7.329094711030561e-12
1.3986822386662882e-11
2.2321522196754793e-11
3.3680956990931525e-11
4.9742616217368957e-11
7.269467232189286e-11
1.0523524958274505e-10
1.501652968747714e-10
2.0928731896793209e-10
2.819460743965103e-10
3.6496992331402513e-10
4.552440478293419e-10
5.52418431499643e-10
6.591299910377521e-10
7.798376071769208e-10
9.199949951930483e-10
1.3927529467430569e-9
5.33189377581593e-9
1.904710856465488e-8
3.0721755986488174e-8
3.3108981375202945e-8
3.435716515281566e-8
3.645324979193102e-8
3.927544752949435e-8
4.254636998298607e-8
4.604207237789892e-8
4.959427382876007e-8
4.8062103626426214e-8
4.6881805421528914e-8
2.876536743356681e-8
8.955370743763594e-9
2.8345883769633096e-9
5.56744426434791e-10
6.42077656310851e-10
1.3515325095107216e-9
2.999208294187453e-10
9.005855080245119e-9
8.935398161389594e-9
9.384620347331906e-9
1.0109559431669777e-8
1.132976211293709e-8
1.3430499844539756e-8
1.7059724394337972e-8
2.3565672716299826e-8
3.6181247836439167e-8
6.330957441336965e-8
1.1227743672772095e-7
1.0435824192902703e-7
5.175769578026918e-8
3.137994795531167e-8
3.2166262969386594e-8
4.548559323342956e-8
6.514185133806333e-8
5.098850233580516e-8
5.354130067119413e-8
1.0257260202011477e-7
1.2107358524978082e-7
1.4439217458339093e-6
5.06462741177438e-7
9.988492285741979e-8
2.7186362786874344e-8
8.655099117940966e-8
9.485830306810285e-8
1.0337501793908933e-7
1.3867896847477976e-7
3.7476161420379784e-8
4.082262718999838e-8
1.7153655528645606e-8
1.5640722926246246e-8
4.0600296555811547e-8
2.039135365125428e-8
5.994757306949491e-9
2.425258930627003e-9
9.782570111858319e-10
2.2937297208584038e-8
9.766249835439458e-9
9.110422561694764e-9
2.448280670516442e-9
2.3982087151982288e-9
1.0779603741645304e-8
1.363091737700984e-8
1.4427490602956888e-8
1.5400480754541734e-8
1.6538827623166865e-8
1.771922974268051e-8
1.887992636831154e-8
2.000809718257526e-8
2.111229326635902e-8
2.2200059443716068e-8
1.14121287820464e-8
6.049216029807324e-9
2.2886277790919875e-9
1.3478697283681617e-9
3.0695793991894737e-9
2.7891971051902864e-9
2.69157759782948e-9
2.7942225809128507e-9
2.3999436868800914e-9
1.1741629440369823e-9
1.6228855751078622e-8
1.7769846644968298e-8
9.903383370289022e-9
7.536493355355364e-9
6.637573749177319e-9
6.410945021709753e-9
6.6502784183717395e-9
7.366007203280917e-9
8.762287351342986e-9
1.3951962167208055e-8
1.212861070995552e-8
8.21542882633669e-9
9.647741650207967e-9
1.516893452982433e-8
3.064507561754529e-8
4.926004051312992e-8
6.34827590864598e-8
1.137856220016965e-7
1.1978454597825953e-7
3.0254620708444174e-7
4.766197793727543e-8
8.02051190539205e-8
1.4088061459985275e-7
2.1148977914658153e-7
1.766042899596879e-7
7.403653251573749e-8
4.0517261978390756e-8
4.595560828783306e-8
4.098717339356706e-8
7.55333512571491e-8
4.961591821637524e-8
1.7490769575538162e-8
8.611470426509679e-9
3.803445470517184e-9
1.4307130462693551e-8
1.4802445751948566e-8
1.2576120207235537e-8
1.1179939415142658e-8
4.4159607034515546e-9
1.3803709291882654e-9
3.6569967910191164e-9
2.9165680699794585e-8
3.9805387605354594e-8
3.740340158768767e-8
3.951759462430576e-8
4.444088668573806e-8
5.2542816178829934e-8
6.572835503060348e-8
8.758732085627172e-8
1.1986918633983696e-7
1.38831524107296e-7
4.156368629047495e-8
1.2018901614946772e-8
4.957555266041827e-9
2.4974866656940804e-9
8.203824172136671e-10
7.171925360283622e-10
1.917073852151541e-9
1.2699297254209058e-9
4.4197724914354884e-10
5.572562308773187e-10
2.24143756655761e-9
5.873921543247149e-9
1.8711993973750496e-8
3.756027018535764e-8
1.955638496981799e-8
1.7155928566972205e-8
1.9737370577852136e-8
2.8593099980195574e-8
5.201063160766784e-8
4.4978211179555757e-8
4.2639156890639605e-8
5.4057224441284946e-8
3.0187639066276364e-8
2.9169493729694075e-8
3.725407001958649e-8
6.204011799442497e-8
1.2871813488245238e-7
2.2797887840567308e-7
3.479083495811897e-7
1.0749366582764036e-7
3.2323106028317873e-7
3.873457616241442e-7
4.791623007834802e-7
3.1464027947374746e-7
7.73689400438648e-8
1.2483848112335677e-8
6.81776044369956e-11
1.2833600470031537e-8
3.0987150487871807e-8
3.1870536561738816e-8
8.275224090707347e-8
6.074441273536705e-8
1.337705329004971e-7
2.4510278489222907e-7
4.3813340804295595e-7
1.893216608517439e-7
8.525568856577353e-8
9.730804721627271e-8
1.1648369304455672e-7
5.229813052079788e-8
8.947443527635466e-10
4.131951974848264e-10
6.366103262262754e-11
3.617484903256107e-10
4.317154674323965e-9
4.629377770515035e-9
9.030631361151066e-10
5.329269819358824e-10
8.829475398811782e-10
1.7204041762984862e-10
1.81064518374688e-10
5.440923073352762e-10
2.023765654058701e-11
5.158948112606685e-10
2.526167768100085e-9
5.682999888203422e-9
9.58385648277859e-9
1.1328974541791554e-8
6.8215947830923916e-9
2.679938586404364e-8
2.8198993799855225e-8
2.0951522815619607e-8
9.021423510064114e-8
2.469013729567906e-7
5.1725378578818725e-9
6.619741664194213e-11
1.6564942966460064e-12
4.925550364099123e-13
1.330510909133802e-13
6.22475922867026e-13
1.7603175580803155e-12
2.235592384068944e-12
3.1121756018251636e-12
2.2411289602099472e-12
2.4456349374570407e-12
2.961181193753859e-12
3.674492916323859e-12
4.600295476549748e-12
5.785797894628499e-12
7.298291603971214e-12
9.225275310489703e-12
1.167734132320764e-11
8.66073488126877e-11
2.3719330874558378e-11
8.782566499138555e-12
8.72078393913716e-13
7.329094669035028e-12
1.3986822387694576e-11
2.2321522254374472e-11
3.3680957141757855e-11
4.974261613321857e-11
7.269467232427956e-11
1.052352495882515e-10
1.5016529701702713e-10
2.0928731902490322e-10
2.8194607439890065e-10
3.649699233474235e-10
4.5524404786007437e-10
5.524184316186991e-10
6.591299914522116e-10
7.798376070277495e-10
9.199949952068207e-10
1.3927529469965958e-9
5.3318937762072195e-9
1.9047108564447225e-8
3.072175598766108e-8
3.310898137569268e-8
3.435716515028591e-8
3.645324979114366e-8
3.927544752992921e-8
4.254636998247514e-8
4.604207237890169e-8
4.9594273828325045e-8
4.806210362506803e-8
4.6881805422082424e-8
2.8765367433375435e-8
8.955370744946765e-9
2.834588376644905e-9
5.567444266298425e-10
6.420776565960436e-10
1.3515325109365161e-9
2.9992083324923706e-10
9.005855073592222e-9
8.935398166254694e-9
9.384620346358008e-9
1.0109559431701025e-8
1.1329762114732904e-8
1.3430499843273425e-8
1.7059724394008155e-8
2.35656727171373e-8
3.6181247837901854e-8
6.330957441334327e-8
1.1227743672775745e-7
1.0435824192796626e-7
5.1757695780135236e-8
3.137994795559152e-8
3.2166262969419695e-8
4.548559323334119e-8
6.514185133811843e-8
5.098850233573681e-8
5.3541300670751024e-8
1.0257260202045389e-7
1.210735852499402e-7
1.4439217458228028e-6
5.064627411505475e-7
9.988492284937533e-8
2.718636279234037e-8
8.65509911781713e-8
9.485830306843272e-8
1.033750179364928e-7
1.3867896847007481e-7
3.747616141982368e-8
4.082262718992382e-8
1.7153655529342386e-8
1.564072292663116e-8
4.0600296555416015e-8
2.039135365026141e-8
5.994757306918537e-9
2.4252589315104586e-9
9.782570117186315e-10
2.293729721846965e-8
9.7662498355014e-9
9.110422560172798e-9
2.448280671036085e-9
2.3982087154560295e-9
1.0779603741099618e-8
1.3630917377052599e-8
1.4427490604381835e-8
1.5400480754494627e-8
1.653882762371163e-8
1.7719229743315058e-8
1.8879926368703314e-8
2.000809718038317e-8
2.111229326655446e-8
2.2200059444672775e-8
1.1412128781955691e-8
6.0492160298380254e-9
2.2886277790133107e-9
1.3478697289199055e-9
3.0695793993582248e-9
2.789197104644956e-9
2.6915775975346055e-9
2.794222580780594e-9
2.3999436867012413e-9
1.1741629448759386e-9
1.6228855756280593e-8
1.7769846642718863e-8
9.903383373392702e-9
7.536493354745558e-9
6.637573748987711e-9
6.410945024407036e-9
6.650278417373226e-9
7.366007203291555e-9
8.762287353108537e-9
1.3951962165854273e-8
1.2128610709971661e-8
8.21542882722604e-9
9.647741650529464e-9
1.5168934529797506e-8
3.0645075617667094e-8
4.926004051317536e-8
6.34827590864265e-8
1.1378562200226484e-7
1.197845459781885e-7
3.02546207084433e-7
4.766197793739622e-8
8.020511905420437e-8
1.4088061460093124e-7
2.1148977914715145e-7
1.7660428995808034e-7
7.403653251606898e-8
4.051726198014251e-8
4.5955608287731294e-8
4.098717339363191e-8
7.553335125855859e-8
4.9615918215212245e-8
1.7490769573627874e-8
8.611470424679008e-9
3.80344547074037e-9
1.4307130459993784e-8
1.48024457520771e-8
1.2576120212989334e-8
1.1179939415135568e-8
4.415960702163291e-9
1.3803709298426463e-9
3.6569967909980328e-9
2.9165680699997446e-8
3.980538760576432e-8
3.740340158780676e-8
3.9517594624393354e-8
4.4440886686359424e-8
5.2542816178646703e-8
6.572835502999853e-8
8.758732085597068e-8
1.1986918633843399e-7
1.388315241068433e-7
4.1563686290054184e-8
1.2018901615448465e-8
4.957555266178336e-9
2.4974866661553895e-9
8.203824172629466e-10
7.171925362531526e-10
1.917073852912356e-9
1.2699297257132796e-9
4.4197724994983523e-10
5.572562314660824e-10
2.2414375665141734e-9
5.873921543153909e-9
1.8711993974664408e-8
3.7560270186181985e-8
1.9556384967414143e-8
1.7155928566156943e-8
1.9737370577051597e-8
2.8593099981287393e-8
5.201063160767683e-8
4.4978211179514874e-8
4.26391568894825e-8
5.40572244411028e-8
3.018763906571932e-8
2.916949372928406e-8
3.7254070019537086e-8
6.204011799435555e-8
1.287181348815127e-7
2.279788784056394e-7
3.4790834958155756e-7
1.0749366582889156e-7
3.232310602793994e-7
3.873457616214753e-7
4.791623007834875e-7
3.146402794699859e-7
7.736894003982778e-8
1.2483848112720761e-8
6.817760505468294e-11
1.2833600470249817e-8
3.098715048771423e-8
3.1870536561652505e-8
8.27522409072862e-8
6.074441273552579e-8
1.3377053289956475e-7
2.4510278489406607e-7
4.381334080429848e-7
1.8932166085277627e-7
8.525568856562124e-8
9.73080472153552e-8
1.1648369304399465e-7
5.229813052096311e-8
8.947443530645848e-10
4.1319519743870456e-10
6.366103260818257e-11
3.617484905808771e-10
4.3171546826671e-9
4.629377796965017e-9
9.03063133537819e-10
5.329269819575891e-10
8.829475338987707e-10
1.7204041692465184e-10
1.8106451155210461e-10
5.440923073334205e-10
2.0237656565180217e-11
5.158948157370429e-10
2.5261677836002774e-9
5.6829998937462005e-9
9.583856505506674e-9
1.1328974541581845e-8
6.8215947726039465e-9
2.679938585534305e-8
2.8198993799950705e-8
2.0951522815873753e-8
9.02142351000956e-8
2.469013729575661e-7
5.17253785815381e-9
6.619741656578412e-11
1.656494296604897e-12
4.92555036400923e-13
1.3305109015320816e-13
6.22475918065281e-13
1.7603175619830284e-12
2.235592383411629e-12
3.1121756016779618e-12
2.241128991164677e-12
2.445634998891138e-12
2.9611811372762468e-12
3.674492916127772e-12
4.600295476485475e-12
5.785797894697529e-12
7.298291634278146e-12
9.22527532005388e-12
1.1677341323008065e-11
8.660734742782024e-11
2.3719330958167714e-11
8.782566559926884e-12
8.720783810582172e-13
7.329094758805305e-12
1.3986822389774315e-11
2.232152226061313e-11
3.3680957142003237e-11
4.974261615082416e-11
7.269467231102732e-11
1.0523524958952584e-10
1.5016529689376122e-10
2.0928731898239394e-10
2.8194607439592715e-10
3.649699232671094e-10
4.5524404784876045e-10
5.524184316574883e-10
6.5912999144869e-10
7.798376068173759e-10
9.199949952020903e-10
1.3927529472639559e-9
5.331893775478587e-9
1.9047108564803965e-8
3.07217559863788e-8
3.3108981372939984e-8
3.435716515112858e-8
3.6453249791752916e-8
3.927544752952691e-8
4.254636998315507e-8
4.604207237831357e-8
4.9594273828182095e-8
4.806210362562294e-8
4.688180542198185e-8
2.8765367432061803e-8
8.955370742549394e-9
2.834588377204105e-9
5.567444266857669e-10
6.42077656203207e-10
1.3515325107110157e-9
2.9992083018116544e-10
9.005855076355116e-9
8.935398167632864e-9
9.384620347598698e-9
1.0109559431767937e-8
1.1329762114511719e-8
1.3430499843920186e-8
1.705972439362205e-8
2.3565672716316906e-8
3.6181247836473e-8
6.330957441339683e-8
1.1227743672809491e-7
1.0435824192950155e-7
5.1757695779971944e-8
3.137994795579077e-8
3.2166262969373485e-8
4.548559323342509e-8
6.514185133792356e-8
5.0988502335715064e-8
5.354130067046117e-8
1.025726020200611e-7
1.2107358524953055e-7
1.4439217458368576e-6
5.064627411778528e-7
9.9884922857158e-8
2.7186362786810108e-8
8.655099117825991e-8
9.485830306729997e-8
1.0337501793641187e-7
1.3867896848624113e-7
3.7476161416971006e-8
4.0822627189952166e-8
1.7153655529254503e-8
1.5640722926098644e-8
4.060029655521983e-8
2.0391353648822073e-8
5.994757306997692e-9
2.4252589307672393e-9
9.782570113434342e-10
2.293729720973535e-8
9.766249836710878e-9
9.110422562185304e-9
2.4482806697455415e-9
2.39820871514231e-9
1.077960374215561e-8
1.3630917377068553e-8
1.442749060287336e-8
1.5400480754634504e-8
1.653882762434943e-8
1.7719229743300374e-8
1.8879926369091646e-8
2.000809718117541e-8
2.1112293266593093e-8
2.2200059443202445e-8
1.1412128781556833e-8
6.049216029474579e-9
2.2886277789572208e-9
1.3478697281935176e-9
3.0695793999347924e-9
2.7891971047500993e-9
2.69157759797135e-9
2.7942225807689047e-9
2.3999436869198896e-9
1.1741629420375165e-9
1.622885575511976e-8
1.7769846639560588e-8
9.903383370289144e-9
7.536493358714243e-9
6.637573749040615e-9
6.410945021745233e-9
6.650278417491728e-9
7.366007202539693e-9
8.762287353101953e-9
1.395196216469998e-8
1.2128610711235984e-8
8.215428827496717e-9
9.647741650594616e-9
1.516893452985407e-8
3.064507561776167e-8
4.92600405134753e-8
6.348275908636013e-8
1.1378562200110641e-7
1.1978454597570593e-7
3.0254620708254005e-7
4.7661977937610306e-8
8.020511904998174e-8
1.4088061460025337e-7
2.114897791463745e-7
1.76604289959212e-7
7.403653251644409e-8
4.051726197664382e-8
4.595560828779142e-8
4.098717339309535e-8
7.553335125861013e-8
4.96159182138901e-8
1.7490769574892352e-8
8.611470426771966e-9
3.803445471367696e-9
1.430713045846304e-8
1.4802445753840985e-8
1.2576120211694588e-8
1.1179939414908503e-8
4.41596070378533e-9
1.3803709276672196e-9
3.6569967914708343e-9
2.9165680701485623e-8
3.980538760637653e-8
3.7403401587340785e-8
3.951759462361555e-8
4.444088668617581e-8
5.254281617873167e-8
6.572835502981896e-8
8.758732085666228e-8
1.1986918633849637e-7
1.3883152410725923e-7
4.156368629081285e-8
1.2018901615508526e-8
4.957555266358138e-9
2.4974866660825653e-9
8.203824174544264e-10
7.171925359354083e-10
1.917073852774381e-9
1.269929726182657e-9
4.419772485539487e-10
5.572562313169015e-10
2.2414375663526217e-9
5.873921543158645e-9
1.8711993976201726e-8
3.756027018049004e-8
1.955638496917973e-8
1.7155928566243625e-8
1.9737370578332678e-8
2.8593099981587352e-8
5.201063160778196e-8
4.49782111797125e-8
4.263915689131975e-8
5.40572244420136e-8
3.0187639064880526e-8
2.916949372932691e-8
3.725407001952361e-8
6.204011799468058e-8
1.2871813488187878e-7
2.2797887840563557e-7
3.4790834958265823e-7
1.0749366582787657e-7
3.232310602759785e-7
3.873457616244673e-7
4.791623007769533e-7
3.146402794765879e-7
7.736894003983392e-8
1.2483848112028297e-8
6.817760401565309e-11
1.283360046995704e-8
3.098715048789689e-8
3.1870536561773776e-8
8.275224090768896e-8
6.074441273527294e-8
1.3377053290041416e-7
2.4510278489399736e-7
4.381334080464629e-7
1.893216608544034e-7
8.525568856485138e-8
9.730804720548858e-8
1.1648369304280952e-7
5.229813052092233e-8
8.947443530717031e-10
4.131951974827643e-10
6.366103267397815e-11
3.6174849014577085e-10
4.317154682907095e-9
4.629377753014191e-9
9.030631335450798e-10
5.329269827146212e-10
8.829475337483767e-10
1.7204041692687724e-10
1.810645183803271e-10
5.440923193141725e-10
2.023764089950882e-11
5.15894815656373e-10
2.5261677833553632e-9
5.682999893883577e-9
9.583856482203767e-9
1.1328974541148269e-8
6.821594810304199e-9
2.6799385862693194e-8
2.8198993799767927e-8
2.09515228158137e-8
9.021423509915223e-8
2.469013729585968e-7
5.172537857967685e-9
6.619741662846722e-11
1.6564942968175508e-12
4.925550363098309e-13
1.330510895771638e-13
6.224759206151127e-13
1.7603175512338093e-12
2.235592382416115e-12
3.112175636895003e-12
2.24112899111766e-12
2.4456349989204295e-12
2.9611811373070766e-12
3.674492810131591e-12
4.600295476377556e-12
5.7857978943711606e-12
7.29829162445214e-12
9.225275210196742e-12
1.1677341269400846e-11
8.660734769385745e-11
2.3719330794545356e-11
8.782566661713819e-12
8.720783954090834e-13
7.329094711030561e-12
1.3986822386662882e-11
2.2321522196754793e-11
3.3680956990931525e-11
4.9742616217368957e-11
7.269467232189286e-11
1.0523524958274505e-10
1.501652968747714e-10
2.0928731896793209e-10
2.819460743965103e-10
3.6496992331402513e-10
4.552440478293419e-10
5.52418431499643e-10
6.591299910377521e-10
7.798376071769208e-10
9.199949951930483e-10
1.3927529467430569e-9
5.33189377581593e-9
1.904710856465488e-8
3.0721755986488174e-8
3.3108981375202945e-8
3.435716515281566e-8
3.645324979193102e-8
3.927544752949435e-8
4.254636998298607e-8
4.604207237789892e-8
4.959427382876007e-8
4.8062103626426214e-8
4.6881805421528914e-8
2.876536743356681e-8
8.955370743763594e-9
2.8345883769633096e-9
5.56744426434791e-10
6.42077656310851e-10
1.3515325095107216e-9
2.999208294187453e-10
9.005855080245119e-9
8.935398161389594e-9
9.384620347331906e-9
1.0109559431669777e-8
1.132976211293709e-8
1.3430499844539756e-8
1.7059724394337972e-8
2.3565672716299826e-8
3.6181247836439167e-8
6.330957441336965e-8
1.1227743672772095e-7
1.0435824192902703e-7
5.175769578026918e-8
3.137994795531167e-8
3.2166262969386594e-8
4.548559323342956e-8
6.514185133806333e-8
5.098850233580516e-8
5.354130067119413e-8
1.0257260202011477e-7
1.2107358524978082e-7
1.4439217458339093e-6
5.06462741177438e-7
9.988492285741979e-8
2.7186362786874344e-8
8.655099117940966e-8
9.485830306810285e-8
1.0337501793908933e-7
1.3867896847477976e-7
3.7476161420379784e-8
4.082262718999838e-8
1.7153655528645606e-8
1.5640722926246246e-8
4.0600296555811547e-8
2.039135365125428e-8
5.994757306949491e-9
2.425258930627003e-9
9.782570111858319e-10
2.2937297208584038e-8
9.766249835439458e-9
9.110422561694764e-9
2.448280670516442e-9
2.3982087151982288e-9
1.0779603741645304e-8
1.363091737700984e-8
1.4427490602956888e-8
1.5400480754541734e-8
1.6538827623166865e-8
1.771922974268051e-8
1.887992636831154e-8
2.000809718257526e-8
2.111229326635902e-8
2.2200059443716068e-8
1.14121287820464e-8
6.049216029807324e-9
2.2886277790919875e-9
1.3478697283681617e-9
3.0695793991894737e-9
2.7891971051902864e-9
2.69157759782948e-9
2.7942225809128507e-9
2.3999436868800914e-9
1.1741629440369823e-9
1.6228855751078622e-8
1.7769846644968298e-8
9.903383370289022e-9
7.536493355355364e-9
6.637573749177319e-9
6.410945021709753e-9
6.6502784183717395e-9
7.366007203280917e-9
8.762287351342986e-9
1.3951962167208055e-8
1.212861070995552e-8
8.21542882633669e-9
9.647741650207967e-9
1.516893452982433e-8
3.064507561754529e-8
4.926004051312992e-8
6.34827590864598e-8
1.137856220016965e-7
1.1978454597825953e-7
3.0254620708444174e-7
4.766197793727543e-8
8.02051190539205e-8
1.4088061459985275e-7
2.1148977914658153e-7
1.766042899596879e-7
7.403653251573749e-8
4.0517261978390756e-8
4.595560828783306e-8
4.098717339356706e-8
7.55333512571491e-8
4.961591821637524e-8
1.7490769575538162e-8
8.611470426509679e-9
3.803445470517184e-9
1.4307130462693551e-8
1.4802445751948566e-8
1.2576120207235537e-8
1.1179939415142658e-8
4.4159607034515546e-9
1.3803709291882654e-9
3.6569967910191164e-9
2.9165680699794585e-8
3.9805387605354594e-8
3.740340158768767e-8
3.951759462430576e-8
4.444088668573806e-8
5.2542816178829934e-8
6.572835503060348e-8
8.758732085627172e-8
1.1986918633983696e-7
1.38831524107296e-7
4.156368629047495e-8
1.2018901614946772e-8
4.957555266041827e-9
2.4974866656940804e-9
8.203824172136671e-10
7.171925360283622e-10
1.917073852151541e-9
1.2699297254209058e-9
4.4197724914354884e-10
5.572562308773187e-10
2.24143756655761e-9
5.873921543247149e-9
1.8711993973750496e-8
3.756027018535764e-8
1.955638496981799e-8
1.7155928566972205e-8
1.9737370577852136e-8
2.8593099980195574e-8
5.201063160766784e-8
4.4978211179555757e-8
4.2639156890639605e-8
5.4057224441284946e-8
3.0187639066276364e-8
2.9169493729694075e-8
3.725407001958649e-8
6.204011799442497e-8
1.2871813488245238e-7
2.2797887840567308e-7
3.479083495811897e-7
1.0749366582764036e-7
3.2323106028317873e-7
3.873457616241442e-7
4.791623007834802e-7
3.1464027947374746e-7
7.73689400438648e-8
1.2483848112335677e-8
6.81776044369956e-11
1.2833600470031537e-8
3.0987150487871807e-8
3.1870536561738816e-8
8.275224090707347e-8
6.074441273536705e-8
1.337705329004971e-7
2.4510278489222907e-7
4.3813340804295595e-7
1.893216608517439e-7
8.525568856577353e-8
9.730804721627271e-8
1.1648369304455672e-7
5.229813052079788e-8
8.947443527635466e-10
4.131951974848264e-10
6.366103262262754e-11
3.617484903256107e-10
4.317154674323965e-9
4.629377770515035e-9
9.030631361151066e-10
5.329269819358824e-10
8.829475398811782e-10
1.7204041762984862e-10
1.81064518374688e-10
5.440923073352762e-10
2.023765654058701e-11
5.158948112606685e-10
2.526167768100085e-9
5.682999888203422e-9
9.58385648277859e-9
1.1328974541791554e-8
6.8215947830923916e-9
2.679938586404364e-8
2.8198993799855225e-8
2.0951522815619607e-8
9.021423510064114e-8
2.469013729567906e-7
5.1725378578818725e-9
6.619741664194213e-11
1.6564942966460064e-12
4.925550364099123e-13
1.330510909133802e-13
6.22475922867026e-13
1.7603175580803155e-12
2.235592384068944e-12
3.1121756018251636e-12
2.2411289602099472e-12
2.4456349374570407e-12
2.961181193753859e-12
3.674492916323859e-12
4.600295476549748e-12
5.785797894628499e-12
7.298291603971214e-12
9.225275310489703e-12
1.167734132320764e-11
8.66073488126877e-11
2.3719330874558378e-11
8.782566499138555e-12
8.72078393913716e-13
7.329094669035028e-12
1.3986822387694576e-11
2.2321522254374472e-11
3.3680957141757855e-11
4.974261613321857e-11
7.269467232427956e-11
1.052352495882515e-10
1.5016529701702713e-10
2.0928731902490322e-10
2.8194607439890065e-10
3.649699233474235e-10
4.5524404786007437e-10
5.524184316186991e-10
6.591299914522116e-10
7.798376070277495e-10
9.199949952068207e-10
1.3927529469965958e-9
5.3318937762072195e-9
1.9047108564447225e-8
3.072175598766108e-8
3.310898137569268e-8
3.435716515028591e-8
3.645324979114366e-8
3.927544752992921e-8
4.254636998247514e-8
4.604207237890169e-8
4.9594273828325045e-8
4.806210362506803e-8
4.6881805422082424e-8
2.8765367433375435e-8
8.955370744946765e-9
2.834588376644905e-9
5.567444266298425e-10
6.420776565960436e-10
1.3515325109365161e-9
2.9992083324923706e-10
9.005855073592222e-9
8.935398166254694e-9
9.384620346358008e-9
1.0109559431701025e-8
1.1329762114732904e-8
1.3430499843273425e-8
1.7059724394008155e-8
2.35656727171373e-8
3.6181247837901854e-8
6.330957441334327e-8
1.1227743672775745e-7
1.0435824192796626e-7
5.1757695780135236e-8
3.137994795559152e-8
3.2166262969419695e-8
4.548559323334119e-8
6.514185133811843e-8
5.098850233573681e-8
5.3541300670751024e-8
1.0257260202045389e-7
1.210735852499402e-7
1.4439217458228028e-6
5.064627411505475e-7
9.988492284937533e-8
2.718636279234037e-8
8.65509911781713e-8
9.485830306843272e-8
1.033750179364928e-7
1.3867896847007481e-7
3.747616141982368e-8
4.082262718992382e-8
1.7153655529342386e-8
1.564072292663116e-8
4.0600296555416015e-8
2.039135365026141e-8
5.994757306918537e-9
2.4252589315104586e-9
9.782570117186315e-10
2.293729721846965e-8
9.7662498355014e-9
9.110422560172798e-9
2.448280671036085e-9
2.3982087154560295e-9
1.0779603741099618e-8
1.3630917377052599e-8
1.4427490604381835e-8
1.5400480754494627e-8
1.653882762371163e-8
1.7719229743315058e-8
1.8879926368703314e-8
2.000809718038317e-8
2.111229326655446e-8
2.2200059444672775e-8
1.1412128781955691e-8
6.0492160298380254e-9
2.2886277790133107e-9
1.3478697289199055e-9
3.0695793993582248e-9
2.789197104644956e-9
2.6915775975346055e-9
2.794222580780594e-9
2.3999436867012413e-9
1.1741629448759386e-9
1.6228855756280593e-8
1.7769846642718863e-8
9.903383373392702e-9
7.536493354745558e-9
6.637573748987711e-9
6.410945024407036e-9
6.650278417373226e-9
7.366007203291555e-9
8.762287353108537e-9
1.3951962165854273e-8
1.2128610709971661e-8
8.21542882722604e-9
9.647741650529464e-9
1.5168934529797506e-8
3.0645075617667094e-8
4.926004051317536e-8
6.34827590864265e-8
1.1378562200226484e-7
1.197845459781885e-7
3.02546207084433e-7
4.766197793739622e-8
8.020511905420437e-8
1.4088061460093124e-7
2.1148977914715145e-7
1.7660428995808034e-7
7.403653251606898e-8
4.051726198014251e-8
4.5955608287731294e-8
4.098717339363191e-8
7.553335125855859e-8
4.9615918215212245e-8
1.7490769573627874e-8
8.611470424679008e-9
3.80344547074037e-9
1.4307130459993784e-8
1.48024457520771e-8
1.2576120212989334e-8
1.1179939415135568e-8
4.415960702163291e-9
1.3803709298426463e-9
3.6569967909980328e-9
2.9165680699997446e-8
3.980538760576432e-8
3.740340158780676e-8
3.9517594624393354e-8
4.4440886686359424e-8
5.2542816178646703e-8
6.572835502999853e-8
8.758732085597068e-8
1.1986918633843399e-7
1.388315241068433e-7
4.1563686290054184e-8
1.2018901615448465e-8
4.957555266178336e-9
2.4974866661553895e-9
8.203824172629466e-10
7.171925362531526e-10
1.917073852912356e-9
1.2699297257132796e-9
4.4197724994983523e-10
5.572562314660824e-10
2.2414375665141734e-9
5.873921543153909e-9
1.8711993974664408e-8
3.7560270186181985e-8
1.9556384967414143e-8
1.7155928566156943e-8
1.9737370577051597e-8
2.8593099981287393e-8
5.201063160767683e-8
4.4978211179514874e-8
4.26391568894825e-8
5.40572244411028e-8
3.018763906571932e-8
2.916949372928406e-8
3.7254070019537086e-8
6.204011799435555e-8
1.287181348815127e-7
2.279788784056394e-7
3.4790834958155756e-7
1.0749366582889156e-7
3.232310602793994e-7
3.873457616214753e-7
4.791623007834875e-7
3.146402794699859e-7
7.736894003982778e-8
1.2483848112720761e-8
6.817760505468294e-11
1.2833600470249817e-8
3.098715048771423e-8
3.1870536561652505e-8
8.27522409072862e-8
6.074441273552579e-8
1.3377053289956475e-7
2.4510278489406607e-7
4.381334080429848e-7
1.8932166085277627e-7
8.525568856562124e-8
9.73080472153552e-8
1.1648369304399465e-7
5.229813052096311e-8
8.947443530645848e-10
4.1319519743870456e-10
6.366103260818257e-11
3.617484905808771e-10
4.3171546826671e-9
4.629377796965017e-9
9.03063133537819e-10
5.329269819575891e-10
8.829475338987707e-10
1.7204041692465184e-10
1.8106451155210461e-10
5.440923073334205e-10
2.0237656565180217e-11
5.158948157370429e-10
2.5261677836002774e-9
5.6829998937462005e-9
9.583856505506674e-9
1.1328974541581845e-8
6.8215947726039465e-9
2.679938585534305e-8
2.8198993799950705e-8
2.0951522815873753e-8
9.02142351000956e-8
2.469013729575661e-7
5.17253785815381e-9
6.619741656578412e-11
1.656494296604897e-12
4.92555036400923e-13
1.3305109015320816e-13
6.22475918065281e-13
1.7603175619830284e-12
2.235592383411629e-12
3.1121756016779618e-12
2.241128991164677e-12
2.445634998891138e-12
2.9611811372762468e-12
3.674492916127772e-12
4.600295476485475e-12
5.785797894697529e-12
7.298291634278146e-12
9.22527532005388e-12
1.1677341323008065e-11
8.660734742782024e-11
2.3719330958167714e-11
8.782566559926884e-12
8.720783810582172e-13
7.329094758805305e-12
1.3986822389774315e-11
2.232152226061313e-11
3.3680957142003237e-11
4.974261615082416e-11
7.269467231102732e-11
1.0523524958952584e-10
1.5016529689376122e-10
2.0928731898239394e-10
2.8194607439592715e-10
3.649699232671094e-10
4.5524404784876045e-10
5.524184316574883e-10
6.5912999144869e-10
7.798376068173759e-10
9.199949952020903e-10
1.3927529472639559e-9
5.331893775478587e-9
1.9047108564803965e-8
3.07217559863788e-8
3.3108981372939984e-8
3.435716515112858e-8
3.6453249791752916e-8
3.927544752952691e-8
4.254636998315507e-8
4.604207237831357e-8
4.9594273828182095e-8
4.806210362562294e-8
4.688180542198185e-8
2.8765367432061803e-8
8.955370742549394e-9
2.834588377204105e-9
5.567444266857669e-10
6.42077656203207e-10
1.3515325107110157e-9
2.9992083018116544e-10
9.005855076355116e-9
8.935398167632864e-9
9.384620347598698e-9
1.0109559431767937e-8
1.1329762114511719e-8
1.3430499843920186e-8
1.705972439362205e-8
2.3565672716316906e-8
3.6181247836473e-8
6.330957441339683e-8
1.1227743672809491e-7
1.0435824192950155e-7
5.1757695779971944e-8
3.137994795579077e-8
3.2166262969373485e-8
4.548559323342509e-8
6.514185133792356e-8
5.0988502335715064e-8
5.354130067046117e-8
1.025726020200611e-7
1.2107358524953055e-7
1.4439217458368576e-6
5.064627411778528e-7
9.9884922857158e-8
2.7186362786810108e-8
8.655099117825991e-8
9.485830306729997e-8
1.0337501793641187e-7
1.3867896848624113e-7
3.7476161416971006e-8
4.0822627189952166e-8
1.7153655529254503e-8
1.5640722926098644e-8
4.060029655521983e-8
2.0391353648822073e-8
5.994757306997692e-9
2.4252589307672393e-9
9.782570113434342e-10
2.293729720973535e-8
9.766249836710878e-9
9.110422562185304e-9
2.4482806697455415e-9
2.39820871514231e-9
1.077960374215561e-8
1.3630917377068553e-8
1.442749060287336e-8
1.5400480754634504e-8
1.653882762434943e-8
1.7719229743300374e-8
1.8879926369091646e-8
2.000809718117541e-8
2.1112293266593093e-8
2.2200059443202445e-8
1.1412128781556833e-8
6.049216029474579e-9
2.2886277789572208e-9
1.3478697281935176e-9
3.0695793999347924e-9
2.7891971047500993e-9
2.69157759797135e-9
2.7942225807689047e-9
2.3999436869198896e-9
1.1741629420375165e-9
1.622885575511976e-8
1.7769846639560588e-8
9.903383370289144e-9
7.536493358714243e-9
6.637573749040615e-9
6.410945021745233e-9
6.650278417491728e-9
7.366007202539693e-9
8.762287353101953e-9
1.395196216469998e-8
1.2128610711235984e-8
8.215428827496717e-9
9.647741650594616e-9
1.516893452985407e-8
3.064507561776167e-8
4.92600405134753e-8
6.348275908636013e-8
1.1378562200110641e-7
1.1978454597570593e-7
3.0254620708254005e-7
4.7661977937610306e-8
8.020511904998174e-8
1.4088061460025337e-7
2.114897791463745e-7
1.76604289959212e-7
7.403653251644409e-8
4.051726197664382e-8
4.595560828779142e-8
4.098717339309535e-8
7.553335125861013e-8
4.96159182138901e-8
1.7490769574892352e-8
8.611470426771966e-9
3.803445471367696e-9
1.430713045846304e-8
1.4802445753840985e-8
1.2576120211694588e-8
1.1179939414908503e-8
4.41596070378533e-9
1.3803709276672196e-9
3.6569967914708343e-9
2.9165680701485623e-8
3.980538760637653e-8
3.7403401587340785e-8
3.951759462361555e-8
4.444088668617581e-8
5.254281617873167e-8
6.572835502981896e-8
8.758732085666228e-8
1.1986918633849637e-7
1.3883152410725923e-7
4.156368629081285e-8
1.2018901615508526e-8
4.957555266358138e-9
2.4974866660825653e-9
8.203824174544264e-10
7.171925359354083e-10
1.917073852774381e-9
1.269929726182657e-9
4.419772485539487e-10
5.572562313169015e-10
2.2414375663526217e-9
5.873921543158645e-9
1.8711993976201726e-8
3.756027018049004e-8
1.955638496917973e-8
1.7155928566243625e-8
1.9737370578332678e-8
2.8593099981587352e-8
5.201063160778196e-8
4.49782111797125e-8
4.263915689131975e-8
5.40572244420136e-8
3.0187639064880526e-8
2.916949372932691e-8
3.725407001952361e-8
6.204011799468058e-8
1.2871813488187878e-7
2.2797887840563557e-7
3.4790834958265823e-7
1.0749366582787657e-7
3.232310602759785e-7
3.873457616244673e-7
4.791623007769533e-7
3.146402794765879e-7
7.736894003983392e-8
1.2483848112028297e-8
6.817760401565309e-11
1.283360046995704e-8
3.098715048789689e-8
3.1870536561773776e-8
8.275224090768896e-8
6.074441273527294e-8
1.3377053290041416e-7
2.4510278489399736e-7
4.381334080464629e-7
1.893216608544034e-7
8.525568856485138e-8
9.730804720548858e-8
1.1648369304280952e-7
5.229813052092233e-8
8.947443530717031e-10
4.131951974827643e-10
6.366103267397815e-11
3.6174849014577085e-10
4.317154682907095e-9
4.629377753014191e-9
9.030631335450798e-10
5.329269827146212e-10
8.829475337483767e-10
1.7204041692687724e-10
1.810645183803271e-10
5.440923193141725e-10
2.023764089950882e-11
5.15894815656373e-10
2.5261677833553632e-9
5.682999893883577e-9
9.583856482203767e-9
1.1328974541148269e-8
6.821594810304199e-9
2.6799385862693194e-8
2.8198993799767927e-8
2.09515228158137e-8
9.021423509915223e-8
2.469013729585968e-7
5.172537857967685e-9
6.619741662846722e-11
1.6564942968175508e-12
4.925550363098309e-13
1.330510895771638e-13
6.224759206151127e-13
1.7603175512338093e-12
2.235592382416115e-12
3.112175636895003e-12
2.24112899111766e-12
2.4456349989204295e-12
2.9611811373070766e-12
3.674492810131591e-12
4.600295476377556e-12
5.7857978943711606e-12
7.29829162445214e-12
9.225275210196742e-12
1.1677341269400846e-11
8.660734769385745e-11
2.3719330794545356e-11
8.782566661713819e-12
8.720783954090834e-13
7.329094711030561e-12
1.3986822386662882e-11
2.2321522196754793e-11
3.3680956990931525e-11
4.9742616217368957e-11
7.269467232189286e-11
1.0523524958274505e-10
1.501652968747714e-10
2.0928731896793209e-10
2.819460743965103e-10
3.6496992331402513e-10
4.552440478293419e-10
5.52418431499643e-10
6.591299910377521e-10
7.798376071769208e-10
9.199949951930483e-10
1.3927529467430569e-9
5.33189377581593e-9
1.904710856465488e-8
3.0721755986488174e-8
3.3108981375202945e-8
3.435716515281566e-8
3.645324979193102e-8
3.927544752949435e-8
4.254636998298607e-8
4.604207237789892e-8
4.959427382876007e-8
4.8062103626426214e-8
4.6881805421528914e-8
2.876536743356681e-8
8.955370743763594e-9
2.8345883769633096e-9
5.56744426434791e-10
6.42077656310851e-10
1.3515325095107216e-9
2.999208294187453e-10
9.005855080245119e-9
8.935398161389594e-9
9.384620347331906e-9
1.0109559431669777e-8
1.132976211293709e-8
1.3430499844539756e-8
1.7059724394337972e-8
2.3565672716299826e-8
3.6181247836439167e-8
6.330957441336965e-8
1.1227743672772095e-7
1.0435824192902703e-7
5.175769578026918e-8
3.137994795531167e-8
3.2166262969386594e-8
4.548559323342956e-8
6.514185133806333e-8
5.098850233580516e-8
5.354130067119413e-8
1.0257260202011477e-7
1.2107358524978082e-7
1.4439217458339093e-6
5.06462741177438e-7
9.988492285741979e-8
2.7186362786874344e-8
8.655099117940966e-8
9.485830306810285e-8
1.0337501793908933e-7
1.3867896847477976e-7
3.7476161420379784e-8
4.082262718999838e-8
1.7153655528645606e-8
1.5640722926246246e-8
4.0600296555811547e-8
2.039135365125428e-8
5.994757306949491e-9
2.425258930627003e-9
9.782570111858319e-10
2.2937297208584038e-8
9.766249835439458e-9
9.110422561694764e-9
2.448280670516442e-9
2.3982087151982288e-9
1.0779603741645304e-8
1.363091737700984e-8
1.4427490602956888e-8
1.5400480754541734e-8
1.6538827623166865e-8
1.771922974268051e-8
1.887992636831154e-8
2.000809718257526e-8
2.111229326635902e-8
2.2200059443716068e-8
1.14121287820464e-8
6.049216029807324e-9
2.2886277790919875e-9
1.3478697283681617e-9
3.0695793991894737e-9
2.7891971051902864e-9
2.69157759782948e-9
2.7942225809128507e-9
2.3999436868800914e-9
1.1741629440369823e-9
1.6228855751078622e-8
1.7769846644968298e-8
9.903383370289022e-9
7.536493355355364e-9
6.637573749177319e-9
6.410945021709753e-9
6.6502784183717395e-9
7.366007203280917e-9
8.762287351342986e-9
1.3951962167208055e-8
1.212861070995552e-8
8.21542882633669e-9
9.647741650207967e-9
1.516893452982433e-8
3.064507561754529e-8
4.926004051312992e-8
6.34827590864598e-8
1.137856220016965e-7
1.1978454597825953e-7
3.0254620708444174e-7
4.766197793727543e-8
8.02051190539205e-8
1.4088061459985275e-7
2.1148977914658153e-7
1.766042899596879e-7
7.403653251573749e-8
4.0517261978390756e-8
4.595560828783306e-8
4.098717339356706e-8
7.55333512571491e-8
4.961591821637524e-8
1.7490769575538162e-8
8.611470426509679e-9
3.803445470517184e-9
1.4307130462693551e-8
1.4802445751948566e-8
1.2576120207235537e-8
1.1179939415142658e-8
4.4159607034515546e-9
1.3803709291882654e-9
3.6569967910191164e-9
2.9165680699794585e-8
3.9805387605354594e-8
3.740340158768767e-8
3.951759462430576e-8
4.444088668573806e-8
5.2542816178829934e-8
6.572835503060348e-8
8.758732085627172e-8
1.1986918633983696e-7
1.38831524107296e-7
4.156368629047495e-8
1.2018901614946772e-8
4.957555266041827e-9
2.4974866656940804e-9
8.203824172136671e-10
7.171925360283622e-10
1.917073852151541e-9
1.2699297254209058e-9
4.4197724914354884e-10
5.572562308773187e-10
2.24143756655761e-9
5.873921543247149e-9
1.8711993973750496e-8
3.756027018535764e-8
1.955638496981799e-8
1.7155928566972205e-8
1.9737370577852136e-8
2.8593099980195574e-8
5.201063160766784e-8
4.4978211179555757e-8
4.2639156890639605e-8
5.4057224441284946e-8
3.0187639066276364e-8
2.9169493729694075e-8
3.725407001958649e-8
6.204011799442497e-8
1.2871813488245238e-7
2.2797887840567308e-7
3.479083495811897e-7
1.0749366582764036e-7
3.2323106028317873e-7
3.873457616241442e-7
4.791623007834802e-7
3.1464027947374746e-7
7.73689400438648e-8
1.2483848112335677e-8
6.81776044369956e-11
1.2833600470031537e-8
3.0987150487871807e-8
3.1870536561738816e-8
8.275224090707347e-8
6.074441273536705e-8
1.337705329004971e-7
2.4510278489222907e-7
4.3813340804295595e-7
1.893216608517439e-7
8.525568856577353e-8
9.730804721627271e-8
1.1648369304455672e-7
5.229813052079788e-8
8.947443527635466e-10
4.131951974848264e-10
6.366103262262754e-11
3.617484903256107e-10
4.317154674323965e-9
4.629377770515035e-9
9.030631361151066e-10
5.329269819358824e-10
8.829475398811782e-10
1.7204041762984862e-10
1.81064518374688e-10
5.440923073352762e-10
2.023765654058701e-11
5.158948112606685e-10
2.526167768100085e-9
5.682999888203422e-9
9.58385648277859e-9
1.1328974541791554e-8
6.8215947830923916e-9
2.679938586404364e-8
2.8198993799855225e-8
2.0951522815619607e-8
9.021423510064114e-8
2.469013729567906e-7
5.1725378578818725e-9
6.619741664194213e-11
1.6564942966460064e-12
4.925550364099123e-13
1.330510909133802e-13
6.22475922867026e-13
1.7603175580803155e-12
2.235592384068944e-12
3.1121756018251636e-12
2.2411289602099472e-12
2.4456349374570407e-12
2.961181193753859e-12
3.674492916323859e-12
4.600295476549748e-12
5.785797894628499e-12
7.298291603971214e-12
9.225275310489703e-12
1.167734132320764e-11
8.66073488126877e-11
2.3719330874558378e-11
8.782566499138555e-12
8.72078393913716e-13
7.329094669035028e-12
1.3986822387694576e-11
2.2321522254374472e-11
3.3680957141757855e-11
4.974261613321857e-11
7.269467232427956e-11
1.052352495882515e-10
1.5016529701702713e-10
2.0928731902490322e-10
2.8194607439890065e-10
3.649699233474235e-10
4.5524404786007437e-10
5.524184316186991e-10
6.591299914522116e-10
7.798376070277495e-10
9.199949952068207e-10
1.3927529469965958e-9
5.3318937762072195e-9
1.9047108564447225e-8
3.072175598766108e-8
3.310898137569268e-8
3.435716515028591e-8
3.645324979114366e-8
3.927544752992921e-8
4.254636998247514e-8
4.604207237890169e-8
4.9594273828325045e-8
4.806210362506803e-8
4.6881805422082424e-8
2.8765367433375435e-8
8.955370744946765e-9
2.834588376644905e-9
5.567444266298425e-10
6.420776565960436e-10
1.3515325109365161e-9
2.9992083324923706e-10
9.005855073592222e-9
8.935398166254694e-9
9.384620346358008e-9
1.0109559431701025e-8
1.1329762114732904e-8
1.3430499843273425e-8
1.7059724394008155e-8
2.35656727171373e-8
3.6181247837901854e-8
6.330957441334327e-8
1.1227743672775745e-7
1.0435824192796626e-7
5.1757695780135236e-8
3.137994795559152e-8
3.2166262969419695e-8
4.548559323334119e-8
6.514185133811843e-8
5.098850233573681e-8
5.3541300670751024e-8
1.0257260202045389e-7
1.210735852499402e-7
1.4439217458228028e-6
5.064627411505475e-7
9.988492284937533e-8
2.718636279234037e-8
8.65509911781713e-8
9.485830306843272e-8
1.033750179364928e-7
1.3867896847007481e-7
3.747616141982368e-8
4.082262718992382e-8
1.7153655529342386e-8
1.564072292663116e-8
4.0600296555416015e-8
2.039135365026141e-8
5.994757306918537e-9
2.4252589315104586e-9
9.782570117186315e-10
2.293729721846965e-8
9.7662498355014e-9
9.110422560172798e-9
2.448280671036085e-9
2.3982087154560295e-9
1.0779603741099618e-8
1.3630917377052599e-8
1.4427490604381835e-8
1.5400480754494627e-8
1.653882762371163e-8
1.7719229743315058e-8
1.8879926368703314e-8
2.000809718038317e-8
2.111229326655446e-8
2.2200059444672775e-8
1.1412128781955691e-8
6.0492160298380254e-9
2.2886277790133107e-9
1.3478697289199055e-9
3.0695793993582248e-9
2.789197104644956e-9
2.6915775975346055e-9
2.794222580780594e-9
2.3999436867012413e-9
1.1741629448759386e-9
1.6228855756280593e-8
1.7769846642718863e-8
9.903383373392702e-9
7.536493354745558e-9
6.637573748987711e-9
6.410945024407036e-9
6.650278417373226e-9
7.366007203291555e-9
8.762287353108537e-9
1.3951962165854273e-8
1.2128610709971661e-8
8.21542882722604e-9
9.647741650529464e-9
1.5168934529797506e-8
3.0645075617667094e-8
4.926004051317536e-8
6.34827590864265e-8
1.1378562200226484e-7
1.197845459781885e-7
3.02546207084433e-7
4.766197793739622e-8
8.020511905420437e-8
1.4088061460093124e-7
2.1148977914715145e-7
1.7660428995808034e-7
7.403653251606898e-8
4.051726198014251e-8
4.5955608287731294e-8
4.098717339363191e-8
7.553335125855859e-8
4.9615918215212245e-8
1.7490769573627874e-8
8.611470424679008e-9
3.80344547074037e-9
1.4307130459993784e-8
1.48024457520771e-8
1.2576120212989334e-8
1.1179939415135568e-8
4.415960702163291e-9
1.3803709298426463e-9
3.6569967909980328e-9
2.9165680699997446e-8
3.980538760576432e-8
3.740340158780676e-8
3.9517594624393354e-8
4.4440886686359424e-8
5.2542816178646703e-8
6.572835502999853e-8
8.758732085597068e-8
1.1986918633843399e-7
1.388315241068433e-7
4.1563686290054184e-8
1.2018901615448465e-8
4.957555266178336e-9
2.4974866661553895e-9
8.203824172629466e-10
7.171925362531526e-10
1.917073852912356e-9
1.2699297257132796e-9
4.4197724994983523e-10
5.572562314660824e-10
2.2414375665141734e-9
5.873921543153909e-9
1.8711993974664408e-8
3.7560270186181985e-8
1.9556384967414143e-8
1.7155928566156943e-8
1.9737370577051597e-8
2.8593099981287393e-8
5.201063160767683e-8
4.4978211179514874e-8
4.26391568894825e-8
5.40572244411028e-8
3.018763906571932e-8
2.916949372928406e-8
3.7254070019537086e-8
6.204011799435555e-8
1.287181348815127e-7
2.279788784056394e-7
3.4790834958155756e-7
1.0749366582889156e-7
3.232310602793994e-7
3.873457616214753e-7
4.791623007834875e-7
3.146402794699859e-7
7.736894003982778e-8
1.2483848112720761e-8
6.817760505468294e-11
1.2833600470249817e-8
3.098715048771423e-8
3.1870536561652505e-8
8.27522409072862e-8
6.074441273552579e-8
1.3377053289956475e-7
2.4510278489406607e-7
4.381334080429848e-7
1.8932166085277627e-7
8.525568856562124e-8
9.73080472153552e-8
1.1648369304399465e-7
5.229813052096311e-8
8.947443530645848e-10
4.1319519743870456e-10
6.366103260818257e-11
3.617484905808771e-10
4.3171546826671e-9
4.629377796965017e-9
9.03063133537819e-10
5.329269819575891e-10
8.829475338987707e-10
1.7204041692465184e-10
1.8106451155210461e-10
5.440923073334205e-10
2.0237656565180217e-11
5.158948157370429e-10
2.5261677836002774e-9
5.6829998937462005e-9
9.583856505506674e-9
1.1328974541581845e-8
6.8215947726039465e-9
2.679938585534305e-8
2.8198993799950705e-8
2.0951522815873753e-8
9.02142351000956e-8
2.469013729575661e-7
5.17253785815381e-9
6.619741656578412e-11
1.656494296604897e-12
4.92555036400923e-13
1.3305109015320816e-13
6.22475918065281e-13
1.7603175619830284e-12
2.235592383411629e-12
3.1121756016779618e-12
2.241128991164677e-12
2.445634998891138e-12
2.9611811372762468e-12
3.674492916127772e-12
4.600295476485475e-12
5.785797894697529e-12
7.298291634278146e-12
9.22527532005388e-12
1.1677341323008065e-11
8.660734742782024e-11
2.3719330958167714e-11
8.782566559926884e-12
8.720783810582172e-13
7.329094758805305e-12
1.3986822389774315e-11
2.232152226061313e-11
3.3680957142003237e-11
4.974261615082416e-11
7.269467231102732e-11
1.0523524958952584e-10
1.5016529689376122e-10
2.0928731898239394e-10
2.8194607439592715e-10
3.649699232671094e-10
4.5524404784876045e-10
5.524184316574883e-10
6.5912999144869e-10
7.798376068173759e-10
9.199949952020903e-10
1.3927529472639559e-9
5.331893775478587e-9
1.9047108564803965e-8
3.07217559863788e-8
3.3108981372939984e-8
3.435716515112858e-8
3.6453249791752916e-8
3.927544752952691e-8
4.254636998315507e-8
4.604207237831357e-8
4.9594273828182095e-8
4.806210362562294e-8
4.688180542198185e-8
2.8765367432061803e-8
8.955370742549394e-9
2.834588377204105e-9
5.567444266857669e-10
6.42077656203207e-10
1.3515325107110157e-9
2.9992083018116544e-10
9.005855076355116e-9
8.935398167632864e-9
9.384620347598698e-9
1.0109559431767937e-8
1.1329762114511719e-8
1.3430499843920186e-8
1.705972439362205e-8
2.3565672716316906e-8
3.6181247836473e-8
6.330957441339683e-8
1.1227743672809491e-7
1.0435824192950155e-7
5.1757695779971944e-8
3.137994795579077e-8
3.2166262969373485e-8
4.548559323342509e-8
6.514185133792356e-8
5.0988502335715064e-8
5.354130067046117e-8
1.025726020200611e-7
1.2107358524953055e-7
1.4439217458368576e-6
5.064627411778528e-7
9.9884922857158e-8
2.7186362786810108e-8
8.655099117825991e-8
9.485830306729997e-8
1.0337501793641187e-7
1.3867896848624113e-7
3.7476161416971006e-8
4.0822627189952166e-8
1.7153655529254503e-8
1.5640722926098644e-8
4.060029655521983e-8
2.0391353648822073e-8
5.994757306997692e-9
2.4252589307672393e-9
9.782570113434342e-10
2.293729720973535e-8
9.766249836710878e-9
9.110422562185304e-9
2.4482806697455415e-9
2.39820871514231e-9
1.077960374215561e-8
1.3630917377068553e-8
1.442749060287336e-8
1.5400480754634504e-8
1.653882762434943e-8
1.7719229743300374e-8
1.8879926369091646e-8
2.000809718117541e-8
2.1112293266593093e-8
2.2200059443202445e-8
1.1412128781556833e-8
6.049216029474579e-9
2.2886277789572208e-9
1.3478697281935176e-9
3.0695793999347924e-9
2.7891971047500993e-9
2.69157759797135e-9
2.7942225807689047e-9
2.3999436869198896e-9
1.1741629420375165e-9
1.622885575511976e-8
1.7769846639560588e-8
9.903383370289144e-9
7.536493358714243e-9
6.637573749040615e-9
6.410945021745233e-9
6.650278417491728e-9
7.366007202539693e-9
8.762287353101953e-9
1.395196216469998e-8
1.2128610711235984e-8
8.215428827496717e-9
9.647741650594616e-9
1.516893452985407e-8
3.064507561776167e-8
4.92600405134753e-8
6.348275908636013e-8
1.1378562200110641e-7
1.1978454597570593e-7
3.0254620708254005e-7
4.7661977937610306e-8
8.020511904998174e-8
1.4088061460025337e-7
2.114897791463745e-7
1.76604289959212e-7
7.403653251644409e-8
4.051726197664382e-8
4.595560828779142e-8
4.098717339309535e-8
7.553335125861013e-8
4.96159182138901e-8
1.7490769574892352e-8
8.611470426771966e-9
3.803445471367696e-9
1.430713045846304e-8
1.4802445753840985e-8
1.2576120211694588e-8
1.1179939414908503e-8
4.41596070378533e-9
1.3803709276672196e-9
3.6569967914708343e-9
2.9165680701485623e-8
3.980538760637653e-8
3.7403401587340785e-8
3.951759462361555e-8
4.444088668617581e-8
5.254281617873167e-8
6.572835502981896e-8
8.758732085666228e-8
1.1986918633849637e-7
1.3883152410725923e-7
4.156368629081285e-8
1.2018901615508526e-8
4.957555266358138e-9
2.4974866660825653e-9
8.203824174544264e-10
7.171925359354083e-10
1.917073852774381e-9
1.269929726182657e-9
4.419772485539487e-10
5.572562313169015e-10
2.2414375663526217e-9
5.873921543158645e-9
1.8711993976201726e-8
3.756027018049004e-8
1.955638496917973e-8
1.7155928566243625e-8
1.9737370578332678e-8
2.8593099981587352e-8
5.201063160778196e-8
4.49782111797125e-8
4.263915689131975e-8
5.40572244420136e-8
3.0187639064880526e-8
2.916949372932691e-8
3.725407001952361e-8
6.204011799468058e-8
1.2871813488187878e-7
2.2797887840563557e-7
3.4790834958265823e-7
1.0749366582787657e-7
3.232310602759785e-7
3.873457616244673e-7
4.791623007769533e-7
3.146402794765879e-7
7.736894003983392e-8
1.2483848112028297e-8
6.817760401565309e-11
1.283360046995704e-8
3.098715048789689e-8
3.1870536561773776e-8
8.275224090768896e-8
6.074441273527294e-8
1.3377053290041416e-7
2.4510278489399736e-7
4.381334080464629e-7
1.893216608544034e-7
8.525568856485138e-8
9.730804720548858e-8
1.1648369304280952e-7
5.229813052092233e-8
8.947443530717031e-10
4.131951974827643e-10
6.366103267397815e-11
3.6174849014577085e-10
4.317154682907095e-9
4.629377753014191e-9
9.030631335450798e-10
5.329269827146212e-10
8.829475337483767e-10
1.7204041692687724e-10
1.810645183803271e-10
5.440923193141725e-10
2.023764089950882e-11
5.15894815656373e-10
2.5261677833553632e-9
5.682999893883577e-9
9.583856482203767e-9
1.1328974541148269e-8
6.821594810304199e-9
2.6799385862693194e-8
2.8198993799767927e-8
2.09515228158137e-8
9.021423509915223e-8
2.469013729585968e-7
5.172537857967685e-9
6.619741662846722e-11
1.6564942968175508e-12
4.925550363098309e-13
1.330510895771638e-13
6.224759206151127e-13
1.7603175512338093e-12
2.235592382416115e-12
3.112175636895003e-12
2.24112899111766e-12
2.4456349989204295e-12
2.9611811373070766e-12
3.674492810131591e-12
4.600295476377556e-12
5.7857978943711606e-12
7.29829162445214e-12
9.225275210196742e-12
1.1677341269400846e-11
8.660734769385745e-11
2.3719330794545356e-11
8.782566661713819e-12
8.720783954090834e-13
7.329094711030561e-12
1.3986822386662882e-11
2.2321522196754793e-11
3.3680956990931525e-11
4.9742616217368957e-11
7.269467232189286e-11
1.0523524958274505e-10
1.501652968747714e-10
2.0928731896793209e-10
2.819460743965103e-10
3.6496992331402513e-10
4.552440478293419e-10
5.52418431499643e-10
6.591299910377521e-10
7.798376071769208e-10
9.199949951930483e-10
1.3927529467430569e-9
5.33189377581593e-9
1.904710856465488e-8
3.0721755986488174e-8
3.3108981375202945e-8
3.435716515281566e-8
3.645324979193102e-8
