# Supplementary material for: Observability and Controllability of Nonlinear Networks: The Role of Symmetry
Source: Phys Rev X. Author manuscript; Available in PMC 2018 Nov 13. (PMC6234006; doi:10.1103/PhysRevX.5.011005)
Supplement: Code Archive [file NIHMS982008-supplement-Code_Archive.zip › MathematicaData/FNObsDELTAHetN1M1ChaosK6IC1]

2.1626021269013127e-7
2.953460931160829e-7
3.946541950821366e-8
3.4513564735694987e-9
1.5104040521385592e-9
2.47828899183606e-9
4.396694657448132e-10
1.9831377681889924e-10
4.8137950237106134e-11
6.183153267563491e-11
9.352712324506696e-11
1.5112384029318094e-10
4.247903299929635e-11
1.5661786617575201e-10
2.285921984268555e-11
3.2177586872875446e-10
7.81508898058425e-10
1.5455190944015113e-9
2.8890640570427543e-9
5.276616742523451e-9
9.31668427247395e-9
1.537315545293614e-8
2.264073148341146e-8
2.5557479495690913e-8
5.459241436158815e-9
8.276817864264392e-8
8.687437380610906e-10
1.1592939549472356e-8
6.269933732682612e-9
5.635416454790706e-10
1.7964498877226982e-12
1.6190875675530457e-13
3.9646238984531217e-13
1.7345375495075071e-13
2.1101574401801218e-13
2.9254369976405476e-13
3.7680377718329847e-13
4.703320498332048e-13
5.83612221816163e-13
7.253676450418898e-13
9.046668663658574e-13
1.1324772376327113e-12
5.934756200927538e-12
1.2320426127608252e-12
2.398334722321045e-13
2.020773095276829e-13
5.103882421131571e-13
8.292389456887155e-13
1.2271009728019493e-12
1.7670348286270522e-12
2.5264324601054906e-12
3.611963493231975e-12
5.177320803791384e-12
7.447234206332312e-12
1.0750241750235628e-11
1.556020432621343e-11
2.2538213679359705e-11
3.254491521271532e-11
4.655308451777428e-11
6.536083483180658e-11
8.911307660520732e-11
1.170025476165862e-10
4.427505456403548e-10
1.8339821666575305e-10
5.253114164358634e-10
1.7992496214314753e-9
3.3140201505167295e-9
4.367834940075051e-9
4.9735014577580115e-9
5.433119316350931e-9
5.877845282673444e-9
6.33924208521652e-9
6.816566993038385e-9
8.413618112805313e-9
3.008234739781526e-9
2.63817584805938e-10
4.638563227413562e-10
9.563389278766985e-10
1.8569576687437942e-9
5.186291732106426e-9
8.603149591660243e-9
8.125416551472473e-10
7.813945668098566e-10
9.463634262384702e-10
9.604289901336912e-10
9.792901015015645e-10
1.0308492199879228e-9
1.1286085763510619e-9
1.2949607669969962e-9
1.5824723775648054e-9
2.1329487262149167e-9
3.3260414345105346e-9
3.912601500316262e-9
1.993407867000716e-8
1.6619079893007715e-8
1.287330431867434e-8
1.633565649494067e-8
2.8092143655553364e-8
5.684730425922223e-8
6.994339558219987e-8
9.577152111062176e-8
1.655508982720033e-7
1.0543660658141855e-7
6.834851876085512e-7
3.23705691011623e-7
2.1116638378899156e-7
1.538305299574793e-7
9.767816387738161e-8
4.7988296377987415e-8
3.0813255711417637e-8
1.6425337082280726e-8
5.851429277460245e-9
2.399981625899775e-8
6.925373820366252e-8
8.254515105493356e-8
3.380411926007944e-8
1.9251579539790192e-8
1.0292701666795341e-8
4.1989917343721825e-9
1.0173634245078238e-8
9.535278619881324e-9
9.835349231742408e-9
1.0332424797959216e-8
8.1897689702835e-10
1.8805580308008604e-8
3.864877234657751e-8
3.7635008811147836e-8
3.884120810111767e-8
4.172749423289219e-8
4.571842340769944e-8
5.095827475777041e-8
5.7991565022305294e-8
6.766211855725329e-8
8.101703947649927e-8
9.85298419789529e-8
2.1597141326848422e-8
6.170105562429833e-9
1.6360198559461407e-9
1.364687095135899e-9
5.075943302290216e-9
9.108476678801076e-9
6.844699207320712e-9
4.946855682433139e-9
3.5886337057331956e-9
1.0869626455565942e-9
4.724908513685849e-9
2.074232499772584e-8
5.8197823551821705e-8
2.5387881981534792e-8
1.8001844319740748e-8
1.5652360538089332e-8
1.5195191131189174e-8
1.5882133576366602e-8
1.7530097606258948e-8
7.093180880053366e-9
1.1139069281666138e-8
7.2953714481852545e-9
8.324512863291583e-9
1.2200338774179281e-8
2.1919880393196928e-8
4.676033311663019e-8
8.362874731418432e-8
1.2543613699312123e-7
1.0394277586328211e-7
1.0833969095244239e-8
1.3330235633604934e-7
2.474249818950802e-7
1.751199897353157e-7
3.291809001259641e-8
3.431044615892729e-8
3.2205013799844745e-8
3.8032158661062e-8
8.658069701971985e-8
7.812807411225524e-8
3.189876875324296e-8
1.4894920326486603e-8
7.092919431003416e-9
4.3075760702447106e-12
3.167229484260187e-8
2.5277031209475548e-8
1.849395489733015e-8
7.634296044124359e-9
4.0793592602290647e-10
3.769191374213986e-9
5.6848006011748325e-9
1.1047325017106246e-8
7.106595435207938e-8
5.045959177366219e-8
4.765119574091063e-8
5.399912946526023e-8
6.95788191810751e-8
1.0228623463955173e-7
1.582659212200816e-7
1.652058781662337e-7
1.347768170925323e-7
1.3053489030441583e-7
6.584370136106253e-8
3.545662588374561e-8
1.0038856488252661e-8
3.1445479714528175e-9
1.6519656689741238e-9
1.1069491842953285e-9
5.685334293495794e-10
4.589184035914837e-10
5.320981130453032e-10
7.010995661333933e-10
1.108568934078405e-9
1.9768571214631925e-9
4.05703540662232e-9
1.2004376150894623e-8
2.7619124244135417e-8
1.3451804897331068e-8
1.2036701390883614e-8
1.4225470101083927e-8
2.087206460155066e-8
3.838834277039368e-8
3.990345860554522e-8
7.374637161806113e-8
3.988512178550646e-8
3.391190922648971e-8
3.706249321820705e-8
4.91687563106491e-8
8.191309835903982e-8
1.8046631048592042e-7
4.04502453443538e-7
2.257178524598303e-7
2.3011984605723489e-7
2.3569383178804604e-7
1.1856656180654951e-7
7.847101308845141e-8
7.076564780169302e-8
6.756723479403924e-8
8.55541009938663e-8
1.457765107970223e-7
1.7360294885690786e-7
1.6065626791915094e-7
2.8273653957031723e-7
3.733992902907485e-7
2.879114047777762e-7
8.640662334390092e-8
4.353317607353714e-8
7.231999033086978e-10
2.0573337078156134e-8
2.6228293168588742e-8
2.5716506926166513e-8
2.4915585102050625e-8
3.2169130261482065e-8
1.647190638484349e-7
1.0933711035017524e-7
1.0873335849789105e-7
1.335188575022755e-7
2.0119771125606244e-7
2.6791894199050794e-7
1.9293649010582018e-7
1.6514400243293513e-7
2.212069579730072e-7
7.569644014054921e-7
2.090544367695098e-6
7.039777670338268e-7
2.1096805331381755e-7
2.953229786876975e-8
8.026247212881036e-8
1.7833777584547993e-8
5.4105965419371695e-9
1.9803316411748725e-9
8.971813911800703e-10
4.861575874990537e-10
2.810816527687411e-10
3.009678209086852e-11
5.242428003944118e-11
3.536597662702203e-11
3.241520599439819e-11
3.8604904486899215e-11
3.6989268604198534e-11
8.823071936626958e-11
4.0748523088050476e-10
4.474464479211761e-9
1.1370942973148105e-10
2.794881240989634e-10
6.282262844189611e-10
9.416083089172606e-10
9.49734190327358e-10
8.603914730872623e-10
9.372002158351322e-10
1.3146412946596698e-9
2.108906114936744e-9
3.446087688709685e-9
4.3144008188011744e-9
6.395331623162015e-9
1.1597668036963107e-8
7.821002905262398e-9
7.073480766927884e-9
1.313484568877068e-9
8.89167070210248e-8
2.2901169208972986e-7
7.099156167048998e-7
5.583142918943609e-7
1.7361784584819323e-7
5.7174381557080466e-8
1.6665241258633647e-8
2.5982541629243185e-9
3.988624322639924e-9
9.55058040809567e-9
1.4833618221545778e-8
1.0161808365958573e-8
1.3710935240429011e-9
3.012420165046152e-9
5.742805127586597e-9
1.2913972650718512e-8
2.7583826234397308e-8
2.602189232031876e-8
3.639235987863899e-8
6.571245121096595e-8
5.4070367347131143e-8
4.156210968085887e-8
5.579175201020431e-8
2.5446985731076235e-7
2.863680352237717e-7
1.1749151987030612e-7
5.95594395501912e-8
3.768376293696581e-9
1.2265306652037416e-10
3.26213437220016e-11
3.058731634677189e-11
1.2257555471720683e-10
4.805290627177911e-11
3.161552884867917e-12
5.7079727196663765e-12
1.878655536348939e-12
1.9111639661435102e-10
7.586380747712749e-11
1.3195209045675254e-9
5.981262233788988e-9
1.9729144981249292e-8
3.0264647809393917e-8
7.924883350302137e-8
2.803834039926787e-8
1.3783048893516456e-7
5.395557590553355e-7
6.614485441334292e-8
4.144999964091423e-9
9.291350067476652e-9
1.5414962983086675e-9
1.1284754146072008e-9
1.254828433486431e-10
3.322090551317198e-11
3.154235521315996e-13
8.973006798255684e-12
1.4510922878949368e-11
2.131125586991235e-11
6.984800990506872e-11
1.9406407090703863e-10
2.2712558967493683e-10
1.5425798745185803e-10
1.7619384238626225e-10
1.161518535503833e-9
3.5465874959187325e-9
8.072890826223082e-9
1.417787981150366e-8
1.6149870413769147e-8
1.1234629592668704e-8
7.701613943663138e-9
5.608224780632868e-10
2.5709628577068456e-10
2.9497421469936815e-11
1.9868364228205732e-10
3.9357746024154835e-11
1.2234955861287118e-11
2.176507382305414e-13
8.653091970456081e-13
2.622774648326087e-13
2.4464381042191135e-13
2.967059694000653e-13
3.66808735347258e-13
4.549237495606974e-13
5.659607939644599e-13
7.065954246978807e-13
8.853774851380319e-13
1.1132921408170858e-12
1.4045087988831032e-12
1.7773247791652531e-12
2.7367877893248298e-11
2.8868661131710995e-12
8.36587180032362e-13
2.3621964201402605e-13
9.268270893259557e-13
1.6255157061907e-12
2.491003555132471e-12
3.665691185244432e-12
5.326764533021245e-12
7.718457228755952e-12
1.1185608289837424e-11
1.6206231626000853e-11
2.3403195956306324e-11
3.348578636415089e-11
4.7048621557962986e-11
6.422590947804347e-11
8.445690868203739e-11
1.0678057791336235e-10
1.3056962904709003e-10
5.262433295345022e-10
9.168747137284913e-11
1.357952102154331e-9
3.1670839042897634e-9
4.258384751941848e-9
4.713822593220169e-9
5.084083596740254e-9
5.508998902169119e-9
5.9954437118315e-9
6.525692228095971e-9
7.0786792714337266e-9
8.26635366523968e-9
6.88975700178457e-9
1.7519075708773007e-9
2.067831626796844e-10
2.91752979223921e-10
6.366353552680077e-10
1.1396569790831559e-9
2.429130299913215e-9
1.8396153009652104e-9
4.827422068615484e-10
1.2421716361589317e-9
1.6135940913318909e-9
1.864066196027379e-9
2.11220253315407e-9
2.4156912176652182e-9
2.818133348311012e-9
3.373525267965625e-9
4.176142543545384e-9
5.415307767006593e-9
7.361556354341896e-9
7.074148485212521e-9
8.577219793210889e-9
8.087493741721615e-9
1.1590905512361643e-8
2.1971747652226618e-8
4.612092176017157e-8
5.626030476950195e-8
8.243221335959862e-8
1.4634300751616748e-7
9.542144454362305e-8
7.30886212969381e-7
3.0493777972083835e-7
1.8303478709596988e-7
1.5071713317119994e-7
1.01424665731149e-7
5.285733471552949e-8
1.943331833468001e-8
2.8342048930784516e-8
2.7760883035618314e-9
1.8510259658408115e-8
4.809761385878217e-8
9.046148998106545e-8
3.9700971152499256e-8
2.0807763856466003e-8
1.097600392341622e-8
5.544505800586754e-9
9.265657554147058e-9
8.789682979355983e-9
9.000882261898853e-9
9.579434979328992e-9
9.017731382967467e-9
3.512397001141915e-9
1.767487047361001e-8
3.9304176725362735e-8
3.9022968983183436e-8
4.0789282855957895e-8
4.424746557516443e-8
4.894225547838383e-8
5.514525745900443e-8
6.358618226769587e-8
7.538490072314624e-8
9.187306767787443e-8
2.3368176414037795e-8
7.33933918718591e-9
1.9964961644818653e-9
1.6789745139173748e-9
6.277494068411969e-9
1.0015844958717004e-8
7.347464677123474e-9
5.420753217328686e-9
3.5934799705710098e-9
5.124695827950978e-10
7.904749958700088e-9
2.353387141966409e-8
7.390442056640494e-8
3.140217044245401e-8
2.1377304141633452e-8
1.8663421083058408e-8
1.875400102113689e-8
2.095555162091452e-8
2.5852343969336106e-8
1.3691724325700294e-8
1.8910389551130395e-8
8.171429843388666e-9
5.70069060642798e-9
6.856325973719561e-9
1.3313086850962501e-8
3.131640747006672e-8
5.397427227319017e-8
8.511114687301584e-8
6.749116561368556e-8
7.0378670371583085e-9
5.4515821272194285e-8
7.428585451392599e-8
3.9558642485488326e-7
5.043591537595741e-7
4.772697464339982e-7
3.5523458891543033e-7
1.8408293006499583e-7
1.9138515891232225e-7
3.733209044034803e-7
5.683634587471354e-7
3.898083198405994e-7
4.739500306068037e-7
1.9450670156368765e-7
4.459537814157611e-10
1.3915949337332103e-10
1.4644313803642664e-11
2.2513896743560626e-11
1.9541282030690712e-11
3.935711292620321e-10
1.0264363044366018e-10
1.1831445302257953e-10
1.7799327736265578e-10
3.0458121401045245e-10
5.701007018664336e-10
9.468117531529146e-10
9.702350459027009e-10
8.632327854824805e-10
8.4532454962953e-10
8.909898443368874e-10
9.865592079860592e-10
1.129204841899798e-9
3.0513835851386388e-9
6.580275090131365e-9
1.1647263835399123e-8
9.32297024918104e-9
2.5073892122278773e-8
4.2446710577572156e-8
2.225251957534632e-8
7.445038639591941e-9
7.558078263830613e-10
2.34810541224473e-11
4.870412503220172e-14
3.091942607034211e-14
3.667088335281775e-14
1.8436401748700595e-13
1.0063337309668436e-13
3.123939761518987e-14
3.291372811436942e-14
4.5631543445840944e-14
6.353761960296217e-14
8.808596577512872e-14
1.9922415815019463e-12
1.599128507053166e-12
1.8315765142615306e-12
2.2514742331882366e-12
2.829122670965307e-12
3.5866211690465313e-12
4.567445459454638e-12
5.832136782702204e-12
7.459091026533341e-12
9.546402299465663e-12
1.2212704036640724e-11
2.6647376008224457e-11
9.283297264139184e-11
1.994418929467987e-11
3.005588755494991e-12
7.390944979072236e-12
1.664090212653502e-11
2.7684982484631516e-11
4.206283688889484e-11
6.084292072217288e-11
8.440371982982919e-11
1.1212344166617232e-10
1.4272301334947934e-10
1.7527319752091374e-10
2.0991900463234334e-10
2.477991255534594e-10
2.906219724921905e-10
3.4039744548778326e-10
3.9941667992962363e-10
4.704035738082384e-10
5.567918118589816e-10
1.469194426516364e-9
8.772735976250575e-9
1.6885702307356424e-8
1.5593537800768866e-8
1.531190615585751e-8
1.6283527084754885e-8
1.797598075628238e-8
2.01842153025243e-8
2.286220355996527e-8
2.6036579816043018e-8
2.9764155449509838e-8
2.4185712152838985e-8
2.0000366558376362e-8
1.790633858827845e-8
1.693246385516107e-8
9.272911141125826e-9
3.212748944458747e-9
1.3952694797355467e-9
8.395960858499503e-10
8.57860273628929e-10
1.7087006716386768e-9
5.5838532526376905e-9
1.9353448085345073e-8
1.0267766840211183e-8
8.200209408144565e-9
8.059838852484938e-9
8.94546705231025e-9
1.0918872764330406e-8
1.459752151923879e-8
2.1604424971345027e-8
4.353979618642729e-8
3.243553721291354e-8
1.7340248519177253e-8
1.5650446856617814e-8
1.840193649536117e-8
2.650854899798384e-8
2.886449794927743e-8
2.363441562888074e-8
3.292494429167822e-8
4.11769234445764e-8
2.831872810256718e-8
2.8519019344761497e-7
1.8026806572810122e-7
1.6960835982162654e-7
1.002470893976281e-7
6.987738343334863e-8
6.207571170914705e-8
5.450390846339532e-8
8.770347363942466e-9
4.838871102512817e-9
5.29717910843193e-9
1.0088646360909499e-8
1.2591262477135662e-8
5.577724258073769e-9
1.3693253663930673e-9
1.1313656454822601e-10
1.2836297719826035e-9
1.4991050658981784e-8
9.171486517922384e-9
2.025085984618238e-9
1.1037648089951882e-10
1.2445653883771402e-9
2.147012685448017e-9
6.309172001549145e-9
6.653956218827231e-9
6.6848514901032635e-9
6.99438029684882e-9
7.440212126259617e-9
7.938085847318509e-9
8.457143864640014e-9
8.991579593673996e-9
9.541002767352341e-9
5.7936511408778465e-9
4.150687319417872e-9
2.616859556126018e-9
1.1478021519562803e-9
2.1851647906751042e-10
5.462783384923013e-10
5.83898034420588e-10
5.585556904338878e-10
3.3816527131428345e-10
6.737395375326086e-10
5.183489080050048e-9
1.5405624565694013e-8
9.17864255979246e-9
8.090961854724238e-9
8.338668896114225e-9
8.750583463234722e-9
8.152635208556732e-9
6.475957877265013e-9
4.8118559085734134e-9
3.620705849069093e-9
1.3183457187656526e-8
1.3990028401906903e-8
1.1131633230080764e-8
1.4165021730805976e-8
2.3930032521006803e-8
4.9990011094082596e-8
7.203621863967172e-8
9.918303371093373e-8
1.6414117256615873e-7
8.617269738087155e-8
4.6108091479082525e-7
2.887792346626508e-7
3.3912963549510054e-7
3.257008537298145e-7
3.4863487296763965e-7
2.674818800498757e-7
1.124302283589301e-7
7.237663142298783e-8
6.004705900728715e-8
5.4110142542988616e-8
7.655960741313664e-8
7.995022618316932e-8
9.932399450868491e-8
6.21797345538183e-8
4.2175049972300244e-8
4.028797333000484e-8
4.1675327947653613e-10
9.004344351898292e-9
1.020264070441966e-8
1.1031413500081751e-8
1.238639076842942e-8
2.49099847233092e-9
3.660912518253053e-8
4.9478459606156006e-8
4.3765596637242255e-8
4.4041467743021964e-8
4.7605991037757145e-8
5.4692971408970476e-8
6.726399702184302e-8
8.895439063113091e-8
1.1931989673553726e-7
1.2759824593359327e-7
2.2004480997726025e-8
2.4917638091901007e-9
7.920678278035254e-10
2.5805538140175955e-9
5.0468882844072695e-9
8.904332031991986e-9
1.3238031158005719e-8
9.461215071083849e-9
3.085935818527744e-9
2.4642160363429213e-9
5.838558178329176e-9
1.1705056777478727e-8
3.1482304988860496e-8
7.417916454279068e-8
3.468199263819142e-8
2.7787410648706884e-8
2.829904776530663e-8
3.348781643304349e-8
4.493835737001895e-8
1.0485882994944656e-7
1.3503046870993123e-7
6.500852846712749e-8
5.367182021600253e-8
5.6523313629056304e-8
7.211104309807865e-8
1.1193631773372821e-7
1.7665736215968719e-7
2.1474442480272405e-7
1.6918205721787747e-7
2.025822707604097e-8
3.7364964994782766e-7
3.691185705360842e-7
3.7946872168357323e-7
3.113104495935095e-7
1.6432869374522556e-7
8.973041670339781e-8
4.4939036123362455e-8
3.522032879647804e-8
5.0761204864870646e-8
4.963930141341348e-8
5.004074724598975e-8
1.316919055574221e-7
1.153385218060501e-7
6.029738311795683e-8
5.967301631486863e-8
5.4383447521806526e-8
2.86090369993092e-8
2.1444585660888492e-9
8.662042177799242e-9
9.696258215351861e-9
7.329084874768509e-10
5.908908416344515e-10
6.456315925082e-11
6.140774173524891e-10
3.6501615513850467e-9
3.740098650971555e-9
8.366077000462259e-11
1.9749764748721994e-10
2.3653796549672043e-10
3.134048790881786e-10
1.6799105036117748e-13
9.154763164205857e-10
4.614768072114586e-10
7.0061465478135e-11
6.55190967114995e-10
1.4356066604177436e-9
2.649177077528491e-9
4.6856449823649865e-9
8.172284404642722e-9
1.3957288399727186e-8
2.276590855516998e-8
3.4494609213807405e-8
4.5195627303669286e-8
2.0327303009258075e-8
2.3461449779577505e-8
4.749344214925086e-8
2.3565164151701922e-8
2.3005832738921216e-8
3.018883890754472e-8
2.5502243309100514e-10
1.0886474727853131e-12
5.087225170189806e-14
4.170827824732663e-14
4.662266485987762e-13
9.123952440352498e-13
2.0286593123796993e-12
7.25046841295902e-13
4.633920320191734e-13
4.818996752142699e-13
5.725795067930159e-13
7.041397902078575e-13
8.766137581898324e-13
4.242000696254711e-12
9.125138578408655e-13
1.619107829853524e-13
1.7275672022647265e-13
4.110643386162367e-13
6.620066819411744e-13
9.788824962184057e-13
1.4120655168506444e-12
2.024354186892376e-12
2.903035379314765e-12
4.1745150333579555e-12
6.0243842230343004e-12
8.7252044934628e-12
1.2672633189416327e-11
1.8424401767214086e-11
2.671997558164069e-11
3.8425133788475576e-11
5.4312085231324625e-11
7.464764892716354e-11
9.885334280552315e-11
3.3837742168026796e-10
1.4503748025070078e-10
3.4024892944150826e-10
1.179743467379086e-9
2.176739105116126e-9
2.86777447269495e-9
3.2405782643345287e-9
3.498105314780469e-9
3.731443646477229e-9
3.9616083272034435e-9
4.18659681894063e-9
5.183701973468943e-9
1.7310133036344075e-9
8.263605437266193e-11
3.740849292969544e-10
7.268868212903561e-10
1.443085162002336e-9
4.371449844509008e-9
4.444527628857481e-9
9.881989543102062e-10
1.174782548152339e-9
1.153529262421512e-9
1.1830256696225088e-9
1.2840818093987664e-9
1.4730692913119654e-9
1.7844638570318564e-9
2.2861223433043397e-9
3.110429327940923e-9
4.52801011894862e-9
7.126820787540667e-9
3.478757523800894e-9
5.5246408715148895e-9
5.359340943560461e-9
7.776654337722875e-9
1.4224009966101325e-8
3.143713993714493e-8
4.831009614274052e-8
6.258468390034089e-8
1.0569850647311174e-7
9.928746646930004e-8
6.573766351152796e-8
1.2169646649526766e-7
2.567402475407207e-7
8.283828138715897e-7
4.398223895528524e-7
4.968283948133364e-7
6.624737804659131e-7
6.574797720146741e-7
7.481082338255639e-7
4.911886011833827e-7
5.046333615706685e-7
1.1056222447026701e-8
1.3574124047335077e-9
3.0483866121010095e-10
2.7140065251968654e-11
3.1376151236527275e-11
8.767994762251081e-10
1.5653458455634522e-10
9.35746969680392e-11
8.271567627862864e-11
9.221555759304111e-11
3.181111530532132e-10
4.5363048935031707e-10
7.038538855459895e-10
9.922746843446287e-10
1.1365506828196034e-9
1.1829644051421405e-9
1.2505338875835116e-9
1.3731402687846573e-9
1.5571964514957556e-9
1.8059885174790756e-9
2.122812021628286e-9
5.594382482014745e-9
1.1015800699712052e-8
1.2425218236079926e-8
2.2786914497028776e-8
2.4017160169758287e-8
1.872650745271079e-8
5.895917100092244e-9
4.656288670057005e-9
5.025897917250793e-12
5.3431658501330695e-14
1.6646395853292326e-13
1.4826705238417583e-13
2.7708430956262034e-13
5.982399548578555e-14
2.4030806983950258e-14
2.8276104823315773e-14
4.0085534024013303e-14
5.611053656688537e-14
7.789148309278427e-14
1.0795988878936993e-13
2.2303819793711216e-12
1.83711423464125e-12
2.1162611503509338e-12
2.6091550890246063e-12
3.28573175868815e-12
4.1727729409011884e-12
5.320793042520368e-12
6.798943160599948e-12
8.694946445933435e-12
1.1115109071106833e-11
1.418113910266508e-11
2.7572441695424062e-11
1.8833199400660554e-10
2.722870839789785e-11
5.4020696426050364e-12
8.166813788736888e-12
1.9731041350904643e-11
3.311102070516117e-11
4.989559646303104e-11
7.068843355213064e-11
9.51256214855444e-11
1.2215082670049008e-10
1.508829324145838e-10
1.8134106647134597e-10
2.1445804740230275e-10
2.517145947642319e-10
2.948741995862106e-10
3.4594112811697024e-10
4.072800466715107e-10
4.818489894833411e-10
5.735576322424189e-10
2.2703860481804413e-9
1.0420576552641323e-8
1.7746948257402867e-8
1.56975702410136e-8
1.5456152564463112e-8
1.654010250628772e-8
1.839982620273048e-8
2.0876133294698734e-8
2.398823196486462e-8
2.7851511317620338e-8
3.264430818752881e-8
2.577176976942558e-8
2.1161973749290334e-8
1.8010773727202593e-8
1.7141906639272192e-8
1.2342123559601743e-8
4.457263819896118e-9
1.8280559438323608e-9
1.0129829594335954e-9
8.562654649299699e-10
1.3527920537537645e-9
3.762431296028767e-9
1.6996110199587453e-8
1.1748049562458745e-8
8.497573630232871e-9
7.96822381209797e-9
8.547371434544834e-9
1.009654607629496e-8
1.3002216929073729e-8
1.8345892536079916e-8
4.2966946470398205e-8
3.489486988353417e-8
1.8696677234729024e-8
1.6907321798672766e-8
1.9786860502775155e-8
2.8301097781754296e-8
3.2162928896502945e-8
2.435156181162283e-8
2.6312052111576028e-8
4.622953469682428e-8
3.761046519339855e-8
5.971378769236399e-8
1.98174019241486e-8
3.563743185764739e-8
2.6802111639439426e-8
1.7227629952165057e-8
2.0657751145389895e-11
1.0021227579690106e-8
4.144222644681712e-9
3.301398429004743e-9
3.722812463780293e-9
2.473427280407996e-9
2.6046364279258324e-9
6.179601627694425e-10
3.3118503368873303e-11
2.4025585406619394e-10
9.431064858897781e-10
7.976977816177286e-9
1.095580845635078e-9
5.363161700436514e-11
2.3192362892649167e-10
5.6609253690434055e-11
1.3269639659336914e-9
2.7567048664181725e-9
2.588465533311118e-9
2.4847565858379005e-9
2.5198745124981573e-9
2.6073141617861316e-9
2.7054835844043925e-9
2.794876096591572e-9
2.8614973874762937e-9
2.886671453444912e-9
1.6906672846584128e-9
1.2382422030567526e-9
9.478803476406525e-10
6.372267407525089e-10
1.8455053869211715e-10
3.938092994260048e-11
9.83985652753418e-11
1.2266407542449567e-10
1.1835340971399383e-10
1.133822758195645e-11
7.918720103532665e-10
4.3398669253238806e-9
2.8806030789416913e-9
2.7941448603605533e-9
3.1179479098374453e-9
2.8653802769398427e-9
2.0792557347625283e-9
1.4353205208707184e-9
1.0211817546709275e-9
7.647612112986091e-10
9.303475956863244e-9
1.1231958008510903e-8
9.32532749106213e-9
1.216735257065263e-8
2.0832150902119155e-8
4.387524270878949e-8
6.36575040641195e-8
8.504749171142017e-8
1.418564585026113e-7
1.0010932167031795e-7
4.1058990260809087e-7
1.0644032159761779e-7
4.8108107530182864e-8
1.2137185723085096e-7
1.9384724583551845e-7
2.0678547720584988e-7
9.291509118906267e-8
8.098115268211649e-9
4.7124123310027084e-8
6.156305982779337e-8
9.02232742762764e-8
6.429654236172372e-8
2.7290181373898723e-8
1.2540106422418725e-8
7.268809129541073e-9
1.3313092999229865e-8
1.3997321909227926e-8
1.2955548624561804e-8
1.2833699354514249e-8
8.70856139435494e-9
4.668764352518487e-10
5.031636282073743e-9
3.3904044937822496e-8
5.070617847614017e-8
4.8288867180191956e-8
5.104782016917942e-8
5.7039240417276345e-8
6.65420951615157e-8
8.149669323537823e-8
1.0558045012860214e-7
1.4193646068215344e-7
1.7266642000251286e-7
4.5415598286342134e-8
1.2779123055068384e-8
5.02108237313266e-9
2.084389045663469e-9
1.6633211346370247e-10
2.5728156867161375e-9
3.921262824551507e-9
2.4094382713831492e-9
1.0378652835469653e-9
5.340391765443962e-10
3.2447659969680047e-9
9.416700086295658e-9
3.3035300848099614e-8
5.3797507704783764e-8
3.023370594252036e-8
2.7195925884943614e-8
3.1719400057558234e-8
4.695766824833952e-8
7.390831896273409e-8
3.718844960017736e-8
5.715009019986117e-8
3.238898418785576e-8
3.076831581041031e-8
3.754318253864879e-8
5.6928810653725595e-8
1.0824069867602004e-7
2.096503700272082e-7
3.166909546734714e-7
1.6549916414822976e-7
1.7251217062389706e-7
2.0174631297769334e-7
3.599559250167117e-7
3.947122878148731e-7
4.305242319069976e-7
1.1470599616553472e-7
1.0929370981881978e-7
3.4069268414910904e-7
4.7047128552362037e-7
3.2433931865644616e-7
2.2635927741236208e-7
2.669456662899087e-7
1.0073181893857251e-9
2.4486403017900373e-10
5.472301548599824e-11
3.655727481785097e-11
3.375957162238862e-11
3.4750237627655307e-10
1.1387986261678523e-10
9.312406101954347e-11
9.547053651453085e-11
4.386306050904599e-10
5.579640456092139e-10
8.333918503428041e-10
1.1033019725596775e-9
1.1424715699091812e-9
1.1233573021840353e-9
1.162494194915424e-9
1.2652367850084113e-9
1.4293623141040726e-9
1.6567445472347778e-9
1.9521193560960687e-9
5.561846762069984e-9
1.1387923970201288e-8
1.2997148654711855e-8
1.788676600840019e-8
5.117542698777173e-8
2.4100216423520064e-8
8.70332966560577e-9
5.294995667915451e-10
1.2068063309443955e-11
2.528097622648376e-14
5.426505976381345e-14
1.1243778582949476e-13
3.70500480702632e-12
1.111922300480245e-13
3.2510745694039866e-14
3.0589250069903207e-14
4.1930023868019115e-14
5.842154591963551e-14
8.102691438297895e-14
1.1228346665051845e-13
2.3125079096030546e-12
1.8978486411709634e-12
2.185653124993253e-12
2.695361179310883e-12
3.395593487659522e-12
4.314299931014125e-12
5.50423870187647e-12
7.0377897797178896e-12
9.007081406115173e-12
1.1524324540012758e-11
1.4719044077638144e-11
2.847231926058926e-11
2.0435179481881235e-10
2.8266942656568774e-11
5.469050761066105e-12
8.628372806913627e-12
2.0661600542991393e-11
3.4612629542484e-11
5.2158883392241226e-11
7.396551937017341e-11
9.968129211514237e-11
1.2819455422737298e-10
1.5853815430077304e-10
1.9068406196616802e-10
2.2558528339331328e-10
2.647904575215245e-10
3.101523661430187e-10
3.6377393987387724e-10
4.281283861418076e-10
5.062995353261899e-10
6.023520234573053e-10
2.3201147777461412e-9
1.081039403374121e-8
1.8326323111377836e-8
1.6189554676408624e-8
1.59483317874819e-8
1.7072395105430154e-8
1.899804797303559e-8
2.1565965521942395e-8
2.4800261402089982e-8
2.882310283251465e-8
3.382029699790722e-8
2.6366306338556608e-8
2.135992126082133e-8
1.8032078603324506e-8
1.7027042335937907e-8
1.2417736191762341e-8
4.501162720830335e-9
1.832138394724537e-9
1.010771282278412e-9
8.577856611219921e-10
1.3665562924056008e-9
3.786792653575912e-9
1.7002981835032516e-8
1.2263411568943422e-8
8.769886268631237e-9
8.189223077655019e-9
8.771890523617235e-9
1.0362599878119828e-8
1.3361801057220146e-8
1.8901734303925494e-8
4.370986124401472e-8
3.571578989949932e-8
1.9126664789180337e-8
1.7288124689393206e-8
2.0208247103953472e-8
2.8867526844341916e-8
3.3033833876603304e-8
2.4918694128609798e-8
2.620511715324334e-8
4.685739889301676e-8
3.804634433644137e-8
6.491622738232774e-8
2.310885346680025e-9
2.313008280401116e-8
1.9920170159796998e-8
1.3425315884246336e-8
7.556940748994732e-10
8.521587064827964e-9
3.4714424352634433e-9
2.686299898879151e-9
3.34138630735264e-9
2.4227852249015463e-9
2.583856260576874e-9
5.958322046858399e-10
4.759612551298543e-11
2.065122858262462e-10
8.521724173851862e-10
7.0337506166858735e-9
1.0269223148216682e-9
4.167336458079462e-11
2.05639692255029e-10
4.995833568396587e-11
1.025354796656697e-9
2.098000546793587e-9
1.9417095654369775e-9
1.843738111045562e-9
1.8433996395957814e-9
1.871419940497383e-9
1.8925606840241506e-9
1.885483037738076e-9
1.8287429406384402e-9
1.695614435158052e-9
9.661513873478327e-10
6.913159383959955e-10
5.059791508765166e-10
3.0900310525198206e-10
4.877508559457786e-11
7.07313030242174e-11
1.010646925232216e-10
1.1749504484484238e-10
1.0665363593742273e-10
1.6190592519505778e-10
1.6307764679360469e-9
5.135573102391296e-9
2.1982429216847864e-9
1.4951001523714844e-9
1.2949073201635988e-9
1.256173930547323e-9
1.2932224451641007e-9
1.3735625076325704e-9
1.4825814650907693e-9
1.6164086807846188e-9
7.993987610823238e-9
1.0337713101202546e-8
8.741601306951065e-9
1.152135441049697e-8
1.983017836557848e-8
4.209588542788625e-8
6.275090190577656e-8
8.470182266435542e-8
1.4079265775981585e-7
9.6083901868821e-8
4.127249705225733e-7
1.2819800483667234e-7
2.1379656270914673e-8
9.876990725697451e-8
1.702879823585877e-7
1.6800890153224786e-7
9.304949050696014e-8
1.5814152598905153e-9
3.4572607324826863e-8
6.863378930578539e-8
9.403798644973298e-8
6.846393473902962e-8
3.481669180535649e-8
1.5713162636831956e-8
1.0064314385337108e-8
8.585479246843022e-9
1.2496696504228212e-8
1.2464540611832263e-8
1.2950915873594816e-8
1.0276581300953306e-8
1.9026794469564056e-9
5.7098509320119674e-9
3.2854025656908854e-8
4.927839564483822e-8
4.732262684125287e-8
5.029570059532316e-8
5.6466428690537345e-8
6.630152993615955e-8
8.200327173068898e-8
1.0761577044676554e-7
1.4513222787876045e-7
1.6816098214575992e-7
4.469155719684303e-8
1.1601649504529088e-8
4.183378602036449e-9
1.4648062699592588e-9
6.482310435665999e-10
2.9559164329818234e-9
4.565745805254614e-9
2.808900898144061e-9
1.2432256481998032e-9
4.1368646223091794e-10
3.186231830794758e-9
9.440093868758737e-9
3.264252649551206e-8
6.470526973407321e-8
3.5212567165423586e-8
3.142396448053225e-8
3.658500460180058e-8
5.4074389400787304e-8
5.65715497697828e-8
3.021122043195657e-8
4.904388019859701e-8
2.8117979820994027e-8
2.6857134310878823e-8
3.287400485958887e-8
4.984533494751808e-8
9.508048467022174e-8
1.9209034643350784e-7
3.0159923396624735e-7
1.628540112461361e-7
1.6390672433863386e-7
1.9534617229080038e-7
3.9431122836615254e-7
4.2695027993265384e-7
4.2276070078860346e-7
1.2793256151519827e-7
1.2019822918271367e-7
3.7592293368537707e-7
3.679459386018959e-7
2.7502052323848427e-7
2.2802427185102224e-7
1.9823036936947488e-7
6.768160988159922e-10
2.0142734674581748e-10
5.065312323357656e-11
4.5706647011581414e-11
3.650810627166675e-11
2.6971694587141504e-10
1.0354639866905388e-10
8.763016146483291e-11
9.166840524628399e-11
4.463622285504052e-10
5.680238791983364e-10
8.456902960485472e-10
1.0960863412848736e-9
1.105946515410108e-9
1.0809976750838798e-9
1.1183951844956071e-9
1.2181247538760379e-9
1.377176547417667e-9
1.5972201411118972e-9
1.882822265822192e-9
5.410759641264496e-9
1.1040241083860979e-8
1.2009785991506785e-8
1.841763743698434e-8
5.1329058644913014e-8
2.1628174928358257e-8
9.352891537917343e-9
5.338070252426108e-10
1.1158011954272769e-11
0.
4.6788184823828724e-14
1.1613082648808225e-13
3.0381915634705423e-12
9.575010143853455e-14
3.018979766226951e-14
3.053277190311139e-14
4.218062527588949e-14
5.877309172768021e-14
8.150262616622939e-14
1.1293982904234176e-13
2.3193090109833793e-12
1.9043317165485866e-12
2.193461134863423e-12
2.7052944202965357e-12
3.4084419686702753e-12
4.331014911284148e-12
5.5260116675228535e-12
7.066112780956481e-12
9.043784310066779e-12
1.1571561431190737e-11
1.477915030002683e-11
2.8480630349925798e-11
2.1048619796593265e-10
2.853465129037444e-11
5.551252318247346e-12
8.6546695775397e-12
2.0763760395667222e-11
3.478769624732887e-11
5.240476065207033e-11
7.426467550348371e-11
9.999691217768325e-11
1.2848587232190637e-10
1.5878321666447482e-10
1.9088680568296502e-10
2.257660959672842e-10
2.649751929026307e-10
3.1036739497449664e-10
3.6404630666270063e-10
4.284887769168131e-10
5.067871503988053e-10
6.03021848896813e-10
2.342077080595782e-9
1.0860829639271591e-8
1.833412122714798e-8
1.6178119054272497e-8
1.594070751728563e-8
1.7069410404711906e-8
1.9001620077367415e-8
2.158058853958932e-8
2.4833664810605843e-8
2.8887366818336788e-8
3.393349552227762e-8
2.639325654511213e-8
2.13584493491364e-8
1.7993296096907494e-8
1.6970490190880946e-8
1.2480240801736843e-8
4.538809753132606e-9
1.8426596037215205e-9
1.0135941570548835e-9
8.55850159129828e-10
1.3546319061341846e-9
3.734758147263479e-9
1.673167654471513e-8
1.2329699430001383e-8
8.778016783924745e-9
8.181231061933234e-9
8.752998217267124e-9
1.033015471966309e-8
1.3306636287466562e-8
1.880138429503828e-8
4.361390134497174e-8
3.574440115109692e-8
1.913646825949699e-8
1.7292600558144287e-8
2.0204120000149497e-8
2.8849448633155434e-8
3.3097159159385154e-8
2.4963982629327115e-8
2.61524365904996e-8
4.682775077531451e-8
3.809280704601315e-8
6.401943619759633e-8
1.0571430109069273e-9
2.148641228533856e-8
1.8695289385241856e-8
1.2446269274781284e-8
5.69676235089842e-12
8.398508674431055e-9
3.3896391706016566e-9
2.659475621159321e-9
3.246890139008828e-9
2.3553441360891443e-9
2.495275146397704e-9
5.632644442920538e-10
4.0747567156523464e-11
2.0676027778679558e-10
8.457668660996191e-10
6.800371138220259e-9
9.622948690026234e-10
4.8775040973250354e-11
2.0324473460932731e-10
3.9502061919194975e-11
1.0016706669869018e-9
2.0299344224793094e-9
1.8697701483309277e-9
1.770315655147982e-9
1.7645650551698504e-9
1.7844943623002217e-9
1.7949690864176406e-9
1.7733751628881576e-9
1.6958452538839534e-9
1.534545229367742e-9
8.746681746082146e-10
6.249029276879428e-10
4.56315270152553e-10
2.7620816648051615e-10
3.7849219491191834e-11
7.11620189471962e-11
9.901161195352658e-11
1.150400672540119e-10
1.0272092316815131e-10
2.1693041590470117e-10
1.5747699541237308e-9
4.63936094217105e-9
2.0042148261420617e-9
1.378225027621112e-9
1.2140110766036755e-9
1.203140815510426e-9
1.2704446378096832e-9
1.388326646603009e-9
1.5441078926492563e-9
1.7335637833188e-9
7.837361465899384e-9
1.0226738496736492e-8
8.667393828958254e-9
1.1437184785411048e-8
1.969472192651555e-8
4.183128372410864e-8
6.249612389243186e-8
8.430901662070268e-8
1.4012105078601784e-7
9.625970440561348e-8
4.0754499267707045e-7
1.218410693519367e-7
2.8227957446939184e-8
1.0483069304332476e-7
1.7709096253243528e-7
1.7143117274573512e-7
9.224609526970288e-8
2.0259483640345845e-10
3.721157199095709e-8
6.796096171529533e-8
9.314824696278431e-8
6.816140575511423e-8
3.3563644866752014e-8
1.5254857194406936e-8
9.700612562528838e-9
9.677880882946465e-9
1.2729657805041329e-8
1.2599501838024373e-8
1.301156451885901e-8
9.995356308420908e-9
1.5359968553746715e-9
5.661689527758537e-9
3.3138139684113145e-8
4.9373586439504634e-8
4.734499190768078e-8
5.029500815675021e-8
5.646385311581855e-8
6.631608365211912e-8
8.20610400191632e-8
1.0775801378723766e-7
1.4538216839383395e-7
1.6835789053034522e-7
4.509842461097708e-8
1.1791515413607464e-8
4.295949183014908e-9
1.562878076997962e-9
5.409271339143431e-10
2.8127112090321004e-9
4.4066795540638885e-9
2.711968873825559e-9
1.1821981740775327e-9
4.4397072625433073e-10
3.1597344912755164e-9
9.257048906699027e-9
3.175719677294621e-8
6.27343562481752e-8
3.392884188949115e-8
3.016243355958882e-8
3.505707771062041e-8
5.190676928129205e-8
5.9377281515937075e-8
3.12761262485899e-8
5.046313080808813e-8
2.883622265009672e-8
2.7475078691581472e-8
3.355823643828916e-8
5.078436955616935e-8
9.671191087790275e-8
1.9524279964118217e-7
3.061960904099186e-7
1.6369622375733046e-7
1.6718245203339866e-7
1.975313629619502e-7
3.9087923660716174e-7
4.2280660313715155e-7
4.1809597270224073e-7
1.2427651085189628e-7
1.2097396755306367e-7
3.8295920082408957e-7
3.652129485080725e-7
2.6906357521887675e-7
2.2767190730211774e-7
1.8478795516109624e-7
6.439083061583882e-10
1.9358026262494338e-10
4.9216662766372677e-11
4.5567308727911515e-11
3.85002189325677e-11
2.6276793528179667e-10
1.0352439516214513e-10
8.788800493031435e-11
9.215320402017775e-11
4.518912949637375e-10
5.731536214492617e-10
8.508309745146569e-10
1.0993647480227884e-9
1.109586370800136e-9
1.0861254764568678e-9
1.1248180356643099e-9
1.2259050250875377e-9
1.3865496730031002e-9
1.608509693065276e-9
1.8963982499154353e-9
5.4465993715538e-9
1.1103412508552337e-8
1.1991569972482016e-8
1.8424479191939026e-8
5.238539442608001e-8
2.1474808604947877e-8
9.748949974321388e-9
5.113150678109326e-10
1.0900016138920057e-11
0.
4.7709495072344075e-14
1.1939285054872073e-13
2.5858379749200376e-12
9.527236004134243e-14
3.0182496262612094e-14
3.0584387961004535e-14
4.2251412121443945e-14
5.886866231394458e-14
8.163414327399308e-14
1.1312269151097726e-13
2.3216334087861857e-12
1.9065485380172696e-12
2.196100099685301e-12
2.7086062114870514e-12
3.4126676060770864e-12
4.336437347324814e-12
5.532980104801138e-12
7.0750560217775754e-12
9.055218849889539e-12
1.1586080686225615e-11
1.4797377091628843e-11
2.8494307036791444e-11
2.117890293324527e-10
2.860295493857026e-11
5.572584460585776e-12
8.662319146613004e-12
2.079239986203677e-11
3.4837038535564507e-11
5.247484778734825e-11
7.435172551791497e-11
1.0009230200893797e-10
1.285799648488703e-10
1.5887106594184974e-10
1.9096996613727172e-10
2.2585035129555908e-10
2.6506792201262e-10
3.1047643428148604e-10
3.641800809636909e-10
4.2865716909613515e-10
5.070029050867927e-10
6.033026904606322e-10
2.3482369583511315e-9
1.0875223139056064e-8
1.8342300038885472e-8
1.618137459826258e-8
1.5944353431304952e-8
1.707411459601313e-8
1.900800337408512e-8
2.1589678937599272e-8
2.484711114743944e-8
2.890772612421586e-8
3.396462419342646e-8
2.6409055004806164e-8
2.1370291523662313e-8
1.7996809231230652e-8
1.6971048709080866e-8
1.2501010296890493e-8
4.549479092480333e-9
1.8461442369052934e-9
1.0149028147662806e-9
8.559238542741835e-10
1.352625242680747e-9
3.725374814992281e-9
1.6683059089687283e-8
1.2344242687085703e-8
8.781341629259262e-9
8.181440700450448e-9
8.75112780171144e-9
1.0325671270531524e-8
1.32976101581812e-8
1.878289057239891e-8
4.3612493390752235e-8
3.5766524453118104e-8
1.914860814577723e-8
1.730384824926983e-8
2.0216788928337678e-8
2.8866812928626565e-8
3.3131947671340356e-8
2.498582560344128e-8
2.6139900591185176e-8
4.683630435491741e-8
3.8149686779270106e-8
6.40353189487445e-8
4.3447329927437925e-10
2.0820535495027232e-8
1.8220925392965766e-8
1.2073092408667235e-8
2.4570720444975835e-10
8.353017630567589e-9
3.3622069313436415e-9
2.642745603408786e-9
3.2064675833357795e-9
2.3243891813582195e-9
2.459334654535343e-9
5.524926339098864e-10
3.861224114154308e-11
2.0580772936832203e-10
8.384409029589507e-10
6.702993677605543e-9
9.404270646695652e-10
5.0932980987941846e-11
2.019140464133919e-10
3.5848597284670746e-11
9.881139205003497e-10
1.9968784909419237e-9
1.8364734603650465e-9
1.736623789389525e-9
1.7285767230070878e-9
1.7449830279156953e-9
1.7507355400965484e-9
1.7226101975917877e-9
1.6356897454330478e-9
1.462146323128874e-9
8.350037619364543e-10
5.966288483897931e-10
4.3510710149126035e-10
2.6179265585315757e-10
3.2362469667898e-11
7.167257484269061e-11
9.836965769745655e-11
1.142038840302737e-10
1.0055504650750911e-10
2.5265779700380175e-10
1.5278283160786782e-9
4.429545109410597e-9
1.9254707302764526e-9
1.3330828604838502e-9
1.1837195694507782e-9
1.1842343693424975e-9
1.2641715044744156e-9
1.3983454721197977e-9
1.5753488205901411e-9
1.7912252935013386e-9
7.774383713477716e-9
1.0178125993199016e-8
8.636443014280356e-9
1.1404201339757343e-8
1.964649122408763e-8
4.174192561118886e-8
6.238221990641856e-8
8.414884351905216e-8
1.398694950434816e-7
9.631134832622612e-8
4.0614480261095794e-7
1.1983915396797222e-7
3.040015929181044e-8
1.0671682493389181e-7
1.7913066193664745e-7
1.7275964987077413e-7
9.205804901366988e-8
7.857864076238154e-10
3.809494931603968e-8
6.758665817492272e-8
9.28452402721799e-8
6.803872084879885e-8
3.314532835935743e-8
1.5097369977758687e-8
9.567751911234549e-9
1.0017728955854731e-8
1.2807801938880127e-8
1.2640211856407816e-8
1.302529588940212e-8
9.89739196729156e-9
1.4215480822633854e-9
5.643307412747162e-9
3.319781030084176e-8
4.938646380614423e-8
4.733396986455717e-8
5.027213756174911e-8
5.6432145636670596e-8
6.627430376675722e-8
8.20030832657968e-8
1.0767172805894528e-7
1.4527570114291056e-7
1.6836810082538565e-7
4.517441388554676e-8
1.1849728770473412e-8
4.334594354596379e-9
1.595669960103325e-9
5.073402043038329e-10
2.7711640517723302e-9
4.3556748270734055e-9
2.680267272641733e-9
1.1631097275333629e-9
4.5382344640904513e-10
3.154491254143694e-9
9.21201917380074e-9
3.154860636859609e-8
6.206292155005824e-8
3.3537558273759557e-8
2.9794920024674904e-8
3.4620791241900876e-8
5.128212473518721e-8
6.025096211219466e-8
3.1613557714433694e-8
5.0891238626942294e-8
2.9054296080259318e-8
2.7665732528743077e-8
3.3774113016810634e-8
5.109096660589128e-8
9.726076419861667e-8
1.962018107683179e-7
3.07430562101048e-7
1.6388838677292933e-7
1.6811077652760875e-7
1.9815429332500537e-7
3.898814049869721e-7
4.2162301946592856e-7
4.172906827682052e-7
1.233273115053737e-7
1.211716177978951e-7
3.847369017036793e-7
3.6481612889044645e-7
2.677875141210446e-7
2.2788447648554206e-7
1.8149565975124412e-7
6.366054289926391e-10
1.9156188705294004e-10
4.880430903212356e-11
4.542199890658001e-11
3.9062304155363936e-11
2.6124307384958907e-10
1.0357343306440831e-10
8.798967231929867e-11
9.231016187950629e-11
4.5336568630883684e-10
5.744921584278901e-10
8.521521204355467e-10
1.1002977597237063e-9
1.1108100752435758e-9
1.087802611164895e-9
1.1268695674262685e-9
1.2283555193903023e-9
1.3894768023937884e-9
1.6120166457612351e-9
1.9006018360808937e-9
5.4574386951338335e-9
1.112286474187428e-8
1.1991548536749976e-8
1.8424036312164743e-8
5.2670229291439054e-8
2.1445513497575806e-8
9.85978047311727e-9
5.052373911131341e-10
1.0834760149112002e-11
0.
4.803270030927379e-14
1.202930840292578e-13
2.478089111527579e-12
9.520325007033721e-14
3.0189641538086975e-14
3.059828046158435e-14
4.226922783426048e-14
5.889274475720442e-14
8.166735108421359e-14
1.1316889842370895e-13
2.3222208695075743e-12
1.9071131365485667e-12
2.196772705242052e-12
2.7094498822640552e-12
3.41374343558982e-12
4.3378166292594045e-12
5.534750596779292e-12
7.0773255142114705e-12
9.058116521327764e-12
1.1589753758491572e-11
1.480197765253449e-11
2.8497811557920342e-11
2.1211522622301742e-10
2.8620245620656677e-11
5.578057160307791e-12
8.664183471574149e-12
2.079956864917057e-11
3.4849419323347275e-11
5.2492411229302544e-11
7.437344665395714e-11
1.0011591293639457e-10
1.2860295493506284e-10
1.5889215185684588e-10
1.9098954126815623e-10
2.2586988818667644e-10
2.6508928881903047e-10
3.1050159683167745e-10
3.6421114398485915e-10
4.2869659041918943e-10
5.07053866436066e-10
6.033696230685222e-10
2.349816590622786e-9
1.08788497770896e-8
1.834436865364104e-8
1.6182201470001933e-8
1.5945269752145876e-8
1.707529024531142e-8
1.9009593739057752e-8
2.1591939391062313e-8
2.4850451564530766e-8
2.8912784366209562e-8
3.39723660388525e-8
2.6413128109455372e-8
2.137351168644259e-8
1.7997956189847178e-8
1.6971496773049456e-8
1.2506414159673685e-8
4.5522295809612566e-9
1.8470532880409064e-9
1.0152503597962037e-9
8.559529283398916e-10
1.3521260380121393e-9
3.7230334343480057e-9
1.6670961015540197e-8
1.2347802232759933e-8
8.782149582119404e-9
8.181480517136836e-9
8.75064594940169e-9
1.0324524178777904e-8
1.3295297423513108e-8
1.877813839944786e-8
4.361237150953905e-8
3.577227387976209e-8
1.915179619335224e-8
1.7306828248098758e-8
2.0220190686642262e-8
2.88715369459418e-8
3.3141010500086156e-8
2.499148808443659e-8
2.6136744339904232e-8
4.683848402613227e-8
3.816500888012849e-8
6.404342552696034e-8
2.736758364818624e-10
2.0648750438486115e-8
1.809821378031823e-8
1.1976349495483741e-8
3.074041486378803e-10
8.341359446521742e-9
3.3552060161610193e-9
2.6383888046667674e-9
3.1959188320688224e-9
2.316256312107715e-9
2.4499402089879803e-9
5.497110371129211e-10
3.80601572473141e-11
2.0555027390990446e-10
8.364778546695196e-10
6.677743583946419e-9
9.347860374400906e-10
5.148630821154431e-11
2.015645556994974e-10
3.490514078859913e-11
9.845641642863437e-10
1.9882666797040917e-9
1.8278132237784157e-9
1.7278610867938295e-9
1.71921617341623e-9
1.7347035900583858e-9
1.7392178204330956e-9
1.7093652809146652e-9
1.619947240995229e-9
1.4431872002261336e-9
8.246698608210862e-10
5.892799167842993e-10
4.295970070483314e-10
2.5804107531337743e-10
3.0923619378818745e-11
7.181063108484146e-11
9.82068058523422e-11
1.1398838501792326e-10
9.992894289637018e-11
2.6311291723749113e-10
1.5134050881876515e-9
4.376733777982855e-9
1.9059496978674137e-9
1.3219726521912545e-9
1.176303221432135e-9
1.1796553628107333e-9
1.2627742856030649e-9
1.401115762128462e-9
1.5836434136769702e-9
1.8065202538875935e-9
7.7580899641603e-9
1.016546764809908e-8
8.628402574601412e-9
1.1395662288027217e-8
1.9634077525076707e-8
4.171897810504234e-8
6.23522540378327e-8
8.410665295416428e-8
1.39803621484351e-7
9.632557443062119e-8
4.0578137911329563e-7
1.1931272735348198e-7
3.096955514739193e-8
1.072092146462577e-7
1.7966176779792593e-7
1.731149963368146e-7
9.200871605319274e-8
9.415973085199416e-10
3.833042787341684e-8
6.748082640228204e-8
9.27669116844221e-8
6.80048837969626e-8
3.3034677561906573e-8
1.505572246287521e-8
9.532182946895528e-9
1.010705499873451e-8
1.2828550250964168e-8
1.2650886893398029e-8
1.3028674693199769e-8
9.871151266360482e-9
1.3916974220296385e-9
5.638208981256341e-9
3.321313304809232e-8
4.9389791455109304e-8
4.7330939334632455e-8
5.0265891101464055e-8
5.642341454523758e-8
6.62626127086368e-8
8.198651388292667e-8
1.0764653117521431e-7
1.452441481400545e-7
1.6837094661198457e-7
4.519336161649348e-8
1.1865082278059586e-8
4.34488318106233e-9
1.6043695642147237e-9
4.985014624660774e-10
2.7603336862194717e-9
4.3422764917187695e-9
2.671936089541616e-9
1.1581187577065398e-9
4.564095232793035e-10
3.1532053609379005e-9
9.20059042255951e-9
3.149601247380082e-8
6.188691181133998e-8
3.3436317678570364e-8
2.9700477878187922e-8
3.450900597441066e-8
5.1121492008821236e-8
6.048043572597067e-8
3.170251920233773e-8
5.100346085494559e-8
2.911150223657174e-8
2.771583416680804e-8
3.383097569505629e-8
5.117199530103631e-8
9.740617158007446e-8
1.9645289469901664e-7
3.077486480895059e-7
1.6393729702557578e-7
1.6834922198495892e-7
1.9831367295484792e-7
3.8961231701573977e-7
4.213120562680779e-7
4.170922921539643e-7
1.2308380024081018e-7
1.2121726587102116e-7
3.8517182127901063e-7
3.6474533616013476e-7
2.6749220950672723e-7
2.279631323679329e-7
1.807000476058378e-7
6.348945743679225e-10
1.9107267219298792e-10
4.8700655473116886e-11
4.538051945117248e-11
3.9204402467358066e-11
2.608900301750209e-10
1.0359037958878985e-10
8.801787442277286e-11
9.235162029306042e-11
4.5373441902849585e-10
5.748251344773724e-10
8.52479615253271e-10
1.1005378413948642e-9
1.1111374995129244e-9
1.0882471545058411e-9
1.1274096723750873e-9
1.2289980663194583e-9
1.3902424011111717e-9
1.612932532263593e-9
1.9016986750993797e-9
5.46025305760878e-9
1.1127950294644113e-8
1.1991999032440757e-8
1.8423652309913657e-8
5.2741929316521115e-8
2.143937851110458e-8
9.887800840799537e-9
5.037046864609015e-10
1.0818773185201424e-11
0.
4.811884025903863e-14
1.2051952978883584e-13
2.4525484411017326e-12
9.519241203541516e-14
3.019237304330507e-14
3.06018136754066e-14
4.227362555170889e-14
5.889865316288654e-14
8.167550313654286e-14
1.1318015384518304e-13
2.3223656617180238e-12
1.9072525062048936e-12
2.1969386465064194e-12
2.709657837207017e-12
3.414008366905637e-12
4.338156539992001e-12
5.535186659996032e-12
7.0778843026311094e-12
9.05882971984921e-12
1.1590657347254567e-11
1.480310879989985e-11
2.8498687089901197e-11
2.121947176478866e-10
2.8624484266739508e-11
5.579401553200523e-12
8.664639756751214e-12
2.080132687310653e-11
3.4852457172846915e-11
5.2496721076568646e-11
7.437877627803288e-11
1.0012170511297758e-10
1.2860859372897901e-10
1.5889732219278233e-10
1.9099434074076955e-10
2.258746787072537e-10
2.650945290001902e-10
3.1050777037356535e-10
3.6421876593352103e-10
4.2870627026353663e-10
5.070663789166554e-10
6.033860646350422e-10
2.350205078808494e-9
1.0879740280628483e-8
1.8344883995280358e-8
1.618241254381324e-8
1.594550170229433e-8
1.707558534782925e-8
1.9009990205511196e-8
2.1592499516516776e-8
2.48512751618705e-8
2.8914026807699846e-8
3.397426273200831e-8
2.641414044758259e-8
2.1374323643172883e-8
1.7998262566777576e-8
1.6971635299205863e-8
1.2507749397032918e-8
4.552906587097899e-9
1.8472779379702915e-9
1.0153367929152394e-9
8.559611095431299e-10
1.3520053170935694e-9
3.722465706458981e-9
1.6668029526779524e-8
1.2348668005627717e-8
8.782348342651048e-9
8.18149294114371e-9
8.750531591872454e-9
1.0324247812461018e-8
1.3294736628944212e-8
1.877698132788175e-8
4.3612379219677113e-8
3.577370722656448e-8
1.9152593800443553e-8
1.7307575993804085e-8
2.0221048425628178e-8
2.8872733704314802e-8
3.3143264478679805e-8
2.4992894188919473e-8
2.6135974176703823e-8
4.683903441583327e-8
3.8168850768801184e-8
6.404586459714912e-8
2.3379520358275806e-10
2.0606244212152353e-8
1.8067855376637905e-8
1.1952419668054346e-8
3.2258729268576466e-10
8.338477332452097e-9
3.3534797363420067e-9
2.6373034494865415e-9
3.1933032400442377e-9
2.3142377062495126e-9
2.447613454008157e-9
5.490250570608545e-10
3.792419381440209e-11
2.0548526418523142e-10
8.359859782313648e-10
6.671490865184962e-9
9.333947475544156e-10
5.1622313896590626e-11
2.0147754442135706e-10
3.467236504224243e-11
9.836805091860949e-10
1.9861279563865517e-9
1.8256640695674743e-9
1.725686750120944e-9
1.7168935987048413e-9
1.7321529732388365e-9
1.736359452026295e-9
1.7060767291390488e-9
1.6160358615442303e-9
1.4384767856253101e-9
8.221058158666553e-10
5.874576121703294e-10
4.2823063573002615e-10
2.5711006206441437e-10
3.0565527371620494e-11
7.18454652991039e-11
9.816685748173242e-11
1.139351831742318e-10
9.976903128884588e-11
2.657868043914245e-10
1.5097137773475497e-9
4.363755936857728e-9
1.9011680365903523e-9
1.3192563070692258e-9
1.174492733991135e-9
1.1785412581229743e-9
1.2624433432797875e-9
1.40181469968582e-9
1.5857135493600494e-9
1.8103357802585421e-9
7.75405539225159e-9
1.0162327363019783e-8
8.626409527448404e-9
1.1393548110419158e-8
1.9631010133900178e-8
4.171331399661207e-8
6.234481079163152e-8
8.409618441915822e-8
1.3978730498126742e-7
9.632909793986273e-8
4.0569188681004496e-7
1.1918263498164856e-7
3.1110147015204145e-8
1.0733066119412885e-7
1.7979263668234666e-7
1.732031537067665e-7
9.199654541689084e-8
9.80232178738042e-10
3.838880937247693e-8
6.745419362069418e-8
9.274761980187418e-8
6.799643250000564e-8
3.300731480992488e-8
1.504542317000255e-8
9.523359654618869e-9
1.012910856894682e-8
1.2833687323614298e-8
1.265352151444191e-8
1.302949469998685e-8
9.864637951340771e-9
1.3843380338303683e-9
5.636935789104475e-9
3.321687598704469e-8
4.939058947201883e-8
4.7330163041697927e-8
5.026431223257572e-8
5.64212080802935e-8
6.625964924630172e-8
8.198229545439177e-8
1.0764008918326501e-7
1.4523604582193062e-7
1.6837157998739864e-7
4.519795303666855e-8
1.1868873997057464e-8
4.347432031525141e-9
1.6065232121973116e-9
4.963176300847475e-10
2.757663995388793e-9
4.338966445256636e-9
2.6698774980593205e-9
1.1568871319634225e-9
4.5704846548960585e-10
3.152894091591525e-9
9.1977944033995e-9
3.1483169349039403e-8
6.184346009163238e-8
3.3411412752228725e-8
2.96772886454126e-8
3.4481581956275176e-8
5.108205535152026e-8
6.053704446319736e-8
3.172449226337653e-8
5.103113252195645e-8
2.912561055046504e-8
2.772819627693942e-8
3.3845015174232134e-8
5.1192020454351986e-8
9.744213345937815e-8
1.9651479464414312e-7
3.0782671990781167e-7
1.6394924142343482e-7
1.6840777072388727e-7
1.983527705843069e-7
3.8954569244237824e-7
4.2123541752807187e-7
4.170443198934983e-7
1.230241075485539e-7
1.2122825114691494e-7
3.8527757420874953e-7
3.6472956936570963e-7
2.6742141202896073e-7
2.2798375626808217e-7
1.8050718984419098e-7
6.344828644337405e-10
1.90953954396216e-10
4.86752991658519e-11
4.537008796980693e-11
3.923920559159737e-11
2.6080529566583927e-10
1.0359476160142726e-10
8.802490087200684e-11
9.236187886711878e-11
4.538244660706117e-10
5.749063264533826e-10
8.525594150006884e-10
1.1005968183250416e-9
1.1112185778717816e-9
1.0883570678573329e-9
1.127543019228883e-9
1.2291565728041718e-9
1.390431195472442e-9
1.613158325671471e-9
1.9019689998371086e-9
5.4609459223172785e-9
1.1129203910456994e-8
1.1992132663273391e-8
1.8423544819057037e-8
5.275945983414984e-8
2.1437941845120943e-8
9.894662806263898e-9
5.033297695053622e-10
1.0814886630352205e-11
0.
4.814018184407039e-14
1.205749031404524e-13
2.4463868774219774e-12
9.519009536171357e-14
3.019308643109116e-14
3.060268075529589e-14
4.227474027388752e-14
5.890005394975545e-14
8.167748273139765e-14
1.1318295391427916e-13
2.3224009188464366e-12
1.9072866475516715e-12
2.196978923082571e-12
2.7097083988654508e-12
3.4140729566338814e-12
4.338239124286485e-12
5.535292816257238e-12
7.078020271937785e-12
9.059002990478568e-12
1.1590877014946557e-11
1.4803383908395387e-11
2.8498901041964754e-11
2.1221402353842537e-10
2.86255147870508e-11
5.579728332760433e-12
8.664750694516484e-12
2.080175460680237e-11
3.4853195814632396e-11
5.2497768873625625e-11
7.438007198940315e-11
1.0012311295961445e-10
1.286099638404934e-10
1.588985779148409e-10
1.9099550604329928e-10
2.2587584185005153e-10
2.6509580104021643e-10
3.105092699927053e-10
3.64220618366033e-10
4.2870861984376767e-10
5.070694179534889e-10
6.033900579188395e-10
2.3502996116216844e-9
1.0879956842738859e-8
1.8345009636495622e-8
1.618246421407662e-8
1.5945558393497273e-8
1.7075657366850823e-8
1.901008684633533e-8
2.1592635906898304e-8
2.485147553508384e-8
2.891432888878752e-8
3.3974723692261406e-8
2.6414387244699287e-8
2.1374522247858954e-8
1.799833839219118e-8
1.6971670515253975e-8
1.2508074652747416e-8
4.553071364678255e-9
1.8473326662519017e-9
1.0153578778182042e-9
8.559631542074679e-10
1.351976042142997e-9
3.7223279597024403e-9
1.6667318395433217e-8
1.2348878090078853e-8
8.782396659146292e-9
8.181496054263536e-9
8.750503934279752e-9
1.0324180800725373e-8
1.3294600496614003e-8
1.8776700239557885e-8
4.361238291353968e-8
3.577405689408633e-8
1.9152788527748624e-8
1.7307758664587428e-8
2.022125818479775e-8
2.887302666110823e-8
3.314381414478998e-8
2.4993236969772885e-8
2.6135787093902544e-8
4.68391688846771e-8
3.816978949115483e-8
6.404648097356514e-8
2.2407587054620928e-10
2.059588921791749e-8
1.8060459559361052e-8
1.1946589927439064e-8
3.2628233591658063e-10
8.337775402914552e-9
3.3530595224400065e-9
2.637038695592485e-9
3.19266569675834e-9
2.3137455377557434e-9
2.447046417198264e-9
5.488580362793446e-10
3.7891097149376926e-11
2.0546935965300423e-10
8.358658216880608e-10
6.669967300614107e-9
9.330560025588769e-10
5.165540544416509e-11
2.0145631848603817e-10
3.461568584681278e-11
9.834649641460795e-10
1.9856065218964012e-9
1.825140177631936e-9
1.7251567268241629e-9
1.7163274433269924e-9
1.7315312273572314e-9
1.7356626520373266e-9
1.7052749643462752e-9
1.6150820751648918e-9
1.437328161758591e-9
8.214807766792404e-10
5.870134521394961e-10
4.2789760246922295e-10
2.5688310309448014e-10
3.047817719780505e-11
7.185398660496176e-11
9.815714401093849e-11
1.1392222802563044e-10
9.972976760528015e-11
2.664434324541899e-10
1.5088075227633064e-9
4.3606000529953765e-9
1.9000061467408488e-9
1.3185965554582862e-9
1.1740531533600116e-9
1.178270976248837e-9
1.262363590758893e-9
1.401985741969939e-9
1.586218870723174e-9
1.8112670637082391e-9
7.753072353152877e-9
1.0161561886646836e-8
8.625923786764734e-9
1.1393032982222342e-8
1.9630263082594767e-8
4.171193483275461e-8
6.234299570446919e-8
8.409363199479006e-8
1.3978332828822525e-7
9.632995743535605e-8
4.056701001855723e-7
1.1915093838400463e-7
3.114439445540842e-8
1.073602371819406e-7
1.7982450055811165e-7
1.73224653279311e-7
9.199358077499733e-8
9.896537519517018e-10
3.840304525362188e-8
6.744767675387478e-8
9.274292381020545e-8
6.799436784081624e-8
3.300064669048187e-8
1.504291330434386e-8
9.521207864522137e-9
1.0134480846785284e-8
1.2834939568243047e-8
1.2654163252654747e-8
1.3029693605265784e-8
9.863049280274247e-9
1.382545983231925e-9
5.6366247346466235e-9
3.321778574437088e-8
4.9390782826268363e-8
4.732997261556696e-8
5.026392583214493e-8
5.6420668035749554e-8
6.625892337710671e-8
8.198126111551737e-8
1.0763850805163799e-7
1.452340553250758e-7
1.6837173150950252e-7
4.519906683344337e-8
1.1869797776217752e-8
4.348053442799997e-9
1.6070481793484233e-9
4.957855576132728e-10
2.7570139121420756e-9
4.338160028997947e-9
2.6693759524601022e-9
1.1565871596483078e-9
4.572041297600192e-10
3.152818623381234e-9
9.197114791250872e-9
3.148004903539995e-8
6.183287615443104e-8
3.34053515224804e-8
2.967164748239132e-8
3.4474911973437054e-8
5.10724619155494e-8
6.05508320097978e-8
3.172984561337977e-8
5.103787158422698e-8
2.912904658592899e-8
2.773120737262808e-8
3.384843535739715e-8
5.1196899898705646e-8
9.745089760414965e-8
1.965298686215188e-7
3.078457121145725e-7
1.6395214396430897e-7
1.6842201375871734e-7
1.983622794254779e-7
3.895294469961761e-7
4.2121675366083243e-7
4.1703268944078407e-7
1.2300959052813686e-7
1.2123090814631533e-7
3.8530323177958833e-7
3.647258376187631e-7
2.674042981705406e-7
2.2798885678214779e-7
1.8046043453928767e-7
6.343832422285602e-10
1.9092516701560602e-10
4.866913747474032e-11
4.5367539375363746e-11
3.924766619916717e-11
2.6078479998417674e-10
1.0359584876144093e-10
8.80266098951006e-11
9.236438097661093e-11
4.5384632529285255e-10
5.749260363199274e-10
8.525787889914539e-10
1.1006111554788243e-9
1.11123834340438e-9
1.0883838514220714e-9
1.127575499910348e-9
1.2291951794404221e-9
1.3904771711657305e-9
1.6132133074461575e-9
1.9020348327500717e-9
5.461114588417399e-9
1.1129509177393554e-8
1.1992166663611677e-8
1.8423517820267154e-8
5.276371964286738e-8
2.1437596857098597e-8
9.896330752489908e-9
5.032386560992726e-10
1.0813943640694878e-11
0.
4.814538557655208e-14
1.2058836782802043e-13
2.444894706496581e-12
9.518954734416368e-14
3.01932507170176e-14
3.060288062884476e-14
4.227496368052881e-14
5.890039212888865e-14
8.167796206289602e-14
1.1318366790735597e-13
2.32240943158514e-12
1.907294706476603e-12
2.19698877679069e-12
2.709720777033247e-12
3.4140887411863673e-12
4.338259156658788e-12
5.5353187704846456e-12
7.078053136498267e-12
9.059045153027283e-12
1.1590930299353782e-11
1.4803450551063046e-11
2.84989527175668e-11
2.1221870505123018e-10
2.862576492018404e-11
5.5798077723000184e-12
8.664777357299798e-12
2.0801857974984916e-11
3.485337502916231e-11
5.2498023010882914e-11
7.43803862760664e-11
1.0012345456219875e-10
1.2861029636509782e-10
1.588988826972867e-10
1.9099578888542334e-10
2.2587612379255725e-10
2.6509610934832135e-10
3.105096328777124e-10
3.6422106727807417e-10
4.2870918991554007e-10
5.070701569865967e-10
6.033910272180531e-10
2.3503225526514714e-9
1.0880009389273794e-8
1.8345040144267316e-8
1.618247677709583e-8
1.5945572170721623e-8
1.707567486095271e-8
1.901011031274984e-8
2.159266901455837e-8
2.4851524162366598e-8
2.8914402185269815e-8
3.397483552401306e-8
2.6414447169360348e-8
2.1374570514054945e-8
1.7998356877490615e-8
1.6971679159725014e-8
1.2508153607341037e-8
4.553111357742361e-9
1.847345950519595e-9
1.01536299842907e-9
8.559636541086415e-10
1.351968944937299e-9
3.722294564098743e-9
1.6667145981508903e-8
1.2348929033735038e-8
8.782408384935655e-9
8.181496817981348e-9
8.750497235262688e-9
1.0324164556514238e-8
1.3294567483296846e-8
1.8776632058524393e-8
4.361238393309217e-8
3.577414180850914e-8
1.915283582729402e-8
1.7307803043544523e-8
2.0221309158459822e-8
2.887309787135574e-8
3.314394761737328e-8
2.4993320197674415e-8
2.6135741714258455e-8
4.6839201558293366e-8
3.817001755250589e-8
6.404663206694166e-8
2.2171615974755445e-10
2.0593375476951066e-8
1.8058664174249333e-8
1.194517472303325e-8
3.271790966477082e-10
8.337605015374803e-9
3.3529575336429195e-9
2.6369744017196605e-9
3.192510909185927e-9
2.313626039802921e-9
2.4469087561346417e-9
5.48817495730413e-10
3.788306329610315e-11
2.054654951796712e-10
8.358366284044984e-10
6.669597427246788e-9
9.329737838861003e-10
5.166343599415336e-11
2.014511638275783e-10
3.4601927856372924e-11
9.83412621213521e-10
1.9854799151793354e-9
1.8250129766619144e-9
1.725028038775746e-9
1.716189983728276e-9
1.7313802691030815e-9
1.735493470987336e-9
1.7050802908049304e-9
1.6148504800334945e-9
1.4370492576032205e-9
8.21329020427813e-10
5.869056159594653e-10
4.2781674622851557e-10
2.5682799674850606e-10
3.045696762578487e-11
7.185605882056008e-11
9.815478692842087e-11
1.1391908342274346e-10
9.972021764088373e-11
2.666031465073549e-10
1.508587117303914e-9
4.35983428581281e-9
1.899724263277747e-9
1.3184365144875404e-9
1.1739465306299509e-9
1.1782054317336026e-9
1.2623442800376754e-9
1.4020273105220076e-9
1.5863416013398525e-9
1.8114932477881624e-9
7.752833702260784e-9
1.01613760324895e-8
8.625805857949197e-9
1.1392907927657054e-8
1.963008174455414e-8
4.171160007794974e-8
6.234255497205685e-8
8.40930122543822e-8
1.3978236282631967e-7
9.633016614068325e-8
4.0566481254946607e-7
1.1914324388646107e-7
3.115270777758274e-8
1.0736741607558251e-7
1.7983223434847538e-7
1.7322987371718167e-7
9.199286117700893e-8
9.919413727892318e-10
3.840650176300524e-8
6.744609307167246e-8
9.274178407473654e-8
6.799386630450712e-8
3.2999027891613564e-8
1.5042303987918e-8
9.520685382527378e-9
1.0135784924406953e-8
1.2835243591518597e-8
1.2654319028622876e-8
1.3029741836113903e-8
9.862663520942794e-9
1.3821110134119116e-9
5.636549173413579e-9
3.321800644662269e-8
4.939082969081989e-8
4.732992630136639e-8
5.026383191860796e-8
5.642053677749331e-8
6.62587469192616e-8
8.198100960268744e-8
1.076381234819674e-7
1.4523357106844023e-7
1.683717680937284e-7
4.5199336901235116e-8
1.1870022022470671e-8
4.3482043175367965e-9
1.6071756322305374e-9
4.956563951773594e-10
2.756856124975863e-9
4.3379642709716415e-9
2.6692542025183875e-9
1.1565143458790562e-9
4.572419177206679e-10
3.152800325653628e-9
9.196949912869992e-9
3.1479292113547295e-8
6.183030699765055e-8
3.340388052414636e-8
2.9670278584936935e-8
3.447329350409495e-8
5.107013396929624e-8
6.05541787024514e-8
3.1731145145172035e-8
5.1039507333467585e-8
2.912988061363289e-8
2.7731938274762096e-8
3.384926559319321e-8
5.119808443372576e-8
9.74530252826628e-8
1.9653352743146014e-7
3.0785032072457177e-7
1.6395284808537522e-7
1.6842546999620303e-7
1.9836458672158416e-7
3.8952550269757844e-7
4.212122235305381e-7
4.170298698210514e-7
1.23006068086166e-7
1.212315519959081e-7
3.8530945380792626e-7
3.647249382510121e-7
2.6740015178097564e-7
2.2799009948413585e-7
1.80449098294821e-7
6.343590990785868e-10
1.9091818593208423e-10
4.866764384834071e-11
4.5366918467629026e-11
3.924971926469029e-11
2.6077983064982355e-10
1.0359610924172994e-10
8.802702593904159e-11
9.236498179345411e-11
4.538516403347322e-10
5.749308152864349e-10
8.52583492138035e-10
1.1006146666616321e-9
1.111243168310372e-9
1.0883903540433537e-9
1.1275833901029231e-9
1.2292045532240908e-9
1.3904883334568577e-9
1.6132266585637e-9
1.902050812188104e-9
5.461155511697563e-9
1.1129583265666248e-8
1.199217500047498e-8
1.842351122272124e-8
5.276475305085336e-8
2.1437513411897448e-8
9.896735418920419e-9
5.032165495828515e-10
1.0813714952214716e-11
0.
4.814664971478827e-14
1.2059163542336325e-13
2.4445332472432515e-12
9.518939646283762e-14
3.0193295349400217e-14
3.060290340303329e-14
4.2275029521487845e-14
5.890051065184887e-14
8.167805583736803e-14
1.1318385006588714e-13
2.322411415037669e-12
1.9072967314261827e-12
2.1969911945857804e-12
2.7097238724127015e-12
3.4140922508393243e-12
4.3382641086270286e-12
5.535324871940467e-12
7.078061132062993e-12
9.059055350383601e-12
1.1590943332264566e-11
1.4803467026195157e-11
2.8498965334076493e-11
2.1221984401243062e-10
2.8625825188603848e-11
5.57982707561502e-12
8.664784133444385e-12
2.0801883299443227e-11
3.485341840297575e-11
5.249808460446631e-11
7.43804625541157e-11
1.0012353741715904e-10
1.286103768230427e-10
1.5889895660788553e-10
1.909958572465912e-10
2.2587619200131317e-10
2.6509618423023845e-10
3.1050972062782976e-10
3.64221176403516e-10
4.28709327994688e-10
5.070703352217091e-10
6.033912617166978e-10
2.350328116226281e-9
1.0880022131625564e-8
1.834504754209529e-8
1.6182479824125056e-8
1.5945575511655853e-8
1.707567910394787e-8
1.901011600467193e-8
2.1592677044576313e-8
2.485153595598359e-8
2.8914419960471882e-8
3.39748626430114e-8
2.6414461704131874e-8
2.1374582222087533e-8
1.7998361363327748e-8
1.697168126146e-8
1.2508172756386283e-8
4.553121055504846e-9
1.8473491742818372e-9
1.0153642404229997e-9
8.5596377553405e-10
1.3519672236920047e-9
3.722286462006395e-9
1.6667104176110124e-8
1.2348941387073261e-8
8.782411229625963e-9
8.181496999128681e-9
8.750495609099726e-9
1.0324160618083262e-8
1.3294559479107225e-8
1.8776615526201205e-8
4.3612384186489157e-8
3.577416240644249e-8
1.915284730109211e-8
1.7307813808906305e-8
2.022132152452779e-8
2.8873115147623215e-8
3.314397999166661e-8
2.4993340384994613e-8
2.6135730705436193e-8
4.683920949719049e-8
3.8170072875245385e-8
6.404666879751977e-8
2.2114382438025023e-10
2.0592765807717442e-8
1.8058228729939568e-8
1.1944831490459831e-8
3.2739657362682587e-10
8.337563692561203e-9
3.3529327989044547e-9
2.636958806746264e-9
3.1924733662003464e-9
2.3135970517369397e-9
2.4468753607397684e-9
5.488076666792497e-10
3.788111583572521e-11
2.0546455896522813e-10
8.358295496667413e-10
6.66950771192909e-9
9.32953842982671e-10
5.166538281487747e-11
2.014499135511297e-10
3.459859227356933e-11
9.833999251562438e-10
1.9854492071669837e-9
1.8249821257564642e-9
1.7249968267457806e-9
1.716156642418061e-9
1.7313436554789498e-9
1.735452436032101e-9
1.7050330728943826e-9
1.614794306338935e-9
1.4369816070535825e-9
8.2129221245157e-10
5.868794603784483e-10
4.277971347971619e-10
2.5681463517079355e-10
3.045181826373624e-11
7.185656077400313e-11
9.815421566744318e-11
1.1391832085509263e-10
9.971790053465368e-11
2.6664190127109656e-10
1.5085336333742695e-9
4.359648564447201e-9
1.8996559052221326e-9
1.3183977071811637e-9
1.1739206772495663e-9
1.1781895412932866e-9
1.2623396033934047e-9
1.4020373946973563e-9
1.5863713717520036e-9
1.811548111301664e-9
7.752775817827191e-9
1.0161330955905196e-8
8.625777254496163e-9
1.1392877596091132e-8
1.963003776465875e-8
4.171151889072788e-8
6.234244807096586e-8
8.409286193653408e-8
1.397821286629655e-7
9.633021675982347e-8
4.056635301666867e-7
1.191413776805945e-7
3.115472404458193e-8
1.0736915717895374e-7
1.798341100048902e-7
1.7323113995064416e-7
9.199268665593397e-8
9.924962359552246e-10
3.840734013854991e-8
6.744570886959311e-8
9.27415076605481e-8
6.799374464083676e-8
3.299863526620148e-8
1.5042156203328386e-8
9.520558653613918e-9
1.0136101221653351e-8
1.283531733887306e-8
1.2654356808499248e-8
1.3029753532326583e-8
9.862569953079418e-9
1.3820055216343246e-9
5.636530844347209e-9
3.3218059967438445e-8
4.939084105228135e-8
4.732991506594515e-8
5.026380913421009e-8
5.642050493321355e-8
6.625870410821924e-8
8.198094857606698e-8
1.0763803016526084e-7
1.4523345355489561e-7
1.6837177695586707e-7
4.519940238404933e-8
1.1870076410900966e-8
4.3482409118257266e-9
1.6072065458721618e-9
4.956250682102625e-10
2.756817858574256e-9
4.337916790964126e-9
2.669224672301302e-9
1.15649668568218e-9
4.5725108193330886e-10
3.1527958893723856e-9
9.196909929629696e-9
3.1479108559423335e-8
6.182968387943012e-8
3.340352377539876e-8
2.966994660663105e-8
3.44729010062689e-8
5.1069569407456946e-8
6.055499038493306e-8
3.173146033040755e-8
5.103990405419912e-8
2.913008289180088e-8
2.7732115543100052e-8
3.384946695479461e-8
5.11983717295045e-8
9.745354133418741e-8
1.965344148032765e-7
3.07851438375982e-7
1.6395301882956048e-7
1.6842630818314243e-7
1.983651462558798e-7
3.895245460170684e-7
4.2121112482117245e-7
4.170291861783443e-7
1.230052138700685e-7
1.212317080983264e-7
3.8531096249146466e-7
3.647247205145321e-7
2.673991466087632e-7
2.2799040115774452e-7
1.8044634965950893e-7
6.343532462237276e-10
1.9091649237564773e-10
4.866728110098002e-11
4.5366768082521686e-11
3.9250216664675316e-11
2.607786432141815e-10
1.0359616636388393e-10
8.80271443372446e-11
9.236512730239552e-11
4.5385291244566415e-10
5.74931978349252e-10
8.525846326381407e-10
1.1006154949393498e-9
1.111244316526501e-9
1.088391933474555e-9
1.1275853020817549e-9
1.229206832664249e-9
1.3904910461495687e-9
1.613229892972007e-9
1.902054678755669e-9
5.4611654461535215e-9
1.1129601240279811e-8
1.1992177029539191e-8
1.8423509621285692e-8
5.2765003649633667e-8
2.1437493190871033e-8
9.896833551796171e-9
5.032111929945121e-10
1.081365953867643e-11
0.
4.81469553597423e-14
1.2059242904313966e-13
2.4444456633276674e-12
9.518936123510888e-14
3.019329689413669e-14
3.060294570725943e-14
4.2275045729089993e-14
5.890051895259755e-14
8.167811186682559e-14
1.131838268608262e-13
2.3224119288018868e-12
1.90729722286578e-12
2.19699179007151e-12
2.7097246005460484e-12
3.4140935084883465e-12
4.338265275314781e-12
5.535326323102488e-12
7.078063049832236e-12
9.059057879724163e-12
1.1590946495622729e-11
1.480347075453366e-11
2.8498968263537828e-11
2.1222011511621726e-10
2.862584018662673e-11
5.579831547092055e-12
8.664785461139167e-12
2.0801889503578578e-11
3.485342920811105e-11
5.2498099713990744e-11
7.438048111679721e-11
1.0012355749115548e-10
1.286103963132547e-10
1.5889897479530697e-10
1.909958740954214e-10
2.2587620871418796e-10
2.6509620212351845e-10
3.105097420760079e-10
3.6422120249836155e-10
4.287093611086495e-10
5.070703779155796e-10
6.033913188218278e-10
2.3503294655754576e-9
1.0880025221170664e-8
1.8345049340108093e-8
1.6182480565682367e-8
1.594557632259666e-8
1.7075680132859147e-8
1.90101173845444e-8
2.1592678991717044e-8
2.485153881500371e-8
2.8914424270228577e-8
3.39748692191814e-8
2.6414465228006245e-8
2.1374585060807914e-8
1.7998362454558917e-8
1.6971681771755087e-8
1.2508177397162662e-8
4.553123407402851e-9
1.8473499547495338e-9
1.015364542000354e-9
8.559638053838619e-10
1.3519668057712572e-9
3.7222845012085893e-9
1.6667094030626488e-8
1.2348944380445441e-8
8.78241191738019e-9
8.1814970483909e-9
8.750495215588557e-9
1.032415966273706e-8
1.3294557539325371e-8
1.877661151835402e-8
4.361238425049969e-8
3.577416740152142e-8
1.915285008227068e-8
1.7307816420175868e-8
2.0221324523277374e-8
2.8873119337234225e-8
3.314398784217372e-8
2.4993345279505356e-8
2.6135728038874272e-8
4.683921139586484e-8
3.8170086289779426e-8
6.404667770756853e-8
2.210050431078481e-10
2.0592617969298674e-8
1.8058123135751795e-8
1.1944748248917861e-8
3.274493152276648e-10
8.337553672561129e-9
3.3529268011814713e-9
2.6369550251488396e-9
3.1924642616843034e-9
2.31359002421519e-9
2.4468672656378555e-9
5.488052830100909e-10
3.7880643877920394e-11
2.0546432950317218e-10
8.358278314598665e-10
6.669485963156062e-9
9.329490071057462e-10
5.1665855215055275e-11
2.0144961115357443e-10
3.459778239194486e-11
9.833968462533633e-10
1.985441759222885e-9
1.824974644197214e-9
1.7249892579215717e-9
1.7161485571370989e-9
1.7313347766471523e-9
1.735442485483067e-9
1.705021623348902e-9
1.6147806857468747e-9
1.4369652037998255e-9
8.212832857504771e-10
5.868731183328046e-10
4.2779238060193864e-10
2.568113896425664e-10
3.045057421457796e-11
7.185668154830567e-11
9.815407702362856e-11
1.1391813539722897e-10
9.971733836328584e-11
2.6665129954480856e-10
1.5085206684265728e-9
4.359603528156531e-9
1.899639330794188e-9
1.318388299030463e-9
1.1739144072377548e-9
1.1781856845980197e-9
1.2623384668151934e-9
1.4020398409528934e-9
1.58637858938673e-9
1.8115614179176572e-9
7.752761784440614e-9
1.0161320023497025e-8
8.625770318541565e-9
1.139287024113558e-8
1.963002710014882e-8
4.171149920435846e-8
6.234242214889783e-8
8.40928254867359e-8
1.397820718812115e-7
9.633022903139152e-8
4.0566321920761283e-7
1.1914092515364e-7
3.1155212957531987e-8
1.0736957936731439e-7
1.7983456481696436e-7
1.7323144699690616e-7
9.199264433402224e-8
9.92630783290914e-10
3.8407543432413965e-8
6.7445615701053e-8
9.274144063399662e-8
6.799371513543304e-8
3.299854006488363e-8
1.5042120367232337e-8
9.520527921765767e-9
1.0136177897196152e-8
1.2835335215753403e-8
1.2654365970338497e-8
1.3029756368893046e-8
9.862547263718541e-9
1.3819799423528765e-9
5.636526399719182e-9
3.321807294339523e-8
4.9390843807485345e-8
4.732991233968471e-8
5.026380361009299e-8
5.6420497211721697e-8
6.625869372572295e-8
8.198093377727546e-8
1.076380075349296e-7
1.452334250567475e-7
1.6837177910426416e-7
4.51994182615216e-8
1.1870089598810597e-8
4.348249785309022e-9
1.607214041188877e-9
4.956174721666593e-10
2.7568085794316955e-9
4.337905279114633e-9
2.669217512108318e-9
1.156492403645021e-9
4.5725330487661685e-10
3.1527948138674155e-9
9.196900234126101e-9
3.147906405589491e-8
6.182953279326687e-8
3.3403437270326504e-8
2.9669866108183515e-8
3.447280583236727e-8
5.10694325144066e-8
6.055518720247571e-8
3.173153675675868e-8
5.104000025226722e-8
2.9130131939813762e-8
2.7732158527656856e-8
3.384951578236168e-8
5.119844139462453e-8
9.745366646888174e-8
1.965346299756977e-7
3.078517093866541e-7
1.6395306023263494e-7
1.6842651142587496e-7
1.983652819416277e-7
3.8952431403521867e-7
4.2121085840877576e-7
4.1702902037104216e-7
1.2300500673575503e-7
1.212317459377052e-7
3.8531132830456843e-7
3.6472466774036205e-7
2.67398902898639e-7
2.27990474330426e-7
1.804456832052649e-7
6.343518266796126e-10
1.9091608232863265e-10
4.8667194138848625e-11
4.536673100193732e-11
3.925033786102723e-11
2.607783393344226e-10
1.0359619034970337e-10
8.802716640321822e-11
9.23651582810383e-11
4.5385322882637206e-10
5.749322781846222e-10
8.525849039927491e-10
1.100615692206286e-9
1.111244597672499e-9
1.0883923105702597e-9
1.1275857685198378e-9
1.2292073746110654e-9
1.3904916803155873e-9
1.613230653469522e-9
1.9020556351463593e-9
5.461167845136244e-9
1.1129605601033835e-8
1.1992177521593996e-8
1.8423509230343303e-8
5.2765064413298136e-8
2.1437488287393113e-8
9.896857346317436e-9
5.032098895871958e-10
1.0813646107272036e-11
0.
4.814702891640436e-14
1.2059261311259435e-13
2.4444242672498648e-12
9.518937030719605e-14
3.019329295648086e-14
3.060298292692446e-14
4.227505099603384e-14
5.890052577492662e-14
8.16781677528189e-14
1.1318380141010871e-13
2.3224119524118595e-12
1.907297333613593e-12
2.1969918599012657e-12
2.7097247633042468e-12
3.414093579179072e-12
4.338265745249923e-12
5.535326649894821e-12
7.078063561379777e-12
9.059058395578915e-12
1.1590947025665118e-11
1.4803471400158512e-11
2.8498969152502318e-11
2.1222018339943634e-10
2.86258434872729e-11
5.579832793646383e-12
8.664785882865114e-12
2.080189073075295e-11
3.485343170179671e-11
5.249810341026476e-11
7.438048558153507e-11
1.0012356234043378e-10
1.286104011545363e-10
1.588989788846547e-10
1.9099587816095976e-10
2.2587621288718797e-10
2.650962067148322e-10
3.1050974701264975e-10
3.6422121033203684e-10
4.287093689581686e-10
5.07070388420228e-10
6.033913326974743e-10
2.3503297920814166e-9
1.088002597218083e-8
1.834504977372922e-8
1.618248074313404e-8
1.5945576518643898e-8
1.70756803824872e-8
1.901011771927144e-8
2.159267946396755e-8
2.485153950917727e-8
2.8914425315716208e-8
3.397487081356592e-8
2.6414466083142677e-8
2.1374585750499452e-8
1.7998362718369764e-8
1.697168189914437e-8
1.2508178525108297e-8
4.5531239761149895e-9
1.8473501440553899e-9
1.0153646149483534e-9
8.559638117606828e-10
1.3519667052004045e-9
3.722284022464641e-9
1.666709157207835e-8
1.2348945108607771e-8
8.782412082174304e-9
8.181497058766254e-9
8.750495123097147e-9
1.032415943091639e-8
1.32945570675005e-8
1.8776610544603987e-8
4.361238426467713e-8
3.5774168612988374e-8
1.9152850757191516e-8
1.730781705273509e-8
2.0221325250554484e-8
2.8873120352907872e-8
3.31439897454556e-8
2.499334646644401e-8
2.613572739296085e-8
4.683921187397837e-8
3.817008954156842e-8
6.404667986375742e-8
2.20971397052844e-10
2.0592582123996538e-8
1.8058097537649805e-8
1.1944728070647997e-8
3.274620999559404e-10
8.33755124316786e-9
3.3529253469059413e-9
2.636954108230091e-9
3.1924620540544185e-9
2.313588320400767e-9
2.4468652976705386e-9
5.488047026094154e-10
3.788052856696199e-11
2.0546427544763902e-10
8.358274131582304e-10
6.6694806897098875e-9
9.329478349845151e-10
5.166597076665286e-11
2.0144953667615243e-10
3.4597585655146307e-11
9.833961005965775e-10
1.985439953245201e-9
1.8249728305353192e-9
1.7249874238754075e-9
1.7161465974550641e-9
1.7313326253983334e-9
1.735440071625797e-9
1.7050188477324337e-9
1.614777380789217e-9
1.4369612267509333e-9
8.212811206927652e-10
5.868715808665543e-10
4.2779122751150496e-10
2.568106071777522e-10
3.045027323216105e-11
7.185671136582004e-11
9.815404342375208e-11
1.1391809075613473e-10
9.971720245856642e-11
2.666535782183467e-10
1.5085175170801213e-9
4.359592629514085e-9
1.899635311723299e-9
1.3183860173955343e-9
1.1739128890774868e-9
1.1781847501808724e-9
1.2623381936872558e-9
1.4020404338378654e-9
1.5863803410145713e-9
1.8115646413962193e-9
7.752758381737737e-9
1.0161317373570676e-8
8.625768637140128e-9
1.1392868458061519e-8
1.9630024513790696e-8
4.171149443154316e-8
6.2342415863255e-8
8.409281664877257e-8
1.3978205811150654e-7
9.633023201099932e-8
4.056631438106145e-7
1.191408154304444e-7
3.1155331504020926e-8
1.0736968173498094e-7
1.7983467509538984e-7
1.7323152144757918e-7
9.199263406830117e-8
9.92663407192921e-10
3.840759272620813e-8
6.744559310998451e-8
9.274142438260022e-8
6.799370798562146e-8
3.2998516978738816e-8
1.5042111676429423e-8
9.520520470075655e-9
1.0136196492204733e-8
1.2835339550572755e-8
1.2654368191631027e-8
1.3029757055090795e-8
9.862541761525295e-9
1.3819737371210325e-9
5.636525321016735e-9
3.3218076090586744e-8
4.9390844476347426e-8
4.73299116818993e-8
5.026380226861251e-8
5.6420495338100984e-8
6.62586912085602e-8
8.19809301888975e-8
1.0763800204768972e-7
1.4523341814528608e-7
1.683717796249759e-7
4.519942211069383e-8
1.1870092796822e-8
4.3482519367922e-9
1.607215859198444e-9
4.956156304205213e-10
2.7568063285692225e-9
4.337902486854667e-9
2.669215775722849e-9
1.1564913651903216e-9
4.572538437323485e-10
3.152794553404745e-9
9.196897884068738e-9
3.147905326503596e-8
6.182949615420112e-8
3.340341629673986e-8
2.9669846590309636e-8
3.447278275711045e-8
5.1069399321243416e-8
6.055523492582082e-8
3.173155528899479e-8
5.104002357729742e-8
2.91301438331193e-8
2.7732168950298572e-8
3.384952762142853e-8
5.1198458286202e-8
9.745369681055169e-8
1.9653468214842886e-7
3.0785177509542464e-7
1.6395307026231742e-7
1.6842656070387665e-7
1.9836531483410377e-7
3.895242577858409e-7
4.212107938166924e-7
4.170289802072588e-7
1.2300495651249917e-7
1.2123175510411596e-7
3.8531141699681204e-7
3.647246549463695e-7
2.6739884380848163e-7
2.2799049206742864e-7
1.804455216167369e-7
6.343514830116334e-10
1.9091598310898494e-10
4.8667171602960635e-11
4.5366722347537565e-11
3.925036684043996e-11
2.60778267818053e-10
1.0359618543685663e-10
8.802717226293758e-11
9.236516548752183e-11
4.538533199262565e-10
5.749323314579283e-10
8.525849720178849e-10
1.1006157377435953e-9
1.1112446598504344e-9
1.088392403562463e-9
1.1275858757979739e-9
1.2292075332334516e-9
1.3904918591391222e-9
1.6132308360677046e-9
1.9020558378094326e-9
5.46116843008695e-9
1.1129606662480156e-8
1.1992177638555075e-8
1.8423509134861283e-8
5.276507915065157e-8
2.1437487099263852e-8
9.89686311585963e-9
5.032095776882303e-10
1.0813642815130757e-11
0.
4.814704747678401e-14
1.2059266761278256e-13
2.4444190405904522e-12
9.518936162507902e-14
3.019331083855932e-14
3.0602922843242383e-14
4.227502777213784e-14
5.890054559200471e-14
8.167813157747179e-14
1.1318378387170497e-13
2.3224120111049308e-12
1.907297342409118e-12
2.1969919455297805e-12
2.7097246146602683e-12
3.4140934885125333e-12
4.3382658446480714e-12
5.535326761654813e-12
7.078063718179378e-12
9.059058847721733e-12
1.1590947423253901e-11
1.480347210204628e-11
2.8498969169821677e-11
2.1222019947056362e-10
2.862584440634999e-11
5.579833086859625e-12
8.664785975187066e-12
2.0801891146851143e-11
3.485343223166696e-11
5.249810430498385e-11
7.438048666123668e-11
1.0012356353506644e-10
1.2861040216865233e-10
1.588989801688092e-10
1.9099587892080182e-10
2.2587621441292528e-10
2.650962079249319e-10
3.105097485309053e-10
3.642212092745512e-10
4.287093716066574e-10
5.070703915060972e-10
6.033913364736556e-10
2.3503298716999506e-9
1.0880026151842419e-8
1.8345049879337426e-8
1.618248078571639e-8
1.5945576567007206e-8
1.7075680443155516e-8
1.9010117800121464e-8
2.159267957931119e-8
2.4851539676324566e-8
2.8914425568379522e-8
3.39748712002127e-8
2.6414466290162356e-8
2.1374585916652585e-8
1.7998362781019557e-8
1.6971681925740333e-8
1.2508178793987659e-8
4.553124115162234e-9
1.847350189636728e-9
1.0153646327399484e-9
8.559638137524106e-10
1.351966680355708e-9
3.7222839083263e-9
1.666709098512244e-8
1.234894528555288e-8
8.782412124210535e-9
8.181497062056453e-9
8.750495097631045e-9
1.0324159375365802e-8
1.329455695568771e-8
1.8776610308484477e-8
4.3612384268420344e-8
3.5774168906711256e-8
1.9152850921481695e-8
1.730781720621418e-8
2.02213254270551e-8
2.8873120599366924e-8
3.3143990207071384e-8
2.499334675426045e-8
2.613572723542012e-8
4.683921199071933e-8
3.8170090332467386e-8
6.404668037311388e-8
2.209632258884981e-10
2.0592573425150427e-8
1.805809132752109e-8
1.1944723187340411e-8
3.2746519358939996e-10
8.337550653514622e-9
3.3529249943104656e-9
2.6369538858467975e-9
3.1924615195645933e-9
2.313587906426406e-9
2.4468648303787376e-9
5.488045635387154e-10
3.788050057651024e-11
2.054642618534326e-10
8.358273143586038e-10
6.6694794018857954e-9
9.329475503709051e-10
5.1665998132610065e-11
2.0144951934303904e-10
3.4597538846830846e-11
9.833959189994996e-10
1.9854395162565255e-9
1.8249723902589802e-9
1.724986977567458e-9
1.7161461216356862e-9
1.73133210361399e-9
1.7354394882674282e-9
1.705018175083811e-9
1.614776581004439e-9
1.4369602605897553e-9
8.212805959931175e-10
5.868712072535858e-10
4.277909475242938e-10
2.568104125897999e-10
3.045019827390293e-11
7.185671895747813e-11
9.81540351415486e-11
1.139180792600892e-10
9.971716904678457e-11
2.666541312210526e-10
1.5085167530927748e-9
4.359589975023259e-9
1.899634338159898e-9
1.3183854632753133e-9
1.173912519494725e-9
1.1781845266097662e-9
1.262338126410409e-9
1.4020405774462843e-9
1.5863807665280372e-9
1.8115654246620861e-9
7.752757553644592e-9
1.016131673022996e-8
8.625768229125439e-9
1.1392868025120568e-8
1.9630023887298907e-8
4.1711493273914815e-8
6.2342414339659e-8
8.409281450536998e-8
1.397820547750839e-7
9.633023273394073e-8
4.0566312552954996e-7
1.1914078882988637e-7
3.115536024756239e-8
1.0736970655563958e-7
1.7983470183649805e-7
1.7323153949857465e-7
9.199263158812996e-8
9.926713167793416e-10
3.840760467635276e-8
6.744558763237011e-8
9.274142044312288e-8
6.799370624868797e-8
3.2998511382996697e-8
1.5042109570564833e-8
9.52051866488585e-9
1.0136201010625458e-8
1.2835340599437434e-8
1.2654368729312734e-8
1.3029757222211163e-8
9.862540427221165e-9
1.381972234120705e-9
5.636525060108258e-9
3.321807685357032e-8
4.939084463744746e-8
4.7329911520522375e-8
5.026380194485551e-8
5.6420494884792144e-8
6.625869059773341e-8
8.198092931789469e-8
1.0763800071591231e-7
1.452334164703862e-7
1.683717797513172e-7
4.519942304575765e-8
1.1870093572550559e-8
4.3482524584487025e-9
1.6072162998202338e-9
4.956151837571039e-10
2.7568057830311255e-9
4.3379018100516935e-9
2.669215354904909e-9
1.1564911132220639e-9
4.5725397363665335e-10
3.1527944896587286e-9
9.196897314264055e-9
3.1479050648034596e-8
6.182948727588825e-8
3.340341120980228e-8
2.966984185870394e-8
3.4472777162117665e-8
5.106939127260757e-8
6.055524649309754e-8
3.1731559782072096e-8
5.1040029231376524e-8
2.913014671770476e-8
2.773217147802051e-8
3.38495304912092e-8
5.119846238183227e-8
9.74537041680275e-8
1.9653469479855993e-7
3.0785179102758546e-7
1.6395307270413424e-7
1.6842657265776784e-7
1.9836532280700605e-7
3.8952424414801694e-7
4.2121077815242227e-7
4.1702897047749417e-7
1.2300494434078557e-7
1.2123175733949618e-7
3.8531143850487804e-7
3.6472465184408293e-7
2.6739882948272097e-7
2.2799049638634675e-7
1.804454824343906e-7
6.343513996426563e-10
1.9091595886159081e-10
4.866716569550736e-11
4.536672200970838e-11
3.9250374031387035e-11
2.6077825833816614e-10
1.0359619606161375e-10
8.8027173740544e-11
9.236515966313792e-11
4.5385331747500036e-10
5.749323521547619e-10
8.525849882875008e-10
1.1006157582382236e-9
1.1112446971517684e-9
1.0883924313700142e-9
1.1275859060813235e-9
1.22920755442642e-9
1.3904918798988171e-9
1.6132308913294141e-9
1.9020559155318218e-9
5.461168579145409e-9
1.1129606922192187e-8
1.1992177671295994e-8
1.842350911277232e-8
5.2765082724814037e-8
2.1437486811308282e-8
9.896864514790055e-9
5.032094986839411e-10
1.0813642055814698e-11
0.
4.814705207262042e-14
1.2059267641945703e-13
2.4444178090282133e-12
9.518933423716687e-14
3.019333732854404e-14
3.0602971842797274e-14
4.2275081297263495e-14
5.890051490483164e-14
8.167811265072863e-14
1.1318385983721887e-13
2.322412121051817e-12
1.907297437251399e-12
2.196992033244869e-12
2.7097246259629345e-12
3.414093547506546e-12
4.338265745058104e-12
5.535326695378207e-12
7.078063766898558e-12
9.059058716597702e-12
1.1590947359075612e-11
1.4803472161072167e-11
2.84989690687034e-11
2.122202014550468e-10
2.8625844617440794e-11
5.5798331212624634e-12
8.664785907330252e-12
2.0801891353679448e-11
3.485343248630523e-11
5.249810434241836e-11
7.438048681659684e-11
1.0012356383920143e-10
1.2861040240853998e-10
1.5889898006263302e-10
1.9099587924375396e-10
2.258762143694917e-10
2.650962085935698e-10
3.1050974959871056e-10
3.642212103621606e-10
4.2870937144198694e-10
5.07070391914229e-10
6.033913359656875e-10
2.3503298912845067e-9
1.088002619773353e-8
1.8345049902456588e-8
1.6182480797745896e-8
1.5945576577944695e-8
1.7075680458023108e-8
1.9010117820000523e-8
2.159267960645959e-8
2.4851539716972215e-8
2.8914425630284942e-8
3.397487129376739e-8
2.641446634091188e-8
2.1374585954645937e-8
1.7998362799191947e-8
1.697168193528709e-8
1.2508178864369223e-8
4.553124149241653e-9
1.8473502011719806e-9
1.0153646367036328e-9
8.559638144673971e-10
1.351966674501809e-9
3.7222838816996738e-9
1.666709083650579e-8
1.2348945332168795e-8
8.782412137235531e-9
8.181497060029659e-9
8.750495090698716e-9
1.0324159361801788e-8
1.3294556927253227e-8
1.8776610252159e-8
4.361238427025729e-8
3.577416897769337e-8
1.915285096050899e-8
1.7307817243355037e-8
2.0221325468839867e-8
2.8873120659363188e-8
3.3143990319080215e-8
2.4993346824030575e-8
2.6135727197807914e-8
4.683921201116263e-8
3.817009052269045e-8
6.404668052180125e-8
2.2096125737963927e-10
2.0592571326249824e-8
1.805808982238741e-8
1.1944721986307623e-8
3.274659468402184e-10
8.33755050956084e-9
3.3529249088405746e-9
2.6369538319208614e-9
3.1924613896148814e-9
2.3135878065977698e-9
2.4468647064872357e-9
5.488045287710711e-10
3.7880493817866536e-11
2.0546425794768082e-10
8.358272885807444e-10
6.669479098993675e-9
9.329474812169755e-10
5.166600523964257e-11
2.0144951525788175e-10
3.459752733026618e-11
9.833958748522468e-10
1.9854394109392075e-9
1.82497228386272e-9
1.7249868688147957e-9
1.7161460073247642e-9
1.7313319757096828e-9
1.7354393445984367e-9
1.7050180107635005e-9
1.6147763851720869e-9
1.4369600281465673e-9
8.212804686200616e-10
5.868711175356729e-10
4.2779087937607537e-10
2.56810367978062e-10
3.045018345662329e-11
7.185672014922648e-11
9.815403357590016e-11
1.1391807718599652e-10
9.971716093103528e-11
2.666542648730133e-10
1.5085165718176526e-9
4.3595893337837805e-9
1.8996341042474567e-9
1.3183853254128055e-9
1.1739124333151941e-9
1.1781844710758504e-9
1.2623381079869632e-9
1.4020406115408612e-9
1.5863808684942196e-9
1.811565612974686e-9
7.75275735388878e-9
1.0161316574105438e-8
8.625768130286586e-9
1.1392867921548307e-8
1.9630023735377946e-8
4.1711492993000845e-8
6.234241396962843e-8
8.4092813985965e-8
1.3978205396818238e-7
9.633023290705148e-8
4.0566312110125367e-7
1.1914078237509423e-7
3.1155367215607e-8
1.073697125739918e-7
1.798347083194384e-7
1.732315438757879e-7
9.19926309825933e-8
9.926732360022553e-10
3.840760757533155e-8
6.744558630390347e-8
9.274141948669009e-8
6.799370582935556e-8
3.299851002356278e-8
1.5042109059035703e-8
9.52051822450046e-9
1.0136202115460593e-8
1.2835340854610136e-8
1.26543688612897e-8
1.3029757263822277e-8
9.862540103766083e-9
1.381971867772296e-9
5.6365249970156194e-9
3.3218077037712324e-8
4.93908446765116e-8
4.732991147966122e-8
5.026380186626793e-8
5.642049477466831e-8
6.625869045001356e-8
8.198092910764e-8
1.0763800039429434e-7
1.45233416064262e-7
1.683717797811281e-7
4.5199423270752486e-8
1.1870093760562571e-8
4.348252585005018e-9
1.607216406340323e-9
4.956150753342067e-10
2.7568056516590124e-9
4.337901645688648e-9
2.669215253211785e-9
1.156491051408099e-9
4.5725400594015855e-10
3.152794474601003e-9
9.19689717556749e-9
3.1479050013561933e-8
6.18294851179194e-8
3.3403409978294764e-8
2.966984071164185e-8
3.4472775805397994e-8
5.106938932193531e-8
6.055524930332147e-8
3.173156086992829e-8
5.104003060401924e-8
2.913014741651097e-8
2.773217208983784e-8
3.3849531187843395e-8
5.11984633747053e-8
9.745370595124717e-8
1.9653469786532697e-7
3.0785179489380996e-7
1.6395307329352462e-7
1.684265755560093e-7
1.9836532474396158e-7
3.8952424084155543e-7
4.2121077436096224e-7
4.1702896809599386e-7
1.2300494138818713e-7
1.2123175787464651e-7
3.8531144372213063e-7
3.647246510907108e-7
2.6739882600713043e-7
2.2799049742382315e-7
1.8044547293401356e-7
6.343513790228472e-10
1.9091595172424964e-10
4.866716449803042e-11
4.5366721286393065e-11
3.9250374310600054e-11
2.607782503028263e-10
1.0359619543850633e-10
8.80271604844628e-11
9.23651743560123e-11
4.538533385205103e-10
5.749323589627746e-10
8.525849937084109e-10
1.1006157618373392e-9
1.1112446861141735e-9
1.088392435047967e-9
1.127585913159468e-9
1.2292075550894185e-9
1.3904918864206794e-9
1.6132309099324114e-9
1.9020559228713656e-9
5.461168599997343e-9
1.1129606982717836e-8
1.1992177681776362e-8
1.8423509101104624e-8
5.276508358891316e-8
2.143748674130805e-8
9.896864854119141e-9
5.032094819592787e-10
1.0813641861809173e-11
0.
4.814705236656205e-14
1.2059268637489962e-13
2.4444174912956378e-12
9.518937701930369e-14
3.019333453206049e-14
3.0602919941197805e-14
4.227501125963876e-14
5.890049783762278e-14
8.167814621901325e-14
1.1318382126597808e-13
2.3224123261190685e-12
1.9072972841318347e-12
2.1969920541797997e-12
2.7097247317612634e-12
3.4140936653484495e-12
4.3382655927139485e-12
5.535326909138555e-12
7.0780637666811916e-12
9.059058615610963e-12
1.1590947568548997e-11
1.4803471999303528e-11
2.849896904469278e-11
2.122202049137908e-10
2.862584468808739e-11
5.579833181746205e-12
8.664786140233622e-12
2.0801891360590435e-11
3.485343244425632e-11
5.2498104356814985e-11
7.438048690579754e-11
1.0012356389984793e-10
1.2861040260482908e-10
1.5889898032527528e-10
1.9099587934363558e-10
2.258762142721519e-10
2.6509620768138794e-10
3.1050974891833853e-10
3.6422121087766647e-10
4.287093716384832e-10
5.070703918823976e-10
6.033913370311146e-10
2.3503298956429833e-9
1.0880026208015194e-8
1.83450499098641e-8
1.6182480798429684e-8
1.5945576581887944e-8
1.70756804610325e-8
1.9010117824716045e-8
2.1592679613415762e-8
2.4851539726872273e-8
2.8914425645217272e-8
3.397487131626157e-8
2.641446635263812e-8
2.1374585966592496e-8
1.799836280169238e-8
1.697168193393983e-8
1.2508178878875181e-8
4.553124155214469e-9
1.8473502042709267e-9
1.015364637332437e-9
8.559638144534004e-10
1.3519666735158074e-9
3.7222838722052724e-9
1.666709080528617e-8
1.234894533596299e-8
8.782412138861813e-9
8.181497062171378e-9
8.750495090974015e-9
1.0324159360258951e-8
1.3294556921632423e-8
1.8776610238580268e-8
4.361238426900654e-8
3.577416899341744e-8
1.9152850970760044e-8
1.7307817252239854e-8
2.0221325479687186e-8
2.8873120673683908e-8
3.314399034598286e-8
2.4993346841146126e-8
2.6135727188322955e-8
4.683921202025921e-8
3.8170090572021684e-8
6.404668053006914e-8
2.2096076947840624e-10
2.0592570805462062e-8
1.8058089458845692e-8
1.1944721701718204e-8
3.2746613385522934e-10
8.337550474517284e-9
3.352924888130687e-9
2.6369538189207755e-9
3.1924613569171833e-9
2.3135877835919794e-9
2.4468646768829706e-9
5.488045205055259e-10
3.788049344742434e-11
2.0546425742263054e-10
8.358272839189793e-10
6.669479026497344e-9
9.329474645859412e-10
5.166600592687754e-11
2.014495146521676e-10
3.4597524300802764e-11
9.833958646635964e-10
1.9854393843125767e-9
1.8249722563014795e-9
1.7249868432993412e-9
1.716145979667071e-9
1.7313319453102274e-9
1.7354393116708213e-9
1.7050179721360926e-9
1.6147763403168945e-9
1.4369599716829658e-9
8.212804394618759e-10
5.868710958142587e-10
4.2779086348956335e-10
2.568103598686768e-10
3.0450179747020125e-11
7.185672119501815e-11
9.81540329174376e-11
1.1391807662362109e-10
9.971715917200067e-11
2.6665429693467956e-10
1.5085165236126196e-9
4.359589175032762e-9
1.899634047631059e-9
1.31838529222591e-9
1.1739124081177105e-9
1.1781844566983042e-9
1.2623381066736076e-9
1.4020406211324708e-9
1.5863808938893245e-9
1.8115656596720805e-9
7.752757306457161e-9
1.0161316537857032e-8
8.625768106992917e-9
1.1392867895759527e-8
1.9630023698479556e-8
4.171149292457505e-8
6.234241388033759e-8
8.409281385999912e-8
1.397820537678301e-7
9.633023294920355e-8
4.0566312002585577e-7
1.1914078080986713e-7
3.1155368906256473e-8
1.0736971403378492e-7
1.7983470989055427e-7
1.7323154493681898e-7
9.199263083586322e-8
9.926736996892235e-10
3.84076082788714e-8
6.744558598208334e-8
9.27414192553038e-8
6.799370572700728e-8
3.299850969766276e-8
1.504210893539813e-8
9.520518122745187e-9
1.0136202372113456e-8
1.2835340917095907e-8
1.2654368894124457e-8
1.3029757270660193e-8
9.862540025444174e-9
1.381971780013375e-9
5.636524981101867e-9
3.321807708316827e-8
4.939084468533812e-8
4.732991147075006e-8
5.0263801847059144e-8
5.642049474774964e-8
6.625869041447748e-8
8.198092905622812e-8
1.0763800031575988e-7
1.4523341596561985e-7
1.6837177978886175e-7
4.519942332746932e-8
1.1870093805788565e-8
4.348252616045896e-9
1.60721643300202e-9
4.95615049223126e-10
2.7568056178486567e-9
4.3379016057039e-9
2.6692152278376457e-9
1.1564910368123115e-9
4.5725401303129814e-10
3.152794470704234e-9
9.196897142106312e-9
3.14790498580291e-8
6.182948459076055e-8
3.340340967858569e-8
2.966984043121005e-8
3.447277547648225e-8
5.106938884799826e-8
6.055524998156235e-8
3.173156113514985e-8
5.104003093652166e-8
2.913014758516387e-8
2.7732172239737593e-8
3.3849531357163984e-8
5.1198463615419045e-8
9.745370638414477e-8
1.965346986094529e-7
3.078517958318454e-7
1.639530734335704e-7
1.684265762590928e-7
1.9836532521308192e-7
3.89524240042043e-7
4.2121077343601407e-7
4.170289675445397e-7
1.2300494066787746e-7
1.2123175801204778e-7
3.8531144498680535e-7
3.6472465090950685e-7
2.6739882516453276e-7
2.2799049767367873e-7
1.804454706333901e-7
6.343513735363128e-10
1.9091595209680338e-10
4.8667163936658596e-11
4.5366719006594207e-11
3.925037602629115e-11
2.6077824592774876e-10
1.0359619173058441e-10
8.802717526250204e-11
9.236516132539293e-11
4.538533381837495e-10
5.749323485209021e-10
8.525849941563619e-10
1.1006157878696337e-9
1.1112446731021243e-9
1.088392426081272e-9
1.1275859146705583e-9
1.2292075536032893e-9
1.390491917057625e-9
1.6132309225062665e-9
1.9020559294120597e-9
5.46116860950998e-9
1.1129606991273005e-8
1.1992177674806381e-8
1.842350910613332e-8
5.2765083799885836e-8
2.1437486726415877e-8
9.896864936145934e-9
5.032094772183529e-10
1.0813641768950811e-11
0.
4.814705338827094e-14
1.2059268028466952e-13
2.444417631532943e-12
9.518938775376415e-14
3.0193293485982376e-14
3.0602914549122216e-14
4.227501761327539e-14
5.890050951915708e-14
8.167811225456415e-14
1.1318382618076037e-13
2.322412249852957e-12
1.907297440139763e-12
2.1969920347747956e-12
2.7097246813863523e-12
3.414093627316667e-12
4.338265666935588e-12
5.53532681042273e-12
7.078063696504246e-12
9.059058836072429e-12
1.1590947425492244e-11
1.480347224650377e-11
2.8498969085229473e-11
2.1222020422593157e-10
2.862584502329418e-11
5.57983328219774e-12
8.664786164744746e-12
2.0801891125048116e-11
3.485343229910277e-11
5.249810459845776e-11
7.438048696038033e-11
1.0012356390279938e-10
1.286104026792577e-10
1.588989802108298e-10
1.9099587958813448e-10
2.2587621435052094e-10
2.6509620822516743e-10
3.1050974960055946e-10
3.642212101780654e-10
4.287093727066106e-10
5.070703918041857e-10
6.033913360553414e-10
2.350329896845681e-9
1.0880026211489091e-8
1.8345049911861268e-8
1.618248079947385e-8
1.5945576581695876e-8
1.7075680462257435e-8
1.901011782565433e-8
2.159267961391174e-8
2.4851539729880947e-8
2.8914425648487875e-8
3.3974871322049384e-8
2.6414466355919483e-8
2.1374585969911598e-8
1.799836280274083e-8
1.697168193794507e-8
1.2508178883066424e-8
4.553124157827472e-9
1.8473502043706661e-9
1.0153646379716114e-9
8.559638141670719e-10
1.351966673382364e-9
3.7222838702294175e-9
1.6667090791169207e-8
1.2348945344630291e-8
8.782412136720099e-9
8.181497063822187e-9
8.750495091384897e-9
1.0324159356308121e-8
1.329455691931961e-8
1.8776610235518426e-8
4.361238426855331e-8
3.57741690000068e-8
1.915285097300437e-8
1.7307817255021086e-8
2.02213254826958e-8
2.8873120676910792e-8
3.314399035261377e-8
2.4993346844885046e-8
2.613572718603175e-8
4.6839212035708316e-8
3.817009057988622e-8
6.404668055620894e-8
2.2096066709302963e-10
2.0592570683191764e-8
1.8058089371030885e-8
1.1944721637085871e-8
3.274661692799914e-10
8.337550467497934e-9
3.352924883138924e-9
2.6369538157084473e-9
3.1924613503988884e-9
2.313587776428376e-9
2.4468646746301702e-9
5.48804519417025e-10
3.788049216266631e-11
2.0546425854527376e-10
8.358272815231158e-10
6.669479011939199e-9
9.329474610186558e-10
5.1666005763029404e-11
2.0144951264473465e-10
3.4597523878557906e-11
9.833958624781658e-10
1.9854393779231234e-9
1.8249722515964073e-9
1.724986837504282e-9
1.7161459737959074e-9
1.7313319382604253e-9
1.7354393042494027e-9
1.7050179621459515e-9
1.6147763284256055e-9
1.4369599579897757e-9
8.212804311357168e-10
5.868710898595237e-10
4.277908597549663e-10
2.568103569543045e-10
3.045017528386005e-11
7.185672042518727e-11
9.815403244379684e-11
1.1391807663122873e-10
9.971715882308932e-11
2.6665430580044117e-10
1.5085165160016032e-9
4.359589143450092e-9
1.8996340325246296e-9
1.3183852905585264e-9
1.1739124005257315e-9
1.1781844532149404e-9
1.2623381051951622e-9
1.402040624424953e-9
1.5863808980916016e-9
1.8115656710476217e-9
7.752757293939715e-9
1.0161316528171522e-8
8.625768100434097e-9
1.1392867888807519e-8
1.963002368942587e-8
4.171149290866808e-8
6.234241385828598e-8
8.409281382931251e-8
1.3978205372076644e-7
9.633023296106592e-8
4.056631197591464e-7
1.191407804290723e-7
3.1155369317006136e-8
1.0736971438741459e-7
1.79834710271819e-7
1.732315451941341e-7
9.199263079796761e-8
9.926738125643836e-10
3.84076084490944e-8
6.74455859037694e-8
9.27414191987028e-8
6.799370570199286e-8
3.29985096171525e-8
1.504210890503505e-8
9.520518093253085e-9
1.0136202437136517e-8
1.2835340934213322e-8
1.2654368900648553e-8
1.3029757274403763e-8
9.862540008388744e-9
1.3819717592413893e-9
5.636524978045743e-9
3.321807709435258e-8
4.939084468932986e-8
4.7329911468201236e-8
5.026380184268677e-8
5.6420494740094095e-8
6.625869040495381e-8
8.19809290440578e-8
1.076380002965388e-7
1.4523341594195494e-7
1.6837177979074913e-7
4.5199423339905295e-8
1.1870093817046432e-8
4.348252623172147e-9
1.6072164386518755e-9
4.956150431993323e-10
2.7568056113032282e-9
4.337901597878998e-9
2.669215221644986e-9
1.1564910337375592e-9
4.572540152824922e-10
3.1527944695317993e-9
9.196897134820669e-9
3.147904982194609e-8
6.182948447003464e-8
3.3403409605582665e-8
2.9669840364988607e-8
3.447277539562318e-8
5.1069388733765535e-8
6.055525014514928e-8
3.173156119966336e-8
5.1040031016806383e-8
2.9130147626649378e-8
2.7732172274754868e-8
3.384953139788191e-8
5.1198463673795444e-8
9.745370648881185e-8
1.96534698789973e-7
3.0785179605711797e-7
1.6395307346461442e-7
1.6842657643032466e-7
1.9836532532257678e-7
3.8952423984519524e-7
4.212107732168617e-7
4.1702896743163955e-7
1.2300494049013871e-7
1.2123175803497548e-7
3.853114452828524e-7
3.647246508656247e-7
2.673988249601194e-7
2.2799049773401098e-7
1.8044547006947736e-7
6.343513727738586e-10
1.909159508422777e-10
4.866716467271587e-11
4.5366720185544587e-11
3.925037437145932e-11
2.6077825777155114e-10
1.0359619404734585e-10
8.802717392820238e-11
9.236517968964338e-11
4.5385333175271056e-10
5.749323633823512e-10
8.525849908433019e-10
1.1006157582929695e-9
1.1112446781104957e-9
1.08839243582215e-9
1.1275859140225212e-9
1.2292075619831604e-9
1.3904919007808213e-9
1.6132309129647563e-9
1.902055936113514e-9
5.4611686137533005e-9
1.1129606997069987e-8
1.1992177679933595e-8
1.842350910611809e-8
5.276508385009015e-8
2.1437486719857175e-8
9.896864955991517e-9
5.032094789223833e-10
1.081364178273603e-11
0.
4.8147053280096635e-14
1.2059268580231363e-13
2.4444175534305866e-12
9.51893465275906e-14
3.019329940795762e-14
3.0602946531059656e-14
4.227500738929243e-14
5.890052275844145e-14
8.167813308484378e-14
1.1318383841158509e-13
2.3224121831503395e-12
1.9072973338971872e-12
2.1969918960009442e-12
2.7097247337208083e-12
3.4140934643404046e-12
4.338265550536758e-12
5.535326747104043e-12
7.078063732616303e-12
9.059058738105492e-12
1.1590947577275263e-11
1.480347193106625e-11
2.849896983566115e-11
2.122202036290215e-10
2.8625844876776566e-11
5.5798331688850115e-12
8.664786035892347e-12
2.0801891290490426e-11
3.485343242442373e-11
5.2498104476681275e-11
7.438048700899666e-11
1.001235639122126e-10
1.2861040268742035e-10
1.5889898052732714e-10
1.9099587936525966e-10
2.2587621414403717e-10
2.6509620817673394e-10
3.1050974901619053e-10
3.6422121071654487e-10
4.287093719056037e-10
5.070703922757139e-10
6.0339133777183e-10
2.35032989723802e-9
1.0880026209839668e-8
1.8345049913428927e-8
1.618248080141249e-8
1.5945576581954992e-8
1.7075680462572214e-8
1.901011782609582e-8
2.1592679615300116e-8
2.4851539730568887e-8
2.8914425649093136e-8
3.397487132320278e-8
2.6414466356604097e-8
2.1374585969012916e-8
1.7998362800558512e-8
1.6971681936546465e-8
1.2508178885815774e-8
4.553124158421426e-9
1.847350205312696e-9
1.0153646379729121e-9
8.559638143445889e-10
1.3519666722812455e-9
3.722283871369929e-9
1.6667090793672825e-8
1.2348945343438069e-8
8.782412139305918e-9
8.181497063472563e-9
8.750495089829721e-9
1.0324159360280415e-8
1.3294556917783032e-8
1.8776610234534335e-8
4.3612384269588125e-8
3.577416899834888e-8
1.9152850974044047e-8
1.7307817255254596e-8
2.0221325482141067e-8
2.8873120677990918e-8
3.3143990354221746e-8
2.49933468458569e-8
2.613572718538176e-8
4.6839212005588976e-8
3.8170090584979945e-8
6.404668056214111e-8
2.209606271644501e-10
2.059257066136802e-8
1.8058089350778565e-8
1.1944721616081426e-8
3.2746619698825497e-10
8.337550465462093e-9
3.3529248819369e-9
2.6369538149542555e-9
3.192461347784116e-9
2.3135877756046105e-9
2.4468646778097057e-9
5.488045185813438e-10
3.7880491893996e-11
2.0546425791078784e-10
8.358272799717416e-10
6.669478998613335e-9
9.329474611616335e-10
5.166600680827303e-11
2.0144951419649986e-10
3.459752383274613e-11
9.833958619411986e-10
1.9854393762664974e-9
1.8249722495526496e-9
1.7249868363022529e-9
1.716145972295736e-9
1.7313319354689683e-9
1.7354393002132498e-9
1.7050179606808304e-9
1.6147763258244802e-9
1.436959953552972e-9
8.212804290348248e-10
5.868710890699092e-10
4.277908581433721e-10
2.5681035414737386e-10
3.045017929705986e-11
7.185672094640648e-11
9.815403251921752e-11
1.1391807544286759e-10
9.971715872576786e-11
2.6665430742276487e-10
1.5085165083325477e-9
4.35958911854409e-9
1.8996340261323123e-9
1.3183852874337546e-9
1.1739124007465298e-9
1.1781844540383364e-9
1.2623381046217743e-9
1.4020406250667515e-9
1.5863809000242835e-9
1.8115656751283394e-9
7.75275729204833e-9
1.016131652609385e-8
8.625768099599836e-9
1.1392867889017712e-8
1.96300236876193e-8
4.17114929048777e-8
6.2342413853761e-8
8.409281382185203e-8
1.3978205370878357e-7
9.633023296165446e-8
4.056631197041635e-7
1.1914078034118394e-7
3.1155369415650885e-8
1.0736971447575372e-7
1.7983471036479168e-7
1.7323154525639398e-7
9.199263078805843e-8
9.926738404090164e-10
3.840760848868687e-8
6.744558588514208e-8
9.274141918511476e-8
6.799370569543795e-8
3.299850959461772e-8
1.5042108899235013e-8
9.520518090624897e-9
1.0136202446828507e-8
1.2835340939423883e-8
1.2654368901551672e-8
1.3029757274875054e-8
9.862540001614848e-9
1.3819717524218174e-9
5.636524976807912e-9
3.3218077096075494e-8
4.939084468876487e-8
4.7329911468543854e-8
5.026380184082014e-8
5.6420494739730354e-8
6.625869040326286e-8
8.198092904045049e-8
1.0763800029218154e-7
1.4523341593510686e-7
1.6837177979124975e-7
4.519942334273911e-8
1.1870093819985846e-8
4.348252625356019e-9
1.6072164407118218e-9
4.956150412316144e-10
2.756805608751968e-9
4.3379015951290764e-9
2.6692152214088038e-9
1.1564910324817344e-9
4.572540162949632e-10
3.1527944696063502e-9
9.196897132160102e-9
3.1479049814011585e-8
6.182948444287791e-8
3.34034095893709e-8
2.9669840349995555e-8
3.447277537789658e-8
5.1069388704842106e-8
6.055525018572245e-8
3.173156121546315e-8
5.104003103546961e-8
2.913014763682491e-8
2.773217228409493e-8
3.38495314073378e-8
5.1198463687564104e-8
9.745370651429449e-8
1.965346988334527e-7
3.078517961115658e-7
1.6395307347105793e-7
1.6842657646954763e-7
1.9836532534793253e-7
3.8952423979788596e-7
4.212107731683829e-7
4.1702896735126693e-7
1.2300494045374354e-7
1.2123175804869791e-7
3.8531144536244164e-7
3.647246508539463e-7
2.6739882491093247e-7
2.279904977480666e-7
1.8044546994167658e-7
6.343513728504149e-10
1.909159527314735e-10
4.8667165089464013e-11
4.5366720724163314e-11
3.925037524095387e-11
2.607782370928816e-10
1.035961918177966e-10
8.80271591773522e-11
9.236517132563755e-11
4.5385333712312433e-10
5.749323573856387e-10
8.525849996523432e-10
1.1006157589167596e-9
1.1112446852764047e-9
1.0883924324180819e-9
1.1275859186725336e-9
1.2292075647829506e-9
1.3904918973609667e-9
1.6132309145773755e-9
1.9020559220233867e-9
5.46116863951954e-9
1.1129607003167365e-8
1.1992177679712629e-8
1.842350910199045e-8
5.2765083863980806e-8
2.1437486721544594e-8
9.896864960994302e-9
5.032094738233801e-10
1.0813641803282034e-11
0.
4.814705351194487e-14
1.2059268308410883e-13
2.4444173526486314e-12
9.518941082019004e-14
3.019332664215158e-14
3.060293281419081e-14
4.2275072828468716e-14
5.890056491585854e-14
8.167816325059069e-14
1.1318388894717481e-13
2.322412315828815e-12
1.9072973985337843e-12
2.1969918481920713e-12
2.7097247030887738e-12
3.4140937437588542e-12
4.338265771915003e-12
5.535326737702962e-12
7.0780637366031104e-12
9.059058659741318e-12
1.1590947474259892e-11
1.4803472063195217e-11
2.8498969479743133e-11
2.122202030615892e-10
2.8625844991271795e-11
5.579833129027483e-12
8.66478575356205e-12
2.0801891314041515e-11
3.4853432501370414e-11
5.249810463036408e-11
7.438048700366421e-11
1.0012356393027351e-10
1.2861040262249983e-10
1.5889898019691835e-10
1.90995879390844e-10
2.258762145314192e-10
2.65096209031102e-10
3.1050974926700555e-10
3.6422121061178684e-10
4.2870937211622724e-10
5.070703916526726e-10
6.033913368405698e-10
2.350329896835918e-9
1.0880026209327026e-8
1.834504991142762e-8
1.6182480798881288e-8
1.5945576582791368e-8
1.707568046305515e-8
1.901011782617857e-8
2.1592679614958123e-8
2.4851539730368395e-8
2.8914425649706716e-8
3.3974871323841706e-8
2.6414466356441047e-8
2.137458596953818e-8
1.799836280121504e-8
1.697168193547936e-8
1.2508178881612827e-8
4.553124159671978e-9
1.8473502061732509e-9
1.0153646381752322e-9
8.559638148211945e-10
1.351966671632413e-9
3.722283872054841e-9
1.6667090780898198e-8
1.23489453417035e-8
8.782412141358842e-9
8.181497064147387e-9
8.750495088899287e-9
1.0324159359039222e-8
1.3294556917415406e-8
1.877661023273107e-8
4.361238427059745e-8
3.5774168997917746e-8
1.9152850973698398e-8
1.7307817254694926e-8
2.0221325482956733e-8
2.8873120678249e-8
3.3143990354659834e-8
2.4993346846566062e-8
2.6135727185168872e-8
4.683921202455901e-8
3.817009058648498e-8
6.404668054958554e-8
2.2096061858488156e-10
2.059257064881976e-8
1.8058089347120842e-8
1.1944721603157727e-8
3.2746619750115167e-10
8.337550462198613e-9
3.3529248816281994e-9
2.6369538147357024e-9
3.1924613473361657e-9
2.3135877762132516e-9
2.4468646716111595e-9
5.488045190174605e-10
3.7880492481051443e-11
2.054642579563265e-10
8.358272824164296e-10
6.669478999141886e-9
9.32947460277764e-10
5.1666006423183064e-11
2.0144951296455118e-10
3.4597523374462886e-11
9.833958612494014e-10
1.985439375700552e-9
1.8249722503569514e-9
1.7249868347929496e-9
1.7161459720044507e-9
1.7313319356112915e-9
1.7354393010028605e-9
1.7050179589780169e-9
1.6147763233697802e-9
1.4369599537552504e-9
8.212804290380802e-10
5.868710883772277e-10
4.27790857832661e-10
2.5681035287901057e-10
3.0450176600697986e-11
7.185672163746998e-11
9.815403258497932e-11
1.1391807647449831e-10
9.971715869103503e-11
2.6665430766616654e-10
1.5085165135197952e-9
4.359589134893482e-9
1.899634028316994e-9
1.3183852844144014e-9
1.1739124002706277e-9
1.1781844524023181e-9
1.2623381031638252e-9
1.4020406242792945e-9
1.5863808993134615e-9
1.8115656759660422e-9
7.752757290930585e-9
1.0161316524952728e-8
8.62576809856068e-9
1.1392867889117593e-8
1.9630023686420967e-8
4.171149290349798e-8
6.234241385215537e-8
8.409281382035429e-8
1.3978205370947012e-7
9.633023296578094e-8
4.056631196833168e-7
1.1914078031524322e-7
3.11553694396274e-8
1.0736971449506198e-7
1.7983471038790996e-7
1.73231545271535e-7
9.199263078642961e-8
9.926738465521814e-10
3.840760850089499e-8
6.744558588075538e-8
9.27414191830272e-8
6.799370569184396e-8
3.299850959178027e-8
1.5042108896473425e-8
9.520518085743304e-9
1.0136202461071385e-8
1.2835340938420536e-8
1.2654368901753488e-8
1.302975727506066e-8
9.862539999063184e-9
1.381971750360814e-9
5.636524976923518e-9
3.321807709812684e-8
4.939084468850138e-8
4.7329911469284366e-8
5.0263801839675836e-8
5.642049473953449e-8
6.625869040271644e-8
8.19809290404575e-8
1.0763800029098325e-7
1.4523341593469917e-7
1.6837177979078238e-7
4.519942334311707e-8
1.1870093820276991e-8
4.348252625512997e-9
1.6072164409162024e-9
4.95615040975651e-10
2.756805609219992e-9
4.337901594065574e-9
2.669215220500665e-9
1.1564910332040531e-9
4.5725401642434395e-10
3.1527944698676355e-9
9.196897131603242e-9
3.147904981060113e-8
6.182948443383574e-8
3.3403409583172734e-8
2.966984034623321e-8
3.447277537387094e-8
5.106938869907304e-8
6.05552501978827e-8
3.1731561219514926e-8
5.1040031040030406e-8
2.913014763931399e-8
2.77321722858422e-8
3.384953141010611e-8
5.119846369186468e-8
9.74537065202209e-8
1.9653469884375665e-7
3.078517961241504e-7
1.639530734847548e-7
1.6842657647753357e-7
1.9836532536529924e-7
3.8952423978558064e-7
4.2121077315639e-7
4.170289673515409e-7
1.2300494045168098e-7
1.2123175805670703e-7
3.8531144538291083e-7
3.647246508527403e-7
2.673988249008156e-7
2.2799049775609244e-7
1.804454699034158e-7
6.343513722478296e-10
1.909159512012951e-10
4.866716373862344e-11
4.536671892932495e-11
3.925037592836185e-11
2.60778252534925e-10
1.0359618833476963e-10
8.802715098073771e-11
9.23651710296031e-11
4.5385333374273635e-10
5.749323508267102e-10
8.525849973639073e-10
1.1006157708111997e-9
1.1112446789474676e-9
1.0883924360223272e-9
1.1275859245161529e-9
1.2292075670888463e-9
1.3904919015422381e-9
1.613230912479384e-9
1.9020559437827313e-9
5.461168610330741e-9
1.1129606989381373e-8
1.199217767994357e-8
1.842350910551949e-8
5.276508386766412e-8
2.1437486715390622e-8
9.896864962052025e-9
5.032094738438185e-10
1.0813641794670175e-11
0.
4.8147053873631326e-14
1.2059268574708206e-13
2.4444173708672937e-12
9.518935387162884e-14
3.0193330773688045e-14
3.0602929396466307e-14
4.227506817714456e-14
5.890052368090333e-14
8.167813951384842e-14
1.1318381218695058e-13
2.3224121508004673e-12
1.9072974116998804e-12
2.1969919322177868e-12
2.7097248755762737e-12
3.414093660423521e-12
4.33826577014071e-12
5.535326849219583e-12
7.078063739077558e-12
9.059058655750356e-12
1.1590947412168067e-11
1.480347193631851e-11
2.8498969392830436e-11
2.1222020392244976e-10
2.8625844990399016e-11
5.579833084490447e-12
8.664785965769467e-12
2.080189130707007e-11
3.485343225855422e-11
5.249810461015922e-11
7.438048695279233e-11
1.001235639225691e-10
1.2861040251599823e-10
1.5889898038748606e-10
1.9099587947707794e-10
2.2587621417045775e-10
2.6509620784291305e-10
3.105097493777607e-10
3.642212106492652e-10
4.287093724276187e-10
5.070703924377431e-10
6.033913369024589e-10
2.3503298971104237e-9
1.0880026212280327e-8
1.834504991075468e-8
1.6182480799368957e-8
1.5945576581427628e-8
1.707568046246523e-8
1.9010117826247338e-8
2.159267961501675e-8
2.4851539729775534e-8
2.8914425649998323e-8
3.3974871323492484e-8
2.6414466356567605e-8
2.1374585969524312e-8
1.7998362801494877e-8
1.6971681934953348e-8
1.2508178883436972e-8
4.553124157436113e-9
1.8473502051889372e-9
1.0153646380234586e-9
8.559638136279083e-10
1.3519666711429784e-9
3.7222838675665626e-9
1.6667090796298895e-8
1.2348945345683696e-8
8.782412136787497e-9
8.181497061047686e-9
8.75049509198478e-9
1.0324159356073543e-8
1.329455691752431e-8
1.877661023175075e-8
4.361238426944654e-8
3.57741690003898e-8
1.9152850973737606e-8
1.7307817254890465e-8
2.022132548312694e-8
2.8873120678230155e-8
3.3143990354772794e-8
2.499334684625717e-8
2.6135727188536834e-8
4.683921202021748e-8
3.817009058420682e-8
6.404668056140666e-8
2.209606193667801e-10
2.0592570643855836e-8
1.805808933852697e-8
1.194472160824881e-8
3.274661951383697e-10
8.337550464152264e-9
3.3529248815989454e-9
2.63695381472181e-9
3.192461348469556e-9
2.3135877752127142e-9
2.446864669565117e-9
5.488045175166974e-10
3.788049190680958e-11
2.0546425893549934e-10
8.358272818839878e-10
6.669479004177677e-9
9.329474597184033e-10
5.1666007047419754e-11
2.0144951343709486e-10
3.459752307928243e-11
9.833958616443611e-10
1.985439376213487e-9
1.8249722508790885e-9
1.724986835815466e-9
1.7161459711981516e-9
1.7313319357592278e-9
1.735439300862262e-9
1.7050179597410486e-9
1.614776325175565e-9
1.4369599540610277e-9
8.212804287754088e-10
5.868710881956842e-10
4.277908578678784e-10
2.5681035236194954e-10
3.045017704767268e-11
7.185672104859924e-11
9.815403259871006e-11
1.1391807631842122e-10
9.97171588429876e-11
2.6665430744775906e-10
1.508516516631761e-9
4.359589134223885e-9
1.899634033124763e-9
1.3183852842483234e-9
1.173912398440125e-9
1.178184452470145e-9
1.2623381041430137e-9
1.4020406225419179e-9
1.586380901441556e-9
1.8115656731458718e-9
7.752757289166193e-9
1.0161316525486868e-8
8.625768099314115e-9
1.1392867888652257e-8
1.9630023687334062e-8
4.171149290386046e-8
6.234241385200936e-8
8.409281381988606e-8
1.397820537052015e-7
9.633023296386911e-8
4.0566311968032186e-7
1.1914078031146642e-7
3.1155369444623905e-8
1.073697144988337e-7
1.798347103917173e-7
1.732315452757582e-7
9.199263079171961e-8
9.926738489156854e-10
3.8407608501961945e-8
6.744558587928429e-8
9.27414191816541e-8
6.799370569413685e-8
3.299850959270899e-8
1.504210889547944e-8
9.520518090175702e-9
1.013620246064337e-8
1.2835340942829875e-8
1.2654368902787409e-8
1.3029757276314095e-8
9.862539998755589e-9
1.3819717543441312e-9
5.636524976289524e-9
3.321807709629552e-8
4.939084468974191e-8
4.7329911467073385e-8
5.0263801841373495e-8
5.642049473892874e-8
6.625869040337683e-8
8.198092903962777e-8
1.0763800029137943e-7
1.4523341593463967e-7
1.683717797903691e-7
4.51994233435422e-8
1.1870093820196639e-8
4.348252625639896e-9
1.6072164405793408e-9
4.956150411043786e-10
2.756805608545237e-9
4.337901593178466e-9
2.669215219654791e-9
1.1564910332067216e-9
4.572540155806591e-10
3.1527944693455063e-9
9.19689713171379e-9
3.147904981158575e-8
6.182948442672911e-8
3.340340958377267e-8
2.966984034334263e-8
3.4472775371620616e-8
5.1069388697348657e-8
6.055525019763626e-8
3.1731561219789854e-8
5.1040031042886905e-8
2.9130147640178135e-8
2.7732172285752856e-8
3.3849531410135e-8
5.119846369285157e-8
9.745370652201596e-8
1.9653469884681465e-7
3.0785179612618906e-7
1.6395307348119324e-7
1.6842657648198467e-7
1.9836532536300553e-7
3.895242397843567e-7
4.2121077314634924e-7
4.170289673378585e-7
1.230049404436842e-7
1.212317580485037e-7
3.8531144539022046e-7
3.6472465085077353e-7
2.6739882489743373e-7
2.2799049774714573e-7
1.8044546989201265e-7
6.34351372159901e-10
1.9091595134022008e-10
4.86671659321792e-11
4.53667208962966e-11
3.925037491106007e-11
2.6077824926467176e-10
1.0359619019855838e-10
8.80271734330885e-11
9.23651722152847e-11
4.538533250351624e-10
5.749323600503438e-10
8.525849991448837e-10
1.1006157796228268e-9
1.1112447096628497e-9
1.0883924333341017e-9
1.1275859063519941e-9
1.2292075462608342e-9
1.3904919037373315e-9
1.6132309148562702e-9
1.902055922923851e-9
5.461168612739492e-9
1.1129606995507048e-8
1.1992177679837184e-8
1.8423509098814856e-8
5.276508386366284e-8
2.143748671901271e-8
9.896864962372501e-9
5.032094740266805e-10
1.0813641805226767e-11
0.
4.8147053723582623e-14
1.2059267834259318e-13
2.4444174452137463e-12
9.51893827006973e-14
3.0193320846942276e-14
3.060292335657616e-14
4.2275042533095975e-14
5.890053262714389e-14
8.167809226810526e-14
1.1318386023668104e-13
2.3224122009359634e-12
1.9072973263197415e-12
2.1969918254229867e-12
2.7097248407608238e-12
3.414093524131089e-12
4.338265770648823e-12
5.535326924859772e-12
7.07806373691667e-12
9.059058802574735e-12
1.1590947442864014e-11
1.4803472101697967e-11
2.8498969627241473e-11
2.1222020336656572e-10
2.862584462905215e-11
5.579833259730645e-12
8.664785934593398e-12
2.0801891308140173e-11
3.48534324810421e-11
5.249810442712172e-11
7.438048698376048e-11
1.0012356390167885e-10
1.2861040246847986e-10
1.5889898034391414e-10
1.9099587942677121e-10
2.258762143795735e-10
2.650962086101203e-10
3.105097486637108e-10
3.642212098344028e-10
4.287093726838936e-10
5.070703925023772e-10
6.033913364264285e-10
2.3503298971327464e-9
1.0880026210377337e-8
1.8345049912362867e-8
1.618248080063646e-8
1.5945576581412735e-8
1.7075680462430372e-8
1.9010117826245055e-8
2.1592679614439077e-8
2.4851539730650768e-8
2.8914425650078603e-8
3.3974871323207206e-8
2.6414466356301223e-8
2.137458596997786e-8
1.7998362800051004e-8
1.697168193790337e-8
1.2508178879257575e-8
4.5531241596727285e-9
1.847350204893385e-9
1.0153646381129523e-9
8.559638144033768e-10
1.3519666724419768e-9
3.7222838727573923e-9
1.666709079097797e-8
1.2348945346834377e-8
8.782412137335713e-9
8.181497063333708e-9
8.750495089944342e-9
1.0324159358237562e-8
1.3294556916734627e-8
1.8776610235575938e-8
4.361238426994294e-8
3.577416900166631e-8
1.9152850973394667e-8
1.730781725473256e-8
2.022132548308899e-8
2.8873120678079056e-8
3.314399035481455e-8
2.4993346846329905e-8
2.6135727185956206e-8
4.68392120259739e-8
3.817009058523234e-8
6.40466805555137e-8
2.209606220974029e-10
2.0592570644532347e-8
1.8058089339193828e-8
1.1944721601933764e-8
3.274662023107905e-10
8.337550465229224e-9
3.352924881578715e-9
2.636953814661717e-9
3.192461347182102e-9
2.313587773614303e-9
2.4468646729820625e-9
5.48804518350095e-10
3.7880492644548344e-11
2.054642580577352e-10
8.358272804649949e-10
6.66947900327831e-9
9.329474612315024e-10
5.166600672834796e-11
2.0144951251335004e-10
3.4597523743889354e-11
9.833958611482943e-10
1.9854393760137263e-9
1.824972249635197e-9
1.724986835530746e-9
1.7161459699437746e-9
1.7313319355309049e-9
1.7354393003477283e-9
1.7050179591205777e-9
1.614776325785349e-9
1.4369599543216437e-9
8.212804290952227e-10
5.868710888803546e-10
4.277908580221481e-10
2.568103549784043e-10
3.0450175826027006e-11
7.185672080936364e-11
9.815403250552194e-11
1.1391807606355223e-10
9.971715863727618e-11
2.666543072519834e-10
1.5085165139951387e-9
4.359589133396025e-9
1.8996340291482624e-9
1.3183852849181619e-9
1.1739124034307813e-9
1.1781844525780433e-9
1.2623381033932547e-9
1.4020406256086358e-9
1.5863809003000146e-9
1.8115656744896613e-9
7.752757289861234e-9
1.0161316524855384e-8
8.625768099510979e-9
1.1392867887698023e-8
1.9630023685767617e-8
4.171149290339792e-8
6.234241385193489e-8
8.409281382002076e-8
1.3978205370549076e-7
9.633023296167556e-8
4.0566311967924724e-7
1.1914078031218834e-7
3.1155369446776414e-8
1.073697144998325e-7
1.7983471039374748e-7
1.732315452765752e-7
9.199263078528742e-8
9.92673848768381e-10
3.840760850213175e-8
6.744558587900758e-8
9.274141918075548e-8
6.799370569591225e-8
3.2998509592744646e-8
1.50421088950855e-8
9.520518087406609e-9
1.0136202461012235e-8
1.2835340938506875e-8
1.2654368904770176e-8
1.3029757276717506e-8
9.862540000640014e-9
1.3819717523081382e-9
5.636524977156936e-9
3.321807709699416e-8
4.9390844689411285e-8
4.732991146792205e-8
5.0263801841058935e-8
5.6420494739711534e-8
6.625869040288975e-8
8.198092904002046e-8
1.076380002902601e-7
1.4523341593441833e-7
1.6837177979109186e-7
4.5199423343417695e-8
1.1870093820397253e-8
4.3482526259435916e-9
1.607216441174675e-9
4.956150403767484e-10
2.7568056084000993e-9
4.337901594412307e-9
2.669215220821574e-9
1.1564910322168335e-9
4.572540161722773e-10
3.1527944698062384e-9
9.1968971307584e-9
3.1479049811048486e-8
6.182948442920651e-8
3.3403409582765874e-8
2.9669840343891e-8
3.4472775370717374e-8
5.1069388697571056e-8
6.055525019903553e-8
3.173156121847147e-8
5.104003104158665e-8
2.9130147641176277e-8
2.7732172286679818e-8
3.3849531410704804e-8
5.119846369269216e-8
9.745370652212724e-8
1.965346988472847e-7
3.0785179612858045e-7
1.6395307347541202e-7
1.6842657648398563e-7
1.9836532536787525e-7
3.8952423978401167e-7
4.2121077314406664e-7
4.170289673486144e-7
1.2300494044089868e-7
1.2123175804598455e-7
3.8531144538823925e-7
3.6472465085123797e-7
2.673988248960499e-7
2.2799049775621156e-7
1.804454698960816e-7
6.343513719848584e-10
1.9091595075772606e-10
4.8667164541221576e-11
4.536672075897501e-11
3.925037533894628e-11
2.607782702345594e-10
1.0359619340572621e-10
8.802715836924604e-11
9.2365176264891e-11
4.538533358936907e-10
5.749323613005678e-10
8.525849972334424e-10
1.1006157542974892e-9
1.1112446973403356e-9
1.0883924296940818e-9
1.1275859196580963e-9
1.2292075489105864e-9
1.3904919108943153e-9
1.6132309327385198e-9
1.902055929098936e-9
5.461168620915772e-9
1.1129606993685197e-8
1.1992177678919987e-8
1.8423509101912237e-8
5.276508386644522e-8
2.143748671567039e-8
9.896864962348829e-9
5.032094731618036e-10
1.0813641800520151e-11
0.
4.8147053418507335e-14
1.2059268497348169e-13
2.444417625119938e-12
9.518937883580741e-14
3.0193330074148143e-14
3.060293374033893e-14
4.227504272781466e-14
5.890053254793484e-14
8.167812252458934e-14
1.1318387498072022e-13
2.3224122023789808e-12
1.9072973972605166e-12
2.196991898638903e-12
2.7097247043283132e-12
3.41409360152749e-12
4.338265773536581e-12
5.5353267772842695e-12
7.078063835666922e-12
9.059058650653242e-12
1.1590947349228885e-11
1.4803471863810723e-11
2.849896942877017e-11
2.1222020448334402e-10
2.862584501280465e-11
5.579832993364184e-12
8.664785810058932e-12
2.0801891172353738e-11
3.485343238471509e-11
5.2498104431003005e-11
7.438048695223782e-11
1.0012356391528485e-10
1.2861040258945068e-10
1.5889898030283826e-10
1.9099587927823266e-10
2.2587621383046127e-10
2.6509620841305665e-10
3.105097485973791e-10
3.6422121058039e-10
4.2870937155998736e-10
5.070703925117927e-10
6.033913363020982e-10
2.3503298966822407e-9
1.0880026212556038e-8
1.8345049911727106e-8
1.618248079913487e-8
1.5945576582834202e-8
1.7075680462248333e-8
1.9010117826085307e-8
2.159267961457402e-8
2.485153973073563e-8
2.8914425649922385e-8
3.3974871323796714e-8
2.6414466357289132e-8
2.137458596898397e-8
1.7998362802437026e-8
1.6971681937843527e-8
1.250817888445901e-8
4.553124159309816e-9
1.8473502059142422e-9
1.0153646379066314e-9
8.559638148637863e-10
1.3519666720861432e-9
3.722283869174674e-9
1.666709079666849e-8
1.2348945339721376e-8
8.782412139851156e-9
8.181497064101839e-9
8.750495089048393e-9
1.0324159356339761e-8
1.3294556917429965e-8
1.8776610232524e-8
4.361238426976938e-8
3.577416899962075e-8
1.9152850973353096e-8
1.7307817255085223e-8
2.022132548357384e-8
2.887312067833997e-8
3.3143990354758024e-8
2.499334684649382e-8
2.6135727186039374e-8
4.6839212009379634e-8
3.817009058386737e-8
6.404668054196223e-8
2.2096060594794773e-10
2.0592570646589935e-8
1.8058089341344964e-8
1.1944721616442795e-8
3.2746618891619595e-10
8.337550463328983e-9
3.3529248814322565e-9
2.6369538147094816e-9
3.1924613484614523e-9
2.3135877742823656e-9
2.4468646713619925e-9
5.488045171005127e-10
3.788049231807189e-11
2.0546425725658618e-10
8.358272795077994e-10
6.6694789979136765e-9
9.329474600287917e-10
5.166600678409227e-11
2.014495132632294e-10
3.459752395057945e-11
9.833958610688723e-10
1.9854393749956064e-9
1.824972249099974e-9
1.7249868342561056e-9
1.7161459704218809e-9
1.7313319366782414e-9
1.735439299746729e-9
1.705017958881589e-9
1.6147763239771857e-9
1.43695995360145e-9
8.212804282847211e-10
5.868710872524472e-10
4.277908581645624e-10
2.5681035399190826e-10
3.045017540418763e-11
7.18567218560976e-11
9.815403263484321e-11
1.1391807654284556e-10
9.971715838663278e-11
2.666543072525995e-10
1.5085165129709493e-9
4.359589124035297e-9
1.8996340261945315e-9
1.3183852844302934e-9
1.1739124027419659e-9
1.1781844488977464e-9
1.2623381043171179e-9
1.4020406235625827e-9
1.5863808990013855e-9
1.811565677067457e-9
7.752757289598767e-9
1.016131652475278e-8
8.625768098381994e-9
1.1392867887984977e-8
1.963002368692329e-8
4.1711492904115715e-8
6.234241385183277e-8
8.409281381940547e-8
1.3978205370733883e-7
9.63302329642504e-8
4.0566311967994557e-7
1.1914078030892668e-7
3.1155369445999585e-8
1.0736971449975105e-7
1.7983471039402604e-7
1.732315452764105e-7
9.199263078863102e-8
9.926738488051302e-10
3.840760850213488e-8
6.744558587898082e-8
9.274141918023358e-8
6.799370569392137e-8
3.2998509592253195e-8
1.5042108895963173e-8
9.520518086665355e-9
1.0136202454348511e-8
1.283534093988291e-8
1.2654368900914732e-8
1.3029757273668029e-8
9.862539999969392e-9
1.3819717520338513e-9
5.6365249760261116e-9
3.3218077096870885e-8
4.9390844689633234e-8
4.732991146655855e-8
5.02638018410452e-8
5.642049473976985e-8
6.625869040279969e-8
8.198092903973241e-8
1.0763800029098083e-7
1.4523341593351402e-7
1.6837177978973444e-7
4.5199423343179904e-8
1.1870093820595444e-8
4.3482526255649745e-9
1.6072164409810526e-9
4.95615040964083e-10
2.756805608740227e-9
4.3379015923709965e-9
2.6692152202880688e-9
1.156491033386341e-9
4.5725401590219803e-10
3.152794469509975e-9
9.19689713164509e-9
3.1479049808798316e-8
6.182948442872976e-8
3.340340957989914e-8
2.9669840344126907e-8
3.447277537079407e-8
5.10693886960766e-8
6.055525019691091e-8
3.173156121851683e-8
5.104003104125891e-8
2.9130147639814116e-8
2.773217228662257e-8
3.384953141050541e-8
5.119846369296898e-8
9.745370652202954e-8
1.9653469884751194e-7
3.0785179612978027e-7
1.6395307348143464e-7
1.684265764829091e-7
1.9836532536702944e-7
3.895242397846296e-7
4.212107731644544e-7
4.170289673543887e-7
1.23004940433084e-7
1.2123175804845818e-7
3.853114453886579e-7
3.647246508502438e-7
2.673988248975858e-7
2.2799049774902607e-7
1.804454698921081e-7
6.343513724578718e-10
1.909159531947353e-10
4.8667164231736945e-11
4.53667184734945e-11
3.925037620507676e-11
2.607782447548656e-10
1.0359619802622532e-10
8.802718473423819e-11
9.236517318280262e-11
4.5385333594949613e-10
5.749323675621084e-10
8.525850022550729e-10
1.1006157748379398e-9
1.1112446639789497e-9
1.088392437638162e-9
1.12758591217519e-9
1.2292075458869118e-9
1.3904919016189244e-9
1.613230920785417e-9
1.902055934236062e-9
5.461168631596689e-9
1.112960699463799e-8
1.1992177679672193e-8
1.8423509099989817e-8
5.2765083862226495e-8
2.143748672020774e-8
9.896864962403567e-9
5.032094759272167e-10
1.0813641780485467e-11
0.
4.8147052939264364e-14
1.205926764865668e-13
2.4444175227761806e-12
9.518936228476881e-14
3.019331003634498e-14
3.0602912418734175e-14
4.2275054869018114e-14
5.890050847771209e-14
8.167809292405312e-14
1.1318386412486251e-13
2.3224121221360487e-12
1.907297470559054e-12
2.1969918465326113e-12
2.7097247885944955e-12
3.4140935255788056e-12
4.338265613319169e-12
5.535326697799502e-12
7.0780637250561586e-12
9.059058676167322e-12
1.1590947273368044e-11
1.480347184417213e-11
2.849896963308187e-11
2.1222020613520662e-10
2.8625844838227368e-11
5.579833032765673e-12
8.66478607830586e-12
2.080189131154007e-11
3.485343226997609e-11
5.249810454791988e-11
7.438048696092547e-11
1.001235639204278e-10
1.2861040266645013e-10
1.5889898023901577e-10
1.9099587924812554e-10
2.2587621386162256e-10
2.650962082350172e-10
3.1050974859952446e-10
3.6422121089970085e-10
4.2870937272817587e-10
5.070703924509561e-10
6.033913368540932e-10
2.3503298970801497e-9
1.0880026212733874e-8
1.8345049910203853e-8
1.618248080169501e-8
1.5945576581479578e-8
1.707568046239458e-8
1.9010117826435717e-8
2.1592679614928404e-8
2.48515397299109e-8
2.8914425649961458e-8
3.397487132398043e-8
2.6414466356049387e-8
2.137458596981001e-8
1.799836279920902e-8
1.697168193729529e-8
1.2508178882416204e-8
4.553124159715361e-9
1.847350204787613e-9
1.015364638454056e-9
8.55963814669714e-10
1.3519666726822091e-9
3.7222838700264708e-9
1.66670907941862e-8
1.2348945341935084e-8
8.782412134935213e-9
8.181497063423253e-9
8.750495088667392e-9
1.0324159357137142e-8
1.3294556919155458e-8
1.877661023458309e-8
4.361238427026309e-8
3.5774168999413295e-8
1.9152850973522774e-8
1.7307817254988998e-8
2.0221325483166232e-8
2.8873120678163746e-8
3.314399035473222e-8
2.4993346846335113e-8
2.6135727186184872e-8
4.683921201855629e-8
3.817009058512653e-8
6.404668054616352e-8
2.2096062002715275e-10
2.059257065232579e-8
1.8058089341424956e-8
1.1944721607624381e-8
3.27466190811778e-10
8.337550464874428e-9
3.35292488155624e-9
2.6369538146958223e-9
3.192461347890517e-9
2.3135877737464787e-9
2.4468646697864653e-9
5.488045179604699e-10
3.788049238812518e-11
2.0546425802150783e-10
8.358272817035387e-10
6.6694790000320215e-9
9.329474598466542e-10
5.1666006338749766e-11
2.0144951330099028e-10
3.4597523852869295e-11
9.833958615204073e-10
1.985439375770908e-9
1.8249722496594912e-9
1.7249868354989497e-9
1.7161459712870804e-9
1.731331936165949e-9
1.7354392988297087e-9
1.7050179588663512e-9
1.614776325324614e-9
1.4369599530790871e-9
8.212804285777739e-10
5.868710881984717e-10
4.2779085809999424e-10
2.568103536281587e-10
3.045017717146574e-11
7.185671978482708e-11
9.815403271197416e-11
1.1391807652439234e-10
9.971715864501998e-11
2.6665430770078715e-10
1.508516515787679e-9
4.359589130741229e-9
1.8996340269628496e-9
1.3183852833029865e-9
1.1739124001400217e-9
1.1781844526769557e-9
1.2623381035391034e-9
1.402040622906872e-9
1.586380898832369e-9
1.8115656749786871e-9
7.752757293519791e-9
1.0161316526503796e-8
8.625768098226465e-9
1.1392867887108164e-8
1.9630023686716995e-8
4.171149290295721e-8
6.234241385138216e-8
8.409281381941083e-8
1.3978205370813017e-7
9.633023296415566e-8
4.056631196766028e-7
1.1914078030923961e-7
3.115536944582282e-8
1.0736971450283737e-7
1.7983471039353506e-7
1.732315452767757e-7
9.199263078567083e-8
9.926738489794353e-10
3.840760850390611e-8
6.744558587896656e-8
9.27414191805697e-8
6.799370569404467e-8
3.2998509591460504e-8
1.5042108896767527e-8
9.520518083205601e-9
1.0136202451780663e-8
1.2835340938229042e-8
1.265436890161953e-8
1.302975727615429e-8
9.862540001296911e-9
1.3819717516125527e-9
5.636524976000984e-9
3.321807709801231e-8
4.939084468954974e-8
4.732991146889885e-8
5.0263801840258846e-8
5.6420494739574606e-8
6.625869040214283e-8
8.198092904003899e-8
1.0763800029221938e-7
1.4523341593290423e-7
1.683717797904654e-7
4.519942334347369e-8
1.1870093820461254e-8
4.348252625529146e-9
1.6072164404714311e-9
4.956150407799273e-10
2.756805608842304e-9
4.3379015929561515e-9
2.6692152194245497e-9
1.1564910328434977e-9
4.572540153374552e-10
3.1527944695963368e-9
9.196897131995834e-9
3.147904981252656e-8
6.182948443242321e-8
3.340340958349591e-8
2.9669840342877513e-8
3.447277537133797e-8
5.106938869640593e-8
6.055525020132714e-8
3.1731561219726817e-8
5.104003104151933e-8
2.913014764086684e-8
2.7732172285648397e-8
3.384953141069659e-8
5.119846369272736e-8
9.745370652176143e-8
1.9653469884763725e-7
3.0785179612752795e-7
1.6395307347715805e-7
1.6842657648124953e-7
1.9836532536633482e-7
3.8952423978393035e-7
4.212107731416133e-7
4.1702896732893903e-7
1.230049404431962e-7
1.2123175804725777e-7
3.8531144538629737e-7
3.647246508512441e-7
2.6739882489598525e-7
2.279904977497706e-7
1.8044546989183475e-7
6.343513724739038e-10
1.9091595127075255e-10
4.8667165791167854e-11
4.536672068708363e-11
3.925037544749446e-11
2.6077826262500024e-10
1.0359619808514948e-10
8.802717945284538e-11
9.236517319954666e-11
4.5385333854916644e-10
5.749323675506378e-10
8.525850022536986e-10
1.1006157569507087e-9
1.1112446639832573e-9
1.0883924334018116e-9
1.1275859121720808e-9
1.2292075458808945e-9
1.3904919016089697e-9
1.6132309207796541e-9
1.9020559342177846e-9
5.46116863154711e-9
1.1129606994492292e-8
1.1992177680056711e-8
1.84235090997792e-8
5.276508386670653e-8
2.1437486720450737e-8
9.896864962511959e-9
5.032094767667487e-10
1.081364178058472e-11
0.
4.814705199727197e-14
1.2059267825378385e-13
2.4444173999321816e-12
9.51893624562517e-14
3.0193354245082016e-14
3.0602933836687433e-14
4.227507511713433e-14
5.890053903373965e-14
8.167809292696425e-14
1.1318384276843237e-13
2.322412205097803e-12
1.9072974705069317e-12
2.1969919058449877e-12
2.7097247219225292e-12
3.4140936855617855e-12
4.338265613322994e-12
5.535326777818912e-12
7.078063754253458e-12
9.059058930635077e-12
1.1590947342773406e-11
1.4803472007789028e-11
2.8498969632838106e-11
2.1222020284007415e-10
2.8625845036791583e-11
5.579833133090963e-12
8.66478605984771e-12
2.0801891276153215e-11
3.485343233348336e-11
5.2498104549911814e-11
7.438048701582122e-11
1.0012356391238802e-10
1.2861040266473198e-10
1.5889898010119482e-10
1.9099587926201563e-10
2.258762141199473e-10
2.650962083493705e-10
3.105097488382462e-10
3.642212108966392e-10
4.287093722705237e-10
5.070703919006173e-10
6.033913368642976e-10
2.3503298968797027e-9
1.0880026211379607e-8
1.8345049911486893e-8
1.6182480799848953e-8
1.594557658205062e-8
1.7075680462201984e-8
1.9010117826434307e-8
2.159267961453625e-8
2.48515397304318e-8
2.8914425650052533e-8
3.3974871324016036e-8
2.6414466356282456e-8
2.137458596960244e-8
1.799836280186396e-8
1.6971681937314883e-8
1.250817888469983e-8
4.553124160442365e-9
1.8473502052773047e-9
1.0153646381784142e-9
8.559638147251265e-10
1.3519666730352097e-9
3.722283869640092e-9
1.6667090791646646e-8
1.2348945343647162e-8
8.782412136167076e-9
8.181497062840293e-9
8.750495091444787e-9
1.032415935769881e-8
1.3294556919020949e-8
1.8776610234402883e-8
4.361238426971015e-8
3.57741689994701e-8
1.915285097323326e-8
1.7307817255225522e-8
2.0221325483014328e-8
2.887312067813341e-8
3.314399035479112e-8
2.4993346846067514e-8
2.6135727188130093e-8
4.683921201788986e-8
3.81700905885784e-8
6.404668055162108e-8
2.2096062087418166e-10
2.0592570647021777e-8
1.8058089341885477e-8
1.1944721613395357e-8
3.274662033281924e-10
8.33755046409582e-9
3.352924881508141e-9
2.636953814659007e-9
3.1924613476915386e-9
2.3135877739767732e-9
2.4468646746793817e-9
5.488045178818159e-10
3.788049125616689e-11
2.0546425802609992e-10
8.35827282495244e-10
6.6694790028373094e-9
9.32947459540956e-10
5.166600658466409e-11
2.0144951378658503e-10
3.4597523451301283e-11
9.83395861226041e-10
1.98543937636637e-9
1.82497224960723e-9
1.7249868353173868e-9
1.716145969531338e-9
1.7313319348394028e-9
1.7354393012219721e-9
1.7050179584595194e-9
1.6147763261004175e-9
1.4369599531258187e-9
8.21280428716264e-10
5.868710889082995e-10
4.277908573967717e-10
2.5681035132194466e-10
3.045017609926746e-11
7.185672124570917e-11
9.815403265184251e-11
1.1391807655828819e-10
9.971715883284616e-11
2.6665430755304256e-10
1.5085165113983158e-9
4.359589124983318e-9
1.8996340294222697e-9
1.3183852875735039e-9
1.1739124016139845e-9
1.1781844537065377e-9
1.2623381048110934e-9
1.4020406250751796e-9
1.586380900593532e-9
1.8115656755504968e-9
7.752757292600913e-9
1.0161316526437926e-8
8.625768098603934e-9
1.1392867887224868e-8
1.9630023686246935e-8
4.1711492903674113e-8
6.234241385176277e-8
8.409281381974456e-8
1.397820537077742e-7
9.633023296483179e-8
4.056631196780058e-7
1.191407803077252e-7
3.1155369447295294e-8
1.0736971450259983e-7
1.798347103932623e-7
1.7323154527630563e-7
9.199263078821326e-8
9.926738481757837e-10
3.8407608503076455e-8
6.744558587890522e-8
9.274141918144013e-8
6.79937056952355e-8
3.299850959028472e-8
1.5042108895640298e-8
9.520518086912208e-9
1.0136202459467e-8
1.283534093328783e-8
1.2654368903242904e-8
1.3029757276052511e-8
9.862540000787168e-9
1.3819717514788394e-9
5.636524976432529e-9
3.3218077097852384e-8
4.9390844688678204e-8
4.732991146707154e-8
5.026380184024846e-8
5.642049473843871e-8
6.625869040296949e-8
8.198092904069187e-8
1.076380002909862e-7
1.4523341593390148e-7
1.6837177979140158e-7
4.519942334303559e-8
1.187009382066783e-8
4.348252625832728e-9
1.607216440274706e-9
4.956150406761933e-10
2.756805608787121e-9
4.3379015948971656e-9
2.6692152203346572e-9
1.156491032501728e-9
4.5725401599935184e-10
3.1527944695554364e-9
9.196897131626145e-9
3.147904981460954e-8
6.182948442675533e-8
3.340340957877327e-8
2.9669840343429415e-8
3.4472775371133956e-8
5.1069388697264165e-8
6.05552502021369e-8
3.17315612188933e-8
5.10400310424616e-8
2.9130147640682408e-8
2.773217228686123e-8
3.38495314113056e-8
5.119846369255954e-8
9.745370652223066e-8
1.9653469884759402e-7
3.078517961281324e-7
1.6395307347817094e-7
1.6842657648392787e-7
1.9836532536188117e-7
3.895242397840776e-7
4.212107731415586e-7
4.1702896733998927e-7
1.2300494043437637e-7
1.2123175805434678e-7
3.8531144539094403e-7
3.6472465085146995e-7
2.67398824894479e-7
2.2799049776324304e-7
1.8044546988958905e-7
6.343513726813314e-10
1.909159521915205e-10
4.866716499162905e-11
4.536672199592569e-11
3.925037621830083e-11
2.607782300144865e-10
1.0359619807146309e-10
8.802717632690948e-11
9.236516422574692e-11
4.5385333290189195e-10
5.749323621913614e-10
8.525850022492877e-10
1.1006157569458746e-9
1.111244665423388e-9
1.0883924364196452e-9
1.1275859153443323e-9
1.2292075670467862e-9
1.390491897915779e-9
1.6132309207773252e-9
1.9020559317025985e-9
5.461168618430167e-9
1.1129606997037006e-8
1.1992177678497456e-8
1.8423509103349182e-8
5.2765083865796063e-8
2.143748671731317e-8
9.896864962365176e-9
5.032094755396095e-10
1.0813641769199981e-11
0.
4.8147052610143845e-14
1.2059267923929152e-13
2.444417428434223e-12
9.518939075087875e-14
3.0193310080318074e-14
3.060291236065087e-14
4.2275054956711893e-14
5.890051647608581e-14
8.167811399515154e-14
1.1318385366478829e-13
2.322412204980619e-12
1.907297382398679e-12
2.1969918466292844e-12
2.709724722098843e-12
3.4140935249132753e-12
4.338265613833922e-12
5.5353267774793856e-12
7.0780637254094204e-12
9.059058931371662e-12
1.1590947274309053e-11
1.480347206714237e-11
2.8498969557613037e-11
2.1222020730508702e-10
2.8625844838269926e-11
5.579833149020488e-12
8.664785917782655e-12
2.080189131326169e-11
3.4853432272874203e-11
5.2498104546486155e-11
7.438048696558998e-11
1.0012356391982326e-10
1.2861040267716163e-10
1.5889898011579062e-10
1.9099587950940457e-10
2.258762138515862e-10
2.650962083480581e-10
3.1050974861473714e-10
3.6422121090004636e-10
4.287093715328907e-10
5.070703919698564e-10
6.033913375254056e-10
2.350329897276294e-9
1.088002621113932e-8
1.834504991138107e-8
1.6182480801566895e-8
1.5945576581449932e-8
1.7075680462773967e-8
1.901011782633724e-8
2.1592679615361463e-8
2.485153973063366e-8
2.891442564996912e-8
3.3974871323710026e-8
2.641446635666361e-8
2.1374585969176982e-8
1.799836280324597e-8
1.6971681935755574e-8
1.2508178886548861e-8
4.553124157743138e-9
1.8473502046547055e-9
1.0153646382170667e-9
8.55963813906008e-10
1.351966673033637e-9
3.7222838683525922e-9
1.666709078525477e-8
1.2348945341068314e-8
8.782412137696534e-9
8.181497060846438e-9
8.750495091555702e-9
1.0324159356736113e-8
1.3294556919035804e-8
1.8776610235023404e-8
4.3612384269990386e-8
3.577416899951336e-8
1.915285097361619e-8
1.7307817255728997e-8
2.0221325483045027e-8
2.88731206784702e-8
3.314399035477674e-8
2.4993346846109687e-8
2.6135727184036694e-8
4.683921201816382e-8
3.817009058830353e-8
6.404668056166002e-8
2.209606027711787e-10
2.0592570649835716e-8
1.8058089341675512e-8
1.1944721606976328e-8
3.274661993129205e-10
8.337550465467822e-9
3.352924881550153e-9
2.636953814686903e-9
3.192461347458843e-9
2.3135877738630495e-9
2.4468646700887787e-9
5.488045204013771e-10
3.788049255019529e-11
2.0546425763003804e-10
8.358272807597798e-10
6.669478997907781e-9
9.329474594357913e-10
5.166600681498303e-11
2.0144951246494606e-10
3.4597524288125555e-11
9.833958612114264e-10
1.9854393766256485e-9
1.8249722495764536e-9
1.7249868351559158e-9
1.7161459705834202e-9
1.7313319358281026e-9
1.7354392991992831e-9
1.7050179602622805e-9
1.61477632562912e-9
1.4369599526782336e-9
8.212804274948045e-10
5.868710873383621e-10
4.277908577923703e-10
2.5681034942796177e-10
3.045017647744397e-11
7.185672214254389e-11
9.815403253823445e-11
1.1391807645038037e-10
9.971715883287985e-11
2.6665430784562213e-10
1.5085165144995216e-9
4.359589118135309e-9
1.8996340286923643e-9
1.3183852868509378e-9
1.173912401624408e-9
1.1781844547282332e-9
1.2623381054218809e-9
1.402040624145969e-9
1.5863809003751268e-9
1.811565675978036e-9
7.75275729345097e-9
1.0161316526297422e-8
8.625768098975402e-9
1.13928678875381e-8
1.9630023686347216e-8
4.171149290291659e-8
6.23424138514663e-8
8.409281381953961e-8
1.397820537079589e-7
9.633023296243356e-8
4.056631196798892e-7
1.1914078030997961e-7
3.1155369446258354e-8
1.0736971450034007e-7
1.7983471039355165e-7
1.7323154527644473e-7
9.199263078527512e-8
9.926738493115626e-10
3.84076085032409e-8
6.744558587894479e-8
9.274141918107555e-8
6.799370569396193e-8
3.2998509590229884e-8
1.504210889665937e-8
9.52051808282969e-9
1.01362024567198e-8
1.2835340936860442e-8
1.2654368901164684e-8
1.3029757274466199e-8
9.862539999190266e-9
1.3819717529179994e-9
5.636524976556542e-9
3.3218077097261843e-8
4.939084468870325e-8
4.732991146765898e-8
5.0263801840257715e-8
5.642049473918135e-8
6.625869040277229e-8
8.19809290397856e-8
1.0763800029184601e-7
1.4523341593321986e-7
1.6837177979146768e-7
4.519942334401853e-8
1.1870093820643286e-8
4.3482526258535215e-9
1.6072164409788456e-9
4.956150408106668e-10
2.756805608834844e-9
4.337901593873084e-9
2.669215219833782e-9
1.1564910319158866e-9
4.572540158910587e-10
3.152794469300357e-9
9.1968971315845e-9
3.147904980896001e-8
6.182948443087032e-8
3.3403409581175695e-8
2.966984034337808e-8
3.44727753704211e-8
5.106938869765314e-8
6.055525020099048e-8
3.173156121960665e-8
5.1040031041609864e-8
2.9130147640321042e-8
2.7732172286586082e-8
3.3849531411399814e-8
5.119846369277924e-8
9.74537065222125e-8
1.9653469884767902e-7
3.0785179612925876e-7
1.6395307347898182e-7
1.684265764812746e-7
1.9836532536699368e-7
3.895242397843508e-7
4.2121077315128193e-7
4.170289673519404e-7
1.2300494042741537e-7
1.212317580574335e-7
3.853114453882031e-7
3.647246508514844e-7
2.673988248964514e-7
2.279904977597424e-7
1.8044546988939948e-7
6.343513721268656e-10
1.9091595134994418e-10
4.866716518505683e-11
4.536671797380163e-11
3.9250375769532486e-11
2.607782441738965e-10
1.0359619880688614e-10
8.802717630310051e-11
9.236517320713824e-11
4.538533385567246e-10
5.749323621947433e-10
8.525849948823098e-10
1.1006157748498264e-9
1.1112446654183542e-9
1.0883924364157707e-9
1.127585915340183e-9
1.2292075467435245e-9
1.3904918979109004e-9
1.613230920778056e-9
1.9020559317125896e-9
5.461168618432847e-9
1.1129607002143316e-8
1.1992177677114695e-8
1.8423509101493035e-8
5.2765083866124103e-8
2.143748671922294e-8
9.8968649624919e-9
5.032094755208545e-10
1.0813641762929411e-11
0.
4.814705257085854e-14
1.205926792642489e-13
2.444417551791229e-12
9.518939077915182e-14
3.0193309994194526e-14
3.0602912375528995e-14
4.227507503936155e-14
5.890051577652637e-14
8.167809280824693e-14
1.1318384287455315e-13
2.322412205031345e-12
1.907297470474168e-12
2.1969918465321226e-12
2.70972472197344e-12
3.41409352537147e-12
4.3382656136321725e-12
5.535326697534894e-12
7.078063754105923e-12
9.059058827784409e-12
1.1590947274129391e-11
1.4803472066295322e-11
2.8498969557246984e-11
2.12220203457818e-10
2.8625844832183602e-11
5.57983313127056e-12
8.664786057815523e-12
2.080189143677356e-11
3.485343247708987e-11
5.2498104554036977e-11
7.438048701586668e-11
1.0012356388691199e-10
1.28610402611024e-10
1.5889898011387668e-10
1.9099587927330608e-10
2.258762142014526e-10
2.650962083486395e-10
3.105097490943354e-10
3.6422121066900607e-10
4.2870937152793633e-10
5.070703915024714e-10
6.033913368128106e-10
2.350329897279719e-9
1.088002621133219e-8
1.8345049911120306e-8
1.618248079930092e-8
1.5945576582263517e-8
1.7075680462033954e-8
1.9010117826531812e-8
2.159267961493186e-8
2.4851539730708396e-8
2.891442565002868e-8
3.397487132370056e-8
2.6414466356683113e-8
2.137458597015578e-8
1.799836280342084e-8
1.6971681937148063e-8
1.2508178884841819e-8
4.553124159488558e-9
1.8473502043245005e-9
1.0153646382124446e-9
8.559638140015618e-10
1.3519666720105188e-9
3.722283870781984e-9
1.6667090788024597e-8
1.2348945341068314e-8
8.782412137696534e-9
8.181497060846438e-9
8.750495091555702e-9
1.0324159356736113e-8
1.3294556919035804e-8
1.8776610235023404e-8
4.3612384269990386e-8
3.577416899951336e-8
1.915285097361619e-8
1.7307817255728997e-8
2.0221325483045027e-8
2.88731206784702e-8
3.314399035477674e-8
2.4993346846109687e-8
2.6135727184036694e-8
4.683921201816382e-8
3.817009058830353e-8
6.404668056166002e-8
2.209606027711787e-10
2.0592570649835716e-8
1.8058089341675512e-8
1.1944721606976328e-8
3.274661993129205e-10
8.337550465467822e-9
3.352924881550153e-9
2.636953814686903e-9
3.192461347458843e-9
2.3135877738630495e-9
2.4468646700887787e-9
5.488045204013771e-10
3.788049255019529e-11
2.0546425763003804e-10
8.358272807597798e-10
6.669478997907781e-9
9.329474594357913e-10
5.166600681498303e-11
2.0144951246494606e-10
3.4597524288125555e-11
9.833958612114264e-10
1.9854393766256485e-9
1.8249722495764536e-9
1.7249868351559158e-9
1.7161459705834202e-9
1.7313319358281026e-9
1.7354392991992831e-9
1.7050179602622805e-9
1.61477632562912e-9
1.4369599526782336e-9
8.212804274948045e-10
5.868710873383621e-10
4.277908577923703e-10
2.5681034942796177e-10
3.045017647744397e-11
7.185672214254389e-11
9.815403253823445e-11
1.1391807645038037e-10
9.971715883287985e-11
2.6665430784562213e-10
1.5085165144995216e-9
4.359589118135309e-9
1.8996340286923643e-9
1.3183852868509378e-9
1.173912401624408e-9
1.1781844547282332e-9
1.2623381054218809e-9
1.402040624145969e-9
1.5863809003751268e-9
1.811565675978036e-9
7.75275729345097e-9
1.0161316526297422e-8
8.625768098975402e-9
1.13928678875381e-8
1.9630023686347216e-8
4.171149290291659e-8
6.23424138514663e-8
8.409281381953961e-8
1.397820537079589e-7
9.633023296243356e-8
4.056631196798892e-7
1.1914078030997961e-7
3.1155369446258354e-8
1.0736971450034007e-7
1.7983471039355165e-7
1.7323154527644473e-7
9.199263078527512e-8
9.926738493115626e-10
3.84076085032409e-8
6.744558587894479e-8
9.274141918107555e-8
6.799370569396193e-8
3.2998509590229884e-8
1.504210889665937e-8
9.52051808282969e-9
1.01362024567198e-8
1.2835340936860442e-8
1.2654368901164684e-8
1.3029757274466199e-8
9.862539999190266e-9
1.3819717529179994e-9
5.636524976556542e-9
3.3218077097261843e-8
4.939084468870325e-8
4.732991146765898e-8
5.0263801840257715e-8
5.642049473918135e-8
6.625869040277229e-8
8.19809290397856e-8
1.0763800029184601e-7
1.4523341593321986e-7
1.6837177979146768e-7
4.519942334401853e-8
1.1870093820643286e-8
4.3482526258535215e-9
1.6072164409788456e-9
4.956150408106668e-10
2.756805608834844e-9
4.337901593873084e-9
2.669215219833782e-9
1.1564910319158866e-9
4.572540158910587e-10
3.152794469300357e-9
9.1968971315845e-9
3.147904980896001e-8
6.182948443087032e-8
3.3403409581175695e-8
2.966984034337808e-8
3.44727753704211e-8
5.106938869765314e-8
6.055525020099048e-8
3.173156121960665e-8
5.1040031041609864e-8
2.9130147640321042e-8
2.7732172286586082e-8
3.3849531411399814e-8
5.119846369277924e-8
9.74537065222125e-8
1.9653469884767902e-7
3.0785179612925876e-7
1.6395307347898182e-7
1.684265764812746e-7
1.9836532536699368e-7
3.895242397843508e-7
4.2121077315128193e-7
4.170289673519404e-7
1.2300494042741537e-7
1.212317580574335e-7
3.853114453882031e-7
3.647246508514844e-7
2.673988248964514e-7
2.279904977597424e-7
1.8044546988939948e-7
6.343513721268656e-10
1.9091595134994418e-10
4.866716518505683e-11
4.536671797380163e-11
3.9250375769532486e-11
2.607782441738965e-10
1.0359619880688614e-10
8.802717630310051e-11
9.236517320713824e-11
4.538533385567246e-10
5.749323621947433e-10
8.525849948823098e-10
1.1006157748498264e-9
1.1112446654183542e-9
1.0883924364157707e-9
1.127585915340183e-9
1.2292075467435245e-9
1.3904918979109004e-9
1.613230920778056e-9
1.9020559317125896e-9
5.461168618432847e-9
1.1129607002143316e-8
1.1992177677114695e-8
1.8423509101493035e-8
5.2765083866124103e-8
2.143748671922294e-8
9.8968649624919e-9
5.032094755208545e-10
1.0813641762929411e-11
0.
4.814705257085854e-14
1.205926792642489e-13
2.444417551791229e-12
9.518939077915182e-14
3.0193309994194526e-14
3.0602912375528995e-14
4.227507503936155e-14
5.890051577652637e-14
8.167809280824693e-14
1.1318384287455315e-13
2.322412205031345e-12
1.907297470474168e-12
2.1969918465321226e-12
2.70972472197344e-12
3.41409352537147e-12
4.3382656136321725e-12
5.535326697534894e-12
7.078063754105923e-12
9.059058827784409e-12
1.1590947274129391e-11
1.4803472066295322e-11
2.8498969557246984e-11
2.12220203457818e-10
2.8625844832183602e-11
5.57983313127056e-12
8.664786057815523e-12
2.080189143677356e-11
3.485343247708987e-11
5.2498104554036977e-11
7.438048701586668e-11
1.0012356388691199e-10
1.28610402611024e-10
1.5889898011387668e-10
1.9099587927330608e-10
2.258762142014526e-10
2.650962083486395e-10
3.105097490943354e-10
3.6422121066900607e-10
4.2870937152793633e-10
5.070703915024714e-10
6.033913368128106e-10
2.350329897279719e-9
1.088002621133219e-8
1.8345049911120306e-8
1.618248079930092e-8
1.5945576582263517e-8
1.7075680462033954e-8
1.9010117826531812e-8
2.159267961493186e-8
2.4851539730708396e-8
2.891442565002868e-8
3.397487132370056e-8
2.6414466356683113e-8
2.137458597015578e-8
1.799836280342084e-8
1.6971681937148063e-8
1.2508178884841819e-8
4.553124159488558e-9
1.8473502043245005e-9
1.0153646382124446e-9
8.559638140015618e-10
1.3519666720105188e-9
3.722283870781984e-9
1.6667090788024597e-8
1.2348945341068314e-8
8.782412137696534e-9
8.181497060846438e-9
8.750495091555702e-9
1.0324159356736113e-8
1.3294556919035804e-8
1.8776610235023404e-8
4.3612384269990386e-8
3.577416899951336e-8
1.915285097361619e-8
1.7307817255728997e-8
2.0221325483045027e-8
2.88731206784702e-8
3.314399035477674e-8
2.4993346846109687e-8
2.6135727184036694e-8
4.683921201816382e-8
3.817009058830353e-8
6.404668056166002e-8
2.209606027711787e-10
2.0592570649835716e-8
1.8058089341675512e-8
1.1944721606976328e-8
3.274661993129205e-10
8.337550465467822e-9
3.352924881550153e-9
2.636953814686903e-9
3.192461347458843e-9
2.3135877738630495e-9
2.4468646700887787e-9
5.488045204013771e-10
3.788049255019529e-11
2.0546425763003804e-10
8.358272807597798e-10
6.669478997907781e-9
9.329474594357913e-10
5.166600681498303e-11
2.0144951246494606e-10
3.4597524288125555e-11
9.833958612114264e-10
1.9854393766256485e-9
1.8249722495764536e-9
1.7249868351559158e-9
1.7161459705834202e-9
1.7313319358281026e-9
1.7354392991992831e-9
1.7050179602622805e-9
1.61477632562912e-9
1.4369599526782336e-9
8.212804274948045e-10
5.868710873383621e-10
4.277908577923703e-10
2.5681034942796177e-10
3.045017647744397e-11
7.185672214254389e-11
9.815403253823445e-11
1.1391807645038037e-10
9.971715883287985e-11
2.6665430784562213e-10
1.5085165144995216e-9
4.359589118135309e-9
1.8996340286923643e-9
1.3183852868509378e-9
1.173912401624408e-9
1.1781844547282332e-9
1.2623381054218809e-9
1.402040624145969e-9
1.5863809003751268e-9
1.811565675978036e-9
7.75275729345097e-9
1.0161316526297422e-8
8.625768098975402e-9
1.13928678875381e-8
1.9630023686347216e-8
4.171149290291659e-8
6.23424138514663e-8
8.409281381953961e-8
1.397820537079589e-7
9.633023296243356e-8
4.056631196798892e-7
1.1914078030997961e-7
3.1155369446258354e-8
1.0736971450034007e-7
1.7983471039355165e-7
1.7323154527644473e-7
9.199263078527512e-8
9.926738493115626e-10
3.84076085032409e-8
6.744558587894479e-8
9.274141918107555e-8
6.799370569396193e-8
3.2998509590229884e-8
1.504210889665937e-8
9.52051808282969e-9
1.01362024567198e-8
1.2835340936860442e-8
1.2654368901164684e-8
1.3029757274466199e-8
9.862539999190266e-9
1.3819717529179994e-9
5.636524976556542e-9
3.3218077097261843e-8
4.939084468870325e-8
4.732991146765898e-8
5.0263801840257715e-8
5.642049473918135e-8
6.625869040277229e-8
8.19809290397856e-8
1.0763800029184601e-7
1.4523341593321986e-7
1.6837177979146768e-7
4.519942334401853e-8
1.1870093820643286e-8
4.3482526258535215e-9
1.6072164409788456e-9
4.956150408106668e-10
2.756805608834844e-9
4.337901593873084e-9
2.669215219833782e-9
1.1564910319158866e-9
4.572540158910587e-10
3.152794469300357e-9
9.1968971315845e-9
3.147904980896001e-8
6.182948443087032e-8
3.3403409581175695e-8
2.966984034337808e-8
3.44727753704211e-8
5.106938869765314e-8
6.055525020099048e-8
3.173156121960665e-8
5.1040031041609864e-8
2.9130147640321042e-8
2.7732172286586082e-8
3.3849531411399814e-8
5.119846369277924e-8
9.74537065222125e-8
1.9653469884767902e-7
3.0785179612925876e-7
1.6395307347898182e-7
1.684265764812746e-7
1.9836532536699368e-7
3.895242397843508e-7
4.2121077315128193e-7
4.170289673519404e-7
1.2300494042741537e-7
1.212317580574335e-7
3.853114453882031e-7
3.647246508514844e-7
2.673988248964514e-7
2.279904977597424e-7
1.8044546988939948e-7
6.343513721268656e-10
1.9091595134994418e-10
4.866716518505683e-11
4.536671797380163e-11
3.9250375769532486e-11
2.607782441738965e-10
1.0359619880688614e-10
8.802717630310051e-11
9.236517320713824e-11
4.538533385567246e-10
5.749323621947433e-10
8.525849948823098e-10
1.1006157748498264e-9
1.1112446654183542e-9
1.0883924364157707e-9
1.127585915340183e-9
1.2292075467435245e-9
1.3904918979109004e-9
1.613230920778056e-9
1.9020559317125896e-9
5.461168618432847e-9
1.1129607002143316e-8
1.1992177677114695e-8
1.8423509101493035e-8
5.2765083866124103e-8
2.143748671922294e-8
9.8968649624919e-9
5.032094755208545e-10
1.0813641762929411e-11
0.
4.814705257085854e-14
1.205926792642489e-13
2.444417551791229e-12
9.518939077915182e-14
3.0193309994194526e-14
3.0602912375528995e-14
4.227507503936155e-14
5.890051577652637e-14
8.167809280824693e-14
1.1318384287455315e-13
2.322412205031345e-12
1.907297470474168e-12
2.1969918465321226e-12
2.70972472197344e-12
3.41409352537147e-12
4.3382656136321725e-12
5.535326697534894e-12
7.078063754105923e-12
9.059058827784409e-12
1.1590947274129391e-11
1.4803472066295322e-11
2.8498969557246984e-11
2.12220203457818e-10
2.8625844832183602e-11
5.57983313127056e-12
8.664786057815523e-12
2.080189143677356e-11
3.485343247708987e-11
5.2498104554036977e-11
7.438048701586668e-11
1.0012356388691199e-10
1.28610402611024e-10
1.5889898011387668e-10
1.9099587927330608e-10
2.258762142014526e-10
2.650962083486395e-10
3.105097490943354e-10
3.6422121066900607e-10
4.2870937152793633e-10
5.070703915024714e-10
6.033913368128106e-10
2.350329897279719e-9
1.088002621133219e-8
1.8345049911120306e-8
1.618248079930092e-8
1.5945576582263517e-8
1.7075680462033954e-8
1.9010117826531812e-8
2.159267961493186e-8
2.4851539730708396e-8
2.891442565002868e-8
3.397487132370056e-8
2.6414466356683113e-8
2.137458597015578e-8
1.799836280342084e-8
1.6971681937148063e-8
1.2508178884841819e-8
4.553124159488558e-9
1.8473502043245005e-9
1.0153646382124446e-9
8.559638140015618e-10
1.3519666720105188e-9
3.722283870781984e-9
1.6667090788024597e-8
1.2348945341068314e-8
8.782412137696534e-9
8.181497060846438e-9
8.750495091555702e-9
1.0324159356736113e-8
1.3294556919035804e-8
1.8776610235023404e-8
4.3612384269990386e-8
3.577416899951336e-8
1.915285097361619e-8
1.7307817255728997e-8
2.0221325483045027e-8
2.88731206784702e-8
3.314399035477674e-8
2.4993346846109687e-8
2.6135727184036694e-8
4.683921201816382e-8
3.817009058830353e-8
6.404668056166002e-8
2.209606027711787e-10
2.0592570649835716e-8
1.8058089341675512e-8
1.1944721606976328e-8
3.274661993129205e-10
8.337550465467822e-9
3.352924881550153e-9
2.636953814686903e-9
3.192461347458843e-9
2.3135877738630495e-9
2.4468646700887787e-9
5.488045204013771e-10
3.788049255019529e-11
2.0546425763003804e-10
8.358272807597798e-10
6.669478997907781e-9
9.329474594357913e-10
5.166600681498303e-11
2.0144951246494606e-10
3.4597524288125555e-11
9.833958612114264e-10
1.9854393766256485e-9
1.8249722495764536e-9
1.7249868351559158e-9
1.7161459705834202e-9
1.7313319358281026e-9
1.7354392991992831e-9
1.7050179602622805e-9
1.61477632562912e-9
1.4369599526782336e-9
8.212804274948045e-10
5.868710873383621e-10
4.277908577923703e-10
2.5681034942796177e-10
3.045017647744397e-11
7.185672214254389e-11
9.815403253823445e-11
1.1391807645038037e-10
9.971715883287985e-11
2.6665430784562213e-10
1.5085165144995216e-9
4.359589118135309e-9
1.8996340286923643e-9
1.3183852868509378e-9
1.173912401624408e-9
1.1781844547282332e-9
1.2623381054218809e-9
1.402040624145969e-9
1.5863809003751268e-9
1.811565675978036e-9
7.75275729345097e-9
1.0161316526297422e-8
8.625768098975402e-9
1.13928678875381e-8
1.9630023686347216e-8
4.171149290291659e-8
6.23424138514663e-8
8.409281381953961e-8
1.397820537079589e-7
9.633023296243356e-8
4.056631196798892e-7
1.1914078030997961e-7
3.1155369446258354e-8
1.0736971450034007e-7
1.7983471039355165e-7
1.7323154527644473e-7
9.199263078527512e-8
9.926738493115626e-10
3.84076085032409e-8
6.744558587894479e-8
9.274141918107555e-8
6.799370569396193e-8
3.2998509590229884e-8
1.504210889665937e-8
9.52051808282969e-9
1.01362024567198e-8
1.2835340936860442e-8
1.2654368901164684e-8
1.3029757274466199e-8
9.862539999190266e-9
1.3819717529179994e-9
5.636524976556542e-9
3.3218077097261843e-8
4.939084468870325e-8
4.732991146765898e-8
5.0263801840257715e-8
5.642049473918135e-8
6.625869040277229e-8
8.19809290397856e-8
1.0763800029184601e-7
1.4523341593321986e-7
1.6837177979146768e-7
4.519942334401853e-8
1.1870093820643286e-8
4.3482526258535215e-9
1.6072164409788456e-9
4.956150408106668e-10
2.756805608834844e-9
4.337901593873084e-9
2.669215219833782e-9
1.1564910319158866e-9
4.572540158910587e-10
3.152794469300357e-9
9.1968971315845e-9
3.147904980896001e-8
6.182948443087032e-8
3.3403409581175695e-8
2.966984034337808e-8
3.44727753704211e-8
5.106938869765314e-8
6.055525020099048e-8
3.173156121960665e-8
5.1040031041609864e-8
2.9130147640321042e-8
2.7732172286586082e-8
3.3849531411399814e-8
5.119846369277924e-8
9.74537065222125e-8
1.9653469884767902e-7
3.0785179612925876e-7
1.6395307347898182e-7
1.684265764812746e-7
1.9836532536699368e-7
3.895242397843508e-7
4.2121077315128193e-7
4.170289673519404e-7
1.2300494042741537e-7
1.212317580574335e-7
3.853114453882031e-7
3.647246508514844e-7
2.673988248964514e-7
2.279904977597424e-7
1.8044546988939948e-7
6.343513721268656e-10
1.9091595134994418e-10
4.866716518505683e-11
4.536671797380163e-11
3.9250375769532486e-11
2.607782441738965e-10
1.0359619880688614e-10
8.802717630310051e-11
9.236517320713824e-11
4.538533385567246e-10
5.749323621947433e-10
8.525849948823098e-10
1.1006157748498264e-9
1.1112446654183542e-9
1.0883924364157707e-9
1.127585915340183e-9
1.2292075467435245e-9
1.3904918979109004e-9
1.613230920778056e-9
1.9020559317125896e-9
5.461168618432847e-9
1.1129607002143316e-8
1.1992177677114695e-8
1.8423509101493035e-8
5.2765083866124103e-8
2.143748671922294e-8
9.8968649624919e-9
5.032094755208545e-10
1.0813641762929411e-11
0.
4.814705257085854e-14
1.205926792642489e-13
2.444417551791229e-12
9.518939077915182e-14
3.0193309994194526e-14
3.0602912375528995e-14
4.227507503936155e-14
5.890051577652637e-14
8.167809280824693e-14
1.1318384287455315e-13
2.322412205031345e-12
1.907297470474168e-12
2.1969918465321226e-12
2.70972472197344e-12
3.41409352537147e-12
4.3382656136321725e-12
5.535326697534894e-12
7.078063754105923e-12
9.059058827784409e-12
1.1590947274129391e-11
1.4803472066295322e-11
2.8498969557246984e-11
2.12220203457818e-10
2.8625844832183602e-11
5.57983313127056e-12
8.664786057815523e-12
2.080189143677356e-11
3.485343247708987e-11
5.2498104554036977e-11
7.438048701586668e-11
1.0012356388691199e-10
1.28610402611024e-10
1.5889898011387668e-10
1.9099587927330608e-10
2.258762142014526e-10
2.650962083486395e-10
3.105097490943354e-10
3.6422121066900607e-10
4.2870937152793633e-10
5.070703915024714e-10
6.033913368128106e-10
2.350329897279719e-9
1.088002621133219e-8
1.8345049911120306e-8
1.618248079930092e-8
1.5945576582263517e-8
1.7075680462033954e-8
1.9010117826531812e-8
2.159267961493186e-8
2.4851539730708396e-8
2.891442565002868e-8
3.397487132370056e-8
2.6414466356683113e-8
2.137458597015578e-8
1.799836280342084e-8
1.6971681937148063e-8
1.2508178884841819e-8
4.553124159488558e-9
1.8473502043245005e-9
1.0153646382124446e-9
8.559638140015618e-10
1.3519666720105188e-9
3.722283870781984e-9
1.6667090788024597e-8
1.2348945341068314e-8
8.782412137696534e-9
8.181497060846438e-9
8.750495091555702e-9
1.0324159356736113e-8
1.3294556919035804e-8
1.8776610235023404e-8
4.3612384269990386e-8
3.577416899951336e-8
1.915285097361619e-8
1.7307817255728997e-8
2.0221325483045027e-8
2.88731206784702e-8
3.314399035477674e-8
2.4993346846109687e-8
2.6135727184036694e-8
4.683921201816382e-8
3.817009058830353e-8
6.404668056166002e-8
2.209606027711787e-10
2.0592570649835716e-8
1.8058089341675512e-8
1.1944721606976328e-8
3.274661993129205e-10
8.337550465467822e-9
3.352924881550153e-9
2.636953814686903e-9
3.192461347458843e-9
2.3135877738630495e-9
2.4468646700887787e-9
5.488045204013771e-10
3.788049255019529e-11
2.0546425763003804e-10
8.358272807597798e-10
6.669478997907781e-9
9.329474594357913e-10
5.166600681498303e-11
2.0144951246494606e-10
3.4597524288125555e-11
9.833958612114264e-10
1.9854393766256485e-9
1.8249722495764536e-9
1.7249868351559158e-9
1.7161459705834202e-9
1.7313319358281026e-9
1.7354392991992831e-9
1.7050179602622805e-9
1.61477632562912e-9
1.4369599526782336e-9
8.212804274948045e-10
5.868710873383621e-10
4.277908577923703e-10
2.5681034942796177e-10
3.045017647744397e-11
7.185672214254389e-11
9.815403253823445e-11
1.1391807645038037e-10
9.971715883287985e-11
2.6665430784562213e-10
1.5085165144995216e-9
4.359589118135309e-9
1.8996340286923643e-9
1.3183852868509378e-9
1.173912401624408e-9
1.1781844547282332e-9
1.2623381054218809e-9
1.402040624145969e-9
1.5863809003751268e-9
1.811565675978036e-9
7.75275729345097e-9
1.0161316526297422e-8
8.625768098975402e-9
1.13928678875381e-8
1.9630023686347216e-8
4.171149290291659e-8
6.23424138514663e-8
8.409281381953961e-8
1.397820537079589e-7
9.633023296243356e-8
4.056631196798892e-7
1.1914078030997961e-7
3.1155369446258354e-8
1.0736971450034007e-7
1.7983471039355165e-7
1.7323154527644473e-7
9.199263078527512e-8
9.926738493115626e-10
3.84076085032409e-8
6.744558587894479e-8
9.274141918107555e-8
6.799370569396193e-8
3.2998509590229884e-8
1.504210889665937e-8
9.52051808282969e-9
1.01362024567198e-8
1.2835340936860442e-8
1.2654368901164684e-8
1.3029757274466199e-8
9.862539999190266e-9
1.3819717529179994e-9
5.636524976556542e-9
3.3218077097261843e-8
4.939084468870325e-8
4.732991146765898e-8
5.0263801840257715e-8
5.642049473918135e-8
6.625869040277229e-8
8.19809290397856e-8
1.0763800029184601e-7
1.4523341593321986e-7
1.6837177979146768e-7
4.519942334401853e-8
1.1870093820643286e-8
4.3482526258535215e-9
1.6072164409788456e-9
4.956150408106668e-10
2.756805608834844e-9
4.337901593873084e-9
2.669215219833782e-9
1.1564910319158866e-9
4.572540158910587e-10
3.152794469300357e-9
9.1968971315845e-9
3.147904980896001e-8
6.182948443087032e-8
3.3403409581175695e-8
2.966984034337808e-8
3.44727753704211e-8
5.106938869765314e-8
6.055525020099048e-8
3.173156121960665e-8
5.1040031041609864e-8
2.9130147640321042e-8
2.7732172286586082e-8
3.3849531411399814e-8
5.119846369277924e-8
9.74537065222125e-8
1.9653469884767902e-7
3.0785179612925876e-7
1.6395307347898182e-7
1.684265764812746e-7
1.9836532536699368e-7
3.895242397843508e-7
4.2121077315128193e-7
4.170289673519404e-7
1.2300494042741537e-7
1.212317580574335e-7
3.853114453882031e-7
3.647246508514844e-7
2.673988248964514e-7
2.279904977597424e-7
1.8044546988939948e-7
6.343513721268656e-10
1.9091595134994418e-10
4.866716518505683e-11
4.536671797380163e-11
3.9250375769532486e-11
2.607782441738965e-10
1.0359619880688614e-10
8.802717630310051e-11
9.236517320713824e-11
4.538533385567246e-10
5.749323621947433e-10
8.525849948823098e-10
1.1006157748498264e-9
1.1112446654183542e-9
1.0883924364157707e-9
1.127585915340183e-9
1.2292075467435245e-9
1.3904918979109004e-9
1.613230920778056e-9
1.9020559317125896e-9
5.461168618432847e-9
1.1129607002143316e-8
1.1992177677114695e-8
1.8423509101493035e-8
5.2765083866124103e-8
2.143748671922294e-8
9.8968649624919e-9
5.032094755208545e-10
1.0813641762929411e-11
0.
4.814705257085854e-14
1.205926792642489e-13
2.444417551791229e-12
9.518939077915182e-14
3.0193309994194526e-14
3.0602912375528995e-14
4.227507503936155e-14
5.890051577652637e-14
8.167809280824693e-14
1.1318384287455315e-13
2.322412205031345e-12
1.907297470474168e-12
2.1969918465321226e-12
2.70972472197344e-12
3.41409352537147e-12
4.3382656136321725e-12
5.535326697534894e-12
7.078063754105923e-12
9.059058827784409e-12
1.1590947274129391e-11
1.4803472066295322e-11
2.8498969557246984e-11
2.12220203457818e-10
2.8625844832183602e-11
5.57983313127056e-12
8.664786057815523e-12
2.080189143677356e-11
3.485343247708987e-11
5.2498104554036977e-11
7.438048701586668e-11
1.0012356388691199e-10
1.28610402611024e-10
1.5889898011387668e-10
1.9099587927330608e-10
2.258762142014526e-10
2.650962083486395e-10
3.105097490943354e-10
3.6422121066900607e-10
4.2870937152793633e-10
5.070703915024714e-10
6.033913368128106e-10
2.350329897279719e-9
1.088002621133219e-8
1.8345049911120306e-8
1.618248079930092e-8
1.5945576582263517e-8
1.7075680462033954e-8
1.9010117826531812e-8
2.159267961493186e-8
2.4851539730708396e-8
2.891442565002868e-8
3.397487132370056e-8
2.6414466356683113e-8
2.137458597015578e-8
1.799836280342084e-8
1.6971681937148063e-8
1.2508178884841819e-8
4.553124159488558e-9
1.8473502043245005e-9
1.0153646382124446e-9
8.559638140015618e-10
1.3519666720105188e-9
3.722283870781984e-9
1.6667090788024597e-8
1.2348945341068314e-8
8.782412137696534e-9
8.181497060846438e-9
8.750495091555702e-9
1.0324159356736113e-8
1.3294556919035804e-8
1.8776610235023404e-8
4.3612384269990386e-8
3.577416899951336e-8
1.915285097361619e-8
1.7307817255728997e-8
2.0221325483045027e-8
2.88731206784702e-8
3.314399035477674e-8
2.4993346846109687e-8
2.6135727184036694e-8
4.683921201816382e-8
3.817009058830353e-8
6.404668056166002e-8
2.209606027711787e-10
2.0592570649835716e-8
1.8058089341675512e-8
1.1944721606976328e-8
3.274661993129205e-10
8.337550465467822e-9
3.352924881550153e-9
2.636953814686903e-9
3.192461347458843e-9
2.3135877738630495e-9
2.4468646700887787e-9
5.488045204013771e-10
3.788049255019529e-11
2.0546425763003804e-10
8.358272807597798e-10
6.669478997907781e-9
9.329474594357913e-10
5.166600681498303e-11
2.0144951246494606e-10
3.4597524288125555e-11
9.833958612114264e-10
1.9854393766256485e-9
1.8249722495764536e-9
1.7249868351559158e-9
1.7161459705834202e-9
1.7313319358281026e-9
1.7354392991992831e-9
1.7050179602622805e-9
1.61477632562912e-9
1.4369599526782336e-9
8.212804274948045e-10
5.868710873383621e-10
4.277908577923703e-10
2.5681034942796177e-10
3.045017647744397e-11
7.185672214254389e-11
9.815403253823445e-11
1.1391807645038037e-10
9.971715883287985e-11
2.6665430784562213e-10
1.5085165144995216e-9
4.359589118135309e-9
1.8996340286923643e-9
1.3183852868509378e-9
1.173912401624408e-9
1.1781844547282332e-9
1.2623381054218809e-9
1.402040624145969e-9
1.5863809003751268e-9
1.811565675978036e-9
7.75275729345097e-9
1.0161316526297422e-8
8.625768098975402e-9
1.13928678875381e-8
1.9630023686347216e-8
4.171149290291659e-8
6.23424138514663e-8
8.409281381953961e-8
1.397820537079589e-7
9.633023296243356e-8
4.056631196798892e-7
1.1914078030997961e-7
3.1155369446258354e-8
1.0736971450034007e-7
1.7983471039355165e-7
1.7323154527644473e-7
9.199263078527512e-8
9.926738493115626e-10
3.84076085032409e-8
6.744558587894479e-8
9.274141918107555e-8
6.799370569396193e-8
3.2998509590229884e-8
1.504210889665937e-8
9.52051808282969e-9
1.01362024567198e-8
1.2835340936860442e-8
1.2654368901164684e-8
1.3029757274466199e-8
9.862539999190266e-9
1.3819717529179994e-9
5.636524976556542e-9
3.3218077097261843e-8
4.939084468870325e-8
4.732991146765898e-8
5.0263801840257715e-8
5.642049473918135e-8
6.625869040277229e-8
8.19809290397856e-8
1.0763800029184601e-7
1.4523341593321986e-7
1.6837177979146768e-7
4.519942334401853e-8
1.1870093820643286e-8
4.3482526258535215e-9
1.6072164409788456e-9
4.956150408106668e-10
2.756805608834844e-9
4.337901593873084e-9
2.669215219833782e-9
1.1564910319158866e-9
4.572540158910587e-10
3.152794469300357e-9
9.1968971315845e-9
3.147904980896001e-8
6.182948443087032e-8
3.3403409581175695e-8
2.966984034337808e-8
3.44727753704211e-8
5.106938869765314e-8
6.055525020099048e-8
3.173156121960665e-8
5.1040031041609864e-8
2.9130147640321042e-8
2.7732172286586082e-8
3.3849531411399814e-8
5.119846369277924e-8
9.74537065222125e-8
1.9653469884767902e-7
3.0785179612925876e-7
1.6395307347898182e-7
1.684265764812746e-7
1.9836532536699368e-7
3.895242397843508e-7
4.2121077315128193e-7
4.170289673519404e-7
1.2300494042741537e-7
1.212317580574335e-7
3.853114453882031e-7
3.647246508514844e-7
2.673988248964514e-7
2.279904977597424e-7
1.8044546988939948e-7
6.343513721268656e-10
1.9091595134994418e-10
4.866716518505683e-11
4.536671797380163e-11
3.9250375769532486e-11
2.607782441738965e-10
1.0359619880688614e-10
8.802717630310051e-11
9.236517320713824e-11
4.538533385567246e-10
5.749323621947433e-10
8.525849948823098e-10
1.1006157748498264e-9
1.1112446654183542e-9
1.0883924364157707e-9
1.127585915340183e-9
1.2292075467435245e-9
1.3904918979109004e-9
1.613230920778056e-9
1.9020559317125896e-9
5.461168618432847e-9
1.1129607002143316e-8
1.1992177677114695e-8
1.8423509101493035e-8
5.2765083866124103e-8
2.143748671922294e-8
9.8968649624919e-9
5.032094755208545e-10
1.0813641762929411e-11
0.
4.814705257085854e-14
1.205926792642489e-13
2.444417551791229e-12
9.518939077915182e-14
3.0193309994194526e-14
3.0602912375528995e-14
4.227507503936155e-14
5.890051577652637e-14
8.167809280824693e-14
1.1318384287455315e-13
2.322412205031345e-12
1.907297470474168e-12
2.1969918465321226e-12
2.70972472197344e-12
3.41409352537147e-12
4.3382656136321725e-12
5.535326697534894e-12
7.078063754105923e-12
9.059058827784409e-12
1.1590947274129391e-11
1.4803472066295322e-11
2.8498969557246984e-11
2.12220203457818e-10
2.8625844832183602e-11
5.57983313127056e-12
8.664786057815523e-12
2.080189143677356e-11
3.485343247708987e-11
5.2498104554036977e-11
7.438048701586668e-11
1.0012356388691199e-10
1.28610402611024e-10
1.5889898011387668e-10
1.9099587927330608e-10
2.258762142014526e-10
2.650962083486395e-10
3.105097490943354e-10
3.6422121066900607e-10
4.2870937152793633e-10
5.070703915024714e-10
6.033913368128106e-10
2.350329897279719e-9
1.088002621133219e-8
1.8345049911120306e-8
1.618248079930092e-8
1.5945576582263517e-8
1.7075680462033954e-8
1.9010117826531812e-8
2.159267961493186e-8
2.4851539730708396e-8
2.891442565002868e-8
3.397487132370056e-8
2.6414466356683113e-8
2.137458597015578e-8
1.799836280342084e-8
1.6971681937148063e-8
1.2508178884841819e-8
4.553124159488558e-9
1.8473502043245005e-9
1.0153646382124446e-9
8.559638140015618e-10
1.3519666720105188e-9
3.722283870781984e-9
1.6667090788024597e-8
1.2348945341068314e-8
8.782412137696534e-9
8.181497060846438e-9
8.750495091555702e-9
1.0324159356736113e-8
1.3294556919035804e-8
1.8776610235023404e-8
4.3612384269990386e-8
3.577416899951336e-8
1.915285097361619e-8
1.7307817255728997e-8
2.0221325483045027e-8
2.88731206784702e-8
3.314399035477674e-8
2.4993346846109687e-8
2.6135727184036694e-8
4.683921201816382e-8
3.817009058830353e-8
6.404668056166002e-8
2.209606027711787e-10
2.0592570649835716e-8
1.8058089341675512e-8
1.1944721606976328e-8
3.274661993129205e-10
8.337550465467822e-9
3.352924881550153e-9
2.636953814686903e-9
3.192461347458843e-9
2.3135877738630495e-9
2.4468646700887787e-9
5.488045204013771e-10
3.788049255019529e-11
2.0546425763003804e-10
8.358272807597798e-10
6.669478997907781e-9
9.329474594357913e-10
5.166600681498303e-11
2.0144951246494606e-10
3.4597524288125555e-11
9.833958612114264e-10
1.9854393766256485e-9
1.8249722495764536e-9
1.7249868351559158e-9
1.7161459705834202e-9
1.7313319358281026e-9
1.7354392991992831e-9
1.7050179602622805e-9
1.61477632562912e-9
1.4369599526782336e-9
8.212804274948045e-10
5.868710873383621e-10
4.277908577923703e-10
2.5681034942796177e-10
3.045017647744397e-11
7.185672214254389e-11
9.815403253823445e-11
1.1391807645038037e-10
9.971715883287985e-11
2.6665430784562213e-10
1.5085165144995216e-9
4.359589118135309e-9
1.8996340286923643e-9
1.3183852868509378e-9
1.173912401624408e-9
1.1781844547282332e-9
1.2623381054218809e-9
1.402040624145969e-9
1.5863809003751268e-9
1.811565675978036e-9
7.75275729345097e-9
1.0161316526297422e-8
8.625768098975402e-9
1.13928678875381e-8
1.9630023686347216e-8
4.171149290291659e-8
6.23424138514663e-8
8.409281381953961e-8
1.397820537079589e-7
9.633023296243356e-8
4.056631196798892e-7
1.1914078030997961e-7
3.1155369446258354e-8
1.0736971450034007e-7
1.7983471039355165e-7
1.7323154527644473e-7
9.199263078527512e-8
9.926738493115626e-10
3.84076085032409e-8
6.744558587894479e-8
9.274141918107555e-8
6.799370569396193e-8
3.2998509590229884e-8
1.504210889665937e-8
9.52051808282969e-9
1.01362024567198e-8
1.2835340936860442e-8
1.2654368901164684e-8
1.3029757274466199e-8
9.862539999190266e-9
1.3819717529179994e-9
5.636524976556542e-9
3.3218077097261843e-8
4.939084468870325e-8
4.732991146765898e-8
5.0263801840257715e-8
5.642049473918135e-8
6.625869040277229e-8
8.19809290397856e-8
1.0763800029184601e-7
1.4523341593321986e-7
1.6837177979146768e-7
4.519942334401853e-8
1.1870093820643286e-8
4.3482526258535215e-9
1.6072164409788456e-9
4.956150408106668e-10
2.756805608834844e-9
4.337901593873084e-9
2.669215219833782e-9
1.1564910319158866e-9
4.572540158910587e-10
3.152794469300357e-9
9.1968971315845e-9
3.147904980896001e-8
6.182948443087032e-8
3.3403409581175695e-8
2.966984034337808e-8
3.44727753704211e-8
5.106938869765314e-8
6.055525020099048e-8
3.173156121960665e-8
5.1040031041609864e-8
2.9130147640321042e-8
2.7732172286586082e-8
3.3849531411399814e-8
5.119846369277924e-8
9.74537065222125e-8
1.9653469884767902e-7
3.0785179612925876e-7
1.6395307347898182e-7
1.684265764812746e-7
1.9836532536699368e-7
3.895242397843508e-7
4.2121077315128193e-7
4.170289673519404e-7
1.2300494042741537e-7
1.212317580574335e-7
3.853114453882031e-7
3.647246508514844e-7
2.673988248964514e-7
2.279904977597424e-7
1.8044546988939948e-7
6.343513721268656e-10
1.9091595134994418e-10
4.866716518505683e-11
4.536671797380163e-11
3.9250375769532486e-11
2.607782441738965e-10
1.0359619880688614e-10
8.802717630310051e-11
9.236517320713824e-11
4.538533385567246e-10
5.749323621947433e-10
8.525849948823098e-10
1.1006157748498264e-9
1.1112446654183542e-9
1.0883924364157707e-9
1.127585915340183e-9
1.2292075467435245e-9
1.3904918979109004e-9
1.613230920778056e-9
1.9020559317125896e-9
5.461168618432847e-9
1.1129607002143316e-8
1.1992177677114695e-8
1.8423509101493035e-8
5.2765083866124103e-8
2.143748671922294e-8
9.8968649624919e-9
5.032094755208545e-10
1.0813641762929411e-11
0.
4.814705257085854e-14
1.205926792642489e-13
2.444417551791229e-12
9.518939077915182e-14
3.0193309994194526e-14
3.0602912375528995e-14
4.227507503936155e-14
5.890051577652637e-14
8.167809280824693e-14
1.1318384287455315e-13
2.322412205031345e-12
1.907297470474168e-12
2.1969918465321226e-12
2.70972472197344e-12
3.41409352537147e-12
4.3382656136321725e-12
5.535326697534894e-12
7.078063754105923e-12
9.059058827784409e-12
1.1590947274129391e-11
1.4803472066295322e-11
2.8498969557246984e-11
2.12220203457818e-10
2.8625844832183602e-11
5.57983313127056e-12
8.664786057815523e-12
2.080189143677356e-11
3.485343247708987e-11
5.2498104554036977e-11
7.438048701586668e-11
1.0012356388691199e-10
1.28610402611024e-10
1.5889898011387668e-10
1.9099587927330608e-10
2.258762142014526e-10
2.650962083486395e-10
3.105097490943354e-10
3.6422121066900607e-10
4.2870937152793633e-10
5.070703915024714e-10
6.033913368128106e-10
2.350329897279719e-9
1.088002621133219e-8
1.8345049911120306e-8
1.618248079930092e-8
1.5945576582263517e-8
1.7075680462033954e-8
1.9010117826531812e-8
2.159267961493186e-8
2.4851539730708396e-8
2.891442565002868e-8
3.397487132370056e-8
2.6414466356683113e-8
2.137458597015578e-8
1.799836280342084e-8
1.6971681937148063e-8
1.2508178884841819e-8
4.553124159488558e-9
1.8473502043245005e-9
1.0153646382124446e-9
8.559638140015618e-10
1.3519666720105188e-9
3.722283870781984e-9
1.6667090788024597e-8
1.2348945341068314e-8
8.782412137696534e-9
8.181497060846438e-9
8.750495091555702e-9
1.0324159356736113e-8
1.3294556919035804e-8
1.8776610235023404e-8
4.3612384269990386e-8
3.577416899951336e-8
1.915285097361619e-8
1.7307817255728997e-8
2.0221325483045027e-8
2.88731206784702e-8
3.314399035477674e-8
2.4993346846109687e-8
2.6135727184036694e-8
4.683921201816382e-8
3.817009058830353e-8
6.404668056166002e-8
2.209606027711787e-10
2.0592570649835716e-8
1.8058089341675512e-8
1.1944721606976328e-8
3.274661993129205e-10
8.337550465467822e-9
3.352924881550153e-9
2.636953814686903e-9
3.192461347458843e-9
2.3135877738630495e-9
2.4468646700887787e-9
5.488045204013771e-10
3.788049255019529e-11
2.0546425763003804e-10
8.358272807597798e-10
6.669478997907781e-9
9.329474594357913e-10
5.166600681498303e-11
2.0144951246494606e-10
3.4597524288125555e-11
9.833958612114264e-10
1.9854393766256485e-9
1.8249722495764536e-9
1.7249868351559158e-9
1.7161459705834202e-9
1.7313319358281026e-9
1.7354392991992831e-9
1.7050179602622805e-9
1.61477632562912e-9
1.4369599526782336e-9
8.212804274948045e-10
5.868710873383621e-10
4.277908577923703e-10
2.5681034942796177e-10
3.045017647744397e-11
7.185672214254389e-11
9.815403253823445e-11
1.1391807645038037e-10
9.971715883287985e-11
2.6665430784562213e-10
1.5085165144995216e-9
4.359589118135309e-9
1.8996340286923643e-9
1.3183852868509378e-9
1.173912401624408e-9
1.1781844547282332e-9
1.2623381054218809e-9
1.402040624145969e-9
1.5863809003751268e-9
1.811565675978036e-9
7.75275729345097e-9
1.0161316526297422e-8
8.625768098975402e-9
1.13928678875381e-8
1.9630023686347216e-8
4.171149290291659e-8
6.23424138514663e-8
8.409281381953961e-8
1.397820537079589e-7
9.633023296243356e-8
4.056631196798892e-7
1.1914078030997961e-7
3.1155369446258354e-8
1.0736971450034007e-7
1.7983471039355165e-7
1.7323154527644473e-7
9.199263078527512e-8
9.926738493115626e-10
3.84076085032409e-8
6.744558587894479e-8
9.274141918107555e-8
6.799370569396193e-8
3.2998509590229884e-8
1.504210889665937e-8
9.52051808282969e-9
1.01362024567198e-8
1.2835340936860442e-8
1.2654368901164684e-8
1.3029757274466199e-8
9.862539999190266e-9
1.3819717529179994e-9
5.636524976556542e-9
3.3218077097261843e-8
4.939084468870325e-8
4.732991146765898e-8
5.0263801840257715e-8
5.642049473918135e-8
6.625869040277229e-8
8.19809290397856e-8
1.0763800029184601e-7
1.4523341593321986e-7
1.6837177979146768e-7
4.519942334401853e-8
1.1870093820643286e-8
4.3482526258535215e-9
1.6072164409788456e-9
4.956150408106668e-10
2.756805608834844e-9
4.337901593873084e-9
2.669215219833782e-9
1.1564910319158866e-9
4.572540158910587e-10
3.152794469300357e-9
9.1968971315845e-9
3.147904980896001e-8
6.182948443087032e-8
3.3403409581175695e-8
2.966984034337808e-8
3.44727753704211e-8
5.106938869765314e-8
6.055525020099048e-8
3.173156121960665e-8
5.1040031041609864e-8
2.9130147640321042e-8
2.7732172286586082e-8
3.3849531411399814e-8
5.119846369277924e-8
9.74537065222125e-8
1.9653469884767902e-7
3.0785179612925876e-7
1.6395307347898182e-7
1.684265764812746e-7
1.9836532536699368e-7
3.895242397843508e-7
4.2121077315128193e-7
4.170289673519404e-7
1.2300494042741537e-7
1.212317580574335e-7
3.853114453882031e-7
3.647246508514844e-7
2.673988248964514e-7
2.279904977597424e-7
1.8044546988939948e-7
6.343513721268656e-10
1.9091595134994418e-10
4.866716518505683e-11
4.536671797380163e-11
3.9250375769532486e-11
2.607782441738965e-10
1.0359619880688614e-10
8.802717630310051e-11
9.236517320713824e-11
4.538533385567246e-10
5.749323621947433e-10
8.525849948823098e-10
1.1006157748498264e-9
1.1112446654183542e-9
1.0883924364157707e-9
1.127585915340183e-9
1.2292075467435245e-9
1.3904918979109004e-9
1.613230920778056e-9
1.9020559317125896e-9
5.461168618432847e-9
1.1129607002143316e-8
1.1992177677114695e-8
1.8423509101493035e-8
5.2765083866124103e-8
2.143748671922294e-8
9.8968649624919e-9
5.032094755208545e-10
1.0813641762929411e-11
0.
4.814705257085854e-14
1.205926792642489e-13
2.444417551791229e-12
9.518939077915182e-14
3.0193309994194526e-14
3.0602912375528995e-14
4.227507503936155e-14
5.890051577652637e-14
8.167809280824693e-14
1.1318384287455315e-13
2.322412205031345e-12
1.907297470474168e-12
2.1969918465321226e-12
2.70972472197344e-12
3.41409352537147e-12
4.3382656136321725e-12
5.535326697534894e-12
7.078063754105923e-12
9.059058827784409e-12
1.1590947274129391e-11
1.4803472066295322e-11
2.8498969557246984e-11
2.12220203457818e-10
2.8625844832183602e-11
5.57983313127056e-12
8.664786057815523e-12
2.080189143677356e-11
3.485343247708987e-11
5.2498104554036977e-11
7.438048701586668e-11
1.0012356388691199e-10
1.28610402611024e-10
1.5889898011387668e-10
1.9099587927330608e-10
2.258762142014526e-10
2.650962083486395e-10
3.105097490943354e-10
3.6422121066900607e-10
4.2870937152793633e-10
5.070703915024714e-10
6.033913368128106e-10
2.350329897279719e-9
1.088002621133219e-8
1.8345049911120306e-8
1.618248079930092e-8
1.5945576582263517e-8
1.7075680462033954e-8
1.9010117826531812e-8
2.159267961493186e-8
2.4851539730708396e-8
2.891442565002868e-8
3.397487132370056e-8
2.6414466356683113e-8
2.137458597015578e-8
1.799836280342084e-8
1.6971681937148063e-8
1.2508178884841819e-8
4.553124159488558e-9
1.8473502043245005e-9
1.0153646382124446e-9
8.559638140015618e-10
1.3519666720105188e-9
3.722283870781984e-9
1.6667090788024597e-8
1.2348945341068314e-8
8.782412137696534e-9
8.181497060846438e-9
8.750495091555702e-9
1.0324159356736113e-8
1.3294556919035804e-8
1.8776610235023404e-8
4.3612384269990386e-8
3.577416899951336e-8
1.915285097361619e-8
1.7307817255728997e-8
2.0221325483045027e-8
2.88731206784702e-8
3.314399035477674e-8
2.4993346846109687e-8
2.6135727184036694e-8
4.683921201816382e-8
3.817009058830353e-8
6.404668056166002e-8
2.209606027711787e-10
2.0592570649835716e-8
1.8058089341675512e-8
1.1944721606976328e-8
3.274661993129205e-10
8.337550465467822e-9
3.352924881550153e-9
2.636953814686903e-9
3.192461347458843e-9
2.3135877738630495e-9
2.4468646700887787e-9
5.488045204013771e-10
3.788049255019529e-11
2.0546425763003804e-10
8.358272807597798e-10
6.669478997907781e-9
9.329474594357913e-10
5.166600681498303e-11
2.0144951246494606e-10
3.4597524288125555e-11
9.833958612114264e-10
1.9854393766256485e-9
1.8249722495764536e-9
1.7249868351559158e-9
1.7161459705834202e-9
1.7313319358281026e-9
1.7354392991992831e-9
1.7050179602622805e-9
1.61477632562912e-9
1.4369599526782336e-9
8.212804274948045e-10
5.868710873383621e-10
4.277908577923703e-10
2.5681034942796177e-10
3.045017647744397e-11
7.185672214254389e-11
9.815403253823445e-11
1.1391807645038037e-10
9.971715883287985e-11
2.6665430784562213e-10
1.5085165144995216e-9
4.359589118135309e-9
1.8996340286923643e-9
1.3183852868509378e-9
1.173912401624408e-9
1.1781844547282332e-9
1.2623381054218809e-9
1.402040624145969e-9
1.5863809003751268e-9
1.811565675978036e-9
7.75275729345097e-9
1.0161316526297422e-8
8.625768098975402e-9
1.13928678875381e-8
1.9630023686347216e-8
4.171149290291659e-8
6.23424138514663e-8
8.409281381953961e-8
1.397820537079589e-7
9.633023296243356e-8
4.056631196798892e-7
1.1914078030997961e-7
3.1155369446258354e-8
1.0736971450034007e-7
1.7983471039355165e-7
1.7323154527644473e-7
9.199263078527512e-8
9.926738493115626e-10
3.84076085032409e-8
6.744558587894479e-8
9.274141918107555e-8
6.799370569396193e-8
3.2998509590229884e-8
1.504210889665937e-8
9.52051808282969e-9
1.01362024567198e-8
1.2835340936860442e-8
1.2654368901164684e-8
1.3029757274466199e-8
9.862539999190266e-9
1.3819717529179994e-9
5.636524976556542e-9
3.3218077097261843e-8
4.939084468870325e-8
4.732991146765898e-8
5.0263801840257715e-8
5.642049473918135e-8
6.625869040277229e-8
8.19809290397856e-8
1.0763800029184601e-7
1.4523341593321986e-7
1.6837177979146768e-7
4.519942334401853e-8
1.1870093820643286e-8
4.3482526258535215e-9
1.6072164409788456e-9
4.956150408106668e-10
2.756805608834844e-9
4.337901593873084e-9
2.669215219833782e-9
1.1564910319158866e-9
4.572540158910587e-10
3.152794469300357e-9
9.1968971315845e-9
3.147904980896001e-8
6.182948443087032e-8
3.3403409581175695e-8
2.966984034337808e-8
3.44727753704211e-8
5.106938869765314e-8
6.055525020099048e-8
3.173156121960665e-8
5.1040031041609864e-8
2.9130147640321042e-8
2.7732172286586082e-8
3.3849531411399814e-8
5.119846369277924e-8
9.74537065222125e-8
1.9653469884767902e-7
3.0785179612925876e-7
1.6395307347898182e-7
1.684265764812746e-7
1.9836532536699368e-7
3.895242397843508e-7
4.2121077315128193e-7
4.170289673519404e-7
1.2300494042741537e-7
1.212317580574335e-7
3.853114453882031e-7
3.647246508514844e-7
2.673988248964514e-7
2.279904977597424e-7
1.8044546988939948e-7
6.343513721268656e-10
1.9091595134994418e-10
4.866716518505683e-11
4.536671797380163e-11
3.9250375769532486e-11
2.607782441738965e-10
1.0359619880688614e-10
8.802717630310051e-11
9.236517320713824e-11
4.538533385567246e-10
5.749323621947433e-10
8.525849948823098e-10
1.1006157748498264e-9
1.1112446654183542e-9
1.0883924364157707e-9
1.127585915340183e-9
1.2292075467435245e-9
1.3904918979109004e-9
1.613230920778056e-9
1.9020559317125896e-9
5.461168618432847e-9
1.1129607002143316e-8
1.1992177677114695e-8
1.8423509101493035e-8
5.2765083866124103e-8
2.143748671922294e-8
9.8968649624919e-9
5.032094755208545e-10
1.0813641762929411e-11
0.
4.814705257085854e-14
1.205926792642489e-13
2.444417551791229e-12
9.518939077915182e-14
3.0193309994194526e-14
3.0602912375528995e-14
4.227507503936155e-14
5.890051577652637e-14
8.167809280824693e-14
1.1318384287455315e-13
2.322412205031345e-12
1.907297470474168e-12
2.1969918465321226e-12
2.70972472197344e-12
3.41409352537147e-12
4.3382656136321725e-12
5.535326697534894e-12
7.078063754105923e-12
9.059058827784409e-12
1.1590947274129391e-11
1.4803472066295322e-11
2.8498969557246984e-11
2.12220203457818e-10
2.8625844832183602e-11
5.57983313127056e-12
8.664786057815523e-12
2.080189143677356e-11
3.485343247708987e-11
5.2498104554036977e-11
7.438048701586668e-11
1.0012356388691199e-10
1.28610402611024e-10
1.5889898011387668e-10
1.9099587927330608e-10
2.258762142014526e-10
2.650962083486395e-10
3.105097490943354e-10
3.6422121066900607e-10
4.2870937152793633e-10
5.070703915024714e-10
6.033913368128106e-10
2.350329897279719e-9
1.088002621133219e-8
1.8345049911120306e-8
1.618248079930092e-8
1.5945576582263517e-8
1.7075680462033954e-8
1.9010117826531812e-8
2.159267961493186e-8
2.4851539730708396e-8
2.891442565002868e-8
3.397487132370056e-8
2.6414466356683113e-8
2.137458597015578e-8
1.799836280342084e-8
1.6971681937148063e-8
1.2508178884841819e-8
4.553124159488558e-9
1.8473502043245005e-9
1.0153646382124446e-9
8.559638140015618e-10
1.3519666720105188e-9
3.722283870781984e-9
1.6667090788024597e-8
1.2348945341068314e-8
8.782412137696534e-9
8.181497060846438e-9
8.750495091555702e-9
1.0324159356736113e-8
1.3294556919035804e-8
1.8776610235023404e-8
4.3612384269990386e-8
3.577416899951336e-8
1.915285097361619e-8
1.7307817255728997e-8
2.0221325483045027e-8
2.88731206784702e-8
3.314399035477674e-8
2.4993346846109687e-8
2.6135727184036694e-8
4.683921201816382e-8
3.817009058830353e-8
6.404668056166002e-8
2.209606027711787e-10
2.0592570649835716e-8
1.8058089341675512e-8
1.1944721606976328e-8
3.274661993129205e-10
8.337550465467822e-9
3.352924881550153e-9
2.636953814686903e-9
3.192461347458843e-9
2.3135877738630495e-9
2.4468646700887787e-9
5.488045204013771e-10
3.788049255019529e-11
2.0546425763003804e-10
8.358272807597798e-10
6.669478997907781e-9
9.329474594357913e-10
5.166600681498303e-11
2.0144951246494606e-10
3.4597524288125555e-11
9.833958612114264e-10
1.9854393766256485e-9
1.8249722495764536e-9
1.7249868351559158e-9
1.7161459705834202e-9
1.7313319358281026e-9
1.7354392991992831e-9
1.7050179602622805e-9
1.61477632562912e-9
1.4369599526782336e-9
8.212804274948045e-10
5.868710873383621e-10
4.277908577923703e-10
2.5681034942796177e-10
3.045017647744397e-11
7.185672214254389e-11
9.815403253823445e-11
1.1391807645038037e-10
9.971715883287985e-11
2.6665430784562213e-10
1.5085165144995216e-9
4.359589118135309e-9
1.8996340286923643e-9
1.3183852868509378e-9
1.173912401624408e-9
1.1781844547282332e-9
1.2623381054218809e-9
1.402040624145969e-9
1.5863809003751268e-9
1.811565675978036e-9
7.75275729345097e-9
1.0161316526297422e-8
8.625768098975402e-9
1.13928678875381e-8
1.9630023686347216e-8
4.171149290291659e-8
6.23424138514663e-8
8.409281381953961e-8
1.397820537079589e-7
9.633023296243356e-8
4.056631196798892e-7
1.1914078030997961e-7
3.1155369446258354e-8
1.0736971450034007e-7
1.7983471039355165e-7
1.7323154527644473e-7
9.199263078527512e-8
9.926738493115626e-10
3.84076085032409e-8
6.744558587894479e-8
9.274141918107555e-8
6.799370569396193e-8
3.2998509590229884e-8
1.504210889665937e-8
9.52051808282969e-9
1.01362024567198e-8
1.2835340936860442e-8
1.2654368901164684e-8
1.3029757274466199e-8
9.862539999190266e-9
1.3819717529179994e-9
5.636524976556542e-9
3.3218077097261843e-8
4.939084468870325e-8
4.732991146765898e-8
5.0263801840257715e-8
5.642049473918135e-8
6.625869040277229e-8
8.19809290397856e-8
1.0763800029184601e-7
1.4523341593321986e-7
1.6837177979146768e-7
4.519942334401853e-8
1.1870093820643286e-8
4.3482526258535215e-9
1.6072164409788456e-9
4.956150408106668e-10
2.756805608834844e-9
4.337901593873084e-9
2.669215219833782e-9
1.1564910319158866e-9
4.572540158910587e-10
3.152794469300357e-9
9.1968971315845e-9
3.147904980896001e-8
6.182948443087032e-8
3.3403409581175695e-8
2.966984034337808e-8
3.44727753704211e-8
5.106938869765314e-8
6.055525020099048e-8
3.173156121960665e-8
5.1040031041609864e-8
2.9130147640321042e-8
2.7732172286586082e-8
3.3849531411399814e-8
5.119846369277924e-8
9.74537065222125e-8
1.9653469884767902e-7
3.0785179612925876e-7
1.6395307347898182e-7
1.684265764812746e-7
1.9836532536699368e-7
3.895242397843508e-7
4.2121077315128193e-7
4.170289673519404e-7
1.2300494042741537e-7
1.212317580574335e-7
3.853114453882031e-7
3.647246508514844e-7
2.673988248964514e-7
2.279904977597424e-7
1.8044546988939948e-7
6.343513721268656e-10
1.9091595134994418e-10
4.866716518505683e-11
4.536671797380163e-11
3.9250375769532486e-11
2.607782441738965e-10
1.0359619880688614e-10
8.802717630310051e-11
9.236517320713824e-11
4.538533385567246e-10
5.749323621947433e-10
8.525849948823098e-10
1.1006157748498264e-9
1.1112446654183542e-9
1.0883924364157707e-9
1.127585915340183e-9
1.2292075467435245e-9
1.3904918979109004e-9
1.613230920778056e-9
1.9020559317125896e-9
5.461168618432847e-9
1.1129607002143316e-8
1.1992177677114695e-8
1.8423509101493035e-8
5.2765083866124103e-8
2.143748671922294e-8
9.8968649624919e-9
5.032094755208545e-10
1.0813641762929411e-11
0.
4.814705257085854e-14
1.205926792642489e-13
2.444417551791229e-12
9.518939077915182e-14
3.0193309994194526e-14
3.0602912375528995e-14
4.227507503936155e-14
5.890051577652637e-14
8.167809280824693e-14
1.1318384287455315e-13
2.322412205031345e-12
1.907297470474168e-12
2.1969918465321226e-12
2.70972472197344e-12
3.41409352537147e-12
4.3382656136321725e-12
5.535326697534894e-12
7.078063754105923e-12
9.059058827784409e-12
1.1590947274129391e-11
1.4803472066295322e-11
2.8498969557246984e-11
2.12220203457818e-10
2.8625844832183602e-11
5.57983313127056e-12
8.664786057815523e-12
2.080189143677356e-11
3.485343247708987e-11
5.2498104554036977e-11
7.438048701586668e-11
1.0012356388691199e-10
1.28610402611024e-10
1.5889898011387668e-10
1.9099587927330608e-10
2.258762142014526e-10
2.650962083486395e-10
3.105097490943354e-10
3.6422121066900607e-10
4.2870937152793633e-10
5.070703915024714e-10
6.033913368128106e-10
2.350329897279719e-9
1.088002621133219e-8
1.8345049911120306e-8
1.618248079930092e-8
1.5945576582263517e-8
1.7075680462033954e-8
1.9010117826531812e-8
2.159267961493186e-8
2.4851539730708396e-8
2.891442565002868e-8
3.397487132370056e-8
2.6414466356683113e-8
2.137458597015578e-8
1.799836280342084e-8
1.6971681937148063e-8
1.2508178884841819e-8
4.553124159488558e-9
1.8473502043245005e-9
1.0153646382124446e-9
8.559638140015618e-10
1.3519666720105188e-9
3.722283870781984e-9
1.6667090788024597e-8
1.2348945341068314e-8
8.782412137696534e-9
8.181497060846438e-9
8.750495091555702e-9
1.0324159356736113e-8
1.3294556919035804e-8
1.8776610235023404e-8
4.3612384269990386e-8
3.577416899951336e-8
1.915285097361619e-8
1.7307817255728997e-8
2.0221325483045027e-8
2.88731206784702e-8
3.314399035477674e-8
2.4993346846109687e-8
2.6135727184036694e-8
4.683921201816382e-8
3.817009058830353e-8
6.404668056166002e-8
2.209606027711787e-10
2.0592570649835716e-8
1.8058089341675512e-8
1.1944721606976328e-8
3.274661993129205e-10
8.337550465467822e-9
3.352924881550153e-9
2.636953814686903e-9
3.192461347458843e-9
2.3135877738630495e-9
2.4468646700887787e-9
5.488045204013771e-10
3.788049255019529e-11
2.0546425763003804e-10
8.358272807597798e-10
6.669478997907781e-9
9.329474594357913e-10
5.166600681498303e-11
2.0144951246494606e-10
3.4597524288125555e-11
9.833958612114264e-10
1.9854393766256485e-9
1.8249722495764536e-9
1.7249868351559158e-9
1.7161459705834202e-9
1.7313319358281026e-9
1.7354392991992831e-9
1.7050179602622805e-9
1.61477632562912e-9
1.4369599526782336e-9
8.212804274948045e-10
5.868710873383621e-10
4.277908577923703e-10
2.5681034942796177e-10
3.045017647744397e-11
7.185672214254389e-11
9.815403253823445e-11
1.1391807645038037e-10
9.971715883287985e-11
2.6665430784562213e-10
1.5085165144995216e-9
4.359589118135309e-9
1.8996340286923643e-9
1.3183852868509378e-9
1.173912401624408e-9
1.1781844547282332e-9
1.2623381054218809e-9
1.402040624145969e-9
1.5863809003751268e-9
1.811565675978036e-9
7.75275729345097e-9
1.0161316526297422e-8
8.625768098975402e-9
1.13928678875381e-8
1.9630023686347216e-8
4.171149290291659e-8
6.23424138514663e-8
8.409281381953961e-8
1.397820537079589e-7
9.633023296243356e-8
4.056631196798892e-7
1.1914078030997961e-7
3.1155369446258354e-8
1.0736971450034007e-7
1.7983471039355165e-7
1.7323154527644473e-7
9.199263078527512e-8
9.926738493115626e-10
3.84076085032409e-8
6.744558587894479e-8
9.274141918107555e-8
6.799370569396193e-8
3.2998509590229884e-8
1.504210889665937e-8
9.52051808282969e-9
1.01362024567198e-8
1.2835340936860442e-8
1.2654368901164684e-8
1.3029757274466199e-8
9.862539999190266e-9
1.3819717529179994e-9
5.636524976556542e-9
3.3218077097261843e-8
4.939084468870325e-8
4.732991146765898e-8
5.0263801840257715e-8
5.642049473918135e-8
6.625869040277229e-8
8.19809290397856e-8
1.0763800029184601e-7
1.4523341593321986e-7
1.6837177979146768e-7
4.519942334401853e-8
1.1870093820643286e-8
4.3482526258535215e-9
1.6072164409788456e-9
4.956150408106668e-10
2.756805608834844e-9
4.337901593873084e-9
2.669215219833782e-9
1.1564910319158866e-9
4.572540158910587e-10
3.152794469300357e-9
9.1968971315845e-9
3.147904980896001e-8
6.182948443087032e-8
3.3403409581175695e-8
2.966984034337808e-8
3.44727753704211e-8
5.106938869765314e-8
6.055525020099048e-8
3.173156121960665e-8
5.1040031041609864e-8
2.9130147640321042e-8
2.7732172286586082e-8
3.3849531411399814e-8
5.119846369277924e-8
9.74537065222125e-8
1.9653469884767902e-7
3.0785179612925876e-7
1.6395307347898182e-7
1.684265764812746e-7
1.9836532536699368e-7
3.895242397843508e-7
4.2121077315128193e-7
4.170289673519404e-7
1.2300494042741537e-7
1.212317580574335e-7
3.853114453882031e-7
3.647246508514844e-7
2.673988248964514e-7
2.279904977597424e-7
1.8044546988939948e-7
6.343513721268656e-10
1.9091595134994418e-10
4.866716518505683e-11
4.536671797380163e-11
3.9250375769532486e-11
2.607782441738965e-10
1.0359619880688614e-10
8.802717630310051e-11
9.236517320713824e-11
4.538533385567246e-10
5.749323621947433e-10
8.525849948823098e-10
1.1006157748498264e-9
1.1112446654183542e-9
1.0883924364157707e-9
1.127585915340183e-9
1.2292075467435245e-9
1.3904918979109004e-9
1.613230920778056e-9
1.9020559317125896e-9
5.461168618432847e-9
1.1129607002143316e-8
1.1992177677114695e-8
1.8423509101493035e-8
5.2765083866124103e-8
2.143748671922294e-8
9.8968649624919e-9
5.032094755208545e-10
1.0813641762929411e-11
0.
4.814705257085854e-14
1.205926792642489e-13
2.444417551791229e-12
9.518939077915182e-14
3.0193309994194526e-14
3.0602912375528995e-14
4.227507503936155e-14
5.890051577652637e-14
8.167809280824693e-14
1.1318384287455315e-13
2.322412205031345e-12
1.907297470474168e-12
2.1969918465321226e-12
2.70972472197344e-12
3.41409352537147e-12
4.3382656136321725e-12
5.535326697534894e-12
7.078063754105923e-12
9.059058827784409e-12
1.1590947274129391e-11
1.4803472066295322e-11
2.8498969557246984e-11
2.12220203457818e-10
2.8625844832183602e-11
5.57983313127056e-12
8.664786057815523e-12
2.080189143677356e-11
3.485343247708987e-11
5.2498104554036977e-11
7.438048701586668e-11
1.0012356388691199e-10
1.28610402611024e-10
1.5889898011387668e-10
1.9099587927330608e-10
2.258762142014526e-10
2.650962083486395e-10
3.105097490943354e-10
3.6422121066900607e-10
4.2870937152793633e-10
5.070703915024714e-10
6.033913368128106e-10
2.350329897279719e-9
1.088002621133219e-8
1.8345049911120306e-8
1.618248079930092e-8
1.5945576582263517e-8
1.7075680462033954e-8
1.9010117826531812e-8
2.159267961493186e-8
2.4851539730708396e-8
2.891442565002868e-8
3.397487132370056e-8
2.6414466356683113e-8
2.137458597015578e-8
1.799836280342084e-8
1.6971681937148063e-8
1.2508178884841819e-8
4.553124159488558e-9
1.8473502043245005e-9
1.0153646382124446e-9
8.559638140015618e-10
1.3519666720105188e-9
3.722283870781984e-9
1.6667090788024597e-8
1.2348945341068314e-8
8.782412137696534e-9
8.181497060846438e-9
8.750495091555702e-9
1.0324159356736113e-8
1.3294556919035804e-8
1.8776610235023404e-8
4.3612384269990386e-8
3.577416899951336e-8
1.915285097361619e-8
1.7307817255728997e-8
2.0221325483045027e-8
2.88731206784702e-8
3.314399035477674e-8
2.4993346846109687e-8
2.6135727184036694e-8
4.683921201816382e-8
3.817009058830353e-8
6.404668056166002e-8
2.209606027711787e-10
2.0592570649835716e-8
1.8058089341675512e-8
1.1944721606976328e-8
3.274661993129205e-10
8.337550465467822e-9
3.352924881550153e-9
2.636953814686903e-9
3.192461347458843e-9
2.3135877738630495e-9
2.4468646700887787e-9
5.488045204013771e-10
3.788049255019529e-11
2.0546425763003804e-10
8.358272807597798e-10
6.669478997907781e-9
9.329474594357913e-10
5.166600681498303e-11
2.0144951246494606e-10
3.4597524288125555e-11
9.833958612114264e-10
1.9854393766256485e-9
1.8249722495764536e-9
1.7249868351559158e-9
1.7161459705834202e-9
1.7313319358281026e-9
1.7354392991992831e-9
1.7050179602622805e-9
1.61477632562912e-9
1.4369599526782336e-9
8.212804274948045e-10
5.868710873383621e-10
4.277908577923703e-10
2.5681034942796177e-10
3.045017647744397e-11
7.185672214254389e-11
9.815403253823445e-11
1.1391807645038037e-10
9.971715883287985e-11
2.6665430784562213e-10
1.5085165144995216e-9
4.359589118135309e-9
1.8996340286923643e-9
1.3183852868509378e-9
1.173912401624408e-9
1.1781844547282332e-9
1.2623381054218809e-9
1.402040624145969e-9
1.5863809003751268e-9
1.811565675978036e-9
7.75275729345097e-9
1.0161316526297422e-8
8.625768098975402e-9
1.13928678875381e-8
1.9630023686347216e-8
4.171149290291659e-8
6.23424138514663e-8
8.409281381953961e-8
1.397820537079589e-7
9.633023296243356e-8
4.056631196798892e-7
1.1914078030997961e-7
3.1155369446258354e-8
1.0736971450034007e-7
1.7983471039355165e-7
1.7323154527644473e-7
9.199263078527512e-8
9.926738493115626e-10
3.84076085032409e-8
6.744558587894479e-8
9.274141918107555e-8
6.799370569396193e-8
3.2998509590229884e-8
1.504210889665937e-8
9.52051808282969e-9
1.01362024567198e-8
1.2835340936860442e-8
1.2654368901164684e-8
1.3029757274466199e-8
9.862539999190266e-9
1.3819717529179994e-9
5.636524976556542e-9
3.3218077097261843e-8
4.939084468870325e-8
4.732991146765898e-8
5.0263801840257715e-8
5.642049473918135e-8
6.625869040277229e-8
8.19809290397856e-8
1.0763800029184601e-7
1.4523341593321986e-7
1.6837177979146768e-7
4.519942334401853e-8
1.1870093820643286e-8
4.3482526258535215e-9
1.6072164409788456e-9
4.956150408106668e-10
2.756805608834844e-9
4.337901593873084e-9
2.669215219833782e-9
1.1564910319158866e-9
4.572540158910587e-10
3.152794469300357e-9
9.1968971315845e-9
3.147904980896001e-8
6.182948443087032e-8
3.3403409581175695e-8
2.966984034337808e-8
3.44727753704211e-8
5.106938869765314e-8
6.055525020099048e-8
3.173156121960665e-8
5.1040031041609864e-8
2.9130147640321042e-8
2.7732172286586082e-8
3.3849531411399814e-8
5.119846369277924e-8
9.74537065222125e-8
1.9653469884767902e-7
3.0785179612925876e-7
1.6395307347898182e-7
1.684265764812746e-7
1.9836532536699368e-7
3.895242397843508e-7
4.2121077315128193e-7
4.170289673519404e-7
1.2300494042741537e-7
1.212317580574335e-7
3.853114453882031e-7
3.647246508514844e-7
2.673988248964514e-7
2.279904977597424e-7
1.8044546988939948e-7
6.343513721268656e-10
1.9091595134994418e-10
4.866716518505683e-11
4.536671797380163e-11
3.9250375769532486e-11
2.607782441738965e-10
1.0359619880688614e-10
8.802717630310051e-11
9.236517320713824e-11
4.538533385567246e-10
5.749323621947433e-10
8.525849948823098e-10
1.1006157748498264e-9
1.1112446654183542e-9
1.0883924364157707e-9
1.127585915340183e-9
1.2292075467435245e-9
1.3904918979109004e-9
1.613230920778056e-9
1.9020559317125896e-9
5.461168618432847e-9
1.1129607002143316e-8
1.1992177677114695e-8
1.8423509101493035e-8
5.2765083866124103e-8
2.143748671922294e-8
9.8968649624919e-9
5.032094755208545e-10
1.0813641762929411e-11
0.
4.814705257085854e-14
1.205926792642489e-13
2.444417551791229e-12
9.518939077915182e-14
3.0193309994194526e-14
3.0602912375528995e-14
4.227507503936155e-14
5.890051577652637e-14
8.167809280824693e-14
1.1318384287455315e-13
2.322412205031345e-12
1.907297470474168e-12
2.1969918465321226e-12
2.70972472197344e-12
3.41409352537147e-12
4.3382656136321725e-12
5.535326697534894e-12
7.078063754105923e-12
9.059058827784409e-12
1.1590947274129391e-11
1.4803472066295322e-11
2.8498969557246984e-11
2.12220203457818e-10
2.8625844832183602e-11
5.57983313127056e-12
8.664786057815523e-12
2.080189143677356e-11
3.485343247708987e-11
5.2498104554036977e-11
7.438048701586668e-11
1.0012356388691199e-10
1.28610402611024e-10
1.5889898011387668e-10
1.9099587927330608e-10
2.258762142014526e-10
2.650962083486395e-10
3.105097490943354e-10
3.6422121066900607e-10
4.2870937152793633e-10
5.070703915024714e-10
6.033913368128106e-10
2.350329897279719e-9
1.088002621133219e-8
1.8345049911120306e-8
1.618248079930092e-8
1.5945576582263517e-8
1.7075680462033954e-8
1.9010117826531812e-8
2.159267961493186e-8
2.4851539730708396e-8
2.891442565002868e-8
3.397487132370056e-8
2.6414466356683113e-8
2.137458597015578e-8
1.799836280342084e-8
1.6971681937148063e-8
1.2508178884841819e-8
4.553124159488558e-9
1.8473502043245005e-9
1.0153646382124446e-9
8.559638140015618e-10
1.3519666720105188e-9
3.722283870781984e-9
1.6667090788024597e-8
1.2348945341068314e-8
8.782412137696534e-9
8.181497060846438e-9
8.750495091555702e-9
1.0324159356736113e-8
1.3294556919035804e-8
1.8776610235023404e-8
4.3612384269990386e-8
3.577416899951336e-8
1.915285097361619e-8
1.7307817255728997e-8
2.0221325483045027e-8
2.88731206784702e-8
3.314399035477674e-8
2.4993346846109687e-8
2.6135727184036694e-8
4.683921201816382e-8
3.817009058830353e-8
6.404668056166002e-8
2.209606027711787e-10
2.0592570649835716e-8
1.8058089341675512e-8
1.1944721606976328e-8
3.274661993129205e-10
8.337550465467822e-9
3.352924881550153e-9
2.636953814686903e-9
3.192461347458843e-9
2.3135877738630495e-9
2.4468646700887787e-9
5.488045204013771e-10
3.788049255019529e-11
2.0546425763003804e-10
8.358272807597798e-10
6.669478997907781e-9
9.329474594357913e-10
5.166600681498303e-11
2.0144951246494606e-10
3.4597524288125555e-11
9.833958612114264e-10
1.9854393766256485e-9
1.8249722495764536e-9
1.7249868351559158e-9
1.7161459705834202e-9
1.7313319358281026e-9
1.7354392991992831e-9
1.7050179602622805e-9
1.61477632562912e-9
1.4369599526782336e-9
8.212804274948045e-10
5.868710873383621e-10
4.277908577923703e-10
2.5681034942796177e-10
3.045017647744397e-11
7.185672214254389e-11
9.815403253823445e-11
1.1391807645038037e-10
9.971715883287985e-11
2.6665430784562213e-10
1.5085165144995216e-9
4.359589118135309e-9
1.8996340286923643e-9
1.3183852868509378e-9
1.173912401624408e-9
1.1781844547282332e-9
1.2623381054218809e-9
1.402040624145969e-9
1.5863809003751268e-9
1.811565675978036e-9
7.75275729345097e-9
1.0161316526297422e-8
8.625768098975402e-9
1.13928678875381e-8
1.9630023686347216e-8
4.171149290291659e-8
6.23424138514663e-8
8.409281381953961e-8
1.397820537079589e-7
9.633023296243356e-8
4.056631196798892e-7
1.1914078030997961e-7
3.1155369446258354e-8
1.0736971450034007e-7
1.7983471039355165e-7
1.7323154527644473e-7
9.199263078527512e-8
9.926738493115626e-10
3.84076085032409e-8
6.744558587894479e-8
9.274141918107555e-8
6.799370569396193e-8
3.2998509590229884e-8
1.504210889665937e-8
9.52051808282969e-9
1.01362024567198e-8
1.2835340936860442e-8
1.2654368901164684e-8
1.3029757274466199e-8
9.862539999190266e-9
1.3819717529179994e-9
5.636524976556542e-9
3.3218077097261843e-8
4.939084468870325e-8
4.732991146765898e-8
5.0263801840257715e-8
5.642049473918135e-8
6.625869040277229e-8
8.19809290397856e-8
1.0763800029184601e-7
1.4523341593321986e-7
1.6837177979146768e-7
4.519942334401853e-8
1.1870093820643286e-8
4.3482526258535215e-9
1.6072164409788456e-9
4.956150408106668e-10
2.756805608834844e-9
4.337901593873084e-9
2.669215219833782e-9
1.1564910319158866e-9
4.572540158910587e-10
3.152794469300357e-9
9.1968971315845e-9
3.147904980896001e-8
6.182948443087032e-8
3.3403409581175695e-8
2.966984034337808e-8
3.44727753704211e-8
5.106938869765314e-8
6.055525020099048e-8
3.173156121960665e-8
5.1040031041609864e-8
2.9130147640321042e-8
2.7732172286586082e-8
3.3849531411399814e-8
5.119846369277924e-8
9.74537065222125e-8
1.9653469884767902e-7
3.0785179612925876e-7
1.6395307347898182e-7
1.684265764812746e-7
1.9836532536699368e-7
3.895242397843508e-7
4.2121077315128193e-7
4.170289673519404e-7
1.2300494042741537e-7
1.212317580574335e-7
3.853114453882031e-7
3.647246508514844e-7
2.673988248964514e-7
2.279904977597424e-7
1.8044546988939948e-7
6.343513721268656e-10
1.9091595134994418e-10
4.866716518505683e-11
4.536671797380163e-11
3.9250375769532486e-11
2.607782441738965e-10
1.0359619880688614e-10
8.802717630310051e-11
9.236517320713824e-11
4.538533385567246e-10
5.749323621947433e-10
8.525849948823098e-10
1.1006157748498264e-9
1.1112446654183542e-9
1.0883924364157707e-9
1.127585915340183e-9
1.2292075467435245e-9
1.3904918979109004e-9
1.613230920778056e-9
1.9020559317125896e-9
5.461168618432847e-9
1.1129607002143316e-8
1.1992177677114695e-8
1.8423509101493035e-8
5.2765083866124103e-8
2.143748671922294e-8
9.8968649624919e-9
5.032094755208545e-10
1.0813641762929411e-11
0.
4.814705257085854e-14
1.205926792642489e-13
2.444417551791229e-12
9.518939077915182e-14
3.0193309994194526e-14
3.0602912375528995e-14
4.227507503936155e-14
5.890051577652637e-14
8.167809280824693e-14
1.1318384287455315e-13
2.322412205031345e-12
1.907297470474168e-12
2.1969918465321226e-12
2.70972472197344e-12
3.41409352537147e-12
4.3382656136321725e-12
5.535326697534894e-12
7.078063754105923e-12
9.059058827784409e-12
1.1590947274129391e-11
1.4803472066295322e-11
2.8498969557246984e-11
2.12220203457818e-10
2.8625844832183602e-11
5.57983313127056e-12
8.664786057815523e-12
2.080189143677356e-11
3.485343247708987e-11
5.2498104554036977e-11
7.438048701586668e-11
1.0012356388691199e-10
1.28610402611024e-10
1.5889898011387668e-10
1.9099587927330608e-10
2.258762142014526e-10
2.650962083486395e-10
3.105097490943354e-10
3.6422121066900607e-10
4.2870937152793633e-10
5.070703915024714e-10
6.033913368128106e-10
2.350329897279719e-9
1.088002621133219e-8
1.8345049911120306e-8
1.618248079930092e-8
1.5945576582263517e-8
1.7075680462033954e-8
1.9010117826531812e-8
2.159267961493186e-8
2.4851539730708396e-8
2.891442565002868e-8
3.397487132370056e-8
2.6414466356683113e-8
2.137458597015578e-8
1.799836280342084e-8
1.6971681937148063e-8
1.2508178884841819e-8
4.553124159488558e-9
1.8473502043245005e-9
1.0153646382124446e-9
8.559638140015618e-10
1.3519666720105188e-9
3.722283870781984e-9
1.6667090788024597e-8
1.2348945341068314e-8
8.782412137696534e-9
8.181497060846438e-9
8.750495091555702e-9
1.0324159356736113e-8
1.3294556919035804e-8
1.8776610235023404e-8
4.3612384269990386e-8
3.577416899951336e-8
1.915285097361619e-8
1.7307817255728997e-8
2.0221325483045027e-8
2.88731206784702e-8
3.314399035477674e-8
2.4993346846109687e-8
2.6135727184036694e-8
4.683921201816382e-8
3.817009058830353e-8
6.404668056166002e-8
2.209606027711787e-10
2.0592570649835716e-8
1.8058089341675512e-8
1.1944721606976328e-8
3.274661993129205e-10
8.337550465467822e-9
3.352924881550153e-9
2.636953814686903e-9
3.192461347458843e-9
2.3135877738630495e-9
2.4468646700887787e-9
5.488045204013771e-10
3.788049255019529e-11
2.0546425763003804e-10
8.358272807597798e-10
6.669478997907781e-9
9.329474594357913e-10
5.166600681498303e-11
2.0144951246494606e-10
3.4597524288125555e-11
9.833958612114264e-10
1.9854393766256485e-9
1.8249722495764536e-9
1.7249868351559158e-9
1.7161459705834202e-9
1.7313319358281026e-9
1.7354392991992831e-9
1.7050179602622805e-9
1.61477632562912e-9
1.4369599526782336e-9
8.212804274948045e-10
5.868710873383621e-10
4.277908577923703e-10
2.5681034942796177e-10
3.045017647744397e-11
7.185672214254389e-11
9.815403253823445e-11
1.1391807645038037e-10
9.971715883287985e-11
2.6665430784562213e-10
1.5085165144995216e-9
4.359589118135309e-9
1.8996340286923643e-9
1.3183852868509378e-9
1.173912401624408e-9
1.1781844547282332e-9
1.2623381054218809e-9
1.402040624145969e-9
1.5863809003751268e-9
1.811565675978036e-9
7.75275729345097e-9
1.0161316526297422e-8
8.625768098975402e-9
1.13928678875381e-8
1.9630023686347216e-8
4.171149290291659e-8
6.23424138514663e-8
8.409281381953961e-8
1.397820537079589e-7
9.633023296243356e-8
4.056631196798892e-7
1.1914078030997961e-7
3.1155369446258354e-8
1.0736971450034007e-7
1.7983471039355165e-7
1.7323154527644473e-7
9.199263078527512e-8
9.926738493115626e-10
3.84076085032409e-8
6.744558587894479e-8
9.274141918107555e-8
6.799370569396193e-8
3.2998509590229884e-8
1.504210889665937e-8
9.52051808282969e-9
1.01362024567198e-8
1.2835340936860442e-8
1.2654368901164684e-8
1.3029757274466199e-8
9.862539999190266e-9
1.3819717529179994e-9
5.636524976556542e-9
3.3218077097261843e-8
4.939084468870325e-8
4.732991146765898e-8
5.0263801840257715e-8
5.642049473918135e-8
6.625869040277229e-8
8.19809290397856e-8
1.0763800029184601e-7
1.4523341593321986e-7
1.6837177979146768e-7
4.519942334401853e-8
1.1870093820643286e-8
4.3482526258535215e-9
1.6072164409788456e-9
4.956150408106668e-10
2.756805608834844e-9
4.337901593873084e-9
2.669215219833782e-9
1.1564910319158866e-9
4.572540158910587e-10
3.152794469300357e-9
9.1968971315845e-9
3.147904980896001e-8
6.182948443087032e-8
3.3403409581175695e-8
2.966984034337808e-8
3.44727753704211e-8
5.106938869765314e-8
6.055525020099048e-8
3.173156121960665e-8
5.1040031041609864e-8
2.9130147640321042e-8
2.7732172286586082e-8
3.3849531411399814e-8
5.119846369277924e-8
9.74537065222125e-8
1.9653469884767902e-7
3.0785179612925876e-7
1.6395307347898182e-7
1.684265764812746e-7
1.9836532536699368e-7
3.895242397843508e-7
4.2121077315128193e-7
4.170289673519404e-7
1.2300494042741537e-7
1.212317580574335e-7
3.853114453882031e-7
3.647246508514844e-7
2.673988248964514e-7
2.279904977597424e-7
1.8044546988939948e-7
6.343513721268656e-10
1.9091595134994418e-10
4.866716518505683e-11
4.536671797380163e-11
3.9250375769532486e-11
2.607782441738965e-10
1.0359619880688614e-10
8.802717630310051e-11
9.236517320713824e-11
4.538533385567246e-10
5.749323621947433e-10
8.525849948823098e-10
1.1006157748498264e-9
1.1112446654183542e-9
1.0883924364157707e-9
1.127585915340183e-9
1.2292075467435245e-9
1.3904918979109004e-9
1.613230920778056e-9
1.9020559317125896e-9
5.461168618432847e-9
1.1129607002143316e-8
1.1992177677114695e-8
1.8423509101493035e-8
5.2765083866124103e-8
2.143748671922294e-8
9.8968649624919e-9
5.032094755208545e-10
1.0813641762929411e-11
0.
4.814705257085854e-14
1.205926792642489e-13
2.444417551791229e-12
9.518939077915182e-14
3.0193309994194526e-14
3.0602912375528995e-14
4.227507503936155e-14
5.890051577652637e-14
8.167809280824693e-14
1.1318384287455315e-13
2.322412205031345e-12
1.907297470474168e-12
2.1969918465321226e-12
2.70972472197344e-12
3.41409352537147e-12
4.3382656136321725e-12
5.535326697534894e-12
7.078063754105923e-12
9.059058827784409e-12
1.1590947274129391e-11
1.4803472066295322e-11
2.8498969557246984e-11
2.12220203457818e-10
2.8625844832183602e-11
5.57983313127056e-12
8.664786057815523e-12
2.080189143677356e-11
3.485343247708987e-11
5.2498104554036977e-11
7.438048701586668e-11
1.0012356388691199e-10
1.28610402611024e-10
1.5889898011387668e-10
1.9099587927330608e-10
2.258762142014526e-10
2.650962083486395e-10
3.105097490943354e-10
3.6422121066900607e-10
4.2870937152793633e-10
5.070703915024714e-10
6.033913368128106e-10
2.350329897279719e-9
1.088002621133219e-8
1.8345049911120306e-8
1.618248079930092e-8
1.5945576582263517e-8
1.7075680462033954e-8
1.9010117826531812e-8
2.159267961493186e-8
2.4851539730708396e-8
2.891442565002868e-8
3.397487132370056e-8
2.6414466356683113e-8
2.137458597015578e-8
1.799836280342084e-8
1.6971681937148063e-8
1.2508178884841819e-8
4.553124159488558e-9
1.8473502043245005e-9
1.0153646382124446e-9
8.559638140015618e-10
1.3519666720105188e-9
3.722283870781984e-9
1.6667090788024597e-8
1.2348945341068314e-8
8.782412137696534e-9
8.181497060846438e-9
8.750495091555702e-9
1.0324159356736113e-8
1.3294556919035804e-8
1.8776610235023404e-8
4.3612384269990386e-8
3.577416899951336e-8
1.915285097361619e-8
1.7307817255728997e-8
2.0221325483045027e-8
2.88731206784702e-8
3.314399035477674e-8
2.4993346846109687e-8
2.6135727184036694e-8
4.683921201816382e-8
3.817009058830353e-8
6.404668056166002e-8
2.209606027711787e-10
2.0592570649835716e-8
1.8058089341675512e-8
1.1944721606976328e-8
3.274661993129205e-10
8.337550465467822e-9
3.352924881550153e-9
2.636953814686903e-9
3.192461347458843e-9
2.3135877738630495e-9
2.4468646700887787e-9
5.488045204013771e-10
3.788049255019529e-11
2.0546425763003804e-10
8.358272807597798e-10
6.669478997907781e-9
9.329474594357913e-10
5.166600681498303e-11
2.0144951246494606e-10
3.4597524288125555e-11
9.833958612114264e-10
1.9854393766256485e-9
1.8249722495764536e-9
1.7249868351559158e-9
1.7161459705834202e-9
1.7313319358281026e-9
1.7354392991992831e-9
1.7050179602622805e-9
1.61477632562912e-9
1.4369599526782336e-9
8.212804274948045e-10
5.868710873383621e-10
4.277908577923703e-10
2.5681034942796177e-10
3.045017647744397e-11
7.185672214254389e-11
9.815403253823445e-11
1.1391807645038037e-10
9.971715883287985e-11
2.6665430784562213e-10
1.5085165144995216e-9
4.359589118135309e-9
1.8996340286923643e-9
1.3183852868509378e-9
1.173912401624408e-9
1.1781844547282332e-9
1.2623381054218809e-9
1.402040624145969e-9
1.5863809003751268e-9
1.811565675978036e-9
7.75275729345097e-9
1.0161316526297422e-8
8.625768098975402e-9
1.13928678875381e-8
1.9630023686347216e-8
4.171149290291659e-8
6.23424138514663e-8
8.409281381953961e-8
1.397820537079589e-7
9.633023296243356e-8
4.056631196798892e-7
1.1914078030997961e-7
3.1155369446258354e-8
1.0736971450034007e-7
1.7983471039355165e-7
1.7323154527644473e-7
9.199263078527512e-8
9.926738493115626e-10
3.84076085032409e-8
6.744558587894479e-8
9.274141918107555e-8
6.799370569396193e-8
3.2998509590229884e-8
1.504210889665937e-8
9.52051808282969e-9
1.01362024567198e-8
1.2835340936860442e-8
1.2654368901164684e-8
1.3029757274466199e-8
9.862539999190266e-9
1.3819717529179994e-9
5.636524976556542e-9
3.3218077097261843e-8
4.939084468870325e-8
4.732991146765898e-8
5.0263801840257715e-8
5.642049473918135e-8
6.625869040277229e-8
8.19809290397856e-8
1.0763800029184601e-7
1.4523341593321986e-7
1.6837177979146768e-7
4.519942334401853e-8
1.1870093820643286e-8
4.3482526258535215e-9
1.6072164409788456e-9
4.956150408106668e-10
2.756805608834844e-9
4.337901593873084e-9
2.669215219833782e-9
1.1564910319158866e-9
4.572540158910587e-10
3.152794469300357e-9
9.1968971315845e-9
3.147904980896001e-8
6.182948443087032e-8
3.3403409581175695e-8
2.966984034337808e-8
3.44727753704211e-8
5.106938869765314e-8
6.055525020099048e-8
3.173156121960665e-8
5.1040031041609864e-8
2.9130147640321042e-8
2.7732172286586082e-8
3.3849531411399814e-8
5.119846369277924e-8
9.74537065222125e-8
1.9653469884767902e-7
3.0785179612925876e-7
1.6395307347898182e-7
1.684265764812746e-7
1.9836532536699368e-7
3.895242397843508e-7
4.2121077315128193e-7
4.170289673519404e-7
1.2300494042741537e-7
1.212317580574335e-7
3.853114453882031e-7
3.647246508514844e-7
2.673988248964514e-7
2.279904977597424e-7
1.8044546988939948e-7
6.343513721268656e-10
1.9091595134994418e-10
4.866716518505683e-11
4.536671797380163e-11
3.9250375769532486e-11
2.607782441738965e-10
1.0359619880688614e-10
8.802717630310051e-11
9.236517320713824e-11
4.538533385567246e-10
5.749323621947433e-10
8.525849948823098e-10
1.1006157748498264e-9
1.1112446654183542e-9
1.0883924364157707e-9
1.127585915340183e-9
1.2292075467435245e-9
1.3904918979109004e-9
1.613230920778056e-9
1.9020559317125896e-9
5.461168618432847e-9
1.1129607002143316e-8
1.1992177677114695e-8
1.8423509101493035e-8
5.2765083866124103e-8
2.143748671922294e-8
9.8968649624919e-9
5.032094755208545e-10
1.0813641762929411e-11
0.
4.814705257085854e-14
1.205926792642489e-13
2.444417551791229e-12
9.518939077915182e-14
3.0193309994194526e-14
3.0602912375528995e-14
4.227507503936155e-14
5.890051577652637e-14
8.167809280824693e-14
1.1318384287455315e-13
2.322412205031345e-12
1.907297470474168e-12
2.1969918465321226e-12
2.70972472197344e-12
3.41409352537147e-12
4.3382656136321725e-12
5.535326697534894e-12
7.078063754105923e-12
9.059058827784409e-12
1.1590947274129391e-11
1.4803472066295322e-11
2.8498969557246984e-11
2.12220203457818e-10
2.8625844832183602e-11
5.57983313127056e-12
8.664786057815523e-12
2.080189143677356e-11
3.485343247708987e-11
5.2498104554036977e-11
7.438048701586668e-11
1.0012356388691199e-10
1.28610402611024e-10
1.5889898011387668e-10
1.9099587927330608e-10
2.258762142014526e-10
2.650962083486395e-10
3.105097490943354e-10
3.6422121066900607e-10
4.2870937152793633e-10
5.070703915024714e-10
6.033913368128106e-10
2.350329897279719e-9
1.088002621133219e-8
1.8345049911120306e-8
1.618248079930092e-8
1.5945576582263517e-8
1.7075680462033954e-8
1.9010117826531812e-8
2.159267961493186e-8
2.4851539730708396e-8
2.891442565002868e-8
3.397487132370056e-8
2.6414466356683113e-8
2.137458597015578e-8
1.799836280342084e-8
1.6971681937148063e-8
1.2508178884841819e-8
4.553124159488558e-9
1.8473502043245005e-9
1.0153646382124446e-9
8.559638140015618e-10
1.3519666720105188e-9
3.722283870781984e-9
1.6667090788024597e-8
1.2348945341068314e-8
8.782412137696534e-9
8.181497060846438e-9
8.750495091555702e-9
1.0324159356736113e-8
1.3294556919035804e-8
1.8776610235023404e-8
4.3612384269990386e-8
3.577416899951336e-8
1.915285097361619e-8
1.7307817255728997e-8
2.0221325483045027e-8
2.88731206784702e-8
3.314399035477674e-8
2.4993346846109687e-8
2.6135727184036694e-8
4.683921201816382e-8
3.817009058830353e-8
6.404668056166002e-8
2.209606027711787e-10
2.0592570649835716e-8
1.8058089341675512e-8
1.1944721606976328e-8
3.274661993129205e-10
8.337550465467822e-9
3.352924881550153e-9
2.636953814686903e-9
3.192461347458843e-9
2.3135877738630495e-9
2.4468646700887787e-9
5.488045204013771e-10
3.788049255019529e-11
2.0546425763003804e-10
8.358272807597798e-10
6.669478997907781e-9
9.329474594357913e-10
5.166600681498303e-11
2.0144951246494606e-10
3.4597524288125555e-11
9.833958612114264e-10
1.9854393766256485e-9
1.8249722495764536e-9
1.7249868351559158e-9
1.7161459705834202e-9
1.7313319358281026e-9
1.7354392991992831e-9
1.7050179602622805e-9
1.61477632562912e-9
1.4369599526782336e-9
8.212804274948045e-10
5.868710873383621e-10
4.277908577923703e-10
2.5681034942796177e-10
3.045017647744397e-11
7.185672214254389e-11
9.815403253823445e-11
1.1391807645038037e-10
9.971715883287985e-11
2.6665430784562213e-10
1.5085165144995216e-9
4.359589118135309e-9
1.8996340286923643e-9
1.3183852868509378e-9
1.173912401624408e-9
1.1781844547282332e-9
1.2623381054218809e-9
1.402040624145969e-9
1.5863809003751268e-9
1.811565675978036e-9
7.75275729345097e-9
1.0161316526297422e-8
8.625768098975402e-9
1.13928678875381e-8
1.9630023686347216e-8
4.171149290291659e-8
6.23424138514663e-8
8.409281381953961e-8
1.397820537079589e-7
9.633023296243356e-8
4.056631196798892e-7
1.1914078030997961e-7
3.1155369446258354e-8
1.0736971450034007e-7
1.7983471039355165e-7
1.7323154527644473e-7
9.199263078527512e-8
9.926738493115626e-10
3.84076085032409e-8
6.744558587894479e-8
9.274141918107555e-8
6.799370569396193e-8
3.2998509590229884e-8
1.504210889665937e-8
9.52051808282969e-9
1.01362024567198e-8
1.2835340936860442e-8
1.2654368901164684e-8
1.3029757274466199e-8
9.862539999190266e-9
1.3819717529179994e-9
5.636524976556542e-9
3.3218077097261843e-8
4.939084468870325e-8
4.732991146765898e-8
5.0263801840257715e-8
5.642049473918135e-8
6.625869040277229e-8
8.19809290397856e-8
1.0763800029184601e-7
1.4523341593321986e-7
1.6837177979146768e-7
4.519942334401853e-8
1.1870093820643286e-8
4.3482526258535215e-9
1.6072164409788456e-9
4.956150408106668e-10
2.756805608834844e-9
4.337901593873084e-9
2.669215219833782e-9
1.1564910319158866e-9
4.572540158910587e-10
3.152794469300357e-9
9.1968971315845e-9
3.147904980896001e-8
6.182948443087032e-8
3.3403409581175695e-8
2.966984034337808e-8
3.44727753704211e-8
5.106938869765314e-8
6.055525020099048e-8
3.173156121960665e-8
5.1040031041609864e-8
2.9130147640321042e-8
2.7732172286586082e-8
3.3849531411399814e-8
5.119846369277924e-8
9.74537065222125e-8
1.9653469884767902e-7
3.0785179612925876e-7
1.6395307347898182e-7
1.684265764812746e-7
1.9836532536699368e-7
3.895242397843508e-7
4.2121077315128193e-7
4.170289673519404e-7
1.2300494042741537e-7
1.212317580574335e-7
3.853114453882031e-7
3.647246508514844e-7
2.673988248964514e-7
2.279904977597424e-7
1.8044546988939948e-7
6.343513721268656e-10
1.9091595134994418e-10
4.866716518505683e-11
4.536671797380163e-11
3.9250375769532486e-11
2.607782441738965e-10
1.0359619880688614e-10
8.802717630310051e-11
9.236517320713824e-11
4.538533385567246e-10
5.749323621947433e-10
8.525849948823098e-10
1.1006157748498264e-9
1.1112446654183542e-9
1.0883924364157707e-9
1.127585915340183e-9
1.2292075467435245e-9
1.3904918979109004e-9
1.613230920778056e-9
1.9020559317125896e-9
5.461168618432847e-9
1.1129607002143316e-8
1.1992177677114695e-8
1.8423509101493035e-8
5.2765083866124103e-8
2.143748671922294e-8
9.8968649624919e-9
5.032094755208545e-10
1.0813641762929411e-11
0.
4.814705257085854e-14
1.205926792642489e-13
2.444417551791229e-12
9.518939077915182e-14
3.0193309994194526e-14
3.0602912375528995e-14
4.227507503936155e-14
5.890051577652637e-14
8.167809280824693e-14
1.1318384287455315e-13
2.322412205031345e-12
1.907297470474168e-12
2.1969918465321226e-12
2.70972472197344e-12
3.41409352537147e-12
4.3382656136321725e-12
5.535326697534894e-12
7.078063754105923e-12
9.059058827784409e-12
1.1590947274129391e-11
1.4803472066295322e-11
2.8498969557246984e-11
2.12220203457818e-10
2.8625844832183602e-11
5.57983313127056e-12
8.664786057815523e-12
2.080189143677356e-11
3.485343247708987e-11
5.2498104554036977e-11
7.438048701586668e-11
1.0012356388691199e-10
1.28610402611024e-10
1.5889898011387668e-10
1.9099587927330608e-10
2.258762142014526e-10
2.650962083486395e-10
3.105097490943354e-10
3.6422121066900607e-10
4.2870937152793633e-10
5.070703915024714e-10
6.033913368128106e-10
2.350329897279719e-9
1.088002621133219e-8
1.8345049911120306e-8
1.618248079930092e-8
1.5945576582263517e-8
1.7075680462033954e-8
1.9010117826531812e-8
2.159267961493186e-8
2.4851539730708396e-8
2.891442565002868e-8
3.397487132370056e-8
2.6414466356683113e-8
2.137458597015578e-8
1.799836280342084e-8
1.6971681937148063e-8
1.2508178884841819e-8
4.553124159488558e-9
1.8473502043245005e-9
1.0153646382124446e-9
8.559638140015618e-10
1.3519666720105188e-9
3.722283870781984e-9
1.6667090788024597e-8
1.2348945341068314e-8
8.782412137696534e-9
8.181497060846438e-9
8.750495091555702e-9
1.0324159356736113e-8
1.3294556919035804e-8
1.8776610235023404e-8
4.3612384269990386e-8
3.577416899951336e-8
1.915285097361619e-8
1.7307817255728997e-8
2.0221325483045027e-8
2.88731206784702e-8
3.314399035477674e-8
2.4993346846109687e-8
2.6135727184036694e-8
4.683921201816382e-8
3.817009058830353e-8
6.404668056166002e-8
2.209606027711787e-10
2.0592570649835716e-8
1.8058089341675512e-8
1.1944721606976328e-8
3.274661993129205e-10
8.337550465467822e-9
3.352924881550153e-9
2.636953814686903e-9
3.192461347458843e-9
2.3135877738630495e-9
2.4468646700887787e-9
5.488045204013771e-10
3.788049255019529e-11
2.0546425763003804e-10
8.358272807597798e-10
6.669478997907781e-9
9.329474594357913e-10
5.166600681498303e-11
2.0144951246494606e-10
3.4597524288125555e-11
9.833958612114264e-10
1.9854393766256485e-9
1.8249722495764536e-9
1.7249868351559158e-9
1.7161459705834202e-9
1.7313319358281026e-9
1.7354392991992831e-9
1.7050179602622805e-9
1.61477632562912e-9
1.4369599526782336e-9
8.212804274948045e-10
5.868710873383621e-10
4.277908577923703e-10
2.5681034942796177e-10
3.045017647744397e-11
7.185672214254389e-11
9.815403253823445e-11
1.1391807645038037e-10
9.971715883287985e-11
2.6665430784562213e-10
1.5085165144995216e-9
4.359589118135309e-9
1.8996340286923643e-9
1.3183852868509378e-9
1.173912401624408e-9
1.1781844547282332e-9
1.2623381054218809e-9
1.402040624145969e-9
1.5863809003751268e-9
1.811565675978036e-9
7.75275729345097e-9
1.0161316526297422e-8
8.625768098975402e-9
1.13928678875381e-8
1.9630023686347216e-8
4.171149290291659e-8
6.23424138514663e-8
8.409281381953961e-8
1.397820537079589e-7
9.633023296243356e-8
4.056631196798892e-7
1.1914078030997961e-7
3.1155369446258354e-8
1.0736971450034007e-7
1.7983471039355165e-7
1.7323154527644473e-7
9.199263078527512e-8
9.926738493115626e-10
3.84076085032409e-8
6.744558587894479e-8
9.274141918107555e-8
6.799370569396193e-8
3.2998509590229884e-8
1.504210889665937e-8
9.52051808282969e-9
1.01362024567198e-8
1.2835340936860442e-8
1.2654368901164684e-8
1.3029757274466199e-8
9.862539999190266e-9
1.3819717529179994e-9
5.636524976556542e-9
3.3218077097261843e-8
4.939084468870325e-8
4.732991146765898e-8
5.0263801840257715e-8
5.642049473918135e-8
6.625869040277229e-8
8.19809290397856e-8
1.0763800029184601e-7
1.4523341593321986e-7
1.6837177979146768e-7
4.519942334401853e-8
1.1870093820643286e-8
4.3482526258535215e-9
1.6072164409788456e-9
4.956150408106668e-10
2.756805608834844e-9
4.337901593873084e-9
2.669215219833782e-9
1.1564910319158866e-9
4.572540158910587e-10
3.152794469300357e-9
9.1968971315845e-9
3.147904980896001e-8
6.182948443087032e-8
3.3403409581175695e-8
2.966984034337808e-8
3.44727753704211e-8
5.106938869765314e-8
6.055525020099048e-8
3.173156121960665e-8
5.1040031041609864e-8
2.9130147640321042e-8
2.7732172286586082e-8
3.3849531411399814e-8
5.119846369277924e-8
9.74537065222125e-8
1.9653469884767902e-7
3.0785179612925876e-7
1.6395307347898182e-7
1.684265764812746e-7
1.9836532536699368e-7
3.895242397843508e-7
4.2121077315128193e-7
4.170289673519404e-7
1.2300494042741537e-7
1.212317580574335e-7
3.853114453882031e-7
3.647246508514844e-7
2.673988248964514e-7
2.279904977597424e-7
1.8044546988939948e-7
6.343513721268656e-10
1.9091595134994418e-10
4.866716518505683e-11
4.536671797380163e-11
3.9250375769532486e-11
2.607782441738965e-10
1.0359619880688614e-10
8.802717630310051e-11
9.236517320713824e-11
4.538533385567246e-10
5.749323621947433e-10
8.525849948823098e-10
1.1006157748498264e-9
1.1112446654183542e-9
1.0883924364157707e-9
1.127585915340183e-9
1.2292075467435245e-9
1.3904918979109004e-9
1.613230920778056e-9
1.9020559317125896e-9
5.461168618432847e-9
1.1129607002143316e-8
1.1992177677114695e-8
1.8423509101493035e-8
5.2765083866124103e-8
2.143748671922294e-8
9.8968649624919e-9
5.032094755208545e-10
1.0813641762929411e-11
0.
4.814705257085854e-14
1.205926792642489e-13
2.444417551791229e-12
9.518939077915182e-14
3.0193309994194526e-14
3.0602912375528995e-14
4.227507503936155e-14
5.890051577652637e-14
8.167809280824693e-14
1.1318384287455315e-13
2.322412205031345e-12
1.907297470474168e-12
2.1969918465321226e-12
2.70972472197344e-12
3.41409352537147e-12
4.3382656136321725e-12
5.535326697534894e-12
7.078063754105923e-12
9.059058827784409e-12
1.1590947274129391e-11
1.4803472066295322e-11
2.8498969557246984e-11
2.12220203457818e-10
2.8625844832183602e-11
5.57983313127056e-12
8.664786057815523e-12
2.080189143677356e-11
3.485343247708987e-11
5.2498104554036977e-11
7.438048701586668e-11
1.0012356388691199e-10
1.28610402611024e-10
1.5889898011387668e-10
1.9099587927330608e-10
2.258762142014526e-10
2.650962083486395e-10
3.105097490943354e-10
3.6422121066900607e-10
4.2870937152793633e-10
5.070703915024714e-10
6.033913368128106e-10
2.350329897279719e-9
1.088002621133219e-8
1.8345049911120306e-8
1.618248079930092e-8
1.5945576582263517e-8
1.7075680462033954e-8
1.9010117826531812e-8
2.159267961493186e-8
2.4851539730708396e-8
2.891442565002868e-8
3.397487132370056e-8
2.6414466356683113e-8
2.137458597015578e-8
1.799836280342084e-8
1.6971681937148063e-8
1.2508178884841819e-8
4.553124159488558e-9
1.8473502043245005e-9
1.0153646382124446e-9
8.559638140015618e-10
1.3519666720105188e-9
3.722283870781984e-9
1.6667090788024597e-8
1.2348945341068314e-8
8.782412137696534e-9
8.181497060846438e-9
8.750495091555702e-9
1.0324159356736113e-8
1.3294556919035804e-8
1.8776610235023404e-8
4.3612384269990386e-8
3.577416899951336e-8
1.915285097361619e-8
1.7307817255728997e-8
2.0221325483045027e-8
2.88731206784702e-8
3.314399035477674e-8
2.4993346846109687e-8
2.6135727184036694e-8
4.683921201816382e-8
3.817009058830353e-8
6.404668056166002e-8
2.209606027711787e-10
2.0592570649835716e-8
1.8058089341675512e-8
1.1944721606976328e-8
3.274661993129205e-10
8.337550465467822e-9
3.352924881550153e-9
2.636953814686903e-9
3.192461347458843e-9
2.3135877738630495e-9
2.4468646700887787e-9
5.488045204013771e-10
3.788049255019529e-11
2.0546425763003804e-10
8.358272807597798e-10
6.669478997907781e-9
9.329474594357913e-10
5.166600681498303e-11
2.0144951246494606e-10
3.4597524288125555e-11
9.833958612114264e-10
1.9854393766256485e-9
1.8249722495764536e-9
1.7249868351559158e-9
1.7161459705834202e-9
1.7313319358281026e-9
1.7354392991992831e-9
1.7050179602622805e-9
1.61477632562912e-9
1.4369599526782336e-9
8.212804274948045e-10
5.868710873383621e-10
4.277908577923703e-10
2.5681034942796177e-10
3.045017647744397e-11
7.185672214254389e-11
9.815403253823445e-11
1.1391807645038037e-10
9.971715883287985e-11
2.6665430784562213e-10
1.5085165144995216e-9
4.359589118135309e-9
1.8996340286923643e-9
1.3183852868509378e-9
1.173912401624408e-9
1.1781844547282332e-9
1.2623381054218809e-9
1.402040624145969e-9
1.5863809003751268e-9
1.811565675978036e-9
7.75275729345097e-9
1.0161316526297422e-8
8.625768098975402e-9
1.13928678875381e-8
1.9630023686347216e-8
4.171149290291659e-8
6.23424138514663e-8
8.409281381953961e-8
1.397820537079589e-7
9.633023296243356e-8
4.056631196798892e-7
1.1914078030997961e-7
3.1155369446258354e-8
1.0736971450034007e-7
1.7983471039355165e-7
1.7323154527644473e-7
9.199263078527512e-8
9.926738493115626e-10
3.84076085032409e-8
6.744558587894479e-8
9.274141918107555e-8
6.799370569396193e-8
3.2998509590229884e-8
1.504210889665937e-8
9.52051808282969e-9
1.01362024567198e-8
1.2835340936860442e-8
1.2654368901164684e-8
1.3029757274466199e-8
9.862539999190266e-9
1.3819717529179994e-9
5.636524976556542e-9
3.3218077097261843e-8
4.939084468870325e-8
4.732991146765898e-8
5.0263801840257715e-8
5.642049473918135e-8
6.625869040277229e-8
8.19809290397856e-8
1.0763800029184601e-7
1.4523341593321986e-7
1.6837177979146768e-7
4.519942334401853e-8
1.1870093820643286e-8
4.3482526258535215e-9
1.6072164409788456e-9
4.956150408106668e-10
2.756805608834844e-9
4.337901593873084e-9
2.669215219833782e-9
1.1564910319158866e-9
4.572540158910587e-10
3.152794469300357e-9
9.1968971315845e-9
3.147904980896001e-8
6.182948443087032e-8
3.3403409581175695e-8
2.966984034337808e-8
3.44727753704211e-8
5.106938869765314e-8
6.055525020099048e-8
3.173156121960665e-8
5.1040031041609864e-8
2.9130147640321042e-8
2.7732172286586082e-8
3.3849531411399814e-8
5.119846369277924e-8
9.74537065222125e-8
1.9653469884767902e-7
3.0785179612925876e-7
1.6395307347898182e-7
1.684265764812746e-7
1.9836532536699368e-7
3.895242397843508e-7
4.2121077315128193e-7
4.170289673519404e-7
1.2300494042741537e-7
1.212317580574335e-7
3.853114453882031e-7
3.647246508514844e-7
2.673988248964514e-7
2.279904977597424e-7
1.8044546988939948e-7
6.343513721268656e-10
1.9091595134994418e-10
4.866716518505683e-11
4.536671797380163e-11
3.9250375769532486e-11
2.607782441738965e-10
1.0359619880688614e-10
8.802717630310051e-11
9.236517320713824e-11
4.538533385567246e-10
5.749323621947433e-10
8.525849948823098e-10
1.1006157748498264e-9
1.1112446654183542e-9
1.0883924364157707e-9
1.127585915340183e-9
1.2292075467435245e-9
1.3904918979109004e-9
1.613230920778056e-9
1.9020559317125896e-9
5.461168618432847e-9
1.1129607002143316e-8
1.1992177677114695e-8
1.8423509101493035e-8
5.2765083866124103e-8
2.143748671922294e-8
9.8968649624919e-9
5.032094755208545e-10
1.0813641762929411e-11
0.
4.814705257085854e-14
1.205926792642489e-13
2.444417551791229e-12
9.518939077915182e-14
3.0193309994194526e-14
3.0602912375528995e-14
4.227507503936155e-14
5.890051577652637e-14
8.167809280824693e-14
1.1318384287455315e-13
2.322412205031345e-12
1.907297470474168e-12
2.1969918465321226e-12
2.70972472197344e-12
3.41409352537147e-12
4.3382656136321725e-12
5.535326697534894e-12
7.078063754105923e-12
9.059058827784409e-12
1.1590947274129391e-11
1.4803472066295322e-11
2.8498969557246984e-11
2.12220203457818e-10
2.8625844832183602e-11
5.57983313127056e-12
8.664786057815523e-12
2.080189143677356e-11
3.485343247708987e-11
5.2498104554036977e-11
7.438048701586668e-11
1.0012356388691199e-10
1.28610402611024e-10
1.5889898011387668e-10
1.9099587927330608e-10
2.258762142014526e-10
2.650962083486395e-10
3.105097490943354e-10
3.6422121066900607e-10
4.2870937152793633e-10
5.070703915024714e-10
6.033913368128106e-10
2.350329897279719e-9
1.088002621133219e-8
1.8345049911120306e-8
1.618248079930092e-8
1.5945576582263517e-8
1.7075680462033954e-8
1.9010117826531812e-8
2.159267961493186e-8
2.4851539730708396e-8
2.891442565002868e-8
3.397487132370056e-8
2.6414466356683113e-8
2.137458597015578e-8
1.799836280342084e-8
1.6971681937148063e-8
1.2508178884841819e-8
4.553124159488558e-9
1.8473502043245005e-9
1.0153646382124446e-9
8.559638140015618e-10
1.3519666720105188e-9
3.722283870781984e-9
1.6667090788024597e-8
1.2348945341068314e-8
8.782412137696534e-9
8.181497060846438e-9
8.750495091555702e-9
1.0324159356736113e-8
1.3294556919035804e-8
1.8776610235023404e-8
4.3612384269990386e-8
3.577416899951336e-8
1.915285097361619e-8
1.7307817255728997e-8
2.0221325483045027e-8
2.88731206784702e-8
3.314399035477674e-8
2.4993346846109687e-8
2.6135727184036694e-8
4.683921201816382e-8
3.817009058830353e-8
6.404668056166002e-8
2.209606027711787e-10
2.0592570649835716e-8
1.8058089341675512e-8
1.1944721606976328e-8
3.274661993129205e-10
8.337550465467822e-9
3.352924881550153e-9
2.636953814686903e-9
3.192461347458843e-9
2.3135877738630495e-9
2.4468646700887787e-9
5.488045204013771e-10
3.788049255019529e-11
2.0546425763003804e-10
8.358272807597798e-10
6.669478997907781e-9
9.329474594357913e-10
5.166600681498303e-11
2.0144951246494606e-10
3.4597524288125555e-11
9.833958612114264e-10
1.9854393766256485e-9
1.8249722495764536e-9
1.7249868351559158e-9
1.7161459705834202e-9
1.7313319358281026e-9
1.7354392991992831e-9
1.7050179602622805e-9
1.61477632562912e-9
1.4369599526782336e-9
8.212804274948045e-10
5.868710873383621e-10
4.277908577923703e-10
2.5681034942796177e-10
3.045017647744397e-11
7.185672214254389e-11
9.815403253823445e-11
1.1391807645038037e-10
9.971715883287985e-11
2.6665430784562213e-10
1.5085165144995216e-9
4.359589118135309e-9
1.8996340286923643e-9
1.3183852868509378e-9
1.173912401624408e-9
1.1781844547282332e-9
1.2623381054218809e-9
1.402040624145969e-9
1.5863809003751268e-9
1.811565675978036e-9
7.75275729345097e-9
1.0161316526297422e-8
8.625768098975402e-9
1.13928678875381e-8
1.9630023686347216e-8
4.171149290291659e-8
6.23424138514663e-8
8.409281381953961e-8
1.397820537079589e-7
9.633023296243356e-8
4.056631196798892e-7
1.1914078030997961e-7
3.1155369446258354e-8
1.0736971450034007e-7
1.7983471039355165e-7
1.7323154527644473e-7
9.199263078527512e-8
9.926738493115626e-10
3.84076085032409e-8
6.744558587894479e-8
9.274141918107555e-8
6.799370569396193e-8
3.2998509590229884e-8
1.504210889665937e-8
9.52051808282969e-9
1.01362024567198e-8
1.2835340936860442e-8
1.2654368901164684e-8
1.3029757274466199e-8
9.862539999190266e-9
1.3819717529179994e-9
5.636524976556542e-9
3.3218077097261843e-8
4.939084468870325e-8
4.732991146765898e-8
5.0263801840257715e-8
5.642049473918135e-8
6.625869040277229e-8
8.19809290397856e-8
1.0763800029184601e-7
1.4523341593321986e-7
1.6837177979146768e-7
4.519942334401853e-8
1.1870093820643286e-8
4.3482526258535215e-9
1.6072164409788456e-9
4.956150408106668e-10
2.756805608834844e-9
4.337901593873084e-9
2.669215219833782e-9
1.1564910319158866e-9
4.572540158910587e-10
3.152794469300357e-9
9.1968971315845e-9
3.147904980896001e-8
6.182948443087032e-8
3.3403409581175695e-8
2.966984034337808e-8
3.44727753704211e-8
5.106938869765314e-8
6.055525020099048e-8
3.173156121960665e-8
5.1040031041609864e-8
2.9130147640321042e-8
2.7732172286586082e-8
3.3849531411399814e-8
5.119846369277924e-8
9.74537065222125e-8
1.9653469884767902e-7
3.0785179612925876e-7
1.6395307347898182e-7
1.684265764812746e-7
1.9836532536699368e-7
3.895242397843508e-7
4.2121077315128193e-7
4.170289673519404e-7
1.2300494042741537e-7
1.212317580574335e-7
3.853114453882031e-7
3.647246508514844e-7
2.673988248964514e-7
2.279904977597424e-7
1.8044546988939948e-7
6.343513721268656e-10
1.9091595134994418e-10
4.866716518505683e-11
4.536671797380163e-11
3.9250375769532486e-11
2.607782441738965e-10
1.0359619880688614e-10
8.802717630310051e-11
9.236517320713824e-11
4.538533385567246e-10
5.749323621947433e-10
8.525849948823098e-10
1.1006157748498264e-9
1.1112446654183542e-9
1.0883924364157707e-9
1.127585915340183e-9
1.2292075467435245e-9
1.3904918979109004e-9
1.613230920778056e-9
1.9020559317125896e-9
5.461168618432847e-9
1.1129607002143316e-8
1.1992177677114695e-8
1.8423509101493035e-8
5.2765083866124103e-8
2.143748671922294e-8
9.8968649624919e-9
5.032094755208545e-10
1.0813641762929411e-11
0.
4.814705257085854e-14
1.205926792642489e-13
2.444417551791229e-12
9.518939077915182e-14
3.0193309994194526e-14
3.0602912375528995e-14
4.227507503936155e-14
5.890051577652637e-14
8.167809280824693e-14
1.1318384287455315e-13
2.322412205031345e-12
1.907297470474168e-12
2.1969918465321226e-12
2.70972472197344e-12
3.41409352537147e-12
4.3382656136321725e-12
5.535326697534894e-12
7.078063754105923e-12
9.059058827784409e-12
1.1590947274129391e-11
1.4803472066295322e-11
2.8498969557246984e-11
2.12220203457818e-10
2.8625844832183602e-11
5.57983313127056e-12
8.664786057815523e-12
2.080189143677356e-11
3.485343247708987e-11
5.2498104554036977e-11
7.438048701586668e-11
1.0012356388691199e-10
1.28610402611024e-10
1.5889898011387668e-10
1.9099587927330608e-10
2.258762142014526e-10
2.650962083486395e-10
3.105097490943354e-10
3.6422121066900607e-10
4.2870937152793633e-10
5.070703915024714e-10
6.033913368128106e-10
2.350329897279719e-9
1.088002621133219e-8
1.8345049911120306e-8
1.618248079930092e-8
1.5945576582263517e-8
1.7075680462033954e-8
1.9010117826531812e-8
2.159267961493186e-8
2.4851539730708396e-8
2.891442565002868e-8
3.397487132370056e-8
2.6414466356683113e-8
2.137458597015578e-8
1.799836280342084e-8
1.6971681937148063e-8
1.2508178884841819e-8
4.553124159488558e-9
1.8473502043245005e-9
1.0153646382124446e-9
8.559638140015618e-10
1.3519666720105188e-9
3.722283870781984e-9
1.6667090788024597e-8
1.2348945341068314e-8
8.782412137696534e-9
8.181497060846438e-9
8.750495091555702e-9
1.0324159356736113e-8
1.3294556919035804e-8
1.8776610235023404e-8
4.3612384269990386e-8
3.577416899951336e-8
1.915285097361619e-8
1.7307817255728997e-8
2.0221325483045027e-8
2.88731206784702e-8
3.314399035477674e-8
2.4993346846109687e-8
2.6135727184036694e-8
4.683921201816382e-8
3.817009058830353e-8
6.404668056166002e-8
2.209606027711787e-10
2.0592570649835716e-8
1.8058089341675512e-8
1.1944721606976328e-8
3.274661993129205e-10
8.337550465467822e-9
3.352924881550153e-9
2.636953814686903e-9
3.192461347458843e-9
2.3135877738630495e-9
2.4468646700887787e-9
5.488045204013771e-10
3.788049255019529e-11
2.0546425763003804e-10
8.358272807597798e-10
6.669478997907781e-9
9.329474594357913e-10
5.166600681498303e-11
2.0144951246494606e-10
3.4597524288125555e-11
9.833958612114264e-10
1.9854393766256485e-9
1.8249722495764536e-9
1.7249868351559158e-9
1.7161459705834202e-9
1.7313319358281026e-9
1.7354392991992831e-9
1.7050179602622805e-9
1.61477632562912e-9
1.4369599526782336e-9
8.212804274948045e-10
5.868710873383621e-10
4.277908577923703e-10
2.5681034942796177e-10
3.045017647744397e-11
7.185672214254389e-11
9.815403253823445e-11
1.1391807645038037e-10
9.971715883287985e-11
2.6665430784562213e-10
1.5085165144995216e-9
4.359589118135309e-9
1.8996340286923643e-9
1.3183852868509378e-9
1.173912401624408e-9
1.1781844547282332e-9
1.2623381054218809e-9
1.402040624145969e-9
1.5863809003751268e-9
1.811565675978036e-9
7.75275729345097e-9
1.0161316526297422e-8
8.625768098975402e-9
1.13928678875381e-8
1.9630023686347216e-8
4.171149290291659e-8
6.23424138514663e-8
8.409281381953961e-8
1.397820537079589e-7
9.633023296243356e-8
4.056631196798892e-7
1.1914078030997961e-7
3.1155369446258354e-8
1.0736971450034007e-7
1.7983471039355165e-7
1.7323154527644473e-7
9.199263078527512e-8
9.926738493115626e-10
3.84076085032409e-8
6.744558587894479e-8
9.274141918107555e-8
6.799370569396193e-8
3.2998509590229884e-8
1.504210889665937e-8
9.52051808282969e-9
1.01362024567198e-8
1.2835340936860442e-8
1.2654368901164684e-8
1.3029757274466199e-8
9.862539999190266e-9
1.3819717529179994e-9
5.636524976556542e-9
3.3218077097261843e-8
4.939084468870325e-8
4.732991146765898e-8
5.0263801840257715e-8
5.642049473918135e-8
6.625869040277229e-8
8.19809290397856e-8
1.0763800029184601e-7
1.4523341593321986e-7
1.6837177979146768e-7
4.519942334401853e-8
1.1870093820643286e-8
4.3482526258535215e-9
1.6072164409788456e-9
4.956150408106668e-10
2.756805608834844e-9
4.337901593873084e-9
2.669215219833782e-9
1.1564910319158866e-9
4.572540158910587e-10
3.152794469300357e-9
9.1968971315845e-9
3.147904980896001e-8
6.182948443087032e-8
3.3403409581175695e-8
2.966984034337808e-8
3.44727753704211e-8
5.106938869765314e-8
6.055525020099048e-8
3.173156121960665e-8
5.1040031041609864e-8
2.9130147640321042e-8
2.7732172286586082e-8
3.3849531411399814e-8
5.119846369277924e-8
9.74537065222125e-8
1.9653469884767902e-7
3.0785179612925876e-7
1.6395307347898182e-7
1.684265764812746e-7
1.9836532536699368e-7
3.895242397843508e-7
4.2121077315128193e-7
4.170289673519404e-7
1.2300494042741537e-7
1.212317580574335e-7
3.853114453882031e-7
3.647246508514844e-7
2.673988248964514e-7
2.279904977597424e-7
1.8044546988939948e-7
6.343513721268656e-10
1.9091595134994418e-10
4.866716518505683e-11
4.536671797380163e-11
3.9250375769532486e-11
2.607782441738965e-10
1.0359619880688614e-10
8.802717630310051e-11
9.236517320713824e-11
4.538533385567246e-10
5.749323621947433e-10
8.525849948823098e-10
1.1006157748498264e-9
1.1112446654183542e-9
1.0883924364157707e-9
1.127585915340183e-9
1.2292075467435245e-9
1.3904918979109004e-9
1.613230920778056e-9
1.9020559317125896e-9
5.461168618432847e-9
1.1129607002143316e-8
1.1992177677114695e-8
1.8423509101493035e-8
5.2765083866124103e-8
2.143748671922294e-8
9.8968649624919e-9
5.032094755208545e-10
1.0813641762929411e-11
0.
4.814705257085854e-14
1.205926792642489e-13
2.444417551791229e-12
9.518939077915182e-14
3.0193309994194526e-14
3.0602912375528995e-14
4.227507503936155e-14
5.890051577652637e-14
8.167809280824693e-14
1.1318384287455315e-13
2.322412205031345e-12
1.907297470474168e-12
2.1969918465321226e-12
2.70972472197344e-12
3.41409352537147e-12
4.3382656136321725e-12
5.535326697534894e-12
7.078063754105923e-12
9.059058827784409e-12
1.1590947274129391e-11
1.4803472066295322e-11
2.8498969557246984e-11
2.12220203457818e-10
2.8625844832183602e-11
5.57983313127056e-12
8.664786057815523e-12
2.080189143677356e-11
3.485343247708987e-11
5.2498104554036977e-11
7.438048701586668e-11
1.0012356388691199e-10
1.28610402611024e-10
1.5889898011387668e-10
1.9099587927330608e-10
2.258762142014526e-10
2.650962083486395e-10
3.105097490943354e-10
3.6422121066900607e-10
4.2870937152793633e-10
5.070703915024714e-10
6.033913368128106e-10
2.350329897279719e-9
1.088002621133219e-8
1.8345049911120306e-8
1.618248079930092e-8
1.5945576582263517e-8
1.7075680462033954e-8
1.9010117826531812e-8
2.159267961493186e-8
2.4851539730708396e-8
2.891442565002868e-8
3.397487132370056e-8
2.6414466356683113e-8
2.137458597015578e-8
1.799836280342084e-8
1.6971681937148063e-8
1.2508178884841819e-8
4.553124159488558e-9
1.8473502043245005e-9
1.0153646382124446e-9
8.559638140015618e-10
1.3519666720105188e-9
3.722283870781984e-9
1.6667090788024597e-8
1.2348945341068314e-8
8.782412137696534e-9
8.181497060846438e-9
8.750495091555702e-9
1.0324159356736113e-8
1.3294556919035804e-8
1.8776610235023404e-8
4.3612384269990386e-8
3.577416899951336e-8
1.915285097361619e-8
1.7307817255728997e-8
2.0221325483045027e-8
2.88731206784702e-8
3.314399035477674e-8
2.4993346846109687e-8
2.6135727184036694e-8
4.683921201816382e-8
3.817009058830353e-8
6.404668056166002e-8
2.209606027711787e-10
2.0592570649835716e-8
1.8058089341675512e-8
1.1944721606976328e-8
3.274661993129205e-10
8.337550465467822e-9
3.352924881550153e-9
2.636953814686903e-9
3.192461347458843e-9
2.3135877738630495e-9
2.4468646700887787e-9
5.488045204013771e-10
3.788049255019529e-11
2.0546425763003804e-10
8.358272807597798e-10
6.669478997907781e-9
9.329474594357913e-10
5.166600681498303e-11
2.0144951246494606e-10
3.4597524288125555e-11
9.833958612114264e-10
1.9854393766256485e-9
1.8249722495764536e-9
1.7249868351559158e-9
1.7161459705834202e-9
1.7313319358281026e-9
1.7354392991992831e-9
1.7050179602622805e-9
1.61477632562912e-9
1.4369599526782336e-9
8.212804274948045e-10
5.868710873383621e-10
4.277908577923703e-10
2.5681034942796177e-10
3.045017647744397e-11
7.185672214254389e-11
9.815403253823445e-11
1.1391807645038037e-10
9.971715883287985e-11
2.6665430784562213e-10
1.5085165144995216e-9
4.359589118135309e-9
1.8996340286923643e-9
1.3183852868509378e-9
1.173912401624408e-9
1.1781844547282332e-9
1.2623381054218809e-9
1.402040624145969e-9
1.5863809003751268e-9
1.811565675978036e-9
7.75275729345097e-9
1.0161316526297422e-8
8.625768098975402e-9
1.13928678875381e-8
1.9630023686347216e-8
4.171149290291659e-8
6.23424138514663e-8
8.409281381953961e-8
1.397820537079589e-7
9.633023296243356e-8
4.056631196798892e-7
1.1914078030997961e-7
3.1155369446258354e-8
1.0736971450034007e-7
1.7983471039355165e-7
1.7323154527644473e-7
9.199263078527512e-8
9.926738493115626e-10
3.84076085032409e-8
6.744558587894479e-8
9.274141918107555e-8
6.799370569396193e-8
3.2998509590229884e-8
1.504210889665937e-8
9.52051808282969e-9
1.01362024567198e-8
1.2835340936860442e-8
1.2654368901164684e-8
1.3029757274466199e-8
9.862539999190266e-9
1.3819717529179994e-9
5.636524976556542e-9
3.3218077097261843e-8
4.939084468870325e-8
4.732991146765898e-8
5.0263801840257715e-8
5.642049473918135e-8
6.625869040277229e-8
8.19809290397856e-8
1.0763800029184601e-7
1.4523341593321986e-7
1.6837177979146768e-7
4.519942334401853e-8
1.1870093820643286e-8
4.3482526258535215e-9
1.6072164409788456e-9
4.956150408106668e-10
2.756805608834844e-9
4.337901593873084e-9
2.669215219833782e-9
1.1564910319158866e-9
4.572540158910587e-10
3.152794469300357e-9
9.1968971315845e-9
3.147904980896001e-8
6.182948443087032e-8
3.3403409581175695e-8
2.966984034337808e-8
3.44727753704211e-8
5.106938869765314e-8
6.055525020099048e-8
3.173156121960665e-8
5.1040031041609864e-8
2.9130147640321042e-8
2.7732172286586082e-8
3.3849531411399814e-8
5.119846369277924e-8
9.74537065222125e-8
1.9653469884767902e-7
3.0785179612925876e-7
1.6395307347898182e-7
1.684265764812746e-7
1.9836532536699368e-7
3.895242397843508e-7
4.2121077315128193e-7
4.170289673519404e-7
1.2300494042741537e-7
1.212317580574335e-7
3.853114453882031e-7
3.647246508514844e-7
2.673988248964514e-7
2.279904977597424e-7
1.8044546988939948e-7
6.343513721268656e-10
1.9091595134994418e-10
4.866716518505683e-11
4.536671797380163e-11
3.9250375769532486e-11
2.607782441738965e-10
1.0359619880688614e-10
8.802717630310051e-11
9.236517320713824e-11
4.538533385567246e-10
5.749323621947433e-10
8.525849948823098e-10
1.1006157748498264e-9
1.1112446654183542e-9
1.0883924364157707e-9
1.127585915340183e-9
1.2292075467435245e-9
1.3904918979109004e-9
1.613230920778056e-9
1.9020559317125896e-9
5.461168618432847e-9
1.1129607002143316e-8
1.1992177677114695e-8
1.8423509101493035e-8
5.2765083866124103e-8
2.143748671922294e-8
9.8968649624919e-9
5.032094755208545e-10
1.0813641762929411e-11
0.
4.814705257085854e-14
1.205926792642489e-13
2.444417551791229e-12
9.518939077915182e-14
3.0193309994194526e-14
3.0602912375528995e-14
4.227507503936155e-14
5.890051577652637e-14
8.167809280824693e-14
1.1318384287455315e-13
2.322412205031345e-12
1.907297470474168e-12
2.1969918465321226e-12
2.70972472197344e-12
3.41409352537147e-12
4.3382656136321725e-12
5.535326697534894e-12
7.078063754105923e-12
9.059058827784409e-12
1.1590947274129391e-11
1.4803472066295322e-11
2.8498969557246984e-11
2.12220203457818e-10
2.8625844832183602e-11
5.57983313127056e-12
8.664786057815523e-12
2.080189143677356e-11
3.485343247708987e-11
5.2498104554036977e-11
7.438048701586668e-11
1.0012356388691199e-10
1.28610402611024e-10
1.5889898011387668e-10
1.9099587927330608e-10
2.258762142014526e-10
2.650962083486395e-10
3.105097490943354e-10
3.6422121066900607e-10
4.2870937152793633e-10
5.070703915024714e-10
6.033913368128106e-10
2.350329897279719e-9
1.088002621133219e-8
1.8345049911120306e-8
1.618248079930092e-8
1.5945576582263517e-8
1.7075680462033954e-8
1.9010117826531812e-8
2.159267961493186e-8
2.4851539730708396e-8
2.891442565002868e-8
3.397487132370056e-8
2.6414466356683113e-8
2.137458597015578e-8
1.799836280342084e-8
1.6971681937148063e-8
1.2508178884841819e-8
4.553124159488558e-9
1.8473502043245005e-9
1.0153646382124446e-9
8.559638140015618e-10
1.3519666720105188e-9
3.722283870781984e-9
1.6667090788024597e-8
1.2348945341068314e-8
8.782412137696534e-9
8.181497060846438e-9
8.750495091555702e-9
1.0324159356736113e-8
1.3294556919035804e-8
1.8776610235023404e-8
4.3612384269990386e-8
3.577416899951336e-8
1.915285097361619e-8
1.7307817255728997e-8
2.0221325483045027e-8
2.88731206784702e-8
3.314399035477674e-8
2.4993346846109687e-8
2.6135727184036694e-8
4.683921201816382e-8
3.817009058830353e-8
6.404668056166002e-8
2.209606027711787e-10
2.0592570649835716e-8
1.8058089341675512e-8
1.1944721606976328e-8
3.274661993129205e-10
8.337550465467822e-9
3.352924881550153e-9
2.636953814686903e-9
3.192461347458843e-9
2.3135877738630495e-9
2.4468646700887787e-9
5.488045204013771e-10
3.788049255019529e-11
2.0546425763003804e-10
8.358272807597798e-10
6.669478997907781e-9
9.329474594357913e-10
5.166600681498303e-11
2.0144951246494606e-10
3.4597524288125555e-11
9.833958612114264e-10
1.9854393766256485e-9
1.8249722495764536e-9
1.7249868351559158e-9
1.7161459705834202e-9
1.7313319358281026e-9
1.7354392991992831e-9
1.7050179602622805e-9
1.61477632562912e-9
1.4369599526782336e-9
8.212804274948045e-10
5.868710873383621e-10
4.277908577923703e-10
2.5681034942796177e-10
3.045017647744397e-11
7.185672214254389e-11
9.815403253823445e-11
1.1391807645038037e-10
9.971715883287985e-11
2.6665430784562213e-10
1.5085165144995216e-9
4.359589118135309e-9
1.8996340286923643e-9
1.3183852868509378e-9
1.173912401624408e-9
1.1781844547282332e-9
1.2623381054218809e-9
1.402040624145969e-9
1.5863809003751268e-9
1.811565675978036e-9
7.75275729345097e-9
1.0161316526297422e-8
8.625768098975402e-9
1.13928678875381e-8
1.9630023686347216e-8
4.171149290291659e-8
6.23424138514663e-8
8.409281381953961e-8
1.397820537079589e-7
9.633023296243356e-8
4.056631196798892e-7
1.1914078030997961e-7
3.1155369446258354e-8
1.0736971450034007e-7
1.7983471039355165e-7
1.7323154527644473e-7
9.199263078527512e-8
9.926738493115626e-10
3.84076085032409e-8
6.744558587894479e-8
9.274141918107555e-8
6.799370569396193e-8
3.2998509590229884e-8
1.504210889665937e-8
9.52051808282969e-9
1.01362024567198e-8
1.2835340936860442e-8
1.2654368901164684e-8
1.3029757274466199e-8
9.862539999190266e-9
1.3819717529179994e-9
5.636524976556542e-9
3.3218077097261843e-8
4.939084468870325e-8
4.732991146765898e-8
5.0263801840257715e-8
5.642049473918135e-8
6.625869040277229e-8
8.19809290397856e-8
1.0763800029184601e-7
1.4523341593321986e-7
1.6837177979146768e-7
4.519942334401853e-8
1.1870093820643286e-8
4.3482526258535215e-9
1.6072164409788456e-9
4.956150408106668e-10
2.756805608834844e-9
4.337901593873084e-9
2.669215219833782e-9
1.1564910319158866e-9
4.572540158910587e-10
3.152794469300357e-9
9.1968971315845e-9
3.147904980896001e-8
6.182948443087032e-8
3.3403409581175695e-8
2.966984034337808e-8
3.44727753704211e-8
5.106938869765314e-8
6.055525020099048e-8
3.173156121960665e-8
5.1040031041609864e-8
2.9130147640321042e-8
2.7732172286586082e-8
3.3849531411399814e-8
5.119846369277924e-8
9.74537065222125e-8
1.9653469884767902e-7
3.0785179612925876e-7
1.6395307347898182e-7
1.684265764812746e-7
1.9836532536699368e-7
3.895242397843508e-7
4.2121077315128193e-7
4.170289673519404e-7
1.2300494042741537e-7
1.212317580574335e-7
3.853114453882031e-7
3.647246508514844e-7
2.673988248964514e-7
2.279904977597424e-7
1.8044546988939948e-7
6.343513721268656e-10
1.9091595134994418e-10
4.866716518505683e-11
4.536671797380163e-11
3.9250375769532486e-11
2.607782441738965e-10
1.0359619880688614e-10
8.802717630310051e-11
9.236517320713824e-11
4.538533385567246e-10
5.749323621947433e-10
8.525849948823098e-10
1.1006157748498264e-9
1.1112446654183542e-9
1.0883924364157707e-9
1.127585915340183e-9
1.2292075467435245e-9
1.3904918979109004e-9
1.613230920778056e-9
1.9020559317125896e-9
5.461168618432847e-9
1.1129607002143316e-8
1.1992177677114695e-8
1.8423509101493035e-8
5.2765083866124103e-8
2.143748671922294e-8
9.8968649624919e-9
5.032094755208545e-10
1.0813641762929411e-11
0.
4.814705257085854e-14
1.205926792642489e-13
2.444417551791229e-12
9.518939077915182e-14
3.0193309994194526e-14
3.0602912375528995e-14
4.227507503936155e-14
5.890051577652637e-14
8.167809280824693e-14
1.1318384287455315e-13
2.322412205031345e-12
1.907297470474168e-12
2.1969918465321226e-12
2.70972472197344e-12
3.41409352537147e-12
4.3382656136321725e-12
5.535326697534894e-12
7.078063754105923e-12
9.059058827784409e-12
1.1590947274129391e-11
1.4803472066295322e-11
2.8498969557246984e-11
2.12220203457818e-10
2.8625844832183602e-11
5.57983313127056e-12
8.664786057815523e-12
2.080189143677356e-11
3.485343247708987e-11
5.2498104554036977e-11
7.438048701586668e-11
1.0012356388691199e-10
1.28610402611024e-10
1.5889898011387668e-10
1.9099587927330608e-10
2.258762142014526e-10
2.650962083486395e-10
3.105097490943354e-10
3.6422121066900607e-10
4.2870937152793633e-10
5.070703915024714e-10
6.033913368128106e-10
2.350329897279719e-9
1.088002621133219e-8
1.8345049911120306e-8
1.618248079930092e-8
1.5945576582263517e-8
1.7075680462033954e-8
1.9010117826531812e-8
2.159267961493186e-8
2.4851539730708396e-8
2.891442565002868e-8
3.397487132370056e-8
2.6414466356683113e-8
2.137458597015578e-8
1.799836280342084e-8
1.6971681937148063e-8
1.2508178884841819e-8
4.553124159488558e-9
1.8473502043245005e-9
1.0153646382124446e-9
8.559638140015618e-10
1.3519666720105188e-9
3.722283870781984e-9
1.6667090788024597e-8
1.2348945341068314e-8
8.782412137696534e-9
8.181497060846438e-9
8.750495091555702e-9
1.0324159356736113e-8
1.3294556919035804e-8
1.8776610235023404e-8
4.3612384269990386e-8
3.577416899951336e-8
1.915285097361619e-8
1.7307817255728997e-8
2.0221325483045027e-8
2.88731206784702e-8
3.314399035477674e-8
2.4993346846109687e-8
2.6135727184036694e-8
4.683921201816382e-8
3.817009058830353e-8
6.404668056166002e-8
2.209606027711787e-10
2.0592570649835716e-8
1.8058089341675512e-8
1.1944721606976328e-8
3.274661993129205e-10
8.337550465467822e-9
3.352924881550153e-9
2.636953814686903e-9
3.192461347458843e-9
2.3135877738630495e-9
2.4468646700887787e-9
5.488045204013771e-10
3.788049255019529e-11
2.0546425763003804e-10
8.358272807597798e-10
6.669478997907781e-9
9.329474594357913e-10
5.166600681498303e-11
2.0144951246494606e-10
3.4597524288125555e-11
9.833958612114264e-10
1.9854393766256485e-9
1.8249722495764536e-9
1.7249868351559158e-9
1.7161459705834202e-9
1.7313319358281026e-9
1.7354392991992831e-9
1.7050179602622805e-9
1.61477632562912e-9
1.4369599526782336e-9
8.212804274948045e-10
5.868710873383621e-10
4.277908577923703e-10
2.5681034942796177e-10
3.045017647744397e-11
7.185672214254389e-11
9.815403253823445e-11
1.1391807645038037e-10
9.971715883287985e-11
2.6665430784562213e-10
1.5085165144995216e-9
4.359589118135309e-9
1.8996340286923643e-9
1.3183852868509378e-9
1.173912401624408e-9
1.1781844547282332e-9
1.2623381054218809e-9
1.402040624145969e-9
1.5863809003751268e-9
1.811565675978036e-9
7.75275729345097e-9
1.0161316526297422e-8
8.625768098975402e-9
1.13928678875381e-8
1.9630023686347216e-8
4.171149290291659e-8
6.23424138514663e-8
8.409281381953961e-8
1.397820537079589e-7
9.633023296243356e-8
4.056631196798892e-7
1.1914078030997961e-7
3.1155369446258354e-8
1.0736971450034007e-7
1.7983471039355165e-7
1.7323154527644473e-7
9.199263078527512e-8
9.926738493115626e-10
3.84076085032409e-8
6.744558587894479e-8
9.274141918107555e-8
6.799370569396193e-8
3.2998509590229884e-8
1.504210889665937e-8
9.52051808282969e-9
1.01362024567198e-8
1.2835340936860442e-8
1.2654368901164684e-8
1.3029757274466199e-8
9.862539999190266e-9
1.3819717529179994e-9
5.636524976556542e-9
3.3218077097261843e-8
4.939084468870325e-8
4.732991146765898e-8
5.0263801840257715e-8
5.642049473918135e-8
6.625869040277229e-8
8.19809290397856e-8
1.0763800029184601e-7
1.4523341593321986e-7
1.6837177979146768e-7
4.519942334401853e-8
1.1870093820643286e-8
4.3482526258535215e-9
1.6072164409788456e-9
4.956150408106668e-10
2.756805608834844e-9
4.337901593873084e-9
2.669215219833782e-9
1.1564910319158866e-9
4.572540158910587e-10
3.152794469300357e-9
9.1968971315845e-9
3.147904980896001e-8
6.182948443087032e-8
3.3403409581175695e-8
2.966984034337808e-8
3.44727753704211e-8
5.106938869765314e-8
6.055525020099048e-8
3.173156121960665e-8
5.1040031041609864e-8
2.9130147640321042e-8
2.7732172286586082e-8
3.3849531411399814e-8
5.119846369277924e-8
9.74537065222125e-8
1.9653469884767902e-7
3.0785179612925876e-7
1.6395307347898182e-7
1.684265764812746e-7
1.9836532536699368e-7
3.895242397843508e-7
4.2121077315128193e-7
4.170289673519404e-7
1.2300494042741537e-7
1.212317580574335e-7
3.853114453882031e-7
3.647246508514844e-7
2.673988248964514e-7
2.279904977597424e-7
1.8044546988939948e-7
6.343513721268656e-10
1.9091595134994418e-10
4.866716518505683e-11
4.536671797380163e-11
3.9250375769532486e-11
2.607782441738965e-10
1.0359619880688614e-10
8.802717630310051e-11
9.236517320713824e-11
4.538533385567246e-10
5.749323621947433e-10
8.525849948823098e-10
1.1006157748498264e-9
1.1112446654183542e-9
1.0883924364157707e-9
1.127585915340183e-9
1.2292075467435245e-9
1.3904918979109004e-9
1.613230920778056e-9
1.9020559317125896e-9
5.461168618432847e-9
1.1129607002143316e-8
1.1992177677114695e-8
1.8423509101493035e-8
5.2765083866124103e-8
2.143748671922294e-8
9.8968649624919e-9
5.032094755208545e-10
1.0813641762929411e-11
0.
4.814705257085854e-14
1.205926792642489e-13
2.444417551791229e-12
9.518939077915182e-14
3.0193309994194526e-14
3.0602912375528995e-14
4.227507503936155e-14
5.890051577652637e-14
8.167809280824693e-14
1.1318384287455315e-13
2.322412205031345e-12
1.907297470474168e-12
2.1969918465321226e-12
2.70972472197344e-12
3.41409352537147e-12
4.3382656136321725e-12
5.535326697534894e-12
