# Supplementary material for: Observability and Controllability of Nonlinear Networks: The Role of Symmetry
Source: Phys Rev X. Author manuscript; Available in PMC 2018 Nov 13. (PMC6234006; doi:10.1103/PhysRevX.5.011005)
Supplement: Code Archive [file NIHMS982008-supplement-Code_Archive.zip › MathematicaData/FNObsDELTAHetN1M1ChaosK7IC1]

2.342482582457903e-7
2.2677735671515774e-7
2.1596202019289867e-8
1.8818097153844626e-9
2.0336584439717957e-9
2.0106685720283057e-9
3.943836724905552e-10
7.72330365898343e-11
1.972179089241597e-11
2.7873377632780526e-11
4.1978457819521916e-11
6.57803303209379e-11
1.0483083618773716e-10
1.9291735861516632e-10
4.985302697262283e-11
8.72939669484719e-11
2.450246324818939e-10
4.6477117612476923e-10
8.118133079652135e-10
1.4005902609818182e-9
2.436740643878784e-9
4.2625504730267425e-9
7.306280259182202e-9
1.1705184897139595e-8
1.6503224526993745e-8
1.717268703069668e-8
8.082891248507516e-9
8.212585558455172e-8
1.5052701904437935e-8
6.040445257774105e-9
4.195937352664069e-9
3.987175120217439e-10
2.2748788999741925e-12
1.7156620960267667e-13
2.864084389743192e-13
1.4419085157746483e-13
1.8503795149224126e-13
2.631743278422731e-13
3.402302891072221e-13
4.2341530442341415e-13
5.231587833320699e-13
6.474622682307623e-13
1.4521930637546828e-12
4.672520848672273e-13
5.68635576255342e-14
1.1390265794117484e-13
2.3728489958482836e-13
3.665919359540503e-13
5.292477779826958e-13
7.499418649766046e-13
1.0583380135327554e-12
1.4948145540109422e-12
2.117006197715416e-12
3.0087308362736045e-12
4.292929744434704e-12
6.150639592689194e-12
8.848389244243992e-12
1.2776000061827282e-11
1.8493438883681604e-11
2.6774126515660157e-11
3.860426069322167e-11
5.5050777855019566e-11
2.330492120235125e-10
2.046408707885919e-10
6.632423073651405e-11
2.7762259575477884e-10
8.647199558896976e-10
1.6797848352920846e-9
2.5853544710813127e-9
3.4065887867747435e-9
4.048549554759114e-9
4.53747032558464e-9
4.945119214925439e-9
2.9952784656842985e-9
7.074450438444507e-11
5.619212236462647e-10
1.0362345040310865e-9
2.2748602700601976e-9
1.0727384383171349e-8
6.450625677374838e-9
1.2544925797983899e-10
6.413873429918177e-10
7.666410785223874e-10
8.579706036886266e-10
9.740268302019923e-10
1.1386910292483281e-9
1.3785342840003e-9
1.7387619733139763e-9
2.307152629548218e-9
3.2735640045443157e-9
5.111676845301373e-9
9.213699586354737e-9
1.8040911600190848e-8
3.707789451596192e-8
3.313726808375426e-8
2.216693148610658e-8
2.4921408985347028e-8
3.720754166156056e-8
6.996040021139131e-8
1.0385683202932996e-7
1.1946229377170548e-7
1.7020453146919596e-7
1.149065040435717e-7
3.879760474139808e-8
2.0346256072623834e-7
2.516896856787119e-7
2.78604490522495e-7
1.6620690038398405e-7
9.204615727891296e-8
6.344374019868093e-8
4.965007016921447e-8
5.5849797946212073e-8
7.725319665815821e-8
3.8692505401619056e-8
1.2496950916133495e-8
4.891098394879073e-9
1.0086595287633494e-10
8.878899417959428e-9
6.111113246761892e-8
2.4065974717604295e-8
1.00915337316388e-8
1.5545258563486665e-10
4.287542070191812e-9
5.873164002931094e-9
6.098837279895012e-8
6.998535234386373e-8
6.280585267128046e-8
6.505972113376063e-8
7.237939788620355e-8
8.461801979101092e-8
1.0387667768604272e-7
1.3438647180172572e-7
1.8146862367114839e-7
2.3721975067107532e-7
2.5345349599552725e-7
9.313988344542293e-8
2.7965577822195114e-8
1.2616816042695542e-8
7.835597591470457e-9
5.306667946899553e-9
3.456064240463993e-9
1.4086164484567632e-9
2.379794733673062e-10
3.6447974897176594e-10
1.2535596613081414e-9
3.4300843106721523e-9
9.239671524622186e-9
3.70528988167915e-8
3.4888680996127104e-8
2.2274497201065158e-8
2.0957316187736517e-8
2.3919862490817064e-8
3.158861368661092e-8
4.829072259050373e-8
8.803538710273542e-8
1.4114500060623338e-7
7.531430595923821e-8
6.648969958718235e-8
7.434584846471561e-8
9.963615380698006e-8
1.616872475901164e-7
2.9796385931920376e-7
4.650138493897702e-7
3.0414450092843015e-7
6.760099140916632e-9
1.4630425968987255e-7
1.789924336508081e-7
1.4496832134173392e-8
1.1585503326374212e-7
1.8167614854810615e-7
1.3817309255206219e-7
1.8470190834268342e-7
1.4960445253295323e-7
5.944350352257815e-8
2.6916840537821794e-8
1.5554693533167404e-8
6.290431339225776e-9
2.0294908170242453e-8
4.1393631388498204e-8
2.7107462469799963e-8
1.7343844439968457e-8
3.4123657869550253e-9
9.437071584749762e-9
1.8189085033699023e-8
2.5001685200924795e-8
6.872675181842217e-8
2.526770647992005e-7
1.694152800664417e-7
1.7003136555947312e-7
2.0780327842811068e-7
2.9858898063436884e-7
4.848011782304311e-7
5.568202660523705e-7
4.3509110202212226e-7
4.031754345366201e-7
5.167351353000983e-7
2.711485686183397e-7
1.1168211746077319e-7
5.0088045165295035e-8
1.2921721619655385e-8
3.6739812493039583e-9
1.9845271431535835e-9
1.4494164910396815e-9
7.677126659505246e-10
1.0647252335255413e-9
1.8760182772759955e-9
2.2700928638039566e-9
3.5078158842700005e-9
6.835603870021842e-9
1.663157001256401e-8
7.73813421787036e-8
4.861110867797e-8
3.3680596538198586e-8
3.4277648838820094e-8
4.24088013484213e-8
5.9158811506685325e-8
1.0966100240760837e-7
2.3741674560285073e-7
1.4313295462472357e-7
1.1171168730298767e-7
1.106583002514312e-7
1.2847483270105216e-7
1.7712489934145076e-7
3.0801343529763524e-7
5.957863091067193e-7
3.4529038365654493e-7
1.2973464127515414e-7
2.555776747748901e-7
1.9209698599550785e-7
1.5928845764848713e-7
1.7031220381986266e-7
2.540058807175678e-7
3.7968901650516125e-7
2.9557932311790236e-7
2.4836397436413475e-7
2.261584830950091e-7
6.893312429460596e-8
3.070212335606236e-8
1.1208185844861263e-7
4.166032368730698e-7
2.2128590254531838e-7
2.7677670886015523e-8
1.0289441657724915e-8
3.161002912229889e-8
2.8777517291058975e-9
9.947529568022474e-10
1.2051798092680237e-9
1.4857151814017372e-11
9.592426372310872e-10
1.399033226783552e-10
2.0912876585355603e-10
1.7150427450389505e-11
2.914601198464144e-11
8.623317737187748e-11
1.452680200912005e-10
2.315419671611516e-10
3.6592344450662353e-10
5.662765766254874e-10
3.206688241814877e-10
5.198531369992899e-10
2.4378825641211438e-11
6.697879273805598e-10
1.6466721387384723e-9
3.1861366012255658e-9
5.738193897837398e-9
9.855327310631072e-9
1.5790245991610883e-8
2.253979718143954e-8
2.231720491623953e-8
3.992729651025123e-8
1.540797120665771e-9
3.0816066038710204e-8
1.550632540038909e-8
1.0281248073937346e-8
3.5233388682783105e-9
4.787523468913236e-12
0.
1.4443457416517378e-13
7.466483023528187e-13
1.0133802725836483e-12
4.971658358865219e-13
4.957775345587458e-13
5.929391771370321e-13
7.27003323762079e-13
8.979636435289149e-13
1.115030541513457e-12
1.3908867740194472e-12
1.7420152858695167e-12
9.85255877109446e-12
1.9372817541595357e-12
3.818573602272724e-13
3.160567827900726e-13
8.031438327740986e-13
1.3075828255205494e-12
1.9377372287164367e-12
2.7938004460203686e-12
3.9991252946470475e-12
5.7240276639831595e-12
8.214110005679549e-12
1.1828465121946701e-11
1.7091267627636008e-11
2.4755477438554504e-11
3.586228653408375e-11
5.174268167123202e-11
7.384383995988411e-11
1.0323620699508406e-10
1.3988414770704352e-10
1.8235100021818996e-10
6.781939874946049e-10
2.602288370109798e-10
8.452290638491676e-10
2.8099358614860363e-9
5.0660648332913e-9
6.569931100044142e-9
7.43073068472551e-9
8.096759142525915e-9
8.747080933124754e-9
9.42119129237082e-9
1.011459049418415e-8
1.2406579622117021e-8
4.575265452753609e-9
4.2070488135919964e-10
6.712323388976435e-10
1.3879225548071974e-9
2.658577733035919e-9
7.12705760175444e-9
1.2920643385937686e-8
9.83452073317886e-10
1.3374563376485915e-9
1.5456423788310324e-9
1.5528869791000426e-9
1.5820835672530399e-9
1.6725167791841407e-9
1.8471204022268182e-9
2.148047027615647e-9
2.6741358420539194e-9
3.6871706094813518e-9
5.895309478952717e-9
7.702760266678936e-9
2.6353319402078007e-8
2.1306899283832328e-8
1.619291732232649e-8
2.007118337004543e-8
3.329237454488e-8
6.634624170117802e-8
8.553388413763279e-8
1.0730174185505846e-7
1.6329282550592627e-7
9.446175041878365e-8
1.7803364618879377e-7
1.3737978206831605e-7
2.482666780318432e-7
2.903013418661856e-7
3.7886239659308135e-7
2.3432573738717752e-7
1.1367471381222169e-7
7.578717889143195e-8
4.7677153447561466e-8
5.7240317556882784e-8
8.216752895636846e-8
2.5039943170871903e-8
9.297788269773037e-9
3.747974124328217e-9
2.4118825071770877e-9
3.4776514558748994e-8
2.444869883374933e-8
1.6298752962001338e-8
7.555808407592752e-9
7.019549130432261e-10
5.91884640817796e-10
3.9464890754120865e-8
6.03257260308596e-8
5.568309641183353e-8
5.7303235011812674e-8
6.237513270431465e-8
7.014672843387937e-8
8.124454728449954e-8
9.721328194414865e-8
1.2044728702429386e-7
1.5318981161892956e-7
1.907835159520907e-7
5.39730842508108e-8
1.9503826355739198e-8
9.97476928762232e-9
6.062146732864592e-9
3.2608098617347783e-9
6.880875009783229e-10
1.0189867387721947e-9
8.61721422025748e-10
1.472263550525183e-10
1.294309381787627e-9
4.456144052342462e-9
1.3614007751620915e-8
5.896122199708223e-8
2.8581791138809738e-8
2.1702997814567658e-8
2.2102847957099628e-8
2.6906538413447756e-8
3.837931313813979e-8
6.529588084971253e-8
8.295071646300253e-8
1.183132444866606e-7
6.428137413025065e-8
5.87599654238697e-8
6.851632200442571e-8
9.750558574768231e-8
1.6943575641990634e-7
3.01078887351061e-7
4.128848531917071e-7
2.2562292183336457e-7
9.54246008083817e-9
1.352793543765254e-7
2.6060749962920745e-7
1.6790823738023614e-7
1.5359424610464578e-8
1.0216119938748478e-7
1.4777509956646853e-7
1.5502384033897242e-7
1.785131946504641e-7
8.646773651158416e-8
3.596787224128647e-8
1.9253655680372287e-8
1.0738155855894525e-8
7.833300623309135e-9
3.9379420424281007e-8
2.7127969583992996e-8
2.1198713339719985e-8
1.103561735056526e-8
2.6760049518017344e-9
1.3066364466619229e-8
2.044693949286457e-8
4.74890054406021e-8
2.2409576966831557e-7
1.5532961822872157e-7
1.5449737246886782e-7
1.8493497611403695e-7
2.563598208309399e-7
4.0693240939097263e-7
5.363335877535611e-7
4.3406475082135206e-7
3.7781884946635335e-7
4.347589722562489e-7
2.1274283893591273e-7
9.064522810867285e-8
3.643255332412007e-8
8.093140869843983e-9
2.789694001968217e-9
1.6662422014685034e-9
9.498904793297035e-10
4.719748766860903e-10
9.503024424339515e-10
1.7558047378895495e-9
2.4603602210329076e-9
4.176288898385806e-9
8.376555444494484e-9
2.1590976969705354e-8
1.0640065505598812e-7
4.5769541601711e-8
3.534679905398269e-8
3.809182616917611e-8
4.951188241512419e-8
7.1468214327858e-8
1.1154141511704574e-7
2.2821122151714195e-7
1.2961294994641684e-7
1.0281910163878181e-7
1.0385416744912679e-7
1.2407090711187043e-7
1.786753722612263e-7
3.295950063884066e-7
6.329234792132535e-7
3.3368319758811283e-7
1.4329086217577767e-7
2.2969759417135808e-7
2.3080752381495438e-7
1.8325729987831425e-7
1.8121450224041804e-7
2.3189936239059367e-7
3.238747915942435e-7
2.999955820346536e-7
2.631031075113516e-7
1.2672111999197606e-7
9.234980167031896e-9
7.481812675994304e-8
3.4304046484391096e-7
1.830226353706363e-7
2.1466748768687272e-8
9.950051643450522e-9
2.8981152634589972e-8
1.2630850354175105e-9
1.1321447903751322e-10
6.735137335214283e-10
4.123681265631816e-11
4.560517027214283e-9
5.50266195395666e-10
1.8313672601086368e-10
6.57934171429015e-11
4.021572107507654e-12
7.449415214856812e-11
1.3538585480597887e-10
2.182223805432358e-10
3.459336484803807e-10
5.387365654224876e-10
7.974137026531145e-10
1.545511027047674e-10
4.056504626232881e-10
1.8187392504277837e-10
1.1729134318380903e-9
2.711025653178382e-9
5.219901205056065e-9
9.265024945902431e-9
1.516315200601565e-8
2.210356431006504e-8
2.3670585824159978e-8
2.983888916018283e-8
1.7105113420703262e-8
3.07555173216791e-8
1.502381646839282e-8
1.3351650574526145e-8
5.793207889193583e-9
5.082636097678022e-12
0.
4.619634926829596e-13
7.691803792900746e-13
1.0466833771608683e-12
4.972863919097051e-13
4.828033284743464e-13
5.71387717765073e-13
6.983230730909198e-13
8.615804214508302e-13
1.0693172821947404e-12
1.3334548897705633e-12
1.6696909162974437e-12
2.0984464137430236e-12
1.9292947391824096e-11
2.6267456946075472e-12
5.88401869998722e-13
3.659675407570497e-13
1.0195410320051807e-12
1.6932470729102273e-12
2.5332299477758144e-12
3.674666727526e-12
5.2850913126591765e-12
7.596490605068375e-12
1.0943193261411695e-11
1.581120299758757e-11
2.2899214318225644e-11
3.317820652382388e-11
4.790343391108727e-11
6.847309163647644e-11
9.599097028177786e-11
1.305692464803406e-10
1.7095265665977218e-10
2.1525418083939105e-10
8.136481021464694e-10
1.1276253477540723e-10
1.493767720175539e-9
4.122717831555576e-9
6.438741980591482e-9
7.596002639444863e-9
8.301538706550953e-9
8.968376949411289e-9
9.687006886615662e-9
1.0455685098025227e-8
1.1250382601545115e-8
1.385279257041445e-8
7.698433810872316e-9
1.3394172805881672e-9
2.799763453490669e-10
9.991236365604714e-10
1.846517270929835e-9
3.834883115163444e-9
1.2609630871395538e-8
2.5842070542766445e-9
1.363426508681317e-9
2.103351008717934e-9
2.05879746836712e-9
1.954171991282145e-9
1.891136452631056e-9
1.875878655765098e-9
1.9003569881550405e-9
1.951788002278614e-9
1.9988599568564205e-9
1.878167040965986e-9
4.104495656969442e-10
1.6892070848361074e-8
1.5467261240330305e-8
1.2793313908644858e-8
1.6763415681072726e-8
2.912862258365573e-8
5.947495366506593e-8
7.593545575177196e-8
9.838592924661535e-8
1.5234817089716021e-7
8.815490824413027e-8
2.1260714364429946e-7
1.3271663954386582e-7
2.535867950664012e-7
2.9127341793145534e-7
3.628923918355853e-7
2.917321908929329e-7
8.963597598074787e-8
7.250094234536547e-8
4.469708136765192e-8
5.0994155847172774e-8
8.254324968686732e-8
2.7647303825136672e-8
9.708915099299031e-9
3.973589165736741e-9
1.6118819375250067e-9
2.7004001518071974e-8
2.5025298070537856e-8
1.6434222280964896e-8
8.0217904866669e-9
2.848478572051981e-10
1.3237831615401414e-9
3.438218205076889e-8
5.545437089737537e-8
5.140467742613367e-8
5.2756218671575435e-8
5.716165954238274e-8
6.381477136803556e-8
7.310717471784857e-8
8.615908074097472e-8
1.0472333995810602e-7
1.307269429165736e-7
1.6293609749856476e-7
4.7234346487719304e-8
1.8259065701111153e-8
9.722891046059243e-9
5.8919385455210695e-9
3.0419427677013706e-9
3.291954033204588e-10
1.1377290671559098e-9
9.154805014097256e-10
1.9377025726698837e-10
1.2735524660316019e-9
4.531751162615432e-9
1.4346929052376962e-8
5.547805735415011e-8
2.579198105595478e-8
2.0268984881423027e-8
2.0963837579766768e-8
2.582318594533826e-8
3.7365985911876744e-8
6.492622510047098e-8
7.763179034328153e-8
1.0783879274379661e-7
5.913228929222041e-8
5.465255613069849e-8
6.453421631218006e-8
9.33639264601717e-8
1.6458257834318643e-7
2.8522539816341505e-7
3.8150813633239473e-7
2.103855412800957e-7
2.4992742534358753e-9
1.3923481302584594e-7
2.716769357103435e-7
1.767868889546556e-7
1.6779826324253847e-8
1.1639536503252058e-7
1.397071446710178e-7
1.4116897759750827e-7
1.7959191358296043e-7
8.849796994007884e-8
3.5640065343782355e-8
1.882868541934875e-8
1.0303073084199371e-8
6.6537878920540375e-9
4.239486052713365e-8
2.7854164861468515e-8
2.1425658191012054e-8
1.0907776969439413e-8
2.545794200510315e-9
1.2222638012511871e-8
1.8970689485347296e-8
4.3337501094171916e-8
2.1229535148886145e-7
1.4758013086640194e-7
1.4566483288543589e-7
1.7276278231013974e-7
2.3627474623109584e-7
3.7050028976426706e-7
5.114347440613423e-7
4.2678953323006016e-7
3.637546419855539e-7
4.0183390639685127e-7
2.017737378080421e-7
9.12795897229704e-8
3.3879207859827696e-8
7.684050898448081e-9
2.908662918880581e-9
1.8341131364654354e-9
1.0285114426176761e-9
5.761455823734377e-10
1.0640863629615007e-9
1.717084384519646e-9
2.4764076842733926e-9
4.305532799332038e-9
8.739356578066865e-9
2.3185280446117055e-8
1.0558072976996238e-7
4.3082626660796114e-8
3.445758821974536e-8
3.7754744699520373e-8
4.979559157407962e-8
7.339234318144242e-8
1.0998211473852481e-7
2.2004496381432565e-7
1.22666070871953e-7
9.807975355882421e-8
9.986685672824667e-8
1.2049992098463083e-7
1.7572654284329436e-7
3.2818198076782684e-7
6.401252088765144e-7
3.370212179343817e-7
1.9385134554919233e-7
2.5024072516508654e-7
2.3176507176938226e-7
1.7488468078887376e-7
1.6666679110860612e-7
2.1323019972321464e-7
3.3016151382951696e-7
2.9919701673549857e-7
2.725886242747127e-7
2.459198430600748e-7
3.0412720868726016e-8
5.002262257200807e-8
1.7169287354360464e-7
2.5899358417126037e-7
1.296901214444232e-7
3.962684418508361e-9
1.434102436418427e-8
1.1022965473487491e-8
7.544630201933511e-10
1.3693201698844082e-9
3.261601204407667e-10
9.776672877393316e-11
6.718954540503429e-10
1.1059083953274724e-10
2.076676343282902e-10
3.3111685977796934e-11
4.3896847744723786e-11
1.0292035872158703e-10
1.7038116820214333e-10
2.7113434505105906e-10
4.267511523101379e-10
6.504462805156719e-10
2.640479248774765e-10
4.843103801844944e-10
4.198182568631659e-11
8.374807800739191e-10
2.003531121699955e-9
3.872206258893957e-9
6.953199271141737e-9
1.1763578188532606e-8
1.826010219554831e-8
2.4328586721830816e-8
1.2840239718479967e-8
6.64304553861694e-8
4.06963658520519e-8
5.661960031693376e-8
1.6013041184740942e-8
2.006592066517194e-8
1.7462937625668481e-9
5.714788458055986e-13
7.695697897210284e-14
1.7373491647618537e-12
8.468512584449498e-13
7.176636904707412e-13
4.723137864288803e-13
5.225008865795435e-13
6.325709162065447e-13
7.775742302416773e-13
9.622442798511047e-13
1.1968911633714104e-12
1.4952978105039898e-12
1.8754031398625652e-12
1.2583261747562703e-11
2.186595680156177e-12
4.5388982996260344e-13
3.3591718919599096e-13
8.832591873878205e-13
1.449074420059307e-12
2.155322069953949e-12
3.1148427554113494e-12
4.466936330042831e-12
6.404185033864085e-12
9.204331593642321e-12
1.3272817388436756e-11
1.9198682973250774e-11
2.7819108899814437e-11
4.026669502761152e-11
5.79266420183458e-11
8.216734561016169e-11
1.1373827863393106e-10
1.5209684489674912e-10
1.9549025843178417e-10
7.307315735008596e-10
2.131332947831021e-10
1.0762739528232463e-9
3.300666274880028e-9
5.623921606699358e-9
6.995333270457738e-9
7.781331860802235e-9
8.439130547861854e-9
9.111498932804373e-9
9.819775624996633e-9
1.0550885427328131e-8
1.3070328393769144e-8
5.697891974097794e-9
7.381095496654208e-10
5.284455665762672e-10
1.2317594168069985e-9
2.2997219568066656e-9
5.474169867583984e-9
1.4465331186702207e-8
1.8224105588185945e-9
1.3733963597906244e-9
1.6920313691701407e-9
1.6648761688633377e-9
1.6427666745345534e-9
1.6736854285149527e-9
1.7708225687512352e-9
1.9545857183590274e-9
2.2756482228943666e-9
2.867913783475634e-9
4.059189962657491e-9
4.5608237237056194e-9
2.2585284533186916e-8
1.892278652029895e-8
1.482147177357972e-8
1.8751373820736465e-8
3.1660319466896035e-8
6.367843566429545e-8
8.165871671302509e-8
1.0378904857410055e-7
1.590724401340327e-7
9.180843437448372e-8
1.9534127058013035e-7
1.333782806093875e-7
2.4902650503640344e-7
2.896097249059629e-7
3.722614382153348e-7
2.631824879197515e-7
1.0115777855844218e-7
7.578929465042868e-8
4.672760860065704e-8
5.4575359254753235e-8
8.320041624402895e-8
2.6306939104824588e-8
9.53975543343212e-9
3.900161720678809e-9
2.018551343065491e-9
3.143124597513072e-8
2.4584238245640597e-8
1.637420480073966e-8
7.865655558120671e-9
4.653547881845474e-10
9.475037001932331e-10
3.727683812482278e-8
5.8347106454012135e-8
5.396832481154115e-8
5.548276521460571e-8
6.027766287422904e-8
6.757575240794562e-8
7.790043640402497e-8
9.260914974761627e-8
1.1381492760471369e-7
1.4365993947737522e-7
1.7921082712572614e-7
5.100591367196395e-8
1.8921616984244816e-8
9.82862613504841e-9
5.957505083928596e-9
3.1332720258657625e-9
4.946359113299363e-10
1.101851047851817e-9
9.012982493085193e-10
1.7598983327329218e-10
1.2819602520805053e-9
4.489596938852012e-9
1.3919071431496531e-8
5.8105282591423934e-8
2.7447223718121993e-8
2.114361233911088e-8
2.1674221884010988e-8
2.652094285098886e-8
3.8072297495625246e-8
6.539250016503e-8
8.072946694617657e-8
1.1391176036599417e-7
6.211670011013497e-8
5.7036035283732026e-8
6.68479319049278e-8
9.577616368703732e-8
1.6745904171068696e-7
2.9481975348723023e-7
4.000913039262047e-7
2.1899112775124577e-7
6.933972472249231e-9
1.3667246561077962e-7
2.651883653490761e-7
1.730299149180617e-7
1.4978789135282653e-8
1.0624771054169371e-7
1.4503797676292908e-7
1.4957837068017006e-7
1.794163779869358e-7
8.766756570533241e-8
3.6015466730700885e-8
1.9168297737407232e-8
1.064150010927791e-8
7.252063615156406e-9
4.0404191280718214e-8
2.7391773884505627e-8
2.132339518551648e-8
1.1072478705995961e-8
2.5494061695562154e-9
1.2686114499661751e-8
1.9828837697809442e-8
4.5660137646529324e-8
2.1919923603678263e-7
1.5214800614994335e-7
1.508947318581451e-7
1.799759520886156e-7
2.481659367235819e-7
3.921332246032052e-7
5.26678698525306e-7
4.309079197737265e-7
3.7192361900444095e-7
4.211815244743011e-7
2.076832237764347e-7
9.051876479355647e-8
3.537969143296172e-8
7.888868631173236e-9
2.8207400610649274e-9
1.7218676014783436e-9
9.717853516326057e-10
5.045762505569764e-10
9.930695591545173e-10
1.7405214435250146e-9
2.4671615636525722e-9
4.228517267721579e-9
8.517918433247002e-9
2.2191731152694604e-8
1.0701101837261128e-7
4.468440791283313e-8
3.500133738215616e-8
3.7979595319288494e-8
4.967232447597106e-8
7.230530860686862e-8
1.1084858609307183e-7
2.2477704824419287e-7
1.2669367084459763e-7
1.0080934581075046e-7
1.0214519823710125e-7
1.2251283827692646e-7
1.7733070484313453e-7
3.287993611220203e-7
6.350737532084831e-7
3.345817374326268e-7
1.6302328627765996e-7
2.3502767661774766e-7
2.311091838528574e-7
1.8012365974207967e-7
1.75790295360532e-7
2.2544007881335084e-7
3.2642884797282517e-7
2.9729581855636075e-7
2.7369558077718643e-7
1.9839331987316483e-7
2.3810437255288486e-9
6.281851356259821e-8
3.2800612185949174e-7
1.8204956718256872e-7
4.351454461652979e-8
6.493786028333418e-9
2.2805614637808416e-8
2.3178261394732702e-9
6.625041288890402e-10
2.1932618842072516e-9
1.4801716761831805e-10
2.169054678526598e-9
1.2920808679911995e-11
1.67708813702552e-10
1.1869536362492723e-10
2.296224421634039e-11
6.400905339109033e-11
1.2335724684741562e-10
2.0019338988417785e-10
3.17743783409083e-10
4.970616091947084e-10
7.440274294510991e-10
1.9509629062902554e-10
4.3637874134365385e-10
1.2702911696125235e-10
1.0432227762681643e-9
2.4386115818761256e-9
4.703942276309963e-9
8.393332053254144e-9
1.391768789729636e-8
2.079391307705011e-8
2.4704856576404636e-8
1.0573000995575153e-8
4.822975140514051e-8
3.458259340190702e-8
1.9780249585083332e-8
8.628617013576124e-9
2.603309529880518e-8
1.4399105706995827e-11
3.3138105687073727e-14
1.584655777771494e-13
8.383635451825631e-13
1.1147287130882184e-12
5.412392764668678e-13
4.745079575435804e-13
5.531991256751282e-13
6.744281721950804e-13
8.31080951742271e-13
1.030439486673154e-12
1.283861896631204e-12
1.60634766095207e-12
2.017413433592216e-12
1.6481143776641485e-11
2.4640631938551258e-12
5.377092837187407e-13
3.555134948056917e-13
9.698349652512037e-13
1.6037185981109967e-12
2.3943414910593228e-12
3.4686235887746274e-12
4.983653432974012e-12
7.156847245462809e-12
1.0301658240944688e-11
1.4874538272837672e-11
2.1534449397784796e-11
3.120525281454115e-11
4.5102692025655596e-11
6.463185124862419e-11
9.100983413029516e-11
1.2458732360853733e-10
1.6433915868788315e-10
2.0837374316277704e-10
7.843539841833466e-10
1.5190548241468106e-10
1.3387339202538078e-9
3.826555642170413e-9
6.159442308627557e-9
7.3901719221058805e-9
8.118978259827174e-9
8.779802687405024e-9
9.480558439594365e-9
1.0226946035848667e-8
1.099849543740762e-8
1.3604657916850738e-8
6.963754518701516e-9
1.111803900627394e-9
3.711301308145547e-10
1.0794609264886315e-9
1.9930267293479606e-9
4.316831433123477e-9
1.4200861017973814e-8
2.398689994189451e-9
1.3853811631547986e-9
1.931280651449953e-9
1.8796871976642406e-9
1.8018615625381495e-9
1.7704519800372183e-9
1.7915823926839056e-9
1.8655479059371246e-9
1.998670032273024e-9
2.208396639931949e-9
2.4744804543078773e-9
1.6802827879260242e-9
1.8854676965647247e-8
1.664379203759365e-8
1.3489822427661325e-8
1.745129277874471e-8
3.0014799409694755e-8
6.095372864789282e-8
7.790098713687283e-8
1.002713763464835e-7
1.5472446437090751e-7
8.937510432092145e-8
2.0792298371208625e-7
1.3216324866275377e-7
2.515154659851624e-7
2.903041989558681e-7
3.6594052077896187e-7
2.839928118405344e-7
9.276899297004569e-8
7.408923577165142e-8
4.5488379764364585e-8
5.217392635997761e-8
8.30395026992742e-8
2.7271913514984253e-8
9.678299129468938e-9
3.96922902993331e-9
1.7280040477354573e-9
2.844409517116533e-8
2.4838771653574935e-8
1.6418462475743533e-8
8.009842980051515e-9
3.233188868523603e-10
1.2143027183363276e-9
3.533089118304568e-8
5.6443622960699565e-8
5.228952767038512e-8
5.369792627067133e-8
5.823448200656214e-8
6.510181316878715e-8
7.473409007903665e-8
8.832787320463695e-8
1.077522706995188e-7
1.3501356059071605e-7
1.6839222221441112e-7
4.845371423096138e-8
1.8462216278275198e-8
9.745083102487013e-9
5.9024707991450535e-9
3.059755598978762e-9
3.688852373791744e-10
1.1368934241017113e-9
9.166972219074438e-10
1.911711789375375e-10
1.2750919470544553e-9
4.5187425160366486e-9
1.42055588065924e-8
5.654163376929915e-8
2.635810503115269e-8
2.0576464695637426e-8
2.121900198779054e-8
2.6081288837345226e-8
3.7645108721538497e-8
6.517534859606253e-8
7.866920416921896e-8
1.0986378901309827e-7
6.012752759269945e-8
5.544859071781442e-8
6.530830401931886e-8
9.417375814371856e-8
1.655667546888894e-7
2.8855705016672735e-7
3.878259166096799e-7
2.131823652682323e-7
4.095666039705013e-9
1.3829690809995896e-7
2.695292347994082e-7
1.7595237387959476e-7
1.5806242669820364e-8
1.1233730570160651e-7
1.417368571347878e-7
1.4407879527281883e-7
1.7968205438949e-7
8.834228175411159e-8
3.582637324132936e-8
1.8972637995721267e-8
1.044393472778343e-8
6.826108474453718e-9
4.164600763985268e-8
2.768546436078258e-8
2.140149830142583e-8
1.099297148626717e-8
2.5242287483713357e-9
1.2369502220569859e-8
1.9257915038853255e-8
4.408377523832238e-8
2.1461920184793706e-7
1.4912882343760129e-7
1.474446319286841e-7
1.7521793238108467e-7
2.4031579268441014e-7
3.778678700326959e-7
5.168028998049442e-7
4.2813605011073075e-7
3.664766817596274e-7
4.083453471768516e-7
2.0359297649424238e-7
9.090054854541505e-8
3.4386313536754394e-8
7.741631703800595e-9
2.8729706212682798e-9
1.7916811214292814e-9
1.0058000117862134e-9
5.48369661615598e-10
1.0390095935544395e-9
1.725210927933698e-9
2.4734157748704745e-9
4.279356459750248e-9
8.662241174916594e-9
2.2831630854694357e-8
1.0640264958031495e-7
4.363082768772071e-8
3.4649231880748755e-8
3.78412297145511e-8
4.9771263046353664e-8
7.304489470788934e-8
1.1026155584626058e-7
2.2162861569359204e-7
1.2401056384224786e-7
9.898557731035585e-8
1.006174938905698e-7
1.2115476263268524e-7
1.762308309725662e-7
3.2833181993338617e-7
6.381955001569182e-7
3.3607263594668785e-7
1.830732254430973e-7
2.440090991869749e-7
2.3154604730142643e-7
1.7678594282942166e-7
1.6997306570161116e-7
2.17844309119131e-7
3.29085028563927e-7
2.9753795403273485e-7
2.749446260914178e-7
2.4395975848591923e-7
1.758144217508327e-8
5.59526225230629e-8
2.2796291144030084e-7
2.163271089767417e-7
8.833815734428768e-8
9.476299902421666e-10
1.6763830152390398e-8
5.908793861836145e-9
7.477499949431742e-10
1.8798650038913906e-9
2.3070848939209017e-10
2.8035068005524424e-10
3.931958631073575e-10
1.3900043631820248e-10
1.916743110405367e-10
3.574970721624953e-11
5.157894309349045e-11
1.1030239307808359e-10
1.810103325818274e-10
2.8773899638196243e-10
4.5198917480246286e-10
6.845675217661301e-10
2.3917781165735015e-10
4.676600429245803e-10
7.143077786415037e-11
9.094892422741492e-10
2.1562357391805192e-9
4.165102332899732e-9
7.465127052487355e-9
1.2543316937793087e-8
1.9212277051630313e-8
2.4715076536133062e-8
6.106924753935086e-9
6.598433411270531e-8
4.04310335029728e-8
5.168294681032411e-8
9.320332012944222e-9
2.9054274004071996e-8
4.279283060213666e-10
2.601389284005125e-13
8.119956063212213e-14
1.3299017464106315e-12
9.532612767569654e-13
6.33040818951494e-13
4.704928396251467e-13
5.334446145357058e-13
6.478379076992786e-13
7.971076445217955e-13
9.871380422592635e-13
1.2286367804460958e-12
1.5358284056963391e-12
1.9272266874859163e-12
1.3876093498048091e-11
2.2867608692253503e-12
4.837497916707687e-13
3.4325471628205366e-13
9.147767180548286e-13
1.50518185069931e-12
2.2419107674526273e-12
3.2428852561074846e-12
4.653820830932793e-12
6.676259049813535e-12
9.600843493270794e-12
1.385150506755876e-11
2.0042814662868847e-11
2.9044119535066533e-11
4.2020281103512026e-11
6.036836675900225e-11
8.54088941199188e-11
1.1775002748082363e-10
1.5666268959346724e-10
2.0032011826384127e-10
7.506233564337172e-10
1.9191208588364807e-10
1.1706476842249092e-9
3.4933753396630307e-9
5.826550715290192e-9
7.1450812908923724e-9
7.907422739317208e-9
8.565000593337357e-9
9.247193008820929e-9
9.969188089964767e-9
1.0715012896890548e-8
1.3282016403196573e-8
6.155261083192101e-9
8.708819503297573e-10
4.712745496104388e-10
1.174150098829639e-9
2.179003192587023e-9
4.9933086910661834e-9
1.4749388187129879e-8
2.0776736996126804e-9
1.383278386928987e-9
1.76902602048555e-9
1.7300464690066498e-9
1.6872065270806543e-9
1.6948376166492171e-9
1.7628969868648298e-9
1.9038640353607334e-9
2.1509478475615973e-9
2.5918957448852416e-9
3.4166798490814335e-9
3.4336766851159104e-9
2.117855527143979e-8
1.8055510588879436e-8
1.4317284530360754e-8
1.8261402497760886e-8
3.104466313828954e-8
6.266260950061038e-8
8.023555675856074e-8
1.0246990256404852e-7
1.5745562518418927e-7
9.087166355028242e-8
2.0062692767739577e-7
1.3259070578041027e-7
2.497559396268265e-7
2.897038444166043e-7
3.698133897619887e-7
2.7194258762551387e-7
9.758559805543833e-8
7.534830822913874e-8
4.629850228947848e-8
5.3643545156520245e-8
8.326588016823913e-8
2.6706550913223057e-8
9.603788003088388e-9
3.935414193499077e-9
1.897999706866916e-9
3.0265501231079393e-8
2.466583178001804e-8
1.6393504396620317e-8
7.938422969430672e-9
4.0123881207849454e-10
1.057355260722557e-9
3.651947226400147e-8
5.762438910937515e-8
5.333441558724133e-8
5.480907646182168e-8
5.9504919576435216e-8
6.663654641288422e-8
7.669231347905767e-8
9.096635016383917e-8
1.1147591024263155e-7
1.4031492484440313e-7
1.7505823014401081e-7
5.0003742882785235e-8
1.8736342852256867e-8
9.790648238115624e-9
5.9314259455033225e-9
3.099594470818616e-9
4.3964260860107343e-10
1.1202657833999831e-9
9.098064845485075e-10
1.832580562459606e-10
1.2787681783776811e-9
4.5011968467704776e-9
1.4029560256026014e-8
5.759259810407926e-8
2.7033445759012474e-8
2.0931840606410498e-8
2.150665045301118e-8
2.6362422466926787e-8
3.7926232940232194e-8
6.534819346232552e-8
7.993835862318783e-8
1.1235260082244138e-7
6.135052167447709e-8
5.642514134452778e-8
6.625606480938478e-8
9.516144281171408e-8
1.6674138328200039e-7
2.9246756196120374e-7
3.954207630893852e-7
2.1671992891830836e-7
5.89205610901039e-9
1.3725956201713537e-7
2.668594078267155e-7
1.7435166835679538e-7
1.514748744168218e-8
1.0830716672504057e-7
1.438700429729037e-7
1.4750969049326354e-7
1.7958503380912673e-7
8.797883869396916e-8
3.596942334589419e-8
1.91063605991257e-8
1.0577764519991604e-8
7.075539498153104e-9
4.084638761217609e-8
2.7498717209948206e-8
2.1357740019456e-8
1.1055066516511948e-8
2.529433381957826e-9
1.2560547364677871e-8
1.960925591372548e-8
4.50403789213496e-8
2.1744449507732936e-7
1.5099617376820015e-7
1.4958151401625184e-7
1.7816515647993598e-7
2.4517562200179473e-7
3.8670711045744295e-7
5.229987963873359e-7
4.2982866014416685e-7
3.698261054986511e-7
4.1626550109715525e-7
2.0604123090517676e-7
9.061017804215639e-8
3.5000496324407916e-8
7.827385091804053e-9
2.8380997609707197e-9
1.7466003997186664e-9
9.832613026771977e-10
5.19785563041371e-10
1.0101117340667931e-9
1.7347611023786576e-9
2.469597905585161e-9
4.247868321237429e-9
8.572058775830745e-9
2.242850058468019e-8
1.0692968893961852e-7
4.4284712695007464e-8
3.487014190867326e-8
3.793114573497422e-8
4.971734314766751e-8
7.259572019691741e-8
1.106184446110792e-7
2.2356662293091881e-7
1.2566066768792372e-7
1.0010481491659355e-7
1.015526581550464e-7
1.2198246136241953e-7
1.7689353480772403e-7
3.285940723517938e-7
6.361628115146217e-7
3.3509328529480005e-7
1.7052782799777285e-7
2.3799466510445797e-7
2.3126929561171255e-7
1.788995147453125e-7
1.7365806416801086e-7
2.2273552922560892e-7
3.274673518711975e-7
2.969811988290613e-7
2.75242932889718e-7
2.312747365721156e-7
7.345060230144791e-9
6.005080419498638e-8
2.978409032578555e-7
1.8925664604528582e-7
5.661485634909422e-8
4.772755868496392e-9
2.0214055078798435e-8
3.1834020598411653e-9
7.245791127968769e-10
2.3455120484016107e-9
1.7769576293927205e-10
9.98871057668503e-10
1.1685106647759162e-10
1.5919060178480275e-10
1.449211347982044e-10
2.9484980245737495e-11
5.959553604109221e-11
1.1856708643504866e-10
1.9310284597350325e-10
3.066510732808642e-10
4.804815353027078e-10
7.223696491920479e-10
2.1127173784554397e-10
4.4811799640012417e-10
1.0612962008290206e-10
9.932525292359028e-10
2.3332800006203727e-9
4.50339404230891e-9
8.049967768819202e-9
1.3415132803707748e-8
2.023077557798175e-8
2.482565491274766e-8
3.777762065468363e-9
5.7112510597950593e-8
3.681890296688669e-8
2.5681676035855835e-8
7.96029536253967e-9
3.263429812275387e-8
3.546709282517134e-11
7.55604965232296e-14
1.1524838646611361e-13
9.320901920492377e-13
1.0742745533401679e-12
5.681214554775038e-13
4.72238520834451e-13
5.45928302857578e-13
6.647441127299524e-13
8.187131757303812e-13
1.0146751315285378e-12
1.2637553926381227e-12
1.5806708720059027e-12
1.9845728982804704e-12
1.5475005074349197e-11
2.39904879043196e-12
5.177623739520182e-13
3.511253737469724e-13
9.49754249072653e-13
1.5677033219067536e-12
2.338574779625744e-12
3.3859879598315697e-12
4.862860504848954e-12
6.980785251656722e-12
1.0044856820506065e-11
1.449963704817122e-11
2.0987935322395457e-11
3.041399498482271e-11
4.397583995169505e-11
6.30775254339277e-11
8.897669256340752e-11
1.2211913958987019e-10
1.615829710794639e-10
2.0549119762003522e-10
7.722051205395399e-10
1.6691917005183233e-10
1.2769660126925233e-9
3.7056011424754577e-9
6.041015816246885e-9
7.303028848028357e-9
8.043027669700841e-9
8.702198539433372e-9
9.396008361705938e-9
1.0133451318652326e-8
1.0895622964519556e-8
1.3493345768088644e-8
6.667821027246147e-9
1.0225820699298323e-9
4.0773273005142355e-10
1.1132241849295436e-9
2.0576270354443314e-9
4.543303666334828e-9
1.4576093371027176e-8
2.298275035035064e-9
1.3874732564906863e-9
1.8681627584364196e-9
1.819477695640755e-9
1.7540718213308895e-9
1.7365771790050974e-9
1.774168790026913e-9
1.8712962329833083e-9
2.0434853114213225e-9
2.332098347916302e-9
2.788314315020318e-9
2.2848792966912125e-9
1.9683484832288397e-8
1.7144602820397878e-8
1.3784361352603246e-8
1.7740523240246526e-8
3.0384201555777046e-8
6.156797193526039e-8
7.873192562510699e-8
1.0105891479989887e-7
1.55707887884812e-7
8.990196503942225e-8
2.055324258887822e-7
1.3218591144488522e-7
2.5080525281340673e-7
2.9002416951377385e-7
3.672920466149532e-7
2.8004803317083043e-7
9.433951630280944e-8
7.461516104273789e-8
4.579252315337122e-8
5.26885213128402e-8
8.316643552658021e-8
2.708459282396843e-8
9.656334498860247e-9
3.960691197226956e-9
1.784525025963973e-9
2.9078886296153147e-8
2.4771404034934495e-8
1.6410427153852897e-8
7.991405479624932e-9
3.470872179749701e-10
1.161771199139198e-9
3.574624151180537e-8
5.6863178171453525e-8
5.266216239767316e-8
5.409429644578215e-8
5.868709592943813e-8
6.564725528382441e-8
7.542776783326232e-8
8.925904416391777e-8
1.0906165197586755e-7
1.368740614321803e-7
1.7074269189562392e-7
4.8992379176827906e-8
1.8555617981856218e-8
9.758913133142732e-9
5.910766687695822e-9
3.0716720546104916e-9
3.9120462567537284e-10
1.1329196769985572e-9
9.152696536170872e-10
1.889430661284041e-10
1.2761726692743796e-9
4.512733930471612e-9
1.4143801129823114e-8
5.694392572820295e-8
2.6598042962764278e-8
2.0704131736788823e-8
2.132325310816554e-8
2.618443877674178e-8
3.775126780020894e-8
6.525168010050669e-8
7.911657285611677e-8
1.1073946783799112e-7
6.055784688275201e-8
5.5792403341113813e-8
6.564221517682228e-8
9.452221638687095e-8
1.6598430368552828e-7
2.899554340886284e-7
3.9051848176383237e-7
2.1441461649289045e-7
4.747413263449185e-9
1.3791765436173658e-7
2.6859154109958093e-7
1.754606460143045e-7
1.551388930098875e-8
1.1080745009572978e-7
1.4252895107867983e-7
1.4530403160623143e-7
1.7967299987852764e-7
8.823448024051824e-8
3.588694746454287e-8
1.9024826120962046e-8
1.049572466557113e-8
6.909241270218746e-9
4.135056227284918e-8
2.7617348332014373e-8
2.138774987381317e-8
1.1019880647178725e-8
2.522207826942245e-9
1.2435402066867412e-8
1.9381693621665143e-8
4.441559646146395e-8
2.1561690368102961e-7
1.4979011208097625e-7
1.482024904630801e-7
1.7626325437825174e-7
2.420384023585747e-7
3.8100378833881176e-7
5.190306506616944e-7
4.287271646084519e-7
3.6765500419648367e-7
4.1114217292379637e-7
2.0442901870558217e-7
9.077731941075043e-8
3.460362688170402e-8
7.7699994721457e-9
2.8596393252051276e-9
1.7749869992680682e-9
9.972396689006455e-10
5.376648830334566e-10
1.0286038730592671e-9
1.7286231723861973e-9
2.4720862174540853e-9
4.268193575431976e-9
8.629962504943203e-9
2.2686065296925153e-8
1.0664665263938499e-7
4.386324202830025e-8
3.472867955682903e-8
3.787477491502728e-8
4.9755053037371926e-8
7.288924084906087e-8
1.1038557832809636e-7
2.2231147105557076e-7
1.2459138089407515e-7
9.937863815808622e-8
1.0094500474087923e-7
1.2144324918497843e-7
1.764588884086693e-7
3.284146800580586e-7
6.374385968462538e-7
3.3570512228879564e-7
1.7857597956640019e-7
2.4170112860950073e-7
2.3144746940281213e-7
1.7755463366451135e-7
1.7131297575723203e-7
2.1965418331429617e-7
3.2853521546422145e-7
2.971742332131992e-7
2.7542061408607397e-7
2.4383565469144205e-7
1.3514525336615249e-8
5.7520173145408486e-8
2.540629647575803e-7
2.041014054728646e-7
7.52304420510873e-8
2.494205404347476e-9
1.7895195524471887e-8
4.674304871258518e-9
7.465454300891241e-10
2.0821879186364214e-9
2.0784098123559595e-10
4.3577054791338743e-10
2.8257467743066473e-10
1.4734907145592856e-10
1.7597686383804302e-10
3.444849090685275e-11
5.4554537890055635e-11
1.1330366191566446e-10
1.8537966874397767e-10
2.945707139196605e-10
4.6231357078994674e-10
6.983521263301811e-10
2.2904737716826824e-10
4.6067054830970294e-10
8.382647940811717e-11
9.395363019726106e-10
2.2198147201586933e-9
4.286754307050224e-9
7.676245618150822e-9
1.2860346864685212e-8
1.958848992922314e-8
2.4798152426250584e-8
2.803456005369859e-9
6.376290952174329e-8
3.928469826399238e-8
3.907073905113697e-8
8.381855838807516e-9
3.1213288934004823e-8
1.422761179121129e-10
1.7080121360196018e-13
8.921987303753472e-14
1.1329782362158613e-12
1.00022412116283e-12
6.063172431446706e-13
4.707482574136687e-13
5.379612559656104e-13
6.540037359524934e-13
8.049898964102951e-13
9.971842890675033e-13
1.2414483340155115e-12
1.552186461444826e-12
1.9481447269728117e-12
1.4437473965316733e-11
2.3275399484831345e-12
4.960369837417052e-13
3.4615637009795925e-13
9.275228933878663e-13
1.5279340468431325e-12
2.2770662648960142e-12
3.2949099993102785e-12
4.729795857041862e-12
6.786914548887703e-12
9.762159740970713e-12
1.4086967156058669e-11
2.038621226167339e-11
2.954206000564396e-11
4.273178728672724e-11
6.135576780065472e-11
8.671277041833269e-11
1.1935237332577836e-10
1.58473415148241e-10
2.022270637369078e-10
7.585489623971383e-10
1.8297788908336656e-10
1.2091999518986799e-9
3.5709245072266503e-9
5.905938293173065e-9
7.20358986453651e-9
7.957344543671421e-9
8.615298142504814e-9
9.301645993436553e-9
1.0029247508072488e-8
1.0781029380573156e-8
1.336173791441265e-8
6.341520179192699e-9
9.256223430315609e-10
4.481429266597552e-10
1.1516132968130265e-9
2.1333687915574043e-9
4.820280835740743e-9
1.475471529082002e-8
2.16535019792281e-9
1.385812388309184e-9
1.8035032994003104e-9
1.7604534665137104e-9
1.7093025972766086e-9
1.7076729482327924e-9
1.7643914263387626e-9
1.888907430162309e-9
2.107762509067969e-9
2.4911607340855994e-9
3.176591927201739e-9
3.002017072562267e-9
2.0625986334440935e-8
1.771763235673673e-8
1.412002277381732e-8
1.8068960868031008e-8
3.0801370575718386e-8
6.225993987045245e-8
7.967893363625594e-8
1.0194967070055831e-7
1.5681339844182912e-7
9.051026660551235e-8
2.0252729359463246e-7
1.3238780228893006e-7
2.5010989278380706e-7
2.8979510959179996e-7
3.688701828435993e-7
2.7508496869622283e-7
9.632179338332845e-8
7.510944181106937e-8
4.6117714939489e-8
5.3286445708940495e-8
8.324893984172955e-8
2.6852096054515803e-8
9.625109660956822e-9
3.946228137766913e-9
1.8543173576413872e-9
2.9820659319068345e-8
2.4702523070530726e-8
1.64001514555497e-8
7.96094414705736e-9
3.795377384516592e-10
1.097409048525822e-9
3.622998933377773e-8
5.7342304646428595e-8
5.308585956957154e-8
5.454483936574689e-8
5.920234521040421e-8
6.626997052102818e-8
7.622278327242545e-8
9.033095015928705e-8
1.1057539436279284e-7
1.3902998927285103e-7
1.7345164935571152e-7
4.962375805132169e-8
1.8667662023180265e-8
9.777893662060115e-9
5.922940245359124e-9
3.0883202763333333e-9
4.205253634560976e-10
1.125768681135236e-9
9.12257089930525e-10
1.8560677896782818e-10
1.277712395720422e-9
4.505560918331831e-9
1.4072189415355881e-8
5.7364831557811794e-8
2.687206686319395e-8
2.084803208038385e-8
2.1439534507057718e-8
2.6297816577840737e-8
3.786398920108117e-8
6.531857639236146e-8
7.963237614273841e-8
1.1175123737581612e-7
6.105502056717393e-8
5.618935055684813e-8
6.602741248098234e-8
9.492354196474394e-8
1.6646093945104837e-7
2.9154057381638914e-7
3.936017678741465e-7
2.1585520788699472e-7
5.473547910480618e-9
1.3749880810768271e-7
2.675053127001412e-7
1.7479579004721828e-7
1.5259651862702726e-8
1.0919317846043402e-7
1.4338696529689497e-7
1.466952081243748e-7
1.7962837435112158e-7
8.808240987775133e-8
3.5942953708411963e-8
1.907810877212263e-8
1.0549149828041261e-8
7.011576654847731e-9
4.102852797354475e-8
2.7541947962488106e-8
2.1369609771199934e-8
1.1044059370767284e-8
2.525111889112863e-9
1.251332710623203e-8
1.9524479650263604e-8
4.480546408452303e-8
2.167646869524239e-7
1.5054833662050575e-7
1.4906992692225323e-7
1.7745962828712932e-7
2.440113980268767e-7
3.8459182402979754e-7
5.215393658015241e-7
4.2941618524621376e-7
3.690167549391122e-7
4.143599300132324e-7
2.0542960047482074e-7
9.066364307131229e-8
3.485308260415918e-8
7.805233779807882e-9
2.845688273542561e-9
1.7568372607260492e-9
9.88211613625216e-10
5.261840204962225e-10
1.016903283947702e-9
1.7324946983342019e-9
2.4705304289984996e-9
4.25540940356314e-9
8.593414811995232e-9
2.2522968413023174e-8
1.0684870816011349e-7
4.412856807119018e-8
3.481811741153985e-8
3.791091434737738e-8
4.97325244058518e-8
7.270607040746997e-8
1.1053099289297221e-7
2.2309909738684102e-7
1.252621290440578e-7
9.983378160144185e-8
1.013254830853688e-7
1.2178029502007207e-7
1.767293563636686e-7
3.2852321664454723e-7
6.366206009920264e-7
3.353115556890265e-7
1.734933810632448e-7
2.392972918651096e-7
2.3133469980713152e-7
1.7840820460902846e-7
1.7280145152804696e-7
2.2162284306151874e-7
3.2786982704672847e-7
2.9698591491141684e-7
2.754763137028855e-7
2.4011079509914825e-7
9.487865761927117e-9
5.9105991042930165e-8
2.826440692135441e-7
1.9377145219429307e-7
6.284106321939044e-8
3.994803049178603e-9
1.930876946351588e-8
3.6484916015952817e-9
7.367558646194471e-10
2.2782972475125408e-9
1.8801793530803861e-10
7.323187510002387e-10
1.73426385378817e-10
1.55212311012082e-10
1.5620421321575004e-10
3.163554831493212e-11
5.777770291443015e-11
1.1664325557321626e-10
1.9027134604304073e-10
3.02221686799067e-10
4.738334117848612e-10
7.136160164734894e-10
2.1776944719095352e-10
4.5274889589565256e-10
9.789577647670068e-11
9.73470988847115e-10
2.29152421206491e-9
4.423740661166165e-9
7.912895280345635e-9
1.3212598861914232e-8
1.9998730146223744e-8
2.4834000719747893e-8
1.2586161362031536e-9
5.993895066357118e-8
3.774744011180734e-8
2.944313907761449e-8
7.963954450069762e-9
3.2644723770918606e-8
5.567820934426994e-11
1.0268634266182373e-13
1.036620571105987e-13
9.89821636515985e-13
1.0495458658475122e-12
5.80919450520086e-13
4.715568648281635e-13
5.43011551239166e-13
6.608299071651246e-13
8.137128350709543e-13
1.0083017065503357e-12
1.2556268801861357e-12
1.5702911134291555e-12
1.971298002693498e-12
1.5087746011939794e-11
2.3729166859071463e-12
5.097967044653627e-13
3.4932695665345275e-13
9.416476920504367e-13
1.5531890348099541e-12
2.316117716812814e-12
3.3527272140300333e-12
4.814258219654254e-12
6.9099636874622565e-12
9.941576888855568e-12
1.4348868052823405e-11
2.0768113553304462e-11
3.009554748700145e-11
4.352176508957978e-11
6.244978718658712e-11
8.815271520533717e-11
1.2111440197747619e-10
1.6045621873968125e-10
2.04309951373033e-10
7.672503672738054e-10
1.7284426944311228e-10
1.2521792087156883e-9
3.6565815352794743e-9
5.992251684769586e-9
7.267141441878464e-9
8.011983441164609e-9
8.670631856969792e-9
9.361691138774672e-9
1.0095537155033045e-8
1.0853920743514766e-8
1.3446413281702971e-8
6.548649663460744e-9
9.870061916155705e-10
4.2247988339553584e-10
1.1270937473684924e-9
2.0847061917970157e-9
4.640887618419377e-9
1.4670185431301396e-8
2.2526172168484746e-9
1.3873151065422544e-9
1.8439299215297962e-9
1.7970492028170507e-9
1.7367948097644509e-9
1.7250371720770773e-9
1.7695011271986784e-9
1.876414418067051e-9
2.0652246487638392e-9
2.3875387372265234e-9
2.9251880028626513e-9
2.5408912872201347e-9
2.0024084555924057e-8
1.7351227877873126e-8
1.3905559071072181e-8
1.7859255863481573e-8
3.05352945012679e-8
6.181880829403886e-8
7.907384854280931e-8
1.0138135630442185e-7
1.5610891304246381e-7
9.012063725253513e-8
2.0448122246641846e-7
1.3223757075244877e-7
2.505404094397935e-7
2.8993056470412217e-7
3.678575635186538e-7
2.783126573239531e-7
9.503117148680934e-8
7.480648174800622e-8
4.591253579958813e-8
5.290300194431691e-8
8.320394444685337e-8
2.7002915695876073e-8
9.645807962285377e-9
3.95604596013739e-9
1.8090644841452015e-9
2.934448598948421e-8
2.474558002554384e-8
1.6406860414137203e-8
7.98155844222383e-9
3.581489955317955e-10
1.1390837081070773e-9
3.591962661113648e-8
5.7036052145351005e-8
5.281526075923314e-8
5.425711234278633e-8
5.8873199472483886e-8
6.587195389974222e-8
7.57142620840666e-8
8.964474279231524e-8
1.0960554464519018e-7
1.376480918563519e-7
1.7171714724361793e-7
4.9218170731265995e-8
1.859537910517042e-8
9.7653708370859e-9
5.914830518931531e-9
3.0773104890947967e-9
4.013194610785325e-10
1.1306596369301803e-9
9.143511857689261e-10
1.8783542491096102e-10
1.2766909934825143e-9
4.510182328070403e-9
1.4118087302366381e-8
5.710063502024779e-8
2.6696906555987666e-8
2.07562814222789e-8
2.1365544856743595e-8
2.62258827761461e-8
3.779297012624441e-8
6.527826750584507e-8
7.930209404817701e-8
1.1110310096683356e-7
6.073653445225707e-8
5.5935103143176044e-8
6.578073000864198e-8
9.466661090681656e-8
1.6615631347157182e-7
2.9052886605650833e-7
3.9162998517376623e-7
2.1493030147033398e-7
5.011634991756048e-9
1.3776474764921475e-7
2.6820135189151304e-7
1.7523359870935866e-7
1.541264932484605e-8
1.1020890850559004e-7
1.428441154132686e-7
1.4580703763651085e-7
1.7966110990833382e-7
8.818312123939891e-8
3.590876590272156e-8
1.9044823344092377e-8
1.0515702277858052e-8
6.945252282955254e-9
4.123250653672668e-8
2.7589853361665215e-8
2.1381501130637583e-8
1.1029404877890801e-8
2.5226134173894893e-9
1.2463188753343583e-8
1.9433036461677903e-8
4.455492937427066e-8
2.1603001826943562e-7
1.5006332332659117e-7
1.4851523958724675e-7
1.766946121474754e-7
2.42749597317025e-7
3.8229761321834794e-7
5.199401600110823e-7
4.28974072494164e-7
3.681444068745128e-7
4.123003327494754e-7
2.047844439910482e-7
9.073298314111295e-8
3.469348716612831e-8
7.782364475892587e-9
2.8544504127975573e-9
1.768326917492056e-9
9.938913656105418e-10
5.334323171027478e-10
1.0243590127265665e-9
1.7300231984052321e-9
2.471529215753148e-9
4.2635849539929276e-9
8.616736620716728e-9
2.2626834146736588e-8
1.0672895941500238e-7
4.395898755921989e-8
3.4761106854252715e-8
3.788807664870418e-8
4.9747407804382214e-8
7.282379307860934e-8
1.104375869869537e-7
2.2259470550540323e-7
1.2483248672208368e-7
9.954209494141974e-8
1.0108149750981157e-7
1.2156393237427708e-7
1.7655525150024698e-7
3.2845213063440476e-7
6.371376750923005e-7
3.355598610396903e-7
1.7673556220487565e-7
2.408056862185734e-7
2.3140666618457698e-7
1.7786548319651227e-7
1.7185502467598429e-7
2.2037624211645725e-7
3.282987144483034e-7
2.9707922250195177e-7
2.755039328713759e-7
2.4342146808764723e-7
1.1996656865806535e-8
5.810176820869183e-8
2.646553138469445e-7
1.9995834540390624e-7
7.047135944136981e-8
3.0646436765805893e-9
1.838862068312952e-8
4.2644148376614126e-9
7.443337495944276e-10
2.1602237321884867e-9
2.0013331850259975e-10
5.246040133806359e-10
2.410850095206679e-10
1.5036624959490894e-10
1.6885652144245718e-10
3.357612269761614e-11
5.5738020621028043e-11
1.145192294288265e-10
1.8715662575708782e-10
2.9734976534205495e-10
4.665031758626529e-10
7.039175395362458e-10
2.2494280113596911e-10
4.578045921846593e-10
8.891422810296495e-11
9.518278390674168e-10
2.245800345336909e-9
4.3364222560548815e-9
7.762182140626409e-9
1.2988642829694656e-8
1.973886882962215e-8
2.4818347987798824e-8
1.3715245635560717e-9
6.253337103729557e-8
3.874507335794063e-8
3.5028963521600434e-8
8.163757310579534e-9
3.186901569456603e-8
9.847432635071469e-11
1.424764016933807e-13
9.373548970784726e-14
1.0732743853202275e-12
1.0188109608491324e-12
5.965762292390225e-13
4.709834644983694e-13
5.397969641055229e-13
6.564927721682955e-13
8.081710037440689e-13
1.0012384166960039e-12
1.2466189041004597e-12
1.5587887322806383e-12
1.9565878572742596e-12
1.467098831936773e-11
2.344057598405187e-12
5.010350152545162e-13
3.4731751019419235e-13
9.326715527577032e-13
1.5371346859749108e-12
2.2912896236959257e-12
3.3159650782807555e-12
4.760550765122531e-12
6.831716006984121e-12
9.827480370809023e-12
1.4182315409312847e-11
2.0525254914194465e-11
2.974360903711537e-11
4.3019563073071355e-11
6.175458023022216e-11
8.723826231817167e-11
1.1999632133567963e-10
1.5919905744076184e-10
2.0298996388080673e-10
7.617307134915213e-10
1.7931226135086647e-10
1.2248353416832881e-9
3.6021826293665273e-9
5.937600737815386e-9
7.226908470396889e-9
7.977342886369024e-9
8.63551700676578e-9
9.323569809277722e-9
1.0053443930588404e-8
1.080763229942622e-8
1.3393039537389512e-8
6.416939408965163e-9
9.479090279944637e-10
4.3879267393489005e-10
1.1426220605127265e-9
2.1154061052560105e-9
4.753453272857625e-9
1.4735363282890288e-8
2.198331822108176e-9
1.3865305742649265e-9
1.8179713828385179e-9
1.7734335238520795e-9
1.7189486231930299e-9
1.7136094158170561e-9
1.765821375675077e-9
1.883842228384216e-9
2.0915905964024683e-9
2.452385341345168e-9
3.0831105508049757e-9
2.831780488500579e-9
2.0405331029555315e-8
1.7583117040021745e-8
1.4041355164044656e-8
1.7992097385003505e-8
3.070396144842788e-8
6.20985333066606e-8
7.945697416144001e-8
1.017415387115091e-7
1.5655574559898717e-7
9.036694873871419e-8
2.0325776728362666e-7
1.323240699347141e-7
2.5026221423430377e-7
2.8984036205971476e-7
3.684970740202336e-7
2.762919882039408e-7
9.583838175317043e-8
7.500357374293486e-8
4.6043509169818616e-8
5.3145213727376853e-8
8.323562836580484e-8
2.690833443716469e-8
9.63300602334149e-9
3.950065346163299e-9
1.837446879222228e-9
2.9645082688283728e-8
2.4717929311422973e-8
1.6402673053286075e-8
7.96897661452808e-9
3.7142398722795464e-10
1.1129224070787078e-9
3.611561727424661e-8
5.722991611075141e-8
5.2986646523919196e-8
5.443935332110588e-8
5.9081634884690836e-8
6.612391183028467e-8
7.603601822019444e-8
9.007868884385591e-8
1.1021853663060748e-7
1.3852127415234527e-7
1.728139222733851e-7
4.9474080389818375e-8
1.8640860725286288e-8
9.773137551789719e-9
5.9198298142609045e-9
3.0841296510243603e-9
4.13287852669169e-10
1.1276949708243031e-9
9.130945285627903e-10
1.8646387581511046e-10
1.2773223430727489e-9
4.507271454192485e-9
1.408908191754752e-8
5.72698955318336e-8
2.6807782366638864e-8
2.0814454614010232e-8
2.1412518936067062e-8
2.627163708853376e-8
3.7838347115992823e-8
6.530478152663123e-8
7.951093259482417e-8
1.115128037678127e-7
6.093785775782681e-8
5.609583362831966e-8
6.593669416339173e-8
9.48290876438756e-8
1.663491642937568e-7
2.91169925114006e-7
3.9287777547441287e-7
2.1551410232801256e-7
5.304949130672874e-9
1.3759566148801165e-7
2.6776141807471923e-7
1.7496177879553423e-7
1.531195381037204e-8
1.0955936475565035e-7
1.431900122153639e-7
1.4636971943022124e-7
1.7964211990350873e-7
8.812080073247356e-8
3.593106844017206e-8
1.9066210560152276e-8
1.0537163475599922e-8
6.986860593033032e-9
4.110262390850647e-8
2.7559409968720384e-8
2.1374094823715795e-8
1.1039009622330533e-8
2.523930285559846e-9
1.2494791367865181e-8
1.9490849552534673e-8
4.4712975471106874e-8
2.164946639863284e-7
1.503701991725954e-7
1.488662757494704e-7
1.7717876114589744e-7
2.435480698955546e-7
3.837495936897731e-7
5.209542728403203e-7
4.292532445741432e-7
3.686958389292287e-7
4.1360295396941943e-7
2.051905480897369e-7
9.068772360605015e-8
3.4794457117185967e-8
7.796698280194509e-9
2.8488402191447122e-9
1.7610080875278755e-9
9.902588099339855e-10
5.288072121630149e-10
1.019629658052454e-9
1.7315890107749414e-9
2.4708986841532603e-9
4.258411211962182e-9
8.601957204491196e-9
2.256092725175256e-8
1.0680862461249e-7
4.406634150582376e-8
3.479725999169624e-8
3.790264015659559e-8
4.973818252695511e-8
7.274953048217401e-8
1.1049652751956803e-7
2.2291360745534457e-7
1.2510408818752678e-7
9.97264259478454e-8
1.0123562270899105e-7
1.2170051470319576e-7
1.766649611697009e-7
3.284964247585216e-7
6.368079562090726e-7
3.3540132445275244e-7
1.746804859897655e-7
2.398393648761001e-7
2.3136102898978828e-7
1.7821019147880547e-7
1.7245615252520978e-7
2.2117011733307351e-7
3.280284456697073e-7
2.970092439469079e-7
2.7551315762024244e-7
2.4193628492884926e-7
1.0384207852372653e-8
5.87379294391062e-8
2.761903899148508e-7
1.9587849046452735e-7
6.552916781503597e-8
3.664575247299077e-9
1.8963868973872996e-8
3.859709556031702e-9
7.401480366504852e-10
2.239022252002383e-9
1.9229156457785334e-10
6.475442518728721e-10
1.9743064447475865e-10
1.5350261658657724e-10
1.6081954228784487e-10
3.240102802264295e-11
5.703739355881976e-11
1.158680926129784e-10
1.891332189478762e-10
3.0044140055460504e-10
4.71156976260112e-10
7.100805986542167e-10
2.203874544314846e-10
4.546009416489063e-10
9.460461023731853e-11
9.655482309496906e-10
2.274791124477958e-9
4.391797038068946e-9
7.857814463823815e-9
1.31309042819916e-8
1.9904331628191368e-8
2.4831245170520125e-8
2.8008015281051216e-10
6.09507367889366e-8
3.8117097413925345e-8
3.128437715449025e-8
8.011870842953793e-9
3.242899255254453e-8
6.790451907693715e-11
1.1588561971038178e-13
9.971816610713595e-14
1.0175653053352356e-12
1.0386620186624036e-12
5.864400146154638e-13
4.713247066869641e-13
5.418376924058161e-13
6.592489955577662e-13
8.116928618687795e-13
1.0057271425633233e-12
1.2523434472168879e-12
1.5660983046819513e-12
1.96593589073992e-12
1.4934353108748368e-11
2.3623853541720382e-12
5.065950097336581e-13
3.485965041963187e-13
9.383749502309023e-13
1.5473336041115326e-12
2.3070606164225147e-12
3.3393154264456517e-12
4.7946629557662605e-12
6.8814135382387404e-12
9.899945020003612e-12
1.4288095248456305e-11
2.0679500348438465e-11
2.9967147987040267e-11
4.3338589247096454e-11
6.219632676836788e-11
8.781955463788572e-11
1.2070742251843321e-10
1.599990185581499e-10
2.0383015279490402e-10
7.652419375879661e-10
1.752138545723961e-10
1.2421970917303785e-9
3.636762003355279e-9
5.972406171421305e-9
7.252533549913301e-9
7.999386139343923e-9
8.657848671217271e-9
9.347806895749216e-9
1.0080203360672777e-8
1.0837057431328564e-8
1.3427126878592494e-8
6.5005962775504804e-9
9.727154505510848e-10
4.284294162334785e-10
1.1327341881841826e-9
2.0958105275889427e-9
4.681364557334261e-9
1.4698655395535034e-8
2.233288869295198e-9
1.3871005905444739e-9
1.834357967029856e-9
1.78829210928194e-9
1.7301341954150514e-9
1.7207091603261624e-9
1.7679816600618604e-9
1.8789123781298823e-9
2.074563757135979e-9
2.4107690583419838e-9
2.982008285610934e-9
2.646066154658833e-9
2.0162584455485856e-8
1.743539346114851e-8
1.3954873886209056e-8
1.7907521174103295e-8
3.059662270383095e-8
6.192055323874472e-8
7.921297927382086e-8
1.0151229106286849e-7
1.5627148605170212e-7
9.020992729844729e-8
2.0404245339938958e-7
1.3226551306705328e-7
2.504371315085227e-7
2.8989602545634557e-7
3.6808911140001513e-7
2.7758810895372183e-7
9.532034535815724e-8
7.488016228253326e-8
4.5960523651922336e-8
5.299073014585944e-8
8.321672007270734e-8
2.6968938344478646e-8
9.641281124891263e-9
3.953968577739095e-9
1.8192632905969315e-9
2.9453283154343836e-8
2.473538279713197e-8
1.640536353916029e-8
7.977177933029391e-9
3.628625049324776e-10
1.1296736635403736e-9
3.599059076989513e-8
5.710643393604704e-8
5.287751852981361e-8
5.432331618664015e-8
5.8948903413566887e-8
6.596342903929206e-8
7.583101614726836e-8
8.980211198208766e-8
1.0982771467521442e-7
1.3796446584315986e-7
1.7211484453551794e-7
4.931074622617314e-8
1.8611781683342713e-8
9.76812643234827e-9
5.916591696238071e-9
3.0797258830320933e-9
4.055885708102886e-10
1.1296358274101154e-9
9.139225636537616e-10
1.8735322069847472e-10
1.276914105863001e-9
4.509131471647661e-9
1.4107577076738146e-8
5.7162883252764054e-8
2.673715836156755e-8
2.077743847263837e-8
2.1382653686073002e-8
2.6242581493800042e-8
3.780961285005001e-8
6.528829407834146e-8
7.937781675060995e-8
1.1125160945624204e-7
6.080951009781344e-8
5.599337034177325e-8
6.583727575669102e-8
9.472553097954545e-8
1.662263334481464e-7
2.907618481673138e-7
3.9208283340187876e-7
2.1514157673498773e-7
5.118486827794345e-9
1.3770306769488114e-7
2.680419139176141e-7
1.751370281166275e-7
1.537454121459272e-8
1.0997045965279368e-7
1.4297060380447243e-7
1.460114933682141e-7
1.7965490682536874e-7
8.816107024270585e-8
3.5917126905806926e-8
1.9052714543517243e-8
1.0523608761632963e-8
6.9602081356654415e-9
4.118504821222695e-8
2.7578753543299385e-8
2.137886082687269e-8
1.1033023044297844e-8
2.522986020601801e-9
1.2474607855473005e-8
1.945399648398708e-8
4.461208866765012e-8
2.1619854019138364e-7
1.5017467433530804e-7
1.486426447825849e-7
1.768703314066485e-7
2.430393696499358e-7
3.828246258070505e-7
5.203090427768681e-7
4.290751471073319e-7
3.683442875655125e-7
4.127727827201132e-7
2.0493096190631868e-7
9.071600683771786e-8
3.4730120496439326e-8
7.787511251517534e-9
2.8523882110093696e-9
1.765651573738646e-9
9.925576937497766e-10
5.317384335512194e-10
1.0226382047047444e-9
1.7305921785975956e-9
2.4713010055438933e-9
4.261707289477042e-9
8.611364557759566e-9
2.2602843832181307e-8
1.0675942441816701e-7
4.3997964355841e-8
3.477425789796586e-8
3.7893406777302294e-8
4.9744137552481276e-8
7.279693678573898e-8
1.1045891014489716e-7
2.2271032650827944e-7
1.2493094233916406e-7
9.960889069438911e-8
1.0113732315915287e-7
1.2161336638484494e-7
1.7659488055052162e-7
3.2846793064210453e-7
6.370170197539969e-7
3.355017681601259e-7
1.7598839417618672e-7
2.40450264776844e-7
2.3139007394573741e-7
1.7799109610336968e-7
1.7207407699505113e-7
2.206663726373543e-7
3.282011450733953e-7
2.9704940577499056e-7
2.755177694874793e-7
2.430590406687057e-7
1.1400961224863692e-8
5.83337384569221e-8
2.688938255874716e-7
1.9841001109164997e-7
6.863070159458778e-8
3.2870845420992993e-9
1.8594677747841397e-8
4.111204276239382e-9
7.430408072663797e-10
2.1901535258192866e-9
1.9720307470836406e-10
5.66116892920414e-10
2.2489397950672093e-10
1.5153361403758145e-10
1.6593478604068907e-10
3.3172155067446876e-11
5.621308285914842e-11
1.1501066390726572e-10
1.8787618147587203e-10
2.984752159360807e-10
4.681981741800537e-10
7.061645410205448e-10
2.2328319781352183e-10
4.5664021483238417e-10
9.098200530804556e-11
9.568168293583866e-10
2.2563438390723395e-9
4.356565753605094e-9
7.79699177700336e-9
1.3040487217805514e-8
1.9799326163755353e-8
2.4824222360863954e-8
7.773745727259589e-10
6.198315691642549e-8
3.8519133286649444e-8
3.357950384619131e-8
8.097957543435504e-9
3.209590086361513e-8
8.564951301290856e-11
1.322262930357683e-13
9.579150029840611e-14
1.051796788950316e-12
1.0261575282132141e-12
5.928033488614414e-13
4.71098270580604e-13
5.40540148343096e-13
6.57497731353897e-13
8.094551126690897e-13
1.002875160944555e-12
1.2487062812231585e-12
1.561453822682737e-12
1.959996388095467e-12
1.4766420574917147e-11
2.350735167910232e-12
5.030590977953719e-13
3.477846639574292e-13
9.347506481962313e-13
1.540851812232087e-12
2.29703711219342e-12
3.3244740557794e-12
4.772980890200721e-12
6.8498245114288675e-12
9.853884115519215e-12
1.422085798440896e-11
2.058145748709142e-11
2.982506652308829e-11
4.313583381523446e-11
6.191562290373668e-11
8.745027161530048e-11
1.202558236121996e-10
1.5949115165687558e-10
2.0329684868126094e-10
7.630123518791154e-10
1.7782278851229973e-10
1.2311594675858776e-9
3.614794213815967e-9
5.950321538742365e-9
7.236274908393357e-9
7.985391991470554e-9
8.64366595300198e-9
9.33241136331408e-9
1.0063204426087539e-8
1.0818364589415109e-8
1.3405536786569873e-8
6.447423180330062e-9
9.569377061347142e-10
4.3501548637695986e-10
1.1390087908873172e-9
2.1082262364736162e-9
4.7269416255975965e-9
1.4723864370564457e-8
2.211265123032266e-9
1.386766564115883e-9
1.8239014917068259e-9
1.778791333576968e-9
1.722964781245194e-9
1.7161331405084204e-9
1.766537919720709e-9
1.8819611565677528e-9
2.085274161071555e-9
2.4370494735544665e-9
3.0459515685110976e-9
2.7637260411095462e-9
2.031663428853994e-8
1.7529109516792003e-8
1.4009748604374679e-8
1.7961196595888248e-8
3.0664763001097593e-8
6.203355223009482e-8
7.936779946329283e-8
1.0165780891846852e-7
1.5645197996788576e-7
9.030949709594617e-8
2.0354678787774942e-7
1.3230126453602454e-7
2.5032523067158844e-7
2.898599838567241e-7
3.683476997268359e-7
2.7676943883264856e-7
9.564743379455402e-8
7.495932525255284e-8
4.6013352122956735e-8
5.308865988911943e-8
8.322923555209228e-8
2.6930632923335697e-8
9.636079834500974e-9
3.951530222172549e-9
1.83075722550959e-9
2.9574836951524903e-8
2.4724245008048215e-8
1.6403666134274705e-8
7.972050525233943e-9
3.682514170585638e-10
1.1190813399569843e-9
3.606983782978806e-8
5.718477833427578e-8
5.2946770631331114e-8
5.43969539304431e-8
5.903312906692387e-8
6.606524974485915e-8
7.59610576281434e-8
8.997751786300028e-8
1.1007552241849812e-7
1.383174805197889e-7
1.7255818527384044e-7
4.9414239717585906e-8
1.863018656656755e-8
9.771279724410325e-9
5.918624314725218e-9
3.0824954530183455e-9
4.1044265085450606e-10
1.1284257742771745e-9
9.134084158789399e-10
1.867953478932004e-10
1.2771706412200902e-9
4.507953748764873e-9
1.409585067822107e-8
5.7231104855544846e-8
2.678196577554844e-8
2.0800938867082563e-8
2.1401624273783122e-8
2.626105165938161e-8
3.7827911964033067e-8
6.529891703692754e-8
7.946223473087779e-8
1.1141723213367034e-7
6.089089512683301e-8
5.6058344425996264e-8
6.590032163045577e-8
9.479120646645487e-8
1.6630426719283949e-7
2.9102085774717693e-7
3.925871281248876e-7
2.1537765568714706e-7
5.2369379401463905e-9
1.3763480285324686e-7
2.6786406154576983e-7
1.7502670180566963e-7
1.5334205467193403e-8
1.097085688400497e-7
1.431101779930746e-7
1.4623884582538417e-7
1.7964707522605115e-7
8.813575374435076e-8
3.592607958599028e-8
1.9061328678720377e-8
1.0532255466019766e-8
6.977056975553683e-9
4.113262976144158e-8
2.7566461604970897e-8
2.1375856682568794e-8
1.1036874583619176e-8
2.5235421701341233e-9
1.2487391414620505e-8
1.9477366512130308e-8
4.4676008291994933e-8
2.1638635121727207e-7
1.5029870284552988e-7
1.4878451442932752e-7
1.7706599755527424e-7
2.4336207458497703e-7
3.834114305239198e-7
5.207187044245081e-7
4.291880298404543e-7
3.6856720514741396e-7
4.1329930561983155e-7
2.050952862203689e-7
9.069784058359629e-8
3.477093006837168e-8
7.793316839529781e-9
2.850126825303755e-9
1.7626980560607645e-9
9.910931065048097e-10
5.298727106911299e-10
1.020727834118751e-9
1.7312248400575718e-9
2.471046031380987e-9
4.259616319150573e-9
8.605393346971533e-9
2.25762238558387e-8
1.0679126713177842e-7
4.4041347820472434e-8
3.4788862239887344e-8
3.789928235616114e-8
4.974039128131396e-8
7.276690156421511e-8
1.1048274638944462e-7
2.2283923686473047e-7
1.250407360306813e-7
9.968341121980046e-8
1.0119963779235833e-7
1.2166859676553252e-7
1.7663926227170924e-7
3.2848589465862633e-7
6.368839887613629e-7
3.354378214875036e-7
1.7515814045530127e-7
2.4006080756017546e-7
2.3137163421610586e-7
1.7813029160519153e-7
1.7231681753314217e-7
2.2098675241775556e-7
3.280917824049815e-7
2.970221446737928e-7
2.7551915525753727e-7
2.424351560124323e-7
1.0751838159759637e-8
5.8590373744208475e-8
2.7354598379750015e-7
1.9677704796636898e-7
6.664446714419787e-8
3.5284210276531537e-9
1.8827755755496737e-8
3.949184183083558e-9
7.413021220863102e-10
2.2217688852988978e-9
1.9405671708245474e-10
6.164377407248604e-10
2.0733335282766368e-10
1.5279418920025818e-10
1.6268572619116432e-10
3.2691760921857754e-11
5.6737420395683946e-11
1.155553801852589e-10
1.886745336856837e-10
2.9972390645625245e-10
4.700775859578062e-10
7.086529635726366e-10
2.2144360832010042e-10
4.553458423974089e-10
9.328120344506778e-11
9.623597202454931e-10
2.268055414173414e-9
4.378934829941347e-9
7.835618202813328e-9
1.3097933203583521e-8
1.986610474894636e-8
2.4829163129573815e-8
1.0864833667398956e-10
6.133789916531171e-8
3.826472090082096e-8
3.208845222411096e-8
8.039146538513497e-9
3.2317662166553885e-8
7.378713116343536e-11
1.2162551688675487e-13
9.823461025164994e-14
1.0295963224249226e-12
1.0341525835088175e-12
5.887289543991617e-13
4.712383861740178e-13
5.413642977710775e-13
6.586105812553408e-13
8.10877107174801e-13
1.004687451866768e-12
1.2510176067081174e-12
1.564405262593232e-12
1.9637709268441737e-12
1.4872894445072018e-11
2.3581364312363314e-12
5.053047491860098e-13
3.483009257697003e-13
9.370534352965992e-13
1.5449700414735501e-12
2.3034055253256543e-12
3.333903209059865e-12
4.786756027421215e-12
6.869893328436667e-12
9.883146671314263e-12
1.4263573831036058e-11
2.0643744893348608e-11
2.9915334160273623e-11
4.326465638328728e-11
6.209398900465744e-11
8.768496104675419e-11
1.2054288704775094e-10
1.5981404853637627e-10
2.0363595934580602e-10
7.644297271299205e-10
1.7616687848653463e-10
1.2381709217763375e-9
3.6287552575008683e-9
5.964367601349756e-9
7.246615918099632e-9
7.994289453499238e-9
8.652681112135541e-9
9.342196364411079e-9
1.0074008026117509e-8
1.0830244536689317e-8
1.3419283919396678e-8
6.481205049439895e-9
9.669573104360757e-10
4.3083088597683047e-10
1.1350183297888831e-9
2.1003225272312097e-9
4.697888565203548e-9
1.4708611338474387e-8
2.2253354218621576e-9
1.3869903669139057e-9
1.8305281654171967e-9
1.7848044153862102e-9
1.72749535425395e-9
1.7190146083042666e-9
1.7674264303874458e-9
1.8799897812130323e-9
2.078424117639802e-9
2.420283439576739e-9
3.0051978450825495e-9
2.688819515881501e-9
2.021866626852123e-8
1.7469498377218277e-8
1.3974848133518881e-8
1.792706271422096e-8
3.062143803906808e-8
6.196171101775677e-8
7.926933295026496e-8
1.0156528092148178e-7
1.5633723504261675e-7
9.024614447883587e-8
2.038629352963981e-7
1.3227796026425152e-7
2.503960326608686e-7
2.898826155874239e-7
3.6818312458516314e-7
2.7729162757686765e-7
9.543875523020809e-8
7.490932142130942e-8
4.597982234729768e-8
5.302633840899377e-8
8.322148337944673e-8
2.6955055613351168e-8
9.6394078161869e-9
3.9530964584956015e-9
1.8234293400246605e-9
2.9497468709646337e-8
2.473130324827614e-8
1.640474959281709e-8
7.975342376978616e-9
3.648065185320309e-10
1.1258328818840331e-9
3.6019402065785835e-8
5.7134947715825196e-8
5.2902729110926194e-8
5.4350123774119044e-8
5.897956292563479e-8
6.600048751698667e-8
7.587833570205821e-8
8.986592327849753e-8
1.099178440162312e-7
1.3809284363102915e-7
1.7227612138185218e-7
4.934835882749851e-8
1.8618462324030035e-8
9.769263611327442e-9
5.917322687958034e-9
3.080724037355002e-9
4.0734282701526833e-10
1.1292040039528974e-9
9.137399469564256e-10
1.8715274909840957e-10
1.2770064768976628e-9
4.508703798313535e-9
1.4103312467992543e-8
5.718784362394933e-8
2.675346597995148e-8
2.0785997654317395e-8
2.138956709878108e-8
2.6249318117387442e-8
3.7816300439321284e-8
6.529222576184173e-8
7.940852545502921e-8
1.1131185050112287e-7
6.083911187620606e-8
5.601700396723919e-8
6.586020906623946e-8
9.474942297498443e-8
1.6625469877271853e-7
2.9085615636662003e-7
3.9226634783108717e-7
2.1522738883741992e-7
5.161657260545427e-9
1.3767817432914212e-7
2.6797722897709226e-7
1.7509722016897606e-7
1.5359607949290785e-8
1.0987471333523613e-7
1.4302155110320015e-7
1.4609426815666923e-7
1.7965216947386774e-7
8.815194996041015e-8
3.592042843418305e-8
1.9055870388342084e-8
1.0526774571938434e-8
6.966315826423043e-9
4.116592053037295e-8
2.7574272093705928e-8
2.137777537992144e-8
1.1034446267352614e-8
2.5231711854611866e-9
1.2479251630265612e-8
1.9462497391381763e-8
4.463531671996325e-8
2.162668676490417e-7
1.502198053501676e-7
1.4869427274126215e-7
1.7694153685629227e-7
2.431568014320249e-7
3.8303817563979275e-7
5.204582572490502e-7
4.2911618584828687e-7
3.6842536796474925e-7
4.1296433749628197e-7
2.0499061860642668e-7
9.070930606614897e-8
3.474496949458068e-8
7.789614892054183e-9
2.851561014818988e-9
1.7645736450985588e-9
9.92022220463069e-10
5.31056988187781e-10
1.0219422877665755e-9
1.7308225232253936e-9
2.471208321471091e-9
4.2609463761289145e-9
8.609190256656117e-9
2.2593145082208967e-8
1.0677126585478894e-7
4.4013754323114416e-8
3.477957741699691e-8
3.789555222067991e-8
4.974278696523834e-8
7.278602237039099e-8
1.1046757319366391e-7
2.2275721858902863e-7
1.2497087796063197e-7
9.963599232023226e-8
1.0115998174878563e-7
1.2163344291168007e-7
1.7661100066565878e-7
3.284744228003454e-7
6.36968446726952e-7
3.354784066281324e-7
1.756860434240284e-7
2.4030776880709393e-7
2.3138335851564968e-7
1.7804183307118606e-7
1.7216255629435492e-7
2.2078328873646215e-7
3.2816142975960294e-7
2.9703876494039973e-7
2.7551999520079223e-7
2.4286302840048567e-7
1.11630495527773e-8
5.842727450870581e-8
2.705956080706241e-7
1.9780478258783136e-7
6.790028159156005e-8
3.375670246420693e-9
1.867904833430508e-8
4.051224201683342e-9
7.424457126156736e-10
2.2018860907192086e-9
1.9604485574039638e-10
5.839112012715512e-10
2.1844711534245637e-10
1.5199705198426974e-10
1.6475130094342312e-10
3.300095469363835e-11
5.6404456081498126e-11
1.1520920098338767e-10
1.8816708218136805e-10
2.9893016356104455e-10
4.688830703866925e-10
7.070717574804646e-10
2.226127247328615e-10
4.5616893482551633e-10
9.181912115442356e-11
9.5883547111874e-10
2.260609318955549e-9
4.364713622855109e-9
7.811064860826096e-9
1.3061427117389377e-8
1.98236936575303e-8
2.4826215463403463e-8
5.34876407764619e-10
6.175227439279595e-8
3.842684733227861e-8
3.302236260847233e-8
8.074833217476726e-9
3.2180562613152534e-8
8.106640869645138e-11
1.2827193460116362e-13
9.666158106656169e-14
1.043516286429477e-12
1.029090849822791e-12
5.913053481330145e-13
4.711478502579089e-13
5.40840431950904e-13
6.579034143510863e-13
8.099735617948971e-13
1.0035356987003481e-12
1.2495489269567148e-12
1.5625298034528574e-12
1.961372337988122e-12
1.4805143283641595e-11
2.353432553372707e-12
5.038772885401213e-13
3.4797301784501706e-13
9.35590124626839e-13
1.542352894385415e-12
2.299358366342202e-12
3.3279109737524936e-12
4.77800192631063e-12
6.857139450379013e-12
9.864549827781743e-12
1.423642749552341e-11
2.0604160849484012e-11
2.985796904303605e-11
4.318279269491062e-11
6.198064908770554e-11
8.753584662146729e-11
1.2036052004833193e-10
1.5960894389104459e-10
2.0342057231533405e-10
7.635293377157933e-10
1.772198558780916e-10
1.2337147467350804e-9
3.6198848057883866e-9
5.955447488682241e-9
7.240048885596455e-9
7.988637822960133e-9
8.646953830286771e-9
9.335979570575449e-9
1.0067143880392558e-8
1.08226964430827e-8
1.3410559970635645e-8
6.4597366044043646e-9
9.605881073715434e-10
4.334900615736029e-10
1.1375526146813727e-9
2.105338944111562e-9
4.716312353570182e-9
1.4718611479739443e-8
2.2164254602223846e-9
1.386852780165658e-9
1.826310221549721e-9
1.78097385857176e-9
1.7246063999801146e-9
1.7171730750449175e-9
1.7668502352632342e-9
1.881228752062084e-9
2.082759028274254e-9
2.4309102994915366e-9
3.0310449042555194e-9
2.736360384458625e-9
2.0280885730354365e-8
1.7507352352418757e-8
1.3997012230514794e-8
1.7948741525849433e-8
3.064895728072691e-8
6.200734562865618e-8
7.933186547775338e-8
1.0162405108728502e-7
1.5641012573526516e-7
9.028636705274927e-8
2.0366252573499657e-7
1.3229253115779816e-7
2.503509202947843e-7
2.898681253812754e-7
3.6828759561309233e-7
2.769606148030055e-7
9.557101646075683e-8
7.494121636932765e-8
4.6001143967764125e-8
5.306590130464307e-8
8.322649071911036e-8
2.6939569957516924e-8
9.637302391607127e-9
3.952108039518629e-9
1.828075858375068e-9
2.954657849875996e-8
2.4726810529098193e-8
1.6404063112993602e-8
7.973264300528991e-9
3.6698715910033247e-10
1.1215511985672259e-9
3.605141815729729e-8
5.716659207224685e-8
5.293069958931252e-8
5.4379865478264396e-8
5.9013581595153966e-8
6.604161417402884e-8
7.593086340991465e-8
8.993677860431443e-8
1.1001795099771928e-7
1.3823545479548633e-7
1.7245521091980513e-7
4.939017371067363e-8
1.8625900416686948e-8
9.770539679200008e-9
5.918145715478686e-9
3.0818449740767007e-9
4.093063177419054e-10
1.128713272447083e-9
9.135312366446172e-10
1.8692682451479497e-10
1.2771103246685018e-9
4.508227876629222e-9
1.4098575255789881e-8
5.7215369279538384e-8
2.6771564349489122e-8
2.0795488371324605e-8
2.139722749823294e-8
2.6256775163344632e-8
3.7823685344539026e-8
6.529650142580227e-8
7.944262661816651e-8
1.1137875650332078e-7
6.087198868628098e-8
5.604325109794903e-8
6.588567702856909e-8
9.477595270069848e-8
1.662861770408249e-7
2.909607645481838e-7
3.9247004526386884e-7
2.1532276957798734e-7
5.209487539440651e-9
1.3765061227135538e-7
2.679053814305647e-7
1.7505257852312477e-7
1.534337425836556e-8
1.0976903126416626e-7
1.4307789264591451e-7
1.4618609231070082e-7
1.7964898019189076e-7
8.814170266560099e-8
3.592403460918106e-8
1.9059344989994777e-8
1.0530262763688555e-8
6.9731269368156135e-9
4.1144759477426985e-8
2.7569308997770983e-8
2.137656013996788e-8
1.1035997020421004e-8
2.523399789115398e-9
1.2484417120727998e-8
1.9471937944586586e-8
4.466114295461071e-8
2.1634273332065555e-7
1.5026990437624804e-7
1.4875157722069577e-7
1.7702057092924237e-7
2.4328715049383174e-7
3.832751987102143e-7
5.206236983361044e-7
4.291617911697893e-7
3.685154192601152e-7
4.131770246568326e-7
2.050570259169352e-7
9.070198896398502e-8
3.4761453922358355e-8
7.791961993809047e-9
2.8506485670698218e-9
1.763381366338621e-9
9.91431213170964e-10
5.303039521673211e-10
1.0211708099437666e-9
1.731078042827063e-9
2.471105307274501e-9
4.26010178074952e-9
8.606778646288416e-9
2.2582395284640436e-8
1.067840695304809e-7
4.403127741081862e-8
3.478547533414008e-8
3.789792382933266e-8
4.9741270819150954e-8
7.277388679701818e-8
1.1047720379878038e-7
2.2280929307246015e-7
1.2501523070312382e-7
9.966609687376755e-8
1.0118515632521203e-7
1.2165575691928176e-7
1.7662893459250708e-7
3.2848168926629845e-7
6.369147494663899e-7
3.354525978586238e-7
1.7535073328199392e-7
2.401506350047378e-7
2.3137591128714093e-7
1.7809803837468022e-7
1.7226057176789134e-7
2.2091262220354836e-7
3.2811723547240036e-7
2.970279201773618e-7
2.755201619064031e-7
2.426050110414229e-7
1.0901252183480547e-8
5.853088812064581e-8
2.7247283795483306e-7
1.971477483138437e-7
6.709977396020093e-8
3.4729732805656244e-9
1.8773295623697805e-8
3.986021414786124e-9
7.417350523077425e-10
2.2146087842724983e-9
1.9477725362347672e-10
6.043513475495543e-10
2.113671354570593e-10
1.5250513242585283e-10
1.6343905602474894e-10
3.2806057751557796e-11
5.661612461508811e-11
1.1542914219089642e-10
1.8848945641321889e-10
2.9943444463195247e-10
4.696420085802857e-10
7.080765255650743e-10
2.2186992428107578e-10
4.55646188870954e-10
9.274771633961728e-11
9.610740638330203e-10
2.265339089071029e-9
4.373747253787682e-9
7.82666318252923e-9
1.3084622914969282e-8
1.9850651871341484e-8
2.4828166278575457e-8
2.645623093866226e-10
6.149072562975241e-8
3.832400476278847e-8
3.242354911111535e-8
8.051483546913054e-9
3.226928318281072e-8
7.634240411409377e-11
1.2401287537786542e-13
9.765271056957095e-14
1.0345971402350026e-12
1.032315084690371e-12
5.896631708789444e-13
4.712047753899044e-13
5.41173114476825e-13
6.58352823001508e-13
8.105477732886931e-13
1.0042675982404026e-12
1.2504821456711698e-12
1.5637215641662239e-12
1.9628962017419287e-12
1.4848154586110697e-11
2.356421391829044e-12
5.047841006116406e-13
3.481814734339032e-13
9.365201620055013e-13
1.5440160832752276e-12
2.3019298840011864e-12
3.3317184664722148e-12
4.783564317364866e-12
6.865243061610237e-12
9.876366000828633e-12
1.4253675683288677e-11
2.0629311498757714e-11
2.989441820829235e-11
4.323480881257987e-11
6.205266862924897e-11
8.763060425329339e-11
1.204764184836311e-10
1.5973930337127366e-10
2.0355747369436038e-10
7.6410157479632e-10
1.7655106990733836e-10
1.236545977917e-9
3.6255216898531204e-9
5.961117686204034e-9
7.244223372458117e-9
7.992229881687633e-9
8.650593614187263e-9
9.339930267631035e-9
1.0071505883810135e-8
1.0827493046175113e-8
1.3416108017971795e-8
6.473377335359543e-9
9.646343033152484e-10
4.318004028807086e-10
1.1359417003308268e-9
2.10214901115113e-9
4.7045902888190955e-9
1.471238173969519e-8
2.2220994839282722e-9
1.3869420862698286e-9
1.8289875442540653e-9
1.7834040019923754e-9
1.7264380441290429e-9
1.718338964194398e-9
1.767211665692444e-9
1.8804359261070135e-9
2.0799972796086118e-9
2.4241468217823534e-9
3.0146010152057115e-9
2.7061283932580065e-9
2.0241336543473786e-8
1.748328882076778e-8
1.3982923366816527e-8
1.7934961765287673e-8
3.063146639200794e-8
6.197834178196648e-8
7.929211588603434e-8
1.0158669670687878e-7
1.5636380004006572e-7
9.026079488150885e-8
2.0379006559559447e-7
1.3228317666185256e-7
2.5037953659087267e-7
2.898772888014208e-7
3.68221169146321e-7
2.7717127354867454e-7
9.548683704769164e-8
7.492099811504002e-8
4.598760193576373e-8
5.304074651245125e-8
8.322334166091997e-8
2.694942342633957e-8
9.638643980598712e-9
3.95273885699849e-9
1.8251193573915553e-9
2.95153515663652e-8
2.4729662232726298e-8
1.640450012015715e-8
7.974590280700087e-9
3.6559814788807915e-10
1.1242753139152617e-9
3.603106114642085e-8
5.714647642524725e-8
5.291292032291642e-8
5.4360960418902414e-8
5.8991957500431114e-8
6.601547089292626e-8
7.589747108798953e-8
8.989173273395544e-8
1.0995430509338631e-7
1.3814478301367154e-7
1.723413546230393e-7
4.9363584008472736e-8
1.8621169257179885e-8
9.769726800437393e-9
5.9176211005698146e-9
3.081130812680931e-9
4.0805614722286956e-10
1.1290266204880635e-9
9.136646446068587e-10
1.8707085941374596e-10
1.2770441483929668e-9
4.508530568147104e-9
1.410158713130696e-8
5.7197893164556104e-8
2.676005956170243e-8
2.07894563189249e-8
2.1392359408074526e-8
2.6252037214096168e-8
3.781899540799109e-8
6.52937941463663e-8
7.942094669182722e-8
1.1133621957102219e-7
6.085108655067927e-8
5.602656407526442e-8
6.586948554365125e-8
9.475908654180886e-8
1.6626616713740326e-7
2.908942739677007e-7
3.923405549215186e-7
2.152621201256458e-7
5.179092577302823e-9
1.3766812503128878e-7
2.679510607571843e-7
1.7508101273539164e-7
1.5353652440802915e-8
1.0983614096651217e-7
1.4304210176340503e-7
1.461277263675344e-7
1.7965102599154088e-7
8.814823194660762e-8
3.592174928480638e-8
1.9057139634087658e-8
1.0528048464696928e-8
6.9687932475185836e-9
4.1158202987398485e-8
2.7572462669888184e-8
2.1377333932019697e-8
1.103501473894765e-8
2.523251655838123e-9
1.248113208201542e-8
1.9465936013323226e-8
4.464471992638198e-8
2.16294502686207e-7
1.5023805590561617e-7
1.487151489809207e-7
1.769703293253164e-7
2.4320428740978045e-7
3.8312452487003376e-7
5.205185499298964e-7
4.291327934226914e-7
3.684581671748999e-7
4.1304181162561944e-7
2.050147877455763e-7
9.070662575062654e-8
3.475097449933206e-8
7.790468468441423e-9
2.8512279124520866e-9
1.7641387854245948e-9
9.918065083795076e-10
5.307822475518845e-10
1.0216611185784748e-9
1.7309156283993352e-9
2.4711708105104233e-9
4.260638689714983e-9
8.608311484279836e-9
2.2589227022234844e-8
1.0677597165458943e-7
4.4020138415256054e-8
3.478172684155676e-8
3.789641738797427e-8
4.97422367014415e-8
7.278160389943079e-8
1.1047107982868455e-7
2.2277618628163938e-7
1.249870326437868e-7
9.964695671278462e-8
1.011691499387532e-7
1.216415683303168e-7
1.766175290223053e-7
3.2847706263213584e-7
6.369488582360196e-7
3.3546898960008373e-7
1.7556385404591474e-7
2.4025039905673804e-7
2.3138064462842643e-7
1.780623222645488e-7
1.7219828707038052e-7
2.2083045861580075e-7
3.28145343004419e-7
2.9703469674739423e-7
2.7552033731987715e-7
2.4277425327651096e-7
1.1067401718061459e-8
5.846504263895536e-8
2.712809486016818e-7
1.9756363619110838e-7
6.760741639743316e-8
3.4112417434397427e-9
1.871330942927969e-8
4.027305212159851e-9
7.421930011922116e-10
2.2065588148456453e-9
1.955809407251789e-10
5.91272389418898e-10
2.1585867787386495e-10
1.5218289850606038e-10
1.642730406664702e-10
3.293053887380553e-11
5.648166294504577e-11
1.152893816372372e-10
1.8828458356846823e-10
2.99113975423808e-10
4.691597204170136e-10
7.074380580427258e-10
2.2234195335065485e-10
4.559784361433479e-10
9.215747843105944e-11
9.596512524111158e-10
2.262332991990253e-9
4.36800581231791e-9
7.81675006613016e-9
1.3069883074474693e-8
1.9833525405101714e-8
2.4826958007658006e-8
4.3653978605320725e-10
6.16576319642662e-8
3.838942831990989e-8
3.2801857720809794e-8
8.06604714567582e-9
3.221353785076761e-8
7.930295194480477e-11
1.2670466603837116e-13
9.701954240384748e-14
1.0402343878486492e-12
1.0302693732164246e-12
5.907046537897559e-13
4.711683503497553e-13
5.409617738007108e-13
6.580673156254635e-13
8.101828950252444e-13
1.00380266679037e-12
1.2498890982055091e-12
1.5629643945759673e-12
1.961928106522748e-12
1.4820808215996217e-11
2.3545222016840767e-12
5.042076610183035e-13
3.480489428036359e-13
9.359290481153048e-13
1.5429592899866567e-12
2.300295915082845e-12
3.3292991420624474e-12
4.7800295614217005e-12
6.860093535183736e-12
9.86885724198131e-12
1.424271512899317e-11
2.061332936843834e-11
2.987125647896498e-11
4.3201755226141856e-11
6.200690483674049e-11
8.757039483701571e-11
1.2040278000085196e-10
1.596564810964131e-10
2.034704977409517e-10
7.637379991921135e-10
1.7697616142177272e-10
1.2347467836297744e-9
3.621939976700832e-9
5.957515517382707e-9
7.241571420720574e-9
7.989947716402087e-9
8.648280985211299e-9
9.337420022473994e-9
1.006873426214459e-8
1.08244452678274e-8
1.3412584477690231e-8
6.464709208357309e-9
9.620628301421525e-10
4.3287408820314533e-10
1.1369651004256617e-9
2.104175040158618e-9
4.712032752960246e-9
1.4716390546658315e-8
2.218499040815609e-9
1.3868860918186198e-9
1.8272851240549601e-9
1.781858241054096e-9
1.7252725170802096e-9
1.7175963976985052e-9
1.7669801078041534e-9
1.8809374763891096e-9
2.0817492674996394e-9
2.428440167018675e-9
3.025041946389762e-9
2.725329408002121e-9
2.026646201454472e-8
1.749857548293554e-8
1.3991873784266497e-8
1.794371606798226e-8
3.064257887998194e-8
6.199676917992099e-8
7.931736809939658e-8
1.0161042874708217e-7
1.5639323324728263e-7
9.027703873096855e-8
2.0370910115179813e-7
1.322890821116245e-7
2.503613329503583e-7
2.8987144827884245e-7
3.6826336140552005e-7
2.770375452900886e-7
9.554027191851404e-8
7.493386511564356e-8
4.599620952490661e-8
5.3056724428241225e-8
8.322535592110657e-8
2.694316765511684e-8
9.637793004459577e-9
3.952339127653465e-9
1.8269964055825943e-9
2.953518558241609e-8
2.4727848918663495e-8
1.6404222754808682e-8
7.973749935571076e-9
3.664794086614453e-10
1.1225457043618955e-9
3.6043991340750855e-8
5.7159255331062484e-8
5.292421538880137e-8
5.437297072273652e-8
5.900569502770749e-8
6.60320790159803e-8
7.591868366278632e-8
8.992034723931525e-8
1.0999473350851494e-7
1.3820237743578522e-7
1.7241367914779594e-7
4.9380472117620975e-8
1.862417364825042e-8
9.770242508442538e-9
5.91795379426537e-9
3.0815838513943866e-9
4.0884952957362915e-10
1.128828125489198e-9
9.135801913421546e-10
1.869795274976826e-10
1.2770861223808753e-9
4.50833834033852e-9
1.4099673984791463e-8
5.720900389127675e-8
2.6767368211858566e-8
2.079328871575331e-8
2.1395452564115667e-8
2.625504804675293e-8
3.78219766110275e-8
6.529551831601296e-8
7.943471831911239e-8
1.1136323958768564e-7
6.086436386214562e-8
5.603716395268245e-8
6.587977071759429e-8
9.47698004236701e-8
1.6627887893672925e-7
2.9093651625634594e-7
3.924228148198223e-7
2.1530064177963866e-7
5.198405581021098e-9
1.3765699648440855e-7
2.6792204491939315e-7
1.7506297211336638e-7
1.5347106349871425e-8
1.0979347970489445e-7
1.430648485008548e-7
1.4616480653459166e-7
1.796497338108963e-7
8.814409025423447e-8
3.592320393336906e-8
1.9058542001222287e-8
1.0529456390786478e-8
6.971544705685873e-9
4.114965942271379e-8
2.7570458719220207e-8
2.137684288593339e-8
1.1035640171023198e-8
2.5233446201418706e-9
1.2483218390229899e-8
1.946974856295417e-8
4.465515065829984e-8
2.1632514046906446e-7
1.502582877086096e-7
1.4873829042285794e-7
1.7700224588096694e-7
2.432569268237719e-7
3.832202424217412e-7
5.205853554509591e-7
4.2915121188643274e-7
3.684945344388922e-7
4.1312770371576367e-7
2.0504161059309904e-7
9.070367425188638e-8
3.47576315333602e-8
7.791416647874968e-9
2.850859596858708e-9
1.7636574211833236e-9
9.915679334359432e-10
5.304782408679554e-10
1.0213495985386393e-9
1.731018809046897e-9
2.471129204838545e-9
4.260297613570226e-9
8.607337645060277e-9
2.2584886330895337e-8
1.0678113263921063e-7
4.4027214729130054e-8
3.478410843519199e-8
3.789737484996293e-8
4.974162395232506e-8
7.277670256105469e-8
1.1047496940955488e-7
2.2279721642244386e-7
1.250049444827587e-7
9.96591145739339e-8
1.0117931695785607e-7
1.216505803076961e-7
1.766247724992974e-7
3.284799987736415e-7
6.369271795968341e-7
3.354585705729671e-7
1.7542845272781303e-7
2.401869722114224e-7
2.3137763738394696e-7
1.780850167243503e-7
1.7223786354318668e-7
2.2088267542742108e-7
3.2812749272673184e-7
2.9703034445764834e-7
2.7552033983279145e-7
2.426689256742282e-7
1.0961743279643143e-8
5.8506879373105844e-8
2.720387083199327e-7
1.9729871889096178e-7
6.72844327097743e-8
3.4505071344414377e-9
1.875138647481817e-8
4.001012800184306e-9
7.419046033101802e-10
2.2116882452784635e-9
1.9506954756162793e-10
5.995461703579852e-10
2.1300168643055252e-10
1.523879116374028e-10
1.6374315179079016e-10
3.2851704422484284e-11
5.656711797769039e-11
1.1537819090397157e-10
1.88414762468846e-10
2.9931756838594226e-10
4.694661684010973e-10
7.078437641939046e-10
2.2204200971338443e-10
4.5576734331663113e-10
9.253248747700091e-11
9.60555170934136e-10
2.264242915263093e-9
4.371653640810192e-9
7.823048587629245e-9
1.3079249003215047e-8
1.9844409524389714e-8
2.4827738440298494e-8
3.273455734826179e-10
6.155186134474607e-8
3.834788553577571e-8
3.256058860309622e-8
8.056682996472229e-9
3.224921887842202e-8
7.740546213903191e-11
1.249883813242843e-13
9.742051074503396e-14
1.0366401952964616e-12
1.0315705692682682e-12
5.900420451447212e-13
4.711914115923253e-13
5.410961403307098e-13
6.582486744325038e-13
8.104146961196643e-13
1.004098142067233e-12
1.250265871141095e-12
1.5634454275512338e-12
1.9625431759730007e-12
1.4838179141651387e-11
2.355728879004226e-12
5.045739743622022e-13
3.481332085535275e-13
9.363047910412304e-13
1.5436307397247368e-12
2.3013342151685217e-12
3.330836688236122e-12
4.782275307546501e-12
6.863365389378272e-12
9.873628277191606e-12
1.4249679448915768e-11
2.062348463622301e-11
2.9885973622627534e-11
4.3222758183182226e-11
6.203598409856622e-11
8.760865472357943e-11
1.2044957491132073e-10
1.5970911374389736e-10
2.0352577093251795e-10
7.639690429793462e-10
1.767060958895898e-10
1.2358899865418541e-9
3.6242159590309467e-9
5.959804786124512e-9
7.243256810728081e-9
7.991398010649715e-9
8.649750579755361e-9
9.339015168781606e-9
1.0070495486981801e-8
1.0826381967905093e-8
1.3414824190203321e-8
6.470217041667417e-9
9.636966599151603e-10
4.321918470131609e-10
1.1363147104391664e-9
2.1028872562647888e-9
4.707301129766479e-9
1.4713863526817827e-8
2.220788892039328e-9
1.3869219773581722e-9
1.8283664231443945e-9
1.782839826754034e-9
1.7260124609681242e-9
1.718067550329176e-9
1.7671264801619633e-9
1.8806178732674506e-9
2.080634826794775e-9
2.425710280326186e-9
3.0184042244430315e-9
2.7131247441828727e-9
2.0250494403694084e-8
1.7488860249086794e-8
1.3986185583486843e-8
1.7938152603400054e-8
3.0635516962640876e-8
6.198505883835903e-8
7.930131971065254e-8
1.0159534705506006e-7
1.5637452907385628e-7
9.026671468767317e-8
2.0376057997328276e-7
1.3228531399517959e-7
2.503728920206288e-7
2.898751523416597e-7
3.682365442564277e-7
2.771225729764114e-7
9.550629549871208e-8
7.492569698707427e-8
4.599074104205202e-8
5.304656907796302e-8
8.322408134659543e-8
2.694714494991149e-8
9.63833435250714e-9
3.952593575059444e-9
1.8258030272463671e-9
2.9522579007590554e-8
2.472900064686434e-8
1.6404399130142914e-8
7.97428481549617e-9
3.659188815550582e-10
1.1236453060231488e-9
3.6035772980156714e-8
5.7151133944800884e-8
5.291703718880138e-8
5.4365337987503e-8
5.899696454720701e-8
6.602152405550971e-8
7.590520216620293e-8
8.99021610877371e-8
1.0996903838075602e-7
1.3816577166656944e-7
1.7236771260092264e-7
4.936973776287585e-8
1.862226378840181e-8
9.76991448159004e-9
5.917742123762723e-9
3.0812956698602446e-9
4.083449815806457e-10
1.1289545026055768e-9
9.136339843314452e-10
1.8703764032051265e-10
1.2770594204151878e-9
4.50846053244902e-9
1.4100889934995753e-8
5.720194617491975e-8
2.6762723332661424e-8
2.079085327041581e-8
2.1393487007506186e-8
2.6253134949440187e-8
3.7820082696827314e-8
6.529442429202899e-8
7.94259656137007e-8
1.1134606652787122e-7
6.085592523004317e-8
5.6030427033892025e-8
6.587323384230017e-8
9.476299113421387e-8
1.6627080022654448e-7
2.909096710713102e-7
3.9237053545052464e-7
2.1527615716545702e-7
5.186133168732984e-9
1.3766406773650273e-7
2.6794048656390347e-7
1.7507444669303746e-7
1.5351259867264104e-8
1.0982058080142795e-7
1.430503962060943e-7
1.4614124172617277e-7
1.796505580373169e-7
8.81467249256808e-8
3.592228060858114e-8
1.9057651305503084e-8
1.052856211019475e-8
6.969795416923842e-9
4.115508779370082e-8
2.7571732083967882e-8
2.137715517406942e-8
1.103524325803497e-8
2.5232850786768157e-9
1.2481892240268179e-8
1.9467325446394317e-8
4.464852065863002e-8
2.1630566849860893e-7
1.5024542952178312e-7
1.4872358316743435e-7
1.7698196171934178e-7
2.432234723876653e-7
3.831594104548916e-7
5.205429015967342e-7
4.2913950518139803e-7
3.684714205636965e-7
4.130731146595393e-7
2.0502455986598183e-7
9.070554764832964e-8
3.475340068274362e-8
7.790813802289544e-9
2.851093561681798e-9
1.7639632635016642e-9
9.917194893066762e-10
5.306713829002543e-10
1.0215475602017396e-9
1.7309532366064742e-9
2.4711556490263867e-9
4.26051438032677e-9
8.607956521339774e-9
2.2587644698003465e-8
1.0677785939523434e-7
4.4022717525632624e-8
3.478259496847322e-8
3.789676654131236e-8
4.974201371757789e-8
7.277981796499554e-8
1.1047249713423659e-7
2.2278385045014174e-7
1.2499356031576812e-7
9.965138733763249e-8
1.0117285494511755e-7
1.2164485226054548e-7
1.7662016817496178e-7
3.2847813154335807e-7
6.369409528854154e-7
3.3546518984647654e-7
1.7551449971603811e-7
2.4022726194052325e-7
2.313795484515607e-7
1.7807059572533318e-7
1.722127150150481e-7
2.208494983474231e-7
3.2813883942157274e-7
2.9703309136200107e-7
2.7552038416063666e-7
2.4273672776334233e-7
1.1028848588883553e-8
5.8480293889980716e-8
2.715573627873496e-7
1.9746679276353595e-7
6.74894994728896e-8
3.42557263367233e-9
1.872717506797867e-8
4.017695707645325e-9
7.420889023660112e-10
2.2084345111867805e-9
1.9539421327192478e-10
5.942739228232047e-10
2.1481591834727192e-10
1.5225774403637042e-10
1.6407988326834983e-10
3.290190754091712e-11
5.6512828973638845e-11
1.1532176701926646e-10
1.8833203164791863e-10
2.991881918687344e-10
4.692714440940373e-10
7.075859821014435e-10
2.2223260820559233e-10
4.5590149279236014e-10
9.229412519684472e-11
9.59980740091566e-10
2.26302919373283e-9
4.369335521318756e-9
7.819046134685817e-9
1.307329750934526e-8
1.983749401050021e-8
2.482724764631424e-8
3.967653808613199e-10
6.161918696897589e-8
3.837429508198564e-8
3.2713541220425846e-8
8.06258873664443e-9
3.222664946179294e-8
7.860452000227487e-11
1.2607659239156126e-13
9.716517105416412e-14
1.0389191447056827e-12
1.0307442763330403e-12
5.9046270704067e-13
4.71176594464981e-13
5.410107118766567e-13
6.581334902281039e-13
8.102673364555389e-13
1.0039103732002882e-12
1.2500265868479671e-12
1.5631398173914651e-12
1.9621522827584636e-12
1.4827139197568223e-11
2.354962169661696e-12
5.043414314213031e-13
3.4807957389171957e-13
9.360660470401703e-13
1.5432040818000695e-12
2.3006743211246146e-12
3.329859701115199e-12
4.780848098950802e-12
6.861286397591509e-12
9.870596336697117e-12
1.424525402427303e-11
2.0617031572953008e-11
2.987662143111202e-11
4.320941225177692e-11
6.20175063589947e-11
8.758434366248258e-11
1.2041984118907515e-10
1.5967567132591792e-10
2.0349065119593937e-10
7.638222376301444e-10
1.7687772359915e-10
1.2351635380661545e-9
3.622769753905721e-9
5.958350253718179e-9
7.242185970233712e-9
7.990476506084903e-9
8.648816788002e-9
9.338001587188277e-9
1.0069376373813131e-8
1.0825151352391204e-8
1.341340131138698e-8
6.466717137013956e-9
9.626584099564587e-10
4.3262536829507693e-10
1.136727951246173e-9
2.1037053983099606e-9
4.7103067536300075e-9
1.471547747618371e-8
2.2193346689874883e-9
1.386899297923191e-9
1.8276791440249268e-9
1.7822158375820077e-9
1.7255420082565608e-9
1.7177678870175654e-9
1.7670331591726503e-9
1.8808205962116897e-9
2.0813425016733195e-9
2.4274442215823033e-9
3.022620725069674e-9
2.7208784409007036e-9
2.0260639842834492e-8
1.749503294537005e-8
1.3989799699768797e-8
1.794168750633875e-8
3.064000403183661e-8
6.199249953092053e-8
7.931151638304542e-8
1.0160492975527486e-7
1.5638641369293052e-7
9.027327401122363e-8
2.0372788152686066e-7
1.322877020659826e-7
2.5036554377526296e-7
2.898727957637631e-7
3.682535818902401e-7
2.7706856510939813e-7
9.55278761223426e-8
7.493089047495247e-8
4.5994216300215506e-8
5.3053021080395724e-8
8.322489340693696e-8
2.6944618538255766e-8
9.637990610252682e-9
3.952432072493188e-9
1.8265610727443536e-9
2.953058820459976e-8
2.4728268597568828e-8
1.640428710763553e-8
7.973945301374281e-9
3.6627483377045077e-10
1.1229468104084155e-9
3.604099431594144e-8
5.715629400009057e-8
5.292159803765603e-8
5.4370187644810594e-8
5.9002511656562066e-8
6.602823032638543e-8
7.591376775218174e-8
8.991371564922793e-8
1.0998536353753286e-7
1.3818902862596576e-7
1.7239691734978717e-7
4.937655742479398e-8
1.8623477057017292e-8
9.770122786366565e-9
5.9178765175465364e-9
3.081478664480831e-9
4.0866541839011355e-10
1.1288742991545964e-9
9.135998546356754e-10
1.870007455950644e-10
1.2770763753162326e-9
4.508382906027031e-9
1.4100117396225573e-8
5.7206431827567863e-8
2.6765674528651068e-8
2.0792400737513414e-8
2.1394735953269377e-8
2.6254350618703534e-8
3.782128632261029e-8
6.529512010097857e-8
7.943152661971553e-8
1.1135697730161e-7
6.086128665247016e-8
5.6034707296060555e-8
6.587738701747863e-8
9.476731741012082e-8
1.6627593317811096e-7
2.909267280353373e-7
3.924037517259381e-7
2.1529171268370176e-7
5.193931283857639e-9
1.3765957438653112e-7
2.6792876985485156e-7
1.7506715985177438e-7
1.534861814563584e-8
1.0980335705655485e-7
1.4305958030391915e-7
1.461562143231711e-7
1.7965003556417325e-7
8.814505195732074e-8
3.59228677246513e-8
1.9058217445079227e-8
1.0529130506469934e-8
6.970906594193796e-9
4.115163825354666e-8
2.7570922948645783e-8
2.1376956840331728e-8
1.103549567179294e-8
2.523322728466525e-9
1.2482734736812948e-8
1.9468864958123317e-8
4.4652732752798385e-8
2.163180400441699e-7
1.5025359907799592e-7
1.487329275965592e-7
1.7699484950560695e-7
2.4324472801516734e-7
3.831980608187236e-7
5.205698765962062e-7
4.291469427403067e-7
3.684861057891812e-7
4.1310779789725054e-7
2.0503539171288683e-7
9.07043563978383e-8
3.475608878220087e-8
7.791196729973942e-9
2.8509448639745257e-9
1.7637689091316518e-9
9.916231697355344e-10
5.305486408229578e-10
1.0214217756980099e-9
1.730994901273124e-9
2.471138848328425e-9
4.260376655048121e-9
8.607563296879135e-9
2.2585892014034267e-8
1.067799418139565e-7
4.4025574900116274e-8
3.4783556619736685e-8
3.789715311616708e-8
4.9741766212747764e-8
7.277783872629575e-8
1.1047406780069292e-7
2.2279234246456636e-7
1.2500079317204434e-7
9.96562967432311e-8
1.0117696046434528e-7
1.2164849140251245e-7
1.7662309325478656e-7
3.284793174247754e-7
6.369322001225598e-7
3.3546098324447666e-7
1.7545982646899162e-7
2.40201655125237e-7
2.3137833416773896e-7
1.7807975915963923e-7
1.722286949684419e-7
2.2087058129899695e-7
3.281316310364364e-7
2.9703133835592244e-7
2.755203745602871e-7
2.426940022214595e-7
1.0986194460903738e-8
5.849718657721885e-8
2.7186328864472756e-7
1.973598876110235e-7
6.735912659323495e-8
3.4414231820163243e-9
1.8742553212581302e-8
4.00708518186507e-9
7.419722160281785e-10
2.2105043398891525e-9
1.951877951597553e-10
5.97618051741944e-10
2.136626186704215e-10
1.523404850099614e-10
1.6386592398154645e-10
3.2870046360192643e-11
5.654732873573451e-11
1.1535760924693709e-10
1.8838458816921904e-10
2.9927041643974976e-10
4.693951559515864e-10
7.077497765778499e-10
2.2211150612352833e-10
4.5581623090911377e-10
9.244556397615574e-11
9.60345762253299e-10
2.263800325099172e-9
4.370808427783771e-9
7.82158929048111e-9
1.307707921827786e-8
1.9841888580826996e-8
2.4827561557005062e-8
3.5266788111494093e-10
6.157645294082262e-8
3.835751846568975e-8
3.261620674830591e-8
8.058818102034932e-9
3.224103276416766e-8
7.783993639114121e-11
1.2538415444015368e-13
9.732719785439107e-14
1.0374690650025052e-12
1.0312695273990013e-12
5.901953058290436e-13
4.711860896288522e-13
5.410649892899539e-13
6.582065628328866e-13
8.103610812402342e-13
1.0040297222011649e-12
1.250178764574764e-12
1.5633339707313508e-12
1.962400898667637e-12
1.4834153116439942e-11
2.355449288442935e-12
5.044892393257175e-13
3.481137378495309e-13
9.362177397266964e-13
1.5434750424134423e-12
2.301093757032868e-12
3.330480288909985e-12
4.781755094920451e-12
6.862607372818112e-12
9.872522949706861e-12
1.4248066020396027e-11
2.0621131997975844e-11
2.988256400458539e-11
4.321789258992779e-11
6.202924770185526e-11
8.759979174038879e-11
1.20438735305492e-10
1.5969692244277825e-10
2.0351296848002362e-10
7.639155248095325e-10
1.7676867430916982e-10
1.235625137128075e-9
3.6236887271656597e-9
5.959274562820833e-9
7.242866457707875e-9
7.991062080950509e-9
8.64941016035599e-9
9.338645655964646e-9
1.007008750027915e-8
1.0825933332949113e-8
1.3414305574768551e-8
6.468941052481416e-9
9.633181225711944e-10
4.323498978707701e-10
1.1364653513644206e-9
2.103185462422954e-9
4.708396488536294e-9
1.4714455224779843e-8
2.2202590586829865e-9
1.3869137588802027e-9
1.828115783979451e-9
1.7826122353285628e-9
1.725840842446276e-9
1.7179581888173145e-9
1.7670923328927184e-9
1.8806916323042056e-9
2.0808926324035012e-9
2.426342135190222e-9
3.019940906055907e-9
2.715950894867924e-9
2.0254192778640882e-8
1.749111036360209e-8
1.3987503044992527e-8
1.7939441208738724e-8
3.063715269807056e-8
6.198777132490657e-8
7.930503672362657e-8
1.0159884035116444e-7
1.5637886161672921e-7
9.026910565508178e-8
2.0374866424661566e-7
1.3228618207324206e-7
2.5037021176151307e-7
2.8987429203064374e-7
3.682427545403047e-7
2.771028919327711e-7
9.551415950058788e-8
7.492759167390663e-8
4.599200818480411e-8
5.304892087443181e-8
8.322437827227359e-8
2.6946224253274723e-8
9.638209133821781e-9
3.95253477004971e-9
1.826079283824028e-9
2.952549835968143e-8
2.4728733678376217e-8
1.640435831416118e-8
7.974161183238582e-9
3.660485615884064e-10
1.1233907455438976e-9
3.6037676175046794e-8
5.7153014937014144e-8
5.291869977748446e-8
5.43671058595448e-8
5.899898665405338e-8
6.602396868965548e-8
7.590832453365957e-8
8.990637294015392e-8
1.0997498911214306e-7
1.3817424906098175e-7
1.7237835824802825e-7
4.937222349382177e-8
1.8622705983705233e-8
9.769990369185005e-9
5.917791075811786e-9
3.0813623332227855e-9
4.084617358601279e-10
1.1289253034103946e-9
9.136215626679089e-10
1.8702420164528063e-10
1.2770655965398074e-9
4.5084322387252844e-9
1.410060833666862e-8
5.7203581897265134e-8
2.6763799126303474e-8
2.079141739265068e-8
2.139394232378251e-8
2.6253578161104657e-8
3.7820521573765376e-8
6.529467821884541e-8
7.942799269288264e-8
1.1135004366011052e-7
6.085787954402376e-8
5.6031987254246046e-8
6.587474774185212e-8
9.476456814223598e-8
1.6627267134200368e-7
2.9091588901063093e-7
3.923826436432265e-7
2.152818271274472e-7
5.188976078928166e-9
1.3766242956524647e-7
2.679362156718397e-7
1.750717919247188e-7
1.535029578263053e-8
1.0981430037936866e-7
1.4305374472326608e-7
1.4614669980259634e-7
1.7965036807393746e-7
8.814611548397658e-8
3.592249481813167e-8
1.9057857769565476e-8
1.0528769390343348e-8
6.970200367318603e-9
4.1153830119464254e-8
2.757143709265035e-8
2.1377082907597907e-8
1.1035335364740292e-8
2.5232987286547517e-9
1.2482199316881692e-8
1.9467886623303855e-8
4.465005593297676e-8
2.1631017817095755e-7
1.5024840752222859e-7
1.487269894591438e-7
1.7698665966085127e-7
2.4323122060786316e-7
3.8317349955684205e-7
5.205527352799012e-7
4.2914221619243364e-7
3.684767735360538e-7
4.130857573886374e-7
2.0502850774089817e-7
9.070511301568712e-8
3.47543805570255e-8
7.79095335043954e-9
2.85103933919699e-9
1.7638924031766293e-9
9.916843677195305e-10
5.306266288806472e-10
1.0215017069700988e-9
1.7309684248940214e-9
2.4711495259768494e-9
4.260464175128159e-9
8.607813175286062e-9
2.2587005749840682e-8
1.0677861959203337e-7
4.4023759125752136e-8
3.478294553573632e-8
3.78969074897532e-8
4.9741923549833446e-8
7.277909654795642e-8
1.1047306963627368e-7
2.2278694592702884e-7
1.2499619679851764e-7
9.96531768709993e-8
1.011743514350342e-7
1.2164617872618317e-7
1.7662123430981832e-7
3.284785636319391e-7
6.369377615688764e-7
3.354636560330382e-7
1.754945689453534e-7
2.402179242401637e-7
2.313791057843143e-7
1.7807393639477706e-7
1.722185407529727e-7
2.208571850588685e-7
3.2813621213229394e-7
2.97032449224785e-7
2.7552038815046937e-7
2.4272129452336e-7
1.1013292764447375e-8
5.848645225595116e-8
2.716689199605382e-7
1.974277755716612e-7
6.74419422684157e-8
3.4313538583747716e-9
1.8732778848717942e-8
4.013823505959558e-9
7.420465321472721e-10
2.2091900347060847e-9
1.9531891242804156e-10
5.954906627088159e-10
2.1439526697021343e-10
1.5228793380380448e-10
1.6400188405164304e-10
3.289031033860396e-11
5.652540458284954e-11
1.1533482556131254e-10
1.883511928137757e-10
2.992181762781375e-10
4.693165481977762e-10
7.076457062650505e-10
2.2218846012740804e-10
4.558704156695436e-10
9.234931893772417e-11
9.601138144098813e-10
2.263310294878208e-9
4.36987246292029e-9
7.819973215876105e-9
1.3074676182806507e-8
1.983909623360992e-8
2.4827362909008473e-8
3.806943861583033e-10
6.160362632795131e-8
3.836818078806349e-8
3.2677997855005756e-8
8.061206822426425e-9
3.223191006531524e-8
7.832469306503649e-11
1.2582376753567141e-13
9.722415248748816e-14
1.0383897189033346e-12
1.0309358278701035e-12
5.903652070255812e-13
4.711800758943648e-13
5.410305161343606e-13
6.581600789228267e-13
8.103015322018827e-13
1.0039539315220174e-12
1.250081950619484e-12
1.56321060467092e-12
1.96224283404657e-12
1.4829695318828144e-11
2.3551397848545046e-12
5.043952153907252e-13
3.4809210999281495e-13
9.361212925426083e-13
1.543302853103607e-12
2.3008273987516828e-12
3.330085726416655e-12
4.781178942653773e-12
6.8617680167494815e-12
9.871298720440136e-12
1.4246279122822488e-11
2.06185263897187e-11
2.987878791484806e-11
4.321250384429112e-11
6.202178688515653e-11
8.758997548589699e-11
1.204267295528174e-10
1.596834191877359e-10
2.034987878565208e-10
7.638562483438492e-10
1.7683797089599324e-10
1.2353318181579812e-9
3.623104785494352e-9
5.958687250077169e-9
7.2424340711336844e-9
7.990689999800491e-9
8.649033119302328e-9
9.338236398655841e-9
1.0069635632722236e-8
1.0825436440987866e-8
1.3413731028684144e-8
6.467527901078897e-9
9.6289891273678e-10
4.325249391748502e-10
1.1366322094098837e-9
2.10351581927976e-9
4.7096101671613e-9
1.4715106127654038e-8
2.2196718097110568e-9
1.3869045931292528e-9
1.8278382988559354e-9
1.7823603107604294e-9
1.7256509101088545e-9
1.7178372210124512e-9
1.767054683244716e-9
1.8807735175334685e-9
2.081178416434954e-9
2.4270423171590874e-9
3.021643530237656e-9
2.7190817578645047e-9
2.0258289295253052e-8
1.7493602782120124e-8
1.3988962353391438e-8
1.7940868525923342e-8
3.063896447319451e-8
6.199077570345011e-8
7.930915393831814e-8
1.0160270963438187e-7
1.56383660340009e-7
9.027175420500503e-8
2.0373546035451356e-7
1.3228714689745044e-7
2.503672450425306e-7
2.8987334077689923e-7
3.6824963411310227e-7
2.7708108310768224e-7
9.552287398269253e-8
7.492968835539504e-8
4.5993411356657366e-8
5.305152610557951e-8
8.322470595206354e-8
2.694520408099224e-8
9.638070318902032e-9
3.952469543010461e-9
1.826385384931297e-9
2.9528732375629304e-8
2.4728438119810927e-8
1.640431307697518e-8
7.974024063064018e-9
3.6619230668231366e-10
1.1231086919136673e-9
3.603978448182175e-8
5.715509847073914e-8
5.292054135530136e-8
5.4369064050311364e-8
5.9001226465533516e-8
6.602667655279849e-8
7.591178316105652e-8
8.991103847880312e-8
1.0998158096007898e-7
1.3818363987862082e-7
1.7239015064396052e-7
4.9374977197860954e-8
1.8623195895629984e-8
9.770074489059457e-9
5.9178453500678445e-9
3.081436233043258e-9
4.08591137117523e-10
1.1288929096732555e-9
9.136077776264426e-10
1.8700930214100158e-10
1.2770724436515234e-9
4.5084008942646946e-9
1.4100296398700558e-8
5.7205392980611235e-8
2.6764990764583473e-8
2.079204222461707e-8
2.1394446615568624e-8
2.6254069008293253e-8
3.782100754539428e-8
6.529495910837367e-8
7.943023813902374e-8
1.1135444926112305e-7
6.086004440318648e-8
5.6033715557366125e-8
6.587642472797948e-8
9.476631502078187e-8
1.66274743928728e-7
2.9092277624579776e-7
3.9239605576606907e-7
2.1528810826358915e-7
5.192124743611437e-9
1.3766061528654774e-7
2.679314846525083e-7
1.7506884929272484e-7
1.5349229361789332e-8
1.0980734619040178e-7
1.4305745293716486e-7
1.461527454243554e-7
1.79650156997012e-7
8.814543987814893e-8
3.592273184002956e-8
1.9058086345301804e-8
1.0528998880100877e-8
6.970649060163682e-9
4.1152437314633625e-8
2.757111039277593e-8
2.1377002820940307e-8
1.1035437263926135e-8
2.5233139471549496e-9
1.2482539510392446e-8
1.9468508253753815e-8
4.465175673364774e-8
2.1631517359296256e-7
1.5025170624229272e-7
1.4873076256713247e-7
1.7699186350960849e-7
2.432398032436963e-7
3.831891058560078e-7
5.205636271490799e-7
4.2914521938116813e-7
3.6848270320103897e-7
4.130997618920866e-7
2.0503288158438298e-7
9.070463210088368e-8
3.4755465963726647e-8
7.791107978300902e-9
2.850979301763168e-9
1.7638139288120649e-9
9.91645477983075e-10
5.305770713133759e-10
1.0214509140410672e-9
1.730985249267519e-9
2.4711427423614104e-9
4.260408565270107e-9
8.607654399858023e-9
2.258629805894401e-8
1.06779460174383e-7
4.4024912878792445e-8
3.478333382693034e-8
3.7897063574313626e-8
4.974182359998953e-8
7.277829735316542e-8
1.1047370385530069e-7
2.227903748654921e-7
1.249991173117388e-7
9.965515921597867e-8
1.0117600918609893e-7
1.216476481673361e-7
1.7662241543410664e-7
3.2847904251290577e-7
6.369342275381398e-7
3.3546195757238455e-7
1.7547249309846696e-7
2.402075854688997e-7
2.313786154976263e-7
1.7807763633561557e-7
1.722249930150886e-7
2.208656976356325e-7
3.2813330143863477e-7
2.9703174211558694e-7
2.755203825420737e-7
2.4270401033179504e-7
1.099607150113438e-8
5.8493273083274434e-8
2.7179243815432705e-7
1.973846202389325e-7
6.738930772073338e-8
3.437753256333302e-9
1.8738988713022544e-8
4.009540189703368e-9
7.419993783553333e-10
2.2100255600850786e-9
1.9523557770469503e-10
5.968414915962548e-10
2.1392964114291217e-10
1.523213426278971e-10
1.6391549241245572e-10
3.287745095754161e-11
5.653933089474711e-11
1.153493079160783e-10
1.883724051867458e-10
2.9925137055633384e-10
4.693664964540928e-10
7.077118371473205e-10
2.2213955460170644e-10
4.558360096590858e-10
9.24104949759307e-11
9.6026120493373e-10
2.26362168375685e-9
4.370467186363942e-9
7.821000106106892e-9
1.3076203180165337e-8
1.984087061481497e-8
2.4827489489893057e-8
3.628877640104587e-10
6.15863671875017e-8
3.836140641041759e-8
3.263871046792655e-8
8.059686029933004e-9
3.223771374799126e-8
7.80162284494727e-11
1.255442695656405e-13
9.728959395555384e-14
1.0378043857472905e-12
1.03114786323912e-12
5.902573087280126e-13
4.711838962578367e-13
5.410524834178671e-13
6.58189638729503e-13
8.103393065146417e-13
1.0040020742377694e-12
1.2501434014283251e-12
1.5632890369641574e-12
1.9623430628668413e-12
1.4832527923279022e-11
2.355336353734843e-12
5.04454986112833e-13
3.481057453326767e-13
9.361825892178052e-13
1.5434122074692035e-12
2.3009964817652178e-12
3.3303366220958624e-12
4.7815448924188495e-12
6.862301678191602e-12
9.87207663692759e-12
1.4247414745904575e-11
2.062018210971807e-11
2.9881187556113944e-11
4.321592809639238e-11
6.202652775549959e-11
8.75962130768373e-11
1.2043435848878075e-10
1.596919996741337e-10
2.035077988889543e-10
7.638939147542533e-10
1.7679393933610724e-10
1.235518199655697e-9
3.6234758411244843e-9
5.959060454936945e-9
7.242708830141119e-9
7.990926434155422e-9
8.649272704213279e-9
9.338496455126658e-9
1.0069922765418484e-8
1.0825752180019294e-8
1.3414096133673612e-8
6.468425854403575e-9
9.631652863528862e-10
4.324137130419739e-10
1.136526180202958e-9
2.1033058909968882e-9
4.708838898225509e-9
1.4714693065969098e-8
2.2200450136316657e-9
1.3869104252022199e-9
1.8280146107686361e-9
1.7825203743067055e-9
1.7257715812224457e-9
1.7179140706849273e-9
1.7670785902571924e-9
1.880721463341223e-9
2.080996789202137e-9
2.426597350834415e-9
3.020561544775292e-9
2.7170922126540705e-9
2.0255686188272397e-8
1.749201898138685e-8
1.3988035041719187e-8
1.793996154571901e-8
3.063781319802654e-8
6.198886660392841e-8
7.930653767291078e-8
1.0160025093169543e-7
1.563806110450814e-7
9.02700711786387e-8
2.0374385134769357e-7
1.3228653340270577e-7
2.5036912997535865e-7
2.8987394504170367e-7
3.682452624320572e-7
2.770949424831481e-7
9.551733594883302e-8
7.492835627240671e-8
4.599251976663294e-8
5.3049870597093106e-8
8.322449787582113e-8
2.694585238721651e-8
9.638158542462795e-9
3.95251100125977e-9
1.826190860952917e-9
2.952667729060944e-8
2.4728625914688935e-8
1.6404341822469037e-8
7.97411121884663e-9
3.6610095274459013e-10
1.1232879340948216e-9
3.603844474257465e-8
5.7153774494062146e-8
5.291937113567728e-8
5.43678197298445e-8
5.8999803187897304e-8
6.602495585006738e-8
7.590958538063388e-8
8.99080737596853e-8
1.0997739214958764e-7
1.3817767244195898e-7
1.7238265715073014e-7
4.937322732724538e-8
1.8622884569587617e-8
9.77002102807739e-9
5.917810855592651e-9
3.0813892665166234e-9
4.085089003339234e-10
1.1289135014259356e-9
9.13616540299345e-10
1.8701877201458253e-10
1.2770680919955008e-9
4.508420813000574e-9
1.4100494620411697e-8
5.7204242221795675e-8
2.6764233549657737e-8
2.0791645184805858e-8
2.1394126171549513e-8
2.6253757111559705e-8
3.782069875698992e-8
6.529478066377775e-8
7.942881126887048e-8
1.1135164971123585e-7
6.085866873700017e-8
5.603261730251729e-8
6.58753590842797e-8
9.476520496508633e-8
1.662734269115968e-7
2.90918399805238e-7
3.9238753306407993e-7
2.152841168624425e-7
5.1901239722746325e-9
1.376617681331495e-7
2.6793449099094165e-7
1.7507071942631918e-7
1.5349906836939234e-8
1.0981176489920054e-7
1.4305509667069968e-7
1.4614890377420118e-7
1.7965029120386142e-7
8.814586926011543e-8
3.592258125688207e-8
1.9057941113064865e-8
1.0528853063688916e-8
6.970363924786519e-9
4.1153322335985096e-8
2.757131798724319e-8
2.1377053715821883e-8
1.1035372527275793e-8
2.5233042637188122e-9
1.2482323328023826e-8
1.9468113234718004e-8
4.465067594135774e-8
2.163119992497533e-7
1.5024961007563898e-7
1.487283649540244e-7
1.7698855673525946e-7
2.432343494216107e-7
3.831791888745541e-7
5.20556706030601e-7
4.2914331098327945e-7
3.6847893517959854e-7
4.130908627257485e-7
2.0503010213476009e-7
9.070493763364994e-8
3.475477624319547e-8
7.791009714077512e-9
2.85101744966382e-9
1.7638637935056002e-9
9.916701887277211e-10
5.306085608109136e-10
1.0214831900263767e-9
1.7309745576312501e-9
2.4711470526601123e-9
4.2604439028919845e-9
8.607755291852114e-9
2.2586747750667585e-8
1.0677892622034054e-7
4.402417973194813e-8
3.478308709232483e-8
3.789696439505452e-8
4.9741887121530385e-8
7.277880520895027e-8
1.1047330083414693e-7
2.2278819594567053e-7
1.249972614645124e-7
9.965389952785066e-8
1.011749557592673e-7
1.2164671439794375e-7
1.7662166486999863e-7
3.284787381780531e-7
6.369364731086384e-7
3.354630367878547e-7
1.7548652100194833e-7
2.402141546762415e-7
2.3137892705539053e-7
1.7807528527753573e-7
1.7222089303999118e-7
2.208602885692691e-7
3.281351510904896e-7
2.970321909379649e-7
2.755203873264465e-7
2.427150166240071e-7
1.1007013528378183e-8
5.848893889106014e-8
2.717139551867931e-7
1.974120354615742e-7
6.742274886947013e-8
3.4336873085082014e-9
1.8735042349900422e-8
4.012261298756516e-9
7.420293695696426e-10
2.2094947930947937e-9
1.9528852343871875e-10
5.959827438812714e-10
2.1422548601982978e-10
1.5230010655306503e-10
1.6397038713865716e-10
3.288561880674826e-11
5.65304831476711e-11
1.1534010471033611e-10
1.883589307774604e-10
2.992302861127722e-10
4.693347492074479e-10
7.076698173366344e-10
2.2217062792790332e-10
4.558578598282484e-10
9.237165616691053e-11
9.601675393785423e-10
2.2634238133060062e-9
4.370089253539513e-9
7.820347605866479e-9
1.3075232873622029e-8
1.9839743144833474e-8
2.482740920844542e-8
3.742035510060254e-10
6.15973372364508e-8
3.8365711370151695e-8
3.266366538145737e-8
8.060651206011922e-9
3.223402867436019e-8
7.82120598690273e-11
1.2572180384343433e-13
9.724799705581016e-14
1.0381761472874305e-12
1.03101319220436e-12
5.903258031431133e-13
4.711813245262205e-13
5.410385177095416e-13
6.581708836436421e-13
8.10315359355017e-13
1.003971531077808e-12
1.2501042689153082e-12
1.563239297518294e-12
1.9622795319765497e-12
1.4830727824224668e-11
2.3552114815101857e-12
5.044170288612581e-13
3.480971452703777e-13
9.361437307111989e-13
1.543342791028506e-12
2.3008889443834066e-12
3.330177221087744e-12
4.781312533658456e-12
6.861962491762175e-12
9.871582162381643e-12
1.4246693363781191e-11
2.0619129875794644e-11
2.987966266299432e-11
4.3213752252215013e-11
6.202351539922468e-11
8.75922496199094e-11
1.2042951084988474e-10
1.596865474248718e-10
2.0350207297543245e-10
7.638699805523839e-10
1.768219189057771e-10
1.235399767339998e-9
3.6232400625157886e-9
5.958823314022503e-9
7.242534245033227e-9
7.990776198314988e-9
8.649120466131148e-9
9.338331209119056e-9
1.0069740310497255e-8
1.082555155125831e-8
1.341386414464093e-8
6.467855262524164e-9
9.629960211843466e-10
4.3248438903213e-10
1.1365935537149438e-9
2.1034392825110507e-9
4.709328963153066e-9
1.471495574953412e-8
2.2198078862044114e-9
1.386906723668168e-9
1.82790257248971e-9
1.7824186595740125e-9
1.7256948948714142e-9
1.7178652299870987e-9
1.7670633889290777e-9
1.8807545299434182e-9
2.0811121891894284e-9
2.4268800777494377e-9
3.0212490370856044e-9
2.718356390713439e-9
2.02573402600061e-8
1.749302535884136e-8
1.3988624275066065e-8
1.7940537861317972e-8
3.0638544746777884e-8
6.199007969161911e-8
7.930820010122416e-8
1.0160181324796362e-7
1.5638254864531619e-7
9.027114060751352e-8
2.0373851980780703e-7
1.322869230650303e-7
2.503679321531285e-7
2.898735609901632e-7
3.682480402603686e-7
2.7708613638172203e-7
9.552085474996863e-8
7.492920280295571e-8
4.599308632105448e-8
5.305092253016752e-8
8.322463015163248e-8
2.6945440457069922e-8
9.638102489355515e-9
3.952484661607238e-9
1.8263144595559919e-9
2.952798311223188e-8
2.4728506579681345e-8
1.6404323558244406e-8
7.974055850546215e-9
3.6615899518394923e-10
1.1231740440131995e-9
3.603929602869518e-8
5.715461577425075e-8
5.292011471904746e-8
5.436861039806075e-8
5.900070756780297e-8
6.602604921744638e-8
7.591098189273333e-8
8.990995759300548e-8
1.0998005378538092e-7
1.3818146424363307e-7
1.7238741864288814e-7
4.937433921305957e-8
1.862308238738693e-8
9.77005499526505e-9
5.917832771992039e-9
3.081419108049571e-9
4.085611501714365e-10
1.12890041958355e-9
9.136109733841877e-10
1.8701275442764833e-10
1.2770708569233316e-9
4.5084081564706915e-9
1.4100368667515715e-8
5.720497347932181e-8
2.676471469963154e-8
2.0791897471318664e-8
2.1394329790646637e-8
2.6253955302557052e-8
3.782089497569099e-8
6.529489406929047e-8
7.942971792792873e-8
1.1135342858750716e-7
6.085954285766286e-8
5.603331515051226e-8
6.587603621163326e-8
9.476591031283903e-8
1.6627426377089543e-7
2.9092118069318043e-7
3.923929485466887e-7
2.152866530426519e-7
5.191395317501073e-9
1.3766103557437624e-7
2.6793258071869886e-7
1.7506953120499045e-7
1.5349476283768985e-8
1.0980895704459166e-7
1.4305659393105744e-7
1.4615134483913347e-7
1.79650205956163e-7
8.814559644546284e-8
3.5922676951129167e-8
1.9058033400732464e-8
1.0528945721923604e-8
6.970545098383236e-9
4.115275995950853e-8
2.7571186074689918e-8
2.1377021381939663e-8
1.1035413665883171e-8
2.523310409279913e-9
1.2482460693175664e-8
1.9468364233480826e-8
4.465136268695182e-8
2.1631401628508524e-7
1.502509420172145e-7
1.4872988844261728e-7
1.7699065792366656e-7
2.432378148828088e-7
3.8318549031366575e-7
5.205611038810514e-7
4.2914452360445366e-7
3.684813294400141e-7
4.1309651741041455e-7
2.0503186820907661e-7
9.070474346653668e-8
3.4755214504374065e-8
7.791072150358466e-9
2.850993208612543e-9
1.7638321075727237e-9
9.916544869782374e-10
5.305885504029715e-10
1.0214626827321977e-9
1.730981349946279e-9
2.4711443131917738e-9
4.260421449444862e-9
8.607691182698569e-9
2.258646200523823e-8
1.0677926557339379e-7
4.4024645584878296e-8
3.478324387428423e-8
3.789702741534113e-8
4.9741846761139485e-8
7.2778482509871e-8
1.1047355691571386e-7
2.2278958046720957e-7
1.2499844069941138e-7
9.965469995177976e-8
1.0117562512224219e-7
1.2164730772709703e-7
1.7662214178372895e-7
3.284789315462972e-7
6.369350461764463e-7
3.354623510183045e-7
1.7547760737089824e-7
2.402099802423052e-7
2.3137872907502236e-7
1.7807677920911743e-7
1.7222349828528512e-7
2.20863725684259e-7
3.2813397580624665e-7
2.970319055429007e-7
2.755203847795882e-7
2.427080323622426e-7
1.1000060278287249e-8
5.849169295385655e-8
2.717638273363024e-7
1.9739461218705592e-7
6.7401497567355e-8
3.436271104976648e-9
1.873754981491104e-8
4.0105319656165306e-9
7.42010323036684e-10
2.209832119155714e-9
1.9525487707831623e-10
5.965282573257007e-10
2.1403748182781938e-10
1.5231358728704074e-10
1.639355048007863e-10
3.288042974504379e-11
5.6536099946591155e-11
1.1534595045288155e-10
1.8836749960052276e-10
2.9924367621602294e-10
4.693549351312166e-10
7.07696505342231e-10
2.2215089135834757e-10
4.5584396556733504e-10
9.239632553303838e-11
9.602270493637629e-10
2.2635495555973608e-9
4.3703294034594235e-9
7.820762227124134e-9
1.3075849447587526e-8
1.9840459571597038e-8
2.4827460280463116e-8
3.67013533415008e-10
6.159036775554672e-8
3.836297599507546e-8
3.264780445252355e-8
8.060037425597284e-9
3.223637139534468e-8
7.80875516549184e-11
1.2560896802228755e-13
9.727442326679377e-14
1.0379398754751666e-12
1.0310987843073577e-12
5.902821653719463e-13
4.711830215837051e-13
5.410474290371789e-13
6.581829067756992e-13
8.103307101689792e-13
1.0039908368728431e-12
1.25012912695221e-12
1.5632709729697595e-12
1.9623201244838754e-12
1.48318721132443e-11
2.3552908417474414e-12
5.044411477650112e-13
3.481026842124757e-13
9.361683646525304e-13
1.5433869009596593e-12
2.3009573613837573e-12
3.330278390021711e-12
4.7814601692666785e-12
6.86217775077587e-12
9.871896781539248e-12
1.4247151486990347e-11
2.0619798581909533e-11
2.988063151947954e-11
4.3215134784963146e-11
6.202542961234199e-11
8.759476816783401e-11
1.2043259122161618e-10
1.596900119779497e-10
2.0350571128578045e-10
7.638851892801729e-10
1.7680414011214308e-10
1.2354750218866475e-9
3.623389883882046e-9
5.95897400317917e-9
7.24264518261112e-9
7.990871663444524e-9
8.649217201729284e-9
9.338436211589645e-9
1.0069856248038483e-8
1.08256790375817e-8
1.3414011559103998e-8
6.468217830773601e-9
9.631035760150342e-10
4.324394797865938e-10
1.1365507420278746e-9
2.1033545200909213e-9
4.709017545860641e-9
1.4714788925108161e-8
2.219958576207635e-9
1.3869090738800672e-9
1.8279737634500864e-9
1.7824832912825555e-9
1.7257436212063245e-9
1.7178962600114837e-9
1.7670730427792624e-9
1.8807335143475307e-9
2.0810388554324166e-9
2.42670041661822e-9
3.0208121696246813e-9
2.7175530777195036e-9
2.0256289205983278e-8
1.7492385868695033e-8
1.3988249855728067e-8
1.7940171651303024e-8
3.063807989595518e-8
6.198930885515225e-8
7.930714373384412e-8
1.0160082049811408e-7
1.563813174309948e-7
9.0270461049746e-8
2.0374190777183676e-7
1.3228667539605374e-7
2.503686932519513e-7
2.898738049904686e-7
3.6824627512056436e-7
2.770917322833526e-7
9.551861870033075e-8
7.492866492726912e-8
4.599272631984074e-8
5.3050254089759866e-8
8.322454612151123e-8
2.6945702218934587e-8
9.638138109194522e-9
3.952501402850864e-9
1.8262359191462902e-9
2.9527153337680613e-8
2.4728582409969553e-8
1.6404335163786298e-8
7.974091035839087e-9
3.6612211095304913e-10
1.1232464151899687e-9
3.603875508922424e-8
5.715408119491633e-8
5.291964221954191e-8
5.4368107979410597e-8
5.9000132893445034e-8
6.602535445274522e-8
7.591009449492995e-8
8.990876053167932e-8
1.0997836247598275e-7
1.3817905477978279e-7
1.7238439300719778e-7
4.937363267310368e-8
1.8622956684850672e-8
9.770033410168367e-9
5.9178188445378855e-9
3.0814001437725503e-9
4.0852794857428727e-10
1.1289087324064633e-9
9.136145118745409e-10
1.8701657930591544e-10
1.2770690997745552e-9
4.5084161988471345e-9
1.4100448701600336e-8
5.720450882816066e-8
2.6764408957770817e-8
2.0791737160600713e-8
2.139420040282776e-8
2.6253829365199562e-8
3.7820770294141215e-8
6.529482201361717e-8
7.942914180076439e-8
1.1135229821782216e-7
6.085898740660315e-8
5.603287171298598e-8
6.587560593925927e-8
9.476546210804448e-8
1.6627373199957612e-7
2.909194136194826e-7
3.9238950734658486e-7
2.1528504145679738e-7
5.190587464751898e-9
1.376615010647811e-7
2.679337945856267e-7
1.7507028628486634e-7
1.5349749845090262e-8
1.0981074120868295e-7
1.4305564253343835e-7
1.4614979369881937e-7
1.796502601396561e-7
8.814576981272135e-8
3.592261614764266e-8
1.905797476129363e-8
1.0528886845349097e-8
6.9704299673286284e-9
4.115311730799651e-8
2.757126989884127e-8
2.1377041928686493e-8
1.1035387528688098e-8
2.5233065021090886e-9
1.2482373404249394e-8
1.9468204742282892e-8
4.465092630006605e-8
2.1631273458196484e-7
1.502500956506666e-7
1.4872892036131591e-7
1.7698932275034517e-7
2.432356128001757e-7
3.831814861451132e-7
5.205583093375548e-7
4.2914375305508885e-7
3.6847980803303743e-7
4.1309292420696453e-7
2.0503074596368734e-7
9.07048668374241e-8
3.475493601705064e-8
7.791032474606065e-9
2.8510086113289743e-9
1.763852240946616e-9
9.91664463774347e-10
5.3060126579908e-10
1.0214757136771082e-9
1.7309770359705373e-9
2.4711460532274032e-9
4.260435716738348e-9
8.607731919783193e-9
2.258664357743704e-8
1.067790499610693e-7
4.402434956788377e-8
3.478314425087549e-8
3.7896987371944414e-8
4.974187240971295e-8
7.277868756952126e-8
1.104733941910062e-7
2.2278870069075253e-7
1.2499769136737742e-7
9.965419133027704e-8
1.0117519978186575e-7
1.2164693070078028e-7
1.7662183873116273e-7
3.2847880866666734e-7
6.369359528967585e-7
3.3546278677528937e-7
1.7548327139588476e-7
2.402126327440443e-7
2.3137885488163657e-7
1.78075829915629e-7
1.7222184283290018e-7
2.208615416513901e-7
3.281347226366279e-7
2.970320868109366e-7
2.7552038659838456e-7
2.4271247419209363e-7
1.1004478439136331e-8
5.8489942933958755e-8
2.7173213775641957e-7
1.9740568232400574e-7
6.741500056253722e-8
3.434629351677855e-9
1.8735956426225334e-8
4.011630731986551e-9
7.420224301031025e-10
2.2096177969980542e-9
1.952762557893843e-10
5.961815570783109e-10
2.141569418524924e-10
1.5230501418475955e-10
1.639576698881116e-10
3.288372705799618e-11
5.6532534250998994e-11
1.1534222808950909e-10
1.883620450765011e-10
2.9923514149760575e-10
4.693421101485086e-10
7.076795461472487e-10
2.2216343421964744e-10
4.558527927459605e-10
9.238064726684953e-11
9.60189225300283e-10
2.263469658607021e-9
4.3701768204672026e-9
7.820498752117484e-9
1.3075457664067749e-8
1.98400043358725e-8
2.4827427838995526e-8
3.715824420914417e-10
6.159479686571118e-8
3.836471419045551e-8
3.2657881419329364e-8
8.060427247030847e-9
3.223488320129983e-8
7.816663922852353e-11
1.256806575278618e-13
9.725762928482882e-14
1.038089999307088e-12
1.031044361353251e-12
5.903099164123611e-13
4.711821151773404e-13
5.410417573307894e-13
6.58175188129423e-13
8.103209270375531e-13
1.0039785414351289e-12
1.2501134283384502e-12
1.5632506361636146e-12
1.962294158442601e-12
1.4831144833465728e-11
2.355240341983607e-12
5.044257479952153e-13
3.480990117175942e-13
9.361525720061358e-13
1.5433589532427291e-12
2.3009139892976755e-12
3.330213978856376e-12
4.781366282196992e-12
6.862041007248242e-12
9.871696979866926e-12
1.4246860097644575e-11
2.0619373520766843e-11
2.988001616290343e-11
4.321425613961048e-11
6.202421317279142e-11
8.759316794123758e-11
1.2043063395123792e-10
1.5968781049540983e-10
2.0350339940724712e-10
7.638755252308996e-10
1.7681543718261143e-10
1.2354272032917107e-9
3.623294683038128e-9
5.958878251357838e-9
7.2425746877627884e-9
7.990811002210957e-9
8.649155733541559e-9
9.338369488939539e-9
1.0069782579013277e-8
1.0825598026402913e-8
1.3413917890477956e-8
6.467987447068094e-9
9.630352319327996e-10
4.324680172800744e-10
1.1365779447920731e-9
2.1034083800072388e-9
4.709215425130776e-9
1.4714894969625332e-8
2.2198628279066708e-9
1.3869075801360572e-9
1.8279285229725008e-9
1.7824422177171476e-9
1.7257126579363927e-9
1.7178765400083985e-9
1.7670669105633632e-9
1.8807468674317192e-9
2.0810854534336583e-9
2.426814574900401e-9
3.021089762017924e-9
2.718063519878771e-9
2.0256957072584543e-8
1.7492792217301723e-8
1.3988487771029768e-8
1.794040434968195e-8
3.0638375273040094e-8
6.198979866582205e-8
7.930781497725173e-8
1.0160145131854109e-7
1.56382099779251e-7
9.027089285438622e-8
2.0373975500951147e-7
1.3228683274535765e-7
2.503682096095489e-7
2.898736499419778e-7
3.68247396721786e-7
2.7708817657001506e-7
9.552003951213215e-8
7.492900672305719e-8
4.599295507742538e-8
5.305067883253025e-8
8.32245995248536e-8
2.69455358888212e-8
9.638115475640117e-9
3.952490765480763e-9
1.8262858259712678e-9
2.9527680603623874e-8
2.4728534224043616e-8
1.6404327790595044e-8
7.97406867934647e-9
3.6614554750899273e-10
1.1232004293028537e-9
3.603909881551947e-8
5.715442087850597e-8
5.291994245793992e-8
5.436842723022631e-8
5.900049805718199e-8
6.602579592358744e-8
7.591065836870958e-8
8.990952117389232e-8
1.0997943717614859e-7
1.3818058581027144e-7
1.7238631556962243e-7
4.9374081625560035e-8
1.8623036558485128e-8
9.770047125376369e-9
5.917827693586546e-9
3.0814121933462848e-9
4.08549043993482e-10
1.128903450721777e-9
9.136122636536127e-10
1.8701414868867118e-10
1.2770702164656324e-9
4.508411088862242e-9
1.4100397845687799e-8
5.7204804090099985e-8
2.6764603236822962e-8
2.079183902524929e-8
2.139428261913582e-8
2.6253909392594115e-8
3.782084952275758e-8
6.529486780221655e-8
7.942950788466481e-8
1.1135301648509174e-7
6.085934035412994e-8
5.603315348371244e-8
6.58758793450659e-8
9.476574690810535e-8
1.6627406990120688e-7
2.9092053646555504e-7
3.9239169397829127e-7
2.1528606549997135e-7
5.191100800383244e-9
1.376612052819009e-7
2.6793302326212017e-7
1.750698065014135e-7
1.5349576004620223e-8
1.0980960748370769e-7
1.4305624708309883e-7
1.461507793361653e-7
1.796502257156113e-7
8.814565965281787e-8
3.592265478735382e-8
1.905801202361316e-8
1.0528924258984862e-8
6.970503124000848e-9
4.115289023435929e-8
2.7571216634783582e-8
2.137702886951291e-8
1.1035404138176131e-8
2.5233089864106213e-9
1.2482428868443452e-8
1.946830608741335e-8
4.465120359036677e-8
2.1631354900586734e-7
1.5025063345604564e-7
1.4872953550388658e-7
1.7699017115222906e-7
2.4323701205865503e-7
3.8318403049700566e-7
5.20560085068514e-7
4.2914424267985503e-7
3.684807747722159e-7
4.1309520741825025e-7
2.0503145906067255e-7
9.070478843982981e-8
3.4755112975256846e-8
7.791057685188577e-9
2.850998824293203e-9
1.7638394479663124e-9
9.916581237611761e-10
5.305931862308499e-10
1.021467434000153e-9
1.730979777719916e-9
2.4711449472878317e-9
4.260426649912237e-9
8.607706034766582e-9
2.2586528201656837e-8
1.067791869806147e-7
4.402453766496516e-8
3.478320755585915e-8
3.7897012819960294e-8
4.9741856113014825e-8
7.277855727058686e-8
1.1047349759099984e-7
2.227892597190245e-7
1.2499816751132622e-7
9.965451452148969e-8
1.0117547005267485e-7
1.216471702725105e-7
1.7662203129700761e-7
3.2847888674360066e-7
6.369353767304246e-7
3.354625098831961e-7
1.754796723026523e-7
2.4021094726128007e-7
2.3137877494039503e-7
1.7807643312530407e-7
1.722228947555688e-7
2.2086292946074052e-7
3.2813424808957174e-7
2.9703197159500217e-7
2.75520385522297e-7
2.4270965325998754e-7
1.1001670948306126e-8
5.849105494719478e-8
2.717522745518831e-7
1.973986475648012e-7
6.740642005998627e-8
3.43567259914551e-9
1.8736968885017978e-8
4.010932500722348e-9
7.420147392265021e-10
2.2097539932951537e-9
1.9526267064534476e-10
5.964018330861021e-10
2.1408103354701407e-10
1.523104681085072e-10
1.6394358725674527e-10
3.2881626383448144e-11
5.653480129970976e-11
1.1534460518431744e-10
1.883655091494535e-10
2.9924056994030036e-10
4.693502491858197e-10
7.076903191671172e-10
2.221554671374681e-10
4.5584717870497853e-10
9.239059278289512e-11
9.60213226850596e-10
2.263520426481154e-9
4.370273794837768e-9
7.820666160993429e-9
1.3075706611782342e-8
1.9840293600406578e-8
2.4827448461559223e-8
3.686792834345594e-10
6.159198267061785e-8
3.836360971321742e-8
3.265147758688486e-8
8.06017946547558e-9
3.223582904357352e-8
7.811637298549663e-11
1.2563509798161787e-13
9.726829800505791e-14
1.0379945869996526e-12
1.031078967869804e-12
5.902921981866406e-13
4.711826162973547e-13
5.410453098631684e-13
6.581801100340506e-13
8.103271293733204e-13
1.0039864304973688e-12
1.2501233860270394e-12
1.56326349693225e-12
1.9623106611584935e-12
1.483160642934717e-11
2.355272479597057e-12
5.044356149372858e-13
3.48101272376256e-13
9.36162625501309e-13
1.5433766286454436e-12
2.3009415071421332e-12
3.330255001221207e-12
4.7814261034133595e-12
6.862128149545991e-12
9.871823594220067e-12
1.4247045404997143e-11
2.0619643848658712e-11
2.9880407334614746e-11
4.321481469944595e-11
6.202498620715697e-11
8.759418474264172e-11
1.2043187761857216e-10
1.5968920936658553e-10
2.0350486838016873e-10
7.63881666118567e-10
1.768082587995065e-10
1.2354575893556236e-9
3.6233551764293903e-9
5.958939094130376e-9
7.24261948301511e-9
7.990849549254228e-9
8.649194792188188e-9
9.338411885214019e-9
1.0069829390008636e-8
1.0825649504987478e-8
1.3413977410128967e-8
6.468133841344132e-9
9.63078660596354e-10
4.324498833365811e-10
1.1365606588340681e-9
2.1033741552575753e-9
4.709089687607393e-9
1.4714827605524666e-8
2.219923665290869e-9
1.3869085313556688e-9
1.8279572700888985e-9
1.7824683174401092e-9
1.7257323322972458e-9
1.7178890708728988e-9
1.7670708048264738e-9
1.880738382903578e-9
2.081055844319851e-9
2.4267420356292436e-9
3.020913369347803e-9
2.717739167103901e-9
2.025653268864473e-8
1.7492534009043453e-8
1.3988336591563237e-8
1.794025648603307e-8
3.063818758069791e-8
6.198948742512538e-8
7.930738844711252e-8
1.0160105047525393e-7
1.5638160264821114e-7
9.027061847464631e-8
2.037411229531035e-7
1.3228673275295337e-7
2.503685169287578e-7
2.898737484607037e-7
3.6824668401204853e-7
2.770904360186935e-7
9.55191366739694e-8
7.49287895407617e-8
4.599280971875675e-8
5.3050408937444694e-8
8.322456559529133e-8
2.694564158357256e-8
9.638129859137213e-9
3.952497522834461e-9
1.8262541156557485e-9
2.9527345562052455e-8
2.4728564842324615e-8
1.6404332476246828e-8
7.97408288598809e-9
3.661306531016435e-10
1.1232296504792399e-9
3.6038880399095366e-8
5.715420503245788e-8
5.2919751676882395e-8
5.436822436734016e-8
5.9000266018912854e-8
6.602551539820211e-8
7.591030006606058e-8
8.990903783729076e-8
1.0997875427537122e-7
1.381796129407251e-7
1.723850939098783e-7
4.937379634512534e-8
1.8622985803904964e-8
9.770038409787317e-9
5.917822070328648e-9
3.081404537361106e-9
4.085356398799073e-10
1.1289068070865653e-9
9.136136921748598e-10
1.8701569296100718e-10
1.2770695063845107e-9
4.508414335536886e-9
1.410043016312304e-8
5.720461646317777e-8
2.6764479786086516e-8
2.079177429399752e-8
2.139423037720116e-8
2.625385854027763e-8
3.782079917707232e-8
6.529483870861184e-8
7.942927526192335e-8
1.1135256007496064e-7
6.085911607936426e-8
5.6032974434936034e-8
6.587570561316345e-8
9.476556593629995e-8
1.6627385518690118e-7
2.9091982297208413e-7
3.923903045191025e-7
2.1528541477808841e-7
5.190774612272898e-9
1.376613932330361e-7
2.679335133791063e-7
1.7507011137891378e-7
1.5349686460957425e-8
1.0981032788488329e-7
1.4305586293570288e-7
1.461501530327234e-7
1.7965024759037245e-7
8.814572965017678e-8
3.592263023474381e-8
1.9057988344643377e-8
1.052890048776084e-8
6.970456634292471e-9
4.1153034521816204e-8
2.75712504857978e-8
2.1377037170967488e-8
1.103539358500821e-8
2.5233074071503283e-9
1.2482393621587642e-8
1.946824168960618e-8
4.4651027390974155e-8
2.1631303149439295e-7
1.502502917178808e-7
1.4872914462215896e-7
1.769896320493415e-7
2.4323612292392783e-7
3.8318241373132643e-7
5.205589567137853e-7
4.2914393155535287e-7
3.684801604728983e-7
4.1309375658954464e-7
2.0503100593205713e-7
9.070483825442305e-8
3.4755000529768627e-8
7.791041665709926e-9
2.8510050431891526e-9
1.7638475774792343e-9
9.916621532073725e-10
5.305983193984545e-10
1.021472694382079e-9
1.7309780345825182e-9
2.4711456498706326e-9
4.26043241212884e-9
8.607722483040135e-9
2.2586601514436012e-8
1.0677909991670001e-7
4.402441814114022e-8
3.47831673294334e-8
3.789699664895366e-8
4.974186646917552e-8
7.277864006584621e-8
1.1047343188648574e-7
2.2278890448860108e-7
1.2499786495454602e-7
9.965430915380587e-8
1.0117529831452195e-7
1.2164701804061046e-7
1.7662190893393984e-7
3.284788371306131e-7
6.36935742828865e-7
3.3546268581968687e-7
1.7548195928062746e-7
2.4021201825515355e-7
2.3137882574039306e-7
1.7807604982983175e-7
1.7222222633234591e-7
2.208620476014763e-7
3.281345496359115e-7
2.970320447930984e-7
2.755203862388139e-7
2.42711446387471e-7
1.1003454888912541e-8
5.849034833949165e-8
2.7173947913734257e-7
1.974031174773363e-7
6.741187225266841e-8
3.4350096993516525e-9
1.873632552689397e-8
4.0113761608587244e-9
7.420196270412364e-10
2.2096674536491047e-9
1.9527130284008973e-10
5.962618524445706e-10
2.141292635335407e-10
1.5230700834543594e-10
1.6395253628860727e-10
3.288295623407887e-11
5.6533357448915594e-11
1.1534310351401248e-10
1.8836331781231574e-10
2.992371345852477e-10
4.6934507370239e-10
7.076834728847594e-10
2.221605251653689e-10
4.558507646025217e-10
9.23842509990759e-11
9.601979791177287e-10
2.2634881646617005e-9
4.370212170326936e-9
7.820559788775471e-9
1.3075548400640981e-8
1.9840109797242375e-8
2.4827435371724695e-8
3.705240657285973e-10
6.159377099379886e-8
3.836431153799853e-8
3.265554652391305e-8
8.060336881802614e-9
3.223522809894928e-8
7.814830888404977e-11
1.2566404659745105e-13
9.726151806554696e-14
1.038055208091584e-12
1.0310569833669692e-12
5.903034694805129e-13
4.711822643983334e-13
5.410429371064743e-13
6.581770949212112e-13
8.103230937459008e-13
1.0039814587080491e-12
1.250116926552591e-12
1.5632554536267628e-12
1.9623002465330865e-12
1.4831313601300678e-11
2.3552520365206004e-12
5.044293045049708e-13
3.4809987865586323e-13
9.36156347795232e-13
1.5433653820227116e-12
2.3009239830513234e-12
3.330228865848305e-12
4.781388013700892e-12
6.862072769519541e-12
9.871743059518007e-12
1.424692798877529e-11
2.0619471919721292e-11
2.988015864684919e-11
4.3214459680439225e-11
6.20244949526863e-11
8.759353837148086e-11
1.2043108732196786e-10
1.5968832051533043e-10
2.035039349296175e-10
7.638777640406882e-10
1.7681282081044236e-10
1.2354382814594889e-9
3.623316738290731e-9
5.958900432018347e-9
7.242591018458622e-9
7.990825053531082e-9
8.649169973226084e-9
9.338384946252974e-9
1.0069799644982883e-8
1.0825616795108761e-8
1.3413939590464036e-8
6.4680408157032945e-9
9.630510653932466e-10
4.3246140528379866e-10
1.1365716434240616e-9
2.1033959021322544e-9
4.709169583971249e-9
1.4714870418445654e-8
2.219885006828479e-9
1.386907927564913e-9
1.8279390034846885e-9
1.7824517355439763e-9
1.7257198319936984e-9
1.7178811063461086e-9
1.7670683268033727e-9
1.8807437711061182e-9
2.0810746562861193e-9
2.4267881297087044e-9
3.0210254531597866e-9
2.7179452702681264e-9
2.0256802352117953e-8
1.7492698081767465e-8
1.3988432656505712e-8
1.7940350442461057e-8
3.063830684823528e-8
6.198968519781137e-8
7.930765947626474e-8
1.0160130518241375e-7
1.5638191853872465e-7
9.027079282539929e-8
2.0374025372598393e-7
1.3228679628398058e-7
2.5036832164105834e-7
2.8987368585610987e-7
3.6824713688954306e-7
2.77089000303948e-7
9.551971035810916e-8
7.492892754767505e-8
4.599290208352058e-8
5.3050580435756995e-8
8.322458715891097e-8
2.6945574423124627e-8
9.63812072030999e-9
3.952493230960464e-9
1.8262742623652327e-9
2.9527558456802688e-8
2.4728545382360036e-8
1.640432949965831e-8
7.974073858446798e-9
3.6614011908393243e-10
1.1232110821737456e-9
3.6039019185467544e-8
5.7154342186917004e-8
5.29198729029298e-8
5.436835327149723e-8
5.9000413463040574e-8
6.602569365248595e-8
7.591052774311953e-8
8.990934496163847e-8
1.0997918820805324e-7
1.3818023112956873e-7
1.7238587018674387e-7
4.937397762082156e-8
1.8623018055264426e-8
9.770043947758978e-9
5.917825643676097e-9
3.0814094020461795e-9
4.0854415725116203e-10
1.1289046741158872e-9
9.136127843554238e-10
1.8701471167017007e-10
1.2770699571468264e-9
4.508412272575932e-9
1.4100409626049903e-8
5.720473568287091e-8
2.6764558224950692e-8
2.0791815429908762e-8
2.1394263576262333e-8
2.625389085093395e-8
3.782083116818896e-8
6.529485719562644e-8
7.9429423078406e-8
1.1135285009053708e-7
6.085925858971528e-8
5.6033088207920064e-8
6.587581600710444e-8
9.476568093159243e-8
1.6627399162205853e-7
2.9092027634681506e-7
3.923911874179807e-7
2.1528582826287096e-7
5.190981876805164e-9
1.3766127379921044e-7
2.6793320194249765e-7
1.7506991765439297e-7
1.5349616271460545e-8
1.0980987011816892e-7
1.430561070350848e-7
1.4615055100424902e-7
1.7965023369220871e-7
8.814568517334203e-8
3.5922645833115454e-8
1.9058003392438625e-8
1.0528915593661408e-8
6.970486181688094e-9
4.1152942834715566e-8
2.7571228977919098e-8
2.13770318976743e-8
1.1035400292839123e-8
2.5233084086300547e-9
1.2482416018010456e-8
1.9468282611186926e-8
4.465113935235111e-8
2.1631336033508866e-7
1.502505088673183e-7
1.487293929998235e-7
1.769899746117689e-7
2.432366879061724e-7
3.8318344106862953e-7
5.205596737029554e-7
4.291441292523416e-7
3.6848055081598587e-7
4.130946784868717e-7
2.050312938616134e-7
9.070480660053438e-8
3.4755071980604076e-8
7.791051844735312e-9
2.8510010908488245e-9
1.7638424114056394e-9
9.916595927428617e-10
5.30595058733965e-10
1.0214693537638083e-9
1.730979141788175e-9
2.471145204154245e-9
4.260428750255743e-9
8.607712031421714e-9
2.2586554928761154e-8
1.0677915523849674e-7
4.402449408851624e-8
3.4783192890407654e-8
3.789700692328708e-8
4.974185988757271e-8
7.277858745685041e-8
1.1047347363726339e-7
2.2278913021397928e-7
1.2499805720640643e-7
9.965443965071573e-8
1.0117540744089706e-7
1.2164711477259598e-7
1.7662198668680386e-7
3.2847886865699683e-7
6.369355102018744e-7
3.354625740249501e-7
1.7548050609027906e-7
2.40211337704645e-7
2.3137879346493388e-7
1.780762933890446e-7
1.722226510734091e-7
2.2086260796170711e-7
3.281343580243609e-7
2.970319982752056e-7
2.7552038579705307e-7
2.4271030723418924e-7
1.1002321309934082e-8
5.8490797338991865e-8
2.7174760977309967e-7
1.97400277086133e-7
6.740840771697055e-8
3.435430930467696e-9
1.8736734331261525e-8
4.0110942389527926e-9
7.420165212938617e-10
2.2097224451283025e-9
1.952658176098413e-10
5.963508000951858e-10
2.1409861821101021e-10
1.5230921695591972e-10
1.6394684990924905e-10
3.2882119972321157e-11
5.653427549978252e-11
1.1534404820983708e-10
1.8836472455300942e-10
2.992393163034818e-10
4.693483653464979e-10
7.076878201709467e-10
2.2215731529171247e-10
4.558484985861596e-10
9.238827859653463e-11
9.602076868875648e-10
2.2635087021866774e-9
4.370251338328824e-9
7.820627413849644e-9
1.3075648934553187e-8
1.9840226598671327e-8
2.4827443675691596e-8
3.6935185592603104e-10
6.159263467775976e-8
3.836386558072203e-8
3.265296089800923e-8
8.060236842474093e-9
3.223560997854491e-8
7.812801395574134e-11
1.2564565291498184e-13
9.726582675486391e-14
1.038016673412105e-12
1.0310709280995517e-12
5.90296406727681e-13
4.711825628007523e-13
5.410445438987204e-13
6.581788789326004e-13
8.103256415993918e-13
1.003984558302699e-12
1.2501212077773298e-12
1.5632605591308896e-12
1.9623066750813715e-12
1.4831499651726898e-11
2.355264969132659e-12
5.044333375824761e-13
3.481008866063246e-13
9.361602701713278e-13
1.5433724738610506e-12
2.3009351219181e-12
3.3302455108194017e-12
4.781412339773934e-12
6.8621078862765346e-12
9.871794376028148e-12
1.4247002403289863e-11
2.0619580872949148e-11
2.988031656283332e-11
4.321468506480575e-11
6.202480708317998e-11
8.759394908593304e-11
1.2043158948988383e-10
1.5968888529380015e-10
2.035045282015017e-10
7.638802434895501e-10
1.7680992188457842e-10
1.2354505505775748e-9
3.6233411626154725e-9
5.958924999837391e-9
7.242609103772146e-9
7.99084062000992e-9
8.649185743297857e-9
9.338402065666873e-9
1.0069818547048038e-8
1.0825637580178318e-8
1.3413963623651058e-8
6.468099928192817e-9
9.630685982471044e-10
4.3245408485165885e-10
1.1365646644329653e-9
2.1033820842732006e-9
4.709118814555567e-9
1.4714843225730126e-8
2.2199095737634575e-9
1.3869083112050837e-9
1.8279506104088335e-9
1.78246227355256e-9
1.7257277727953417e-9
1.717886166876768e-9
1.7670699037012339e-9
1.880740345172044e-9
2.0810627009631e-9
2.426758840660414e-9
3.0209542318587224e-9
2.7178143054425646e-9
2.02566309986626e-8
1.74925938251239e-8
1.3988371614757602e-8
1.7940290739881632e-8
3.0638231061723917e-8
6.198955952517946e-8
7.930748725632387e-8
1.0160114333353972e-7
1.5638171781194406e-7
9.027068203055377e-8
2.0374080606950385e-7
1.3228675590738435e-7
2.503684457294962e-7
2.898737256383849e-7
3.6824684912105174e-7
2.770899125924009e-7
9.551934581229102e-8
7.492883985444253e-8
4.599284339251984e-8
5.3050471460059106e-8
8.322457345602867e-8
2.6945617099176033e-8
9.638126525826292e-9
3.952495958586914e-9
1.8262614559380539e-9
2.9527423178968535e-8
2.4728557746196266e-8
1.640433139187761e-8
7.974079592914936e-9
3.6613410607947684e-10
1.123222880572488e-9
3.603893099756474e-8
5.715425503507806e-8
5.2919795871321045e-8
5.43682713621199e-8
5.900031977222196e-8
6.602558038565044e-8
7.59103830680089e-8
8.99091498055783e-8
1.0997891247374127e-7
1.3817983831311444e-7
1.723853769144191e-7
4.937386243279318e-8
1.8622997560455132e-8
9.770040428996468e-9
5.917823373138536e-9
3.0814063121151024e-9
4.085387452682298e-10
1.1289060302011297e-9
9.136133605754042e-10
1.870153350974862e-10
1.277069670966042e-9
4.508413584342322e-9
1.4100422676403336e-8
5.720465992398008e-8
2.6764508377862143e-8
2.079178929389521e-8
2.13942424825951e-8
2.625387032197996e-8
3.782081084056995e-8
6.529484544705639e-8
7.942932915050288e-8
1.1135266580580875e-7
6.085916803408495e-8
5.603301591299941e-8
6.587574585964347e-8
9.476560785949196e-8
1.6627390492743368e-7
2.909199882591067e-7
3.9239062639729453e-7
2.152855655205447e-7
5.190850177376754e-9
1.376613496884095e-7
2.6793339984499084e-7
1.7507004075750692e-7
1.5349660874579017e-8
1.0981016099416841e-7
1.4305595192703194e-7
1.461502981190395e-7
1.7965024252456946e-7
8.814571343676746e-8
3.592263592288005e-8
1.9057993830947135e-8
1.052890599167384e-8
6.970467406202348e-9
4.115300109783063e-8
2.757124263774456e-8
2.1377035246094294e-8
1.1035396029440701e-8
2.5233077718987805e-9
1.2482401789505094e-8
1.9468256607862985e-8
4.465106820755903e-8
2.163131513794659e-7
1.5025037088415253e-7
1.4872923517353078e-7
1.769897569378338e-7
2.432363288978751e-7
3.8318278826654504e-7
5.205592181065103e-7
4.291440036292915e-7
3.684803027797848e-7
4.1309409268431895e-7
2.0503111090150882e-7
9.07048267139222e-8
3.4755026578581026e-8
7.79104537670865e-9
2.8510036023873306e-9
1.7638456936361634e-9
9.916612201665426e-10
5.305971307251231e-10
1.021471477855745e-9
1.7309784366017258e-9
2.471145487457144e-9
4.2604310762900935e-9
8.60771867255898e-9
2.258658453139059e-8
1.0677912008860978e-7
4.402444582526881e-8
3.4783176648825806e-8
3.7897000395287895e-8
4.9741864068855275e-8
7.277862088635787e-8
1.104734471080476e-7
2.2278898678536135e-7
1.2499793504378487e-7
9.965435672893265e-8
1.0117533809834509e-7
1.2164705330487464e-7
1.766219372799784e-7
3.284788486243739e-7
6.369356580373435e-7
3.3546264506117026e-7
1.754814294709435e-7
2.4021177014618425e-7
2.3137881396942503e-7
1.7807613862310519e-7
1.7222238117714262e-7
2.2086225189001444e-7
3.281344797735524e-7
2.970320278320085e-7
2.755203860844719e-7
2.4271103118618305e-7
1.1003041616764429e-8
5.849051203094071e-8
2.717424433397714e-7
1.9740208192559595e-7
6.741060916764409e-8
3.4351632694389245e-9
1.873647456260486e-8
4.0112733775546615e-9
7.420184947335884e-10
2.2096875024663044e-9
1.9526930299771898e-10
5.962942771985296e-10
2.1411809256231274e-10
1.5230781527430095e-10
1.6395046226699362e-10
3.2882661553423094e-11
5.6533700536343574e-11
1.1534345468802937e-10
1.8836383114757805e-10
2.992379311426505e-10
4.693462901338615e-10
7.076850588832562e-10
2.2215935155284803e-10
4.558499343415579e-10
9.23857291887123e-11
9.602015262622705e-10
2.2634956541121817e-9
4.370226444677894e-9
7.820584420340455e-9
1.3075585055662442e-8
1.9840152376313657e-8
2.4827438396750936e-8
3.7009672949261817e-10
6.159335672693312e-8
3.836414895689439e-8
3.265460384162695e-8
8.060300405647578e-9
3.2235367338263506e-8
7.814090927709558e-11
1.2565733938963425e-13
9.72630884010564e-14
1.0380411692715694e-12
1.0310620096161527e-12
5.903009098426137e-13
4.711824011986773e-13
5.410435348686357e-13
6.58177706352084e-13
8.103240712328823e-13
1.0039826111948312e-12
1.2501184289610049e-12
1.563257347049088e-12
1.9623027049213468e-12
1.483138111745776e-11
2.355256735642813e-12
5.04430713052599e-13
3.48100214178034e-13
9.361578670761761e-13
1.5433680226882967e-12
2.3009280658920545e-12
3.3302349880885468e-12
4.7813967742152475e-12
6.862085724556328e-12
9.87176196160325e-12
1.4246954880278656e-11
2.061951186933707e-11
2.988021620741018e-11
4.3214541909790006e-11
6.202460862177221e-11
8.759368819903667e-11
1.2043127033934305e-10
1.596885264243918e-10
2.035041511930031e-10
7.638786678611919e-10
1.7681176344671757e-10
1.2354427540338665e-9
3.6233256425734893e-9
5.958909387369565e-9
7.242597613799888e-9
7.990830727819807e-9
8.649175722761256e-9
9.338391187536489e-9
1.0069806536464237e-8
1.0825624371717118e-8
1.3413948350737926e-8
6.468062367855134e-9
9.630574568342378e-10
4.3245873572126285e-10
1.1365690990143318e-9
2.1033908643860725e-9
4.709151073007171e-9
1.4714860497873807e-8
2.2198939605802392e-9
1.386908065681466e-9
1.827943234501201e-9
1.7824555755762884e-9
1.7257227257604323e-9
1.7178829511313213e-9
1.7670688993308862e-9
1.880742525036161e-9
2.081070300228782e-9
2.4267774510314903e-9
3.0209994877607173e-9
2.7178975242154667e-9
2.0256739881340955e-8
1.7492660073569305e-8
1.3988410400411368e-8
1.7940328678521654e-8
3.06382792180737e-8
6.19896393812874e-8
7.930759668986505e-8
1.0160124617682857e-7
1.5638184535869582e-7
9.02707524290166e-8
2.0374045509499443e-7
1.3228678156619727e-7
2.503683668788484e-7
2.898737003627671e-7
3.682470319782694e-7
2.770893329118252e-7
9.55195774555185e-8
7.492889557740736e-8
4.5992880686755694e-8
5.30505407058217e-8
8.322458216222798e-8
2.694558998368768e-8
9.63812283526049e-9
3.95249422418847e-9
1.826269592445181e-9
2.952750913316607e-8
2.4728549890586208e-8
1.6404330184312876e-8
7.97407594882961e-9
3.66137927026831e-10
1.1232153838261023e-9
3.603898703523543e-8
5.715431041737549e-8
5.2919844819575114e-8
5.4368323409481026e-8
5.900037930711385e-8
6.602565235868566e-8
7.591047499782368e-8
8.990927381431539e-8
1.0997908768390256e-7
1.3818008792037444e-7
1.7238569035318016e-7
4.93739356259301e-8
1.8623010582738207e-8
9.770042665085409e-9
5.917824816186613e-9
3.0814082750650365e-9
4.08542183015246e-10
1.1289051683707325e-9
9.136129948914241e-10
1.870149393526994e-10
1.277069852970414e-9
4.508412750667557e-9
1.4100414383577257e-8
5.720470807092582e-8
2.6764540053636493e-8
2.0791805895867195e-8
2.1394255884265976e-8
2.625388336591387e-8
3.7820823756504076e-8
6.529485291307514e-8
7.942938883550648e-8
1.1135278290443374e-7
6.085922557525868e-8
5.603306185152115e-8
6.587579043379949e-8
9.476565429116189e-8
1.662739600162831e-7
2.90920171318375e-7
3.923909828866698e-7
2.1528573247657818e-7
5.190933863998861e-9
1.376613014664527e-7
2.6793327409772585e-7
1.7506996253731687e-7
1.5349632531975483e-8
1.0980997616081602e-7
1.4305605048746185e-7
1.4615045881031575e-7
1.7965023691231378e-7
8.814569547978329e-8
3.5922642220127765e-8
1.905799990501857e-8
1.0528912093113857e-8
6.970479327158799e-9
4.1152964079209505e-8
2.7571233950961442e-8
2.1377033124468233e-8
1.1035398740553797e-8
2.523308178979083e-9
1.2482410829950044e-8
1.9468273134123042e-8
4.465111341527769e-8
2.1631328415859213e-7
1.5025045856171872e-7
1.4872933546143568e-7
1.7698989525410048e-7
2.432365570222988e-7
3.831832030767289e-7
5.205595076080299e-7
4.2914408345370714e-7
3.6848046038922324e-7
4.130944649202122e-7
2.0503122715987242e-7
9.070481393322858e-8
3.4755055428116845e-8
7.79104948691307e-9
2.8510020071031773e-9
1.763843608489503e-9
9.91660186165316e-10
5.305958143366724e-10
1.0214701263762025e-9
1.7309788861525104e-9
2.471145308328017e-9
4.2604295986499554e-9
8.60771445225816e-9
2.258656572145357e-8
1.0677914242378995e-7
4.4024476496359035e-8
3.4783186967556757e-8
3.789700454285797e-8
4.9741861413269024e-8
7.27785996417685e-8
1.1047346396307171e-7
2.227890779248266e-7
1.249980126705289e-7
9.965440941877938e-8
1.0117538216117166e-7
1.216470923634549e-7
1.766219686745736e-7
3.284788613547059e-7
6.369355641074086e-7
3.3546259992515566e-7
1.7548084271473097e-7
2.402114953772619e-7
2.3137880094253214e-7
1.7807623696582008e-7
1.7222255267755148e-7
2.2086247815155256e-7
3.281344024039967e-7
2.970320090498744e-7
2.7552038590066283e-7
2.427105712057566e-7
1.1002583910781203e-8
5.849069332412301e-8
2.7174572625407493e-7
1.9740093506401603e-7
6.74092102922582e-8
3.435333349894426e-9
1.8736639626856945e-8
4.011159546408289e-9
7.420172405572134e-10
2.2097097066163846e-9
1.9526708825953488e-10
5.963301899239628e-10
2.1410571829388103e-10
1.523086931167823e-10
1.6394816770501477e-10
3.2882311357924983e-11
5.6534066295050425e-11
1.1534382878551931e-10
1.883643973848512e-10
2.9923880573770345e-10
4.693476056349305e-10
7.076868192621356e-10
2.221580616056396e-10
4.558490295345712e-10
9.238737498800511e-11
9.602054385431253e-10
2.2635039497052903e-9
4.370242262826776e-9
7.820611726449316e-9
1.307562566339533e-8
1.984019954289807e-8
2.4827441745590173e-8
3.696233893194755e-10
6.159289792982146e-8
3.8363968891523626e-8
3.2653559849379365e-8
8.060260013189422e-9
3.223552151565733e-8
7.81327148876094e-11
1.256499128328717e-13
9.726482903817019e-14
1.0380256001662537e-12
1.03106765564628e-12
5.902981379527415e-13
4.711824305563279e-13
5.410442053403021e-13
6.581785163482059e-13
8.103251126799972e-13
1.0039838923536534e-12
1.2501201516886949e-12
1.5632594336988375e-12
1.962305167691267e-12
1.4831456485151342e-11
2.3552620148452866e-12
5.044324118890855e-13
3.4810062939276244e-13
9.36159391985331e-13
1.5433709261175869e-12
2.3009324965962966e-12
3.3302418651967655e-12
4.7814063372236795e-12
6.8620997705139934e-12
9.871782427309275e-12
1.4246985220066221e-11
2.0619555765855333e-11
2.988028014616155e-11
4.321463302615803e-11
6.20247347640435e-11
8.759385401109503e-11
1.2043147316263486e-10
1.5968875445494066e-10
2.0350439068187091e-10
7.638796690641825e-10
1.7681059308464767e-10
1.2354477084441711e-9
3.623335504478492e-9
5.958919308492172e-9
7.242604913924123e-9
7.99083701236182e-9
8.649182091273409e-9
9.33839809915553e-9
1.0069814169238254e-8
1.0825632764166608e-8
1.3413958053716371e-8
6.4680862368761664e-9
9.630645355790544e-10
4.3245578022884757e-10
1.136566280654668e-9
2.103385286220638e-9
4.7091305752610905e-9
1.4714849511186995e-8
2.219903881960762e-9
1.3869082234261253e-9
1.8279479219935056e-9
1.782459831540984e-9
1.725725934005103e-9
1.717884996772377e-9
1.767069536395956e-9
1.8807411390068055e-9
2.081065470269092e-9
2.4267656253336066e-9
3.0209707304828074e-9
2.7178446447869668e-9
2.0256670696303227e-8
1.7492617976164844e-8
1.3988385755771724e-8
1.79403045702336e-8
3.063824861830907e-8
6.198958863929538e-8
7.930752715201056e-8
1.0160118082686176e-7
1.5638176431562136e-7
9.027070769868378e-8
2.037406781134975e-7
1.32286765263831e-7
2.5036841698745535e-7
2.89873716417452e-7
3.6824691578923127e-7
2.770897012645697e-7
9.551943027167963e-8
7.492886016980803e-8
4.5992856989112494e-8
5.305049670496409e-8
8.322457663031683e-8
2.6945607214513793e-8
9.638125180521867e-9
3.952495325726823e-9
1.8262644248283286e-9
2.952745451134978e-8
2.472855488243536e-8
1.6404330952790267e-8
7.974078265987558e-9
3.661354964502238e-10
1.1232201477689924e-9
3.603895142633457e-8
5.715427522327004e-8
5.291981371813527e-8
5.4368290337489777e-8
5.9000341477311693e-8
6.602560662417527e-8
7.591041658365754e-8
8.990919501742279e-8
1.0997897635006016e-7
1.3817992931196575e-7
1.723854911849555e-7
4.9373889116787987e-8
1.8623002308794554e-8
9.770041244057862e-9
5.9178238987425065e-9
3.0814070281873555e-9
4.08539998624111e-10
1.1289057158029618e-9
9.136132279783523e-10
1.870151908944782e-10
1.2770697373566768e-9
4.50841327960082e-9
1.4100419653498686e-8
5.720467748231562e-8
2.6764519931582612e-8
2.079179534742994e-8
2.1394247363452225e-8
2.6253875075999496e-8
3.7820815550477874e-8
6.529484816877991e-8
7.942935091109557e-8
1.113527084943229e-7
6.085918901143166e-8
5.603303266079522e-8
6.587576210922879e-8
9.476562478755538e-8
1.6627392501072097e-7
2.9092005499749326e-7
3.923907563621231e-7
2.152856263881755e-7
5.19088068894475e-9
1.3766133211252498e-7
2.679333539972127e-7
1.7507001223720497e-7
1.534965054097591e-8
1.0981009360865141e-7
1.430559878593191e-7
1.4615035670202696e-7
1.79650240478664e-7
8.814570688870075e-8
3.5922638217606106e-8
1.9057996047037046e-8
1.0528908218668815e-8
6.970471753546411e-9
4.1152987602884836e-8
2.7571239476706512e-8
2.1377034471805452e-8
1.1035397018281676e-8
2.5233079209004373e-9
1.248240508472013e-8
1.9468262632099843e-8
4.465108468891037e-8
2.1631319978447773e-7
1.5025040284894577e-7
1.4872927173549428e-7
1.769898073639307e-7
2.432364120657523e-7
3.831829394946093e-7
5.205593236487208e-7
4.2914403273106377e-7
3.6848036023970425e-7
4.13094228390154e-7
2.0503115328547928e-7
9.07048220547876e-8
3.4755037095942626e-8
7.791046874904177e-9
2.851003020626956e-9
1.7638449332062451e-9
9.916608430405934e-10
5.305966503718171e-10
1.0214709818401836e-9
1.7309785994075725e-9
2.471145422905563e-9
4.2604305381744495e-9
8.607717134061416e-9
2.2586577674288164e-8
1.0677912823143287e-7
4.402445700609636e-8
3.4783180409761816e-8
3.789700190687293e-8
4.9741863099561704e-8
7.27786131408969e-8
1.1047345325239303e-7
2.2278902000815123e-7
1.2499796334426208e-7
9.965437593830936e-8
1.0117535416251496e-7
1.216470675449401e-7
1.7662194872532593e-7
3.284788532654483e-7
6.369356237988327e-7
3.3546262859828734e-7
1.7548121558353955e-7
2.402116699638927e-7
2.313788092245241e-7
1.7807617447508356e-7
1.7222244370156273e-7
2.2086233438310054e-7
3.28134451571993e-7
2.970320209849414e-7
2.755203860163411e-7
2.4271086350841754e-7
1.1002874749811621e-8
5.849057812484727e-8
2.717436401952804e-7
1.9740166381030158e-7
6.74100991770774e-8
3.4352252760191846e-9
1.8736534739641198e-8
4.011231877881876e-9
7.420180374510102e-10
2.2096955978219124e-9
1.9526849560550234e-10
5.963073749569093e-10
2.141135849579293e-10
1.523081354219884e-10
1.6394962714023323e-10
3.288252779725693e-11
5.653382741897267e-11
1.153435860361483e-10
1.8836402940437774e-10
2.9923826392787727e-10
4.693467487830999e-10
7.076856891313016e-10
2.221588872619534e-10
4.5584958460787777e-10
9.238632525782992e-11
9.602029506631937e-10
2.2634986748017218e-9
4.370232244513511e-9
7.820594363252166e-9
1.3075599847875995e-8
1.984016957950227e-8
2.4827439622327705e-8
3.69924170224016e-10
6.159318946658538e-8
3.8364083309031006e-8
3.265422322642561e-8
8.06028567916018e-9
3.223542354758828e-8
7.813792173987808e-11
1.2565463562427065e-13
9.726372367902827e-14
1.0380354848869115e-12
1.0310641459868006e-12
5.902997986970349e-13
4.711823697408836e-13
5.410437385635452e-13
6.581778865598449e-13
8.103242203150817e-13
1.0039830640412058e-12
1.2501192640424702e-12
1.563257957026922e-12
1.962303511995229e-12
1.4831408997346396e-11
2.3552586046497844e-12
5.04431403454727e-13
3.4810035973700265e-13
9.361584743127497e-13
1.5433690369791014e-12
2.300929747542053e-12
3.3302374269026688e-12
4.7814003402855465e-12
6.862090808464639e-12
9.871769410016838e-12
1.4246966085974016e-11
2.0619527735766554e-11
2.988023938188424e-11
4.3214575178831333e-11
6.202465475214835e-11
8.759374865587377e-11
1.2043134432678147e-10
1.5968860956780382e-10
2.0350423848726938e-10
7.638790331614382e-10
1.768113372675014e-10
1.2354445602336263e-9
3.6233292390353015e-9
5.958913005228972e-9
7.242600275904545e-9
7.990833020233442e-9
8.649178045416278e-9
9.338393707476654e-9
1.0069809318844785e-8
1.0825627431722764e-8
1.3413951889176239e-8
6.468071066931616e-9
9.63060038585052e-10
4.3245765887442374e-10
1.1365680715790454e-9
2.1033888299170475e-9
4.7091435991464775e-9
1.4714856504353018e-8
2.2198975853200366e-9
1.3869081195840016e-9
1.8279449438036578e-9
1.7824571279023644e-9
1.7257238967300023e-9
1.7178836968507197e-9
1.767069132088651e-9
1.880742020736018e-9
2.081068537253499e-9
2.426773139394605e-9
3.0209890053358377e-9
2.7178782465808204e-9
2.025671465727066e-8
1.749264472522491e-8
1.3988401415163054e-8
1.7940319886942486e-8
3.0638268062030114e-8
6.198962088144774e-8
7.9307571339305e-8
1.016012223526192e-7
1.56381815815475e-7
9.027073612359972e-8
2.0374053640183752e-7
1.3228677561895752e-7
2.5036838515315934e-7
2.8987370621759126e-7
3.6824698961965237e-7
2.7708946719762716e-7
9.551952380090159e-8
7.492888266828776e-8
4.599287204722955e-8
5.305052466459204e-8
8.322458014711811e-8
2.6945596266269802e-8
9.638123690419586e-9
3.9524946261604125e-9
1.8262677082382454e-9
2.9527489228825243e-8
2.472855171373097e-8
1.6404330465547302e-8
7.974076792906723e-9
3.6613704104582785e-10
1.1232171204472898e-9
3.603897405566847e-8
5.715429758752784e-8
5.29198334823688e-8
5.436831135382111e-8
5.9000365514077504e-8
6.602563568417539e-8
7.591045370110281e-8
8.99092450876094e-8
1.0997904709644984e-7
1.3818003009714318e-7
1.7238561774359485e-7
4.9373918670577326e-8
1.862300756771923e-8
9.770042146983622e-9
5.91782448161213e-9
3.081407820974359e-9
4.0854138645135356e-10
1.1289053681117702e-9
9.136130794202838e-10
1.8701503165721032e-10
1.2770698111788236e-9
4.508412942999191e-9
1.4100416305594728e-8
5.720469691738661e-8
2.6764532714613026e-8
2.079180205315465e-8
2.1394252778618338e-8
2.6253880342755564e-8
3.7820820765837144e-8
6.52948511837118e-8
7.942937500967526e-8
1.1135275578019353e-7
6.085921224686107e-8
5.6033051210268745e-8
6.587578010805801e-8
9.476564353491182e-8
1.6627394725453958e-7
2.9092012891161704e-7
3.9239090029923574e-7
2.152856938017134e-7
5.190914476487064e-9
1.3766131263699284e-7
2.67933303221459e-7
1.7506998065195835e-7
1.5349639098515132e-8
1.098100189781972e-7
1.4305602765519145e-7
1.4615042158321457e-7
1.7965023821244226e-7
8.814569963889982e-8
3.592264076247379e-8
1.9057998499170816e-8
1.052891067959973e-8
6.970476577638979e-9
4.115297265656177e-8
2.757123596613282e-8
2.13770336121652e-8
1.1035398112049453e-8
2.5233080826980342e-9
1.2482408738941025e-8
1.946826930198599e-8
4.465110294085518e-8
2.163132533961401e-7
1.5025043825079072e-7
1.4872931222954095e-7
1.769898632100767e-7
2.4323650417588107e-7
3.831831069855321e-7
5.205594405417545e-7
4.2914406496234665e-7
3.6848042387761166e-7
4.1309437868846293e-7
2.050312002272738e-7
9.070481689326747e-8
3.475504874504621e-8
7.791048534516896e-9
2.8510023765671277e-9
1.7638440912119127e-9
9.916604248886832e-10
5.305961192918116e-10
1.0214704391317347e-9
1.7309787825770193e-9
2.471145349128996e-9
4.260429940920407e-9
8.607715429761588e-9
2.2586570078781404e-8
1.0677913724758781e-7
4.4024469390205915e-8
3.4783184578778434e-8
3.789700358128092e-8
4.974186202849164e-8
7.277860456526753e-8
1.1047346006017198e-7
2.2278905680888959e-7
1.249979946880909e-7
9.965439721422936e-8
1.0117537195345887e-7
1.2164708331557386e-7
1.7662196140135277e-7
3.284788584064822e-7
6.369355858672652e-7
3.354626103763102e-7
1.7548097866432776e-7
2.4021155900515e-7
2.3137880396513904e-7
1.780762141820724e-7
1.7222251294523395e-7
2.208624257375371e-7
3.281344203343941e-7
2.9703201340078174e-7
2.7552038594362963e-7
2.4271067777821904e-7
1.1002689941505332e-8
5.8490651326122066e-8
2.7174496574205024e-7
1.9740120074052884e-7
6.740953434973958e-8
3.4352939495741604e-9
1.873660138808971e-8
4.011185915983561e-9
7.420175309486193e-10
2.2097045637475765e-9
1.9526760133207524e-10
5.963218792203506e-10
2.141085877889367e-10
1.523084936126782e-10
1.6394869903672156e-10
3.2882391903954345e-11
5.653397513879604e-11
1.1534373321061011e-10
1.8836426271937435e-10
2.9923860054966013e-10
4.693473007646278e-10
7.076863968892837e-10
2.221583557872376e-10
4.558492170219927e-10
9.238695466818214e-11
9.602045312533372e-10
2.263502035387925e-9
4.3702385876300925e-9
7.820605398294894e-9
1.3075616248017576e-8
1.9840188600498083e-8
2.4827440976777794e-8
3.6973305746467897e-10
6.159300424426957e-8
3.836401060667424e-8
3.2653801691840195e-8
8.060269368744217e-9
3.2235485804081445e-8
7.813461313573324e-11
1.2565163374753644e-13
9.726442457322706e-14
1.0380292156463205e-12
1.0310663889518093e-12
5.902986916749279e-13
4.711823573465316e-13
5.410440192858162e-13
6.581783320787389e-13
8.103248743144032e-13
1.003983574348559e-12
1.2501198487177475e-12
1.5632589296518615e-12
1.9623047929327552e-12
1.483143993491951e-11
2.3552607875162284e-12
5.044318076858728e-13
3.481005021565878e-13
9.361590006735354e-13
1.543370295656878e-12
2.3009316041982866e-12
3.3302399026710394e-12
4.781404329776136e-12
6.8620965225992816e-12
9.871777756577547e-12
1.424697795808542e-11
2.0619545836784533e-11
2.988026520644866e-11
4.321461191131069e-11
6.202470564710013e-11
8.759381564284528e-11
1.20431426102323e-10
1.5968870167331143e-10
2.0350433525867388e-10
7.638794371920155e-10
1.7681086419613914e-10
1.2354465612090916e-9
3.623333220977044e-9
5.958917011157901e-9
7.242603223203314e-9
7.990835556841753e-9
8.649180614006141e-9
9.33839649701704e-9
1.0069812399679848e-8
1.0825630821016616e-8
1.341395580557321e-8
6.468080706673136e-9
9.630628978298582e-10
4.3245646527608874e-10
1.1365669334050358e-9
2.1033865772537895e-9
4.709135320896364e-9
1.4714852061225947e-8
2.2199015878983905e-9
1.386908190828055e-9
1.827946835829294e-9
1.7824588438884791e-9
1.725725189539893e-9
1.7178845210867875e-9
1.767069389631582e-9
1.8807414620908327e-9
2.0810665908726024e-9
2.4267683631981934e-9
3.0209773921058908e-9
2.7178568964318293e-9
2.025668672411844e-8
1.749262772907456e-8
1.3988391464756802e-8
1.7940310155308742e-8
3.063825570745334e-8
6.198960039341506e-8
7.930754326112379e-8
1.0160119596582976e-7
1.5638178309038e-7
9.02707180605506e-8
2.0374062644894196e-7
1.322867690393775e-7
2.5036840538005005e-7
2.898737126994616e-7
3.682469427058643e-7
2.7708961593803264e-7
9.551946437183865e-8
7.492886837163815e-8
4.599286247934694e-8
5.3050506898418305e-8
8.322457791964628e-8
2.6945603223142903e-8
9.638124637456869e-9
3.9524950718432305e-9
1.8262656241469563e-9
2.9527467169543693e-8
2.4728553727336232e-8
1.6404330774183384e-8
7.974077731691154e-9
3.6613606131072053e-10
1.1232190442798712e-9
3.6038959674184975e-8
5.715428337476366e-8
5.2919820922844516e-8
5.436829799925268e-8
5.900035024146597e-8
6.602561721839465e-8
7.591043011608079e-8
8.990921326973757e-8
1.0997900214345692e-7
1.381799660543187e-7
1.723855373244276e-7
4.937389989004982e-8
1.8623004226126634e-8
9.77004157314859e-9
5.917824111216385e-9
3.0814073166512963e-9
4.0854050562012686e-10
1.1289055890946725e-9
9.136131736480348e-10
1.870151319690776e-10
1.2770697645589408e-9
4.508413157955549e-9
1.4100418432969684e-8
5.720468456370522e-8
2.676452459052313e-8
2.079179779233211e-8
2.139424933858365e-8
2.6253876995484572e-8
3.7820817450762085e-8
6.52948492696375e-8
7.942935969579591e-8
1.1135272573141254e-7
6.085919748340223e-8
5.6033039423161413e-8
6.587576867117151e-8
9.476563162205273e-8
1.6627393312044056e-7
2.909200819429703e-7
3.923908088406216e-7
2.1528565096192358e-7
5.190893004036902e-9
1.3766132501247194e-7
2.679333354912176e-7
1.750700007207457e-7
1.5349646370643782e-8
1.0981006639967196e-7
1.430560023675222e-7
1.4615038035541057e-7
1.796502396549239e-7
8.814570424637704e-8
3.5922639143840254e-8
1.9057996939981423e-8
1.0528909115178305e-8
6.970473506152132e-9
4.115298216065533e-8
2.757123819583078e-8
2.1377034155578043e-8
1.1035397413670865e-8
2.5233079796192448e-9
1.2482406415842353e-8
1.946826506428402e-8
4.465109134349559e-8
2.1631321933277956e-7
1.5025041575392397e-7
1.4872928649782245e-7
1.7698982772383868e-7
2.432364456456138e-7
3.8318300055514904e-7
5.205593662639933e-7
4.2914404448170514e-7
3.6848038343986293e-7
4.130942831842943e-7
2.0503117039904629e-7
9.070482017288954e-8
3.475504134257265e-8
7.79104748034062e-9
2.851002786107289e-9
1.7638446270382274e-9
9.916606901276832e-10
5.305964572602998e-10
1.0214707856470958e-9
1.73097866657556e-9
2.4711453955204057e-9
4.260430320479182e-9
8.607716513272112e-9
2.2586574905061966e-8
1.067791315306673e-7
4.402446152027542e-8
3.4783181930770984e-8
3.789700251911017e-8
4.974186271032301e-8
7.277861001504151e-8
1.1047345573368686e-7
2.2278903342836252e-7
1.2499797477057465e-7
9.965438369455119e-8
1.0117536064726958e-7
1.2164707329435923e-7
1.7662195334697124e-7
3.284788551388731e-7
6.369356099521427e-7
3.354626219554744e-7
1.754811291969896e-7
2.402116295155166e-7
2.3137880730079936e-7
1.7807618895452683e-7
1.7222246894484127e-7
2.208623676914051e-7
3.2813444018298604e-7
2.970320182196311e-7
2.7552038599117375e-7
2.4271079579924526e-7
1.1002807374412816e-8
5.8490604811791636e-8
2.7174412345015746e-7
1.9740149498730965e-7
6.740989325821858e-8
3.435250312266176e-9
1.8736559037340815e-8
4.011215121320856e-9
7.420178531697899e-10
2.2096988671975146e-9
1.9526816961582685e-10
5.963126617940496e-10
2.1411176213714393e-10
1.523082694608217e-10
1.6394928843588553e-10
3.28824754002545e-11
5.653388400207815e-11
1.1534364216368823e-10
1.8836410456341257e-10
2.992383750462371e-10
4.693469404772503e-10
7.076859607245345e-10
2.2215870660446459e-10
4.5584946338945647e-10
9.238655944983134e-11
9.60203538730151e-10
2.2634998756384675e-9
4.370234544353783e-9
7.820598381927145e-9
1.3075605843560728e-8
1.984017651987415e-8
2.4827440105464836e-8
3.698544879938338e-10
6.159312191467181e-8
3.836405680419067e-8
3.2654069545338315e-8
8.060279732553856e-9
3.223544624767707e-8
7.813671544285285e-11
1.2565354001931414e-13
9.72639791441384e-14
1.038033210101643e-12
1.0310649373018748e-12
5.902994166818123e-13
4.711823207067767e-13
5.410438491930396e-13
6.581780650630656e-13
8.103245895469547e-13
1.0039831176646434e-12
1.2501193948459153e-12
1.563258426668016e-12
1.9623040659279356e-12
1.4831419598036885e-11
2.35525945318263e-12
5.044316639722976e-13
3.481003091799638e-13
9.361586463104505e-13
1.5433695206301285e-12
2.3009302346668217e-12
3.330238415998009e-12
4.781401861326867e-12
6.862093031430721e-12
9.871772276721179e-12
1.4246970426991808e-11
2.061953439878281e-11
2.98802489308901e-11
4.3214588659238014e-11
6.202467337474643e-11
8.759377315462802e-11
1.2043137413722094e-10
1.596886431290146e-10
2.0350427369618646e-10
7.638791803422563e-10
1.7681116502602406e-10
1.2354452889292695e-9
3.6233306898212476e-9
5.958914464095715e-9
7.2426013502702575e-9
7.990833943958739e-9
8.649178981539871e-9
9.33839472373349e-9
1.0069810443026983e-8
1.0825628667644545e-8
1.3413953318676673e-8
6.468074580234232e-9
9.630610801439257e-10
4.3245722317107964e-10
1.1365676568917781e-9
2.1033880087140106e-9
4.709140584577554e-9
1.4714854871604805e-8
2.2198990405676957e-9
1.3869081465401748e-9
1.827945632219376e-9
1.7824577515033656e-9
1.725724366368589e-9
1.7178839988621774e-9
1.7670692284352872e-9
1.8807418151074245e-9
2.0810678266333366e-9
2.42677139907993e-9
3.0209847712293835e-9
2.7178704604963558e-9
2.0256704477257265e-8
1.74926385298625e-8
1.3988397787680608e-8
1.794031634032001e-8
3.063826355746189e-8
6.198961341301439e-8
7.930756110294674e-8
1.0160121273285819e-7
1.5638180388573547e-7
9.027072953885928e-8
2.037405692354607e-7
1.3228677322370807e-7
2.5036839252320953e-7
2.898737085825228e-7
3.6824697251502764e-7
2.7708952143236057e-7
9.551950213592993e-8
7.492887745604042e-8
4.599286855964366e-8
5.305051818765645e-8
8.322457933785484e-8
2.694559879767942e-8
9.638124037167685e-9
3.952494788403851e-9
1.826266949504764e-9
2.952748118511368e-8
2.4728552448452368e-8
1.6404330578337012e-8
7.974077134470023e-9
3.661366815510353e-10
1.1232178221456256e-9
3.6038968814820846e-8
5.715429240502293e-8
5.2919828902228875e-8
5.436830648513734e-8
5.900035994628938e-8
6.602562895324899e-8
7.591044510370696e-8
8.990923348652511e-8
1.0997903070777713e-7
1.3818000674906364e-7
1.7238558842441283e-7
4.9373911822792695e-8
1.8623006348305066e-8
9.770041937693731e-9
5.917824346712211e-9
3.0814076359896996e-9
4.085410659820317e-10
1.1289054485166722e-9
9.136131138197118e-10
1.8701506841845427e-10
1.2770697941736166e-9
4.508413021941503e-9
1.410041707860399e-8
5.7204692414715394e-8
2.6764529757862054e-8
2.079180049504618e-8
2.139425152804917e-8
2.625387912310249e-8
3.782081955738428e-8
6.52948504853532e-8
7.94293694244944e-8
1.113527448240661e-7
6.085920686344442e-8
5.6033046911569815e-8
6.587577593746305e-8
9.476563919239791e-8
1.6627394210126678e-7
2.9092011178843716e-7
3.923908669562233e-7
2.1528567818266941e-7
5.190906647583365e-9
1.3766131714762825e-7
2.679333149872472e-7
1.7506998797200387e-7
1.5349641748370784e-8
1.0981003626633032e-7
1.4305601843621042e-7
1.461504065558288e-7
1.7965023873901834e-7
8.814570131671443e-8
3.5922640173772734e-8
1.9057997929881025e-8
1.0528910111004418e-8
6.9704754508644334e-9
4.115297611721305e-8
2.7571236779753324e-8
2.1377033810569493e-8
1.1035397857640612e-8
2.523308043552553e-9
1.2482407891965313e-8
1.9468267757967974e-8
4.465109871358126e-8
2.1631324097622557e-7
1.5025043004993244e-7
1.4872930284799422e-7
1.7698985027334599e-7
2.432364828362121e-7
3.8318306818349426e-7
5.205594134612077e-7
4.2914405749568653e-7
3.684804091352854e-7
4.130943438704314e-7
2.0503118935302666e-7
9.070481808875516e-8
3.4755046046606225e-8
7.791048150493903e-9
2.8510025256172916e-9
1.763844287026004e-9
9.91660522126782e-10
5.305962425752128e-10
1.0214705662603576e-9
1.730978739750633e-9
2.4711453662375143e-9
4.260430079869977e-9
8.607715824930048e-9
2.258657183835442e-8
1.0677913515517573e-7
4.4024466519896026e-8
3.478318361350841e-8
3.7897003193748135e-8
4.9741862275831904e-8
7.277860655057762e-8
1.1047345848358841e-7
2.227890482844175e-7
1.2499798742526904e-7
9.96543922845731e-8
1.0117536783204921e-7
1.2164707966144845e-7
1.7662195846520475e-7
3.2847885721479636e-7
6.369355946450043e-7
3.354626145993397e-7
1.7548103352138173e-7
2.402115847069723e-7
2.313788051693426e-7
1.7807620498619605e-7
1.7222249690534742e-7
2.2086240457050818e-7
3.2813442756867434e-7
2.9703201515783174e-7
2.755203859610205e-7
2.427107208089986e-7
1.1002732753940148e-8
5.8490634368301784e-8
2.717446586667361e-7
1.974013080143661e-7
6.740966519816318e-8
3.4352780408362264e-9
1.8736585948102504e-8
4.011196563306688e-9
7.420176485724134e-10
2.209702486312382e-9
1.9526780844596162e-10
5.963185169526649e-10
2.1410974210408723e-10
1.5230843041490589e-10
1.6394891346565215e-10
3.2882423312328384e-11
5.653394739687184e-11
1.1534371571616988e-10
1.88364198732153e-10
2.9923851733386926e-10
4.693471707650773e-10
7.076862435772576e-10
2.2215846844790882e-10
4.5584931734152366e-10
9.238684511545417e-11
9.60204167976549e-10
2.2635012326276916e-9
4.3702370880725725e-9
7.820602847473374e-9
1.3075612462274729e-8
1.9840184184303924e-8
2.4827440666545773e-8
3.697773338709546e-10
6.159304713616727e-8
3.836402744647147e-8
3.26538993431777e-8
8.060273147199811e-9
3.22354713878684e-8
7.813537952165175e-11
1.2565233034557782e-13
9.726426353199619e-14
1.0380306712732708e-12
1.0310658520772955e-12
5.902990028998249e-13
4.711823595645497e-13
5.410440224989495e-13
6.581782831236203e-13
8.103247749679358e-13
1.0039835145875148e-12
1.2501194753286912e-12
1.5632586731790115e-12
1.962304352478697e-12
1.4831432288922325e-11
2.3552602948453032e-12
5.044320028720544e-13
3.4810050548718316e-13
9.361588770866007e-13
1.543370017993877e-12
2.3009310764250805e-12
3.3302395205909047e-12
4.781403267590987e-12
6.862094940781157e-12
9.871775720365847e-12
1.4246975201644722e-11
2.061954154424756e-11
2.9880259093970715e-11
4.321460335045185e-11
6.202469386578023e-11
8.75938000254913e-11
1.2043140727816415e-10
1.5968868030222642e-10
2.0350431284581369e-10
7.638793435822762e-10
1.768109742048216e-10
1.2354460970515003e-9
3.6233322976688082e-9
5.958916082392853e-9
7.242602538588452e-9
7.990834969893414e-9
8.649180020478575e-9
9.338395851063321e-9
1.0069811687378674e-8
1.0825630036286829e-8
1.3413954899634159e-8
6.468078472628731e-9
9.630622363798962e-10
4.3245674181597927e-10
1.1365671972130636e-9
2.1033870995438604e-9
4.7091372403933685e-9
1.4714853093417129e-8
2.2199006586702433e-9
1.3869081741118437e-9
1.8279463973291583e-9
1.7824584441237294e-9
1.72572489080652e-9
1.7178843308082216e-9
1.7670693291227246e-9
1.8807415908823437e-9
2.0810670395544956e-9
2.426769470865029e-9
3.0209800829299043e-9
2.7178618418710014e-9
2.0256693194750446e-8
1.749263166679285e-8
1.398839376994532e-8
1.7940312409266293e-8
3.063825856892141e-8
6.198960514023878e-8
7.930754976548393e-8
1.0160120207866554e-7
1.5638179067047892e-7
9.027072224304394e-8
2.0374060559124146e-7
1.3228677056412814e-7
2.503684006881918e-7
2.8987371119586716e-7
3.682469535675343e-7
2.770895814810081e-7
9.551947812915373e-8
7.492887168370763e-8
4.59928646953306e-8
5.30505110140142e-8
8.322457843029085e-8
2.69456016103537e-8
9.638124418896906e-9
3.952494969105306e-9
1.8262661084687088e-9
2.952747228058352e-8
2.472855325944568e-8
1.6404330704658245e-8
7.97407751250941e-9
3.661362853513522e-10
1.1232185983513345e-9
3.6038963007215464e-8
5.7154286668976426e-8
5.2919823833232974e-8
5.436830109202613e-8
5.900035377835041e-8
6.602562149586333e-8
7.591043557909512e-8
8.990922064012962e-8
1.0997901255561364e-7
1.3817998089216134e-7
1.7238555595349717e-7
4.937390424140422e-8
1.8623005000312806e-8
9.770041706086022e-9
5.917824197167558e-9
3.081407432324251e-9
4.085407107132905e-10
1.1289055376513432e-9
9.136131519954944e-10
1.8701510891794242e-10
1.2770697750173521e-9
4.508413108019373e-9
1.4100417939752005e-8
5.720468742454126e-8
2.676452647265026e-8
2.0791798774714982e-8
2.1394250134498856e-8
2.62538777715666e-8
3.7820818218186204e-8
6.529484971157597e-8
7.942936324452353e-8
1.1135273269266772e-7
6.08592009031466e-8
5.603304215301181e-8
6.587577132061701e-8
9.476563438235184e-8
1.662739363936619e-7
2.909200928242986e-7
3.923908300240548e-7
2.152856608830705e-7
5.190897977531941e-9
1.3766132214509953e-7
2.67933328012659e-7
1.7506999607169843e-7
1.5349644685648538e-8
1.0981005541691329e-7
1.430560082258242e-7
1.461503899080365e-7
1.7965023931795678e-7
8.814570317496737e-8
3.5922639519886685e-8
1.9057997301994354e-8
1.0528909477050369e-8
6.9704742195374745e-9
4.1152979952677664e-8
2.7571237676472046e-8
2.137703403185757e-8
1.1035397573759254e-8
2.523308003510779e-9
1.248240695661892e-8
1.9468266046940175e-8
4.4651094032076196e-8
2.1631322722274808e-7
1.502504209670223e-7
1.487292924587535e-7
1.7698983594427305e-7
2.4323645920507877e-7
3.8318302520841355e-7
5.205593834715748e-7
4.2914404922627507e-7
3.6848039280762905e-7
4.130943053085374e-7
2.0503117730916608e-7
9.070481941371795e-8
3.4755043057870435e-8
7.791047724277622e-9
2.8510026906908165e-9
1.7638445028758406e-9
9.91660628303205e-10
5.305963782535819e-10
1.0214707061116728e-9
1.7309786945416384e-9
2.4711453859303322e-9
4.2604302324617895e-9
8.607716262249524e-9
2.2586573787669568e-8
1.0677913284238244e-7
4.402446334467405e-8
3.4783182542895365e-8
3.7897002763912465e-8
4.974186255206849e-8
7.277860875090706e-8
1.1047345673646142e-7
2.22789038845971e-7
1.2499797938486098e-7
9.965438682561278e-8
1.0117536326833857e-7
1.2164707561526288e-7
1.7662195521276356e-7
3.284788558953667e-7
6.369356043909104e-7
3.3546261928327644e-7
1.7548109431657166e-7
2.402116131836142e-7
2.3137880652070486e-7
1.7807619479823273e-7
1.7222247913800346e-7
2.2086238113380756e-7
3.2813443558027295e-7
2.97032017103114e-7
2.7552038598087664e-7
2.4271076845738976e-7
1.100278017043161e-8
5.8490615587288544e-8
2.7174431857309986e-7
1.9740142682156282e-7
6.740981011438266e-8
3.4352604212985807e-9
1.8736568848612692e-8
4.011208355854229e-9
7.420177784721378e-10
2.2097001860381744e-9
1.9526803794620098e-10
5.963147938046527e-10
2.1411102429226718e-10
1.523083237959068e-10
1.6394915192353658e-10
3.288245768695721e-11
5.653390304062477e-11
1.1534365592143611e-10
1.883641456317353e-10
2.9923842369639107e-10
4.693470401908528e-10
7.076860582917123e-10
2.2215860277818833e-10
4.5584939845282716e-10
9.238664339592934e-11
9.602037709177876e-10
2.263500362074798e-9
4.370235463159491e-9
7.820600000068468e-9
1.3075608231925008e-8
1.9840179296346793e-8
2.4827440296398265e-8
3.698263572916135e-10
6.159309465773195e-8
3.836404610175646e-8
3.2654007495753853e-8
8.060277332652504e-9
3.2235455405868066e-8
7.813622836997585e-11
1.256530990568808e-13
9.726408282654781e-14
1.0380322866229727e-12
1.0310652900362736e-12
5.902992773681514e-13
4.711824019357522e-13
5.410438228779442e-13
6.581782038626555e-13
8.103245764832638e-13
1.0039832940971554e-12
1.250119506561721e-12
1.563258572844055e-12
1.9623040891006508e-12
1.4831424735768932e-11
2.3552597358363775e-12
5.044315858998395e-13
3.481006153647574e-13
9.361587066281164e-13
1.5433697217519075e-12
2.3009304315500776e-12
3.3302386101550845e-12
4.7814021930819956e-12
6.862093623872911e-12
9.871773767236901e-12
1.4246972171426288e-11
2.06195369208042e-11
2.98802524999368e-11
4.32145939388643e-11
6.202468070032905e-11
8.759378294592027e-11
1.2043138624362785e-10
1.5968865672706931e-10
2.0350428801263913e-10
7.638792399492664e-10
1.7681109550160767e-10
1.2354455835429182e-9
3.623331276858558e-9
5.958915056385994e-9
7.242601784866066e-9
7.990834318726289e-9
8.649179360241039e-9
9.338395136002392e-9
1.006981089579697e-8
1.0825629166904487e-8
1.3413953893253122e-8
6.468076000648135e-9
9.63061498873487e-10
4.3245704781428485e-10
1.1365674892340598e-9
2.1033876769717523e-9
4.70913936403005e-9
1.4714854230892732e-8
2.2198996350093793e-9
1.3869081552322614e-9
1.8279459120159476e-9
1.782458006103568e-9
1.7257245590938054e-9
1.7178841162959223e-9
1.7670692637437673e-9
1.880741734016323e-9
2.0810675414800043e-9
2.4267706954502052e-9
3.0209830612438294e-9
2.7178673174395248e-9
2.0256700362824436e-8
1.7492636027284688e-8
1.398839632288091e-8
1.7940314905155876e-8
3.063826173878566e-8
6.19896103958492e-8
7.930755696917417e-8
1.0160120884874346e-7
1.5638179906519143e-7
9.02707268789029e-8
2.0374058248574218e-7
1.322867722543514e-7
2.5036839550598385e-7
2.8987370953908993e-7
3.68246965607595e-7
2.770895433235028e-7
9.551949338122205e-8
7.49288753523903e-8
4.599286715029533e-8
5.3050515572355684e-8
8.322457900234767e-8
2.6945599823919304e-8
9.638124176429455e-9
3.952494853770761e-9
1.8262666454997134e-9
2.95274779395692e-8
2.4728552744956288e-8
1.6404330622477057e-8
7.974077272123258e-9
3.661365368867567e-10
1.1232181055243925e-9
3.603896669423864e-8
5.715429031419888e-8
5.2919827055393686e-8
5.4368304518390376e-8
5.9000357697240356e-8
6.602562623372472e-8
7.591044163082958e-8
8.990922880526212e-8
1.0997902408826281e-7
1.3817999732089602e-7
1.7238557658696306e-7
4.9373909059186656e-8
1.862300585692482e-8
9.770041853379346e-9
5.917824292387992e-9
3.08140756183078e-9
4.0854093511311477e-10
1.1289054822175938e-9
9.136131283227242e-10
1.8701508353752637e-10
1.2770697872157584e-9
4.508413053427553e-9
1.4100417394613744e-8
5.720469059133797e-8
2.67645285594026e-8
2.079179987168514e-8
2.1394251021337928e-8
2.625387863056055e-8
3.7820819068263904e-8
6.52948502051292e-8
7.942936717188972e-8
1.1135274040290767e-7
6.08592046902654e-8
5.603304517813365e-8
6.587577425415749e-8
9.476563743877265e-8
1.6627394002006967e-7
2.9092010487514536e-7
3.923908534976926e-7
2.152856718732213e-7
5.190903484369907e-9
1.3766131897054961e-7
2.679333197359258e-7
1.7506999092362594e-7
1.5349642816573964e-8
1.0981004324998696e-7
1.4305601471369824e-7
1.4615040048392217e-7
1.7965023894916547e-7
8.814570199196025e-8
3.592263993537141e-8
1.9057997700377444e-8
1.052890987922787e-8
6.970475006490071e-9
4.1152977520993396e-8
2.7571237107908618e-8
2.137703389174476e-8
1.1035397754011728e-8
2.523308031365516e-9
1.2482407551548508e-8
1.946826713102149e-8
4.4651097006348256e-8
2.163132359656114e-7
1.5025042673633879e-7
1.4872929905928715e-7
1.7698984505081977e-7
2.432364742223677e-7
3.8318305251675206e-7
5.205594025303871e-7
4.291440544802805e-7
3.6848040318302323e-7
4.1309432981198297e-7
2.05031184963e-7
9.07048185720322e-8
3.475504495649769e-8
7.791047995124623e-9
2.8510025859544664e-9
1.7638443653714559e-9
9.91660561163696e-10
5.305962919273454e-10
1.0214706156119118e-9
1.7309787238122637e-9
2.4711453722392283e-9
4.260430135319162e-9
8.607715984244261e-9
2.258657254861007e-8
1.0677913431155889e-7
4.402446536240212e-8
3.4783183222503846e-8
3.7897003038411994e-8
4.974186237821412e-8
7.277860735487585e-8
1.1047345784706123e-7
2.227890448451423e-7
1.2499798449472866e-7
9.965439029503166e-8
1.0117536616767615e-7
1.2164707818702453e-7
1.766219572795836e-7
3.284788567342804e-7
6.369355981810246e-7
3.3546261629929753e-7
1.7548105569170208e-7
2.402115950827907e-7
2.3137880566216002e-7
1.7807620126978166e-7
1.7222249042736422e-7
2.2086239602707884e-7
3.281344304893787e-7
2.970320158667421e-7
2.755203859693192e-7
2.42710738177629e-7
1.1002750040662803e-8
5.8490627521521164e-8
2.717445346800177e-7
1.9740135132812533e-7
6.74097180290863e-8
3.4352716173353457e-9
1.873657971407259e-8
4.011200862881833e-9
7.420176958223079e-10
2.2097016479742033e-9
1.9526789213556698e-10
5.963171550813548e-10
2.1411020740542572e-10
1.5230837616847232e-10
1.639490007493098e-10
3.288243217436588e-11
5.653393164322979e-11
1.1534368266239365e-10
1.8836418940365997e-10
2.9923849014179854e-10
4.693471187462168e-10
7.076861791719272e-10
2.2215854197851816e-10
4.558493415571645e-10
9.238677173821285e-11
9.602039962498235e-10
2.263500897445002e-9
4.370236502915305e-9
7.82060182955183e-9
1.3075610913954668e-8
1.9840182433119292e-8
2.4827440532414837e-8
3.6979519247496966e-10
6.159306443614417e-8
3.836403424627609e-8
3.2653938772104435e-8
8.060274673451925e-9
3.223546556172495e-8
7.813568907139109e-11
1.256526110894518e-13
9.726419805026646e-14
1.038031256650094e-12
1.0310656196099688e-12
5.902990454778633e-13
4.711824117934977e-13
5.410439212126726e-13
6.581782460656702e-13
8.103247233724095e-13
1.0039833834485688e-12
1.250119506039407e-12
1.5632587048546204e-12
1.962304279932702e-12
1.4831429118906024e-11
2.355260102998911e-12
5.044318968292803e-13
3.481004299348138e-13
9.361588476492382e-13
1.543369781192134e-12
2.3009309224657893e-12
3.3302393974180997e-12
4.781402878130219e-12
6.862094633714028e-12
9.871775288459815e-12
1.424697410188942e-11
2.0619539681870997e-11
2.9880256935328865e-11
4.3214600093933336e-11
6.202468914879032e-11
8.75937938026941e-11
1.204313995340159e-10
1.5968867171672864e-10
2.0350430399400674e-10
7.638793056194241e-10
1.7681101806582177e-10
1.2354459097297124e-9
3.6233319256122885e-9
5.958915708471547e-9
7.24260226509493e-9
7.99083473171473e-9
8.64917977987665e-9
9.338395591249615e-9
1.0069811396654974e-8
1.0825629718860924e-8
1.3413954530406885e-8
6.4680775719635845e-9
9.63061966123339e-10
4.324568535181534e-10
1.136567303860008e-9
2.103387310534481e-9
4.709138015715021e-9
1.471485350014335e-8
2.2199002833399065e-9
1.3869081642495639e-9
1.8279462193664253e-9
1.7824582850709104e-9
1.7257247689686357e-9
1.717884256403659e-9
1.7670693053768574e-9
1.8807416429680234e-9
2.08106722411287e-9
2.426769916322442e-9
3.0209811682131833e-9
2.7178638362941722e-9
2.0256695807301212e-8
1.7492633255947372e-8
1.3988394701422034e-8
1.7940313320386517e-8
3.063825972551411e-8
6.19896070569795e-8
7.930755239145919e-8
1.0160120454668468e-7
1.5638179373251949e-7
9.027072393235364e-8
2.037405971670828e-7
1.3228677117896963e-7
2.5036839879474925e-7
2.898737105881621e-7
3.682469579573705e-7
2.770895675578082e-7
9.55194836874483e-8
7.492887302170208e-8
4.599286559076214e-8
5.305051267589519e-8
8.322457864196725e-8
2.694560095919118e-8
9.638124329489541e-9
3.95249492687837e-9
1.8262663002592492e-9
2.9527474349877493e-8
2.4728553070275775e-8
1.640433067524864e-8
7.974077425266788e-9
3.661363782533212e-10
1.1232184182645932e-9
3.603896435332705e-8
5.715428799746603e-8
5.2919825008046906e-8
5.4368302341882586e-8
5.900035520796166e-8
6.602562322469278e-8
7.591043778461274e-8
8.990922361718336e-8
1.099790167605399e-7
1.38179986882651e-7
1.7238556347519048e-7
4.937390599732511e-8
1.8623005312069797e-8
9.770041759525934e-9
5.917824231885188e-9
3.0814074800320396e-9
4.085407918578944e-10
1.128905517261353e-9
9.136131424632095e-10
1.870150998554004e-10
1.2770697795319472e-9
4.508413087689152e-9
1.4100417742609736e-8
5.720468858093582e-8
2.676452723395796e-8
2.079179917761466e-8
2.139425045874272e-8
2.625387808380671e-8
3.782081852831741e-8
6.529484989263864e-8
7.942936467594729e-8
1.113527355023695e-7
6.085920228292914e-8
5.6033043255828574e-8
6.587577239023927e-8
9.4765635496648e-8
1.6627393771645184e-7
2.909200972172418e-7
3.9239083858064543e-7
2.1528566488830398e-7
5.1908999833099225e-9
1.3766132098652945e-7
2.6793332500377563e-7
1.750699941962034e-7
1.5349644004987943e-8
1.0981005098066294e-7
1.43056010590904e-7
1.4615039376436202e-7
1.7965023918569537e-7
8.814570274763528e-8
3.59226396721633e-8
1.9057997445687313e-8
1.0528909622381092e-8
6.970474505960182e-9
4.115297906704843e-8
2.7571237471971614e-8
2.1377033984482003e-8
1.103539763804053e-8
2.5233080138615422e-9
1.2482407172879188e-8
1.946826644112468e-8
4.465109511640149e-8
2.163132304069207e-7
1.5025042307022495e-7
1.4872929486585591e-7
1.7698983926506874e-7
2.432364646806518e-7
3.8318303516443675e-7
5.205593904185653e-7
4.291440511415769e-7
3.6848039659017575e-7
4.130943142418263e-7
2.0503118009999978e-7
9.070481910654909e-8
3.4755043750178e-8
7.791047823237567e-9
2.851002652967013e-9
1.763844452142079e-9
9.916606040187832e-10
5.305963469148812e-10
1.0214706724509886e-9
1.7309787034348697e-9
2.471145380258551e-9
4.2604301967575666e-9
8.607716160597515e-9
2.258657333493477e-8
1.0677913337328829e-7
4.402446408033244e-8
3.47831827912243e-8
3.789700286388085e-8
4.9741862488472584e-8
7.277860824375417e-8
1.1047345714260827e-7
2.2278904103008358e-7
1.249979812475103e-7
9.965438809076586e-8
1.0117536432461168e-7
1.2164707655279492e-7
1.7662195596642656e-7
3.2847885620189773e-7
6.369356021136905e-7
3.3546261819178365e-7
1.7548108023812566e-7
2.4021160658837884e-7
2.313788062083416e-7
1.780761971562286e-7
1.7222248325655405e-7
2.2086238656073473e-7
3.281344337268117e-7
2.97032016652533e-7
2.75520385977779e-7
2.427107574213274e-7
1.1002769185912401e-8
5.8490619938008996e-8
2.717443973600605e-7
1.9740139929909287e-7
6.740977654356689e-8
3.4352645030051937e-9
1.8736572809905813e-8
4.011205623433439e-9
7.420177482925752e-10
2.2097007182958146e-9
1.9526798479733812e-10
5.963156561791819e-10
2.1411072669452467e-10
1.52308343708348e-10
1.6394909622820055e-10
3.2882450678522536e-11
5.6533911367135294e-11
1.1534366966836796e-10
1.8836414896947395e-10
2.992384451539063e-10
4.693470653023884e-10
7.076861141085693e-10
2.2215857827124737e-10
4.558493742761037e-10
9.238669813760537e-11
9.602038534714924e-10
2.2635005747485256e-9
4.3702358315742966e-9
7.820600655189333e-9
1.307560923330676e-8
1.984018045311217e-8
2.4827440380138317e-8
3.698149988676469e-10
6.159308363384469e-8
3.8364041781094e-8
3.265398244102718e-8
8.060276362872391e-9
3.2235459113588794e-8
7.813603184548144e-11
1.2565292202930934e-13
9.726412362278879e-14
1.0380319189865727e-12
1.031065386006863e-12
5.902992369779079e-13
4.711824294733594e-13
5.410438591366781e-13
6.581781102102635e-13
8.103245988598132e-13
1.0039832817222808e-12
1.2501195415108613e-12
1.5632584967869343e-12
1.962304273857983e-12
1.4831426255283102e-11
2.355259821338975e-12
5.044316963663505e-13
3.4810048196572083e-13
9.36158664781561e-13
1.5433697605343323e-12
2.3009306252478964e-12
3.330238924874887e-12
4.781402474149453e-12
6.862093787492563e-12
9.871773933088183e-12
1.4246973074269583e-11
2.0619538008336986e-11
2.988025409564631e-11
4.321459609683489e-11
6.202468381058323e-11
8.759378687444242e-11
1.2043139110197663e-10
1.5968866212846346e-10
2.0350429379564705e-10
7.638792638211747e-10
1.7681106654775845e-10
1.2354457024165662e-9
3.6233315120948647e-9
5.958915292411222e-9
7.24260195815177e-9
7.990834469894954e-9
8.649179510656819e-9
9.338395300167278e-9
1.0069811077751553e-8
1.0825629368859442e-8
1.3413954122248244e-8
6.468076570694522e-9
9.630616704538403e-10
4.324569771955279e-10
1.1365674214150097e-9
2.1033875436691618e-9
4.70913886952808e-9
1.4714853959938779e-8
2.2198998692281464e-9
1.3869081580617421e-9
1.8279460242504084e-9
1.7824581106687666e-9
1.7257246358975892e-9
1.7178841687431806e-9
1.7670692803103218e-9
1.880741700090156e-9
2.081067422428002e-9
2.4267704109223794e-9
3.0209823714824773e-9
2.717866049180642e-9
2.0256698700068e-8
1.7492635017998933e-8
1.3988395730723643e-8
1.7940314327260028e-8
3.0638261004445255e-8
6.198960917869382e-8
7.930755530033078e-8
1.0160120728029822e-7
1.5638179711728146e-7
9.027072580344624e-8
2.037405878367983e-7
1.3228677186379228e-7
2.503683967044918e-7
2.8987370992357645e-7
3.682469628167811e-7
2.770895521425024e-7
9.551948984891382e-8
7.492887450293477e-8
4.599286658161497e-8
5.305051451673054e-8
8.322457887217557e-8
2.6945600238015408e-8
9.638124233078613e-9
3.9524948811969226e-9
1.8262665166444715e-9
2.95274766330198e-8
2.472855286085906e-8
1.6404330644620606e-8
7.974077328222788e-9
3.661364826639184e-10
1.123218219784518e-9
3.603896583941781e-8
5.715428946852599e-8
5.291982630844715e-8
5.436830372558835e-8
5.9000356789034087e-8
6.602562513622116e-8
7.591044022852636e-8
8.990922691416421e-8
1.0997902141675873e-7
1.3817999351418707e-7
1.7238557180643185e-7
4.937390794237266e-8
1.8623005658124892e-8
9.770041819413462e-9
5.917824269872564e-9
3.0814075323840346e-9
4.0854088357620486e-10
1.1289054948009506e-9
9.136131333729198e-10
1.8701508895578923e-10
1.2770697846548773e-9
4.50841306586232e-9
1.4100417521203203e-8
5.720468985486051e-8
2.6764528074371568e-8
2.079179961767564e-8
2.1394250814427297e-8
2.6253878431200825e-8
3.782081887007216e-8
6.529485008933497e-8
7.942936626057377e-8
1.1135273861623765e-7
6.085920381239368e-8
5.603304447693686e-8
6.587577357550739e-8
9.476563673001709e-8
1.6627393918037306e-7
2.9092010208323884e-7
3.923908480609866e-7
2.1528566933604553e-7
5.190902214148673e-9
1.3766131970574422e-7
2.679333216533697e-7
1.750699921160321e-7
1.534964325408898e-8
1.0981004606773007e-7
1.4305601321054727e-7
1.4615039803529386e-7
1.7965023903676588e-7
8.814570227209139e-8
3.592263984019883e-8
1.9057997608299398e-8
1.0528909785680543e-8
6.9704748178991385e-9
4.1152978085387324e-8
2.7571237242568073e-8
2.1377033922242155e-8
1.1035397712611689e-8
2.5233080226474274e-9
1.2482407412436357e-8
1.9468266880929437e-8
4.465109631760314e-8
2.1631323393919507e-7
1.5025042539948974e-7
1.4872929753106676e-7
1.7698984294066917e-7
2.4323647074328576e-7
3.831830461919364e-7
5.205593981149408e-7
4.2914405326315887e-7
3.684804007791001e-7
4.130943241356307e-7
2.050311831895475e-7
9.070481876651416e-8
3.475504451713199e-8
7.791047932252519e-9
2.851002610654421e-9
1.7638443970002348e-9
9.916605760016407e-10
5.30596311849867e-10
1.021470636557215e-9
1.7309787166473944e-9
2.471145376263382e-9
4.260430157818869e-9
8.607716048321346e-9
2.25865728344019e-8
1.0677913396816684e-7
4.4024464894889435e-8
3.478318306375263e-8
3.789700297512737e-8
4.974186241743662e-8
7.27786076784431e-8
1.1047345758897855e-7
2.227890434575092e-7
1.2499798331218705e-7
9.96543894919827e-8
1.0117536549629654e-7
1.2164707759104749e-7
1.7662195680061843e-7
3.284788565397531e-7
6.3693559962358e-7
3.3546261699720403e-7
1.7548106464590495e-7
2.4021159927664703e-7
2.3137880586437714e-7
1.7807619977120412e-7
1.722224878122963e-7
2.208623925790176e-7
3.281344316721911e-7
2.9703201615347095e-7
2.755203859715817e-7
2.4271074519330254e-7
1.1002757019826498e-8
5.849062475654261e-8
2.717444846178861e-7
1.9740136881688243e-7
6.740973936120853e-8
3.435269023587265e-9
1.8736577197447915e-8
4.011202598135052e-9
7.420177150633557e-10
2.209701308674757e-9
1.9526792588889327e-10
5.963166099809685e-10
2.141103995759245e-10
1.523083796555925e-10
1.6394903554553167e-10
3.288243979587304e-11
5.6533924546018996e-11
1.1534368964938119e-10
1.883641793701071e-10
2.992384890462871e-10
4.693470958677136e-10
7.076861570685021e-10
2.2215855223831482e-10
4.5584936444246165e-10
9.238679738752685e-11
9.602039708750412e-10
2.2635007665270435e-9
4.370236250080832e-9
7.820601423415483e-9
1.3075610304159698e-8
1.984018170133255e-8
2.4827440475928916e-8
3.698024026067214e-10
6.159307145060225e-8
3.836403699628787e-8
3.265395469218024e-8
8.060275289192916e-9
3.2235463218867996e-8
7.813581393729608e-11
1.2565272170454615e-13
9.726417176206086e-14
1.038031503958165e-12
1.0310655655072042e-12
5.902991092865462e-13
4.711824075023688e-13
5.410438682644752e-13
6.581781962720431e-13
8.103246242745628e-13
1.0039834117551357e-12
1.2501195093214186e-12
1.5632587413420068e-12
1.962304060014513e-12
1.4831428576486008e-11
2.35526016529227e-12
5.044317323293943e-13
3.481004412844051e-13
9.361588239257941e-13
1.5433698313180156e-12
2.300930679310803e-12
3.330239284028856e-12
4.781402704252306e-12
6.86209448140003e-12
9.87177484360535e-12
1.4246973902148916e-11
2.0619539125598892e-11
2.988025583561955e-11
4.321459862914795e-11
6.202468704704641e-11
8.75937913541269e-11
1.2043139647913242e-10
1.5968866826995324e-10
2.035043002028994e-10
7.638792906078635e-10
1.768110356685364e-10
1.235445834329943e-9
3.6233317753506186e-9
5.9589155560571675e-9
7.242602155022698e-9
7.990834636349773e-9
8.64917968211873e-9
9.338395483912266e-9
1.0069811281925941e-8
1.0825629590182201e-8
1.3413954384078665e-8
6.468077209439583e-9
9.63061858251396e-10
4.3245689792566084e-10
1.1365673464297378e-9
2.1033873954380428e-9
4.709138327455754e-9
1.4714853675920022e-8
2.21990013285958e-9
1.3869081641357118e-9
1.8279461469025272e-9
1.782458222612307e-9
1.7257247207887935e-9
1.7178842234998242e-9
1.7670692983426216e-9
1.8807416636125647e-9
2.0810672958367658e-9
2.4267700965931995e-9
3.020981607764698e-9
2.7178646434391564e-9
2.0256696861353396e-8
1.7492633898789872e-8
1.3988395076506955e-8
1.794031368682688e-8
3.063826019042341e-8
6.1989607830658e-8
7.93075534523416e-8
1.0160120554390553e-7
1.5638179496844257e-7
9.027072461712541e-8
2.037405937689656e-7
1.3228677142915003e-7
2.5036839803404305e-7
2.898737103473658e-7
3.6824695973207264e-7
2.7708956194103947e-7
9.551948594127264e-8
7.492887356159765e-8
4.599286595150949e-8
5.305051334669399e-8
8.322457872484249e-8
2.6945600697478388e-8
9.638124293631725e-9
3.952494910597499e-9
1.826266376301175e-9
2.9527475169836696e-8
2.4728552994130848e-8
1.6404330661682784e-8
7.974077390248772e-9
3.661364157538588e-10
1.1232183460363894e-9
3.603896489462544e-8
5.715428853269181e-8
5.291982548097691e-8
5.436830284494417e-8
5.900035578404268e-8
6.602562392193335e-8
7.591043867462954e-8
8.990922481971498e-8
1.0997901845829024e-7
1.381799893015403e-7
1.723855665130462e-7
4.9373906708010765e-8
1.8623005438808557e-8
9.770041781264276e-9
5.917824246336976e-9
3.081407499499482e-9
4.085408248005443e-10
1.1289055081817561e-9
9.136131400559118e-10
1.870150956248931e-10
1.2770697811252325e-9
4.5084130798915825e-9
1.4100417659369442e-8
5.7204689051591055e-8
2.6764527548506078e-8
2.0791799337444927e-8
2.1394250586761074e-8
2.6253878211474933e-8
3.782081865199001e-8
6.529484996363737e-8
7.942936525458172e-8
1.113527366370318e-7
6.08592028401451e-8
5.603304370052088e-8
6.587577282296748e-8
9.476563594523595e-8
1.6627393825028917e-7
2.909200989911664e-7
3.923908420382508e-7
2.152856665084151e-7
5.1909007961859874e-9
1.376613205175995e-7
2.6793332377630567e-7
1.7506999343824918e-7
1.53496437333332e-8
1.0981004918874035e-7
1.4305601154588263e-7
1.4615039532041258e-7
1.796502391286713e-7
8.814570257574462e-8
3.592263973390886e-8
1.9057997504840898e-8
1.0528909682525908e-8
6.970474618374966e-9
4.1152978705560205e-8
2.7571237392250097e-8
2.1377033959248488e-8
1.1035397665409216e-8
2.523308021026125e-9
1.2482407258122443e-8
1.9468266600292853e-8
4.4651095553548824e-8
2.1631323169410083e-7
1.5025042392128704e-7
1.487292958368193e-7
1.769898406043168e-7
2.4323646688936706e-7
3.8318303918468773e-7
5.205593932235019e-7
4.291440519150963e-7
3.6848039811711415e-7
4.130943178488207e-7
2.0503118122560794e-7
9.070481898288712e-8
3.475504402997395e-8
7.791047862831784e-9
2.851002637282378e-9
1.7638444321986559e-9
9.916605945816072e-10
5.305963340801605e-10
1.021470659477596e-9
1.7309787088905514e-9
2.471145379616808e-9
4.260430182667221e-9
8.607716119508789e-9
2.2586573152652998e-8
1.0677913360222097e-7
4.4024464377599334e-8
3.478318288897779e-8
3.789700290512925e-8
4.9741862462085946e-8
7.277860803663559e-8
1.1047345730437621e-7
2.227890419112032e-7
1.2499798199939655e-7
9.96543886009085e-8
1.0117536475117817e-7
1.2164707693118084e-7
1.7662195627033467e-7
3.284788563253838e-7
6.369356012075394e-7
3.3546261775607424e-7
1.7548107455782873e-7
2.4021160391145043e-7
2.3137880608700009e-7
1.7807619810773697e-7
1.7222248491668243e-7
2.2086238876034997e-7
3.2813443297597497e-7
2.970320164702979e-7
2.7552038597515535e-7
2.427107529605063e-7
1.1002764750364487e-8
5.849062169472492e-8
2.7174442917084855e-7
1.9740138818614098e-7
6.740976298788999e-8
3.4352661511150393e-9
1.8736574409150812e-8
4.0112045208543384e-9
7.420177360660677e-10
2.209700934631772e-9
1.9526796331494492e-10
5.963160001981367e-10
2.1411060761775915e-10
1.5230836361602653e-10
1.6394907542113365e-10
3.28824463334621e-11
5.653391230765962e-11
1.1534367896320055e-10
1.8836417036565752e-10
2.992384636080665e-10
4.693470588333902e-10
7.07686122080082e-10
2.221585609225103e-10
4.5584939025777673e-10
9.238671486784682e-11
9.602038996561684e-10
2.2635006539170353e-9
4.370236001238828e-9
7.820600955615629e-9
1.3075609606426029e-8
1.9840180900801582e-8
2.4827440421458524e-8
3.6981041107564623e-10
6.159307923038383e-8
3.836404003436379e-8
3.265397232423926e-8
8.060275971603882e-9
3.223546060583721e-8
7.813595243189275e-11
1.256528510375304e-13
9.726414110279757e-14
1.0380317556861744e-12
1.0310654757454436e-12
5.902993077419241e-13
4.711824163411977e-13
5.410439015919375e-13
6.58178244022351e-13
8.103247073075722e-13
1.0039833536490118e-12
1.2501195180529483e-12
1.563258538905757e-12
1.9623041506545117e-12
1.4831425779427916e-11
2.3552600062726792e-12
5.044317296751946e-13
3.481004804105594e-13
9.361587261663327e-13
1.5433697498451417e-12
2.300930748204074e-12
3.3302389649601874e-12
4.781402655898631e-12
6.862094109818417e-12
9.871774695429768e-12
1.4246973534969395e-11
2.0619538394582763e-11
2.988025470116589e-11
4.321459717874258e-11
6.202468501329449e-11
8.759378856845397e-11
1.2043139311994001e-10
1.5968866438830076e-10
2.03504296207924e-10
7.638792735885794e-10
1.768110555126844e-10
1.235445751592914e-9
3.6233316068106448e-9
5.958915388801347e-9
7.242602028685398e-9
7.990834528025371e-9
8.649179575314374e-9
9.338395369608682e-9
1.0069811154757874e-8
1.0825629449550332e-8
1.3413954220432869e-8
6.4680768043982675e-9
9.630617402756923e-10
4.324569484082583e-10
1.1365673941098174e-9
2.103387489503496e-9
4.709138673628489e-9
1.47148538464903e-8
2.219899961334337e-9
1.3869081577902017e-9
1.8279460688807367e-9
1.782458149588746e-9
1.7257246663666758e-9
1.7178841884648005e-9
1.7670692877919757e-9
1.8807416868143063e-9
2.0810673779807992e-9
2.4267702947703574e-9
3.020982091449641e-9
2.717865536739636e-9
2.0256698029309812e-8
1.7492634608532172e-8
1.3988395492821318e-8
1.7940314095840866e-8
3.063826070860504e-8
6.198960868712871e-8
7.930755462720032e-8
1.0160120664708818e-7
1.5638179633426377e-7
9.02707253749282e-8
2.037405899954764e-7
1.3228677170391383e-7
2.5036839719103197e-7
2.898737100781718e-7
3.6824696169113364e-7
2.7708955573525914e-7
9.551948843010887e-8
7.4928874158994e-8
4.599286635228458e-8
5.305051408938485e-8
8.32245788181408e-8
2.6945600405525606e-8
9.638124255251805e-9
3.952494891035384e-9
1.826266465861758e-9
2.9527476102728768e-8
2.4728552909480526e-8
1.6404330649863806e-8
7.974077349319816e-9
3.661364557232249e-10
1.1232182660431184e-9
3.6038965496627654e-8
5.715428912836805e-8
5.2919826006531826e-8
5.43683034042655e-8
5.9000356422669116e-8
6.602562469307641e-8
7.591043966095846e-8
8.990922614924791e-8
1.0997902033739744e-7
1.3817999197789875e-7
1.7238556987608725e-7
4.9373907491817177e-8
1.8623005578170154e-8
9.770041805389951e-9
5.917824261519741e-9
3.081407519839736e-9
4.0854086214333956e-10
1.1289054989283857e-9
9.136131353234677e-10
1.8701509185171092e-10
1.2770697831078432e-9
4.508413071211537e-9
1.4100417570801154e-8
5.720468956065306e-8
2.67645278816644e-8
2.0791799517017966e-8
2.1394250730368025e-8
2.6253878351832865e-8
3.7820818792510614e-8
6.52948500444016e-8
7.942936589461806e-8
1.1135273789302652e-7
6.085920345879392e-8
5.603304419459019e-8
6.587577330005828e-8
9.476563644425264e-8
1.6627393884140286e-7
2.909201009561568e-7
3.923908458625258e-7
2.1528566830652598e-7
5.190901696238658e-9
1.376613200019183e-7
2.6793332242480595e-7
1.7506999259935092e-7
1.5349643427948233e-8
1.0981004720577098e-7
1.4305601260374025e-7
1.461503970440982e-7
1.796502390688238e-7
8.814570238196084e-8
3.592263980116352e-8
1.9057997571563367e-8
1.0528909747899919e-8
6.970474750956817e-9
4.1152978309844994e-8
2.7571237294504375e-8
2.1377033937793293e-8
1.1035397699012825e-8
2.523308022580863e-9
1.2482407356581461e-8
1.9468266779560693e-8
4.465109603869577e-8
2.1631323312035122e-7
1.5025042486165082e-7
1.4872929691428024e-7
1.769898420897378e-7
2.4323646933925655e-7
3.831830436363087e-7
5.205593963292225e-7
4.291440527714811e-7
3.684803998089168e-7
4.130943218436221e-7
2.050311824739734e-7
9.070481884542114e-8
3.475504433938396e-8
7.791047907131715e-9
2.851002620116078e-9
1.7638444099600095e-9
9.916605832479747e-10
5.305963194302643e-10
1.0214706452069255e-9
1.730978712680861e-9
2.471145375993312e-9
4.260430166737547e-9
8.607716074211517e-9
2.258657295185391e-8
1.0677913384350049e-7
4.402446470746839e-8
3.478318300035842e-8
3.7897002946840863e-8
4.974186243295101e-8
7.277860780886994e-8
1.1047345748280933e-7
2.2278904289596016e-7
1.2499798283260322e-7
9.965438916715518e-8
1.0117536522473432e-7
1.2164707735083312e-7
1.766219566071905e-7
3.284788564610931e-7
6.369356002015672e-7
3.3546261727114984e-7
1.7548106824799647e-7
2.402116009804673e-7
2.3137880594734325e-7
1.7807619916286153e-7
1.7222248675715003e-7
2.2086239118444754e-7
3.281344321449224e-7
2.970320162687982e-7
2.7552038597240064e-7
2.4271074802767907e-7
1.1002759838378625e-8
5.849062364041823e-8
2.7174446440212086e-7
1.9740137587857417e-7
6.740974797509792e-8
3.435267976260544e-9
1.873657618033066e-8
4.011203299515555e-9
7.420177226525013e-10
2.209701171956259e-9
1.952679395624844e-10
5.963163857606284e-10
2.1411047156118052e-10
1.5230834895897302e-10
1.6394904845678524e-10
3.2882444782272915e-11
5.653391870968089e-11
1.1534367699690666e-10
1.8836417833500404e-10
2.9923846147407525e-10
4.693470937433437e-10
7.076861463675816e-10
2.221585576265778e-10
4.5584936735649524e-10
9.238671631293903e-11
9.602039332564186e-10
2.263500749195801e-9
4.370236177861275e-9
7.820601230335075e-9
1.3075610075250234e-8
1.9840181396095548e-8
2.4827440440833807e-8
3.6980531121626164e-10
6.159307429992163e-8
3.836403809935362e-8
3.2653961121612444e-8
8.060275537416841e-9
3.223546226674237e-8
7.8135864462061e-11
1.256527698477121e-13
9.726415992414699e-14
1.0380316080428783e-12
1.031065503472435e-12
5.902990805924848e-13
4.711823940120615e-13
5.410438311104251e-13
6.581781281743026e-13
8.103247218541761e-13
1.0039834222896574e-12
1.2501194443619862e-12
1.5632585869389063e-12
1.9623043179116723e-12
1.4831428057259742e-11
2.3552599483952464e-12
5.044317398129917e-13
3.4810044818121846e-13
9.3615880473508e-13
1.5433698951966137e-12
2.3009306322269004e-12
3.330239168506409e-12
4.781402846109167e-12
6.862094217565726e-12
9.871774394914202e-12
1.424697367635996e-11
2.061953893148518e-11
2.9880255470885504e-11
4.3214598000984684e-11
6.202468626628876e-11
8.759379032022192e-11
1.204313952130988e-10
1.596886668140199e-10
2.0350429884099694e-10
7.638792844395568e-10
1.7681104282148788e-10
1.2354458039227978e-9
3.6233317142433337e-9
5.9589154961831464e-9
7.242602108103815e-9
7.990834596728054e-9
8.64917964502067e-9
9.33839544323493e-9
1.0069811234650579e-8
1.0825629538007912e-8
1.3413954323835238e-8
6.468077057629783e-9
9.630618166132643e-10
4.3245691678222436e-10
1.1365673639894976e-9
2.1033874288588713e-9
4.709138454601395e-9
1.4714853745485017e-8
2.2199000681661988e-9
1.3869081611666954e-9
1.827946118914498e-9
1.7824581941763533e-9
1.7257246993830002e-9
1.7178842095889365e-9
1.7670692931552626e-9
1.8807416721905877e-9
2.0810673271425484e-9
2.4267701708197335e-9
3.0209817852845043e-9
2.71786496818361e-9
2.025669729008437e-8
1.749263415732668e-8
1.3988395227275805e-8
1.7940313834908608e-8
3.0638260380947565e-8
6.198960814270293e-8
7.93075538807913e-8
1.0160120594570847e-7
1.563817954628647e-7
9.027072489261604e-8
2.037405923936516e-7
1.3228677153361944e-7
2.5036839772775397e-7
2.898737102536381e-7
3.68246960443281e-7
2.770895596689995e-7
9.551948684259868e-8
7.492887377926768e-8
4.599286609781176e-8
5.305051361837106e-8
8.322457875473133e-8
2.6945600590365447e-8
9.638124279857982e-9
3.9524949016728315e-9
1.826266413116241e-9
2.952747551066704e-8
2.4728552961611496e-8
1.6404330660942196e-8
7.974077375990212e-9
3.661364301141267e-10
1.123218316146782e-9
3.603896511140413e-8
5.71542887517469e-8
5.29198256738179e-8
5.4368303050430636e-8
5.900035601657171e-8
6.602562420301738e-8
7.591043903488844e-8
8.990922530371924e-8
1.0997901914233269e-7
1.3817999027635826e-7
1.723855677387719e-7
4.93739069925101e-8
1.8623005489356688e-8
9.77004179012179e-9
5.917824251458772e-9
3.0814075062683975e-9
4.0854083753448974e-10
1.1289055052001044e-9
9.136131378232023e-10
1.8701509426367813e-10
1.2770697823561215e-9
4.50841307678208e-9
1.4100417629448776e-8
5.7204689231467044e-8
2.6764527661776227e-8
2.079179940271904e-8
2.139425063920824e-8
2.6253878262681463e-8
3.7820818705390026e-8
6.5294849993637e-8
7.942936548698524e-8
1.1135273709818565e-7
6.085920306625969e-8
5.603304388049361e-8
6.587577299695253e-8
9.476563612806232e-8
1.6627393846572197e-7
2.909200997076294e-7
3.9239084343287796e-7
2.1528566716336724e-7
5.19090112608403e-9
1.3766132032834716e-7
2.6793332328431537e-7
1.7506999313196918e-7
1.5349643619435195e-8
1.0981004846716669e-7
1.4305601193170254e-7
1.461503959514409e-7
1.7965023910908383e-7
8.814570250504245e-8
3.592263975739947e-8
1.905799753113918e-8
1.0528909703711035e-8
6.970474670867773e-9
4.115297856114757e-8
2.757123735322398e-8
2.1377033951192087e-8
1.1035397675814435e-8
2.523308017612416e-9
1.2482407297395886e-8
1.9468266670270444e-8
4.4651095730493616e-8
2.163132322176145e-7
1.5025042426186591e-7
1.4872929622973434e-7
1.7698984114618693e-7
2.432364677837212e-7
3.8318304080650463e-7
5.205593943568112e-7
4.29144052227394e-7
3.684803987341841e-7
4.1309431930534103e-7
2.0503118168088275e-7
9.070481893282012e-8
3.475504414240924e-8
7.791047879097904e-9
2.851002631220048e-9
1.7638444243577842e-9
9.91660589720823e-10
5.305963282520599e-10
1.0214706537562069e-9
1.7309787099262217e-9
2.4711453769963804e-9
4.260430176653871e-9
8.607716103030595e-9
2.2586573079266348e-8
1.0677913368404965e-7
4.4024464499656073e-8
3.4783182932402466e-8
3.789700292079694e-8
4.974186245217298e-8
7.277860795324733e-8
1.1047345737041433e-7
2.2278904226943577e-7
1.249979823028472e-7
9.965438880957794e-8
1.0117536492454705e-7
1.2164707708448473e-7
1.7662195639301932e-7
3.284788563743414e-7
6.369356008361293e-7
3.354626175745392e-7
1.7548107224181817e-7
2.402116028553053e-7
2.3137880603579983e-7
1.7807619849472078e-7
1.7222248558692547e-7
2.208623896422302e-7
3.281344326731478e-7
2.970320163970748e-7
2.755203859729853e-7
2.427107511640023e-7
1.1002762959928388e-8
5.849062240437839e-8
2.717444420168216e-7
1.9740138369858954e-7
6.740975751489506e-8
3.4352668165980177e-9
1.8736575055149966e-8
4.0112040758007865e-9
7.420177312437211e-10
2.209701021144627e-9
1.9526795465770644e-10
5.963161427403642e-10
2.1411055837186556e-10
1.523083508340762e-10
1.6394906650441722e-10
3.2882451092907447e-11
5.6533926351144854e-11
1.1534367442264843e-10
1.883641754591533e-10
2.9923847533906523e-10
4.69347107468059e-10
7.076861393055315e-10
2.2215856481452176e-10
4.558493729338272e-10
9.23867149225791e-11
9.602039005580825e-10
2.2635006948752436e-9
4.3702360633015775e-9
7.82060108709674e-9
1.3075609791445899e-8
1.984018108990815e-8
2.4827440443838193e-8
3.6980856131516267e-10
6.159307742619837e-8
3.836403933211508e-8
3.2653968240469026e-8
8.060275813072107e-9
3.2235461213378924e-8
7.813592030590514e-11
1.2565281560206688e-13
9.726414937824313e-14
1.0380316921078453e-12
1.031065474012053e-12
5.902992152988207e-13
4.711824067606737e-13
5.410439323074835e-13
6.581782289324906e-13
8.103246253802972e-13
1.0039833701304334e-12
1.2501195324871464e-12
1.5632583266228462e-12
1.9623043776997825e-12
1.4831427048268475e-11
2.3552600487526337e-12
5.044317750946533e-13
3.481004845350837e-13
9.361588504038526e-13
1.543369763729876e-12
2.300930808404757e-12
3.330239000527877e-12
4.781402750257988e-12
6.8620942988515405e-12
9.871774246662624e-12
1.4246973473961329e-11
2.0619538782037864e-11
2.988025500710558e-11
4.3214597317235426e-11
6.202468556981979e-11
8.759378917911862e-11
1.2043139376700908e-10
1.5968866527891658e-10
2.035042972389975e-10
7.638792774705381e-10
1.7681105068303706e-10
1.2354457688079069e-9
3.6233316459477343e-9
5.958915428135004e-9
7.242602058621008e-9
7.99083455387431e-9
8.649179600228442e-9
9.338395394225332e-9
1.0069811182715176e-8
1.0825629481831793e-8
1.341395425880625e-8
6.468076896827641e-9
9.6306176744502e-10
4.324569365202411e-10
1.1365673832820377e-9
2.1033874666933676e-9
4.709138593068231e-9
1.4714853818264028e-8
2.2199000013740985e-9
1.386908160191574e-9
1.8279460890710603e-9
1.7824581646734627e-9
1.7257246798724253e-9
1.717884194573964e-9
1.767069289158682e-9
1.880741680825706e-9
2.0810673587088194e-9
2.426770250737812e-9
3.0209819808367525e-9
2.7178653314225152e-9
2.0256697760487204e-8
1.749263444488951e-8
1.398839539631292e-8
1.7940313999355757e-8
3.0638260588499436e-8
6.198960848830725e-8
7.93075543546436e-8
1.016012063913155e-7
1.5638179601675977e-7
9.027072519724754e-8
2.0374059087048786e-7
1.322867716418612e-7
2.5036839738567543e-7
2.898737101399252e-7
3.6824696124027574e-7
2.770895571622892e-7
9.551948784927404e-8
7.492887402055372e-8
4.5992866259944185e-8
5.305051391862319e-8
8.322457879421206e-8
2.694560046932937e-8
9.638124262320255e-9
3.95249489578794e-9
1.8262664468607278e-9
2.9527475878415895e-8
2.4728552934341863e-8
1.6404330653252484e-8
7.9740773586506e-9
3.6613644560484814e-10
1.1232182842491035e-9
3.603896535678576e-8
5.715428899184042e-8
5.291982588424458e-8
5.4368303276431116e-8
5.9000356275642044e-8
6.602562451381892e-8
7.591043943478819e-8
8.990922584051372e-8
1.0997901990373346e-7
1.3817999135982121e-7
1.7238556909786467e-7
4.9373907311161414e-8
1.862300554600606e-8
9.77004179982754e-9
5.91782425732623e-9
3.0814075151854826e-9
4.0854085389824345e-10
1.1289055014282727e-9
9.136131355618171e-10
1.8701509263251697e-10
1.2770697825514773e-9
4.508413072901649e-9
1.4100417594867648e-8
5.72046894431206e-8
2.676452780273315e-8
2.079179947548116e-8
2.1394250700599387e-8
2.6253878317113828e-8
3.782081875973218e-8
6.529485002606286e-8
7.942936574650177e-8
1.1135273760474986e-7
6.08592033156428e-8
5.603304408072979e-8
6.587577318948814e-8
9.476563632961904e-8
1.6627393870474633e-7
2.9092010050002065e-7
3.9239084497523416e-7
2.1528566788538413e-7
5.190901485811068e-9
1.3766132011994336e-7
2.6793332274353915e-7
1.7506999279533563e-7
1.5349643495677782e-8
1.0981004766523562e-7
1.4305601235864047e-7
1.4615039664436605e-7
1.7965023908219586e-7
8.814570242501954e-8
3.592263978523337e-8
1.9057997556320943e-8
1.0528909731959047e-8
6.9704747190522e-9
4.11529783995541e-8
2.7571237317056005e-8
2.1377033939680942e-8
1.1035397688970928e-8
2.523308020816007e-9
1.2482407336516076e-8
1.9468266738464534e-8
4.4651095927401764e-8
2.1631323279267078e-7
1.5025042464271003e-7
1.4872929666334887e-7
1.7698984174446586e-7
2.432364687713712e-7
3.8318304260388467e-7
5.205593956126766e-7
4.2914405257324614e-7
3.684803994171369e-7
4.1309432091818806e-7
2.050311821845998e-7
9.070481887730939e-8
3.475504426732091e-8
7.791047896814204e-9
2.8510026237892084e-9
1.7638444153421977e-9
9.916605856734916e-10
5.305963225278898e-10
1.0214706485088307e-9
1.7309787127873414e-9
2.4711453764970235e-9
4.260430170531566e-9
8.607716084398805e-9
2.2586572997392e-8
1.0677913377735799e-7
4.402446462926879e-8
3.4783182974439884e-8
3.7897002938438786e-8
4.974186244114832e-8
7.277860786076946e-8
1.1047345744321317e-7
2.2278904266622968e-7
1.2499798264005616e-7
9.965438903596556e-8
1.0117536511453734e-7
1.2164707725366516e-7
1.76621956529634e-7
3.2847885642916933e-7
6.369356004355768e-7
3.3546261737939175e-7
1.7548106970636674e-7
2.4021160165747363e-7
2.3137880598314924e-7
1.7807619892079895e-7
1.722224863317072e-7
2.2086239062537212e-7
3.281344323377988e-7
2.9703201631554864e-7
2.755203859738148e-7
2.427107491667986e-7
1.1002760976377832e-8
5.8490623189684055e-8
2.7174445624009545e-7
1.9740137872903e-7
6.740975145381446e-8
3.4352675535147367e-9
1.8736575770319484e-8
4.0112035824425496e-9
7.420177258915141e-10
2.2097011174172013e-9
1.952679450639208e-10
5.963162968621611e-10
2.141105048010533e-10
1.523083655422218e-10
1.639490548874603e-10
3.28824412547471e-11
5.653391350227359e-11
1.1534367118679101e-10
1.8836416316437892e-10
2.9923845880346376e-10
4.693470876458716e-10
7.076861430874607e-10
2.2215855083282836e-10
4.5584936105896595e-10
9.23867192698422e-11
9.60203922602179e-10
2.263500727434427e-9
4.370236133720205e-9
7.820601173728821e-9
1.3075609951159335e-8
1.9840181294349964e-8
2.4827440454423997e-8
3.698064990909518e-10
6.159307541809522e-8
3.8364038552484444e-8
3.265396371540336e-8
8.060275638484657e-9
3.223546187713001e-8
7.813588483752026e-11
1.256527899051762e-13
9.726415533240147e-14
1.0380316319988833e-12
1.0310654798152803e-12
5.902992395424394e-13
4.711823534714868e-13
5.410439486200371e-13
6.581781572111375e-13
8.10324616608784e-13
1.0039833881155993e-12
1.2501194676298278e-12
1.5632585912773428e-12
1.962304320947635e-12
1.4831427654845114e-11
2.355259938715308e-12
5.044318219370516e-13
3.481004857877972e-13
9.361588307225e-13
1.5433698364808432e-12
2.3009306315152113e-12
3.3302390665456386e-12
4.781402738352532e-12
6.8620941327232705e-12
9.871774433898188e-12
1.4246973637622137e-11
2.061953891302426e-11
2.988025527867367e-11
4.3214597866127025e-11
6.202468601624282e-11
8.75937899191196e-11
1.2043139470499607e-10
1.596886662193256e-10
2.0350429807925466e-10
7.638792818172748e-10
1.7681104602145738e-10
1.2354457914177675e-9
3.623331688664695e-9
5.958915471197232e-9
7.242602090503991e-9
7.990834582678043e-9
8.649179627266012e-9
9.33839542425321e-9
1.0069811216587375e-8
1.0825629517061513e-8
1.3413954298303122e-8
6.468076997756935e-9
9.630617969081167e-10
4.3245692460268104e-10
1.1365673708977883e-9
2.1033874429317153e-9
4.70913850675828e-9
1.4714853770438902e-8
2.219900045778853e-9
1.3869081679790892e-9
1.827946108613601e-9
1.782458183691142e-9
1.7257246934957752e-9
1.717884204700733e-9
1.7670692914517854e-9
1.8807416764331e-9
2.0810673380713133e-9
2.4267701999260467e-9
3.02098185560606e-9
2.7178651010985115e-9
2.025669746085147e-8
1.7492634262970338e-8
1.3988395289481033e-8
1.7940313895744976e-8
3.06382604558971e-8
6.19896082683455e-8
7.930755405338713e-8
1.0160120610805897e-7
1.5638179566782026e-7
9.02707250065816e-8
2.0374059183160445e-7
1.3228677156973256e-7
2.5036839760221257e-7
2.8987371020810175e-7
3.682469607400368e-7
2.770895587742801e-7
9.551948720838109e-8
7.492887386692112e-8
4.5992866156775155e-8
5.305051372721313e-8
8.322457877092129e-8
2.6945600545533294e-8
9.638124273819259e-9
3.952494901242703e-9
1.8262664264306528e-9
2.9527475648771088e-8
2.472855295669865e-8
1.640433065711421e-8
7.974077366733432e-9
3.6613643209697643e-10
1.123218304124621e-9
3.6038965202862645e-8
5.715428884119567e-8
5.291982575149101e-8
5.436830313122656e-8
5.900035611072996e-8
6.602562431606661e-8
7.591043918244216e-8
8.990922549996924e-8
1.0997901942066619e-7
1.3817999067118557e-7
1.7238556823533398e-7
4.9373907107986956e-8
1.8623005510377564e-8
9.770041793889863e-9
5.917824253296235e-9
3.0814075095696505e-9
4.0854084342583555e-10
1.1289055044109071e-9
9.136131382542845e-10
1.870150939782013e-10
1.277069782420973e-9
4.5084130753015804e-9
1.4100417614055477e-8
5.7204689310348907e-8
2.676452771403454e-8
2.07917994337445e-8
2.1394250660780047e-8
2.6253878283296018e-8
3.7820818724360064e-8
6.52948500041546e-8
7.942936558192208e-8
1.1135273728078624e-7
6.085920315648514e-8
5.6033043953035316e-8
6.587577306632911e-8
9.476563620133681e-8
1.6627393855260645e-7
2.909200999963581e-7
3.923908439924174e-7
2.152856674300047e-7
5.190901252227952e-9
1.376613202552875e-7
2.6793332308444694e-7
1.7506999300925203e-7
1.5349643574840217e-8
1.0981004817267484e-7
1.4305601208734251e-7
1.4615039620526713e-7
1.7965023909805348e-7
8.814570247363744e-8
3.592263976682719e-8
1.9057997539292586e-8
1.0528909716153511e-8
6.970474684610335e-9
4.115297850446215e-8
2.7571237340174737e-8
2.137703394909949e-8
1.1035397681032994e-8
2.5233080206086688e-9
1.2482407305693302e-8
1.9468266693120494e-8
4.4651095800771536e-8
2.1631323242492814e-7
1.5025042440138407e-7
1.4872929638790032e-7
1.769898413623584e-7
2.4323646814038285e-7
3.831830414629101e-7
5.205593948126505e-7
4.291440523533849e-7
3.684803989830828e-7
4.130943198932885e-7
2.050311818644141e-7
9.070481891268567e-8
3.4755044187984494e-8
7.791047885418995e-9
2.8510026286396313e-9
1.763844421152117e-9
9.916605884075315e-10
5.305963264822446e-10
1.0214706523084903e-9
1.7309787107273753e-9
2.4711453773628893e-9
4.260430174941317e-9
8.6077160968599e-9
2.258657304933675e-8
1.0677913372485175e-7
4.4024464548383364e-8
3.4783182945816e-8
3.789700292739221e-8
4.9741862446955025e-8
7.27786079192764e-8
1.1047345739818946e-7
2.2278904241477471e-7
1.2499798242548633e-7
9.965438889091151e-8
1.0117536499440034e-7
1.2164707714546302e-7
1.7662195644273682e-7
3.284788563941324e-7
6.369356006793136e-7
3.354626175066497e-7
1.7548107132175979e-7
2.402116024032315e-7
2.3137880601081463e-7
1.7807619865034408e-7
1.7222248585721003e-7
2.2086238999831326e-7
3.281344325501255e-7
2.970320163673197e-7
2.7552038597440266e-7
2.427107504385965e-7
1.1002762236924035e-8
5.849062269048404e-8
2.7174444720198317e-7
1.9740138188721536e-7
6.740975530473203e-8
3.4352670851740855e-9
1.873657531597111e-8
4.011203895991663e-9
7.420177291106691e-10
2.209701056325309e-9
1.9526795109573347e-10
5.96316200467723e-10
2.1411054159115917e-10
1.5230834282091544e-10
1.639490642443387e-10
3.2882437351552134e-11
5.6533924790575455e-11
1.1534367801580059e-10
1.883641806265656e-10
2.9923846614878996e-10
4.693470786161758e-10
7.076861422226419e-10
2.2215857476142335e-10
4.5584938506093073e-10
9.238672774104647e-11
9.602039349528568e-10
2.263500682993648e-9
4.3702360669901016e-9
7.82060106873304e-9
1.307560984071262e-8
1.984018115651502e-8
2.4827440430877924e-8
3.698078014590888e-10
6.15930766798042e-8
3.836403904552906e-8
3.265396659071834e-8
8.06027574914273e-9
3.223546145534172e-8
7.813590743427791e-11
1.256528066067689e-13
9.72641508978163e-14
1.038031677789725e-12
1.0310654632882722e-12
5.902991872368512e-13
4.711824895770519e-13
5.410438542878439e-13
6.581782189741229e-13
8.103247019739536e-13
1.0039833283224227e-12
1.2501193297080145e-12
1.5632585305793285e-12
1.9623041607696434e-12
1.483142685870079e-11
2.3552600146289486e-12
5.044317407034058e-13
3.481005497882898e-13
9.361586915797743e-13
1.5433698469425545e-12
2.3009306615186265e-12
3.330239070774204e-12
4.781402582218196e-12
6.862094034309063e-12
9.871774732264097e-12
1.4246973482871429e-11
2.0619538879650317e-11
2.9880255076638636e-11
4.321459754514893e-11
6.202468564259583e-11
8.759378934796631e-11
1.204313941543951e-10
1.596886656229009e-10
2.0350429731728458e-10
7.63879279166182e-10
1.7681104921674553e-10
1.235445777833562e-9
3.6233316616060904e-9
5.958915443765257e-9
7.24260206898636e-9
7.990834564902294e-9
8.649179610055571e-9
9.338395405388403e-9
1.006981119494076e-8
1.082562949557647e-8
1.3413954275063685e-8
6.4680769375780676e-9
9.63061779374287e-10
4.3245693217900213e-10
1.1365673789602772e-9
2.103387459190431e-9
4.709138559526963e-9
1.4714853795347016e-8
2.2199000132013796e-9
1.386908160020953e-9
1.8279460972322358e-9
1.7824581742999321e-9
1.725724684711418e-9
1.717884198563217e-9
1.767069292125747e-9
1.8807416783478344e-9
2.081067352742708e-9
2.4267702323140484e-9
3.0209819354585836e-9
2.7178652473156326e-9
2.025669765278141e-8
1.7492634377388666e-8
1.398839535679649e-8
1.794031396143502e-8
3.063826054029735e-8
6.198960840849962e-8
7.930755424490497e-8
1.0160120628825146e-7
1.563817958880499e-7
9.027072512626034e-8
2.0374059122209016e-7
1.3228677161409933e-7
2.5036839746743703e-7
2.898737101566802e-7
3.682469610520088e-7
2.7708955774230244e-7
9.55194876196959e-8
7.492887396480675e-8
4.599286622206889e-8
5.30505138475211e-8
8.322457878747742e-8
2.6945600499107735e-8
9.63812426665952e-9
3.952494896978496e-9
1.8262664397587726e-9
2.9527475798580435e-8
2.4728552938343988e-8
1.6404330653406667e-8
7.974077361224943e-9
3.661364434833882e-10
1.1232182931307787e-9
3.6038965299943804e-8
5.715428893562883e-8
5.2919825835883506e-8
5.4368303222550384e-8
5.900035621647098e-8
6.602562444383085e-8
7.591043934146155e-8
8.990922571640467e-8
1.0997901972831515e-7
1.3817999110861824e-7
1.7238556878454356e-7
4.9373907235384946e-8
1.8623005532499236e-8
9.770041797690688e-9
5.9178242561775675e-9
3.08140751386213e-9
4.0854085119551776e-10
1.1289055028257792e-9
9.136131368263729e-10
1.870150924707028e-10
1.277069782436569e-9
4.508413073859024e-9
1.4100417599503681e-8
5.720468938917005e-8
2.6764527766727196e-8
2.079179946023145e-8
2.1394250685297455e-8
2.6253878304382867e-8
3.782081874554431e-8
6.529485001892445e-8
7.942936568639545e-8
1.1135273748804243e-7
6.085920325881941e-8
5.6033044034309834e-8
6.587577314461187e-8
9.476563628199676e-8
1.662739386494327e-7
2.9092010031699e-7
3.923908446201618e-7
2.1528566772159583e-7
5.1909014011672536e-9
1.376613201717891e-7
2.679333228624308e-7
1.7506999287248509e-7
1.5349643529453558e-8
1.0981004785051928e-7
1.4305601225987339e-7
1.4615039648462882e-7
1.796502390900436e-7
8.814570244618029e-8
3.59226397770512e-8
1.9057997547954183e-8
1.0528909727985006e-8
6.970474699748367e-9
4.1152978437187834e-8
2.757123732267257e-8
2.1377033943271458e-8
1.1035397684256856e-8
2.523308019768289e-9
1.2482407323091292e-8
1.946826672252575e-8
4.465109588129539e-8
2.163132326588359e-7
1.5025042455448112e-7
1.487292965637074e-7
1.7698984160733655e-7
2.432364685437999e-7
3.831830421885919e-7
5.205593953192057e-7
4.291440524933645e-7
3.684803992584774e-7
4.130943205444992e-7
2.0503118206817422e-7
9.070481889007194e-8
3.475504423878761e-8
7.79104789257443e-9
2.8510026256277794e-9
1.7638444171709484e-9
9.916605869472438e-10
5.305963250337415e-10
1.0214706501707685e-9
1.7309787121026385e-9
2.471145378050129e-9
4.2604301711523206e-9
8.607716089275551e-9
2.2586573017720113e-8
1.0677913376079698e-7
4.402446460110573e-8
3.478318296553728e-8
3.78970029335621e-8
4.974186244215132e-8
7.27786078829119e-8
1.1047345742562915e-7
2.227890425752185e-7
1.249979825599681e-7
9.965438898311895e-8
1.0117536507085514e-7
1.2164707721433985e-7
1.766219564979897e-7
3.2847885641615636e-7
6.369356005228909e-7
3.3546261744152204e-7
1.7548107031625746e-7
2.4021160193500414e-7
2.3137880598335965e-7
1.7807619882192278e-7
1.7222248615940356e-7
2.2086239039361652e-7
3.281344324159731e-7
2.9703201633431894e-7
2.755203859726096e-7
2.427107496307861e-7
1.1002761435829993e-8
5.8490623007593094e-8
2.717444529454631e-7
1.9740137988050984e-7
6.740975285820235e-8
3.4352673828757627e-9
1.8736575604726905e-8
4.011203696479174e-9
7.420177268005862e-10
2.209701094737285e-9
1.9526794729494453e-10
5.963162653623037e-10
2.141105171519656e-10
1.523083524990949e-10
1.6394905718695807e-10
3.2882446572358904e-11
5.6533929572853636e-11
1.153436843976206e-10
1.883641710782913e-10
2.992384558304223e-10
4.693470970900044e-10
7.076861386386397e-10
2.2215854965787656e-10
4.5584936797830825e-10
9.23867239967264e-11
9.602039223352706e-10
2.2635007038908468e-9
4.3702361171698455e-9
7.820601141611021e-9
1.3075609912998699e-8
1.9840181232823942e-8
2.482744045225268e-8
3.6980697866682466e-10
6.159307587474288e-8
3.836403873113482e-8
3.2653964765178414e-8
8.060275678217938e-9
3.223546172110528e-8
7.813589304370691e-11
1.2565279507442428e-13
9.726415379000118e-14
1.0380316370655326e-12
1.031065558571584e-12
5.90299164837506e-13
4.711823645814976e-13
5.410439594022025e-13
6.58178263741388e-13
8.103247093130525e-13
1.0039833024857533e-12
1.2501195644340808e-12
1.5632587056566575e-12
1.9623043133466273e-12
1.4831427371842965e-11
2.355260083603903e-12
5.044317164150562e-13
3.4810044550987194e-13
9.361587963536819e-13
1.5433697843698316e-12
2.300930737785383e-12
3.330238915486769e-12
4.781402638900193e-12
6.862094258875775e-12
9.871774385040997e-12
1.4246973559291874e-11
2.0619539059858115e-11
2.9880255277653005e-11
4.321459752352821e-11
6.202468575472964e-11
8.759378958383903e-11
1.204313944697305e-10
1.5968866601125114e-10
2.0350429792764145e-10
7.638792808749454e-10
1.7681104624597022e-10
1.2354457859064603e-9
3.6233316792754876e-9
5.9589154602758705e-9
7.2426020817752826e-9
7.99083457387146e-9
8.649179620091595e-9
9.338395417623865e-9
1.006981120785517e-8
1.0825629511544584e-8
1.3413954289173919e-8
6.46807697724986e-9
9.630617912291694e-10
4.324569271989302e-10
1.136567373941807e-9
2.103387447673446e-9
4.709138523733966e-9
1.471485377043141e-8
2.219900039539232e-9
1.3869081625889696e-9
1.8279461014563512e-9
1.7824581782998188e-9
1.7257246867901779e-9
1.7178842022743606e-9
1.7670692924826458e-9
1.8807416745179448e-9
2.081067343901785e-9
2.42677021074373e-9
3.020981884489588e-9
2.7178651523916897e-9
2.02566975279574e-8
1.7492634304334907e-8
1.3988395314410477e-8
1.7940313920440863e-8
3.063826048636659e-8
6.198960831986424e-8
7.930755412338097e-8
1.016012061733227e-7
1.5638179575062914e-7
9.027072505214541e-8
2.037405916112626e-7
1.3228677158637281e-7
2.5036839755087994e-7
2.898737101935946e-7
3.682469608542974e-7
2.7708955839454915e-7
9.55194873522359e-8
7.492887390278804e-8
4.5992866180922694e-8
5.30505137715765e-8
8.322457877334279e-8
2.694560053038178e-8
9.638124272316895e-9
3.952494897689442e-9
1.8262664304066233e-9
2.95274757016615e-8
2.472855295063148e-8
1.6404330653599486e-8
7.97407736842493e-9
3.6613643802304614e-10
1.1232182996647959e-9
3.6038965237105745e-8
5.715428887385538e-8
5.2919825780550225e-8
5.4368303165202184e-8
5.900035614908987e-8
6.602562436226192e-8
7.5910439240708e-8
8.990922557925159e-8
1.0997901953171882e-7
1.3817999083072756e-7
1.723855684342889e-7
4.937390715583652e-8
1.862300551884893e-8
9.770041795062758e-9
5.917824254790034e-9
3.08140751185787e-9
4.0854084616330283e-10
1.128905503959114e-9
9.136131376556984e-10
1.8701509298497915e-10
1.2770697827011712e-9
4.508413074433858e-9
1.4100417608130477e-8
5.720468933687575e-8
2.6764527733877713e-8
2.0791799439804484e-8
2.1394250669684874e-8
2.625387829183069e-8
3.7820818732023e-8
6.529485000973113e-8
7.942936561871087e-8
1.113527373548509e-7
6.085920319468408e-8
5.6033043982363666e-8
6.587577309608387e-8
9.47656362307958e-8
1.6627393858791637e-7
2.909201001137096e-7
3.923908442221234e-7
2.1528566752941467e-7
5.190901313791785e-9
1.3766132022669487e-7
2.6793332300191644e-7
1.7506999295754967e-7
1.5349643555581047e-8
1.0981004805756669e-7
1.4305601215020432e-7
1.4615039630721448e-7
1.796502390942972e-7
8.814570246534196e-8
3.592263977101167e-8
1.9057997542192e-8
1.0528909721131059e-8
6.970474689074924e-9
4.1152978471438975e-8
2.757123733779294e-8
2.137703394338739e-8
1.1035397685304994e-8
2.5233080212689847e-9
1.2482407312356677e-8
1.9468266705189873e-8
4.465109583111227e-8
2.1631323250804497e-7
1.5025042445775332e-7
1.4872929645093747e-7
1.7698984145350915e-7
2.432364682881495e-7
3.831830417284503e-7
5.205593949996958e-7
4.2914405240462946e-7
3.684803990835457e-7
4.1309432013071783e-7
2.050311819387312e-7
9.070481890428642e-8
3.475504420654005e-8
7.791047888382264e-9
2.851002627338013e-9
1.7638444194924966e-9
9.91660588224964e-10
5.305963259027511e-10
1.0214706496428044e-9
1.7309787114014733e-9
2.4711453781069345e-9
4.260430172946454e-9
8.607716093853046e-9
2.2586573038610447e-8
1.0677913374083552e-7
4.402446456507524e-8
3.478318295488378e-8
3.7897002929801016e-8
4.974186244654237e-8
7.277860790483815e-8
1.1047345740664326e-7
2.2278904247222359e-7
1.2499798247407193e-7
9.965438892402937e-8
1.0117536502138593e-7
1.2164707717132276e-7
1.7662195646295182e-7
3.284788564029106e-7
6.369356006376158e-7
3.354626174809355e-7
1.7548107096170797e-7
2.4021160223480483e-7
2.3137880599906033e-7
1.7807619871045827e-7
1.722224859691677e-7
2.2086239014299165e-7
3.28134432500211e-7
2.970320163555358e-7
2.755203859745303e-7
2.427107501437667e-7
1.100276194449075e-8
5.8490622806257935e-8
2.7174444929663164e-7
1.9740138115800938e-7
6.740975441330476e-8
3.435267193722674e-9
1.8736575421309775e-8
4.011203823251754e-9
7.420177284670393e-10
2.2097010695535958e-9
1.9526794972875722e-10
5.963162200611745e-10
2.1411052619908578e-10
1.5230835767598716e-10
1.6394906029290425e-10
3.2882450053974795e-11
5.6533921202365135e-11
1.1534368296427028e-10
1.8836417360874554e-10
2.9923845636627e-10
4.693470840862746e-10
7.076861384529443e-10
2.2215855747365145e-10
4.55849371531222e-10
9.238668980953419e-11
9.602039256283955e-10
2.2635007147452105e-9
4.3702361175778366e-9
7.820601106618454e-9
1.3075609863106822e-8
1.984018120270439e-8
2.4827440425036798e-8
3.6980749019537166e-10
6.159307638033565e-8
3.836403893238141e-8
3.265396592513429e-8
8.060275724450821e-9
3.223546155003873e-8
7.813590212129742e-11
1.2565280291844095e-13
9.726415199591069e-14
1.0380316690575372e-12
1.0310654868743534e-12
5.902991726633033e-13
4.711823575940816e-13
5.410440240833725e-13
6.581781819666051e-13
8.103245539678882e-13
1.003983214351031e-12
1.250119466671052e-12
1.5632585023680082e-12
1.9623043516549064e-12
1.48314270882969e-11
2.3552599067741295e-12
5.044318028515724e-13
3.481003810380435e-13
9.361588053743512e-13
1.5433698902017723e-12
2.300930748639491e-12
3.3302390472318696e-12
4.7814028410977544e-12
6.862094296080586e-12
9.871774520696867e-12
1.4246973287749185e-11
2.0619538489993616e-11
2.988025517350532e-11
4.321459780242616e-11
6.202468582091978e-11
8.75937894779881e-11
1.2043139429225109e-10
1.5968866576848374e-10
2.0350429770070078e-10
7.638792798934594e-10
1.7681104851987665e-10
1.235445780735439e-9
3.623331668964753e-9
5.9589154490768955e-9
7.242602075028306e-9
7.990834568031321e-9
8.64917961370794e-9
9.338395411267035e-9
1.0069811198469204e-8
1.082562950138413e-8
1.3413954280640857e-8
6.468076950486899e-9
9.63061782700593e-10
4.324569306616948e-10
1.1365673769229808e-9
2.1033874557156225e-9
4.709138546241626e-9
1.4714853784652217e-8
2.2199000282443977e-9
1.386908160312786e-9
1.8279460987918827e-9
1.7824581755555828e-9
1.725724684358401e-9
1.7178842007665344e-9
1.7670692915036168e-9
1.880741679310922e-9
2.0810673489608466e-9
2.426770225305484e-9
3.020981916997601e-9
2.7178652126773556e-9
2.0256697608519213e-8
1.7492634351578534e-8
1.3988395342217773e-8
1.794031394695097e-8
3.063826052043112e-8
6.198960837524991e-8
7.930755420080729e-8
1.0160120624640386e-7
1.563817958381704e-7
9.027072510313396e-8
2.037405913695192e-7
1.322867716038608e-7
2.5036839749466416e-7
2.898737101770528e-7
3.682469609801229e-7
2.7708955798554394e-7
9.551948752379067e-8
7.492887394289522e-8
4.599286620652506e-8
5.305051382066234e-8
8.32245787843817e-8
2.6945600510857194e-8
9.638124267876029e-9
3.952494898011984e-9
1.8262664364975827e-9
2.9527475765652453e-8
2.4728552941709633e-8
1.6404330654249236e-8
7.974077362443941e-9
3.661364409497704e-10
1.1232182953229507e-9
3.6038965277482655e-8
5.715428891389356e-8
5.291982581460197e-8
5.4368303202594056e-8
5.900035619129571e-8
6.602562441307028e-8
7.591043930533861e-8
8.990922566622525e-8
1.0997901965621086e-7
1.3817999100683752e-7
1.7238556865558702e-7
4.937390720711706e-8
1.8623005528037456e-8
9.770041796835128e-9
5.917824255623148e-9
3.0814075115886867e-9
4.085408480597147e-10
1.1289055026249443e-9
9.136131366448947e-10
1.8701509248425518e-10
1.2770697825602734e-9
4.5084130746760615e-9
1.4100417603388466e-8
5.720468937865538e-8
2.676452775535932e-8
2.0791799452680672e-8
2.139425067801607e-8
2.6253878298437195e-8
3.782081874283925e-8
6.529485001442442e-8
7.942936566268065e-8
1.11352737438358e-7
6.085920323380262e-8
5.6033044013801115e-8
6.58757731268111e-8
9.476563626404401e-8
1.6627393862691506e-7
2.9092010024269665e-7
3.92390844472503e-7
2.1528566765103211e-7
5.190901372642185e-9
1.3766132019257773e-7
2.6793332291982513e-7
1.7506999290013984e-7
1.5349643535021685e-8
1.0981004792559107e-7
1.430560122197724e-7
1.461503964194154e-7
1.796502390932775e-7
8.814570245694882e-8
3.592263977660372e-8
1.9057997547010714e-8
1.0528909725898827e-8
6.9704747018385815e-9
4.115297845573222e-8
2.7571237324329318e-8
2.137703394870851e-8
1.1035397687638162e-8
2.5233080219455196e-9
1.2482407322318257e-8
1.9468266719000408e-8
4.465109586264837e-8
2.1631323260061696e-7
1.502504245184795e-7
1.4872929652315812e-7
1.7698984155012466e-7
2.43236468449959e-7
3.831830420210892e-7
5.20559395202853e-7
4.2914405246062903e-7
3.6848039919450734e-7
4.1309432039376217e-7
2.0503118202144659e-7
9.070481889521015e-8
3.4755044227128335e-8
7.791047890922739e-9
2.851002626954966e-9
1.7638444178227266e-9
9.91660586940908e-10
5.305963249270643e-10
1.0214706508593315e-9
1.7309787115691548e-9
2.471145378287642e-9
4.260430172120325e-9
8.60771609136878e-9
2.2586573024242383e-8
1.0677913375176523e-7
4.402446458596409e-8
3.478318296058391e-8
3.789700293287133e-8
4.974186244365845e-8
7.277860788992827e-8
1.1047345742011972e-7
2.2278904253693328e-7
1.2499798252944147e-7
9.965438896141911e-8
1.0117536505247305e-7
1.2164707719795805e-7
1.766219564850872e-7
3.2847885641125866e-7
6.369356005492111e-7
3.3546261744601614e-7
1.7548107054069506e-7
2.4021160205688207e-7
2.313788059915757e-7
1.780761987796761e-7
1.722224860895561e-7
2.2086239030251035e-7
3.2813443244348935e-7
2.9703201634228873e-7
2.7552038597272267e-7
2.42710749816232e-7
1.1002761621280102e-8
5.849062293420604e-8
2.7174445161484176e-7
1.974013803466393e-7
6.740975342373191e-8
3.4352673138205335e-9
1.8736575537799864e-8
4.01120374265526e-9
7.420177276828052e-10
2.2097010858054006e-9
1.9526794813413733e-10
5.963162517719543e-10
2.1411052276741046e-10
1.5230837063507352e-10
1.639490587673416e-10
3.2882450036756655e-11
5.653392183880995e-11
1.1534368048660338e-10
1.8836418251151255e-10
2.9923847809472216e-10
4.69347074448268e-10
7.076861325328359e-10
2.2215856299167426e-10
4.558493624330127e-10
9.238672850192436e-11
9.602039208771106e-10
2.2635007063694277e-9
4.370236105454161e-9
7.820601098192497e-9
1.3075609878258721e-8
1.9840181222109468e-8
2.4827440420088875e-8
3.6980713375170266e-10
6.159307609206032e-8
3.8364038804462604e-8
3.2653965186649104e-8
8.06027569580215e-9
3.2235461653660304e-8
7.813589640548108e-11
1.2565279852598192e-13
9.726415319884194e-14
1.0380316573512168e-12
1.031065486837901e-12
5.902991262771558e-13
4.711824214168216e-13
5.410438953501713e-13
6.581781450997712e-13
8.103246293090066e-13
1.003983225864385e-12
1.2501194735426875e-12
1.5632586532739907e-12
1.9623040138840764e-12
1.4831427424992482e-11
2.3552599113670143e-12
5.044316837322772e-13
3.4810056288292436e-13
9.36158752410909e-13
1.5433697988060967e-12
2.3009307498659596e-12
3.330239127349943e-12
4.781402868709304e-12
6.862094248555201e-12
9.871774363838519e-12
1.4246973620650535e-11
2.061953872831522e-11
2.988025525716057e-11
4.3214597673158564e-11
6.202468586438949e-11
8.759378973907768e-11
1.2043139447338911e-10
1.596886659303094e-10
2.0350429760504448e-10
7.638792804400873e-10
1.7681104811964934e-10
1.2354457840960697e-9
3.6233316749662348e-9
5.958915456632117e-9
7.242602080110419e-9
7.990834573455619e-9
8.649179618943518e-9
9.338395415359979e-9
1.0069811203962198e-8
1.0825629507015851e-8
1.3413954284985812e-8
6.468076968205643e-9
9.630617881489924e-10
4.324569280835462e-10
1.136567374807254e-9
2.1033874511310335e-9
4.709138534437763e-9
1.4714853782865583e-8
2.219900031641001e-9
1.3869081668064445e-9
1.8279461010354391e-9
1.782458178678664e-9
1.7257246878928748e-9
1.7178842012739135e-9
1.767069289745672e-9
1.880741677804417e-9
2.081067345074792e-9
2.426770217397303e-9
3.0209818967790565e-9
2.7178651754704035e-9
2.0256697561219146e-8
1.749263432185025e-8
1.3988395325124999e-8
1.7940313927642205e-8
3.0638260497461904e-8
6.198960834058597e-8
7.930755415139326e-8
1.0160120620043565e-7
1.5638179578254317e-7
9.027072507059535e-8
2.0374059152483696e-7
1.322867715910434e-7
2.5036839753338956e-7
2.8987371018423983e-7
3.6824696090048784e-7
2.770895582441501e-7
9.551948741992412e-8
7.492887391674099e-8
4.599286619002245e-8
5.3050513789565074e-8
8.322457877983265e-8
2.6945600520981968e-8
9.638124270137566e-9
3.952494897357591e-9
1.8262664336876127e-9
2.9527475717004793e-8
2.4728552943449433e-8
1.6404330655387695e-8
7.974077367266591e-9
3.661364373508497e-10
1.123218298620632e-9
3.603896525117926e-8
5.7154288887294226e-8
5.291982579295703e-8
5.436830317851198e-8
5.900035616329953e-8
6.602562438104005e-8
7.591043926338839e-8
8.990922561081486e-8
1.0997901957802358e-7
1.3817999089475547e-7
1.7238556851389948e-7
4.937390717504413e-8
1.862300552146266e-8
9.770041795724164e-9
5.917824254960273e-9
3.0814075121216896e-9
4.085408472826526e-10
1.1289055039052663e-9
9.13613136784337e-10
1.8701509307018446e-10
1.277069782299354e-9
4.508413073893337e-9
1.4100417607038427e-8
5.7204689355233335e-8
2.6764527748051483e-8
2.0791799443917623e-8
2.1394250674816978e-8
2.6253878293088645e-8
3.782081873592156e-8
6.529485001302991e-8
7.94293656348486e-8
1.1135273738351664e-7
6.085920320961682e-8
5.603304399466372e-8
6.587577310702409e-8
9.476563624314366e-8
1.662739386023093e-7
2.909201001603916e-7
3.923908443105206e-7
2.1528566757566606e-7
5.190901332933341e-9
1.3766132020747725e-7
2.6793332297982804e-7
1.7506999294050485e-7
1.5349643549390606e-8
1.0981004800943696e-7
1.430560121755752e-7
1.4615039634746962e-7
1.796502390928243e-7
8.814570245818317e-8
3.592263977328368e-8
1.9057997544805186e-8
1.0528909724556655e-8
6.970474699950101e-9
4.115297846281867e-8
2.7571237333024233e-8
2.1377033948551137e-8
1.1035397683576912e-8
2.5233080206653224e-9
1.2482407318608437e-8
1.946826670856715e-8
4.465109584254607e-8
2.1631323254345314e-7
1.5025042448138835e-7
1.4872929647689815e-7
1.769898414875162e-7
2.43236468348241e-7
3.8318304183369794e-7
5.205593950728025e-7
4.291440524255148e-7
3.684803991242697e-7
4.13094320226685e-7
2.0503118196829829e-7
9.070481890130397e-8
3.4755044213995314e-8
7.79104788918721e-9
2.8510026273377698e-9
1.7638444189632906e-9
9.916605875672116e-10
5.305963262419644e-10
1.0214706505823988e-9
1.7309787105673057e-9
2.4711453766242017e-9
4.260430173115604e-9
8.607716092759363e-9
2.2586573033900285e-8
1.0677913374315784e-7
4.4024464574998886e-8
3.478318295800103e-8
3.789700293098482e-8
4.974186244481127e-8
7.277860790017292e-8
1.1047345741267054e-7
2.227890424939938e-7
1.2499798249541436e-7
9.965438893831481e-8
1.0117536503241946e-7
1.2164707718074939e-7
1.7662195647129798e-7
3.2847885640749354e-7
6.369356006001153e-7
3.3546261747333655e-7
1.7548107080090938e-7
2.402116021685824e-7
2.3137880600177674e-7
1.7807619873581084e-7
1.7222248601364536e-7
2.2086239020386963e-7
3.281344324797716e-7
2.970320163502392e-7
2.7552038597255845e-7
2.427107500237693e-7
1.1002761826407214e-8
5.849062285276764e-8
2.7174445014196444e-7
1.9740138086050774e-7
6.740975405221111e-8
3.435267237551131e-9
1.8736575463419628e-8
4.01120379379751e-9
7.420177279098935e-10
2.2097010756158482e-9
1.9526794912763166e-10
5.963162323068423e-10
2.1411053276316502e-10
1.523083571071099e-10
1.639490592550577e-10
3.288245056462397e-11
5.653392806960626e-11
1.1534367459653154e-10
1.8836417291011538e-10
2.992384711747764e-10
4.693470817396333e-10
7.076861299988284e-10
2.2215856404494402e-10
4.5584936910668533e-10
9.238672051970428e-11
9.60203883489586e-10
2.263500699453462e-9
4.370236095353056e-9
7.820601129778078e-9
1.3075609851724539e-8
1.9840181207699198e-8
2.4827440441750412e-8
3.6980736161975774e-10
6.159307625321882e-8
3.836403888650798e-8
3.265396565559095e-8
8.060275713308374e-9
3.223546158500407e-8
7.81359000392447e-11
1.2565280086044782e-13
9.726415219631545e-14
1.0380316659954762e-12
1.0310654753400225e-12
5.902992290646075e-13
4.711824461585051e-13
5.410440152517596e-13
6.581781573284245e-13
8.103247699855893e-13
1.0039834243769513e-12
1.250119509340582e-12
1.5632585335255487e-12
1.96230424757509e-12
1.483142687461883e-11
2.3552598866136656e-12
5.044316072868115e-13
3.481004015191631e-13
9.36158761644393e-13
1.5433699154844962e-12
2.3009307983382984e-12
3.330239052513263e-12
4.781402930387653e-12
6.862094390938444e-12
9.871774427563218e-12
1.4246973331779164e-11
2.0619538817172464e-11
2.9880255446669953e-11
4.3214597401451854e-11
6.202468581304e-11
8.759378952958192e-11
1.204313943631455e-10
1.596886658014171e-10
2.0350429751709282e-10
7.638792800930316e-10
1.768110479822124e-10
1.235445781673424e-9
3.623331671153918e-9
5.95891545151303e-9
7.24260207651304e-9
7.99083457121478e-9
8.649179615878393e-9
9.33839541186868e-9
1.0069811201506284e-8
1.082562950281384e-8
1.341395428375925e-8
6.46807695928234e-9
9.630617859414694e-10
4.3245692998613754e-10
1.136567376527663e-9
2.103387453549431e-9
4.709138544025878e-9
1.4714853784619613e-8
2.2199000261226067e-9
1.3869081638258888e-9
1.8279461004642676e-9
1.7824581767591903e-9
1.7257246879834982e-9
1.7178842007120606e-9
1.767069291100776e-9
1.8807416773430164e-9
2.0810673481640707e-9
2.4267702206478946e-9
3.020981909794761e-9
2.7178651992072106e-9
2.0256697592493253e-8
1.7492634341177988e-8
1.3988395335924662e-8
1.7940313941551227e-8
3.063826051215386e-8
6.198960836282751e-8
7.930755418264707e-8
1.016012062299435e-7
1.5638179581949064e-7
9.027072508725228e-8
2.037405914266627e-7
1.322867715987908e-7
2.5036839751449834e-7
2.8987371017606956e-7
3.682469609494344e-7
2.770895580733852e-7
9.551948748582693e-8
7.492887393317982e-8
4.599286620049503e-8
5.3050513810087266e-8
8.322457878256724e-8
2.6945600514805635e-8
9.63812427085062e-9
3.952494897322295e-9
1.8262664367799207e-9
2.9527475750910937e-8
2.4728552941234167e-8
1.640433065280446e-8
7.974077364157644e-9
3.661364399511741e-10
1.1232182962061748e-9
3.603896526862145e-8
5.7154288902277934e-8
5.291982580875297e-8
5.4368303192412085e-8
5.900035618096869e-8
6.602562440172262e-8
7.591043929073571e-8
8.990922564626263e-8
1.0997901962741248e-7
1.3817999096518798e-7
1.7238556860541144e-7
4.9373907196277654e-8
1.8623005525047053e-8
9.770041796188895e-9
5.9178242547955505e-9
3.0814075122063768e-9
4.0854084788655263e-10
1.128905503158855e-9
9.136131373171691e-10
1.8701509277791642e-10
1.2770697825016846e-9
4.508413073817387e-9
1.4100417606702472e-8
5.720468937439007e-8
2.6764527753557508e-8
2.079179944644937e-8
2.1394250676194644e-8
2.62538782997287e-8
3.7820818740613375e-8
6.529485001330153e-8
7.942936564882532e-8
1.1135273741898915e-7
6.085920322427698e-8
5.6033044007248845e-8
6.587577312011628e-8
9.476563625615225e-8
1.6627393861745034e-7
2.9092010021269337e-7
3.923908444162143e-7
2.1528566762530902e-7
5.190901358527866e-9
1.3766132019636214e-7
2.67933322939127e-7
1.7506999291667977e-7
1.5349643541376434e-8
1.0981004795510092e-7
1.4305601220364803e-7
1.4615039639303602e-7
1.796502390924681e-7
8.814570245526065e-8
3.592263977598162e-8
1.9057997546423264e-8
1.052890972142966e-8
6.970474702736518e-9
4.115297846005445e-8
2.757123732178529e-8
2.1377033944816278e-8
1.1035397686878843e-8
2.523308019867336e-9
1.2482407316553942e-8
1.9468266711471662e-8
4.465109585605912e-8
2.163132325831149e-7
1.502504245044647e-7
1.4872929650571186e-7
1.7698984152892515e-7
2.432364684128358e-7
3.8318304195256207e-7
5.205593951553199e-7
4.29144052447688e-7
3.684803991689783e-7
4.130943203327679e-7
2.0503118200218725e-7
9.070481889749808e-8
3.475504422195054e-8
7.79104789020464e-9
2.8510026269044285e-9
1.76384441848178e-9
9.916605870791866e-10
5.305963261550438e-10
1.0214706494762392e-9
1.7309787119453154e-9
2.4711453783767104e-9
4.260430172644871e-9
8.607716091130206e-9
2.2586573026950923e-8
1.0677913374090344e-7
4.402446458142441e-8
3.4783182959081066e-8
3.7897002931498834e-8
4.9741862445388345e-8
7.277860789413385e-8
1.1047345741905848e-7
2.2278904252262295e-7
1.249979825165763e-7
9.965438895241419e-8
1.0117536504582684e-7
1.2164707719230225e-7
1.7662195648041337e-7
3.2847885640899533e-7
6.369356005795343e-7
3.3546261745985946e-7
1.7548107063059443e-7
2.402116020876864e-7
2.3137880599683856e-7
1.780761987667087e-7
1.7222248606177783e-7
2.208623902626389e-7
3.2813443246237014e-7
2.970320163453219e-7
2.755203859733057e-7
2.4271074989333505e-7
1.1002761696443376e-8
5.849062290443531e-8
2.717444510772955e-7
1.9740138053388279e-7
6.740975365238288e-8
3.435267286079563e-9
1.873657551108631e-8
4.0112037613679935e-9
7.420177279461073e-10
2.209701082271504e-9
1.9526794856105957e-10
5.963162453713202e-10
2.141105245464538e-10
1.523083502128488e-10
1.6394905976028266e-10
3.288244809702459e-11
5.65339286453896e-11
1.1534367902231257e-10
1.8836416389429284e-10
2.9923847585286465e-10
4.693470821729039e-10
7.076861445443976e-10
2.2215856965906621e-10
4.5584935288799583e-10
9.238673360250756e-11
9.602039184915528e-10
2.263500720242642e-9
4.370236142949364e-9
7.8206011378705e-9
1.3075609915249426e-8
1.984018121692959e-8
2.4827440441594634e-8
3.698072504728795e-10
6.159307613029427e-8
3.836403883600865e-8
3.265396535924633e-8
8.06027570128492e-9
3.223546163131192e-8
7.813589771894182e-11
1.2565279880542798e-13
9.72641521508213e-14
1.0380316475296787e-12
1.0310655225288567e-12
5.902992369522938e-13
4.711823379597044e-13
5.410439786364155e-13
6.581782399228587e-13
8.103247694960559e-13
1.0039834466747478e-12
1.250119633789256e-12
1.563258676251722e-12
1.962304297806478e-12
1.4831426608164423e-11
2.3552599434987305e-12
5.044316741782594e-13
3.4810052766387155e-13
9.361587656286457e-13
1.543369734247099e-12
2.3009306463411785e-12
3.3302390904207776e-12
4.78140271597186e-12
6.862094388562145e-12
9.87177440260804e-12
1.4246973640508744e-11
2.0619538714657073e-11
2.9880255315246186e-11
4.32145976761879e-11
6.202468594137926e-11
8.759378971329737e-11
1.2043139437188927e-10
1.5968866589639636e-10
2.035042978753514e-10
7.638792803244332e-10
1.7681104842019143e-10
1.2354457838385396e-9
3.6233316741265985e-9
5.958915454723578e-9
7.242602077007052e-9
7.990834571815413e-9
8.6491796176603e-9
9.338395415296849e-9
1.0069811204515076e-8
1.0825629504706886e-8
1.3413954282251499e-8
6.468076963020978e-9
9.63061785737994e-10
4.324569284167463e-10
1.1365673756539642e-9
2.103387451391539e-9
4.709138538692662e-9
1.4714853782320447e-8
2.219900031272851e-9
1.3869081645040344e-9
1.8279461033297511e-9
1.7824581773834253e-9
1.7257246892859948e-9
1.7178842021183663e-9
1.7670692912672936e-9
1.880741678953292e-9
2.081067345566818e-9
2.4267702181938623e-9
3.020981901067792e-9
2.7178651831803096e-9
2.025669756830523e-8
1.7492634329120213e-8
1.398839532768127e-8
1.7940313933759504e-8
3.0638260502676755e-8
6.198960834814422e-8
7.930755416221488e-8
1.0160120621127701e-7
1.5638179579557707e-7
9.027072507441167e-8
2.0374059148591643e-7
1.3228677159671043e-7
2.5036839752167186e-7
2.898737101778844e-7
3.682469609199573e-7
2.7708955818698764e-7
9.551948744181349e-8
7.492887392342879e-8
4.599286619416544e-8
5.305051379694345e-8
8.32245787847171e-8
2.694560052092045e-8
9.638124270674708e-9
3.9524948983897e-9
1.8262664349922242e-9
2.9527475726866173e-8
2.4728552945081337e-8
1.6404330653768323e-8
7.974077364534276e-9
3.6613644212169144e-10
1.1232182965017056e-9
3.603896525828374e-8
5.7154288893175506e-8
5.291982580034312e-8
5.436830318287935e-8
5.9000356170229766e-8
6.602562438783518e-8
7.591043927420415e-8
8.990922562348429e-8
1.0997901959674064e-7
1.3817999092028385e-7
1.72385568547371e-7
4.9373907181745937e-8
1.8623005523118842e-8
9.770041796150681e-9
5.917824254863711e-9
3.081407512843373e-9
4.0854084814226027e-10
1.1289055031387656e-9
9.136131368076477e-10
1.8701509294059346e-10
1.2770697824593302e-9
4.508413073840762e-9
1.4100417606858263e-8
5.7204689363269136e-8
2.6764527745297438e-8
2.079179944589904e-8
2.1394250674423997e-8
2.6253878296050772e-8
3.7820818737233125e-8
6.529485001245923e-8
7.942936564145403e-8
1.1135273739958242e-7
6.085920321461074e-8
5.603304400022937e-8
6.587577311184948e-8
9.476563624790971e-8
1.662739386079614e-7
2.909201001797228e-7
3.9239084434929815e-7
2.1528566759660463e-7
5.190901344653696e-9
1.3766132020688235e-7
2.679333229556555e-7
1.7506999292936393e-7
1.534964354634413e-8
1.0981004799086178e-7
1.4305601218586933e-7
1.4615039636267378e-7
1.796502390949458e-7
8.814570245686593e-8
3.592263977267868e-8
1.9057997545148072e-8
1.0528909724045317e-8
6.970474702088183e-9
4.115297846069288e-8
2.757123733220389e-8
2.1377033942802513e-8
1.1035397681691681e-8
2.5233080207893825e-9
1.2482407313441881e-8
1.946826670831389e-8
4.4651095847174125e-8
2.1631323255538548e-7
1.5025042448924368e-7
1.4872929648856712e-7
1.7698984150148618e-7
2.4323646837034006e-7
3.831830418775086e-7
5.205593951045783e-7
4.2914405243321704e-7
3.6848039914068343e-7
4.130943202652892e-7
2.0503118198019592e-7
9.070481889967677e-8
3.4755044217211604e-8
7.791047889652332e-9
2.8510026262266937e-9
1.7638444183486346e-9
9.916605874124393e-10
5.30596325908219e-10
1.0214706509004353e-9
1.7309787107785244e-9
2.4711453773686646e-9
4.260430173345493e-9
8.607716092052443e-9
2.2586573031755082e-8
1.0677913374248043e-7
4.4024464574497105e-8
3.478318295612626e-8
3.789700293073999e-8
4.974186244440756e-8
7.277860789631364e-8
1.1047345741401643e-7
2.22789042506631e-7
1.249979825029305e-7
9.965438894427104e-8
1.0117536503800988e-7
1.2164707718474172e-7
1.7662195647378963e-7
3.2847885640842327e-7
6.369356005959904e-7
3.3546261745922074e-7
1.7548107073902176e-7
2.4021160214175276e-7
2.3137880601338016e-7
1.7807619874979578e-7
1.7222248603237668e-7
2.2086239022879577e-7
3.281344324761232e-7
2.970320163484816e-7
2.755203859738017e-7
2.427107499753677e-7
1.1002761779479917e-8
5.849062287157602e-8
2.717444504826829e-7
1.9740138074056565e-7
6.740975390714448e-8
3.4352672551219013e-9
1.8736575480910918e-8
4.011203782096116e-9
7.420177281052654e-10
2.2097010783816304e-9
1.9526794890565202e-10
5.963162410092675e-10
2.1411053012058896e-10
1.52308361858114e-10
1.6394905908147935e-10
3.28824372279792e-11
5.6533924912631764e-11
1.1534366858738299e-10
1.8836417618236847e-10
2.992384674603196e-10
4.693470937159327e-10
7.076861362378138e-10
2.2215856395325722e-10
4.5584936791883826e-10
9.23866847832972e-11
9.602039245171235e-10
2.263500721601056e-9
4.370236128639292e-9
7.820601142084795e-9
1.307560986858502e-8
1.9840181194649044e-8
2.482744044158293e-8
3.698073323994797e-10
6.159307621617697e-8
3.8364038863130766e-8
3.2653965546491114e-8
8.060275708536434e-9
3.2235461613361235e-8
7.813589923140706e-11
1.2565280307409485e-13
9.72641518136999e-14
1.0380316692814332e-12
1.031065476445571e-12
5.902991665081023e-13
4.711824129796812e-13
5.410438614980842e-13
6.581780895632701e-13
8.103246275044229e-13
1.003983255017895e-12
1.250119373245935e-12
1.5632586239464346e-12
1.9623040748925454e-12
1.4831426504148503e-11
2.3552601161391107e-12
5.044317868993662e-13
3.481003963948568e-13
9.361586284295828e-13
1.5433696869530595e-12
2.3009307626716965e-12
3.3302391311214977e-12
4.781402815097258e-12
6.862094339771518e-12
9.871774633857615e-12
1.4246973572508328e-11
2.0619538618144275e-11
2.988025515423005e-11
4.3214597459406745e-11
6.202468568333164e-11
8.75937896284456e-11
1.2043139442448542e-10
1.5968866585139996e-10
2.035042977230529e-10
7.638792800853169e-10
1.768110484681054e-10
1.235445783495036e-9
3.623331669992237e-9
5.958915453638208e-9
7.2426020789162875e-9
7.990834570362174e-9
8.649179616044188e-9
9.338395414642623e-9
1.00698112008972e-8
1.0825629502418785e-8
1.3413954282636801e-8
6.468076962716301e-9
9.630617859261403e-10
4.324569291795015e-10
1.1365673759773938e-9
2.1033874534801e-9
4.709138539409626e-9
1.4714853776498122e-8
2.2199000307759774e-9
1.386908165039827e-9
1.8279461016296563e-9
1.782458174896663e-9
1.7257246872457188e-9
1.7178842025225602e-9
1.7670692900441666e-9
1.8807416779201816e-9
2.0810673462418047e-9
2.4267702202172714e-9
3.020981906784769e-9
2.717865193154042e-9
2.025669758322815e-8
1.749263433526274e-8
1.3988395332888775e-8
1.794031393766656e-8
3.0638260509933795e-8
6.198960835754682e-8
7.930755417544523e-8
1.0160120622271238e-7
1.563817958105452e-7
9.027072508452548e-8
2.0374059144787523e-7
1.3228677159933954e-7
2.503683975179009e-7
2.898737101792136e-7
3.682469609386085e-7
2.7708955811811217e-7
9.551948746099353e-8
7.49288739292978e-8
4.5992866197856796e-8
5.305051380441556e-8
8.322457878000896e-8
2.6945600517091175e-8
9.63812426832406e-9
3.952494898478339e-9
1.8262664369166053e-9
2.9527475738231227e-8
2.4728552945356944e-8
1.6404330655378963e-8
7.974077365442059e-9
3.661364418761827e-10
1.123218297272626e-9
3.6038965264940406e-8
5.7154288902110294e-8
5.291982580373154e-8
5.436830319069394e-8
5.900035617699612e-8
6.602562439642797e-8
7.591043928293848e-8
8.990922563929626e-8
1.0997901961618861e-7
1.3817999095008377e-7
1.7238556858327265e-7
4.937390719042475e-8
1.8623005524796076e-8
9.770041796326507e-9
5.917824255421035e-9
3.08140751172775e-9
4.0854084768392544e-10
1.1289055042098197e-9
9.136131368572548e-10
1.8701509345113414e-10
1.2770697823269356e-9
4.508413073709442e-9
1.4100417606199442e-8
5.7204689362274183e-8
2.6764527751186315e-8
2.079179944668823e-8
2.139425067614624e-8
2.6253878300781435e-8
3.7820818738049036e-8
6.529485001411195e-8
7.942936564714405e-8
1.1135273741076425e-7
6.085920322130366e-8
5.603304400407865e-8
6.587577311660482e-8
9.476563625288794e-8
1.6627393861400331e-7
2.9092010020086826e-7
3.923908443916572e-7
2.1528566761198718e-7
5.190901349514319e-9
1.3766132020437963e-7
2.679333229420001e-7
1.7506999292553688e-7
1.534964354330626e-8
1.0981004796715188e-7
1.4305601219696864e-7
1.461503963822952e-7
1.7965023909407166e-7
8.814570245492274e-8
3.592263977472752e-8
1.9057997546062772e-8
1.0528909725025639e-8
6.970474709475098e-9
4.1152978462069077e-8
2.757123733328099e-8
2.1377033946812102e-8
1.103539768775467e-8
2.5233080239121316e-9
1.248240731804239e-8
1.9468266712996778e-8
4.465109585171752e-8
2.163132325701311e-7
1.5025042449923433e-7
1.4872929649890531e-7
1.7698984151937154e-7
2.4323646839740917e-7
3.831830419266556e-7
5.205593951368309e-7
4.291440524428399e-7
3.6848039915899215e-7
4.130943203082399e-7
2.0503118199434222e-7
9.070481889850897e-8
3.475504422039376e-8
7.791047890224451e-9
2.851002626858397e-9
1.7638444182299915e-9
9.916605866765808e-10
5.305963256047214e-10
1.021470649305091e-9
1.730978712454013e-9
2.471145378534457e-9
4.2604301726657004e-9
8.607716091675316e-9
2.2586573028588247e-8
1.0677913373966445e-7
4.4024464583628035e-8
3.4783182958523096e-8
3.78970029312256e-8
4.974186244551187e-8
7.277860789527837e-8
1.1047345741447772e-7
2.227890425152282e-7
1.2499798251389476e-7
9.965438894913204e-8
1.0117536504300755e-7
1.2164707718895512e-7
1.7662195647800677e-7
3.284788564077352e-7
6.369356005849051e-7
3.354626174570072e-7
1.754810706819336e-7
2.402116021252217e-7
2.3137880600678474e-7
1.780761987577742e-7
1.7222248605026935e-7
2.2086239025410514e-7
3.2813443246633494e-7
2.970320163463259e-7
2.755203859739865e-7
2.4271074992271693e-7
1.1002761726539046e-8
5.8490622892424354e-8
2.717444508601982e-7
1.9740138061006935e-7
6.740975374570549e-8
3.4352672747609368e-9
1.8736575499869335e-8
4.011203769246009e-9
7.420177277186702e-10
2.209701080941272e-9
1.9526794861413295e-10
5.963162392922553e-10
2.1411052696963694e-10
1.5230836242489987e-10
1.6394905971541302e-10
3.288244802953899e-11
5.6533922241612174e-11
1.1534368286913073e-10
1.88364177586915e-10
2.9923846268710026e-10
4.693470822531749e-10
7.076861323473106e-10
2.2215857057487057e-10
4.5584937286046575e-10
9.238671451924114e-11
9.602039292907518e-10
2.2635007173787753e-9
4.370236101287811e-9
7.820601120850007e-9
1.3075609889859555e-8
1.9840181212156338e-8
2.482744043197354e-8
3.6980727643718226e-10
6.159307614992089e-8
3.836403884476291e-8
3.2653965427172726e-8
8.06027570501451e-9
3.223546161955585e-8
7.81358982406153e-11
1.256527976865688e-13
9.726415346986221e-14
1.0380316469622631e-12
1.031065503502847e-12
5.902991666697696e-13
4.711824168060803e-13
5.41043847538461e-13
6.581782128522248e-13
8.103245948426141e-13
1.003983331597375e-12
1.25011942939606e-12
1.5632586563603236e-12
1.9623042460730055e-12
1.483142797969158e-11
2.3552598996416334e-12
5.044318246513609e-13
3.481004959025911e-13
9.361587334793772e-13
1.5433698263832724e-12
2.3009307390736937e-12
3.330238997975807e-12
4.781402751453776e-12
6.862094355482544e-12
9.871774527230106e-12
1.4246973557219142e-11
2.0619538834655482e-11
2.9880255201209845e-11
4.321459760656967e-11
6.202468588473044e-11
8.759378964798766e-11
1.204313944612376e-10
1.5968866590668295e-10
2.0350429772577464e-10
7.638792802352589e-10
1.768110477497337e-10
1.2354457833354746e-9
3.6233316726636146e-9
5.958915454175852e-9
7.242602079410734e-9
7.990834571107258e-9
8.649179616365134e-9
9.338395415063693e-9
1.0069811203873008e-8
1.0825629503940551e-8
1.3413954282187027e-8
6.4680769611616825e-9
9.630617859615098e-10
4.324569293304905e-10
1.1365673758323002e-9
2.1033874530138406e-9
4.709138538944452e-9
1.4714853774317908e-8
2.2199000330077773e-9
1.3869081630457344e-9
1.8279460981839271e-9
1.7824581782453448e-9
1.7257246874789211e-9
1.71788420213375e-9
1.767069290129774e-9
1.880741675598316e-9
2.081067347086944e-9
2.4267702178272782e-9
3.0209819025576133e-9
2.7178651872392087e-9
2.0256697573740156e-8
1.7492634331049644e-8
1.3988395329473212e-8
1.7940313934282328e-8
3.0638260505505474e-8
6.198960835169205e-8
7.930755416757718e-8
1.0160120621561551e-7
1.5638179580131464e-7
9.02707250794842e-8
2.0374059147294018e-7
1.3228677159746974e-7
2.503683975212815e-7
2.898737101786213e-7
3.6824696092523883e-7
2.770895581549965e-7
9.551948744420438e-8
7.4928873925177e-8
4.599286619474191e-8
5.305051379865952e-8
8.32245787794924e-8
2.6945600519717063e-8
9.638124269618907e-9
3.9524948982746875e-9
1.826266433870717e-9
2.9527475742878338e-8
2.4728552947119997e-8
1.6404330653999626e-8
7.974077366519306e-9
3.6613644053473086e-10
1.1232182972979662e-9
3.603896526106663e-8
5.7154288895783084e-8
5.291982580200843e-8
5.4368303186632846e-8
5.900035617324114e-8
6.60256243919358e-8
7.591043927757778e-8
8.990922562845994e-8
1.0997901960476336e-7
1.3817999093135513e-7
1.723855685603933e-7
4.937390718530499e-8
1.8623005524343053e-8
9.770041796194677e-9
5.9178242554028285e-9
3.0814075127045637e-9
4.08540847586452e-10
1.12890550306161e-9
9.136131371192785e-10
1.870150930221619e-10
1.2770697824695964e-9
4.508413074279408e-9
1.4100417605471455e-8
5.7204689371262176e-8
2.676452774565573e-8
2.0791799444548405e-8
2.139425067506871e-8
2.6253878297705193e-8
3.782081873580518e-8
6.529485001283108e-8
7.942936564347997e-8
1.1135273740373949e-7
6.085920321676832e-8
5.60330440021913e-8
6.58757731137854e-8
9.476563624937466e-8
1.662739386099933e-7
2.90920100187602e-7
3.923908443654683e-7
2.152856676007567e-7
5.1909013442601515e-9
1.376613202091862e-7
2.679333229663912e-7
1.7506999292785086e-7
1.5349643545743037e-8
1.0981004798225059e-7
1.4305601218998785e-7
1.461503963691369e-7
1.7965023909343852e-7
8.814570245894605e-8
3.592263977555886e-8
1.905799754456289e-8
1.0528909720959806e-8
6.97047469449728e-9
4.1152978465717565e-8
2.7571237330394984e-8
2.1377033945535458e-8
1.1035397685531812e-8
2.523308019447661e-9
1.248240731760039e-8
1.946826670616972e-8
4.4651095849150934e-8
2.1631323256711472e-7
1.5025042449337466e-7
1.4872929649290904e-7
1.7698984150848444e-7
2.4323646838096143e-7
3.831830418959248e-7
