# Supplementary material for: Observability and Controllability of Nonlinear Networks: The Role of Symmetry
Source: Phys Rev X. Author manuscript; Available in PMC 2018 Nov 13. (PMC6234006; doi:10.1103/PhysRevX.5.011005)
Supplement: Code Archive [file NIHMS982008-supplement-Code_Archive.zip › MathematicaData/FNObsDELTAHetN1M1ChaosK8IC1]

2.3403078102575008e-7
1.705552274582117e-7
1.216405874440938e-8
6.352959144391268e-10
4.104452920133077e-9
7.52572041089153e-10
3.15076985511751e-10
8.131318863933803e-12
8.39037005942874e-12
1.261122372397409e-11
1.8798955073370617e-11
2.8429217441237008e-11
7.323725617216621e-11
1.9160741743919162e-10
5.342918126826742e-11
2.22035494129554e-11
8.434546392711948e-11
1.5455492950267336e-10
2.507960396176545e-10
3.9737880546502996e-10
6.346440638242767e-10
1.034805734896703e-9
1.7288335079632764e-9
2.939945137789717e-9
4.964142115569386e-9
7.907122824485769e-9
1.106920519075079e-8
1.1787053360770296e-8
1.19953184548859e-9
5.635000033760659e-8
3.6418982536055485e-8
5.38583054729061e-9
3.5394799617869596e-9
5.38158297128666e-9
8.891942237260143e-11
3.2104652410956493e-12
1.9606473623008357e-13
1.5935152278828814e-13
1.209250901209044e-13
1.590247390135805e-13
2.3409091650661963e-13
3.050952149854539e-13
3.442155234380114e-13
1.195208545333682e-13
0.
4.3084016793511115e-14
7.823678155778288e-14
1.157079309900668e-13
1.6338594525816216e-13
2.280633416938367e-13
3.1774581349782513e-13
4.431916110128309e-13
6.195236299290421e-13
8.683557964981956e-13
1.2208342546274927e-12
1.7221080038787534e-12
2.4379683975916405e-12
3.464753218880342e-12
4.944094022637816e-12
7.084702415331857e-12
1.0193827957018877e-11
1.472045934861491e-11
8.948328421432449e-11
9.197082435706407e-11
1.0190327574821243e-10
9.552851334218945e-11
5.5987975029234236e-11
3.432032581567972e-11
1.990558215472184e-10
4.671617529331561e-10
8.635769267919868e-10
1.3917995566896104e-9
2.0198030733838356e-9
8.750628882009788e-11
4.395434915958525e-10
7.861837820895028e-10
2.3068416015468653e-9
1.4554684894892973e-8
5.605854903194391e-10
2.816495830896687e-10
4.50261156527287e-10
5.454255482050158e-10
6.397588387501144e-10
7.520582584642508e-10
8.937758096731522e-10
1.0783202423485745e-9
1.3256527911074338e-9
1.6681486588323433e-9
2.1614644269638755e-9
2.907516243680681e-9
4.1086219570557845e-9
6.213022204487484e-9
1.0373741206909e-8
4.2422576445910284e-8
5.655974515883433e-8
3.288506292023692e-8
3.2496447672972615e-8
4.099341064751846e-8
6.31090134270449e-8
1.1109698506104116e-7
1.5102613169861334e-7
1.6956333676596705e-7
1.7025146273928725e-7
1.4279107120661866e-8
6.323365521142407e-9
1.301422042354012e-7
1.3208648141737086e-7
6.777528859629862e-8
5.7249787066381385e-8
5.992248297168412e-8
4.916121464195038e-8
4.596255273424575e-8
2.110723272916181e-8
6.68311568717342e-9
1.832000151385896e-9
1.3659446632785802e-9
6.891848717177534e-9
2.679440970197477e-8
1.550126085168273e-8
1.076210987323126e-9
5.353185972178457e-9
7.227590985183613e-9
8.686068462832553e-9
3.1419640462510274e-8
1.1026851008214339e-7
7.766601758259789e-8
6.847382765100949e-8
7.276434388644572e-8
8.58326360013611e-8
1.1041943894723085e-7
1.54355347880891e-7
2.2245242866092835e-7
2.6092210584190913e-7
2.2954023121912278e-7
2.004204869110473e-7
2.166030137930629e-7
9.177714199146309e-8
2.7279626766300755e-8
1.2964234394251528e-8
8.664967617337654e-9
6.530259324185643e-9
5.232158403692802e-9
2.7511624163490968e-9
7.867244947663378e-10
3.877690864994408e-10
8.283620213790391e-10
2.6911798052271037e-9
9.429363478960922e-9
3.941424649556241e-8
1.7070133128781595e-8
1.338880572434978e-8
1.336857721576459e-8
1.5235064068125706e-8
1.9212417646542377e-8
6.875824415934032e-8
1.4268438620172014e-7
8.130340148483934e-8
6.883567552971669e-8
7.220379143289314e-8
8.644554641039915e-8
1.1730602332900243e-7
1.8125348373425442e-7
3.0196515247683263e-7
4.3298602235456485e-7
2.2509289294460124e-7
2.9275795426925454e-7
1.7669307582085893e-7
1.1604362984374055e-7
1.0646382352834937e-7
1.1875769805260272e-7
1.3324614029237969e-7
9.873124975007536e-8
3.725005925808237e-8
1.611617822850867e-8
7.328382255293246e-9
1.5597119385388007e-9
6.456075337082997e-9
3.1918275210155875e-8
2.190484786161185e-8
2.3198955911838057e-9
1.2194827476079378e-8
1.719476794115757e-8
2.0931302240674126e-8
2.4843364835636595e-8
2.966046063836823e-8
1.312891879401108e-7
2.4912193911825373e-7
1.5083555182122478e-7
1.4726829439449072e-7
1.7951189454784938e-7
2.6079957818368244e-7
4.142998293099741e-7
4.280840286204089e-7
3.383822319117387e-7
3.2658719851850096e-7
4.313186923219628e-7
3.058477407812083e-7
2.3382424488901624e-7
1.421629623578758e-7
4.027478511017988e-8
1.1752363650745119e-8
6.135240261803558e-9
4.649468393435847e-9
3.3824780927443128e-9
2.737482059151009e-9
1.2371322023451242e-9
7.48499594758647e-10
1.3133193347990892e-9
3.304919083046121e-9
9.530868421909836e-9
4.866896884433194e-8
2.8756882596627356e-8
1.9665560787792863e-8
1.8859435497632002e-8
2.1275611056584554e-8
2.6911587185193302e-8
9.108182147947367e-8
2.0846760823627893e-7
1.3225521480915755e-7
1.0523063032898027e-7
1.0394890228560215e-7
1.1621990284919434e-7
1.4529304032089175e-7
2.0648258114799375e-7
3.3876329906314525e-7
5.41033899492175e-7
2.1330939466292797e-7
2.2845629284527426e-7
3.733408105934105e-7
2.5337521661403416e-7
1.8556889707596327e-7
2.1386418019998568e-7
2.7688304763777697e-7
1.315384995316486e-7
5.4761047004101514e-8
3.007161932534754e-8
1.8271920219124228e-8
7.891230009082173e-9
1.4180564832002672e-8
4.420827868258115e-8
2.1750699742822786e-8
3.885381607438102e-9
1.3615647819238406e-8
2.6781071131808742e-8
3.665696589158918e-8
4.5794927445795916e-8
1.6418115068199866e-7
3.4368257672745486e-7
2.2609801617047673e-7
2.3349829162345247e-7
3.0090298869730043e-7
4.6812381876473207e-7
7.088915670780503e-7
5.938192034429242e-7
4.86077819507398e-7
5.305432130921054e-7
9.146426831985692e-7
5.188064604645362e-6
2.12705319731244e-6
7.351909414183848e-7
1.5220539378767997e-7
3.1255995012029774e-8
8.789466159277577e-9
3.4247095959732043e-9
6.10687493947307e-10
1.6715755687640006e-10
5.6855933356278796e-11
2.059853562277681e-11
3.133902518053388e-10
1.364897327176146e-9
9.478103414494983e-10
2.037789022612622e-9
6.6455716102730235e-9
3.031901538989446e-8
3.048096602013204e-8
1.7913561475152016e-8
1.7288431890645487e-8
4.185228128698397e-8
1.3280226661159745e-7
1.9787625404429094e-7
1.5751551830483323e-7
1.3827684920716954e-7
1.3724577924091378e-7
1.506923064444744e-7
1.8653245286900868e-7
2.811368124923487e-7
3.3892625253137224e-7
3.3252569568637747e-8
3.5128183151921205e-9
1.5332008683455242e-8
9.859425100213935e-8
3.1927801269924415e-7
3.481783245678315e-7
2.7948007961290127e-7
2.096633804273566e-7
1.607391209875637e-7
1.1767595025220413e-7
1.043185489483281e-7
3.034583754939967e-8
4.039871452658922e-9
1.0226085089723274e-8
9.004387804656119e-9
1.7412184611913776e-9
1.4414399890706228e-8
3.991585227374698e-8
6.959860094532107e-8
9.993231843663478e-8
1.3223272857134533e-7
5.707534108789366e-7
4.992817703128397e-7
4.2188327087724616e-7
5.457702493222876e-7
9.40252277158569e-7
1.131353505082347e-6
7.918461561203729e-7
7.755805517696148e-7
1.3379168503849367e-6
0.000012612593453897654
5.004458556439756e-6
2.942421277056553e-6
1.839921639512794e-6
9.114971229604703e-7
3.879534434387735e-7
1.2692933257012885e-7
5.5370334340489404e-8
1.633118914075765e-8
6.642358677427328e-9
4.259901814461843e-9
9.307526142843463e-10
3.288091401678377e-11
1.8081561700598433e-11
1.4998835997627607e-11
6.292845482127535e-10
2.8165195699107324e-10
4.5259488967178425e-10
7.577820626566958e-9
4.9341570889903576e-8
3.51575437651383e-8
3.424562285679732e-8
2.8563757283168453e-8
1.455883875813068e-8
2.2305478120693806e-10
2.2038731575966994e-10
2.181706660045593e-11
6.979537716592551e-12
6.740486300763358e-12
1.5380224263423185e-11
2.5749181482776575e-11
4.130623494653801e-11
6.657743396552264e-11
2.8982457774643583e-10
4.453881512968787e-10
1.1476369870271277e-10
7.494550445598794e-11
2.484963632618728e-10
4.6163872114096507e-10
7.721093030372552e-10
1.2682572490692786e-9
2.104046714699086e-9
3.5488093382895702e-9
6.008646818012229e-9
9.796048682615366e-9
1.4383404758502376e-8
1.7910940293257356e-8
1.60585626803612e-8
1.67760112361123e-9
1.5880251763993547e-8
2.3794425962107483e-8
1.097628305479933e-9
1.1934438496951622e-9
6.906067100361171e-11
2.967285987187404e-12
1.774125027348996e-12
8.222146025755658e-14
3.3101373198050636e-13
2.0973371163604684e-13
2.3151461877693767e-13
2.771343417966142e-13
3.362011239580285e-13
4.1084303803251865e-13
5.050492254406871e-13
8.908843863622047e-13
3.113798924076536e-13
3.255650175399089e-14
8.286339932582099e-14
1.6660927265918322e-13
2.545407401315581e-13
3.652678534504813e-13
5.153485485247192e-13
7.245303192609004e-13
1.0195663886270304e-12
1.4384784394351948e-12
2.0363241045879834e-12
2.8935530946277258e-12
4.128331587806286e-12
5.9146532760453494e-12
8.50834083753305e-12
1.2282362502006417e-11
1.776899777162723e-11
2.5694157578055548e-11
1.3007788030735997e-10
1.2863835991239456e-10
1.0826371364521816e-10
1.7559337541242367e-11
1.6775674547333984e-10
4.762055992957627e-10
9.316000275342975e-10
1.5242948498371337e-9
2.197348417289734e-9
2.865515655897369e-9
3.4483163410394937e-9
6.835970392085351e-10
3.061660419865878e-10
6.286828486052844e-10
1.2950811651665331e-9
5.184565059849436e-9
9.367244732291874e-9
2.168924663334024e-10
3.729857386989158e-10
5.101624200623888e-10
5.960866158584747e-10
6.898521429173245e-10
8.103650328998894e-10
9.72945538981055e-10
1.1993778985789343e-9
1.5266296092577372e-9
2.023002939259722e-9
2.8264462600948687e-9
4.2508289338783396e-9
7.135177182517413e-9
1.4021081606780912e-8
3.7152314665285215e-8
4.1267072356716026e-8
2.5946233948712275e-8
2.745876328533952e-8
3.756516870306257e-8
6.400427970380894e-8
1.1224109255600349e-7
1.339105611253234e-7
1.6296678946623262e-7
1.2885225495087682e-7
9.88705515936097e-8
1.3441576695421435e-7
9.40823614076988e-8
9.621527381821582e-8
8.679486588327037e-8
5.4197880820738095e-8
5.486195061795828e-8
6.147133108443034e-8
5.972534042021981e-8
3.9675871869065286e-8
1.2735028320016845e-8
4.28878751320101e-9
1.4363801418395841e-10
5.197822863409184e-9
2.4937643489907144e-8
3.7184902163373346e-8
7.085154094753284e-9
2.04517242575035e-9
5.3702872277374744e-9
7.226187851013864e-9
8.841120214822453e-9
3.1019931916123853e-8
1.1943436754482527e-7
8.502921093707503e-8
7.558533786431167e-8
8.097407620279253e-8
9.653194032492458e-8
1.2616265351644824e-7
1.8012680753416044e-7
2.6063402601785717e-7
2.88248435686861e-7
2.464617241378045e-7
2.121016276983767e-7
6.738813544063405e-8
2.4387085780634434e-8
1.3317849756810593e-8
9.380067352978796e-9
7.090894100751877e-9
5.844870807143996e-9
2.973759298500298e-9
1.3536164701226685e-9
1.2738696109167258e-9
2.2153694830971496e-9
4.90062370682795e-9
1.3157442408293199e-8
5.771638340642531e-8
2.9105921898848216e-8
2.1323242604578047e-8
2.1101088088564054e-8
2.46870214590135e-8
3.307585944973168e-8
7.809011090718881e-8
1.3794559634806593e-7
7.547277878109807e-8
6.580846232005632e-8
7.158920535819018e-8
9.078725554335368e-8
1.3436819022099757e-7
2.2808683322562094e-7
3.7520856660041705e-7
4.0038123502066567e-7
3.0829343598012134e-8
2.561098358156346e-8
9.769806938013547e-8
1.823027972678582e-7
1.509093059986133e-7
2.5809320441800784e-8
1.664279692832745e-8
8.392970235472536e-8
2.3819545637956251e-7
1.5050548823155864e-7
7.674426068362345e-8
4.699365353209535e-8
2.576405479983031e-8
1.2450731040343453e-8
2.2261644934484103e-8
2.2636807903484025e-8
2.164397538689774e-8
2.0748238270761974e-8
1.6444028180611155e-8
4.5375172387393056e-9
1.1506479290864e-8
3.7947862705053945e-8
2.384432243164954e-7
1.7665665705375466e-7
1.7665422883912237e-7
2.0904202996096703e-7
2.8177618325569807e-7
4.3253574517137595e-7
6.008034848630989e-7
5.039032871798098e-7
4.175980066572913e-7
4.44285453883593e-7
1.6702172001545643e-7
6.096294758737707e-8
1.7745350274183897e-8
3.2567404638102446e-9
7.329519365205085e-10
3.003270944057607e-10
1.0805528180396778e-9
1.4647970566369387e-9
1.2831697970437493e-9
9.288687683418476e-10
2.551683734295399e-9
5.120968415988221e-9
1.0973190846371507e-8
3.0258549170487375e-8
1.2897198210629923e-7
5.341019927264679e-8
4.429260448493433e-8
5.0255169536721123e-8
6.841482731114032e-8
9.485717638033605e-8
1.236776864980086e-7
2.4390127051279645e-7
1.359065012670248e-7
1.0901949005678653e-7
1.1101875278790938e-7
1.3353959585382195e-7
1.9268614226396032e-7
3.4915702345886897e-7
6.276923644976441e-7
2.970015191914882e-7
2.914469645377681e-7
3.2441099523261916e-7
2.2072845960522562e-7
1.6541413621421698e-7
1.596845912906735e-7
2.2472849580937095e-7
3.885846406302368e-7
3.3175241137614245e-7
2.962664980794136e-7
2.886748136339498e-7
2.3502282806712684e-7
9.452614585535367e-9
9.496086244949303e-8
2.2645563259622733e-7
3.434032903800483e-7
7.122112704614001e-8
6.3640413979402226e-9
3.681983949591291e-8
6.4526045718461895e-9
1.9934591861849067e-9
5.227021916320524e-10
3.064782038150741e-10
9.735627430809447e-10
1.4358771807161768e-9
1.2106649246555867e-10
1.6894334595216357e-11
7.817901706627813e-12
3.34508581727237e-11
5.691172582550083e-11
8.854876954868634e-11
1.3712666692898592e-10
2.1567893354861717e-10
4.409132935556791e-10
7.432100394196915e-10
2.8405665029339943e-10
5.3518876800350153e-11
3.692293434018747e-10
7.616062073064893e-10
1.3434556502347184e-9
2.2903833352862394e-9
3.9013944946710855e-9
6.650096702377327e-9
1.1074974981849778e-8
1.7234665720931507e-8
2.3656045572839486e-8
2.1478269955177844e-8
5.957134333282665e-8
8.73073137845961e-8
2.7356002620442566e-8
1.0282303427432631e-8
1.9605731999253388e-8
1.0060800711638001e-9
2.0609976161941608e-12
9.478259453275017e-14
9.932063462554871e-13
7.039079217678666e-13
4.250720764459808e-13
3.0616118536579537e-13
3.479187203018249e-13
4.21854297518244e-13
5.165499227874467e-13
6.361890932799362e-13
7.87625165054438e-13
1.978510307983131e-12
6.045755759791244e-13
7.764762695028972e-14
1.4173422962806655e-13
2.995367285795167e-13
4.646428590856881e-13
6.721856225561976e-13
9.5384171713053e-13
1.3477439185759844e-12
1.9058760625008e-12
2.7025486442579396e-12
3.845986890430533e-12
5.495102987504448e-12
7.883972092866171e-12
1.1356750850742952e-11
1.641458612336343e-11
2.377006331370064e-11
3.438675802667929e-11
4.944144075944754e-11
2.2091928435209227e-10
2.0655584332431557e-10
1.2178293462264557e-10
1.3156713098749225e-10
5.915209385145967e-10
1.2787869540197586e-9
2.1314464054336e-9
3.0134724030596185e-9
3.795367145818178e-9
4.417077390434484e-9
4.908547736191285e-9
2.1084166416922684e-9
1.961435344704029e-10
7.102323495197121e-10
1.2832508153934732e-9
3.2128072494366753e-9
2.430485149039057e-8
2.1393423798069175e-9
4.2866660176634197e-10
7.28250527940434e-10
8.397939943857948e-10
9.46943265016521e-10
1.088590900768128e-9
1.287109805343116e-9
1.5720986339569499e-9
1.9948181480323294e-9
2.653236240768821e-9
3.753740958819677e-9
5.792676552229502e-9
1.0178390228357381e-8
2.0443323226267253e-8
4.317037569725682e-8
4.090265950916267e-8
2.6643897212125075e-8
2.9049028262353943e-8
4.138370759004067e-8
7.381446508016188e-8
1.1905256066029266e-7
1.3306456451388881e-7
1.687692936375417e-7
1.1753271276655375e-7
1.3636333480456574e-7
1.8667768491210156e-7
1.680747552536128e-7
1.5441456258383538e-8
1.1253620674384634e-7
6.26269057421039e-8
5.310665384726167e-8
6.005298716847175e-8
5.897107595366086e-8
5.0057713146744245e-8
1.6962363571785167e-8
5.672955946930544e-9
9.691241086226791e-10
3.796545151955064e-9
1.844044635796985e-8
5.275562957849241e-8
1.227032862361363e-8
1.208564525711426e-10
4.557568408203198e-9
6.722667411931791e-9
8.417467271413818e-9
2.603219682562854e-8
1.1369255446301573e-7
8.930100149037847e-8
7.879216665765323e-8
8.318624983626074e-8
9.677689980574467e-8
1.2181401919548416e-7
1.6578312870422188e-7
2.3827465088212328e-7
3.081083153495285e-7
2.928184283321234e-7
1.8481374968889414e-7
5.761205024511258e-8
2.4131874516560207e-8
1.4417688741289305e-8
1.041316180052123e-8
8.007173762172732e-9
6.23322927942256e-9
2.5677404274616512e-9
1.3703703850811233e-9
1.5925630332442675e-9
3.044889704551518e-9
6.953164082222156e-9
1.9921334370115444e-8
6.848763875452139e-8
3.1459651080383774e-8
2.5005498919484004e-8
2.578063752409655e-8
3.118029325464891e-8
4.331885096265672e-8
9.09243875779431e-8
1.4845009009560174e-7
8.068211880932694e-8
7.136523030582465e-8
7.902195677907728e-8
1.0297551830077472e-7
1.5816949907335062e-7
2.7247195365756247e-7
4.131197873331868e-7
3.750173537806254e-7
5.999851300345535e-10
2.5949919981878595e-7
2.7804336721298517e-7
2.1889923237998838e-7
9.526440673250163e-8
5.832287255517504e-8
1.6420649469763724e-8
2.817655000946624e-8
1.1386594241878517e-7
1.6316240416712667e-7
1.0139004881327181e-7
5.532742205372087e-8
3.93393691279803e-8
3.1103615430716616e-8
2.9653210200322053e-9
2.638386485518184e-8
2.329716504725424e-8
2.006808102009633e-8
1.8977167443215676e-8
1.7356964185010587e-8
1.1031668828144946e-8
4.4285785592029514e-8
2.424985180582608e-7
1.7748361332190868e-7
1.7166294492580582e-7
1.9784012871619464e-7
2.59868138283201e-7
3.9001104937145315e-7
5.471638158138887e-7
4.636764221407484e-7
3.7696273936592574e-7
3.9196485747709476e-7
1.1275840221214893e-7
3.387378760362297e-8
6.883839922725391e-9
2.208795852508451e-10
9.792991098470856e-10
2.219823058369503e-9
3.2109882513587523e-9
4.150630018819764e-9
5.6745548851372054e-9
2.201117235649848e-9
2.8471179350106014e-10
2.667165635703426e-9
7.376995837747954e-9
2.2358243336867285e-8
9.515949777976654e-8
3.95267366253244e-8
3.2264342323247096e-8
3.580541051474724e-8
4.873505310588604e-8
7.77786031920926e-8
8.658308222750124e-8
1.7510161464819234e-7
9.941587907513287e-8
8.125660423163367e-8
8.37825503347776e-8
1.0123188204723193e-7
1.446996357176978e-7
2.532216327960636e-7
4.868864654567002e-7
3.1581285287909933e-7
9.799614148256296e-8
4.017640095118053e-8
1.0808444245443809e-7
9.354757973844465e-8
2.1247823969568812e-8
3.125206238117642e-8
2.0042509381041983e-7
3.0342239277313345e-7
2.268744832878387e-7
1.5370387955011928e-7
1.0338035896854154e-7
6.255308528018533e-8
4.031104224207601e-8
1.0199170709049534e-8
2.2886763180071504e-8
2.528635240344032e-8
2.5235313058144985e-8
1.9880611955445097e-8
4.144012340524416e-9
1.879828316414529e-8
4.0231197854918326e-8
1.2264414726398748e-7
3.2042963695155043e-7
2.449428238477828e-7
2.8243713232821045e-7
4.1149331735419175e-7
7.10819234693455e-7
7.250103052699718e-7
5.519684386020262e-7
5.84591854085101e-7
1.0679342713409525e-6
9.992572281029084e-6
2.156294151059876e-6
3.184828411811142e-7
4.803068956780026e-8
7.871564028788143e-9
1.0116346008652332e-9
4.4861547242580225e-10
6.688002652063586e-10
2.991699858806258e-10
1.1335891078830395e-10
8.396214732232701e-11
2.7904215948799304e-10
1.1465193906385343e-9
6.795148134360407e-10
8.45056076854807e-10
2.5150563311267132e-9
1.85365765478587e-8
1.1296411576523868e-7
2.903920412358494e-8
2.2708866257956392e-8
3.133239986095001e-8
1.0105412535025517e-7
1.531571273199961e-7
1.1948380664810262e-7
1.0227419113549941e-7
1.0101950893517434e-7
1.1290545495943764e-7
1.4076074181476672e-7
1.6847476560284057e-7
9.133664145557029e-8
5.481817671104906e-9
4.6262628087155795e-8
3.7189582837837906e-10
3.615675118591475e-8
2.116423636932374e-8
1.9384658902197703e-8
6.928370407975814e-8
4.708087522070664e-7
2.3208072886253507e-7
1.3446026910445205e-7
2.1808397643894724e-7
2.4593270240058237e-8
4.414783311649524e-10
6.254395166202955e-10
4.0838067605612415e-10
1.0922962496950558e-10
4.5555535408551147e-10
1.1310839790089814e-10
5.5150386546899485e-11
3.6897573291403785e-11
3.0802090581452334e-11
4.2365633815221595e-11
8.28266383775617e-11
1.292048009313307e-10
2.0526048190647478e-10
3.414024858890896e-10
5.959135606257038e-10
1.0281454680313286e-9
1.502886455359139e-9
1.6909924467714352e-9
1.5862536338969705e-9
1.5584420124156498e-9
1.551029529088884e-9
2.123364349904837e-9
4.364522422440265e-9
8.889927611719459e-9
1.512147794795862e-8
1.8796391983328884e-8
1.0007521095996456e-8
9.850411213733947e-8
3.6759786510472457e-8
3.382721176961596e-8
5.832840427446232e-9
1.0896282348213275e-10
3.2451189656264474e-13
9.244990323398127e-14
1.6137872025963232e-13
5.01942739174809e-12
3.4809606553558806e-13
9.623300637942697e-14
2.8889044222696606e-14
2.2610704256839088e-14
7.958833891994601e-13
5.598399203537002e-13
6.240781334814017e-13
7.555396202355981e-13
9.372380617591657e-13
1.17408626934593e-12
1.4788616730298391e-12
1.870169080183166e-12
2.372861014143899e-12
3.0193945577165267e-12
3.851768497595456e-12
1.792016911599205e-11
9.396250240834204e-12
3.112098464253087e-12
2.1238078730449964e-13
2.2050022469498633e-12
4.159322875190846e-12
6.569704415570817e-12
9.840903587140972e-12
1.4462063340568509e-11
2.1071309057368692e-11
3.046761673600682e-11
4.351495343102066e-11
6.085567403024956e-11
8.247850988979777e-11
1.0753223242925586e-10
1.3484602369834345e-10
1.638364152115482e-10
1.9492450096006847e-10
2.293052095457576e-10
2.685826223845781e-10
7.861320401952484e-10
1.8114055203160102e-9
6.056780492571308e-9
8.248069610182628e-9
8.525571398462498e-9
8.978378568264062e-9
9.744400108444784e-9
1.0724603713643085e-8
1.1839072972187287e-8
1.3033173755155094e-8
1.4268950508777363e-8
1.3130895197708587e-8
1.3837111336344618e-8
1.128533283511578e-8
3.719977123343017e-9
1.0238110502377591e-9
2.361821989291054e-10
3.7484590026873776e-11
1.4598192770484926e-11
7.444455275728857e-10
6.095034633607505e-9
5.725757209126673e-9
4.339664738078528e-9
4.082534974679311e-9
4.3314961940623175e-9
5.070930720825993e-9
6.527977126409407e-9
9.302504114875023e-9
1.4905682840875067e-8
2.6687641332543453e-8
1.3692745484434873e-8
3.873350604188701e-9
3.5856266248926972e-9
6.244559970433064e-9
1.2668961018049437e-8
2.9213034605826405e-8
4.88432449898468e-8
5.993084354516803e-8
8.823352506478844e-8
7.638612879141963e-8
1.2502063245649108e-7
2.509236313943952e-7
1.987387997148906e-9
1.0577754858630875e-7
1.3768691467323453e-7
1.748783146090238e-7
2.7027957480479004e-7
6.915750807373557e-8
2.6623469072120988e-8
6.048671582016911e-8
4.8537368894017386e-8
7.68574624574239e-8
5.1253659418779816e-8
1.6990823429010352e-8
7.67857506961959e-9
2.4273149931236136e-9
2.5480790598777177e-8
1.4264541334102208e-8
1.2908086997641683e-8
1.1988332178193598e-8
5.343861061095286e-9
6.039477331435821e-9
1.8798974343021897e-8
4.636644463353159e-8
4.6445231687408583e-8
4.7962422692241433e-8
5.1350204760252654e-8
5.580391461949677e-8
6.12322007793965e-8
6.792327032888514e-8
7.634533811407684e-8
8.703064584553897e-8
3.1632458643939555e-8
1.3983425755587298e-8
6.312910837862539e-9
8.387113002068205e-10
5.127380335022218e-9
7.167281106569164e-9
5.442915368907306e-9
4.1149865509653196e-9
2.3635511585836347e-9
1.8705745278786757e-9
1.3224723456911252e-8
5.4807208491589913e-8
9.40658930335227e-8
5.1965283857717537e-8
4.159224948018177e-8
3.8367102895386586e-8
3.720647196445874e-8
3.57556926013341e-8
3.271804236679713e-8
2.8372646389345972e-8
2.819394623475922e-8
3.214044351747304e-8
2.2284405388660075e-8
2.5007996556126916e-8
3.6129052843445996e-8
6.532107632644073e-8
1.1975247836766859e-7
1.5734045569030635e-7
1.9854149770170862e-7
8.422805371046109e-8
5.155198595661005e-8
2.0496426134662132e-7
3.279999166394461e-7
3.697922421488108e-7
1.2389400351904686e-7
1.0470086370101857e-7
8.112694540592932e-8
6.772448183913147e-8
1.192872764801077e-7
1.30936795542504e-7
4.929431987308424e-8
2.172416447396773e-8
1.1317061640259424e-8
8.489472424670051e-10
4.6163235896428904e-8
3.1880070217931255e-8
2.457634634460015e-8
1.3975607281142068e-8
9.0491299144131e-10
6.224670505490663e-9
1.032691334670609e-8
1.6911050732983525e-8
1.2974367708275572e-7
1.0026659109078439e-7
9.372601580016832e-8
1.0360410219111434e-7
1.274574023182689e-7
1.7423928964899865e-7
2.6115231597381765e-7
3.414672506144003e-7
2.9775400836960337e-7
2.522033110050205e-7
1.504842098997471e-7
5.4739013047551866e-8
1.4075286581569331e-8
5.688637150506041e-9
3.447536868489426e-9
2.0408253523804422e-9
1.0565857878824479e-9
7.921602210011943e-10
9.803433543663047e-10
1.6714231117403402e-9
3.0476942185233077e-9
5.916978770120395e-9
1.3403657485857374e-8
4.988233151709935e-8
4.9296291371386457e-8
3.1591907374890935e-8
3.1472919507976654e-8
3.991565214261164e-8
6.218567799359754e-8
7.740728059774424e-8
1.4338979248046438e-7
7.859889417445892e-8
6.59894940585989e-8
6.97184409458115e-8
8.64892108128911e-8
1.2711263522354262e-7
2.264767059914849e-7
4.425133206078098e-7
3.316116061336828e-7
1.7348853488647945e-8
3.972159263558366e-7
3.2157039652861187e-7
1.7190179998828108e-7
1.0649478368165047e-7
7.551567044522654e-8
8.419874448864862e-8
7.290708488827045e-8
6.536103038012467e-8
1.8909407459865332e-8
3.292573728308985e-7
1.5721605326273168e-7
6.0709774869622725e-9
9.502225590644062e-8
3.9731218053578034e-7
2.4872017510733254e-8
5.483640279547451e-9
2.7485667395616486e-10
1.7954625640832455e-9
1.5110122594189388e-9
1.0774035159742416e-9
1.2442320130695029e-10
2.5936310325678335e-11
1.8904711753824723e-11
4.2261184718678236e-11
6.731958831430434e-11
1.0357866794799347e-10
1.6119260940447926e-10
2.572616532282377e-10
4.2309962438060344e-10
7.06086015968089e-10
1.113490943418109e-9
1.1916799460263838e-10
2.808893532141777e-10
1.2100807554310586e-10
9.750994456776747e-10
2.4089910196653095e-9
4.84413412115671e-9
8.883094763439857e-9
1.4843669500380176e-8
2.177688887450799e-8
2.403832140784553e-8
2.1519221271200805e-8
1.287194800342086e-7
3.492098696874215e-8
3.2924208744511154e-8
8.731432008411453e-9
3.312213523406497e-10
5.279129166355854e-13
3.646812038633357e-14
6.955996400648904e-13
1.4819590125749133e-12
2.0803075839838392e-13
2.414808740610407e-13
2.698341965840463e-13
3.2104961142028606e-13
3.9105682204223e-13
4.813169441095773e-13
5.962205842256747e-13
7.422288560237283e-13
9.279774250513732e-13
1.1647566647012412e-12
1.4672437309684377e-12
2.2104305697158687e-11
1.994769667049702e-12
4.699550974540307e-13
2.4430563230050605e-13
7.219884464165986e-13
1.2093802352284921e-12
1.8142414404169773e-12
2.6344168113528424e-12
3.790536383744418e-12
5.449237842868902e-12
7.850032900146402e-12
1.1339398087725743e-11
1.64105524053734e-11
2.3735556061965228e-11
3.414963994983986e-11
4.8508122672960546e-11
6.73404842611204e-11
9.041931214936935e-11
1.16720040398238e-10
1.4511815359674125e-10
5.904788457574285e-10
3.5082833385933293e-11
1.2092326596077653e-9
3.1157792129103723e-9
4.502597234156242e-9
5.132502936779307e-9
5.578454497482708e-9
6.048746770805116e-9
6.572872416484596e-9
7.138996073289839e-9
7.726880882120667e-9
9.315195870339364e-9
6.223325097467562e-9
1.2145348990881135e-9
9.033667387132447e-11
5.786959792744883e-10
1.0449792431405295e-9
1.9450134644602515e-9
5.129424382923113e-9
2.1469522177189985e-9
6.188684817550936e-10
1.3626664853285865e-9
1.4172090706111691e-9
1.3145204866731667e-9
1.1794992999621293e-9
1.0127614437804422e-9
7.59848691432599e-10
2.7100758765343206e-10
9.385249376290177e-10
4.554862001631772e-9
1.1089486393496252e-8
1.4287284675619125e-8
1.1885045743984017e-8
1.52624570929644e-8
2.4995009886981482e-8
4.984666334846653e-8
7.710211633539959e-8
8.887546724724906e-8
1.2287362659388843e-7
9.016801812911333e-8
1.647167379829583e-7
4.384593140800094e-7
4.4256342013398354e-7
8.610790149484732e-7
6.023216028440711e-7
5.43514786613807e-7
5.517566584100054e-7
1.9838561330466972e-7
8.253385752071242e-8
5.516285936110279e-8
5.4732892262929565e-8
1.1937063528753623e-7
1.1274795471845504e-7
7.007977435431227e-8
4.749085923830672e-8
5.797660802287657e-8
9.650586462627918e-8
4.290457348261679e-9
4.297782092645453e-9
1.0688039085062933e-8
1.848619518501234e-8
5.815659808430799e-9
2.8802624265691894e-8
8.237542081662109e-8
7.861372660292192e-8
7.0214909480155e-8
6.570773537457445e-8
5.8191233990807763e-8
5.2753915474457e-8
5.2102948252670157e-8
5.625335402413432e-8
6.533241631208558e-8
6.8908662955502835e-9
1.230451149245871e-9
4.3314075090456676e-9
8.426962673478637e-9
1.6436223889000294e-8
2.3130176448774324e-8
1.7753845893089886e-8
1.534811838697373e-8
2.4128397633588094e-9
1.254192904277933e-8
2.6769733919902055e-8
6.664602338737338e-8
2.3277165812846786e-7
1.1593476537714213e-7
8.417128125169247e-8
7.870621734990401e-8
8.381591113388758e-8
9.707969564944611e-8
1.193067925017356e-7
1.519973635324172e-7
4.3506635622534693e-7
4.875085153623087e-7
2.8658546490253625e-7
2.7547564140257654e-7
3.364454140349004e-7
4.994112300948839e-7
7.107102899609865e-7
6.284148541186096e-7
5.671222661227296e-7
4.635694748205607e-7
7.327333030556605e-9
7.310448246794305e-8
8.96621822899526e-8
4.342585718413001e-7
5.305674590790758e-7
1.6080979076474169e-7
5.4674937499881094e-8
2.5402733069403666e-8
1.7334087572271122e-8
1.7301009292448974e-8
7.28453707971179e-9
2.477858624440551e-9
3.3220672711149564e-10
3.1353176539643098e-9
8.072896031209338e-9
6.06877796687518e-9
9.739631543327717e-9
1.833794028795156e-8
2.4867821498306522e-8
3.0328739285683685e-8
3.621536263105627e-8
1.0547360939743088e-7
4.1791156794179257e-7
3.249404279874188e-7
2.813475166504646e-7
2.8788161529391e-7
3.202779484650502e-7
3.7931738609869155e-7
4.774016138313881e-7
6.339998017654516e-7
8.524180571058549e-7
1.2349137638791345e-6
5.99616188005025e-7
2.1608445184431094e-7
8.428068321144865e-8
3.773937940182128e-8
2.1723160690059217e-8
1.8452262848024544e-8
1.2843201069182719e-8
5.091081678212946e-9
2.4890601604941717e-9
2.4908535937457873e-9
5.6425816287404e-9
1.829023264329931e-8
8.809739542473074e-8
1.240585437044315e-7
8.68390443411522e-8
8.164864601447654e-8
8.594113585361658e-8
9.642023632552377e-8
1.1270071004219241e-7
3.0156074077714097e-7
6.21142738580085e-7
3.634781651166631e-7
3.3292243493375544e-7
3.725304224731111e-7
4.825897947164252e-7
7.077228516175779e-7
9.355406460656531e-7
9.039087589774261e-7
7.833341135398496e-7
2.0535648991537114e-7
1.1651801526143116e-6
9.857272080509496e-7
9.532454587726956e-7
6.878756137609919e-7
1.7086967438832533e-7
2.691699050041104e-8
9.75704204330413e-9
3.5082648860474617e-8
1.0900241817163894e-7
6.994986304838458e-8
7.613626520636026e-8
1.6186676767203954e-8
4.698629868462899e-8
1.2873699950101911e-8
2.378053591900472e-9
3.974990147305725e-9
2.415413100232202e-10
6.376563049964955e-10
7.696318545262753e-9
2.702904692571283e-9
3.9343256275577175e-11
9.270333613615153e-11
7.303882356465829e-12
2.600411887786226e-11
4.527126544403648e-11
6.803747678968477e-11
1.0108292301744996e-10
1.5260704955631582e-10
2.369850142509369e-10
3.8291146229244666e-10
6.511556862302082e-10
1.6773178447711917e-10
7.295353395968328e-10
3.698161710488899e-10
2.439200223940777e-10
1.1574578659170467e-9
2.6627978262793648e-9
5.3294528941771495e-9
1.0098131734289002e-8
1.8023671298719636e-8
2.9330539171934227e-8
4.2210204012420366e-8
4.345688099116277e-8
4.4203917887253374e-8
1.532018816259275e-8
2.929572908681362e-8
6.6940480262285496e-9
8.920739056509213e-9
5.684847728112113e-12
6.39174981552239e-14
4.312052737583999e-13
6.56817942050277e-13
4.458363153226367e-13
2.5971870147155904e-13
3.366561992856803e-13
4.2276835611661484e-13
5.226487566187323e-13
6.450833587309498e-13
7.984257773167042e-13
9.920930132364767e-13
1.2377359148489492e-12
1.5502366629360045e-12
8.97199062126037e-12
1.7168736226408195e-12
3.241052556061999e-13
2.88419646064997e-13
7.151672546458202e-13
1.156823101872236e-12
1.7086914432810727e-12
2.4582926447296506e-12
3.5129729201462562e-12
5.020737443970209e-12
7.1949326263441255e-12
1.0347687850905651e-11
1.4935728174372738e-11
2.161886587248656e-11
3.1320291357911036e-11
4.524818014564868e-11
6.478171669835879e-11
9.107827985522375e-11
1.2439552712179326e-10
1.636306936219708e-10
6.191634726976833e-10
2.872263567477705e-10
6.5765624263262e-10
2.3630720143456408e-9
4.350096250288294e-9
5.714567210943855e-9
6.509773839569172e-9
7.119896251940519e-9
7.70957551867026e-9
8.317976085633146e-9
8.94315926652332e-9
1.0775695302283835e-8
3.6267596910916522e-9
1.5892982417654939e-10
7.502958080029313e-10
1.4105586385307588e-9
2.6897312498026934e-9
7.501180158396777e-9
1.2815611451352663e-8
3.73377183773788e-10
1.188422652300334e-9
1.3267878218993144e-9
1.3429878150902738e-9
1.385409713670777e-9
1.4842127776729771e-9
1.661980629256451e-9
1.9628204645913864e-9
2.492216147438005e-9
3.538519797004579e-9
5.850403714040454e-9
2.4017336084027135e-8
2.4224860183017104e-8
1.74477062137668e-8
2.0458452630704215e-8
3.111630214465039e-8
5.86281237691143e-8
9.226426302257384e-8
1.0351232428457821e-7
1.371556913646176e-7
1.0291950596196385e-7
1.4816563279072137e-7
5.345275836823042e-7
6.221408332038349e-7
6.810664390731656e-7
5.205363679095174e-7
5.174973825529313e-7
3.9410231921847575e-7
1.3176182022128235e-7
6.945518492235825e-8
5.866129715961161e-8
9.779187846762127e-8
1.2732071272816425e-7
7.495066883048584e-8
4.7097999161097976e-8
3.230634905115418e-8
2.1659518297683455e-8
1.0188131960870814e-8
9.839071742309376e-9
1.5070615020594643e-8
1.3562931138632627e-8
1.274101727065819e-8
6.573028638853e-9
4.312185641958186e-8
7.718843191750288e-8
6.534303424450398e-8
6.014886902567545e-8
5.89557729239424e-8
6.084056103369822e-8
6.59823604507534e-8
7.5195261129011e-8
8.997173843480747e-8
1.1184380203119506e-7
1.605669666105436e-8
1.6799440078909948e-9
2.5708380492666035e-9
6.548684725006494e-9
1.3196470110528901e-8
2.1631759150087052e-8
1.6917380673954335e-8
1.300434008515845e-8
3.795599726117785e-9
6.265207276214797e-9
1.5703615222988616e-8
3.788966720073629e-8
1.4129915755466413e-7
7.754632399942347e-8
5.352605690961656e-8
4.9557733254899336e-8
5.356053038024104e-8
6.458372919350621e-8
8.547838386728604e-8
1.2305398896281885e-7
2.6770698361967635e-7
2.505192490156791e-7
1.3350656979399596e-7
1.2049717379738037e-7
1.3931259767409457e-7
1.9777708754206057e-7
3.0302426509019057e-7
3.2246325141165667e-7
3.108703782753506e-7
2.0524025194530416e-7
6.084024816241204e-8
1.3322184807635468e-7
5.326341286429657e-8
2.3913546572618265e-7
1.5220748807535793e-7
9.397873068753896e-8
8.658355479228201e-8
8.269945878030456e-8
7.535496184582305e-8
4.116960675775194e-8
1.4730824294856038e-8
5.609341268251332e-9
4.089939109691235e-11
8.16886779060064e-9
3.9470851475609475e-8
3.912257361473498e-8
7.2827015162883465e-9
5.331785366412038e-9
1.0902714172843677e-8
1.4341454464364025e-8
1.7488334773613936e-8
6.406471540925019e-8
2.48538165439799e-7
1.7354922898772858e-7
1.5652034447481827e-7
1.6977522455819774e-7
2.051139235545733e-7
2.721151564413143e-7
3.9262507914927704e-7
5.47873471147379e-7
5.478226029795382e-7
4.5166804879987437e-7
4.4368862897367017e-7
1.6228012606730937e-7
4.9651448006075545e-8
2.2035320302468088e-8
1.3837854678712313e-8
1.088135828013675e-8
9.74174872067951e-9
5.425566197423681e-9
2.411660630994099e-9
2.184110769531279e-9
3.750711592818082e-9
8.640023393868051e-9
2.447405500048195e-8
1.1387254447874505e-7
6.392585673728972e-8
4.607771839763397e-8
4.4726057932293505e-8
5.054326730341906e-8
6.351472103212154e-8
1.546506984272102e-7
2.8761462531836984e-7
1.5330977157110405e-7
1.27939940044978e-7
1.3214377265845116e-7
1.5726094169540642e-7
2.1533713469352024e-7
3.3443010089397176e-7
5.033239288228202e-7
5.05391998168739e-7
6.763678160598378e-8
1.834569155244375e-7
1.820332487564023e-7
9.422108073410055e-8
2.0659050028351208e-8
1.186811026107103e-8
1.1401102633198603e-8
5.9222331793117085e-8
1.7516224162014897e-7
1.318374329943893e-7
6.365068227692086e-8
3.972728351417671e-8
3.261701026233153e-8
1.4862446402361868e-8
1.8842259541404257e-8
2.877587172038031e-8
2.2600461537524827e-8
1.962329457086094e-8
1.7138458561828247e-8
1.1198759136826404e-8
2.2956474283991205e-9
7.424482934616741e-8
3.3481401520126294e-7
2.3266926727283891e-7
2.2477335581011643e-7
2.59538403342768e-7
3.431453721708618e-7
5.180601305285845e-7
7.09653314026654e-7
5.916425293493483e-7
4.848133883757979e-7
5.030762874857495e-7
1.741309281480934e-7
5.616165124841215e-8
1.268836693861667e-8
1.4903609319003488e-9
3.3374555917711947e-10
1.4394383659317168e-9
2.696951418214989e-9
3.7152281354472614e-9
4.342257883654904e-9
1.322858718315285e-9
9.124538245698082e-10
3.5479838970986383e-9
9.361023964531893e-9
2.903643850547748e-8
1.2123678854862344e-7
5.15121994803216e-8
4.2263882087396194e-8
4.5415321568827146e-8
5.6633657225333603e-8
7.676162642424539e-8
1.4270688396719895e-7
2.90751426810137e-7
1.594786296396931e-7
1.2515624832191777e-7
1.2300115394665265e-7
1.4013446163171853e-7
1.8603673005817752e-7
2.963459110439069e-7
5.290321622105315e-7
3.814734054182139e-7
8.073068798548562e-8
7.234609038443812e-8
1.6106045094678532e-7
5.108021001115123e-8
1.4831991516253218e-9
6.124180674374711e-8
2.767715737109897e-7
3.3288348810436595e-7
1.9321165319046132e-7
1.2596771633021776e-7
8.253855460394953e-8
5.116963492949702e-8
3.577385013547269e-8
1.4210795813525776e-8
2.51654506695899e-8
2.6121815019592853e-8
2.402718370494312e-8
1.519833227285859e-8
4.147312445189772e-9
2.735800491240282e-8
4.7168889060108176e-8
1.5566858480192277e-7
3.875629769069768e-7
2.873008745716355e-7
3.219391731575963e-7
4.522762328286584e-7
7.648385928280301e-7
8.752642192611309e-7
6.521529298033898e-7
6.323889877661355e-7
9.589758674087877e-7
3.9937850664591465e-6
1.1560734640304325e-6
2.076231304546492e-7
3.5689354768442216e-8
7.2037429592371295e-9
1.5926216285900006e-9
1.1349361158433077e-10
2.8186839228949386e-10
3.0569931397706326e-10
8.103595534431028e-11
1.2452733072258107e-10
1.3161386114629154e-9
2.221241460753721e-9
1.7080198070298891e-9
3.3154320624604604e-9
1.111050516115971e-8
4.365280957794579e-8
6.7755954472129e-8
3.613885364043213e-8
3.481589737851864e-8
5.881432149804195e-8
1.6243707176742732e-7
1.949297440109503e-7
1.4381445939877447e-7
1.2505307276182548e-7
1.2524387004719407e-7
1.4213103173780791e-7
1.8619385398508503e-7
2.591804335091715e-7
1.3868358305658892e-7
6.698047910010472e-8
4.956570146389899e-8
4.406633247131294e-8
7.381098497301914e-8
7.712993873001982e-8
4.3726028325142775e-8
1.617255798295448e-8
4.762507071367822e-8
3.66183964650359e-8
6.270202333831713e-8
1.4540203211034816e-8
4.874428842338305e-8
8.265889139116218e-9
1.0141222022438419e-9
2.3679996715270123e-9
3.800289943771062e-10
1.321594752041532e-9
3.1045152650813944e-9
2.906494364656675e-9
1.6597649770097805e-10
6.923848976261248e-11
1.3968693913918868e-11
2.230748895248865e-11
3.7785070700306555e-11
5.5841077495914435e-11
8.232960186331207e-11
1.2391956278546115e-10
1.9243415478640292e-10
3.117874766796172e-10
5.33219564128638e-10
9.491489249932765e-10
1.5428924899023068e-9
4.6022121955817233e-10
1.1301285591128958e-10
2.8792862737435514e-10
1.5158778062012342e-9
3.953394691646001e-9
8.46545976450863e-9
1.595276507081726e-8
2.6354701477886814e-8
3.674659277381226e-8
2.425410862279402e-8
5.196579584727732e-8
4.484314467729567e-8
1.951568391842328e-8
8.536980822133263e-9
3.9730319254329093e-10
3.6807353028147357e-13
8.066063496487551e-14
4.700959424638683e-13
3.984029611616918e-12
5.072070728606663e-13
6.34043615290686e-13
4.350809657785686e-13
4.829272366571291e-13
5.794236102068194e-13
7.105485516375145e-13
8.793380674984766e-13
1.0943767718557964e-12
1.3681136628148895e-12
1.7171014579803597e-12
2.162941896224042e-12
2.733690763995825e-12
6.244082098618218e-11
4.181467015767133e-12
1.0795089448634811e-12
4.456489822482837e-13
1.4504252343022865e-12
2.476279460538711e-12
3.752806391179849e-12
5.4891568230680145e-12
7.945848314206688e-12
1.1483800579613864e-11
1.6619145514205503e-11
2.4086354595612376e-11
3.489341462024016e-11
5.03142764955765e-11
7.170208091041922e-11
9.999236095037841e-11
1.3501509551081058e-10
1.7529960317242566e-10
2.1902945514557453e-10
2.6545334988678677e-10
1.0425849238798414e-9
2.4017973300706186e-10
2.8141749873968127e-9
6.18112648741884e-9
7.888420425653543e-9
8.589006037528488e-9
9.227001740053817e-9
9.980767212254001e-9
1.083786194893339e-8
1.175677947230847e-8
1.2695018737226216e-8
1.4258495358026388e-8
1.2418170483809053e-8
3.338317744562977e-9
3.745288423211209e-10
5.278729260096857e-10
1.1006274470208583e-9
1.855366817656856e-9
3.4312234930537772e-9
3.410255224307998e-9
1.5031689611710034e-9
2.9079983434803756e-9
3.579958255901243e-9
4.0634266937413506e-9
4.5929715932636555e-9
5.2944384675043256e-9
6.287665389819901e-9
7.7436300495895e-9
9.925338736279526e-9
1.3016740450500073e-8
5.986651986794392e-9
1.0224474998980676e-8
9.439444625893622e-9
1.284701223199234e-8
2.1939980645429693e-8
4.5071671044601445e-8
6.96456617050019e-8
8.14879110636652e-8
1.1486311863635983e-7
8.540863579377258e-8
1.6806867455176502e-7
4.0358646382362817e-7
3.510456759665903e-7
7.566307783266907e-7
6.070982309745312e-7
5.168779574634042e-7
5.408137902975795e-7
2.1032564797195113e-7
8.484455537793409e-8
5.5344872663903024e-8
5.823490177196822e-8
1.3453018314805292e-7
9.138328060716861e-8
6.041944146570673e-8
4.384742811347019e-8
3.188668683829903e-8
1.712286135369505e-8
2.123242231522699e-9
1.2115037684955543e-8
1.3564672098068362e-8
1.236108712020143e-8
5.212656819033883e-9
3.1684828300274484e-8
6.525130710708411e-8
5.662527088384659e-8
5.081700755918639e-8
4.7580043051653906e-8
4.675685428054986e-8
4.8404609294502755e-8
5.262036844713188e-8
5.981449301494158e-8
7.071724535978492e-8
1.0271976926336255e-8
8.862991326594169e-11
3.93131252227082e-9
8.676829880155111e-9
1.728692127053397e-8
2.2001718837790855e-8
1.6569578587640284e-8
1.2419731952881903e-8
2.3759058354464443e-9
1.0898982086423946e-8
2.3229222163992944e-8
6.061867980890949e-8
1.7061517540523453e-7
8.110514366704708e-8
6.224130739323592e-8
6.033427402403977e-8
6.669085950238132e-8
8.099938180782893e-8
1.0619636947531822e-7
1.475412268300327e-7
3.540025439694287e-7
3.278410394272654e-7
1.830557114396066e-7
1.710368531885015e-7
2.0515480030506694e-7
3.027091682650542e-7
4.4464354678937763e-7
4.2432201613550016e-7
4.0357843450303265e-7
2.760113090860552e-7
3.174008859854045e-8
1.1350729752123719e-7
1.0078080349285145e-8
4.7320341132020134e-7
3.124162254784137e-7
1.2955664575502136e-7
8.683950982061944e-8
5.982552473565087e-8
4.436705870377217e-8
3.4395576450625455e-8
1.2660748228384267e-8
4.662276152694601e-9
1.0997489809865307e-10
5.9984717408202374e-9
2.3099507573139355e-8
3.913784171762188e-8
5.107842785691807e-9
7.828722355498202e-9
1.4445850278336467e-8
1.8734682361109703e-8
2.2737056359864338e-8
7.51774017393962e-8
3.0773414481947734e-7
2.3121952853303694e-7
2.0458933135933971e-7
2.1564655095047415e-7
2.495687523925846e-7
3.1100158005336427e-7
4.152874278941655e-7
5.712425615206494e-7
6.727897117184995e-7
5.962649210045821e-7
4.5132912964759906e-7
1.7592113721708827e-7
6.527616321227819e-8
2.952827144725538e-8
1.799736824610611e-8
1.5122663982613267e-8
1.3471388570841652e-8
5.5642164015491725e-9
2.6695829030755054e-9
2.672290184045347e-9
5.110567241390453e-9
1.3266428742008957e-8
4.4877162223272085e-8
1.556635392987891e-7
7.640176870771498e-8
6.192848329159308e-8
6.221856532931771e-8
7.028192296237545e-8
8.601056923888899e-8
2.2166439832779712e-7
4.116397274307778e-7
2.2416225515691398e-7
1.9425424236823944e-7
2.077939526750952e-7
2.573228245356136e-7
3.672747719422818e-7
5.624443080855721e-7
7.018912436815106e-7
6.274925221247676e-7
8.745813006953646e-8
4.8817285164514e-7
5.617603226555299e-7
5.417341286425759e-7
2.5305283477499525e-7
1.718470219867893e-7
1.6319030657558606e-7
1.0533327733928208e-7
7.640383124895797e-8
6.678167250221447e-8
3.019060516236949e-8
1.897926191007109e-8
5.1199261077083077e-8
2.0678554895649423e-7
2.4686059912060926e-7
1.2671208990759597e-7
1.16339002587128e-9
2.056071569088396e-8
4.0243496167066096e-8
7.203344290482154e-10
1.6362666691123916e-9
1.2235067166950312e-9
4.3006143301299464e-11
3.600559655113605e-9
2.816788371389263e-9
6.139678353447413e-11
3.25953607296628e-11
6.27940296794892e-13
2.766830818886477e-11
4.629592560917198e-11
6.921428155120454e-11
1.0267577327478651e-10
2.827345027325064e-10
7.962704177094098e-10
3.175577611668694e-10
7.529466327616949e-11
9.962667562993164e-11
2.8181309850463683e-10
5.274880904854513e-10
9.103508186216642e-10
1.5555665733354998e-9
2.69599914245157e-9
4.7698992809744654e-9
8.539951725985394e-9
1.5013254064373662e-8
2.472324554535592e-8
3.663428453199422e-8
4.341322166842091e-8
9.588022697534079e-9
6.050132313474145e-8
4.2947148567044514e-8
1.9406671454571124e-8
7.570734595254627e-9
1.113725811862179e-9
2.5057892159935e-12
8.43300855283318e-14
6.443970552647323e-13
5.177986307952378e-13
7.693357514939059e-13
2.0016236918018643e-13
2.07009334679247e-13
2.6405530496583765e-13
3.2956352823425275e-13
5.319609402332437e-13
1.8027280335317775e-13
0.
5.3972365011247395e-14
1.0370772982029228e-13
1.562599339069696e-13
2.2269016500985412e-13
3.127404266341941e-13
4.3796802036001343e-13
6.139725803343449e-13
8.628240282343851e-13
1.2163203867835463e-12
1.7206911162119102e-12
2.443551992511717e-12
3.4842332497544274e-12
4.989007083583197e-12
7.173020139240025e-12
1.0350269839524905e-11
1.4969866267642964e-11
2.1646892745219955e-11
1.109550525847041e-10
1.1037852236224415e-10
9.73675347825406e-11
2.380430770330684e-11
1.3357629297067553e-10
3.981705339513698e-10
7.837510195512357e-10
1.2705643170609607e-9
1.8035469557528123e-9
2.3162664790407293e-9
2.756054455996151e-9
5.610927577725929e-10
2.7871862652626504e-10
5.302501685450146e-10
1.0403212473311305e-9
3.746928840645503e-9
9.47155778661693e-9
2.08013774785183e-10
3.1149599695753807e-10
4.254319936884568e-10
4.949558144632029e-10
5.70825151033184e-10
6.685804365757057e-10
8.004721903125306e-10
9.838157188310242e-10
1.2479761840851822e-9
1.647254797254073e-9
2.2915615676418446e-9
3.4319226247342747e-9
5.743418202258586e-9
2.7070534927711745e-8
3.6649672733490856e-8
2.2682051692751495e-8
2.3568660841510668e-8
3.1208289778227846e-8
5.0553300162111795e-8
9.104872671262157e-8
1.1813377919031018e-7
1.3511065137796543e-7
1.4067873880925696e-7
1.6822961929262822e-8
2.0819873750973963e-7
2.964810778677578e-7
3.293672380184802e-7
3.7041254380816653e-7
1.9266322421843483e-8
1.0648575905853285e-7
6.284254864035217e-8
5.62455275308547e-8
8.06851355513383e-8
7.62251998563655e-8
2.2330372671388074e-8
8.957526537708732e-9
2.855537768876896e-9
4.9107197423189705e-9
4.7040498750706226e-8
3.1239081695242395e-8
1.7594984268528527e-8
4.908514351221709e-9
2.882165337951073e-9
6.594261496163819e-9
8.297279983938525e-9
8.319311897592371e-8
8.91820732871583e-8
8.00305925860105e-8
8.329937134198973e-8
9.34176374296754e-8
1.106715206573096e-7
1.3856971942187608e-7
1.837767948969855e-7
2.514973307429337e-7
3.105457762925377e-7
1.0225963378272772e-7
3.4205513714081824e-8
1.6343506719352056e-8
1.0153155427749856e-8
6.681367910369109e-9
4.212377871735712e-9
1.5178244554449751e-9
4.021929122249331e-10
7.944488041831004e-10
2.1591422924092683e-9
5.188298190903486e-9
1.2569985895148453e-8
4.133581967467051e-8
6.578375781296952e-8
3.7262683791832924e-8
3.368577512491398e-8
3.846571395465999e-8
5.255025375117953e-8
8.607981466239049e-8
1.6077339842126463e-7
1.202140346770086e-7
1.4283676891051455e-7
7.856010073400826e-8
7.302244799396971e-8
8.701979122565452e-8
1.2786562409702532e-7
2.265021691147985e-7
3.7521506385757933e-7
4.604346672245838e-7
1.7297782326806882e-7
3.2364928675830684e-8
1.154310229806719e-7
2.7137245924015015e-7
2.8284577635335176e-7
4.064240479619653e-8
2.4388690838672796e-8
9.163678894452338e-8
1.9594334788898856e-7
2.0728698980510017e-7
1.0633101636527112e-7
5.415391606672194e-8
2.740012518310485e-8
1.631670674551542e-8
2.575009913525656e-9
2.9840551923795554e-8
2.5209699630499515e-8
2.2884632414164328e-8
1.7531652257779766e-8
4.8624640307094655e-9
1.036362316227628e-8
2.2305956033389775e-8
4.984809286886022e-8
2.621919228493985e-7
1.8673049756369636e-7
1.8743070928264818e-7
2.2464822900800316e-7
3.101318079041703e-7
4.878676961448339e-7
6.365536928528041e-7
5.120901272839308e-7
4.4163467384667293e-7
5.018751723086756e-7
2.1333221241325652e-7
8.10036155680793e-8
2.9608876557089007e-8
6.064054404534378e-9
1.8608557598435347e-9
8.163722496453784e-10
5.2723059622718156e-11
2.613977605445408e-10
2.7102975538358023e-10
1.8553855176976946e-9
2.974283443663828e-9
5.211338986792372e-9
1.0574132546300556e-8
2.756646160731998e-8
1.3504102996496584e-7
5.759277003339759e-8
4.535306279477837e-8
4.9819254470909435e-8
6.551521154425985e-8
1.0970530128898998e-7
2.4022059488766766e-7
1.5122059652149451e-7
1.1820703536272328e-7
1.1611627598469441e-7
1.319529737100609e-7
1.7395431661757472e-7
2.7734820235887713e-7
5.079632906645136e-7
3.435632174057587e-7
1.803588202947218e-7
7.987225692131938e-8
1.5247304988397613e-8
9.83781402206611e-8
1.1333449049996245e-7
6.17511963406498e-8
3.4152064036042384e-8
4.009653958155733e-9
9.647168603890563e-8
2.393771745560108e-8
3.014777298411785e-7
2.330531932369316e-7
1.3166056043297147e-7
2.9851953485054836e-8
4.151434704060934e-10
4.4628547862863426e-10
3.406098003056519e-10
4.0195384081040874e-10
9.21816439734026e-12
2.437093274516163e-10
1.369550569553276e-10
1.5631785584990283e-11
4.5382637580445276e-11
7.140466957352052e-11
1.0917358686769621e-10
1.7030840255324e-10
2.744571016832536e-10
4.5917223686335736e-10
7.823484681043451e-10
1.2385613192105483e-9
1.6631284544157765e-9
1.8388575669416237e-9
8.667280425443818e-10
6.845652970171022e-10
1.6784551624060762e-9
4.131335333717598e-9
8.553629973210093e-9
1.5009849278810214e-8
2.177681966627591e-8
1.8493474407337295e-8
6.721987050942022e-8
6.587371144779409e-8
2.7624989124636022e-8
5.250974536786819e-9
1.2554630272124325e-8
2.139327406941734e-11
1.6537819392459864e-13
1.063265764577862e-12
1.6505006361552407e-13
1.5683599107190559e-12
3.56982482538449e-13
1.0375417747836901e-13
5.8125925623555e-13
3.9270574571072685e-13
4.327273828017585e-13
5.199433655337569e-13
6.406152516913914e-13
7.972705921904364e-13
9.979389313858174e-13
1.2544803403522136e-12
1.582770098815013e-12
2.0035764114971156e-12
2.543866928696209e-12
2.177407766580555e-11
4.747355140668505e-12
1.4448845991285358e-12
2.9448406490474025e-13
1.38249039443286e-12
2.4717623544599887e-12
3.818393868472229e-12
5.6463016825645865e-12
8.232675834358102e-12
1.1956300610656245e-11
1.73411891599265e-11
2.5083556807383272e-11
3.601571401708862e-11
5.0923349822190766e-11
7.016743970040583e-11
9.330988666665415e-11
1.1925000864310215e-10
1.4702657671605044e-10
1.765555031381769e-10
2.0868041636343434e-10
8.290555467642136e-10
7.245796747629019e-10
3.478621216930976e-9
6.014348433394755e-9
6.733557013959115e-9
7.1384957386150905e-9
7.695581753983061e-9
8.406284119867302e-9
9.221717260687613e-9
1.0097084630511258e-8
1.0995556596654808e-8
1.1202305390632593e-8
1.2050735935908337e-8
5.755288217859739e-9
1.3516531417436332e-9
1.6724554286956265e-10
2.728065628971847e-10
5.343151290201689e-10
6.732676581964818e-10
6.647767358866555e-11
2.7660659049738003e-9
2.6248653835953674e-9
2.629688117670525e-9
2.756966394779619e-9
3.0637167697606087e-9
3.659107239262261e-9
4.760697162974703e-9
6.846892525355926e-9
1.1034530862729574e-8
1.9263714111351194e-8
2.659898485593005e-9
5.920049512498475e-9
6.595651047815326e-9
9.913452197877083e-9
1.8057567741321313e-8
3.873635708023789e-8
6.077206801084908e-8
7.24423048507228e-8
1.0426940660892268e-7
8.127379955682942e-8
1.619639644724072e-7
3.689836178239732e-7
2.3805620332473405e-7
3.318131175063201e-7
3.9339180091959204e-7
3.052029395472095e-7
2.7031602849156153e-7
1.0596931801513293e-7
2.0049383778338363e-8
1.4293331951604666e-8
2.863466033509344e-8
8.981588388855714e-8
8.204579623118944e-8
3.2880654170870895e-8
2.1300293754953024e-8
1.327752679977925e-8
1.7641684064998593e-9
9.205822357615819e-9
9.518244620868e-9
1.0433482908742692e-8
1.1541380646918218e-8
1.6007620625322832e-9
2.031817129770444e-8
4.616457178594848e-8
4.5144522870663126e-8
4.592860683654651e-8
4.8643895353234575e-8
5.249742026190415e-8
5.747472923738809e-8
6.394851914000747e-8
7.25028807051164e-8
8.384060432216824e-8
2.030933012877536e-8
5.268846746529675e-9
7.124229100989865e-10
6.183234187682616e-9
1.4334169893902e-8
1.606265318847394e-8
1.1687921638552117e-8
9.214732439571688e-9
3.0121404023674166e-9
6.026682783731578e-9
1.640322107253555e-8
4.6669656595457826e-8
8.570172527552784e-8
4.270501889156631e-8
3.3804086361665814e-8
3.3253312982421403e-8
3.759916241850223e-8
4.7819724776703264e-8
6.865888141057538e-8
1.1307069782975987e-7
1.4765111231518097e-7
1.0520113318756446e-7
5.2413126516110484e-8
4.4890960560914696e-8
4.9656524412166205e-8
6.770281297384012e-8
9.19288298880399e-8
8.410816978410114e-8
7.865969455641501e-8
6.066144276989405e-8
7.205559740075269e-10
1.396671902024663e-7
1.4841064925107236e-7
6.65510477611574e-8
1.9075292565095024e-8
1.6355055402054804e-8
1.608932598643401e-8
2.5836527968123354e-8
4.061467807897689e-8
2.924161629692069e-8
1.0723280651861377e-8
4.09631190558191e-9
1.2429276203475084e-9
1.9082492557277494e-9
1.707702131928585e-8
2.3955727819551164e-8
7.664046002948442e-9
8.061469369731973e-10
1.3719581413411339e-9
2.3522689060760046e-9
3.070201345700861e-9
1.103814054378805e-8
5.0290776298134016e-8
3.693573687074897e-8
3.385619350912334e-8
3.7349897306543735e-8
4.6022988082643414e-8
6.268127712531294e-8
9.401307178526437e-8
1.3880052570204682e-7
1.46397621937284e-7
1.2775388169179154e-7
9.529475169955014e-8
2.995371244258254e-8
1.0034921188123925e-8
5.201756791236701e-9
3.5866028129080965e-9
2.4893235177789123e-9
1.9711917561471268e-9
1.3227300723301927e-9
7.808842589530122e-10
8.80989169657796e-10
1.4837689524611357e-9
2.9597210898341373e-9
7.219741564759717e-9
3.070094248672437e-8
1.893374356713711e-8
1.3412144174432748e-8
1.3447270119191096e-8
1.6340848073476037e-8
2.3300978211844155e-8
3.7294503835789334e-8
5.6891989073387104e-8
2.7254120269229597e-8
2.0677893577983447e-8
1.938000438430173e-8
2.07504648074103e-8
2.530084931512886e-8
3.477996128471328e-8
4.7760004441898386e-8
5.2846279292072586e-8
3.591833491341856e-8
3.046735365750432e-8
1.547579738192984e-9
8.896855910886384e-9
7.362384309344693e-9
7.056275231070884e-9
6.495199039420297e-9
4.578891771645339e-9
7.409768279349322e-9
1.1974312841635116e-8
2.7740527531924123e-8
2.2118758383329333e-8
1.7918128774534153e-8
1.8380714992077002e-8
1.1699956397091628e-9
3.4837670055340084e-9
6.935929167470735e-9
1.024848716360508e-8
3.788316446713901e-9
3.9107803534158366e-10
8.022233068646072e-10
1.49482738909194e-9
1.6579196586683056e-8
1.2682910176009035e-8
1.2962193966629605e-8
1.5776566361668924e-8
2.231922948251338e-8
3.594080734490837e-8
4.309353114964514e-8
3.366516876137488e-8
3.0816690359265714e-8
3.95783546805785e-8
1.2783478806783587e-8
4.830324226938984e-9
2.091718126138651e-9
4.5525649934495144e-10
9.635807313033503e-11
2.454988183583288e-11
4.686864725909978e-12
1.3149896692437061e-11
1.5400617109349996e-10
3.770777693416768e-10
4.2177745953876877e-10
5.944985708056758e-10
1.2108667196982495e-9
3.1402251205738534e-9
1.4007575925096828e-8
8.418310744899747e-9
6.303562340823895e-9
7.663890820615707e-9
1.224841989893996e-8
1.4047802131120789e-8
5.0668596147480834e-9
6.893794595164234e-9
3.0072187944580577e-9
3.484315117912586e-9
5.378207555441532e-9
9.150513665139725e-9
1.7819038934610557e-8
3.989394905485145e-8
6.106637149439265e-8
4.5977649995900034e-8
7.897105734453519e-8
8.556059815272591e-9
2.5143223969414945e-8
3.0463244260106796e-8
3.908461660785073e-8
5.815267918101094e-8
5.1090985071399626e-8
3.649117606175161e-8
1.4828975072661136e-7
2.229231764782833e-7
6.56999207155502e-7
1.1468667409744693e-6
4.842420614513287e-7
9.051467937397012e-8
1.2533644780366747e-8
1.1905322782730591e-8
2.593672485224112e-8
3.8475702408164495e-8
3.8714895320934586e-8
1.145056180488015e-8
7.461965791843096e-9
3.334172008765477e-8
6.691696113700021e-8
6.790998933368036e-8
8.82787798389024e-8
1.4613764933214981e-7
2.016445926065661e-7
1.3810389054251553e-7
1.2626852477168838e-7
2.0747030285906878e-7
2.0067223353903018e-6
5.980115079406318e-7
2.724246623415688e-7
1.0421970373500724e-7
3.030007735417038e-8
4.946398150200059e-9
3.222195213403821e-8
4.863598841227132e-8
7.191755138561667e-9
1.8042661845345532e-9
3.3981182586924394e-10
1.7045836991335984e-10
7.110735315305107e-11
8.00630367424908e-14
5.878807781923358e-11
3.9558997010535784e-10
5.327454967018336e-11
1.498871932127527e-9
3.04818734514484e-8
3.250231437391914e-8
3.067327975005412e-8
3.013627923604245e-8
8.484212028414196e-9
7.538549313950321e-11
1.9193440145563598e-10
1.2081871417374226e-11
6.295141726749102e-12
6.091138564182354e-12
8.457582308815144e-12
1.3155296008312144e-11
2.0981737604188635e-11
3.383357663878219e-11
5.5423196123502005e-11
2.0109770178235003e-10
2.6652152674612807e-10
5.171775046332367e-11
9.664833324667348e-11
2.478587670229977e-10
4.440633264066418e-10
7.36767694362449e-10
1.2083108071285281e-9
1.999256682222482e-9
3.3316676545904794e-9
5.4373607233456145e-9
8.165063357534176e-9
1.043951153989711e-8
1.00581690806008e-8
2.5434852956100404e-9
9.745686648992852e-9
2.030557225863569e-8
8.719329238874682e-9
8.936206414775998e-10
1.3855029857624121e-10
1.7742550782285576e-11
2.5344233035848876e-12
2.0003695766106305e-13
1.5636515603226404e-13
1.7132772102243466e-13
2.1229663024338247e-13
2.599363330696806e-13
3.166845881930018e-13
3.8699201101352024e-13
4.752146763658526e-13
7.855538974664859e-13
2.790770448006027e-13
2.752815159425112e-14
7.660386947080096e-14
1.5230953044972572e-13
2.31906544362875e-13
3.3221863433949247e-13
4.681783925353109e-13
6.575676101658124e-13
9.244524537326854e-13
1.3029976728824246e-12
1.8426131424643024e-12
2.615410370241932e-12
3.727210303228451e-12
5.3337769720339656e-12
7.66433007799442e-12
1.1054106654816801e-11
1.5985082752878176e-11
2.312475486411172e-11
3.332970026458638e-11
1.581965837321645e-10
1.509139907986656e-10
1.0164055178648614e-10
5.414119245755018e-11
3.438421830870833e-10
7.991239536191248e-10
1.4214364404929368e-9
2.1509387507562296e-9
2.8849343015658012e-9
3.525138939728217e-9
4.030065718223431e-9
1.2795601478325528e-9
2.1312175260491275e-10
6.011346197223086e-10
1.165833007063977e-9
3.54660621291884e-9
2.015774195216668e-8
9.33461748267739e-10
3.231699747857917e-10
5.265406413804756e-10
6.201606024119895e-10
7.119865445378091e-10
8.292289453733898e-10
9.892696562261553e-10
1.2151600309446474e-9
1.5462402680629639e-9
2.0569281999434656e-9
2.902739468582148e-9
4.4548299707401985e-9
7.764911292953538e-9
1.5738869061879166e-8
3.654663306982587e-8
3.820736436556645e-8
2.467864877011058e-8
2.6698209866449145e-8
3.749935706167239e-8
6.584194418932802e-8
1.1252219884371587e-7
1.308615378646833e-7
1.636741715495647e-7
1.176779752959739e-7
1.2126233718834717e-7
1.6708546279983076e-7
1.5072746580578751e-7
1.9967028543276647e-8
9.563850900634234e-8
5.685114750123476e-8
5.242597577817555e-8
6.150363522830651e-8
6.432153405854904e-8
4.82110014642578e-8
1.5651075791988316e-8
5.435294114199577e-9
8.03678177755429e-10
4.446838121804328e-9
2.2765767197828332e-8
4.4184472256209135e-8
1.0623174255113765e-8
6.505809267140569e-10
4.763878889155971e-9
6.857884632304012e-9
1.849787865361842e-8
9.002593699261829e-8
7.67544460371793e-8
6.779264370615918e-8
7.1036087896055e-8
8.141217056374903e-8
1.0007819866120103e-7
1.3194011717000155e-7
1.8514449718403904e-7
2.540462326365503e-7
2.737065640984362e-7
2.3952917220801095e-7
1.6629541687896357e-7
4.6519712331812534e-8
1.7267722647322656e-8
9.80432324723703e-9
6.97922708695324e-9
5.069857625412876e-9
3.817684401614242e-9
1.4250210445286077e-9
6.520065350477598e-10
9.073304173166177e-10
2.1542720555324516e-9
5.593159862588876e-9
1.891464908313065e-8
3.972463469432517e-8
2.024035106946478e-8
1.7322635556585815e-8
1.84205668066277e-8
2.2519498108029495e-8
3.114652917692933e-8
7.96516326371249e-8
1.457966548671537e-7
7.951633840714954e-8
6.83409408357232e-8
7.336997004651587e-8
9.162593133241611e-8
1.332300551377183e-7
2.245178949571789e-7
3.8631487640086515e-7
4.294603522409547e-7
3.0146024229707115e-8
4.825636178321005e-8
1.7557090573755447e-7
1.6527881415398217e-7
1.220760414273544e-7
1.1844901226239361e-7
1.6178598704190425e-7
1.7785025979962293e-7
6.731456840570892e-8
2.8717787469818644e-8
1.4585050975294665e-8
5.947367352489878e-9
4.831516097955564e-9
4.3898550208722805e-8
4.280160103394817e-8
1.524998886736268e-8
2.459753992164359e-9
1.2840750790609858e-8
1.906030839882562e-8
2.4076635716615924e-8
2.926867742761402e-8
1.1567224975554032e-7
2.695619720228894e-7
1.6923993231834089e-7
1.6783242748591692e-7
2.0651799680746537e-7
3.0268217882430543e-7
4.881745623725207e-7
5.101179742002622e-7
4.0192237199855514e-7
3.8736170504517247e-7
5.195368608267964e-7
3.3666084922478524e-7
1.790832115023889e-7
9.008924608461866e-8
2.6794543286133112e-8
7.383344047087957e-9
3.817519747083496e-9
3.015576418229866e-9
1.94159210707023e-9
1.8065545183348693e-9
1.6552364007416084e-9
1.59308724070733e-9
2.4472246830437537e-9
4.968840740530878e-9
1.237342010608544e-8
5.639702384712069e-8
3.926423406884082e-8
2.6025769019194193e-8
2.5329545574119285e-8
2.974472186430185e-8
3.997065430973302e-8
1.0105293564427617e-7
2.2347266688725948e-7
1.4080965690128265e-7
1.1022787769809064e-7
1.0807518455889153e-7
1.2144906605967624e-7
1.5561856963909992e-7
2.3394740552165407e-7
4.162677886524542e-7
4.5840496532275924e-7
6.210094530633651e-8
5.071901235714145e-8
8.133100338800096e-9
4.829334381429941e-8
1.3965932424419677e-7
3.1501755243200283e-7
3.6436487377912405e-7
2.1798039124591803e-7
1.2380210981057356e-7
6.534568847610686e-8
4.0758134656559957e-8
3.075358714958756e-8
2.356756244621781e-9
2.610869709622728e-8
2.4969206115203452e-8
2.0156324361050867e-8
8.409165967568349e-9
1.1038160694681349e-8
3.112047133969375e-8
4.814861384503879e-8
1.5487459076735704e-7
3.620052895759993e-7
2.5849688898551217e-7
2.8317958824076013e-7
3.884394306468417e-7
6.459008290413662e-7
8.221742977277886e-7
6.174940293041823e-7
5.659987279667129e-7
7.703561906624394e-7
2.2997149591089106e-6
7.743602441272217e-6
8.968509468123114e-6
9.867016036711329e-6
2.19042858290383e-6
1.9044957575274715e-7
2.2685237295304925e-8
2.256189104103963e-9
3.656095268313557e-10
5.989904637334508e-10
5.431562565589117e-10
6.205233918531906e-11
1.7247611024987875e-10
9.503244940645448e-11
1.7272637527224878e-10
2.4469409818141067e-10
1.4954038392653486e-10
2.8933098583721283e-10
1.8322945503272117e-9
2.0104404524497808e-8
1.0220112182062862e-8
7.683598401509296e-9
2.2567840972797272e-8
6.248263540227793e-8
9.395514038603513e-8
9.197028797389523e-8
8.411025326493276e-8
8.234046678659829e-8
9.113837153619702e-8
1.1935828895167803e-7
6.170341976432535e-8
4.8945088028101735e-8
7.607669592533394e-8
1.4992976626759964e-7
1.6053867947450784e-7
1.9529195822695452e-7
2.9582589172579796e-7
6.846665825226503e-7
1.580076488078183e-7
7.343557991660859e-9
6.838395562751734e-8
2.1178683388739266e-7
1.6207544997154482e-7
3.010148080662339e-9
3.3794727547405407e-8
2.304902494827765e-8
5.04219620293244e-9
5.346778176827166e-10
2.9949944341379903e-10
4.132268517563508e-10
1.4666074864306188e-9
3.916174054376223e-9
1.0669838920028854e-10
1.0634089585732497e-11
2.104743780309353e-11
4.094886867211669e-11
6.433458740253094e-11
9.864322857673125e-11
1.528412803806048e-10
2.420463154911441e-10
3.934081647115016e-10
6.488124946147513e-10
1.0270440446050743e-9
1.3864052866560123e-11
3.933577854943648e-10
3.985915810090735e-11
8.723883903596364e-10
2.2114074904930974e-9
4.444454337057242e-9
8.159409378260461e-9
1.3797959086256421e-8
2.082043584191786e-8
2.5622172865972043e-8
1.8651605747839938e-9
1.3459410767650559e-7
2.777993846129164e-8
4.2425009719506106e-8
8.565294103235054e-9
5.849443966027134e-9
4.2406027230977135e-12
3.353320256763004e-14
8.997168357182281e-13
1.5377011744980463e-13
2.2972277059148437e-13
2.3098270427786494e-13
2.4857292204612414e-13
2.9238811466836603e-13
3.546419509433424e-13
4.354579577496097e-13
5.38474941905544e-13
6.69362894296293e-13
8.357760821357578e-13
1.0477478645420377e-12
1.3183279638024423e-12
1.549357386799925e-11
1.7234276639209038e-12
3.9470789994662483e-13
2.205636499369815e-13
6.344453238026494e-13
1.0570649251909412e-12
1.5814543398614964e-12
2.292108198502167e-12
3.29295315179208e-12
4.7274091656483894e-12
6.801730306792036e-12
9.81511042378844e-12
1.4196320878752762e-11
2.0537914897908334e-11
2.9597831791018675e-11
4.220205324477822e-11
5.896587366573974e-11
7.987733871734888e-11
1.0411838900802618e-10
4.156100822911835e-10
1.6993063982454919e-10
5.068975906097148e-10
1.7058995703136888e-9
3.031706385399682e-9
3.881142098838632e-9
4.380480995966598e-9
4.788485908741483e-9
5.199239017755085e-9
5.631716543156002e-9
6.08190419738136e-9
6.538621761539346e-9
7.894341898380165e-9
4.107624037866048e-9
6.084817420530598e-10
2.5392856081474273e-10
6.580218132648286e-10
1.1816898897276055e-9
2.494363014017408e-9
8.366347070714385e-9
1.985421935098035e-9
7.747488928015479e-11
6.409993394064367e-10
7.077279541090131e-10
6.48182972162165e-10
5.408526499878057e-10
3.7739849247489767e-10
9.431071030095233e-11
4.923715915054902e-10
2.034665966997636e-9
7.057726637265822e-9
1.1528752727367088e-8
1.5048143630466607e-8
1.2200451916808133e-8
1.539696111931679e-8
2.4757839183039665e-8
4.868645372577949e-8
7.761019339703293e-8
8.886457404536332e-8
1.2093105418698612e-7
9.410976717013116e-8
1.4655847026270758e-7
1.5767520775694638e-7
1.188380903785832e-7
1.1357892825224824e-8
9.672233229556786e-8
4.778610896093521e-8
3.941466288606508e-8
4.465426672749598e-8
3.612559216718581e-8
3.3924538033962884e-8
1.3802432486211641e-8
3.87009937636244e-9
4.269232576234977e-10
2.648996575246014e-9
1.0946792824424424e-8
5.1662893375049605e-8
8.637003230113387e-9
6.385918148600859e-10
3.324013569949234e-9
4.600654692236816e-9
5.637244336170247e-9
1.8573139153473815e-8
7.691336890397886e-8
6.369943594021068e-8
5.5143222942351634e-8
5.7139085082717985e-8
6.494402571374329e-8
7.909947357144299e-8
1.0293606415615323e-7
1.4219627807054388e-7
1.957875015822529e-7
2.2194931695099254e-7
1.1122189903477935e-7
3.999257622642237e-8
1.9816739489459194e-8
1.3168738996978441e-8
9.876800966732123e-9
7.88719870960021e-9
5.184525671208551e-9
1.9030049695416077e-9
1.0442953865097382e-9
1.214742662152833e-9
2.3992739053128902e-9
5.782894891759535e-9
1.839084527120445e-8
3.972480009811722e-8
2.047946159980441e-8
1.727940700201341e-8
1.818746685093106e-8
2.2132055675039847e-8
3.0735110284456605e-8
4.967377200537927e-8
8.315268826790392e-8
1.0775039797403717e-7
6.001706226657378e-8
5.613807335222119e-8
6.669044422896013e-8
9.611517241215039e-8
1.6439724887912974e-7
2.601213277553538e-7
3.165631529288213e-7
2.2636916176694745e-7
5.8812088928018336e-8
1.4269323856622803e-7
6.40215166151827e-8
1.494684396890918e-7
1.256106597259033e-7
9.371133766764744e-8
9.517146079422187e-8
1.2846863673063512e-7
1.1229271351772253e-7
3.833255133575919e-8
1.6298715245928956e-8
7.144027874390691e-9
1.7021783918539354e-10
1.5389096838094672e-8
7.496835147097974e-8
2.86723498819032e-8
7.878764140455842e-9
4.675679923747784e-9
1.1102902691989168e-8
1.5240184797469614e-8
4.526612059886667e-8
1.8721344128560546e-7
1.2924498150979906e-7
1.1989718029074445e-7
1.3346850824622412e-7
1.6705633513923444e-7
2.3384183635820975e-7
3.5560757533745664e-7
4.462564614875154e-7
3.814560967646657e-7
3.293588743085815e-7
3.4134928391386577e-7
2.268936994850393e-7
1.2602228353608123e-7
3.705546152897401e-8
1.01305569301467e-8
4.96982197198009e-9
3.6376971850181584e-9
2.36745854868797e-9
1.7310450596025187e-9
1.0197106522254544e-9
9.216371321208708e-10
1.669374883267939e-9
3.722701525115535e-9
9.438807747088493e-9
3.8312698023649044e-8
3.9834563399909396e-8
2.414196296164633e-8
2.2501357044742737e-8
2.548006679244787e-8
3.301788617759287e-8
9.305679844461911e-8
2.0650720405722738e-7
1.2843119708067686e-7
1.0200820008459213e-7
1.0096058302894368e-7
1.1387038474095257e-7
1.45196890292576e-7
2.139098146938198e-7
3.6873082966861137e-7
5.143546590311335e-7
1.0090648008429758e-7
5.7372818818303974e-8
1.5341395344054593e-7
2.6775475639468553e-7
2.4245266822838115e-7
2.385481463055234e-7
3.1371752574459575e-7
1.828340698407857e-7
7.963727930931665e-8
4.168703194871996e-8
2.7100153823110974e-8
1.576501993184318e-8
1.1956762913729113e-8
3.854390025358808e-8
2.6751014136711687e-8
1.4245258019548323e-8
3.5557109251654103e-9
2.0927258767258993e-8
3.4211808403020983e-8
4.5389944391256814e-8
5.670345764094614e-8
2.1078561244909032e-7
3.711062603567872e-7
2.5696502786401163e-7
2.7864102614128057e-7
3.8387300121828255e-7
6.417171110554728e-7
7.751458453119745e-7
5.794844355699824e-7
5.398698125634127e-7
7.486881366659177e-7
2.320292243020898e-6
1.0857928527498456e-6
3.752364661989196e-7
9.162581398587095e-8
2.6007238344692467e-8
1.0833904093152497e-8
2.799821398996294e-9
7.727723781457906e-10
5.447624353389717e-10
2.844613129608269e-10
3.385360262856111e-10
2.2092206571133233e-9
2.2918411472535674e-9
2.349630735492489e-9
5.05434913080561e-9
1.3247646821706318e-8
6.385801657208106e-8
4.342710670241348e-8
2.8695662695422718e-8
2.901504109463432e-8
3.55935402134997e-8
8.03727889366933e-8
2.097952616170391e-7
2.0389226600041025e-7
1.5074426486673546e-7
1.3767420310112574e-7
1.448966094170014e-7
1.7401242332417794e-7
2.4984355952454205e-7
4.287852592101491e-7
2.4592661147460883e-7
1.4435296542523378e-7
1.1904298715690859e-7
1.1119571885000669e-7
1.3002792935769665e-7
2.2916707914570907e-7
3.3702738623362634e-7
3.3015705291814267e-7
4.127840411468747e-7
5.528401505014118e-7
6.171701883031972e-7
6.627536659084466e-7
6.490392782358931e-7
1.4904863204880203e-7
4.174628374076075e-8
1.1457649665828898e-8
3.914029340655318e-9
5.748919768892113e-9
4.018152846450713e-9
1.78101661233243e-8
2.7448425079987226e-8
4.357282863478674e-8
1.1145925919156507e-7
2.170192708261546e-7
4.698351629073955e-7
7.989072628889679e-7
1.0848655955147834e-6
7.907914690636825e-7
6.242253199950288e-7
8.892000168544169e-7
5.245232075350714e-6
1.5654940102414217e-6
1.7766147425427639e-6
5.03681596368951e-7
9.627760248739813e-10
1.6605514808393091e-9
1.023950040888375e-9
8.308714539020495e-10
9.003463551907193e-11
8.116497399165298e-11
2.0831566090972756e-10
4.542089990088061e-10
1.5596137222733367e-10
8.498756778643225e-10
2.1430509674653225e-9
7.216734095250946e-9
4.472648855032274e-8
6.049589296171072e-8
1.1707343668160922e-8
3.917684677590475e-9
9.194712482910399e-9
5.578160125354813e-10
3.5057391132226755e-10
2.4910055985813414e-11
7.424308938405033e-12
1.5023564663308045e-11
2.2073392310102222e-11
3.066196002559507e-11
4.1963169985504924e-11
5.6691802377965834e-11
7.484821452555214e-11
9.527758042112992e-11
1.1591005914023386e-10
3.3108960456867224e-10
3.6541409328550665e-10
2.8725043153716986e-10
4.6500022256502414e-11
4.786614096946837e-10
1.5700626000640447e-9
3.7941901928322204e-9
7.880073570348014e-9
1.4134364252625333e-8
2.2154058078843094e-8
2.636605363597501e-8
1.1959559347454122e-8
7.192784176534709e-9
1.4455611710290146e-8
1.0919122772238285e-9
2.2015635570519532e-10
8.017021428623424e-14
8.416278251152044e-13
8.566274751805856e-13
2.366684800054949e-13
4.564362666298273e-13
2.967936484219226e-13
3.281865302671296e-13
3.9162685181565964e-13
4.767242624122163e-13
5.853146882723458e-13
7.227569258621243e-13
8.967118563830915e-13
1.1172657603569937e-12
1.3974909695313039e-12
1.7542758598986932e-12
1.3225002097245375e-11
2.124986661606509e-12
4.8473144536954e-13
2.8529775112168707e-13
8.111404733156757e-13
1.3510765641852825e-12
2.0221593245532695e-12
2.9321790036254635e-12
4.214249953702186e-12
6.0522715150974005e-12
8.710822646619153e-12
1.2573876256295226e-11
1.819227766525681e-11
2.632910996521888e-11
3.7965754262985426e-11
5.418531140411235e-11
7.582538263210195e-11
1.0294037086311444e-10
1.3453424616902532e-10
1.6915420678581371e-10
6.728454529236155e-10
7.972348342991395e-11
1.2227982340671936e-9
3.3784679356312933e-9
5.438366004329158e-9
6.554015955571244e-9
7.218870408547037e-9
7.818011675165945e-9
8.452568796150288e-9
9.13081140205306e-9
9.836453158928846e-9
1.262176118871136e-8
6.415826165658029e-9
1.1423901373235717e-9
2.1304032582035466e-10
8.520397573183431e-10
1.6477548231791787e-9
3.68860482161114e-9
1.059226527441422e-8
1.855152950359278e-9
9.182756862624648e-10
1.6030361829986652e-9
1.6069398847566584e-9
1.5133164850999406e-9
1.42198160566171e-9
1.3337522405829397e-9
1.2179980887589103e-9
9.998361881474007e-10
4.562499734155248e-10
1.3416346704975956e-9
1.3121662272255806e-8
1.5981135397601368e-8
1.2775667428284236e-8
1.6014926813165765e-8
2.569528578586627e-8
5.051842314336308e-8
7.984904729920687e-8
9.197938032239364e-8
1.25577293469066e-7
9.14347184991936e-8
1.5753527630941434e-7
4.2971959817006234e-7
4.6667973861034997e-7
7.856695939266865e-7
5.702574707999066e-7
5.485881710347539e-7
5.005205403664304e-7
1.7781223337201656e-7
8.189927131694488e-8
5.643197316349923e-8
6.179364800567595e-8
1.2871080946342937e-7
1.1351629371025935e-7
9.655031464351227e-8
6.00149380265174e-8
6.763797776654634e-8
8.479730706154957e-8
1.4903370181848038e-8
1.3764913588255617e-9
7.088769560963843e-9
1.2653651565341685e-8
6.176926413563285e-9
2.13857376983901e-8
4.731796586347252e-8
8.493829757315041e-8
8.226303378483778e-8
7.921824453428811e-8
7.490253491686487e-8
6.485629868654595e-8
5.862985832017784e-8
5.9483669450714055e-8
6.711586311896814e-8
5.958620275631772e-9
1.5274769013136985e-9
4.1640715088414115e-9
7.74381441429029e-9
1.49075730142408e-8
2.3016221729492435e-8
1.7995139379070416e-8
1.6428106101496713e-8
1.1574019085985548e-9
1.2438934961893949e-8
2.6911102849540434e-8
6.415298562122031e-8
2.3533604138541325e-7
1.4305587795044237e-7
9.796601282507998e-8
8.901061405799354e-8
9.274167137628123e-8
1.0500873043266313e-7
1.2554451076257026e-7
1.5453356278628814e-7
4.487442321368802e-7
5.589635223182947e-7
3.367508842583953e-7
3.272375827335003e-7
4.0139135868612504e-7
5.945172849064006e-7
8.348723830770254e-7
7.170095373860516e-7
6.34653405832451e-7
5.423899823086666e-7
8.457641615991892e-8
1.3186635678370068e-7
3.495719275662236e-8
2.439361398834381e-7
3.021994240532272e-7
1.4889377632490783e-7
4.077110803178485e-8
1.6772247542647534e-8
1.1307804769786513e-8
1.2198668866320317e-8
5.2758759475694536e-9
1.6327632910474526e-9
2.804760985603583e-10
1.725329311323976e-9
2.0461093385399522e-9
1.2711383344141127e-8
1.7039659884138747e-8
2.361838854987392e-8
3.041041384382256e-8
3.688377192127181e-8
4.415207084699378e-8
1.1899319346365147e-7
4.639408288915886e-7
3.6334485152072795e-7
3.1254331838240614e-7
3.171343206852729e-7
3.495544735770063e-7
4.1072402089863026e-7
5.176258734829591e-7
7.183463816981917e-7
1.2359969237510235e-6
6.054482154936213e-7
5.394764264390131e-7
3.084618132682728e-7
8.594013281617399e-8
3.239927300709812e-8
1.8825528962699407e-8
1.6999161144297708e-8
9.814217573854513e-9
2.983519546883879e-9
7.133268229883026e-10
6.363346315259041e-10
3.882206864339447e-9
1.9049741069292495e-8
1.1476311640107426e-7
9.156656315269748e-8
8.053288202426814e-8
8.43656330999799e-8
9.348936438122022e-8
1.0672605735508833e-7
1.2399033801472368e-7
3.242388598586776e-7
6.971830480188706e-7
4.2430657735289086e-7
4.0001212220500936e-7
4.5865753040659476e-7
6.102210099740756e-7
9.014631609585621e-7
1.0560479464560957e-6
9.676622112164532e-7
5.979355453166624e-7
1.6226473501806787e-7
1.5492474913339403e-6
1.1632975835975178e-6
7.498020725320467e-7
4.2647177248662006e-7
3.267664585057932e-8
8.684951871980006e-8
4.104731968344381e-8
1.6103017364272516e-7
8.565285928415163e-8
1.1117899144013213e-8
1.2529028818495818e-8
1.5159651369665434e-9
8.102348943300895e-10
3.299135969036482e-9
3.708506966298718e-10
5.993020969692308e-10
4.421208250333273e-9
2.6868292802150144e-9
8.900675164092322e-10
4.1553023900746154e-11
3.935934951177324e-11
2.051581599265243e-11
4.0145543166515765e-11
6.056476417740546e-11
8.954079513853666e-11
1.3438495595248729e-10
2.0736085566880546e-10
3.3296376088587725e-10
5.655052512856227e-10
1.0286977893088268e-9
1.8428594582387582e-9
3.320374056757272e-10
3.79960481272966e-10
8.135341067455572e-11
1.3684725084423864e-9
3.815265462246561e-9
8.307626993874029e-9
1.599079677063774e-8
2.732164318009701e-8
4.1022270205019635e-8
4.7542738294990176e-8
1.5804101440065687e-8
3.113457919341158e-8
3.394107361604646e-8
3.225727593462704e-10
1.1977129910326014e-8
9.022105467231654e-12
9.788837920761001e-14
3.761124058731882e-13
6.76572969132633e-13
7.716303284129671e-13
5.534438708341434e-13
3.9704233831399876e-13
4.449952927296341e-13
5.347478507250574e-13
6.547766512554052e-13
8.083483322810759e-13
1.0033781481577662e-12
1.2510800032389856e-12
1.5662525238257195e-12
1.9681463565121746e-12
2.4817225202257396e-12
4.704961489522073e-11
3.488022895349569e-12
8.513254863723293e-13
4.182121024813864e-13
1.2681251822705074e-12
2.1391766030601565e-12
3.223663232505646e-12
4.697974738315113e-12
6.781371784305151e-12
9.777695657821599e-12
1.4123378414446093e-11
2.0446501921932152e-11
2.962988352638253e-11
4.2844777812812675e-11
6.14689154765941e-11
8.674690484390069e-11
1.1913934773293484e-10
1.5776222218679582e-10
2.007630298662595e-10
2.4670722884004466e-10
9.626597573098556e-10
6.07111139751068e-11
2.215916551659943e-9
5.364512020961244e-9
7.404961373197584e-9
8.273727422546425e-9
8.926097513821681e-9
9.642099666779311e-9
1.0446035799861086e-8
1.1309987653969021e-8
1.2197490771173486e-8
1.4380369722619324e-8
1.0631163794359811e-8
2.3416339298069938e-9
5.103252062402245e-11
7.4690412161232e-10
1.40814888043744e-9
2.534639949129007e-9
5.890622674572784e-9
3.0712037895356473e-9
1.3725008419622564e-9
2.7830682014098936e-9
3.0921435809684724e-9
3.0856533399078318e-9
3.040132540549572e-9
3.0230534458491813e-9
3.042597168551915e-9
3.0833351535963252e-9
3.1001023805746866e-9
2.9524057253828304e-9
9.525938202054654e-9
1.2934332839797862e-8
1.1058789187805287e-8
1.4437831994506857e-8
2.3946025200220632e-8
4.8197932768463743e-8
7.439801082350584e-8
8.61595225926309e-8
1.1995165888020296e-7
8.835061217252713e-8
1.6642042592232347e-7
4.2546595687725583e-7
4.07735299267767e-7
8.788552850940702e-7
6.063998796682425e-7
5.355326951960861e-7
5.537396949422007e-7
2.0457800327004462e-7
8.320789199196625e-8
5.432236775492295e-8
5.264995573187324e-8
1.206129454195631e-7
1.0935897779874634e-7
6.261707324461384e-8
4.6633559655361714e-8
5.569122677316602e-8
3.089155015112155e-8
1.4181358346835515e-9
7.335551122520403e-9
1.4055578302438808e-8
1.7210945317935058e-8
6.669732283887339e-9
3.388304355654913e-8
8.05043687634163e-8
6.900715279436712e-8
6.239124348066666e-8
5.6557478363666775e-8
5.126752275708329e-8
4.930225101699688e-8
5.114796303718984e-8
5.686712420125156e-8
6.69347491437594e-8
7.890015316128172e-9
8.757846010002821e-10
4.273018345722138e-9
8.59636958504433e-9
1.6846120950796455e-8
2.2930596735872376e-8
1.749695076500661e-8
1.4119405251699876e-8
2.8198682742229238e-9
1.2090546430933832e-8
2.555920477306717e-8
6.461159035991092e-8
2.1256505351499606e-7
1.0212499818818285e-7
7.572708220911993e-8
7.175777921170393e-8
7.74369623477608e-8
9.117314870516896e-8
1.1449719568823352e-7
1.4999282706964413e-7
4.115505255287795e-7
4.3071861071019204e-7
2.4820790207018635e-7
2.3607257053798827e-7
2.8637969448712833e-7
4.241110061716276e-7
6.130792560240673e-7
5.595806910845032e-7
5.134182561846892e-7
3.9579744526563216e-7
4.243543755860464e-9
7.028328216657841e-8
8.950767808204466e-8
5.643440531787105e-7
5.471888444502691e-7
1.5472886185559394e-7
6.813589678622156e-8
3.520808143700592e-8
2.458541325870749e-8
2.2599987205284235e-8
9.028715341226e-9
3.190647620477119e-9
3.5586341889301503e-10
4.326468509255633e-9
1.3468485296431966e-8
1.9955382047719188e-8
3.889128934228672e-9
1.4286304056676141e-8
2.0956471286139023e-8
2.6012911996083235e-8
3.1191238401074105e-8
9.566546076532723e-8
3.834842897530846e-7
2.9392552971654717e-7
2.565884899176608e-7
2.653475243754835e-7
2.9919413710242353e-7
3.6015285671435994e-7
4.6091108924959366e-7
6.135044286191133e-7
7.628689610071983e-7
8.088572367835713e-7
4.73831860945561e-7
1.9647360234509377e-7
8.270889710322417e-8
3.699152309263502e-8
2.0856780877608165e-8
1.758926532526677e-8
1.4203435568760971e-8
5.649397234081831e-9
2.7703678037447624e-9
2.749619509928621e-9
5.622807366690113e-9
1.6371519801612207e-8
6.73636150353483e-8
1.4413894710047683e-7
8.597712160844746e-8
7.580115401257278e-8
7.789310623905619e-8
8.716235056200923e-8
1.0312685841939666e-7
2.7657970710623943e-7
5.518403639430133e-7
3.1369764740554794e-7
2.81097545447866e-7
3.0884829472148336e-7
3.924302722902101e-7
5.694524826721884e-7
8.115159674364926e-7
8.569313870117484e-7
7.718914881536215e-7
5.8714342435844835e-8
8.578949734649173e-7
7.981175343212108e-7
8.517761820636781e-7
6.675629724731228e-7
2.643019891541457e-7
7.84362655384787e-8
2.3103933164235306e-8
3.451526863785847e-8
4.1643833297750526e-8
5.799882617031428e-7
7.396458323565634e-8
7.027358285624884e-8
1.4430981216897433e-8
3.7436232044874224e-8
3.1931970130449593e-8
3.2039293992501533e-9
2.582963499972859e-9
1.7274267712091414e-10
4.685111175188041e-10
4.730407388164662e-9
2.0187650397593106e-9
7.048908703383236e-11
1.2204049904249055e-10
2.6602266650027015e-11
2.162847371021486e-11
4.231590508946303e-11
6.457151357889494e-11
9.598433090255514e-11
1.4436519125091388e-10
2.2270448662556124e-10
3.5612971362304906e-10
3.6178053802024427e-10
8.30375590315755e-10
4.289102738457399e-10
1.318115913313088e-11
5.401557199879682e-10
1.3023870741644522e-9
2.563633383784623e-9
4.80398601954041e-9
8.845002443562904e-9
1.5745168730191836e-8
2.6024424259744177e-8
3.85848650184287e-8
4.5636791100680834e-8
9.718456712636249e-9
5.556464915227551e-8
4.112918914641855e-8
1.6761873998484725e-8
1.0872519157000419e-8
2.3736766790179632e-11
2.671352054964617e-13
1.8387615380892516e-13
3.881565243507118e-13
6.543566331123605e-13
2.3868535503654993e-13
2.9719648616601963e-13
3.8266618669181515e-13
4.767236276776005e-13
5.891592935941059e-13
7.287734695087724e-13
9.045557829829166e-13
1.1271921770478108e-12
4.104272341818057e-12
1.047000264345285e-12
1.6261629528449301e-13
2.118556249638957e-13
4.778698562066748e-13
7.549022222787357e-13
1.1022277752699153e-12
1.5738830211090408e-12
2.2355133481760606e-12
3.1771277045277416e-12
4.528031298125385e-12
6.477303357032214e-12
9.303078124621938e-12
1.3413840214808446e-11
1.940299569522091e-11
2.8109852788819422e-11
4.0656784173000104e-11
5.838308706809585e-11
8.253857910981551e-11
1.1366509252224883e-10
4.389438822407982e-10
3.113353391406315e-10
1.5619191377170512e-10
1.1098372469498053e-9
2.504779636726221e-9
3.916314622208884e-9
4.95929114803607e-9
5.668823397776323e-9
6.2306171983481154e-9
6.749553087733813e-9
7.261485157950641e-9
7.3671570466308896e-9
1.2468744745720823e-9
4.2811696622738537e-10
1.0307150657641236e-9
1.868354807355506e-9
4.474910952029302e-9
2.4104299419877688e-8
2.882932306294998e-9
7.177014836561797e-10
1.071744149817402e-9
1.1646965722466254e-9
1.2583233817890488e-9
1.4037369540465231e-9
1.6314528361580573e-9
1.9882475065989922e-9
2.568161744256116e-9
3.5858419830772953e-9
5.611922842129384e-9
1.030734179343581e-8
3.143486571123063e-8
3.1602209115255506e-8
2.1322324392597374e-8
2.3838414864923955e-8
3.46096748178346e-8
6.258933543391125e-8
1.0204906170428848e-7
1.1373261479027858e-7
1.4490342014261544e-7
1.1565654543667152e-7
1.2356646770891063e-7
4.979816459165403e-7
3.9482617298585787e-7
3.1429161760977736e-7
2.280730156037081e-7
1.8945899740568695e-7
6.725041878572682e-8
1.5394025204326123e-9
7.43089297584343e-9
2.6540380985671237e-8
7.895347397943535e-8
1.1135540190216346e-7
4.036596010954665e-8
2.3304119415770476e-8
1.4893267384529008e-8
3.547444354393518e-9
1.398533161612587e-8
1.223366884793365e-8
1.234602565132987e-8
1.3108786200702382e-8
1.2807386154714703e-8
1.1095891016717213e-10
4.235061542372119e-8
7.283197902094918e-8
6.84889866488467e-8
7.0580970175989e-8
7.632465225966454e-8
8.503247506939178e-8
9.76352004003702e-8
1.1616535195552789e-7
1.43604355237166e-7
1.8155247522882358e-7
3.690360968963554e-8
9.380075221870445e-9
2.130164461614548e-9
2.12579025180341e-9
7.233652228674155e-9
1.3935134583091573e-8
1.1413450169401908e-8
7.779721575918615e-9
5.1672584734529424e-9
1.0121186583220141e-9
7.450326758831391e-9
2.542644939185256e-8
9.850201526219454e-8
5.782472287249403e-8
3.523966362713861e-8
2.8954982624031563e-8
2.7630145364456277e-8
2.9157499436101707e-8
3.341360598914515e-8
4.1359214370829544e-8
1.2496484391144642e-8
1.4042591766498278e-8
8.404221810991563e-9
9.658747468720257e-9
1.4945492090298745e-8
2.8422673929475707e-8
6.062052792352197e-8
1.0001484389728568e-7
1.359985256475456e-7
7.937990163994095e-8
1.0052071887305878e-7
1.9034874028506183e-7
2.4332068671253463e-7
1.0140438515411203e-7
2.8277697509059975e-8
3.931545833960939e-8
3.570838172646714e-8
5.550081326051536e-8
1.1775169609828072e-7
6.138584458224364e-8
2.5150550600067095e-8
1.1601003355444112e-8
4.363380236018172e-9
5.337010794383101e-9
5.085827324226825e-8
2.8411509512811526e-8
1.5784409917729618e-8
3.1150636364611686e-9
2.7962970641552542e-9
5.507136621128424e-9
7.403147443227831e-9
2.0127556786948752e-8
9.293444062840244e-8
6.297183056771632e-8
5.8671263885782346e-8
6.587978149312934e-8
8.402179236818506e-8
1.2156472124933522e-7
1.8705243411885017e-7
2.065124807617252e-7
1.7017414857703633e-7
1.5896792835858603e-7
8.906128260081901e-8
4.5774517785953626e-8
1.234578726302643e-8
4.342541882083912e-9
2.484732724549265e-9
1.716937767333714e-9
1.0147966657880913e-9
9.318670535188475e-10
8.158362566702145e-10
9.24067213316243e-10
1.4322052674203316e-9
2.582920401963128e-9
5.442238162034964e-9
1.7239548392993985e-8
2.9735696601813913e-8
1.594767607914957e-8
1.4682667313874485e-8
1.749203320877871e-8
2.5617560825484072e-8
4.211246751749713e-8
8.456414662866836e-8
4.894642461259322e-8
4.1080067334324665e-8
4.325430358133894e-8
5.296582188916976e-8
7.569166027622243e-8
1.2928509791044519e-7
2.512346224743562e-7
2.661864497141286e-7
4.491378155413543e-8
3.375413261355554e-7
2.4172898413269613e-7
1.32719070987064e-7
1.118649017079633e-7
1.1279933120430567e-7
1.2847144312256374e-7
2.244629406944161e-7
2.435342663591685e-7
2.537681418534774e-7
3.9029929209987447e-7
5.892351705208485e-7
9.674101788312261e-8
4.732453524960692e-8
1.4251750382094746e-7
2.0041568447302915e-7
1.2471964011142113e-7
8.466635345881566e-9
1.1524372177560176e-8
3.310802758026213e-10
7.502003324693568e-11
6.373971670807644e-10
1.1663104692482717e-11
2.0213130077416955e-9
1.0616591923825084e-9
1.1002384076912659e-10
1.3689555125142533e-11
9.873509007573456e-13
3.2933407447726356e-11
5.89306909764081e-11
9.263506383070919e-11
1.4399770686702322e-10
3.7521859229215516e-10
7.518055275847147e-10
2.7202822913766143e-10
1.2955346307337457e-11
2.419497796958625e-10
5.017907300153932e-10
8.666267756125456e-10
1.43927695928504e-9
2.3929626896342354e-9
4.028679931889044e-9
6.821562720973839e-9
1.129635978578912e-8
1.7463368373002864e-8
2.3721505674696547e-8
2.0269856061614238e-8
6.885847764465633e-8
7.315014785263748e-8
2.6579680061741513e-8
9.476074637046631e-9
1.7509657718440934e-8
4.996375510009847e-10
1.6414309718763561e-12
7.362464238985068e-14
1.1300363916125625e-12
7.315107127736755e-13
4.099427522918341e-13
3.0614366216762666e-13
3.5009319616341627e-13
4.248036273989238e-13
5.203292505481278e-13
6.410342183507605e-13
1.310185602944962e-12
4.2652869475491287e-13
4.600135415481109e-14
1.1174270520678935e-13
2.2599173180258946e-13
3.460725440430574e-13
4.974656966446112e-13
7.029379263822779e-13
9.89748315861444e-13
1.39492712706267e-12
1.971214145663679e-12
2.7951308348655946e-12
3.978691041934877e-12
5.686668394345467e-12
8.161891799586704e-12
1.1761255995198901e-11
1.7003680760555154e-11
2.462450850768216e-11
3.5611143118321085e-11
5.11523632075915e-11
2.2676786357361783e-10
2.1057573936824343e-10
1.1778621015086364e-10
1.5199106965401157e-10
6.372363023799869e-10
1.354666487197247e-9
2.230529707146353e-9
3.119451857920378e-9
3.892562542179148e-9
4.5006946952355955e-9
4.9839365119134636e-9
2.2565285929920603e-9
1.691098743891182e-10
7.034529529950586e-10
1.267402283039721e-9
3.1014914720368896e-9
2.1938418995989414e-8
2.5226743233782964e-9
4.0798531525618913e-10
7.308545205538351e-10
8.444006309252434e-10
9.50666975217655e-10
1.0909703485430915e-9
1.288094972602347e-9
1.5717199294332826e-9
1.99324212683178e-9
2.6511798374664166e-9
3.753963458977668e-9
5.80575924613323e-9
1.0245323215898476e-8
3.5686917254788844e-8
4.1051489289428844e-8
2.5634217993839853e-8
2.6943228058749734e-8
3.646354984464753e-8
6.114237137061577e-8
1.0717439312850101e-7
1.2688595332374052e-7
1.4983657066385452e-7
1.3894421655526005e-7
6.34429184612453e-8
3.404726378356825e-9
1.7353781120420903e-7
2.4207230114603566e-7
3.581256780881345e-7
4.754145143834352e-7
1.3044052303746855e-8
6.372161243971306e-8
9.353762341884543e-8
7.081790767539678e-8
1.084663752776365e-7
4.8565130858933774e-8
1.6992936659148064e-8
8.174603587634842e-9
1.5257743501735277e-9
3.0845807257844054e-8
2.44714969868438e-8
1.859825589436615e-8
1.456473785543271e-8
5.3384728801346965e-9
3.3718582391426653e-9
9.224131277382331e-10
6.959435710956648e-8
9.18298327601735e-8
8.485271156794607e-8
8.8578709101847e-8
9.827251954481036e-8
1.1379368334019459e-7
1.376911089482067e-7
1.7495832498300962e-7
2.3141017551634518e-7
2.954119614376125e-7
8.11042702999119e-8
2.5574598427554955e-8
1.1391353980519752e-8
6.13879162868225e-9
2.5626706322564403e-9
9.202443922962513e-10
2.8434637726317707e-9
1.847547654481456e-9
4.3794674319961637e-10
1.70183954599389e-9
5.840352558764055e-9
1.5886332545194468e-8
5.798162083781087e-8
6.82160049003925e-8
4.202720563068199e-8
3.941895066190728e-8
4.658759150394804e-8
6.699394744647373e-8
1.1730630220858842e-7
1.199816562687275e-7
1.144635718817168e-7
1.319130095818308e-7
7.38167688235731e-8
6.9669643211347e-8
8.454640389944957e-8
1.2734513146201196e-7
2.300983529858294e-7
3.732663787069485e-7
4.4620313313657326e-7
1.4853476638481247e-7
1.0166395429204073e-7
3.5402900000054426e-8
1.695538842586453e-7
2.157991523979397e-7
8.705033656886505e-8
7.92248873035271e-9
3.672791152869145e-8
1.411894281256819e-7
2.407615458765841e-7
1.2261561805511395e-7
6.956237317018234e-8
3.9659455420230284e-8
2.1753051712667045e-8
7.524153773610425e-9
2.378295910079978e-8
2.2585988991655906e-8
2.210722694525812e-8
2.038360677865472e-8
1.2973837094496294e-8
1.92818494590418e-9
1.69882445118623e-8
4.0776991627198273e-8
2.464050181917815e-7
1.7990067325974593e-7
1.818234732426638e-7
2.1840337327902076e-7
3.0147048584409546e-7
4.738087177101415e-7
6.136276122924263e-7
4.898886557234558e-7
4.228751569378971e-7
4.853073865851676e-7
1.776343777351078e-7
6.134637963217766e-8
2.166685009704806e-8
4.061592041047026e-9
9.524397279412268e-10
1.607658582003884e-11
6.842388634821065e-10
8.609337245196217e-10
6.49141968671022e-10
1.3416843226320309e-9
2.6828351391334084e-9
4.889631909622394e-9
9.976984387682927e-9
2.5806555403781874e-8
1.2800575781837844e-7
5.6173911349460435e-8
4.403299069696797e-8
4.8835222617774604e-8
6.553592126337749e-8
1.0137012394320958e-7
2.203704354496408e-7
1.395797565615789e-7
1.0907813235781155e-7
1.0726344824049266e-7
1.222532873071125e-7
1.6202698898977868e-7
2.599745988612125e-7
4.6966904142087697e-7
3.0275078429034354e-7
1.7205961329677016e-7
3.2771566952335194e-8
5.579002738038552e-8
6.143890686941889e-8
8.7423033562085e-8
5.2146697328666554e-8
3.3318349805411664e-8
2.3746561760735747e-9
1.4880143285415892e-7
5.307776533084979e-8
2.1876666432447218e-7
2.014071011038525e-7
1.0398327990237168e-7
4.383225045043307e-8
6.664002661747973e-10
2.1294021125204854e-10
4.338100808687972e-10
2.8953875456642243e-10
1.0077038219444724e-10
2.393633094574453e-10
1.0991397297227453e-10
1.7579274501142043e-11
4.632614861911904e-11
7.240573263092435e-11
1.1073203360019198e-10
1.7319206261470675e-10
2.8037648052353445e-10
4.720956712350153e-10
8.0841215552034e-10
1.272091238145418e-9
1.680191977805269e-9
1.7980060159798488e-9
9.029922376849382e-10
7.530139400107623e-10
1.768795939488277e-9
4.273905490728733e-9
8.773192989886237e-9
1.5237836528668283e-8
2.1649719512799105e-8
1.558891227387333e-8
8.19833602836216e-8
4.439572163368286e-8
2.604911369680736e-8
8.101397116986366e-9
6.224767339360606e-9
2.2796396581261324e-11
1.416103275882929e-13
1.738382110374453e-12
1.1895943853927392e-13
1.1501642355479501e-12
2.959837028408877e-13
8.239017748695832e-14
6.026407751394943e-13
4.0715733247553334e-13
4.4903338974064345e-13
5.398593388246777e-13
6.654981446992277e-13
8.2864294442936e-13
1.0376912187550843e-12
1.3050324164345865e-12
1.6472515719922063e-12
2.086042339879278e-12
2.649578975946035e-12
2.1451882635275665e-11
5.0297637237003614e-12
1.5398351004440607e-12
3.012662077624898e-13
1.449782570158678e-12
2.5988027169658703e-12
4.019497582219787e-12
5.948367185808319e-12
8.678096486971715e-12
1.2608121502604206e-11
1.828915462470892e-11
2.644767641002329e-11
3.793947860942083e-11
5.354518149791925e-11
7.357035138934924e-11
9.748774619591373e-11
1.2414621834582072e-10
1.5262434649752652e-10
1.8293148795539024e-10
2.15997847445808e-10
8.488155606898971e-10
7.866289544970734e-10
3.6682571372728368e-9
6.233477613638464e-9
6.9254192366573646e-9
7.332757731332536e-9
7.906292828752236e-9
8.63917172575957e-9
9.479167231082262e-9
1.0379832570072856e-8
1.1303490709186156e-8
1.1413985047571755e-8
1.2310717177908197e-8
6.137888907285928e-9
1.4661901232436043e-9
2.0714082014077898e-10
2.493775885640476e-10
5.080212082204095e-10
6.267059144465951e-10
1.4001760025093543e-10
3.0644832971546504e-9
2.7795750235547836e-9
2.7415614097339593e-9
2.8558463773810856e-9
3.165837947866797e-9
3.779876848499692e-9
4.9218824473744765e-9
7.090033157474159e-9
1.1458694688484425e-8
2.0083066875987375e-8
2.681143134824572e-9
5.5820709061428014e-9
6.343164472992972e-9
9.637953276130133e-9
1.7672208434159705e-8
3.8077270008332605e-8
5.993410245091704e-8
7.158971249807293e-8
1.0322023028096653e-7
8.086115004543486e-8
1.605004515571684e-7
3.6355377219217263e-7
2.259287499141577e-7
2.988447195776533e-7
3.455829634045364e-7
2.6532188280400695e-7
2.237291730949746e-7
7.795734539801033e-8
1.1097560834001635e-8
1.3924923540118024e-8
2.992089177642064e-8
9.245626906752482e-8
7.825448802574378e-8
3.2005338891975824e-8
2.0783796783079912e-8
1.1952974923061408e-8
2.6816237202445925e-9
9.244744518899928e-9
9.626816954466336e-9
1.0577062818343534e-8
1.1593680962411653e-8
2.130128677331067e-9
1.969899137928825e-8
4.5705926310535734e-8
4.509695707226988e-8
4.6120640561604573e-8
4.900677231031061e-8
5.299014684415143e-8
5.806219438770212e-8
6.45966990078676e-8
7.317371793495475e-8
8.448506861153093e-8
2.1138290274744623e-8
5.779368355325364e-9
3.3835658107661426e-10
5.821718285383934e-9
1.3845464585034518e-8
1.54914490805943e-8
1.1257568725249057e-8
8.87305949362475e-9
3.297347777680206e-9
5.655150877571007e-9
1.6019975938793243e-8
4.581602473950924e-8
8.220530258074958e-8
4.0924587198634005e-8
3.228432843604405e-8
3.162289125881203e-8
3.56085222295943e-8
4.513997172096813e-8
6.472483505629594e-8
1.0681083272924893e-7
1.3159031387949178e-7
9.36724351375763e-8
4.589067784918579e-8
3.8724450239348185e-8
4.213072736025991e-8
5.6267679023078906e-8
7.440756045975117e-8
6.60472841616351e-8
6.09516278540844e-8
6.59973799598011e-8
2.46200963682853e-8
5.2153606822832374e-8
1.0316531420831481e-7
5.379245307984783e-8
9.872371056159517e-9
9.333029344234548e-9
9.185237030736273e-9
1.545434614410856e-8
2.531909807804924e-8
1.818106624624742e-8
6.8724478464937194e-9
2.6940496435812287e-9
9.078555549592526e-10
1.059261129880897e-9
1.1227441868231576e-8
1.5944690162656602e-8
5.3273483012068645e-9
6.969782789906324e-10
7.349752054306369e-10
1.3673030861029643e-9
1.8196132676487922e-9
6.704687269998127e-9
3.181591915011733e-8
2.358700135059696e-8
2.1836649202771534e-8
2.4318906764480435e-8
3.026260672506977e-8
4.166882184673468e-8
6.322396815164782e-8
9.36731990839189e-8
9.805282147447133e-8
8.61926921948313e-8
6.39643382151949e-8
2.0559219363521692e-8
6.839015731556727e-9
3.5242093282153106e-9
2.4245447225166378e-9
1.657749335554754e-9
1.3073935959479386e-9
9.312314162705356e-10
5.729006470740391e-10
6.494064597203605e-10
1.0754727297420662e-9
2.1061330454478487e-9
5.0587628531042365e-9
2.125919362998935e-8
1.3688924102863785e-8
9.634296386232177e-9
9.681983871904184e-9
1.1844861133541115e-8
1.707859153292221e-8
2.5447935629966904e-8
3.705448305500965e-8
1.6938402528743223e-8
1.2274800397341326e-8
1.102667616777225e-8
1.1527316473087642e-8
1.482892361169429e-8
2.635327985622673e-8
6.18997248356975e-8
6.370523694714112e-8
2.2303587418121535e-8
3.522285221342974e-8
4.961124871843926e-8
2.6409136738686407e-8
1.637075792302013e-8
1.3765515840669579e-8
7.123925943058136e-9
1.8587930408539967e-8
2.167766258963683e-8
2.263861787060008e-8
5.389275714668514e-8
5.613236621193113e-8
4.6166688915124615e-8
4.947919934142302e-8
2.881838868254353e-9
5.848579729324741e-9
9.962001529691483e-9
1.4094673879072974e-8
7.265307527300797e-9
1.9265869421765577e-10
2.1404619441736054e-9
2.304936076222778e-9
2.23698282592069e-8
1.681180842336754e-8
1.669521784593949e-8
1.9593546494925743e-8
2.663874314822325e-8
4.0670254173502895e-8
4.329600601853528e-8
3.1253541048588456e-8
2.720423045418272e-8
3.3968348540833914e-8
1.0185554200312866e-8
3.4938483993258108e-9
1.390758080416659e-9
2.8717503931081665e-10
1.9652327024789812e-11
4.947222349680287e-11
8.758273385119731e-11
5.153350333648994e-11
1.3376621841324998e-11
1.455890433075582e-10
2.0298983549705945e-10
2.955626297215037e-10
7.027699240818596e-10
2.2276870785398236e-9
7.0660186798900775e-9
3.892082784844291e-9
2.1684901614480704e-9
1.8878282354214756e-9
1.6828072962476336e-9
1.280274182771857e-9
5.943493848815817e-9
1.749864992432019e-8
1.3569849543735532e-8
1.258308269916681e-8
1.4622315236942065e-8
2.0048980373980336e-8
3.30576094616577e-8
6.459098612943793e-8
9.13996739702247e-8
6.606598255887107e-8
1.238781764895405e-7
5.3230538209205e-8
1.0046044393726012e-8
6.404764553770938e-9
4.4403239688444184e-8
1.250500210447743e-7
9.48840595083323e-8
1.5938980642392853e-8
7.332301190381949e-8
3.866317771739902e-7
1.0902048046022686e-6
2.2077071637801837e-6
7.029600038902084e-7
1.7089088179972503e-7
3.627293178852104e-8
5.370289124172569e-9
2.267377612974541e-8
3.3229248699053504e-8
4.189596503879253e-8
4.186737035812086e-8
1.8582724623005024e-8
3.224621520603136e-8
9.275927650159703e-8
1.0105294115574565e-7
1.3998863308599737e-7
2.4643239853285046e-7
2.987968107966901e-7
2.06065436912558e-7
2.0919882586146154e-7
4.2981956210628735e-7
8.003875848978082e-6
6.350738071387976e-7
2.494946434841995e-7
7.669691719283297e-8
2.2124157838614052e-8
3.2396430721157207e-8
7.490480309361794e-9
3.3384325107009394e-9
1.7284759124171938e-9
1.312501807884314e-10
1.9317563120709652e-12
1.373661887562793e-11
1.331121210708868e-10
1.2898450985531296e-10
2.3795957270873916e-10
4.698170095995075e-9
3.7357092243372244e-8
4.9790774411538905e-8
2.7695604800309294e-8
3.247200487439507e-8
1.2304943900603223e-8
1.4629830199568793e-9
1.5507436456065015e-10
2.0317474894079436e-11
8.230627449767186e-12
6.284561167015131e-12
7.649000505362808e-12
1.1516318874611971e-11
1.8317608810153798e-11
2.962157931366987e-11
4.864698986734196e-11
8.182868441443701e-11
1.4273218731016185e-10
1.5342049746488576e-10
1.8264954676543723e-10
1.9823044260833225e-12
2.33759329036613e-10
5.50935508508333e-10
1.0342888125009268e-9
1.8207437764578027e-9
3.110113565123319e-9
5.0469873739653684e-9
7.291726005711538e-9
8.623437568786933e-9
6.639760629620667e-9
2.309945617081604e-9
1.284613313511335e-8
2.0217507890344205e-8
1.435657988456793e-9
9.234218677913116e-10
2.5927877899897498e-11
2.625616261940262e-12
3.0222563281416453e-13
1.0176647730520733e-13
1.4099153535476715e-13
1.873311553316654e-13
2.3433524695421044e-13
2.863624228400361e-13
3.4934887530092595e-13
4.2785028765181087e-13
5.265402595965428e-13
6.510785434716659e-13
8.086539743847353e-13
2.2296505602676583e-12
6.844485026859808e-13
1.0652762378267875e-13
1.3793944410392973e-13
3.1206008399776155e-13
4.927924685164396e-13
7.186303048851187e-13
1.024510920963064e-12
1.4526335716612776e-12
2.060634006648654e-12
2.9310873811294668e-12
4.184496414091002e-12
5.997869728628375e-12
8.631060056730865e-12
1.2462070114105899e-11
1.8028096694608564e-11
2.6055783177459145e-11
3.7434547011478696e-11
5.304678368990285e-11
7.338710278910776e-11
2.984856827946717e-10
2.1140726705950177e-10
9.475106879221993e-11
7.084285969111851e-10
1.660770391434254e-9
2.7835041752987295e-9
3.766558992096391e-9
4.471672544564298e-9
4.988828933603422e-9
5.428233203708804e-9
5.842645737265805e-9
5.413536278326098e-9
8.190870265914448e-10
3.1215743840372744e-10
8.024408465061889e-10
1.5975350236956982e-9
4.651398303159764e-9
1.4862879778343394e-8
1.7736683062468103e-9
3.6514576085055473e-10
6.492090096980663e-10
7.382993789605736e-10
8.142155840075251e-10
9.17043108000343e-10
1.0689664583687972e-9
1.3005737792563432e-9
1.6720015579423549e-9
2.3222486777551615e-9
3.6323465523683284e-9
6.733958325873712e-9
9.505454218352235e-9
2.9942837031420955e-8
2.7614510713953965e-8
1.9789730985076117e-8
2.3189104781434884e-8
3.559999979226725e-8
6.785746844730721e-8
1.0310424868482836e-7
1.1914144589526717e-7
1.5969796306027193e-7
8.933152282955925e-8
1.4467203768254247e-7
2.47732332072072e-7
2.500649084925133e-7
2.2410312003027922e-7
3.3834858033417156e-8
7.304879088519734e-8
4.9589073263520964e-8
5.166456854078587e-8
6.575205175894759e-8
7.193022004835236e-8
2.7156799512101256e-8
9.37779694849276e-9
3.010463298469334e-9
1.959452426600138e-9
1.4737939742836005e-8
6.007829975746401e-8
2.0606106772166167e-8
4.677764049785176e-9
2.4775321655929374e-9
5.474829221704796e-9
1.043087736826362e-8
7.22336135787668e-8
7.37446162520733e-8
6.534792149044506e-8
6.763545793590634e-8
7.564646923013783e-8
8.94309736470462e-8
1.1161301525689702e-7
1.4729065852214692e-7
2.0156750329945184e-7
2.571499132932789e-7
2.5982418990765786e-7
1.0956040770261453e-7
3.2386300899683806e-8
1.4438059036577441e-8
9.02732561848874e-9
6.331511066027329e-9
4.442243701729752e-9
2.499318913978824e-9
7.316662782439752e-10
5.778099711607507e-10
1.2858194866848057e-9
3.231916854663686e-9
8.45634889476297e-9
3.234030160832233e-8
3.575859056808786e-8
2.1871169878918396e-8
2.0162515876388873e-8
2.2619989100173518e-8
2.928736695758592e-8
4.366940125829198e-8
8.646985620013898e-8
1.431674722338972e-7
7.713067420066236e-8
6.763867996716264e-8
7.449429423884728e-8
9.67949906651339e-8
1.489820423305548e-7
2.6278760250674077e-7
4.2648492219313977e-7
3.578654685399882e-7
2.3887169882852215e-8
1.0685954643791951e-7
4.2313488688404905e-8
2.0417762165587812e-7
1.5346278042681164e-7
1.2007750316033862e-7
1.4428797162908348e-7
2.103766987026661e-7
9.71855795013605e-8
3.775615128902798e-8
1.9288894604052425e-8
9.401769237693604e-9
1.6142470310121794e-9
3.860965537880144e-8
4.838647668483603e-8
2.3978015491992757e-8
5.51711414879763e-9
8.320144030590806e-9
1.6556177678475975e-8
2.2427367347787484e-8
2.7916110654118575e-8
9.894620175373275e-8
2.7269072137566113e-7
1.7425068971191375e-7
1.725924686829393e-7
2.1047477204522452e-7
3.0351465919065855e-7
4.909089324278276e-7
5.523821899580578e-7
4.349285114351207e-7
4.0569433997769894e-7
5.160875494836967e-7
3.151351517276533e-7
1.5281996258310694e-7
7.434799111679347e-8
1.951469567366016e-8
5.844030218986751e-9
3.293844527487782e-9
2.5906646859505388e-9
1.5985873113405524e-9
1.7814121423015847e-9
1.90716759672936e-9
2.0612077822217043e-9
3.211230568871478e-9
6.372363590201527e-9
1.581507145416976e-8
7.56701275330887e-8
4.331381040122589e-8
3.024810517784042e-8
3.041503850646513e-8
3.693866228821242e-8
5.142999257768341e-8
1.0950349313008122e-7
2.3581410740749404e-7
1.434364232434886e-7
1.1255798851074405e-7
1.1106496981120915e-7
1.2655133183103518e-7
1.665030407073511e-7
2.6183159995520423e-7
4.832849486699474e-7
4.12881473597554e-7
7.899724229703675e-8
7.451655074771877e-8
9.398812972391202e-8
2.4667263508345092e-8
2.211340226772065e-8
1.3277994406504978e-7
3.75103317000799e-7
2.599341813066196e-7
1.5217127352583147e-7
1.0037944628258985e-7
6.158499265041675e-8
3.882900046010077e-8
1.810932296111965e-8
2.0417266592713785e-8
2.3223035659751223e-8
2.2216957982285616e-8
1.760061984672251e-8
5.19416431949462e-9
1.6122293344756727e-8
3.942799880312238e-8
1.4224564833357228e-7
3.6109103156422066e-7
2.6426363164880665e-7
2.9526974377674276e-7
4.1329928210440906e-7
6.980023506118939e-7
8.243029675194465e-7
6.136173265265271e-7
5.87520077732046e-7
8.756963996952215e-7
3.492843730694413e-6
5.016499834459027e-6
4.025296438194124e-6
2.1197097496635786e-6
8.896423300445845e-7
4.2167319942648517e-7
3.07183234730734e-7
4.060977101474646e-8
3.081234126519931e-11
1.4240329386358772e-9
1.0177238159062057e-9
5.983647685269218e-10
2.1426316261869697e-10
8.456278952365322e-11
1.661331146207173e-10
8.574812260055757e-11
8.054932022614621e-11
2.9316726646640914e-11
2.5127909486417523e-11
7.680465661270902e-11
1.0096430816730782e-9
1.5502578251191135e-9
4.869981730300988e-9
1.3216785649542798e-8
2.7525620055664463e-8
3.7769420646990977e-8
3.832602319314324e-8
3.7764812111730846e-8
4.205350883965267e-8
5.6734243714823186e-8
2.1948018513592202e-8
1.825693338399669e-8
4.525966750247383e-8
5.079828947390013e-8
7.68153956407715e-8
1.7924801546585173e-7
1.0713977115424255e-7
1.4416255573322607e-8
5.859049596653422e-8
1.693334331251712e-7
1.2915875559787978e-7
1.1954608777814392e-8
9.123633319704657e-8
1.4920324197793537e-7
8.578463142976827e-9
3.073383384905607e-10
4.3938137798933303e-10
1.208574478750008e-9
9.836104848017369e-10
1.6383868673113688e-9
1.2007463718681813e-10
2.280061260635154e-10
5.5864711989685385e-12
3.8733728043244704e-11
6.347383116421722e-11
9.727624561804239e-11
1.5038506626139281e-10
2.382845134712188e-10
3.8915517666777483e-10
6.491983867331121e-10
1.0452381364839362e-9
1.4847245679617396e-9
1.8256221112936652e-9
6.497059860754901e-10
3.536175137004187e-10
1.2102827208781496e-9
3.2923183205044106e-9
7.066844987754097e-9
1.2927039482142206e-8
2.0163225921761455e-8
2.4360760843863047e-8
7.780630025101937e-9
1.2623014752910441e-7
3.441296506275576e-8
5.140884503024721e-8
8.635718937642485e-9
7.016647615210375e-10
8.207040594857419e-13
0.
6.678145404765789e-13
1.1556175392402386e-12
7.874717820594475e-13
2.7494155794540105e-13
4.916962640760259e-13
3.384096288948727e-13
3.713518205166368e-13
4.4482358877740947e-13
5.46675879100645e-13
6.787934269795539e-13
8.478063629568256e-13
1.0635762952821672e-12
1.3393180205792048e-12
1.6923164755397957e-12
2.1450239845965488e-12
2.4761974880434742e-11
3.715417217722361e-12
1.0900322623170766e-12
2.7120143852501897e-13
1.1341758916260395e-12
2.0012509261627242e-12
3.072931454820625e-12
4.526455322607156e-12
6.5813661920853066e-12
9.539173679348308e-12
1.382275824224342e-11
2.0010565405825766e-11
2.883646040355472e-11
4.109038537569045e-11
5.734242826679191e-11
7.754359612266069e-11
1.0087851925209439e-10
1.262763776318326e-10
1.532420266783625e-10
6.415631848539926e-10
1.4038120420402917e-10
1.7170475872217164e-9
3.826858262783039e-9
4.954184297374804e-9
5.433454208699465e-9
5.8644059877922195e-9
6.370611862548818e-9
6.948864714499835e-9
7.575125750619753e-9
8.2236031423321e-9
8.870020449457e-9
9.401684141946159e-9
9.11951561179911e-9
3.080709067279403e-9
5.639592748336523e-10
1.396697838079334e-10
4.888918362267308e-10
8.313503763711913e-10
1.3280586088710077e-9
1.4494554028019948e-9
9.050525600188255e-10
1.3587685560642083e-9
1.559028066513182e-9
1.7444338747761202e-9
2.0140449330514135e-9
2.459096088273089e-9
3.226145350484459e-9
4.607075065516235e-9
7.23804029803232e-9
1.2408750413420336e-8
3.3189137860255587e-9
7.485073207813989e-9
7.602703406410534e-9
1.0867588622583188e-8
1.908303455019027e-8
3.994493120366124e-8
6.369052890177013e-8
7.47886150940379e-8
1.0570456746535226e-7
8.541306325570174e-8
1.4707580619479145e-7
1.449318619693606e-7
1.0324193329916312e-7
1.3396252485463056e-8
9.194576415199074e-8
4.415891819949913e-8
3.4811385526407015e-8
3.870201842215766e-8
2.914697936711086e-8
2.7261725503741205e-8
1.2735745688465326e-8
3.3168853906734603e-9
3.049105004301226e-10
2.20623079498222e-9
8.591485805245412e-9
4.37825584862209e-8
7.572014658301079e-9
6.640067480248056e-10
2.8575000553867074e-9
3.8834806447969745e-9
4.72521810974439e-9
1.5764439734107152e-8
6.426150819023807e-8
5.493821160677224e-8
4.719003911149829e-8
4.848776944386219e-8
5.4529569148847615e-8
6.543026438055706e-8
8.340937563378676e-8
1.125562766204496e-7
1.5491558149126844e-7
1.8848818425354623e-7
8.797999183912245e-8
3.414006101062823e-8
1.8054539041727246e-8
1.2456555774211069e-8
9.500715231636463e-9
7.710469927382696e-9
4.518218261175622e-9
1.635422376429979e-9
9.164122509926192e-10
1.0774233915224315e-9
2.1720982701749002e-9
5.3916681306656116e-9
1.8168133823855598e-8
3.08202851916931e-8
1.701609517630413e-8
1.4720585321624253e-8
1.5641228646827817e-8
1.909852775798224e-8
2.653474212942472e-8
4.286345762461947e-8
7.392291076327584e-8
9.311454985564317e-8
5.2728766032431085e-8
5.012206355499716e-8
6.059101014489125e-8
8.916381219678858e-8
1.543821792525035e-7
2.3353515241210337e-7
2.7664394762658716e-7
2.083254920735717e-7
6.106927687409933e-8
1.2680683504055264e-7
3.548135478829702e-8
1.45833258409753e-7
1.0666046431317603e-7
8.232560530244443e-8
8.65040652513248e-8
1.0985029423615907e-7
1.0108543542621728e-7
3.572333597915091e-8
1.4373896122856025e-8
5.847643817028479e-9
5.190963469937382e-10
1.2856749272312755e-8
7.359954193689342e-8
2.8030316134636898e-8
6.2024266631350105e-9
4.806540801712526e-9
1.004585943184778e-8
1.3430398061223884e-8
4.1133023457828315e-8
1.679180349741003e-7
1.1708302322467124e-7
1.0736034338441745e-7
1.1814733469998557e-7
1.4559166634637356e-7
1.9931951256954767e-7
2.986050129783995e-7
4.020435864257945e-7
3.6599651352023834e-7
3.0914062940741505e-7
3.0265627500184296e-7
2.238013946924039e-7
1.2574678138110262e-7
3.24550846658445e-8
1.0344553373899316e-8
5.678870238662596e-9
4.211933827495249e-9
2.8318700814856226e-9
2.152262979658577e-9
9.682040995078704e-10
8.269113417137054e-10
1.5955721342868624e-9
3.751135005545387e-9
9.997542202975747e-9
4.552999267779206e-8
3.307376096725927e-8
2.182580822085552e-8
2.0851785204608943e-8
2.381059420064862e-8
3.091793283007638e-8
8.97366397220547e-8
1.950514700057808e-7
1.1718347286085757e-7
9.436042614950774e-8
9.459182021307835e-8
1.0814067102292319e-7
1.399745561832107e-7
2.0908149864015555e-7
3.620188065280206e-7
5.301220311156667e-7
1.1654935079693269e-7
1.0220292268103379e-7
2.575652690601311e-7
2.912408737838252e-7
1.91608472066974e-7
1.982498697241463e-7
2.8672525354227765e-7
1.6999937855838078e-7
6.84588166162339e-8
3.5458570824083544e-8
2.174071627035175e-8
1.0784402332681042e-8
1.1190977588777686e-8
4.946180887864822e-8
2.8386640157039454e-8
1.2095792682608316e-8
6.109771265222709e-9
2.0818053186241934e-8
3.132685994976626e-8
4.030210997274824e-8
4.9662192956260526e-8
1.9148952546589798e-7
3.480433286329599e-7
2.3361711886976625e-7
2.474461439875471e-7
3.3141432273177943e-7
5.404912754117677e-7
7.262979123134998e-7
5.558967570268495e-7
4.910060586421031e-7
6.158952301591094e-7
1.445139048194892e-6
7.420887249782483e-7
2.936790885861111e-7
8.6559072931185e-8
3.158794398946329e-8
1.236318811931493e-8
2.770533706763387e-9
1.2084524379912961e-9
1.0088820775748486e-9
4.604576733400119e-10
7.156556993464387e-10
2.5006856875849035e-9
2.0983550166808463e-9
3.019764422135689e-9
6.501160203928129e-9
1.784620614505058e-8
9.853304511966109e-8
3.465730010824777e-8
2.688866295925078e-8
2.860907750762543e-8
3.5972360317563116e-8
8.9011050532971e-8
2.2099440382563963e-7
1.889331829176743e-7
1.4085645674350333e-7
1.3083402196680948e-7
1.3930501257894538e-7
1.682614498262142e-7
2.3989485556305493e-7
4.1541734229707064e-7
3.198014980561266e-7
8.603693724348294e-8
2.1642533072597884e-8
1.016048340329197e-7
5.6278230291955253e-8
2.0205269819812787e-8
1.043462026916068e-7
2.2401058759814904e-7
2.6123879186837626e-7
1.89238123695736e-7
1.3150438967804463e-7
1.2282646536210816e-7
6.44702388235155e-8
4.5898387654175397e-10
2.5590008147262017e-8
2.5263290808608375e-8
2.0573793025489147e-8
1.5515611886436778e-8
6.475393667460891e-9
1.1722604591979711e-8
4.108621229515107e-8
2.650495844673396e-7
4.3435702496226176e-7
3.380309344074652e-7
4.0959819018935285e-7
6.521365033871695e-7
1.0273416786803065e-6
7.686024855856689e-7
6.59241375259121e-7
8.941469278434316e-7
3.0703540464616218e-6
6.569196393782601e-6
2.597819432826306e-6
2.0083701673505217e-6
7.38721196383118e-7
2.5176865764418885e-11
3.571567093794265e-9
2.366833238365685e-9
1.9489996613235323e-9
5.993104209164331e-12
1.008841689141391e-10
4.300208394275022e-11
1.5395477366997605e-10
1.34281327880521e-10
6.649211019322849e-10
8.238084384747355e-10
2.073554089124108e-9
5.786368536750101e-8
1.740134760181302e-8
2.305856551189433e-8
3.59864790930728e-9
7.214419702388505e-10
5.43272567867957e-11
3.2459243583993455e-12
2.6972022122729837e-12
4.1957427086499565e-12
6.937799996755427e-12
1.1398729258003127e-11
1.863071851511735e-11
3.056166859914876e-11
5.079424996785488e-11
8.637942815672699e-11
1.5159096887683397e-10
8.085717694831425e-11
1.1077212974117092e-10
4.810853926958517e-11
2.7970331885197974e-10
6.184697580880879e-10
1.1488398002342924e-9
2.0073382096470874e-9
3.3405428196170624e-9
5.059216826916694e-9
6.4031609853884976e-9
5.783983992583097e-9
2.2616800329663188e-10
9.409607670510315e-9
1.733466944633584e-8
1.8333759167687268e-8
2.420406205582196e-9
8.874855701669118e-11
6.545003014400535e-12
5.375362212552866e-13
1.6062195384161659e-13
1.688536674448618e-13
1.895958920287923e-13
2.2491475205181743e-13
2.7047715739961394e-13
3.2799118951285746e-13
4.003854326325768e-13
4.915606349948108e-13
6.065873356576882e-13
7.520150983464255e-13
9.362928886784281e-13
1.170321600453801e-12
5.223631197151716e-12
1.2258865646606808e-12
2.4055853528072617e-13
1.967289774813412e-13
5.013076125265275e-13
8.151575490921317e-13
1.2056790466777858e-12
1.7346444271775714e-12
2.477552603684855e-12
3.5382071877788036e-12
5.065938998020038e-12
7.278816642953731e-12
1.0495217697676865e-11
1.517362169301124e-11
2.1952309273155993e-11
3.1659658997029227e-11
4.5227362314572804e-11
6.341241724954808e-11
8.634041412894827e-11
1.1322969005932204e-10
4.497420793246756e-10
1.8457693913069445e-10
5.109101169318882e-10
1.7563335174366957e-9
3.3369840328330015e-9
4.5710993048863456e-9
5.3152802705470845e-9
5.852239934097872e-9
6.346614840917848e-9
6.848325561340839e-9
7.3644028987048345e-9
9.182611561942299e-9
2.8534629827813462e-9
2.281486277788748e-10
5.118063101847594e-10
1.0781073234064244e-9
2.231630741870507e-9
7.45510481576729e-9
6.660235639996862e-9
7.47394844947602e-10
6.653875246985925e-10
8.424557049682761e-10
8.620335853866269e-10
8.722939710574356e-10
8.997159306725953e-10
9.51419788706399e-10
1.0341751052820848e-9
1.1633192745582922e-9
1.3765035189382935e-9
1.6455119146969553e-9
1.844236182468547e-8
2.0752990744260376e-8
1.5372529204758165e-8
1.8333705449439896e-8
2.8162336558012576e-8
5.3502122375629735e-8
8.726034955106613e-8
9.99577673737408e-8
1.3268780289056168e-7
9.80467799561484e-8
1.430024629355564e-7
4.6042197336778965e-7
5.447349149308809e-7
6.471096364472343e-7
5.11039598715733e-7
5.398124235193772e-7
3.5988399295106034e-7
1.3178287182247332e-7
7.049791264290575e-8
5.310896079719123e-8
8.394577817702517e-8
1.4934058066459814e-7
8.747182318740179e-8
6.189552166023501e-8
5.129366754473723e-8
3.5797853476228244e-8
1.1697938723865162e-8
5.114345201340829e-9
1.4862391016546739e-8
1.619620951313573e-8
1.4520322763571512e-8
7.556862856520742e-9
4.4891748673884684e-8
8.167473247274696e-8
6.808941193351695e-8
6.137710889959894e-8
5.814880240701705e-8
5.8381201573908655e-8
6.256764631948629e-8
7.15912990374466e-8
8.710144738596034e-8
1.1001239805371852e-7
1.3394944168992306e-8
5.702404786710632e-10
2.9315682824303135e-9
6.352313637500469e-9
1.2172663914416654e-8
2.141100916701098e-8
1.8243937044332193e-8
1.3834566682892655e-8
9.452982810996242e-10
7.463451982088491e-9
1.6039001477688432e-8
3.6461255710106726e-8
1.3157201997871994e-7
9.597441463798116e-8
6.236813243510604e-8
5.642585511396297e-8
6.012290615250736e-8
7.143785101010805e-8
9.252401936755627e-8
1.2835241090671022e-7
3.02589861254999e-7
3.1377171137659693e-7
1.6910879024755156e-7
1.5336946687017775e-7
1.7728492459346459e-7
2.502013228029687e-7
3.877517626591285e-7
4.2644275544509785e-7
4.0456403887456745e-7
2.700694155508175e-7
3.08475799857316e-8
1.1171186906865005e-7
7.79421882159963e-10
4.266308076176696e-7
2.416679387949249e-7
1.2323889238503888e-7
9.381803616457474e-8
7.609500047998745e-8
6.848906636000789e-8
3.613034572810012e-8
1.3716437019265851e-8
5.566062025649538e-9
1.214558129194254e-10
8.531056451034483e-9
4.1224747346687226e-8
3.251408137397845e-8
5.489674707900623e-9
7.907714655205002e-9
1.501870188709297e-8
1.9700014943307657e-8
2.405805801576028e-8
8.228843275902982e-8
3.213838248998577e-7
2.233363881135985e-7
2.0202750637466104e-7
2.1891190044881552e-7
2.637093620459928e-7
3.4838448480435023e-7
4.980547843507718e-7
6.696088157556792e-7
6.331476351276707e-7
5.12011719563255e-7
5.164192029241775e-7
2.0838183824817696e-7
6.112751336867798e-8
2.4515944888110705e-8
1.4227868955508195e-8
1.1007312656926877e-8
1.0277229608868257e-8
5.885564668936441e-9
2.564874891529466e-9
2.32865755266498e-9
4.088807598716828e-9
9.709035223793358e-9
2.851129921552053e-8
1.3688192131603842e-7
7.89471040235418e-8
5.6969682368874224e-8
5.492448547358038e-8
6.109344197323817e-8
7.462039634988869e-8
1.8793818543705993e-7
3.771890300408494e-7
2.0524101173099583e-7
1.7260894825290678e-7
1.789628760849216e-7
2.129244842166161e-7
2.900376196399149e-7
4.4677379505426794e-7
6.728304989681054e-7
6.946092803724342e-7
9.521020282971165e-8
4.823995695951251e-7
6.291137285073462e-7
3.7101862387854414e-7
1.8973885729551194e-7
1.6174793760848307e-7
1.719020465607359e-7
1.5289296260698488e-7
1.462581911359159e-7
9.006295939251416e-8
5.2526731563099054e-8
8.482582602081865e-9
5.61733714005142e-8
1.7933336618565778e-7
2.925686643637414e-7
2.0659318507852582e-7
1.044001629769316e-8
1.4232566915125282e-8
2.95886881281274e-8
4.644196588259232e-10
8.958170924539707e-10
1.1087496801756275e-9
6.693585188315208e-12
4.202046845213691e-9
3.0093984029062555e-9
4.74559018102236e-11
5.3977865517555515e-11
5.331061269181061e-12
2.5181283914619165e-11
4.3729393570264537e-11
6.56845562418866e-11
9.73508409901e-11
2.7417508640888535e-10
7.873010363928169e-10
3.0994775991060173e-10
7.420534196258354e-11
9.280897935873889e-11
2.6444066999675663e-10
4.939113307062711e-10
8.494296641930988e-10
1.4457037059517765e-9
2.495448638115973e-9
4.400546815227063e-9
7.874157209240418e-9
1.3915212758528417e-8
2.3189706100291398e-8
3.496535093207383e-8
4.370349415050357e-8
6.977164598774906e-9
7.595714519542213e-8
4.992427790799765e-8
4.5771450632965074e-8
1.0542844009667072e-8
4.480954169857337e-9
6.192708264130079e-12
1.8937585430039763e-13
3.0292392029946673e-13
4.519031276080692e-13
7.907475859854402e-13
2.578239330266155e-13
1.869766611710325e-13
2.3821109591275457e-13
2.9844876162406637e-13
4.641265234274039e-13
1.583922551922081e-13
0.
4.8280728546284024e-14
9.218573335512458e-14
1.3861127464582128e-13
1.9731216699827527e-13
2.7686366903859197e-13
3.8742643230127826e-13
5.426996190076303e-13
7.620463990486944e-13
1.0733326809750171e-12
1.5170266825166714e-12
2.1522552354166e-12
3.065805272587305e-12
4.385422417749794e-12
6.2990849394126935e-12
9.081691920870013e-12
1.312838380352097e-11
1.8986049042393075e-11
9.960250934805614e-11
9.96602237866386e-11
9.10784688932728e-11
3.1790519273878845e-11
9.957067601344178e-11
3.24636580338956e-10
6.599916829997883e-10
1.0959043711158666e-9
1.5888669474222502e-9
2.078848057572138e-9
2.511702208113901e-9
4.4023585125773597e-10
2.73406220192904e-10
5.045796483584987e-10
1.0136402156936381e-9
3.968837217250463e-9
6.661414159208642e-9
1.327161553346725e-10
2.883161110071062e-10
3.894653278285806e-10
4.546255796674177e-10
5.262478731063853e-10
6.180457320662684e-10
7.41200527860917e-10
9.115553360012053e-10
1.1558453156981586e-9
1.5232262077779863e-9
2.112534062951539e-9
3.1475740124794706e-9
5.224033577075488e-9
2.5821382173901177e-8
3.5920388657568556e-8
2.2202563289267356e-8
2.3025567607311732e-8
3.03794198166139e-8
4.891820023576926e-8
8.826871921658275e-8
1.1670181983103931e-7
1.3306777803278912e-7
1.4032086059328226e-7
1.0217511715554207e-8
2.1956734871599204e-7
2.963097337373009e-7
3.227439381193414e-7
3.321685113725309e-7
2.980374836254216e-8
8.946238757025581e-8
5.792329491801685e-8
5.6501731554872076e-8
8.258193068501201e-8
6.875163375282827e-8
2.042979205252563e-8
8.184350365084248e-9
2.2685415655752945e-9
5.584683443955553e-9
4.960445133619014e-8
3.137641818323531e-8
1.6481085546957422e-8
3.616841277386093e-9
3.36752072956358e-9
6.711398940963683e-9
9.455168949925186e-9
8.464546545548979e-8
8.811267128681414e-8
7.885557984952657e-8
8.212030354775696e-8
9.232593886968211e-8
1.0987200387588307e-7
1.3847326995779288e-7
1.8511317674935795e-7
2.543942993324698e-7
3.099057495167451e-7
1.0526967251093953e-7
3.5044774999108966e-8
1.6720385288412955e-8
1.0444200881626977e-8
6.995327100891806e-9
4.605729330321371e-9
1.955888744275398e-9
6.043110899759867e-10
8.698627636098777e-10
2.1208205006564227e-9
4.96892802767741e-9
1.1909453097041074e-8
3.852964182327436e-8
6.536017754877666e-8
3.632432342195855e-8
3.254209412818232e-8
3.6886329771222426e-8
4.994456952329635e-8
8.091500586227626e-8
1.5406928314347004e-7
1.1822332011878877e-7
1.4195163418028625e-7
7.793681034647208e-8
7.230405635451111e-8
8.593392814805846e-8
1.2574624269860548e-7
2.2198953854766176e-7
3.699029859343943e-7
4.577187614056211e-7
1.7737679863038616e-7
1.7869274989351774e-8
1.324953397745138e-7
2.873785592464405e-7
2.679254169711882e-7
3.0672938161112244e-8
3.542087034439006e-8
1.1203626298142708e-7
1.9547402158405697e-7
2.0243168200210687e-7
1.0425930937645795e-7
5.069124871852004e-8
2.571268387079141e-8
1.5477553252396123e-8
5.104581143649318e-9
3.1440965343803046e-8
2.5938950193755553e-8
2.302800246342815e-8
1.653610441654133e-8
2.845620636284996e-9
1.1845290812355272e-8
2.297311371105561e-8
5.1372626456435085e-8
2.6291121797732603e-7
1.8614022127536218e-7
1.8647745246430993e-7
2.2334872388670686e-7
3.083281093586481e-7
4.851852343082698e-7
6.343045042152649e-7
5.113087267171301e-7
4.410776807430349e-7
5.005666996465631e-7
2.190049663379525e-7
8.516111159448595e-8
3.143970026717597e-8
6.547225488032353e-9
2.0861164161894473e-9
1.0155148192797878e-9
2.422940753395179e-10
1.0043923001361308e-10
4.879489653685267e-10
1.9524726452149872e-9
3.012168955092558e-9
5.231124563315693e-9
1.0583622262612339e-8
2.7596866602207668e-8
1.3461890890630363e-7
5.711228753998632e-8
4.500887939147202e-8
4.938820902288778e-8
6.488073337773148e-8
1.0986245476814334e-7
2.4050364197579184e-7
1.5121027458118753e-7
1.1823008746710011e-7
1.1614530740289656e-7
1.3194547865617998e-7
1.737834284605436e-7
2.765283915777685e-7
5.070158773861173e-7
3.4887234599283877e-7
1.6881345663414382e-7
6.8939096406354e-8
2.5630601221686722e-8
1.0264359814408638e-7
1.1673894378010428e-7
6.608087864894118e-8
3.62020133174402e-8
3.5202215362700196e-9
7.190128171965595e-8
4.443847159152171e-8
3.5263412466012383e-7
2.3445627525631859e-7
1.5863427553701985e-7
2.178352717548287e-8
3.515237475912634e-10
5.381542112026032e-10
2.631313452115756e-10
4.733788093758258e-10
1.41671972119775e-10
2.2833350886408945e-10
1.5218587141633954e-10
1.4307499920233757e-11
4.4102477866712566e-11
6.961387032761645e-11
1.0637118713608106e-10
1.6562671416701726e-10
2.6616690506569415e-10
4.4383380465349533e-10
7.555208162242057e-10
1.205190223228048e-9
1.6381433485283259e-9
1.8439379063659713e-9
8.374163986527125e-10
6.348743810931143e-10
1.5941159970169223e-9
3.9689460703943605e-9
8.270092287470978e-9
1.4632427981035927e-8
2.1539196209358074e-8
2.0007433974996263e-8
5.5358574830629396e-8
8.114324831338264e-8
2.9322883994296e-8
8.399473889755527e-9
1.2663042538745672e-8
2.496353802273892e-11
1.7278907957968837e-13
5.236280406809721e-13
3.811014666073984e-13
2.160941681364221e-12
3.9709114184832695e-13
1.1807731438230505e-13
5.709510412093324e-13
3.859813251234268e-13
4.250982040042222e-13
5.105763159744272e-13
6.288548621970416e-13
7.823768912928238e-13
9.789901067491485e-13
1.2302946533668453e-12
1.5518220664616686e-12
1.963886812613034e-12
2.4928733675244263e-12
2.2205888363650448e-11
4.600045018024701e-12
1.3916198837139911e-12
2.9396067246119113e-13
1.350647837285516e-12
2.4093389838051944e-12
3.718253437216166e-12
5.494874335747803e-12
8.008519372936854e-12
1.1627594836674911e-11
1.686305548710641e-11
2.4397353049434347e-11
3.505516654921701e-11
4.9634265838016886e-11
6.85397827836091e-11
9.139549359432851e-11
1.1712883389226603e-10
1.447400498709682e-10
1.7407325686261627e-10
2.0591521106769215e-10
8.232569481784418e-10
6.862852519918808e-10
3.3749145674437813e-9
5.90632310777791e-9
6.648607183518045e-9
7.054455149053495e-9
7.60349361252729e-9
8.30285664027694e-9
9.105582902342261e-9
9.967689375106448e-9
1.0852691711416291e-8
1.1118998712545964e-8
1.1917593208245087e-8
5.521138254255001e-9
1.277661607260334e-9
1.3711182997233545e-10
2.9455657337106084e-10
5.608749559248141e-10
7.184615643419969e-10
6.8849340173631565e-12
2.5900392220613454e-9
2.541688601112915e-9
2.5749477759109134e-9
2.711469059412986e-9
3.0169976360363946e-9
3.6015473230237578e-9
4.679304741732079e-9
6.717549264455855e-9
1.0799379645293803e-8
1.8787636357793883e-8
2.683310170824181e-9
6.14543869587283e-9
6.760935415628585e-9
1.0092461827959059e-8
1.8306103411132202e-8
3.915934801962791e-8
6.132394987054288e-8
7.301325643321113e-8
1.0497029480000606e-7
8.151085088346748e-8
1.6288792465842236e-7
3.719889066671664e-7
2.4626251252649116e-7
3.5625639365511543e-7
4.279107767773369e-7
3.336143233127938e-7
3.0401064345501925e-7
1.2466272974456208e-7
3.056260522488269e-8
1.5223300293550845e-8
2.7906034496353938e-8
8.790594666839458e-8
8.461429571039226e-8
3.3972216103907197e-8
2.1644930823198155e-8
1.4432570138542488e-8
9.724585316449579e-10
9.21189656492588e-9
9.458627468323293e-9
1.033155122277707e-8
1.1491552217859543e-8
1.1911649515363384e-9
2.082845130866122e-8
4.655635505422254e-8
4.51799072752085e-8
4.5752172044985e-8
4.831511729395517e-8
5.205284699333479e-8
5.69455731700423e-8
6.33646157636312e-8
7.189734566432067e-8
8.325594439570848e-8
1.9646231089163794e-8
4.873382331431052e-9
9.947697283395477e-10
6.44713246252704e-9
1.4683921621386569e-8
1.6502886120885047e-8
1.2020878730186674e-8
9.469716956886703e-9
2.7339622558295155e-9
6.3252893713458366e-9
1.6716324136819008e-8
4.733695081693083e-8
8.877358499567465e-8
4.421829884098614e-8
3.506618447433847e-8
3.458468941812046e-8
3.9198927901018194e-8
4.993220718387521e-8
7.166981781767216e-8
1.1759304803127896e-7
1.599521592239583e-7
1.1476305370808539e-7
5.784280412524819e-8
5.004350461836592e-8
5.5969796595536575e-8
7.733361672962431e-8
1.0680195218920497e-7
9.963793430711327e-8
9.463942955326415e-8
6.433491844202876e-8
2.5937981086686706e-8
1.6543167056708413e-7
1.656098902406024e-7
6.717071593737454e-8
2.7729767765746457e-8
2.2247259208861404e-8
2.1958645731299445e-8
3.4213954952529613e-8
5.12185147445288e-8
3.665510052039764e-8
1.3142535521185341e-8
4.974184763201971e-9
1.4131462704869368e-9
2.578086283133629e-9
2.1072848250189436e-8
2.9618005599849244e-8
9.167953206027061e-9
7.968990148199927e-10
1.9119710593450786e-9
3.1522544194916433e-9
4.075245845976136e-9
1.4607613861063677e-8
6.517183197382711e-8
4.769341067128144e-8
4.35178446984678e-8
4.779773254922275e-8
5.861336728514997e-8
7.936920620901882e-8
1.1827054307489126e-7
1.744076513114331e-7
1.8531173617893355e-7
1.6113358450187305e-7
1.214130937572798e-7
3.765317354866566e-8
1.2660253100912941e-8
6.57840436410027e-9
4.541162932460554e-9
3.1941390504316506e-9
2.5444008455335885e-9
1.6410154465050275e-9
9.42552945559347e-10
1.0565105769674045e-9
1.7974895102862672e-9
3.6342571507844776e-9
8.975476947533385e-9
3.8498940799214106e-8
2.3019326297198173e-8
1.6393466662078416e-8
1.6413220421571077e-8
1.9842207481263e-8
2.802741185863498e-8
4.699389953936871e-8
7.334393197594027e-8
3.5904889365982195e-8
2.7888392221719934e-8
2.685511330737021e-8
2.9747786507458985e-8
3.788548927694475e-8
5.495501741088574e-8
7.911466550355011e-8
7.442313470531188e-8
1.944824725681648e-8
5.206343664923493e-9
7.111663822089575e-8
4.872304846095783e-8
3.145019143219002e-8
2.7592705754011878e-8
2.7576191090154543e-9
2.057984702628121e-8
3.206440507808826e-8
4.433343202374504e-8
8.523018195945245e-8
6.272643286574991e-8
4.6734560932440054e-8
4.427216590126789e-8
4.906964658145695e-10
1.1502620997259518e-8
1.84317674302633e-8
2.279482680062208e-8
9.055848927977836e-9
1.2134979095302032e-10
3.2090264215116728e-9
1.7505591114047257e-9
4.8635186200888155e-8
3.6361006410340544e-8
3.644000343287835e-8
4.3437409818543155e-8
5.996154045414863e-8
9.442913905537267e-8
1.1527716693799628e-7
8.919496975255454e-8
7.870637282474774e-8
9.579460399268465e-8
3.1194175534246134e-8
1.2067583634013212e-8
5.187617266284676e-9
1.0725128363791175e-9
2.384773675913502e-10
4.5645456230514233e-11
4.366685901623835e-11
8.479970049948537e-12
2.961802538505838e-10
8.170739398328926e-10
9.886973776606691e-10
1.4279661539971956e-9
2.821834815294011e-9
7.058812335754304e-9
3.2333937556776455e-8
1.689393164360547e-8
1.2936130825182158e-8
1.5711100572734784e-8
2.4880148170895772e-8
2.702587864498553e-8
1.9338523188634322e-8
3.1898799128471246e-8
1.5144923450772098e-8
9.731849588501009e-9
8.115381767892587e-9
8.799082628273956e-9
1.4315654703436565e-8
3.27625975003019e-8
3.779515410541083e-8
2.6697025149500824e-8
3.5573541237530274e-8
1.885258512960211e-8
1.4152122308606162e-8
1.3837071011289642e-8
1.544491034480183e-8
2.1122220039557027e-8
1.6296090409051098e-8
6.2902848045205e-8
4.0949768214011e-8
8.366564886168726e-8
3.4884625480494094e-7
4.6704933088918686e-7
2.4053801071440844e-7
3.64544590274022e-8
2.420768762658259e-9
9.087018005895771e-9
1.8474936011637943e-8
2.8050630846635476e-8
1.5232808063401177e-8
4.5021112782075536e-10
5.0369105733424375e-9
1.2964430110290083e-8
3.1283299698909525e-8
2.8835743051042737e-8
3.554103458285909e-8
5.6086405553048554e-8
8.156431991868514e-8
5.6323248279892515e-8
4.82883502528773e-8
7.057801836081683e-8
3.9602691394297844e-7
3.142874096307813e-7
1.5776792047458913e-7
6.82838505163112e-8
2.4372175013048378e-8
6.408383570786446e-9
6.435913875621382e-10
3.983184186569962e-9
6.685279581913597e-9
1.0231800251964127e-8
1.059718836182213e-8
3.178927681059483e-9
3.1369940773341384e-10
2.2141901294306306e-9
7.886434559320626e-10
4.04166523949838e-10
2.6101080979737156e-10
7.052045163365836e-12
1.69480062443999e-10
7.542579375522381e-10
3.3312194132931734e-10
3.959096876920517e-9
6.4487978524245355e-9
2.1167844170007948e-8
6.624307681731434e-9
3.5655087963168506e-9
4.475158184268122e-11
2.3242797985911988e-11
4.852898453214213e-12
4.271585950311623e-12
5.946952965638588e-12
9.312029096102973e-12
1.481813667907275e-11
1.0701046559600042e-10
2.478112746506695e-10
4.208371542540258e-11
3.4073987400608216e-11
8.799610836095454e-11
1.451237381006637e-10
2.2029377712766475e-10
3.3009379078206864e-10
4.996860970846167e-10
7.719235426229038e-10
1.2231628704192994e-9
1.9902904976891824e-9
3.3042180719843917e-9
5.464275643378111e-9
8.525663996539234e-9
1.1654945926694609e-8
1.2880036750459505e-8
7.742288378232987e-9
5.794854919096643e-9
8.466088864750161e-9
1.169221448427628e-8
1.6237951725083546e-8
2.0703974723412412e-8
2.0475253487168582e-8
3.666140817752893e-10
1.111701794871437e-9
3.564337924012421e-12
4.018156252158561e-12
7.226879395654164e-13
7.936320855018829e-14
2.1657350057862087e-13
2.9001058121799046e-14
0.
0.
0.
2.916611689115571e-14
4.210530961161665e-14
5.878835117863834e-14
8.144031589314225e-14
1.1271147704902826e-13
1.561569364068097e-13
2.1673572320055365e-13
3.0145767040911335e-13
4.202996421826291e-13
5.875287177945396e-13
8.236454087426076e-13
1.1582490222789933e-12
1.6342851194695945e-12
2.3143762795226245e-12
3.290265084561209e-12
2.8801179760492118e-11
2.8719454761883337e-11
3.4673028828518814e-11
4.260678187288948e-11
5.123272884167355e-11
5.898594764838329e-11
6.299862561549986e-11
5.8186729426220075e-11
3.629024437694394e-11
1.507341422742716e-11
1.1311322442207732e-10
1.7539837760826972e-10
2.862581307383779e-10
8.613333456458943e-10
2.7891765069862626e-9
2.3266525575057458e-10
9.487593518649057e-11
1.9845620762787684e-10
2.6567669559134947e-10
3.272364771275149e-10
3.9271533809216875e-10
4.676985389891558e-10
5.572316541164342e-10
6.67174738513144e-10
8.053381989542305e-10
9.830093079339118e-10
1.2174390359245524e-9
1.536265319311349e-9
1.9859131630403733e-9
2.6487194239484365e-9
3.6810623195875153e-9
2.7428083205349373e-8
5.8599056370200903e-8
3.350064708289904e-8
3.0302425209464586e-8
3.4140276470485035e-8
4.435526760139955e-8
6.598090187808852e-8
1.0833167162450331e-7
1.5575485080558232e-7
1.7483375718608642e-7
1.5986465850520816e-7
1.8734777230812434e-7
1.0799467069093893e-7
6.080995734269546e-8
5.301114545802391e-8
4.416783046543117e-8
3.3909418142163386e-8
3.245558622060986e-8
1.7391399055137356e-8
5.583890706007808e-9
1.8867365010956493e-9
2.7105169217181563e-11
1.9172817150848655e-9
4.5994686108562674e-9
2.202807143311223e-9
6.578350964724329e-9
7.660977414094768e-9
8.323897346550535e-9
9.226742432610409e-9
1.0562055958633866e-8
4.443514468852951e-8
1.040141373790704e-7
6.068566041508248e-8
5.386845609842256e-8
5.8600235770898675e-8
7.248816566523413e-8
1.00619165002319e-7
1.4858279006258724e-7
1.7194395027258473e-7
1.4630811534179104e-7
1.3198080141139325e-7
1.4075420116024384e-7
1.273687566937373e-7
1.4842866417099352e-7
6.135034095071611e-8
1.8690365272381815e-8
9.544040506595307e-9
6.595306082710239e-9
5.028409418482569e-9
3.974888910610531e-9
1.2653584869923227e-9
3.989750097325766e-11
3.8951611942358777e-10
3.074705553649358e-10
1.0778240977048552e-9
9.967226012310578e-9
9.665673078436558e-9
6.602225148292989e-9
6.1563716135450255e-9
6.546317687633913e-9
7.56276193460321e-9
3.7314335832342924e-8
9.404964499372659e-8
6.242862667059292e-8
5.2234718423584336e-8
5.352700383600595e-8
6.10318252501046e-8
7.580347077718396e-8
1.028260175600335e-7
1.5185748819079823e-7
2.3194381940245315e-7
3.151408084276974e-7
1.6014202179027865e-7
9.308184469296717e-8
8.182243594352513e-8
8.040668817892087e-8
6.909826552172361e-8
6.615770781384818e-8
3.6829682389564174e-8
1.3461228730647499e-8
5.72239386177689e-9
2.392115178965127e-9
2.95159632800628e-11
2.4717381396398108e-9
9.77510356095971e-10
1.2959045259055316e-8
1.4474839970853773e-8
1.544344149316386e-8
1.6839603032094578e-8
1.901220969090098e-8
2.228559960428257e-8
2.718238580574208e-8
1.2004185301153842e-7
1.6696508801667185e-7
9.660995378602159e-8
9.224639154447436e-8
1.1091862891982558e-7
1.5989072931157705e-7
2.456129759071405e-7
2.386426161766614e-7
1.9577709536204808e-7
2.01077286746635e-7
2.6860591011784595e-7
1.9195833454883277e-7
1.767904600196113e-7
1.81924392603751e-7
5.918769362949668e-8
1.7957251542362496e-8
9.320421976968718e-9
6.529501764232053e-9
4.993183442742411e-9
3.841416118665969e-9
1.0409847433506765e-9
8.005341772745897e-11
3.2550124674759004e-10
2.6922303982978745e-10
3.1394462001529908e-9
2.2833190543514444e-8
1.2987319861210262e-8
9.397663512381735e-9
8.980527101779614e-9
9.749031838967993e-9
1.1522309072032434e-8
5.461059746764e-8
1.3440810499626824e-7
8.894044506675974e-8
7.292900570514328e-8
7.345505881854764e-8
8.248614815274756e-8
1.011632293721638e-7
1.3610225061405144e-7
2.011992530960147e-7
3.143192143019148e-7
4.247578655146302e-7
2.1676066436272123e-7
1.2637444623633023e-7
1.0848653121531966e-7
1.1369597361237435e-7
1.1247724895251133e-7
1.0666277572173421e-7
5.237429003359436e-8
2.0677291456732607e-8
9.490544493047369e-9
4.249161040138468e-9
2.3181412694633085e-10
5.4170349017685355e-9
1.3815845408616499e-8
7.967446294470522e-9
1.5993132856595213e-8
1.9661548116939012e-8
2.254441737093682e-8
2.5916743632904577e-8
3.045420949402311e-8
1.2738152075151278e-7
2.2502825586851918e-7
1.3397091434932788e-7
1.2896933579614902e-7
1.547671737790193e-7
2.2028757984030182e-7
3.4697911756873463e-7
3.7723998381113426e-7
3.004295482194464e-7
2.8452014298689227e-7
3.56682890805408e-7
6.706299384840344e-7
3.944364587251508e-7
2.667140063146034e-7
1.66836614562956e-7
8.256169832764188e-8
1.978946996725512e-8
5.765307436481233e-9
3.264845792582894e-9
2.4061198630402946e-9
1.2307874519834208e-9
1.3937519695569705e-12
7.062809848577953e-10
3.554208426329475e-10
5.135076005895144e-10
3.2957688547998087e-9
2.0584928738859384e-8
1.7325435546507326e-8
1.1262283936953564e-8
1.0509416301045102e-8
1.1390376511125535e-8
5.102195390135535e-8
1.3946009509481968e-7
1.3908881330368364e-7
1.0876144668002364e-7
1.0241111542907671e-7
1.0625760703225946e-7
1.1729824442939294e-7
1.3741688067759513e-7
1.7292514472959346e-7
2.3866284266372706e-7
3.6057582741146814e-7
2.1748659460978013e-7
1.6900495343496234e-7
1.7082702279809729e-7
2.1657121782778847e-7
2.3492479259409534e-7
1.0352687542398068e-7
4.6039017454567763e-8
2.5401350542155213e-8
1.5463019823415214e-8
9.197590026363357e-9
2.9964043261465226e-9
7.631946173773732e-9
4.266336496935737e-9
1.744860798304932e-8
2.7873245134501648e-8
3.5601208428860546e-8
4.2645167621365e-8
5.0735126316204286e-8
6.126726651402069e-8
7.589228436516424e-8
3.335351318124397e-7
3.3174409347287817e-7
2.1915586137138417e-7
2.3380929444131598e-7
3.2423003441617937e-7
5.354690876861661e-7
5.549397696429536e-7
4.216403515288481e-7
4.243657133098633e-7
6.423489158800066e-7
2.00920134584381e-6
1.0496011841692132e-6
5.64858912012478e-7
3.0200476210732606e-7
1.1316240023834001e-7
4.5762590396704757e-8
1.2805309021298973e-8
3.2132561519700383e-9
1.7524882348106775e-9
1.3111894997802908e-9
4.3048434687244436e-10
5.056171991351886e-11
5.1374325773693495e-12
5.417603879112066e-10
1.7834929824317764e-9
5.916580107185649e-9
3.18761578163468e-8
2.4952186623525633e-8
1.593040126700214e-8
1.5014826947443975e-8
1.6726818224595504e-8
6.397888323412188e-8
1.7692261921676343e-7
1.903822473818754e-7
1.4594904240701675e-7
1.3424720212435877e-7
1.3755803602596986e-7
1.5226997095358323e-7
1.8361077329960486e-7
2.5154631060278973e-7
4.2395080427568676e-7
2.8018650135013926e-7
2.795776334618025e-7
3.561793072613639e-7
2.8242233179121347e-7
3.2155736149062815e-7
3.338367252893925e-7
1.7051881883873572e-7
8.12654610048061e-8
4.772820091053235e-8
3.4531538866283306e-8
2.6798782777318215e-8
1.703942678952378e-8
9.597203902920671e-9
7.391643675230119e-9
3.1019813805584102e-9
1.964783226728038e-8
3.7672063592870446e-8
5.373465744360564e-8
6.886091388545406e-8
8.536764892960088e-8
3.315221211562018e-7
4.3502695281591873e-7
3.0739080841931214e-7
3.4072940321038013e-7
4.869238739797394e-7
8.184650870966551e-7
8.043421538176766e-7
6.013992879415555e-7
6.0569586755566e-7
9.75892537727907e-7
5.091919710557928e-6
5.955344203721378e-6
5.482715772084782e-6
3.942414385491101e-6
2.8885505466882674e-6
1.4173874454619341e-6
5.556869550336065e-7
2.388362629584655e-7
1.1334151161063645e-7
5.46956045554321e-8
3.7655925716411675e-8
1.4753377437599888e-8
6.220553270557631e-10
1.0109343103444278e-9
8.766573284262463e-10
2.69102346032598e-10
4.5009445091867064e-11
7.361648212833885e-11
4.486325757232644e-11
5.927497639270875e-12
1.4720337431864362e-12
2.52955931908231e-10
9.036522218768407e-10
2.2192891496039135e-9
4.980688847630497e-9
9.92819255104251e-9
1.4712916039258037e-8
1.7747388934019358e-8
2.253664647029848e-8
3.2452468898179743e-8
1.4203641308292541e-8
2.0273641968046054e-8
1.6559527978464947e-8
2.63728497445338e-8
7.592567759436409e-8
3.706889758914552e-7
9.588070454854762e-7
5.714476775445066e-7
2.2132559114368615e-7
1.0918977852353673e-7
3.3232742112017104e-8
3.0048555796730255e-8
6.065500638664247e-8
1.823696656819667e-7
1.4176205125820955e-7
5.0394163356697826e-8
2.784101130167587e-8
1.710772430979061e-7
3.159008608644786e-7
1.962461989901362e-8
6.05916110804639e-10
4.526996138331939e-10
1.0809496280734952e-10
3.231810381171991e-10
1.4799121466350645e-10
3.062277159121232e-11
1.104751829136516e-11
3.0894791676723234e-11
5.0491643074319506e-11
7.75959871378527e-11
1.192772017874748e-10
1.863810306268094e-10
2.979353366436163e-10
4.3883819949457435e-10
6.916209624297543e-10
2.6933100103068596e-10
1.1136423687153134e-10
5.174638756552217e-10
1.0623863497849808e-9
1.9077137026831503e-9
3.320150456351226e-9
5.734322559502044e-9
9.709641492776447e-9
1.5502588058364085e-8
2.215389154170677e-8
2.4019811462890044e-8
2.376613044097004e-8
1.268804881676e-7
3.2673185517818386e-8
2.4966465782438052e-8
1.286109302076429e-8
1.2744577191795555e-9
1.0934108960395887e-12
5.1147712368735e-14
9.987946350619454e-13
7.3507076672155e-13
3.0713935670444984e-13
2.369359464035487e-13
2.687257823438862e-13
3.247487555261162e-13
3.972692684546957e-13
4.892160450131173e-13
6.057275312553702e-13
7.535565549018892e-13
2.5185476074286936e-12
6.749830018449357e-13
1.0289015207586017e-13
1.3722028799722282e-13
3.073622427004354e-13
4.840258582750593e-13
7.05083057390965e-13
1.004751431152404e-12
1.4243486250271002e-12
2.0203370240626926e-12
2.873643583543466e-12
4.102414200335795e-12
5.880295227089968e-12
8.462444938091902e-12
1.2220640910698702e-11
1.7684702684774204e-11
2.55746882452934e-11
3.677927806492472e-11
5.219424477254404e-11
2.2232830007302722e-10
1.9232359526240922e-10
4.7520706485311746e-11
3.0644823261343877e-10
8.986452794232917e-10
1.677399674887646e-9
2.4750485991820003e-9
3.1419839450683384e-9
3.6451406868168275e-9
4.043665339348867e-9
4.3965927363248785e-9
4.7332242940259945e-9
4.1957454394387986e-9
4.980910015892804e-10
3.772881544191731e-10
7.627936009088495e-10
1.4358876276800732e-9
3.9945002171634814e-9
1.824660486514607e-8
1.291836640453037e-9
3.260238966213197e-10
5.456636504772019e-10
6.185894361198323e-10
6.838021546178132e-10
7.724727333337228e-10
9.023363198561619e-10
1.0982319521826708e-9
1.4088048774754592e-9
1.9452390453759097e-9
3.0081473391767062e-9
5.515684475011766e-9
2.363724964149937e-8
2.682037527305792e-8
1.8428113758688752e-8
2.0819882552181032e-8
3.029500142445864e-8
5.468844158267875e-8
9.293166771014599e-8
1.0576414903868817e-7
1.3341795543054304e-7
1.1468562906609064e-7
1.0020683920399602e-7
1.1593788083880992e-7
6.071351418573975e-8
9.91743074414801e-8
8.532922352278133e-8
4.746382486893794e-8
4.685283051493439e-8
4.716497609480776e-8
3.854008433014983e-8
3.295421729676933e-8
1.0622916117234571e-8
3.078827314885258e-9
1.0512610764056714e-10
3.7963697461459e-9
1.518722762487026e-8
3.938624293283133e-8
5.099601065956435e-9
2.0790557188436454e-9
4.40288167354587e-9
5.703349302932128e-9
6.8764648611071595e-9
2.5042214912873694e-8
9.445006937545711e-8
7.064505014856074e-8
6.159929867492139e-8
6.467230519393916e-8
7.503594848221764e-8
9.427960658560424e-8
1.279702090335565e-7
1.8304879267241888e-7
2.3600001693093627e-7
2.2550751895669686e-7
1.5632510889046203e-7
5.2476301131139904e-8
2.2749140363298323e-8
1.4002729999476902e-8
1.0309709525786533e-8
8.106337137859648e-9
6.342546430934036e-9
2.532436905750835e-9
1.1898873679715906e-9
1.1329385994540405e-9
2.043341002071319e-9
4.8035595331383705e-9
1.4233028296455715e-8
4.809400842270327e-8
2.2224763572523452e-8
1.760302550461764e-8
1.7877632454945107e-8
2.1070957717131425e-8
2.8158052264738768e-8
4.312323199485378e-8
8.509409359842912e-8
1.1976342908364962e-7
6.56548095933563e-8
6.01574327769946e-8
6.96619363963287e-8
9.682750113122561e-8
1.6019160188142796e-7
2.665665040058907e-7
3.414291467440719e-7
2.6783233944092157e-7
3.88853401787452e-8
1.0311995992586315e-7
4.9002940367832825e-8
1.7027157558246215e-7
1.1869369134596262e-7
9.59821816291602e-8
1.0432665658805907e-7
1.3894408950130235e-7
9.47728355745896e-8
3.30114368027159e-8
1.4597026644240112e-8
6.131200333365183e-9
1.3416020197020672e-9
1.872170997877643e-8
6.9705228775501e-8
2.445282072259656e-8
4.2411007130020025e-9
7.058389838106276e-9
1.294454959569619e-8
1.7025589942268505e-8
5.365932619658149e-8
2.021476320520204e-7
1.35035896559172e-7
1.2598704133964628e-7
1.416770875676156e-7
1.8034168290353131e-7
2.5852065757891607e-7
3.9560566108072845e-7
4.5472848205282536e-7
3.7496159616752727e-7
3.341921315508609e-7
3.6749580792982344e-7
2.4510401226162094e-7
1.355028479841071e-7
4.8422968161372964e-8
1.1837337286363784e-8
5.1278658748144646e-9
3.619630592072586e-9
2.477792902925955e-9
1.6855355885012304e-9
1.095594595217011e-9
8.251575646242369e-10
1.4058410340835783e-9
3.141198654433797e-9
7.91777331292436e-9
2.9570763463613698e-8
4.329853760349031e-8
2.384565464762322e-8
2.147432783785337e-8
2.3759894343388244e-8
3.009553837872211e-8
9.05185677579346e-8
2.0660768856167813e-7
1.34346403476194e-7
1.0581844870178764e-7
1.0368371382823307e-7
1.1528594323990262e-7
1.4388766944828143e-7
2.057282371906936e-7
3.4362499173544933e-7
5.052378873685604e-7
1.304340887865546e-7
1.0513774614052303e-7
2.0118546436695063e-7
3.03966239351435e-7
2.3410322056813702e-7
2.533027266866998e-7
3.104873539327238e-7
1.643110164112524e-7
7.184410015486343e-8
3.940915036402696e-8
2.6002723828922042e-8
1.4511633471416455e-8
1.5943461802046823e-8
3.6046384790979576e-8
2.420032745386853e-8
1.0592106170103829e-8
7.679269270252319e-9
2.4488541754029048e-8
3.740374295616132e-8
4.8661602729159215e-8
6.040850238268216e-8
2.306788777780813e-7
3.786672761967395e-7
2.6292269261552704e-7
2.8640182890415064e-7
3.9795907950278615e-7
6.687552077039257e-7
7.727611330844896e-7
5.7613840261111e-7
5.468257109543972e-7
7.844312969114795e-7
2.6872613589511285e-6
1.2455556844497342e-6
4.5290623758241785e-7
1.0994819746480839e-7
2.925744655714171e-8
1.149653261641017e-8
3.4192693320873916e-9
8.32069075718659e-10
5.156302687217385e-10
3.017351566307593e-10
2.6927722835617917e-10
1.6684579462217636e-9
2.324663265979905e-9
2.0672369142069253e-9
4.29557390275338e-9
1.147786429322661e-8
5.025838128284637e-8
4.527092934638546e-8
2.79021906406947e-8
2.745392997406251e-8
3.311867227653456e-8
7.66859250083262e-8
2.0467887599072722e-7
2.0857181936893965e-7
1.5450947020114852e-7
1.40415604675278e-7
1.4679375615971923e-7
1.7451551619240607e-7
2.470451511842717e-7
4.2681429624780744e-7
2.51431654723132e-7
1.3215765020498895e-7
1.0632766123048388e-7
1.0102566258826652e-7
1.206041135216005e-7
2.1510285564281317e-7
2.946113853940859e-7
3.049101782360264e-7
3.8871916763701917e-7
2.6658555324658074e-7
2.00251042163144e-7
2.3087018012194203e-7
3.1111117833683236e-7
1.1381379372503182e-7
1.0425021963549555e-8
7.451832176325595e-9
3.0635586239854417e-8
4.202909452927296e-8
5.06895205647085e-8
3.846599066793321e-8
1.23544480620921e-8
2.713923166514877e-7
6.30540056538642e-7
4.6212719456666013e-7
5.321035483958839e-7
8.26507343327193e-7
9.386570519359983e-7
6.418315383748923e-7
6.582816905465211e-7
1.3689991460201569e-6
0.000019860255535971028
1.7090913081054369e-6
2.4090420826854065e-6
4.495856221361268e-8
2.1010092455044286e-9
1.57236781707207e-9
1.1300446717619837e-9
2.2690548514264353e-12
2.2341356157885484e-11
2.9441761816830107e-10
5.296606074802834e-10
3.2189264955961864e-11
9.36941590390203e-10
2.4429987894212378e-8
4.7112531231084636e-8
5.1923625165448105e-8
2.9981018908528565e-9
4.76457480139357e-8
2.9798682752054082e-9
5.631151138435892e-11
1.7558683568228108e-10
1.7572001793096142e-10
2.0644637564072473e-12
1.479174912638045e-11
2.1199897068993943e-11
2.9096728158654844e-11
3.997364580182141e-11
5.483202024679334e-11
7.421294854901109e-11
9.744743543272533e-11
1.221553752776628e-10
1.4543320405794214e-10
1.6608843520863377e-10
3.3664142465244174e-10
1.9204841643293192e-10
6.269223171163837e-12
6.464935395779694e-10
2.3002210793272846e-9
5.777481787647474e-9
1.1670212929804813e-8
1.979416371907221e-8
2.6314222245832388e-8
1.2839459519838594e-8
8.056930405601374e-9
1.569827884851613e-8
2.101565948918257e-9
3.484477906075788e-10
9.414466019859137e-13
9.677893274482907e-13
4.667605796001601e-13
2.6027850830547114e-13
2.2378358973250898e-13
3.635803354379607e-13
7.384323694408279e-13
4.5325229991224916e-13
4.964485805662633e-13
5.9387128972862e-13
7.280237525650193e-13
9.012534879952212e-13
1.1220775208126976e-12
1.4030830867302958e-12
1.7610334332921595e-12
2.2177408766012548e-12
2.801390954710715e-12
5.920031861937201e-11
4.295136973997528e-12
1.2380427357954685e-12
3.752635025701513e-13
1.425509643931099e-12
2.4924821866140883e-12
3.815659373594532e-12
5.612187712239513e-12
8.152788108565117e-12
1.1810776155873935e-11
1.7113494247666025e-11
2.479276842371268e-11
3.580469883154949e-11
5.124466238081294e-11
7.204611591729805e-11
9.845254602336217e-11
1.2964055787554967e-10
1.641410251410624e-10
2.0095918420682562e-10
2.4032192073664934e-10
9.56269584681727e-10
5.08796597778364e-10
3.18020312069273e-9
6.571479638873726e-9
8.201516361054463e-9
8.870341357002113e-9
9.517050429890444e-9
1.030386393261922e-8
1.1212382583849142e-8
1.2199064983340883e-8
1.3220466175084114e-8
1.5167986944996645e-8
1.4559211476293736e-8
4.492993152257523e-9
9.319879077183493e-10
1.3610013613575058e-10
7.036343185179342e-10
1.296369634605469e-9
2.2954276209963167e-9
1.53768650418129e-9
1.534292755653453e-9
2.4092435138990423e-9
2.886120969268647e-9
3.29043168657612e-9
3.786995180675674e-9
4.526608423844623e-9
5.762873695325786e-9
8.033900317861293e-9
1.2518170759594043e-8
2.0524139916516278e-8
2.4988293218815187e-9
6.7246759612365024e-9
7.1893765661151045e-9
1.0535722776477965e-8
1.8866594900721068e-8
4.003771571758924e-8
6.284028405057903e-8
7.470054818729629e-8
1.069215824968283e-7
8.170697698433565e-8
1.640399553344177e-7
3.6959544407144354e-7
2.676053820312522e-7
4.455034254111971e-7
5.327636676156696e-7
4.275822582429011e-7
4.2052165589048376e-7
1.7278783123018787e-7
9.909817759048415e-8
3.6294721592238855e-8
2.9551167240447443e-8
8.340440110214853e-8
8.983137398119636e-8
4.51374623543043e-8
2.3963570369813096e-8
2.0597842012508178e-8
4.387187379043203e-9
9.521326070155818e-9
9.59496983755314e-9
1.0083480907465223e-8
1.1280560271322373e-8
5.647496487406607e-10
2.3502385113466404e-8
4.8938579351541054e-8
4.555197662549819e-8
4.4891466165731695e-8
4.6560205951341465e-8
4.963991247882671e-8
5.40872180073018e-8
6.027281742699256e-8
6.882008411513874e-8
8.051809407955781e-8
1.657625256757066e-8
3.1447576828626014e-9
2.1221925602004895e-9
7.341270703511956e-9
1.5717620574252e-8
1.8477868574466946e-8
1.3513472870575196e-8
1.0427753905664301e-8
9.598021751177924e-10
7.654059816581912e-9
1.7998281948797077e-8
4.919979045309859e-8
1.0787408659353603e-7
5.263852552309421e-8
4.155325305490225e-8
4.109365947481818e-8
4.668967351759633e-8
5.934172003718613e-8
8.408370306120449e-8
1.3334131699943557e-7
2.1391501672235507e-7
1.637114788591787e-7
8.568902780786569e-8
7.650032635835183e-8
8.833403859453896e-8
1.264640408959e-7
1.834963390167729e-7
1.802372052257119e-7
1.7780024918814295e-7
1.0535400229154776e-7
8.895558221353906e-8
1.8577050343823486e-7
1.8808715763885924e-7
1.6183012996888174e-8
7.814485331016811e-8
5.2795764792834653e-8
5.166517524860923e-8
6.742900776823253e-8
8.204065694004197e-8
5.399501222880138e-8
1.829357881472244e-8
6.971012080558443e-9
1.481641985407537e-9
5.199127899271163e-9
3.244244666450351e-8
4.5236271868190274e-8
1.2775699234571221e-8
6.687113910303312e-11
4.750640366609053e-9
7.092756868382615e-9
8.946209344394287e-9
3.1916866417862526e-8
1.3607294479764715e-7
9.902926578558902e-8
8.950162555457676e-8
9.729696796828481e-8
1.178176048539986e-7
1.5686890167078242e-7
2.2881180616796013e-7
3.34274506190917e-7
3.6181354296592627e-7
3.09962581806021e-7
2.512806806392974e-7
7.637546766546752e-8
2.5328823310081058e-8
1.2870818036252353e-8
8.801393995024314e-9
6.597311193295576e-9
5.440290600137539e-9
3.0822268959599927e-9
1.6133633656924086e-9
1.7425351697383533e-9
3.064947638881277e-9
6.570623259583192e-9
1.7185665491111544e-8
7.596404180249476e-8
4.124704268536573e-8
2.9952082239463284e-8
2.979561151134366e-8
3.5197465490641644e-8
4.7553639834835995e-8
9.385121615849413e-8
1.5562899267910292e-7
7.970838541547867e-8
6.492665487985709e-8
6.579802600808766e-8
7.732482068138395e-8
1.0553243677001182e-7
1.6520544885328743e-7
2.534019844788137e-7
2.411968770339763e-7
2.6656270850689417e-8
5.2728224428603826e-8
2.322619076909357e-7
1.9886322911059408e-7
1.620278240972495e-7
5.9339765023571764e-8
3.2706080558132383e-8
1.2865392882015623e-7
2.2606889180795033e-7
1.7326441734652405e-7
1.5719375435053639e-7
7.977908260119123e-8
4.728433618667979e-8
4.051090777548945e-8
9.621724922865456e-9
2.4216712347761134e-8
2.749004764409474e-8
2.8084349403077033e-8
1.943473102009828e-8
1.8135047456757955e-9
1.0779141472058921e-8
1.5134719993860414e-8
1.7518996382462318e-7
1.3274030672267137e-7
1.3295796916059878e-7
1.5696308813660791e-7
2.1185821611646097e-7
3.26497545729361e-7
4.38749182801458e-7
3.567959072439963e-7
3.0005628242195366e-7
3.3131648434536083e-7
1.1070134806314298e-7
4.162628716852009e-8
1.4415224384397351e-8
2.7689685519219688e-9
7.125272654489786e-10
3.251368995636698e-11
3.7233509041019067e-10
4.0473498709065137e-10
2.65348400146644e-10
1.7912746733413637e-9
2.756836721932919e-9
4.623021912005533e-9
8.985785765312533e-9
2.312685918409835e-8
1.0776312103967386e-7
4.483068494940562e-8
3.683277027800818e-8
4.315334593164793e-8
6.316607665150097e-8
9.095290977643355e-8
8.063191940238343e-8
1.4510802261316133e-7
7.631553492003946e-8
5.7062278709957156e-8
5.4247235485690235e-8
6.086872640275785e-8
8.150644584602744e-8
1.3276915083336065e-7
2.0795372030056369e-7
1.2348425707219593e-7
1.3076636810249652e-7
3.174079698936326e-8
5.611733525088413e-8
7.801856598469603e-8
8.406757315081691e-8
3.548101687577584e-8
5.198368287360096e-8
1.7242986729548393e-7
2.543788439095049e-7
3.865029492242624e-7
5.048986229646514e-7
3.142027098000489e-7
2.3839359349736384e-7
4.174641725855976e-8
9.646605398029664e-9
2.6295637944998716e-8
3.598764448989149e-8
4.000956387089641e-8
2.6972728742772723e-8
3.4669081042045685e-10
1.9218840020588893e-8
2.6970198001850456e-8
1.7747321312040883e-7
1.5100738516031831e-7
1.8180650409751314e-7
2.773373187234208e-7
4.6543912938961486e-7
3.830201853156659e-7
3.0741982268631414e-7
3.787412878930501e-7
1.0434473744225463e-6
5.875187930916007e-6
4.146294274878025e-6
3.307955851123661e-6
2.1553529172723374e-7
1.9022367574872974e-8
5.208010065034919e-10
1.0243497750473753e-9
8.537230087233857e-10
6.269802671788256e-10
3.0731435508816283e-10
6.273224325348117e-11
1.7281577686484563e-10
1.3645890233518187e-10
8.897738186011779e-11
7.188415398120977e-11
5.188173621947296e-11
1.186682435784027e-10
8.918737341254122e-10
4.119323012061009e-9
3.983001690838263e-9
3.931565294460788e-9
1.0016477885651269e-8
2.4598315366407257e-8
2.8731632212949897e-8
2.310665275848119e-8
1.882473677816223e-8
1.664340334684631e-8
1.5452285466587215e-8
1.448884681152876e-8
1.796499828028974e-8
4.271563245597896e-8
5.028688913756268e-8
5.8236693619517885e-8
8.262694685378717e-8
8.464415735958584e-8
1.708960224770899e-7
6.235032819641118e-7
2.056382989071386e-7
1.373030491959606e-7
1.1049196587353153e-7
1.0948791569426528e-9
6.153494676127138e-11
1.8223475244216598e-12
2.9404533759068553e-12
2.384070922985392e-13
1.9717498362554953e-12
1.2441070280486995e-12
4.457522346351489e-12
6.889169574045556e-12
9.23556787104178e-12
1.2200992306818288e-11
2.2789958096668648e-11
4.0324558323214753e-11
6.869518762405879e-11
1.2768327446042792e-10
2.7585407767917627e-10
5.816770626281653e-10
4.952366009492287e-10
3.9193392434805586e-10
3.5971547683586195e-10
3.622184848702268e-10
3.8616000864491565e-10
7.155621969653919e-10
1.2013966526275247e-9
1.993749825567326e-9
2.5970047471063132e-9
4.5287916777699255e-10
1.7827029956432504e-8
4.512777874171987e-8
4.886658789685273e-10
6.745599614802576e-9
3.4114123422694936e-10
1.37081839548822e-11
7.348906337692173e-14
5.96550012917972e-14
2.838538679923389e-14
3.6834323258717514e-14
0.
0.
0.
2.961624250612188e-14
4.155973221888731e-14
1.2918382285526239e-12
9.46205092824799e-13
1.0635289678111672e-12
1.2943169045097555e-12
1.6133106582267556e-12
2.030504019337055e-12
2.5692211423233536e-12
3.2630835156236847e-12
4.1568859650324144e-12
5.308950668299393e-12
6.794328921622452e-12
2.335019075849384e-11
2.1622341420591853e-11
6.921440142714232e-12
2.9255769027900866e-14
4.140383207689241e-12
8.105611119185863e-12
1.2996094595301664e-11
1.9628142000556115e-11
2.8941706085632036e-11
4.2061539156034916e-11
6.016154677431178e-11
8.40556707958698e-11
1.1361824769193819e-10
1.4761109800513007e-10
1.844851612012602e-10
2.2358496832743522e-10
2.6560024905320165e-10
3.1219695810826293e-10
3.655421518991498e-10
4.2810894538707347e-10
6.398722023429028e-10
3.872622816924954e-9
1.0742811497559084e-8
1.2502212839757275e-8
1.252285745524426e-8
1.3183001365585951e-8
1.4346311990629139e-8
1.5820236511939094e-8
1.7491105587848586e-8
1.9294280361043318e-8
2.1189491082850403e-8
1.8295761378420298e-8
1.765087560046268e-8
1.6846157402565992e-8
8.373173202143442e-9
2.4907839682252634e-9
8.274141712572709e-10
3.1226502060418455e-10
2.8111721321249083e-10
9.593636363297094e-10
4.429118339084755e-9
1.406306747307231e-8
7.986183256128248e-9
6.6265281035382705e-9
6.603747833021758e-9
7.415629973878078e-9
9.218782196578456e-9
1.26945086712357e-8
1.9641953288103152e-8
3.4576047443258916e-8
3.332657806944195e-8
1.9068746619164493e-8
7.1093785673800665e-9
4.143298070367837e-9
7.0673475011560896e-9
1.7896249700991438e-8
3.411109075541087e-8
4.490110206888716e-8
6.883135586449746e-8
6.678460836276995e-8
6.88158206749218e-8
3.15054631821639e-8
2.3332536050362773e-7
2.7467600349755396e-7
2.435964725814337e-7
2.5938462571465264e-7
2.7501396284934625e-7
4.247661241776702e-8
4.2428980246241076e-8
2.7513898767082852e-8
3.6853513163032885e-8
7.622916522326839e-8
2.5160065910399448e-8
8.562171268625434e-9
3.1675048544350947e-9
2.670285717627177e-9
4.021501814654483e-8
1.8861854725628655e-8
1.4615257999932763e-8
5.211173519519667e-9
1.0804868875266837e-9
4.519464173193323e-9
2.0198686727387016e-8
4.1578216634727705e-8
3.955114306350943e-8
4.012356715386371e-8
4.269544760753998e-8
4.6406670710062916e-8
5.1135417601207586e-8
5.711467004142066e-8
6.47468661487326e-8
7.449696864444998e-8
3.0953117309492604e-8
1.659546157512977e-8
9.82529609075012e-9
5.048734087968758e-9
8.858628610805113e-10
2.0999661903931175e-9
2.1153772795444006e-9
1.5532880581521573e-9
5.039347087630032e-10
1.8471488519252145e-9
7.670185712716312e-9
2.8831641246364338e-8
5.2201006394069784e-8
2.9392891374180297e-8
2.539175585361655e-8
2.757975182089704e-8
3.66167029121221e-8
6.098320844362871e-8
6.788739620218037e-8
3.998385953257299e-8
5.520862995346301e-8
5.391745787796441e-8
3.445506650181291e-8
3.643419584666702e-8
5.013106490338286e-8
8.702857677617958e-8
1.548021016242662e-7
1.9889995476920113e-7
2.429219564669691e-7
9.115774341526372e-8
5.668964991838799e-9
1.694370882661154e-7
3.0247028725524127e-7
3.8716488397057626e-7
1.9220405130582754e-7
4.1188977238077974e-8
1.2840718635176432e-7
9.641523283588662e-8
1.3527595291867162e-7
1.4118431416006416e-7
6.003906707314723e-8
2.5413199805544967e-8
1.4284453085216073e-8
3.6436518308788335e-9
4.2828504250574666e-8
2.911063529950834e-8
2.423306955606191e-8
1.7515149558275646e-8
4.32561162181495e-9
5.970007423417611e-9
1.2086491625471114e-8
1.7795396246053792e-8
1.5228760818894272e-7
1.2019681073869807e-7
1.1390832207566655e-7
1.2700850428891523e-7
1.5744232800684007e-7
2.1711268731991407e-7
3.2676874668797536e-7
4.1178132245058985e-7
3.479500243675244e-7
2.967697812667568e-7
1.6944833449670138e-7
6.241463685158663e-8
1.473112166704249e-8
5.4521051840923046e-9
3.0780768475696884e-9
1.6530538896546487e-9
5.582669282575437e-10
2.2490182243676385e-10
8.265099013894253e-10
1.811314315077198e-9
3.462692304148603e-9
6.8331338963174485e-9
1.548385049583755e-8
5.6068228053681675e-8
6.29404680093129e-8
3.91503264184494e-8
3.8646867295545984e-8
4.870763138267603e-8
7.454140500219522e-8
9.18819678354966e-8
1.7231223193542018e-7
9.448429974106918e-8
7.856071422543383e-8
8.221231807476488e-8
1.0094913197140262e-7
1.4680919151785255e-7
2.597510426267108e-7
5.055878460182696e-7
3.530283497662014e-7
2.5183497491463462e-8
3.6490946781149656e-7
2.1776857629990596e-7
1.0364962514049337e-7
7.132827253749161e-8
7.457523650895503e-8
6.147645601361696e-8
5.089521448115769e-8
1.8378267655346916e-8
1.305895350631828e-7
4.190882916754471e-8
2.254578046542366e-7
2.3927338242613347e-7
3.160624004052028e-7
4.092402260742665e-8
7.03247626907213e-10
7.011729077640425e-10
4.880874360804121e-10
1.1490867098284742e-9
4.725545892564067e-10
9.412786182054435e-11
2.4122081292258826e-11
2.171230657995195e-11
4.1594853272940346e-11
6.431235727144855e-11
9.808778265846404e-11
1.5226448995516319e-10
2.4323385260285396e-10
4.0225489573061324e-10
6.811876783274559e-10
1.0996968793928033e-9
1.5327242693392643e-9
4.337502114848352e-10
5.040722261350472e-11
5.614133601696607e-10
1.8368887797867257e-9
4.17564540809329e-9
8.153407121196369e-9
1.4084838308082724e-8
2.095865632943481e-8
2.2750126678742597e-8
2.574069517934631e-8
1.2034915920856821e-7
3.556969517326093e-8
2.7863797600197195e-8
7.803422423577937e-9
3.175390148780997e-10
3.4761093830705803e-13
6.375033245648668e-14
7.215986375090705e-13
2.501923517395086e-12
5.824977820745216e-13
3.961714828577884e-13
3.0880976983996014e-13
3.400371989716686e-13
4.062491052000414e-13
4.975964285796904e-13
6.157686114690414e-13
7.666083092675958e-13
9.587969111156399e-13
1.203960816592336e-12
1.5173095072049175e-12
1.918616682462472e-12
3.9599190959294406e-11
3.000777603980105e-12
8.003445509253728e-13
2.883684080039452e-13
9.963326347463555e-13
1.7137316766269835e-12
2.602669533149774e-12
3.808920290985838e-12
5.513161385554158e-12
7.964938039880907e-12
1.151991854526904e-11
1.6681554880496946e-11
2.4134147783058654e-11
3.472663151978617e-11
4.9326014402416026e-11
6.846450547894114e-11
9.190266951748692e-11
1.185945370485873e-10
1.4740138874267274e-10
1.779756547865454e-10
7.354741912309724e-10
2.1461178627320122e-10
2.0902214957816774e-9
4.472611089970565e-9
5.61967219555435e-9
6.106450080446416e-9
6.5779119610231274e-9
7.143802836615636e-9
7.79120179135302e-9
8.489866995588504e-9
9.20958918991723e-9
1.031046139558712e-8
9.42225532240035e-9
2.708247058031001e-9
3.845712250195806e-10
2.983836845267307e-10
6.917939571243913e-10
1.1572125933806486e-9
2.015262892794494e-9
2.120862960542936e-9
1.0287012905450993e-9
1.8253653733142486e-9
2.2120681063118327e-9
2.5140251127994974e-9
2.8562335653287628e-9
3.307030649880704e-9
3.952182197394028e-9
4.968598742895476e-9
6.712018489096843e-9
9.754146612690484e-9
6.085263225858144e-9
1.0246335631518886e-8
9.469567361052741e-9
1.290265327475975e-8
2.2061435912410386e-8
4.5349528547784645e-8
6.990774287996907e-8
8.1775240512798e-8
1.1529043855174512e-7
8.556809636284605e-8
1.691253940888453e-7
4.0742889079491357e-7
3.5625983496958355e-7
7.762035349176683e-7
6.140866524918482e-7
5.212240989163733e-7
5.483630041453343e-7
2.150224711462642e-7
8.519833803209018e-8
5.48420806145195e-8
5.49962782642958e-8
1.3379963590034813e-7
9.39914642917001e-8
5.992311321594585e-8
4.4423781434146586e-8
3.5502692612863064e-8
1.5668042967543596e-8
1.255624293771681e-9
1.1151413017906754e-8
1.4171774733575065e-8
1.2866639469606553e-8
5.5569248362559265e-9
3.194844140183126e-8
6.681456810273745e-8
5.8061625793161166e-8
5.1977715437721966e-8
4.815043631185717e-8
4.670890875499066e-8
4.7865472164819255e-8
5.1677332443497193e-8
5.848151832253215e-8
6.894887600705998e-8
9.764577467104505e-9
1.1411015940098877e-10
4.060446664650436e-9
8.81205774895179e-9
1.7512295818295455e-8
2.212434978665803e-8
1.6716157376125876e-8
1.2560882554443678e-8
2.6189476176947714e-9
1.1279324809611791e-8
2.402095289903905e-8
6.285277321593405e-8
1.7557975875685037e-7
8.367822416523053e-8
6.427952782956237e-8
6.225729458462135e-8
6.865028204497991e-8
8.302068169108829e-8
1.0809593469034046e-7
1.486292206355179e-7
3.6684515600073934e-7
3.4471342707700955e-7
1.9372169311807178e-7
1.8176150339345473e-7
2.1878737077753403e-7
3.2364657465338817e-7
4.729514012874545e-7
4.462908835791319e-7
4.222368810785944e-7
2.951798904081203e-7
2.3581109688796422e-8
1.041961606392487e-7
1.3171113412775823e-8
5.250579268044796e-7
3.46052433140138e-7
1.34535903756663e-7
8.474842495870982e-8
5.4922600305477006e-8
3.966836344586993e-8
3.2025127263944176e-8
1.1983350602214782e-8
4.360522026380282e-9
1.8994795490174205e-10
5.704391160001738e-9
2.1051070627094953e-8
3.6962726150347994e-8
3.744325315073973e-9
8.809411243305402e-9
1.5421220506976983e-8
1.9811369755287705e-8
2.3975239046045513e-8
7.837485921568572e-8
3.200560048141865e-7
2.421380382934483e-7
2.135973644292687e-7
2.241940065792592e-7
2.579236341215154e-7
3.1875391444480027e-7
4.211249357396165e-7
5.746618375723759e-7
6.859001367358067e-7
6.2234525753567e-7
4.4791960563786277e-7
1.8012567344615784e-7
6.927699961081568e-8
3.1206182633340014e-8
1.8764805658561734e-8
1.588877359463623e-8
1.3960634518616359e-8
5.648148337631526e-9
2.7271681113357543e-9
2.7263023173753923e-9
5.265445772095417e-9
1.3954331953997361e-8
4.889824743649745e-8
1.5491097949115026e-7
7.838638888128261e-8
6.457215288865077e-8
6.513977036237486e-8
7.344722722922765e-8
8.931601082827106e-8
2.330682446830663e-7
4.363170680268226e-7
2.3920382692335573e-7
2.0863631454997793e-7
2.24420991954976e-7
2.7949871372353753e-7
4.0076407460147773e-7
6.07526565420291e-7
7.313411166700608e-7
6.525912913087801e-7
8.186896892180264e-8
5.275190734365162e-7
5.854318395188748e-7
6.06486805352314e-7
3.072660376336331e-7
2.0736530713005797e-7
1.6568838006271598e-7
8.385546675446188e-8
6.02022013303616e-8
4.3180251923182715e-8
1.5775127066539818e-9
3.206576608530253e-8
1.002488761495449e-7
2.0361121832930958e-7
2.659026822443464e-7
5.2619671504794054e-9
1.9460199400545017e-8
3.678622805098987e-8
2.727838779486982e-9
1.6090891431927041e-10
3.1931735969061464e-9
6.665051076177271e-11
1.1369374354826796e-9
4.747400599905788e-10
7.061410952847582e-11
1.0805702881206911e-10
3.364317843468102e-11
1.8114613102660245e-11
3.8785167540005396e-11
5.973052370339039e-11
8.866389884079152e-11
1.3267894197824892e-10
3.260015780723504e-10
8.352944886417648e-10
3.5511785082391976e-10
7.850770511139257e-11
1.409852506559283e-10
3.8509490872804956e-10
7.283269785617354e-10
1.2788612531585849e-9
2.228145938064401e-9
3.93476335900114e-9
7.0472792515686304e-9
1.2540198947282814e-8
2.124057020165155e-8
3.280055514601898e-8
4.3556149608386696e-8
2.552770154835645e-8
8.57894989866147e-8
4.6405620062873565e-8
2.943288929095976e-8
1.0556024679732134e-8
4.781370763544906e-9
5.880118597267611e-12
1.561871334001832e-13
5.810548506211877e-13
4.605191210071939e-13
8.248459326766787e-13
2.1822104778698758e-13
2.452647581831811e-13
3.1429700500609724e-13
3.9212770595010185e-13
4.854660947733156e-13
9.255313775181147e-13
3.0314691837883735e-13
2.914508102819824e-14
8.365492048191322e-14
1.65615471175933e-13
2.519515181816215e-13
3.609267414636104e-13
5.087746139904829e-13
7.148652556153363e-13
1.0054494445188474e-12
1.4178228901087323e-12
2.005962251749194e-12
2.8486915024302943e-12
4.061753760293624e-12
5.815629438536437e-12
8.361353006079619e-12
1.2066281769967223e-11
1.745878145050852e-11
2.52705134829864e-11
3.6439127167547946e-11
1.7016294864618213e-10
1.6348935205114068e-10
1.1557156759025402e-10
5.212321162912484e-11
3.711029177871441e-10
8.654468797735332e-10
1.5097313413769293e-9
2.2163193514367373e-9
2.882821067184605e-9
3.4394221365750758e-9
3.8810816265039675e-9
1.3739358579230509e-9
2.4707725426711106e-10
6.245541707747172e-10
1.1348439254361043e-9
3.0758441736592338e-9
2.722707234563305e-8
1.0529930202978408e-9
3.8295606740282545e-10
5.86128827586877e-10
6.758451120927887e-10
7.670180327237267e-10
8.868045445823171e-10
1.0525946159339247e-9
1.288067171923476e-9
1.63405598710099e-9
2.1679211197696034e-9
3.050941492987853e-9
4.6659793208515625e-9
8.088066680016131e-9
3.176195620704928e-8
3.86746650851055e-8
2.4172921661574073e-8
2.5390127898589873e-8
3.42101135277965e-8
5.688164235093557e-8
1.0088996336631439e-7
1.2218916949089568e-7
1.426155282720147e-7
1.3934608221665506e-7
4.576836864478209e-8
1.1366122419978067e-7
2.5323827533372833e-7
3.081630018161183e-7
4.23356356733462e-7
3.074327952486052e-7
6.840837976439816e-8
1.197895182263288e-7
6.595044569799356e-8
6.936981479732752e-8
1.0353866566262278e-7
3.4907653050128934e-8
1.2788385974943171e-8
5.782241884728255e-9
1.4255058536721758e-9
3.577331651931074e-8
2.842499749421286e-8
1.950811053915414e-8
1.133713671388577e-8
7.840160193073761e-10
5.359222570504454e-9
3.4101741512773237e-9
7.442930885913996e-8
9.126006111774898e-8
8.315840673002653e-8
8.65076100421265e-8
9.612412006463051e-8
1.1188537817702384e-7
1.3647408448433253e-7
1.75158238555596e-7
2.3391494405200276e-7
2.9919616991354764e-7
8.829062431882159e-8
2.9539317798757e-8
1.3932650881307694e-8
8.230152533836647e-9
4.6669705041809515e-9
1.6546790198076167e-9
7.991697312358582e-10
7.379658409660072e-10
2.3676323082947323e-10
2.0944777655273217e-9
5.887563662050817e-9
1.5174400753330463e-8
5.3826778387614266e-8
6.596962065366659e-8
4.021832091247646e-8
3.7585425096952445e-8
4.4136325378037276e-8
6.251543637775596e-8
1.0708165409517393e-7
1.371892151121447e-7
1.2200997958540556e-7
1.3986194230812003e-7
7.77476384451588e-8
7.300609583390417e-8
8.812507164207396e-8
1.3188607614765185e-7
2.3673160451637918e-7
3.8231128425119544e-7
4.5625772086947733e-7
1.5575903502502387e-7
8.840300525718544e-8
4.867953751113767e-8
1.903978662022771e-7
2.4673843488807104e-7
7.349890839080868e-8
2.3355522130714308e-9
4.459452984767581e-8
1.5452450040984256e-7
2.3237014737226006e-7
1.1477269382398078e-7
6.422369654932533e-8
3.558372479650103e-8
1.950945966287912e-8
4.82947558763764e-9
2.5448485704007477e-8
2.3038446224453064e-8
2.209905418166588e-8
1.9735059608494473e-8
1.1349152667210293e-8
3.8616313806435775e-9
1.844510169904876e-8
4.3897973108064174e-8
2.540340132424702e-7
1.8437448710210215e-7
1.8583818618057852e-7
2.227982531080229e-7
3.0683574564517593e-7
4.812696569324512e-7
6.291189942907318e-7
5.050306536689708e-7
4.337099445644896e-7
4.920108354376131e-7
1.888931985518655e-7
6.700177138614372e-8
2.3376800493398204e-8
4.46242143336954e-9
1.1466723118584044e-9
1.7245920883195324e-10
5.677919386784597e-10
8.005018148873038e-10
5.229088913778408e-10
1.4111175648028735e-9
2.749236382010188e-9
5.030796262781132e-9
1.0345050309062087e-8
2.706432044906652e-8
1.3310688087506412e-7
5.709860722856464e-8
4.507847839674039e-8
4.987087789383587e-8
6.628839579398122e-8
1.0615492236821287e-7
2.3155346931948787e-7
1.4585450783675168e-7
1.1410442456630948e-7
1.1224385221829216e-7
1.2787040175715327e-7
1.6926141715151124e-7
2.713210866126545e-7
4.9448263795389e-7
3.2474606220892105e-7
1.8453372582583164e-7
6.573929611022724e-8
2.2971604734313245e-8
8.036624297671231e-8
1.0024362586621047e-7
5.55475702990179e-8
3.287702128063042e-8
1.2161542361726773e-9
1.4281835556437145e-7
2.3190958958861756e-8
2.3541474875627165e-7
2.161325155003874e-7
1.0742551016698433e-7
6.471506940555617e-8
5.91728869238166e-10
2.06336655095904e-10
4.3812366279205407e-10
3.2234082003661306e-10
7.418047512169951e-11
2.462018963900566e-10
1.1821062062599893e-10
1.713606161154412e-11
4.645870121009305e-11
7.278092389409392e-11
1.1132927582434517e-10
1.740393882125082e-10
2.8143274515357855e-10
4.729491610078744e-10
8.077957024121006e-10
1.2701783192204309e-9
1.6826767179466218e-9
1.8177108471476294e-9
8.977334070494969e-10
7.404509290858019e-10
1.7624206207689858e-9
4.279217448152945e-9
8.797470784276419e-9
1.530259713020684e-8
2.182783827071458e-8
1.630844092569615e-8
7.972936749837181e-8
4.800473039580713e-8
2.6241475895972336e-8
5.723717344749381e-9
7.63861880799509e-9
2.2307646736862697e-11
1.507634710769452e-13
1.7257469179867512e-12
6.439004433633482e-14
1.2123666329744004e-12
3.1142659169193937e-13
8.783625827235965e-14
5.957671882452404e-13
4.0246354633636366e-13
4.4376258023383264e-13
5.334472848021862e-13
6.575167413307095e-13
8.186148171461099e-13
1.0250253956205961e-12
1.2889722732096603e-12
1.6268185943401814e-12
2.0599681690495352e-12
2.616216010629482e-12
2.143370551508798e-11
4.947137562433071e-12
1.5140723865746434e-12
2.9758413760039924e-13
1.4282085134783121e-12
2.5593649286884684e-12
3.957813773961673e-12
5.856289046125774e-12
8.542803464301038e-12
1.2410488639561053e-11
1.8001668529116382e-11
2.6032641066428893e-11
3.7349392811259e-11
5.2728357624570964e-11
7.248298551085799e-11
9.610522667514102e-11
1.224602092403294e-10
1.5062547336389546e-10
1.8059409636203445e-10
2.1327531413033353e-10
8.403730147047051e-10
7.715099534609122e-10
3.6146039110394734e-9
6.164712895214306e-9
6.860451165158375e-9
7.26613460000628e-9
7.834565001879469e-9
8.56075954388031e-9
9.393418889313387e-9
1.0286625294626019e-8
1.1203013653718254e-8
1.133758306734134e-8
1.2229767349850732e-8
6.043279267253797e-9
1.4402768010226295e-9
2.0024040206151162e-10
2.5152954377397766e-10
5.096255511542131e-10
6.310067271516353e-10
1.3251562017410922e-10
2.9907131753056987e-9
2.7361658541796597e-9
2.7072306948829555e-9
2.824035810528629e-9
3.132785082552693e-9
3.7417135611759605e-9
4.872754339305879e-9
7.018349501222031e-9
1.1336896670079279e-8
1.9857804381928964e-8
2.6725948148904956e-9
5.660822054928608e-9
6.402135737025536e-9
9.702492109519429e-9
1.776295538789087e-8
3.823292171941139e-8
6.01260370498936e-8
7.177974338085602e-8
1.0345360763395048e-7
8.097448037219624e-8
1.6082535847676704e-7
3.650280818370095e-7
2.2849609042458876e-7
3.051297522713419e-7
3.5423379637304265e-7
2.724751592040354e-7
2.3204956967628406e-7
8.31485600863664e-8
1.2359822877811126e-8
1.3942344950159608e-8
2.9683584552548966e-8
9.197081686706025e-8
7.889308342505512e-8
3.208017091044887e-8
2.085427093262757e-8
1.2147503543923087e-8
2.5448426471559335e-9
9.239738105736383e-9
9.606885497755496e-9
1.0550872523068058e-8
1.1583995638747069e-8
2.0349233937901443e-9
1.9811579761657863e-8
4.580013158742173e-8
4.512341562992375e-8
4.610776139547883e-8
4.896672327819665e-8
5.2929778642200734e-8
5.798700788130826e-8
6.451173409132594e-8
7.308428939097765e-8
8.439779327586422e-8
2.1006309457505853e-8
5.695425920944314e-9
4.0201646166741545e-10
5.886587651306655e-9
1.3936633721269916e-8
1.5588685369964748e-8
1.1331587509228471e-8
8.934405107229323e-9
3.262210671179636e-9
5.714717222106472e-9
1.6090022435417946e-8
4.5994310325026415e-8
8.274256899021874e-8
4.121302282976711e-8
3.253603086582792e-8
3.189516007863976e-8
3.59422953118714e-8
4.5590847786263186e-8
6.539057579226466e-8
1.0788522655916893e-7
1.3436090630572405e-7
9.557026608866419e-8
4.696312401740459e-8
3.973670018915968e-8
4.336345980802453e-8
5.813519179884819e-8
7.724157370048538e-8
6.892223438839253e-8
6.364251476706701e-8
6.37839654059172e-8
2.1288206209741995e-8
6.738981263529971e-8
1.2033184524724544e-7
5.737515502999195e-8
1.1254299052108637e-8
1.0475184096730162e-8
1.030271327433609e-8
1.7161499993969464e-8
2.8006321083592103e-8
2.014853335164017e-8
7.574538546838106e-9
2.950153539792718e-9
9.727863161346467e-10
1.2002438040905336e-9
1.2250240887207886e-8
1.7334265019004303e-8
5.748153697984408e-9
7.236405922241431e-10
8.387297548248514e-10
1.5308040250284843e-9
2.0281415539450978e-9
7.417749844075778e-9
3.489043951807962e-8
2.5810435358629654e-8
2.3840588254799312e-8
2.6493233804960916e-8
3.2895059344879894e-8
4.518420767249449e-8
6.838662446370317e-8
1.012397266084044e-7
1.0611571257534443e-7
9.31302995457437e-8
6.911625050918974e-8
2.2111839762027604e-8
7.3683794282877145e-9
3.802791705478875e-9
2.6174996393769785e-9
1.7940090966342672e-9
1.4154485055045586e-9
9.962483797776648e-10
6.080819545451156e-10
6.890427336145835e-10
1.1450637286792263e-9
2.2501491693083533e-9
5.419844182646618e-9
2.2828268911135362e-8
1.457360113067254e-8
1.0269743547745138e-8
1.03163279389151e-8
1.260615587275768e-8
1.814324364447037e-8
2.741109337973067e-8
4.030352599237112e-8
1.8609130483408294e-8
1.3600959118370767e-8
1.2263645911918299e-8
1.2656115083209686e-8
1.5248284858135647e-8
2.3071906887455903e-8
4.771146124724555e-8
6.618035948143068e-8
2.681879372850979e-8
1.557870105961644e-8
3.6309071043309275e-8
2.008899955338598e-8
1.2444064424415651e-8
1.0248875789437697e-8
3.901083411075838e-9
1.417105205761809e-8
1.6719115963046255e-8
1.7428507428619237e-8
4.0889530926758e-8
4.1457013622783025e-8
3.4331946888549614e-8
3.562327645675509e-8
1.7740588568557e-9
4.622289374818411e-9
7.66264054887515e-9
1.0625141559159646e-8
5.067106479507106e-9
3.841127673917891e-11
1.6784465956666455e-9
1.4109349850507626e-9
1.6109072540636942e-8
1.194426359095988e-8
1.1737459392259039e-8
1.3620055218344944e-8
1.8268546075948273e-8
2.7506898257911252e-8
2.914459160786068e-8
2.069339007556102e-8
1.7569296466888983e-8
2.125678891521914e-8
6.4189990456373535e-9
2.229175779943408e-9
8.970796251828653e-10
1.8240103737647922e-10
1.224541169177687e-11
3.4633104234057394e-11
6.744290938185523e-11
4.236273366677204e-11
2.5625910444176357e-11
7.708284753034777e-11
1.273955570036088e-10
1.9750776544480357e-10
5.289841017700939e-10
1.8651685332854005e-9
4.330525878545147e-9
2.1118690514967173e-9
1.062634193023216e-9
7.673922336722031e-10
5.696095604744073e-10
4.018279613023308e-10
4.23475951277801e-9
1.4072146670542595e-8
1.1455621521492555e-8
1.0983595094097548e-8
1.3074287827651148e-8
1.8267804479266755e-8
3.0606939426706957e-8
6.073280893150485e-8
8.713128019998887e-8
6.37694821226785e-8
1.1761115330072602e-7
4.525632229038125e-8
2.4857801490245073e-9
2.3470414425719862e-8
6.15338118042439e-8
1.0893411018742824e-7
8.70859826050109e-8
7.612174132851827e-9
9.46662248816746e-8
4.3689076037265124e-7
9.856646456345447e-7
2.1025474593990255e-6
6.351504351169843e-7
1.5623264832403895e-7
3.146642946534912e-8
6.996090823616758e-9
2.3404009875631375e-8
3.4420367714197794e-8
4.286363836956718e-8
3.811132932097452e-8
1.0015191959485057e-8
3.622686255193337e-8
8.875779931254694e-8
9.670130338284899e-8
1.3288426263318038e-7
2.3172017927769205e-7
2.8934775926626815e-7
1.9879756707695326e-7
1.9746866214766296e-7
3.8592855096577013e-7
9.71372672508158e-6
6.478014970391233e-7
2.6076398968630763e-7
8.677105583896659e-8
4.943234189205869e-9
7.905310672004085e-8
1.104705060476445e-8
4.136473456732742e-9
2.232534599654457e-9
2.2825087862342906e-10
1.0596678692399758e-11
5.7349077606919615e-12
4.091994902725647e-11
3.255054297310569e-10
5.233864570299317e-11
1.7110511513771533e-9
2.34733819744754e-8
2.5251442218729034e-8
3.7640729529271583e-8
1.1718918765666895e-8
2.0457230547387058e-8
6.3260175743062115e-9
9.673424145508092e-11
3.0639357411294286e-11
9.311046327326381e-12
6.3399582469851256e-12
7.13853565844862e-12
1.0471661464174006e-11
1.6529863660118323e-11
2.6600729176368185e-11
4.341832862131235e-11
7.240905342326694e-11
1.2487615546718838e-10
1.7727845359473835e-10
2.038675197792566e-10
1.3924102307335265e-11
2.0384743833942005e-10
4.892553479418382e-10
9.145579675974692e-10
1.600888051897619e-9
2.738222878117621e-9
4.5318434374844465e-9
6.876410203627998e-9
8.843914245896558e-9
8.505204374432418e-9
1.9739424336238863e-9
9.399594573163212e-9
1.9198845663022847e-8
1.5794573238793424e-8
1.1962431590466096e-9
7.894530840034142e-11
3.27356277841186e-12
7.752092598973268e-13
0.
1.2894112193309732e-13
1.703372581194266e-13
2.1685418737225456e-13
2.662339293874267e-13
3.2465309116804897e-13
3.969790457639261e-13
4.877122137905125e-13
6.02083449206323e-13
7.466686960041606e-13
1.887607025987952e-12
6.011664033710881e-13
8.848438339680417e-14
1.2697948327140963e-13
2.810377706651045e-13
4.4121820639669585e-13
6.415934847339215e-13
9.130007159410462e-13
1.2925968185613644e-12
1.8310565227985065e-12
2.6008931696787742e-12
3.707826362911285e-12
5.307121244701429e-12
7.627029842404952e-12
1.1001050689291877e-11
1.5907915722235738e-11
2.3008692402354283e-11
3.3146965626310046e-11
4.72384080718629e-11
6.596050759748595e-11
2.7214889051384894e-10
2.0633279116479135e-10
4.1949440190379975e-11
5.581333095037579e-10
1.3809081067927236e-9
2.412409688999897e-9
3.3992536044715694e-9
4.15729137371767e-9
4.706900765114363e-9
5.151732372742885e-9
5.55653089736118e-9
4.609383863538068e-9
5.635878338820156e-10
3.8070816090610124e-10
8.540378340859444e-10
1.7473876914171345e-9
5.7962759309902006e-9
1.309110823265105e-8
9.596457325568646e-10
4.308143355392329e-10
6.474460608448856e-10
7.337533715731783e-10
8.184460911173099e-10
9.345381534201205e-10
1.104569973805948e-9
1.3622992006970697e-9
1.774332487526366e-9
2.492825322127369e-9
3.928424858616633e-9
7.322587289214419e-9
1.1329248106380373e-8
3.1225401376499914e-8
2.9085363509334588e-8
2.0509346829495507e-8
2.3745649456761045e-8
3.59950777742086e-8
6.793825382778738e-8
1.0504121237513802e-7
1.2090867833374068e-7
1.608055307803136e-7
9.248909847902093e-8
1.4514402473816428e-7
2.388769796286609e-7
2.41000847751856e-7
2.0407132617754037e-7
5.576550543781963e-8
7.054490397694278e-8
4.952052801794402e-8
5.3059324613760606e-8
6.709331571722632e-8
7.002391594804933e-8
2.5427901278485004e-8
8.872224091270447e-9
2.7383997239762237e-9
2.2750709216505103e-9
1.581275129812685e-8
5.823213678928296e-8
1.956403102423862e-8
3.947641981750432e-9
2.800190487546271e-9
5.675972046642605e-9
1.1375508456763624e-8
7.479614142666102e-8
7.447744589111889e-8
6.596590769738387e-8
6.839032315393155e-8
7.67364927038152e-8
9.118775176090422e-8
1.1464863991299766e-7
1.5268165961436843e-7
2.1009649710978368e-7
2.6381566924540207e-7
2.590880502670894e-7
1.164874908694408e-7
3.373866414165704e-8
1.4674924239662397e-8
9.075378286479376e-9
6.393998215202318e-9
4.5034202263129096e-9
2.6887154610507823e-9
8.118352916068609e-10
5.904742919652895e-10
1.243243307711858e-9
3.0951306923963028e-9
8.049980441864279e-9
3.011270226654552e-8
3.6506977833537436e-8
2.1791662143175887e-8
1.9892864016455188e-8
2.2163664220253486e-8
2.8489986740331143e-8
4.2083501545574416e-8
8.590343619969349e-8
1.442130326836034e-7
7.772499927429054e-8
6.793900508462799e-8
7.453293128170532e-8
9.628968937895483e-8
1.47066276227248e-7
2.583963845689872e-7
4.249701486451724e-7
3.6863886381381983e-7
1.956574330541162e-8
9.330429498684255e-8
5.982046387036763e-8
2.0411449544607216e-7
1.495579697277916e-7
1.1993315721945097e-7
1.4737348229261056e-7
2.1002584029215207e-7
9.349664502736328e-8
3.68130063136446e-8
1.889667076668159e-8
9.098520480446369e-9
2.008312948557632e-9
3.9987104197416175e-8
4.774036749742396e-8
2.3212118130423854e-8
4.6628859747028384e-9
8.895034721791558e-9
1.6948846827527207e-8
2.276069483574292e-8
2.8251762526549542e-8
1.0136075095381484e-7
2.734805739238844e-7
1.7450929341295884e-7
1.7304893752762546e-7
2.1150811753618495e-7
3.0611871890386547e-7
4.953689951371811e-7
5.49045597777211e-7
4.320401200740833e-7
4.058219954227949e-7
5.22454502114346e-7
3.1978639432899456e-7
1.5500920745247726e-7
7.56370294609532e-8
2.0350037191874925e-8
5.965498566752121e-9
3.302232415254274e-9
2.607346674103802e-9
1.6057710425293905e-9
1.7504284029090038e-9
1.891461967371491e-9
2.017582401376124e-9
3.1174921541555093e-9
6.175874032891816e-9
1.525847383054247e-8
7.204906658956564e-8
4.323330350263359e-8
2.984807169366579e-8
2.984986616142128e-8
3.609256532823624e-8
5.004918536671684e-8
1.084397370900242e-7
2.3457091840035434e-7
1.4365553795442303e-7
1.1258130816781488e-7
1.1090698146565657e-7
1.260615950385348e-7
1.6521771876469579e-7
2.583327246507286e-7
4.7497242219983405e-7
4.141575999924647e-7
7.515315416402587e-8
7.614400209435791e-8
8.586623613783584e-8
1.9825092834894757e-8
2.837627606235815e-8
1.4875300729162236e-7
3.8645218841259845e-7
2.545504208761746e-7
1.5075310747602544e-7
9.826652633834783e-8
5.92862911571957e-8
3.83592714503406e-8
1.7730628508178865e-8
2.0646211326649332e-8
2.3280665763018427e-8
2.212587020100663e-8
1.7035109602830223e-8
3.8127995769348675e-9
1.788998918205139e-8
4.082099567286915e-8
1.441840079473343e-7
3.6181000649310786e-7
2.6474494632170615e-7
2.957640398140203e-7
4.1407733527573276e-7
6.99464133270007e-7
8.252971301563472e-7
6.145330149924626e-7
5.885332881457268e-7
8.76818382937619e-7
3.488311166534328e-6
5.0313675906683244e-6
4.103019792663282e-6
2.208897366733354e-6
9.338960922915935e-7
4.4633092346620123e-7
3.3656951679292156e-7
4.1626710326273034e-8
3.132053134028088e-10
1.3655086443254907e-9
9.999459884523769e-10
5.903410830389534e-10
2.1047117297019696e-10
8.674227925713835e-11
1.7097622707504838e-10
8.4830429902071e-11
7.979386948077735e-11
3.073149493852243e-11
2.612685944289978e-11
8.155965234679552e-11
1.0831494622699577e-9
1.582996816457391e-9
4.960849128906192e-9
1.3465588071398969e-8
2.802164511638133e-8
3.841117612527377e-8
3.89394232751889e-8
3.831846676353015e-8
4.259891737897096e-8
5.743640109585666e-8
2.2082929749882458e-8
1.8884901577313002e-8
4.6304767393669294e-8
5.194463735039177e-8
7.77393667978717e-8
1.7996435157132172e-7
1.1434321890601589e-7
1.6020376498281942e-8
5.424653908923876e-8
1.5146234607219807e-7
1.4292944720103324e-7
9.65835657331478e-9
8.090850936748468e-8
1.5100473943523308e-7
9.553962166158081e-9
4.6295639502473005e-10
4.45825937867362e-10
1.416325785466715e-9
1.0182648734580837e-9
2.042665859206408e-9
1.1199425031552831e-10
2.3136201554313185e-10
4.828973407042566e-12
3.8037513918938386e-11
6.252488248778469e-11
9.582994987360748e-11
1.4805242365706482e-10
2.343450033680824e-10
3.822567381162168e-10
6.373793620824128e-10
1.0288962692463605e-9
1.4689777874383082e-9
1.816427147476289e-9
6.349388258379512e-10
3.3244614680816617e-10
1.1740786675277704e-9
3.219144064492565e-9
6.929428204408065e-9
1.2718393364762147e-8
1.994014578241706e-8
2.4467715389873764e-8
4.475255751728857e-9
1.2724865514373725e-7
3.375530046520493e-8
5.379904327604625e-8
9.005401851697305e-9
1.1392277699747799e-9
1.1354260490969026e-12
0.
6.795628912435737e-13
9.012014242483792e-13
8.272759548443141e-13
2.889900520114857e-13
4.867981140607844e-13
3.359274340402788e-13
3.685369630058407e-13
4.413527327987271e-13
5.42307130169253e-13
6.732522377026943e-13
8.407489217051552e-13
1.0545625789915006e-12
1.3277775265021398e-12
1.677510884214113e-12
2.125996554012755e-12
2.5179087752751018e-11
3.6628026395559635e-12
1.0706474590172195e-12
2.709748703780591e-13
1.1224983163094064e-12
1.9783731421579558e-12
3.0362708326660583e-12
4.4710795586150745e-12
6.499443343007522e-12
9.418991716478875e-12
1.3647563534764109e-11
1.9757847284829355e-11
2.8479344670712502e-11
4.0604056143179816e-11
5.6717344044684313e-11
7.679845298099522e-11
1.0005464749024573e-10
1.2540850950131004e-10
1.5233303592387966e-10
6.374407388739888e-10
1.3095676468945233e-10
1.6867071069808297e-9
3.7838831205415856e-9
4.9214307825045575e-9
5.4051437444261995e-9
5.8349870172219845e-9
6.337952366015214e-9
6.9121389154370346e-9
7.534055737120315e-9
8.17819948292877e-9
8.820460094538775e-9
9.376817291780956e-9
9.045564827129189e-9
3.011088689915917e-9
5.425432497145497e-10
1.5038470275217184e-10
4.991794732296665e-10
8.478763583430439e-10
1.3677867705444575e-9
1.5092188257844935e-9
8.717458476069641e-10
1.337108748197942e-9
1.5425140259798526e-9
1.7291793109080876e-9
1.996705949135632e-9
2.4356987704246355e-9
3.190678492558652e-9
4.5481303290420886e-9
7.1293379883383745e-9
1.2188397083690686e-8
3.4026029328010265e-9
7.604393071399957e-9
7.682595130222638e-9
1.0950860469112145e-8
1.9194493855723252e-8
4.012905730532202e-8
6.394908831316116e-8
7.505469493469977e-8
1.0602031499668466e-7
8.553625533700846e-8
1.4742671697099406e-7
1.4553494931494166e-7
1.0389389677363457e-7
1.2906535227474852e-8
9.210999255117308e-8
4.426685399308288e-8
3.4890757336640536e-8
3.883421573593097e-8
2.930111651686559e-8
2.7405323156783377e-8
1.2785010083716354e-8
3.3349290607671928e-9
3.101452271452899e-10
2.2117561754296234e-9
8.627656454882702e-9
4.401680540968538e-8
7.619204705587181e-9
6.568098105318731e-10
2.863969467635529e-9
3.89571279572397e-9
4.741388899522392e-9
1.5803631043553622e-8
6.448154205711402e-8
5.511921944130573e-8
4.7353202159087166e-8
4.866226238576964e-8
5.473417718539527e-8
6.5688928164648e-8
8.376194547357451e-8
1.130692091004e-7
1.5564312972827652e-7
1.8924079608895886e-7
8.834019644659327e-8
3.4236431139262055e-8
1.809043987709203e-8
1.247474704736414e-8
9.51117607014479e-9
7.71665408672163e-9
4.528580473161776e-9
1.6394235502181385e-9
9.190558646518424e-10
1.081493229377383e-9
2.1802547991715696e-9
5.408861444936586e-9
1.8209165398370177e-8
3.0984738939774186e-8
1.709191588099378e-8
1.4782354324325076e-8
1.5706527235296453e-8
1.9180375448738015e-8
2.6654504990659133e-8
4.307188601979161e-8
7.415027271406195e-8
9.341729193263033e-8
5.288316568487505e-8
5.025418421390461e-8
6.073291445686362e-8
8.934446339867085e-8
1.546728280600722e-7
2.3414570981917797e-7
2.7747937126262973e-7
2.0858541940163557e-7
6.114615980952922e-8
1.2739353853418313e-7
3.67770740246803e-8
1.4580690071313137e-7
1.0708937248568556e-7
8.257081907196445e-8
8.666710645422967e-8
1.1024524863860808e-7
1.0145529772163824e-7
3.5817986826290526e-8
1.442935257203832e-8
5.882308687133156e-9
5.067764958192482e-10
1.289918361209895e-8
7.376575738491541e-8
2.8076468563800134e-8
6.260821956211799e-9
4.794601279160931e-9
1.006402336668381e-8
1.3466006988991685e-8
4.119600782625954e-8
1.6832060760727796e-7
1.1735836015582306e-7
1.076395668331552e-7
1.1848064175149574e-7
1.460431726821312e-7
2.0001703788933783e-7
2.997491198657486e-7
4.0314305008077814e-7
3.6648767021971867e-7
3.096411826106169e-7
3.0344661129188816e-7
2.2380772641299865e-7
1.2579265315080816e-7
3.2513547130516415e-8
1.0332266926340412e-8
5.661435097435208e-9
4.198545904420529e-9
2.8198815318519598e-9
2.143295086650933e-9
9.693231022831863e-10
8.297768081518663e-10
1.5993147222434597e-9
3.755010952680948e-9
9.995961951775844e-9
4.54239668805811e-8
3.3212036153027856e-8
2.1885654382545196e-8
2.0901033183295065e-8
2.3865451643107847e-8
3.099209159232461e-8
8.985122407104053e-8
1.9536806787964913e-7
1.1743806256266702e-7
9.453815155612471e-8
9.474553423201622e-8
1.0828865682572223e-7
1.4013021143485567e-7
2.0927526356180032e-7
3.623776137298259e-7
5.300075262082107e-7
1.1597893291602223e-7
1.0082594951815693e-7
2.555221040070599e-7
2.9364501936157197e-7
1.927233889826617e-7
1.9900827513042976e-7
2.874417358456524e-7
1.7043756507106013e-7
6.873288690758655e-8
3.5607766152539366e-8
2.1866526111118647e-8
1.0891702008407098e-8
1.1203771714918297e-8
4.918797663884586e-8
2.8366262445119008e-8
1.2173040524165348e-8
6.0366960220723795e-9
2.08163837482292e-8
3.13890684638608e-8
4.041248375797203e-8
4.981423939696547e-8
1.9186839536196488e-7
3.4861897053831e-7
2.3417201186436867e-7
2.481648425028108e-7
3.325805203927304e-7
5.427225216304221e-7
7.277557495244953e-7
5.565576063284678e-7
4.921265944531034e-7
6.185685913294149e-7
1.4591424865335394e-6
7.477084702044894e-7
2.9487207858897717e-7
8.651545260396779e-8
3.139846580103976e-8
1.2367539056062292e-8
2.764694953833114e-9
1.1955908656231415e-9
9.978508502786394e-10
4.549903328008374e-10
7.047317025993417e-10
2.5131836275159837e-9
2.1030413052028637e-9
3.0099316881853825e-9
6.477615002052877e-9
1.773888746236286e-8
9.869985076198158e-8
3.481444431629387e-8
2.6939362020899324e-8
2.8639003804083444e-8
3.599588100430423e-8
8.887680305630598e-8
2.208598299514772e-7
1.893064963824904e-7
1.4109637980430282e-7
1.3100899160877655e-7
1.394579717345545e-7
1.684312719676803e-7
2.401967582173661e-7
4.16007446677419e-7
3.1796944017230054e-7
8.776439437132174e-8
1.4643969209265426e-8
1.0662179823410495e-7
5.822354574616387e-8
2.274288299505159e-8
9.927364769554056e-8
2.1883768621785877e-7
2.5997510666989e-7
1.9241851737522137e-7
1.3262378318358268e-7
1.2422612646485295e-7
6.717189851818531e-8
8.430974814732009e-10
2.6086930766834268e-8
2.5840900647684604e-8
2.087671112960399e-8
1.5734251287092455e-8
6.879820943930341e-9
1.0920542701094539e-8
4.004257411267691e-8
2.6682235799271576e-7
4.3564904547716954e-7
3.3893116119981757e-7
4.1097241449297127e-7
6.553941452010154e-7
1.0279978598057688e-6
7.66151025148084e-7
6.595120092423353e-7
9.008894988964873e-7
3.162534282839122e-6
6.348055992433483e-6
2.621354274544143e-6
2.0229124986036685e-6
5.784762240228132e-7
7.900402447114775e-10
3.4401337558018814e-9
2.3332163998399323e-9
1.7360399161196502e-9
1.211176788328403e-11
9.886667132154135e-11
4.631322539307286e-11
1.4576280972622447e-10
1.3800048285136574e-10
8.974515462610693e-10
2.4508871302011284e-9
8.238799121970838e-10
5.8122384354437025e-8
1.4494129763046084e-8
9.01498016174968e-9
3.734158942053296e-9
4.438584650753087e-10
7.272261302716456e-11
4.318290967643811e-12
2.9855765761552586e-12
4.199826646089794e-12
6.805560337297784e-12
1.1163395087667245e-11
1.827729048732682e-11
3.004193587299425e-11
5.0010222402878236e-11
8.510262055481406e-11
1.4911965792062555e-10
6.978659446737626e-11
9.81148079335501e-11
5.5994764772216686e-11
2.845359622346699e-10
6.212538142889565e-10
1.1492119061141227e-9
2.0004172232821485e-9
3.304931415108126e-9
4.931493842071547e-9
6.072680812379942e-9
5.104968877797293e-9
8.825257330150945e-10
1.0143061971616078e-8
1.756911084816033e-8
1.8389931046166914e-8
1.475705423222622e-9
6.460309003134618e-11
4.487629206058846e-12
4.3217631744000065e-13
1.986324030022893e-13
1.7694525704202986e-13
1.9439804318698103e-13
2.2904723646315413e-13
2.750616035953914e-13
3.335527939300435e-13
4.07298171799682e-13
5.002202375875684e-13
6.17477990211252e-13
7.657529996082976e-13
9.536693942284668e-13
1.1923562557070321e-12
5.4617908078110725e-12
1.2601601379027877e-12
2.496421560793083e-13
2.0010758969832413e-13
5.13008562074229e-13
8.353427937991938e-13
1.2363665800941302e-12
1.7795723165796192e-12
2.542605563890585e-12
3.6322533623049654e-12
5.2021504447180134e-12
7.476616818274353e-12
1.0782946500254256e-11
1.5591732852634704e-11
2.2555999566021897e-11
3.2517742141787685e-11
4.6411147419235337e-11
6.49690765347156e-11
8.826108983262888e-11
1.1544953123659319e-10
4.586262326832474e-10
1.809844268073248e-10
5.38735792135441e-10
1.8222844510807808e-9
3.429858111973825e-9
4.6572926022911254e-9
5.391060241759161e-9
5.9263504772676065e-9
6.424395244099485e-9
6.932274212962982e-9
7.455527931302158e-9
9.349097048147286e-9
2.9927950143143203e-9
2.642298913975311e-10
4.967578271720274e-10
1.0605100714216067e-9
2.177405119713675e-9
7.043776453275074e-9
6.8026860177515985e-9
8.397318734668407e-10
6.707202430412218e-10
8.584707394367243e-10
8.748790864827019e-10
8.79664579209427e-10
9.002275009222304e-10
9.42495556443696e-10
1.0102965059185334e-9
1.11184641061908e-9
1.2635480743475988e-9
1.368867924459902e-9
1.8136150639239992e-8
2.046069326151103e-8
1.5218351953932178e-8
1.820046800175256e-8
2.8029269017843373e-8
5.336265576455689e-8
8.684750327128269e-8
9.949370624898898e-8
1.3230854702787122e-7
9.759320641799771e-8
1.4402681992123317e-7
4.5874424866034164e-7
5.428683997894004e-7
6.568505487659865e-7
5.158376477774124e-7
5.426561679216644e-7
3.702078230749566e-7
1.3471644144147284e-7
7.107815594203245e-8
5.264427972800131e-8
7.833661060821703e-8
1.5392432603659141e-7
8.964298433022707e-8
6.207226674874271e-8
5.30099219019914e-8
4.236292795529329e-8
1.0965877818075198e-8
4.189684097936753e-9
1.3652989844280277e-8
1.6914454223546428e-8
1.5190205642134438e-8
7.842816967625374e-9
4.472215800590428e-8
8.339030719523046e-8
6.948723816712999e-8
6.243786302268472e-8
5.846013448829907e-8
5.78866522303064e-8
6.135893476312237e-8
6.966521951446297e-8
8.431384487658226e-8
1.0623661343913204e-7
1.2607737243051725e-8
3.319541910339676e-10
3.0643021355438265e-9
6.475818843977156e-9
1.2366272971717915e-8
2.16615907480157e-8
1.8366640050064368e-8
1.407441291298502e-8
5.336299177591621e-10
7.836206040881285e-9
1.6668315814218023e-8
3.795088102070426e-8
1.37276100889013e-7
9.935807883382862e-8
6.474518521158041e-8
5.8581513710573036e-8
6.231130022619588e-8
7.375621662135144e-8
9.488599543626501e-8
1.3019061764733092e-7
3.158188411490134e-7
3.326632230201641e-7
1.8061633988535276e-7
1.645978102582271e-7
1.910369564939891e-7
2.7048589221277527e-7
4.181039180293232e-7
4.534452978531226e-7
4.268595670767968e-7
2.907159140486362e-7
2.2251422550725328e-8
1.0142175320531516e-7
3.091001658968123e-8
4.967335955635965e-7
2.7202037604418787e-7
1.2884101164507046e-7
9.18898894320489e-8
6.931937839049895e-8
6.105815873279898e-8
3.403615913823076e-8
1.2941625708552764e-8
5.211520188189946e-9
2.1563294392250535e-10
8.088780808287193e-9
3.732245608010525e-8
3.049345764693908e-8
4.161759345186624e-9
8.974183767374581e-9
1.619334178887136e-8
2.1057669238306492e-8
2.5651236489503617e-8
8.646147431704343e-8
3.380868929774517e-7
2.3628031935354153e-7
2.1304051294032596e-7
2.2975175248925087e-7
2.7482628256136086e-7
3.59417327447847e-7
5.078036333306269e-7
6.84174006528317e-7
6.600067249407031e-7
5.342330001717263e-7
5.289084387792114e-7
2.1406408072325978e-7
6.54302290293775e-8
2.6211021794511633e-8
1.4952696129308864e-8
1.1579100162339998e-8
1.1002702890475684e-8
5.990657088006528e-9
2.6092047128115953e-9
2.378163898548132e-9
4.234605476665827e-9
1.0275786014589957e-8
3.113283932006864e-8
1.5096785215226208e-7
8.122264313170316e-8
5.991455125756932e-8
5.807251661676922e-8
6.447434475747086e-8
7.818142262786027e-8
1.9956510244496875e-7
4.050427461248973e-7
2.2152139382114173e-7
1.87590987895339e-7
1.95594956271702e-7
2.339787234649145e-7
3.202752403391475e-7
4.926541061218924e-7
7.233010687908679e-7
7.365394118520725e-7
9.22089254989608e-8
5.070745804160436e-7
6.478504952980199e-7
4.3710026462654553e-7
2.2935448481363818e-7
1.9621004720185377e-7
1.7362938695545607e-7
1.1740750100407888e-7
1.1733778477043899e-7
6.39855447159498e-8
1.081725481318988e-8
3.3950637809245965e-8
1.1003787121905597e-7
2.3915347020931524e-7
2.3841301177044578e-7
8.083038843836795e-9
1.5635146540793612e-8
3.268434257947776e-8
7.682464658815059e-11
8.746139076179044e-10
2.0109442789737626e-9
1.551428451414551e-11
1.3575520102623126e-9
7.75746987985062e-10
4.0349544635695025e-11
1.0837979246357674e-10
3.2837243043276214e-11
1.8481150918553408e-11
3.924731767248957e-11
6.042691108252524e-11
8.973693502167657e-11
1.3437430827271297e-10
3.2857218097125296e-10
8.382689491428136e-10
3.575461602511638e-10
7.872957391079857e-11
1.434807485411121e-10
3.9135173582820965e-10
7.40544989188773e-10
1.3013983048158628e-9
2.2694954821848166e-9
4.011126549184081e-9
7.186936498139935e-9
1.2780476436212692e-8
2.1602683176261342e-8
3.325892093244591e-8
4.389070528903842e-8
2.39454626429655e-8
8.584205233987905e-8
4.825804310055684e-8
3.068878140329898e-8
9.193829109979045e-9
4.045928422915829e-9
4.8035401104688394e-12
1.3060205517252646e-13
6.103399485743552e-13
4.719374572579556e-13
8.224426680948759e-13
2.1628275698010123e-13
2.495614906444715e-13
3.1933957473553216e-13
3.981356723511799e-13
4.928420763585585e-13
9.458134592329762e-13
3.0936510526159785e-13
2.996704851593076e-14
8.507367867439303e-14
1.686480120048895e-13
2.566728203719876e-13
3.677714971114309e-13
5.185045027958973e-13
7.2863584662962e-13
1.024954806814197e-12
1.4455293276505668e-12
2.045462167637663e-12
2.9052356440965426e-12
4.143044439936951e-12
5.932990280638936e-12
8.53142159554807e-12
1.2313339693429935e-11
1.7817649830668325e-11
2.5789268417790383e-11
3.717937361535574e-11
1.7300524942781665e-10
1.6591113125208772e-10
1.1583076435673972e-10
5.709528031532388e-11
3.8471292805374724e-10
8.906939005384979e-10
1.5468469475092551e-9
2.2621194387412797e-9
2.932624247202006e-9
3.48971263779103e-9
3.931472026989038e-9
1.4194662357475092e-9
2.4325519775071173e-10
6.278525199922891e-10
1.1385742006058974e-9
3.0579823157259183e-9
2.6930918382271195e-8
1.1189204940568327e-9
3.84190322420544e-10
5.929095336755738e-10
6.836056959671121e-10
7.753305144598672e-10
8.959102414087508e-10
1.0629759125828878e-9
1.3004705701059234e-9
1.649702773118523e-9
2.1890066896223888e-9
3.0818890054137483e-9
4.717114368063358e-9
8.188036320104852e-9
3.193171069966322e-8
3.873035116747063e-8
2.421872022912213e-8
2.5449702247687972e-8
3.43143722532667e-8
5.7111939396650116e-8
1.0121627014289326e-7
1.2231450767421883e-7
1.4290202156668602e-7
1.392164084553075e-7
4.6956720819652374e-8
1.0780999241857149e-7
2.4977159145823497e-7
3.053905986823272e-7
4.213263094414725e-7
3.1925912453674955e-7
6.092338775044591e-8
1.2178650988253779e-7
6.70793005210931e-8
6.90535460006412e-8
1.0409098737593004e-7
3.56543262478519e-8
1.2983759478867926e-8
5.916221456302599e-9
1.2586563056595254e-9
3.534133996741807e-8
2.8237176592432207e-8
1.949263495016756e-8
1.1587358311059171e-8
1.0086558117351435e-9
5.272027582068497e-9
3.223715421966025e-9
7.401864109743768e-8
9.126179869836467e-8
8.322424986773027e-8
8.65822128973937e-8
9.617963691540978e-8
1.1188263640321341e-7
1.363469429243357e-7
1.7479216821252202e-7
2.3318481604242875e-7
2.9843631118405955e-7
8.771024839486165e-8
2.9308454691733446e-8
1.3801351123684509e-8
8.123294801474058e-9
4.55648740435933e-9
1.5148953162622746e-9
9.109143281772483e-10
7.962653527184543e-10
2.0360247626618686e-10
2.080794024076078e-9
5.902448740010208e-9
1.5260564409277635e-8
5.429326345793543e-8
6.596182129137019e-8
4.030633535482603e-8
3.77045956889164e-8
4.431597888599757e-8
6.28536896721836e-8
1.078476383706327e-7
1.3613487615478854e-7
1.21765391011821e-7
1.3946234296597557e-7
7.756621135770686e-8
7.28691012744762e-8
8.800671028778517e-8
1.3180192660176495e-7
2.366970477266859e-7
3.8196496241439336e-7
4.555603289923337e-7
1.5513123224128687e-7
8.994054064368204e-8
4.6913153173379866e-8
1.8794898015472554e-7
2.4416671153648645e-7
7.457580067438824e-8
2.9184633582971444e-9
4.370144982005468e-8
1.52853387462705e-7
2.3313135764537645e-7
1.1522007965989901e-7
6.451903311297831e-8
3.587590996855319e-8
1.9642202976412164e-8
5.0212052560052825e-9
2.5334058409694936e-8
2.298923964635866e-8
2.208074974114555e-8
1.978026915560292e-8
1.150821282543559e-8
3.6618622895809533e-9
1.830043024337738e-8
4.366234339260304e-8
2.53533997769337e-7
1.8411753585781664e-7
1.8559179374692258e-7
2.2249253137859816e-7
3.0637333608387705e-7
4.804822338402156e-7
6.282764053904565e-7
5.043940908913892e-7
4.330786417879007e-7
4.912020622222488e-7
1.8801366379513294e-7
6.659715417380228e-8
2.3202881650808565e-8
4.419845084360501e-9
1.1287084752676964e-9
1.5625370000978642e-10
5.828428058631341e-10
8.135253595321768e-10
5.428214772366916e-10
1.398880610011529e-9
2.7422040411225016e-9
5.02405237322135e-9
1.0333816713170806e-8
2.7037287909923815e-8
1.329496866009961e-7
5.70210575482533e-8
4.502795817274991e-8
4.9834198785974344e-8
6.628305286055887e-8
1.0592783686464542e-7
2.309829107273962e-7
1.454809606185236e-7
1.1381946215265751e-7
1.1197389121629587e-7
1.2758059431712952e-7
1.6891102340081393e-7
2.70811636595913e-7
4.934371656004779e-7
3.23888630401475e-7
1.836892609004442e-7
6.364419570999885e-8
2.474023143987675e-8
7.944739887249879e-8
9.963635819355397e-8
5.54644471909012e-8
3.295592370910436e-8
1.0132113656974703e-9
1.4162557287832947e-7
2.398204027432451e-8
2.3490731050689502e-7
2.1541681598438013e-7
1.0772796791154487e-7
6.568722343949943e-8
5.917441536083463e-10
2.0539891633941454e-10
4.334967522073078e-10
3.218214275664081e-10
7.420178803816431e-11
2.46207344467559e-10
1.1806802662928445e-10
1.7128742455682026e-11
4.641747555739493e-11
7.271140066028035e-11
1.1121893302214785e-10
1.7386191361272798e-10
2.811401516301247e-10
4.724637696251095e-10
8.070696034858845e-10
1.2693865223190524e-9
1.6819629388712921e-9
1.8169177596249916e-9
8.972608444898958e-10
7.397797357140913e-10
1.7604155029873884e-9
4.274418905592795e-9
8.78845908744583e-9
1.528931940386927e-8
2.181399416056156e-8
1.632542244487058e-8
7.954181504548882e-8
4.827977165274226e-8
2.6262783831629605e-8
5.639232087865232e-9
7.684025856014184e-9
2.2398692648148778e-11
1.5094837711107907e-13
1.7253103408811775e-12
6.329101614771338e-14
1.215644893540122e-12
3.1148707400636736e-13
8.783358148668364e-14
5.958699300112565e-13
4.0253439490978433e-13
4.438398396904768e-13
5.335386642306777e-13
6.576276868706314e-13
8.187508046827017e-13
1.025193050647657e-12
1.2891800524435996e-12
1.6270774405209857e-12
2.0602927476395964e-12
2.616624634254512e-12
2.1444682539423813e-11
4.947447348669798e-12
1.51395810100015e-12
2.9778252351255923e-13
1.4285001913337262e-12
2.5597705832922332e-12
3.958372107497874e-12
5.8570630792131506e-12
8.543890529703211e-12
1.2412040038124543e-11
1.800393519481512e-11
2.6036066623932273e-11
3.7354794229823416e-11
5.2737202819131955e-11
7.249761152192238e-11
9.612857942308681e-11
1.2249490810313112e-10
1.506729618472001e-10
1.8065474903128988e-10
2.1334919630656272e-10
8.407017512894863e-10
7.712526006468781e-10
3.6146593485107124e-9
6.165567522724829e-9
6.861719311811372e-9
7.267503787441146e-9
7.835988504772989e-9
8.562237649519595e-9
9.394951220522745e-9
1.0288203180519626e-8
1.120461946338101e-8
1.1339505994963973e-8
1.2230875403968844e-8
6.041901690783709e-9
1.4395778270681106e-9
1.9977141746288209e-10
2.520056495124051e-10
5.10238101106219e-10
6.319114801960816e-10
1.3122914968006077e-10
2.9894025687297625e-9
2.736116422101174e-9
2.707538973015389e-9
2.8244774897491454e-9
3.1332713814172526e-9
3.742200523150941e-9
4.873227764265768e-9
7.018832694416578e-9
1.1337439070548608e-8
1.985778747421236e-8
2.671878473414775e-9
5.6623078368588846e-9
6.403317907108499e-9
9.703789327129272e-9
1.776474484710707e-8
3.823596614146246e-8
6.013046906176708e-8
7.178481938564025e-8
1.0345996862649748e-7
8.097465891565265e-8
1.6083566062564523e-7
3.6503531695241586e-7
2.2858567331691612e-7
3.054294425404598e-7
3.5474389886151617e-7
2.729222307461546e-7
2.3256820903936963e-7
8.34593908191943e-8
1.2442870804787294e-8
1.3942550775041683e-8
2.9666498230350573e-8
9.194398707849272e-8
7.894193019064997e-8
3.209362588023119e-8
2.0864147594260433e-8
1.2164188501246291e-8
2.532365208584244e-9
9.238338723354614e-9
9.60540893241978e-9
1.0549309402834502e-8
1.1583724476884017e-8
2.0296101460371316e-9
1.9816984043707972e-8
4.580239083876582e-8
4.512141714149854e-8
4.610331987720593e-8
4.896043675535936e-8
5.292204220037244e-8
5.797821202373243e-8
6.450230370497868e-8
7.307474820580564e-8
8.438885080843223e-8
2.0995950117063125e-8
5.689169009860296e-9
4.064432182114483e-10
5.8905698038161595e-9
1.394165981906092e-8
1.559526503715699e-8
1.1336415473373253e-8
8.9380388621145e-9
3.258173481809363e-9
5.719276688338415e-9
1.6093394043501e-8
4.59992251373685e-8
8.278366837472241e-8
4.1232827788203575e-8
3.255272765913921e-8
3.191319654863478e-8
3.596462848813079e-8
4.5621493665614256e-8
6.543679350714124e-8
1.0796185830703026e-7
1.3454452001878804e-7
9.569904144338447e-8
4.703568145396129e-8
3.980504981648175e-8
4.344653361867797e-8
5.826093350255521e-8
7.743461839818533e-8
6.912098366036535e-8
6.38312114966619e-8
6.366065308435736e-8
2.1046503579250896e-8
6.842582636499035e-8
1.2131581890206695e-7
5.7603420475807223e-8
1.1347987422912608e-8
1.0553219679772497e-8
1.0378828794383192e-8
1.727758561689311e-8
2.819183589038946e-8
2.0282322970964564e-8
7.622463265787563e-9
2.9677980465069112e-9
9.773478105047685e-10
1.2098373114026876e-9
1.232143957254347e-8
1.7427748793281978e-8
5.777238655229645e-9
7.256313689833975e-10
8.457550687546478e-10
1.5419504986365681e-9
2.0423836862246764e-9
7.466245388402227e-9
3.510027611552673e-8
2.596182016885823e-8
2.397715263249464e-8
2.6641556564288488e-8
3.307491249749986e-8
4.542499998870316e-8
6.874131936454168e-8
1.0175723051479342e-7
1.0665995159610532e-7
9.359817222466251e-8
6.94631998931557e-8
2.221777146478034e-8
7.403927440509387e-9
3.821250615968472e-9
2.63023383847626e-9
1.80300253028204e-9
1.4225356026962988e-9
1.0006091128050868e-9
6.104602962891642e-10
6.91717333184211e-10
1.1497397183372148e-9
2.259787963752542e-9
5.443874637189227e-9
2.2931908553012724e-8
1.4634307999692785e-8
1.0312953055585266e-8
1.0359354375198878e-8
1.2657774531030611e-8
1.821549500741651e-8
2.7543533508369543e-8
4.052444681571272e-8
1.8723194690233048e-8
1.3692240008074626e-8
1.2351010276755652e-8
1.2743659057549187e-8
1.5317171211403448e-8
2.298469749239337e-8
4.686858869537506e-8
6.649848808161448e-8
2.712042804273208e-8
1.4152128119496838e-8
3.532013739148692e-8
1.9634368985485668e-8
1.2167380105740128e-8
1.0003371310133525e-8
3.6873028323634815e-9
1.3897649749511445e-8
1.6393953415078205e-8
1.7070803540097596e-8
3.998971876768486e-8
4.050706255985032e-8
3.3559728215972117e-8
3.4748999096324e-8
1.7088545489435232e-9
4.532696750302684e-9
7.497794094218889e-9
1.0378731197436599e-8
4.927368423335797e-9
5.06469597554616e-11
1.6465516145762181e-9
1.355355699096693e-9
1.5680662433142472e-8
1.1614038547622118e-8
1.140248788829641e-8
1.3217656599982875e-8
1.770663685009063e-8
2.662377143908972e-8
2.817936800783643e-8
1.9972184363162333e-8
1.691697782489544e-8
2.041069905166121e-8
6.165918775561623e-9
2.1424997486905614e-9
8.626923903126833e-10
1.7526683628298367e-10
1.168036433776699e-11
3.362073614015403e-11
6.618830204073061e-11
4.170957664547529e-11
2.620809500941335e-11
7.319409528356054e-11
1.233600236149991e-10
1.9283784203634917e-10
5.261995403580441e-10
1.8583786418045018e-9
4.1175375228902645e-9
2.0111363516299423e-9
1.0085282631601698e-9
7.228067341536677e-10
5.36209062453655e-10
3.821653109691844e-10
4.120616478337223e-9
1.3837796936555877e-8
1.1311546474462061e-8
1.0873932456242555e-8
1.296759433587064e-8
1.8144369642447672e-8
3.043579783059439e-8
6.045739194160707e-8
8.680547517882629e-8
6.358538710228489e-8
1.171579396939737e-7
4.4678124325369507e-8
3.237609684660087e-9
2.429198254374916e-8
6.176410183751822e-8
1.0804941491947516e-7
8.66208544740848e-8
7.104166748788044e-9
9.610882223818958e-8
4.387752891528463e-7
9.801374498733409e-7
2.0845154709538253e-6
6.328843240222705e-7
1.5525329336246588e-7
3.118576886819982e-8
7.08804217995186e-9
2.3451193848460487e-8
3.449589147117585e-8
4.291398918309133e-8
3.782779469089585e-8
9.532387348467071e-9
3.642872094388785e-8
8.848718148300836e-8
9.639090095407985e-8
1.3238477292322888e-7
2.3070857922906546e-7
2.88548918288225e-7
1.9820967321009258e-7
1.966397290499773e-7
3.8324135929008654e-7
9.725964340350045e-6
6.480787627672682e-7
2.6130838829371384e-7
8.72568046154257e-8
4.088494523056505e-9
8.387563309593582e-8
1.1329239302690695e-8
4.196077304561118e-9
2.248174959150835e-9
2.3384443001338867e-10
1.1115628977400963e-11
4.92418964609213e-12
3.8806791673345177e-11
3.392379811220776e-10
4.5135341059900954e-11
1.6042322608447173e-9
2.1642223904980282e-8
2.497710514331011e-8
3.907664522009251e-8
1.1279104197077736e-8
2.09832588685911e-8
6.7929514359910894e-9
9.510972903592639e-11
3.161160498555858e-11
9.38864380202121e-12
6.3461221313624285e-12
7.108746451384634e-12
1.040919126827473e-11
1.6423150942474548e-11
2.6421618678031713e-11
4.3110897659005405e-11
7.186032294960571e-11
1.2384447002165137e-10
1.7854081245745338e-10
2.050408964411374e-10
1.4775049919687178e-11
2.0215771801465825e-10
4.857100439987112e-10
9.076525685706541e-10
1.5881470150154461e-9
2.716243804084446e-9
4.499505035910333e-9
6.844950438490839e-9
8.84303046607403e-9
8.588722274333404e-9
2.219566815945295e-9
9.175250744458207e-9
1.9044636232931893e-8
1.6850426543264094e-8
1.329745375685056e-9
8.79895105255709e-11
3.4261883173374126e-12
8.451650196968765e-13
4.124501638946793e-14
1.2844299042414904e-13
1.6934575680323141e-13
2.1582184541004013e-13
2.6506540211413553e-13
3.2322770506897406e-13
3.9519992804623466e-13
4.854755400083423e-13
5.992621244330407e-13
7.431004261395537e-13
1.8690266979741118e-12
5.964577589257595e-13
8.748714473608907e-14
1.263419780460142e-13
2.7926555435021563e-13
4.3828281134115105e-13
6.372170300476288e-13
9.066730837062744e-13
1.283523779456085e-12
1.818051827211607e-12
2.582203636704814e-12
3.680865454495437e-12
5.2680765141960296e-12
7.570298911011201e-12
1.0918493042019092e-11
1.578799841451052e-11
2.283592843451695e-11
3.290269748082863e-11
4.690484489436769e-11
6.552924988115024e-11
2.7063189717030235e-10
2.0595652113043714e-10
3.908905225022668e-11
5.497826595765061e-10
1.3650412803826728e-9
2.3906354678766652e-9
3.376855909770971e-9
4.1379369208001895e-9
4.689869937409632e-9
5.135330830679148e-9
5.539741277093671e-9
4.562317647933685e-9
5.496671518569008e-10
3.8447874279142383e-10
8.571334984297583e-10
1.757241992535572e-9
5.880680052890655e-9
1.2983112686634334e-8
9.21345246933557e-10
4.3396984503970863e-10
6.473415526704133e-10
7.335538072943608e-10
8.187485685362529e-10
9.355867229849962e-10
1.106632506012146e-9
1.3658140582167942e-9
1.7800762395343574e-9
2.5022311015744687e-9
3.944278759146741e-9
7.352656036147745e-9
1.143696195777753e-8
3.1300176191785775e-8
2.9175598642325734e-8
2.0553035272741324e-8
2.3779000049717066e-8
3.601775602428619e-8
6.793889251485815e-8
1.0515507856216777e-7
1.210153208618327e-7
1.6086775181229028e-7
9.269019847880684e-8
1.4514641024156713e-7
2.3830944083148396e-7
2.404131447238159e-7
2.026870882027952e-7
5.697461833524357e-8
7.038806608724402e-8
4.9519704662797836e-8
5.314790986362045e-8
6.716388402266073e-8
6.988479187290412e-8
2.532262076185386e-8
8.840333027762236e-9
2.7210389629628223e-9
2.2950157114657946e-9
1.5880034095292796e-8
5.811683303515055e-8
1.949582300765724e-8
3.9019417864635884e-9
2.820178147658437e-9
5.688301625879264e-9
1.143561029062162e-8
7.495351867063277e-8
7.451934502073023e-8
6.600108603147959e-8
6.843391361750521e-8
7.68007307207849e-8
9.129331884859736e-8
1.1483394342860239e-7
1.5301394195851322e-7
2.1061670871881885e-7
2.641842526747082e-7
2.590140634962858e-7
1.1692730659229847e-7
3.38268407324418e-8
1.469090210319964e-8
9.078919893632512e-9
6.39818145901925e-9
4.507464521904886e-9
2.7004427985301045e-9
8.169400177462541e-10
5.912342618325591e-10
1.2405192580776488e-9
3.08657917439694e-9
8.025112109570615e-9
2.9980102116174566e-8
3.655140439204138e-8
2.1785185791022876e-8
1.987481851114208e-8
2.213399588809592e-8
2.8438946247408126e-8
4.198330221749337e-8
8.586461832325154e-8
1.4427053777212919e-7
7.775891155651876e-8
6.7955394616464e-8
7.453326869452787e-8
9.625633695206007e-8
1.469453547356049e-7
2.5811416298208355e-7
4.2483133226151135e-7
3.69304324877518e-7
1.9278276612867093e-8
9.239627414559831e-8
6.094178226609457e-8
2.0403679731607534e-7
1.4930237130551294e-7
1.1992008388959997e-7
1.4756014278843573e-7
2.099635595600479e-7
9.32613764723943e-8
3.675106390908952e-8
1.886951137353389e-8
9.077589867937687e-9
2.0337286024556086e-9
4.006701866616809e-8
4.7701713582758705e-8
2.3161175044390003e-8
4.607033324204332e-9
8.931559667629402e-9
1.6972850651333143e-8
2.2780269418067162e-8
2.8270930803459713e-8
1.0150939810980307e-7
2.735174042134348e-7
1.7451584904830852e-7
1.7306596492254715e-7
2.1155613383099213e-7
3.0625257854169887e-7
4.955945690741053e-7
5.488137980181245e-7
4.318480497687304e-7
4.05805585523739e-7
5.227931435114654e-7
3.2006455116340405e-7
1.5516029086224154e-7
7.572249512562042e-8
2.0403334722564908e-8
5.973906336988164e-9
3.303399833248127e-9
2.6087906326078405e-9
1.6066369884820208e-9
1.7488451743965088e-9
1.890280148374506e-9
2.0146990727965e-9
3.1116260917100674e-9
6.163864661586974e-9
1.5225314668723545e-8
7.183681102372198e-8
4.3223623231505916e-8
2.9821460003812694e-8
2.9813495311315484e-8
3.603869108885552e-8
4.996170581312189e-8
1.0837341218122046e-7
2.3448943744426206e-7
1.4366325430064368e-7
1.1257934497329015e-7
1.1089476743376378e-7
1.2602939215493735e-7
1.6513656147919063e-7
2.5811384152435917e-7
4.744536589860412e-7
4.142895150693284e-7
7.490834860024993e-8
7.623445304829435e-8
8.533373929841421e-8
1.948923501201622e-8
2.882158785164607e-8
1.498787483324735e-7
3.8711862944961434e-7
2.541915157256497e-7
1.5065170664681576e-7
9.810371323061571e-8
5.912699949319585e-8
3.832563023577356e-8
1.7698429198977746e-8
2.0664384964195563e-8
2.3286030884287786e-8
2.2119648449617148e-8
1.6995058294620108e-8
3.717204851148271e-9
1.800780743691327e-8
4.0909914809435305e-8
1.442994446594577e-7
3.618492417870635e-7
2.6476345924000377e-7
2.957742100817355e-7
4.1408304942541685e-7
6.994661002851085e-7
8.253646406848849e-7
6.145952061737628e-7
5.885570603785172e-7
8.766999406220239e-7
3.4855441987966327e-6
5.0352456439391336e-6
4.111508436531045e-6
2.217452474656576e-6
9.383748258759156e-7
4.4922777822148296e-7
3.414366055059072e-7
4.116700441692819e-8
3.16795891264265e-10
1.3600491029824686e-9
9.968066153554262e-10
5.88209470640682e-10
2.0913684553751496e-10
8.732010774210233e-11
1.7211995218299938e-10
8.457167388825652e-11
7.927724244573428e-11
3.1020611387367295e-11
2.6345575848474936e-11
8.278371202953824e-11
1.1023158558638417e-9
1.5915490752069704e-9
4.983428226568143e-9
1.3526722210840837e-8
2.8138117620399645e-8
3.8543876335059094e-8
3.9053967686707616e-8
3.8417702611655254e-8
4.2695093571962915e-8
5.755736010647174e-8
2.213203680193853e-8
1.896169338417929e-8
4.645420819822276e-8
5.213828456842729e-8
7.787312274451982e-8
1.7997343127563674e-7
1.1524375300573583e-7
1.6229075207183736e-8
5.3757958950539404e-8
1.4965459314555536e-7
1.44721368258596e-7
9.373470063036038e-9
7.975511047411259e-8
1.5084456431263468e-7
9.66697220663349e-9
4.791137899706682e-10
4.455464898317272e-10
1.394834036736427e-9
1.0221386603766267e-9
2.0555543671745845e-9
1.1102855622837152e-10
2.317178342712654e-10
4.738376619015953e-12
3.79558525335558e-11
6.241419571747266e-11
9.566156221353055e-11
1.4778116384915698e-10
2.338873851269792e-10
3.814562564008493e-10
6.360070729277016e-10
1.026989960209211e-9
1.4671342412031724e-9
1.815333433722033e-9
6.332184449811798e-10
3.2998922093444986e-10
1.1698844086718136e-9
3.2106637336483963e-9
6.913468820401018e-9
1.2694061836950174e-8
1.9913891442095804e-8
2.4478343315601064e-8
4.104221598131072e-9
1.2731584023527362e-7
3.363668715892663e-8
5.353680191362631e-8
9.072830799640524e-9
1.2038982663976484e-9
1.1818091667055142e-12
0.
6.815025265068347e-13
8.75047732015983e-13
8.321441926690574e-13
2.9066748011327766e-13
4.862189901219906e-13
3.356373492984377e-13
3.6820809668391044e-13
4.4094727070090703e-13
5.417967505486304e-13
6.726048788608736e-13
8.39924487006436e-13
1.0535094264959031e-12
1.3264295274294765e-12
1.675781663633284e-12
2.1237739583515057e-12
2.522936676632406e-11
3.656678546836015e-12
1.068393293970714e-12
2.709456952109155e-13
1.1211343542875364e-12
1.975703621628276e-12
3.031995140965583e-12
4.464621776356836e-12
6.489890568201637e-12
9.404978940114965e-12
1.3627134400562996e-11
1.972837051023167e-11
2.8437667779019367e-11
4.054724505897859e-11
5.664422099935317e-11
7.671114020909696e-11
9.995797194763685e-11
1.2530660378744895e-10
1.522263214967424e-10
6.369552962883806e-10
1.2986145716257587e-10
1.6831676469617647e-9
3.778843120127616e-9
4.9175828602715665e-9
5.401824522820977e-9
5.831542281137078e-9
6.3341301507875115e-9
6.907841621363937e-9
7.52925051302931e-9
8.172887554698235e-9
8.81466243225003e-9
9.37390712465687e-9
9.036808378803767e-9
3.002991213530858e-9
5.400513460466956e-10
1.5163702867228703e-10
5.003893660253903e-10
8.498327054710566e-10
1.372533381886673e-9
1.5159875091369009e-9
8.678950928716415e-10
1.3345965407542655e-9
1.5406010547380245e-9
1.7274148072108562e-9
1.9946970721135045e-9
2.432974947644147e-9
3.1865262412526897e-9
4.541195762646645e-9
7.116505730052782e-9
1.2162348601719648e-8
3.4127088066094625e-9
7.618455700012256e-9
7.691983141754408e-9
1.0960632680778055e-8
1.9207557556498512e-8
4.0150612884335294e-8
6.397941895587574e-8
7.508589476513526e-8
1.0605728049817257e-7
8.555076811397269e-8
1.4746689312857133e-7
1.456048855919531e-7
1.0396962085710064e-7
1.284981033261529e-8
9.212906658921754e-8
4.427942521533416e-8
3.490007649024565e-8
3.884965511458997e-8
2.9319161775407515e-8
2.7422151631479114e-8
1.279072841807137e-8
3.3370316729095662e-9
3.1075469868476803e-10
2.21240871248351e-9
8.631913024372878e-9
4.404417925055151e-8
7.624688099516383e-9
6.559758564325668e-10
2.8647316947067943e-9
3.897149586625447e-9
4.743287429619922e-9
1.5808250338474265e-8
6.450738113179884e-8
5.514041248934508e-8
4.7372308766443395e-8
4.868270168942084e-8
5.475815438047549e-8
6.571925892536228e-8
8.380332127194627e-8
1.1312945334071398e-7
1.5572856824512347e-7
1.8932887334148086e-7
8.838256808279293e-8
3.424774663124193e-8
1.809463558352013e-8
1.2476863524586088e-8
9.51239021571077e-9
7.717368713400682e-9
4.52979892305794e-9
1.6398940604250407e-9
9.193650854451506e-10
1.0819673081068408e-9
2.181202979247156e-9
5.410855730238413e-9
1.8213888915820745e-8
3.1004036457387616e-8
1.7100787143906673e-8
1.478957125844461e-8
1.5714150725599785e-8
1.918992592176403e-8
2.6668472941525474e-8
4.3096181774453175e-8
7.41768139711963e-8
9.345273181193283e-8
5.290123151954959e-8
5.026963323764209e-8
6.074949125525796e-8
8.936553047772752e-8
1.5470667882710277e-7
2.3421709693064332e-7
2.775771854450025e-7
2.0861600963084102e-7
6.115483104484702e-8
1.274616487769745e-7
3.6927549353188516e-8
1.4580374103271113e-7
1.0713963957410368e-7
8.259956490506408e-8
8.668622764185939e-8
1.1029143493307658e-7
1.0149838909626287e-7
3.58289976885746e-8
1.4435820073320401e-8
5.886358457932838e-9
5.053383691059808e-10
1.290416963321367e-8
7.378483952264067e-8
2.8081786742177314e-8
6.2676222609725655e-9
4.793211604085502e-9
1.0066153223893497e-8
1.347017882203869e-8
4.1203414389552055e-8
1.6836772388428455e-7
1.173905437404547e-7
1.0767221828764877e-7
1.1851963607398202e-7
1.460960294782788e-7
2.000987603359974e-7
2.9988319834815195e-7
4.0327139511003664e-7
3.6654472138938356e-7
3.096995594121898e-7
3.035391498640224e-7
2.2380849555380937e-7
1.2579784792400762e-7
3.2520455187548565e-8
1.0330840089396038e-8
5.659397024081637e-9
4.19697979535353e-9
2.8184816752137378e-9
2.142243067365891e-9
9.694537433966128e-10
8.30110484128873e-10
1.5997479518965044e-9
3.755454118883801e-9
9.995751502852935e-9
4.5411415985529265e-8
3.322823718810165e-8
2.189263793451462e-8
2.0906768071513214e-8
2.3871832629686983e-8
3.1000711906617154e-8
8.986452644318588e-8
1.9540494253238485e-7
1.1746781755095794e-7
9.455891047934866e-8
9.476347466495902e-8
1.083059078203887e-7
1.4014831758542346e-7
2.0929772865294744e-7
3.624191275919921e-7
5.299932808588457e-7
1.1591273924416255e-7
1.0066557400339222e-7
2.5527806388581743e-7
2.9392354873784286e-7
1.9285435988174387e-7
1.990974001774554e-7
2.8752527252009854e-7
1.7048851486575706e-7
6.876496584078023e-8
3.562521703827318e-8
2.1881247149028974e-8
1.0904287818448935e-8
1.1205256781750148e-8
4.9155985768715075e-8
2.836382754122506e-8
1.2182012581882705e-8
6.0281547393033106e-9
2.0816172145338358e-8
3.1396335701135595e-8
4.042539448735363e-8
4.983203336357032e-8
1.9191276641498725e-7
3.486861062894898e-7
2.3423682696247696e-7
2.4824886205538803e-7
3.3271697473006406e-7
5.429836856778832e-7
7.279252565926141e-7
5.566345187927004e-7
4.922576032172124e-7
6.188821263825306e-7
1.460793048422228e-6
7.48370462092727e-7
2.9501290485058825e-7
8.651069367665138e-8
3.13764591569748e-8
1.2367946716369017e-8
2.7640274060932105e-9
1.1940950999342023e-9
9.965607433743517e-10
4.5435581275689e-10
7.034597379527248e-10
2.514609969677668e-9
2.1035879843148084e-9
3.008765320433406e-9
6.4748429480862735e-9
1.772634894143579e-8
9.871520103714317e-8
3.4832908001429397e-8
2.6945266830493884e-8
2.8642451351268362e-8
3.599854798393915e-8
8.886091956782303e-8
2.208437328213107e-7
1.8935005804465958e-7
1.4112438286368164e-7
1.3102938806842375e-7
1.3947578047638837e-7
1.684510276331431e-7
2.4023190188063436e-7
4.16075749733694e-7
3.177553583788435e-7
8.797042055802263e-8
1.3813540234418019e-8
1.0726936285542496e-7
5.845432895823837e-8
2.3036611821199377e-8
9.868683872025163e-8
2.1823414870257452e-7
2.598100727031001e-7
1.92794557639514e-7
1.327660045473476e-7
1.2436858850945938e-7
6.75103397289399e-8
8.934362193802826e-10
2.614533138016716e-8
2.5911299190620462e-8
2.0914105985027136e-8
1.5760402729753162e-8
6.927032628743224e-9
1.08265287881381e-8
3.991839869051443e-8
2.6703260933951655e-7
4.3580437030417127e-7
3.390378117010942e-7
4.111338042920697e-7
6.557760339433751e-7
1.028063706632967e-6
7.658604783396242e-7
6.595426037594535e-7
9.016881820608919e-7
3.173665402222377e-6
6.32264689890583e-6
2.624209773155761e-6
2.0245597603434094e-6
5.622431678511901e-7
8.740578326519697e-10
3.425195770821022e-9
2.32961312741582e-9
1.710201263256746e-9
1.2741920235694604e-11
9.853963563233709e-11
4.67433825414543e-11
1.4468783538456342e-10
1.3858495831683084e-10
9.297177108569175e-10
2.6458727184288815e-9
1.2270607525728958e-9
5.803471421354161e-8
1.4188441602327486e-8
8.161168380750258e-9
3.731374996966988e-9
4.2348776798232734e-10
7.568254846757286e-11
4.4290461252527624e-12
3.0154133643605234e-12
4.198382327770934e-12
6.788311006912357e-12
1.1133481589127914e-11
1.8232305348948326e-11
2.997523271639471e-11
4.9908391731144776e-11
8.493449019942131e-11
1.4879216242144442e-10
6.849317006784134e-11
9.661989816134527e-11
5.692792874246106e-11
2.8508725931495036e-10
6.215179588387307e-10
1.1491010094290577e-9
1.999255631989583e-9
3.2999862344956185e-9
4.915016951096958e-9
6.03158884109801e-9
5.0221917592931824e-9
1.0131510575242601e-9
1.022452039846875e-8
1.7590694108698408e-8
1.831926108522243e-8
1.4071685871635682e-9
6.237721873131565e-11
4.304374932994878e-12
4.238873227139303e-13
2.0408393048607144e-13
1.7797069197161403e-13
1.9496675149020275e-13
2.2953522072377145e-13
2.7560455357392477e-13
3.342120206292499e-13
4.081179417665441e-13
5.012473493344513e-13
6.187696908958731e-13
7.673823560893176e-13
9.557306323009715e-13
1.1949701976888317e-12
5.4906041739312795e-12
1.2642400802320926e-12
2.507280605607947e-13
2.0050695740449148e-13
5.143986135091729e-13
8.377432059564014e-13
1.2400170398380792e-12
1.7849187992010687e-12
2.5503487284097003e-12
3.643448713656045e-12
5.21836779517493e-12
7.500169681426349e-12
1.0817208692283984e-11
1.5641514778769132e-11
2.2627851354966272e-11
3.261979374518645e-11
4.655174664822862e-11
6.51536015097673e-11
8.84882506980189e-11
1.1571159329044763e-10
4.596778624914522e-10
1.8054325888950284e-10
5.420596715525947e-10
1.830130057150181e-9
3.440815167436548e-9
4.667403792212861e-9
5.399971086690386e-9
5.935092469722947e-9
6.433586434259306e-9
6.942202648587464e-9
7.46630905926772e-9
9.368494752234646e-9
3.009458230364335e-9
2.6854971077902207e-10
4.949693110570697e-10
1.058456093568458e-9
2.171187779290862e-9
6.9977618073959255e-9
6.819780833228213e-9
8.506063071971456e-10
6.713758359337176e-10
8.604523901137653e-10
8.764849074394883e-10
8.806173876060844e-10
9.003664712648012e-10
9.415199641045867e-10
1.0075585443898147e-9
1.1058574222358382e-9
1.2503049675146698e-9
1.3362690939268907e-9
1.809998873063875e-8
2.0426409832555227e-8
1.5200226954248223e-8
1.8184763645258963e-8
2.8013497848569512e-8
5.3345893362837914e-8
8.679872305039913e-8
9.943913951376166e-8
1.3226361778082818e-7
9.754051405174472e-8
1.4414542080551445e-7
4.5854118797298505e-7
5.426039054282002e-7
6.579738250104852e-7
5.163814835384616e-7
5.42954821518863e-7
3.714022817337314e-7
1.350608178815046e-7
7.11526818424107e-8
5.261100406296378e-8
7.778846061902558e-8
1.5421263041008006e-7
8.994839131142815e-8
6.209403514041895e-8
5.316541421538382e-8
4.3253938906393325e-8
1.0941337487394957e-8
4.084854480682551e-9
1.3488959995990976e-8
1.6997207639700242e-8
1.5278318252061677e-8
7.874193987153919e-9
4.4696813524668086e-8
8.359931594503135e-8
6.965666810568556e-8
6.257623558829782e-8
5.851200603547403e-8
5.784007506678518e-8
6.122539800542895e-8
6.944597695332921e-8
8.399317904714342e-8
1.057997857182358e-7
1.2517951605994991e-8
3.049519454957693e-10
3.0792838073880833e-9
6.489772179272372e-9
1.2388398917489119e-8
2.1689341442045812e-8
1.8379267166776944e-8
1.410207911091808e-8
4.874959592547755e-10
7.87953730266504e-9
1.674313690947107e-8
3.812889156180257e-8
1.3795683402062973e-7
9.975930256623534e-8
6.502699829010039e-8
5.883644640002074e-8
6.25690364804922e-8
7.402756528025396e-8
9.515986951236675e-8
1.3040081135458753e-7
3.173494655587368e-7
3.3489314155533837e-7
1.8198430794852965e-7
1.6593746686795973e-7
1.9268214021770008e-7
2.7291676713854554e-7
4.217171237087888e-7
4.5658972232256215e-7
4.294286980140769e-7
2.931669716109752e-7
2.125535621261799e-8
1.0022986639208077e-7
3.432271657328066e-8
5.043651883437305e-7
2.757990517094123e-7
1.2946292363158976e-7
9.159289019195714e-8
6.852497685463622e-8
6.02213048086004e-8
3.379383515222203e-8
1.2851833941613263e-8
5.170579467431239e-9
2.2507683224618386e-10
8.033959356701227e-9
3.687012268516297e-8
3.024040374290429e-8
3.9999880374044494e-9
9.101820620397733e-9
1.6331947100422277e-8
2.1217063295916146e-8
2.5838016549163284e-8
8.69386285357709e-8
3.3999448644426913e-7
2.3777538100726469e-7
2.1430514383700397e-7
2.3098564506906552e-7
2.760735480486225e-7
3.606215266828881e-7
5.087989261506628e-7
6.856302013776522e-7
6.630504806000482e-7
5.369324650843032e-7
5.300303907364834e-7
2.1460071640023083e-7
6.593165552583254e-8
2.641112682023725e-8
1.5035159060011268e-8
1.1643684039438557e-8
1.108398613944441e-8
5.999678410464871e-9
2.6136762744094585e-9
2.3835137170674944e-9
4.251272862745073e-9
1.0342652044049353e-8
3.145313534600559e-8
1.5253456380484995e-7
8.14718881322389e-8
6.025465805773442e-8
5.84401182478304e-8
6.486974913157025e-8
7.859656398100368e-8
2.0090956420877676e-7
4.0830430137202694e-7
2.2344526743792643e-7
1.8937475989564315e-7
1.9758635073085e-7
2.3651345976516353e-7
3.239328942725121e-7
4.981654181095009e-7
7.290476138533257e-7
7.412140211367812e-7
9.117934039369436e-8
5.11303160186568e-7
6.504038077888508e-7
4.457623731703887e-7
2.3460048111970695e-7
2.0017720078879138e-7
1.722358717138653e-7
1.1393870577650214e-7
1.1454188436124556e-7
6.042420702221948e-8
2.6321891812270714e-9
3.5350698550696995e-8
1.2801561840854074e-7
2.2037809038151012e-7
1.9279455905076423e-7
3.5532320665083264e-9
1.7046685610656567e-8
3.35144969878413e-8
3.8629365135028946e-11
1.4604628038153576e-9
1.2460095241211557e-9
5.543184171340796e-11
2.0746000846008305e-9
1.4658230278206316e-9
1.610710346665216e-11
1.1402612840404254e-10
2.7747724272291762e-11
2.0263353777531875e-11
4.0737522528830935e-11
6.236454413448566e-11
9.26112129278219e-11
1.3887770951256475e-10
3.339554395897023e-10
8.420177178415806e-10
3.620828774051241e-10
7.867565064485401e-11
1.5008449567807438e-10
4.0748832995213345e-10
7.72115894992476e-10
1.3599815886721656e-9
2.377643949168782e-9
4.211696719752655e-9
7.553287279852291e-9
1.3402669535769427e-8
2.2511748527814538e-8
3.433791216201289e-8
4.4349989599455444e-8
1.766899308281171e-8
8.384172391436786e-8
5.1291203295367636e-8
3.788658466765236e-8
7.093345919862921e-9
1.5450168447697518e-9
2.3378270298252707e-12
8.306252235568629e-14
5.069386007310859e-13
5.100420607034275e-13
7.644994267068006e-13
2.1402800356430256e-13
2.615862637223501e-13
3.3347949862484664e-13
4.1506656936590494e-13
5.136859207828855e-13
1.0067720278264228e-12
3.2763495150906165e-13
3.243220459836282e-14
8.916764252830103e-14
1.7745688775464105e-13
2.7041194343161924e-13
3.8770850435187274e-13
5.468618759596828e-13
7.68790683794278e-13
1.081862155009409e-12
1.5264054646561617e-12
2.1608263340246016e-12
3.0704727026845455e-12
4.380733594861678e-12
6.276337679343389e-12
9.029209699019496e-12
1.3036703530817166e-11
1.8868355386257472e-11
2.7307111444010836e-11
3.9341611398407764e-11
1.8120188883420354e-10
1.7281314853105293e-10
1.1616127359455603e-10
7.248141545699603e-11
4.259149666454929e-10
9.66100883051772e-10
1.6558231385755248e-9
2.3938365303012026e-9
3.072660824906287e-9
3.6284737622542084e-9
4.0690869469657405e-9
1.5566322997174404e-9
2.3042191728395663e-10
6.358449749163974e-10
1.146168280620467e-9
2.9967176003659906e-9
2.5561366735616636e-8
1.3359909858016966e-9
3.8567688011941517e-10
6.114748868491022e-10
7.048693399670165e-10
7.978860022735337e-10
9.203666700828925e-10
1.0906120276045134e-9
1.3332627357450286e-9
1.6908869148595232e-9
2.244436425921211e-9
3.163492405649669e-9
4.853176110950431e-9
8.458243970093373e-9
3.236276670293566e-8
3.881280011081911e-8
2.4312056573968968e-8
2.5588987421781963e-8
3.4582608462359195e-8
5.7742101252721224e-8
1.0207188131349352e-7
1.2252608900683918e-7
1.4358163355095278e-7
1.3872853545595355e-7
5.039375859787015e-8
9.042460322336173e-8
2.394507461825323e-7
2.96823305257395e-7
4.1333443526258615e-7
3.536825823857104e-7
4.196125080014519e-8
1.2214296690024458e-7
7.074599631328063e-8
6.814303102499767e-8
1.0519807942813476e-7
3.7888202172422265e-8
1.3553151746545353e-8
6.28912387339501e-9
7.683260982014965e-10
3.392236512852222e-8
2.771661871599122e-8
1.941417175364515e-8
1.2259652973131743e-8
1.6827055487937865e-9
4.995306763089051e-9
2.6944947257090296e-9
7.271172024249824e-8
9.116761214260306e-8
8.332145932208867e-8
8.6694070715379e-8
9.621457937967647e-8
1.1171050403107405e-7
1.3574667821341988e-7
1.733801250107576e-7
2.3053326966243094e-7
2.9562735357807684e-7
8.589754395782179e-8
2.8635017268560948e-8
1.3432017934566888e-8
7.822175152195474e-9
4.239829662544304e-9
1.1063234127516637e-9
1.2339747151673544e-9
9.665922845105984e-10
1.0439032132706242e-10
2.0380539788353714e-9
5.945791791054264e-9
1.5526401778436293e-8
5.578642435307871e-8
6.579392167594979e-8
4.0514050163412406e-8
3.8017375034207637e-8
4.480242132778255e-8
6.378911197599466e-8
1.1000177838244968e-7
1.3313691556329241e-7
1.2094092735143828e-7
1.381070266400601e-7
7.694879392716109e-8
7.240117178918347e-8
8.759781586390748e-8
1.3149372306309313e-7
2.3648445620129841e-7
3.8042312700782444e-7
4.528120105750426e-7
1.5327339357865214e-7
9.330927563268962e-8
4.319045127907696e-8
1.828594000784899e-7
2.3841773216291e-7
7.745101251361375e-8
4.241478536559409e-9
4.169149368223739e-8
1.487121631315995e-7
2.3480138323976128e-7
1.1641563293604772e-7
6.522354090091667e-8
3.652388434473766e-8
1.9944980264278165e-8
5.499860990998704e-9
2.5085404916587596e-8
2.288213892877728e-8
2.204110624952283e-8
1.9881873516129655e-8
1.1864421592744028e-8
3.198404263309016e-9
1.793174147964656e-8
4.2942320951109544e-8
2.519278788857169e-7
1.8325585846291001e-7
1.8470438523115164e-7
2.2132446265512843e-7
3.0449773051715436e-7
4.77160293511324e-7
6.25595495259904e-7
5.028759679235505e-7
4.3115155827886324e-7
4.879015490456872e-7
1.8573157403115128e-7
6.57548761472284e-8
2.276465100544021e-8
4.3172189955106255e-9
1.0917338487246108e-9
1.2207039977708242e-10
6.155997601258802e-10
8.449781796552252e-10
5.84976666159884e-10
1.3723259982348025e-9
2.729474342713808e-9
5.019560028840732e-9
1.0335923540061473e-8
2.708109703530257e-8
1.328018692530969e-7
5.6752861893636916e-8
4.491036750331741e-8
4.9785314055356534e-8
6.6358620195146e-8
1.0541550300914641e-7
2.2955609756394853e-7
1.4439730321172656e-7
1.1301859581535782e-7
1.1124014330156328e-7
1.2682569446798557e-7
1.6805509252270943e-7
2.6967813960129645e-7
4.912915927124872e-7
3.222884718999105e-7
1.8126235682762477e-7
5.7041212467225255e-8
2.9478832370064984e-8
7.706269728128872e-8
9.811485554504617e-8
5.5396809687142924e-8
3.3238684025914936e-8
4.2292231707864434e-10
1.3643688696271973e-7
2.513128598206874e-8
2.3453189329583574e-7
2.1360630052638896e-7
1.0935500365239233e-7
7.059800969833561e-8
5.854904719051605e-10
1.9981235066295562e-10
4.149953374375678e-10
3.22304167054212e-10
7.218305142311104e-11
2.465797301465934e-10
1.1811828777782776e-10
1.7061508822382308e-11
4.624963522008172e-11
7.244066806490807e-11
1.107896575380173e-10
1.73163084003084e-10
2.7996229581712977e-10
4.704414601564226e-10
8.039000627532361e-10
1.2658381984811581e-9
1.6790855417901001e-9
1.815015907189681e-9
8.948008026813359e-10
7.359068931268286e-10
1.7512926060675434e-9
4.2541832909253184e-9
8.751534668311894e-9
1.5237083617804483e-8
2.1767841383318536e-8
1.645227550659012e-8
7.855342885790752e-8
4.973973592411931e-8
2.637188527521369e-8
4.863486357535629e-9
8.005630384232714e-9
2.2684898621389708e-11
1.522508640899796e-13
1.7126617411031247e-12
5.395296563080834e-14
1.235155906106324e-12
3.1296461718430205e-13
8.825776205859461e-14
5.957764265938528e-13
4.024744027555531e-13
4.4376230065911687e-13
5.334339584689455e-13
6.574847062419506e-13
8.185561408112179e-13
1.0249295515675871e-12
1.2888257208681303e-12
1.6266036612843376e-12
2.059662479751214e-12
2.6157907293480455e-12
2.1490710415101502e-11
4.942379406198698e-12
1.511471198021173e-12
2.9834817460647346e-13
1.4280781100628295e-12
2.5584545000732823e-12
3.95598716582982e-12
5.853247392506692e-12
8.538065974362153e-12
1.2403375720724904e-11
1.7991374784561374e-11
2.6018588347733563e-11
3.7332210870113003e-11
5.271179232966896e-11
7.24759950922171e-11
9.612149450456815e-11
1.2251298245487954e-10
1.5072170529458375e-10
1.807338015356118e-10
2.1345522318994243e-10
8.414556861316339e-10
7.689737952111615e-10
3.61072902067269e-9
6.163887171473275e-9
6.862114912850847e-9
7.268207304518637e-9
7.836529147226216e-9
8.562493158637342e-9
9.394869048669882e-9
1.028773650754793e-8
1.120370736931356e-8
1.1341830434637583e-8
1.2229299328633617e-8
6.028630037471438e-9
1.4345668372700977e-9
1.9721972617690167e-10
2.5422153644698357e-10
5.130015002935598e-10
6.361502420694285e-10
1.250765743934666e-10
2.9781013625466283e-9
2.7325498178250742e-9
2.7062065600759702e-9
2.823912582514844e-9
3.132800665770836e-9
3.741333124623385e-9
4.87144471923584e-9
7.015326866773036e-9
1.1330264424521221e-8
1.984010612161785e-8
2.6684128481170325e-9
5.674882883723566e-9
6.413009137525985e-9
9.714402476378318e-9
1.7779512266313142e-8
3.8261179625620284e-8
6.016449199045671e-8
7.182145935568992e-8
1.0350549509929478e-7
8.098426915212381e-8
1.6090487198752724e-7
3.651805121129041e-7
2.2916993771824894e-7
3.0721042784652216e-7
3.5761014178594193e-7
2.7539607902080536e-7
2.3544167702255333e-7
8.519218488387637e-8
1.2911729751436398e-8
1.3947282374525125e-8
2.9575765094716032e-8
9.17905341999644e-8
7.920076653989264e-8
3.2158609300359036e-8
2.0911461172881508e-8
1.2251746604137158e-8
2.468086653168612e-9
9.2321618635054e-9
9.597612891605217e-9
1.0540568804665528e-8
1.1581718073194213e-8
1.9992559836885095e-9
1.9849300753286915e-8
4.581984268965161e-8
4.511505886678784e-8
4.6083246324739775e-8
4.893021256380468e-8
5.288392770009057e-8
5.793433435315824e-8
6.445489635646013e-8
7.302648829292112e-8
8.434331578595661e-8
2.0941063736119266e-8
5.655738771418718e-9
4.3040626020259985e-10
5.912700201206826e-9
1.397030993939195e-8
1.5631142849352585e-8
1.1362966024888961e-8
8.958438587991125e-9
3.237849022886376e-9
5.743558824400081e-9
1.6113530034997817e-8
4.603475869478841e-8
8.300398104171991e-8
4.134120732458862e-8
3.2644655128032244e-8
3.201241186219345e-8
3.6087067869307296e-8
4.578870829822106e-8
6.568734513679531e-8
1.0837355149334842e-7
1.355490408135206e-7
9.640420246151317e-8
4.74333952483674e-8
4.018000845618771e-8
4.390269289270519e-8
5.895194141161769e-8
7.849392203760286e-8
7.021042258909023e-8
6.487066654485121e-8
6.303643799789291e-8
1.9691693378414825e-8
7.40981209934208e-8
1.2538614771429165e-7
5.876729366017905e-8
1.1870189993980543e-8
1.0980787393587315e-8
1.0796443934284903e-8
1.791366066740982e-8
2.9194058846739257e-8
2.1006910917737794e-8
7.880850487015779e-9
3.0626601409339366e-9
1.001556978926617e-9
1.2623200061000383e-9
1.2705895140743874e-8
1.7937851592980182e-8
5.933851872505333e-9
7.357952708414511e-10
8.84306235387092e-10
1.6028345042644373e-9
2.1200874453325774e-9
7.731700246358541e-9
3.62457538610627e-8
2.6788604476694604e-8
2.472271284452727e-8
2.7451008686146902e-8
3.4055900849095815e-8
4.67372059425255e-8
7.067213504093714e-8
1.0457782368689427e-7
1.0963890432815105e-7
9.615943096462936e-8
7.136722809471378e-8
2.279663812976795e-8
7.598953416585356e-9
3.9228574509425035e-9
2.700409128126787e-9
1.852654647293663e-9
1.4617676448612849e-9
1.0245360345566513e-9
6.234466311077254e-10
7.063033505445636e-10
1.1752840255989984e-9
2.3125736137101496e-9
5.575851267103827e-9
2.350273148349829e-8
1.4964569658152922e-8
1.0548682085719397e-8
1.0594184690996453e-8
1.2939317892235833e-8
1.860888586532854e-8
2.8269188271083038e-8
4.173505685943968e-8
1.9349033015793936e-8
1.4194854363868981e-8
1.283615993679589e-8
1.3242345805881945e-8
1.5760743503176328e-8
2.2759714915366114e-8
4.2951306760585264e-8
6.858211745569009e-8
2.8762704526416087e-8
6.2235630326414086e-9
2.965482065514245e-8
1.708971734871358e-8
1.0632782804079036e-8
8.6439459238991e-9
2.504903150600761e-9
1.2432062533656332e-8
1.4632076365001602e-8
1.511155309529224e-8
3.502602648785231e-8
3.532730675037593e-8
2.9322050747035965e-8
2.999091014786668e-8
1.3604300456889584e-9
4.032706109847566e-9
6.5786003590292245e-9
9.003992332807869e-9
4.1711586101645855e-9
1.1342853810677992e-10
1.470993124773517e-9
1.0552810007395867e-9
1.3328265445760266e-8
9.804401313365469e-9
9.568326782425797e-9
1.10152942995865e-8
1.463258574217028e-8
2.1792090180989034e-8
2.2882262379127123e-8
1.601357997862544e-8
1.3344834408433315e-8
1.5800605967980977e-8
4.78662094663438e-9
1.6688200373140534e-9
6.746344077706167e-10
1.3671646922050595e-10
8.811514617851406e-12
2.7671685845977342e-11
5.941178233028823e-11
3.780672411172796e-11
2.7260171536099445e-11
5.878109176371411e-11
1.1149818728921452e-10
1.853554449580674e-10
5.526465392685194e-10
9.738821867973759e-10
2.8762472427006615e-9
1.5669176907058771e-9
8.31329699712953e-10
6.291114231649587e-10
5.255571569049013e-10
4.5379594922777347e-10
3.507573463831938e-9
1.2560959876395999e-8
1.052426261939232e-8
1.027369920485853e-8
1.2383181959190779e-8
1.7468132442998764e-8
2.9498534728849466e-8
5.895163575395525e-8
8.503091716437956e-8
6.25628281893732e-8
1.1465422713479814e-7
4.133407097014064e-8
7.219461920998021e-9
2.8230200509015906e-8
6.205798627379071e-8
1.0336947587020436e-7
8.403569453185837e-8
4.250810962615809e-9
1.0441249257631024e-7
4.448485408210696e-7
9.51205571959416e-7
1.9797143901433004e-6
6.221313150403967e-7
1.496930878706646e-7
2.9609403634763314e-8
7.59704963331251e-9
2.372012978535553e-8
3.491348922760592e-8
4.315779636629424e-8
3.615121519554035e-8
6.9893337658917685e-9
3.736894660421274e-8
8.704038682724635e-8
9.466643295324721e-8
1.295931735739813e-7
2.25055287802718e-7
2.8399248231051433e-7
1.9488086713604268e-7
1.9200840496500573e-7
3.6853362235803155e-7
9.48168094471009e-6
6.495707048335654e-7
2.642967854618259e-7
8.980574096207552e-8
4.713897839792786e-10
1.0703093241927385e-7
1.315666030888278e-8
4.568476221815944e-9
2.3065711968733055e-9
2.7188589287987306e-10
1.4398659007108627e-11
1.1338784624781685e-12
2.974245758139639e-11
3.9421979223371057e-10
8.307193337582635e-12
1.1117961755036484e-9
1.4472064676378044e-8
2.4881151326512462e-8
5.113232127739052e-8
1.0444114778948843e-8
1.208791689266904e-8
9.251326526836399e-9
8.735000205372241e-11
3.856047883636466e-11
9.869153620305153e-12
6.388813601284774e-12
6.940949986724468e-12
1.0053117756772874e-11
1.581516011757101e-11
2.540389429682382e-11
4.137024436514216e-11
6.876566247562358e-11
1.180483873923539e-10
1.852490661446725e-10
2.114181074396587e-10
1.9358771907592055e-11
1.927768065568661e-10
4.6585910672717e-10
8.689314977978118e-10
1.5166129009866502e-9
2.592115868010839e-9
4.313345087477629e-9
6.653212657489054e-9
8.808448431961143e-9
9.003906206803785e-9
3.562630955977413e-9
7.858119984918747e-9
1.8050981725388807e-8
1.8931294962967055e-8
1.7304385167854793e-9
1.4973508197467003e-10
3.7702157012811925e-12
1.5385225735701067e-12
1.434726884901817e-13
1.2614711646459271e-13
1.6381113559557657e-13
2.0997738781453266e-13
2.5849657347782596e-13
3.152375399879405e-13
3.8523388170989463e-13
4.729500274936919e-13
5.834641193988583e-13
7.231221752365373e-13
1.767205710024073e-12
5.702821517863315e-13
8.198914315844455e-14
1.2275961726764595e-13
2.693740194569927e-13
4.219232713609418e-13
6.128413806395694e-13
8.714456873517523e-13
1.2330298976729396e-12
1.7456987722977756e-12
2.4782526202220983e-12
3.5309534043526163e-12
5.051027525516107e-12
7.254986825307051e-12
1.0459636323996492e-11
1.5121302493750732e-11
2.187464531112316e-11
3.1541312800066314e-11
4.504053500044172e-11
6.310910137496409e-11
2.621407927752352e-10
2.0368007654631237e-10
2.345811913078503e-11
5.036878074881217e-10
1.276835900403953e-9
2.2680993339270013e-9
3.2489002371985225e-9
4.026635435300931e-9
4.592531896804153e-9
5.0422769489435335e-9
5.4449243702186285e-9
4.297882223933475e-9
4.733576871055688e-10
4.052315921082242e-10
8.747638867776512e-10
1.815378474727198e-9
6.403578908343269e-9
1.2333646857269811e-8
7.226511944996038e-10
4.5050644552107944e-10
6.467367606740282e-10
7.325367709333381e-10
8.205323842115341e-10
9.415064453833242e-10
1.1181603235958397e-9
1.3853479358928856e-9
1.8118289541458954e-9
2.5538648542432976e-9
4.030258121175519e-9
7.512274052170633e-9
1.2042293019893623e-8
3.17205780356965e-8
2.9693068795875987e-8
2.0802612970096233e-8
2.3968619856474892e-8
3.614466642968223e-8
6.79337450139279e-8
1.0579620816782242e-7
1.2162282346340023e-7
1.6121165310948826e-7
9.3860299314734e-8
1.4509506656317605e-7
2.3500146866976116e-7
2.369663467667627e-7
1.943839828685974e-7
6.357516712173234e-8
6.948605768030121e-8
4.952364519671065e-8
5.3661975936337526e-8
6.753730816660765e-8
6.903946301528966e-8
2.4721202046799068e-8
8.655670772459125e-9
2.6201181651278662e-9
2.410506024096631e-9
1.626799262093391e-8
5.745205245743333e-8
1.9095190605590104e-8
3.638323165888399e-9
2.9350489645875818e-9
5.758890852450197e-9
1.1784831299429545e-8
7.585519760632659e-8
7.475262527496326e-8
6.619654967415473e-8
6.867755296691765e-8
7.716276647408324e-8
9.189291150290107e-8
1.1589287710523324e-7
1.5491961871866048e-7
2.135854522527212e-7
2.662011408850549e-7
2.5853272285283576e-7
1.1947947449297466e-7
3.4344534355736875e-8
1.478601364504375e-8
9.100740087492465e-9
6.423040915761034e-9
4.531416886155708e-9
2.767846504917047e-9
8.466162309371757e-10
5.955504344896192e-10
1.2246648094469581e-9
3.0372519661771893e-9
7.882857842019598e-9
2.9229908628335825e-8
3.680216085239555e-8
2.1744532896603562e-8
1.9768194489162934e-8
2.1960475941588845e-8
2.8142099431169072e-8
4.140332625918372e-8
8.563377650300427e-8
1.4458561234912114e-7
7.794779837994105e-8
6.804510231977622e-8
7.453114766839082e-8
9.606076396129822e-8
1.4624642693204843e-7
2.5647192931989944e-7
4.2393387903744113e-7
3.731231947978042e-7
1.7575289543098897e-8
8.701298736189539e-8
6.747030414265153e-8
2.0342484208164627e-7
1.4780685572680472e-7
1.198370942426894e-7
1.4862120752620175e-7
2.0950926099421463e-7
9.189379978022918e-8
3.63867467434277e-8
1.870664112008781e-8
8.952313080607047e-9
2.1819566712336258e-9
4.0512442026662084e-8
4.748181978652499e-8
2.2859676980361138e-8
4.279188792041148e-9
9.143517025056817e-9
1.7110053658937608e-8
2.2890320001318683e-8
2.837740883504953e-8
1.0236167561005175e-7
2.7370214025794716e-7
1.7453208497280562e-7
1.7313809253324516e-7
2.117951122136008e-7
3.069576130083674e-7
4.967734077760123e-7
5.474272558418954e-7
4.307136943549535e-7
4.056532256708731e-7
5.246023281541186e-7
3.216366874401386e-7
1.5606580894398135e-7
7.623017152300089e-8
2.0713202156909138e-8
6.0243382326000666e-9
3.3116699631885205e-9
2.6181023364195326e-9
1.6126162792581405e-9
1.7405919941827923e-9
1.8830055316014463e-9
1.9976879308906597e-9
3.0777662207447727e-9
6.0952203776633285e-9
1.503776153554875e-8
7.064613049118609e-8
4.315682268820918e-8
2.96643788866832e-8
2.9601470090286356e-8
3.5725863378352304e-8
4.945459094593981e-8
1.0799201880800357e-7
2.3401307801651848e-7
1.4369486098614594e-7
1.1256090490981478e-7
1.1081972585142222e-7
1.258408785789747e-7
1.6466765150218374e-7
2.568523904239911e-7
4.714651730014417e-7
4.1517822047079546e-7
7.349620034515971e-8
7.671376602894725e-8
8.220333994683828e-8
1.7471267610948454e-8
3.152487779788258e-8
1.5668712053599746e-7
3.907868434099857e-7
2.520797111361642e-7
1.500329203006925e-7
9.708917062286618e-8
5.817695549084372e-8
3.812178906591339e-8
1.7486660518170944e-8
2.0779210914437647e-8
2.3321319316221407e-8
2.2082053422546795e-8
1.675203351950308e-8
3.144031187830623e-9
1.870251167099808e-8
4.14249730647869e-8
1.4495380633641205e-7
3.620642508034315e-7
2.648435784341375e-7
2.95784485339445e-7
4.1401564374121325e-7
6.992682770566778e-7
8.257639223001776e-7
6.1496358440929e-7
5.886005287069894e-7
8.755781503837109e-7
3.46393006820908e-6
5.064595101878262e-6
4.1692299113004515e-6
2.2742960306473443e-6
9.686409808353229e-7
4.697014254800173e-7
3.791840909767334e-7
3.765209682249331e-8
3.0550584841967577e-10
1.3251710803123134e-9
9.74398015326653e-10
5.726138695428779e-10
1.9903969969930043e-10
9.14707228923984e-11
1.8049948855410235e-10
8.274251955973769e-11
7.48592206969902e-11
3.3091176773568736e-11
2.8038417232840888e-11
9.255263281043579e-11
1.25025331259292e-9
1.6565714559561126e-9
5.154375895358976e-9
1.3989715948838056e-8
2.9014008228557365e-8
3.95243682696772e-8
3.989035623504661e-8
3.914062618041977e-8
4.339642938341865e-8
5.843407390364196e-8
2.2513512689493262e-8
1.9495273012165882e-8
4.7501257006667316e-8
5.3552672827040115e-8
7.883087829425801e-8
1.7987746173939245e-7
1.2167809494706776e-7
1.7682452355264234e-8
5.062825976481602e-8
1.390261845328596e-7
1.575306220379039e-7
7.380820296590367e-9
7.23999138329592e-8
1.4912081802836073e-7
1.046041581426337e-8
5.860073637000172e-10
4.340615734194213e-10
1.1579859551001113e-9
1.0471404585685403e-9
1.953164327261726e-9
1.0434350430910223e-10
2.338619862422548e-10
4.1082450279893475e-12
3.7394816130383705e-11
6.165635369941254e-11
9.450995997346918e-11
1.4592746125679792e-10
2.307630938288558e-10
3.7599496740443253e-10
6.266362688054557e-10
1.0139075954408176e-9
1.454414109322267e-9
1.8076523155590359e-9
6.214250161716151e-10
3.132158362162843e-10
1.141287307585311e-9
3.152804039879835e-9
6.804353433310978e-9
1.2527055931426898e-8
1.973211918681158e-8
2.4540049127502823e-8
1.6457130351899073e-9
1.2746989745324043e-7
3.254441015588055e-8
4.969897427192183e-8
9.696248592353295e-9
1.7179548529161751e-9
1.5729553807413796e-12
0.
6.984800012514398e-13
7.100212449112027e-13
8.670124815915772e-13
3.024067461495531e-13
4.822040860400647e-13
3.336470198952767e-13
3.6595321977175724e-13
4.3816702175921106e-13
5.382973384052039e-13
6.681665579613058e-13
8.342723533875849e-13
1.046291021253037e-12
1.3171885560955363e-12
1.66392697212303e-12
2.1085401577032797e-12
2.5583141064343964e-11
3.6148227492772414e-12
1.0529968672556048e-12
2.7072767778431616e-13
1.111787410389051e-12
1.957422668603259e-12
3.0027194858512215e-12
4.42041631072031e-12
6.424506398755521e-12
9.309065159818191e-12
1.348729571935822e-11
1.9526557292451918e-11
2.81522024610548e-11
4.015782201281634e-11
5.61424301113683e-11
7.611120304682681e-11
9.92929987275536e-11
1.2460537043780387e-10
1.514922305514246e-10
6.336070554289959e-10
1.2238061272931448e-10
1.658926450005965e-9
3.744174838658328e-9
4.891072735288262e-9
5.378993813730906e-9
5.807873672086039e-9
6.307879296446679e-9
6.8783326622541495e-9
7.496255517184969e-9
8.136414629905273e-9
8.77485662575232e-9
9.353900679332037e-9
8.976066732362065e-9
2.9476624555726526e-9
5.23014247190504e-10
1.6023246564056243e-10
5.087361577895619e-10
8.634005631431458e-10
1.4057030415604093e-9
1.5611176517231592e-9
8.417122651181915e-10
1.3174756272958552e-9
1.5275804989610297e-9
1.7154210580773107e-9
1.981022974181214e-9
2.4143557574600605e-9
3.1580021282019077e-9
4.493357151702982e-9
7.0277225016177454e-9
1.198191691771925e-8
3.4838765178720944e-9
7.71561966259374e-9
7.756693455118018e-9
1.1027917627141678e-8
1.92974115130443e-8
4.0298730578250595e-8
6.418819246482933e-8
7.530058150418099e-8
1.0631130781184417e-7
8.565100526110734e-8
1.4773783561547874e-7
1.460816731719677e-7
1.0448659007930332e-7
1.2463455561495378e-8
9.225924682613899e-8
4.436543118758074e-8
3.49642681993881e-8
3.895555264589484e-8
2.9443182333963276e-8
2.75379107567168e-8
1.2829745166396401e-8
3.3514257353839743e-9
3.149240396603706e-10
2.216926074171744e-9
8.661295427892999e-9
4.4232020834064755e-8
7.662135373828864e-9
6.502937305231365e-10
2.8699974163845035e-9
3.9070506644713845e-9
4.756365397582106e-9
1.5840172923189888e-8
6.468540771618894e-8
5.5286063242890284e-8
4.750363789155586e-8
4.8823226321471376e-8
5.4923063749446816e-8
6.59279782852209e-8
8.408824425507639e-8
1.1354459712488853e-7
1.5631725360653854e-7
1.8993396206089302e-7
8.867492337941031e-8
3.432569434350088e-8
1.812342207244656e-8
1.2491328050869417e-8
9.520669707143241e-9
7.722222191599704e-9
4.5382018821362105e-9
1.6431391653273144e-9
9.21488357054559e-10
1.0852113805837858e-9
2.187680047370991e-9
5.42445271162483e-9
1.8245882324981937e-8
3.113691369318068e-8
1.7161721494942833e-8
1.483908257994392e-8
1.5766417277076293e-8
1.9255374468249213e-8
2.6764155941091523e-8
4.326253694808537e-8
7.435875685594355e-8
9.369625634007956e-8
5.302531953290162e-8
5.037568818194583e-8
6.086319259414639e-8
8.95098194679975e-8
1.5493826793104278e-7
2.3470714608228566e-7
2.782494638571564e-7
2.088271478688309e-7
6.121257408083704e-8
1.279265126611667e-7
3.79548116404432e-8
1.4578157704669365e-7
1.0748538377460375e-7
8.279732678715292e-8
8.681783327796161e-8
1.1060860516637692e-7
1.0179335807472433e-7
3.590427519224771e-8
1.4480129600401609e-8
5.9141437041012545e-9
4.954786720739743e-10
1.2938545591561378e-8
7.391384446877032e-8
2.8117856227931498e-8
6.314152934202405e-9
4.783706959898996e-9
1.0080809659995107e-8
1.3498866851812785e-8
4.125450368363128e-8
1.6869144770313385e-7
1.1761142720107949e-7
1.0789639381434944e-7
1.1878746963022813e-7
1.464592793395556e-7
2.0066076750970533e-7
3.0080546724898637e-7
4.041513145937477e-7
3.6693417938447756e-7
3.1009944432108144e-7
3.0417521334966543e-7
2.238138694369209e-7
1.258325080585035e-7
3.256829607593711e-8
1.0321096554396148e-8
5.645404553268905e-9
4.1862210641831196e-9
2.8088797316598042e-9
2.1349994201733085e-9
9.70349428137699e-10
8.323934637832626e-10
1.6026970032002461e-9
3.7584380785166474e-9
9.994155014717474e-9
4.532433863690352e-8
3.3339655416122834e-8
2.19404993084353e-8
2.0946001647933566e-8
2.3915444859933734e-8
3.1059596587241674e-8
8.995528332789833e-8
1.9565723145374235e-7
1.1767200332686248e-7
9.470128609211715e-8
9.488643507448707e-8
1.0842401659974811e-7
1.4027204741109975e-7
2.0945080422947366e-7
3.627015070098818e-7
5.298904293557959e-7
1.1546104969801949e-7
9.95679881744143e-8
2.535744542251404e-7
2.9581905637100835e-7
1.937569558160167e-7
1.9971188760991663e-7
2.8809752211142073e-7
1.708367183348328e-7
6.898541039831765e-8
3.574507492842729e-8
2.1982384421799744e-8
1.0990927842920641e-8
1.1215398018152258e-8
4.893650581379179e-8
2.834682017638779e-8
1.2243275442886245e-8
5.969529415638525e-9
2.0814624572467847e-8
3.1446190675374855e-8
4.051406192450693e-8
4.995428729238855e-8
1.9221781639442433e-7
3.491460167725887e-7
2.3468142551696728e-7
2.488256109119888e-7
3.33654364289629e-7
5.447783270994247e-7
7.290835489126093e-7
5.571604587342115e-7
4.931569905856577e-7
6.210402843254798e-7
1.4722019309795062e-6
7.529439472615407e-7
2.959874596142319e-7
8.647994402360886e-8
3.1226194303818575e-8
1.2370157918502502e-8
2.759529943403039e-9
1.183870272368995e-9
9.877008487222385e-10
4.500256202431002e-10
6.947566071319357e-10
2.5241974194348993e-9
2.107334016781613e-9
3.000660868172834e-9
6.455697837270682e-9
1.7640301859444605e-8
9.879656486926349e-8
3.496018834362164e-8
2.6985668937300733e-8
2.8665818643447558e-8
3.6016374798048837e-8
8.875077523361984e-8
2.2073106890761817e-7
1.896485946381793e-7
1.4131632440838865e-7
1.3116903558835535e-7
1.395975753016461e-7
1.6858603517356215e-7
2.404722056215314e-7
4.1654051026460266e-7
3.162861311066367e-7
8.94074689382018e-8
8.067842728557857e-9
1.1214070528755892e-7
6.005960954848124e-8
2.503252556863129e-8
9.469816865422795e-8
2.140994485472723e-7
2.585807659152401e-7
1.9539252522098966e-7
1.3381380629790336e-7
1.252175037397327e-7
6.997320639016869e-8
1.2709273445843278e-9
2.654668745305731e-8
2.6411131615028753e-8
2.1182882916224518e-8
1.5943623190648693e-8
7.250842937564757e-9
1.0179884862303618e-8
3.905372819679373e-8
2.6849298049183783e-7
4.3689595921419844e-7
3.3977836955355753e-7
4.1224609813154346e-7
6.58403577592214e-7
1.0284529401816515e-6
7.63843022145949e-7
6.597464205290477e-7
9.072316558942105e-7
3.2521987069953803e-6
6.15064826258535e-6
2.6443793315483743e-6
2.0356088486482516e-6
4.633294280479323e-7
1.3946789593999544e-9
3.3250228285851143e-9
2.3066233826339356e-9
1.5296795143605793e-9
1.6660363093486893e-11
9.583631961423937e-11
4.993569480638378e-11
1.3684232732940847e-10
1.4361184730799708e-10
1.1854928893894744e-9
4.019351291468502e-9
4.409288579578084e-9
5.6993912836756564e-8
1.2348334172295056e-8
4.436780486859324e-9
3.645769755943493e-9
3.2104141554177224e-10
1.0315352094132629e-10
5.116414552538904e-12
3.199601976836856e-12
4.1777337917662256e-12
6.659516623166156e-12
1.0914115139011831e-11
1.790204999749261e-11
2.948253747918799e-11
4.9149252623096784e-11
8.366863862088425e-11
1.4631742833051972e-10
5.962458337276915e-11
8.627359888808977e-11
6.339532961230308e-11
2.887863989225699e-10
6.229612631083099e-10
1.1474112489337878e-9
1.9891630849690264e-9
3.26136552284117e-9
4.792797580293175e-9
5.735197093269738e-9
4.43448462219476e-9
1.9132352192426972e-9
1.0759154769401211e-8
1.7703328395910712e-8
1.6900633773453557e-8
1.0741256580857744e-9
4.7343579578993806e-11
3.285262368671657e-12
3.8582153706573855e-13
2.520479685629951e-13
1.8545231249356866e-13
1.9890692129571152e-13
2.3291277812057264e-13
2.793735241970528e-13
3.387925066319109e-13
4.138139734700412e-13
5.083837392225599e-13
6.277462701533747e-13
7.787070814623781e-13
9.700567817267603e-13
1.213139252754438e-12
5.6942301412416575e-12
1.2926819245972838e-12
2.583259624558632e-13
2.0327230847381747e-13
5.240732690012695e-13
8.544604004016076e-13
1.2654516234336785e-12
1.8221745985338877e-12
2.6043136055594606e-12
3.721490048916059e-12
5.331430046431407e-12
7.664385847726384e-12
1.1056097610178388e-11
1.598858117180612e-11
2.3128627548115553e-11
3.333058456583558e-11
4.752991652584324e-11
6.643527583415735e-11
9.006312234332871e-11
1.1752574247791023e-10
4.669737725815345e-10
1.7739080208149392e-10
5.652937258806035e-10
1.884781582609009e-9
3.5166122927863715e-9
4.737038214093858e-9
5.461467455583994e-9
5.9955784846587775e-9
6.497271234101456e-9
7.0110418707638075e-9
7.541082007946702e-9
9.501307347464681e-9
3.126044702129339e-9
2.9880372482477207e-10
4.825186829397823e-10
1.0443685447279804e-9
2.1291630656856943e-9
6.6929338400814695e-9
6.940092369997994e-9
9.25393493605942e-10
6.760647956107479e-10
8.74720480123359e-10
8.881448819134007e-10
8.877187458217525e-10
9.018118782318643e-10
9.352500331981007e-10
9.89114273233312e-10
1.0649634997120443e-9
1.159263121570362e-9
1.1111434560980342e-9
1.7849629043075118e-8
2.0190369475285873e-8
1.5075200005226364e-8
1.807620123611274e-8
2.7903980801750685e-8
5.3228183257546264e-8
8.646087622068809e-8
9.906266333006911e-8
1.319517446426677e-7
9.718057618526305e-8
1.449532578282155e-7
4.571114813501291e-7
5.405428820989396e-7
6.656046977476803e-7
5.200263096191872e-7
5.448279693321872e-7
3.7953277235537326e-7
1.3743154738235415e-7
7.169507983081525e-8
5.247788954365382e-8
7.454349625710439e-8
1.547491906930081e-7
9.234706215604152e-8
6.22779641381792e-8
5.3999529437124514e-8
4.995615996429313e-8
1.114101046520838e-8
3.335699784467853e-9
1.2319710636526639e-8
1.753243673353321e-8
1.5929869177300317e-8
8.070782664754185e-9
4.4483771336032244e-8
8.509020655753863e-8
7.084835145599588e-8
6.360545812186698e-8
5.896263296332434e-8
5.7590514134448554e-8
6.035710521155051e-8
6.797751944792697e-8
8.182378097467451e-8
1.0282913863572334e-7
1.1914552865874643e-8
1.244853944541886e-10
3.1790971603486596e-9
6.5828754836281495e-9
1.2537572183813537e-8
2.187096593235069e-8
1.845599211578062e-8
1.4290014538307411e-8
1.831722367753518e-10
8.17558390151065e-9
1.7263859752534785e-8
3.937297746827657e-8
1.4270908023373875e-7
1.025439804357189e-7
6.698330472670391e-8
6.060292575934456e-8
6.43492861552517e-8
7.58929073444177e-8
9.702944763574795e-8
1.3182254543479712e-7
3.2775172296476805e-7
3.5030360559221024e-7
1.914966545282947e-7
1.752825934379759e-7
2.041857746243015e-7
2.899408156826463e-7
4.4687245144942994e-7
