# Supplementary material for: Observability and Controllability of Nonlinear Networks: The Role of Symmetry
Source: Phys Rev X. Author manuscript; Available in PMC 2018 Nov 13. (PMC6234006; doi:10.1103/PhysRevX.5.011005)
Supplement: Code Archive [file NIHMS982008-supplement-Code_Archive.zip › MathematicaData/FNObsDELTAHetN1M1ChaosK9IC1]

2.1830813071999505e-7
1.2597112991610327e-7
7.1250962367671486e-9
1.076236596942147e-10
1.4913241489694236e-9
2.7248635215172195e-10
5.499055237503093e-11
1.1139988970861243e-12
3.5548001463770505e-12
5.718911376398426e-12
8.483142703304303e-12
1.2475036863768915e-11
3.741774577038844e-11
1.4414512008792432e-10
4.2469375204407055e-11
4.6188576261897e-12
3.2272422656998384e-11
5.7501182055352735e-11
8.74926221927253e-11
1.2844844438790235e-10
1.8852550574634281e-10
2.806262004504472e-10
4.2683084774875287e-10
6.664691795211378e-10
1.0707344966570067e-9
1.765060684602925e-9
2.939662618597741e-9
4.742303633672689e-9
6.8709056037497094e-9
8.022664625926003e-9
4.109915828884379e-9
3.9957421133372116e-9
3.3968066581810046e-9
2.072879402686569e-9
2.8969370471698023e-10
4.629106664966794e-9
1.3023422985288109e-8
2.7720682547842913e-8
3.65367077117566e-8
1.6380209901703255e-8
1.013828602449522e-9
2.9067350588011594e-9
2.0213753325925257e-10
8.45201718857375e-13
4.400499693427919e-14
7.87332633709738e-14
0.
0.
0.
0.
0.
2.391269721295545e-14
3.3302639658167623e-14
4.599072803147285e-14
6.343160740303114e-14
8.75530910010481e-14
1.2102159406581367e-13
1.6757846677702538e-13
2.325054554220897e-13
3.2329329446075026e-13
4.50607241605961e-13
6.296998017112134e-13
8.673050004983344e-12
7.88260772011496e-12
9.325562813330543e-12
1.1645402980397437e-11
1.475673996263756e-11
1.87597457079759e-11
2.3803840563820304e-11
3.002719594309746e-11
3.747517391463345e-11
4.594950032162582e-11
5.473190631787921e-11
7.823010435711958e-11
2.454681874037916e-10
4.052165507076113e-10
8.525892635579454e-11
1.3729894014615665e-11
7.307693309131047e-11
1.209691047373694e-10
1.6482603098581287e-10
2.072081370118469e-10
2.5049286555443887e-10
2.972744090358643e-10
3.502045196056239e-10
4.12023560064546e-10
4.857658291587404e-10
5.750798063174828e-10
6.8467788232964e-10
8.210013241960573e-10
9.93268619736141e-10
1.2152129200098205e-9
1.5080843973908343e-9
1.1995835203393188e-8
3.713108498212258e-8
3.380511723781581e-8
2.8283143399503326e-8
2.8717331459769538e-8
3.1926367964792787e-8
3.748302574911516e-8
4.604277785039288e-8
5.909633238047254e-8
7.892726846916654e-8
1.0767291382977442e-7
5.970330999569382e-8
4.7192603592050394e-8
3.912610405015085e-8
3.122433555123368e-8
2.9041395478210786e-8
2.3129791410309445e-8
8.678365029404367e-9
3.4942252469601195e-9
1.8146162052853515e-9
1.263484152461132e-9
1.6764853329815297e-9
5.259875562193618e-9
2.6664395309512324e-8
1.6896736462974095e-8
1.3091190203396768e-8
1.2578027217135912e-8
1.3512025561692442e-8
1.5719172334020162e-8
1.9619173011101337e-8
6.30382727444231e-8
7.610273985836464e-8
4.1202399201499767e-8
3.6781557069018176e-8
4.092031387235053e-8
5.362350888529864e-8
7.764317877961147e-8
8.37550698540539e-8
6.697276702355988e-8
6.022979449926223e-8
5.8107583549027066e-8
2.4424300353579423e-10
4.2041599601851235e-8
4.5216322718279297e-8
5.409722605366435e-8
3.549699198015367e-8
1.177630531935341e-8
5.7941880850301295e-9
3.932605741208417e-9
3.067039678141712e-9
2.2614581962004038e-9
4.468434843106733e-10
2.0545372241132754e-10
7.135294219380999e-10
1.2929025727509174e-9
1.4459035096031995e-9
1.240240161745347e-9
1.5163312266202608e-9
1.556158423028665e-9
1.6738286946903216e-9
1.8781081790564003e-9
1.0175215171730291e-8
3.257610089830705e-8
2.972303602295821e-8
2.539601293714662e-8
2.6033657445944222e-8
2.906487913872244e-8
3.412351903786248e-8
4.17138640407005e-8
5.2982385409130226e-8
6.966945126372485e-8
9.345942127497505e-8
5.341330230254696e-8
4.1174678309581185e-8
3.176642589846427e-8
2.5258880036205953e-8
2.337675396818205e-8
1.7786097756118442e-8
6.553873144670512e-9
2.6851292929555355e-9
1.4643154654575263e-9
1.1755317204172714e-9
1.8908479842715868e-9
5.974728690111084e-9
2.7629371296170316e-8
1.6101924890106968e-8
1.2373333242724939e-8
1.1895960168669907e-8
1.287270536828712e-8
1.5170893145776183e-8
1.929778558521195e-8
2.6586092256052012e-8
7.086421848620481e-8
6.614423616928424e-8
3.531868941329361e-8
3.132593110645706e-8
3.495087389121116e-8
4.649893581992045e-8
6.374243422873042e-8
5.645867847047955e-8
4.480139178135436e-8
4.260380717365767e-8
3.9486214671183656e-8
3.1916866199601426e-8
3.090958623981849e-8
3.021849974845105e-8
1.5292184492254208e-8
6.222181921042799e-9
3.5078286687037992e-9
2.547059072976938e-9
2.2357625375469813e-9
1.5550882467561512e-9
4.230554945581918e-10
3.444737564395244e-11
2.62944955475618e-10
6.498337864430219e-10
8.471272520593376e-10
5.032186897765319e-10
8.676934853219297e-10
8.884948979812379e-10
9.458808163241446e-10
1.0511672671659258e-9
1.2131790508928758e-9
8.373539986650657e-9
2.5125099545506665e-8
1.7919613460620808e-8
1.6339052484433556e-8
1.8031428458171525e-8
2.198859017383096e-8
2.8965519672580998e-8
4.109169526078507e-8
6.169279252401897e-8
8.886938263079005e-8
1.0499588405205593e-7
6.633214286139041e-8
3.784709930911395e-8
2.559689270069872e-8
1.736993728206115e-8
1.3620036337785272e-8
1.230025909785959e-8
8.357685872347187e-9
2.8587249302444046e-9
1.141034632154724e-9
5.782598607124726e-10
5.020763786890127e-10
1.3308865038318251e-9
6.203351825812011e-9
1.519834915400668e-8
8.758027931613368e-9
7.531799064855911e-9
7.650166342839817e-9
8.571433333319899e-9
1.0364580976701494e-8
3.401743773687723e-8
5.1215214667802146e-8
2.634171002885677e-8
2.1977259491606175e-8
2.2545264424237354e-8
2.6455375303098235e-8
3.485151734524621e-8
4.555038843290831e-8
4.277044694690602e-8
3.513692824895433e-8
3.3307376016400976e-8
3.448391390665374e-8
2.675083846749067e-8
2.5151665187314955e-8
1.4145749781613743e-8
5.9201243531139654e-9
2.8486452623532677e-9
1.8984437321369646e-9
1.5868207764564923e-9
1.4598921777189463e-9
5.289462407647525e-10
1.3595041295921062e-10
8.461890801136466e-11
4.435707240767547e-10
1.0127870460535406e-9
1.6283493334642708e-9
1.3346349182317608e-10
3.5066051312858206e-10
4.2179926223277016e-10
4.836809332759403e-10
5.593242168710034e-10
4.531582110108152e-9
1.5478949399031146e-8
1.2055485348114866e-8
1.1267218449911905e-8
1.2650534358643566e-8
1.5594245155238e-8
2.060423106070849e-8
2.9069321570569017e-8
4.332153940524398e-8
6.347166659420425e-8
7.776020168849108e-8
4.692778268972627e-8
2.579285360473396e-8
1.532793453425476e-8
1.040262744928214e-8
8.333521719763616e-9
7.276781392842669e-9
4.678279899324517e-9
1.6338229526194562e-9
7.204251991496416e-10
4.859384306326053e-10
6.605162159529535e-10
1.7021588564345527e-9
6.464563728706791e-9
1.3395628944515364e-8
7.449881220519268e-9
6.355163470039196e-9
6.506301581170589e-9
7.4369382658079294e-9
9.279212368644256e-9
1.2601889098982504e-8
3.198727104115879e-8
3.521459116932979e-8
1.6811926031898478e-8
1.3510549568582247e-8
1.3866557803028526e-8
1.7704701820367972e-8
2.4740385384550793e-8
2.920672331004128e-8
3.321811814907433e-8
4.2605104750096045e-8
3.812555757255977e-8
3.472789479481206e-8
3.036685075630747e-8
1.3848020925676031e-8
8.699084141945418e-9
7.873462397071948e-9
6.1738366178851474e-9
5.522903689075533e-9
4.880680058152616e-9
1.5203753081062017e-9
3.8527503416528827e-10
1.5317519537942278e-11
3.397125972379114e-10
8.269511081071537e-10
1.50752014281531e-9
5.831297905041241e-10
1.041577408726185e-9
1.1831518566727866e-9
1.3174236557703316e-9
1.5008570528988508e-9
1.7620723407491144e-9
6.26657346613108e-9
1.2349262486349354e-8
6.121010481805897e-9
4.138137772671724e-9
1.98157953035216e-9
1.7369936098366496e-9
3.625990777410455e-9
8.407796778106838e-9
1.6158107350683197e-8
2.082405136334448e-8
2.37427163654253e-8
2.3764365670938607e-8
1.313775612757487e-8
6.135666216981425e-9
3.376139053898777e-9
2.397260462789002e-9
1.9180498534493377e-9
1.5590920157251862e-9
8.28171914596489e-10
2.7710177529572963e-10
1.356316798972378e-10
1.3655495116392632e-10
3.020701352671026e-10
9.59983824413843e-10
4.8102903129453266e-9
2.9980364664863302e-9
2.141869318036939e-9
2.041160639115059e-9
2.2371921911851685e-9
2.697081257041918e-9
6.450512667315701e-9
5.322134890860709e-9
1.5042501528881573e-9
2.2762994169363377e-9
4.029397926227666e-9
7.1007189165588555e-9
1.2937940882576105e-8
2.474609509831934e-8
4.483036069112643e-8
6.368782150758887e-8
7.147642848126802e-8
2.527575312611836e-8
6.740053213980618e-8
4.527874881541277e-8
2.4631241797703202e-8
2.267531875744213e-8
2.5450010530606415e-8
2.285537640266955e-8
2.3431887602613624e-8
9.876116891095066e-9
3.0482871138266146e-9
8.529825436248656e-10
5.194328281984818e-10
2.7831578916476388e-9
1.0005242897558645e-8
5.549839679684167e-9
8.676224141530317e-10
2.398521926278489e-9
3.0759022371752847e-9
3.632984856223467e-9
4.267856165698371e-9
1.783405074517144e-8
4.675537534141361e-8
2.786062128294683e-8
2.424548559436626e-8
2.5733931384794083e-8
3.085660340543266e-8
4.121776579393126e-8
5.956714496013349e-8
7.445736006967709e-8
6.460735898073308e-8
5.3743313067453215e-8
5.726240071599212e-8
2.3630788524695774e-8
7.1662664033096224e-9
3.4770226911244084e-9
2.3559730791639183e-9
1.7855167504217373e-9
1.4407382646468947e-9
9.43639613607159e-10
3.280542024530031e-10
1.6685557617743863e-10
2.1641048581611986e-10
5.220880435806136e-10
1.4716865097412677e-9
6.380404078548622e-9
4.980640138346206e-9
3.251823129570505e-9
3.0020925762167156e-9
3.2765490847817126e-9
4.039461674060728e-9
5.624182369993357e-9
1.928476432752435e-8
3.817353144968528e-8
2.2960971532499277e-8
2.1738568558487317e-8
2.5429766246366307e-8
3.4387869167172604e-8
5.356626939719128e-8
9.37213110537745e-8
1.5611453622507924e-7
1.895733252314595e-7
4.31693260008816e-8
1.073207803098451e-7
8.991225598958011e-8
5.6005475393767095e-8
4.9376402776173004e-8
6.101286525276155e-8
7.97031227110358e-8
7.917274551756202e-8
3.30593302172436e-8
1.273307717913809e-8
5.285231098899222e-9
1.2318187011443403e-9
3.924943804391426e-9
2.062565172049678e-8
2.418444864895207e-8
2.6928773568169306e-9
4.302388130370046e-9
7.175017315880476e-9
9.004462204106484e-9
1.0759924963112795e-8
1.2826137292944387e-8
5.928290937850153e-8
1.1980781219523653e-7
7.091212565476663e-8
6.724183001589887e-8
7.913103562053886e-8
1.0960816851612984e-7
1.7215791491508691e-7
2.1380795397467133e-7
1.739465180270461e-7
1.5480882069692868e-7
1.771596251657185e-7
1.3943464393745954e-7
9.091953822995217e-8
4.1350660249129e-8
1.1021994931262007e-8
4.554825013195511e-9
2.984971576248631e-9
2.2195134351954355e-9
1.5923166101431624e-9
1.2637389481293783e-9
5.770150350020886e-10
5.350962814494262e-10
9.924339432108281e-10
2.2692054164417413e-9
6.4526550586351394e-9
2.912328015589644e-8
1.1722899584221835e-8
9.003341209922007e-9
9.133249816116008e-9
1.0836547780547224e-8
3.6295236577729116e-8
8.2686956810372e-8
5.472380498231959e-8
4.473916597249876e-8
4.508176317887337e-8
5.103198109088245e-8
6.377932621050836e-8
8.860781384071071e-8
1.370620901295705e-7
2.1773925115683283e-7
1.7535283592946292e-7
1.5099706019591898e-7
6.391581295267862e-8
6.787848568301545e-8
1.284327229272465e-7
1.0965691673108451e-7
1.544901838916083e-7
2.467911328621517e-7
1.6456113755529813e-7
7.315948739457865e-8
3.9612166416160645e-8
2.387624980800913e-8
8.352151652108375e-9
4.5982567790035154e-8
4.2235814882255795e-8
3.202187254442393e-8
1.5944688239251472e-8
1.9016307461395444e-9
1.3141049959689624e-8
2.0390202411085002e-8
2.652300488310208e-8
9.455915322961959e-8
2.3709946215212106e-7
1.5616248195383564e-7
1.6029893626782028e-7
2.0455602744259935e-7
3.1493357237235623e-7
4.972462007479907e-7
4.479285971603573e-7
3.71816953243732e-7
4.1018337969183995e-7
7.074180546982296e-7
2.794628475179179e-7
8.878399409597909e-8
3.45698521356959e-8
1.549060630105317e-8
3.5416302916935917e-9
1.2642065760519856e-9
9.336090696835096e-10
4.874715293818383e-10
5.086216566110974e-10
1.8283240987810185e-9
2.510949376558871e-9
2.91323688668935e-9
4.596750442102137e-9
9.377389367430189e-9
3.0703655320896494e-8
5.205522297941049e-8
2.720966290515779e-8
2.588808403855395e-8
3.237710016380439e-8
4.950412950372229e-8
7.550462741105823e-8
1.6058986617040635e-7
1.11586114830622e-7
8.486592121786475e-8
8.16122390585986e-8
9.096719831867389e-8
1.1667834677371448e-7
1.7499858747108495e-7
2.719856829595597e-7
1.6984481465522192e-7
1.587407989165205e-8
4.843537758614933e-8
1.0385146956627022e-7
3.132555093764132e-8
2.7669171701003e-8
1.9563843962127524e-7
3.5276270465302297e-7
3.342028360142192e-7
3.2466384972861264e-7
2.269599043130001e-7
1.3954891652361905e-7
1.1389557124092592e-7
2.8312415585823814e-8
1.6612566307086887e-8
2.692943942011901e-8
3.0433370895136065e-8
2.742576091812942e-8
1.176272738539166e-8
1.5174168845748274e-8
4.1680408678835244e-8
6.485995456338927e-8
2.2346900309701504e-7
3.5966277348765845e-7
2.9640587679450225e-7
3.672446609372275e-7
5.957606164432892e-7
9.254341174457977e-7
6.955625969482512e-7
6.189548577261533e-7
8.832306807313047e-7
3.361370551200043e-6
5.018067099736216e-6
4.384393367043508e-6
2.2903726715027973e-6
1.0156367666452178e-6
5.428075704175251e-7
5.618096544487875e-7
2.2963519413380125e-8
4.719856273730894e-10
1.5501548743264768e-9
1.1368836512565596e-9
6.323411777436792e-10
1.743459358107709e-10
9.383151995196006e-11
1.6333846308104866e-10
1.0047665292815431e-10
5.035045773740193e-11
1.9021001480848677e-11
1.917091502894746e-11
6.838573250559943e-11
8.588895082937298e-10
1.607127415672987e-9
5.014750735445091e-9
1.3675510339924015e-8
2.6549283837212083e-8
3.1416065232625554e-8
2.924990398568033e-8
2.802369766285289e-8
3.044720705742428e-8
3.856366105773657e-8
2.7716276841137337e-8
7.040769060483562e-9
2.3898074375902826e-8
7.509634006829779e-9
6.565740833594882e-9
3.9701522113953784e-8
2.3514602341855253e-7
2.2989580076205797e-7
1.6141860788871216e-7
4.690995534419266e-8
4.0178041217170295e-8
7.432748176612373e-10
1.2432447703144412e-10
2.7228058603192607e-11
1.9126672677292178e-11
8.807992037539653e-11
9.11701066012161e-12
5.1482692449746175e-12
6.278758885509448e-12
8.22446983734832e-12
1.0542527823608866e-11
1.3630744547901364e-11
2.6735666823461006e-11
5.174472749196862e-11
7.905404101143059e-11
1.223905838693538e-10
1.9853863777467235e-10
3.452747925955149e-10
6.608507319033551e-10
1.2802367419038491e-9
1.6534467123709076e-9
1.2958678764511343e-9
1.1331662698949905e-9
8.608015461440938e-10
9.219613921132887e-10
1.7817075173717856e-9
3.845170766375861e-9
7.282449385637856e-9
1.1061253514981259e-8
1.054563847250058e-8
2.1966651714985704e-8
9.1140942224069e-8
1.6955070051862432e-8
8.21005754707491e-9
2.8782381941078275e-9
8.764385471533905e-12
1.1647094421145742e-13
2.637708847704783e-13
1.8884799062852476e-13
3.0250026069655257e-13
8.396071497295079e-14
2.234289611389422e-14
0.
5.934899034736623e-13
3.881620145006859e-13
4.2730591247734426e-13
5.138078834076024e-13
6.336596013307011e-13
7.894107304893712e-13
9.891283493912449e-13
1.2447357431961777e-12
1.5722205263715424e-12
1.992536603251609e-12
2.5329569522717098e-12
1.958421104491738e-11
4.946910219653079e-12
1.4901638749790483e-12
2.8956823891638013e-13
1.3931551170812476e-12
2.4929872068745877e-12
3.850664500052884e-12
5.692675098903814e-12
8.298370275652348e-12
1.2048729679530832e-11
1.7469409923027006e-11
2.5255273708388113e-11
3.622829571222933e-11
5.114507966119736e-11
7.031401504811762e-11
9.324224025693485e-11
1.1881939717729256e-10
1.46136263244685e-10
1.751775762389775e-10
2.0682591645201827e-10
8.441452756898524e-10
7.278382380870686e-10
3.5045321618996155e-9
5.915883444651317e-9
6.562178116514016e-9
6.961219737616747e-9
7.518825678728847e-9
8.224609879739724e-9
9.028329895806718e-9
9.885590304291605e-9
1.0760385676870978e-8
1.0802037837703675e-8
1.150624218954924e-8
5.678543576833829e-9
1.3011543637426792e-9
1.3712058817251768e-10
2.79883447953187e-10
5.115906990025835e-10
5.936891902151383e-10
2.4156437677367075e-10
3.26283540792964e-9
2.834974989376433e-9
2.7477418063909087e-9
2.8402907864822067e-9
3.138220281825278e-9
3.744038402115928e-9
4.878125390719125e-9
7.026841460950988e-9
1.1303097146993138e-8
1.9540295489060104e-8
3.282510989300054e-9
7.455307207175774e-9
7.888104473435834e-9
1.1424342088731717e-8
1.999969496335651e-8
4.131069302376698e-8
6.791518197147881e-8
7.87114379802168e-8
1.0424642277926953e-7
8.32050481525952e-8
1.1857343201887885e-7
1.0642255504116232e-7
3.2422650424330805e-7
3.48870344020273e-7
3.5789690596068544e-7
4.55977433518825e-7
1.0516190492243509e-7
1.2632185070895276e-7
5.966152819897007e-8
4.513829858718356e-8
7.366281205429716e-8
6.343974512630164e-8
1.73827418814239e-8
7.164631438683193e-9
1.474129996092951e-9
1.2000991595706359e-8
3.5510764155784444e-8
2.0461922712709542e-8
1.4074836694040865e-8
3.2223987057082195e-9
3.028484847230093e-9
2.5966455609338656e-9
4.239213511251646e-8
7.027070551815296e-8
6.485051247758917e-8
6.60709549659139e-8
7.102161277790192e-8
7.850590174756059e-8
8.874247719061404e-8
1.0268340426822647e-7
1.2178502564210766e-7
1.4762643380102147e-7
5.2420903341109256e-8
2.4340706745753454e-8
1.3848781661434349e-8
7.973226584021229e-9
3.3793958082232684e-9
1.058746180215013e-9
2.006138611723071e-9
1.3673796890672074e-9
6.793173803958677e-11
2.571938642129352e-9
8.491514070832577e-9
2.6349337661320767e-8
8.932145737405218e-8
4.382783452120027e-8
3.4617563476732916e-8
3.610184692387123e-8
4.605856390393165e-8
7.23403955168502e-8
1.2891851223345082e-7
8.656527119614852e-8
9.725414626472655e-8
9.680268307935294e-8
5.781648154786678e-8
5.737023286570109e-8
7.316505819926518e-8
1.1574061134438452e-7
2.0562445233362514e-7
2.8410283095493574e-7
3.213739688795423e-7
1.1426101862839703e-7
1.1305670931216373e-7
2.4575311667566046e-7
3.8440552575236887e-7
2.0005578724256514e-7
1.0768066465716909e-7
1.8897500234608545e-7
1.163629219581625e-7
1.30043592065749e-7
1.9651296652815817e-7
8.715563729573888e-8
3.3365148343585815e-8
1.7370554048906088e-8
7.454781750004894e-9
1.2664944196365463e-8
5.75112654115382e-8
3.4015655688459384e-8
2.2843779239042718e-8
7.349079825188563e-9
6.074327738754235e-9
1.4157692768011369e-8
1.9992898776083747e-8
4.9298917787333106e-8
2.3683457672686688e-7
1.6462897440600875e-7
1.5682127209553595e-7
1.785755957478603e-7
2.3015965799382107e-7
3.352644590662853e-7
5.081364959748603e-7
5.328518636647935e-7
4.323656572392343e-7
4.0157234282504687e-7
2.4323540037741664e-7
1.1871876195185159e-7
2.857570468618738e-8
8.982437240995681e-9
4.814129904576229e-9
3.361025869047839e-9
1.9796208552613e-9
1.7646246742068807e-9
1.8672986132352504e-9
2.3631602933837525e-9
3.7838285203172e-9
7.072580557827848e-9
1.5379197652477273e-8
4.9313084613034464e-8
9.050218510116205e-8
4.821288697589873e-8
4.425287384705114e-8
5.207072569266558e-8
7.275382688678098e-8
1.1668001513674288e-7
2.3235008103012718e-7
1.3213121476888475e-7
1.0722094777146372e-7
1.0860334479012737e-7
1.2678186692985625e-7
1.7026767403171668e-7
2.6848447458515784e-7
4.791827872343323e-7
4.512213631825486e-7
1.0696980584828375e-8
3.7484556646671225e-7
3.833406397291256e-7
3.050665743995488e-7
2.3066432294703507e-7
1.9898886202934475e-7
2.294463988737419e-7
2.6687402181707173e-7
1.0020078597287905e-7
3.7175836080718218e-9
1.1477746458472413e-7
4.1914213510677914e-7
7.942941170713259e-8
2.6105874164676706e-8
6.81447681548808e-8
1.4008206357231447e-8
4.2586978085280575e-9
2.436557791588857e-10
1.8905677193687952e-9
1.115010267892153e-9
9.194915490873364e-10
8.654215913326702e-11
1.5465064117741063e-11
5.726779267511346e-12
1.6290398695378784e-11
2.6179283702207497e-11
3.8996468454947693e-11
5.760032062089994e-11
8.589986311576677e-11
1.3051001763195655e-10
2.0376311267509864e-10
3.3035272637666454e-10
3.4237478023692497e-10
7.025303800132436e-10
3.3473009586831543e-10
1.557497957808111e-11
3.8833012327971086e-10
8.779394085864829e-10
1.6236215916450456e-9
2.859315497215388e-9
4.976917284300309e-9
8.502042636401538e-9
1.3665211898999029e-8
1.948744651630294e-8
2.1798083531336754e-8
5.5089355371017165e-9
1.5023004260355882e-7
1.4562393149889812e-9
2.2284427173957135e-8
5.860927863242577e-9
3.3794308131745536e-10
3.57212248484022e-13
0.
4.086784947286088e-13
2.579119991618664e-13
1.2364144862797923e-13
1.2112969924698977e-13
1.4158690463579938e-13
1.7074049651095384e-13
2.0802885513544667e-13
2.5523895125455696e-13
3.149677528331148e-13
3.906257589190578e-13
1.1062513867918082e-12
3.180238858767509e-13
4.425985855482201e-14
6.805052713145671e-14
1.4729736430441202e-13
2.291522612591048e-13
3.312534268065931e-13
4.691498237425716e-13
6.613187106870795e-13
9.327820901507429e-13
1.3191700251738462e-12
1.8722275402127754e-12
2.66774575903354e-12
3.817063445345626e-12
5.483334742394625e-12
7.902966380522926e-12
1.1409379914322128e-11
1.6446900913723492e-11
2.354309548477761e-11
3.318572308376692e-11
1.5022700046334187e-10
1.2776953377363142e-10
1.9325292264774345e-11
2.417604852905362e-10
6.716774395794387e-10
1.212097715398044e-9
1.7318030071297723e-9
2.144881862799135e-9
2.4591125621024723e-9
2.7230999875839986e-9
2.9703666379007565e-9
2.2879393964087222e-9
1.532771285370259e-10
3.047070218103708e-10
5.573066995619146e-10
1.100257066451223e-9
3.6891422893086205e-9
9.750296451843591e-9
4.978754568167321e-10
1.611880880976362e-10
2.7919861197914887e-10
3.2669706282375483e-10
3.6795064118228037e-10
4.189291274824053e-10
4.882989533404514e-10
5.87271323423978e-10
7.377588925952864e-10
9.921076806224369e-10
1.5021623441625265e-9
2.7183877834570175e-9
2.0027333169857583e-8
2.5228568419420138e-8
1.776448596479203e-8
2.0199302355807536e-8
2.9092247559746483e-8
5.1174903826982684e-8
9.060040576713503e-8
1.0731922563820614e-7
1.2645159067563953e-7
1.1623175194095195e-7
6.127753178650603e-8
2.9028693228387274e-7
3.7908425014993917e-7
3.8128851577426467e-7
4.0944563890011005e-7
9.22776484587138e-8
1.070384926243893e-7
6.05528573664311e-8
5.343619600885334e-8
7.487911178855075e-8
8.683475079262114e-8
2.564583745639674e-8
9.740610997280445e-9
3.1679668128289186e-9
4.453111591755436e-9
4.324123600301161e-8
3.358863023116779e-8
1.8997201439114403e-8
5.529846683878358e-9
2.5803690304554803e-9
6.265014940022816e-9
6.5031834554248715e-9
7.703692124417848e-8
8.954165092641785e-8
8.000685994665514e-8
8.2349539354392e-8
9.084821711906169e-8
1.0499118768174287e-7
1.2681619916237473e-7
1.6046352668226093e-7
2.1123748496008377e-7
2.7447767436163986e-7
8.616474457601237e-8
3.292084584441623e-8
1.737272631124066e-8
1.112616754199231e-8
7.171693760156483e-9
4.219443045625001e-9
9.853903140415774e-10
2.6120929788410286e-10
8.953543512080156e-10
2.6429511944732716e-9
6.501489432611684e-9
1.6360911629676466e-8
5.994362393523763e-8
5.936459558586679e-8
3.8148126840444565e-8
3.635620011157213e-8
4.3066562364928386e-8
6.124373173838209e-8
1.0549455964127031e-7
1.490725626580667e-7
1.2379424401792728e-7
1.3817188293260834e-7
7.769769053022355e-8
7.318990325559063e-8
8.796799405907264e-8
1.294607981177897e-7
2.2519223912231562e-7
3.553798548882642e-7
4.194677938128569e-7
1.6315176662432914e-7
9.274426404552652e-8
2.466480143125629e-7
3.4580671844725283e-7
1.0973923948873883e-7
1.1036544045311091e-7
2.0487088855969534e-7
1.4462582796924955e-7
1.7994320357187136e-7
1.9029806564236668e-7
7.657964558989232e-8
3.2548317389603365e-8
1.818013069263529e-8
7.378347334107774e-9
2.3785623191631196e-8
4.7052800979458826e-8
3.188490236309072e-8
2.147468720553359e-8
5.666789862805765e-9
9.08232051200954e-9
1.887286227131545e-8
2.6351105238176942e-8
6.926287125567246e-8
2.8857048299594515e-7
1.9520734138531383e-7
1.9050728595479592e-7
2.2360310460786917e-7
3.0155144970368e-7
4.636031578882029e-7
6.501218607589665e-7
5.607941522800872e-7
4.6813178208561603e-7
4.887459590768762e-7
2.68630329564908e-7
1.3066093720945864e-7
4.142799284672028e-8
9.949931867857819e-9
4.210882611576546e-9
2.836548524423047e-9
1.6901942282981857e-9
1.2451119164327573e-9
1.967050334846849e-9
2.5248245017008903e-9
3.59238204115879e-9
6.310406192622491e-9
1.3052185639712693e-8
3.6552837176112405e-8
1.308189996160665e-7
5.578712457196921e-8
4.686560812026892e-8
5.241900688848317e-8
6.960404933204485e-8
1.2242416873466207e-7
2.6034453694899354e-7
1.572552561966751e-7
1.2460610631521694e-7
1.2320900770476683e-7
1.3971693651822073e-7
1.8094286631144353e-7
2.744441461650598e-7
4.792521576981377e-7
4.424230551393098e-7
1.9100461242205905e-8
2.508106947196551e-7
3.652546938409479e-7
2.725962897255295e-7
2.1492069448059246e-7
2.0052558515218287e-7
2.458180641494609e-7
1.0187014279264724e-7
8.370416482291875e-9
8.071634997594856e-8
4.805067075289125e-7
1.1280098328658808e-7
4.0375738405713727e-8
1.549523760609186e-7
2.4217426447433423e-8
3.556026554504449e-9
2.818561221902882e-10
3.2099528117305537e-10
8.613668668471487e-10
8.335268633771141e-10
4.351413084711381e-11
2.082274896852309e-11
5.2035648083823285e-12
1.5820774805610503e-11
2.5284970577288773e-11
3.7505307090965175e-11
5.52507582222882e-11
8.222970285360052e-11
1.2470374926295894e-10
1.943485019650571e-10
3.146287058483124e-10
5.348658186957589e-10
2.3028493842819754e-10
5.830183009594687e-10
2.8114360310219637e-10
1.264841726861244e-10
6.521857855013169e-10
1.4257122754302972e-9
2.6841586092760583e-9
4.827020289523584e-9
8.385717881489694e-9
1.3573256946891098e-8
1.9347803971092062e-8
2.1293677025511115e-8
8.383565778980907e-9
1.490627565619809e-7
3.9438819866265575e-9
2.2864632133925857e-8
5.1213292018233e-9
1.1987609086605488e-10
3.4531870770434386e-13
2.404169420788868e-13
4.839793910178617e-13
1.890340305075379e-13
1.155236049054021e-13
1.2202597031555357e-13
1.4422023767239958e-13
1.7426120621605399e-13
2.1250515852489593e-13
2.6089260572150207e-13
3.2210396408165816e-13
3.996470284552063e-13
4.980871338890711e-13
1.9147332251006164e-12
4.746267314232717e-13
7.808871062386342e-14
8.725779366435953e-14
2.0232696551872695e-13
3.2040752861463885e-13
4.671155523766202e-13
6.651802936569992e-13
9.417853939193892e-13
1.333898844802726e-12
1.8943672171860785e-12
2.7001901763884616e-12
3.864280869706517e-12
5.551977459156984e-12
8.002714709900691e-12
1.1553868009376984e-11
1.6654215169224143e-11
2.3834623121270226e-11
3.358160206733646e-11
4.6089163946510264e-11
1.9949035671818393e-10
1.4302503975245287e-10
7.47372227090977e-11
5.256692044435137e-10
1.18341761707382e-9
1.8397648633812637e-9
2.322591108910982e-9
2.66185716889266e-9
2.9439049824674942e-9
3.2144530421857417e-9
3.4890741648611665e-9
3.6398206802447608e-9
6.34243088496568e-10
1.94211325579838e-10
4.788803442031642e-10
8.614485382302696e-10
2.0270002855713846e-9
1.0648322454274677e-8
2.5184299459151525e-9
5.780883705028098e-11
2.3090475466741012e-10
2.9255993593626417e-10
3.174644577228285e-10
3.3837011614734396e-10
3.6234253201207503e-10
3.904497530726052e-10
4.2147297403000206e-10
4.511270346264206e-10
4.594217533236999e-10
2.614411526949255e-10
1.8548493901261462e-8
2.2650932353939427e-8
1.6621288804370773e-8
1.946801455567555e-8
2.8919813646292955e-8
5.2526838932878935e-8
9.061043614613592e-8
1.042629678461763e-7
1.262626969103091e-7
1.0793519837005351e-7
8.750908097950085e-8
2.1395927635960716e-7
3.514863141341273e-7
3.806517000359624e-7
4.4882015767517526e-7
3.42918389039896e-7
1.245664656868664e-7
9.010983325116545e-8
5.590703114823779e-8
6.430025734809496e-8
1.0551287382769001e-7
3.636746844797944e-8
1.2822652893967046e-8
5.3474285499942295e-9
1.859685338666487e-9
3.3405624143009364e-8
3.1852972564156804e-8
2.0767965241930275e-8
1.0290983082263063e-8
2.4519992140739776e-10
5.346473333369066e-9
2.4100995711920505e-9
6.77222339394623e-8
8.79125471895364e-8
7.947007433791114e-8
8.169061426131806e-8
8.945234295330768e-8
1.0198134592417228e-7
1.207382183473712e-7
1.4884195315584458e-7
1.906500606001296e-7
2.4626307916136373e-7
7.555856499466449e-8
2.9479714288948447e-8
1.5538400869372976e-8
9.558452459602167e-9
5.494711584018039e-9
2.0081403987866784e-9
5.537938420221211e-10
4.998112578128027e-10
5.185170340120875e-10
2.642087071577795e-9
7.147174734626278e-9
1.8855758501640906e-8
7.336744115994222e-8
5.776902061866659e-8
3.923401185023679e-8
3.838260164673986e-8
4.659018955720394e-8
6.85462537141767e-8
1.2292008429448843e-7
1.2710300649690644e-7
1.2021079489509138e-7
1.3042466455303366e-7
7.418868604787401e-8
7.060652124302192e-8
8.591442453985654e-8
1.2852053817057783e-7
2.2594094302755944e-7
3.489948278766982e-7
4.050064739621137e-7
1.4545970488043613e-7
8.802613161927077e-8
2.411665289413134e-7
3.688983622090963e-7
1.6886073072948597e-7
6.782623591825741e-8
1.8189130737657544e-7
1.5108383565805663e-7
1.7320944704201628e-7
1.9938345597892335e-7
8.639588851236109e-8
3.576678058263187e-8
1.9760006338773224e-8
9.202525421975653e-9
2.0192877959617577e-8
4.516414994450328e-8
3.171462724959152e-8
2.2985735805294906e-8
8.338987618621313e-9
7.040974230761105e-9
1.7477981320724264e-8
2.521758497930448e-8
6.300671613096251e-8
2.800539573540133e-7
1.9162257198676125e-7
1.8701492094286656e-7
2.1895449524989424e-7
2.937998740846503e-7
4.4924326613546736e-7
6.377309892820235e-7
5.579054864164222e-7
4.6295850903311687e-7
4.781328277401172e-7
2.5420053909672e-7
1.2199942112193455e-7
3.7093505316136094e-8
9.01108397041941e-9
3.86268444980777e-9
2.5668661388241582e-9
1.4252533068441764e-9
1.0443623380906649e-9
1.8250236223416567e-9
2.514892395731544e-9
3.6686200906491183e-9
6.483818484934172e-9
1.342340670581315e-8
3.788890581739833e-8
1.2890171143342e-7
5.591724024325444e-8
4.754693178504916e-8
5.376032746950532e-8
7.222718840830202e-8
1.2144646902464987e-7
2.55880728490034e-7
1.5341671158565988e-7
1.217446777561052e-7
1.2066235019160933e-7
1.3737838856911483e-7
1.7908359988662382e-7
2.7419440120690217e-7
4.80871098305147e-7
4.2284742268994007e-7
1.8085019558716262e-8
2.332957219024181e-7
3.2559738410073624e-7
2.52143646890329e-7
1.9841295905577545e-7
1.907422266782968e-7
2.092422123541088e-7
8.723817689349541e-8
6.637337205996284e-10
1.3701663603688854e-7
3.6894061506767235e-7
5.9289955051386206e-8
6.125635119983928e-8
1.786146450077017e-7
1.8983556265651718e-8
1.4502541852686957e-9
5.033052371356507e-10
1.017499945434829e-9
7.314628259893557e-10
1.1006517264081927e-9
6.375672080272409e-11
1.6824971123986545e-11
6.930204356079496e-12
1.7106064516471724e-11
2.6776264457652594e-11
3.957335723067842e-11
5.832384307014088e-11
8.698972896162786e-11
1.3238830548912435e-10
2.0740152476537091e-10
3.3824740498724866e-10
5.801447514403069e-10
1.9623871934586686e-10
5.558150929119588e-10
2.6519730188918544e-10
1.5299622054097866e-10
7.09701399844077e-10
1.543897872013236e-9
2.9142669474503357e-9
5.250044548701569e-9
9.077660499575651e-9
1.4467725646732093e-8
2.0052218695840335e-8
1.9996525837836288e-8
2.467249447529068e-8
1.4574943196018532e-7
2.0473953232164928e-8
2.8417300459794748e-8
5.6715041025208695e-9
2.8982173330404982e-11
3.426168190230598e-13
9.365708774739635e-13
4.659808468284259e-13
1.5325513557491922e-13
1.1437320939035682e-13
1.265672001987902e-13
1.5074921743523049e-13
1.825551267963021e-13
2.2293103644454595e-13
2.739985874657131e-13
3.386083984242263e-13
4.2048389370526936e-13
5.24468010540602e-13
2.138908811784975e-12
5.126584264479782e-13
8.649076666863018e-14
9.192547920001458e-14
2.1579685156756214e-13
3.428062134354585e-13
5.005371084313559e-13
7.134975080741696e-13
1.0110401965278634e-12
1.4331183065818138e-12
2.036886934543105e-12
2.905656682555831e-12
4.161584126171689e-12
5.983331330805364e-12
8.628794840038208e-12
1.2458811269166295e-11
1.7946491716100903e-11
2.563503399329346e-11
3.5987789495951336e-11
4.9123297571235154e-11
2.1125106588826093e-10
1.4564808444994597e-10
9.836118662848491e-11
5.936393095090531e-10
1.2975494936736474e-9
1.966895230338906e-9
2.4386264728270883e-9
2.770910322418514e-9
3.0545860101557466e-9
3.3316817067698913e-9
3.6151168458998874e-9
3.903426625211365e-9
7.552247229903233e-10
1.6931473291416478e-10
4.684828785391462e-10
8.36820408503175e-10
1.8882461782751803e-9
9.014120560764798e-9
3.170019956695397e-9
1.1925546244935182e-10
2.259978637923047e-10
2.93141654206153e-10
3.1540919700668333e-10
3.3092050355221065e-10
3.4680485474854676e-10
3.622352824935185e-10
3.7131367966786836e-10
3.5731752192673937e-10
2.580247207651006e-10
2.2447958942102575e-10
1.8332730738368556e-8
2.2287270936005003e-8
1.645952177179672e-8
1.9366193480550287e-8
2.890443537274633e-8
5.274459153223977e-8
9.053654795056054e-8
1.0381807377730326e-7
1.2624230999661813e-7
1.0670869741990165e-7
9.159460667197763e-8
1.9882251857942247e-7
3.437718839549496e-7
3.750798728596186e-7
4.458678975621771e-7
3.7830527007992724e-7
9.788793952884654e-8
9.806406362324531e-8
5.734061073553828e-8
6.284232583651607e-8
1.0633782501972802e-7
3.8521135121035236e-8
1.3336288230151783e-8
5.6852764635100255e-9
1.441454635547541e-9
3.1862518289173995e-8
3.150621791518925e-8
2.0810450208278222e-8
1.1002078772636025e-8
2.1083191690446666e-10
5.16436974269731e-9
1.8450618617163705e-9
6.624664983133717e-8
8.755307732262228e-8
7.930811673118306e-8
8.15143953671887e-8
8.916319632570927e-8
1.0144538355450402e-7
1.197393066545786e-7
1.4701777231392464e-7
1.874726103556438e-7
2.416477511775195e-7
7.404718204202578e-8
2.8973084614336047e-8
1.5255781202886937e-8
9.305673905820626e-9
5.213843670050762e-9
1.628161751858821e-9
7.956064385923184e-10
6.283150892374895e-10
4.468470359406221e-10
2.6296615289784876e-9
7.2440736055220225e-9
1.928490944523193e-8
7.572975148937456e-8
5.749013328936825e-8
3.9373948809556175e-8
3.8663302208305595e-8
4.7090802238922396e-8
6.962323532800041e-8
1.254964287897583e-7
1.2398090849732442e-7
1.193017093342724e-7
1.2891233001519849e-7
7.348592429208683e-8
7.006714920603425e-8
8.54398276703235e-8
1.2815579918989442e-7
2.2562557925736762e-7
3.4708038376160424e-7
4.018262092251803e-7
1.430828204068343e-7
8.784277927828765e-8
2.4054111414874986e-7
3.713180979349506e-7
1.7551433654232359e-7
6.442285049915377e-8
1.7918691744469867e-7
1.5121146612663409e-7
1.7173527020829593e-7
2.003279606280575e-7
8.751116693222818e-8
3.610135020831412e-8
1.9894783047630298e-8
9.368045924895292e-9
1.964295523803379e-8
4.511997061947496e-8
3.172147861204006e-8
2.3127401457634727e-8
8.601289805931982e-9
6.803283722616045e-9
1.726593843966595e-8
2.4997274086071776e-8
6.209331715488274e-8
2.7835462383951197e-7
1.9072569063846964e-7
1.8606286683513278e-7
2.1767690708855754e-7
2.917253408056463e-7
4.454726333203453e-7
6.342822893623853e-7
5.571182018270642e-7
4.6164593082628134e-7
4.752971150022777e-7
2.523222945376318e-7
1.212080221011525e-7
3.64909007494473e-8
8.91030223205754e-9
3.840945309915543e-9
2.551926356297467e-9
1.405795539965308e-9
1.0341360545228603e-9
1.8134508906950234e-9
2.5102078670023376e-9
3.6776676128375902e-9
6.51085985396842e-9
1.3491234221647772e-8
3.8185373799922196e-8
1.279219513571111e-7
5.577050759092616e-8
4.7552828857930874e-8
5.387002711161592e-8
7.252008331480051e-8
1.212391853620561e-7
2.549582425930963e-7
1.5258465905485422e-7
1.2114848662442958e-7
1.2014474346881518e-7
1.3690280321449883e-7
1.7867201539215458e-7
2.739589239188544e-7
4.807817416249936e-7
4.212585975132896e-7
1.7511816705682183e-8
2.3436484062741702e-7
3.218446499630735e-7
2.5078843508674753e-7
1.9714462401775698e-7
1.8943721807871917e-7
2.0869927900155421e-7
8.745937153021815e-8
1.3173086974771672e-9
1.338667042232782e-7
3.684881518598294e-7
6.059014023731738e-8
6.116948027909663e-8
1.811671987603078e-7
1.9241158110857307e-8
1.4669552763584469e-9
5.002906486637866e-10
9.927500768117767e-10
7.341493863046132e-10
1.1350272326290195e-9
6.330568703184318e-11
1.690900544932565e-11
6.900596886419439e-12
1.7082376595515718e-11
2.674659168589177e-11
3.953060178482226e-11
5.825943551088906e-11
8.689003855877311e-11
1.3222933790169053e-10
2.0713792448681423e-10
3.3778825856884517e-10
5.793140238109612e-10
1.9629127900639048e-10
5.557397669135302e-10
2.6522221051053294e-10
1.5258239089375198e-10
7.085922800200448e-10
1.541584363913137e-9
2.9098419544591534e-9
5.242073807730173e-9
9.064745320944156e-9
1.4450563052777112e-8
2.0036155583035334e-8
2.0008739688710304e-8
2.4430851165968484e-8
1.4587100197558007e-7
2.038360914941145e-8
2.8697099971490533e-8
5.631985595579118e-9
2.9238313445094684e-11
3.4314983226139734e-13
9.419302115962098e-13
4.664006050461708e-13
1.5341571755307624e-13
1.1438749289757427e-13
1.26588141565541e-13
1.5078215250548933e-13
1.8259668659466473e-13
2.2298053859377565e-13
2.7405667137757803e-13
3.386767622158669e-13
4.2056505153602544e-13
5.245646501038703e-13
2.1379783481932425e-12
5.126017184898195e-13
8.644561428517719e-14
9.195743096328506e-14
2.158260609936899e-13
3.4283668333398985e-13
5.005723289792752e-13
7.135408253098767e-13
1.0110956673778117e-12
1.4331899932504264e-12
2.036979479789586e-12
2.9057748588353504e-12
4.161735004500644e-12
5.983528901289239e-12
8.629075580615744e-12
1.2459278587899335e-11
1.794743168249895e-11
2.5637167839627455e-11
3.5992675128320706e-11
4.913364421010415e-11
2.1127754750090527e-10
1.4574728366124578e-10
9.81092673682246e-11
5.931981679416992e-10
1.2970450034874396e-9
1.9666909946774644e-9
2.4388460114008754e-9
2.771395624757393e-9
3.0552014096746846e-9
3.3323621107960633e-9
3.615834049130341e-9
3.902541753088583e-9
7.540687635879537e-10
1.698287036698886e-10
4.689950205106999e-10
8.377503473863264e-10
1.8912063046684607e-9
9.039228568907099e-9
3.1620800308991683e-9
1.1780308163099313e-10
2.2666431643045094e-10
2.9373455915951395e-10
3.160738958390169e-10
3.317360524731684e-10
3.478651541699007e-10
3.6369593077552547e-10
3.7347797988722833e-10
3.608847984469706e-10
2.650459225629779e-10
2.0878361347327094e-10
1.834383574534677e-8
2.2298071204191845e-8
1.646520115602918e-8
1.9371073339692398e-8
2.8909307260262546e-8
5.274946824192969e-8
9.054758299277392e-8
1.0383182198705398e-7
1.2625120125552668e-7
1.0673142736041765e-7
9.155004685805182e-8
1.9903003120599027e-7
3.438866868586681e-7
3.751610799143603e-7
4.459114166773428e-7
3.7788809089206626e-7
9.823632346401627e-8
9.797013923250845e-8
5.7324512201798634e-8
6.285884852158703e-8
1.0632164177921205e-7
3.8491053567611486e-8
1.3328590294468729e-8
5.680349190516652e-9
1.4469393274160702e-9
3.187715683990683e-8
3.1512620988788825e-8
2.081007660808809e-8
1.099305297868196e-8
2.048445177935436e-10
5.166911538581031e-9
1.8528127092876976e-9
6.626729744879077e-8
8.756286751002085e-8
7.931489885187216e-8
8.152131813901122e-8
8.917170828195384e-8
1.0145713354578756e-7
1.1975675311526682e-7
1.4704487426717116e-7
1.8751518231180712e-7
2.4170863224369665e-7
7.406972511672546e-8
2.8981987398403486e-8
1.5261013665730463e-8
9.310022155605166e-9
5.218250853048901e-9
1.6333597656127958e-9
7.924930184459907e-10
6.266888506795932e-10
4.477904845137595e-10
2.630042709747714e-9
7.2436114166529775e-9
1.9282061977737016e-8
7.571303873004061e-8
5.749446628266995e-8
3.937431792227558e-8
3.8662374385565936e-8
4.708776900191919e-8
6.961394385605391e-8
1.2547003344619066e-7
1.240356407996118e-7
1.1932689406491497e-7
1.289419905990356e-7
7.350098385863708e-8
7.008000202194647e-8
8.545344525490969e-8
1.2817241805351006e-7
2.256496908469592e-7
3.471215683140629e-7
4.0187607753320613e-7
1.4311778372482674e-7
8.784237156952904e-8
2.405402104811522e-7
3.713050294560843e-7
1.7542955206656164e-7
6.446832922817896e-8
1.7922146930257207e-7
1.512116475689864e-7
1.717444120767132e-7
2.0031022641718146e-7
8.749042391855919e-8
3.609395231477706e-8
1.989100559293548e-8
9.364443041599235e-9
1.964842224347067e-8
4.512304238181041e-8
3.172119079296757e-8
2.312476351036773e-8
8.597292256828866e-9
6.806742568837892e-9
1.726908336897874e-8
2.500059637512996e-8
6.210665292989437e-8
2.7838546281771835e-7
1.9074402060847286e-7
1.8608054747206595e-7
2.1769788060314983e-7
2.917542639343598e-7
4.455177242002473e-7
6.343408306931061e-7
5.571641477202657e-7
4.6168338372247885e-7
4.753337745894026e-7
2.523672878238779e-7
1.21232951873678e-7
3.649824845395297e-8
8.912037073981971e-9
3.841700025143791e-9
2.552495237304244e-9
1.4062875504084853e-9
1.0345037018234682e-9
1.813657582992717e-9
2.510249246275025e-9
3.677715135044391e-9
6.5110443720983365e-9
1.3491881296597068e-8
3.818766995533007e-8
1.279302755128318e-7
5.577399297486461e-8
4.7555296004228084e-8
5.387170620861028e-8
7.251987735047705e-8
1.2125175782695816e-7
2.5498980002056797e-7
1.5260420026713388e-7
1.2116393844306054e-7
1.2015971186147112e-7
1.369189902790695e-7
1.7869120397949354e-7
2.7398435089842574e-7
4.808271686326285e-7
4.213369314754112e-7
1.7520732821070827e-8
2.343693848229398e-7
3.219728462723495e-7
2.5085059077775504e-7
1.9719137578774307e-7
1.8947199879356035e-7
2.0870185690183015e-7
8.745679933993978e-8
1.302460920028465e-9
1.3393060931340224e-7
3.684673287131446e-7
6.056485472355113e-8
6.11721610038531e-8
1.8113057317680838e-7
1.923714268112483e-8
1.4665914913150706e-9
5.003510338221766e-10
9.931772402183399e-10
7.341005925419404e-10
1.134450570907298e-9
6.331450258283751e-11
1.690748922270131e-11
6.901160436998479e-12
1.708285254071049e-11
2.6747206797384337e-11
3.9531509139482746e-11
5.826078636825594e-11
8.689213220825307e-11
1.3223267397615455e-10
2.071434327729231e-10
3.377977911094687e-10
5.793310963443255e-10
1.9629213550809892e-10
5.55743286618919e-10
2.652226847751404e-10
1.5259068886097618e-10
7.086154493139947e-10
1.541632841279233e-9
2.9099344496595158e-9
5.242240116168472e-9
9.065015333675633e-9
1.445092564610329e-8
2.0036509111625263e-8
2.0008561234528712e-8
2.4435456688978856e-8
1.4586882121568128e-7
2.038535870344075e-8
2.869186777957921e-8
5.632741089875001e-9
2.923318741609322e-11
3.4314145939575865e-13
9.418240152553873e-13
4.663964558705469e-13
1.534135159556297e-13
1.1438717373585536e-13
1.2658751012295004e-13
1.5078098335666044e-13
1.8259523288770879e-13
2.229786811228765e-13
2.7405448996879414e-13
3.3867429729527143e-13
4.205618495961322e-13
5.245608557526283e-13
2.1379861569541155e-12
5.126007834709616e-13
8.644623148954629e-14
9.195645917619179e-14
2.1582463079608904e-13
3.428344345837289e-13
5.005693451134505e-13
7.135370754604703e-13
1.0110900390233814e-12
1.4331822805777835e-12
2.0369684085122195e-12
2.905759659993711e-12
4.161713368234564e-12
5.98349840665741e-12
8.629031528638216e-12
1.2459213481085257e-11
1.7947332369416407e-11
2.563700931356234e-11
3.5992415538895045e-11
4.9133217853245066e-11
2.1127621894004932e-10
1.4574477550001628e-10
9.81138381228834e-11
5.93204588795554e-10
1.297050281328846e-9
1.966688564103655e-9
2.4388342463369643e-9
2.7713779386780834e-9
3.0551805179596747e-9
3.3323392851088033e-9
3.615809832579232e-9
3.902547879353552e-9
7.540889540326604e-10
1.6981796219811174e-10
4.689834403794574e-10
8.377296185678923e-10
1.8911434663708515e-9
9.038722067335802e-9
3.162228769731231e-9
1.1783374351559105e-10
2.266487484099243e-10
2.9372038591232495e-10
3.1605817484592043e-10
3.31717061431219e-10
3.4784081951928925e-10
3.6366281934129195e-10
3.734294330611579e-10
3.6080548902696303e-10
2.648909862589866e-10
2.0912816207408105e-10
1.8343583836601927e-8
2.2297835078861364e-8
1.6465075280184142e-8
1.937096301098813e-8
2.8909192044149054e-8
5.2749339283417195e-8
9.054732569481288e-8
1.0383152221907922e-7
1.2625099323663312e-7
1.0673095461751777e-7
9.15508776665683e-8
1.9902592990129947e-7
3.4388437380707397e-7
3.751594730176082e-7
4.4591064216022205e-7
3.778960908027896e-7
9.822947006972036e-8
9.797191315415083e-8
5.7324807141846454e-8
6.285853818359962e-8
1.0632201261017995e-7
3.849164700784551e-8
1.3328745751692857e-8
5.680448630563878e-9
1.4468320671957316e-9
3.187690291323689e-8
3.151248526922975e-8
2.0810084682109742e-8
1.0993229909482898e-8
2.0496122852928415e-10
5.166861667898725e-9
1.8526588717576484e-9
6.62668919549471e-8
8.756265680854137e-8
7.931474859039823e-8
8.152116571575563e-8
8.91715250016719e-8
1.0145688814992533e-7
1.1975640008265755e-7
1.4704434121207685e-7
1.8751436282863485e-7
2.4170746479862334e-7
7.406927455585861e-8
2.8981802295906838e-8
1.5260903405774497e-8
9.309931689125343e-9
5.218160896570332e-9
1.6332569852367036e-9
7.925539009111061e-10
6.267204342143148e-10
4.4777206334540193e-10
2.6300342710514273e-9
7.2436164852564986e-9
1.9282103268698528e-8
7.571329020649819e-8
5.749438330976354e-8
3.9374302346779156e-8
3.8662381097114145e-8
4.7087813340994164e-8
6.96141049837309e-8
1.2547051926939266e-7
1.2403450346277289e-7
1.1932634332728773e-7
1.2894137131077717e-7
7.350066514607182e-8
7.007972602933815e-8
8.545314648726583e-8
1.281720394912631e-7
2.2564912917731762e-7
3.471207059191108e-7
4.018750891362426e-7
1.431170822864684e-7
8.784237884149033e-8
2.405402659719363e-7
3.71305195514402e-7
1.7543122777937916e-7
6.446739186195864e-8
1.792207518240555e-7
1.5121165573512185e-7
1.7174429852217946e-7
2.003106042027659e-7
8.74908667713219e-8
3.60941153283827e-8
1.989109150988386e-8
9.364522719980256e-9
1.964832475751265e-8
4.512296455985432e-8
3.172119632008e-8
2.3124820006020124e-8
8.597375651391823e-9
6.806671971636926e-9
1.726902038930822e-8
2.5000530684481858e-8
6.210638681762769e-8
2.7838482900979406e-7
1.9074363859667853e-7
1.8608018657350306e-7
2.176974639786623e-7
2.917537127493442e-7
4.455169050082308e-7
6.343396591604467e-7
5.571630796340615e-7
4.616825630069138e-7
4.753330902008773e-7
2.5236630416884317e-7
1.2123238353043527e-7
3.649810816055586e-8
8.912000522107673e-9
3.841682337658517e-9
2.5524817365056604e-9
1.4062763580226135e-9
1.0344949327320591e-9
1.813653069183106e-9
2.510248595086486e-9
3.6777133938405674e-9
6.511037981666823e-9
1.3491860566420639e-8
3.8187591545264195e-8
1.2793015145791464e-7
5.577392069549996e-8
4.755523703044919e-8
5.38716595224819e-8
7.251986484611347e-8
1.2125146429622335e-7
2.5498909267729064e-7
1.5260378194839704e-7
1.211636027827135e-7
1.201593821233186e-7
1.3691862754998686e-7
1.7869076335780451e-7
2.739837464391808e-7
4.808260652904391e-7
4.213350892316916e-7
1.7520563180835428e-8
2.3436913238474632e-7
3.2196990297802313e-7
2.508491182854051e-7
1.9719028850402785e-7
1.8947122897442937e-7
2.087017341438774e-7
8.745680366528972e-8
1.3027466655139629e-9
1.3392960077144673e-7
3.684676329957138e-7
6.056523208212075e-8
6.11721844616655e-8
1.811313291581684e-7
1.9237204324874316e-8
1.466597324308264e-9
5.00350284410005e-10
9.93171614904822e-10
7.341011524139293e-10
1.134458273031e-9
6.331439212280453e-11
1.6907515884388297e-11
6.9011550395133536e-12
1.7082845540309718e-11
2.6747192888297268e-11
3.953148993051771e-11
5.826077357555629e-11
8.6892099983016e-11
1.3223263607435156e-10
2.0714335072359995e-10
3.377976810760809e-10
5.793308762795691e-10
1.962920042630295e-10
5.55743129814327e-10
2.652226033725626e-10
1.5259059071818117e-10
7.086151954604965e-10
1.5416322068670676e-9
2.909933287069789e-9
5.242238043488463e-9
9.06501193638527e-9
1.445092091944085e-8
2.0036503724973464e-8
2.0008559401627745e-8
2.443542167283237e-8
1.458688284551476e-7
2.038534477505382e-8
2.8691906697198205e-8
5.6327347578786394e-9
2.9233236943858974e-11
3.4314147550981254e-13
9.418251669239563e-13
4.663962518480044e-13
1.5341343253214407e-13
1.1438705185241675e-13
1.2658739240050204e-13
1.5078087578505838e-13
1.8259519636430408e-13
2.2297861498331856e-13
2.7405461459708174e-13
3.3867429951713793e-13
4.205620824249158e-13
5.24560833770777e-13
2.137986530277068e-12
5.126009963460605e-13
8.644609647994924e-14
9.19563959495818e-14
2.1582483223807564e-13
3.4283467423361866e-13
5.005695875313078e-13
7.13537386043939e-13
1.0110906418047108e-12
1.4331830051711819e-12
2.0369691131497304e-12
2.9057607884211395e-12
4.1617150582841675e-12
5.983500245914976e-12
8.629034606290733e-12
1.2459217982247044e-11
1.7947338354793857e-11
2.563701886184671e-11
3.599242895516795e-11
4.9133236997639405e-11
2.112762864746828e-10
1.4574483726521124e-10
9.811382307416592e-11
5.932046837544926e-10
1.2970505497862097e-9
1.966689033364708e-9
2.4388348742806104e-9
2.7713786684368897e-9
3.055181323972858e-9
3.332340153169726e-9
3.6158107582405366e-9
3.9025486144324284e-9
7.540889424163203e-10
1.6981810285007766e-10
4.689836496744756e-10
8.377299784773033e-10
1.8911443690308925e-9
9.038727695521922e-9
3.1622278853009847e-9
1.1783331374400793e-10
2.2664905484145188e-10
2.937206873336835e-10
3.160585006653584e-10
3.3171743652000524e-10
3.4784127943239665e-10
3.6366342368086005e-10
3.734302872950872e-10
3.608068428696591e-10
2.648935637798439e-10
2.0912254240422355e-10
1.834358841316208e-8
2.2297838866211117e-8
1.6465077399001345e-8
1.9370964991171267e-8
2.8909194399631068e-8
5.2749342656577173e-8
9.054733078599479e-8
1.038315270632435e-7
1.262509974950199e-7
1.0673096063778212e-7
9.155087320557044e-8
1.9902596666036553e-7
3.4388439682704566e-7
3.7515948739035166e-7
4.459106446988251e-7
3.778960325607217e-7
9.822953005990458e-8
9.797190256777013e-8
5.7324806064976106e-8
6.285854023069073e-8
1.0632200640051843e-7
3.8491641628036046e-8
1.3328744141200668e-8
5.680447609944089e-9
1.4468329855504864e-9
3.1876903337183574e-8
3.151248699586301e-8
2.081008457204621e-8
1.099322840601256e-8
2.0496027015289857e-10
5.166862119584421e-9
1.8526603346294002e-9
6.626689574869661e-8
8.756266001539068e-8
7.931475117138735e-8
8.152116829553891e-8
8.917152787012045e-8
1.0145689153370529e-7
1.197564042535274e-7
1.470443465432708e-7
1.875143698762803e-7
2.417074744813481e-7
7.406927923473532e-8
2.898180457569649e-8
1.5260904821707707e-8
9.309932780556046e-9
5.218161882608629e-9
1.6332579217054912e-9
7.925533900781481e-10
6.267201841236903e-10
4.4777221689064716e-10
2.630034401905651e-9
7.2436166862104554e-9
1.9282103785126055e-8
7.571329255093356e-8
5.749438414950594e-8
3.9374303095973644e-8
3.866238182253213e-8
4.7087813974933765e-8
6.961410498805557e-8
1.2547051716036268e-7
1.2403451748187043e-7
1.1932635180747738e-7
1.289413793258936e-7
7.350066951187421e-8
7.007973002838363e-8
8.54531511598783e-8
1.2817204614987573e-7
2.2564913972148714e-7
3.4712071745192035e-7
4.0187509930362844e-7
1.431170895696648e-7
8.784237844050079e-8
2.405402630257766e-7
3.713051993883934e-7
1.7543121266697543e-7
6.446740190994203e-8
1.7922075945125322e-7
1.5121165548536482e-7
1.717442959841626e-7
2.0031059910569065e-7
8.749086081496087e-8
3.609411288442886e-8
1.9891090082481714e-8
9.364521518298982e-9
1.964832506422261e-8
4.5122966169286975e-8
3.1721196247244185e-8
2.312481924274191e-8
8.597374662309998e-9
6.806672738727068e-9
1.7269021031341424e-8
2.500053133909918e-8
6.210638951659135e-8
2.783848367083222e-7
1.9074364358696994e-7
1.8608019091469673e-7
2.1769746838387956e-7
2.91753717296001e-7
4.4551690947260367e-7
6.343396719831467e-7
5.571630993476175e-7
4.6168257580764725e-7
4.75333095007477e-7
2.5236631898404107e-7
1.2123239315705977e-7
3.649810921258454e-8
8.91200098791525e-9
3.841682654406326e-9
2.5524819855550757e-9
1.4062765415373203e-9
1.0344950912451797e-9
1.8136531327136675e-9
2.510248591800839e-9
3.6777134582557724e-9
6.511038202436277e-9
1.3491861221987053e-8
3.818759417421993e-8
1.2793015061267904e-7
5.577392166833963e-8
4.755523823819683e-8
5.3871660803668545e-8
7.251986598086837e-8
1.2125146975717168e-7
2.549891044499063e-7
1.5260378795575895e-7
1.2116360784639676e-7
1.201593873265173e-7
1.3691863358273892e-7
1.7869077122205483e-7
2.7398375826348886e-7
4.808260879842144e-7
4.213351234222185e-7
1.752056466475385e-8
2.343691427543389e-7
3.2196995382750334e-7
2.5084914574302087e-7
1.9719030784920475e-7
1.8947124106325233e-7
2.0870173726336492e-7
8.745680530984863e-8
1.3027435709937853e-9
1.3392960374247475e-7
3.684676308037097e-7
6.056523199133145e-8
6.117218172693299e-8
1.8113132076346595e-7
1.923720431589446e-8
1.4665972979577414e-9
5.003502757021837e-10
9.931715821718384e-10
7.341011611148567e-10
1.134458277127729e-9
6.331438179304748e-11
1.690750604329642e-11
6.9011480738281836e-12
1.708284945879633e-11
2.6747197211657562e-11
3.953148314628903e-11
5.826077155747464e-11
8.689210262330638e-11
1.3223263370514382e-10
2.0714335973948528e-10
3.3779767209617915e-10
5.793308854805358e-10
1.962920100814083e-10
5.557431369800654e-10
2.6522263483002254e-10
1.525905941912234e-10
7.086151604606523e-10
1.5416322162210625e-9
2.9099332863349042e-9
5.242238017698952e-9
9.065011882875701e-9
1.4450920879273646e-8
2.0036503728440086e-8
2.0008559606170803e-8
2.4435420183795533e-8
1.4586882959801308e-7
2.0385344237301403e-8
2.8691908428206843e-8
5.632734544586565e-9
2.9233238118528836e-11
3.431414908580588e-13
9.418252145492686e-13
4.663962581516833e-13
1.5341345019605806e-13
1.143871171744052e-13
1.265873589833989e-13
1.5078104448005665e-13
1.8259526140637074e-13
2.2297883088767806e-13
2.7405463197947846e-13
3.3867432623075795e-13
4.205621108153698e-13
5.245608956096038e-13
2.1379869181115114e-12
5.126010524513107e-13
8.644615993740801e-14
9.195659341190773e-14
2.1582477140572693e-13
3.4283468380713525e-13
5.005694968107734e-13
7.135374045484433e-13
1.0110907146365997e-12
1.4331827150459653e-12
2.0369693710458186e-12
2.9057605524569605e-12
4.161715125292104e-12
5.9835004787289e-12
8.629034407006564e-12
1.2459217646857356e-11
1.794733825058965e-11
2.5637018629827932e-11
3.599242864817301e-11
4.913323640113515e-11
2.1127628411676693e-10
1.457448353755078e-10
9.81138183265503e-11
5.932046746684438e-10
1.2970505330731347e-9
1.9666890149063936e-9
2.438834854329171e-9
2.771378647058436e-9
3.0551813009426573e-9
3.332340128111836e-9
3.6158107322982964e-9
3.902548571571326e-9
7.54088932019161e-10
1.69818102764235e-10
4.689836472778289e-10
8.377299770595015e-10
1.891144368628818e-9
9.038727778792193e-9
3.1622278235152653e-9
1.178333142026785e-10
2.266490536482621e-10
2.9372067909267957e-10
3.160584977482286e-10
3.317174343212488e-10
3.4784127253029574e-10
3.636634162395891e-10
3.734302820854344e-10
3.608068343423936e-10
2.6489355099199097e-10
2.0912256705368938e-10
1.8343588370995683e-8
2.2297838849583982e-8
1.646507738693317e-8
1.9370964975761845e-8
2.8909194369408982e-8
5.274934258876053e-8
9.054733072557139e-8
1.0383152704241172e-7
1.2625099743878247e-7
1.0673096067682261e-7
9.155087284816306e-8
1.9902596773062313e-7
3.438843973181586e-7
3.7515948780729363e-7
4.459106450990318e-7
3.7789602984897303e-7
9.822953192090276e-8
9.79719018632863e-8
5.732480591629434e-8
6.285854034617432e-8
1.063220064369526e-7
3.849164147166255e-8
1.332874410970538e-8
5.680447590812979e-9
1.446833014619597e-9
3.1876903510451555e-8
3.1512487005188055e-8
2.081008456926278e-8
1.0993228356457232e-8
2.0496023497395963e-10
5.166862128745403e-9
1.8526603726426244e-9
6.62668958486854e-8
8.7562660010359e-8
7.931475115321722e-8
8.152116827754828e-8
8.917152786043226e-8
1.0145689154325888e-7
1.1975640429756803e-7
1.4704434665840389e-7
1.8751437010359603e-7
2.4170747482187867e-7
7.40692793227966e-8
2.8981804595416296e-8
1.5260904830652593e-8
9.309932791321865e-9
5.218161898145096e-9
1.6332579476738227e-9
7.925533732138627e-10
6.267201741413601e-10
4.477722216604241e-10
2.630034401957952e-9
7.2436166724138025e-9
1.9282103735551404e-8
7.571329227108868e-8
5.7494384166022476e-8
3.9374303071832913e-8
3.866238178515445e-8
4.708781391608915e-8
6.96141048779559e-8
1.2547051692901276e-7
1.2403451759824935e-7
1.1932635178761345e-7
1.2894137937273985e-7
7.350066952634942e-8
7.00797300302343e-8
8.545315114421437e-8
1.2817204609845956e-7
2.2564913961632675e-7
3.4712071750374294e-7
4.0187509950170376e-7
1.4311708970755675e-7
8.784237845667615e-8
2.405402631268126e-7
3.713051991165629e-7
1.754312122305731e-7
6.446740208178314e-8
1.7922075958080196e-7
1.5121165549069575e-7
1.7174429617706572e-7
2.003105990847293e-7
8.74908607949372e-8
3.609411288940734e-8
1.9891090091118578e-8
9.364521519379374e-9
1.9648325116336692e-8
4.5122966150632795e-8
3.1721196249924773e-8
2.3124819235197854e-8
8.597374651601731e-9
6.806672750244919e-9
1.7269021046149737e-8
2.500053135307649e-8
6.210638957263417e-8
2.7838483677811755e-7
1.9074364361392692e-7
1.860801909571136e-7
2.176974684615308e-7
2.917537174600431e-7
4.4551690981891796e-7
6.343396721798979e-7
5.571630991607355e-7
4.616825757721356e-7
4.7533309524811036e-7
2.5236631896505287e-7
1.2123239309714076e-7
3.649810925946792e-8
8.912000990776408e-9
3.84168265092095e-9
2.5524819812582844e-9
1.406276539853036e-9
1.034495094264433e-9
1.8136531316052523e-9
2.5102485922952296e-9
3.6777134556409106e-9
6.511038195949437e-9
1.349186120576712e-8
3.818759410696966e-8
1.2793015073888327e-7
5.5773921669115396e-8
4.75552382225052e-8
5.3871660777730695e-8
7.251986593625948e-8
1.212514697018385e-7
2.5498910438398694e-7
1.526037879594632e-7
1.211636078389975e-7
1.2015938730986955e-7
1.3691863355024632e-7
1.786907711571241e-7
2.7398375812732546e-7
4.808260876819064e-7
4.21335123079591e-7
1.7520564714778366e-8
2.343691424492349e-7
3.2196995345402576e-7
2.508491454808471e-7
1.9719030769945803e-7
1.8947124102811947e-7
2.087017371991642e-7
8.745680522753298e-8
1.3027435197650232e-9
1.3392960429296244e-7
3.6846763069534745e-7
6.056523173849779e-8
6.11721818394069e-8
1.8113132064131692e-7
1.9237204273965294e-8
1.46659729891466e-9
5.00350275735107e-10
9.931715894474089e-10
7.341011724936719e-10
1.1344583099296797e-9
6.331438200430829e-11
1.690751091825612e-11
6.9011553430799385e-12
1.708285324566892e-11
2.6747199750760704e-11
3.953148600887373e-11
5.826077660964007e-11
8.689210185703891e-11
1.3223263008529747e-10
2.07143357852608e-10
3.377976823747306e-10
5.793308729378936e-10
1.962920124934764e-10
5.557431275951865e-10
2.652225981968282e-10
1.5259059831945644e-10
7.086151727994391e-10
1.5416321984211153e-9
2.909933273510123e-9
5.242238049562637e-9
9.065011896128903e-9
1.4450920891974003e-8
2.0036503760121586e-8
2.0008559597594978e-8
2.4435420277622935e-8
1.458688295467973e-7
2.0385344270461915e-8
2.869190832145183e-8
5.632734555903558e-9
2.923323801939278e-11
3.431414992008747e-13
9.418252733117823e-13
4.663962101628958e-13
1.534133882421195e-13
1.1438708984658002e-13
1.26587498913367e-13
1.507809695282772e-13
1.8259509568499093e-13
2.22978823968286e-13
2.740546640669536e-13
3.3867445445169946e-13
4.2056211814672683e-13
5.245607859081829e-13
2.1379871638200173e-12
5.1260101640162e-13
8.644607500356504e-14
9.19566760728963e-14
2.158247788238707e-13
3.4283452296828326e-13
5.005696486138408e-13
7.135371214742688e-13
1.0110905265034413e-12
1.4331827572174087e-12
2.0369690529581657e-12
2.9057606298160276e-12
4.161715250210757e-12
5.983500421780654e-12
8.629034140190548e-12
1.245921753720337e-11
1.7947338330954525e-11
2.5637018538582685e-11
3.59924286409997e-11
4.913323638618547e-11
2.1127628450548947e-10
1.4574483588850449e-10
9.811381920116757e-11
5.932046746157115e-10
1.2970505356917095e-9
1.9666890148346927e-9
2.4388348540071965e-9
2.7713786473489304e-9
3.0551813026777046e-9
3.3323401288605625e-9
3.6158107323444986e-9
3.902548572903415e-9
7.540889298293093e-10
1.698181031312473e-10
4.689836466047084e-10
8.377299770796711e-10
1.891144368200846e-9
9.038727765554593e-9
3.1622278330057173e-9
1.178333152421843e-10
2.2664905123180572e-10
2.937206828499095e-10
3.1605849130751337e-10
3.3171743424256345e-10
3.4784127631186586e-10
3.6366341557960626e-10
3.7343028104117397e-10
3.6080683336108046e-10
2.6489354887113674e-10
2.091225702228666e-10
1.834358836974046e-8
2.2297838845734112e-8
1.6465077385455234e-8
1.937096497394122e-8
2.8909194370159595e-8
5.274934259004416e-8
9.05473307249057e-8
1.0383152704006063e-7
1.262509974397903e-7
1.0673096067469167e-7
9.155087287265679e-8
1.9902596765596964e-7
3.4388439728503346e-7
3.7515948776918117e-7
4.4591064508065523e-7
3.778960300290801e-7
9.822953177853178e-8
9.797190190297444e-8
5.732480592431647e-8
6.285854033966955e-8
1.0632200644083966e-7
3.849164148370076e-8
1.3328744111287378e-8
5.6804475913884756e-9
1.4468330110785224e-9
3.187690347309216e-8
3.151248700911139e-8
2.0810084566240436e-8
1.0993228359868745e-8
2.0496023589186624e-10
5.166862129906093e-9
1.8526603691315157e-9
6.626689584170742e-8
8.756266000845594e-8
7.931475115326782e-8
8.152116827838432e-8
8.917152785837454e-8
1.014568915409945e-7
1.19756404293938e-7
1.4704434664816919e-7
1.8751437008957502e-7
2.4170747480012554e-7
7.40692793162488e-8
2.8981804593062547e-8
1.52609048293974e-8
9.309932789988064e-9
5.2181618951812555e-9
1.6332579463379246e-9
7.925533741457566e-10
6.267201765283354e-10
4.477722203712308e-10
2.6300344018896606e-9
7.243616672868988e-9
1.92821037372497e-8
7.571329229515689e-8
5.749438416330081e-8
3.9374303073568974e-8
3.8662381786561946e-8
4.7087813919593166e-8
6.961410488288158e-8
1.254705169430721e-7
1.2403451758613476e-7
1.193263517835343e-7
1.2894137936659863e-7
7.350066952240475e-8
7.007973002752714e-8
8.545315114372644e-8
1.2817204609690322e-7
2.2564913961379344e-7
3.4712071749386696e-7
4.018750994845446e-7
1.4311708969987207e-7
8.784237845539801e-8
2.405402631184837e-7
3.7130519912098585e-7
1.754312122672071e-7
6.446740206323038e-8
1.7922075957004305e-7
1.5121165549099608e-7
1.7174429617093863e-7
2.003105990901818e-7
8.749086080012911e-8
3.6094112890209474e-8
1.9891090091228692e-8
9.364521519798531e-9
1.9648325126297022e-8
4.512296614845117e-8
3.172119624592613e-8
2.3124819235782654e-8
8.597374652319739e-9
6.806672747583992e-9
1.7269021042739437e-8
2.5000531348582906e-8
6.210638956715207e-8
2.7838483676642426e-7
1.9074364360826487e-7
1.860801909519979e-7
2.1769746845522698e-7
2.91753717449025e-7
4.4551690979891247e-7
6.343396721633323e-7
5.571630991559449e-7
4.6168257576487076e-7
4.753330952335389e-7
2.523663189554493e-7
1.212323930932925e-7
3.649810925573868e-8
8.912000990368065e-9
3.8416826512747725e-9
2.552481983672435e-9
1.406276539824939e-9
1.0344950936493516e-9
1.8136531324374898e-9
2.5102485925287327e-9
3.6777134561746894e-9
6.511038195362164e-9
1.3491861205548089e-8
3.8187594106519046e-8
1.279301507394895e-7
5.577392167390204e-8
4.7555238225171686e-8
5.3871660777129e-8
7.251986593818354e-8
1.212514697018978e-7
2.5498910437621796e-7
1.5260378795643512e-7
1.211636078363927e-7
1.2015938730636587e-7
1.3691863354724978e-7
1.786907711540626e-7
2.739837581248914e-7
4.808260876853499e-7
4.2133512307163885e-7
1.7520564710327714e-8
2.3436914243573e-7
3.2196995347189085e-7
2.5084914546647044e-7
1.9719030769578239e-7
1.8947124102504514e-7
2.0870173720115334e-7
8.745680523136021e-8
1.302743524310957e-9
1.339296042677012e-7
3.684676306955567e-7
6.056523174989705e-8
6.117218183599361e-8
1.8113132064730399e-7
1.9237204275745618e-8
1.4665973010583446e-9
5.003502776045032e-10
9.931715929766705e-10
7.34101151134862e-10
1.1344582814663276e-9
6.331438943987093e-11
1.6907513411372682e-11
6.901156189048372e-12
1.7082848698888063e-11
2.674720195567579e-11
3.9531485473861066e-11
5.826076811194448e-11
8.689211636301192e-11
1.3223263432110655e-10
2.0714336140633887e-10
3.3779767236528457e-10
5.793308780441485e-10
1.962920085562229e-10
5.557431271251423e-10
2.6522260859096605e-10
1.5259059426685483e-10
7.08615142370621e-10
1.5416322212454364e-9
2.909933282363517e-9
5.242238018453306e-9
9.065011904598442e-9
1.4450920901387295e-8
2.0036503730184553e-8
2.000855960230974e-8
2.4435420272407293e-8
1.4586882953588906e-7
2.0385344272484114e-8
2.86919083202351e-8
5.632734555253613e-9
2.923323802850454e-11
3.43141470536804e-13
9.418252247747117e-13
4.663961940075039e-13
1.5341347944261926e-13
1.14387065946247e-13
1.265874596132776e-13
1.5078100845425427e-13
1.8259533721456916e-13
2.229787009632582e-13
2.7405475573347963e-13
3.386743972523256e-13
4.205619897152632e-13
5.245609914652279e-13
2.1379868125948475e-12
5.126009495012412e-13
8.644619561946658e-14
9.195632126740453e-14
2.1582472160989412e-13
3.4283478849274846e-13
5.005697082797435e-13
7.135372229894995e-13
1.0110904343518212e-12
1.4331829879730716e-12
2.0369695792260445e-12
2.905760176394787e-12
4.161715229750718e-12
5.983500629992762e-12
8.629034178787092e-12
1.2459217322946256e-11
1.794733808383965e-11
2.5637018548460414e-11
3.5992428653294494e-11
4.913323638730084e-11
2.1127628421414134e-10
1.4574483652032613e-10
9.811381975308752e-11
5.932046763081983e-10
1.2970505349504184e-9
1.966689014738425e-9
2.4388348549391536e-9
2.7713786471395937e-9
3.055181303734559e-9
3.332340129872257e-9
3.6158107351154014e-9
3.902548576014864e-9
7.540889323057933e-10
1.6981810320998751e-10
4.689836469249802e-10
8.377299761308789e-10
1.8911443689574207e-9
9.03872775645878e-9
3.1622278306402467e-9
1.1783331668652452e-10
2.2664904796289754e-10
2.937206821077374e-10
3.1605849777456825e-10
3.317174323750966e-10
3.478412737300603e-10
3.636634167008519e-10
3.734302829642063e-10
3.608068337378676e-10
2.648935506488845e-10
2.0912257127955245e-10
1.8343588371527613e-8
2.2297838848051604e-8
1.646507738578151e-8
1.9370964975254373e-8
2.8909194370168092e-8
5.2749342589609716e-8
9.054733072527196e-8
1.0383152704079593e-7
1.2625099743853161e-7
1.0673096067597048e-7
9.155087287287164e-8
1.9902596765797274e-7
3.438843972810907e-7
3.7515948777705476e-7
4.4591064507754424e-7
3.778960300054701e-7
9.822953178324646e-8
9.797190190132879e-8
5.7324805923791046e-8
6.285854033921922e-8
1.0632200643868666e-7
3.849164148468209e-8
1.3328744112537839e-8
5.680447591981002e-9
1.446833013305291e-9
3.1876903490790014e-8
3.1512487016996634e-8
2.08100845663946e-8
1.0993228362512568e-8
2.0496023683329135e-10
5.166862132927372e-9
1.8526603695133842e-9
6.626689584294466e-8
8.756266000749927e-8
7.931475115128952e-8
8.152116827882131e-8
8.9171527858925e-8
1.0145689153994136e-7
1.1975640429289035e-7
1.4704434664922398e-7
1.8751437008851075e-7
2.4170747479939625e-7
7.406927931798189e-8
2.898180459296783e-8
1.5260904829529014e-8
9.309932789410404e-9
5.218161896681553e-9
1.6332579467484696e-9
7.925533740425943e-10
6.267201740452224e-10
4.4777222118639404e-10
2.630034401992918e-9
7.2436166735143795e-9
1.9282103737854133e-8
7.571329227996992e-8
5.749438415723787e-8
3.937430307559187e-8
3.8662381786485475e-8
4.7087813919321433e-8
6.961410488459683e-8
1.2547051694151652e-7
1.2403451758197228e-7
1.193263517837408e-7
1.2894137936576562e-7
7.350066952216035e-8
7.007973002915943e-8
8.545315114329306e-8
1.2817204609587293e-7
2.2564913961405123e-7
3.4712071749363053e-7
4.018750994848696e-7
1.4311708970062929e-7
8.784237845886925e-8
2.4054026312702906e-7
3.713051991135432e-7
1.7543121226483857e-7
6.446740206776853e-8
1.792207595684585e-7
1.5121165549123084e-7
1.7174429617295285e-7
2.0031059908548646e-7
8.749086080037401e-8
3.609411289045381e-8
1.9891090094347256e-8
9.36452152229145e-9
1.9648325123774214e-8
4.512296615056649e-8
3.1721196251472236e-8
2.3124819237782492e-8
8.597374653730423e-9
6.806672749573403e-9
1.7269021048717948e-8
2.5000531358099123e-8
6.210638956852495e-8
2.7838483676777173e-7
1.9074364360901942e-7
1.8608019095337948e-7
2.1769746845501098e-7
2.9175371744865195e-7
4.455169098000702e-7
6.343396721638165e-7
5.571630991569836e-7
4.616825757653873e-7
4.7533309523395507e-7
2.523663189558937e-7
1.212323930947682e-7
3.6498109256550416e-8
8.912000990612985e-9
3.841682651108314e-9
2.5524819840847146e-9
1.4062765404068076e-9
1.0344950919544087e-9
1.813653134873983e-9
2.5102485920757727e-9
3.6777134566251397e-9
6.511038196027005e-9
1.3491861205207265e-8
3.8187594104591185e-8
1.279301507336762e-7
5.5773921672543014e-8
4.755523822369211e-8
5.387166077630079e-8
7.251986593763253e-8
1.2125146970166678e-7
2.5498910437916425e-7
1.5260378795713567e-7
1.2116360783776192e-7
1.2015938730790678e-7
1.3691863354758393e-7
1.7869077115448328e-7
2.739837581260189e-7
4.808260876816355e-7
4.2133512306891495e-7
1.752056470876294e-8
2.3436914245957079e-7
3.219699534473365e-7
2.508491454540791e-7
1.9719030769251803e-7
1.8947124101992983e-7
2.087017372015922e-7
8.745680523200062e-8
1.302743524209645e-9
1.339296042702146e-7
3.6846763069824303e-7
6.05652317497964e-8
6.117218183614976e-8
1.8113132065510807e-7
1.9237204275412516e-8
1.4665972962892395e-9
5.003502776243163e-10
9.931715881584226e-10
7.341011554675386e-10
1.1344582959342085e-9
6.331441731655116e-11
1.6907513476532164e-11
6.901151506322523e-12
1.708285073201689e-11
2.674720196695662e-11
3.953148704161622e-11
5.826076367173984e-11
8.689211907274708e-11
1.322326343588109e-10
2.0714336097185822e-10
3.377976755098353e-10
5.793308777810015e-10
1.9629201071273884e-10
5.557431358880698e-10
2.6522261156205023e-10
1.5259059371673108e-10
7.086151717742859e-10
1.5416322115840938e-9
2.909933276985543e-9
5.242238034916753e-9
9.065011919579563e-9
1.445092087986906e-8
2.003650375150001e-8
2.0008559601183327e-8
2.4435420273293488e-8
1.4586882954160495e-7
2.03853442713149e-8
2.869190831954339e-8
5.632734557568032e-9
2.923323804930434e-11
3.4314147684268106e-13
9.418251551343002e-13
4.663962060437807e-13
1.5341341140412e-13
1.1438708009813442e-13
1.2658740651201856e-13
1.5078100857491558e-13
1.8259533715332934e-13
2.2297881588579262e-13
2.740546938732127e-13
3.3867440613135247e-13
4.2056214177099336e-13
5.245609804784052e-13
2.137987140243645e-12
5.126009192841793e-13
8.644618811060735e-14
9.195641108046567e-14
2.158246890298624e-13
3.4283478917986953e-13
5.005697296112076e-13
7.13537233829529e-13
1.0110906416234461e-12
1.4331828734758801e-12
2.036969052125108e-12
2.905760482063196e-12
4.161715245509317e-12
5.983500245759808e-12
8.629033942484612e-12
1.245921787515548e-11
1.794733845680364e-11
2.5637018532129688e-11
3.599242865012983e-11
4.9133236349274735e-11
2.1127628444518097e-10
1.457448350793933e-10
9.811381948581864e-11
5.932046748047402e-10
1.297050534991118e-9
1.966689013881489e-9
2.438834854401231e-9
2.771378646717115e-9
3.0551813017669812e-9
3.332340129452275e-9
3.615810734576641e-9
3.902548572818496e-9
7.540889321227004e-10
1.6981810282030666e-10
4.689836464917973e-10
8.377299765949972e-10
1.891144367352305e-9
9.038727767575278e-9
3.1622278345105673e-9
1.1783331619609226e-10
2.266490508832959e-10
2.9372068261301276e-10
3.160584961661391e-10
3.317174367799837e-10
3.4784127490371375e-10
3.6366341908462306e-10
3.7343028197144455e-10
3.6080683690626655e-10
2.6489355054535356e-10
2.091225708430897e-10
1.8343588369199907e-8
2.2297838849355945e-8
1.6465077385283226e-8
1.9370964974937338e-8
2.890919437063666e-8
5.2749342588979934e-8
9.054733072573147e-8
1.038315270407971e-7
1.262509974385206e-7
1.0673096067906297e-7
9.15508728661328e-8
1.9902596765961172e-7
3.438843972902608e-7
3.751594877810752e-7
4.4591064507242313e-7
3.778960300232523e-7
9.822953177728061e-8
9.797190190213912e-8
5.732480592466579e-8
6.28585403376936e-8
1.0632200643711673e-7
3.8491641479254087e-8
1.3328744112710624e-8
5.680447591774775e-9
1.4468330120242084e-9
3.187690347394936e-8
3.151248701337085e-8
2.081008457027976e-8
1.0993228363390908e-8
2.0496023728090155e-10
5.166862132164567e-9
1.8526603690604679e-9
6.626689584453282e-8
8.756266001197129e-8
7.931475115285975e-8
8.152116827999117e-8
8.917152785916201e-8
1.0145689154060169e-7
1.1975640429231535e-7
1.470443466504767e-7
1.875143700900939e-7
2.4170747480096765e-7
7.406927931765977e-8
2.8981804593362962e-8
1.52609048295774e-8
9.309932790252588e-9
5.218161895604726e-9
1.6332579448921663e-9
7.925533747263337e-10
6.267201746909076e-10
4.4777222242572675e-10
2.6300344024512005e-9
7.243616672886752e-9
1.9282103734578855e-8
7.571329228884474e-8
5.749438416095139e-8
3.937430307310129e-8
3.86623817905802e-8
4.708781391715572e-8
6.961410488432006e-8
1.2547051694172648e-7
1.240345175863596e-7
1.1932635178280257e-7
1.289413793647381e-7
7.350066952256985e-8
7.00797300277196e-8
8.545315114149469e-8
1.2817204609607053e-7
2.256491396129964e-7
3.471207174929705e-7
4.01875099483459e-7
1.4311708969615425e-7
8.784237845848921e-8
2.405402631238329e-7
3.7130519911963875e-7
1.7543121226927853e-7
6.44674020702757e-8
1.792207595699408e-7
1.512116554896788e-7
1.717442961704064e-7
2.0031059908935996e-7
8.749086080257774e-8
3.6094112889601145e-8
1.989109009190158e-8
9.364521521234353e-9
1.9648325138838573e-8
4.5122966152870775e-8
3.1721196241821884e-8
2.3124819237645316e-8
8.59737465003614e-9
6.806672744105103e-9
1.7269021051338575e-8
2.500053135706776e-8
6.210638956841922e-8
2.7838483677132e-7
1.9074364361213182e-7
1.8608019095311055e-7
2.176974684573287e-7
2.917537174496407e-7
4.455169097988392e-7
6.343396721628277e-7
5.57163099155562e-7
4.6168257576495864e-7
4.753330952339591e-7
2.523663189559132e-7
1.2123239309231582e-7
3.6498109256130275e-8
8.912000990119861e-9
3.841682651724244e-9
2.552481982768439e-9
1.4062765403950089e-9
1.034495091855138e-9
1.813653131567163e-9
2.510248593633182e-9
3.677713456314696e-9
6.51103819604975e-9
1.3491861205682888e-8
3.818759410719095e-8
1.2793015074736604e-7
5.577392166870429e-8
4.755523822343398e-8
5.387166077774876e-8
7.251986593950186e-8
1.2125146970432832e-7
2.549891043801318e-7
1.5260378795592565e-7
1.2116360783679247e-7
1.2015938730712204e-7
1.369186335474249e-7
1.7869077115429537e-7
2.739837581262497e-7
4.808260876817447e-7
4.2133512306948045e-7
1.75205647079079e-8
2.3436914242265222e-7
3.219699534647628e-7
2.508491454611172e-7
1.9719030769013045e-7
1.894712410152132e-7
2.087017372023755e-7
8.745680523068649e-8
1.3027435241655686e-9
1.3392960427241538e-7
3.6846763069740976e-7
6.056523174898891e-8
6.117218183613106e-8
1.811313206528878e-7
1.9237204275380246e-8
1.466597305592288e-9
5.003502775316022e-10
9.931715887897643e-10
7.341011471878671e-10
1.1344583196434217e-9
6.331439569266869e-11
1.6907513473132258e-11
6.901162860380716e-12
1.7082845943005397e-11
2.6747192244761182e-11
3.953148766985304e-11
5.826076367178551e-11
8.689211324167942e-11
1.3223263435316714e-10
2.0714336097577223e-10
3.377976819922181e-10
5.793308777781397e-10
1.9629201070639033e-10
5.557431349719986e-10
2.6522261221023754e-10
1.525905937757068e-10
7.086151922762999e-10
1.5416322117228767e-9
2.9099332604543895e-9
5.242238013524481e-9
9.065011914591983e-9
1.4450920887304104e-8
2.0036503745913525e-8
2.0008559605305413e-8
2.4435420271358117e-8
1.458688295373222e-7
2.038534427108846e-8
2.8691908319561877e-8
5.632734557524673e-9
2.9233238014179996e-11
3.4314149518299796e-13
9.418252739185277e-13
4.663962397579959e-13
1.5341333501335852e-13
1.1438707976270966e-13
1.2658740625227031e-13
1.507810941423191e-13
1.8259533723762772e-13
2.2297881586250602e-13
2.7405469387315864e-13
3.3867440615000624e-13
4.205620577324223e-13
5.24560973693566e-13
2.1379870214198332e-12
5.126008657953341e-13
8.644619928764331e-14
9.195641062094802e-14
2.158246882524451e-13
3.4283478895107185e-13
5.005697295744719e-13
7.135371526502474e-13
1.0110906351549576e-12
1.4331829904732563e-12
2.0369693056425717e-12
2.9057604827683494e-12
4.161714922098367e-12
5.9835002584435126e-12
8.629033943361085e-12
1.2459217881028497e-11
1.7947338183963764e-11
2.5637018535801594e-11
3.599242867029847e-11
4.9133236345600464e-11
2.1127628433696155e-10
1.4574483626305313e-10
9.81138199611018e-11
5.932046746744829e-10
1.2970505375185679e-9
1.966689014351002e-9
2.438834853805124e-9
2.7713786484347625e-9
3.055181303641154e-9
3.332340129296763e-9
3.6158107329732857e-9
3.9025485787368876e-9
7.54088929026201e-10
1.6981810364815338e-10
4.689836462236941e-10
8.377299763438015e-10
1.891144368841185e-9
9.038727755137398e-9
3.162227824684454e-9
1.1783331549197803e-10
2.266490509567707e-10
2.9372068276677664e-10
3.1605849609021966e-10
3.317174316116056e-10
3.478412748328406e-10
3.6366341768796096e-10
3.734302820278937e-10
3.608068359562211e-10
2.648935504771638e-10
2.0912257081627692e-10
1.8343588372432962e-8
2.2297838849542666e-8
1.64650773858696e-8
1.937096497557716e-8
2.8909194370566856e-8
5.274934258987519e-8
9.05473307258752e-8
1.0383152704024029e-7
1.2625099743942854e-7
1.0673096067687244e-7
9.155087286959562e-8
1.9902596765910753e-7
3.438843972822794e-7
3.751594877789648e-7
4.4591064508783696e-7
3.778960300150991e-7
9.822953178359645e-8
9.797190190221636e-8
5.73248059237379e-8
6.285854033915026e-8
1.0632200643863446e-7
3.849164148404113e-8
1.332874411257871e-8
5.680447591444619e-9
1.4468330087749013e-9
3.187690348653571e-8
3.151248701440134e-8
2.0810084566768177e-8
1.099322836065751e-8
2.0496023609183679e-10
5.166862132037743e-9
1.85266036815372e-9
6.626689584173507e-8
8.75626600120296e-8
7.931475115168625e-8
8.15211682786013e-8
8.917152786071286e-8
1.014568915404647e-7
1.1975640429306934e-7
1.4704434664895346e-7
1.875143700895571e-7
2.4170747479926834e-7
7.406927931645358e-8
2.8981804592170727e-8
1.526090482946442e-8
9.309932789952246e-9
5.218161895772577e-9
1.6332579474449764e-9
7.925533749142973e-10
6.26720174625425e-10
4.477722216173216e-10
2.6300344022146942e-9
7.243616673128355e-9
1.9282103733505078e-8
7.571329229672472e-8
5.749438415964503e-8
3.93743030722996e-8
3.866238178592445e-8
4.708781391858313e-8
6.961410488204804e-8
1.2547051694071724e-7
1.2403451758265634e-7
1.193263517837874e-7
1.2894137936230515e-7
7.350066952291093e-8
7.007973002765441e-8
8.545315114264054e-8
1.2817204609574072e-7
2.2564913961319877e-7
3.4712071749352116e-7
4.018750994793649e-7
1.4311708970065734e-7
8.78423784575577e-8
2.405402631253689e-7
3.7130519912600177e-7
1.7543121226745609e-7
6.44674020665653e-8
1.7922075956735102e-7
1.5121165549135406e-7
1.7174429617054605e-7
2.003105990901216e-7
8.749086080348286e-8
3.609411288832045e-8
1.989109009287208e-8
9.364521516167205e-9
1.964832512993538e-8
4.512296615373593e-8
3.172119624822816e-8
2.312481923373794e-8
8.597374650565691e-9
6.8066727451881755e-9
1.72690210481072e-8
2.5000531354446568e-8
6.210638956763665e-8
2.7838483676855985e-7
1.9074364361108592e-7
1.8608019095386197e-7
2.1769746845636388e-7
2.917537174488835e-7
4.455169098010781e-7
6.343396721640197e-7
5.571630991563357e-7
4.6168257576555215e-7
4.7533309523400853e-7
2.52366318955696e-7
1.21232393093266e-7
3.649810925651673e-8
8.912000990642845e-9
3.841682650996419e-9
2.5524819830342056e-9
1.406276540336559e-9
1.034495092291747e-9
1.81365313086586e-9
2.510248592271183e-9
3.6777134563060167e-9
6.511038195991148e-9
1.3491861205733716e-8
3.8187594105719255e-8
1.2793015072374312e-7
5.577392167084078e-8
4.755523822343233e-8
5.3871660781517707e-8
7.251986593742848e-8
1.212514697037552e-7
2.5498910438275673e-7
1.526037879553851e-7
1.2116360783613445e-7
1.201593873075591e-7
1.3691863354819358e-7
1.7869077115423187e-7
2.7398375812634025e-7
4.808260876849855e-7
4.2133512306796855e-7
1.7520564710861322e-8
2.3436914243248355e-7
3.2196995344183256e-7
2.5084914546256953e-7
1.9719030768953337e-7
1.894712410173456e-7
2.0870173720269166e-7
8.745680523115353e-8
1.3027435240920422e-9
1.339296042707675e-7
3.684676306945214e-7
6.056523174859351e-8
6.117218183614506e-8
1.8113132065522798e-7
1.923720427554376e-8
1.4665972956632582e-9
5.003502781623421e-10
9.931715867043456e-10
7.341011709081775e-10
1.13445827861492e-9
6.33144030853084e-11
1.6907513472507032e-11
6.901151505770302e-12
1.708285073531175e-11
2.674720196545675e-11
3.953148621280626e-11
5.826076888619234e-11
8.689211907796123e-11
1.3223262640307404e-10
2.0714335743421165e-10
3.377976787739225e-10
5.79330877782996e-10
1.962920107196502e-10
5.557431349720265e-10
2.6522261222537645e-10
1.5259060416527156e-10
7.086151922100821e-10
1.5416322116785113e-9
2.909933260353936e-9
5.2422380134769515e-9
9.065011914601315e-9
1.445092087828179e-8
2.0036503721448395e-8
2.0008559600125228e-8
2.4435420275828032e-8
1.458688295380313e-7
2.03853442711908e-8
2.86919083201717e-8
5.632734557598723e-9
2.9233238009636706e-11
3.431414886209092e-13
9.418251579646263e-13
4.663962238428138e-13
1.5341338945095327e-13
1.1438707987843245e-13
1.2658741018043205e-13
1.507810088116399e-13
1.8259533713940525e-13
2.229788158157445e-13
2.7405469372970496e-13
3.3867425689870866e-13
4.205619698776287e-13
5.245609806656932e-13
2.1379867988606363e-12
5.126008662042458e-13
8.644614107808172e-14
9.195641084518971e-14
2.1582468883415475e-13
3.4283470840139106e-13
5.005697300839121e-13
7.135370682317008e-13
1.0110906406279015e-12
1.4331828758171591e-12
2.0369690544101322e-12
2.905760485570525e-12
4.1617149052000835e-12
5.9835004537353905e-12
8.629033941317232e-12
1.245921776280311e-11
1.7947338182361842e-11
2.56370183007386e-11
3.5992428708797285e-11
4.913323635582205e-11
2.1127628458249887e-10
1.4574483564196672e-10
9.811382052284517e-11
5.932046757113654e-10
1.2970505363027224e-9
1.9666890148635055e-9
2.4388348529867985e-9
2.7713786482197154e-9
3.055181302465739e-9
3.332340129295127e-9
3.6158107329847025e-9
3.902548574087256e-9
7.540889312044021e-10
1.6981810364119586e-10
4.689836469284999e-10
8.377299766107999e-10
1.8911443678458e-9
9.038727761625776e-9
3.1622278270466792e-9
1.178333138518401e-10
2.2664905149857473e-10
2.937206804135451e-10
3.1605849607198586e-10
3.317174326937385e-10
3.4784127727716883e-10
3.636634164094807e-10
3.734302819533843e-10
3.60806835069741e-10
2.6489354859421156e-10
2.091225712349208e-10
1.834358836891182e-8
2.2297838849511376e-8
1.646507738557218e-8
1.93709649754353e-8
2.8909194370571134e-8
5.274934258987801e-8
9.05473307257958e-8
1.0383152704059234e-7
1.2625099743906988e-7
1.0673096067718534e-7
9.15508728698545e-8
1.9902596765956477e-7
3.438843972820497e-7
3.75159487773012e-7
4.459106450860027e-7
3.778960300083371e-7
9.822953178282567e-8
9.797190190137332e-8
5.732480592396566e-8
6.285854033772112e-8
1.0632200643795838e-7
3.849164148644773e-8
1.3328744111969169e-8
5.680447591786355e-9
1.4468330109708005e-9
3.187690347626621e-8
3.1512487015064445e-8
2.0810084569782212e-8
1.0993228361902254e-8
2.0496023618695408e-10
5.166862132005899e-9
1.8526603693063018e-9
6.626689584179975e-8
8.75626600118843e-8
7.931475115105118e-8
8.152116827945052e-8
8.917152785930965e-8
1.0145689153979644e-7
1.1975640429448944e-7
1.4704434664901797e-7
1.875143700896587e-7
2.4170747480015153e-7
7.406927931618314e-8
2.8981804592778612e-8
1.5260904829373034e-8
9.309932789580903e-9
5.21816189654433e-9
1.6332579441987685e-9
7.925533759127815e-10
6.267201747241556e-10
4.4777222161367527e-10
2.6300344022372655e-9
7.24361667267882e-9
1.9282103734788178e-8
7.57132922836446e-8
5.749438415885643e-8
3.937430307461317e-8
3.866238178531575e-8
4.708781391928582e-8
6.961410488424396e-8
1.254705169420703e-7
1.240345175834383e-7
1.1932635178289998e-7
1.2894137936292306e-7
7.35006695224122e-8
7.007973002795658e-8
8.545315114270767e-8
1.2817204609578172e-7
2.2564913961339848e-7
3.4712071749350946e-7
4.0187509948420353e-7
1.4311708969761282e-7
8.784237845847905e-8
2.4054026312355496e-7
3.713051991236012e-7
1.754312122709442e-7
6.44674020628806e-8
1.7922075956798026e-7
1.512116554890628e-7
1.7174429617224676e-7
2.003105990899698e-7
8.749086080365289e-8
3.60941128892257e-8
1.9891090093109152e-8
9.364521521687161e-9
1.96483251272063e-8
4.512296613968226e-8
3.172119624827921e-8
2.312481923704559e-8
8.597374651817475e-9
6.806672749038591e-9
1.7269021047653535e-8
2.5000531352305784e-8
6.210638956780292e-8
2.783848367699146e-7
1.907436436104819e-7
1.8608019095166103e-7
2.1769746845670267e-7
2.9175371744925255e-7
4.455169097987313e-7
6.343396721624176e-7
5.571630991558869e-7
4.616825757655263e-7
4.753330952340047e-7
2.523663189553964e-7
1.2123239309342115e-7
3.6498109256334145e-8
8.912000990524659e-9
3.841682651857969e-9
2.5524819830646318e-9
1.4062765401511736e-9
1.0344950930491996e-9
1.8136531306754599e-9
2.510248594170762e-9
3.6777134562415637e-9
6.511038196287693e-9
1.349186120590051e-8
3.818759410542728e-8
1.2793015073320434e-7
5.577392167156799e-8
4.755523822313956e-8
5.3871660779456035e-8
7.251986593974387e-8
1.212514697036573e-7
2.549891043822478e-7
1.5260378795591983e-7
1.2116360783682598e-7
1.2015938730671416e-7
1.369186335478073e-7
1.7869077115419932e-7
2.739837581261429e-7
4.808260876856138e-7
4.2133512306972873e-7
1.7520564710151614e-8
2.343691424259429e-7
3.21969953423821e-7
2.508491454542781e-7
1.9719030769251435e-7
1.8947124102512108e-7
2.0870173719729537e-7
8.745680523110413e-8
1.302743524141544e-9
1.339296042714275e-7
3.684676306975057e-7
6.056523174811887e-8
6.117218183613723e-8
1.8113132065500378e-7
1.92372042755439e-8
1.4665972969448329e-9
5.003502762175595e-10
9.931715888142335e-10
7.341011470959343e-10
1.1344583019543897e-9
6.331439404402894e-11
1.6907513473331182e-11
6.901162862393917e-12
1.7082850734735128e-11
2.674720196590383e-11
3.9531486210989266e-11
5.826076888224007e-11
8.689211907147331e-11
1.3223263435543923e-10
2.0714335743562533e-10
3.377976825042054e-10
5.793308990054881e-10
1.9629201072131397e-10
5.557431349784191e-10
2.652226122458009e-10
1.5259059376413618e-10
7.086151689805532e-10
1.5416322116984364e-9
2.9099332604673415e-9
5.242238013488299e-9
9.065011914680304e-9
1.4450920872316061e-8
2.003650372425758e-8
2.000855960010149e-8
2.4435420276936772e-8
1.4586882954150174e-7
2.0385344272842475e-8
2.869190831978139e-8
5.632734558335875e-9
2.923323804274378e-11
3.43141480538044e-13
9.418251711206953e-13
4.663962738718689e-13
1.534133350162946e-13
1.1438707977355913e-13
1.265874100209414e-13
1.5078109405474862e-13
1.825953372056659e-13
2.229787009904779e-13
2.740546282857996e-13
3.386743328123786e-13
4.2056196984131583e-13
5.24560973609147e-13
2.1379869637769804e-12
5.12600919083651e-13
8.644619889956418e-14
9.195641091964974e-14
2.1582487728737004e-13
3.428347897800204e-13
5.005697297821928e-13
7.135369820459044e-13
1.0110906359264685e-12
1.4331831127266983e-12
2.0369690517970953e-12
2.9057606302580954e-12
4.161714905350202e-12
5.983500259063006e-12
8.629034589064369e-12
1.245921776537613e-11
1.794733818508054e-11
2.5637018536392566e-11
3.599242871133476e-11
4.9133236355057006e-11
2.11276284367088e-10
1.4574483586661773e-10
9.811382080130827e-11
5.932046731505959e-10
1.297050537329881e-9
1.966689013439424e-9
2.43883485383945e-9
2.7713786477252843e-9
3.0551813036312056e-9
3.3323401291894296e-9
3.615810733008436e-9
3.902548580538848e-9
7.540889301870431e-10
1.698181031644439e-10
4.689836462305436e-10
8.377299763153522e-10
1.8911443678511096e-9
9.038727766496482e-9
3.162227836632333e-9
1.1783331718318542e-10
2.266490509154523e-10
2.9372068265750246e-10
3.160584960791885e-10
3.3171743160510003e-10
3.478412748046031e-10
3.636634177772283e-10
3.7343028202866307e-10
3.6080683593090703e-10
2.648935509325111e-10
2.0912257079574074e-10
1.834358837371015e-8
2.2297838849663835e-8
1.646507738428002e-8
1.937096497546408e-8
2.8909194370535076e-8
5.274934258919407e-8
9.054733072587112e-8
1.0383152704057291e-7
1.2625099743981794e-7
1.0673096067649216e-7
9.15508728689743e-8
1.990259676578518e-7
3.4388439729023864e-7
3.7515948778331354e-7
4.4591064507426924e-7
3.7789603001489154e-7
9.822953178432425e-8
9.797190190300908e-8
5.7324805923894927e-8
6.285854033919046e-8
1.0632200643715316e-7
3.849164148454547e-8
1.3328744113362096e-8
5.680447591459776e-9
1.446833009799419e-9
3.187690347996206e-8
3.1512487016143393e-8
2.081008456665919e-8
1.0993228363316397e-8
2.049602369167294e-10
5.1668621277649905e-9
1.8526603694591815e-9
6.626689584097082e-8
8.756266001197679e-8
7.931475115220937e-8
8.152116827858769e-8
8.917152785997986e-8
1.014568915397706e-7
1.1975640429392672e-7
1.4704434664876285e-7
1.8751437008955564e-7
2.417074747993544e-7
7.40692793172834e-8
2.8981804592780766e-8
1.526090482931027e-8
9.30993278998637e-9
5.218161896712601e-9
1.6332579470261717e-9
7.925533733853087e-10
6.267201741107037e-10
4.4777222166314445e-10
2.6300344023896603e-9
7.243616672762671e-9
1.9282103734754323e-8
7.57132922828285e-8
5.7494384163868624e-8
3.937430307159031e-8
3.866238178918773e-8
4.708781391947368e-8
6.961410488474799e-8
1.254705169421302e-7
1.2403451758294672e-7
1.1932635178177856e-7
1.289413793628504e-7
7.350066952337556e-8
7.007973002814274e-8
8.545315114266635e-8
1.2817204609595962e-7
2.2564913961328877e-7
3.4712071749339156e-7
4.0187509948663383e-7
1.431170896972802e-7
8.784237846034052e-8
2.405402631243253e-7
3.7130519912442126e-7
1.7543121226906966e-7
6.44674020646378e-8
1.7922075956847217e-7
1.5121165549037637e-7
1.7174429617012976e-7
2.0031059909042286e-7
8.749086080400575e-8
3.6094112889818674e-8
1.9891090092111106e-8
9.364521517348856e-9
1.9648325127812212e-8
4.5122966150072304e-8
3.1721196248642677e-8
2.3124819236805423e-8
8.597374647138879e-9
6.806672744059572e-9
1.7269021046672254e-8
2.5000531355139553e-8
6.210638956804209e-8
2.783848367713897e-7
1.907436436113715e-7
1.8608019095317066e-7
2.1769746845492633e-7
2.917537174489973e-7
4.4551690979967533e-7
6.343396721640753e-7
5.571630991566255e-7
4.6168257576571647e-7
4.7533309523400065e-7
2.5236631895602524e-7
1.2123239309299607e-7
3.6498109256473945e-8
8.912000990590967e-9
3.841682651666637e-9
2.5524819829581244e-9
1.4062765404353912e-9
1.0344950932732732e-9
1.8136531318349268e-9
2.5102485912796085e-9
3.677713457432514e-9
6.511038196184346e-9
1.349186120530074e-8
3.818759410901544e-8
1.279301507329089e-7
5.577392166959564e-8
4.755523822425485e-8
5.3871660778561945e-8
7.251986593878971e-8
1.2125146970223112e-7
2.549891043807831e-7
1.5260378795636513e-7
1.211636078383207e-7
1.2015938730756374e-7
1.3691863354729547e-7
1.7869077115462678e-7
2.739837581262157e-7
4.808260876853276e-7
4.213351230771933e-7
1.7520564709394377e-8
2.3436914244320074e-7
3.2196995344375305e-7
2.508491454721449e-7
1.9719030769421148e-7
1.894712410168275e-7
2.0870173720157236e-7
8.745680523186568e-8
1.3027435241970143e-9
1.339296042695847e-7
3.684676306982264e-7
6.056523174736621e-8
6.11721818361574e-8
1.8113132065025296e-7
1.9237204275409356e-8
1.4665972918468108e-9
5.00350278942598e-10
9.931715871952967e-10
7.341011704702169e-10
1.1344583099692257e-9
6.331440156423786e-11
1.69075139686919e-11
6.9011515022916344e-12
1.7082850732863622e-11
2.6747201967884475e-11
3.9531487675089844e-11
5.826076367228331e-11
8.689211907849572e-11
1.3223263436222965e-10
2.071433609703042e-10
3.377976772963559e-10
5.793308777691323e-10
1.962920107206996e-10
5.557431359033678e-10
2.652226115848992e-10
1.5259060597938934e-10
7.086152001930764e-10
1.5416322307337987e-9
2.9099332770099284e-9
5.242238034856673e-9
9.065011919434328e-9
1.4450920862944576e-8
2.003650375153807e-8
2.0008559601248595e-8
2.443542027200957e-8
1.4586882953557526e-7
2.0385344271641826e-8
2.8691908320167006e-8
5.632734557569968e-9
2.92332380297221e-11
3.4314147779890715e-13
9.418251524767981e-13
4.663962059612641e-13
1.5341341140586123e-13
1.143870888317145e-13
1.2658740653929893e-13
1.5078100861281299e-13
1.825953369380117e-13
2.2297881592555873e-13
2.74054693905526e-13
3.386744060919566e-13
4.205621418737958e-13
5.245609805173604e-13
2.137987290218977e-12
5.12600918800142e-13
8.644618859806117e-14
9.195641117603039e-14
2.158248782745685e-13
3.4283478938713275e-13
5.00569729108353e-13
7.135372332356865e-13
1.0110905302174902e-12
1.4331832178723529e-12
2.036969054485022e-12
2.9057606308083135e-12
4.161715244609173e-12
5.983500452908641e-12
8.629034589326949e-12
1.2459217877626418e-11
1.7947338456838024e-11
2.5637018293522813e-11
3.599242857026287e-11
4.913323634840244e-11
2.1127628427995428e-10
1.4574483608285693e-10
9.811382034112784e-11
5.932046739012884e-10
1.2970505352697175e-9
1.9666890154500092e-9
2.43883485522129e-9
2.771378647452263e-9
3.0551813017665805e-9
3.332340129452172e-9
3.6158107330336356e-9
3.902548572595985e-9
7.540889341721495e-10
1.6981810321416387e-10
4.689836466934356e-10
8.37729975633923e-10
1.8911443700008404e-9
9.038727753709658e-9
3.1622278345105673e-9
1.1783331619609226e-10
2.266490508832959e-10
2.9372068261301276e-10
3.160584961661391e-10
3.317174367799837e-10
3.4784127490371375e-10
3.6366341908462306e-10
3.7343028197144455e-10
3.6080683690626655e-10
2.6489355054535356e-10
2.091225708430897e-10
1.8343588369199907e-8
2.2297838849355945e-8
1.6465077385283226e-8
1.9370964974937338e-8
2.890919437063666e-8
5.2749342588979934e-8
9.054733072573147e-8
1.038315270407971e-7
1.262509974385206e-7
1.0673096067906297e-7
9.15508728661328e-8
1.9902596765961172e-7
3.438843972902608e-7
3.751594877810752e-7
4.4591064507242313e-7
3.778960300232523e-7
9.822953177728061e-8
9.797190190213912e-8
5.732480592466579e-8
6.28585403376936e-8
1.0632200643711673e-7
3.8491641479254087e-8
1.3328744112710624e-8
5.680447591774775e-9
1.4468330120242084e-9
3.187690347394936e-8
3.151248701337085e-8
2.081008457027976e-8
1.0993228363390908e-8
2.0496023728090155e-10
5.166862132164567e-9
1.8526603690604679e-9
6.626689584453282e-8
8.756266001197129e-8
7.931475115285975e-8
8.152116827999117e-8
8.917152785916201e-8
1.0145689154060169e-7
1.1975640429231535e-7
1.470443466504767e-7
1.875143700900939e-7
2.4170747480096765e-7
7.406927931765977e-8
2.8981804593362962e-8
1.52609048295774e-8
9.309932790252588e-9
5.218161895604726e-9
1.6332579448921663e-9
7.925533747263337e-10
6.267201746909076e-10
4.4777222242572675e-10
2.6300344024512005e-9
7.243616672886752e-9
1.9282103734578855e-8
7.571329228884474e-8
5.749438416095139e-8
3.937430307310129e-8
3.86623817905802e-8
4.708781391715572e-8
6.961410488432006e-8
1.2547051694172648e-7
1.240345175863596e-7
1.1932635178280257e-7
1.289413793647381e-7
7.350066952256985e-8
7.00797300277196e-8
8.545315114149469e-8
1.2817204609607053e-7
2.256491396129964e-7
3.471207174929705e-7
4.01875099483459e-7
1.4311708969615425e-7
8.784237845848921e-8
2.405402631238329e-7
3.7130519911963875e-7
1.7543121226927853e-7
6.44674020702757e-8
1.792207595699408e-7
1.512116554896788e-7
1.717442961704064e-7
2.0031059908935996e-7
8.749086080257774e-8
3.6094112889601145e-8
1.989109009190158e-8
9.364521521234353e-9
1.9648325138838573e-8
4.5122966152870775e-8
3.1721196241821884e-8
2.3124819237645316e-8
8.59737465003614e-9
6.806672744105103e-9
1.7269021051338575e-8
2.500053135706776e-8
6.210638956841922e-8
2.7838483677132e-7
1.9074364361213182e-7
1.8608019095311055e-7
2.176974684573287e-7
2.917537174496407e-7
4.455169097988392e-7
6.343396721628277e-7
5.57163099155562e-7
4.6168257576495864e-7
4.753330952339591e-7
2.523663189559132e-7
1.2123239309231582e-7
3.6498109256130275e-8
8.912000990119861e-9
3.841682651724244e-9
2.552481982768439e-9
1.4062765403950089e-9
1.034495091855138e-9
1.813653131567163e-9
2.510248593633182e-9
3.677713456314696e-9
6.51103819604975e-9
1.3491861205682888e-8
3.818759410719095e-8
1.2793015074736604e-7
5.577392166870429e-8
4.755523822343398e-8
5.387166077774876e-8
7.251986593950186e-8
1.2125146970432832e-7
2.549891043801318e-7
1.5260378795592565e-7
1.2116360783679247e-7
1.2015938730712204e-7
1.369186335474249e-7
1.7869077115429537e-7
2.739837581262497e-7
4.808260876817447e-7
4.2133512306948045e-7
1.75205647079079e-8
2.3436914242265222e-7
3.219699534647628e-7
2.508491454611172e-7
1.9719030769013045e-7
1.894712410152132e-7
2.087017372023755e-7
8.745680523068649e-8
1.3027435241655686e-9
1.3392960427241538e-7
3.6846763069740976e-7
6.056523174898891e-8
6.117218183613106e-8
1.811313206528878e-7
1.9237204275380246e-8
1.466597305592288e-9
5.003502775316022e-10
9.931715887897643e-10
7.341011471878671e-10
1.1344583196434217e-9
6.331439569266869e-11
1.6907513473132258e-11
6.901162860380716e-12
1.7082845943005397e-11
2.6747192244761182e-11
3.953148766985304e-11
5.826076367178551e-11
8.689211324167942e-11
1.3223263435316714e-10
2.0714336097577223e-10
3.377976819922181e-10
5.793308777781397e-10
1.9629201070639033e-10
5.557431349719986e-10
2.6522261221023754e-10
1.525905937757068e-10
7.086151922762999e-10
1.5416322117228767e-9
2.9099332604543895e-9
5.242238013524481e-9
9.065011914591983e-9
1.4450920887304104e-8
2.0036503745913525e-8
2.0008559605305413e-8
2.4435420271358117e-8
1.458688295373222e-7
2.038534427108846e-8
2.8691908319561877e-8
5.632734557524673e-9
2.9233238014179996e-11
3.4314149518299796e-13
9.418252739185277e-13
4.663962397579959e-13
1.5341333501335852e-13
1.1438707976270966e-13
1.2658740625227031e-13
1.507810941423191e-13
1.8259533723762772e-13
2.2297881586250602e-13
2.7405469387315864e-13
3.3867440615000624e-13
4.205620577324223e-13
5.24560973693566e-13
2.1379870214198332e-12
5.126008657953341e-13
8.644619928764331e-14
9.195641062094802e-14
2.158246882524451e-13
3.4283478895107185e-13
5.005697295744719e-13
7.135371526502474e-13
1.0110906351549576e-12
1.4331829904732563e-12
2.0369693056425717e-12
2.9057604827683494e-12
4.161714922098367e-12
5.9835002584435126e-12
8.629033943361085e-12
1.2459217881028497e-11
1.7947338183963764e-11
2.5637018535801594e-11
3.599242867029847e-11
4.9133236345600464e-11
2.1127628433696155e-10
1.4574483626305313e-10
9.81138199611018e-11
5.932046746744829e-10
1.2970505375185679e-9
1.966689014351002e-9
2.438834853805124e-9
2.7713786484347625e-9
3.055181303641154e-9
3.332340129296763e-9
3.6158107329732857e-9
3.9025485787368876e-9
7.54088929026201e-10
1.6981810364815338e-10
4.689836462236941e-10
8.377299763438015e-10
1.891144368841185e-9
9.038727755137398e-9
3.162227824684454e-9
1.1783331549197803e-10
2.266490509567707e-10
2.9372068276677664e-10
3.1605849609021966e-10
3.317174316116056e-10
3.478412748328406e-10
3.6366341768796096e-10
3.734302820278937e-10
3.608068359562211e-10
2.648935504771638e-10
2.0912257081627692e-10
1.8343588372432962e-8
2.2297838849542666e-8
1.64650773858696e-8
1.937096497557716e-8
2.8909194370566856e-8
5.274934258987519e-8
9.05473307258752e-8
1.0383152704024029e-7
1.2625099743942854e-7
1.0673096067687244e-7
9.155087286959562e-8
1.9902596765910753e-7
3.438843972822794e-7
3.751594877789648e-7
4.4591064508783696e-7
3.778960300150991e-7
9.822953178359645e-8
9.797190190221636e-8
5.73248059237379e-8
6.285854033915026e-8
1.0632200643863446e-7
3.849164148404113e-8
1.332874411257871e-8
5.680447591444619e-9
1.4468330087749013e-9
3.187690348653571e-8
3.151248701440134e-8
2.0810084566768177e-8
1.099322836065751e-8
2.0496023609183679e-10
5.166862132037743e-9
1.85266036815372e-9
6.626689584173507e-8
8.75626600120296e-8
7.931475115168625e-8
8.15211682786013e-8
8.917152786071286e-8
1.014568915404647e-7
1.1975640429306934e-7
1.4704434664895346e-7
1.875143700895571e-7
2.4170747479926834e-7
7.406927931645358e-8
2.8981804592170727e-8
1.526090482946442e-8
9.309932789952246e-9
5.218161895772577e-9
1.6332579474449764e-9
7.925533749142973e-10
6.26720174625425e-10
4.477722216173216e-10
2.6300344022146942e-9
7.243616673128355e-9
1.9282103733505078e-8
7.571329229672472e-8
5.749438415964503e-8
3.93743030722996e-8
3.866238178592445e-8
4.708781391858313e-8
6.961410488204804e-8
1.2547051694071724e-7
1.2403451758265634e-7
1.193263517837874e-7
1.2894137936230515e-7
7.350066952291093e-8
7.007973002765441e-8
8.545315114264054e-8
1.2817204609574072e-7
2.2564913961319877e-7
3.4712071749352116e-7
4.018750994793649e-7
1.4311708970065734e-7
8.78423784575577e-8
2.405402631253689e-7
3.7130519912600177e-7
1.7543121226745609e-7
6.44674020665653e-8
1.7922075956735102e-7
1.5121165549135406e-7
1.7174429617054605e-7
2.003105990901216e-7
8.749086080348286e-8
3.609411288832045e-8
1.989109009287208e-8
9.364521516167205e-9
1.964832512993538e-8
4.512296615373593e-8
3.172119624822816e-8
2.312481923373794e-8
8.597374650565691e-9
6.8066727451881755e-9
1.72690210481072e-8
2.5000531354446568e-8
6.210638956763665e-8
2.7838483676855985e-7
1.9074364361108592e-7
1.8608019095386197e-7
2.1769746845636388e-7
2.917537174488835e-7
4.455169098010781e-7
6.343396721640197e-7
5.571630991563357e-7
4.6168257576555215e-7
4.7533309523400853e-7
2.52366318955696e-7
1.21232393093266e-7
3.649810925651673e-8
8.912000990642845e-9
3.841682650996419e-9
2.5524819830342056e-9
1.406276540336559e-9
1.034495092291747e-9
1.81365313086586e-9
2.510248592271183e-9
3.6777134563060167e-9
6.511038195991148e-9
1.3491861205733716e-8
3.8187594105719255e-8
1.2793015072374312e-7
5.577392167084078e-8
4.755523822343233e-8
5.3871660781517707e-8
7.251986593742848e-8
1.212514697037552e-7
2.5498910438275673e-7
1.526037879553851e-7
1.2116360783613445e-7
1.201593873075591e-7
1.3691863354819358e-7
1.7869077115423187e-7
2.7398375812634025e-7
4.808260876849855e-7
4.2133512306796855e-7
1.7520564710861322e-8
2.3436914243248355e-7
3.2196995344183256e-7
2.5084914546256953e-7
1.9719030768953337e-7
1.894712410173456e-7
2.0870173720269166e-7
8.745680523115353e-8
1.3027435240920422e-9
1.339296042707675e-7
3.684676306945214e-7
6.056523174859351e-8
6.117218183614506e-8
1.8113132065522798e-7
1.923720427554376e-8
1.4665972956632582e-9
5.003502781623421e-10
9.931715867043456e-10
7.341011709081775e-10
1.13445827861492e-9
6.33144030853084e-11
1.6907513472507032e-11
6.901151505770302e-12
1.708285073531175e-11
2.674720196545675e-11
3.953148621280626e-11
5.826076888619234e-11
8.689211907796123e-11
1.3223262640307404e-10
2.0714335743421165e-10
3.377976787739225e-10
5.79330877782996e-10
1.962920107196502e-10
5.557431349720265e-10
2.6522261222537645e-10
1.5259060416527156e-10
7.086151922100821e-10
1.5416322116785113e-9
2.909933260353936e-9
5.2422380134769515e-9
9.065011914601315e-9
1.445092087828179e-8
2.0036503721448395e-8
2.0008559600125228e-8
2.4435420275828032e-8
1.458688295380313e-7
2.03853442711908e-8
2.86919083201717e-8
5.632734557598723e-9
2.9233238009636706e-11
3.431414886209092e-13
9.418251579646263e-13
4.663962238428138e-13
1.5341338945095327e-13
1.1438707987843245e-13
1.2658741018043205e-13
1.507810088116399e-13
1.8259533713940525e-13
2.229788158157445e-13
2.7405469372970496e-13
3.3867425689870866e-13
4.205619698776287e-13
5.245609806656932e-13
2.1379867988606363e-12
5.126008662042458e-13
8.644614107808172e-14
9.195641084518971e-14
2.1582468883415475e-13
3.4283470840139106e-13
5.005697300839121e-13
7.135370682317008e-13
1.0110906406279015e-12
1.4331828758171591e-12
2.0369690544101322e-12
2.905760485570525e-12
4.1617149052000835e-12
5.9835004537353905e-12
8.629033941317232e-12
1.245921776280311e-11
1.7947338182361842e-11
2.56370183007386e-11
3.5992428708797285e-11
4.913323635582205e-11
2.1127628458249887e-10
1.4574483564196672e-10
9.811382052284517e-11
5.932046757113654e-10
1.2970505363027224e-9
1.9666890148635055e-9
2.4388348529867985e-9
2.7713786482197154e-9
3.055181302465739e-9
3.332340129295127e-9
3.6158107329847025e-9
3.902548574087256e-9
7.540889312044021e-10
1.6981810364119586e-10
4.689836469284999e-10
8.377299766107999e-10
1.8911443678458e-9
9.038727761625776e-9
3.1622278270466792e-9
1.178333138518401e-10
2.2664905149857473e-10
2.937206804135451e-10
3.1605849607198586e-10
3.317174326937385e-10
3.4784127727716883e-10
3.636634164094807e-10
3.734302819533843e-10
3.60806835069741e-10
2.6489354859421156e-10
2.091225712349208e-10
1.834358836891182e-8
2.2297838849511376e-8
1.646507738557218e-8
1.93709649754353e-8
2.8909194370571134e-8
5.274934258987801e-8
9.05473307257958e-8
1.0383152704059234e-7
1.2625099743906988e-7
1.0673096067718534e-7
9.15508728698545e-8
1.9902596765956477e-7
3.438843972820497e-7
3.75159487773012e-7
4.459106450860027e-7
3.778960300083371e-7
9.822953178282567e-8
9.797190190137332e-8
5.732480592396566e-8
6.285854033772112e-8
1.0632200643795838e-7
3.849164148644773e-8
1.3328744111969169e-8
5.680447591786355e-9
1.4468330109708005e-9
3.187690347626621e-8
3.1512487015064445e-8
2.0810084569782212e-8
1.0993228361902254e-8
2.0496023618695408e-10
5.166862132005899e-9
1.8526603693063018e-9
6.626689584179975e-8
8.75626600118843e-8
7.931475115105118e-8
8.152116827945052e-8
8.917152785930965e-8
1.0145689153979644e-7
1.1975640429448944e-7
1.4704434664901797e-7
1.875143700896587e-7
2.4170747480015153e-7
7.406927931618314e-8
2.8981804592778612e-8
1.5260904829373034e-8
9.309932789580903e-9
5.21816189654433e-9
1.6332579441987685e-9
7.925533759127815e-10
6.267201747241556e-10
4.4777222161367527e-10
2.6300344022372655e-9
7.24361667267882e-9
1.9282103734788178e-8
7.57132922836446e-8
5.749438415885643e-8
3.937430307461317e-8
3.866238178531575e-8
4.708781391928582e-8
6.961410488424396e-8
1.254705169420703e-7
1.240345175834383e-7
1.1932635178289998e-7
1.2894137936292306e-7
7.35006695224122e-8
7.007973002795658e-8
8.545315114270767e-8
1.2817204609578172e-7
2.2564913961339848e-7
3.4712071749350946e-7
4.0187509948420353e-7
1.4311708969761282e-7
8.784237845847905e-8
2.4054026312355496e-7
3.713051991236012e-7
1.754312122709442e-7
6.44674020628806e-8
1.7922075956798026e-7
1.512116554890628e-7
1.7174429617224676e-7
2.003105990899698e-7
8.749086080365289e-8
3.60941128892257e-8
1.9891090093109152e-8
9.364521521687161e-9
1.96483251272063e-8
4.512296613968226e-8
3.172119624827921e-8
2.312481923704559e-8
8.597374651817475e-9
6.806672749038591e-9
1.7269021047653535e-8
2.5000531352305784e-8
6.210638956780292e-8
2.783848367699146e-7
1.907436436104819e-7
1.8608019095166103e-7
2.1769746845670267e-7
2.9175371744925255e-7
4.455169097987313e-7
6.343396721624176e-7
5.571630991558869e-7
4.616825757655263e-7
4.753330952340047e-7
2.523663189553964e-7
1.2123239309342115e-7
3.6498109256334145e-8
8.912000990524659e-9
3.841682651857969e-9
2.5524819830646318e-9
1.4062765401511736e-9
1.0344950930491996e-9
1.8136531306754599e-9
2.510248594170762e-9
3.6777134562415637e-9
6.511038196287693e-9
1.349186120590051e-8
3.818759410542728e-8
1.2793015073320434e-7
5.577392167156799e-8
4.755523822313956e-8
5.3871660779456035e-8
7.251986593974387e-8
1.212514697036573e-7
2.549891043822478e-7
1.5260378795591983e-7
1.2116360783682598e-7
1.2015938730671416e-7
1.369186335478073e-7
1.7869077115419932e-7
2.739837581261429e-7
4.808260876856138e-7
4.2133512306972873e-7
1.7520564710151614e-8
2.343691424259429e-7
3.21969953423821e-7
2.508491454542781e-7
1.9719030769251435e-7
1.8947124102512108e-7
2.0870173719729537e-7
8.745680523110413e-8
1.302743524141544e-9
1.339296042714275e-7
3.684676306975057e-7
6.056523174811887e-8
6.117218183613723e-8
1.8113132065500378e-7
1.92372042755439e-8
1.4665972969448329e-9
5.003502762175595e-10
9.931715888142335e-10
7.341011470959343e-10
1.1344583019543897e-9
6.331439404402894e-11
1.6907513473331182e-11
6.901162862393917e-12
1.7082850734735128e-11
2.674720196590383e-11
3.9531486210989266e-11
5.826076888224007e-11
8.689211907147331e-11
1.3223263435543923e-10
2.0714335743562533e-10
3.377976825042054e-10
5.793308990054881e-10
1.9629201072131397e-10
5.557431349784191e-10
2.652226122458009e-10
1.5259059376413618e-10
7.086151689805532e-10
1.5416322116984364e-9
2.9099332604673415e-9
5.242238013488299e-9
9.065011914680304e-9
1.4450920872316061e-8
2.003650372425758e-8
2.000855960010149e-8
2.4435420276936772e-8
1.4586882954150174e-7
2.0385344272842475e-8
2.869190831978139e-8
5.632734558335875e-9
2.923323804274378e-11
3.43141480538044e-13
9.418251711206953e-13
4.663962738718689e-13
1.534133350162946e-13
1.1438707977355913e-13
1.265874100209414e-13
1.5078109405474862e-13
1.825953372056659e-13
2.229787009904779e-13
2.740546282857996e-13
3.386743328123786e-13
4.2056196984131583e-13
5.24560973609147e-13
2.1379869637769804e-12
5.12600919083651e-13
8.644619889956418e-14
9.195641091964974e-14
2.1582487728737004e-13
3.428347897800204e-13
5.005697297821928e-13
7.135369820459044e-13
1.0110906359264685e-12
1.4331831127266983e-12
2.0369690517970953e-12
2.9057606302580954e-12
4.161714905350202e-12
5.983500259063006e-12
8.629034589064369e-12
1.245921776537613e-11
1.794733818508054e-11
2.5637018536392566e-11
3.599242871133476e-11
4.9133236355057006e-11
2.11276284367088e-10
1.4574483586661773e-10
9.811382080130827e-11
5.932046731505959e-10
1.297050537329881e-9
1.966689013439424e-9
2.43883485383945e-9
2.7713786477252843e-9
3.0551813036312056e-9
3.3323401291894296e-9
3.615810733008436e-9
3.902548580538848e-9
7.540889301870431e-10
1.698181031644439e-10
4.689836462305436e-10
8.377299763153522e-10
1.8911443678511096e-9
9.038727766496482e-9
3.162227836632333e-9
1.1783331718318542e-10
2.266490509154523e-10
2.9372068265750246e-10
3.160584960791885e-10
3.3171743160510003e-10
3.478412748046031e-10
3.636634177772283e-10
3.7343028202866307e-10
3.6080683593090703e-10
2.648935509325111e-10
2.0912257079574074e-10
1.834358837371015e-8
2.2297838849663835e-8
1.646507738428002e-8
1.937096497546408e-8
2.8909194370535076e-8
5.274934258919407e-8
9.054733072587112e-8
1.0383152704057291e-7
1.2625099743981794e-7
1.0673096067649216e-7
9.15508728689743e-8
1.990259676578518e-7
3.4388439729023864e-7
3.7515948778331354e-7
4.4591064507426924e-7
3.7789603001489154e-7
9.822953178432425e-8
9.797190190300908e-8
5.7324805923894927e-8
6.285854033919046e-8
1.0632200643715316e-7
3.849164148454547e-8
1.3328744113362096e-8
5.680447591459776e-9
1.446833009799419e-9
3.187690347996206e-8
3.1512487016143393e-8
2.081008456665919e-8
1.0993228363316397e-8
2.049602369167294e-10
5.1668621277649905e-9
1.8526603694591815e-9
6.626689584097082e-8
8.756266001197679e-8
7.931475115220937e-8
8.152116827858769e-8
8.917152785997986e-8
1.014568915397706e-7
1.1975640429392672e-7
1.4704434664876285e-7
1.8751437008955564e-7
2.417074747993544e-7
7.40692793172834e-8
2.8981804592780766e-8
1.526090482931027e-8
9.30993278998637e-9
5.218161896712601e-9
1.6332579470261717e-9
7.925533733853087e-10
6.267201741107037e-10
4.4777222166314445e-10
2.6300344023896603e-9
7.243616672762671e-9
1.9282103734754323e-8
7.57132922828285e-8
5.7494384163868624e-8
3.937430307159031e-8
3.866238178918773e-8
4.708781391947368e-8
6.961410488474799e-8
1.254705169421302e-7
1.2403451758294672e-7
1.1932635178177856e-7
1.289413793628504e-7
7.350066952337556e-8
7.007973002814274e-8
8.545315114266635e-8
1.2817204609595962e-7
2.2564913961328877e-7
3.4712071749339156e-7
4.0187509948663383e-7
1.431170896972802e-7
8.784237846034052e-8
2.405402631243253e-7
3.7130519912442126e-7
1.7543121226906966e-7
6.44674020646378e-8
1.7922075956847217e-7
1.5121165549037637e-7
1.7174429617012976e-7
2.0031059909042286e-7
8.749086080400575e-8
3.6094112889818674e-8
1.9891090092111106e-8
9.364521517348856e-9
1.9648325127812212e-8
4.5122966150072304e-8
3.1721196248642677e-8
2.3124819236805423e-8
8.597374647138879e-9
6.806672744059572e-9
1.7269021046672254e-8
2.5000531355139553e-8
6.210638956804209e-8
2.783848367713897e-7
1.907436436113715e-7
1.8608019095317066e-7
2.1769746845492633e-7
2.917537174489973e-7
4.4551690979967533e-7
6.343396721640753e-7
5.571630991566255e-7
4.6168257576571647e-7
4.7533309523400065e-7
2.5236631895602524e-7
1.2123239309299607e-7
3.6498109256473945e-8
8.912000990590967e-9
3.841682651666637e-9
2.5524819829581244e-9
1.4062765404353912e-9
1.0344950932732732e-9
1.8136531318349268e-9
2.5102485912796085e-9
3.677713457432514e-9
6.511038196184346e-9
1.349186120530074e-8
3.818759410901544e-8
1.279301507329089e-7
5.577392166959564e-8
4.755523822425485e-8
5.3871660778561945e-8
7.251986593878971e-8
1.2125146970223112e-7
2.549891043807831e-7
1.5260378795636513e-7
1.211636078383207e-7
1.2015938730756374e-7
1.3691863354729547e-7
1.7869077115462678e-7
2.739837581262157e-7
4.808260876853276e-7
4.213351230771933e-7
1.7520564709394377e-8
2.3436914244320074e-7
3.2196995344375305e-7
2.508491454721449e-7
1.9719030769421148e-7
1.894712410168275e-7
2.0870173720157236e-7
8.745680523186568e-8
1.3027435241970143e-9
1.339296042695847e-7
3.684676306982264e-7
6.056523174736621e-8
6.11721818361574e-8
1.8113132065025296e-7
1.9237204275409356e-8
1.4665972918468108e-9
5.00350278942598e-10
9.931715871952967e-10
7.341011704702169e-10
1.1344583099692257e-9
6.331440156423786e-11
1.69075139686919e-11
6.9011515022916344e-12
1.7082850732863622e-11
2.6747201967884475e-11
3.9531487675089844e-11
5.826076367228331e-11
8.689211907849572e-11
1.3223263436222965e-10
2.071433609703042e-10
3.377976772963559e-10
5.793308777691323e-10
1.962920107206996e-10
5.557431359033678e-10
2.652226115848992e-10
1.5259060597938934e-10
7.086152001930764e-10
1.5416322307337987e-9
2.9099332770099284e-9
5.242238034856673e-9
9.065011919434328e-9
1.4450920862944576e-8
2.003650375153807e-8
2.0008559601248595e-8
2.443542027200957e-8
1.4586882953557526e-7
2.0385344271641826e-8
2.8691908320167006e-8
5.632734557569968e-9
2.92332380297221e-11
3.4314147779890715e-13
9.418251524767981e-13
4.663962059612641e-13
1.5341341140586123e-13
1.143870888317145e-13
1.2658740653929893e-13
1.5078100861281299e-13
1.825953369380117e-13
2.2297881592555873e-13
2.74054693905526e-13
3.386744060919566e-13
4.205621418737958e-13
5.245609805173604e-13
2.137987290218977e-12
5.12600918800142e-13
8.644618859806117e-14
9.195641117603039e-14
2.158248782745685e-13
3.4283478938713275e-13
5.00569729108353e-13
7.135372332356865e-13
1.0110905302174902e-12
1.4331832178723529e-12
2.036969054485022e-12
2.9057606308083135e-12
4.161715244609173e-12
5.983500452908641e-12
8.629034589326949e-12
1.2459217877626418e-11
1.7947338456838024e-11
2.5637018293522813e-11
3.599242857026287e-11
4.913323634840244e-11
2.1127628427995428e-10
1.4574483608285693e-10
9.811382034112784e-11
5.932046739012884e-10
1.2970505352697175e-9
1.9666890154500092e-9
2.43883485522129e-9
2.771378647452263e-9
3.0551813017665805e-9
3.332340129452172e-9
3.6158107330336356e-9
3.902548572595985e-9
7.540889341721495e-10
1.6981810321416387e-10
4.689836466934356e-10
8.37729975633923e-10
1.8911443700008404e-9
9.038727753709658e-9
3.1622278345105673e-9
1.1783331619609226e-10
2.266490508832959e-10
2.9372068261301276e-10
3.160584961661391e-10
3.317174367799837e-10
3.4784127490371375e-10
3.6366341908462306e-10
3.7343028197144455e-10
3.6080683690626655e-10
2.6489355054535356e-10
2.091225708430897e-10
1.8343588369199907e-8
2.2297838849355945e-8
1.6465077385283226e-8
1.9370964974937338e-8
2.890919437063666e-8
5.2749342588979934e-8
9.054733072573147e-8
1.038315270407971e-7
1.262509974385206e-7
1.0673096067906297e-7
9.15508728661328e-8
1.9902596765961172e-7
3.438843972902608e-7
3.751594877810752e-7
4.4591064507242313e-7
3.778960300232523e-7
9.822953177728061e-8
9.797190190213912e-8
5.732480592466579e-8
6.28585403376936e-8
1.0632200643711673e-7
3.8491641479254087e-8
1.3328744112710624e-8
5.680447591774775e-9
1.4468330120242084e-9
3.187690347394936e-8
3.151248701337085e-8
2.081008457027976e-8
1.0993228363390908e-8
2.0496023728090155e-10
5.166862132164567e-9
1.8526603690604679e-9
6.626689584453282e-8
8.756266001197129e-8
7.931475115285975e-8
8.152116827999117e-8
8.917152785916201e-8
1.0145689154060169e-7
1.1975640429231535e-7
1.470443466504767e-7
1.875143700900939e-7
2.4170747480096765e-7
7.406927931765977e-8
2.8981804593362962e-8
1.52609048295774e-8
9.309932790252588e-9
5.218161895604726e-9
1.6332579448921663e-9
7.925533747263337e-10
6.267201746909076e-10
4.4777222242572675e-10
2.6300344024512005e-9
7.243616672886752e-9
1.9282103734578855e-8
7.571329228884474e-8
5.749438416095139e-8
3.937430307310129e-8
3.86623817905802e-8
4.708781391715572e-8
6.961410488432006e-8
1.2547051694172648e-7
1.240345175863596e-7
1.1932635178280257e-7
1.289413793647381e-7
7.350066952256985e-8
7.00797300277196e-8
8.545315114149469e-8
1.2817204609607053e-7
2.256491396129964e-7
3.471207174929705e-7
4.01875099483459e-7
1.4311708969615425e-7
8.784237845848921e-8
2.405402631238329e-7
3.7130519911963875e-7
1.7543121226927853e-7
6.44674020702757e-8
1.792207595699408e-7
1.512116554896788e-7
1.717442961704064e-7
2.0031059908935996e-7
8.749086080257774e-8
3.6094112889601145e-8
1.989109009190158e-8
9.364521521234353e-9
1.9648325138838573e-8
4.5122966152870775e-8
3.1721196241821884e-8
2.3124819237645316e-8
8.59737465003614e-9
6.806672744105103e-9
1.7269021051338575e-8
2.500053135706776e-8
6.210638956841922e-8
2.7838483677132e-7
1.9074364361213182e-7
1.8608019095311055e-7
2.176974684573287e-7
2.917537174496407e-7
4.455169097988392e-7
6.343396721628277e-7
5.57163099155562e-7
4.6168257576495864e-7
4.753330952339591e-7
2.523663189559132e-7
1.2123239309231582e-7
3.6498109256130275e-8
8.912000990119861e-9
3.841682651724244e-9
2.552481982768439e-9
1.4062765403950089e-9
1.034495091855138e-9
1.813653131567163e-9
2.510248593633182e-9
3.677713456314696e-9
6.51103819604975e-9
1.3491861205682888e-8
3.818759410719095e-8
1.2793015074736604e-7
5.577392166870429e-8
4.755523822343398e-8
5.387166077774876e-8
7.251986593950186e-8
1.2125146970432832e-7
2.549891043801318e-7
1.5260378795592565e-7
1.2116360783679247e-7
1.2015938730712204e-7
1.369186335474249e-7
1.7869077115429537e-7
2.739837581262497e-7
4.808260876817447e-7
4.2133512306948045e-7
1.75205647079079e-8
2.3436914242265222e-7
3.219699534647628e-7
2.508491454611172e-7
1.9719030769013045e-7
1.894712410152132e-7
2.087017372023755e-7
8.745680523068649e-8
1.3027435241655686e-9
1.3392960427241538e-7
3.6846763069740976e-7
6.056523174898891e-8
6.117218183613106e-8
1.811313206528878e-7
1.9237204275380246e-8
1.466597305592288e-9
5.003502775316022e-10
9.931715887897643e-10
7.341011471878671e-10
1.1344583196434217e-9
6.331439569266869e-11
1.6907513473132258e-11
6.901162860380716e-12
1.7082845943005397e-11
2.6747192244761182e-11
3.953148766985304e-11
5.826076367178551e-11
8.689211324167942e-11
1.3223263435316714e-10
2.0714336097577223e-10
3.377976819922181e-10
5.793308777781397e-10
1.9629201070639033e-10
5.557431349719986e-10
2.6522261221023754e-10
1.525905937757068e-10
7.086151922762999e-10
1.5416322117228767e-9
2.9099332604543895e-9
5.242238013524481e-9
9.065011914591983e-9
1.4450920887304104e-8
2.0036503745913525e-8
2.0008559605305413e-8
2.4435420271358117e-8
1.458688295373222e-7
2.038534427108846e-8
2.8691908319561877e-8
5.632734557524673e-9
2.9233238014179996e-11
3.4314149518299796e-13
9.418252739185277e-13
4.663962397579959e-13
1.5341333501335852e-13
1.1438707976270966e-13
1.2658740625227031e-13
1.507810941423191e-13
1.8259533723762772e-13
2.2297881586250602e-13
2.7405469387315864e-13
3.3867440615000624e-13
4.205620577324223e-13
5.24560973693566e-13
2.1379870214198332e-12
5.126008657953341e-13
8.644619928764331e-14
9.195641062094802e-14
2.158246882524451e-13
3.4283478895107185e-13
5.005697295744719e-13
7.135371526502474e-13
1.0110906351549576e-12
1.4331829904732563e-12
2.0369693056425717e-12
2.9057604827683494e-12
4.161714922098367e-12
5.9835002584435126e-12
8.629033943361085e-12
1.2459217881028497e-11
1.7947338183963764e-11
2.5637018535801594e-11
3.599242867029847e-11
4.9133236345600464e-11
2.1127628433696155e-10
1.4574483626305313e-10
9.81138199611018e-11
5.932046746744829e-10
1.2970505375185679e-9
1.966689014351002e-9
2.438834853805124e-9
2.7713786484347625e-9
3.055181303641154e-9
3.332340129296763e-9
3.6158107329732857e-9
3.9025485787368876e-9
7.54088929026201e-10
1.6981810364815338e-10
4.689836462236941e-10
8.377299763438015e-10
1.891144368841185e-9
9.038727755137398e-9
3.162227824684454e-9
1.1783331549197803e-10
2.266490509567707e-10
2.9372068276677664e-10
3.1605849609021966e-10
3.317174316116056e-10
3.478412748328406e-10
3.6366341768796096e-10
3.734302820278937e-10
3.608068359562211e-10
2.648935504771638e-10
2.0912257081627692e-10
1.8343588372432962e-8
2.2297838849542666e-8
1.64650773858696e-8
1.937096497557716e-8
2.8909194370566856e-8
5.274934258987519e-8
9.05473307258752e-8
1.0383152704024029e-7
1.2625099743942854e-7
1.0673096067687244e-7
9.155087286959562e-8
1.9902596765910753e-7
3.438843972822794e-7
3.751594877789648e-7
4.4591064508783696e-7
3.778960300150991e-7
9.822953178359645e-8
9.797190190221636e-8
5.73248059237379e-8
6.285854033915026e-8
1.0632200643863446e-7
3.849164148404113e-8
1.332874411257871e-8
5.680447591444619e-9
1.4468330087749013e-9
3.187690348653571e-8
3.151248701440134e-8
2.0810084566768177e-8
1.099322836065751e-8
2.0496023609183679e-10
5.166862132037743e-9
1.85266036815372e-9
6.626689584173507e-8
8.75626600120296e-8
7.931475115168625e-8
8.15211682786013e-8
8.917152786071286e-8
1.014568915404647e-7
1.1975640429306934e-7
1.4704434664895346e-7
1.875143700895571e-7
2.4170747479926834e-7
7.406927931645358e-8
2.8981804592170727e-8
1.526090482946442e-8
9.309932789952246e-9
5.218161895772577e-9
1.6332579474449764e-9
7.925533749142973e-10
6.26720174625425e-10
4.477722216173216e-10
2.6300344022146942e-9
7.243616673128355e-9
1.9282103733505078e-8
7.571329229672472e-8
5.749438415964503e-8
3.93743030722996e-8
3.866238178592445e-8
4.708781391858313e-8
6.961410488204804e-8
1.2547051694071724e-7
1.2403451758265634e-7
1.193263517837874e-7
1.2894137936230515e-7
7.350066952291093e-8
7.007973002765441e-8
8.545315114264054e-8
1.2817204609574072e-7
2.2564913961319877e-7
3.4712071749352116e-7
4.018750994793649e-7
1.4311708970065734e-7
8.78423784575577e-8
2.405402631253689e-7
3.7130519912600177e-7
1.7543121226745609e-7
6.44674020665653e-8
1.7922075956735102e-7
1.5121165549135406e-7
1.7174429617054605e-7
2.003105990901216e-7
8.749086080348286e-8
3.609411288832045e-8
1.989109009287208e-8
9.364521516167205e-9
1.964832512993538e-8
4.512296615373593e-8
3.172119624822816e-8
2.312481923373794e-8
8.597374650565691e-9
6.8066727451881755e-9
1.72690210481072e-8
2.5000531354446568e-8
6.210638956763665e-8
2.7838483676855985e-7
1.9074364361108592e-7
1.8608019095386197e-7
2.1769746845636388e-7
2.917537174488835e-7
4.455169098010781e-7
6.343396721640197e-7
5.571630991563357e-7
4.6168257576555215e-7
4.7533309523400853e-7
2.52366318955696e-7
1.21232393093266e-7
3.649810925651673e-8
8.912000990642845e-9
3.841682650996419e-9
2.5524819830342056e-9
1.406276540336559e-9
1.034495092291747e-9
1.81365313086586e-9
2.510248592271183e-9
3.6777134563060167e-9
6.511038195991148e-9
1.3491861205733716e-8
3.8187594105719255e-8
1.2793015072374312e-7
5.577392167084078e-8
4.755523822343233e-8
5.3871660781517707e-8
7.251986593742848e-8
1.212514697037552e-7
2.5498910438275673e-7
1.526037879553851e-7
1.2116360783613445e-7
1.201593873075591e-7
1.3691863354819358e-7
1.7869077115423187e-7
2.7398375812634025e-7
4.808260876849855e-7
4.2133512306796855e-7
1.7520564710861322e-8
2.3436914243248355e-7
3.2196995344183256e-7
2.5084914546256953e-7
1.9719030768953337e-7
1.894712410173456e-7
2.0870173720269166e-7
8.745680523115353e-8
1.3027435240920422e-9
1.339296042707675e-7
3.684676306945214e-7
6.056523174859351e-8
6.117218183614506e-8
1.8113132065522798e-7
1.923720427554376e-8
1.4665972956632582e-9
5.003502781623421e-10
9.931715867043456e-10
7.341011709081775e-10
1.13445827861492e-9
6.33144030853084e-11
1.6907513472507032e-11
6.901151505770302e-12
1.708285073531175e-11
2.674720196545675e-11
3.953148621280626e-11
5.826076888619234e-11
8.689211907796123e-11
1.3223262640307404e-10
2.0714335743421165e-10
3.377976787739225e-10
5.79330877782996e-10
1.962920107196502e-10
5.557431349720265e-10
2.6522261222537645e-10
1.5259060416527156e-10
7.086151922100821e-10
1.5416322116785113e-9
2.909933260353936e-9
5.2422380134769515e-9
9.065011914601315e-9
1.445092087828179e-8
2.0036503721448395e-8
2.0008559600125228e-8
2.4435420275828032e-8
1.458688295380313e-7
2.03853442711908e-8
2.86919083201717e-8
5.632734557598723e-9
2.9233238009636706e-11
3.431414886209092e-13
9.418251579646263e-13
4.663962238428138e-13
1.5341338945095327e-13
1.1438707987843245e-13
1.2658741018043205e-13
1.507810088116399e-13
1.8259533713940525e-13
2.229788158157445e-13
2.7405469372970496e-13
3.3867425689870866e-13
4.205619698776287e-13
5.245609806656932e-13
2.1379867988606363e-12
5.126008662042458e-13
8.644614107808172e-14
9.195641084518971e-14
2.1582468883415475e-13
3.4283470840139106e-13
5.005697300839121e-13
7.135370682317008e-13
1.0110906406279015e-12
1.4331828758171591e-12
2.0369690544101322e-12
2.905760485570525e-12
4.1617149052000835e-12
5.9835004537353905e-12
8.629033941317232e-12
1.245921776280311e-11
1.7947338182361842e-11
2.56370183007386e-11
3.5992428708797285e-11
4.913323635582205e-11
2.1127628458249887e-10
1.4574483564196672e-10
9.811382052284517e-11
5.932046757113654e-10
1.2970505363027224e-9
1.9666890148635055e-9
2.4388348529867985e-9
2.7713786482197154e-9
3.055181302465739e-9
3.332340129295127e-9
3.6158107329847025e-9
3.902548574087256e-9
7.540889312044021e-10
1.6981810364119586e-10
4.689836469284999e-10
8.377299766107999e-10
1.8911443678458e-9
9.038727761625776e-9
3.1622278270466792e-9
1.178333138518401e-10
2.2664905149857473e-10
2.937206804135451e-10
3.1605849607198586e-10
3.317174326937385e-10
3.4784127727716883e-10
3.636634164094807e-10
3.734302819533843e-10
3.60806835069741e-10
2.6489354859421156e-10
2.091225712349208e-10
1.834358836891182e-8
2.2297838849511376e-8
1.646507738557218e-8
1.93709649754353e-8
2.8909194370571134e-8
5.274934258987801e-8
9.05473307257958e-8
1.0383152704059234e-7
1.2625099743906988e-7
1.0673096067718534e-7
9.15508728698545e-8
1.9902596765956477e-7
3.438843972820497e-7
3.75159487773012e-7
4.459106450860027e-7
3.778960300083371e-7
9.822953178282567e-8
9.797190190137332e-8
5.732480592396566e-8
6.285854033772112e-8
1.0632200643795838e-7
3.849164148644773e-8
1.3328744111969169e-8
5.680447591786355e-9
1.4468330109708005e-9
3.187690347626621e-8
3.1512487015064445e-8
2.0810084569782212e-8
1.0993228361902254e-8
2.0496023618695408e-10
5.166862132005899e-9
1.8526603693063018e-9
6.626689584179975e-8
8.75626600118843e-8
7.931475115105118e-8
8.152116827945052e-8
8.917152785930965e-8
1.0145689153979644e-7
1.1975640429448944e-7
1.4704434664901797e-7
1.875143700896587e-7
2.4170747480015153e-7
7.406927931618314e-8
2.8981804592778612e-8
1.5260904829373034e-8
9.309932789580903e-9
5.21816189654433e-9
1.6332579441987685e-9
7.925533759127815e-10
6.267201747241556e-10
4.4777222161367527e-10
2.6300344022372655e-9
7.24361667267882e-9
1.9282103734788178e-8
7.57132922836446e-8
5.749438415885643e-8
3.937430307461317e-8
3.866238178531575e-8
4.708781391928582e-8
6.961410488424396e-8
1.254705169420703e-7
1.240345175834383e-7
1.1932635178289998e-7
1.2894137936292306e-7
7.35006695224122e-8
7.007973002795658e-8
8.545315114270767e-8
1.2817204609578172e-7
2.2564913961339848e-7
3.4712071749350946e-7
4.0187509948420353e-7
1.4311708969761282e-7
8.784237845847905e-8
2.4054026312355496e-7
3.713051991236012e-7
1.754312122709442e-7
6.44674020628806e-8
1.7922075956798026e-7
1.512116554890628e-7
1.7174429617224676e-7
2.003105990899698e-7
8.749086080365289e-8
3.60941128892257e-8
1.9891090093109152e-8
9.364521521687161e-9
1.96483251272063e-8
4.512296613968226e-8
3.172119624827921e-8
2.312481923704559e-8
8.597374651817475e-9
6.806672749038591e-9
1.7269021047653535e-8
2.5000531352305784e-8
6.210638956780292e-8
2.783848367699146e-7
1.907436436104819e-7
1.8608019095166103e-7
2.1769746845670267e-7
2.9175371744925255e-7
4.455169097987313e-7
6.343396721624176e-7
5.571630991558869e-7
4.616825757655263e-7
4.753330952340047e-7
2.523663189553964e-7
1.2123239309342115e-7
3.6498109256334145e-8
8.912000990524659e-9
3.841682651857969e-9
2.5524819830646318e-9
1.4062765401511736e-9
1.0344950930491996e-9
1.8136531306754599e-9
2.510248594170762e-9
3.6777134562415637e-9
6.511038196287693e-9
1.349186120590051e-8
3.818759410542728e-8
1.2793015073320434e-7
5.577392167156799e-8
4.755523822313956e-8
5.3871660779456035e-8
7.251986593974387e-8
1.212514697036573e-7
2.549891043822478e-7
1.5260378795591983e-7
1.2116360783682598e-7
1.2015938730671416e-7
1.369186335478073e-7
1.7869077115419932e-7
2.739837581261429e-7
4.808260876856138e-7
4.2133512306972873e-7
1.7520564710151614e-8
2.343691424259429e-7
3.21969953423821e-7
2.508491454542781e-7
1.9719030769251435e-7
1.8947124102512108e-7
2.0870173719729537e-7
8.745680523110413e-8
1.302743524141544e-9
1.339296042714275e-7
3.684676306975057e-7
6.056523174811887e-8
6.117218183613723e-8
1.8113132065500378e-7
1.92372042755439e-8
1.4665972969448329e-9
5.003502762175595e-10
9.931715888142335e-10
7.341011470959343e-10
1.1344583019543897e-9
6.331439404402894e-11
1.6907513473331182e-11
6.901162862393917e-12
1.7082850734735128e-11
2.674720196590383e-11
3.9531486210989266e-11
5.826076888224007e-11
8.689211907147331e-11
1.3223263435543923e-10
2.0714335743562533e-10
3.377976825042054e-10
5.793308990054881e-10
1.9629201072131397e-10
5.557431349784191e-10
2.652226122458009e-10
1.5259059376413618e-10
7.086151689805532e-10
1.5416322116984364e-9
2.9099332604673415e-9
5.242238013488299e-9
9.065011914680304e-9
1.4450920872316061e-8
2.003650372425758e-8
2.000855960010149e-8
2.4435420276936772e-8
1.4586882954150174e-7
2.0385344272842475e-8
2.869190831978139e-8
5.632734558335875e-9
2.923323804274378e-11
3.43141480538044e-13
9.418251711206953e-13
4.663962738718689e-13
1.534133350162946e-13
1.1438707977355913e-13
1.265874100209414e-13
1.5078109405474862e-13
1.825953372056659e-13
2.229787009904779e-13
2.740546282857996e-13
3.386743328123786e-13
4.2056196984131583e-13
5.24560973609147e-13
2.1379869637769804e-12
5.12600919083651e-13
8.644619889956418e-14
9.195641091964974e-14
2.1582487728737004e-13
3.428347897800204e-13
5.005697297821928e-13
7.135369820459044e-13
1.0110906359264685e-12
1.4331831127266983e-12
2.0369690517970953e-12
2.9057606302580954e-12
4.161714905350202e-12
5.983500259063006e-12
8.629034589064369e-12
1.245921776537613e-11
1.794733818508054e-11
2.5637018536392566e-11
3.599242871133476e-11
4.9133236355057006e-11
2.11276284367088e-10
1.4574483586661773e-10
9.811382080130827e-11
5.932046731505959e-10
1.297050537329881e-9
1.966689013439424e-9
2.43883485383945e-9
2.7713786477252843e-9
3.0551813036312056e-9
3.3323401291894296e-9
3.615810733008436e-9
3.902548580538848e-9
7.540889301870431e-10
1.698181031644439e-10
4.689836462305436e-10
8.377299763153522e-10
1.8911443678511096e-9
9.038727766496482e-9
3.162227836632333e-9
1.1783331718318542e-10
2.266490509154523e-10
2.9372068265750246e-10
3.160584960791885e-10
3.3171743160510003e-10
3.478412748046031e-10
3.636634177772283e-10
3.7343028202866307e-10
3.6080683593090703e-10
2.648935509325111e-10
2.0912257079574074e-10
1.834358837371015e-8
2.2297838849663835e-8
1.646507738428002e-8
1.937096497546408e-8
2.8909194370535076e-8
5.274934258919407e-8
9.054733072587112e-8
1.0383152704057291e-7
1.2625099743981794e-7
1.0673096067649216e-7
9.15508728689743e-8
1.990259676578518e-7
3.4388439729023864e-7
3.7515948778331354e-7
4.4591064507426924e-7
3.7789603001489154e-7
9.822953178432425e-8
9.797190190300908e-8
5.7324805923894927e-8
6.285854033919046e-8
1.0632200643715316e-7
3.849164148454547e-8
1.3328744113362096e-8
5.680447591459776e-9
1.446833009799419e-9
3.187690347996206e-8
3.1512487016143393e-8
2.081008456665919e-8
1.0993228363316397e-8
2.049602369167294e-10
5.1668621277649905e-9
1.8526603694591815e-9
6.626689584097082e-8
8.756266001197679e-8
7.931475115220937e-8
8.152116827858769e-8
8.917152785997986e-8
1.014568915397706e-7
1.1975640429392672e-7
1.4704434664876285e-7
1.8751437008955564e-7
2.417074747993544e-7
7.40692793172834e-8
2.8981804592780766e-8
1.526090482931027e-8
9.30993278998637e-9
5.218161896712601e-9
1.6332579470261717e-9
7.925533733853087e-10
6.267201741107037e-10
4.4777222166314445e-10
2.6300344023896603e-9
7.243616672762671e-9
1.9282103734754323e-8
7.57132922828285e-8
5.7494384163868624e-8
3.937430307159031e-8
3.866238178918773e-8
4.708781391947368e-8
6.961410488474799e-8
1.254705169421302e-7
1.2403451758294672e-7
1.1932635178177856e-7
1.289413793628504e-7
7.350066952337556e-8
7.007973002814274e-8
8.545315114266635e-8
1.2817204609595962e-7
2.2564913961328877e-7
3.4712071749339156e-7
4.0187509948663383e-7
1.431170896972802e-7
8.784237846034052e-8
2.405402631243253e-7
3.7130519912442126e-7
1.7543121226906966e-7
6.44674020646378e-8
1.7922075956847217e-7
1.5121165549037637e-7
1.7174429617012976e-7
2.0031059909042286e-7
8.749086080400575e-8
3.6094112889818674e-8
1.9891090092111106e-8
9.364521517348856e-9
1.9648325127812212e-8
4.5122966150072304e-8
3.1721196248642677e-8
2.3124819236805423e-8
8.597374647138879e-9
6.806672744059572e-9
1.7269021046672254e-8
2.5000531355139553e-8
6.210638956804209e-8
2.783848367713897e-7
1.907436436113715e-7
1.8608019095317066e-7
2.1769746845492633e-7
2.917537174489973e-7
4.4551690979967533e-7
6.343396721640753e-7
5.571630991566255e-7
4.6168257576571647e-7
4.7533309523400065e-7
2.5236631895602524e-7
1.2123239309299607e-7
3.6498109256473945e-8
8.912000990590967e-9
3.841682651666637e-9
2.5524819829581244e-9
1.4062765404353912e-9
1.0344950932732732e-9
1.8136531318349268e-9
2.5102485912796085e-9
3.677713457432514e-9
6.511038196184346e-9
1.349186120530074e-8
3.818759410901544e-8
1.279301507329089e-7
5.577392166959564e-8
4.755523822425485e-8
5.3871660778561945e-8
7.251986593878971e-8
1.2125146970223112e-7
2.549891043807831e-7
1.5260378795636513e-7
1.211636078383207e-7
1.2015938730756374e-7
1.3691863354729547e-7
1.7869077115462678e-7
2.739837581262157e-7
4.808260876853276e-7
4.213351230771933e-7
1.7520564709394377e-8
2.3436914244320074e-7
3.2196995344375305e-7
2.508491454721449e-7
1.9719030769421148e-7
1.894712410168275e-7
2.0870173720157236e-7
8.745680523186568e-8
1.3027435241970143e-9
1.339296042695847e-7
3.684676306982264e-7
6.056523174736621e-8
6.11721818361574e-8
1.8113132065025296e-7
1.9237204275409356e-8
1.4665972918468108e-9
5.00350278942598e-10
9.931715871952967e-10
7.341011704702169e-10
1.1344583099692257e-9
6.331440156423786e-11
1.69075139686919e-11
6.9011515022916344e-12
1.7082850732863622e-11
2.6747201967884475e-11
3.9531487675089844e-11
5.826076367228331e-11
8.689211907849572e-11
1.3223263436222965e-10
2.071433609703042e-10
3.377976772963559e-10
5.793308777691323e-10
1.962920107206996e-10
5.557431359033678e-10
2.652226115848992e-10
1.5259060597938934e-10
7.086152001930764e-10
1.5416322307337987e-9
2.9099332770099284e-9
5.242238034856673e-9
9.065011919434328e-9
1.4450920862944576e-8
2.003650375153807e-8
2.0008559601248595e-8
2.443542027200957e-8
1.4586882953557526e-7
2.0385344271641826e-8
2.8691908320167006e-8
5.632734557569968e-9
2.92332380297221e-11
3.4314147779890715e-13
9.418251524767981e-13
4.663962059612641e-13
1.5341341140586123e-13
1.143870888317145e-13
1.2658740653929893e-13
1.5078100861281299e-13
1.825953369380117e-13
2.2297881592555873e-13
2.74054693905526e-13
3.386744060919566e-13
4.205621418737958e-13
5.245609805173604e-13
2.137987290218977e-12
5.12600918800142e-13
8.644618859806117e-14
9.195641117603039e-14
2.158248782745685e-13
3.4283478938713275e-13
5.00569729108353e-13
7.135372332356865e-13
1.0110905302174902e-12
1.4331832178723529e-12
2.036969054485022e-12
2.9057606308083135e-12
4.161715244609173e-12
5.983500452908641e-12
8.629034589326949e-12
1.2459217877626418e-11
1.7947338456838024e-11
2.5637018293522813e-11
3.599242857026287e-11
4.913323634840244e-11
2.1127628427995428e-10
1.4574483608285693e-10
9.811382034112784e-11
5.932046739012884e-10
1.2970505352697175e-9
1.9666890154500092e-9
2.43883485522129e-9
2.771378647452263e-9
3.0551813017665805e-9
3.332340129452172e-9
3.6158107330336356e-9
3.902548572595985e-9
7.540889341721495e-10
1.6981810321416387e-10
4.689836466934356e-10
8.37729975633923e-10
1.8911443700008404e-9
9.038727753709658e-9
3.1622278345105673e-9
1.1783331619609226e-10
2.266490508832959e-10
2.9372068261301276e-10
3.160584961661391e-10
3.317174367799837e-10
3.4784127490371375e-10
3.6366341908462306e-10
3.7343028197144455e-10
3.6080683690626655e-10
2.6489355054535356e-10
2.091225708430897e-10
1.8343588369199907e-8
2.2297838849355945e-8
1.6465077385283226e-8
1.9370964974937338e-8
2.890919437063666e-8
5.2749342588979934e-8
9.054733072573147e-8
1.038315270407971e-7
1.262509974385206e-7
1.0673096067906297e-7
9.15508728661328e-8
1.9902596765961172e-7
3.438843972902608e-7
3.751594877810752e-7
4.4591064507242313e-7
3.778960300232523e-7
9.822953177728061e-8
9.797190190213912e-8
5.732480592466579e-8
6.28585403376936e-8
1.0632200643711673e-7
3.8491641479254087e-8
1.3328744112710624e-8
5.680447591774775e-9
1.4468330120242084e-9
3.187690347394936e-8
3.151248701337085e-8
2.081008457027976e-8
1.0993228363390908e-8
2.0496023728090155e-10
5.166862132164567e-9
1.8526603690604679e-9
6.626689584453282e-8
8.756266001197129e-8
7.931475115285975e-8
8.152116827999117e-8
8.917152785916201e-8
1.0145689154060169e-7
1.1975640429231535e-7
1.470443466504767e-7
1.875143700900939e-7
2.4170747480096765e-7
7.406927931765977e-8
2.8981804593362962e-8
1.52609048295774e-8
9.309932790252588e-9
5.218161895604726e-9
1.6332579448921663e-9
7.925533747263337e-10
6.267201746909076e-10
4.4777222242572675e-10
2.6300344024512005e-9
7.243616672886752e-9
1.9282103734578855e-8
7.571329228884474e-8
5.749438416095139e-8
3.937430307310129e-8
3.86623817905802e-8
4.708781391715572e-8
6.961410488432006e-8
1.2547051694172648e-7
1.240345175863596e-7
1.1932635178280257e-7
1.289413793647381e-7
7.350066952256985e-8
7.00797300277196e-8
8.545315114149469e-8
1.2817204609607053e-7
2.256491396129964e-7
3.471207174929705e-7
4.01875099483459e-7
1.4311708969615425e-7
8.784237845848921e-8
2.405402631238329e-7
3.7130519911963875e-7
1.7543121226927853e-7
6.44674020702757e-8
1.792207595699408e-7
1.512116554896788e-7
1.717442961704064e-7
2.0031059908935996e-7
8.749086080257774e-8
3.6094112889601145e-8
1.989109009190158e-8
9.364521521234353e-9
1.9648325138838573e-8
4.5122966152870775e-8
3.1721196241821884e-8
2.3124819237645316e-8
8.59737465003614e-9
6.806672744105103e-9
1.7269021051338575e-8
2.500053135706776e-8
6.210638956841922e-8
2.7838483677132e-7
1.9074364361213182e-7
1.8608019095311055e-7
2.176974684573287e-7
2.917537174496407e-7
4.455169097988392e-7
6.343396721628277e-7
5.57163099155562e-7
4.6168257576495864e-7
4.753330952339591e-7
2.523663189559132e-7
1.2123239309231582e-7
3.6498109256130275e-8
8.912000990119861e-9
3.841682651724244e-9
2.552481982768439e-9
1.4062765403950089e-9
1.034495091855138e-9
1.813653131567163e-9
2.510248593633182e-9
3.677713456314696e-9
6.51103819604975e-9
1.3491861205682888e-8
3.818759410719095e-8
1.2793015074736604e-7
5.577392166870429e-8
4.755523822343398e-8
5.387166077774876e-8
7.251986593950186e-8
1.2125146970432832e-7
2.549891043801318e-7
1.5260378795592565e-7
1.2116360783679247e-7
1.2015938730712204e-7
1.369186335474249e-7
1.7869077115429537e-7
2.739837581262497e-7
4.808260876817447e-7
4.2133512306948045e-7
1.75205647079079e-8
2.3436914242265222e-7
3.219699534647628e-7
2.508491454611172e-7
1.9719030769013045e-7
1.894712410152132e-7
2.087017372023755e-7
8.745680523068649e-8
1.3027435241655686e-9
1.3392960427241538e-7
3.6846763069740976e-7
6.056523174898891e-8
6.117218183613106e-8
1.811313206528878e-7
1.9237204275380246e-8
1.466597305592288e-9
5.003502775316022e-10
9.931715887897643e-10
7.341011471878671e-10
1.1344583196434217e-9
6.331439569266869e-11
1.6907513473132258e-11
6.901162860380716e-12
1.7082845943005397e-11
2.6747192244761182e-11
3.953148766985304e-11
5.826076367178551e-11
8.689211324167942e-11
1.3223263435316714e-10
2.0714336097577223e-10
3.377976819922181e-10
5.793308777781397e-10
1.9629201070639033e-10
5.557431349719986e-10
2.6522261221023754e-10
1.525905937757068e-10
7.086151922762999e-10
1.5416322117228767e-9
2.9099332604543895e-9
5.242238013524481e-9
9.065011914591983e-9
1.4450920887304104e-8
2.0036503745913525e-8
2.0008559605305413e-8
2.4435420271358117e-8
1.458688295373222e-7
2.038534427108846e-8
2.8691908319561877e-8
5.632734557524673e-9
2.9233238014179996e-11
3.4314149518299796e-13
9.418252739185277e-13
4.663962397579959e-13
1.5341333501335852e-13
1.1438707976270966e-13
1.2658740625227031e-13
1.507810941423191e-13
1.8259533723762772e-13
2.2297881586250602e-13
2.7405469387315864e-13
3.3867440615000624e-13
4.205620577324223e-13
5.24560973693566e-13
2.1379870214198332e-12
5.126008657953341e-13
8.644619928764331e-14
9.195641062094802e-14
2.158246882524451e-13
3.4283478895107185e-13
5.005697295744719e-13
7.135371526502474e-13
1.0110906351549576e-12
1.4331829904732563e-12
2.0369693056425717e-12
2.9057604827683494e-12
4.161714922098367e-12
5.9835002584435126e-12
8.629033943361085e-12
1.2459217881028497e-11
1.7947338183963764e-11
2.5637018535801594e-11
3.599242867029847e-11
4.9133236345600464e-11
2.1127628433696155e-10
1.4574483626305313e-10
9.81138199611018e-11
5.932046746744829e-10
1.2970505375185679e-9
1.966689014351002e-9
2.438834853805124e-9
2.7713786484347625e-9
3.055181303641154e-9
3.332340129296763e-9
3.6158107329732857e-9
3.9025485787368876e-9
7.54088929026201e-10
1.6981810364815338e-10
4.689836462236941e-10
8.377299763438015e-10
1.891144368841185e-9
9.038727755137398e-9
3.162227824684454e-9
1.1783331549197803e-10
2.266490509567707e-10
2.9372068276677664e-10
3.1605849609021966e-10
3.317174316116056e-10
3.478412748328406e-10
3.6366341768796096e-10
3.734302820278937e-10
3.608068359562211e-10
2.648935504771638e-10
2.0912257081627692e-10
1.8343588372432962e-8
2.2297838849542666e-8
1.64650773858696e-8
1.937096497557716e-8
2.8909194370566856e-8
5.274934258987519e-8
9.05473307258752e-8
1.0383152704024029e-7
1.2625099743942854e-7
1.0673096067687244e-7
9.155087286959562e-8
1.9902596765910753e-7
3.438843972822794e-7
3.751594877789648e-7
4.4591064508783696e-7
3.778960300150991e-7
9.822953178359645e-8
9.797190190221636e-8
5.73248059237379e-8
6.285854033915026e-8
1.0632200643863446e-7
3.849164148404113e-8
1.332874411257871e-8
5.680447591444619e-9
1.4468330087749013e-9
3.187690348653571e-8
3.151248701440134e-8
2.0810084566768177e-8
1.099322836065751e-8
2.0496023609183679e-10
5.166862132037743e-9
1.85266036815372e-9
6.626689584173507e-8
8.75626600120296e-8
7.931475115168625e-8
8.15211682786013e-8
8.917152786071286e-8
1.014568915404647e-7
1.1975640429306934e-7
1.4704434664895346e-7
1.875143700895571e-7
2.4170747479926834e-7
7.406927931645358e-8
2.8981804592170727e-8
1.526090482946442e-8
9.309932789952246e-9
5.218161895772577e-9
1.6332579474449764e-9
7.925533749142973e-10
6.26720174625425e-10
4.477722216173216e-10
2.6300344022146942e-9
7.243616673128355e-9
1.9282103733505078e-8
7.571329229672472e-8
5.749438415964503e-8
3.93743030722996e-8
3.866238178592445e-8
4.708781391858313e-8
6.961410488204804e-8
1.2547051694071724e-7
1.2403451758265634e-7
1.193263517837874e-7
1.2894137936230515e-7
7.350066952291093e-8
7.007973002765441e-8
8.545315114264054e-8
1.2817204609574072e-7
2.2564913961319877e-7
3.4712071749352116e-7
4.018750994793649e-7
1.4311708970065734e-7
8.78423784575577e-8
2.405402631253689e-7
3.7130519912600177e-7
1.7543121226745609e-7
6.44674020665653e-8
1.7922075956735102e-7
1.5121165549135406e-7
1.7174429617054605e-7
2.003105990901216e-7
8.749086080348286e-8
3.609411288832045e-8
1.989109009287208e-8
9.364521516167205e-9
1.964832512993538e-8
4.512296615373593e-8
3.172119624822816e-8
2.312481923373794e-8
8.597374650565691e-9
6.8066727451881755e-9
1.72690210481072e-8
2.5000531354446568e-8
6.210638956763665e-8
2.7838483676855985e-7
1.9074364361108592e-7
1.8608019095386197e-7
2.1769746845636388e-7
2.917537174488835e-7
4.455169098010781e-7
6.343396721640197e-7
5.571630991563357e-7
4.6168257576555215e-7
4.7533309523400853e-7
2.52366318955696e-7
1.21232393093266e-7
3.649810925651673e-8
8.912000990642845e-9
3.841682650996419e-9
2.5524819830342056e-9
1.406276540336559e-9
1.034495092291747e-9
1.81365313086586e-9
2.510248592271183e-9
3.6777134563060167e-9
6.511038195991148e-9
1.3491861205733716e-8
3.8187594105719255e-8
1.2793015072374312e-7
5.577392167084078e-8
4.755523822343233e-8
5.3871660781517707e-8
7.251986593742848e-8
1.212514697037552e-7
2.5498910438275673e-7
1.526037879553851e-7
1.2116360783613445e-7
1.201593873075591e-7
1.3691863354819358e-7
1.7869077115423187e-7
2.7398375812634025e-7
4.808260876849855e-7
4.2133512306796855e-7
1.7520564710861322e-8
2.3436914243248355e-7
3.2196995344183256e-7
2.5084914546256953e-7
1.9719030768953337e-7
1.894712410173456e-7
2.0870173720269166e-7
8.745680523115353e-8
1.3027435240920422e-9
1.339296042707675e-7
3.684676306945214e-7
6.056523174859351e-8
6.117218183614506e-8
1.8113132065522798e-7
1.923720427554376e-8
1.4665972956632582e-9
5.003502781623421e-10
9.931715867043456e-10
7.341011709081775e-10
1.13445827861492e-9
6.33144030853084e-11
1.6907513472507032e-11
6.901151505770302e-12
1.708285073531175e-11
2.674720196545675e-11
3.953148621280626e-11
5.826076888619234e-11
8.689211907796123e-11
1.3223262640307404e-10
2.0714335743421165e-10
3.377976787739225e-10
5.79330877782996e-10
1.962920107196502e-10
5.557431349720265e-10
2.6522261222537645e-10
1.5259060416527156e-10
7.086151922100821e-10
1.5416322116785113e-9
2.909933260353936e-9
5.2422380134769515e-9
9.065011914601315e-9
1.445092087828179e-8
2.0036503721448395e-8
2.0008559600125228e-8
2.4435420275828032e-8
1.458688295380313e-7
2.03853442711908e-8
2.86919083201717e-8
5.632734557598723e-9
2.9233238009636706e-11
3.431414886209092e-13
9.418251579646263e-13
4.663962238428138e-13
1.5341338945095327e-13
1.1438707987843245e-13
1.2658741018043205e-13
1.507810088116399e-13
1.8259533713940525e-13
2.229788158157445e-13
2.7405469372970496e-13
3.3867425689870866e-13
4.205619698776287e-13
5.245609806656932e-13
2.1379867988606363e-12
5.126008662042458e-13
8.644614107808172e-14
9.195641084518971e-14
2.1582468883415475e-13
3.4283470840139106e-13
5.005697300839121e-13
7.135370682317008e-13
1.0110906406279015e-12
1.4331828758171591e-12
2.0369690544101322e-12
2.905760485570525e-12
4.1617149052000835e-12
5.9835004537353905e-12
8.629033941317232e-12
1.245921776280311e-11
1.7947338182361842e-11
2.56370183007386e-11
3.5992428708797285e-11
4.913323635582205e-11
2.1127628458249887e-10
1.4574483564196672e-10
9.811382052284517e-11
5.932046757113654e-10
1.2970505363027224e-9
1.9666890148635055e-9
2.4388348529867985e-9
2.7713786482197154e-9
3.055181302465739e-9
3.332340129295127e-9
3.6158107329847025e-9
3.902548574087256e-9
7.540889312044021e-10
1.6981810364119586e-10
4.689836469284999e-10
8.377299766107999e-10
1.8911443678458e-9
9.038727761625776e-9
3.1622278270466792e-9
1.178333138518401e-10
2.2664905149857473e-10
2.937206804135451e-10
3.1605849607198586e-10
3.317174326937385e-10
3.4784127727716883e-10
3.636634164094807e-10
3.734302819533843e-10
3.60806835069741e-10
2.6489354859421156e-10
2.091225712349208e-10
1.834358836891182e-8
2.2297838849511376e-8
1.646507738557218e-8
1.93709649754353e-8
2.8909194370571134e-8
5.274934258987801e-8
9.05473307257958e-8
1.0383152704059234e-7
1.2625099743906988e-7
1.0673096067718534e-7
9.15508728698545e-8
1.9902596765956477e-7
3.438843972820497e-7
3.75159487773012e-7
4.459106450860027e-7
3.778960300083371e-7
9.822953178282567e-8
9.797190190137332e-8
5.732480592396566e-8
6.285854033772112e-8
1.0632200643795838e-7
3.849164148644773e-8
1.3328744111969169e-8
5.680447591786355e-9
1.4468330109708005e-9
3.187690347626621e-8
3.1512487015064445e-8
2.0810084569782212e-8
1.0993228361902254e-8
2.0496023618695408e-10
5.166862132005899e-9
1.8526603693063018e-9
6.626689584179975e-8
8.75626600118843e-8
7.931475115105118e-8
8.152116827945052e-8
8.917152785930965e-8
1.0145689153979644e-7
1.1975640429448944e-7
1.4704434664901797e-7
1.875143700896587e-7
2.4170747480015153e-7
7.406927931618314e-8
2.8981804592778612e-8
1.5260904829373034e-8
9.309932789580903e-9
5.21816189654433e-9
1.6332579441987685e-9
7.925533759127815e-10
6.267201747241556e-10
4.4777222161367527e-10
2.6300344022372655e-9
7.24361667267882e-9
1.9282103734788178e-8
7.57132922836446e-8
5.749438415885643e-8
3.937430307461317e-8
3.866238178531575e-8
4.708781391928582e-8
6.961410488424396e-8
1.254705169420703e-7
1.240345175834383e-7
1.1932635178289998e-7
1.2894137936292306e-7
7.35006695224122e-8
7.007973002795658e-8
8.545315114270767e-8
1.2817204609578172e-7
2.2564913961339848e-7
3.4712071749350946e-7
4.0187509948420353e-7
1.4311708969761282e-7
8.784237845847905e-8
2.4054026312355496e-7
3.713051991236012e-7
1.754312122709442e-7
6.44674020628806e-8
1.7922075956798026e-7
1.512116554890628e-7
1.7174429617224676e-7
2.003105990899698e-7
8.749086080365289e-8
3.60941128892257e-8
1.9891090093109152e-8
9.364521521687161e-9
1.96483251272063e-8
4.512296613968226e-8
3.172119624827921e-8
2.312481923704559e-8
8.597374651817475e-9
6.806672749038591e-9
1.7269021047653535e-8
2.5000531352305784e-8
6.210638956780292e-8
2.783848367699146e-7
1.907436436104819e-7
1.8608019095166103e-7
2.1769746845670267e-7
2.9175371744925255e-7
4.455169097987313e-7
6.343396721624176e-7
5.571630991558869e-7
4.616825757655263e-7
4.753330952340047e-7
2.523663189553964e-7
1.2123239309342115e-7
3.6498109256334145e-8
8.912000990524659e-9
3.841682651857969e-9
2.5524819830646318e-9
1.4062765401511736e-9
1.0344950930491996e-9
1.8136531306754599e-9
2.510248594170762e-9
3.6777134562415637e-9
6.511038196287693e-9
1.349186120590051e-8
3.818759410542728e-8
1.2793015073320434e-7
5.577392167156799e-8
4.755523822313956e-8
5.3871660779456035e-8
7.251986593974387e-8
1.212514697036573e-7
2.549891043822478e-7
1.5260378795591983e-7
1.2116360783682598e-7
1.2015938730671416e-7
1.369186335478073e-7
1.7869077115419932e-7
2.739837581261429e-7
4.808260876856138e-7
4.2133512306972873e-7
1.7520564710151614e-8
2.343691424259429e-7
3.21969953423821e-7
2.508491454542781e-7
1.9719030769251435e-7
1.8947124102512108e-7
2.0870173719729537e-7
8.745680523110413e-8
1.302743524141544e-9
1.339296042714275e-7
3.684676306975057e-7
6.056523174811887e-8
6.117218183613723e-8
1.8113132065500378e-7
1.92372042755439e-8
1.4665972969448329e-9
5.003502762175595e-10
9.931715888142335e-10
7.341011470959343e-10
1.1344583019543897e-9
6.331439404402894e-11
1.6907513473331182e-11
6.901162862393917e-12
1.7082850734735128e-11
2.674720196590383e-11
3.9531486210989266e-11
5.826076888224007e-11
8.689211907147331e-11
1.3223263435543923e-10
2.0714335743562533e-10
3.377976825042054e-10
5.793308990054881e-10
1.9629201072131397e-10
5.557431349784191e-10
2.652226122458009e-10
1.5259059376413618e-10
7.086151689805532e-10
1.5416322116984364e-9
2.9099332604673415e-9
5.242238013488299e-9
9.065011914680304e-9
1.4450920872316061e-8
2.003650372425758e-8
2.000855960010149e-8
2.4435420276936772e-8
1.4586882954150174e-7
2.0385344272842475e-8
2.869190831978139e-8
5.632734558335875e-9
2.923323804274378e-11
3.43141480538044e-13
9.418251711206953e-13
4.663962738718689e-13
1.534133350162946e-13
1.1438707977355913e-13
1.265874100209414e-13
1.5078109405474862e-13
1.825953372056659e-13
2.229787009904779e-13
2.740546282857996e-13
3.386743328123786e-13
4.2056196984131583e-13
5.24560973609147e-13
2.1379869637769804e-12
5.12600919083651e-13
8.644619889956418e-14
9.195641091964974e-14
2.1582487728737004e-13
3.428347897800204e-13
5.005697297821928e-13
7.135369820459044e-13
1.0110906359264685e-12
1.4331831127266983e-12
2.0369690517970953e-12
2.9057606302580954e-12
4.161714905350202e-12
5.983500259063006e-12
8.629034589064369e-12
1.245921776537613e-11
1.794733818508054e-11
2.5637018536392566e-11
3.599242871133476e-11
4.9133236355057006e-11
2.11276284367088e-10
1.4574483586661773e-10
9.811382080130827e-11
5.932046731505959e-10
1.297050537329881e-9
1.966689013439424e-9
2.43883485383945e-9
2.7713786477252843e-9
3.0551813036312056e-9
3.3323401291894296e-9
3.615810733008436e-9
3.902548580538848e-9
7.540889301870431e-10
1.698181031644439e-10
4.689836462305436e-10
8.377299763153522e-10
1.8911443678511096e-9
9.038727766496482e-9
3.162227836632333e-9
1.1783331718318542e-10
2.266490509154523e-10
2.9372068265750246e-10
3.160584960791885e-10
3.3171743160510003e-10
3.478412748046031e-10
3.636634177772283e-10
3.7343028202866307e-10
3.6080683593090703e-10
2.648935509325111e-10
2.0912257079574074e-10
1.834358837371015e-8
2.2297838849663835e-8
1.646507738428002e-8
1.937096497546408e-8
2.8909194370535076e-8
5.274934258919407e-8
9.054733072587112e-8
1.0383152704057291e-7
1.2625099743981794e-7
1.0673096067649216e-7
9.15508728689743e-8
1.990259676578518e-7
3.4388439729023864e-7
3.7515948778331354e-7
4.4591064507426924e-7
3.7789603001489154e-7
9.822953178432425e-8
9.797190190300908e-8
5.7324805923894927e-8
6.285854033919046e-8
1.0632200643715316e-7
3.849164148454547e-8
1.3328744113362096e-8
5.680447591459776e-9
1.446833009799419e-9
3.187690347996206e-8
3.1512487016143393e-8
2.081008456665919e-8
1.0993228363316397e-8
2.049602369167294e-10
5.1668621277649905e-9
1.8526603694591815e-9
6.626689584097082e-8
8.756266001197679e-8
7.931475115220937e-8
8.152116827858769e-8
8.917152785997986e-8
1.014568915397706e-7
1.1975640429392672e-7
1.4704434664876285e-7
1.8751437008955564e-7
2.417074747993544e-7
7.40692793172834e-8
2.8981804592780766e-8
1.526090482931027e-8
9.30993278998637e-9
5.218161896712601e-9
1.6332579470261717e-9
7.925533733853087e-10
6.267201741107037e-10
4.4777222166314445e-10
2.6300344023896603e-9
7.243616672762671e-9
1.9282103734754323e-8
7.57132922828285e-8
5.7494384163868624e-8
3.937430307159031e-8
3.866238178918773e-8
4.708781391947368e-8
6.961410488474799e-8
1.254705169421302e-7
1.2403451758294672e-7
1.1932635178177856e-7
1.289413793628504e-7
7.350066952337556e-8
7.007973002814274e-8
8.545315114266635e-8
1.2817204609595962e-7
2.2564913961328877e-7
3.4712071749339156e-7
4.0187509948663383e-7
1.431170896972802e-7
8.784237846034052e-8
2.405402631243253e-7
3.7130519912442126e-7
1.7543121226906966e-7
6.44674020646378e-8
1.7922075956847217e-7
1.5121165549037637e-7
1.7174429617012976e-7
2.0031059909042286e-7
8.749086080400575e-8
3.6094112889818674e-8
1.9891090092111106e-8
9.364521517348856e-9
1.9648325127812212e-8
4.5122966150072304e-8
3.1721196248642677e-8
2.3124819236805423e-8
8.597374647138879e-9
6.806672744059572e-9
1.7269021046672254e-8
2.5000531355139553e-8
6.210638956804209e-8
2.783848367713897e-7
1.907436436113715e-7
1.8608019095317066e-7
2.1769746845492633e-7
2.917537174489973e-7
4.4551690979967533e-7
6.343396721640753e-7
5.571630991566255e-7
4.6168257576571647e-7
4.7533309523400065e-7
2.5236631895602524e-7
1.2123239309299607e-7
3.6498109256473945e-8
8.912000990590967e-9
3.841682651666637e-9
2.5524819829581244e-9
1.4062765404353912e-9
1.0344950932732732e-9
1.8136531318349268e-9
2.5102485912796085e-9
3.677713457432514e-9
6.511038196184346e-9
1.349186120530074e-8
3.818759410901544e-8
1.279301507329089e-7
5.577392166959564e-8
4.755523822425485e-8
5.3871660778561945e-8
7.251986593878971e-8
1.2125146970223112e-7
2.549891043807831e-7
1.5260378795636513e-7
1.211636078383207e-7
1.2015938730756374e-7
1.3691863354729547e-7
1.7869077115462678e-7
2.739837581262157e-7
4.808260876853276e-7
4.213351230771933e-7
1.7520564709394377e-8
2.3436914244320074e-7
3.2196995344375305e-7
2.508491454721449e-7
1.9719030769421148e-7
1.894712410168275e-7
2.0870173720157236e-7
8.745680523186568e-8
1.3027435241970143e-9
1.339296042695847e-7
3.684676306982264e-7
6.056523174736621e-8
6.11721818361574e-8
1.8113132065025296e-7
1.9237204275409356e-8
1.4665972918468108e-9
5.00350278942598e-10
9.931715871952967e-10
7.341011704702169e-10
1.1344583099692257e-9
6.331440156423786e-11
1.69075139686919e-11
6.9011515022916344e-12
1.7082850732863622e-11
2.6747201967884475e-11
3.9531487675089844e-11
5.826076367228331e-11
8.689211907849572e-11
1.3223263436222965e-10
2.071433609703042e-10
3.377976772963559e-10
5.793308777691323e-10
1.962920107206996e-10
5.557431359033678e-10
2.652226115848992e-10
1.5259060597938934e-10
7.086152001930764e-10
1.5416322307337987e-9
2.9099332770099284e-9
5.242238034856673e-9
9.065011919434328e-9
1.4450920862944576e-8
2.003650375153807e-8
2.0008559601248595e-8
2.443542027200957e-8
1.4586882953557526e-7
2.0385344271641826e-8
2.8691908320167006e-8
5.632734557569968e-9
2.92332380297221e-11
3.4314147779890715e-13
9.418251524767981e-13
4.663962059612641e-13
1.5341341140586123e-13
1.143870888317145e-13
1.2658740653929893e-13
1.5078100861281299e-13
1.825953369380117e-13
2.2297881592555873e-13
2.74054693905526e-13
3.386744060919566e-13
4.205621418737958e-13
5.245609805173604e-13
2.137987290218977e-12
5.12600918800142e-13
8.644618859806117e-14
9.195641117603039e-14
2.158248782745685e-13
3.4283478938713275e-13
5.00569729108353e-13
7.135372332356865e-13
1.0110905302174902e-12
1.4331832178723529e-12
2.036969054485022e-12
2.9057606308083135e-12
4.161715244609173e-12
5.983500452908641e-12
8.629034589326949e-12
1.2459217877626418e-11
1.7947338456838024e-11
2.5637018293522813e-11
3.599242857026287e-11
4.913323634840244e-11
2.1127628427995428e-10
1.4574483608285693e-10
9.811382034112784e-11
5.932046739012884e-10
1.2970505352697175e-9
1.9666890154500092e-9
2.43883485522129e-9
2.771378647452263e-9
3.0551813017665805e-9
3.332340129452172e-9
3.6158107330336356e-9
3.902548572595985e-9
7.540889341721495e-10
1.6981810321416387e-10
4.689836466934356e-10
8.37729975633923e-10
1.8911443700008404e-9
9.038727753709658e-9
3.1622278345105673e-9
1.1783331619609226e-10
2.266490508832959e-10
2.9372068261301276e-10
3.160584961661391e-10
3.317174367799837e-10
3.4784127490371375e-10
3.6366341908462306e-10
3.7343028197144455e-10
3.6080683690626655e-10
2.6489355054535356e-10
2.091225708430897e-10
1.8343588369199907e-8
2.2297838849355945e-8
1.6465077385283226e-8
1.9370964974937338e-8
2.890919437063666e-8
5.2749342588979934e-8
9.054733072573147e-8
1.038315270407971e-7
1.262509974385206e-7
1.0673096067906297e-7
9.15508728661328e-8
1.9902596765961172e-7
3.438843972902608e-7
3.751594877810752e-7
4.4591064507242313e-7
3.778960300232523e-7
9.822953177728061e-8
9.797190190213912e-8
5.732480592466579e-8
6.28585403376936e-8
1.0632200643711673e-7
3.8491641479254087e-8
1.3328744112710624e-8
5.680447591774775e-9
1.4468330120242084e-9
3.187690347394936e-8
3.151248701337085e-8
2.081008457027976e-8
1.0993228363390908e-8
2.0496023728090155e-10
5.166862132164567e-9
1.8526603690604679e-9
6.626689584453282e-8
8.756266001197129e-8
7.931475115285975e-8
8.152116827999117e-8
8.917152785916201e-8
1.0145689154060169e-7
1.1975640429231535e-7
1.470443466504767e-7
1.875143700900939e-7
2.4170747480096765e-7
7.406927931765977e-8
2.8981804593362962e-8
1.52609048295774e-8
9.309932790252588e-9
5.218161895604726e-9
1.6332579448921663e-9
7.925533747263337e-10
6.267201746909076e-10
4.4777222242572675e-10
2.6300344024512005e-9
7.243616672886752e-9
1.9282103734578855e-8
7.571329228884474e-8
5.749438416095139e-8
3.937430307310129e-8
3.86623817905802e-8
4.708781391715572e-8
6.961410488432006e-8
1.2547051694172648e-7
1.240345175863596e-7
1.1932635178280257e-7
1.289413793647381e-7
7.350066952256985e-8
7.00797300277196e-8
8.545315114149469e-8
1.2817204609607053e-7
2.256491396129964e-7
3.471207174929705e-7
4.01875099483459e-7
1.4311708969615425e-7
8.784237845848921e-8
2.405402631238329e-7
3.7130519911963875e-7
1.7543121226927853e-7
6.44674020702757e-8
1.792207595699408e-7
1.512116554896788e-7
1.717442961704064e-7
2.0031059908935996e-7
8.749086080257774e-8
3.6094112889601145e-8
1.989109009190158e-8
9.364521521234353e-9
1.9648325138838573e-8
4.5122966152870775e-8
3.1721196241821884e-8
2.3124819237645316e-8
8.59737465003614e-9
6.806672744105103e-9
1.7269021051338575e-8
2.500053135706776e-8
6.210638956841922e-8
2.7838483677132e-7
1.9074364361213182e-7
1.8608019095311055e-7
2.176974684573287e-7
2.917537174496407e-7
4.455169097988392e-7
6.343396721628277e-7
5.57163099155562e-7
4.6168257576495864e-7
4.753330952339591e-7
2.523663189559132e-7
1.2123239309231582e-7
3.6498109256130275e-8
8.912000990119861e-9
3.841682651724244e-9
2.552481982768439e-9
1.4062765403950089e-9
1.034495091855138e-9
1.813653131567163e-9
2.510248593633182e-9
3.677713456314696e-9
6.51103819604975e-9
1.3491861205682888e-8
3.818759410719095e-8
1.2793015074736604e-7
5.577392166870429e-8
4.755523822343398e-8
5.387166077774876e-8
7.251986593950186e-8
1.2125146970432832e-7
2.549891043801318e-7
1.5260378795592565e-7
1.2116360783679247e-7
1.2015938730712204e-7
1.369186335474249e-7
1.7869077115429537e-7
2.739837581262497e-7
4.808260876817447e-7
4.2133512306948045e-7
1.75205647079079e-8
2.3436914242265222e-7
3.219699534647628e-7
2.508491454611172e-7
1.9719030769013045e-7
1.894712410152132e-7
2.087017372023755e-7
8.745680523068649e-8
1.3027435241655686e-9
1.3392960427241538e-7
3.6846763069740976e-7
6.056523174898891e-8
6.117218183613106e-8
1.811313206528878e-7
1.9237204275380246e-8
1.466597305592288e-9
5.003502775316022e-10
9.931715887897643e-10
7.341011471878671e-10
1.1344583196434217e-9
6.331439569266869e-11
1.6907513473132258e-11
6.901162860380716e-12
1.7082845943005397e-11
2.6747192244761182e-11
3.953148766985304e-11
5.826076367178551e-11
8.689211324167942e-11
1.3223263435316714e-10
2.0714336097577223e-10
3.377976819922181e-10
5.793308777781397e-10
1.9629201070639033e-10
5.557431349719986e-10
2.6522261221023754e-10
1.525905937757068e-10
7.086151922762999e-10
1.5416322117228767e-9
2.9099332604543895e-9
5.242238013524481e-9
9.065011914591983e-9
1.4450920887304104e-8
2.0036503745913525e-8
2.0008559605305413e-8
2.4435420271358117e-8
1.458688295373222e-7
2.038534427108846e-8
2.8691908319561877e-8
5.632734557524673e-9
2.9233238014179996e-11
3.4314149518299796e-13
9.418252739185277e-13
4.663962397579959e-13
1.5341333501335852e-13
1.1438707976270966e-13
1.2658740625227031e-13
1.507810941423191e-13
1.8259533723762772e-13
2.2297881586250602e-13
2.7405469387315864e-13
3.3867440615000624e-13
4.205620577324223e-13
5.24560973693566e-13
2.1379870214198332e-12
5.126008657953341e-13
8.644619928764331e-14
9.195641062094802e-14
2.158246882524451e-13
3.4283478895107185e-13
5.005697295744719e-13
7.135371526502474e-13
1.0110906351549576e-12
1.4331829904732563e-12
2.0369693056425717e-12
2.9057604827683494e-12
4.161714922098367e-12
5.9835002584435126e-12
8.629033943361085e-12
1.2459217881028497e-11
1.7947338183963764e-11
2.5637018535801594e-11
3.599242867029847e-11
4.9133236345600464e-11
2.1127628433696155e-10
1.4574483626305313e-10
9.81138199611018e-11
5.932046746744829e-10
1.2970505375185679e-9
1.966689014351002e-9
2.438834853805124e-9
2.7713786484347625e-9
3.055181303641154e-9
3.332340129296763e-9
3.6158107329732857e-9
3.9025485787368876e-9
7.54088929026201e-10
1.6981810364815338e-10
4.689836462236941e-10
8.377299763438015e-10
1.891144368841185e-9
9.038727755137398e-9
3.162227824684454e-9
1.1783331549197803e-10
2.266490509567707e-10
2.9372068276677664e-10
3.1605849609021966e-10
3.317174316116056e-10
3.478412748328406e-10
3.6366341768796096e-10
3.734302820278937e-10
3.608068359562211e-10
2.648935504771638e-10
2.0912257081627692e-10
1.8343588372432962e-8
2.2297838849542666e-8
1.64650773858696e-8
1.937096497557716e-8
2.8909194370566856e-8
5.274934258987519e-8
9.05473307258752e-8
1.0383152704024029e-7
1.2625099743942854e-7
1.0673096067687244e-7
9.155087286959562e-8
1.9902596765910753e-7
3.438843972822794e-7
3.751594877789648e-7
4.4591064508783696e-7
3.778960300150991e-7
9.822953178359645e-8
9.797190190221636e-8
5.73248059237379e-8
6.285854033915026e-8
1.0632200643863446e-7
3.849164148404113e-8
1.332874411257871e-8
5.680447591444619e-9
1.4468330087749013e-9
3.187690348653571e-8
3.151248701440134e-8
2.0810084566768177e-8
1.099322836065751e-8
2.0496023609183679e-10
5.166862132037743e-9
1.85266036815372e-9
6.626689584173507e-8
8.75626600120296e-8
7.931475115168625e-8
8.15211682786013e-8
8.917152786071286e-8
1.014568915404647e-7
1.1975640429306934e-7
1.4704434664895346e-7
1.875143700895571e-7
2.4170747479926834e-7
7.406927931645358e-8
2.8981804592170727e-8
1.526090482946442e-8
9.309932789952246e-9
5.218161895772577e-9
1.6332579474449764e-9
7.925533749142973e-10
6.26720174625425e-10
4.477722216173216e-10
2.6300344022146942e-9
7.243616673128355e-9
1.9282103733505078e-8
7.571329229672472e-8
5.749438415964503e-8
3.93743030722996e-8
3.866238178592445e-8
4.708781391858313e-8
6.961410488204804e-8
1.2547051694071724e-7
1.2403451758265634e-7
1.193263517837874e-7
1.2894137936230515e-7
7.350066952291093e-8
7.007973002765441e-8
8.545315114264054e-8
1.2817204609574072e-7
2.2564913961319877e-7
3.4712071749352116e-7
4.018750994793649e-7
1.4311708970065734e-7
8.78423784575577e-8
2.405402631253689e-7
3.7130519912600177e-7
1.7543121226745609e-7
6.44674020665653e-8
1.7922075956735102e-7
1.5121165549135406e-7
1.7174429617054605e-7
2.003105990901216e-7
8.749086080348286e-8
3.609411288832045e-8
1.989109009287208e-8
9.364521516167205e-9
1.964832512993538e-8
4.512296615373593e-8
3.172119624822816e-8
2.312481923373794e-8
8.597374650565691e-9
6.8066727451881755e-9
1.72690210481072e-8
2.5000531354446568e-8
6.210638956763665e-8
2.7838483676855985e-7
1.9074364361108592e-7
1.8608019095386197e-7
2.1769746845636388e-7
2.917537174488835e-7
4.455169098010781e-7
6.343396721640197e-7
5.571630991563357e-7
4.6168257576555215e-7
4.7533309523400853e-7
2.52366318955696e-7
1.21232393093266e-7
3.649810925651673e-8
8.912000990642845e-9
3.841682650996419e-9
2.5524819830342056e-9
1.406276540336559e-9
1.034495092291747e-9
1.81365313086586e-9
2.510248592271183e-9
3.6777134563060167e-9
6.511038195991148e-9
1.3491861205733716e-8
3.8187594105719255e-8
1.2793015072374312e-7
5.577392167084078e-8
4.755523822343233e-8
5.3871660781517707e-8
7.251986593742848e-8
1.212514697037552e-7
2.5498910438275673e-7
1.526037879553851e-7
1.2116360783613445e-7
1.201593873075591e-7
1.3691863354819358e-7
1.7869077115423187e-7
2.7398375812634025e-7
4.808260876849855e-7
4.2133512306796855e-7
1.7520564710861322e-8
2.3436914243248355e-7
3.2196995344183256e-7
2.5084914546256953e-7
1.9719030768953337e-7
1.894712410173456e-7
2.0870173720269166e-7
8.745680523115353e-8
1.3027435240920422e-9
1.339296042707675e-7
3.684676306945214e-7
6.056523174859351e-8
6.117218183614506e-8
1.8113132065522798e-7
1.923720427554376e-8
1.4665972956632582e-9
5.003502781623421e-10
9.931715867043456e-10
7.341011709081775e-10
1.13445827861492e-9
6.33144030853084e-11
1.6907513472507032e-11
6.901151505770302e-12
1.708285073531175e-11
2.674720196545675e-11
3.953148621280626e-11
5.826076888619234e-11
8.689211907796123e-11
1.3223262640307404e-10
2.0714335743421165e-10
3.377976787739225e-10
5.79330877782996e-10
1.962920107196502e-10
5.557431349720265e-10
2.6522261222537645e-10
1.5259060416527156e-10
7.086151922100821e-10
1.5416322116785113e-9
2.909933260353936e-9
5.2422380134769515e-9
9.065011914601315e-9
1.445092087828179e-8
2.0036503721448395e-8
2.0008559600125228e-8
2.4435420275828032e-8
1.458688295380313e-7
2.03853442711908e-8
2.86919083201717e-8
5.632734557598723e-9
2.9233238009636706e-11
3.431414886209092e-13
9.418251579646263e-13
4.663962238428138e-13
1.5341338945095327e-13
1.1438707987843245e-13
1.2658741018043205e-13
1.507810088116399e-13
1.8259533713940525e-13
2.229788158157445e-13
2.7405469372970496e-13
3.3867425689870866e-13
4.205619698776287e-13
5.245609806656932e-13
2.1379867988606363e-12
5.126008662042458e-13
8.644614107808172e-14
9.195641084518971e-14
2.1582468883415475e-13
3.4283470840139106e-13
5.005697300839121e-13
7.135370682317008e-13
1.0110906406279015e-12
1.4331828758171591e-12
2.0369690544101322e-12
2.905760485570525e-12
4.1617149052000835e-12
5.9835004537353905e-12
8.629033941317232e-12
1.245921776280311e-11
1.7947338182361842e-11
2.56370183007386e-11
3.5992428708797285e-11
4.913323635582205e-11
2.1127628458249887e-10
1.4574483564196672e-10
9.811382052284517e-11
5.932046757113654e-10
1.2970505363027224e-9
1.9666890148635055e-9
2.4388348529867985e-9
2.7713786482197154e-9
3.055181302465739e-9
3.332340129295127e-9
3.6158107329847025e-9
3.902548574087256e-9
7.540889312044021e-10
1.6981810364119586e-10
4.689836469284999e-10
8.377299766107999e-10
1.8911443678458e-9
9.038727761625776e-9
3.1622278270466792e-9
1.178333138518401e-10
2.2664905149857473e-10
2.937206804135451e-10
3.1605849607198586e-10
3.317174326937385e-10
3.4784127727716883e-10
3.636634164094807e-10
3.734302819533843e-10
3.60806835069741e-10
2.6489354859421156e-10
2.091225712349208e-10
1.834358836891182e-8
2.2297838849511376e-8
1.646507738557218e-8
1.93709649754353e-8
2.8909194370571134e-8
5.274934258987801e-8
9.05473307257958e-8
1.0383152704059234e-7
1.2625099743906988e-7
1.0673096067718534e-7
9.15508728698545e-8
1.9902596765956477e-7
3.438843972820497e-7
3.75159487773012e-7
4.459106450860027e-7
3.778960300083371e-7
9.822953178282567e-8
9.797190190137332e-8
5.732480592396566e-8
6.285854033772112e-8
1.0632200643795838e-7
3.849164148644773e-8
1.3328744111969169e-8
5.680447591786355e-9
1.4468330109708005e-9
3.187690347626621e-8
3.1512487015064445e-8
2.0810084569782212e-8
1.0993228361902254e-8
2.0496023618695408e-10
5.166862132005899e-9
1.8526603693063018e-9
6.626689584179975e-8
8.75626600118843e-8
7.931475115105118e-8
8.152116827945052e-8
8.917152785930965e-8
1.0145689153979644e-7
1.1975640429448944e-7
1.4704434664901797e-7
1.875143700896587e-7
2.4170747480015153e-7
7.406927931618314e-8
2.8981804592778612e-8
1.5260904829373034e-8
9.309932789580903e-9
5.21816189654433e-9
1.6332579441987685e-9
7.925533759127815e-10
6.267201747241556e-10
4.4777222161367527e-10
2.6300344022372655e-9
7.24361667267882e-9
1.9282103734788178e-8
7.57132922836446e-8
5.749438415885643e-8
3.937430307461317e-8
3.866238178531575e-8
4.708781391928582e-8
6.961410488424396e-8
1.254705169420703e-7
1.240345175834383e-7
1.1932635178289998e-7
1.2894137936292306e-7
7.35006695224122e-8
7.007973002795658e-8
8.545315114270767e-8
1.2817204609578172e-7
2.2564913961339848e-7
3.4712071749350946e-7
4.0187509948420353e-7
1.4311708969761282e-7
8.784237845847905e-8
2.4054026312355496e-7
3.713051991236012e-7
1.754312122709442e-7
6.44674020628806e-8
1.7922075956798026e-7
1.512116554890628e-7
1.7174429617224676e-7
2.003105990899698e-7
8.749086080365289e-8
3.60941128892257e-8
1.9891090093109152e-8
9.364521521687161e-9
1.96483251272063e-8
4.512296613968226e-8
3.172119624827921e-8
2.312481923704559e-8
8.597374651817475e-9
6.806672749038591e-9
1.7269021047653535e-8
2.5000531352305784e-8
6.210638956780292e-8
2.783848367699146e-7
1.907436436104819e-7
1.8608019095166103e-7
2.1769746845670267e-7
2.9175371744925255e-7
4.455169097987313e-7
6.343396721624176e-7
5.571630991558869e-7
4.616825757655263e-7
4.753330952340047e-7
2.523663189553964e-7
1.2123239309342115e-7
3.6498109256334145e-8
8.912000990524659e-9
3.841682651857969e-9
2.5524819830646318e-9
1.4062765401511736e-9
1.0344950930491996e-9
1.8136531306754599e-9
2.510248594170762e-9
3.6777134562415637e-9
6.511038196287693e-9
1.349186120590051e-8
3.818759410542728e-8
1.2793015073320434e-7
5.577392167156799e-8
4.755523822313956e-8
5.3871660779456035e-8
7.251986593974387e-8
1.212514697036573e-7
2.549891043822478e-7
1.5260378795591983e-7
1.2116360783682598e-7
1.2015938730671416e-7
1.369186335478073e-7
1.7869077115419932e-7
2.739837581261429e-7
4.808260876856138e-7
4.2133512306972873e-7
1.7520564710151614e-8
2.343691424259429e-7
3.21969953423821e-7
2.508491454542781e-7
1.9719030769251435e-7
1.8947124102512108e-7
2.0870173719729537e-7
8.745680523110413e-8
1.302743524141544e-9
1.339296042714275e-7
3.684676306975057e-7
6.056523174811887e-8
6.117218183613723e-8
1.8113132065500378e-7
1.92372042755439e-8
1.4665972969448329e-9
5.003502762175595e-10
9.931715888142335e-10
7.341011470959343e-10
1.1344583019543897e-9
6.331439404402894e-11
1.6907513473331182e-11
6.901162862393917e-12
1.7082850734735128e-11
2.674720196590383e-11
3.9531486210989266e-11
5.826076888224007e-11
8.689211907147331e-11
1.3223263435543923e-10
2.0714335743562533e-10
3.377976825042054e-10
5.793308990054881e-10
1.9629201072131397e-10
5.557431349784191e-10
2.652226122458009e-10
1.5259059376413618e-10
7.086151689805532e-10
1.5416322116984364e-9
2.9099332604673415e-9
5.242238013488299e-9
9.065011914680304e-9
1.4450920872316061e-8
2.003650372425758e-8
2.000855960010149e-8
2.4435420276936772e-8
1.4586882954150174e-7
2.0385344272842475e-8
2.869190831978139e-8
5.632734558335875e-9
2.923323804274378e-11
3.43141480538044e-13
9.418251711206953e-13
4.663962738718689e-13
1.534133350162946e-13
1.1438707977355913e-13
1.265874100209414e-13
1.5078109405474862e-13
1.825953372056659e-13
2.229787009904779e-13
2.740546282857996e-13
3.386743328123786e-13
4.2056196984131583e-13
5.24560973609147e-13
2.1379869637769804e-12
5.12600919083651e-13
8.644619889956418e-14
9.195641091964974e-14
2.1582487728737004e-13
3.428347897800204e-13
5.005697297821928e-13
7.135369820459044e-13
1.0110906359264685e-12
1.4331831127266983e-12
2.0369690517970953e-12
2.9057606302580954e-12
4.161714905350202e-12
5.983500259063006e-12
8.629034589064369e-12
1.245921776537613e-11
1.794733818508054e-11
2.5637018536392566e-11
3.599242871133476e-11
4.9133236355057006e-11
2.11276284367088e-10
1.4574483586661773e-10
9.811382080130827e-11
5.932046731505959e-10
1.297050537329881e-9
1.966689013439424e-9
2.43883485383945e-9
2.7713786477252843e-9
3.0551813036312056e-9
3.3323401291894296e-9
3.615810733008436e-9
3.902548580538848e-9
7.540889301870431e-10
1.698181031644439e-10
4.689836462305436e-10
8.377299763153522e-10
1.8911443678511096e-9
9.038727766496482e-9
3.162227836632333e-9
1.1783331718318542e-10
2.266490509154523e-10
2.9372068265750246e-10
3.160584960791885e-10
3.3171743160510003e-10
3.478412748046031e-10
3.636634177772283e-10
3.7343028202866307e-10
3.6080683593090703e-10
2.648935509325111e-10
2.0912257079574074e-10
1.834358837371015e-8
2.2297838849663835e-8
1.646507738428002e-8
1.937096497546408e-8
2.8909194370535076e-8
5.274934258919407e-8
9.054733072587112e-8
1.0383152704057291e-7
1.2625099743981794e-7
1.0673096067649216e-7
9.15508728689743e-8
1.990259676578518e-7
3.4388439729023864e-7
3.7515948778331354e-7
4.4591064507426924e-7
3.7789603001489154e-7
9.822953178432425e-8
9.797190190300908e-8
5.7324805923894927e-8
6.285854033919046e-8
1.0632200643715316e-7
3.849164148454547e-8
1.3328744113362096e-8
5.680447591459776e-9
1.446833009799419e-9
3.187690347996206e-8
3.1512487016143393e-8
2.081008456665919e-8
1.0993228363316397e-8
2.049602369167294e-10
5.1668621277649905e-9
1.8526603694591815e-9
6.626689584097082e-8
8.756266001197679e-8
7.931475115220937e-8
8.152116827858769e-8
8.917152785997986e-8
1.014568915397706e-7
1.1975640429392672e-7
1.4704434664876285e-7
1.8751437008955564e-7
2.417074747993544e-7
7.40692793172834e-8
2.8981804592780766e-8
1.526090482931027e-8
9.30993278998637e-9
5.218161896712601e-9
1.6332579470261717e-9
7.925533733853087e-10
6.267201741107037e-10
4.4777222166314445e-10
2.6300344023896603e-9
7.243616672762671e-9
1.9282103734754323e-8
7.57132922828285e-8
5.7494384163868624e-8
3.937430307159031e-8
3.866238178918773e-8
4.708781391947368e-8
6.961410488474799e-8
1.254705169421302e-7
1.2403451758294672e-7
1.1932635178177856e-7
1.289413793628504e-7
7.350066952337556e-8
7.007973002814274e-8
8.545315114266635e-8
1.2817204609595962e-7
2.2564913961328877e-7
3.4712071749339156e-7
4.0187509948663383e-7
1.431170896972802e-7
8.784237846034052e-8
2.405402631243253e-7
3.7130519912442126e-7
1.7543121226906966e-7
6.44674020646378e-8
1.7922075956847217e-7
1.5121165549037637e-7
1.7174429617012976e-7
2.0031059909042286e-7
8.749086080400575e-8
3.6094112889818674e-8
1.9891090092111106e-8
9.364521517348856e-9
1.9648325127812212e-8
4.5122966150072304e-8
3.1721196248642677e-8
2.3124819236805423e-8
8.597374647138879e-9
6.806672744059572e-9
1.7269021046672254e-8
2.5000531355139553e-8
6.210638956804209e-8
2.783848367713897e-7
1.907436436113715e-7
1.8608019095317066e-7
2.1769746845492633e-7
2.917537174489973e-7
4.4551690979967533e-7
6.343396721640753e-7
5.571630991566255e-7
4.6168257576571647e-7
4.7533309523400065e-7
2.5236631895602524e-7
1.2123239309299607e-7
3.6498109256473945e-8
8.912000990590967e-9
3.841682651666637e-9
2.5524819829581244e-9
1.4062765404353912e-9
1.0344950932732732e-9
1.8136531318349268e-9
2.5102485912796085e-9
3.677713457432514e-9
6.511038196184346e-9
1.349186120530074e-8
3.818759410901544e-8
1.279301507329089e-7
5.577392166959564e-8
4.755523822425485e-8
5.3871660778561945e-8
7.251986593878971e-8
1.2125146970223112e-7
2.549891043807831e-7
1.5260378795636513e-7
1.211636078383207e-7
1.2015938730756374e-7
1.3691863354729547e-7
1.7869077115462678e-7
2.739837581262157e-7
4.808260876853276e-7
4.213351230771933e-7
1.7520564709394377e-8
2.3436914244320074e-7
3.2196995344375305e-7
2.508491454721449e-7
1.9719030769421148e-7
1.894712410168275e-7
2.0870173720157236e-7
8.745680523186568e-8
1.3027435241970143e-9
1.339296042695847e-7
3.684676306982264e-7
6.056523174736621e-8
6.11721818361574e-8
1.8113132065025296e-7
1.9237204275409356e-8
1.4665972918468108e-9
5.00350278942598e-10
9.931715871952967e-10
7.341011704702169e-10
1.1344583099692257e-9
6.331440156423786e-11
1.69075139686919e-11
6.9011515022916344e-12
1.7082850732863622e-11
2.6747201967884475e-11
3.9531487675089844e-11
5.826076367228331e-11
8.689211907849572e-11
1.3223263436222965e-10
2.071433609703042e-10
3.377976772963559e-10
5.793308777691323e-10
1.962920107206996e-10
5.557431359033678e-10
2.652226115848992e-10
1.5259060597938934e-10
7.086152001930764e-10
1.5416322307337987e-9
2.9099332770099284e-9
5.242238034856673e-9
9.065011919434328e-9
1.4450920862944576e-8
2.003650375153807e-8
2.0008559601248595e-8
2.443542027200957e-8
1.4586882953557526e-7
2.0385344271641826e-8
2.8691908320167006e-8
5.632734557569968e-9
2.92332380297221e-11
3.4314147779890715e-13
9.418251524767981e-13
4.663962059612641e-13
1.5341341140586123e-13
1.143870888317145e-13
1.2658740653929893e-13
1.5078100861281299e-13
1.825953369380117e-13
2.2297881592555873e-13
2.74054693905526e-13
3.386744060919566e-13
4.205621418737958e-13
5.245609805173604e-13
2.137987290218977e-12
5.12600918800142e-13
8.644618859806117e-14
9.195641117603039e-14
2.158248782745685e-13
3.4283478938713275e-13
5.00569729108353e-13
7.135372332356865e-13
1.0110905302174902e-12
1.4331832178723529e-12
2.036969054485022e-12
2.9057606308083135e-12
4.161715244609173e-12
5.983500452908641e-12
8.629034589326949e-12
1.2459217877626418e-11
1.7947338456838024e-11
2.5637018293522813e-11
3.599242857026287e-11
4.913323634840244e-11
2.1127628427995428e-10
1.4574483608285693e-10
9.811382034112784e-11
5.932046739012884e-10
1.2970505352697175e-9
1.9666890154500092e-9
2.43883485522129e-9
2.771378647452263e-9
3.0551813017665805e-9
3.332340129452172e-9
3.6158107330336356e-9
3.902548572595985e-9
7.540889341721495e-10
1.6981810321416387e-10
4.689836466934356e-10
8.37729975633923e-10
1.8911443700008404e-9
9.038727753709658e-9
3.1622278345105673e-9
1.1783331619609226e-10
2.266490508832959e-10
2.9372068261301276e-10
3.160584961661391e-10
3.317174367799837e-10
3.4784127490371375e-10
3.6366341908462306e-10
3.7343028197144455e-10
3.6080683690626655e-10
2.6489355054535356e-10
2.091225708430897e-10
1.8343588369199907e-8
2.2297838849355945e-8
1.6465077385283226e-8
1.9370964974937338e-8
2.890919437063666e-8
5.2749342588979934e-8
9.054733072573147e-8
1.038315270407971e-7
1.262509974385206e-7
1.0673096067906297e-7
9.15508728661328e-8
1.9902596765961172e-7
3.438843972902608e-7
3.751594877810752e-7
4.4591064507242313e-7
3.778960300232523e-7
9.822953177728061e-8
9.797190190213912e-8
5.732480592466579e-8
6.28585403376936e-8
1.0632200643711673e-7
3.8491641479254087e-8
1.3328744112710624e-8
5.680447591774775e-9
1.4468330120242084e-9
3.187690347394936e-8
3.151248701337085e-8
2.081008457027976e-8
1.0993228363390908e-8
2.0496023728090155e-10
5.166862132164567e-9
1.8526603690604679e-9
6.626689584453282e-8
8.756266001197129e-8
7.931475115285975e-8
8.152116827999117e-8
8.917152785916201e-8
1.0145689154060169e-7
1.1975640429231535e-7
1.470443466504767e-7
1.875143700900939e-7
2.4170747480096765e-7
7.406927931765977e-8
2.8981804593362962e-8
1.52609048295774e-8
9.309932790252588e-9
5.218161895604726e-9
1.6332579448921663e-9
7.925533747263337e-10
6.267201746909076e-10
4.4777222242572675e-10
2.6300344024512005e-9
7.243616672886752e-9
1.9282103734578855e-8
7.571329228884474e-8
5.749438416095139e-8
3.937430307310129e-8
3.86623817905802e-8
4.708781391715572e-8
6.961410488432006e-8
1.2547051694172648e-7
1.240345175863596e-7
1.1932635178280257e-7
1.289413793647381e-7
7.350066952256985e-8
7.00797300277196e-8
8.545315114149469e-8
1.2817204609607053e-7
2.256491396129964e-7
3.471207174929705e-7
4.01875099483459e-7
1.4311708969615425e-7
8.784237845848921e-8
2.405402631238329e-7
3.7130519911963875e-7
1.7543121226927853e-7
6.44674020702757e-8
1.792207595699408e-7
1.512116554896788e-7
1.717442961704064e-7
2.0031059908935996e-7
8.749086080257774e-8
3.6094112889601145e-8
1.989109009190158e-8
9.364521521234353e-9
1.9648325138838573e-8
4.5122966152870775e-8
3.1721196241821884e-8
2.3124819237645316e-8
8.59737465003614e-9
6.806672744105103e-9
1.7269021051338575e-8
2.500053135706776e-8
6.210638956841922e-8
2.7838483677132e-7
1.9074364361213182e-7
1.8608019095311055e-7
2.176974684573287e-7
2.917537174496407e-7
4.455169097988392e-7
6.343396721628277e-7
5.57163099155562e-7
4.6168257576495864e-7
4.753330952339591e-7
2.523663189559132e-7
1.2123239309231582e-7
3.6498109256130275e-8
8.912000990119861e-9
3.841682651724244e-9
2.552481982768439e-9
1.4062765403950089e-9
1.034495091855138e-9
1.813653131567163e-9
2.510248593633182e-9
3.677713456314696e-9
6.51103819604975e-9
1.3491861205682888e-8
3.818759410719095e-8
1.2793015074736604e-7
5.577392166870429e-8
4.755523822343398e-8
5.387166077774876e-8
7.251986593950186e-8
1.2125146970432832e-7
2.549891043801318e-7
1.5260378795592565e-7
1.2116360783679247e-7
1.2015938730712204e-7
1.369186335474249e-7
1.7869077115429537e-7
2.739837581262497e-7
4.808260876817447e-7
4.2133512306948045e-7
1.75205647079079e-8
2.3436914242265222e-7
3.219699534647628e-7
2.508491454611172e-7
1.9719030769013045e-7
1.894712410152132e-7
2.087017372023755e-7
8.745680523068649e-8
1.3027435241655686e-9
1.3392960427241538e-7
3.6846763069740976e-7
6.056523174898891e-8
6.117218183613106e-8
1.811313206528878e-7
1.9237204275380246e-8
1.466597305592288e-9
5.003502775316022e-10
9.931715887897643e-10
7.341011471878671e-10
1.1344583196434217e-9
6.331439569266869e-11
1.6907513473132258e-11
6.901162860380716e-12
1.7082845943005397e-11
2.6747192244761182e-11
3.953148766985304e-11
5.826076367178551e-11
8.689211324167942e-11
1.3223263435316714e-10
2.0714336097577223e-10
3.377976819922181e-10
5.793308777781397e-10
1.9629201070639033e-10
5.557431349719986e-10
2.6522261221023754e-10
1.525905937757068e-10
7.086151922762999e-10
1.5416322117228767e-9
2.9099332604543895e-9
5.242238013524481e-9
9.065011914591983e-9
1.4450920887304104e-8
2.0036503745913525e-8
2.0008559605305413e-8
2.4435420271358117e-8
1.458688295373222e-7
2.038534427108846e-8
2.8691908319561877e-8
5.632734557524673e-9
2.9233238014179996e-11
3.4314149518299796e-13
9.418252739185277e-13
4.663962397579959e-13
1.5341333501335852e-13
1.1438707976270966e-13
1.2658740625227031e-13
1.507810941423191e-13
1.8259533723762772e-13
2.2297881586250602e-13
2.7405469387315864e-13
3.3867440615000624e-13
4.205620577324223e-13
5.24560973693566e-13
2.1379870214198332e-12
5.126008657953341e-13
8.644619928764331e-14
9.195641062094802e-14
2.158246882524451e-13
3.4283478895107185e-13
5.005697295744719e-13
7.135371526502474e-13
1.0110906351549576e-12
1.4331829904732563e-12
2.0369693056425717e-12
2.9057604827683494e-12
4.161714922098367e-12
5.9835002584435126e-12
8.629033943361085e-12
1.2459217881028497e-11
1.7947338183963764e-11
2.5637018535801594e-11
3.599242867029847e-11
4.9133236345600464e-11
2.1127628433696155e-10
1.4574483626305313e-10
9.81138199611018e-11
5.932046746744829e-10
1.2970505375185679e-9
1.966689014351002e-9
2.438834853805124e-9
2.7713786484347625e-9
3.055181303641154e-9
3.332340129296763e-9
3.6158107329732857e-9
3.9025485787368876e-9
7.54088929026201e-10
1.6981810364815338e-10
4.689836462236941e-10
8.377299763438015e-10
1.891144368841185e-9
9.038727755137398e-9
3.162227824684454e-9
1.1783331549197803e-10
2.266490509567707e-10
2.9372068276677664e-10
3.1605849609021966e-10
3.317174316116056e-10
3.478412748328406e-10
3.6366341768796096e-10
3.734302820278937e-10
3.608068359562211e-10
2.648935504771638e-10
2.0912257081627692e-10
1.8343588372432962e-8
2.2297838849542666e-8
1.64650773858696e-8
1.937096497557716e-8
2.8909194370566856e-8
5.274934258987519e-8
9.05473307258752e-8
1.0383152704024029e-7
1.2625099743942854e-7
1.0673096067687244e-7
9.155087286959562e-8
1.9902596765910753e-7
3.438843972822794e-7
3.751594877789648e-7
4.4591064508783696e-7
3.778960300150991e-7
9.822953178359645e-8
9.797190190221636e-8
5.73248059237379e-8
6.285854033915026e-8
1.0632200643863446e-7
3.849164148404113e-8
1.332874411257871e-8
5.680447591444619e-9
1.4468330087749013e-9
3.187690348653571e-8
3.151248701440134e-8
2.0810084566768177e-8
1.099322836065751e-8
2.0496023609183679e-10
5.166862132037743e-9
1.85266036815372e-9
6.626689584173507e-8
8.75626600120296e-8
7.931475115168625e-8
8.15211682786013e-8
8.917152786071286e-8
1.014568915404647e-7
1.1975640429306934e-7
1.4704434664895346e-7
1.875143700895571e-7
2.4170747479926834e-7
7.406927931645358e-8
2.8981804592170727e-8
1.526090482946442e-8
9.309932789952246e-9
5.218161895772577e-9
1.6332579474449764e-9
7.925533749142973e-10
6.26720174625425e-10
4.477722216173216e-10
2.6300344022146942e-9
7.243616673128355e-9
1.9282103733505078e-8
7.571329229672472e-8
5.749438415964503e-8
3.93743030722996e-8
3.866238178592445e-8
4.708781391858313e-8
6.961410488204804e-8
1.2547051694071724e-7
1.2403451758265634e-7
1.193263517837874e-7
1.2894137936230515e-7
7.350066952291093e-8
7.007973002765441e-8
8.545315114264054e-8
1.2817204609574072e-7
2.2564913961319877e-7
3.4712071749352116e-7
4.018750994793649e-7
1.4311708970065734e-7
8.78423784575577e-8
2.405402631253689e-7
3.7130519912600177e-7
1.7543121226745609e-7
6.44674020665653e-8
1.7922075956735102e-7
1.5121165549135406e-7
1.7174429617054605e-7
2.003105990901216e-7
8.749086080348286e-8
3.609411288832045e-8
1.989109009287208e-8
9.364521516167205e-9
1.964832512993538e-8
4.512296615373593e-8
3.172119624822816e-8
2.312481923373794e-8
8.597374650565691e-9
6.8066727451881755e-9
1.72690210481072e-8
2.5000531354446568e-8
6.210638956763665e-8
2.7838483676855985e-7
1.9074364361108592e-7
1.8608019095386197e-7
2.1769746845636388e-7
2.917537174488835e-7
4.455169098010781e-7
6.343396721640197e-7
5.571630991563357e-7
4.6168257576555215e-7
4.7533309523400853e-7
2.52366318955696e-7
1.21232393093266e-7
3.649810925651673e-8
8.912000990642845e-9
3.841682650996419e-9
2.5524819830342056e-9
1.406276540336559e-9
1.034495092291747e-9
1.81365313086586e-9
2.510248592271183e-9
3.6777134563060167e-9
6.511038195991148e-9
1.3491861205733716e-8
3.8187594105719255e-8
1.2793015072374312e-7
5.577392167084078e-8
4.755523822343233e-8
5.3871660781517707e-8
7.251986593742848e-8
1.212514697037552e-7
2.5498910438275673e-7
1.526037879553851e-7
1.2116360783613445e-7
1.201593873075591e-7
1.3691863354819358e-7
1.7869077115423187e-7
2.7398375812634025e-7
4.808260876849855e-7
4.2133512306796855e-7
1.7520564710861322e-8
2.3436914243248355e-7
3.2196995344183256e-7
2.5084914546256953e-7
1.9719030768953337e-7
1.894712410173456e-7
2.0870173720269166e-7
8.745680523115353e-8
1.3027435240920422e-9
1.339296042707675e-7
3.684676306945214e-7
6.056523174859351e-8
6.117218183614506e-8
1.8113132065522798e-7
1.923720427554376e-8
1.4665972956632582e-9
5.003502781623421e-10
9.931715867043456e-10
7.341011709081775e-10
1.13445827861492e-9
6.33144030853084e-11
1.6907513472507032e-11
6.901151505770302e-12
1.708285073531175e-11
2.674720196545675e-11
3.953148621280626e-11
5.826076888619234e-11
8.689211907796123e-11
1.3223262640307404e-10
2.0714335743421165e-10
3.377976787739225e-10
5.79330877782996e-10
1.962920107196502e-10
5.557431349720265e-10
2.6522261222537645e-10
1.5259060416527156e-10
7.086151922100821e-10
1.5416322116785113e-9
2.909933260353936e-9
5.2422380134769515e-9
9.065011914601315e-9
1.445092087828179e-8
2.0036503721448395e-8
2.0008559600125228e-8
2.4435420275828032e-8
1.458688295380313e-7
2.03853442711908e-8
2.86919083201717e-8
5.632734557598723e-9
2.9233238009636706e-11
3.431414886209092e-13
9.418251579646263e-13
4.663962238428138e-13
1.5341338945095327e-13
1.1438707987843245e-13
1.2658741018043205e-13
1.507810088116399e-13
1.8259533713940525e-13
2.229788158157445e-13
2.7405469372970496e-13
3.3867425689870866e-13
4.205619698776287e-13
5.245609806656932e-13
2.1379867988606363e-12
5.126008662042458e-13
8.644614107808172e-14
9.195641084518971e-14
2.1582468883415475e-13
3.4283470840139106e-13
5.005697300839121e-13
7.135370682317008e-13
1.0110906406279015e-12
1.4331828758171591e-12
2.0369690544101322e-12
2.905760485570525e-12
4.1617149052000835e-12
5.9835004537353905e-12
8.629033941317232e-12
1.245921776280311e-11
1.7947338182361842e-11
2.56370183007386e-11
3.5992428708797285e-11
4.913323635582205e-11
2.1127628458249887e-10
1.4574483564196672e-10
9.811382052284517e-11
5.932046757113654e-10
1.2970505363027224e-9
1.9666890148635055e-9
2.4388348529867985e-9
2.7713786482197154e-9
3.055181302465739e-9
3.332340129295127e-9
3.6158107329847025e-9
3.902548574087256e-9
7.540889312044021e-10
1.6981810364119586e-10
4.689836469284999e-10
8.377299766107999e-10
1.8911443678458e-9
9.038727761625776e-9
3.1622278270466792e-9
1.178333138518401e-10
2.2664905149857473e-10
2.937206804135451e-10
3.1605849607198586e-10
3.317174326937385e-10
3.4784127727716883e-10
3.636634164094807e-10
3.734302819533843e-10
3.60806835069741e-10
2.6489354859421156e-10
2.091225712349208e-10
1.834358836891182e-8
2.2297838849511376e-8
1.646507738557218e-8
1.93709649754353e-8
2.8909194370571134e-8
5.274934258987801e-8
9.05473307257958e-8
1.0383152704059234e-7
1.2625099743906988e-7
1.0673096067718534e-7
9.15508728698545e-8
1.9902596765956477e-7
3.438843972820497e-7
3.75159487773012e-7
4.459106450860027e-7
3.778960300083371e-7
9.822953178282567e-8
9.797190190137332e-8
5.732480592396566e-8
6.285854033772112e-8
1.0632200643795838e-7
3.849164148644773e-8
1.3328744111969169e-8
5.680447591786355e-9
1.4468330109708005e-9
3.187690347626621e-8
3.1512487015064445e-8
2.0810084569782212e-8
1.0993228361902254e-8
2.0496023618695408e-10
5.166862132005899e-9
1.8526603693063018e-9
6.626689584179975e-8
8.75626600118843e-8
7.931475115105118e-8
8.152116827945052e-8
8.917152785930965e-8
1.0145689153979644e-7
1.1975640429448944e-7
1.4704434664901797e-7
1.875143700896587e-7
2.4170747480015153e-7
7.406927931618314e-8
2.8981804592778612e-8
1.5260904829373034e-8
9.309932789580903e-9
5.21816189654433e-9
1.6332579441987685e-9
7.925533759127815e-10
6.267201747241556e-10
4.4777222161367527e-10
2.6300344022372655e-9
7.24361667267882e-9
1.9282103734788178e-8
7.57132922836446e-8
5.749438415885643e-8
3.937430307461317e-8
3.866238178531575e-8
4.708781391928582e-8
6.961410488424396e-8
1.254705169420703e-7
1.240345175834383e-7
1.1932635178289998e-7
1.2894137936292306e-7
7.35006695224122e-8
7.007973002795658e-8
8.545315114270767e-8
1.2817204609578172e-7
2.2564913961339848e-7
3.4712071749350946e-7
4.0187509948420353e-7
1.4311708969761282e-7
8.784237845847905e-8
2.4054026312355496e-7
3.713051991236012e-7
1.754312122709442e-7
6.44674020628806e-8
1.7922075956798026e-7
1.512116554890628e-7
1.7174429617224676e-7
2.003105990899698e-7
8.749086080365289e-8
3.60941128892257e-8
1.9891090093109152e-8
9.364521521687161e-9
1.96483251272063e-8
4.512296613968226e-8
3.172119624827921e-8
2.312481923704559e-8
8.597374651817475e-9
6.806672749038591e-9
1.7269021047653535e-8
2.5000531352305784e-8
6.210638956780292e-8
2.783848367699146e-7
1.907436436104819e-7
1.8608019095166103e-7
2.1769746845670267e-7
2.9175371744925255e-7
4.455169097987313e-7
6.343396721624176e-7
5.571630991558869e-7
4.616825757655263e-7
4.753330952340047e-7
2.523663189553964e-7
1.2123239309342115e-7
3.6498109256334145e-8
8.912000990524659e-9
3.841682651857969e-9
2.5524819830646318e-9
1.4062765401511736e-9
1.0344950930491996e-9
1.8136531306754599e-9
2.510248594170762e-9
3.6777134562415637e-9
6.511038196287693e-9
1.349186120590051e-8
3.818759410542728e-8
1.2793015073320434e-7
5.577392167156799e-8
4.755523822313956e-8
5.3871660779456035e-8
7.251986593974387e-8
1.212514697036573e-7
2.549891043822478e-7
1.5260378795591983e-7
1.2116360783682598e-7
1.2015938730671416e-7
1.369186335478073e-7
1.7869077115419932e-7
2.739837581261429e-7
4.808260876856138e-7
4.2133512306972873e-7
1.7520564710151614e-8
2.343691424259429e-7
3.21969953423821e-7
2.508491454542781e-7
1.9719030769251435e-7
1.8947124102512108e-7
2.0870173719729537e-7
8.745680523110413e-8
1.302743524141544e-9
1.339296042714275e-7
3.684676306975057e-7
6.056523174811887e-8
6.117218183613723e-8
1.8113132065500378e-7
1.92372042755439e-8
1.4665972969448329e-9
5.003502762175595e-10
9.931715888142335e-10
7.341011470959343e-10
1.1344583019543897e-9
6.331439404402894e-11
1.6907513473331182e-11
6.901162862393917e-12
1.7082850734735128e-11
2.674720196590383e-11
3.9531486210989266e-11
5.826076888224007e-11
8.689211907147331e-11
1.3223263435543923e-10
2.0714335743562533e-10
3.377976825042054e-10
5.793308990054881e-10
1.9629201072131397e-10
5.557431349784191e-10
2.652226122458009e-10
1.5259059376413618e-10
7.086151689805532e-10
1.5416322116984364e-9
2.9099332604673415e-9
5.242238013488299e-9
9.065011914680304e-9
1.4450920872316061e-8
2.003650372425758e-8
2.000855960010149e-8
2.4435420276936772e-8
1.4586882954150174e-7
2.0385344272842475e-8
2.869190831978139e-8
5.632734558335875e-9
2.923323804274378e-11
3.43141480538044e-13
9.418251711206953e-13
4.663962738718689e-13
1.534133350162946e-13
1.1438707977355913e-13
1.265874100209414e-13
1.5078109405474862e-13
1.825953372056659e-13
2.229787009904779e-13
2.740546282857996e-13
3.386743328123786e-13
4.2056196984131583e-13
5.24560973609147e-13
2.1379869637769804e-12
5.12600919083651e-13
8.644619889956418e-14
9.195641091964974e-14
2.1582487728737004e-13
3.428347897800204e-13
5.005697297821928e-13
7.135369820459044e-13
1.0110906359264685e-12
1.4331831127266983e-12
2.0369690517970953e-12
2.9057606302580954e-12
4.161714905350202e-12
5.983500259063006e-12
8.629034589064369e-12
1.245921776537613e-11
1.794733818508054e-11
2.5637018536392566e-11
3.599242871133476e-11
4.9133236355057006e-11
2.11276284367088e-10
1.4574483586661773e-10
9.811382080130827e-11
5.932046731505959e-10
1.297050537329881e-9
1.966689013439424e-9
2.43883485383945e-9
2.7713786477252843e-9
3.0551813036312056e-9
3.3323401291894296e-9
3.615810733008436e-9
3.902548580538848e-9
7.540889301870431e-10
1.698181031644439e-10
4.689836462305436e-10
8.377299763153522e-10
1.8911443678511096e-9
9.038727766496482e-9
3.162227836632333e-9
1.1783331718318542e-10
2.266490509154523e-10
2.9372068265750246e-10
3.160584960791885e-10
3.3171743160510003e-10
3.478412748046031e-10
3.636634177772283e-10
3.7343028202866307e-10
3.6080683593090703e-10
2.648935509325111e-10
2.0912257079574074e-10
1.834358837371015e-8
2.2297838849663835e-8
1.646507738428002e-8
1.937096497546408e-8
2.8909194370535076e-8
5.274934258919407e-8
9.054733072587112e-8
1.0383152704057291e-7
1.2625099743981794e-7
1.0673096067649216e-7
9.15508728689743e-8
1.990259676578518e-7
3.4388439729023864e-7
3.7515948778331354e-7
4.4591064507426924e-7
3.7789603001489154e-7
9.822953178432425e-8
9.797190190300908e-8
5.7324805923894927e-8
6.285854033919046e-8
1.0632200643715316e-7
3.849164148454547e-8
1.3328744113362096e-8
5.680447591459776e-9
1.446833009799419e-9
3.187690347996206e-8
3.1512487016143393e-8
2.081008456665919e-8
1.0993228363316397e-8
2.049602369167294e-10
5.1668621277649905e-9
1.8526603694591815e-9
6.626689584097082e-8
8.756266001197679e-8
7.931475115220937e-8
8.152116827858769e-8
8.917152785997986e-8
1.014568915397706e-7
1.1975640429392672e-7
1.4704434664876285e-7
1.8751437008955564e-7
2.417074747993544e-7
7.40692793172834e-8
2.8981804592780766e-8
1.526090482931027e-8
9.30993278998637e-9
5.218161896712601e-9
1.6332579470261717e-9
7.925533733853087e-10
6.267201741107037e-10
4.4777222166314445e-10
2.6300344023896603e-9
7.243616672762671e-9
1.9282103734754323e-8
7.57132922828285e-8
5.7494384163868624e-8
3.937430307159031e-8
3.866238178918773e-8
4.708781391947368e-8
6.961410488474799e-8
1.254705169421302e-7
1.2403451758294672e-7
1.1932635178177856e-7
1.289413793628504e-7
7.350066952337556e-8
7.007973002814274e-8
8.545315114266635e-8
1.2817204609595962e-7
2.2564913961328877e-7
3.4712071749339156e-7
4.0187509948663383e-7
1.431170896972802e-7
8.784237846034052e-8
2.405402631243253e-7
3.7130519912442126e-7
1.7543121226906966e-7
6.44674020646378e-8
1.7922075956847217e-7
1.5121165549037637e-7
1.7174429617012976e-7
2.0031059909042286e-7
8.749086080400575e-8
3.6094112889818674e-8
1.9891090092111106e-8
9.364521517348856e-9
1.9648325127812212e-8
4.5122966150072304e-8
3.1721196248642677e-8
2.3124819236805423e-8
8.597374647138879e-9
6.806672744059572e-9
1.7269021046672254e-8
2.5000531355139553e-8
6.210638956804209e-8
2.783848367713897e-7
1.907436436113715e-7
1.8608019095317066e-7
2.1769746845492633e-7
2.917537174489973e-7
4.4551690979967533e-7
6.343396721640753e-7
5.571630991566255e-7
4.6168257576571647e-7
4.7533309523400065e-7
2.5236631895602524e-7
1.2123239309299607e-7
3.6498109256473945e-8
8.912000990590967e-9
3.841682651666637e-9
2.5524819829581244e-9
1.4062765404353912e-9
1.0344950932732732e-9
1.8136531318349268e-9
2.5102485912796085e-9
3.677713457432514e-9
6.511038196184346e-9
1.349186120530074e-8
3.818759410901544e-8
1.279301507329089e-7
5.577392166959564e-8
4.755523822425485e-8
5.3871660778561945e-8
7.251986593878971e-8
1.2125146970223112e-7
2.549891043807831e-7
1.5260378795636513e-7
1.211636078383207e-7
1.2015938730756374e-7
1.3691863354729547e-7
1.7869077115462678e-7
2.739837581262157e-7
4.808260876853276e-7
4.213351230771933e-7
1.7520564709394377e-8
2.3436914244320074e-7
3.2196995344375305e-7
2.508491454721449e-7
1.9719030769421148e-7
1.894712410168275e-7
2.0870173720157236e-7
8.745680523186568e-8
1.3027435241970143e-9
1.339296042695847e-7
3.684676306982264e-7
6.056523174736621e-8
6.11721818361574e-8
1.8113132065025296e-7
1.9237204275409356e-8
1.4665972918468108e-9
5.00350278942598e-10
9.931715871952967e-10
7.341011704702169e-10
1.1344583099692257e-9
6.331440156423786e-11
1.69075139686919e-11
6.9011515022916344e-12
1.7082850732863622e-11
2.6747201967884475e-11
3.9531487675089844e-11
5.826076367228331e-11
8.689211907849572e-11
1.3223263436222965e-10
2.071433609703042e-10
3.377976772963559e-10
5.793308777691323e-10
1.962920107206996e-10
5.557431359033678e-10
2.652226115848992e-10
1.5259060597938934e-10
7.086152001930764e-10
1.5416322307337987e-9
2.9099332770099284e-9
5.242238034856673e-9
9.065011919434328e-9
1.4450920862944576e-8
2.003650375153807e-8
2.0008559601248595e-8
2.443542027200957e-8
1.4586882953557526e-7
2.0385344271641826e-8
2.8691908320167006e-8
5.632734557569968e-9
2.92332380297221e-11
3.4314147779890715e-13
9.418251524767981e-13
4.663962059612641e-13
1.5341341140586123e-13
1.143870888317145e-13
1.2658740653929893e-13
1.5078100861281299e-13
1.825953369380117e-13
2.2297881592555873e-13
2.74054693905526e-13
3.386744060919566e-13
4.205621418737958e-13
5.245609805173604e-13
2.137987290218977e-12
5.12600918800142e-13
8.644618859806117e-14
9.195641117603039e-14
2.158248782745685e-13
3.4283478938713275e-13
5.00569729108353e-13
7.135372332356865e-13
1.0110905302174902e-12
1.4331832178723529e-12
2.036969054485022e-12
2.9057606308083135e-12
4.161715244609173e-12
5.983500452908641e-12
8.629034589326949e-12
1.2459217877626418e-11
1.7947338456838024e-11
2.5637018293522813e-11
3.599242857026287e-11
4.913323634840244e-11
2.1127628427995428e-10
1.4574483608285693e-10
9.811382034112784e-11
5.932046739012884e-10
1.2970505352697175e-9
1.9666890154500092e-9
2.43883485522129e-9
2.771378647452263e-9
3.0551813017665805e-9
3.332340129452172e-9
3.6158107330336356e-9
3.902548572595985e-9
7.540889341721495e-10
1.6981810321416387e-10
4.689836466934356e-10
8.37729975633923e-10
1.8911443700008404e-9
9.038727753709658e-9
3.1622278345105673e-9
1.1783331619609226e-10
2.266490508832959e-10
2.9372068261301276e-10
3.160584961661391e-10
3.317174367799837e-10
3.4784127490371375e-10
3.6366341908462306e-10
3.7343028197144455e-10
3.6080683690626655e-10
2.6489355054535356e-10
2.091225708430897e-10
1.8343588369199907e-8
2.2297838849355945e-8
1.6465077385283226e-8
1.9370964974937338e-8
2.890919437063666e-8
5.2749342588979934e-8
9.054733072573147e-8
1.038315270407971e-7
1.262509974385206e-7
1.0673096067906297e-7
9.15508728661328e-8
1.9902596765961172e-7
3.438843972902608e-7
3.751594877810752e-7
4.4591064507242313e-7
3.778960300232523e-7
9.822953177728061e-8
9.797190190213912e-8
5.732480592466579e-8
6.28585403376936e-8
1.0632200643711673e-7
3.8491641479254087e-8
1.3328744112710624e-8
5.680447591774775e-9
1.4468330120242084e-9
3.187690347394936e-8
3.151248701337085e-8
2.081008457027976e-8
1.0993228363390908e-8
2.0496023728090155e-10
5.166862132164567e-9
1.8526603690604679e-9
6.626689584453282e-8
8.756266001197129e-8
7.931475115285975e-8
8.152116827999117e-8
8.917152785916201e-8
1.0145689154060169e-7
1.1975640429231535e-7
1.470443466504767e-7
1.875143700900939e-7
2.4170747480096765e-7
7.406927931765977e-8
2.8981804593362962e-8
1.52609048295774e-8
9.309932790252588e-9
5.218161895604726e-9
1.6332579448921663e-9
7.925533747263337e-10
6.267201746909076e-10
4.4777222242572675e-10
2.6300344024512005e-9
7.243616672886752e-9
1.9282103734578855e-8
7.571329228884474e-8
5.749438416095139e-8
3.937430307310129e-8
3.86623817905802e-8
4.708781391715572e-8
6.961410488432006e-8
1.2547051694172648e-7
1.240345175863596e-7
1.1932635178280257e-7
1.289413793647381e-7
7.350066952256985e-8
7.00797300277196e-8
8.545315114149469e-8
1.2817204609607053e-7
2.256491396129964e-7
3.471207174929705e-7
4.01875099483459e-7
1.4311708969615425e-7
8.784237845848921e-8
2.405402631238329e-7
3.7130519911963875e-7
1.7543121226927853e-7
6.44674020702757e-8
1.792207595699408e-7
1.512116554896788e-7
1.717442961704064e-7
2.0031059908935996e-7
8.749086080257774e-8
3.6094112889601145e-8
1.989109009190158e-8
9.364521521234353e-9
1.9648325138838573e-8
4.5122966152870775e-8
3.1721196241821884e-8
2.3124819237645316e-8
8.59737465003614e-9
6.806672744105103e-9
1.7269021051338575e-8
2.500053135706776e-8
6.210638956841922e-8
2.7838483677132e-7
1.9074364361213182e-7
1.8608019095311055e-7
2.176974684573287e-7
2.917537174496407e-7
4.455169097988392e-7
6.343396721628277e-7
5.57163099155562e-7
4.6168257576495864e-7
4.753330952339591e-7
2.523663189559132e-7
1.2123239309231582e-7
3.6498109256130275e-8
8.912000990119861e-9
3.841682651724244e-9
2.552481982768439e-9
1.4062765403950089e-9
1.034495091855138e-9
1.813653131567163e-9
2.510248593633182e-9
3.677713456314696e-9
6.51103819604975e-9
1.3491861205682888e-8
3.818759410719095e-8
1.2793015074736604e-7
5.577392166870429e-8
4.755523822343398e-8
5.387166077774876e-8
7.251986593950186e-8
1.2125146970432832e-7
2.549891043801318e-7
1.5260378795592565e-7
1.2116360783679247e-7
1.2015938730712204e-7
1.369186335474249e-7
1.7869077115429537e-7
2.739837581262497e-7
4.808260876817447e-7
4.2133512306948045e-7
1.75205647079079e-8
2.3436914242265222e-7
3.219699534647628e-7
2.508491454611172e-7
1.9719030769013045e-7
1.894712410152132e-7
2.087017372023755e-7
8.745680523068649e-8
1.3027435241655686e-9
1.3392960427241538e-7
3.6846763069740976e-7
6.056523174898891e-8
6.117218183613106e-8
1.811313206528878e-7
1.9237204275380246e-8
1.466597305592288e-9
5.003502775316022e-10
9.931715887897643e-10
7.341011471878671e-10
1.1344583196434217e-9
6.331439569266869e-11
1.6907513473132258e-11
6.901162860380716e-12
1.7082845943005397e-11
2.6747192244761182e-11
3.953148766985304e-11
5.826076367178551e-11
8.689211324167942e-11
1.3223263435316714e-10
2.0714336097577223e-10
3.377976819922181e-10
5.793308777781397e-10
1.9629201070639033e-10
5.557431349719986e-10
2.6522261221023754e-10
1.525905937757068e-10
7.086151922762999e-10
1.5416322117228767e-9
2.9099332604543895e-9
5.242238013524481e-9
9.065011914591983e-9
1.4450920887304104e-8
2.0036503745913525e-8
2.0008559605305413e-8
2.4435420271358117e-8
1.458688295373222e-7
2.038534427108846e-8
2.8691908319561877e-8
5.632734557524673e-9
2.9233238014179996e-11
3.4314149518299796e-13
9.418252739185277e-13
4.663962397579959e-13
1.5341333501335852e-13
1.1438707976270966e-13
1.2658740625227031e-13
1.507810941423191e-13
1.8259533723762772e-13
2.2297881586250602e-13
2.7405469387315864e-13
3.3867440615000624e-13
4.205620577324223e-13
5.24560973693566e-13
2.1379870214198332e-12
5.126008657953341e-13
8.644619928764331e-14
9.195641062094802e-14
2.158246882524451e-13
3.4283478895107185e-13
5.005697295744719e-13
7.135371526502474e-13
1.0110906351549576e-12
1.4331829904732563e-12
2.0369693056425717e-12
2.9057604827683494e-12
4.161714922098367e-12
5.9835002584435126e-12
8.629033943361085e-12
1.2459217881028497e-11
1.7947338183963764e-11
2.5637018535801594e-11
3.599242867029847e-11
4.9133236345600464e-11
2.1127628433696155e-10
1.4574483626305313e-10
9.81138199611018e-11
5.932046746744829e-10
1.2970505375185679e-9
1.966689014351002e-9
2.438834853805124e-9
2.7713786484347625e-9
3.055181303641154e-9
3.332340129296763e-9
3.6158107329732857e-9
3.9025485787368876e-9
7.54088929026201e-10
1.6981810364815338e-10
4.689836462236941e-10
8.377299763438015e-10
1.891144368841185e-9
9.038727755137398e-9
3.162227824684454e-9
1.1783331549197803e-10
2.266490509567707e-10
2.9372068276677664e-10
3.1605849609021966e-10
3.317174316116056e-10
3.478412748328406e-10
3.6366341768796096e-10
3.734302820278937e-10
3.608068359562211e-10
2.648935504771638e-10
2.0912257081627692e-10
1.8343588372432962e-8
2.2297838849542666e-8
1.64650773858696e-8
1.937096497557716e-8
2.8909194370566856e-8
5.274934258987519e-8
9.05473307258752e-8
1.0383152704024029e-7
1.2625099743942854e-7
1.0673096067687244e-7
9.155087286959562e-8
1.9902596765910753e-7
3.438843972822794e-7
3.751594877789648e-7
4.4591064508783696e-7
3.778960300150991e-7
9.822953178359645e-8
9.797190190221636e-8
5.73248059237379e-8
6.285854033915026e-8
1.0632200643863446e-7
3.849164148404113e-8
1.332874411257871e-8
5.680447591444619e-9
1.4468330087749013e-9
3.187690348653571e-8
3.151248701440134e-8
2.0810084566768177e-8
1.099322836065751e-8
2.0496023609183679e-10
5.166862132037743e-9
1.85266036815372e-9
6.626689584173507e-8
8.75626600120296e-8
7.931475115168625e-8
8.15211682786013e-8
8.917152786071286e-8
1.014568915404647e-7
1.1975640429306934e-7
1.4704434664895346e-7
1.875143700895571e-7
2.4170747479926834e-7
7.406927931645358e-8
2.8981804592170727e-8
1.526090482946442e-8
9.309932789952246e-9
5.218161895772577e-9
1.6332579474449764e-9
7.925533749142973e-10
6.26720174625425e-10
4.477722216173216e-10
2.6300344022146942e-9
7.243616673128355e-9
1.9282103733505078e-8
7.571329229672472e-8
5.749438415964503e-8
3.93743030722996e-8
3.866238178592445e-8
4.708781391858313e-8
6.961410488204804e-8
1.2547051694071724e-7
1.2403451758265634e-7
1.193263517837874e-7
1.2894137936230515e-7
7.350066952291093e-8
7.007973002765441e-8
8.545315114264054e-8
1.2817204609574072e-7
2.2564913961319877e-7
3.4712071749352116e-7
4.018750994793649e-7
1.4311708970065734e-7
8.78423784575577e-8
2.405402631253689e-7
3.7130519912600177e-7
1.7543121226745609e-7
6.44674020665653e-8
1.7922075956735102e-7
1.5121165549135406e-7
1.7174429617054605e-7
2.003105990901216e-7
8.749086080348286e-8
3.609411288832045e-8
1.989109009287208e-8
9.364521516167205e-9
1.964832512993538e-8
4.512296615373593e-8
3.172119624822816e-8
2.312481923373794e-8
8.597374650565691e-9
6.8066727451881755e-9
1.72690210481072e-8
2.5000531354446568e-8
6.210638956763665e-8
2.7838483676855985e-7
1.9074364361108592e-7
1.8608019095386197e-7
2.1769746845636388e-7
2.917537174488835e-7
4.455169098010781e-7
6.343396721640197e-7
5.571630991563357e-7
4.6168257576555215e-7
4.7533309523400853e-7
2.52366318955696e-7
1.21232393093266e-7
3.649810925651673e-8
8.912000990642845e-9
3.841682650996419e-9
2.5524819830342056e-9
1.406276540336559e-9
1.034495092291747e-9
1.81365313086586e-9
2.510248592271183e-9
3.6777134563060167e-9
6.511038195991148e-9
1.3491861205733716e-8
3.8187594105719255e-8
1.2793015072374312e-7
5.577392167084078e-8
4.755523822343233e-8
5.3871660781517707e-8
7.251986593742848e-8
1.212514697037552e-7
2.5498910438275673e-7
1.526037879553851e-7
1.2116360783613445e-7
1.201593873075591e-7
1.3691863354819358e-7
1.7869077115423187e-7
2.7398375812634025e-7
4.808260876849855e-7
4.2133512306796855e-7
1.7520564710861322e-8
2.3436914243248355e-7
3.2196995344183256e-7
2.5084914546256953e-7
1.9719030768953337e-7
1.894712410173456e-7
2.0870173720269166e-7
8.745680523115353e-8
1.3027435240920422e-9
1.339296042707675e-7
3.684676306945214e-7
6.056523174859351e-8
6.117218183614506e-8
1.8113132065522798e-7
1.923720427554376e-8
1.4665972956632582e-9
5.003502781623421e-10
9.931715867043456e-10
7.341011709081775e-10
1.13445827861492e-9
6.33144030853084e-11
1.6907513472507032e-11
6.901151505770302e-12
1.708285073531175e-11
2.674720196545675e-11
3.953148621280626e-11
5.826076888619234e-11
8.689211907796123e-11
1.3223262640307404e-10
2.0714335743421165e-10
3.377976787739225e-10
5.79330877782996e-10
1.962920107196502e-10
5.557431349720265e-10
2.6522261222537645e-10
1.5259060416527156e-10
7.086151922100821e-10
1.5416322116785113e-9
2.909933260353936e-9
5.2422380134769515e-9
9.065011914601315e-9
1.445092087828179e-8
2.0036503721448395e-8
2.0008559600125228e-8
2.4435420275828032e-8
1.458688295380313e-7
2.03853442711908e-8
2.86919083201717e-8
5.632734557598723e-9
2.9233238009636706e-11
3.431414886209092e-13
9.418251579646263e-13
4.663962238428138e-13
1.5341338945095327e-13
1.1438707987843245e-13
1.2658741018043205e-13
1.507810088116399e-13
1.8259533713940525e-13
2.229788158157445e-13
2.7405469372970496e-13
3.3867425689870866e-13
4.205619698776287e-13
5.245609806656932e-13
2.1379867988606363e-12
5.126008662042458e-13
8.644614107808172e-14
9.195641084518971e-14
2.1582468883415475e-13
3.4283470840139106e-13
5.005697300839121e-13
7.135370682317008e-13
1.0110906406279015e-12
1.4331828758171591e-12
2.0369690544101322e-12
2.905760485570525e-12
4.1617149052000835e-12
5.9835004537353905e-12
8.629033941317232e-12
1.245921776280311e-11
1.7947338182361842e-11
2.56370183007386e-11
3.5992428708797285e-11
4.913323635582205e-11
2.1127628458249887e-10
1.4574483564196672e-10
9.811382052284517e-11
5.932046757113654e-10
1.2970505363027224e-9
1.9666890148635055e-9
2.4388348529867985e-9
2.7713786482197154e-9
3.055181302465739e-9
3.332340129295127e-9
3.6158107329847025e-9
3.902548574087256e-9
7.540889312044021e-10
1.6981810364119586e-10
4.689836469284999e-10
8.377299766107999e-10
1.8911443678458e-9
9.038727761625776e-9
3.1622278270466792e-9
1.178333138518401e-10
2.2664905149857473e-10
2.937206804135451e-10
3.1605849607198586e-10
3.317174326937385e-10
3.4784127727716883e-10
3.636634164094807e-10
3.734302819533843e-10
3.60806835069741e-10
2.6489354859421156e-10
2.091225712349208e-10
1.834358836891182e-8
2.2297838849511376e-8
1.646507738557218e-8
1.93709649754353e-8
2.8909194370571134e-8
5.274934258987801e-8
9.05473307257958e-8
1.0383152704059234e-7
1.2625099743906988e-7
1.0673096067718534e-7
9.15508728698545e-8
1.9902596765956477e-7
3.438843972820497e-7
3.75159487773012e-7
4.459106450860027e-7
3.778960300083371e-7
9.822953178282567e-8
9.797190190137332e-8
5.732480592396566e-8
6.285854033772112e-8
1.0632200643795838e-7
3.849164148644773e-8
1.3328744111969169e-8
5.680447591786355e-9
1.4468330109708005e-9
3.187690347626621e-8
3.1512487015064445e-8
2.0810084569782212e-8
1.0993228361902254e-8
2.0496023618695408e-10
5.166862132005899e-9
1.8526603693063018e-9
6.626689584179975e-8
8.75626600118843e-8
7.931475115105118e-8
8.152116827945052e-8
8.917152785930965e-8
1.0145689153979644e-7
1.1975640429448944e-7
1.4704434664901797e-7
1.875143700896587e-7
2.4170747480015153e-7
7.406927931618314e-8
2.8981804592778612e-8
1.5260904829373034e-8
9.309932789580903e-9
5.21816189654433e-9
1.6332579441987685e-9
7.925533759127815e-10
6.267201747241556e-10
4.4777222161367527e-10
2.6300344022372655e-9
7.24361667267882e-9
1.9282103734788178e-8
7.57132922836446e-8
5.749438415885643e-8
3.937430307461317e-8
3.866238178531575e-8
4.708781391928582e-8
6.961410488424396e-8
1.254705169420703e-7
1.240345175834383e-7
1.1932635178289998e-7
1.2894137936292306e-7
7.35006695224122e-8
7.007973002795658e-8
8.545315114270767e-8
1.2817204609578172e-7
2.2564913961339848e-7
3.4712071749350946e-7
4.0187509948420353e-7
1.4311708969761282e-7
8.784237845847905e-8
2.4054026312355496e-7
3.713051991236012e-7
1.754312122709442e-7
6.44674020628806e-8
1.7922075956798026e-7
1.512116554890628e-7
1.7174429617224676e-7
2.003105990899698e-7
8.749086080365289e-8
3.60941128892257e-8
1.9891090093109152e-8
9.364521521687161e-9
1.96483251272063e-8
4.512296613968226e-8
3.172119624827921e-8
2.312481923704559e-8
8.597374651817475e-9
6.806672749038591e-9
1.7269021047653535e-8
2.5000531352305784e-8
6.210638956780292e-8
2.783848367699146e-7
1.907436436104819e-7
1.8608019095166103e-7
2.1769746845670267e-7
2.9175371744925255e-7
4.455169097987313e-7
6.343396721624176e-7
5.571630991558869e-7
4.616825757655263e-7
4.753330952340047e-7
2.523663189553964e-7
1.2123239309342115e-7
3.6498109256334145e-8
8.912000990524659e-9
3.841682651857969e-9
2.5524819830646318e-9
1.4062765401511736e-9
1.0344950930491996e-9
1.8136531306754599e-9
2.510248594170762e-9
3.6777134562415637e-9
6.511038196287693e-9
1.349186120590051e-8
3.818759410542728e-8
1.2793015073320434e-7
5.577392167156799e-8
4.755523822313956e-8
5.3871660779456035e-8
7.251986593974387e-8
1.212514697036573e-7
2.549891043822478e-7
1.5260378795591983e-7
1.2116360783682598e-7
1.2015938730671416e-7
1.369186335478073e-7
1.7869077115419932e-7
2.739837581261429e-7
4.808260876856138e-7
4.2133512306972873e-7
1.7520564710151614e-8
2.343691424259429e-7
3.21969953423821e-7
2.508491454542781e-7
1.9719030769251435e-7
1.8947124102512108e-7
2.0870173719729537e-7
8.745680523110413e-8
1.302743524141544e-9
1.339296042714275e-7
3.684676306975057e-7
6.056523174811887e-8
6.117218183613723e-8
1.8113132065500378e-7
1.92372042755439e-8
1.4665972969448329e-9
5.003502762175595e-10
9.931715888142335e-10
7.341011470959343e-10
1.1344583019543897e-9
6.331439404402894e-11
1.6907513473331182e-11
6.901162862393917e-12
1.7082850734735128e-11
2.674720196590383e-11
3.9531486210989266e-11
5.826076888224007e-11
8.689211907147331e-11
1.3223263435543923e-10
2.0714335743562533e-10
3.377976825042054e-10
5.793308990054881e-10
1.9629201072131397e-10
5.557431349784191e-10
2.652226122458009e-10
1.5259059376413618e-10
7.086151689805532e-10
1.5416322116984364e-9
2.9099332604673415e-9
5.242238013488299e-9
9.065011914680304e-9
1.4450920872316061e-8
2.003650372425758e-8
2.000855960010149e-8
2.4435420276936772e-8
1.4586882954150174e-7
2.0385344272842475e-8
2.869190831978139e-8
5.632734558335875e-9
2.923323804274378e-11
3.43141480538044e-13
9.418251711206953e-13
4.663962738718689e-13
1.534133350162946e-13
1.1438707977355913e-13
1.265874100209414e-13
1.5078109405474862e-13
1.825953372056659e-13
2.229787009904779e-13
2.740546282857996e-13
3.386743328123786e-13
4.2056196984131583e-13
5.24560973609147e-13
2.1379869637769804e-12
5.12600919083651e-13
8.644619889956418e-14
9.195641091964974e-14
2.1582487728737004e-13
3.428347897800204e-13
5.005697297821928e-13
7.135369820459044e-13
1.0110906359264685e-12
1.4331831127266983e-12
2.0369690517970953e-12
2.9057606302580954e-12
4.161714905350202e-12
5.983500259063006e-12
8.629034589064369e-12
1.245921776537613e-11
1.794733818508054e-11
2.5637018536392566e-11
3.599242871133476e-11
4.9133236355057006e-11
2.11276284367088e-10
1.4574483586661773e-10
9.811382080130827e-11
5.932046731505959e-10
1.297050537329881e-9
1.966689013439424e-9
2.43883485383945e-9
2.7713786477252843e-9
3.0551813036312056e-9
3.3323401291894296e-9
3.615810733008436e-9
3.902548580538848e-9
7.540889301870431e-10
1.698181031644439e-10
4.689836462305436e-10
8.377299763153522e-10
1.8911443678511096e-9
9.038727766496482e-9
3.162227836632333e-9
1.1783331718318542e-10
2.266490509154523e-10
2.9372068265750246e-10
3.160584960791885e-10
3.3171743160510003e-10
3.478412748046031e-10
3.636634177772283e-10
3.7343028202866307e-10
3.6080683593090703e-10
2.648935509325111e-10
2.0912257079574074e-10
1.834358837371015e-8
2.2297838849663835e-8
1.646507738428002e-8
1.937096497546408e-8
2.8909194370535076e-8
5.274934258919407e-8
9.054733072587112e-8
1.0383152704057291e-7
1.2625099743981794e-7
1.0673096067649216e-7
9.15508728689743e-8
1.990259676578518e-7
3.4388439729023864e-7
3.7515948778331354e-7
4.4591064507426924e-7
3.7789603001489154e-7
9.822953178432425e-8
9.797190190300908e-8
5.7324805923894927e-8
6.285854033919046e-8
1.0632200643715316e-7
3.849164148454547e-8
1.3328744113362096e-8
5.680447591459776e-9
1.446833009799419e-9
3.187690347996206e-8
3.1512487016143393e-8
2.081008456665919e-8
1.0993228363316397e-8
2.049602369167294e-10
5.1668621277649905e-9
1.8526603694591815e-9
6.626689584097082e-8
8.756266001197679e-8
7.931475115220937e-8
8.152116827858769e-8
8.917152785997986e-8
1.014568915397706e-7
1.1975640429392672e-7
1.4704434664876285e-7
1.8751437008955564e-7
2.417074747993544e-7
7.40692793172834e-8
2.8981804592780766e-8
1.526090482931027e-8
9.30993278998637e-9
5.218161896712601e-9
1.6332579470261717e-9
7.925533733853087e-10
6.267201741107037e-10
4.4777222166314445e-10
2.6300344023896603e-9
7.243616672762671e-9
1.9282103734754323e-8
7.57132922828285e-8
5.7494384163868624e-8
3.937430307159031e-8
3.866238178918773e-8
4.708781391947368e-8
6.961410488474799e-8
1.254705169421302e-7
1.2403451758294672e-7
1.1932635178177856e-7
1.289413793628504e-7
7.350066952337556e-8
7.007973002814274e-8
8.545315114266635e-8
1.2817204609595962e-7
2.2564913961328877e-7
3.4712071749339156e-7
4.0187509948663383e-7
1.431170896972802e-7
8.784237846034052e-8
2.405402631243253e-7
3.7130519912442126e-7
1.7543121226906966e-7
6.44674020646378e-8
1.7922075956847217e-7
1.5121165549037637e-7
1.7174429617012976e-7
2.0031059909042286e-7
8.749086080400575e-8
3.6094112889818674e-8
1.9891090092111106e-8
9.364521517348856e-9
1.9648325127812212e-8
4.5122966150072304e-8
3.1721196248642677e-8
2.3124819236805423e-8
8.597374647138879e-9
6.806672744059572e-9
1.7269021046672254e-8
2.5000531355139553e-8
6.210638956804209e-8
2.783848367713897e-7
1.907436436113715e-7
1.8608019095317066e-7
2.1769746845492633e-7
2.917537174489973e-7
4.4551690979967533e-7
6.343396721640753e-7
5.571630991566255e-7
4.6168257576571647e-7
4.7533309523400065e-7
2.5236631895602524e-7
1.2123239309299607e-7
3.6498109256473945e-8
8.912000990590967e-9
3.841682651666637e-9
2.5524819829581244e-9
1.4062765404353912e-9
1.0344950932732732e-9
1.8136531318349268e-9
2.5102485912796085e-9
3.677713457432514e-9
6.511038196184346e-9
1.349186120530074e-8
3.818759410901544e-8
1.279301507329089e-7
5.577392166959564e-8
4.755523822425485e-8
5.3871660778561945e-8
7.251986593878971e-8
1.2125146970223112e-7
2.549891043807831e-7
1.5260378795636513e-7
1.211636078383207e-7
1.2015938730756374e-7
1.3691863354729547e-7
1.7869077115462678e-7
2.739837581262157e-7
4.808260876853276e-7
4.213351230771933e-7
1.7520564709394377e-8
2.3436914244320074e-7
3.2196995344375305e-7
2.508491454721449e-7
1.9719030769421148e-7
1.894712410168275e-7
2.0870173720157236e-7
8.745680523186568e-8
1.3027435241970143e-9
1.339296042695847e-7
3.684676306982264e-7
6.056523174736621e-8
6.11721818361574e-8
1.8113132065025296e-7
1.9237204275409356e-8
1.4665972918468108e-9
5.00350278942598e-10
9.931715871952967e-10
7.341011704702169e-10
1.1344583099692257e-9
6.331440156423786e-11
1.69075139686919e-11
6.9011515022916344e-12
1.7082850732863622e-11
2.6747201967884475e-11
3.9531487675089844e-11
5.826076367228331e-11
8.689211907849572e-11
1.3223263436222965e-10
2.071433609703042e-10
3.377976772963559e-10
5.793308777691323e-10
1.962920107206996e-10
5.557431359033678e-10
2.652226115848992e-10
1.5259060597938934e-10
7.086152001930764e-10
1.5416322307337987e-9
2.9099332770099284e-9
5.242238034856673e-9
9.065011919434328e-9
1.4450920862944576e-8
2.003650375153807e-8
2.0008559601248595e-8
2.443542027200957e-8
1.4586882953557526e-7
2.0385344271641826e-8
2.8691908320167006e-8
5.632734557569968e-9
2.92332380297221e-11
3.4314147779890715e-13
9.418251524767981e-13
4.663962059612641e-13
1.5341341140586123e-13
1.143870888317145e-13
1.2658740653929893e-13
1.5078100861281299e-13
1.825953369380117e-13
2.2297881592555873e-13
2.74054693905526e-13
3.386744060919566e-13
4.205621418737958e-13
5.245609805173604e-13
2.137987290218977e-12
5.12600918800142e-13
8.644618859806117e-14
9.195641117603039e-14
2.158248782745685e-13
3.4283478938713275e-13
5.00569729108353e-13
7.135372332356865e-13
1.0110905302174902e-12
1.4331832178723529e-12
2.036969054485022e-12
2.9057606308083135e-12
4.161715244609173e-12
5.983500452908641e-12
8.629034589326949e-12
1.2459217877626418e-11
1.7947338456838024e-11
2.5637018293522813e-11
3.599242857026287e-11
4.913323634840244e-11
2.1127628427995428e-10
1.4574483608285693e-10
9.811382034112784e-11
5.932046739012884e-10
1.2970505352697175e-9
1.9666890154500092e-9
2.43883485522129e-9
2.771378647452263e-9
3.0551813017665805e-9
3.332340129452172e-9
3.6158107330336356e-9
3.902548572595985e-9
7.540889341721495e-10
1.6981810321416387e-10
4.689836466934356e-10
8.37729975633923e-10
1.8911443700008404e-9
9.038727753709658e-9
3.1622278345105673e-9
1.1783331619609226e-10
2.266490508832959e-10
2.9372068261301276e-10
3.160584961661391e-10
3.317174367799837e-10
3.4784127490371375e-10
3.6366341908462306e-10
3.7343028197144455e-10
3.6080683690626655e-10
2.6489355054535356e-10
2.091225708430897e-10
1.8343588369199907e-8
2.2297838849355945e-8
1.6465077385283226e-8
1.9370964974937338e-8
2.890919437063666e-8
5.2749342588979934e-8
9.054733072573147e-8
1.038315270407971e-7
1.262509974385206e-7
1.0673096067906297e-7
9.15508728661328e-8
1.9902596765961172e-7
3.438843972902608e-7
3.751594877810752e-7
4.4591064507242313e-7
3.778960300232523e-7
9.822953177728061e-8
9.797190190213912e-8
5.732480592466579e-8
6.28585403376936e-8
1.0632200643711673e-7
3.8491641479254087e-8
1.3328744112710624e-8
5.680447591774775e-9
1.4468330120242084e-9
3.187690347394936e-8
3.151248701337085e-8
2.081008457027976e-8
1.0993228363390908e-8
2.0496023728090155e-10
5.166862132164567e-9
1.8526603690604679e-9
6.626689584453282e-8
8.756266001197129e-8
7.931475115285975e-8
8.152116827999117e-8
8.917152785916201e-8
1.0145689154060169e-7
1.1975640429231535e-7
1.470443466504767e-7
1.875143700900939e-7
2.4170747480096765e-7
7.406927931765977e-8
2.8981804593362962e-8
1.52609048295774e-8
9.309932790252588e-9
5.218161895604726e-9
1.6332579448921663e-9
7.925533747263337e-10
6.267201746909076e-10
4.4777222242572675e-10
2.6300344024512005e-9
7.243616672886752e-9
1.9282103734578855e-8
7.571329228884474e-8
5.749438416095139e-8
3.937430307310129e-8
3.86623817905802e-8
4.708781391715572e-8
6.961410488432006e-8
1.2547051694172648e-7
1.240345175863596e-7
1.1932635178280257e-7
1.289413793647381e-7
7.350066952256985e-8
7.00797300277196e-8
8.545315114149469e-8
1.2817204609607053e-7
2.256491396129964e-7
3.471207174929705e-7
4.01875099483459e-7
1.4311708969615425e-7
8.784237845848921e-8
2.405402631238329e-7
3.7130519911963875e-7
1.7543121226927853e-7
6.44674020702757e-8
1.792207595699408e-7
1.512116554896788e-7
1.717442961704064e-7
2.0031059908935996e-7
8.749086080257774e-8
3.6094112889601145e-8
1.989109009190158e-8
9.364521521234353e-9
1.9648325138838573e-8
4.5122966152870775e-8
3.1721196241821884e-8
2.3124819237645316e-8
8.59737465003614e-9
6.806672744105103e-9
1.7269021051338575e-8
2.500053135706776e-8
6.210638956841922e-8
2.7838483677132e-7
1.9074364361213182e-7
1.8608019095311055e-7
2.176974684573287e-7
2.917537174496407e-7
4.455169097988392e-7
6.343396721628277e-7
5.57163099155562e-7
4.6168257576495864e-7
4.753330952339591e-7
2.523663189559132e-7
1.2123239309231582e-7
3.6498109256130275e-8
8.912000990119861e-9
3.841682651724244e-9
2.552481982768439e-9
1.4062765403950089e-9
1.034495091855138e-9
1.813653131567163e-9
2.510248593633182e-9
3.677713456314696e-9
6.51103819604975e-9
1.3491861205682888e-8
3.818759410719095e-8
1.2793015074736604e-7
5.577392166870429e-8
4.755523822343398e-8
5.387166077774876e-8
7.251986593950186e-8
1.2125146970432832e-7
2.549891043801318e-7
1.5260378795592565e-7
1.2116360783679247e-7
1.2015938730712204e-7
1.369186335474249e-7
1.7869077115429537e-7
2.739837581262497e-7
4.808260876817447e-7
4.2133512306948045e-7
1.75205647079079e-8
2.3436914242265222e-7
3.219699534647628e-7
2.508491454611172e-7
1.9719030769013045e-7
1.894712410152132e-7
2.087017372023755e-7
8.745680523068649e-8
1.3027435241655686e-9
1.3392960427241538e-7
3.6846763069740976e-7
6.056523174898891e-8
6.117218183613106e-8
1.811313206528878e-7
1.9237204275380246e-8
1.466597305592288e-9
5.003502775316022e-10
9.931715887897643e-10
7.341011471878671e-10
1.1344583196434217e-9
6.331439569266869e-11
1.6907513473132258e-11
6.901162860380716e-12
1.7082845943005397e-11
2.6747192244761182e-11
3.953148766985304e-11
5.826076367178551e-11
8.689211324167942e-11
1.3223263435316714e-10
2.0714336097577223e-10
3.377976819922181e-10
5.793308777781397e-10
1.9629201070639033e-10
5.557431349719986e-10
2.6522261221023754e-10
1.525905937757068e-10
7.086151922762999e-10
1.5416322117228767e-9
2.9099332604543895e-9
5.242238013524481e-9
9.065011914591983e-9
1.4450920887304104e-8
2.0036503745913525e-8
2.0008559605305413e-8
2.4435420271358117e-8
1.458688295373222e-7
2.038534427108846e-8
2.8691908319561877e-8
5.632734557524673e-9
2.9233238014179996e-11
3.4314149518299796e-13
9.418252739185277e-13
4.663962397579959e-13
1.5341333501335852e-13
1.1438707976270966e-13
1.2658740625227031e-13
1.507810941423191e-13
1.8259533723762772e-13
2.2297881586250602e-13
2.7405469387315864e-13
3.3867440615000624e-13
4.205620577324223e-13
5.24560973693566e-13
2.1379870214198332e-12
5.126008657953341e-13
8.644619928764331e-14
9.195641062094802e-14
2.158246882524451e-13
3.4283478895107185e-13
5.005697295744719e-13
7.135371526502474e-13
1.0110906351549576e-12
1.4331829904732563e-12
2.0369693056425717e-12
2.9057604827683494e-12
4.161714922098367e-12
5.9835002584435126e-12
8.629033943361085e-12
1.2459217881028497e-11
1.7947338183963764e-11
2.5637018535801594e-11
3.599242867029847e-11
4.9133236345600464e-11
2.1127628433696155e-10
1.4574483626305313e-10
9.81138199611018e-11
5.932046746744829e-10
1.2970505375185679e-9
1.966689014351002e-9
2.438834853805124e-9
2.7713786484347625e-9
3.055181303641154e-9
3.332340129296763e-9
3.6158107329732857e-9
3.9025485787368876e-9
7.54088929026201e-10
1.6981810364815338e-10
4.689836462236941e-10
8.377299763438015e-10
1.891144368841185e-9
9.038727755137398e-9
3.162227824684454e-9
1.1783331549197803e-10
2.266490509567707e-10
2.9372068276677664e-10
3.1605849609021966e-10
3.317174316116056e-10
3.478412748328406e-10
3.6366341768796096e-10
3.734302820278937e-10
3.608068359562211e-10
2.648935504771638e-10
2.0912257081627692e-10
1.8343588372432962e-8
2.2297838849542666e-8
1.64650773858696e-8
1.937096497557716e-8
2.8909194370566856e-8
5.274934258987519e-8
9.05473307258752e-8
1.0383152704024029e-7
1.2625099743942854e-7
1.0673096067687244e-7
9.155087286959562e-8
1.9902596765910753e-7
3.438843972822794e-7
3.751594877789648e-7
4.4591064508783696e-7
3.778960300150991e-7
9.822953178359645e-8
9.797190190221636e-8
5.73248059237379e-8
6.285854033915026e-8
1.0632200643863446e-7
3.849164148404113e-8
1.332874411257871e-8
5.680447591444619e-9
1.4468330087749013e-9
3.187690348653571e-8
3.151248701440134e-8
2.0810084566768177e-8
1.099322836065751e-8
2.0496023609183679e-10
5.166862132037743e-9
1.85266036815372e-9
6.626689584173507e-8
8.75626600120296e-8
7.931475115168625e-8
8.15211682786013e-8
8.917152786071286e-8
1.014568915404647e-7
1.1975640429306934e-7
1.4704434664895346e-7
1.875143700895571e-7
2.4170747479926834e-7
7.406927931645358e-8
2.8981804592170727e-8
1.526090482946442e-8
9.309932789952246e-9
5.218161895772577e-9
1.6332579474449764e-9
7.925533749142973e-10
6.26720174625425e-10
4.477722216173216e-10
2.6300344022146942e-9
7.243616673128355e-9
1.9282103733505078e-8
7.571329229672472e-8
5.749438415964503e-8
3.93743030722996e-8
3.866238178592445e-8
4.708781391858313e-8
6.961410488204804e-8
1.2547051694071724e-7
1.2403451758265634e-7
1.193263517837874e-7
1.2894137936230515e-7
7.350066952291093e-8
7.007973002765441e-8
8.545315114264054e-8
1.2817204609574072e-7
2.2564913961319877e-7
3.4712071749352116e-7
4.018750994793649e-7
1.4311708970065734e-7
8.78423784575577e-8
2.405402631253689e-7
3.7130519912600177e-7
1.7543121226745609e-7
6.44674020665653e-8
1.7922075956735102e-7
1.5121165549135406e-7
1.7174429617054605e-7
2.003105990901216e-7
8.749086080348286e-8
3.609411288832045e-8
1.989109009287208e-8
9.364521516167205e-9
1.964832512993538e-8
4.512296615373593e-8
3.172119624822816e-8
2.312481923373794e-8
8.597374650565691e-9
6.8066727451881755e-9
1.72690210481072e-8
2.5000531354446568e-8
6.210638956763665e-8
2.7838483676855985e-7
1.9074364361108592e-7
1.8608019095386197e-7
2.1769746845636388e-7
2.917537174488835e-7
4.455169098010781e-7
6.343396721640197e-7
5.571630991563357e-7
4.6168257576555215e-7
4.7533309523400853e-7
2.52366318955696e-7
1.21232393093266e-7
3.649810925651673e-8
8.912000990642845e-9
3.841682650996419e-9
2.5524819830342056e-9
1.406276540336559e-9
1.034495092291747e-9
1.81365313086586e-9
2.510248592271183e-9
3.6777134563060167e-9
6.511038195991148e-9
1.3491861205733716e-8
3.8187594105719255e-8
1.2793015072374312e-7
5.577392167084078e-8
4.755523822343233e-8
5.3871660781517707e-8
7.251986593742848e-8
1.212514697037552e-7
2.5498910438275673e-7
1.526037879553851e-7
1.2116360783613445e-7
1.201593873075591e-7
1.3691863354819358e-7
1.7869077115423187e-7
2.7398375812634025e-7
4.808260876849855e-7
4.2133512306796855e-7
1.7520564710861322e-8
2.3436914243248355e-7
3.2196995344183256e-7
2.5084914546256953e-7
1.9719030768953337e-7
1.894712410173456e-7
2.0870173720269166e-7
8.745680523115353e-8
1.3027435240920422e-9
1.339296042707675e-7
3.684676306945214e-7
6.056523174859351e-8
6.117218183614506e-8
1.8113132065522798e-7
1.923720427554376e-8
1.4665972956632582e-9
5.003502781623421e-10
9.931715867043456e-10
7.341011709081775e-10
1.13445827861492e-9
6.33144030853084e-11
1.6907513472507032e-11
6.901151505770302e-12
1.708285073531175e-11
2.674720196545675e-11
3.953148621280626e-11
5.826076888619234e-11
8.689211907796123e-11
1.3223262640307404e-10
2.0714335743421165e-10
3.377976787739225e-10
5.79330877782996e-10
1.962920107196502e-10
5.557431349720265e-10
2.6522261222537645e-10
1.5259060416527156e-10
7.086151922100821e-10
1.5416322116785113e-9
2.909933260353936e-9
5.2422380134769515e-9
9.065011914601315e-9
1.445092087828179e-8
2.0036503721448395e-8
2.0008559600125228e-8
2.4435420275828032e-8
1.458688295380313e-7
2.03853442711908e-8
2.86919083201717e-8
5.632734557598723e-9
2.9233238009636706e-11
3.431414886209092e-13
9.418251579646263e-13
4.663962238428138e-13
1.5341338945095327e-13
1.1438707987843245e-13
1.2658741018043205e-13
1.507810088116399e-13
1.8259533713940525e-13
2.229788158157445e-13
2.7405469372970496e-13
3.3867425689870866e-13
4.205619698776287e-13
5.245609806656932e-13
2.1379867988606363e-12
5.126008662042458e-13
8.644614107808172e-14
9.195641084518971e-14
2.1582468883415475e-13
3.4283470840139106e-13
5.005697300839121e-13
7.135370682317008e-13
1.0110906406279015e-12
1.4331828758171591e-12
2.0369690544101322e-12
2.905760485570525e-12
4.1617149052000835e-12
5.9835004537353905e-12
8.629033941317232e-12
1.245921776280311e-11
1.7947338182361842e-11
2.56370183007386e-11
3.5992428708797285e-11
4.913323635582205e-11
2.1127628458249887e-10
1.4574483564196672e-10
9.811382052284517e-11
5.932046757113654e-10
1.2970505363027224e-9
1.9666890148635055e-9
2.4388348529867985e-9
2.7713786482197154e-9
3.055181302465739e-9
3.332340129295127e-9
3.6158107329847025e-9
3.902548574087256e-9
7.540889312044021e-10
1.6981810364119586e-10
4.689836469284999e-10
8.377299766107999e-10
1.8911443678458e-9
9.038727761625776e-9
3.1622278270466792e-9
1.178333138518401e-10
2.2664905149857473e-10
2.937206804135451e-10
3.1605849607198586e-10
3.317174326937385e-10
3.4784127727716883e-10
3.636634164094807e-10
3.734302819533843e-10
3.60806835069741e-10
2.6489354859421156e-10
2.091225712349208e-10
1.834358836891182e-8
2.2297838849511376e-8
1.646507738557218e-8
1.93709649754353e-8
2.8909194370571134e-8
5.274934258987801e-8
9.05473307257958e-8
1.0383152704059234e-7
1.2625099743906988e-7
1.0673096067718534e-7
9.15508728698545e-8
1.9902596765956477e-7
3.438843972820497e-7
3.75159487773012e-7
4.459106450860027e-7
3.778960300083371e-7
9.822953178282567e-8
9.797190190137332e-8
5.732480592396566e-8
6.285854033772112e-8
1.0632200643795838e-7
3.849164148644773e-8
1.3328744111969169e-8
5.680447591786355e-9
1.4468330109708005e-9
3.187690347626621e-8
3.1512487015064445e-8
2.0810084569782212e-8
1.0993228361902254e-8
2.0496023618695408e-10
5.166862132005899e-9
1.8526603693063018e-9
6.626689584179975e-8
8.75626600118843e-8
7.931475115105118e-8
8.152116827945052e-8
8.917152785930965e-8
1.0145689153979644e-7
1.1975640429448944e-7
1.4704434664901797e-7
1.875143700896587e-7
2.4170747480015153e-7
7.406927931618314e-8
2.8981804592778612e-8
1.5260904829373034e-8
9.309932789580903e-9
5.21816189654433e-9
1.6332579441987685e-9
7.925533759127815e-10
6.267201747241556e-10
4.4777222161367527e-10
2.6300344022372655e-9
7.24361667267882e-9
1.9282103734788178e-8
7.57132922836446e-8
5.749438415885643e-8
3.937430307461317e-8
3.866238178531575e-8
4.708781391928582e-8
6.961410488424396e-8
1.254705169420703e-7
1.240345175834383e-7
1.1932635178289998e-7
1.2894137936292306e-7
7.35006695224122e-8
7.007973002795658e-8
8.545315114270767e-8
1.2817204609578172e-7
2.2564913961339848e-7
3.4712071749350946e-7
4.0187509948420353e-7
1.4311708969761282e-7
8.784237845847905e-8
2.4054026312355496e-7
3.713051991236012e-7
1.754312122709442e-7
6.44674020628806e-8
1.7922075956798026e-7
1.512116554890628e-7
1.7174429617224676e-7
2.003105990899698e-7
8.749086080365289e-8
3.60941128892257e-8
1.9891090093109152e-8
9.364521521687161e-9
1.96483251272063e-8
4.512296613968226e-8
3.172119624827921e-8
2.312481923704559e-8
8.597374651817475e-9
6.806672749038591e-9
1.7269021047653535e-8
2.5000531352305784e-8
6.210638956780292e-8
2.783848367699146e-7
1.907436436104819e-7
1.8608019095166103e-7
2.1769746845670267e-7
2.9175371744925255e-7
4.455169097987313e-7
6.343396721624176e-7
5.571630991558869e-7
4.616825757655263e-7
4.753330952340047e-7
2.523663189553964e-7
1.2123239309342115e-7
3.6498109256334145e-8
8.912000990524659e-9
3.841682651857969e-9
2.5524819830646318e-9
1.4062765401511736e-9
1.0344950930491996e-9
1.8136531306754599e-9
2.510248594170762e-9
3.6777134562415637e-9
6.511038196287693e-9
1.349186120590051e-8
3.818759410542728e-8
1.2793015073320434e-7
5.577392167156799e-8
4.755523822313956e-8
5.3871660779456035e-8
7.251986593974387e-8
1.212514697036573e-7
2.549891043822478e-7
1.5260378795591983e-7
1.2116360783682598e-7
1.2015938730671416e-7
1.369186335478073e-7
1.7869077115419932e-7
2.739837581261429e-7
4.808260876856138e-7
4.2133512306972873e-7
1.7520564710151614e-8
2.343691424259429e-7
3.21969953423821e-7
2.508491454542781e-7
1.9719030769251435e-7
1.8947124102512108e-7
2.0870173719729537e-7
8.745680523110413e-8
1.302743524141544e-9
1.339296042714275e-7
3.684676306975057e-7
6.056523174811887e-8
6.117218183613723e-8
1.8113132065500378e-7
1.92372042755439e-8
1.4665972969448329e-9
5.003502762175595e-10
9.931715888142335e-10
7.341011470959343e-10
1.1344583019543897e-9
6.331439404402894e-11
1.6907513473331182e-11
6.901162862393917e-12
1.7082850734735128e-11
2.674720196590383e-11
3.9531486210989266e-11
5.826076888224007e-11
8.689211907147331e-11
1.3223263435543923e-10
2.0714335743562533e-10
3.377976825042054e-10
5.793308990054881e-10
1.9629201072131397e-10
5.557431349784191e-10
2.652226122458009e-10
1.5259059376413618e-10
7.086151689805532e-10
1.5416322116984364e-9
2.9099332604673415e-9
5.242238013488299e-9
9.065011914680304e-9
1.4450920872316061e-8
2.003650372425758e-8
2.000855960010149e-8
2.4435420276936772e-8
1.4586882954150174e-7
2.0385344272842475e-8
2.869190831978139e-8
5.632734558335875e-9
2.923323804274378e-11
3.43141480538044e-13
9.418251711206953e-13
4.663962738718689e-13
1.534133350162946e-13
1.1438707977355913e-13
1.265874100209414e-13
1.5078109405474862e-13
1.825953372056659e-13
2.229787009904779e-13
2.740546282857996e-13
3.386743328123786e-13
4.2056196984131583e-13
5.24560973609147e-13
2.1379869637769804e-12
5.12600919083651e-13
8.644619889956418e-14
9.195641091964974e-14
2.1582487728737004e-13
3.428347897800204e-13
5.005697297821928e-13
7.135369820459044e-13
1.0110906359264685e-12
1.4331831127266983e-12
2.0369690517970953e-12
2.9057606302580954e-12
4.161714905350202e-12
5.983500259063006e-12
8.629034589064369e-12
1.245921776537613e-11
1.794733818508054e-11
2.5637018536392566e-11
3.599242871133476e-11
4.9133236355057006e-11
2.11276284367088e-10
1.4574483586661773e-10
9.811382080130827e-11
5.932046731505959e-10
1.297050537329881e-9
1.966689013439424e-9
2.43883485383945e-9
2.7713786477252843e-9
3.0551813036312056e-9
3.3323401291894296e-9
3.615810733008436e-9
3.902548580538848e-9
7.540889301870431e-10
1.698181031644439e-10
4.689836462305436e-10
8.377299763153522e-10
1.8911443678511096e-9
9.038727766496482e-9
3.162227836632333e-9
1.1783331718318542e-10
2.266490509154523e-10
2.9372068265750246e-10
3.160584960791885e-10
3.3171743160510003e-10
3.478412748046031e-10
3.636634177772283e-10
3.7343028202866307e-10
3.6080683593090703e-10
2.648935509325111e-10
2.0912257079574074e-10
1.834358837371015e-8
2.2297838849663835e-8
1.646507738428002e-8
1.937096497546408e-8
2.8909194370535076e-8
5.274934258919407e-8
9.054733072587112e-8
1.0383152704057291e-7
1.2625099743981794e-7
1.0673096067649216e-7
9.15508728689743e-8
1.990259676578518e-7
3.4388439729023864e-7
3.7515948778331354e-7
4.4591064507426924e-7
3.7789603001489154e-7
9.822953178432425e-8
9.797190190300908e-8
5.7324805923894927e-8
6.285854033919046e-8
1.0632200643715316e-7
3.849164148454547e-8
1.3328744113362096e-8
5.680447591459776e-9
1.446833009799419e-9
3.187690347996206e-8
3.1512487016143393e-8
2.081008456665919e-8
1.0993228363316397e-8
2.049602369167294e-10
5.1668621277649905e-9
1.8526603694591815e-9
6.626689584097082e-8
8.756266001197679e-8
7.931475115220937e-8
8.152116827858769e-8
8.917152785997986e-8
1.014568915397706e-7
1.1975640429392672e-7
1.4704434664876285e-7
1.8751437008955564e-7
2.417074747993544e-7
7.40692793172834e-8
2.8981804592780766e-8
1.526090482931027e-8
9.30993278998637e-9
5.218161896712601e-9
1.6332579470261717e-9
7.925533733853087e-10
6.267201741107037e-10
4.4777222166314445e-10
2.6300344023896603e-9
7.243616672762671e-9
1.9282103734754323e-8
7.57132922828285e-8
5.7494384163868624e-8
3.937430307159031e-8
3.866238178918773e-8
4.708781391947368e-8
6.961410488474799e-8
1.254705169421302e-7
1.2403451758294672e-7
1.1932635178177856e-7
1.289413793628504e-7
7.350066952337556e-8
7.007973002814274e-8
8.545315114266635e-8
1.2817204609595962e-7
2.2564913961328877e-7
3.4712071749339156e-7
4.0187509948663383e-7
1.431170896972802e-7
8.784237846034052e-8
2.405402631243253e-7
3.7130519912442126e-7
1.7543121226906966e-7
6.44674020646378e-8
1.7922075956847217e-7
1.5121165549037637e-7
1.7174429617012976e-7
2.0031059909042286e-7
8.749086080400575e-8
3.6094112889818674e-8
1.9891090092111106e-8
9.364521517348856e-9
1.9648325127812212e-8
4.5122966150072304e-8
3.1721196248642677e-8
2.3124819236805423e-8
8.597374647138879e-9
6.806672744059572e-9
1.7269021046672254e-8
2.5000531355139553e-8
6.210638956804209e-8
2.783848367713897e-7
1.907436436113715e-7
1.8608019095317066e-7
2.1769746845492633e-7
2.917537174489973e-7
4.4551690979967533e-7
6.343396721640753e-7
5.571630991566255e-7
4.6168257576571647e-7
4.7533309523400065e-7
2.5236631895602524e-7
1.2123239309299607e-7
3.6498109256473945e-8
8.912000990590967e-9
3.841682651666637e-9
2.5524819829581244e-9
1.4062765404353912e-9
1.0344950932732732e-9
1.8136531318349268e-9
2.5102485912796085e-9
3.677713457432514e-9
6.511038196184346e-9
1.349186120530074e-8
3.818759410901544e-8
1.279301507329089e-7
5.577392166959564e-8
4.755523822425485e-8
5.3871660778561945e-8
7.251986593878971e-8
1.2125146970223112e-7
2.549891043807831e-7
1.5260378795636513e-7
1.211636078383207e-7
1.2015938730756374e-7
1.3691863354729547e-7
1.7869077115462678e-7
2.739837581262157e-7
4.808260876853276e-7
4.213351230771933e-7
1.7520564709394377e-8
2.3436914244320074e-7
3.2196995344375305e-7
2.508491454721449e-7
1.9719030769421148e-7
1.894712410168275e-7
2.0870173720157236e-7
8.745680523186568e-8
1.3027435241970143e-9
1.339296042695847e-7
3.684676306982264e-7
6.056523174736621e-8
6.11721818361574e-8
1.8113132065025296e-7
1.9237204275409356e-8
1.4665972918468108e-9
5.00350278942598e-10
9.931715871952967e-10
7.341011704702169e-10
1.1344583099692257e-9
6.331440156423786e-11
1.69075139686919e-11
6.9011515022916344e-12
1.7082850732863622e-11
2.6747201967884475e-11
3.9531487675089844e-11
5.826076367228331e-11
8.689211907849572e-11
1.3223263436222965e-10
2.071433609703042e-10
3.377976772963559e-10
5.793308777691323e-10
1.962920107206996e-10
5.557431359033678e-10
2.652226115848992e-10
1.5259060597938934e-10
7.086152001930764e-10
1.5416322307337987e-9
2.9099332770099284e-9
5.242238034856673e-9
9.065011919434328e-9
1.4450920862944576e-8
2.003650375153807e-8
2.0008559601248595e-8
2.443542027200957e-8
1.4586882953557526e-7
2.0385344271641826e-8
2.8691908320167006e-8
5.632734557569968e-9
2.92332380297221e-11
3.4314147779890715e-13
9.418251524767981e-13
4.663962059612641e-13
1.5341341140586123e-13
1.143870888317145e-13
1.2658740653929893e-13
1.5078100861281299e-13
1.825953369380117e-13
2.2297881592555873e-13
2.74054693905526e-13
3.386744060919566e-13
4.205621418737958e-13
5.245609805173604e-13
2.137987290218977e-12
5.12600918800142e-13
8.644618859806117e-14
9.195641117603039e-14
2.158248782745685e-13
3.4283478938713275e-13
5.00569729108353e-13
7.135372332356865e-13
1.0110905302174902e-12
1.4331832178723529e-12
2.036969054485022e-12
2.9057606308083135e-12
4.161715244609173e-12
5.983500452908641e-12
8.629034589326949e-12
1.2459217877626418e-11
1.7947338456838024e-11
2.5637018293522813e-11
3.599242857026287e-11
4.913323634840244e-11
2.1127628427995428e-10
1.4574483608285693e-10
9.811382034112784e-11
5.932046739012884e-10
1.2970505352697175e-9
1.9666890154500092e-9
2.43883485522129e-9
2.771378647452263e-9
3.0551813017665805e-9
3.332340129452172e-9
3.6158107330336356e-9
3.902548572595985e-9
7.540889341721495e-10
1.6981810321416387e-10
4.689836466934356e-10
8.37729975633923e-10
1.8911443700008404e-9
9.038727753709658e-9
3.1622278345105673e-9
1.1783331619609226e-10
2.266490508832959e-10
2.9372068261301276e-10
3.160584961661391e-10
3.317174367799837e-10
3.4784127490371375e-10
3.6366341908462306e-10
3.7343028197144455e-10
3.6080683690626655e-10
2.6489355054535356e-10
2.091225708430897e-10
1.8343588369199907e-8
2.2297838849355945e-8
1.6465077385283226e-8
1.9370964974937338e-8
2.890919437063666e-8
5.2749342588979934e-8
9.054733072573147e-8
1.038315270407971e-7
1.262509974385206e-7
1.0673096067906297e-7
9.15508728661328e-8
1.9902596765961172e-7
3.438843972902608e-7
3.751594877810752e-7
4.4591064507242313e-7
3.778960300232523e-7
9.822953177728061e-8
9.797190190213912e-8
5.732480592466579e-8
6.28585403376936e-8
1.0632200643711673e-7
3.8491641479254087e-8
1.3328744112710624e-8
5.680447591774775e-9
1.4468330120242084e-9
3.187690347394936e-8
3.151248701337085e-8
2.081008457027976e-8
1.0993228363390908e-8
2.0496023728090155e-10
5.166862132164567e-9
1.8526603690604679e-9
6.626689584453282e-8
8.756266001197129e-8
7.931475115285975e-8
8.152116827999117e-8
8.917152785916201e-8
1.0145689154060169e-7
1.1975640429231535e-7
1.470443466504767e-7
1.875143700900939e-7
2.4170747480096765e-7
7.406927931765977e-8
2.8981804593362962e-8
1.52609048295774e-8
9.309932790252588e-9
5.218161895604726e-9
1.6332579448921663e-9
7.925533747263337e-10
6.267201746909076e-10
4.4777222242572675e-10
2.6300344024512005e-9
7.243616672886752e-9
1.9282103734578855e-8
7.571329228884474e-8
5.749438416095139e-8
3.937430307310129e-8
3.86623817905802e-8
4.708781391715572e-8
6.961410488432006e-8
1.2547051694172648e-7
1.240345175863596e-7
1.1932635178280257e-7
1.289413793647381e-7
7.350066952256985e-8
7.00797300277196e-8
8.545315114149469e-8
1.2817204609607053e-7
2.256491396129964e-7
3.471207174929705e-7
4.01875099483459e-7
1.4311708969615425e-7
8.784237845848921e-8
2.405402631238329e-7
3.7130519911963875e-7
1.7543121226927853e-7
6.44674020702757e-8
1.792207595699408e-7
1.512116554896788e-7
1.717442961704064e-7
2.0031059908935996e-7
8.749086080257774e-8
3.6094112889601145e-8
1.989109009190158e-8
9.364521521234353e-9
1.9648325138838573e-8
4.5122966152870775e-8
3.1721196241821884e-8
2.3124819237645316e-8
8.59737465003614e-9
6.806672744105103e-9
1.7269021051338575e-8
2.500053135706776e-8
6.210638956841922e-8
2.7838483677132e-7
1.9074364361213182e-7
1.8608019095311055e-7
2.176974684573287e-7
2.917537174496407e-7
4.455169097988392e-7
6.343396721628277e-7
5.57163099155562e-7
4.6168257576495864e-7
4.753330952339591e-7
2.523663189559132e-7
1.2123239309231582e-7
3.6498109256130275e-8
8.912000990119861e-9
3.841682651724244e-9
2.552481982768439e-9
1.4062765403950089e-9
1.034495091855138e-9
1.813653131567163e-9
2.510248593633182e-9
3.677713456314696e-9
6.51103819604975e-9
1.3491861205682888e-8
3.818759410719095e-8
1.2793015074736604e-7
5.577392166870429e-8
4.755523822343398e-8
5.387166077774876e-8
7.251986593950186e-8
1.2125146970432832e-7
2.549891043801318e-7
1.5260378795592565e-7
1.2116360783679247e-7
1.2015938730712204e-7
1.369186335474249e-7
1.7869077115429537e-7
2.739837581262497e-7
4.808260876817447e-7
4.2133512306948045e-7
1.75205647079079e-8
2.3436914242265222e-7
3.219699534647628e-7
2.508491454611172e-7
1.9719030769013045e-7
1.894712410152132e-7
2.087017372023755e-7
8.745680523068649e-8
1.3027435241655686e-9
1.3392960427241538e-7
3.6846763069740976e-7
6.056523174898891e-8
6.117218183613106e-8
1.811313206528878e-7
1.9237204275380246e-8
1.466597305592288e-9
5.003502775316022e-10
9.931715887897643e-10
7.341011471878671e-10
1.1344583196434217e-9
6.331439569266869e-11
1.6907513473132258e-11
6.901162860380716e-12
1.7082845943005397e-11
2.6747192244761182e-11
3.953148766985304e-11
5.826076367178551e-11
8.689211324167942e-11
1.3223263435316714e-10
2.0714336097577223e-10
3.377976819922181e-10
5.793308777781397e-10
1.9629201070639033e-10
5.557431349719986e-10
2.6522261221023754e-10
1.525905937757068e-10
7.086151922762999e-10
1.5416322117228767e-9
2.9099332604543895e-9
5.242238013524481e-9
9.065011914591983e-9
1.4450920887304104e-8
2.0036503745913525e-8
2.0008559605305413e-8
2.4435420271358117e-8
1.458688295373222e-7
2.038534427108846e-8
2.8691908319561877e-8
5.632734557524673e-9
2.9233238014179996e-11
3.4314149518299796e-13
9.418252739185277e-13
4.663962397579959e-13
1.5341333501335852e-13
1.1438707976270966e-13
1.2658740625227031e-13
1.507810941423191e-13
1.8259533723762772e-13
2.2297881586250602e-13
2.7405469387315864e-13
3.3867440615000624e-13
4.205620577324223e-13
5.24560973693566e-13
2.1379870214198332e-12
5.126008657953341e-13
8.644619928764331e-14
9.195641062094802e-14
2.158246882524451e-13
3.4283478895107185e-13
5.005697295744719e-13
7.135371526502474e-13
1.0110906351549576e-12
1.4331829904732563e-12
2.0369693056425717e-12
2.9057604827683494e-12
4.161714922098367e-12
5.9835002584435126e-12
8.629033943361085e-12
1.2459217881028497e-11
1.7947338183963764e-11
2.5637018535801594e-11
3.599242867029847e-11
4.9133236345600464e-11
2.1127628433696155e-10
1.4574483626305313e-10
9.81138199611018e-11
5.932046746744829e-10
1.2970505375185679e-9
1.966689014351002e-9
2.438834853805124e-9
2.7713786484347625e-9
3.055181303641154e-9
3.332340129296763e-9
3.6158107329732857e-9
3.9025485787368876e-9
7.54088929026201e-10
1.6981810364815338e-10
4.689836462236941e-10
8.377299763438015e-10
1.891144368841185e-9
9.038727755137398e-9
3.162227824684454e-9
1.1783331549197803e-10
2.266490509567707e-10
2.9372068276677664e-10
3.1605849609021966e-10
3.317174316116056e-10
3.478412748328406e-10
3.6366341768796096e-10
3.734302820278937e-10
3.608068359562211e-10
2.648935504771638e-10
2.0912257081627692e-10
1.8343588372432962e-8
2.2297838849542666e-8
1.64650773858696e-8
1.937096497557716e-8
2.8909194370566856e-8
5.274934258987519e-8
9.05473307258752e-8
1.0383152704024029e-7
1.2625099743942854e-7
1.0673096067687244e-7
9.155087286959562e-8
1.9902596765910753e-7
3.438843972822794e-7
3.751594877789648e-7
4.4591064508783696e-7
3.778960300150991e-7
9.822953178359645e-8
9.797190190221636e-8
5.73248059237379e-8
6.285854033915026e-8
1.0632200643863446e-7
3.849164148404113e-8
1.332874411257871e-8
5.680447591444619e-9
1.4468330087749013e-9
3.187690348653571e-8
3.151248701440134e-8
2.0810084566768177e-8
1.099322836065751e-8
2.0496023609183679e-10
5.166862132037743e-9
1.85266036815372e-9
6.626689584173507e-8
8.75626600120296e-8
7.931475115168625e-8
8.15211682786013e-8
8.917152786071286e-8
1.014568915404647e-7
1.1975640429306934e-7
1.4704434664895346e-7
1.875143700895571e-7
2.4170747479926834e-7
7.406927931645358e-8
2.8981804592170727e-8
1.526090482946442e-8
9.309932789952246e-9
5.218161895772577e-9
1.6332579474449764e-9
7.925533749142973e-10
6.26720174625425e-10
4.477722216173216e-10
2.6300344022146942e-9
7.243616673128355e-9
1.9282103733505078e-8
7.571329229672472e-8
5.749438415964503e-8
3.93743030722996e-8
3.866238178592445e-8
4.708781391858313e-8
6.961410488204804e-8
1.2547051694071724e-7
1.2403451758265634e-7
1.193263517837874e-7
1.2894137936230515e-7
7.350066952291093e-8
7.007973002765441e-8
8.545315114264054e-8
1.2817204609574072e-7
2.2564913961319877e-7
3.4712071749352116e-7
4.018750994793649e-7
1.4311708970065734e-7
8.78423784575577e-8
2.405402631253689e-7
3.7130519912600177e-7
1.7543121226745609e-7
6.44674020665653e-8
1.7922075956735102e-7
1.5121165549135406e-7
1.7174429617054605e-7
2.003105990901216e-7
8.749086080348286e-8
3.609411288832045e-8
1.989109009287208e-8
9.364521516167205e-9
1.964832512993538e-8
4.512296615373593e-8
3.172119624822816e-8
2.312481923373794e-8
8.597374650565691e-9
6.8066727451881755e-9
1.72690210481072e-8
2.5000531354446568e-8
6.210638956763665e-8
2.7838483676855985e-7
1.9074364361108592e-7
1.8608019095386197e-7
2.1769746845636388e-7
2.917537174488835e-7
4.455169098010781e-7
6.343396721640197e-7
5.571630991563357e-7
4.6168257576555215e-7
4.7533309523400853e-7
2.52366318955696e-7
1.21232393093266e-7
3.649810925651673e-8
8.912000990642845e-9
3.841682650996419e-9
2.5524819830342056e-9
1.406276540336559e-9
1.034495092291747e-9
1.81365313086586e-9
2.510248592271183e-9
3.6777134563060167e-9
6.511038195991148e-9
1.3491861205733716e-8
3.8187594105719255e-8
1.2793015072374312e-7
5.577392167084078e-8
4.755523822343233e-8
5.3871660781517707e-8
7.251986593742848e-8
1.212514697037552e-7
2.5498910438275673e-7
1.526037879553851e-7
1.2116360783613445e-7
1.201593873075591e-7
1.3691863354819358e-7
1.7869077115423187e-7
2.7398375812634025e-7
4.808260876849855e-7
4.2133512306796855e-7
1.7520564710861322e-8
2.3436914243248355e-7
3.2196995344183256e-7
2.5084914546256953e-7
1.9719030768953337e-7
1.894712410173456e-7
2.0870173720269166e-7
8.745680523115353e-8
1.3027435240920422e-9
1.339296042707675e-7
3.684676306945214e-7
6.056523174859351e-8
6.117218183614506e-8
1.8113132065522798e-7
1.923720427554376e-8
1.4665972956632582e-9
5.003502781623421e-10
9.931715867043456e-10
7.341011709081775e-10
1.13445827861492e-9
6.33144030853084e-11
1.6907513472507032e-11
6.901151505770302e-12
1.708285073531175e-11
2.674720196545675e-11
3.953148621280626e-11
5.826076888619234e-11
8.689211907796123e-11
1.3223262640307404e-10
2.0714335743421165e-10
3.377976787739225e-10
5.79330877782996e-10
1.962920107196502e-10
5.557431349720265e-10
2.6522261222537645e-10
1.5259060416527156e-10
7.086151922100821e-10
1.5416322116785113e-9
2.909933260353936e-9
5.2422380134769515e-9
9.065011914601315e-9
1.445092087828179e-8
2.0036503721448395e-8
2.0008559600125228e-8
2.4435420275828032e-8
1.458688295380313e-7
2.03853442711908e-8
2.86919083201717e-8
5.632734557598723e-9
2.9233238009636706e-11
3.431414886209092e-13
9.418251579646263e-13
4.663962238428138e-13
1.5341338945095327e-13
1.1438707987843245e-13
1.2658741018043205e-13
1.507810088116399e-13
1.8259533713940525e-13
2.229788158157445e-13
2.7405469372970496e-13
3.3867425689870866e-13
4.205619698776287e-13
5.245609806656932e-13
2.1379867988606363e-12
5.126008662042458e-13
8.644614107808172e-14
9.195641084518971e-14
2.1582468883415475e-13
3.4283470840139106e-13
5.005697300839121e-13
7.135370682317008e-13
1.0110906406279015e-12
1.4331828758171591e-12
2.0369690544101322e-12
2.905760485570525e-12
4.1617149052000835e-12
5.9835004537353905e-12
8.629033941317232e-12
1.245921776280311e-11
1.7947338182361842e-11
2.56370183007386e-11
3.5992428708797285e-11
4.913323635582205e-11
2.1127628458249887e-10
1.4574483564196672e-10
9.811382052284517e-11
5.932046757113654e-10
1.2970505363027224e-9
1.9666890148635055e-9
2.4388348529867985e-9
2.7713786482197154e-9
3.055181302465739e-9
3.332340129295127e-9
3.6158107329847025e-9
3.902548574087256e-9
7.540889312044021e-10
1.6981810364119586e-10
4.689836469284999e-10
8.377299766107999e-10
1.8911443678458e-9
9.038727761625776e-9
3.1622278270466792e-9
1.178333138518401e-10
2.2664905149857473e-10
2.937206804135451e-10
3.1605849607198586e-10
3.317174326937385e-10
3.4784127727716883e-10
3.636634164094807e-10
3.734302819533843e-10
3.60806835069741e-10
2.6489354859421156e-10
2.091225712349208e-10
1.834358836891182e-8
2.2297838849511376e-8
1.646507738557218e-8
1.93709649754353e-8
2.8909194370571134e-8
5.274934258987801e-8
9.05473307257958e-8
1.0383152704059234e-7
1.2625099743906988e-7
1.0673096067718534e-7
9.15508728698545e-8
1.9902596765956477e-7
3.438843972820497e-7
3.75159487773012e-7
4.459106450860027e-7
3.778960300083371e-7
9.822953178282567e-8
9.797190190137332e-8
5.732480592396566e-8
6.285854033772112e-8
1.0632200643795838e-7
3.849164148644773e-8
1.3328744111969169e-8
5.680447591786355e-9
1.4468330109708005e-9
3.187690347626621e-8
3.1512487015064445e-8
2.0810084569782212e-8
1.0993228361902254e-8
2.0496023618695408e-10
5.166862132005899e-9
1.8526603693063018e-9
6.626689584179975e-8
8.75626600118843e-8
7.931475115105118e-8
8.152116827945052e-8
8.917152785930965e-8
1.0145689153979644e-7
1.1975640429448944e-7
1.4704434664901797e-7
1.875143700896587e-7
2.4170747480015153e-7
7.406927931618314e-8
2.8981804592778612e-8
1.5260904829373034e-8
9.309932789580903e-9
5.21816189654433e-9
1.6332579441987685e-9
7.925533759127815e-10
6.267201747241556e-10
4.4777222161367527e-10
2.6300344022372655e-9
7.24361667267882e-9
1.9282103734788178e-8
7.57132922836446e-8
5.749438415885643e-8
3.937430307461317e-8
3.866238178531575e-8
4.708781391928582e-8
6.961410488424396e-8
1.254705169420703e-7
1.240345175834383e-7
1.1932635178289998e-7
1.2894137936292306e-7
7.35006695224122e-8
7.007973002795658e-8
8.545315114270767e-8
1.2817204609578172e-7
2.2564913961339848e-7
3.4712071749350946e-7
4.0187509948420353e-7
1.4311708969761282e-7
8.784237845847905e-8
2.4054026312355496e-7
3.713051991236012e-7
1.754312122709442e-7
6.44674020628806e-8
1.7922075956798026e-7
1.512116554890628e-7
1.7174429617224676e-7
2.003105990899698e-7
8.749086080365289e-8
3.60941128892257e-8
1.9891090093109152e-8
9.364521521687161e-9
1.96483251272063e-8
4.512296613968226e-8
3.172119624827921e-8
2.312481923704559e-8
8.597374651817475e-9
6.806672749038591e-9
1.7269021047653535e-8
2.5000531352305784e-8
6.210638956780292e-8
2.783848367699146e-7
1.907436436104819e-7
1.8608019095166103e-7
2.1769746845670267e-7
2.9175371744925255e-7
4.455169097987313e-7
6.343396721624176e-7
5.571630991558869e-7
4.616825757655263e-7
4.753330952340047e-7
2.523663189553964e-7
1.2123239309342115e-7
3.6498109256334145e-8
8.912000990524659e-9
3.841682651857969e-9
2.5524819830646318e-9
1.4062765401511736e-9
1.0344950930491996e-9
1.8136531306754599e-9
2.510248594170762e-9
3.6777134562415637e-9
6.511038196287693e-9
1.349186120590051e-8
3.818759410542728e-8
1.2793015073320434e-7
5.577392167156799e-8
4.755523822313956e-8
5.3871660779456035e-8
7.251986593974387e-8
1.212514697036573e-7
2.549891043822478e-7
1.5260378795591983e-7
1.2116360783682598e-7
1.2015938730671416e-7
1.369186335478073e-7
1.7869077115419932e-7
2.739837581261429e-7
4.808260876856138e-7
4.2133512306972873e-7
1.7520564710151614e-8
2.343691424259429e-7
3.21969953423821e-7
2.508491454542781e-7
1.9719030769251435e-7
1.8947124102512108e-7
2.0870173719729537e-7
8.745680523110413e-8
1.302743524141544e-9
1.339296042714275e-7
3.684676306975057e-7
6.056523174811887e-8
6.117218183613723e-8
1.8113132065500378e-7
1.92372042755439e-8
1.4665972969448329e-9
5.003502762175595e-10
9.931715888142335e-10
7.341011470959343e-10
1.1344583019543897e-9
6.331439404402894e-11
1.6907513473331182e-11
6.901162862393917e-12
1.7082850734735128e-11
2.674720196590383e-11
3.9531486210989266e-11
5.826076888224007e-11
8.689211907147331e-11
1.3223263435543923e-10
2.0714335743562533e-10
3.377976825042054e-10
5.793308990054881e-10
1.9629201072131397e-10
5.557431349784191e-10
2.652226122458009e-10
1.5259059376413618e-10
7.086151689805532e-10
1.5416322116984364e-9
2.9099332604673415e-9
5.242238013488299e-9
9.065011914680304e-9
1.4450920872316061e-8
2.003650372425758e-8
2.000855960010149e-8
2.4435420276936772e-8
1.4586882954150174e-7
2.0385344272842475e-8
2.869190831978139e-8
5.632734558335875e-9
2.923323804274378e-11
3.43141480538044e-13
9.418251711206953e-13
4.663962738718689e-13
1.534133350162946e-13
1.1438707977355913e-13
1.265874100209414e-13
1.5078109405474862e-13
1.825953372056659e-13
2.229787009904779e-13
2.740546282857996e-13
3.386743328123786e-13
4.2056196984131583e-13
5.24560973609147e-13
2.1379869637769804e-12
5.12600919083651e-13
8.644619889956418e-14
9.195641091964974e-14
2.1582487728737004e-13
3.428347897800204e-13
5.005697297821928e-13
7.135369820459044e-13
1.0110906359264685e-12
1.4331831127266983e-12
2.0369690517970953e-12
2.9057606302580954e-12
4.161714905350202e-12
5.983500259063006e-12
8.629034589064369e-12
1.245921776537613e-11
1.794733818508054e-11
2.5637018536392566e-11
3.599242871133476e-11
4.9133236355057006e-11
2.11276284367088e-10
1.4574483586661773e-10
9.811382080130827e-11
5.932046731505959e-10
1.297050537329881e-9
1.966689013439424e-9
2.43883485383945e-9
2.7713786477252843e-9
3.0551813036312056e-9
3.3323401291894296e-9
3.615810733008436e-9
3.902548580538848e-9
7.540889301870431e-10
1.698181031644439e-10
4.689836462305436e-10
8.377299763153522e-10
1.8911443678511096e-9
9.038727766496482e-9
3.162227836632333e-9
1.1783331718318542e-10
2.266490509154523e-10
2.9372068265750246e-10
3.160584960791885e-10
3.3171743160510003e-10
3.478412748046031e-10
3.636634177772283e-10
3.7343028202866307e-10
3.6080683593090703e-10
2.648935509325111e-10
2.0912257079574074e-10
1.834358837371015e-8
2.2297838849663835e-8
1.646507738428002e-8
1.937096497546408e-8
2.8909194370535076e-8
5.274934258919407e-8
9.054733072587112e-8
1.0383152704057291e-7
1.2625099743981794e-7
1.0673096067649216e-7
9.15508728689743e-8
1.990259676578518e-7
3.4388439729023864e-7
3.7515948778331354e-7
4.4591064507426924e-7
3.7789603001489154e-7
9.822953178432425e-8
9.797190190300908e-8
5.7324805923894927e-8
6.285854033919046e-8
1.0632200643715316e-7
3.849164148454547e-8
1.3328744113362096e-8
5.680447591459776e-9
1.446833009799419e-9
3.187690347996206e-8
3.1512487016143393e-8
2.081008456665919e-8
1.0993228363316397e-8
2.049602369167294e-10
5.1668621277649905e-9
1.8526603694591815e-9
6.626689584097082e-8
8.756266001197679e-8
7.931475115220937e-8
8.152116827858769e-8
8.917152785997986e-8
1.014568915397706e-7
1.1975640429392672e-7
1.4704434664876285e-7
1.8751437008955564e-7
2.417074747993544e-7
7.40692793172834e-8
2.8981804592780766e-8
1.526090482931027e-8
9.30993278998637e-9
5.218161896712601e-9
1.6332579470261717e-9
7.925533733853087e-10
6.267201741107037e-10
4.4777222166314445e-10
2.6300344023896603e-9
7.243616672762671e-9
1.9282103734754323e-8
7.57132922828285e-8
5.7494384163868624e-8
3.937430307159031e-8
3.866238178918773e-8
4.708781391947368e-8
6.961410488474799e-8
1.254705169421302e-7
1.2403451758294672e-7
1.1932635178177856e-7
1.289413793628504e-7
7.350066952337556e-8
7.007973002814274e-8
8.545315114266635e-8
1.2817204609595962e-7
2.2564913961328877e-7
3.4712071749339156e-7
4.0187509948663383e-7
1.431170896972802e-7
8.784237846034052e-8
2.405402631243253e-7
3.7130519912442126e-7
1.7543121226906966e-7
6.44674020646378e-8
1.7922075956847217e-7
1.5121165549037637e-7
1.7174429617012976e-7
2.0031059909042286e-7
8.749086080400575e-8
3.6094112889818674e-8
1.9891090092111106e-8
9.364521517348856e-9
1.9648325127812212e-8
4.5122966150072304e-8
3.1721196248642677e-8
2.3124819236805423e-8
8.597374647138879e-9
6.806672744059572e-9
1.7269021046672254e-8
2.5000531355139553e-8
6.210638956804209e-8
2.783848367713897e-7
1.907436436113715e-7
1.8608019095317066e-7
2.1769746845492633e-7
2.917537174489973e-7
4.4551690979967533e-7
6.343396721640753e-7
5.571630991566255e-7
4.6168257576571647e-7
4.7533309523400065e-7
2.5236631895602524e-7
1.2123239309299607e-7
3.6498109256473945e-8
8.912000990590967e-9
3.841682651666637e-9
2.5524819829581244e-9
1.4062765404353912e-9
1.0344950932732732e-9
1.8136531318349268e-9
2.5102485912796085e-9
3.677713457432514e-9
6.511038196184346e-9
1.349186120530074e-8
3.818759410901544e-8
1.279301507329089e-7
5.577392166959564e-8
4.755523822425485e-8
5.3871660778561945e-8
7.251986593878971e-8
1.2125146970223112e-7
2.549891043807831e-7
1.5260378795636513e-7
1.211636078383207e-7
1.2015938730756374e-7
1.3691863354729547e-7
1.7869077115462678e-7
2.739837581262157e-7
4.808260876853276e-7
4.213351230771933e-7
1.7520564709394377e-8
2.3436914244320074e-7
3.2196995344375305e-7
2.508491454721449e-7
1.9719030769421148e-7
1.894712410168275e-7
2.0870173720157236e-7
8.745680523186568e-8
1.3027435241970143e-9
1.339296042695847e-7
3.684676306982264e-7
6.056523174736621e-8
6.11721818361574e-8
1.8113132065025296e-7
1.9237204275409356e-8
1.4665972918468108e-9
5.00350278942598e-10
9.931715871952967e-10
7.341011704702169e-10
1.1344583099692257e-9
6.331440156423786e-11
1.69075139686919e-11
6.9011515022916344e-12
1.7082850732863622e-11
2.6747201967884475e-11
3.9531487675089844e-11
5.826076367228331e-11
8.689211907849572e-11
1.3223263436222965e-10
2.071433609703042e-10
3.377976772963559e-10
5.793308777691323e-10
1.962920107206996e-10
5.557431359033678e-10
2.652226115848992e-10
1.5259060597938934e-10
7.086152001930764e-10
1.5416322307337987e-9
2.9099332770099284e-9
5.242238034856673e-9
9.065011919434328e-9
1.4450920862944576e-8
2.003650375153807e-8
2.0008559601248595e-8
2.443542027200957e-8
1.4586882953557526e-7
2.0385344271641826e-8
2.8691908320167006e-8
5.632734557569968e-9
2.92332380297221e-11
3.4314147779890715e-13
9.418251524767981e-13
4.663962059612641e-13
1.5341341140586123e-13
1.143870888317145e-13
1.2658740653929893e-13
1.5078100861281299e-13
1.825953369380117e-13
2.2297881592555873e-13
