# Supplementary material for: Observability and Controllability of Nonlinear Networks: The Role of Symmetry
Source: Phys Rev X. Author manuscript; Available in PMC 2018 Nov 13. (PMC6234006; doi:10.1103/PhysRevX.5.011005)
Supplement: Code Archive [file NIHMS982008-supplement-Code_Archive.zip › MathematicaData/FNObsDELTAHetN2M1ChaosK10IC1]

3.7237250398341035e-7
1.5525451081398187e-7
1.062322905455335e-8
2.9688068755068434e-11
1.3913031371288212e-9
3.38669328670204e-10
3.8810368192731796e-11
3.6778528175759516e-12
1.1111726763223493e-12
3.635643406221792e-12
6.103677983254106e-12
9.261322093087878e-12
4.3604584426151477e-11
1.3992037572331696e-10
7.51442911540773e-11
1.7052532906985395e-12
2.8711885268277895e-11
5.0759392620979846e-11
7.349364272842038e-11
1.016327271009724e-10
1.3955831380358548e-10
1.9297227345866192e-10
2.704610025657837e-10
3.8581742412585453e-10
5.620561136060299e-10
8.386593371584721e-10
1.284496181526731e-9
2.0183897031568314e-9
3.2273330800648637e-9
5.110872874600268e-9
7.554719996185485e-9
5.600497512684295e-9
5.496213287473673e-9
4.852802030009633e-9
4.265712212783094e-9
3.8590391109833e-9
3.599552377892686e-9
3.4287892977121606e-9
3.283901981017899e-9
3.0782588235781813e-9
2.6388098118682607e-9
1.5231221136265545e-9
1.4333893381770222e-8
1.9400650020437896e-8
7.27450265929334e-10
1.377654845052708e-10
1.870211859648192e-12
3.8931389021903426e-13
8.023175934309235e-14
3.5698037189384345e-14
0.
0.
0.
0.
0.
2.948691753311633e-14
4.0742438656558103e-14
5.611151026828178e-14
7.727782076130316e-14
1.0653234566613036e-13
1.4706105088963324e-13
2.0333060404261058e-13
4.190092668398259e-12
3.3548684163377934e-12
3.857147518926586e-12
4.764170865862083e-12
6.017141721167284e-12
7.66900051057485e-12
9.820059004419372e-12
1.2609899529397753e-11
1.622010423808033e-11
2.0879072960849126e-11
2.6864042159665092e-11
5.0998349355120284e-11
4.880565737259879e-10
5.303653702786575e-11
9.923162459989799e-12
1.554055277426498e-11
3.7081102309894647e-11
6.198129948380771e-11
9.342914684353778e-11
1.3287921889763348e-10
1.7992795901244985e-10
2.3256345501268386e-10
2.88761396153895e-10
3.4816177661794223e-10
4.12347182932798e-10
4.841336487729206e-10
5.669440683079025e-10
6.646342946228944e-10
7.816626467704538e-10
9.234758427399894e-10
1.0970997559989026e-9
3.4847377024350975e-9
1.935325385887915e-8
3.317125777757877e-8
2.9883517950979513e-8
2.987267924931468e-8
3.22459849239773e-8
3.604107996188724e-8
4.097500810061606e-8
4.7054539740881933e-8
5.4398542314459336e-8
6.314048275083106e-8
4.533637117381831e-8
3.424911973811076e-8
2.8569125084007943e-8
2.5374203663381287e-8
1.690824697744559e-8
5.949273703737829e-9
2.515275871290697e-9
1.6486071337792211e-9
1.9639227031491936e-9
3.921973695272486e-9
1.079398695501145e-8
4.407683654647034e-8
2.8952992835777258e-8
2.0688810047847055e-8
1.9607640016604827e-8
2.1684397491543706e-8
2.6931518081258e-8
3.7314956929437745e-8
5.8320672767041265e-8
7.82056624611836e-8
5.834752494666167e-8
2.9222150342624205e-8
2.500360622254886e-8
2.231591240287881e-8
2.5110819012924003e-8
4.546599616995885e-8
6.028916603514396e-8
7.922788931305284e-8
1.085028511466969e-7
6.899889702547772e-8
2.0811934587167316e-7
1.0576765130571234e-7
4.715902903037221e-8
9.591030922899708e-8
1.0808360165311829e-7
6.50238369996801e-8
3.110224374374883e-8
1.4896264492537357e-8
8.820868315704146e-9
6.63114197932668e-9
3.2563292113757028e-9
8.547039485129194e-11
1.2550539267430705e-9
2.6703102950762808e-9
4.982863316102828e-9
8.674443063501151e-9
1.896893556307921e-9
2.940619211775494e-9
3.334017376063191e-9
3.760156506540421e-9
1.2429906271078213e-8
4.3980553699254155e-8
5.019655225888112e-8
4.1287355377233914e-8
3.981185855291113e-8
4.151681906522871e-8
4.5008625356722856e-8
4.99971008255947e-8
5.6584527807512856e-8
6.501670664021594e-8
7.551215259380346e-8
4.8766907341302075e-8
3.266339313415238e-8
2.402458655202135e-8
2.035515795397977e-8
1.798429394645791e-8
9.032194392834298e-9
3.1891000773164255e-9
1.4719015960959554e-9
1.0310067940486774e-9
1.420500570220923e-9
3.494389721869844e-9
1.2250700061730835e-8
2.7543363268510735e-8
1.5010500530423987e-8
1.242657260151219e-8
1.2498093008400809e-8
1.4219429425921509e-8
1.7989347522309848e-8
2.555948519808516e-8
4.2105876040878545e-8
8.540626058411278e-8
8.901297799147642e-8
5.877128803324532e-8
6.352711838541552e-8
8.794340435058252e-8
1.4955360894561514e-7
2.434811249660856e-7
2.4955957249817576e-7
2.634855355045994e-7
2.806984003335063e-7
4.11943524456349e-8
1.8133880685055035e-7
2.5340703310052193e-7
2.8068432670586534e-7
1.6992585205466097e-7
8.663963186491678e-8
4.270234036578311e-8
2.2193416858652882e-8
1.5410134260840517e-8
1.3378987557051182e-8
3.876338578230411e-9
1.8265256164352626e-11
1.8430741288524264e-9
3.697530983250406e-9
4.891901276487187e-9
8.206670966898437e-9
1.239917280430681e-8
1.2014312732584765e-8
1.255837256866819e-8
1.384036193154112e-8
1.591348787924918e-8
6.498605976539751e-8
1.945244020993698e-7
1.3834953160963392e-7
1.1465400197919233e-7
1.1487758847121419e-7
1.2641209699454377e-7
1.4857248065627878e-7
1.8547073053822579e-7
2.4415755277070347e-7
3.2280118875557644e-7
3.7416908863076267e-7
2.124758657589306e-7
1.2588905126797504e-7
7.931829301584818e-8
5.0578125460357406e-8
3.76084926704524e-8
3.4203930455728916e-8
2.11138205859846e-8
7.61981545584155e-9
3.4142458362383093e-9
2.1628592000662107e-9
2.792589972501123e-9
7.821661941300025e-9
3.381645275124638e-8
5.783307860769177e-8
3.4659202136066424e-8
3.0246427971084276e-8
3.108164288956171e-8
3.537810235814685e-8
4.377892873063028e-8
1.4823595898627708e-7
2.443187182081309e-7
1.405799426270224e-7
1.3157710807001374e-7
1.5287271732344996e-7
2.0757451091943767e-7
3.228573352536379e-7
4.709832271163129e-7
4.707017883368719e-7
4.3955188311504543e-7
3.935667933229332e-7
8.65914297688419e-8
3.3083967001567613e-7
4.5548246651490264e-7
3.155779561400635e-7
1.3523980258342024e-7
7.070196797354976e-8
3.2198707916267996e-8
1.698142246789831e-8
1.5101736171472864e-8
7.473882206259506e-9
1.291248020557087e-9
1.247710950650876e-9
3.2792035869576637e-9
5.528810594760763e-9
1.7943705508637764e-9
1.7223716161718632e-8
1.926089377191854e-8
2.1129850521694765e-8
2.35896184035988e-8
2.7090969807958825e-8
8.711962146857903e-8
3.0544213573513135e-7
2.3640173557984796e-7
1.9946623192510274e-7
2.0079171061989685e-7
2.2013739392043436e-7
2.5585904319229716e-7
3.134723397706528e-7
4.023623848254442e-7
5.20450278169809e-7
6.08483370193568e-7
3.1748240866328906e-7
1.8088411746184672e-7
1.0821075822381477e-7
5.953531597140659e-8
3.984047739458515e-8
3.7065882878983154e-8
2.3004513885575623e-8
8.998989789055916e-9
4.550825248209036e-9
3.774004913431113e-9
6.3576399127930024e-9
1.8125900491581216e-8
7.967905819149309e-8
1.1090563428300572e-7
7.090590906998358e-8
6.364574091831341e-8
6.64067351243727e-8
7.624752737086542e-8
9.432877784251671e-8
1.2385524221160156e-7
3.3664124168663247e-7
4.7160171201837276e-7
2.7142002391402135e-7
2.565397482700822e-7
3.0379266757724685e-7
4.284056868088133e-7
6.73146602088534e-7
7.954697566115137e-7
7.097390320042815e-7
6.294175106663858e-7
1.350004349316779e-7
3.799516987429459e-7
1.0234664452730038e-6
6.044779938872777e-7
1.8476867768249883e-7
7.48127656450256e-8
3.422372469437766e-8
1.9501330702840642e-8
1.7288424920794292e-8
8.948204709723216e-9
2.7777385374845525e-9
2.0887090662210725e-10
1.051804487034886e-9
6.248194110596683e-10
1.336223368270735e-8
3.6948157385576076e-8
3.473151678347638e-8
3.797284869497404e-8
4.264563637970993e-8
4.901549697716924e-8
5.790903225347102e-8
1.6539515372588382e-7
5.318393610560147e-7
3.438705826606235e-7
2.996467175793237e-7
3.1231605105947696e-7
3.600805960703319e-7
4.5224689906044514e-7
6.118467173499948e-7
8.065691458557643e-7
8.526116231596316e-7
8.880970838316629e-7
7.556334451839065e-7
3.104999328879284e-7
1.358514174598023e-7
6.1757778820077e-8
3.0954288969448074e-8
2.1508085373771023e-8
2.0875392755221553e-8
1.0444104753010645e-8
4.539591914661278e-9
3.073217037313398e-9
4.476070133356884e-9
1.1671897030708414e-8
4.496620905609905e-8
1.6939200626924656e-7
9.248272433447315e-8
7.873843418711179e-8
7.947257325925614e-8
8.77168532179572e-8
1.027226435870959e-7
2.716333051692946e-7
6.578929770854645e-7
3.8870101354302303e-7
3.4784110239728794e-7
3.771341009081004e-7
4.632648397802149e-7
6.369296680566241e-7
9.179435232211715e-7
1.0961004131782095e-6
1.1603518531518369e-6
5.151740953502082e-9
6.577561568121082e-7
6.431100333113848e-7
6.607419273250107e-7
3.7028971218008246e-7
1.4146089896406855e-7
3.375710533482544e-8
1.1651032517212563e-8
1.1300345800896893e-9
7.422730915269426e-8
6.373213687035494e-8
3.488442438928493e-7
2.4709590358721967e-7
1.1003262596486775e-6
1.881552258034318e-7
5.490263311661962e-8
1.2447530079668446e-8
5.568150370073394e-10
3.289393582726688e-10
9.490697085428343e-11
1.1184808514809342e-10
9.829833861730381e-11
6.675690451080359e-12
2.0010395277131603e-12
5.643344816906487e-12
9.025957263255142e-12
1.3405404862193367e-11
1.9608159882868587e-11
2.8613600448133193e-11
4.1886209939848175e-11
6.179841756493477e-11
9.239033374231197e-11
2.227380521201433e-10
7.624958303615257e-10
4.3275287031491205e-10
1.1758575987490554e-10
6.195310779002239e-11
2.1531804682174915e-10
3.9092929872013497e-10
6.30285154880457e-10
9.89581877162046e-10
1.5606748960873305e-9
2.5024889382729647e-9
4.082340538818143e-9
6.674545616256278e-9
1.0510305888597581e-8
1.5017496829092843e-8
1.8165331656655573e-8
1.2324592161805096e-8
4.4686477373434735e-8
1.3838138826239972e-7
6.797020602409137e-9
1.705005896819137e-8
5.8337775650598146e-9
4.3318095382901656e-10
5.270977415197544e-13
4.858820386000913e-14
3.256509717482019e-13
1.6655789802356456e-13
1.695534831744577e-13
2.285664724407304e-13
2.881007275115291e-13
3.529713338408017e-13
4.649412448209554e-13
1.4174204165699332e-13
0.
5.3401971630430824e-14
9.538782046466394e-14
1.402765367850864e-13
1.9749727820704493e-13
2.7510407538584945e-13
3.825665753416751e-13
5.325873172064179e-13
7.429816118683244e-13
1.039140256495719e-12
1.457543369070463e-12
2.0509119491482945e-12
2.89584944813079e-12
4.104229758582703e-12
5.840189754725791e-12
8.34535721836282e-12
1.1975736240893458e-11
1.7253698422432163e-11
1.0958588720531886e-10
1.1243472858763837e-10
1.3366410974799636e-10
1.4415247737879923e-10
1.225432631896146e-10
4.411890629567767e-11
1.2244421197649253e-10
4.1159660815118826e-10
8.465368975923103e-10
1.4195820715461436e-9
2.0872264180235303e-9
2.8777063719498607e-10
5.989987641004247e-10
9.717170044921202e-10
2.642087157571718e-9
1.6811751449886553e-8
5.718642093881465e-10
3.732371702348772e-10
5.633495757218794e-10
6.754605474427039e-10
7.890509300665784e-10
9.248528234369264e-10
1.09578466311168e-9
1.3168742550587522e-9
1.6100754073520293e-9
2.01036688682592e-9
2.5769589431961452e-9
3.4166928554894226e-9
4.738206444942516e-9
6.994005277377521e-9
4.819114202061678e-8
8.209514304560548e-8
4.9577031562279735e-8
4.970308926259697e-8
6.24202464431176e-8
9.293493571902076e-8
1.5863632880470747e-7
2.2896081721693343e-7
2.3027447198845635e-7
2.39839206327879e-7
2.316451425030807e-7
5.093210645804024e-9
1.8069299126745638e-7
2.4462803374607117e-7
2.5048912952291995e-7
1.2693778626073772e-7
6.70775792800763e-8
3.248149485824064e-8
1.753123352813132e-8
1.379552270058755e-8
8.999403606527909e-9
1.4740954460936432e-9
1.0577534184665049e-9
2.9890284739074076e-9
5.460716943518548e-9
7.037124016407656e-9
8.249502299112767e-9
9.904660971950348e-9
1.0520568685010478e-8
1.1493056809904895e-8
1.3004621634223622e-8
4.9269657914575325e-8
1.6099908271512726e-7
1.319149483602183e-7
1.0926448483523771e-7
1.0858334821654709e-7
1.1761904931760077e-7
1.3451415821451726e-7
1.6104239954687635e-7
2.0123286838130552e-7
2.5914571917841237e-7
3.269435768486202e-7
1.7356209906832098e-7
1.0922417799984199e-7
6.92084323710617e-8
4.662460060404869e-8
3.7479260430255744e-8
3.357504757913538e-8
1.5554308492354845e-8
5.967795620427589e-9
3.1040877310404722e-9
2.6039980464125862e-9
4.478166412612276e-9
1.3019606894738913e-8
5.816393292726338e-8
5.4297859071454216e-8
3.635320824239604e-8
3.3180390837411714e-8
3.515437222729697e-8
4.1242084326855694e-8
5.289207439319639e-8
7.43631336010086e-8
1.9714099241328726e-7
2.3934104661856763e-7
1.4058155416634282e-7
1.370556531906954e-7
1.6901793866780517e-7
2.516067206164779e-7
4.123073741319635e-7
4.751665022002368e-7
4.426015614633249e-7
4.319932718424027e-7
2.116202277059758e-7
3.5637732925542407e-7
4.2555106525456045e-7
3.311764461426449e-7
1.5509971237415057e-7
8.660106539578446e-8
4.228296503719517e-8
2.2930346025736784e-8
1.9572267260016527e-8
1.2635171219002536e-8
3.2794998069525755e-9
8.110023648231592e-12
1.8511911229207205e-9
3.1610786133055707e-9
2.407385874657044e-10
2.993390573747024e-8
2.3509238353112328e-8
2.2998879257672168e-8
2.438389760961968e-8
2.7247892862246482e-8
3.1799694209218715e-8
1.1588682645180877e-7
3.4065967731951494e-7
2.189263783225369e-7
1.8592601748051406e-7
1.9086770476128693e-7
2.1689939578611878e-7
2.672427000865693e-7
3.550729339979857e-7
4.861549348871319e-7
5.729573567193288e-7
5.313942786939311e-7
4.136460997922919e-7
2.1052098724333567e-7
1.2560478430388943e-7
7.026940417628568e-8
4.206177237180382e-8
3.419594463415146e-8
3.051682681048816e-8
1.2522079275355449e-8
5.066827748147423e-9
2.7799197013853004e-9
2.917999420881845e-9
7.403064772050701e-9
3.0608049666984174e-8
1.0716797008473564e-7
5.684753558336844e-8
4.7176293462349635e-8
4.7144863944293197e-8
5.231455619332437e-8
6.278314874713785e-8
2.046162472144288e-7
4.038899021040817e-7
2.3127989092979438e-7
2.094425404774351e-7
2.3312249419768341e-7
2.9793390079253086e-7
4.3121101486799683e-7
6.409022823864316e-7
7.10202083545765e-7
6.452886165589199e-7
5.504518396323926e-7
6.6550610393613575e-9
2.677966262984826e-7
9.154096726089525e-7
5.387070051217824e-7
1.4268361220697086e-7
5.363302416941088e-8
2.4808426746725413e-8
1.665220964958384e-8
1.4086498729267792e-8
4.76902923642448e-9
8.143073751667204e-10
1.438508135151802e-9
3.3116584456673103e-9
4.511478728463646e-9
1.3247129144776373e-8
2.0917961698882074e-8
2.7241440351373715e-8
3.3106511532846166e-8
3.9016480993806966e-8
4.608764670506326e-8
1.2561721982416868e-7
4.5493318664345316e-7
3.266437910875043e-7
2.8314418846792766e-7
2.911682572921826e-7
3.271474775779565e-7
3.93974232726871e-7
5.066825599577982e-7
6.741223382756504e-7
8.126341790740602e-7
8.587414167535295e-7
5.444321513805197e-7
2.2836850174053228e-7
1.0146215133892494e-7
4.56794820174938e-8
2.4691931973012126e-8
1.977177667117702e-8
1.6944537522750935e-8
7.005275282253439e-9
3.3756882632077676e-9
3.198459311608123e-9
6.292511175160956e-9
1.792211952436781e-8
7.195448586518479e-8
1.7178668607945783e-7
9.963431913697084e-8
8.684936068031628e-8
8.891110133920262e-8
9.958128513818925e-8
1.180264904291067e-7
1.4292042161995154e-7
3.8365593622885497e-7
6.858407918772608e-7
3.9475298226860545e-7
3.636984316479143e-7
4.136387557520116e-7
5.497505562816771e-7
8.250679512694295e-7
1.0784391323151244e-6
1.0472892465209266e-6
7.40984069879631e-7
1.7342376526393885e-7
4.803978027895333e-7
1.5386748439057242e-7
4.05895254768641e-9
3.584125014935503e-8
4.101783268568785e-8
2.2754006679733103e-8
1.4458466336881541e-8
1.4185993779843691e-8
6.622083822741566e-9
1.6080480319436228e-10
6.315803829998127e-9
1.2266927465918245e-8
2.1382115080287245e-8
4.678284847404337e-9
1.4091860494258799e-8
2.5308302928681912e-8
3.8469366713759363e-8
5.391399020338772e-8
7.067493003374675e-8
8.895256440205166e-8
2.3198127615113504e-7
7.184327817435111e-7
4.5204345837431716e-7
4.113943830249401e-7
4.481503724215707e-7
5.486679287281734e-7
7.482236791188456e-7
1.0525655241518965e-6
1.1983898365592326e-6
1.3501862359367589e-6
2.225602733842795e-7
1.1775200599622801e-8
1.0326688056202621e-7
7.533468697335532e-8
2.8716379090355637e-8
9.171752480445199e-9
3.7738536540524795e-9
2.043543015777333e-9
1.793092475598222e-9
5.51986838469835e-9
6.825549807767509e-9
6.422236328456195e-9
1.4939957172658862e-9
2.6251075202884715e-8
9.668076030326192e-8
7.307395084560334e-8
7.598709684836604e-8
8.582670264341101e-8
9.910266984026112e-8
1.1513061921915847e-7
2.632548842094973e-7
8.038782196811977e-7
5.087488192860289e-7
4.5427249766706e-7
4.834800910633317e-7
5.759944949837572e-7
7.719516841960009e-7
1.2084472324142982e-6
2.2084484784683476e-6
1.5184723451381058e-7
7.466197611198562e-7
7.191098513151042e-7
3.1635066537678506e-7
5.450289512896191e-8
6.734217348378951e-8
5.290481177608934e-8
3.4639747178569123e-8
3.0065961686204204e-8
9.272045868872266e-7
1.425360346463258e-7
5.740417726551557e-8
5.342834233123525e-10
4.871088722903385e-10
9.423248754917556e-10
1.0507950266058089e-10
7.838361338064893e-11
1.0133149685514238e-10
7.167856736253134e-11
3.33715215172973e-11
1.884066059718549e-11
1.525036610660124e-11
1.8420591923662283e-12
1.8796955958820726e-11
3.2959198315770497e-11
5.0159703662419096e-11
7.515338739858254e-11
1.139141985381072e-10
1.769277441957355e-10
2.8543976849277814e-10
4.883136401623598e-10
9.139480879613073e-10
1.8432365696500165e-9
1.066868733230946e-10
5.205342847930676e-10
2.338674736421195e-10
4.0193786199928193e-10
1.4557394552966248e-9
3.2032386594356705e-9
6.060220742079125e-9
1.024356782853088e-8
1.501638497111713e-8
1.816438976049879e-8
1.155699420005564e-8
4.1685524026622736e-8
1.0651544941639201e-7
6.2945640448547135e-9
4.586937399221442e-9
1.3583321001809397e-10
1.1110108251616296e-12
1.432437662979129e-13
4.618218799455837e-13
5.463442749501695e-13
2.2207897304033717e-13
2.0247046780267646e-13
2.237727673650491e-13
2.644441351510153e-13
3.1968745901258445e-13
3.905293266239591e-13
4.803242538567289e-13
5.940245227823114e-13
7.382416930591136e-13
9.216216349316791e-13
1.1554276204717105e-12
7.998258941615558e-12
1.3238100883385873e-12
2.339083514384387e-13
2.2057986639380084e-13
5.315351878580492e-13
8.494825420163356e-13
1.2444584741701576e-12
1.7785115146978974e-12
2.5262377549616974e-12
3.5895300551840705e-12
5.114545583078407e-12
7.314672484118639e-12
1.0502667073775647e-11
1.5133977724365176e-11
2.1858324190238087e-11
3.156129751741479e-11
4.5342152843237394e-11
6.432080800550298e-11
8.91732296305138e-11
1.1955754887424575e-10
4.97672886892936e-10
3.2319387125283527e-10
3.3695613227200693e-10
1.6332539239345475e-9
3.159310227001622e-9
4.238343643029094e-9
4.910194767539096e-9
5.44491227110865e-9
5.967264072296244e-9
6.511023637048786e-9
7.077640971802535e-9
7.84229833001382e-9
2.1657669944394176e-9
2.8881494841199834e-10
8.95534359033438e-10
1.438341849366601e-9
2.6715532889775604e-9
7.675309211427825e-9
1.450086436094066e-8
6.416570390368212e-10
4.6544204841480217e-10
6.065496584701272e-10
6.178913698796424e-10
6.051011423383088e-10
5.78269131341409e-10
5.203337479402909e-10
3.843721201175701e-10
4.023032634864944e-11
9.883411300597375e-10
3.702932969196081e-9
3.616618248781855e-8
4.2544821548305464e-8
3.24489629757002e-8
3.9251750740928954e-8
6.058237267333713e-8
1.1412366547942954e-7
1.7886527713799954e-7
1.8470531029253048e-7
2.16381241594152e-7
2.1857299858459482e-7
6.998280976605723e-8
9.304454247379785e-7
6.653330094273132e-7
3.5498010594178446e-7
6.77320947441704e-8
2.8666500927565953e-7
2.254379852045888e-7
8.942027561280754e-8
4.5473394687008266e-8
1.8004497871398436e-8
8.205875281908204e-9
6.990462577697638e-9
1.4996240695688941e-9
1.2743129105996094e-9
3.3188231178944152e-9
7.315180509762952e-9
2.239362081529216e-8
7.092321250149534e-9
3.769710064899898e-9
6.782815214671551e-9
8.496695937886934e-9
1.841340666094542e-8
8.964681833040088e-8
1.3551217293612236e-7
1.1904531494774563e-7
1.1697725251079339e-7
1.2284671833137342e-7
1.3274299969712292e-7
1.4540208764698202e-7
1.6055185813604724e-7
1.7820346683831597e-7
1.9828973348003442e-7
1.3693991266001014e-7
9.257182331684003e-8
6.123464633854207e-8
4.8321940844090575e-8
3.8013498600282606e-8
1.46215044039708e-8
5.476934798968066e-9
2.869864762751028e-9
3.0674701610898984e-9
6.832656215911242e-9
2.10145834464077e-8
9.141068854695157e-8
8.732700314937808e-8
5.9271851633445085e-8
5.444100149591429e-8
5.8368192847948714e-8
6.994069626276931e-8
9.25705666243184e-8
1.349988766704027e-7
2.1082531782076317e-7
3.2139594345197684e-7
2.7087063373230965e-7
1.6819624315476246e-7
1.725913893335643e-7
2.2964031558045176e-7
3.7682898487870016e-7
5.392431119106745e-7
5.000913558548194e-7
5.00493817303516e-7
3.858238128948568e-7
8.374089427964775e-8
5.179956636232236e-9
3.137237107813717e-7
5.76238808667731e-7
3.3255437986246345e-7
1.2517120044135497e-7
6.02758744347833e-8
2.709222709896776e-8
1.467892916264238e-8
1.318785108134239e-8
5.290218434311904e-9
5.715326434193493e-10
1.7684368161709585e-9
4.026751930495615e-9
7.250853859542859e-9
2.485177256444174e-9
1.43568433606219e-8
1.8901103840474634e-8
2.208586949413992e-8
2.5408120330662763e-8
2.964492929595495e-8
9.05402154777901e-8
3.3339692247858554e-7
2.6509432139970675e-7
2.2466175984061493e-7
2.2622779198528843e-7
2.474795104366609e-7
2.8647328631825967e-7
3.4904777152853917e-7
4.451323315976811e-7
5.726784390825723e-7
6.741572521456088e-7
3.413666343475449e-7
1.863590440549243e-7
1.0451089247435699e-7
5.453221269545149e-8
3.55092896412005e-8
3.3074574961829734e-8
2.0650427180528734e-8
8.237518433700537e-9
4.3438920506186825e-9
4.020424839193964e-9
7.4288703987391335e-9
2.1527055642820218e-8
9.534749844488976e-8
1.2663870356048219e-7
8.242962061011415e-8
7.460632957848843e-8
7.812846508662983e-8
8.969254685439333e-8
1.1021681604214117e-7
3.035348459967011e-7
5.288949207617169e-7
3.037459421355798e-7
2.803225870832434e-7
3.1950603175062735e-7
4.243299818203783e-7
6.390778579734988e-7
8.672685654524289e-7
8.223262591016793e-7
7.462744225167111e-7
2.4564760065248203e-7
3.730138668899653e-7
3.033285636604366e-7
3.035270330520371e-7
2.3116596424989706e-7
9.974436889872532e-8
7.408902285755686e-8
2.0105565196370413e-8
9.49849016348692e-9
1.0079914388734193e-8
7.363341390518208e-9
4.433336436869825e-9
1.4082286134299175e-9
5.498858360706621e-9
2.8674679247453456e-8
6.369845326140302e-8
4.550923049825297e-8
1.622428834400832e-8
1.1095882744650722e-9
1.0345181521475757e-8
2.4652353867474838e-8
1.542917096103527e-7
5.273089667053738e-7
3.9827440225703147e-7
3.305416120247101e-7
3.329350731709667e-7
3.731805825219212e-7
4.583160392245883e-7
6.2069394234002e-7
9.303888616392072e-7
1.6277779054959665e-6
2.4222062605417305e-7
3.505128883855018e-7
1.3016934471544162e-7
2.3238298060656676e-8
5.002222269392461e-9
6.584899220155644e-10
2.5463743731413114e-9
9.163796908876291e-9
1.0985383121825048e-8
1.146377910892254e-8
1.2398949198077656e-8
1.3480172636135154e-8
1.3095048375071155e-8
8.702479992368066e-9
5.3703266187501284e-8
6.029670642716375e-8
6.943182749401327e-8
7.951640620622384e-8
9.216563779131634e-8
1.0966206304818255e-7
1.337416874792014e-7
3.6915233619087077e-7
7.719425241886156e-7
4.7625935537990475e-7
4.5581963045252793e-7
5.312602031576886e-7
7.189325375854909e-7
1.0594820096683245e-6
1.160663989479986e-6
9.91736903909482e-7
8.748223354663902e-7
3.873482441495934e-7
2.219870516871315e-7
1.1801705561036161e-8
8.214616155290048e-8
6.001169628719607e-8
2.5108511530945506e-8
8.663679507212981e-9
4.150500508580538e-9
3.214564229842416e-9
8.158948584401188e-10
4.848874805173876e-9
6.491097872313895e-9
6.089263568332417e-9
2.1865442841972243e-9
6.752469343556637e-8
5.276778388988749e-8
5.3353936950585434e-8
6.1342780314785e-8
7.227874688526427e-8
8.501834236456896e-8
9.780792820799413e-8
2.3775225947807194e-7
7.651498276367141e-7
4.917141835324924e-7
4.2969176434467393e-7
4.486368776736721e-7
5.232732415189705e-7
6.875155797694848e-7
1.0915707485200567e-6
2.0613594198851657e-6
1.361070525386325e-7
7.231877763079327e-7
7.503553798710434e-7
4.19189534267337e-7
9.822933169477393e-8
2.47011367870748e-8
8.92549998779506e-9
4.849453242048361e-9
5.651978773182235e-8
5.840466746488103e-8
2.159116153427208e-7
2.644088468299739e-7
1.0195611672665505e-7
5.860432630295388e-7
2.2493605796770318e-7
2.2198422063696352e-8
1.356205982042898e-9
1.7379632181410166e-9
7.849991857409887e-10
3.7057149218382306e-10
5.0401519670091634e-11
2.305899161616836e-11
2.357948940044807e-12
4.013793197682594e-12
4.683083953970047e-12
6.354996082701162e-12
8.603190070309797e-12
1.1698063816410807e-11
1.601164845856182e-11
2.2027322247064954e-11
3.029562035747007e-11
4.119749511323634e-11
5.441651598201416e-11
1.860160391763923e-10
4.606933977930831e-10
2.501224462721341e-10
1.3177764172484574e-10
7.847141651080522e-11
4.432723815220293e-11
1.0425620985129361e-11
3.8999917066087173e-11
1.2708026599769087e-10
2.978189630798042e-10
6.426965504108366e-10
1.352788333543625e-9
2.7875219549743095e-9
5.446384585927637e-9
9.813384574773718e-9
1.666223436050022e-8
2.5293433239360082e-8
2.0594079415339285e-8
8.632793753980183e-9
1.5051865369787455e-8
2.550795138662374e-9
9.371341838984105e-10
1.4724402994892706e-10
5.997370949384213e-13
3.891968731033612e-14
1.0418129694630706e-13
1.4083286704384384e-13
2.597754982816935e-13
3.6536009651580704e-13
4.599309805838064e-13
5.410591922674172e-13
1.6351623825596876e-13
0.
6.68774517566019e-14
1.17287477685836e-13
1.7158065695693038e-13
2.4108660784520195e-13
3.3550083004146606e-13
4.662553918652189e-13
6.48700942950127e-13
9.043522532790442e-13
1.2638226371785796e-12
1.7709979061022627e-12
2.4891430596237304e-12
3.5099305966818758e-12
4.966875275163716e-12
7.055399542085736e-12
1.0062805156484714e-11
1.4412793694559109e-11
2.073049925408277e-11
1.358641203859534e-10
1.3813814672552345e-10
1.678290696268847e-10
1.9584861959462086e-10
2.0439815203302227e-10
1.7039784044487104e-10
6.04250096771626e-11
1.7054334076743563e-10
5.726135180806651e-10
1.1812477216067357e-9
1.9902911758777165e-9
5.650628223647125e-10
8.583984665184942e-10
1.5110588377597097e-9
5.0760006176690325e-9
9.712928758276224e-9
4.2003380354858147e-11
7.184209350976827e-10
9.355307295873038e-10
1.104475179557088e-9
1.2885881730022687e-9
1.5099744607942472e-9
1.7862251236644073e-9
2.1392339473540993e-9
2.6008838206186003e-9
3.2209220941820396e-9
4.080983896130917e-9
5.3220945014125035e-9
7.2032598284798295e-9
1.0239325793194882e-8
1.5568489537451866e-8
8.388592373446331e-8
1.2334170027267072e-7
7.23919345100936e-8
7.145463340843674e-8
8.909383565935273e-8
1.3319901412619105e-7
2.2573465157791767e-7
2.9366146808332626e-7
2.83236228336182e-7
2.9578292296996313e-7
2.475463799609782e-7
2.775213100878707e-7
3.0288138995960196e-7
2.1910728763206293e-7
1.1098212686539895e-7
5.7907344802867763e-8
3.1099505442036735e-8
2.0428750266120755e-8
1.804890059059035e-8
9.448854827101467e-9
2.2025737216556307e-9
1.9019653641812824e-10
1.5894502817598749e-9
2.1853013317303173e-9
2.588889682170314e-9
2.5918980928592584e-8
1.715768398471612e-8
1.5760311242962785e-8
1.6330233360292465e-8
1.814589648443243e-8
6.759197171134424e-8
1.8916692990602236e-7
1.2611499852386005e-7
1.0504714720665857e-7
1.0586730215971312e-7
1.175625984441245e-7
1.4025039414237343e-7
1.789538782237045e-7
2.4089306100023926e-7
3.147250487448337e-7
3.384995423824032e-7
3.0732279042444777e-7
2.6575416934468856e-7
1.398047889025892e-7
8.384558447647563e-8
4.8681671441093535e-8
3.187660547179939e-8
2.6684265823139965e-8
2.152282205670208e-8
7.349592926138513e-9
2.296717002215169e-9
3.5193788766665035e-10
5.632133328811316e-10
8.333923256142017e-10
1.5845990376818116e-8
3.097909775781481e-8
2.09252936562876e-8
1.9191591512616014e-8
1.997848504383498e-8
2.2504578856552856e-8
2.7010361798972917e-8
1.1687132936626635e-7
2.491765788861406e-7
1.4463046238720327e-7
1.3055766764370095e-7
1.44840179608162e-7
1.8319916044916362e-7
2.609082010177847e-7
3.9840489672351367e-7
5.007929522983992e-7
4.711719412622383e-7
4.367874515168357e-7
4.636333274456428e-7
3.0050592792976904e-7
1.5555811996563366e-7
8.68915779321736e-8
4.628689246585e-8
2.9560926150521754e-8
2.645095293276796e-8
1.732149778854031e-8
5.728500750493518e-9
2.0190221862849693e-9
7.548681036758164e-10
1.3184643900743424e-9
8.061247758562815e-9
5.968033915717708e-8
4.474919829435045e-8
3.393895538440489e-8
3.2599509476504294e-8
3.494789423806769e-8
4.032462218498158e-8
4.944260763106181e-8
1.7051373275259517e-7
3.377681482157109e-7
1.8587568048020433e-7
1.6136626717762372e-7
1.722407115598812e-7
2.1024213368107332e-7
2.89896063570281e-7
4.198536163984621e-7
4.6857852003573887e-7
4.074158045810877e-7
3.5228631475917494e-7
3.9336593757255225e-7
2.935378945458962e-7
1.5356621637594306e-7
9.116777147854634e-8
5.093359504517166e-8
3.257342920892154e-8
2.8555411176181445e-8
2.084494205076562e-8
6.896283630840013e-9
2.226485746026383e-9
3.251452189045233e-10
2.425367864494037e-10
3.3967453101029644e-9
3.752322689395654e-8
3.65858545563226e-8
2.744351842294403e-8
2.615631196301922e-8
2.7810991272593067e-8
3.1808811308383884e-8
3.8669542101532596e-8
1.5772480291364546e-7
3.384782298906486e-7
1.9484607334598995e-7
1.748081698456835e-7
1.9265185964703406e-7
2.4215793912697715e-7
3.426865824396775e-7
5.155802117929329e-7
6.250067073548914e-7
5.764127321100375e-7
5.249342966466157e-7
5.568778338362075e-7
3.5471350653488886e-7
1.775124577932667e-7
1.0069042016000434e-7
5.1271583383775395e-8
3.0443539903586525e-8
2.7046317743983112e-8
1.8621730479517537e-8
6.461001992056642e-9
2.400535942097387e-9
1.0630722187412103e-9
1.804730636343713e-9
9.683402442935517e-9
7.265720282392134e-8
5.369514497213591e-8
4.204479716088096e-8
4.0903392697377245e-8
4.3992354373200104e-8
5.062204598036052e-8
1.6007771053157317e-7
3.9625185005110595e-7
2.3303352581423495e-7
2.0165899343482796e-7
2.1191734074050177e-7
2.5000713357521163e-7
3.263777740384079e-7
4.611942526046267e-7
5.972240972971828e-7
5.71005590492831e-7
4.967439637007146e-7
4.1283185796357095e-7
5.025600018230221e-7
3.6343261504775003e-7
1.667722091688684e-7
9.449706455280987e-8
4.7899640977846866e-8
2.6428329998525206e-8
2.306894849170657e-8
1.615392569774109e-8
5.0920611040431114e-9
1.1002149873640866e-9
8.286665316467275e-10
1.613379744245565e-9
3.6430374255084736e-9
4.899585289880885e-8
3.361164308419873e-8
3.139951828121586e-8
3.263551641329202e-8
3.613869090951318e-8
4.210827416382931e-8
1.4974634697018795e-7
4.4805024313674815e-7
2.865873463744159e-7
2.4910349469868073e-7
2.610889575667721e-7
3.0338352335892807e-7
3.8352467964747687e-7
5.227639847429612e-7
7.165466377431476e-7
8.192960590732116e-7
8.267090968012091e-7
6.380838794295244e-7
2.8044448873838283e-7
1.4521196785490427e-7
7.277533126556954e-8
3.7578137876443296e-8
2.7341148150691688e-8
2.5225338454238783e-8
1.135704147462084e-8
4.931319073955783e-9
3.1308093507972814e-9
4.101286229121397e-9
1.0588686556174776e-8
4.313276491983895e-8
1.3672188186636988e-7
7.879416557734368e-8
6.87454008032403e-8
7.000964850669393e-8
7.745411024052091e-8
9.073243393498287e-8
1.1056775114523413e-7
3.12658346437221e-7
5.819721565991784e-7
3.3036405030598295e-7
2.991623098623527e-7
3.3340505585872584e-7
4.317593503553501e-7
6.321688406818632e-7
8.184505709414497e-7
7.248978193195705e-7
6.360743896317144e-7
4.187225289593263e-7
6.653947454968852e-7
6.792955389817058e-7
2.895966436774915e-7
1.2668391153593137e-7
6.14467497382728e-8
3.036454025847271e-8
2.0466468697426494e-8
2.017296958189217e-8
9.276000847350263e-9
3.3198421487155794e-9
1.164898766670228e-9
8.672207576281841e-10
4.557805254327807e-9
3.840146230312381e-8
5.986932049106767e-8
4.6561655237557434e-8
4.5827221308668466e-8
4.915240173006117e-8
5.5866786994096155e-8
6.66524694296957e-8
2.0456384225463021e-7
5.927731396667673e-7
3.649242059792295e-7
3.201043400693332e-7
3.3827478753545984e-7
3.9890885214917344e-7
5.175025579672432e-7
7.246853402740954e-7
9.634681307722367e-7
1.08799815147807e-6
7.425038107575142e-7
1.5497260312112058e-6
6.866915939772974e-7
1.925554302688322e-7
6.947144671551805e-8
3.2365461973921974e-8
2.140526916880219e-8
1.9338573209275188e-8
8.8217846163395e-9
3.438796715948098e-9
1.8631065130368168e-9
2.8140510605686147e-9
9.091712834404631e-9
4.226035096518781e-8
1.1963102050175335e-7
7.832391792877334e-8
7.416531659970316e-8
7.859578028184056e-8
8.777124261698518e-8
1.0138194082138351e-7
2.5551783232421904e-7
6.678046212826867e-7
4.032566109203087e-7
3.631880440822032e-7
3.935318998507447e-7
4.81564473272795e-7
6.57581887688079e-7
9.164222065656835e-7
9.741343859979152e-7
9.4738956573406e-7
4.113672899101022e-7
2.3272390065803954e-7
2.1387181420755284e-7
2.443140728232749e-7
1.5973159052506645e-7
5.0264146964556035e-8
1.5724584288454787e-8
8.836444806671379e-9
7.132730692106885e-9
8.552868070997895e-9
4.900018830824343e-9
2.0747582148612988e-9
2.400822531213962e-9
1.4293865972782278e-8
4.033490700326067e-8
4.8263667987752626e-8
6.953085561449451e-9
9.873484575736484e-9
2.2769707727320332e-8
3.852704113859327e-8
5.825339079699014e-8
2.14353590184631e-7
6.929145240010766e-7
4.67887803502267e-7
3.993061901231065e-7
4.1304207822686133e-7
4.790318840659974e-7
6.211457046970736e-7
9.403024409907187e-7
1.933057692904256e-6
1.3823479888862984e-7
4.98129296262188e-7
4.495780462768927e-7
1.9971620504103437e-7
7.613394719784923e-8
1.371386444892449e-8
3.5510341939337217e-9
1.3053369035426663e-9
8.162476776560816e-10
5.785082749230778e-9
3.9030735217861995e-8
7.23634287402431e-8
8.68701746413899e-8
4.2958320347651743e-7
7.73091613537123e-8
2.723544296422041e-7
4.643687336095118e-7
9.966279305355754e-8
5.147858155608247e-8
3.668089862894846e-9
1.387268555416293e-9
5.31428010141262e-10
1.2270974747953973e-10
1.6805727213159316e-11
1.2670581352154493e-11
8.564321160550894e-14
4.211872524321173e-12
7.376174450126483e-12
1.1177598436299847e-11
1.6450745899128523e-11
2.4046354378559723e-11
3.516423820062594e-11
5.1696390898157766e-11
1.591196818724069e-10
5.138110275249977e-10
3.5799141333742763e-10
8.887791887436302e-11
3.604149213033057e-11
1.2847922817866398e-10
2.2515902960481774e-10
3.4922436511648985e-10
5.265884853391555e-10
7.959320685256406e-10
1.2219764019566691e-9
1.9178688433102113e-9
3.081128693719819e-9
5.0293136700953875e-9
8.131920842654006e-9
1.2381562128586221e-8
1.6697106595301222e-8
1.7837313398293318e-8
3.116880177336301e-10
1.0994345128171513e-7
1.4412633242888808e-7
1.2289294490418326e-7
2.607009913921421e-8
1.2147986239619696e-8
3.880487817744578e-9
4.976852537504949e-9
6.588896950259317e-12
1.4035962808385196e-13
2.9655478447675126e-13
2.387930073655e-13
1.7713647564577487e-13
1.1036306751392628e-13
3.1806682802934465e-14
0.
2.3023707227635376e-14
4.0711668589758156e-14
5.9405627572887e-14
8.307923221512357e-14
1.1502918928233186e-13
1.5900774932890238e-13
2.1996765969372402e-13
3.047710752948414e-13
4.2307727899794635e-13
5.885778943346002e-13
8.207742718652346e-13
1.147569964217682e-12
1.609072014121979e-12
2.263209760034041e-12
3.1940749937986665e-12
4.524352247633072e-12
4.1957507311272755e-11
4.054275982075986e-11
4.9610929227839e-11
6.268164256626345e-11
7.869626915262156e-11
9.675968719604411e-11
1.1480443369077018e-10
1.2826399387573475e-10
1.283165718040244e-10
9.980682148943912e-11
1.9366599412691993e-11
1.450900326644651e-10
3.323029612142795e-10
4.936790467754168e-10
1.31794482498486e-9
8.06864561597201e-9
4.3497368837623463e-10
1.8578190195000174e-10
3.7323331309501736e-10
4.934410956248147e-10
6.03183254671291e-10
7.201570983678133e-10
8.545535411931459e-10
1.0153920402428999e-9
1.2129760810069179e-9
1.4608700339346083e-9
1.7784752803747173e-9
2.195166432690654e-9
2.75758380626585e-9
3.54336009301955e-9
4.688781190866305e-9
3.924720873651348e-8
9.712373197721735e-8
5.893795871179445e-8
5.367772521001293e-8
6.032220945936511e-8
7.68990715407683e-8
1.0965256979554481e-7
1.7149930434744292e-7
2.493642859512098e-7
2.676969575524918e-7
2.601558600394641e-7
2.7179065820034503e-7
1.5282918202314435e-7
8.799240019440317e-8
5.2000808149717496e-8
3.288157719468412e-8
2.486666448291992e-8
2.227603232634366e-8
1.1216769095229007e-8
3.6298409991103427e-9
1.312215305959612e-9
4.779514497738311e-10
9.244288329093862e-10
5.863436742123882e-9
4.009822971649878e-8
2.4605478434911725e-8
1.8913995532885366e-8
1.825126876561738e-8
1.9693287207889806e-8
2.2954177307186545e-8
2.858898252926142e-8
1.0066045562918462e-7
1.673779690217862e-7
8.817148811618539e-8
7.525401802147257e-8
7.93551837984214e-8
9.626381319312393e-8
1.3234846393342417e-7
1.836992288651942e-7
1.8198981707950855e-7
1.5163321528104305e-7
1.3364527312363202e-7
1.446759657475343e-7
1.3512035019020038e-7
7.033458300466916e-8
3.384454005419941e-8
1.930595800046234e-8
1.387778142306616e-8
1.183707880837248e-8
9.096766984887629e-9
2.9430095179730515e-9
8.167210480855491e-10
8.372108270428731e-11
5.673298095511754e-10
2.117950080076575e-10
7.954086639860223e-9
1.1592562522952802e-8
8.096815354907745e-9
7.519032660366418e-9
7.88151446640886e-9
8.91769590498578e-9
1.0739235379068876e-8
5.4464435503545933e-8
1.2052065535222104e-7
7.194075553152074e-8
6.595292087898983e-8
7.429023090997833e-8
9.517103163227791e-8
1.3700477923912682e-7
2.1498316899232293e-7
2.98298904250894e-7
3.057302451621163e-7
2.9537518515521163e-7
3.147310038080862e-7
1.865132211117054e-7
1.058043686316929e-7
6.347793068662062e-8
3.8551649880646177e-8
2.7784990420222588e-8
2.493897742713404e-8
1.3654109604284062e-8
4.339185861480829e-9
1.4550553588794357e-9
3.209522865757289e-10
4.4224505562444634e-10
5.022149835318642e-9
4.033631903395985e-8
2.6987308573476346e-8
2.0890379168118522e-8
2.018901130621237e-8
2.172192169542894e-8
2.5155415083022615e-8
9.019585667891165e-8
1.8862920333007078e-7
1.0515822979571926e-7
8.949417038604977e-8
9.322957204449523e-8
1.0972849062615561e-7
1.4382977612344406e-7
2.041103513259937e-7
2.5622843435794897e-7
2.3461889770937754e-7
2.0301609791862862e-7
1.804143533419886e-7
1.9892097516763073e-7
1.9012904379887792e-7
9.671939580201759e-8
4.551570945731281e-8
2.51052091090391e-8
1.7198478776928808e-8
1.459411488942258e-8
1.0095458345120323e-8
2.6566597426161807e-9
2.3411177629108747e-10
1.0668537379466821e-9
1.932223099665612e-9
4.1619724420847087e-10
1.8084582435835438e-8
1.1880376705301806e-8
1.005918769714831e-8
1.0052056241372131e-8
1.0932537924557041e-8
1.2623671381562838e-8
6.244526810131826e-8
1.6534341177976078e-7
1.064831050373333e-7
9.294702309862184e-8
9.886051924128762e-8
1.1705502302306524e-7
1.5110321256636842e-7
2.1176048605349188e-7
3.101042831260785e-7
4.0330356475434343e-7
4.127308917229644e-7
3.0473177053244953e-7
1.6106436675762036e-7
1.0395620095335001e-7
6.403475240829466e-8
4.1667969427582887e-8
3.441016856523941e-8
2.8121499086188697e-8
1.0616725652952783e-8
4.120772421422137e-9
2.0145191929527917e-9
1.6862225658879138e-9
4.306238818590233e-9
1.982151173758278e-8
6.666916822110137e-8
3.668296728789922e-8
3.0943510608935604e-8
3.1088575300615965e-8
3.447151464728745e-8
4.116339804307177e-8
5.253949802165283e-8
1.682798104793509e-7
2.484390395128171e-7
1.3367316714057423e-7
1.18367408402929e-7
1.3038907640830337e-7
1.6820320112873353e-7
2.470083542220263e-7
3.1714321243907043e-7
2.7626971116042257e-7
2.417472032047924e-7
2.1840580171683657e-7
2.226847862896477e-7
2.5336580001248586e-7
1.5248959258558113e-7
7.107765931676634e-8
3.5080558135021975e-8
2.1870456729958422e-8
1.6831103932484106e-8
1.5062082831946836e-8
6.232617184538475e-9
1.5473417229477327e-9
1.3642827932654447e-10
1.0660488332380542e-9
5.555954149878004e-10
7.369350131169624e-9
2.306620468847437e-8
1.4467643968902338e-8
1.3017185711078314e-8
1.343140096501413e-8
1.501743575158058e-8
1.7865058447124496e-8
8.487415843510812e-8
2.0362008413402312e-7
1.228215552109545e-7
1.0798804596351638e-7
1.162443439390905e-7
1.4068458892546397e-7
1.8831940071642394e-7
2.7605619703739705e-7
4.0265412502190253e-7
4.636568868193444e-7
4.420749735866313e-7
4.006486419564189e-7
2.0345221277639947e-7
1.2876562720540898e-7
8.279494152830413e-8
4.9793468653126484e-8
3.710521705558996e-8
3.36035159698831e-8
1.461958771485852e-8
5.252543134445539e-9
2.13225005610669e-9
1.0080046686324626e-9
2.076875007877902e-9
1.2506700833686131e-8
6.804670214070312e-8
3.825128562274075e-8
3.198631151330909e-8
3.1860581387733016e-8
3.4840224973805654e-8
4.077931183246109e-8
1.3954594682102463e-7
2.814551856777472e-7
1.574583107837703e-7
1.378791439117267e-7
1.4807867831116585e-7
1.8143420085779193e-7
2.503954635158834e-7
3.623309101110273e-7
4.0004942300448436e-7
3.416228266235042e-7
3.054441921589928e-7
2.7441124932306574e-7
2.809127515755651e-7
3.139901808041044e-7
1.7809009223655933e-7
7.637739421438123e-8
3.4869079161235324e-8
1.9975808618087186e-8
1.5268878983722823e-8
1.3591077505843737e-8
4.333510012466501e-9
4.499518542162482e-10
1.20147789085557e-9
2.161949694434516e-9
5.870149109372434e-10
2.1545071764546865e-8
2.1217905103993767e-8
1.671469597587133e-8
1.630271778599026e-8
1.751985874444368e-8
2.008181536553685e-8
8.860827187423607e-8
2.539771091107996e-7
1.7348118039246807e-7
1.473219517147638e-7
1.516900659289287e-7
1.7231825546948275e-7
2.1060671869389438e-7
2.7573267840305117e-7
3.8159146446649194e-7
5.19962387474965e-7
6.110607632873949e-7
3.360432748839887e-7
1.8953268125308607e-7
1.3474121997172814e-7
8.495015378664179e-8
5.4093723618567974e-8
4.6989019697670196e-8
3.1539909867969435e-8
1.2069217184593123e-8
5.3956246136529356e-9
3.1156777455225076e-9
3.2707854197965217e-9
8.764241856099799e-9
4.377733354376972e-8
7.951150875854407e-8
5.248409622451202e-8
4.765211880272482e-8
4.9370922121732095e-8
5.548424379967636e-8
6.646860394481624e-8
8.426550267914727e-8
2.616850436093318e-7
3.7646943329675777e-7
2.1091783189379738e-7
1.937355133011157e-7
2.221221443468436e-7
3.015366114528075e-7
4.567166739042398e-7
5.159707409890279e-7
4.249465759312041e-7
3.873076946216408e-7
3.6089680264217517e-7
3.385127832204828e-7
3.575161874652848e-7
2.8763758142018336e-7
1.1883220256915218e-7
4.8236446090300905e-8
2.4513188891519577e-8
1.6486169466569223e-8
1.5139566480632586e-8
9.251791154016828e-9
2.2714004166824214e-9
7.025402985758942e-11
7.422224834673799e-10
3.518460419276461e-10
1.031535331419753e-8
5.117140650752337e-8
2.6945716260949782e-8
2.3003820225492063e-8
2.3271774366057572e-8
2.580850211351488e-8
3.061612339015973e-8
1.2569904572688137e-7
3.328749967459924e-7
2.0846104279680897e-7
1.7751116673328728e-7
1.841067369742172e-7
2.1254312096956776e-7
2.676580447683399e-7
3.6612696083032225e-7
5.247968519385364e-7
6.894779081510567e-7
7.560472975720258e-7
4.940000324622509e-7
2.3790307238853018e-7
1.5996800895535003e-7
1.0929411614752692e-7
6.53865080798117e-8
5.0750848161042205e-8
3.966888898470267e-8
1.610466122812457e-8
6.937983812783327e-9
3.395708422435429e-9
2.3073706249730747e-9
5.0001823933447285e-9
2.8826882417976944e-8
7.58346221556695e-8
5.3349218458539605e-8
5.013196465174497e-8
5.239267619289793e-8
5.842065722338327e-8
6.861857332400576e-8
2.166544186758385e-7
4.4399145317246e-7
2.5677251635919693e-7
2.3371686818497757e-7
2.606348548974547e-7
3.3472755333202135e-7
4.857900429564869e-7
6.626817327569683e-7
5.976707254453172e-7
4.95554453810305e-7
4.704683070371605e-7
4.483495708320401e-7
4.092508035224716e-7
3.714520896241897e-7
3.092907078001118e-7
1.074045345932098e-7
3.5123101667724263e-8
1.5291990275153917e-8
9.564828430396662e-9
9.060177438424907e-9
5.120958748284433e-9
7.040700391892298e-10
5.575643522593347e-10
6.453698447266443e-10
2.064537734530137e-9
2.3948739914905715e-8
4.532863487237273e-8
2.998306755771528e-8
2.786591352411492e-8
2.9389373768519755e-8
3.346087537439208e-8
1.1313086497821845e-7
3.707599071496857e-7
2.876643702187976e-7
2.37869205769453e-7
2.3572774512323292e-7
2.5487286234649117e-7
2.9247328044135087e-7
3.5543017807239184e-7
4.6197062006006546e-7
6.649023031497458e-7
1.2273100587985487e-6
5.167473133574268e-7
2.53577436320651e-7
1.527115917811108e-7
9.142883478871406e-8
6.536578607493253e-8
5.602025020171456e-8
2.620732874414319e-8
1.219614673867947e-8
6.732171151963682e-9
4.875774313971694e-9
6.992757343388515e-9
2.2709084396154992e-8
1.1602364751935093e-7
8.088092483456545e-8
7.357369352116151e-8
7.663832804812657e-8
8.443986667455226e-8
9.696452694117936e-8
1.1538681913250498e-7
1.4104448023839538e-7
4.212397902450303e-7
6.066036791976655e-7
3.6968541010095494e-7
3.6031659122974584e-7
4.3911694924434325e-7
6.40004003480213e-7
9.179014674160355e-7
7.832498412993132e-7
6.331700698735343e-7
6.361337313106897e-7
5.99961438714325e-7
5.75554563485248e-7
4.332349681179951e-7
3.883947479140615e-7
1.8182630116441445e-7
4.727195161037713e-8
1.633906797811823e-8
8.22987039776498e-9
6.272732897701735e-9
6.415864248303489e-9
2.434341631988757e-9
8.366879098726495e-10
1.1132050497094114e-9
3.6176037522177394e-9
1.463769046945638e-8
1.0205630712655077e-7
5.668221915061731e-8
4.274255102901077e-8
4.156121947959906e-8
4.537095416611751e-8
5.3317272008335745e-8
1.518749712547223e-7
4.935083638925626e-7
3.5970978965762713e-7
2.9561922399909583e-7
2.918429385704914e-7
3.164055910426802e-7
3.694196613343031e-7
4.716123224745926e-7
7.06107635810106e-7
1.5269366834518196e-6
7.884225065295716e-8
9.185678127596528e-8
1.1768657965176746e-7
1.5735431485812272e-7
9.12518299631661e-8
5.802614280219329e-8
5.5516782276098704e-8
2.9080634541386574e-8
1.2236419045033381e-8
4.467616370993045e-9
8.427348773967531e-10
2.72682121974509e-10
1.2925790748252328e-8
4.565317438847031e-8
4.633318648351235e-8
5.7116041377560704e-8
7.244736295673292e-8
8.974424576796908e-8
1.0887628234858511e-7
1.312111974765697e-7
3.546893976488919e-7
7.078546694648372e-7
4.518097502353686e-7
4.475471446958339e-7
5.428969793534212e-7
7.748459775273744e-7
1.1236982967115323e-6
9.827309181563342e-7
7.592028873357098e-7
7.689488427052476e-7
7.372517156313938e-7
1.032466003233466e-6
2.5200727498279486e-7
4.4450258546460434e-8
1.2564180869600184e-7
1.7299834338004028e-7
6.87315231952675e-8
9.435974055320555e-9
1.9763409657210483e-9
4.880069321301285e-10
4.984237801263719e-10
3.973491148165106e-9
3.6028239291568487e-9
2.5025186787137388e-9
6.075358336278896e-11
1.0132318095311499e-8
8.294834347045243e-8
4.080264561989442e-8
3.811351618673261e-8
4.1671635058244557e-8
4.779158233491693e-8
1.0006740779135613e-7
3.485017981296165e-7
4.1735855185932346e-7
3.4697789073568895e-7
3.3603526349733207e-7
3.590229918624695e-7
4.322295556576308e-7
7.129230639979098e-7
2.432383324381121e-7
6.60970439976958e-8
4.009480318582377e-7
2.317295066230969e-7
7.392542522537239e-8
2.6568928029060484e-8
1.535623505345277e-8
7.534526166887605e-9
3.907194385718061e-8
6.891726512809423e-8
6.16774156126182e-8
7.626046462650646e-8
6.343045145088533e-7
1.213995917371661e-7
4.756395335745131e-8
3.7237068779812983e-9
1.19141422996066e-9
1.058930471398101e-9
2.8389616551813766e-10
4.444596405911238e-12
8.985735912052016e-11
3.851775019690488e-11
2.0933288421658665e-11
4.96084307434068e-12
5.833776063114655e-12
1.2283281223942046e-11
1.915866604076267e-11
2.835808423018718e-11
4.163892447274472e-11
6.147127287050915e-11
9.19258008345563e-11
1.4029146580775236e-10
2.2067210306187728e-10
3.630118145812845e-10
3.856908700481319e-10
8.624729471114978e-10
4.7906279164635e-10
9.528351458921933e-11
2.9720229765093845e-10
7.881157580844926e-10
1.5017208165289165e-9
2.6363071086980935e-9
4.507331640668106e-9
7.503139512286394e-9
1.1695513709644352e-8
1.6130115887442675e-8
1.8007858940185362e-8
4.744424503219069e-9
8.083948568718747e-8
9.650136434466955e-8
1.0280325515939035e-8
3.967937225812055e-9
5.444084454619223e-11
6.759523783295467e-13
7.033787581605417e-14
3.1774057330122456e-13
1.3181697353086989e-13
1.374669566691822e-13
1.807201598276574e-13
2.251565105264055e-13
2.7491505199719535e-13
3.354906758521794e-13
4.112029089237662e-13
5.065987629397554e-13
6.27258164146088e-13
1.785698918759239e-12
4.761516703601046e-13
5.1974812281676225e-14
1.194447973440591e-13
2.4138073027560345e-13
3.685794812783899e-13
5.284275914467188e-13
7.448623718723963e-13
1.0462622300491637e-12
1.4710022234497448e-12
2.073584987806286e-12
2.932913065669267e-12
4.164265369474711e-12
5.93694426802324e-12
8.500115021397101e-12
1.2219580487088395e-11
1.7626674797256757e-11
2.547338750901886e-11
3.676710230955756e-11
1.862814346996256e-10
1.8774601979339753e-10
1.7161110508285323e-10
3.891503044163918e-11
2.591841245031766e-10
7.454225992729818e-10
1.3828435405255972e-9
2.0784884844668028e-9
2.7442993108785797e-9
3.3296355526917395e-9
3.8283140829272226e-9
4.268075957958482e-9
1.928188490401585e-9
3.600021380471549e-10
7.771564238007572e-10
1.242091101525432e-9
2.7673509582285887e-9
1.563366715353777e-8
3.4730051488718223e-9
1.845090720324155e-10
5.403307409241579e-10
6.473921502759105e-10
7.331799019513736e-10
8.39127054428421e-10
9.827831115459046e-10
1.1834084247036847e-9
1.4732746907821562e-9
1.915092321015079e-9
2.646491850835328e-9
4.0204284430416614e-9
7.121284627675649e-9
4.310031953024433e-8
5.6095480183560015e-8
3.8399515223856244e-8
4.294807020251961e-8
6.097512407987083e-8
1.0565446594515232e-7
1.8260804672241897e-7
1.9846553126016592e-7
2.1153791867894616e-7
2.390433321328502e-7
7.589149929982659e-8
1.8082898092745657e-7
2.1719786779089952e-7
2.3814812839337791e-7
1.3506199111058242e-7
7.002913501816605e-8
3.5181033573506404e-8
2.0051655178099853e-8
1.487333877706368e-8
1.2080274227342658e-8
3.152775019475833e-9
5.063210330181183e-11
1.6770909976523286e-9
3.2743354291055516e-9
3.847887605781057e-9
9.753526823092635e-9
1.078256900357466e-8
1.0171565301376508e-8
1.0545986520648563e-8
1.1599134022375705e-8
1.334996224121269e-8
5.656698903233225e-8
1.6006694915820738e-7
1.0908496746030491e-7
8.998789787693215e-8
9.002857563999238e-8
9.919865220804144e-8
1.1715802153524633e-7
1.4755923337996644e-7
1.9625359686105248e-7
2.5835861588045766e-7
2.881684993807225e-7
1.7375009857335355e-7
1.0085007495007917e-7
6.164923355917706e-8
3.979632443513765e-8
3.023905346074651e-8
2.7218132949870415e-8
1.766813838027727e-8
6.242996722502209e-9
2.6652291764390846e-9
1.537200640119051e-9
1.764991460656032e-9
4.93586681786332e-9
2.125729563148521e-8
4.272222804252552e-8
2.464423805406381e-8
2.1178603953531068e-8
2.1572607457496217e-8
2.4379186277750096e-8
2.996634672785904e-8
4.002826768901216e-8
1.332778724162842e-7
1.884032091871131e-7
1.0990058307635192e-7
1.060005636927856e-7
1.2824833811204785e-7
1.847200638953084e-7
3.0287865626035545e-7
4.0012088662396745e-7
3.790992666823269e-7
3.7565007765021554e-7
2.99818136494557e-7
3.482643880383647e-7
3.8052824119244144e-7
2.39853516042608e-7
1.2369400748870974e-7
6.644589634040342e-8
3.422679235966177e-8
2.2249370140678645e-8
2.0432624897763144e-8
9.779761264465996e-9
2.417065432619657e-9
1.4210520041208782e-10
1.6108672696333632e-9
1.9152475873417635e-9
6.112613499876927e-9
3.201380857423347e-8
2.244878541639616e-8
2.108214281846789e-8
2.20681392984817e-8
2.4668958117259225e-8
8.767718765160005e-8
2.517504460584713e-7
1.6625308921542732e-7
1.3990050155040176e-7
1.4222205231627627e-7
1.5946245864033104e-7
1.9260469250749885e-7
2.4954104341036096e-7
3.3949785676600704e-7
4.3294455023817513e-7
4.400041577214015e-7
3.910476093817786e-7
3.6144039645328623e-7
1.8438972984885647e-7
1.0949883149544727e-7
6.176257759236504e-8
3.644935866268354e-8
2.8799051317822526e-8
2.544784962553004e-8
9.454231067328673e-9
2.985068395132581e-9
5.919082335529555e-10
4.284725943555211e-10
1.2624743394536267e-9
1.935521186567574e-8
4.415940242564733e-8
2.939160784180053e-8
2.6876118737174643e-8
2.79187739489613e-8
3.1371517952776434e-8
3.7523034417171286e-8
1.511820570547849e-7
3.415716599006253e-7
1.9895481933217734e-7
1.77482329285779e-7
1.9392333170157996e-7
2.4038215030121085e-7
3.33499567985062e-7
4.975167802942764e-7
6.324483255733413e-7
5.975641882614411e-7
5.440139542215919e-7
5.674355975504455e-7
3.287728510401807e-7
1.6975984704420359e-7
9.589848399581055e-8
4.9007208091111784e-8
3.036493095052645e-8
2.791186539356772e-8
1.742413563761752e-8
6.1300874453728376e-9
2.4350620612355197e-9
1.336077381876199e-9
2.6046186945576678e-9
1.251432415803772e-8
8.661532301205764e-8
5.5587358599221886e-8
4.414893810248221e-8
4.317809495554296e-8
4.66439038436949e-8
5.3928250455295686e-8
6.590567672731929e-8
2.1318736095428712e-7
4.366217219648142e-7
2.440098557916427e-7
2.1469085899713207e-7
2.3179736486528277e-7
2.8665529000751145e-7
4.007017014827559e-7
5.74244786165735e-7
6.045518455629162e-7
5.174440729511458e-7
4.471058678122167e-7
4.88225768572907e-7
3.8273613360161113e-7
1.8707117748430422e-7
1.0749252846298444e-7
5.6309037007504547e-8
3.2342144334107433e-8
2.7320295558708088e-8
2.2509388968381453e-8
8.002430455368224e-9
2.752652451057702e-9
8.063270151005737e-10
5.980790700477793e-10
5.487097096855141e-9
4.890379911495431e-8
5.1071608230953026e-8
3.823785053482191e-8
3.650595777844495e-8
3.882970794747049e-8
4.4380201346802565e-8
5.381711008121031e-8
1.963594029650762e-7
4.5656212481914527e-7
2.6517530362674774e-7
2.3563063349753807e-7
2.5591690859254765e-7
3.152297394535514e-7
4.3437626699609895e-7
6.381320166125724e-7
7.828745973457582e-7
7.372332151493712e-7
6.725420561148952e-7
7.558404294823904e-7
4.0800872217878513e-7
1.8841261472848786e-7
1.0143420340155682e-7
5.0451623763004814e-8
2.9330821534609204e-8
2.6315076614619093e-8
1.6854077072079497e-8
6.384996944737591e-9
2.7347426070449492e-9
1.7727383336222078e-9
3.549921882380359e-9
1.572438641426788e-8
1.0348675504656487e-7
6.383456816492356e-8
5.392829155848492e-8
5.418184727990459e-8
5.904911333554687e-8
6.808750303930127e-8
1.9466641917224358e-7
5.089245456676481e-7
3.0421041711414243e-7
2.672340606879456e-7
2.836619914005575e-7
3.3800827636644e-7
4.4623829104109777e-7
6.301746861823393e-7
7.67390933746127e-7
6.998794540832543e-7
6.425495632121248e-7
3.6272351068754975e-7
8.951611944535337e-7
7.452953498140223e-7
2.2649489479687004e-7
8.64547203189835e-8
3.891091444360108e-8
2.0515034545201676e-8
1.662403030506564e-8
1.2779666102332345e-8
4.497143563036497e-9
1.2154142051185996e-9
1.4167971937516745e-10
1.9324475853794816e-10
8.49624749636576e-9
5.809485520220671e-8
4.113177134728527e-8
4.107285946160994e-8
4.427994461374532e-8
4.980300925638962e-8
5.8315384722250985e-8
1.67782827746077e-7
5.596930913673519e-7
3.737426250547482e-7
3.245956940996567e-7
3.362381993004817e-7
3.833362244928352e-7
4.729574609264049e-7
6.294435911305315e-7
8.696870512081283e-7
1.1560408617077677e-6
1.0796663307851293e-6
1.6493820025875935e-6
4.6262087518425676e-7
1.3399961196164577e-7
5.0632195538555094e-8
2.567530587584283e-8
1.9267336130508482e-8
1.5062419497914796e-8
5.54104967168853e-9
2.1643942098259068e-9
1.772069408517459e-9
4.463680858300056e-9
1.5681824760810507e-8
7.67341240315318e-8
1.2654372560823417e-7
8.984609186944939e-8
8.624536139344917e-8
9.163132407908064e-8
1.0247286377674623e-7
1.1793706392807814e-7
1.3613137765861903e-7
3.7302309867651447e-7
7.451800112062193e-7
4.4179550413774153e-7
4.102923408991067e-7
4.6581549648056016e-7
6.148882317172917e-7
9.01765209158847e-7
1.0552272252405608e-6
9.153766467326433e-7
8.517952303082334e-7
1.722221439821131e-7
2.607812492282082e-10
1.8163047700263052e-7
2.1755270286610982e-7
1.4065516840051803e-7
4.350331612660061e-8
1.592038851285463e-8
9.789896532061858e-9
9.913322269556962e-9
3.860800723882754e-9
5.052527081657005e-11
9.76763938901288e-10
2.241348122945962e-12
7.071601089729922e-9
6.461109737407113e-8
5.4520605973334605e-8
5.119716014713243e-8
5.7188936204781216e-8
6.611836225826674e-8
7.759792740966233e-8
9.236128846178159e-8
2.2411474798269597e-7
7.346336256151533e-7
4.7501188100598446e-7
4.192996190332968e-7
4.403597109379228e-7
5.133903802605448e-7
6.615067228550973e-7
9.56620755071938e-7
1.6153145394520244e-6
5.603270047278748e-7
2.4386790654279115e-7
2.6344525835221445e-7
1.3009170234299797e-7
7.762439996644672e-8
5.210809846611224e-8
1.2244222323312e-8
7.279850220255609e-9
8.378609453625603e-9
5.284894881665577e-9
3.3489574691347783e-9
5.993937535259968e-10
6.2740085311628995e-9
2.950363264439418e-8
6.481656294777536e-8
8.179211058840017e-8
4.349376865659877e-8
3.127830197920936e-9
3.115298592699285e-8
5.704064417920574e-8
8.92062566058392e-8
4.0524610711709015e-7
1.0032964434559232e-6
5.696880207749295e-7
5.207229521190186e-7
5.976680630401567e-7
8.175742629391962e-7
1.2657578602581052e-6
1.6037501080826804e-6
8.964984974928378e-7
1.1020818149198855e-7
1.190222398479193e-6
4.263134803024899e-7
2.7081432130043955e-7
8.841806398322005e-9
3.722939865010143e-8
7.616632776750851e-8
1.36611200601882e-7
4.781548486868059e-9
1.6940336591517035e-9
1.7796363702447326e-9
9.874073263819603e-10
4.4374266544489257e-10
8.597082553778529e-10
6.262237537565407e-10
1.2452729644516463e-11
3.718922376915419e-11
4.479086327866556e-11
2.5419286903878695e-11
4.050777633163768e-12
3.5326861833374807e-12
5.807060276207867e-12
4.072447495220853e-11
2.6152424875659867e-11
2.3084381934299938e-11
2.258267775645216e-11
2.3301345121928895e-11
2.487791782308844e-11
2.7273985266391884e-11
3.059966359148707e-11
3.5041523942535624e-11
4.08048583613508e-11
4.8018155327370654e-11
3.646524222987386e-10
4.2022800507503713e-10
3.732892801865084e-10
2.5981770427298414e-10
2.7636189434415536e-11
4.731054481194805e-10
1.5676602107644769e-9
3.781006417878201e-9
7.661432996056867e-9
1.3933838199521869e-8
2.2315127370979492e-8
2.1446458802158276e-8
1.0359956186181621e-8
1.2887556009685678e-8
9.47501974092092e-10
7.767452018443547e-11
4.617403816807892e-13
4.707616410617096e-14
1.1870307655339084e-13
1.596391570486095e-13
6.971442712953825e-13
4.545517407953396e-13
4.93818294528945e-13
5.838218418875531e-13
7.069255109084405e-13
8.64817125671778e-13
1.064959159074373e-12
1.318440692712645e-12
1.6400486130492516e-12
2.049096342532841e-12
2.5707164205266716e-12
1.8412910290968352e-11
2.9592222207300634e-12
5.092641646877893e-13
5.35496472605376e-13
1.2645949656946913e-12
2.02098218465689e-12
2.96911421037587e-12
4.258950054730058e-12
6.073857780183654e-12
8.666551548826999e-12
1.2401444900662203e-11
1.7812427441243542e-11
2.5683581439115566e-11
3.715681989016416e-11
5.3856114853182086e-11
7.797540386761997e-11
1.1218242729795658e-10
1.5906365313534908e-10
2.1991046855974527e-10
2.9342686246605527e-10
1.071873940696747e-9
6.535185961101926e-10
7.747912404099537e-10
3.522682007717768e-9
6.673113502711055e-9
8.82881533429319e-9
1.0140367398880044e-8
1.1166204149746213e-8
1.2151491721455654e-8
1.3157914104870284e-8
1.4183152835887308e-8
1.5173561084890816e-8
4.302738097497136e-9
5.856065758025105e-10
1.809624752692354e-9
2.890241944068481e-9
5.284897408013301e-9
1.4450379190823391e-8
2.2405828541904598e-8
1.220180313821017e-9
2.434228509984038e-9
2.4951121990238846e-9
2.5357577233932906e-9
2.6798214143853975e-9
2.9662858429265267e-9
3.4547278347580642e-9
4.277775164742743e-9
5.759468715409986e-9
8.80852033008499e-9
1.569982947962984e-8
5.624926136503927e-8
5.6808119998532906e-8
4.074452997843282e-8
4.740549892776101e-8
7.111764885287142e-8
1.3100697165679144e-7
2.006671910555325e-7
2.0371532487307535e-7
2.3548254808717347e-7
2.3191080437744195e-7
7.949048835241837e-8
9.199348990502412e-7
6.821470259454272e-7
3.850707429058992e-7
4.107336697881436e-8
3.338702716813283e-7
2.550669594109136e-7
9.313211045023621e-8
4.535387258681798e-8
1.8153058800650514e-8
8.009988089348453e-9
6.722574193917371e-9
1.521701934627836e-9
1.2572829151600386e-9
3.319914922024897e-9
7.340735730472023e-9
2.329373981485044e-8
8.385282502459613e-9
3.5043293013985616e-9
7.062411241109242e-9
9.053645267814674e-9
1.9145135157679247e-8
9.441814617337092e-8
1.4462176547027222e-7
1.2755071863227506e-7
1.2542703964190908e-7
1.3163938648007729e-7
1.4201764158010993e-7
1.5518846794588746e-7
1.7083241881170306e-7
1.889293599871109e-7
2.093779437272728e-7
1.441230429468143e-7
9.557480166738096e-8
6.126849922852679e-8
4.7655423917611363e-8
3.730523473829693e-8
1.4259129042465989e-8
5.266423753901632e-9
2.706331065760171e-9
2.9942275153373463e-9
7.0513616271201835e-9
2.236228961053715e-8
9.928816706664587e-8
9.318331661936968e-8
6.394684266911014e-8
5.9006567397456325e-8
6.336436116037219e-8
7.58785181332496e-8
1.0003931603363099e-7
1.4426794661001634e-7
2.1828266702259133e-7
3.488859088997495e-7
2.938571797344339e-7
1.8211801809755498e-7
1.864215730035619e-7
2.473879570021497e-7
4.0457449210629656e-7
5.743307405535454e-7
5.286955344444025e-7
5.247155955963319e-7
3.95525625380459e-7
8.999170804003789e-8
2.149072960904722e-8
2.8817361851389967e-7
6.642908201251379e-7
3.775242589708994e-7
1.293250340503906e-7
5.8257927479349535e-8
2.6078185599067182e-8
1.4145473435375447e-8
1.2573241588055526e-8
5.03892170269716e-9
5.375474256166235e-10
1.7585891479965125e-9
3.965095563063363e-9
7.1276377294103104e-9
2.0959622531557203e-9
1.4336981348002896e-8
1.9460699748772243e-8
2.3120558493772957e-8
2.6798490625095866e-8
3.137277674119991e-8
9.295018869297535e-8
3.4666397582778463e-7
2.773873979828455e-7
2.3548335402660383e-7
2.3712400233133526e-7
2.5914678199139003e-7
2.995271822820092e-7
3.6433175764114793e-7
4.6392177637482984e-7
5.968679259482889e-7
7.099218085645827e-7
3.5320576849407683e-7
1.8831887734890043e-7
1.0287269629774159e-7
5.267232345482129e-8
3.381366882955276e-8
3.137992333409573e-8
1.9609379752461952e-8
7.879199054817838e-9
4.2080141304047025e-9
4.048245798139867e-9
7.747284910264831e-9
2.272341775650372e-8
1.0181338142086425e-7
1.3186435682671031e-7
8.689410520723706e-8
7.904868491841444e-8
8.289895701393819e-8
9.503705464696589e-8
1.1616864050920891e-7
3.160931324740634e-7
5.596941213536031e-7
3.223813691083754e-7
2.9752276108594673e-7
3.387041350666642e-7
4.48910369893368e-7
6.736555150994535e-7
9.07035632609454e-7
8.578026781255708e-7
7.800977735711739e-7
1.6636183113098556e-7
5.674549230123319e-7
4.53192258313705e-7
4.365269174353575e-7
3.2880084024225747e-7
1.3496273210896573e-7
9.632392287611551e-8
4.9258244170176266e-8
1.4811743920915492e-8
1.0938711394681255e-8
6.772633738098556e-9
3.352622321910275e-9
7.188210666580318e-9
8.45109651797602e-8
1.5675779132012537e-7
2.2140360484087963e-7
6.813808981467867e-7
2.3766101688100117e-7
2.2981596891775137e-7
8.742640899810767e-7
1.794224002103712e-7
4.9397790151530266e-8
1.915275693663872e-9
2.1843502941572318e-10
9.712701979498063e-11
2.570148217536709e-11
6.323428723859341e-11
5.8404644120103015e-12
1.978835249400599e-12
5.6170436696187775e-12
9.074984472354995e-12
1.3567188605310805e-11
7.26448207915158e-11
1.899426748986415e-10
1.7090414412687135e-10
3.276153346085715e-11
1.6303496836426013e-11
4.5582678163145705e-11
7.236261045744876e-11
1.0391307604177365e-10
1.458475149754506e-10
2.048291813716455e-10
2.905416029133985e-10
4.1829833919985764e-10
6.134122025306538e-10
9.19073108843809e-10
1.410818400433254e-9
2.22228079431667e-9
3.5840868640326923e-9
5.846233069726057e-9
9.332132708767282e-9
1.3782625830069286e-8
1.047149049420318e-8
1.1252009818715529e-8
1.033428222548175e-8
9.123138388096232e-9
8.18154468307857e-9
7.56761556545023e-9
7.202630200673163e-9
6.980603750251072e-9
6.757395620210138e-9
6.239865120451051e-9
4.609247607950757e-9
2.8778627442036792e-8
1.653398676193446e-8
7.487763848989336e-10
3.1821436785018696e-10
1.0864183117603644e-12
1.248009950083013e-13
1.7033611919761168e-13
2.800254099283646e-13
9.32736078462111e-14
2.989700269590599e-14
0.
0.
0.
0.
2.981349403848039e-14
4.10270885359559e-14
5.6461502441483886e-14
7.777587722982155e-14
1.0727687866328142e-13
1.4819435133127067e-13
3.0364478175087313e-12
2.431858401699954e-12
2.7990450132396293e-12
3.4616642784138047e-12
4.377994856048677e-12
5.5878540157599125e-12
7.16598787200957e-12
9.216440492023685e-12
1.1874820205932782e-11
1.53120620173146e-11
1.9736015756962677e-11
3.630645666559832e-11
4.486006718900081e-10
4.153878374029939e-11
8.837452782873133e-12
1.0052990535918763e-11
2.5599997899976347e-11
4.325237649484725e-11
6.528902436522342e-11
9.2647315927519e-11
1.24946143887138e-10
1.6077763895797886e-10
1.9885962270281098e-10
2.39109078456263e-10
2.8273707695596275e-10
3.317459569621082e-10
3.885310027702931e-10
4.557918498630175e-10
5.366666567046637e-10
6.350068598668826e-10
1.2176712588187437e-9
1.0663528891273583e-8
2.0850188511501315e-8
1.9695222062227173e-8
1.983063070278613e-8
2.1477247768246817e-8
2.4037970334879254e-8
2.729290182987628e-8
3.120511068868193e-8
3.581134699278981e-8
4.115888962132871e-8
4.725968706258499e-8
3.237879836740429e-8
2.3667566517949233e-8
1.959004680014207e-8
1.7133573754541416e-8
1.0643150446311485e-8
3.5450399205713986e-9
1.4499274420590934e-9
9.31751287973018e-10
1.2135768734135043e-9
2.838618165801863e-9
9.220485455338823e-9
3.274414566217369e-8
1.6718626278574266e-8
1.3230957629843796e-8
1.3138865374877267e-8
1.4879341317356852e-8
1.8662283647283533e-8
2.5806925812534874e-8
3.977564939588838e-8
6.150432773085023e-8
4.827243032204078e-8
2.2832265341073368e-8
1.3241728153901477e-8
1.1268663187272715e-8
2.192812063575217e-8
4.9931567717574864e-8
7.037465630155302e-8
8.856473985310884e-8
1.1725994788628318e-7
7.530271366169453e-8
9.72744859260157e-8
1.0067641103283207e-7
1.036957573900825e-7
5.4754808025364304e-8
3.065285994603395e-8
1.6955574154680617e-8
1.1368249544425068e-8
9.178029705932902e-9
6.334592621604475e-9
1.4030440700375493e-9
1.0523909547857579e-10
9.282861610047976e-10
1.7699292622723496e-9
1.9829343822963406e-9
4.549299708554134e-9
4.582940986773997e-9
4.363461209938632e-9
4.539114853782375e-9
5.0065007706879255e-9
5.780485409995928e-9
2.4198053845104594e-8
6.123332481640326e-8
3.84416730144498e-8
3.046035673954909e-8
2.935033984550815e-8
3.119525390986298e-8
3.558839845764707e-8
4.331228361210821e-8
5.537448568914421e-8
6.809465756735277e-8
6.830872347242149e-8
4.3504914337243584e-8
1.8599015244499622e-8
8.786089658516079e-9
5.629250685783166e-9
4.390527182110585e-9
3.918760032608667e-9
2.772664708261584e-9
9.841781402703572e-10
3.779070194877229e-10
1.3956678199367538e-10
5.770695368040786e-11
3.0912307692256266e-10
1.8375827172323342e-9
4.891707107987354e-9
2.7057539223648773e-9
2.2533378312669347e-9
2.2225720689735524e-9
2.4183591799375693e-9
2.8468911350895097e-9
3.6449543211241584e-9
2.5355420293799485e-8
4.6563558065999375e-8
3.1128793230130756e-8
3.3257504273014746e-8
4.384138569103774e-8
6.797905703577356e-8
1.200320504891554e-7
1.7834587528840855e-7
1.852217082226055e-7
1.9819919879023755e-7
1.9222488746166017e-7
1.9794361661111235e-7
2.1645894783647416e-7
1.3003118021431538e-7
7.22248170753455e-8
4.0054982062824895e-8
2.4355365305884034e-8
1.8061784072722196e-8
1.5774603566049172e-8
6.3707264283962e-9
1.465621366713091e-9
2.3819867606299854e-10
1.339739032212807e-9
1.7161335094923653e-9
2.9631245701489065e-9
1.640214367869722e-8
1.1538555826358182e-8
1.0780789708335424e-8
1.1262983277205702e-8
1.2595595178786638e-8
4.86032964683181e-8
1.2536529998339947e-7
7.865664730411756e-8
6.502535210646952e-8
6.528425889585455e-8
7.253969657013004e-8
8.708642812053779e-8
1.1241833153429985e-7
1.5204228502421565e-7
1.885899056531573e-7
1.8312302987108867e-7
1.589065648959739e-7
1.6428547945405573e-7
8.896895216547397e-8
4.503571512782031e-8
2.4681191445843563e-8
1.7014457960825758e-8
1.4036922476749422e-8
1.181817981197963e-8
4.3039903287741975e-9
1.2301812862072037e-9
9.632063525757345e-11
5.041840704961662e-10
5.109192337177383e-11
5.476756306436653e-9
1.6089050678704716e-8
9.912944713423915e-9
8.81398274854223e-9
9.042029949106979e-9
1.0090509526605977e-8
1.2023219580632383e-8
5.85483951012224e-8
1.306780502294949e-7
7.805236899541413e-8
7.116254140936102e-8
7.963974704546535e-8
1.0118143520067236e-7
1.4412962019014154e-7
2.2415951598532013e-7
3.137953472323329e-7
3.242977412338166e-7
3.110478464579838e-7
3.289667049626658e-7
1.8977780711406033e-7
1.085168407063544e-7
6.509316232373175e-8
3.9466777610687895e-8
2.8531147403899574e-8
2.5738771754991346e-8
1.3680554573144078e-8
4.4003082801343985e-9
1.5151287809287717e-9
4.0086301754163283e-10
6.570812647010436e-10
5.863895615495899e-9
4.4818354608157564e-8
2.852676442900066e-8
2.2226886668468176e-8
2.153846059376434e-8
2.322008099586695e-8
2.6944211984233035e-8
3.329443912709223e-8
1.2050239331061786e-7
2.1218762858316352e-7
1.1377414914965731e-7
9.817386003882099e-8
1.0457840991696195e-7
1.2806056746343112e-7
1.7780546527737535e-7
2.521637831208259e-7
2.5887784298547763e-7
2.1958119297222947e-7
1.9694517151137738e-7
2.1377052484123848e-7
1.934351873607394e-7
9.923340001652639e-8
4.897080622974798e-8
2.781644431061769e-8
1.954592310039022e-8
1.6652792908324043e-8
1.2743776120641412e-8
4.108234374337963e-9
1.1629398995336286e-9
3.2623448851602797e-11
5.158605160294176e-10
1.0690146900413793e-9
1.4428230525846907e-8
1.8964500394711213e-8
1.3135881499015182e-8
1.2175902363881267e-8
1.2783534600285337e-8
1.4524742039097047e-8
1.760478662576236e-8
8.19413955204682e-8
1.7612810984651893e-7
1.0296569397167932e-7
9.294537572615759e-8
1.0319571455798208e-7
1.3043107226128746e-7
1.8539497359076361e-7
2.8675947290158293e-7
3.893220993525031e-7
3.918320225777457e-7
3.6949634918925835e-7
3.934183596075137e-7
2.305148379299511e-7
1.306360224470638e-7
8.131690723381069e-8
4.755225840922366e-8
3.2567646546408636e-8
2.9445722934043945e-8
1.6562305157382653e-8
5.396575729852006e-9
1.8411712172607712e-9
4.0764965471650633e-10
4.225964889961508e-10
5.735677749182681e-9
4.9393898529061635e-8
3.3320709191060425e-8
2.6373212142913892e-8
2.568481267975097e-8
2.7671137482918594e-8
3.1963167775398474e-8
1.133532855809212e-7
2.4799522384122223e-7
1.4065458376711447e-7
1.2115945912279522e-7
1.2758517309430815e-7
1.5180776037555507e-7
2.012744989583941e-7
2.885235982316486e-7
3.621389323897143e-7
3.3059076391941674e-7
2.872661227674508e-7
2.577935226275352e-7
2.778870210854082e-7
2.673277316293502e-7
1.323314061745873e-7
6.2604220712072e-8
3.242476307832324e-8
2.0674137869091592e-8
1.7445966710867155e-8
1.2866053051378312e-8
3.4721443639657747e-9
3.4696007631611087e-10
1.195228001917043e-9
2.0001401413062728e-9
6.58390084104558e-10
2.99801492049843e-8
1.889040839320312e-8
1.573794577417572e-8
1.5653030355552715e-8
1.7014954244317825e-8
1.9685235577268123e-8
8.944031400834012e-8
2.406545609576908e-7
1.5451631970468818e-7
1.332879972431071e-7
1.3990226829741825e-7
1.6317803969832844e-7
2.070080100109307e-7
2.8432200858644334e-7
4.080730699413798e-7
5.2730069077182e-7
5.430065001548028e-7
3.763773540386649e-7
1.9615371140477747e-7
1.302801969711024e-7
8.047043524287714e-8
4.9110327943939534e-8
3.991675479575035e-8
3.2568046424603725e-8
1.2589591363768302e-8
5.103194739007018e-9
2.594708678913626e-9
2.258125887953549e-9
5.68734979159896e-9
2.7037392911901846e-8
8.148625686089834e-8
4.7670770768097785e-8
4.133281913682517e-8
4.1936883507616065e-8
4.656655500352766e-8
5.535788007460403e-8
6.988394892792347e-8
2.226701435479479e-7
3.437079632468703e-7
1.8930137108774807e-7
1.7062439949859848e-7
1.911928667959657e-7
2.5137422419980944e-7
3.750227504735827e-7
4.718582338796073e-7
4.045875590113328e-7
3.566409903731972e-7
3.238156561045496e-7
3.1997681126688225e-7
3.5623029032279843e-7
2.2263567505266564e-7
1.0158744588540451e-7
4.706700526083156e-8
2.6206712522434045e-8
1.9036321637100297e-8
1.788204637304969e-8
8.334204135424801e-9
2.1276011256633177e-9
3.5724123495889946e-11
8.553247010455612e-10
3.5428564733229096e-10
1.2584084719886899e-8
4.0270243315351144e-8
2.4096184812786894e-8
2.140596454733936e-8
2.200334483411473e-8
2.4605173296570445e-8
2.934255822412538e-8
1.2453305655827607e-7
3.1120811094734226e-7
1.8814345390865332e-7
1.628182021498297e-7
1.7206545462328557e-7
2.0369266456015638e-7
2.6542143073709776e-7
3.7744432735905054e-7
5.422161704346125e-7
6.40438693879512e-7
6.230424552130264e-7
5.122328163030156e-7
2.45404532413836e-7
1.556161578414651e-7
1.0292277680777765e-7
5.88842865749645e-8
4.260075071811764e-8
3.803466750580336e-8
1.639914347184621e-8
6.447291402007389e-9
2.8870546378099387e-9
1.7059809344641057e-9
3.4835800724879444e-9
1.9328027147618127e-8
8.22231492796103e-8
5.0482071587585976e-8
4.474497939664893e-8
4.561650338704239e-8
5.027977822676496e-8
5.8782243848506855e-8
1.889790929738372e-7
4.0255497586911913e-7
2.3065841251628925e-7
2.0601434993441695e-7
2.25038978125636e-7
2.809420465813718e-7
3.9534185728729743e-7
5.647516995310505e-7
5.754613421099292e-7
4.789093877027591e-7
4.332367571150662e-7
3.901337079369205e-7
3.834134534022212e-7
3.9264966114303925e-7
2.426384613146681e-7
9.726818469127392e-8
3.870067640734242e-8
1.8671675154901927e-8
1.3028024337551145e-8
1.2861813512461113e-8
5.1035892840988585e-9
7.406251624860003e-10
7.865659469493857e-10
1.2351802274151572e-9
1.551056959030295e-9
3.2110771495333246e-8
3.5829708309613396e-8
2.7244684256346056e-8
2.6354642836600454e-8
2.825204958581098e-8
3.2395059017890006e-8
1.1749148384173177e-7
3.702720229007704e-7
2.6498261829628466e-7
2.2233120068915367e-7
2.2446133893418795e-7
2.484120689083665e-7
2.937146145837991e-7
3.69709678614228e-7
4.937673824230366e-7
6.842753537468604e-7
9.718975494451104e-7
4.493502294379562e-7
2.313276565316849e-7
1.4962202905522294e-7
8.872936992152398e-8
5.602583264694494e-8
4.891515972303567e-8
2.858206615753311e-8
1.2186148843135765e-8
6.159472642550349e-9
4.155604883176097e-9
5.418400905854606e-9
1.553570306696971e-8
8.418938674449274e-8
9.114766028519447e-8
7.108682004530311e-8
6.932615263409121e-8
7.404854733033639e-8
8.391722166945292e-8
9.96912522943753e-8
1.228848207151119e-7
3.6478330331545384e-7
5.565324680105709e-7
3.268512304879113e-7
3.0939645885172124e-7
3.6465427784792093e-7
5.102754158117847e-7
7.649323389341793e-7
7.585714825852585e-7
6.069372590779443e-7
5.686022637353603e-7
5.094326061232208e-7
4.952190189273856e-7
4.3875323129759624e-7
3.867563818452614e-7
1.5042844593655562e-7
5.165743961634496e-8
2.1250900369304662e-8
1.199290555729883e-8
1.0645758426818829e-8
9.072513410381446e-9
2.6785902071787014e-9
7.471205442021925e-10
6.58257824139578e-10
3.0956735956174915e-9
1.7017249357371002e-8
9.648966993210873e-8
4.685091516392309e-8
3.9091349647716074e-8
3.9304596495777394e-8
4.35076391384346e-8
5.151783052057198e-8
1.6181997827186034e-7
4.964232295380862e-7
3.3094430696792353e-7
2.7730533116132763e-7
2.801253753911378e-7
3.121914105251769e-7
3.7632149406948136e-7
4.924869909130628e-7
7.079884567622825e-7
1.1684727723464028e-6
7.206721689401427e-7
6.704342971884834e-7
5.14514630752484e-7
2.0153995691018962e-7
8.973190522284971e-8
5.3610666508389534e-8
4.796880470007557e-8
2.9776517283301817e-8
1.2281157222362882e-8
6.020273385022838e-9
3.4004405325759293e-9
3.6771094771019666e-9
1.2194129344217422e-8
7.660888447942927e-8
6.795652969952282e-8
6.513168212281672e-8
7.175759361030274e-8
8.14878497540074e-8
9.424686383557564e-8
1.1122751314304959e-7
3.0074613217597966e-7
6.537384117845134e-7
4.004500988102854e-7
3.800741782291333e-7
4.390000674904613e-7
5.875835087023953e-7
8.690223519007156e-7
9.805842255548579e-7
7.675895072483891e-7
6.845349922817663e-7
7.208804355661549e-7
1.88001733837849e-7
1.2974488372146182e-7
3.4369509652642974e-7
6.166816520917595e-7
1.972887942636229e-7
2.8824916577037478e-8
8.500134442538784e-9
3.691768636558922e-9
1.9552917057353832e-9
2.106408639231048e-11
1.393199733078987e-9
1.1876508274181994e-9
6.560382898694092e-11
4.04457908329271e-9
2.8943520704270554e-8
6.088925514522405e-8
4.236877215315799e-8
4.232942792599383e-8
4.6415168984456204e-8
5.337474005005393e-8
1.2048525374752135e-7
4.473705586640598e-7
4.186921493390493e-7
3.4767992029576265e-7
3.3917105736390675e-7
3.590449568585521e-7
4.079256647541769e-7
5.2674290661335e-7
1.0320214333888285e-6
2.3941923638313253e-7
5.793221479678952e-8
2.36890565112626e-8
5.343820755155889e-8
9.354742670523033e-9
1.1785609481025514e-8
2.070357921770325e-8
2.187584648719124e-8
1.2794079939250978e-8
7.642939828020838e-9
9.021684304186826e-10
1.299911328113214e-8
4.588322821321077e-8
8.748965083950345e-8
7.514464781153413e-8
1.3938655045329055e-8
2.0604424482080126e-8
4.628116325090287e-8
7.61549693688134e-8
1.1292467114810028e-7
1.5518541449345346e-7
2.0024002996157382e-7
6.947450224997843e-7
9.048337542494549e-7
6.218541367889197e-7
6.767233574671501e-7
9.455833365133351e-7
1.4785582804502363e-6
1.3050603071529247e-6
1.0114112904372463e-6
9.695976586955665e-7
5.561341313947172e-7
3.6560618651495687e-6
2.2964962605648087e-6
7.714729937963486e-7
2.4425185336724795e-7
7.93436648866973e-8
1.0198648907765052e-8
1.3856039933271439e-8
1.1028745610001671e-7
7.097497465448645e-8
1.2629585676704055e-7
4.4115016122759744e-8
2.462695040177688e-7
7.942574160582179e-7
1.5647736379535022e-7
2.0889546948209644e-8
7.13862178043068e-10
5.209308264702107e-10
3.8148078881110826e-10
1.228740401890937e-10
8.346785710337806e-12
2.9331384666299504e-11
3.3780782537893534e-12
4.029495208998817e-12
5.910493017332118e-12
8.084869314770143e-12
1.09040600594963e-11
1.4709579098730387e-11
1.987490235113883e-11
2.6798758304390317e-11
3.577668050133375e-11
4.670894132540417e-11
5.879823103061609e-11
2.5075104707230006e-10
5.725370852206056e-10
3.106850785116369e-10
1.697640127373014e-10
9.58976679405649e-11
3.988675956564444e-11
2.4257163772369657e-11
1.2424331872058985e-10
3.0629308219341514e-10
6.6227119578975e-10
1.3817852418184192e-9
2.8272308796007466e-9
5.5233939675601865e-9
9.932497536758005e-9
1.6595221664933968e-8
2.5186445943238752e-8
2.2876549975151917e-8
1.713588375585441e-10
2.2390960007611937e-8
2.0759879928569705e-9
6.779971842967181e-10
1.723082028590711e-13
1.6676128979300491e-13
8.208658023927875e-14
1.197645400577979e-13
1.857972766254495e-13
3.042952922753442e-13
4.033384684231298e-13
4.996519326598525e-13
6.107579823970312e-13
7.473188888994882e-13
1.2400182191618475e-12
3.7189839786398656e-13
0.
1.2984660063396382e-13
2.382273197650274e-13
3.540655850633164e-13
5.017278956367422e-13
7.025129760233932e-13
9.81740888028759e-13
1.373621378441775e-12
1.926480076739335e-12
2.709729026404818e-12
3.823915625795462e-12
5.41557375791384e-12
7.699366613366871e-12
1.099112232900842e-11
1.5756778256839073e-11
2.268346699102141e-11
3.277812015806227e-11
1.9140247936219845e-10
1.9611693805659577e-10
2.2981415508495228e-10
2.38882960573609e-10
1.8525975389183372e-10
2.6137806649020084e-11
2.9126648878262505e-10
8.189162948878295e-10
1.5786686898722234e-9
2.5347670025974193e-9
3.6021491677779106e-9
4.1999649795160433e-10
9.88245693086143e-10
1.5596639332120256e-9
3.94923355089678e-9
2.3573850987999064e-8
9.302704468086408e-10
8.039721152424703e-10
1.1051032489656229e-9
1.284628750708884e-9
1.4766373488996552e-9
1.7140581943363626e-9
2.0185703109513164e-9
2.417297381860398e-9
2.9513907692043044e-9
3.6875937737843593e-9
4.739775724068193e-9
6.313759731648635e-9
8.810200775679798e-9
1.30906112757588e-8
2.1271326433417164e-8
9.23661002469956e-8
1.1713696325364636e-7
7.064103302436653e-8
7.171609096601139e-8
9.27427012211068e-8
1.4589900547572477e-7
2.486856797215342e-7
2.852389955668839e-7
2.801831425366763e-7
3.0132792598376953e-7
1.7063741897182335e-7
2.591318152475915e-7
2.8693967708984245e-7
2.6979278185175406e-7
1.3431465042902658e-7
7.115989882669362e-8
3.612333381964412e-8
2.1130495182643898e-8
1.720936763185772e-8
1.1995842237711878e-8
2.8584973650615043e-9
1.3234325421569418e-10
1.814507186544714e-9
3.1909611790798056e-9
1.804598198928481e-9
2.133847968946635e-8
1.5574510631506855e-8
1.4492159891554855e-8
1.5030436978314534e-8
1.6611893115948586e-8
1.9272506622371346e-8
7.913401227121099e-8
2.1752561322303758e-7
1.3972323629776162e-7
1.1657044527655273e-7
1.1810843032407572e-7
1.3243904234669644e-7
1.6054381178140895e-7
2.0950735434359202e-7
2.869768660315759e-7
3.624007199703816e-7
3.605964862655496e-7
2.5625653606486666e-7
1.4015871182111015e-7
8.615705422774036e-8
5.2623336136608774e-8
3.6644896183972136e-8
3.17537382352744e-8
2.478498341262452e-8
9.119349717891522e-9
3.634321716377515e-9
1.8584678072175159e-9
1.7267976644971055e-9
4.6243422160506544e-9
2.0338826996209768e-8
5.993004921306412e-8
3.2439774434545695e-8
2.7150158802150732e-8
2.723757569552122e-8
3.0347380356279616e-8
3.6671359020193566e-8
1.332583134030473e-7
2.421317014328986e-7
1.3921114264177577e-7
1.2850744273689668e-7
1.465677703579695e-7
1.9337279719926913e-7
2.911189485606024e-7
4.4245582939846417e-7
4.816913771872841e-7
4.445513390251346e-7
4.1240521369726945e-7
2.039035971861657e-7
3.8994035474252753e-7
4.4521211958724557e-7
2.47263415414122e-7
1.1944495028588405e-7
6.311762912513997e-8
2.9103666963020848e-8
1.779141915735935e-8
1.662538158129021e-8
6.354149174761645e-9
1.002609448175067e-9
1.335134448085098e-9
3.2322902729830598e-9
4.573282506531386e-9
9.371747423831982e-9
2.1095900466757906e-8
2.124513728960429e-8
2.259817622289408e-8
2.5010092057468595e-8
2.8723481933707363e-8
9.667425745976602e-8
3.1959274068538736e-7
2.2973208808203698e-7
1.9418022011767901e-7
1.967767742644835e-7
2.183494657998783e-7
2.5876431109975956e-7
3.2594266755142597e-7
4.3081458100700144e-7
5.545011799086371e-7
5.988120577751406e-7
3.4826324480129215e-7
1.896500858096138e-7
1.1449569824137199e-7
6.324533563828048e-8
4.049245117636339e-8
3.630579209557796e-8
2.6279713142984977e-8
1.0125014927009534e-8
4.712222486844541e-9
3.362760960956843e-9
4.915568166849864e-9
1.3469049693595058e-8
5.672922383547631e-8
1.1014478543336692e-7
6.551212393002536e-8
5.719457362517437e-8
5.8746701860788885e-8
6.664386552423265e-8
8.164742128096575e-8
1.0673738679356967e-7
3.0464082999872056e-7
4.520974203258399e-7
2.583444739190876e-7
2.4215012263458274e-7
2.8350016755360426e-7
3.929839581074052e-7
6.148242122330574e-7
7.726012342520677e-7
6.992699875637004e-7
6.300183306198068e-7
2.324406871977183e-7
5.310481473546598e-7
8.833564773088123e-7
4.165399318125551e-7
1.5688491689326666e-7
7.335902627496555e-8
3.495917948728524e-8
2.0828433570979452e-8
1.9031016502268474e-8
9.129715405519912e-9
2.9082465265757645e-9
3.555239219612077e-10
8.020072099988245e-10
1.0492656512853779e-10
1.8099152723563215e-8
4.091380420131967e-8
3.672006695231403e-8
3.884175840505902e-8
4.292101276262392e-8
4.90465358270096e-8
5.7932972478872086e-8
1.7154092988216988e-7
5.251457423834635e-7
3.3087508018070283e-7
2.886411317038859e-7
3.022569391916793e-7
3.5159103091807717e-7
4.475928014773637e-7
6.13750977756477e-7
7.96635716852314e-7
7.980066201432139e-7
7.776298871155701e-7
7.0624340383851e-7
3.156939859863649e-7
1.4590911039192478e-7
6.903199163696818e-8
3.4289288290993056e-8
2.316669628730327e-8
2.2854398872540972e-8
1.2278891354182081e-8
5.128161316726676e-9
3.1181909444521785e-9
3.92033032913854e-9
9.662775036187133e-9
3.641876133957215e-8
1.6433070208374987e-7
8.746478069885262e-8
7.262195556562295e-8
7.251221349885528e-8
7.96477623673684e-8
9.333191777514805e-8
2.5451602237395086e-7
6.218863364188182e-7
3.671817609347205e-7
3.270208014851483e-7
3.5304011808675486e-7
4.309440634436008e-7
5.874987889607954e-7
8.484360133079696e-7
1.0379275188170528e-6
1.0962102322489657e-6
2.1504193480948924e-7
4.4420192096684147e-7
4.416779612694671e-7
4.0651441140367924e-7
1.7955332916229818e-7
1.1827092001964698e-7
7.399709550500598e-8
2.214003481803104e-8
1.3546395695174891e-8
1.0468840194043545e-8
4.922210926119803e-9
5.620636752905118e-9
8.267571074774193e-8
1.0900254939606439e-7
2.1737167665532156e-7
1.0867926620407956e-6
6.439720511630957e-8
4.793043060290681e-7
4.534003133723856e-7
1.0360625626791185e-7
4.4347790467654845e-8
2.5500725286256187e-9
2.453212864214083e-10
8.252144069132325e-11
2.2610178189021096e-11
6.233056522172772e-11
5.238289155252441e-12
2.2487970258019094e-12
5.711757638143049e-12
9.060032613647816e-12
1.3462410526153802e-11
1.973300801268965e-11
8.94651735449844e-11
2.45567439727338e-10
2.1548293001955472e-10
4.435988398258441e-11
1.953806367393901e-11
5.945011641732309e-11
9.699319819072919e-11
1.419816742696397e-10
2.0268437961482724e-10
2.895183596834395e-10
4.182052438746805e-10
6.143735069425311e-10
9.215875889206134e-10
1.4159836917706498e-9
2.2322396224792205e-9
3.602600742078488e-9
5.8781990302943264e-9
9.377777840247439e-9
1.382433005405512e-8
1.767573211290072e-8
1.3327683383742566e-8
1.4069356934520052e-8
1.3457302837021461e-8
1.2183526414510768e-8
1.0918302477659608e-8
9.862960550454228e-9
8.961088496102611e-9
7.990692161776745e-9
6.4367329344444435e-9
2.921019827622431e-9
6.597825147649591e-9
4.723403327758464e-8
4.962351261183934e-9
2.1884446592716704e-9
8.429249674012134e-12
1.952924990283278e-13
1.4682520584677131e-13
2.944819909844998e-14
1.3025527322871305e-13
5.02276723262304e-14
0.
0.
0.
0.
2.9952124503297426e-14
4.126598067587985e-14
5.6804757153588994e-14
7.824752933380771e-14
1.0791549805817508e-13
1.490529673168774e-13
2.0621891587241433e-13
3.959613144616034e-12
3.221471983434421e-12
3.7238218852144685e-12
4.6164463024411276e-12
5.848816425246575e-12
7.475741937553795e-12
9.5974590785845e-12
1.2351918487222105e-11
1.5916495746184148e-11
2.0510080952482995e-11
2.6389290636342086e-11
4.5012595284493534e-11
5.401352775243133e-10
6.22692191859158e-11
1.4047913973486548e-11
1.3374215494215219e-11
3.542359661151617e-11
5.985165527442115e-11
8.941569643360996e-11
1.2461835948072705e-10
1.6434805240011473e-10
2.0696562607090068e-10
2.517772507360243e-10
2.996314959655373e-10
3.525160586464855e-10
4.129956465157647e-10
4.839720551470921e-10
5.687490710642673e-10
6.712848974003732e-10
7.965922532105763e-10
2.2608074695996585e-9
1.4273810905209683e-8
2.5503347983994487e-8
2.3353722606433453e-8
2.3487766422328063e-8
2.5474736795812527e-8
2.8587838225824068e-8
3.2607283082990954e-8
3.753866554071796e-8
4.347738349801205e-8
5.053270128180967e-8
5.87659681920146e-8
3.9371109035998444e-8
2.7784836977778777e-8
2.2080220128723293e-8
1.9227899406500058e-8
1.3935966293782731e-8
4.927134674987783e-9
1.9212090133357503e-9
1.1204478227163298e-9
1.2470676234196468e-9
2.65439610313543e-9
8.121317099721016e-9
3.563015666122599e-8
2.0274200322435172e-8
1.5079496291517703e-8
1.452027843413468e-8
1.6070053063356653e-8
1.971473259097542e-8
2.6594980885853365e-8
3.9763214868209246e-8
6.91064920118651e-8
5.826333160281654e-8
2.843678834798975e-8
2.38807642723464e-8
2.1448170168632874e-8
2.2078194852472622e-8
3.9747956419238016e-8
5.6913703715703715e-8
7.245899664280854e-8
9.905762779108539e-8
8.277243385069916e-8
8.473849461287975e-8
8.197231850546241e-8
7.850548802384506e-8
3.998062489513538e-8
2.2504205893424856e-8
1.287939335320022e-8
9.007313802602077e-9
7.411816874241387e-9
4.672095340335822e-9
9.692493812324537e-10
1.2020178325363507e-10
7.330393391903673e-10
1.3190556519610422e-9
1.2379778464362018e-9
4.499118144577326e-9
3.788353294025203e-9
3.5596644822740856e-9
3.694484915135065e-9
4.080041112679091e-9
4.726905967085739e-9
1.897807727110259e-8
4.5270279154988495e-8
2.6923300488215843e-8
2.0756736920058133e-8
1.9497883048940845e-8
2.0327676329682638e-8
2.3121098242607194e-8
2.8923932436141294e-8
3.75358954769479e-8
3.821628986625072e-8
3.290735789181152e-8
1.071755122349384e-8
3.2495391116057386e-9
1.5086131470350211e-9
9.35747207583065e-10
7.233878334375306e-10
7.915644013239189e-10
9.481557413385656e-10
4.3852023750598375e-10
1.0743302267309679e-10
3.845347195854707e-11
3.922642855766397e-11
8.336645107811124e-11
2.432921340732214e-10
4.71182044714272e-10
1.8680246118114765e-10
1.607411662468036e-10
2.1041198112029807e-10
2.850553384305269e-10
3.6403418468794303e-10
4.438548751813358e-10
8.722340918034228e-9
2.3490537830179182e-8
1.8196994797005873e-8
2.1235216379819788e-8
2.9779067966286904e-8
4.829055725493237e-8
8.842309069935425e-8
1.3822820934633285e-7
1.4864564198225423e-7
1.6219826888987587e-7
1.6899585743991985e-7
1.6507192402320055e-7
1.786065522038517e-7
1.0442181921431373e-7
5.8084940785085247e-8
3.2132606835881475e-8
2.02667041888657e-8
1.550467578171819e-8
1.3305704948827959e-8
5.114086506223705e-9
1.1609948928597863e-9
2.149202718607269e-10
1.0879305103726513e-9
1.2516969067469727e-9
3.155032503055777e-9
1.395317137168922e-8
9.653150302198223e-9
8.9730196087228e-9
9.365272656740456e-9
1.0485893429827803e-8
4.0223341397046504e-8
1.0024933449775242e-7
6.15533451828695e-8
5.035610762665834e-8
5.006666834926638e-8
5.5106245960260056e-8
6.553361120060489e-8
8.374498873628407e-8
1.1171312189439382e-7
1.350756979606376e-7
1.2722585587504441e-7
1.0788142430072354e-7
1.1331672078772166e-7
6.210823775228908e-8
3.01211894068042e-8
1.6300320669249417e-8
1.1376083139084514e-8
9.433561321273985e-9
7.976053636777772e-9
2.9505477414488538e-9
8.411060162830334e-10
4.5197004256323515e-11
4.284015138391153e-10
2.6558958045680517e-10
2.9415534611182445e-9
9.777371171695768e-9
6.076003354169931e-9
5.411355437864964e-9
5.544504872027876e-9
6.167278475565724e-9
7.311958887502176e-9
3.897921136483521e-8
9.023946588973577e-8
5.524835342007199e-8
5.130903283754272e-8
5.838727492577505e-8
7.533355893228617e-8
1.08865833800013e-7
1.71879013372827e-7
2.456750738567465e-7
2.58845059250082e-7
2.529471001356488e-7
2.675291669703314e-7
1.5460634889992634e-7
8.830908058557156e-8
5.220402338182214e-8
3.2738093076981205e-8
2.4501483576092433e-8
2.190429444977647e-8
1.1370275726357196e-8
3.605740160022125e-9
1.2328460942157823e-9
3.3333170172359686e-10
6.081104509080626e-10
5.0296508322587425e-9
3.698859061999255e-8
2.3319222267520153e-8
1.7980827268951247e-8
1.7365748317774304e-8
1.8721169699869096e-8
2.1770187383793003e-8
2.7012787709349366e-8
9.708580045801694e-8
1.650313818882527e-7
8.707932992247454e-8
7.417617298981669e-8
7.801014786930356e-8
9.420208934581286e-8
1.2874282375344427e-7
1.7962803091792137e-7
1.8173990310872851e-7
1.5139699056069754e-7
1.3326346262908602e-7
1.4518403142807255e-7
1.3103407932749687e-7
6.75660236424086e-8
3.237629031302678e-8
1.8723819275501838e-8
1.3593885273085833e-8
1.1663507112830906e-8
8.746628250028555e-9
2.8003210859373308e-9
7.878298709327763e-10
6.998781905074807e-11
4.96263322924645e-10
4.0610990024857023e-10
8.673961731669195e-9
1.1571275022615545e-8
8.107649502543865e-9
7.536666433966712e-9
7.910041474927028e-9
8.967051799309243e-9
1.0828645110258578e-8
5.455279137204692e-8
1.193001623923928e-7
7.106927942994359e-8
6.531731540547265e-8
7.379357676621395e-8
9.493793108427708e-8
1.3747192694258096e-7
2.1660960358792043e-7
2.977168243084263e-7
3.0301208864806905e-7
2.9349266741111877e-7
3.1383724684232384e-7
1.8944480222318956e-7
1.0697788373315858e-7
6.454293919330053e-8
3.9067532376037953e-8
2.7940441135587078e-8
2.5010459691143797e-8
1.4009139907343461e-8
4.427218031461278e-9
1.4579643565915545e-9
2.7159192223203735e-10
2.8658848160013384e-10
4.5412121559114534e-9
3.833512613548754e-8
2.6625955327393248e-8
2.058742592230761e-8
1.9882679551887394e-8
2.1367817050147465e-8
2.4702974249234218e-8
8.903988615152405e-8
1.8804534885288524e-7
1.0515381623186414e-7
8.947219731059743e-8
9.315870079184298e-8
1.0951254957809477e-7
1.4324307548492524e-7
2.0301516172667742e-7
2.565964611171698e-7
2.3639911058414838e-7
2.0433408758927373e-7
1.8245929570553953e-7
2.007539963284854e-7
1.8926862133057163e-7
9.544410903077327e-8
4.4557885912414164e-8
2.471413308565028e-8
1.7022022817586256e-8
1.4487056522210088e-8
9.880983009329182e-9
2.58872296905434e-9
2.2051105490209748e-10
1.0511334248854067e-9
1.8498947109994606e-9
1.5649194773503932e-10
1.8896519167809257e-8
1.2054121182599993e-8
1.0176039158221032e-8
1.0161075388825281e-8
1.1053872858252426e-8
1.2775792982093672e-8
6.306206536852789e-8
1.6603240457734557e-7
1.0653740155869865e-7
9.301851887998876e-8
9.89867019238207e-8
1.1731595461467073e-7
1.5168585707972235e-7
2.13052824665909e-7
3.1239388103788366e-7
4.0501689391680333e-7
4.13420234214499e-7
3.0741415277298617e-7
1.6213356238822684e-7
1.0517739119079786e-7
6.508684593000915e-8
4.2226940487420986e-8
3.475614690133871e-8
2.854299568211553e-8
1.0808387142709174e-8
4.176006768904487e-9
2.013019300197524e-9
1.6271865443600274e-9
4.133268412364801e-9
1.9317059376105038e-8
6.624023018327475e-8
3.652684881846086e-8
3.082852926755946e-8
3.096642843250566e-8
3.430791444194707e-8
4.0912527892877886e-8
5.212045835167139e-8
1.681808677179769e-7
2.497281114559558e-7
1.3450250259288195e-7
1.1916615475936656e-7
1.3131722475076035e-7
1.694151896737971e-7
2.488029390003262e-7
3.199477595360902e-7
2.7880487451628906e-7
2.438606725696181e-7
2.219002464268783e-7
2.2470581176715338e-7
2.557492239324366e-7
1.5354140910131778e-7
7.071116633339386e-8
3.4786342780882825e-8
2.1700221552201127e-8
1.6705787184440987e-8
1.494562515325573e-8
6.1884316839181556e-9
1.5357210281255932e-9
1.3126205646595709e-10
1.02869156355938e-9
4.4126665558468373e-10
7.6955671479095e-9
2.3587056832488256e-8
1.4694585471244532e-8
1.3193586675324735e-8
1.3605958594577157e-8
1.5216145774289134e-8
1.8115844685304763e-8
8.570227352968062e-8
2.0517183076241457e-7
1.2364344639457743e-7
1.0864356212913817e-7
1.1688807769577185e-7
1.4139943304364977e-7
1.8921029946929817e-7
2.773136180814041e-7
4.04735462641406e-7
4.67157804927867e-7
4.4599723554491877e-7
4.0262912514876583e-7
2.040072581604247e-7
1.2976507242118932e-7
8.421172699932751e-8
5.06766013996616e-8
3.7717578161907964e-8
3.412142434487304e-8
1.4807230949374693e-8
5.330775230079355e-9
2.157616363576288e-9
9.9067770994827e-10
2.000786152608714e-9
1.2384662247346177e-8
6.751604042743133e-8
3.8219238095190684e-8
3.208870883539784e-8
3.200663165139841e-8
3.500776911236096e-8
4.0956527438271045e-8
1.4039333955146458e-7
2.8381556186830454e-7
1.5896872082235778e-7
1.39366527750493e-7
1.4984672314170992e-7
1.8383799827631334e-7
2.540684222912809e-7
3.67616603013203e-7
4.040696815233732e-7
3.4433008199932666e-7
3.083019186095957e-7
2.7960418416900364e-7
2.8275245138723843e-7
3.1657859379865077e-7
1.8074562974930597e-7
7.603389901431181e-8
3.435594076763622e-8
1.9639979149593955e-8
1.4975675843141486e-8
1.337676169489083e-8
4.304431976590383e-9
4.3879040470144134e-10
1.1823297450252815e-9
2.082274498150655e-9
3.973963295950395e-10
2.1878668354495246e-8
2.1723025475308138e-8
1.695776190202631e-8
1.6492315762065032e-8
1.7706804703933783e-8
2.0295557060858784e-8
8.922575648606566e-8
2.557363335473734e-7
1.7500370314390815e-7
1.4842618036189745e-7
1.526283034364157e-7
1.731245595711781e-7
2.1120937933674244e-7
2.759418871384225e-7
3.8124319850999764e-7
5.206200068438294e-7
6.178089128212411e-7
3.354235288875748e-7
1.8994551269984613e-7
1.362191341956162e-7
8.656686428408694e-8
5.525157923918472e-8
4.806984664941597e-8
3.1808192245056655e-8
1.221043691972433e-8
5.484185012793373e-9
3.1605883888555896e-9
3.285199805078336e-9
8.807809704999649e-9
4.465217209032626e-8
7.866660585316575e-8
5.260068981259729e-8
4.7989517310258557e-8
4.9810865485312604e-8
5.600202954022294e-8
6.7059351520781e-8
8.491947839792372e-8
2.6469955978388264e-7
3.8037096354852844e-7
2.1362564308569232e-7
1.9663454105269454e-7
2.259600704018475e-7
3.076083550376454e-7
4.662209625316237e-7
5.217201300483212e-7
4.2843212648740326e-7
3.916734214085538e-7
3.6921937871247963e-7
3.416978878415865e-7
3.5775383807677314e-7
2.9456425939514887e-7
1.1969998559450407e-7
4.7586192353784316e-8
2.3995984587883406e-8
1.6074875197044004e-8
1.470520980735917e-8
9.21332253137176e-9
2.260138994779039e-9
8.272954777709252e-11
6.815878816245683e-10
4.820380287683998e-10
1.0439811966223978e-8
5.3168485003858866e-8
2.7490017880155422e-8
2.3319534213488103e-8
2.3539391700462355e-8
2.6089104743622943e-8
3.09558685943766e-8
1.262670716639157e-7
3.354195276458842e-7
2.1069363085205485e-7
1.7906066062296097e-7
1.8532959404975976e-7
2.134202568912877e-7
2.6792357832104967e-7
3.6523714540811734e-7
5.232335009042337e-7
6.951153116706943e-7
7.765983173256641e-7
4.955483372006175e-7
2.386228959091389e-7
1.611346537728625e-7
1.1089686871122702e-7
6.694373709803576e-8
5.231234605233942e-8
4.000333326633074e-8
1.6229921559737737e-8
7.068163436023982e-9
3.476729482508529e-9
2.3478726166530198e-9
5.057361316079039e-9
2.972961709698805e-8
7.407961169107916e-8
5.33348937078853e-8
5.059178618003384e-8
5.3081736988625265e-8
5.927951596104335e-8
6.964177954907544e-8
2.197027599007399e-7
4.492748661387162e-7
2.60432946639547e-7
2.377176955475264e-7
2.658826911193735e-7
3.427946689056649e-7
4.993574674038922e-7
6.752799196942046e-7
6.003360122572339e-7
4.981678072055581e-7
4.766455215439612e-7
4.6263773293757754e-7
4.1385031702319965e-7
3.676178782472391e-7
3.167436940499714e-7
1.0835056625426995e-7
3.416438510596025e-8
1.4674746743585302e-8
9.088481885983262e-9
8.50186590754428e-9
5.038708933473422e-9
6.863918805432407e-10
5.163702862657071e-10
5.296207112054554e-10
2.2282961640490203e-9
2.3270093643342864e-8
4.745085625253263e-8
3.050244339652542e-8
2.8120607272721406e-8
2.9569719376178673e-8
3.36343541035615e-8
1.126226401977764e-7
3.699959098974808e-7
2.903782338272891e-7
2.395646911756507e-7
2.367729189815656e-7
2.552219193980136e-7
2.9181994597673814e-7
3.533015942675459e-7
4.583802681493669e-7
6.657889878162342e-7
1.2816074407455519e-6
5.430557596202253e-7
2.6076949161784233e-7
1.5403152635014776e-7
9.246546815986408e-8
6.755814880571367e-8
5.7171494602746364e-8
2.610741637528293e-8
1.2308194607136258e-8
6.868781801553825e-9
4.989264451441967e-9
7.192574752149843e-9
2.3891683638410487e-8
1.1407686029274237e-7
7.883923697411323e-8
7.34552412255012e-8
7.737763990599119e-8
8.57176508797383e-8
9.865616042087744e-8
1.1743889321394811e-7
1.43390862240671e-7
4.2934227103729945e-7
6.13225876583257e-7
3.761171298146964e-7
3.6839071188668406e-7
4.5149508759162346e-7
6.623020141964184e-7
9.390723206931461e-7
7.849777529774212e-7
6.371244081002007e-7
6.484224160671603e-7
6.224122768626689e-7
5.924512645335928e-7
4.337928972049991e-7
3.7962325243898705e-7
1.8764764369056343e-7
4.6563594790118457e-8
1.5526018586000745e-8
7.690479990296795e-9
5.720209539980295e-9
5.856864011488159e-9
2.378932192769167e-9
8.513088640785624e-10
1.1851773897922259e-9
3.6904820581893272e-9
1.4276959369609488e-8
9.633705061058254e-8
5.879019983230048e-8
4.3329380022481756e-8
4.18299853802723e-8
4.553495502298143e-8
5.3428121911653246e-8
1.4993233588457156e-7
4.901833690366065e-7
3.6326137486025015e-7
2.9759264282156236e-7
2.9274829701456737e-7
3.16159075700008e-7
3.6768657901025244e-7
4.687341207465987e-7
7.110931610410214e-7
1.4641120354864695e-6
2.119446262051293e-8
5.850826934934834e-8
8.927236636267797e-8
1.3451603108771044e-7
9.200892542025481e-8
6.018892090696069e-8
5.675824367795829e-8
2.94362619079267e-8
1.2802860246095628e-8
4.195626432498943e-9
1.0526917193407349e-10
1.4580348460444784e-9
1.0516490888119722e-8
3.765334116451801e-8
4.2407284891158045e-8
5.4715325814677114e-8
7.136462220798637e-8
9.010865987085118e-8
1.1058760770302046e-7
1.3407579201819877e-7
3.646889348808305e-7
7.147071783955673e-7
4.5965530441715307e-7
4.5896390151530265e-7
5.622119487734752e-7
8.123280032444713e-7
1.1606649938462297e-6
9.744008305944987e-7
7.596997324857625e-7
7.906182709291948e-7
7.25189068981286e-7
8.566320573827145e-7
3.082139647560613e-7
2.0324284926352148e-8
9.59553593545032e-8
1.2789038784505215e-7
7.682169151953945e-8
1.1375724211623597e-8
1.9750769979909425e-9
3.8471837641952557e-10
3.880056214410501e-10
3.576412008705651e-9
4.0704462484989925e-9
2.9604521914156287e-9
1.0272110741164697e-9
7.214079840561414e-9
7.935495125403464e-8
4.029053492345397e-8
3.6749384695576485e-8
4.0117628214498404e-8
4.604857990013884e-8
9.618114762253422e-8
3.271538811710528e-7
4.119370624264244e-7
3.4357104575248907e-7
3.3280916481335265e-7
3.5777138778727356e-7
4.402652157873448e-7
7.263833615754587e-7
1.691075935560196e-7
8.651247681910579e-8
4.0563316580009674e-7
1.834195843482552e-7
5.3997505234176866e-8
2.113073673914188e-8
1.1229477469889485e-8
3.966875339843649e-8
4.703658770439408e-8
1.8128175150748795e-7
1.2051347928857127e-8
2.977324345256308e-7
2.3675505589400536e-7
5.6317060964445796e-8
1.790115972377349e-8
6.400618755969925e-10
3.181019110808013e-10
4.316714786268646e-10
6.996408625942722e-11
1.3291311801272626e-10
5.3442169384220215e-11
2.7428000823426145e-11
1.5852870073798535e-11
4.111085551681884e-12
7.96901158540425e-12
1.5504608616441216e-11
2.3842508749090926e-11
3.522376631392219e-11
5.188011310670681e-11
7.710823141381446e-11
1.1655265305773199e-10
1.807487140933189e-10
2.911689031374696e-10
4.963662549439102e-10
3.716714390026754e-10
7.923891639968072e-10
4.544542660896587e-10
4.972687125018764e-11
4.195919944483685e-10
1.0536839062732423e-9
2.0186684095344356e-9
3.586476341551464e-9
6.142797382992925e-9
9.955367371011702e-9
1.4510392719578975e-8
1.7887395942481153e-8
1.3305838175697564e-8
3.545876433054238e-8
1.3393828729138563e-7
1.6955729057459934e-9
9.657529675231503e-9
1.8531872347002255e-9
1.837153149567993e-12
6.82447361968604e-14
2.5777735351456216e-13
1.589335931447145e-13
1.2727247701916833e-13
1.6633309506722964e-13
2.0942329959778837e-13
2.5611377199960586e-13
3.1215582707841303e-13
3.8191756901490794e-13
4.696797080549084e-13
5.805678499213177e-13
7.211081069419715e-13
2.4236148071446235e-12
6.057341992300681e-13
7.494033114635924e-14
1.3971202126964374e-13
2.9134853844045456e-13
4.488348901503098e-13
6.462367668608628e-13
9.134513452343212e-13
1.2860195996469803e-12
1.8121073800502066e-12
2.560296845399922e-12
3.630146523850014e-12
5.1674655410328684e-12
7.386674955367814e-12
1.060302591194957e-11
1.527680063013491e-11
2.206728136648962e-11
3.1879956598126156e-11
4.585571752195068e-11
2.2048703481743222e-10
2.1738785208235641e-10
1.6787041262287348e-10
5.364749144370617e-11
4.951486972831948e-10
1.1483662612606575e-9
1.9086258893421353e-9
2.645963065895617e-9
3.2864066995877657e-9
3.820433580977359e-9
4.282290426032941e-9
4.710551522232234e-9
2.900789965156945e-9
1.8066978970546182e-10
7.494857064534701e-10
1.1715853970271243e-9
2.31237177711614e-9
8.810311846710458e-9
1.0101881101783403e-8
1.6646773827810068e-10
4.864551934014522e-10
6.246371640499691e-10
7.054605281712034e-10
7.970383084874675e-10
9.203415214206617e-10
1.0930098503809517e-9
1.3431808436395632e-9
1.7266284747601387e-9
2.3707974233046385e-9
3.6212987065454987e-9
6.570453112531442e-9
4.208805768749197e-8
5.309310343475476e-8
3.714759359890052e-8
4.224029059305636e-8
6.107246521236401e-8
1.0796570352804437e-7
1.8338343076486648e-7
1.949550432015782e-7
2.1227166524822262e-7
2.3724097443555311e-7
4.414637095374585e-8
1.601325724321686e-7
2.1312140953823546e-7
2.3768731361819686e-7
1.4582242469346293e-7
7.516039115897556e-8
3.7449769672298524e-8
2.068368574174777e-8
1.4735658420878175e-8
1.2445879025951705e-8
3.5251712720458453e-9
1.6751796638323278e-11
1.6706976661426862e-9
3.3732588478327285e-9
4.445371027135793e-9
6.187091035368263e-9
1.0230594543400291e-8
9.81367108548868e-9
1.0209008131838327e-8
1.122466802561249e-8
1.2890217300708025e-8
5.43474880964355e-8
1.5745576603549812e-7
1.1050015608560749e-7
9.109535040556734e-8
9.095912662545033e-8
9.984555562223639e-8
1.1713912719269077e-7
1.4605212851952652e-7
1.9215132030357844e-7
2.539909842784977e-7
2.9392359701046557e-7
1.6933170083380247e-7
9.99449723212459e-8
6.148263946595895e-8
4.0199623988419606e-8
3.095317643398958e-8
2.8030733751968155e-8
1.707784513890229e-8
6.063738280267454e-9
2.673048783924169e-9
1.6408340064107309e-9
2.0559070677766855e-9
5.783324606861888e-9
2.4819212983853147e-8
4.3398214190968685e-8
2.5703911452664632e-8
2.2321505870065594e-8
2.2884331246977587e-8
2.6019966720209956e-8
3.221061421088381e-8
4.341700797464795e-8
1.3954407075916952e-7
1.9194130114112473e-7
1.121835099599718e-7
1.0852897847188917e-7
1.3189961507292148e-7
1.9135129116985613e-7
3.1478004188123297e-7
4.062612253455418e-7
3.830345696696463e-7
3.809454868688475e-7
2.881620124180588e-7
3.4888019808557353e-7
3.832603447521621e-7
2.520123617363513e-7
1.282176215105965e-7
6.936540294302449e-8
3.5244136140221684e-8
2.228945127112456e-8
2.033826292133922e-8
1.0263492584173862e-8
2.5311656269360546e-9
1.3709547391022615e-10
1.6795453569007342e-9
2.1941627028411977e-9
4.8478833348566646e-9
3.169257274003292e-8
2.2386368345936796e-8
2.1083806169686656e-8
2.2079815827970306e-8
2.4659168247992672e-8
8.704245540616388e-8
2.541891419179679e-7
1.7011051602926774e-7
1.4314587851081832e-7
1.453834019535483e-7
1.6265824223213314e-7
1.957177135473467e-7
2.521674734140377e-7
3.4150296511131235e-7
4.386895820754501e-7
4.534609045259187e-7
4.054109016716093e-7
3.62263373098326e-7
1.8392301173993695e-7
1.0954366774392438e-7
6.15217653514416e-8
3.6368028024585986e-8
2.90690333590991e-8
2.5328249378872358e-8
9.274507252694876e-9
2.9747814539975683e-9
6.400712426967366e-10
2.690085994810457e-10
1.8078009539115502e-9
2.210538621908858e-8
4.587376704788738e-8
3.075388361960945e-8
2.818969429566568e-8
2.933552213149424e-8
3.302824370263127e-8
3.959819835945195e-8
1.572490871202353e-7
3.5212658735471736e-7
2.0456281373627467e-7
1.8265814846023803e-7
1.9982061852546355e-7
2.4823743369159945e-7
3.4554287408694227e-7
5.157334101780056e-7
6.469943663349866e-7
6.06679876399195e-7
5.522524619835766e-7
5.790813352007952e-7
3.400320131601086e-7
1.733337250514751e-7
9.801813815798293e-8
4.981690928883156e-8
3.0343373623867406e-8
2.7686759474559908e-8
1.7716233447547142e-8
6.2516065928816325e-9
2.466461549558797e-9
1.3216595671023583e-9
2.5163865503157518e-9
1.218058953677896e-8
8.57338942789351e-8
5.6225810195276493e-8
4.475537705563554e-8
4.3814753994439844e-8
4.731702133077071e-8
5.4634735040018274e-8
6.661706960096369e-8
2.1481596613377312e-7
4.4763572576854445e-7
2.5106105920885016e-7
2.2097784603935887e-7
2.3846918052459035e-7
2.94451471542783e-7
4.1055890407616874e-7
5.883655601407231e-7
6.227932381796507e-7
5.332540067715134e-7
4.6235166069635695e-7
5.03254868650841e-7
3.870221017859508e-7
1.8807061196137512e-7
1.073663540323657e-7
5.580265013972321e-8
3.195476441422176e-8
2.7130871135796747e-8
2.2248622116302783e-8
7.951829405738654e-9
2.7908399379282004e-9
9.122428682241887e-10
8.58134024767524e-10
6.2412028265916394e-9
5.295891314532879e-8
5.317072088075843e-8
3.9943079912584454e-8
3.81915800270059e-8
4.066710904511832e-8
4.6528255302495e-8
5.64738744360551e-8
2.0236792400336287e-7
4.714288036213777e-7
2.737654077024272e-7
2.432912243287471e-7
2.6418387982543886e-7
3.2538799682062083e-7
4.4840789729428145e-7
6.57709160675396e-7
8.021482849970017e-7
7.563935855534419e-7
6.859634496744685e-7
7.986216958735156e-7
4.277331748500927e-7
1.9188389412980898e-7
1.0131014766925484e-7
5.0216141187040055e-8
2.9036823449951016e-8
2.5880668908175804e-8
1.661235457159891e-8
6.350239736719297e-9
2.7376390384249637e-9
1.8002636819472483e-9
3.6408498301187196e-9
1.6077114748785012e-8
1.0460698354223022e-7
6.438782694931649e-8
5.494409119737256e-8
5.5466590752571295e-8
6.055466565940083e-8
6.980931906130132e-8
1.9704090364619343e-7
5.216307211958509e-7
3.1308713352777335e-7
2.7543181280449975e-7
2.9249704462288635e-7
3.484978758031717e-7
4.5982071317517916e-7
6.483475477048162e-7
7.867543584912778e-7
7.183755893909954e-7
6.686882448195023e-7
3.178408019375701e-7
9.046503408631589e-7
8.989390975375383e-7
2.451892811665557e-7
8.460283241380956e-8
3.6728814691843645e-8
1.9429095588069934e-8
1.5809933660968597e-8
1.2008768030753292e-8
4.211691093679953e-9
1.1332936429518019e-9
1.026414332945042e-10
4.5491462142298696e-10
9.615554472126689e-9
5.8558774850240366e-8
4.186364536107499e-8
4.230365195620749e-8
4.595282211477091e-8
5.18774430999122e-8
6.083554952077516e-8
1.7057525953060972e-7
5.737091713264528e-7
3.841926486819529e-7
3.33938364408194e-7
3.457907089251595e-7
3.939279407072913e-7
4.857852806360399e-7
6.471001445668923e-7
9.0007323684661e-7
1.240539608459298e-6
8.045341027362215e-7
1.1307491974665033e-6
5.280611779966341e-7
1.3574039683755026e-7
4.7674423356782414e-8
2.3698778487137063e-8
1.785732647281002e-8
1.3624536246475612e-8
4.497555039257178e-9
1.3850892527533397e-9
1.1345712480047328e-9
3.996352158852932e-9
1.5781941530884825e-8
8.160868041757244e-8
1.2153417880753344e-7
8.955791090466051e-8
8.744999837775427e-8
9.368813369777963e-8
1.0504985644479935e-7
1.2060768024201637e-7
1.3799918186880464e-7
3.7813591838634516e-7
7.644784082967762e-7
4.560755371089084e-7
4.250650956549906e-7
4.837761409974717e-7
6.40108086797377e-7
9.382385715197225e-7
1.084423700693609e-6
9.473325162715106e-7
8.532928086832242e-7
2.934619906055849e-7
1.0995232960175306e-7
6.099719992329366e-8
1.2299796379562694e-7
9.473833089289329e-8
4.20595462093517e-8
1.4868433582896296e-8
8.476541046395286e-9
8.722053523185177e-9
3.5113220753015765e-9
9.244891471774209e-10
2.4288178166887974e-9
1.861976968484452e-9
4.980838371693798e-9
6.147800609234647e-8
4.840810889496865e-8
4.857033815029734e-8
5.6407799280269594e-8
6.697865166226348e-8
7.972653413979044e-8
9.525144443474664e-8
2.2847322167958453e-7
7.517193113275876e-7
4.873754649043343e-7
4.3121113251969964e-7
4.5390036657753466e-7
5.310541827036476e-7
6.896916323454956e-7
1.0208376056109157e-6
1.8815466981610168e-6
2.406020017422029e-7
4.602412424813315e-7
4.902834893195698e-7
2.5330351714137093e-7
1.6633092815060319e-7
5.662638386711263e-8
1.562390054014878e-8
7.992059639345382e-9
6.176151531350344e-9
1.2336661346604897e-9
1.6066443635693517e-8
8.836041255158971e-8
7.37551271924552e-8
2.707392288346925e-7
3.1682402665022076e-7
1.820663572480607e-7
7.740044528600679e-7
1.4037791332765452e-7
6.785935135490151e-8
2.980727387580775e-8
1.058176741616602e-9
3.138095878371011e-10
2.1376492702201296e-10
6.986179753015519e-11
2.0740837862418215e-11
8.679671209142342e-13
3.685011371815022e-12
6.643035324041462e-12
1.0050766289692244e-11
1.4767357286470266e-11
2.1566890387462224e-11
3.150147270951548e-11
4.621124326720314e-11
1.4846969478327495e-10
4.706101999981254e-10
3.407307060413097e-10
8.285384476050565e-11
3.297909445717985e-11
1.1666194511212978e-10
2.0287062602601388e-10
3.123999749642858e-10
4.676984464033962e-10
7.016194792569244e-10
1.06853279878989e-9
1.6630484186064345e-9
2.6515455326086313e-9
4.312405232658192e-9
7.021783608721915e-9
1.0963973722252204e-8
1.5453930737699627e-8
1.822418315911988e-8
9.968362776930694e-9
7.3409014092072905e-9
6.706542231590424e-9
4.391154365120074e-9
7.15630909856476e-10
1.1125767191694984e-8
3.296442854301202e-8
7.233697367912788e-8
8.412337630806214e-8
2.496672478141635e-8
7.590309964746394e-9
3.2954496557148375e-9
2.7249063498979368e-11
6.606850509175986e-13
1.7934260690474272e-13
1.9001477379253678e-13
2.633591710339495e-13
9.461443468610484e-14
2.6194445219654613e-14
0.
2.325126390796422e-14
3.30308114794691e-14
4.5907662018584845e-14
6.335118719960873e-14
8.732154974553127e-14
1.204438389836722e-13
1.6634761453780536e-13
2.301159849597458e-13
3.189094176621756e-13
4.4285763439692583e-13
6.163459964276991e-13
8.598862583524038e-13
1.2037422909602533e-11
1.0580760073293755e-11
1.2529363226229981e-11
1.5733317432528285e-11
2.00855563472855e-11
2.5770995349209347e-11
3.3080851538369e-11
4.235405968784883e-11
5.390790506325042e-11
6.789789909105211e-11
8.40312760542396e-11
1.0928489439786283e-10
3.3986629855951154e-10
5.911530417548613e-10
1.1057629022078978e-10
2.548082958221345e-11
1.1177373190250305e-10
1.8456676379375392e-10
2.5306661273007066e-10
3.1980539282331394e-10
3.8757863650779256e-10
4.600781282351739e-10
5.413660774048729e-10
6.356733963938182e-10
7.475783047960963e-10
8.824086649474823e-10
1.0468215026572798e-9
1.2496339925217876e-9
1.5030916000717024e-9
1.8249137877852264e-9
2.2417404206910056e-9
1.67743673427554e-8
5.658047327915484e-8
5.225940353776031e-8
4.4676137572174015e-8
4.6242244409877486e-8
5.2403406114059226e-8
6.280558282990394e-8
7.886796809154837e-8
1.0351281166838958e-7
1.4083594147768926e-7
1.9179123275351058e-7
1.0233781034147133e-7
6.619523792044974e-8
4.3841678012895375e-8
3.195531483738094e-8
2.6908208896987773e-8
2.2832050002073227e-8
9.689836517109237e-9
3.8363692650665454e-9
2.1809213878883975e-9
2.0678062019628365e-9
3.648414271955687e-9
1.0025851823005334e-8
4.313919997715894e-8
3.562282610532583e-8
2.428870023985284e-8
2.2434733274148794e-8
2.4056088346266283e-8
2.8588370329595286e-8
3.716534661316271e-8
9.198722098334836e-8
1.1083984183788692e-7
5.685977669340168e-8
4.833856686467983e-8
5.112455513275176e-8
6.333417690278849e-8
8.794832426558253e-8
9.864964876499989e-8
7.828699587912077e-8
6.930459724891399e-8
7.945248291737716e-8
8.281958915421904e-8
6.003861189297305e-8
4.792642560458928e-8
3.9915111572023216e-8
9.851646799864118e-9
3.4230217599185753e-9
2.0097078813982638e-9
1.4162322242401991e-9
1.2298258604579796e-9
9.825577974839528e-10
2.484019116828838e-10
1.214364402657564e-10
6.558643388038656e-10
1.2493209543536163e-9
1.4337894283195299e-9
1.6701554041739683e-10
3.6634597125180816e-10
4.5817220288369933e-10
5.231261372137572e-10
5.998800322767193e-10
5.67109644453225e-9
2.081625520732223e-8
1.9671668239568925e-8
1.813496061692839e-8
1.9929978231796502e-8
2.3791959956364167e-8
2.991745861853255e-8
3.9330668142189446e-8
5.396148161396127e-8
7.660938644793999e-8
1.0853745902149248e-7
5.725419720432932e-8
3.801615462526162e-8
2.616757446814241e-8
1.981929242154164e-8
1.718965397059851e-8
1.448463899084082e-8
6.048162200131787e-9
2.358901087837344e-9
1.3204248211909722e-9
1.2189893000786464e-9
2.103846572070851e-9
5.770568100611587e-9
2.5029111253983366e-8
2.0168318187888267e-8
1.383141192720199e-8
1.2810210998786711e-8
1.3750365460435058e-8
1.633392461851282e-8
2.11878927388349e-8
3.008940519233518e-8
6.331731166008775e-8
5.7373707236292934e-8
2.779243489840028e-8
2.307422651020463e-8
2.0653113296822585e-8
2.0175935990000942e-8
3.53131744352536e-8
5.2428741140535735e-8
6.540643223522288e-8
8.97045614956846e-8
9.562779774565016e-8
8.173524585499668e-8
7.701582670640876e-8
6.920308049536001e-8
3.455339151793461e-8
1.794702420256127e-8
1.0474860450864682e-8
7.573650454158588e-9
6.1759041436220034e-9
3.565754699407614e-9
6.96008968137751e-10
1.4423331951419818e-10
6.154336806731804e-10
9.50263182481883e-10
3.399221076128223e-10
5.902279259272188e-9
3.922078028101175e-9
3.5435559853798913e-9
3.6404627687892663e-9
4.0202997456353585e-9
4.684582592642034e-9
1.8306954663177006e-8
4.1105176738703925e-8
2.332922533746018e-8
1.7630308059992348e-8
1.632171509133042e-8
1.6990023627043786e-8
1.9370025709646558e-8
2.005414009646388e-8
1.98657863455003e-8
2.6361131834411963e-8
3.43446163975841e-8
1.5669716886868238e-8
6.427927648790122e-9
3.932269232458135e-9
3.015139934896278e-9
2.7175624689706717e-9
2.841944142723338e-9
1.9544365962042645e-9
6.073506968252113e-10
2.2722414133062941e-10
1.4009914274082194e-10
1.755159870903554e-10
4.0885605561780753e-10
1.4753681247433412e-9
4.072893075679431e-9
2.1955823949227178e-9
1.8671704734805218e-9
1.9144897530537573e-9
2.1795589255602965e-9
2.674472271284924e-9
1.752607451068548e-9
1.1457535439118031e-8
1.0694887989981483e-8
1.3370183953584514e-8
1.9199618671058488e-8
3.068411144285785e-8
5.4631657662971764e-8
9.639530754327818e-8
1.191525893784717e-7
1.2482576247325993e-7
1.4038440229609476e-7
1.3723060240062298e-7
1.4141512565955997e-7
1.5504474778565414e-7
1.0710510443831849e-7
5.1259030314017175e-8
2.4515873525107192e-8
1.4846558606571388e-8
1.0854766362440142e-8
8.934325955826326e-9
3.015343698809298e-9
2.2579545159244674e-10
8.765974539554042e-10
1.7791644113611427e-9
2.020552404146379e-9
3.2820002237470572e-9
8.177277130475882e-9
6.7476964808253705e-9
6.667180045934456e-9
7.164188604190528e-9
8.143875366530319e-9
3.4084491589418666e-8
9.079830734978977e-8
6.127920371121555e-8
4.9313145349179336e-8
4.816163976883421e-8
5.170241852110403e-8
5.924054050798762e-8
7.197949616611379e-8
9.208826424787759e-8
1.1859001457553639e-7
1.3515864970230514e-7
7.77619812025313e-8
4.7331792395258075e-8
2.8937283735143743e-8
1.9448690382601372e-8
1.5713403963193682e-8
1.4352078068108606e-8
8.332759319367294e-9
2.9083111774700426e-9
1.239127007753487e-9
6.527678570920428e-10
6.449558020744923e-10
1.96320817035423e-9
9.450707830526286e-9
1.615375257968698e-8
9.833126976785143e-9
8.59169003898565e-9
8.780454951615998e-9
9.895300861051467e-9
1.2091137213100248e-8
1.605042545479422e-8
6.369322431035178e-8
9.344699116179232e-8
5.768539071478267e-8
5.845587427007702e-8
7.420139992419599e-8
1.1236474413852779e-7
1.9211882878759107e-7
2.5178000071163277e-7
2.4332774911360664e-7
2.577743814197129e-7
2.505604826553613e-7
2.4806286748727623e-7
2.672261877466806e-7
1.9869617706826935e-7
9.562697742989222e-8
4.580051352152746e-8
2.5349265714153277e-8
1.729771538830428e-8
1.50652359068362e-8
7.74165673458874e-9
1.7012468951373802e-9
2.539283112390399e-10
1.3249352723086863e-9
1.4251760865688124e-9
3.8493399971300856e-9
2.5496661692359064e-8
1.5574293784098246e-8
1.3959609959808469e-8
1.4354425913780922e-8
1.594322785318778e-8
1.8758955628172384e-8
7.747417053255756e-8
1.8839182434879658e-7
1.120805984991157e-7
9.280284978373098e-8
9.377681413773942e-8
1.0556227656669565e-7
1.2967434468971897e-7
1.7300444665041657e-7
2.386330698350273e-7
2.818907439059095e-7
2.6249215636305966e-7
2.1670953200042427e-7
1.1728438020239402e-7
7.616867770966026e-8
4.765567978716117e-8
3.3194809659677825e-8
2.8296052440472952e-8
2.3739393430775256e-8
9.02008806658041e-9
3.3069423343172976e-9
1.3631054111275784e-9
6.211343270878259e-10
1.511621484539319e-9
9.297697063802521e-9
3.9524998596335015e-8
2.1484635220584882e-8
1.7840559801701116e-8
1.7724962252256384e-8
1.9452957946365777e-8
2.3005621651900263e-8
9.447955016560119e-8
1.8338640751552426e-7
1.0709306723048117e-7
9.939577167329226e-8
1.1370231631365736e-7
1.4971393220387663e-7
2.2414606162282098e-7
3.467758208570976e-7
3.9456643852669865e-7
3.647705303835124e-7
3.562733113433472e-7
3.087224519998836e-7
3.3704447381047144e-7
3.59198860912668e-7
2.1072311246112006e-7
9.835295964318472e-8
4.444747176843954e-8
2.22076120653273e-8
1.541187568998381e-8
1.4088519325566633e-8
4.756774700227194e-9
4.631987169451422e-10
1.2922996183640267e-9
2.445288232588255e-9
1.6472273744010399e-9
1.906726288045449e-8
2.310455180050637e-8
1.9245369181653604e-8
1.9178617138633452e-8
2.0743119428442275e-8
2.3723237938185746e-8
8.887195823027473e-8
2.629568080498116e-7
1.8060864123364506e-7
1.5007975069052114e-7
1.5064148189042407e-7
1.6622768371348805e-7
1.965090621609399e-7
2.4778082394918134e-7
3.296947341038056e-7
4.334896705147391e-7
4.874023398739906e-7
2.789488700483951e-7
1.6365492589593482e-7
1.1387193731089574e-7
7.184744158369725e-8
4.9110735735781907e-8
4.414620418742978e-8
2.9583875878291502e-8
1.0990746365957088e-8
4.824410794128919e-9
2.759106974057579e-9
2.936430218197363e-9
8.082006766951122e-9
3.8584942031417794e-8
7.305282849450224e-8
4.524711735491726e-8
3.993225111675037e-8
4.0977590176296064e-8
4.6162647426025436e-8
5.603355234267115e-8
7.293659894840967e-8
2.4006800199161264e-7
3.4615421641586116e-7
1.99906906165353e-7
1.9006669606340747e-7
2.2620441020723798e-7
3.196721265577805e-7
5.080294255750429e-7
6.232095863205011e-7
5.5426879232305e-7
5.242712499437058e-7
4.0089070148830125e-7
4.716735826640544e-7
4.917546321373038e-7
3.1347573317386575e-7
1.4160025511586317e-7
6.655730271290905e-8
3.033653395590157e-8
1.8124893289599685e-8
1.7071186768851337e-8
9.441189887534846e-9
2.5213996230521918e-9
2.1014511652469934e-10
6.426047997431845e-10
5.847242391069958e-10
1.4696104504945064e-8
5.280913609488463e-8
3.483593811721768e-8
3.24414859657708e-8
3.394551484714816e-8
3.8006117671650524e-8
4.481840082056591e-8
1.4974099671685322e-7
4.2202361238874883e-7
2.611332728566852e-7
2.2162454433899838e-7
2.275289175220562e-7
2.595104963636709e-7
3.2292853439129674e-7
4.3537698848540076e-7
5.953317724722648e-7
6.78551618423363e-7
6.447722711362596e-7
5.162491823718295e-7
2.4682986662325535e-7
1.52637947997052e-7
9.416754971420226e-8
5.293899984711808e-8
3.956172389569172e-8
3.6508460595854266e-8
1.6169127425550966e-8
6.631001652993406e-9
3.320874893571487e-9
2.664413040810977e-9
5.960902514760417e-9
2.772188904965748e-8
1.0589937748953371e-7
6.174361222714535e-8
5.347857565872823e-8
5.406484105806204e-8
5.965059000335433e-8
7.02985647421784e-8
2.26565624604986e-7
4.950399040118653e-7
2.891758434226786e-7
2.626889410568683e-7
2.915015573280919e-7
3.693308904985993e-7
5.262557325060622e-7
7.606746676269666e-7
8.053625790396001e-7
7.126051447834646e-7
6.476441779323069e-7
2.3053305200003172e-8
2.2329074068596298e-7
6.435623112018571e-7
5.464433151109818e-7
1.2383760854935508e-7
3.6887707715967994e-8
1.601502362507926e-8
1.0595553916635515e-8
8.897144517428874e-9
2.3502287207280738e-9
3.105866017251994e-10
1.5356714977798156e-9
1.7713277168087691e-9
2.2135980920537963e-9
3.858805525741946e-8
3.129350149622769e-8
3.483701598617375e-8
4.0436778787474086e-8
4.708056015830973e-8
5.552481375015576e-8
1.4176217196340416e-7
5.079444891604908e-7
3.6621971171476565e-7
3.147408717020781e-7
3.2041233591413627e-7
3.5588917966482666e-7
4.235649255493281e-7
5.408688216846186e-7
7.357229944537867e-7
1.0363623514402257e-6
1.5427648509333643e-6
1.1005528810442367e-6
3.1792387643729035e-7
1.0670678185188407e-7
4.4704947701989185e-8
2.4816995513525445e-8
2.0269837323088942e-8
1.4536245184369707e-8
5.5366093078188e-9
2.4846817658684284e-9
2.355024045136499e-9
5.73429212672128e-9
1.955457964659138e-8
9.706506628183559e-8
1.367562457163994e-7
9.841286021223524e-8
9.397432691128416e-8
9.96418157029974e-8
1.1217928895160896e-7
1.3093646929241992e-7
1.5326452134178063e-7
4.1811503827056e-7
7.883294972581771e-7
4.717525269306301e-7
4.441970315474774e-7
5.131703290736346e-7
6.923778219601254e-7
1.02919687317687e-6
1.1916810193978052e-6
1.1041643854236647e-6
5.359506741983832e-7
2.779749042081019e-7
2.536823089336946e-7
2.814467567629931e-7
1.7286188265105173e-7
8.590672090244145e-8
4.8193555750457965e-8
1.146882014203507e-8
6.62834299413309e-9
7.809040998798984e-9
5.584045141435807e-9
3.5371480334206198e-9
6.848402770864807e-10
6.190741419200325e-9
3.0659392222804945e-8
6.413949803949454e-8
5.9111692994344836e-8
1.5235110606130387e-8
1.03376904279222e-8
2.8177863847132555e-8
4.8917374988650676e-8
7.467415044278441e-8
2.9593689195876013e-7
8.608659092752929e-7
5.156502954333498e-7
4.509669513059462e-7
4.865093823378859e-7
6.059128359035112e-7
8.765682148249382e-7
1.4746783865090528e-6
1.4124007693093277e-6
5.602293650807719e-7
8.910412902391733e-7
7.417384670556059e-7
1.5194302112474153e-7
2.202009515420343e-8
2.4723162888791957e-9
5.950777998229345e-9
5.5146752556346755e-8
4.654862667821915e-8
8.404558943434075e-8
9.351649227658484e-8
7.480964127964123e-8
4.0314510913256367e-7
2.638923692458022e-7
1.314316377982637e-8
4.824701432999298e-10
6.882539442439315e-10
3.1069612433695935e-10
1.9649885335263296e-10
7.873084097873404e-11
2.4111462898100618e-11
4.3134275877286984e-12
4.906684998816503e-12
5.232416560002894e-12
7.029542380192616e-12
9.487913921322009e-12
1.2881397448601899e-11
1.7581511868692486e-11
2.4019839060349255e-11
3.255335898051586e-11
4.3117066669106974e-11
5.481541752264159e-11
6.615111381355119e-11
2.5973111045622115e-10
5.396256943484104e-10
3.037408550115709e-10
1.7560986434862667e-10
1.028085121217458e-10
4.338457857861234e-11
2.9360118547514776e-11
1.4850162725292342e-10
3.7359512818719357e-10
8.266102968649188e-10
1.7558791141735217e-9
3.5927729862803326e-9
6.848341533663201e-9
1.2029907912536964e-8
1.995831377094263e-8
2.6324738190134205e-8
1.4258038147028249e-8
1.4141140710321362e-8
1.886565525808239e-9
8.336932120109505e-10
3.593776510436957e-11
3.1639823405011203e-13
6.771683201820737e-14
1.0295697226011561e-13
1.60208343256575e-13
2.839853641770275e-13
3.8948789546836416e-13
4.868241432694015e-13
5.960111535439318e-13
7.290700973629756e-13
1.1843468906243417e-12
3.535745715326641e-13
0.
1.2585956810675069e-13
2.2962623371666223e-13
3.406722430135049e-13
4.823332356812775e-13
6.749776499908545e-13
9.428116537732513e-13
1.3185297309085342e-12
1.848287368624619e-12
2.598328820693391e-12
3.66452705378334e-12
5.186479883286025e-12
7.368515083051531e-12
1.051105601414145e-11
1.505720287548448e-11
2.1660771844950267e-11
3.1281876699434895e-11
4.530990214637149e-11
2.4361277168528225e-10
2.497405505187466e-10
2.80710674460145e-10
2.527808913279947e-10
1.0782223008493064e-10
2.1244642386742252e-10
7.656584451796262e-10
1.5752633138220077e-9
2.59619615852678e-9
3.727916070128393e-9
4.862197959276871e-9
1.1336011931384986e-10
1.0751614823174776e-9
1.6150524108401511e-9
3.4746573403953942e-9
1.801697110853395e-8
3.492984805657548e-9
8.299603937225016e-10
1.2634929612134863e-9
1.451218789935798e-9
1.6441977094837143e-9
1.889388261807173e-9
2.2120140486220752e-9
2.6430688207144845e-9
3.230880288980465e-9
4.0559529815602565e-9
5.2593635406154244e-9
7.1043508305459474e-9
1.0125167382399196e-8
1.5537537044048183e-8
2.6545154432227877e-8
9.789057127333218e-8
1.1242289803871739e-7
6.934977205377272e-8
7.18576893978572e-8
9.541928147691276e-8
1.5539309739478652e-7
2.5985878897222155e-7
2.7678759395829177e-7
2.7979253075246676e-7
3.018406419606506e-7
1.1111701605520534e-7
2.3327100209667198e-7
2.7573036500556754e-7
2.919425039479622e-7
1.5515739765580396e-7
8.037365088454909e-8
3.963077333750252e-8
2.1537962922590075e-8
1.6144470936737227e-8
1.3131781943194352e-8
3.3973099703469702e-9
5.158068807879963e-11
1.8388851249543873e-9
3.4841028849639832e-9
3.5427957396119756e-9
1.6375194155876845e-8
1.4543412468307603e-8
1.3662759644164259e-8
1.4181665812455037e-8
1.5628693414017815e-8
5.617010981198166e-8
1.7583228383694812e-7
1.350859751669211e-7
1.1216622978288073e-7
1.1188508012999711e-7
1.2187317251196594e-7
1.4066686500942474e-7
1.7079953265564868e-7
2.1740848410313155e-7
2.8407860817393066e-7
3.5283179646504504e-7
3.737833541710309e-7
2.2468319119321306e-7
1.2857315303075605e-7
7.910319662434445e-8
4.7677524052072216e-8
3.382586826820604e-8
3.0772454518556063e-8
1.82280738267492e-8
6.037856835592938e-9
2.175780360127985e-9
6.897156055205366e-10
7.172746040234253e-10
5.5178941677607295e-9
4.1627553296808643e-8
3.640746744630544e-8
2.665669843814411e-8
2.515710984321245e-8
2.673056325847598e-8
3.0760367120314075e-8
3.78746710753647e-8
1.4926181945276546e-7
2.8108156422634196e-7
1.6066372080404892e-7
1.4722733596099932e-7
1.666620328378494e-7
2.178269871086237e-7
3.242050153471511e-7
4.896036564446104e-7
5.324949015615812e-7
4.850200162780247e-7
4.478991459448121e-7
4.708210888680484e-7
3.8842125037923144e-7
1.8885715526264301e-7
1.0467148820318033e-7
5.349340406570453e-8
3.0140250789740477e-8
2.4488297264714633e-8
2.023621550077004e-8
6.960289353775097e-9
2.180432443530287e-9
4.5016487127416007e-10
2.4328260587733954e-10
4.362168208266658e-9
3.99667563022519e-8
4.63373937442901e-8
3.421500052581932e-8
3.259711891392464e-8
3.4629316134659174e-8
3.946579922679627e-8
4.760023989871004e-8
1.6668985267479278e-7
3.7386442883606346e-7
2.1135593358334103e-7
1.8257348993355033e-7
1.9290511827295218e-7
2.308891356030493e-7
3.09022512088682e-7
4.449093587782423e-7
5.450577488594432e-7
4.933136102747577e-7
4.264275160087784e-7
4.6537613765713167e-7
2.8516565042689873e-7
1.5486209559870298e-7
9.285343986984236e-8
5.130892204256472e-8
3.373755447351469e-8
3.122827114584431e-8
1.960310761969324e-8
6.704636904505416e-9
2.464439999374723e-9
8.571100296900329e-10
1.1569662462520019e-9
8.233728028948574e-9
6.53093354101775e-8
4.529603666162205e-8
3.514603099531195e-8
3.394558440184403e-8
3.64544694594408e-8
4.212484963899517e-8
5.180078472517923e-8
1.9454772062515234e-7
3.984357242431347e-7
2.2762824557121355e-7
2.0550354325895845e-7
2.2822296382023716e-7
2.9068005071633135e-7
4.1877565247526193e-7
6.228074860548016e-7
6.937012879331809e-7
6.252826085209893e-7
5.570632288187005e-7
6.16747013279665e-7
4.333242180122662e-7
1.9985601122511123e-7
1.0963742040852667e-7
5.467823732686745e-8
2.977028436569445e-8
2.4778890646510167e-8
1.9383143768668577e-8
6.990543863462006e-9
2.5480960958220984e-9
1.060144435582584e-9
1.5869051747942177e-9
8.539505409709911e-9
6.720289905009741e-8
5.73058038063975e-8
4.5370914588786103e-8
4.4444881460054276e-8
4.780517574647154e-8
5.473163503699398e-8
1.6501603340146727e-7
4.434687073502882e-7
2.6838382194516676e-7
2.324721621775636e-7
2.43338984844134e-7
2.844087692567032e-7
3.6555698976163983e-7
5.081873142207013e-7
6.68078450981003e-7
6.635807397301355e-7
5.921434035070752e-7
5.070898264633344e-7
6.676717374188296e-7
4.018093975687388e-7
1.6802357039889468e-7
8.749365228016645e-8
4.329561095376155e-8
2.443569701528218e-8
2.2024849159680413e-8
1.408524773628034e-8
4.777741215087777e-9
1.2764820918170066e-9
2.498804336261375e-10
2.0480241287177486e-11
9.82161414423674e-9
5.7347713653431996e-8
4.0484909083471354e-8
3.901728323753842e-8
4.120290654777702e-8
4.603409141581628e-8
5.395241570507938e-8
1.7278021333872746e-7
5.269601349830474e-7
3.3507946136281154e-7
2.928008932547189e-7
3.074861488215244e-7
3.581549914760817e-7
4.550138275543186e-7
6.232642157058993e-7
8.414081874002976e-7
9.460710947838119e-7
1.0467040548350984e-6
9.340609471805743e-7
3.541925543094355e-7
1.4726400846955133e-7
6.553626733658653e-8
3.264021577825218e-8
2.2507054772078137e-8
2.0475234231101285e-8
9.436344279607427e-9
4.105953798188105e-9
2.7404495749335553e-9
4.144979249384616e-9
1.1481549480552213e-8
4.772860371618929e-8
1.418648845757854e-7
8.511990175871932e-8
7.626955683463154e-8
7.85892592851641e-8
8.69653832238636e-8
1.0077968918490989e-7
1.1974907206143815e-7
3.2952856876026676e-7
6.69417360877432e-7
3.874654676407567e-7
3.5264801476362865e-7
3.9267439616587255e-7
5.056761543428451e-7
7.333321836826666e-7
9.44783860568027e-7
8.478477901231893e-7
7.784779918889541e-7
2.2655570321096313e-7
5.872552119606479e-7
1.3962542449972823e-6
4.967931115298642e-7
1.2898884927378847e-7
4.77562633771273e-8
2.3239554249768366e-8
1.6363996496535838e-8
1.5566926028521144e-8
6.760445180315631e-9
2.6020839795675245e-9
1.2158661773843314e-9
1.9317926531102363e-9
8.541460541735793e-9
6.341336496891519e-8
6.280133955795627e-8
5.382519608425646e-8
5.592811465553395e-8
6.170588159119844e-8
7.096855770579169e-8
8.460279377612696e-8
2.2627951342677913e-7
6.879602610569641e-7
4.296113528499395e-7
3.7975920958330924e-7
4.01876031747688e-7
4.7410255598539096e-7
6.169233751566252e-7
8.70001822497742e-7
1.187566734425658e-6
1.5555445368332898e-6
8.51022708702912e-8
7.844463932041683e-8
1.262571436838286e-7
1.1760462009482494e-7
5.8070027963954624e-8
2.1759332830205225e-8
1.2955992786938479e-8
1.2276742575311476e-8
4.260604882883524e-9
1.5517072667761792e-9
3.7294847482062155e-9
3.2839617020767933e-9
3.511885680914841e-9
4.9954233736485026e-8
7.632500288989362e-8
6.737231981569197e-8
7.375114714390513e-8
8.495607451298392e-8
9.892050626605953e-8
1.152063775843377e-7
2.7845101908906853e-7
7.620132933417414e-7
4.688282920918437e-7
4.284706598258141e-7
4.6929117170037e-7
5.812940284188087e-7
8.058839845610845e-7
1.1203996478422726e-6
1.2479867503469453e-6
9.629031879598829e-7
3.410095645927567e-7
1.0936466262353237e-6
9.490765434210378e-7
6.231143768921968e-7
1.6461003284664924e-7
2.1997575021553203e-8
8.047397154124598e-9
5.4720129042197316e-8
1.6635663029020926e-7
1.8035220989830506e-7
2.622421323797465e-8
2.583679345899424e-7
4.449868797094004e-7
4.9786859545932824e-8
2.4644884871377666e-8
1.0673747097602424e-9
3.5302324437771096e-10
4.6058472546143783e-10
7.247908889947975e-11
1.2845143578539738e-11
2.758874252571829e-11
7.951606273073747e-12
4.902020169570582e-12
6.350341547273526e-12
8.511399285933643e-12
1.1518751538189056e-11
1.5702222921012338e-11
2.1451100039590586e-11
2.9093084536431897e-11
3.857915632079959e-11
4.909598348642792e-11
5.925491198777186e-11
2.2067833952429596e-10
5.104696408393897e-10
2.7996841838245623e-10
1.5823864627468398e-10
9.568994073123138e-11
4.966206605167492e-11
2.3369775007165684e-12
8.439450296817554e-11
2.3724677849891054e-10
5.431453948609826e-10
1.174464042713326e-9
2.465377833159636e-9
4.911731989482601e-9
9.006133071510617e-9
1.545246209553418e-8
2.424384953619375e-8
2.2833616088221427e-8
1.1179620199743587e-9
1.4217362917823253e-8
1.530177388504717e-9
9.370454586364757e-11
1.1407218548284112e-12
8.750481707009235e-14
9.808381692467412e-14
1.2569352688708643e-13
2.4244695272908694e-13
3.5619265268195425e-13
4.5381552595153116e-13
5.574114501486394e-13
6.813080367158117e-13
8.352685658141358e-13
1.5166613665824472e-12
4.474184221448091e-13
2.5046720576559678e-14
1.5079506101924225e-13
2.7958592731629074e-13
4.1702581061940856e-13
5.920861259411105e-13
8.301942645314135e-13
1.1616356194068866e-12
1.6273877933078232e-12
2.2854350671234388e-12
3.219225712794863e-12
4.549892162655228e-12
6.454338058568532e-12
9.192215016385658e-12
1.3146096885368737e-11
1.888065368051473e-11
2.72274015473972e-11
3.939862378752961e-11
5.711911059127747e-11
2.893115581464346e-10
2.9534164609543996e-10
3.1537524692122144e-10
2.3434768855978066e-10
2.1583783647221894e-11
5.185847102248823e-10
1.299333387209452e-9
2.333545901073893e-9
3.513617167458512e-9
4.71295696641246e-9
5.832025380699354e-9
3.36639698575369e-10
1.1065401083786615e-9
1.6486276653346876e-9
3.2135725948963834e-9
1.3079880944420539e-8
9.461859038576559e-9
7.283641935576404e-10
1.3691808936676657e-9
1.5674337825647737e-9
1.7561168891077396e-9
2.0007174308497225e-9
2.3298420446594342e-9
2.7771023165440765e-9
3.395797104313924e-9
4.276530355442143e-9
5.581471395385083e-9
7.621114821992719e-9
1.1047674905378488e-8
1.7415887198837287e-8
8.226717058258518e-8
1.086506833333039e-7
6.563090025574132e-8
6.661759588331811e-8
8.588946376891771e-8
1.3421724008556413e-7
2.3024722237825992e-7
2.724821840056338e-7
2.666311044859767e-7
2.8822331017634947e-7
1.916497544946918e-7
2.4024779723047115e-7
1.1764920822567169e-8
2.3905715000186703e-7
2.910331874346585e-7
2.1420525115730377e-7
9.844621176416587e-8
4.8311018120459316e-8
2.0687178355412026e-8
1.1774830636860505e-8
1.0571272529274911e-8
3.0281711965983606e-9
6.606440717436634e-10
2.67469054161088e-9
5.355466276937426e-9
9.996314992463316e-9
3.0927740272585392e-9
8.51235587476664e-9
1.052712429589193e-8
1.190709596777025e-8
1.3567443301535468e-8
4.374547504051792e-8
1.6302661764370481e-7
1.630824251432167e-7
1.3623455224276575e-7
1.3442587336690045e-7
1.43298321113823e-7
1.5934712519167912e-7
1.82782264297811e-7
2.1549968271409187e-7
2.601828292564083e-7
3.180400860937329e-7
1.8181681235266698e-7
1.234296619886128e-7
7.916709330140451e-8
5.348163111731e-8
4.554957824935378e-8
3.471270879587791e-8
1.3415147061473385e-8
5.868015750968992e-9
3.7283071523818656e-9
4.305448238704008e-9
9.275733141726219e-9
2.9659059356613044e-8
1.2631806347608135e-7
6.86961826776804e-8
5.2617676237646824e-8
5.092343406068202e-8
5.605390174301713e-8
6.793466980993482e-8
8.97989095782917e-8
1.2901476755563974e-7
2.914057514253637e-7
3.1168028967552644e-7
1.854557287770247e-7
1.8286305380287603e-7
2.297856393604462e-7
3.519421821404908e-7
5.555598414334299e-7
5.63075403688905e-7
5.243172556357404e-7
4.79137667509477e-7
1.004490086094905e-7
2.864046678799575e-7
4.974045321654904e-7
4.764603843086691e-7
2.010649405557623e-7
9.710888114557781e-8
4.6711837227373275e-8
2.202143668916993e-8
1.5894063659332332e-8
1.3107222664554933e-8
3.834110480341375e-9
2.0073082006157982e-10
1.7116601841298351e-9
3.2170986735763307e-9
2.205776383359264e-9
2.648832045819837e-8
2.4238916564111313e-8
2.529933463539679e-8
2.7526847318909036e-8
3.099627070653205e-8
3.6117052100438297e-8
1.1690979279516721e-7
3.878724244973967e-7
2.6990309685308543e-7
2.2936412248522678e-7
2.335115414638165e-7
2.608021528764954e-7
3.1245122329555903e-7
3.998231654779106e-7
5.342698224195178e-7
6.673329469888686e-7
6.881767346095975e-7
4.281981783846803e-7
2.1593612518964902e-7
1.2692587535423416e-7
6.736499258370024e-8
3.951992905121286e-8
3.3680914759709516e-8
2.74765958700833e-8
1.1119765126217277e-8
5.101148271542425e-9
3.540008091968242e-9
4.99127969492264e-9
1.3356392030954377e-8
5.592779573398958e-8
1.290270946833783e-7
7.593622968285841e-8
6.6160938716973e-8
6.763134944879718e-8
7.59940181225968e-8
9.161470574983101e-8
2.678855713746689e-7
5.239268427096921e-7
3.015465887014042e-7
2.749422341679191e-7
3.077970743012454e-7
3.9709051368349886e-7
5.798983496039039e-7
8.262667239354961e-7
8.383359088358139e-7
7.656395774403111e-7
4.5475707742364804e-7
2.01260901598891e-7
4.529950499771317e-7
1.1563074572437969e-7
2.2422241404864326e-8
4.394932589700657e-8
4.329655969681895e-8
2.0344364837483624e-8
1.080448927843537e-8
1.066017990538137e-8
4.723226007471913e-9
9.41407030921924e-10
5.9467476076371105e-9
1.1464289019288158e-8
2.543397930492057e-8
1.1466401336473266e-8
4.951382248239355e-9
1.4864691103606468e-8
2.6127695367620772e-8
3.8782707357893344e-8
5.184908717464268e-8
1.392616659828667e-7
5.148018307351286e-7
3.8182927675839587e-7
3.3271029025107545e-7
3.431843363141354e-7
3.866515819198263e-7
4.6849471420690165e-7
6.118507462076893e-7
8.485233928664821e-7
1.2171199997245374e-6
9.717225362269809e-7
1.1698241615557337e-6
2.652719128593177e-7
5.4318340604098954e-8
1.7797889627278524e-8
8.162957265470078e-9
4.356519520680074e-9
8.270647857061957e-10
3.775950888392545e-9
3.937995204226579e-9
2.7549964553449816e-9
1.124456343914182e-9
1.4530821944151145e-8
8.727977563360729e-8
1.428474401175188e-7
1.0287937188546188e-7
9.849878354218904e-8
1.0455030928900254e-7
1.1748006698604192e-7
1.357193083101168e-7
1.5415637564934846e-7
4.1689496428017127e-7
8.367325368497933e-7
5.013608867355468e-7
4.6878519952860256e-7
5.353615288394828e-7
7.109345745211244e-7
1.0517189992463968e-6
1.301828423639768e-6
1.3230916242617332e-6
1.5278066339560662e-7
6.54894847830321e-7
6.111735551668209e-7
6.776589416539626e-7
4.398949177550646e-7
1.7757022148762538e-7
3.6188626198480195e-8
1.0843093718635454e-8
2.934670236464748e-9
3.044533593877312e-8
5.0420987296817263e-8
7.959582216491203e-8
6.550552375467243e-8
1.3239270464112745e-6
4.6616372430465625e-7
9.119256922872517e-8
2.315451407538953e-8
5.121411694917034e-9
3.620532638062416e-10
4.941806812274945e-10
2.7092537098039e-10
3.189366599859439e-11
2.9912172185495017e-11
1.9998307033562514e-12
3.5515194186373322e-12
6.9757718920183535e-12
1.0750053467103846e-11
1.5860929738270708e-11
2.3175497892265696e-11
3.3855295998543695e-11
4.970629374991875e-11
7.371673119073063e-11
1.1109224298712758e-10
2.4761487166287505e-10
8.344468948974584e-10
4.52739527023081e-10
1.2542088671009873e-10
7.505176628096619e-11
2.548880848295781e-10
4.672926501085451e-10
7.628976703524247e-10
1.2139921864202528e-9
1.9410371903095155e-9
3.1509208461953327e-9
5.171454301696968e-9
8.367603027479542e-9
1.2677550527496554e-8
1.6920849788971795e-8
1.7596271120897507e-8
2.9773079202120417e-9
1.1427951303498486e-7
7.261461192100221e-8
8.947786124651e-9
2.25966190976101e-8
4.293665708465584e-9
7.679935739902417e-11
4.545589357747399e-13
3.278990513397185e-14
3.5114709874100957e-13
1.6631372235517146e-13
1.8709804557173157e-13
2.5270175542535533e-13
3.1744713318595103e-13
3.886663834900266e-13
5.149196043614916e-13
1.5772458683718663e-13
0.
5.922646741014454e-14
1.0597790104512028e-13
1.5598016969840872e-13
2.1973247001343112e-13
3.0622812615970694e-13
4.2605580867129705e-13
5.934312585861257e-13
8.283071555571352e-13
1.159143892580062e-12
1.6268638548519137e-12
2.2906592845392607e-12
3.2366085267386943e-12
4.590523109043834e-12
6.5371147349135295e-12
9.348435671536937e-12
1.3425347138209962e-11
9.208236000273954e-11
9.375229249925291e-11
1.1378258902109737e-10
1.3236577256124374e-10
1.368420431072079e-10
1.1083029270636959e-10
3.0906321099444605e-11
1.3433226893910278e-10
4.2018029480304717e-10
8.526918950278027e-10
1.4295934210186925e-9
3.724617198542584e-10
5.837032274244296e-10
1.0392303775805318e-9
3.577730118554687e-9
6.882670237920946e-9
9.332579082499332e-11
4.053551669248681e-10
5.602199586669497e-10
6.737335357051945e-10
7.933534249294999e-10
9.350652537393517e-10
1.110732246873493e-9
1.3345164273911388e-9
1.6266820459879085e-9
2.0186521467523244e-9
2.5620176331431046e-9
3.346446243449952e-9
4.538612449836438e-9
6.47635133162232e-9
9.929469545565757e-9
5.891934583649155e-8
9.132203735932833e-8
5.504662906918603e-8
5.5455815992900876e-8
7.0361612023058e-8
1.067980165465385e-7
1.8412763308757769e-7
2.473642062625739e-7
2.439819110765213e-7
2.5871211393456423e-7
2.1988771442218132e-7
2.46303857655712e-7
2.710618503242843e-7
1.8953586538806536e-7
9.903320871086268e-8
5.3343431577082235e-8
2.9794115191758885e-8
2.019949969158271e-8
1.7801861793133734e-8
8.818776421569925e-9
2.0429493155801074e-9
2.0390604632760837e-10
1.5818252424083632e-9
2.294495058413547e-9
1.776829817611504e-9
2.153983703598782e-8
1.4718902963444424e-8
1.362885022131412e-8
1.4159863679744839e-8
1.5748638012893345e-8
1.8458692852652453e-8
7.693051049502062e-8
1.8987582724270269e-7
1.131388680923038e-7
9.458996493173255e-8
9.647602109559613e-8
1.0975222899851528e-7
1.36502043061672e-7
1.8443660194768673e-7
2.5404411593572536e-7
2.8730736853825596e-7
2.582296709972267e-7
2.3402998882194136e-7
1.2455577238012392e-7
7.165206664466625e-8
4.2016585283383755e-8
2.8924133378442523e-8
2.408589160254269e-8
2.0851657897152903e-8
8.390587763559355e-9
3.016790117637662e-9
1.2816662165891665e-9
7.783734715575787e-10
2.0021460837279294e-9
9.757217873542488e-9
4.473629019843046e-8
2.2886311049640995e-8
1.834711517346342e-8
1.8017892633956987e-8
1.974250954756657e-8
2.3456809074062342e-8
9.312469658103901e-8
1.825433391314123e-7
1.061655557054876e-7
9.765640890939122e-8
1.1065300743053495e-7
1.4394361274642452e-7
2.1256138971167354e-7
3.3173087476025676e-7
4.025034277632305e-7
3.816269205063314e-7
3.635031177080789e-7
2.6406199229528804e-7
3.5587838656163764e-7
3.694822328118916e-7
1.8829818732245816e-7
1.0369710647348053e-7
5.499027194299999e-8
2.7767790661227552e-8
1.9814759775324456e-8
1.7293059400176584e-8
5.380864052895645e-9
7.196061024697236e-10
1.46036928752508e-9
3.301828073228786e-9
3.8777565205446545e-9
1.6615824110041294e-8
2.0104911684713987e-8
1.900961909485303e-8
1.9741455006874662e-8
2.168663890896822e-8
2.4909878619331502e-8
9.245283754012465e-8
2.782024192141891e-7
1.8675709070908825e-7
1.5759843007890557e-7
1.605697167563502e-7
1.803388080992975e-7
2.1806130900507203e-7
2.825957955652146e-7
3.8379503420936057e-7
4.853205678760849e-7
4.860631297834804e-7
3.2942781133031056e-7
1.7581171558374317e-7
1.0487228715814073e-7
6.036891131780638e-8
3.956715490276824e-8
3.425461468713133e-8
2.70849510629242e-8
1.0244982070775707e-8
4.325572210968747e-9
2.5862656083103873e-9
3.1163233197960865e-9
8.301239418511208e-9
3.396597721096782e-8
9.019897500220208e-8
4.926250927810941e-8
4.151630149874803e-8
4.191952133317552e-8
4.7070383109437646e-8
5.738655173109708e-8
7.542536992621959e-8
2.3242629533960227e-7
3.519669641326572e-7
1.9990925932931874e-7
1.867228320920976e-7
2.177376835973263e-7
2.996668037319249e-7
4.7069278128131835e-7
6.353199357898642e-7
5.976030717178544e-7
5.498311821862155e-7
3.4002389820292056e-7
5.186738218304502e-7
5.679710633475455e-7
2.773059780139739e-7
1.3943965106190383e-7
7.78784755552351e-8
3.8292634694840416e-8
2.4218474645868013e-8
2.2731116697453166e-8
1.0017780733577801e-8
3.0258342448633844e-9
2.88830237991984e-10
1.1190353782373863e-9
6.538617815593736e-10
1.585542560367973e-8
4.007024339972823e-8
3.336303784232969e-8
3.3566740899968075e-8
3.6203942922923075e-8
4.099664142915135e-8
4.842034975825857e-8
1.6106612244389173e-7
4.492736890323381e-7
2.7321096877527704e-7
2.3723651989683933e-7
2.4915951025883724e-7
2.923804691322224e-7
3.775172833708204e-7
5.263209319773797e-7
6.825970009373689e-7
6.565334476054483e-7
5.755199924088041e-7
5.641729260618133e-7
2.909046321810744e-7
1.5105321955633828e-7
7.779694853569519e-8
4.010959837795452e-8
2.768749995846727e-8
2.7282502522119794e-8
1.5085144410342327e-8
5.738905030527435e-9
2.8895555717271966e-9
2.7212616756713215e-9
6.241575004413821e-9
2.408423206177218e-8
1.3150014835334264e-7
7.067940175443421e-8
5.5826868832952135e-8
5.457882327250745e-8
5.950089580888958e-8
7.000249506768365e-8
2.147737541898399e-7
4.984566868041652e-7
2.9081870090637634e-7
2.5790985427164925e-7
2.7869542015346975e-7
3.409145503710026e-7
4.65906855263217e-7
6.812008882270892e-7
8.542952432303422e-7
8.434464342831423e-7
7.039668462575374e-7
2.4721771367415503e-7
8.601085602707818e-8
9.525750470708434e-8
1.1053359066074488e-7
1.08159660519816e-7
4.520907363023842e-8
1.949260909531162e-8
1.6386575381477537e-8
1.1790482807814542e-8
2.8540035236323426e-9
1.2420250451120123e-9
3.884831366318165e-9
6.666473581433466e-9
9.237560536378646e-9
9.56247643166373e-9
1.9004456931843983e-8
2.9192191268628127e-8
4.0229608806355134e-8
5.128852325211386e-8
6.313424527630805e-8
1.620345277083315e-7
5.689272937311077e-7
3.8406266586170487e-7
3.417842612548497e-7
3.6086699446727317e-7
4.2008453963338804e-7
5.325906806371937e-7
7.249115998806832e-7
9.334906097011245e-7
9.76650310533295e-7
1.2080217351952717e-6
1.1453590566132574e-6
3.4207585992157917e-7
8.659489455388968e-8
2.9671155808706772e-8
1.3466747621724884e-8
8.020021631760214e-9
5.771511105901203e-9
1.4397590977537492e-9
2.6199376810224126e-12
7.138706019693296e-10
3.89762666382973e-9
1.3852693093303553e-8
5.541045152570745e-8
2.0633043339347743e-7
1.1132256491197677e-7
9.475205866120068e-8
9.573992859692246e-8
1.0515471186001925e-7
1.202727008284361e-7
1.3662531054755432e-7
3.6364228339733523e-7
8.066620473735997e-7
4.7114726624927583e-7
4.2635873181408306e-7
4.699460160669136e-7
5.958788732269412e-7
8.582758416326122e-7
1.2436606755524218e-6
1.5233071361537417e-6
2.3783598885317158e-7
5.36659471924241e-7
5.783943392358206e-7
5.279815948099072e-7
2.7914766335859283e-7
1.596579000189786e-7
4.4114882943795354e-8
1.6037122945182704e-8
1.0288390904605018e-8
5.52379455383603e-9
6.539938682253621e-8
6.31517996577237e-8
2.266853448559314e-7
1.9009379822084684e-8
7.087483657943176e-7
2.875240691325507e-7
7.241381708705094e-8
1.2298356214546851e-8
2.9439030176703003e-9
8.438750062702405e-10
1.608344076991134e-10
1.6411645022942607e-10
6.5815524908502e-11
1.028515179142661e-11
9.135003267868712e-13
4.8032063115660375e-12
8.016167579273466e-12
1.2010537868493165e-11
1.7608073822566312e-11
2.56993458888089e-11
3.7573591638671726e-11
5.5287578162478236e-11
8.229459501831685e-11
2.0842823737538998e-10
7.114867728628801e-10
4.1989934866795484e-10
1.1260818971296004e-10
5.466500243885118e-11
1.9313796197672543e-10
3.485891200603545e-10
5.576858949438293e-10
8.682740125222418e-10
1.3573418472542537e-9
2.157881133307465e-9
3.49844083267866e-9
5.727854197729825e-9
9.176495195405599e-9
1.3604624582666139e-8
1.753547703467412e-8
1.6289068782983452e-8
1.587676177979141e-8
1.4299889239356282e-7
1.3366042576194036e-7
5.606815738341613e-8
1.1055462297474583e-8
6.360851865359229e-9
6.754021710662992e-9
1.4870065397763402e-11
4.1682919913225724e-13
1.4427112819331171e-13
3.0229309033975995e-13
1.6874093635880042e-13
2.2304025452073127e-13
2.986436041494171e-13
3.0557752091720526e-13
9.44261082358134e-14
0.
3.948297514314315e-14
6.891206138072151e-14
1.0046526286244577e-13
1.4078824979967992e-13
1.9545604658133293e-13
2.7098516986970894e-13
3.760856505560816e-13
5.229165071329017e-13
7.287087883336557e-13
1.0180581720078084e-12
1.426261372315903e-12
2.004226512065616e-12
2.8257462161469157e-12
3.998332712603658e-12
5.679389265101968e-12
8.100331415038264e-12
6.45155137682022e-11
6.41941306062878e-11
7.886442707890868e-11
9.776809583648095e-11
1.170368158790983e-10
1.3150662970860614e-10
1.319904248091843e-10
1.0298914288780969e-10
2.077857134602523e-11
1.470535851001636e-10
4.377889996153446e-10
3.7398992181359393e-10
5.34545801584446e-10
1.2202681949508259e-9
8.011694071817845e-9
9.700211787023524e-10
1.62665636769864e-10
4.009204983357309e-10
5.311848861262692e-10
6.461125867866519e-10
7.690001265446441e-10
9.115583362535843e-10
1.0839238358132562e-9
1.2979679413177253e-9
1.5698020374829242e-9
1.9231220794164936e-9
2.394775712341669e-9
3.044944448217904e-9
3.977136326141219e-9
5.38065485653361e-9
7.630156111328832e-9
5.451106610718692e-8
1.0431566690883246e-7
6.072860134372652e-8
5.80515420806158e-8
6.919805774405143e-8
9.630540181322054e-8
1.5418951370323816e-7
2.4314615615555007e-7
2.670757237792938e-7
2.6269386267484127e-7
2.6404700395213086e-7
2.699751575096338e-7
2.576402332867399e-7
1.3318385988885647e-7
7.628279267266712e-8
4.277195294234272e-8
2.6960971282183613e-8
2.147255972748037e-8
1.7697416723958464e-8
5.914447141475212e-9
1.5641350169296614e-9
9.112738821471798e-11
9.489001296194027e-10
4.015348921962442e-11
1.2915177601778345e-8
2.416867690306717e-8
1.71058894383866e-8
1.601898676620365e-8
1.6837860537241748e-8
1.9025797458439995e-8
2.278057367568699e-8
9.063027750798642e-8
1.9199023652226834e-7
1.064784822876429e-7
9.001361370579064e-8
9.331631400663219e-8
1.092886895466331e-7
1.4246998054191142e-7
2.0155593130489798e-7
2.560965414248044e-7
2.378261913910898e-7
2.0557943324074902e-7
2.3009557326461403e-7
1.3997756384111673e-7
7.541368971858086e-8
4.062971655167238e-8
2.5995924087229632e-8
2.015374555017214e-8
1.820313470188757e-8
9.768078367112143e-9
3.1422210036399324e-9
1.0716442926162769e-9
2.2846264903725162e-10
3.895862475684462e-10
3.998212235900109e-9
2.9348879930529307e-8
1.888430637333186e-8
1.422612462438878e-8
1.3590179640396906e-8
1.4569397174897057e-8
1.6909089729592595e-8
7.274855111437688e-8
1.5950139409555833e-7
9.47117774880135e-8
8.591977833420365e-8
9.556386453692786e-8
1.2062080668035972e-7
1.7063270596149593e-7
2.630502480081859e-7
3.626312222045282e-7
3.689456411963071e-7
3.4935486887073634e-7
3.089375838375131e-7
3.573499668061308e-7
2.9737487596798276e-7
1.4735889942819386e-7
8.708310507694037e-8
4.62488019538717e-8
2.66185965915945e-8
2.2084326752647244e-8
1.5234079523685496e-8
4.168190200247074e-9
4.800619401348947e-10
1.4512113260323092e-9
2.9061266728541954e-9
1.3543772469683483e-9
2.797004015300822e-8
2.0750122380720994e-8
1.911631332608462e-8
1.9720242389676404e-8
2.1705422582992204e-8
2.5103860492619304e-8
9.70577373061763e-8
2.646249833443626e-7
1.649988635940396e-7
1.3982851465658798e-7
1.438334437765359e-7
1.6439107951858684e-7
2.045443472073667e-7
2.7547079708466915e-7
3.805922467632361e-7
4.40793601984581e-7
3.996721052398584e-7
3.4191700828963157e-7
1.7682737985631116e-7
1.0035423489644287e-7
5.6991565813858963e-8
3.676977185463745e-8
3.013396621160034e-8
2.6586047086412103e-8
1.0807463747836053e-8
4.104856140782166e-9
2.0342090423882706e-9
1.8626116619398945e-9
4.780021076817467e-9
1.977040808284958e-8
7.94374120034469e-8
4.0213169988326263e-8
3.2429700778437907e-8
3.204082545442292e-8
3.54013861770779e-8
4.252069400517571e-8
5.510805594909826e-8
1.8566742133324228e-7
3.0174310291760067e-7
1.7068444144488892e-7
1.5803051575357761e-7
1.8207684862248721e-7
2.4570900608723544e-7
3.8029064579150013e-7
5.509413215882464e-7
5.515314364044515e-7
5.103754907287178e-7
3.8457189974437553e-7
4.945429251034073e-7
4.7461442061935804e-7
2.255732582260704e-7
1.287276374928273e-7
7.402511580627855e-8
3.809338178593548e-8
2.687034843761741e-8
2.432318693262867e-8
9.341753171769491e-9
2.813053710699792e-9
2.1493688035729239e-10
1.1498118602499053e-9
2.507705219150217e-10
2.0572033825492235e-8
3.889085508285929e-8
3.1720277081697924e-8
3.1409199750943426e-8
3.3687753970013754e-8
3.816534770814497e-8
4.5280729311449465e-8
1.5947497696657096e-7
4.0681506168467904e-7
2.3963174033062395e-7
2.0849435908886148e-7
2.2057884655036736e-7
2.624664473239207e-7
3.4626484729387717e-7
4.923032249792128e-7
6.181023018713655e-7
5.637084875433498e-7
4.861258863993421e-7
5.104695508849146e-7
2.958605713039069e-7
1.5130902150499418e-7
7.809722216727639e-8
4.102136956285701e-8
2.789067775472685e-8
2.6732804322206984e-8
1.6264020940642442e-8
5.769457180875907e-9
2.5124809641401673e-9
1.8333641132763223e-9
3.9911888577638235e-9
1.6239001579046524e-8
9.853858344866037e-8
5.992245892228325e-8
4.52943453304883e-8
4.3500880354819344e-8
4.6980640643450286e-8
5.500912370172246e-8
1.820757594245799e-7
4.225648085202354e-7
2.4710470248517305e-7
2.1797354920593083e-7
2.3457703023456216e-7
2.851621463027681e-7
3.862601565596064e-7
5.660237389282828e-7
7.475392807238625e-7
7.552458660808176e-7
6.923276286960277e-7
6.885501577526619e-8
4.0684046501523495e-7
7.286766003951278e-7
3.7572950830248685e-7
1.1585363384727753e-7
4.7533885709213454e-8
2.5817299028695314e-8
2.2271856872527626e-8
1.2993618927082929e-8
4.29616050522236e-9
7.510058859955689e-10
1.540911742766497e-9
3.2746475304970863e-9
1.3533828497847513e-9
2.0218198798787535e-8
2.6197052167882363e-8
3.351939198719997e-8
4.0586254918872735e-8
4.798992196359699e-8
5.6994614563070966e-8
1.5621265707754155e-7
5.252517067089511e-7
3.4621500135885526e-7
3.0660181011149056e-7
3.2354449045496335e-7
3.774587220192512e-7
4.800883641033077e-7
6.551173302106207e-7
8.376323784122932e-7
8.108287514288794e-7
7.732590671704535e-7
6.871296264045715e-7
2.967012375652997e-7
1.1237131660658201e-7
4.52008641479087e-8
2.165772587882313e-8
1.4546702283944178e-8
1.4175448404105298e-8
7.546152042216232e-9
3.205417146937865e-9
2.671526650553764e-9
4.852101789519806e-9
1.287893582592622e-8
4.522171438713215e-8
2.0639612051137433e-7
1.0466416034962525e-7
8.406185654472384e-8
8.315602143671901e-8
9.129249768731265e-8
1.0664568695162848e-7
1.275863342731852e-7
3.3854080864122446e-7
7.052766014150782e-7
4.028026502340264e-7
3.614667716811403e-7
3.9751938930283e-7
5.03757031574346e-7
7.256678351346062e-7
1.0589585496976411e-6
1.2373367753049552e-6
7.917180295882099e-7
1.5680038722765003e-8
2.2051566148298065e-7
2.0342895345972078e-7
2.0551141660462e-8
1.585372580394869e-8
2.8086777854391364e-8
2.148076823048132e-8
1.9619397183426837e-8
1.6418334745761522e-8
7.833484551291927e-9
2.1882058656367983e-9
7.586874110273773e-9
2.1386532853856464e-8
4.861067846531387e-8
2.211342405264114e-8
5.981993875146031e-9
2.0164414799333052e-8
3.5575337583391697e-8
5.4452829034982275e-8
7.59916058834816e-8
9.939844645675139e-8
2.81360008457868e-7
7.734093988445201e-7
4.753798604589555e-7
4.4537902201161873e-7
5.047693218911941e-7
6.558491290102523e-7
9.514350227866338e-7
1.1983938793090238e-6
1.109196415215892e-6
9.836690853442829e-7
5.266713833832471e-7
1.8467399740671242e-7
5.549540646159243e-9
3.947393260715777e-8
1.9666678323327147e-8
7.264613409012541e-9
2.3758838708809345e-9
5.92085773317453e-10
1.7676123351063122e-9
5.305673894542679e-9
8.108126715691407e-9
9.422640627534216e-9
9.039682886715698e-9
1.3167065921744575e-9
6.953375026154187e-8
5.607470911639794e-8
6.02681278619846e-8
7.082737356713796e-8
8.42250200075414e-8
9.982008212802229e-8
2.281210758107678e-7
7.510955221434131e-7
5.021531621041695e-7
4.3848192886608483e-7
4.5600754367361375e-7
5.275013359652034e-7
6.868224045481977e-7
1.119274390468189e-6
1.4120591544775234e-6
3.6047681760988157e-7
8.681480187635025e-7
4.822139014594179e-7
2.2840066222999308e-7
1.413202881778745e-8
5.8306180589121206e-8
7.679989791066786e-8
2.8540934225936357e-8
5.483480327337712e-7
5.091059728355928e-7
5.9270758022006e-8
1.2428934451513674e-9
4.603290653466862e-10
2.9812747608505624e-10
2.455729839651623e-10
2.5066309851175205e-11
8.761911798153191e-11
9.738904309437093e-11
5.5039367724998644e-11
2.613158460265895e-11
1.6601655268092036e-11
1.5019304388941044e-11
7.401247701249879e-13
2.1472005018129707e-11
3.703242699899462e-11
5.626684274181155e-11
8.454269439207726e-11
1.2889603755476767e-10
2.0206872826629836e-10
3.307426932677322e-10
5.787762980058157e-10
1.1175280378350834e-9
2.1773228449467228e-9
2.8111208933366883e-11
4.484836673118433e-10
1.5832306271623263e-10
5.365392310526606e-10
1.7352990085201893e-9
3.7562804837293804e-9
7.013350128764654e-9
1.1510619464944146e-8
1.609761528489708e-8
1.7690967507574394e-8
2.3226132700581032e-9
7.67909640418814e-8
7.195637611344208e-8
8.856079046725445e-9
5.593876619058554e-9
1.2071189362454056e-10
4.021971425697398e-13
1.699261052431838e-13
2.4506145255917625e-13
3.366397581339571e-13
2.864952777652442e-13
2.2096042078965179e-13
2.403919120323014e-13
2.837676619111222e-13
3.4351163118024586e-13
4.203676337411775e-13
5.179182757891458e-13
6.415643926611634e-13
7.985468958867472e-13
9.983473307069953e-13
1.253325749398454e-12
1.0227147509371786e-11
1.5034690213161113e-12
2.778720327989895e-13
2.374680586419832e-13
5.87939963867158e-13
9.455369005561274e-13
1.3893092812125429e-12
1.9893448653890277e-12
2.8300911566908e-12
4.027053557494414e-12
5.746054647160955e-12
8.229198348510955e-12
1.1830751676242551e-11
1.706412728444346e-11
2.4653813913685078e-11
3.556537428090638e-11
5.0943278169243466e-11
7.183713579445311e-11
9.865981301651126e-11
1.3069294316590887e-10
5.433460470994666e-10
3.1869938139441344e-10
4.719962182023269e-10
1.958888058876082e-9
3.569169451176669e-9
4.600224996520253e-9
5.23727770176733e-9
5.773599817713946e-9
6.316782121986913e-9
6.889463215467705e-9
7.48721121324027e-9
8.469805438203525e-9
2.818234436866323e-9
1.443175135409159e-10
8.398453164615218e-10
1.3560606990804982e-9
2.4007486909697057e-9
6.050585605894867e-9
1.850866920553454e-8
1.2209437223674202e-9
4.1269164271030873e-10
5.942630044245353e-10
5.893743831514314e-10
5.446515132389703e-10
4.704738226853929e-10
3.373733836541037e-10
6.643503549762628e-11
5.667439540004992e-10
2.4023770641872014e-9
6.338767151099249e-9
3.474020357363209e-8
4.0994199282497145e-8
3.165834483419699e-8
3.861727454395483e-8
6.008078761709679e-8
1.1394058162468721e-7
1.7708451123214036e-7
1.8299521583360323e-7
2.1596245861347733e-7
2.1547043776948987e-7
8.042767972933123e-8
9.734252190621627e-7
6.988288019727522e-7
3.8692419319872514e-7
3.776535123593783e-8
2.899628672858112e-7
2.3567485547837178e-7
9.253762718704346e-8
4.668353718931281e-8
1.8678514499415812e-8
8.20978119031782e-9
6.885326424539169e-9
1.6459820483425951e-9
1.2062743205857434e-9
3.221258937150581e-9
7.099258983545752e-9
2.1587891484780017e-8
8.256014872742259e-9
3.420844847991344e-9
6.594971776329708e-9
8.346397892741287e-9
1.7650089780778074e-8
8.733560282238529e-8
1.3450467096825283e-7
1.1863844754672618e-7
1.1659136812765738e-7
1.2239400817032952e-7
1.3214239221849264e-7
1.445381163546802e-7
1.5927049452201769e-7
1.763114528885021e-7
1.9555915509901849e-7
1.3580595700277143e-7
9.168944833629554e-8
6.075729509668653e-8
4.8202389251825455e-8
3.706992685731798e-8
1.3933380736521955e-8
5.209072270716194e-9
2.73621667329474e-9
3.0228279602176374e-9
6.969723294666519e-9
2.184529779091259e-8
9.666243238958829e-8
8.547569412338106e-8
5.9000695966955235e-8
5.4585576776881394e-8
5.878524471713431e-8
7.070558042642944e-8
9.394032229204487e-8
1.3752632513758629e-7
2.149155336161061e-7
3.2334757230059275e-7
2.700018202438365e-7
1.679848230732078e-7
1.7267169674208025e-7
2.303081287327942e-7
3.788527952687584e-7
5.387804176070539e-7
4.986548539067815e-7
5.003946033863421e-7
3.824461649565662e-7
8.940600507018983e-8
4.868197733855975e-9
3.019940897982451e-7
5.780230280330215e-7
3.4188421982846105e-7
1.2688750296070076e-7
6.066570382186305e-8
2.7243961718625012e-8
1.4601186433191796e-8
1.3053804191549411e-8
5.3405949449112945e-9
5.862207983342181e-10
1.7593894183868886e-9
4.018651555649289e-9
7.290706222686884e-9
3.5198800626946123e-9
1.400398348912435e-8
1.868180954435837e-8
2.191032574143144e-8
2.5235322716850962e-8
2.9450292084766994e-8
8.963195879603933e-8
3.3127620257641436e-7
2.651331320149871e-7
2.2464988936289675e-7
2.2608046921542515e-7
2.4706772189554596e-7
2.855409845595985e-7
3.4712858120212064e-7
4.415711379708081e-7
5.678475487018102e-7
6.723527855240426e-7
3.3817659425925403e-7
1.8531220499509262e-7
1.0382576685292269e-7
5.42238274201778e-8
3.54787660107222e-8
3.3114303087885924e-8
2.037791356253264e-8
8.143143618163234e-9
4.3229566734135055e-9
4.048508460039546e-9
7.552083298917087e-9
2.197446853913874e-8
9.786476012285051e-8
1.2629378632029926e-7
8.272072250263659e-8
7.504611571669328e-8
7.869038859194989e-8
9.041848730660584e-8
1.1117114564159378e-7
3.055601622792584e-7
5.298616853058251e-7
3.044091577295546e-7
2.811517113424911e-7
3.207744297726594e-7
4.2666029792786843e-7
6.434073022372542e-7
8.696888363799326e-7
8.215561488745271e-7
7.451583839432032e-7
2.3776168364458405e-7
3.9397976610000297e-7
3.184067750886166e-7
3.1428723938077226e-7
2.3825011966526496e-7
9.653141684746423e-8
7.15602896565026e-8
2.4950654306596322e-8
9.742466061468162e-9
9.855008149148093e-9
7.311672966361443e-9
4.6021955866277824e-9
2.0861127844307126e-9
3.974908560194999e-9
2.6347082732530372e-8
5.581292670807361e-8
5.2357696325740007e-8
2.189902434505515e-8
3.880594263368855e-9
7.978072031007628e-9
2.1836511611455984e-8
1.5552720305994313e-7
5.30605957465691e-7
4.029266085893511e-7
3.3166385401479867e-7
3.323207970667398e-7
3.7157199661666135e-7
4.565617181812086e-7
6.208467508222746e-7
9.401300028399611e-7
1.6783267044201662e-6
1.9295757511620976e-7
3.0468092106424756e-7
1.1839995846816064e-7
2.168072377859105e-8
4.472227693139509e-9
3.6818909947782897e-10
2.7468311867027173e-9
9.290744881198135e-9
1.1230517140191647e-8
1.1908625127659453e-8
1.3177291531719154e-8
1.493675274785038e-8
1.6355250403835035e-8
2.491477694176163e-9
4.369728531551046e-8
5.4754917437852076e-8
6.552934381482845e-8
7.621715591569265e-8
8.880679742977401e-8
1.0580409362239745e-7
1.293304890923836e-7
3.6189640039112106e-7
7.608919499361055e-7
4.712738811790064e-7
4.5256829026518725e-7
5.29198531758492e-7
7.186777949701937e-7
1.059939327637654e-6
1.1441309143461003e-6
9.580512225911541e-7
9.031345406052976e-7
3.0699038916251964e-7
8.289836327458487e-8
1.0352558501356437e-7
1.7747433593514668e-7
9.080720592541187e-8
2.4701166610899115e-8
7.76986666271354e-9
3.78560679077259e-9
2.4307338219876654e-9
2.0355044919962385e-9
4.3530916892324415e-9
4.38711609687933e-9
2.0105774362576253e-9
8.629225653584591e-9
8.44630653804639e-8
6.884617003715108e-8
6.081657439825767e-8
6.520928542972087e-8
7.365339348229508e-8
8.437833717072316e-8
9.490161106895156e-8
2.3113962255430466e-7
7.491616641050248e-7
4.843318407277933e-7
4.199481137122147e-7
4.3459200166715304e-7
5.010806489495059e-7
6.478516207421089e-7
1.0065084761701616e-6
2.156356245667597e-6
3.725868937966913e-8
6.665399048863934e-7
6.656030842983108e-7
3.864843009204307e-7
1.3434427802556415e-7
3.5054415751426314e-8
1.336646222890719e-8
5.243525576184311e-9
3.4210821764137817e-8
4.9183419479592234e-8
8.717685330847255e-8
1.533443795847693e-7
1.1912804065551446e-7
1.8691119323172993e-7
4.573661016142218e-7
1.0248188314070471e-7
2.2737813332134785e-8
9.950063591925156e-10
5.639504779217489e-10
3.815830875371319e-10
9.821268334437988e-11
9.209240790241424e-11
6.12713971837405e-12
3.688023783126963e-12
3.7272413526317205e-12
5.149054282293353e-12
7.01328772578571e-12
9.504801741212993e-12
1.2937317290056496e-11
1.7722924959442362e-11
2.4402922869776738e-11
3.360430324841763e-11
4.578886299598433e-11
1.6873159939101463e-10
4.1436592185041317e-10
2.2904594163934953e-10
1.1473210579089795e-10
6.758793070829085e-11
4.004871825787035e-11
1.5076574568457233e-11
1.9339352032082192e-11
7.890511610851029e-11
1.9189449308029566e-10
4.1562028095941057e-10
8.70744945665027e-10
1.8035126015948697e-9
3.639490043197097e-9
6.880559702543331e-9
1.2033827199357477e-8
1.994226487366967e-8
2.6365298098018527e-8
1.3240707552722916e-8
6.908355108024829e-9
1.023244004418429e-8
8.067794394145004e-9
1.4875652967960683e-9
5.836674976992917e-11
1.2422251525854258e-12
7.224209476125544e-14
1.0525765573219076e-13
1.0493682275209263e-13
1.9499331306699064e-13
3.08206305751618e-13
3.278290648315697e-13
1.0010493272378323e-13
0.
4.147756425013001e-14
7.192559880374318e-14
1.0462484999476793e-13
1.4645478900595502e-13
2.0317342642641293e-13
2.8150193744749707e-13
3.904148769143011e-13
5.424244171594745e-13
7.552316633468525e-13
1.0540534203013886e-12
1.4749957425624326e-12
2.0700041500894945e-12
2.9141773218233652e-12
4.11663230120766e-12
5.8367141850944785e-12
8.308216080726337e-12
1.1875485011267148e-11
8.941299623825856e-11
8.924470794608872e-11
1.0986308339665868e-10
1.358040914860869e-10
1.6108526429277118e-10
1.7761448960517477e-10
1.713712768912669e-10
1.1936057789813454e-10
1.2508071900456115e-11
2.68392859956091e-10
6.935897281078733e-10
5.04827442788807e-10
7.042817576973637e-10
1.5088280611661783e-9
8.015519586574436e-9
1.586474070538644e-9
2.5445223664964197e-10
5.859469522212762e-10
7.590130248612961e-10
9.12319818104157e-10
1.0782653952359904e-9
1.2725990814479091e-9
1.5090700512871345e-9
1.8041130164359928e-9
2.1804170096671615e-9
2.6717705964100423e-9
3.3312042113640884e-9
4.245959463489221e-9
5.566999331765116e-9
7.571955878247435e-9
1.0813336934608534e-8
7.112467982134891e-8
1.269112189024282e-7
7.297461416367713e-8
6.960405640192921e-8
8.306227879213139e-8
1.1643598173179481e-7
1.8799166053646315e-7
2.844036945772375e-7
2.935242045636893e-7
2.8828610017968945e-7
2.8684394399649715e-7
2.879098094237172e-7
2.977279642906937e-7
1.5893231571776713e-7
8.609956971707621e-8
4.606666971672596e-8
2.7557285909662922e-8
2.0949643443863635e-8
1.8309306571124846e-8
6.6937480787996465e-9
1.7080277228092418e-9
1.0116291472755559e-10
1.0257662700621242e-9
1.8380106186233477e-10
1.1512588017196663e-8
2.762136121633465e-8
1.8777140371525384e-8
1.737582948301929e-8
1.81568285949323e-8
2.0429066587733906e-8
7.600641796437781e-8
1.9173997732195528e-7
1.1698291444788469e-7
9.793003234471372e-8
9.965171400089218e-8
1.1267709448111636e-7
1.386304075359869e-7
1.8470215488810114e-7
2.54862064358931e-7
3.0363201262087506e-7
2.8313571704847613e-7
2.4750945792840964e-7
2.6973841667453474e-7
1.5152966036166511e-7
8.677990204460833e-8
4.8571761714462834e-8
3.0178558042185106e-8
2.3326058138343494e-8
2.10410737622371e-8
8.594892962169359e-9
2.438345333272246e-9
2.498523565545214e-10
1.0343243775201502e-9
1.1383983548999843e-9
5.551817398650246e-9
2.6107081241210568e-8
1.6638232159196905e-8
1.4964493887227555e-8
1.537463360754478e-8
1.70793062565537e-8
2.0152205852236075e-8
9.295055079286349e-8
2.1719313503156917e-7
1.2934928009721255e-7
1.1546905798718451e-7
1.262325609923275e-7
1.5587342586746652e-7
2.1427852286947535e-7
3.211365501896923e-7
4.4504400323093637e-7
4.549437469226751e-7
4.193977761181162e-7
4.3240771691375804e-7
2.380657391535125e-7
1.3162066910432733e-7
7.39926989845594e-8
4.202555103903638e-8
2.968589059968611e-8
2.74512096574349e-8
1.4395798947323516e-8
4.8963223360118545e-9
1.940631736833362e-9
1.0746658204565118e-9
2.3712304511328743e-9
1.1611482633130867e-8
7.319531156453913e-8
4.2204179214067863e-8
3.2928092900895843e-8
3.198885659597279e-8
3.4650625519261935e-8
4.048023278773612e-8
5.041975311491772e-8
1.6930464819843453e-7
3.0160264002376176e-7
1.6336264124640263e-7
1.4239123972990488e-7
1.5323382613283447e-7
1.9008428262841093e-7
2.681359014795175e-7
3.827955775338106e-7
3.9203964104212367e-7
3.3708028119342835e-7
2.9180877262134087e-7
3.244084002925818e-7
2.877480175474744e-7
1.4900749340547554e-7
8.57385754784405e-8
4.775664371260811e-8
3.033538432999189e-8
2.5420738502859025e-8
2.0532729080682035e-8
6.848154262498424e-9
2.0121038566804948e-9
4.509102390759837e-11
9.257273527720441e-10
8.622448782970437e-10
2.1382266546634232e-8
2.966022360695584e-8
2.156244617170926e-8
2.0321820248825352e-8
2.1438832549853827e-8
2.432733980004931e-8
2.930679678046189e-8
1.278323483092566e-7
2.84685084581641e-7
1.6564749752008287e-7
1.479359881061895e-7
1.6212880033930686e-7
2.0176032691194827e-7
2.81330811493859e-7
4.238121411608827e-7
5.510126705197661e-7
5.292989770771089e-7
4.842804738309825e-7
5.082868380420596e-7
2.982379844115896e-7
1.5873152350681042e-7
9.120836874738667e-8
4.83876668102107e-8
3.1121024806503406e-8
2.8551547215978308e-8
1.726658446921687e-8
5.898656829222974e-9
2.2370653091942773e-9
1.0407700613912166e-9
1.959000082920509e-9
1.0504963982952197e-8
7.482980075685916e-8
4.878159432481506e-8
3.824548558406707e-8
3.719125960669534e-8
4.0104498921782645e-8
4.641104374866487e-8
1.517708337647375e-7
3.4962527300115386e-7
2.0113041163081234e-7
1.7397762018039964e-7
1.8343886628686464e-7
2.1813389179205478e-7
2.8858637118085263e-7
4.1274060594802283e-7
5.228417492809723e-7
4.848886557687627e-7
4.194579530891399e-7
3.433480383214389e-7
4.084835067539275e-7
3.42125869995776e-7
1.6438851931404345e-7
9.412937340147981e-8
4.826752696184101e-8
2.6851428350628217e-8
2.2715203417894958e-8
1.7038757797999954e-8
5.086837977824709e-9
8.94802951779608e-10
1.1917537064295768e-9
2.493170895723877e-9
3.3916101717174886e-10
3.990962867576478e-8
2.7651808182529337e-8
2.511898972437624e-8
2.577447521653045e-8
2.833839032547773e-8
3.285439138355619e-8
1.2805922681271916e-7
3.753178182407323e-7
2.420773626563677e-7
2.0954549472513393e-7
2.1933028207803678e-7
2.544361188171907e-7
3.204862709185726e-7
4.352656307369043e-7
6.050380365420981e-7
7.212771666632661e-7
7.082253867638371e-7
5.199474811017988e-7
2.474975326216808e-7
1.420621410637793e-7
7.55152769762535e-8
4.0965309760105125e-8
3.153530504584825e-8
2.8268853014314625e-8
1.2017279423790448e-8
5.131942110244192e-9
3.115493483551961e-9
3.767783032349135e-9
9.605361199690151e-9
3.972392533628856e-8
1.234422912820415e-7
7.026518191247078e-8
6.064151977212172e-8
6.150563156216178e-8
6.820637435701032e-8
8.064255859584698e-8
1.0018895913312751e-7
2.906537862437008e-7
4.992577818031926e-7
2.793371538621055e-7
2.5223834219943386e-7
2.816338505843026e-7
3.6703212507337487e-7
5.423458964144412e-7
6.996663271122831e-7
6.143679333675588e-7
5.327003655563004e-7
4.0485069142287616e-7
4.930349892359131e-7
5.03900757976374e-7
2.5656100903279677e-7
1.2896763860282777e-7
6.682639714130426e-8
3.309435936805943e-8
2.24542316235261e-8
2.2298936447442596e-8
1.0204675376343061e-8
3.2212849161557623e-9
7.079462149804992e-10
2.0045057217223752e-10
1.7794029001439635e-9
2.429590792442467e-8
5.314233078961982e-8
3.8362430393818825e-8
3.6459802301080746e-8
3.8474209887165734e-8
4.3413594737516706e-8
5.171733238535314e-8
1.8048436520471793e-7
4.983812746902762e-7
3.0394404489058364e-7
2.6528871938136703e-7
2.804423433848726e-7
3.3126755865267913e-7
4.3027079812574197e-7
6.0452662844384e-7
8.155996506475968e-7
8.809518763125321e-7
8.975521833783549e-7
8.75568341993191e-7
3.622547916281182e-7
1.6823154190778715e-7
8.431348178599379e-8
4.252797932670951e-8
2.819316056606583e-8
2.616146811098682e-8
1.287599875182904e-8
5.406501603318088e-9
2.9264886919636007e-9
3.091621595180417e-9
7.704409356980822e-9
3.289087260292314e-8
1.2318919306469962e-7
7.372208881008645e-8
6.602443625701512e-8
6.796037884061147e-8
7.509950250905928e-8
8.72290039309422e-8
2.3711983264329674e-7
5.791575772344476e-7
3.421244568927777e-7
3.0571408991913357e-7
3.307016685277249e-7
4.0520185622430116e-7
5.551825118187592e-7
7.822411368400206e-7
8.308889908505381e-7
7.271559628527505e-7
6.81709444704172e-7
5.30912465506567e-8
1.739465393098789e-7
4.6554778519693076e-7
4.1588105013329677e-7
1.2170710703228824e-7
3.577716767371513e-8
1.6050765753959717e-8
1.1565247468742237e-8
1.057695950149912e-8
3.398485777663718e-9
4.4957741153477723e-10
8.679672561951017e-10
9.35414068200847e-10
4.3248778543454095e-9
4.267156990713809e-8
3.3676919353252115e-8
3.756869511600359e-8
4.365219082459747e-8
5.079213060951338e-8
6.003752130963174e-8
1.5503123533643716e-7
5.634717747000909e-7
4.051100748076215e-7
3.5055498858270865e-7
3.5877179222630006e-7
4.0085712573745823e-7
4.811877537022934e-7
6.246815638850021e-7
8.930197207716234e-7
1.5682979527421672e-6
3.178749213622268e-7
3.56808306668974e-7
2.752541325199528e-7
1.024093485086942e-7
3.31393335495029e-8
1.644491090198115e-8
1.3176652081916951e-8
7.174064317911801e-9
7.477095431258266e-11
2.360874366572803e-9
2.1077115678995793e-9
1.9479077125776967e-9
1.9145558069961427e-8
1.2445601050784651e-7
1.044818810076402e-7
9.10288264988628e-8
9.50316363193113e-8
1.0509772883724653e-7
1.1927428891485437e-7
1.360395595314978e-7
1.507949186085262e-7
4.2486539754695135e-7
8.165815593458973e-7
4.98508549023099e-7
4.746352505628944e-7
5.529387001436184e-7
7.543057722205845e-7
1.1034376720713686e-6
1.134308427684859e-6
1.0074605404236055e-6
5.720182577732259e-7
1.909631584727976e-7
1.564836200685693e-7
1.7293106376200465e-7
1.736407746468431e-7
2.7184045384419066e-8
1.2724300498037147e-8
8.306634397995608e-9
5.534737114713324e-9
5.664278051476864e-9
4.795343838726157e-9
1.7574004856023944e-9
1.8869959698294265e-9
9.73181844260325e-9
2.4229332240358435e-8
4.792032383927016e-8
2.159002051022106e-9
1.754345220507606e-8
3.075438377432943e-8
4.643216137944174e-8
6.56142872778468e-8
8.739286068126253e-8
2.535995271558331e-7
7.972593256312941e-7
5.129629421088227e-7
4.475290673859421e-7
4.7263578741549337e-7
5.643222875055709e-7
7.736237733323272e-7
1.358797217664273e-6
1.0709154349039822e-6
5.660227171890184e-7
9.153216615671824e-7
5.127072186346984e-7
8.507401842583141e-8
1.6063587827224964e-8
4.4166639765952144e-10
2.1941451275164423e-8
4.261019804663479e-8
3.24646062731191e-7
5.529453446174713e-8
6.237175674036812e-7
2.0618474377675866e-7
4.302427520136577e-8
6.504632315277572e-9
5.333188664715887e-10
4.158673899028749e-10
6.749691770194954e-10
5.923496615486436e-11
1.2400183035801992e-10
5.321194723885312e-11
2.8496131441637944e-11
5.681790586846115e-12
5.118661939356961e-12
1.1432527146073124e-11
1.8038754583412322e-11
2.6801115783371613e-11
3.9399903848649933e-11
5.815689289019096e-11
8.685915648164043e-11
1.3222821062193433e-10
2.071434212926904e-10
3.3866914875033065e-10
5.902438337751476e-10
3.715563207491817e-10
7.753255753829818e-10
4.470351240371971e-10
1.9162371613685636e-11
5.060481416394797e-10
1.2411156708266482e-9
2.3824628153530844e-9
4.247322360107773e-9
7.236499950291237e-9
1.1456926028428514e-8
1.6003776644972735e-8
1.8243027240182567e-8
6.836464307412743e-9
6.997514181576367e-8
1.0072434892571025e-7
9.928379866801865e-9
3.5791404940027965e-9
6.409725819640169e-11
7.551896426438346e-13
9.578612600194534e-14
3.084707029897157e-13
1.3814366701259704e-13
1.3598761430559954e-13
1.774145727912646e-13
2.2083133511573854e-13
2.69485871529004e-13
3.287102037062811e-13
4.0272614656574733e-13
4.959705746199615e-13
6.138868681251512e-13
1.7135654570974436e-12
4.612484758714509e-13
5.00488439843244e-14
1.161696849430003e-13
2.3443658310231907e-13
3.578053331873244e-13
5.128295970777104e-13
7.22703299230015e-13
1.0149081455715084e-12
1.4265929927895034e-12
2.010502312111129e-12
2.842970421082838e-12
4.0354925308917535e-12
5.751777321015849e-12
8.232734812361927e-12
1.1832095969779204e-11
1.706396502868753e-11
2.4656998450499087e-11
3.5590336906044015e-11
5.104381061348368e-11
2.396538354342747e-10
2.3233680057595558e-10
1.5772154812173169e-10
1.2198310444463968e-10
6.509294693620763e-10
1.3936240816418282e-9
2.204946008883971e-9
2.946361720854765e-9
3.5633968629118135e-9
4.0742593330491e-9
4.526510832165837e-9
2.286771291978716e-9
3.1858871552025783e-10
7.934731964381793e-10
1.2620584547143426e-9
2.72021290525537e-9
1.3757276837994403e-8
4.497392860943612e-9
1.863040767739823e-10
5.924907486041752e-10
7.056150934371923e-10
7.941046362678264e-10
9.045410208417651e-10
1.0560603668965651e-9
1.2696854307276442e-9
1.5810853207566506e-9
2.060492735084126e-9
2.8644254912483758e-9
4.402155934913479e-9
7.94435589238828e-9
1.4630675421845545e-8
5.498233195251377e-8
5.700690970842025e-8
4.1055342182517305e-8
4.791947720746538e-8
7.214468847458526e-8
1.3331076278616053e-7
2.0256244050185923e-7
2.0513006193219596e-7
2.3795324446205036e-7
2.3348346963424915e-7
8.429890098183922e-8
4.444030572048879e-8
2.0137098813355935e-7
2.3744193858989985e-7
2.062742307090731e-7
1.0131791984872562e-7
5.1325440279742894e-8
2.5082945032778116e-8
1.493525216279233e-8
1.2817713737017036e-8
5.580381726124407e-9
4.0525118330229335e-10
1.6062560943349847e-9
3.5879018517310183e-9
6.037388208287709e-9
5.070128306526302e-9
8.542419500336594e-9
9.304305515024655e-9
9.919962621998156e-9
1.0945119637930203e-8
3.739232098851359e-8
1.272213434512137e-7
1.1645610605771757e-7
9.662664066929915e-8
9.543306027759736e-8
1.022382869672428e-7
1.1478417922461346e-7
1.3361968847647393e-7
1.6073726366433542e-7
1.9887308556029284e-7
2.4879114304227373e-7
3.0070458588078625e-7
1.5870231523396902e-7
9.83040887310426e-8
6.02059720661907e-8
3.985448259642851e-8
3.2242125489831036e-8
2.819696446625947e-8
1.1539589537679128e-8
4.115183279277059e-9
1.7531579255706572e-9
1.1063835884243669e-9
2.603361018067337e-9
1.1992847582076789e-8
6.220370385163973e-8
3.305011737926196e-8
2.6014511449399294e-8
2.534361677645242e-8
2.7646976237712552e-8
3.275939433516932e-8
4.1838384422867266e-8
1.5069617472105547e-7
2.441944843608249e-7
1.39880603361207e-7
1.3111341670478013e-7
1.5294027378518872e-7
2.091618891906435e-7
3.27895279742257e-7
4.720747007811779e-7
4.646168905193652e-7
4.3649694190241407e-7
3.84097780270128e-7
4.159389085165756e-7
4.183782230959195e-7
2.150333045966318e-7
1.1710508912776442e-7
6.17318919566689e-8
3.251221689688592e-8
2.3384088625936875e-8
2.157892786219476e-8
8.362783242763288e-9
2.2926379080792143e-9
6.134891324370629e-11
9.712456229437766e-10
3.5678506311352383e-10
1.846124846986321e-8
3.951700624621581e-8
2.850194908455556e-8
2.6993614926729056e-8
2.84639896028553e-8
3.2100117053817294e-8
3.819289410620871e-8
1.407131203954552e-7
3.4308559606942054e-7
1.9941559557027785e-7
1.7081411482682923e-7
1.7841333719848957e-7
2.094116490796635e-7
2.720435493679194e-7
3.840040404976563e-7
5.065792409912069e-7
4.950582477083242e-7
4.288700547329542e-7
4.44401976212125e-7
2.4187070267245833e-7
1.3819212236410375e-7
8.04849420142163e-8
4.6076306113065286e-8
3.3069136701511185e-8
3.136887388268124e-8
1.6384832306262828e-8
5.747077014610273e-9
2.318895711066139e-9
1.193036434391946e-9
2.4163283805873957e-9
1.2548213942339152e-8
7.983255461798684e-8
4.517219599762356e-8
3.5537183755453616e-8
3.4558051282273925e-8
3.743116354520977e-8
4.375973403886191e-8
5.465188505816555e-8
1.9933049012962942e-7
3.7493464807571914e-7
2.127195283541796e-7
1.9372111251295617e-7
2.1790143932938916e-7
2.832413230338592e-7
4.1897922803350636e-7
6.194728101354083e-7
6.535102295314745e-7
5.901380710096805e-7
5.051300985628731e-7
5.822331544751176e-7
4.65065989118655e-7
2.1253084133969284e-7
1.1795479316407402e-7
6.073046540599808e-8
3.182176475388327e-8
2.4818844986197263e-8
2.1058462897878585e-8
7.703387402108415e-9
2.5877578190215607e-9
7.035426401513176e-10
5.046854602840744e-10
5.010201826586016e-9
4.773246772161061e-8
5.187102787374964e-8
4.096451298548002e-8
4.012686257509873e-8
4.3049314094522244e-8
4.906652068406984e-8
1.5096580788757837e-7
4.196906483401975e-7
2.5848420143378073e-7
2.2326564162421244e-7
2.3274753215078466e-7
2.7004866846105226e-7
3.430265240722518e-7
4.713609289630816e-7
6.309379898133502e-7
6.522706043811038e-7
5.792176190854901e-7
5.272341485152607e-7
5.956628343412386e-7
3.3918515879689476e-7
1.5496457736400032e-7
8.24763230183229e-8
4.0386273728401694e-8
2.3893989118268976e-8
2.2503197537961927e-8
1.3254680092087357e-8
4.372696902052903e-9
1.1671078419735036e-9
1.0835130051778549e-10
7.212146130088135e-10
1.3403372444479843e-8
6.34769020349315e-8
4.223939504073368e-8
3.9477224345831074e-8
4.1200947175518414e-8
4.59320357973749e-8
5.398899641697941e-8
1.7780519360097198e-7
5.168147446214341e-7
3.220018186346858e-7
2.813782782294905e-7
2.9649749094541015e-7
3.4771234803226515e-7
4.464355359387228e-7
6.188852666466848e-7
8.347175293957489e-7
9.191911173794067e-7
9.772349092111162e-7
9.175394237552177e-7
3.62000638713297e-7
1.583094135056967e-7
7.39743481005854e-8
3.6922087238556575e-8
2.4973700918317992e-8
2.3025545943855365e-8
1.0985297863041249e-8
4.702995715820007e-9
2.8225372762147495e-9
3.638581576598452e-9
9.661709553035071e-9
4.046127913177544e-8
1.3365541226797401e-7
7.990698006236089e-8
7.157511237464181e-8
7.372668946576047e-8
8.154970499917553e-8
9.464441853925792e-8
1.13227920514975e-7
3.155156480729343e-7
6.486665053524402e-7
3.752907040471724e-7
3.412032442820514e-7
3.794132692434649e-7
4.872690634174591e-7
7.049789080553182e-7
9.165935957823277e-7
8.209643464175641e-7
7.418524293893952e-7
3.744645646525726e-7
8.502068858293024e-7
1.0822738361457303e-6
3.5392233463402076e-7
1.1612182369849993e-7
4.796903789233427e-8
2.3765099435285328e-8
1.660826110207046e-8
1.59709480167902e-8
7.112006119115791e-9
2.780625102619513e-9
1.4299362607669358e-9
2.259444916429433e-9
9.044633156938119e-9
6.25330824716119e-8
6.861251704272865e-8
5.5298263537460786e-8
5.560426605816642e-8
6.041827170399403e-8
6.914013131573239e-8
8.248514983539813e-8
2.266068267788761e-7
6.715896396332186e-7
4.152550633164727e-7
3.6551053787810676e-7
3.861614259691706e-7
4.553335876594138e-7
5.924245866115853e-7
8.360201176640999e-7
1.1425459210012455e-6
1.4835451765508186e-6
3.944533725867534e-9
1.6484376597313205e-7
1.7926442432255701e-7
1.5710183980855692e-7
6.679045346468048e-8
2.5250899996096088e-8
1.5704467020802576e-8
1.502882158109786e-8
5.6996926333067435e-9
1.3187238089384458e-10
2.0749742943038e-9
1.4604481001587222e-9
5.1453623888880226e-9
4.8432213208562975e-8
7.923350113328906e-8
6.733947661282978e-8
7.255797957898708e-8
8.27775867044092e-8
9.590210951099501e-8
1.1178186833893538e-7
2.7140657682925583e-7
7.402795449734403e-7
4.5549660283067534e-7
4.1641650301169635e-7
4.562642194579282e-7
5.651292055408349e-7
7.820665757223987e-7
1.0766579651057335e-6
1.140225423762412e-6
1.2124021184833607e-6
2.3544473176174004e-7
9.122356615394861e-7
8.074984423780807e-7
8.490174693813644e-7
3.4131829016459034e-7
5.400026953896152e-8
9.409513443635518e-9
8.101277521976716e-9
5.85829826256834e-8
8.318720391920684e-8
2.190354779067641e-7
4.267351514989489e-8
2.5792224161602276e-7
4.568522336514287e-7
8.625910013248394e-8
1.6112376058068062e-8
1.6328062478727395e-9
1.538559517299117e-9
8.450276800117823e-10
1.5308280081150116e-10
4.286320400986648e-11
1.1747353288833726e-11
4.123411141720044e-12
3.917393210782653e-12
5.355201220145655e-12
7.275146164133613e-12
9.85771935764931e-12
1.3423268468493962e-11
1.838698076838696e-11
2.52686429408046e-11
3.459683519674359e-11
4.657385289692328e-11
1.6646005359112083e-10
4.1842998912890807e-10
2.3063945521434495e-10
1.1680475385371393e-10
6.954259787978459e-11
4.180686399940693e-11
1.6532710229158812e-11
1.8526222297003354e-11
7.961227496054471e-11
1.9619853393630345e-10
4.283274929351263e-10
9.026945187572136e-10
1.8768813695596735e-9
3.788670487520885e-9
7.14038048318478e-9
1.24599663326312e-8
2.057754630123248e-8
2.620754901750377e-8
1.2060303352914071e-8
1.4922432119984217e-8
4.304320354275568e-9
1.5303623234821823e-9
1.1934669902916643e-10
9.46762788052572e-13
6.439086200303136e-14
1.0616392252721773e-13
1.220929027810022e-13
2.3422394441108047e-13
3.4691776527598923e-13
4.4337072517485997e-13
5.451788003278569e-13
7.144925097319147e-13
2.154837180632437e-13
0.
8.458004658833569e-14
1.500948779015144e-13
2.205435029091031e-13
3.106505554546612e-13
4.331131117700804e-13
6.029493663251809e-13
8.403702894676758e-13
1.1737748570822949e-12
1.6436945748776864e-12
2.3084305962937204e-12
3.252329229127657e-12
4.598063890464513e-12
6.5249579576458e-12
9.296362283064947e-12
1.330042018506165e-11
1.9109982766410062e-11
2.756797112311678e-11
1.6820667232363935e-10
1.7206033901242567e-10
2.0556967218040234e-10
2.2663330409508435e-10
2.062226277001437e-10
1.0952545938673485e-10
1.0936828592908677e-10
5.034805623294318e-10
1.1135042715668208e-9
1.9377777016868574e-9
2.919412413449333e-9
5.200662201751915e-10
9.448456553298783e-10
1.541855890418566e-9
4.311361838320925e-9
2.2690962200787382e-8
3.604682194020167e-10
7.882355885866211e-10
1.0465379471949097e-9
1.222233097269302e-9
1.4129297503686003e-9
1.6462678312125473e-9
1.9422211035603478e-9
2.3259034874725455e-9
2.834853297071218e-9
3.5290343033728698e-9
4.5091457190354725e-9
5.9538107683474715e-9
8.20230215550135e-9
1.1960154337886747e-8
7.303485681653849e-8
1.1936508961406788e-7
6.942042315900086e-8
6.74922348297518e-8
8.241840496663793e-8
1.193531854685268e-7
1.9853027438930575e-7
2.827520948716394e-7
2.7886391480105955e-7
2.826840927055423e-7
2.7097079308685223e-7
2.1434616873444592e-8
2.1800480706341536e-7
2.8095854096231296e-7
2.7916647105336455e-7
1.3708818410546722e-7
7.032286088903376e-8
3.274615194395521e-8
1.715616962142929e-8
1.3645201538110011e-8
8.914134199736418e-9
1.4367854485407884e-9
1.132596497505292e-9
3.066088098378731e-9
5.409034591732208e-9
6.109778079307239e-9
1.0923706369056768e-8
1.1946031111180693e-8
1.2571844188969242e-8
1.3713479604321136e-8
1.552499245884459e-8
5.710747951811964e-8
1.8934591085127298e-7
1.549085140651726e-7
1.285668873322344e-7
1.278633744639139e-7
1.3851047340445107e-7
1.583676841511263e-7
1.895563886177319e-7
2.368092367156302e-7
3.045759977423571e-7
3.824119759131954e-7
2.0102003614037626e-7
1.2872389690500383e-7
8.28934313405617e-8
5.389865071418164e-8
4.220988471510152e-8
3.834849234366135e-8
1.8191421157986748e-8
7.051892402069754e-9
3.663777042383944e-9
3.032595431256237e-9
5.143302666289288e-9
1.5099653170479712e-8
6.898966509068844e-8
6.493683490180502e-8
4.3864314628510744e-8
4.014307078280665e-8
4.2495508335584753e-8
4.9666093295728e-8
6.320350440840219e-8
8.752582432447091e-8
2.3583685525063713e-7
2.887190540404388e-7
1.6879043341725166e-7
1.6359700663790073e-7
2.0039044853594056e-7
2.9588705042726097e-7
4.792953490052887e-7
5.427110786999887e-7
4.967956835612945e-7
4.763068578810847e-7
2.2933782201334903e-7
3.9031398087022835e-7
4.7004210341884884e-7
3.5986743537228005e-7
1.617080490609496e-7
8.618945537037788e-8
4.0825529328461453e-8
2.156834670907815e-8
1.8352418119186762e-8
1.2171285432876704e-8
3.2488304405922623e-9
7.686494513966037e-11
1.6267769762145233e-9
2.5515767037717932e-9
2.2346504238765986e-9
3.4935637373021375e-8
2.6725813065455017e-8
2.618011447266525e-8
2.7818524857859024e-8
3.113626434351296e-8
3.63836858911508e-8
1.2591939579642747e-7
3.7985379293232683e-7
2.4616213392014093e-7
2.0935405117112608e-7
2.1473035213382842e-7
2.434561752446254e-7
2.9894435536522575e-7
3.954154281608638e-7
5.386245571702466e-7
6.349539707218965e-7
5.984791413081436e-7
4.4905418329096513e-7
2.241809072922953e-7
1.3499372925790842e-7
7.519008143723419e-8
4.3341190524758906e-8
3.480224051215239e-8
3.1291934529634295e-8
1.3073048879804507e-8
5.445734117711635e-9
3.100386150715025e-9
3.3843352030093737e-9
8.53207543139563e-9
3.561702714857062e-8
1.1780562129052685e-7
6.454575109532317e-8
5.444841466539472e-8
5.473196571649391e-8
6.077516262942446e-8
7.268395240659797e-8
2.2854982318782205e-7
4.636155584320208e-7
2.667339337165134e-7
2.4165709228852753e-7
2.6855655188564637e-7
3.4229423889144325e-7
4.930706972683603e-7
7.218493743537256e-7
7.792330307239761e-7
7.055595039736101e-7
5.823679861722248e-7
1.5089118459025073e-7
2.172299768122728e-8
2.9446270439507837e-7
3.1776251315872e-7
1.719192455098243e-7
4.915041593796048e-8
1.9948213552868552e-8
1.3492327359467565e-8
1.1943112463755785e-8
3.416739409055736e-9
1.1536677023259411e-10
2.130856233018532e-9
3.866599745086987e-9
4.758707102657228e-9
1.2266692937685888e-8
1.961298788787552e-8
2.7317417372666802e-8
3.522212110720406e-8
4.300196130515213e-8
5.167594651804309e-8
1.3320876323715242e-7
4.904229275210597e-7
3.556103480948639e-7
3.0922769706864057e-7
3.180764200191542e-7
3.570041003876158e-7
4.2956697563507665e-7
5.53058025975735e-7
7.407181157259742e-7
9.285747379299062e-7
1.207343267119957e-6
7.228194511852401e-7
2.454195332798267e-7
8.837955606099753e-8
3.699658205541452e-8
1.9454214933224388e-8
1.4700266175667392e-8
1.1314803659351737e-8
4.133564560646746e-9
1.8089692247774456e-9
2.2299390912706964e-9
5.942299746916284e-9
1.912694011372379e-8
8.30080484711599e-8
1.699084401089872e-7
1.0578821755072656e-7
9.510721736231973e-8
9.839698428918306e-8
1.0992734255335196e-7
1.2816407411080203e-7
1.497507686953384e-7
4.0504229748789357e-7
7.641618392167218e-7
4.4702156890130855e-7
4.1383728901803706e-7
4.7074936531091136e-7
6.242556612255696e-7
9.295714296995605e-7
1.1867691280310243e-6
1.173602671111699e-6
5.037330584640826e-7
3.136505118304872e-7
3.058652039672753e-7
3.318083873573676e-7
1.6233014263389067e-7
8.174224120712012e-8
6.847441761040357e-8
3.553919351284032e-8
1.3160597585515896e-8
1.1816430787669526e-8
7.092782825163145e-9
5.392022581243931e-9
4.641371003950264e-9
1.0192422556955506e-9
9.085591591698693e-9
5.0858536654413046e-8
5.290286144296622e-8
5.815867563798079e-8
2.4288748685231796e-8
6.797638323322338e-9
2.7940054929139088e-8
5.2339326283536584e-8
3.1666599862769496e-7
9.15910360555406e-7
5.332342647729526e-7
4.6157206724844985e-7
5.018500424250478e-7
6.439042500273867e-7
9.655194954238439e-7
1.46745237400087e-6
1.5462989865757688e-6
3.516273217235656e-7
8.3005415737123e-7
7.548296853469836e-7
2.6464694531109436e-7
3.457747018622594e-8
3.5454631206575603e-9
2.255286110305302e-9
8.914415838675437e-9
5.072003372220624e-8
5.6984278257321765e-8
1.7131200548022314e-7
1.2181647042839337e-7
7.86384497948884e-8
4.5932378298425056e-7
2.698330039379631e-7
1.3469906833726294e-8
5.381512503800472e-10
1.0245671683657801e-9
4.3908992187630504e-10
2.8161365242451895e-10
8.234328108947313e-11
2.5546263858138987e-11
2.41901161037274e-12
3.799203158131522e-12
4.9017518857322335e-12
6.735317517596856e-12
9.123537058324148e-12
1.2368994834608695e-11
1.6850829581510526e-11
2.3049743135150585e-11
3.151560567118509e-11
4.266754026483356e-11
5.633118557393446e-11
2.131731988413416e-10
5.045354343286588e-10
2.730511017380533e-10
1.4420564403912193e-10
8.298373258190326e-11
4.11923014010677e-11
2.642721303750427e-12
6.790123841160847e-11
1.8424846015629252e-10
4.088724336279139e-10
8.604114749772443e-10
1.7809574182260863e-9
3.5951383054090886e-9
6.813181261356889e-9
1.1905675912404563e-8
1.9639677482319965e-8
2.655922833425238e-8
1.488905495900547e-8
1.5048899534751307e-8
1.2249763313865059e-8
1.1658761481314004e-9
2.0208975652235612e-10
1.4576802592160569e-12
9.232648362087783e-14
1.0546494701576369e-13
1.1107008659329927e-13
1.9705127320668183e-13
3.150929471524625e-13
4.1325321772194523e-13
5.109704774398429e-13
6.387592616540931e-13
1.9307135467389623e-13
0.
7.714256298308413e-14
1.362166770544567e-13
1.9978690887871494e-13
2.811283707748809e-13
3.9165566808434346e-13
5.448540009203173e-13
7.588552419106131e-13
1.059111283220577e-12
1.4819032112710512e-12
2.079348150733302e-12
2.926738623025097e-12
4.133419023357776e-12
5.858998968360244e-12
8.337578645649398e-12
1.1913882932802222e-11
1.7096634943355567e-11
2.4635489955986443e-11
1.5469047011318758e-10
1.5789310582184474e-10
1.9003351570830272e-10
2.1485271262089257e-10
2.0827871655500873e-10
1.4046562133958812e-10
2.949690624463943e-11
3.524290780681422e-10
8.756172144308367e-10
1.6156381905890399e-9
2.53622688870928e-9
5.474460050554399e-10
9.112196452402184e-10
1.5306926237153009e-9
4.596638529004619e-9
1.7854157216876893e-8
1.5510002936793076e-10
7.612270978394382e-10
1.0010699399491423e-9
1.1745159075264758e-9
1.3632191336099757e-9
1.5923912329274286e-9
1.8810561444783607e-9
2.253061158395187e-9
2.743685635734729e-9
3.4087623459185226e-9
4.341196458309364e-9
5.704049738462847e-9
7.802869649608978e-9
1.1261553781054236e-8
1.751051415407109e-8
8.76193942369265e-8
1.2173475979084774e-7
7.210071336098727e-8
7.189817713884146e-8
9.084790280171766e-8
1.3842883690122602e-7
2.3596521112953946e-7
2.919434534536488e-7
2.8194996767715434e-7
2.98830164600197e-7
2.2397514005410407e-7
2.7357719532730235e-7
2.972294368659686e-7
2.397048978871142e-7
1.1946214899277084e-7
6.245754304720428e-8
3.267146739652586e-8
2.0532292320735546e-8
1.7700200428722593e-8
1.0396759153115772e-8
2.414197391986779e-9
1.8215812007066593e-10
1.6909140161453084e-9
2.6026557210446002e-9
7.730923477344693e-10
2.4794241195888718e-8
1.6643159611151996e-8
1.5313775087812615e-8
1.585543375206521e-8
1.7573036665811207e-8
6.515164241028418e-8
1.8742488396353648e-7
1.2867898750171873e-7
1.0708603742304973e-7
1.0766614514083033e-7
1.1901679933097742e-7
1.4086998469174604e-7
1.7765385681407774e-7
2.364154992210556e-7
3.117121958064016e-7
3.4973687083767793e-7
3.254770412155206e-7
2.584306194094579e-7
1.3732606799257814e-7
8.29225507879564e-8
4.852343858203963e-8
3.2279316056368e-8
2.7615306854001114e-8
2.1064082495256927e-8
7.028259240064291e-9
2.263063049105402e-9
4.070836558775059e-10
3.4050397299245797e-10
1.6685301229819608e-9
2.0249649971402236e-8
3.2403167493487793e-8
2.226647064296147e-8
2.053899669083952e-8
2.146962970091803e-8
2.429218791108308e-8
2.931549502327425e-8
1.2424085181416743e-7
2.577935237737653e-7
1.4888129520033547e-7
1.348141522989582e-7
1.50190842903038e-7
1.9128698139325598e-7
2.751158874307805e-7
4.2064633777864525e-7
5.121493466964752e-7
4.7562318111954564e-7
4.4166218388250116e-7
4.6809170314991635e-7
3.1992289221078926e-7
1.6278245126769023e-7
9.106502696597027e-8
4.787317082596301e-8
2.969207911486952e-8
2.611891082077078e-8
1.812340743759347e-8
6.0004494988368055e-9
2.0545561211503978e-9
6.769673311419992e-10
1.046968351276091e-9
7.154455366779455e-9
5.524464685428793e-8
4.528110855718399e-8
3.4144538351330986e-8
3.2729961561736845e-8
3.5006929341106935e-8
4.026723433994195e-8
4.9168429960749954e-8
1.7044710962676093e-7
3.4764767597662444e-7
1.9238329953088463e-7
1.668699992731617e-7
1.7774884139481452e-7
2.1605427119613489e-7
2.960227285326817e-7
4.289473365541928e-7
4.892332696031616e-7
4.2781797516857585e-7
3.699330796628655e-7
4.1198785452526617e-7
2.9379848002642466e-7
1.5458422776745834e-7
9.201470361998861e-8
5.124102235384231e-8
3.288176777278989e-8
2.918728858398427e-8
2.0676734249633737e-8
6.8717429520421495e-9
2.2820059929128857e-9
4.324687916368893e-10
3.630771104287743e-11
4.3568669855984865e-9
4.322265289728187e-8
3.873101321300048e-8
2.9251494224254686e-8
2.795314793708847e-8
2.9783676849807953e-8
3.4142823346920876e-8
4.1617951740573946e-8
1.6638163662338122e-7
3.535927034546405e-7
2.0309428975212804e-7
1.8240957069771396e-7
2.0130384015593928e-7
2.5367246940633995e-7
3.602850907586553e-7
5.411216597844519e-7
6.440017139125475e-7
5.899213979407899e-7
5.357632372557095e-7
5.716684040540659e-7
3.7107857474468736e-7
1.8252004486297196e-7
1.0321824114239818e-7
5.2231975301916e-8
3.035991497824982e-8
2.6649464291089733e-8
1.890010941769937e-8
6.609859557928955e-9
2.447455224990321e-9
1.0696525238918566e-9
1.7607530381643775e-9
9.45929435822341e-9
7.19426019668024e-8
5.475451923824448e-8
4.3010365755479584e-8
4.1910679728534915e-8
4.507314377604748e-8
5.1798001530575094e-8
1.6202453389639167e-7
4.0901809946575714e-7
2.4209613649933613e-7
2.096115616020862e-7
2.2014316386119526e-7
2.5924727782011315e-7
3.373733820881727e-7
4.7513194128305834e-7
6.171502234048967e-7
5.93922338939474e-7
5.186317800760498e-7
4.344696308615545e-7
5.33604153455097e-7
3.717689124596669e-7
1.6744151902231807e-7
9.333376869081961e-8
4.698038272394293e-8
2.5935353576148e-8
2.278904982141491e-8
1.5719821574621097e-8
5.0381090511752386e-9
1.1477693046195397e-9
6.939707292106424e-10
1.2590609078005016e-9
4.912733863392182e-9
5.1579400988691277e-8
3.537165604732971e-8
3.324152708926988e-8
3.465796293782482e-8
3.844861630793962e-8
4.4859616590024076e-8
1.5536403302700879e-7
4.676934515831917e-7
2.9884754891332143e-7
2.599828735353941e-7
2.7248998354975955e-7
3.166132412829091e-7
4.003799039749742e-7
5.458935698077872e-7
7.457150995634219e-7
8.489743713816645e-7
8.75727130693477e-7
6.849517389265243e-7
2.9212007769963345e-7
1.4555471970698917e-7
7.15161980904938e-8
3.662228560869368e-8
2.6296866998359126e-8
2.4228695987276093e-8
1.1007504770496841e-8
4.8084611949417365e-9
3.094886086793732e-9
4.169012723217019e-9
1.0884701032483591e-8
4.4483199608571655e-8
1.3847757173685988e-7
8.066421629840971e-8
7.084719427953039e-8
7.234921206917277e-8
8.00409534111619e-8
9.352055903013409e-8
1.1329192682813276e-7
3.182307670122467e-7
6.046903812693831e-7
3.4495688104433487e-7
3.128689475019608e-7
3.4875975579930287e-7
4.5128583415134164e-7
6.594769536778265e-7
8.513309750431169e-7
7.541418474393105e-7
6.670918816420963e-7
4.006442540468217e-7
7.293238533508401e-7
7.820397364815616e-7
3.115813894017898e-7
1.2571423814878375e-7
5.832355660896848e-8
2.8837085123899198e-8
1.947483793580342e-8
1.908032226646655e-8
8.794498670986689e-9
3.243482973145627e-9
1.2531315772378864e-9
1.1880472489149003e-9
5.496155769172278e-9
4.327155848497707e-8
6.152927402368116e-8
4.871501890107597e-8
4.843555026418748e-8
5.221679215727235e-8
5.9480434180178195e-8
7.096704730273122e-8
2.1003219137458408e-7
6.172611569853549e-7
3.814620970821071e-7
3.3499146949583524e-7
3.5383463247288267e-7
4.168361598146878e-7
5.402981677824329e-7
7.56396290278683e-7
1.009330119247614e-6
1.1824993068583935e-6
4.99736895817178e-7
9.342803616638516e-7
7.36473904348017e-7
2.1073415635311975e-7
6.603969202524504e-8
2.9302248696966323e-8
1.941192589022585e-8
1.7554630287719773e-8
7.435154052668259e-9
2.479581730211848e-9
1.134097939311129e-9
2.2876879223053696e-9
9.084704425891878e-9
4.579333231135315e-8
1.1249177798819419e-7
7.767066962882368e-8
7.552603494140184e-8
8.11791666170786e-8
9.120780161585088e-8
1.0528756288251943e-7
2.610195512677962e-7
6.918692629315632e-7
4.202448380818727e-7
3.798767597828104e-7
4.1251567763198037e-7
5.05839695830403e-7
6.922518276715552e-7
9.617001196615973e-7
1.02074522432984e-6
1.042896229954854e-6
1.9336380715204604e-7
4.710719979826877e-7
4.079283437389989e-7
4.2585013082099003e-7
2.226389812814857e-7
1.1934016746863226e-7
6.83189532870935e-8
1.5609926319928045e-8
7.434263527164138e-9
6.630718650629869e-9
2.298795269069742e-9
1.0968654615193759e-8
5.953457369801477e-8
7.974500554942778e-8
2.9923960700241645e-7
1.4297539888848523e-6
2.1068592933165752e-7
8.467690107169301e-8
8.413019361514706e-7
3.7162204112749067e-7
8.859011714409432e-8
1.26325574684201e-9
1.0129554296912754e-9
7.888274009057136e-10
1.0671983300292938e-10
1.4806724922659364e-10
6.4669997819476455e-12
7.61752650483357e-12
2.555253671838786e-12
4.421033594532489e-12
6.251450183536565e-12
8.501485430908459e-12
1.437794234805706e-11
7.8638668545578e-11
1.0415476887448426e-10
4.6894630102935095e-11
3.2157136578811055e-11
4.517074006023133e-11
1.6686017801566003e-12
6.1983517010667935e-12
5.834235417172534e-12
2.0274402647251953e-12
6.540884182446895e-12
2.3268486249895657e-11
5.460133025047448e-11
1.1274252574356414e-10
2.2144436763004226e-10
4.2844966912879506e-10
8.321043618084274e-10
1.6334839998172337e-9
3.2052781704212358e-9
6.057618022493398e-9
2.4268451408699046e-8
1.638964641395373e-8
1.189733857297192e-8
7.283432072831458e-9
2.8212189796542723e-9
7.303905870818711e-10
1.995842182156494e-10
7.847051481216497e-10
1.3593949848394285e-9
2.1494118985759702e-9
3.4712550137243015e-9
1.2891773495391469e-8
1.3543573597794568e-8
1.6400633575043631e-9
1.1422979759160824e-10
7.252299544838104e-13
4.059348227031346e-14
5.1707227033338375e-14
8.355434251683271e-14
5.4944487052606354e-14
0.
0.
0.
2.99910665015848e-14
4.206172169007377e-14
5.814216550081182e-14
8.013248163349011e-14
1.1045097504551723e-13
1.5239726387602492e-13
2.105675987681603e-13
2.914145840916488e-13
5.820554713465087e-12
4.6491269748200655e-12
5.3494526117713596e-12
6.613388608170588e-12
8.360400817211169e-12
1.0665636530623435e-11
1.367059129959311e-11
1.757228779824675e-11
2.2627641099229102e-11
2.916099029429623e-11
3.75682582172096e-11
7.028706370098695e-11
7.708175818340893e-10
7.446939460997449e-11
1.231125120270791e-11
2.4127659995592854e-11
5.533273485871081e-11
9.173176266269361e-11
1.3798702229543084e-10
1.9629867018844563e-10
2.661166183538183e-10
3.4443127892375063e-10
4.281468910437793e-10
5.166372715037268e-10
6.121842182603569e-10
7.189069523491169e-10
8.418119385284117e-10
9.865201604671014e-10
1.1595045445227423e-9
1.3686455970926083e-9
1.9632907449601755e-9
1.8974663895963183e-8
3.7373024131320866e-8
3.503370544902002e-8
3.474934440614655e-8
3.705419383539628e-8
4.082412705273035e-8
4.561087509607276e-8
5.128989531091516e-8
5.7860188309075834e-8
6.533312042846708e-8
7.365969747309825e-8
4.9951284705901455e-8
3.5826739595675576e-8
2.871274437300806e-8
2.4713074517912093e-8
1.4853239847341243e-8
4.877360664249741e-9
1.9525631895731095e-9
1.227053142986498e-9
1.6758382214542937e-9
4.203549827052241e-9
1.4343179764405647e-8
4.7981905444097176e-8
2.4742996538849698e-8
1.9857162827314688e-8
1.98237589086437e-8
2.2509122026295336e-8
2.829598211382991e-8
3.9258234748515056e-8
6.081740620396316e-8
9.613460264897811e-8
7.918234447298889e-8
3.9810252449463897e-8
3.3792668443922685e-8
3.730048329621881e-8
5.290820822609249e-8
7.859108563979278e-8
6.912503873773414e-8
7.029561746335326e-8
8.983527039743385e-8
7.621098879138757e-8
6.508088127731515e-8
5.502841820791207e-8
5.317287580616068e-8
2.6526578016792926e-8
1.524896871249772e-8
8.912333865449294e-9
6.18710957649975e-9
5.088553132432202e-9
3.3862691633636747e-9
6.919224030873402e-10
8.809283579504612e-11
4.866244421678766e-10
8.942166447590405e-10
1.0530226164347993e-9
1.949820586574276e-9
2.2076376060865464e-9
2.1251774328754877e-9
2.2169237446224043e-9
2.4483388911378648e-9
2.8299802848402728e-9
1.0088339579601188e-8
2.268111349781852e-8
1.2867868932109334e-8
9.261794316132842e-9
6.4138744331094526e-9
3.370530671334863e-9
4.390135650532293e-9
8.900078944809516e-9
1.8339952401462563e-8
3.4107228296940544e-8
4.9039615696663484e-8
2.6855411534286794e-8
1.413016672241628e-8
9.42730885272006e-9
6.830636232137077e-9
5.698750726859316e-9
5.075732345780081e-9
3.283507893492654e-9
1.1139085875831086e-9
4.830002374999763e-10
3.358384018763759e-10
4.5399635239786343e-10
1.097990424755761e-9
3.9971620665235785e-9
9.073391527536277e-9
4.953770361518927e-9
4.213739444971438e-9
4.3208708807038504e-9
4.946901962719326e-9
6.162055167806299e-9
8.28695717565085e-9
6.996963201651624e-9
5.818614351294765e-9
6.6026390261924065e-9
1.0133309779239664e-8
1.694171728169485e-8
3.1118323205689426e-8
6.235870856775898e-8
1.0160636359210624e-7
1.137851902544358e-7
1.3057286933928962e-7
1.3887153515624183e-7
1.3242747789941188e-7
1.428810427608817e-7
8.629327642280908e-8
4.8142373900681465e-8
2.6994489516595733e-8
1.7155317053546735e-8
1.3193447744085674e-8
1.1274049692410504e-8
4.457023473020858e-9
9.812024092967255e-10
1.9464734064665577e-10
9.541673627715444e-10
1.2256415926431615e-9
1.7684007138598056e-9
1.0770285254720863e-8
7.494783256237814e-9
6.974521081841184e-9
7.276022251758135e-9
8.134887373686444e-9
3.08242969932048e-8
7.622500181439363e-8
4.667098450519434e-8
3.7661261388760074e-8
3.6914922956596896e-8
3.9991585547799866e-8
4.668313353141366e-8
5.8352630569929786e-8
7.611801587363049e-8
9.114862679966e-8
8.523884794043477e-8
7.060329303585513e-8
7.182659290685268e-8
3.663034499534425e-8
1.5338324726913278e-8
8.376095341073187e-9
5.972975206295626e-9
5.0031359109036885e-9
4.224692638338385e-9
1.5580367881427687e-9
4.5297319524044093e-10
5.019603939467439e-12
2.8862351468627296e-10
2.1862793225595537e-10
1.5061019720987567e-9
4.897177607781246e-9
3.090072187770744e-9
2.758506423158021e-9
2.8225393152039513e-9
3.1295637141299443e-9
3.6948432094550477e-9
2.3492096237370723e-8
5.732643589013229e-8
3.6506815002572003e-8
3.5101079529893515e-8
4.1196232588742805e-8
5.4751885216264286e-8
8.149105000358285e-8
1.32204840086679e-7
1.9174862085699483e-7
2.047932562984994e-7
2.050172507766578e-7
2.168047671481934e-7
1.2702459515563847e-7
7.28891730398033e-8
4.363699948958416e-8
2.792216048012831e-8
2.1277809671880774e-8
1.8899565991629827e-8
9.851377747474863e-9
3.0648069155871166e-9
1.0125839750238303e-9
2.125745264698467e-10
3.358629255996981e-10
3.6819705597031558e-9
2.8438575832609056e-8
1.8566083960033355e-8
1.4266244121524482e-8
1.3757935183211915e-8
1.4813826933760112e-8
1.7203584332175487e-8
2.1313591467234054e-8
7.69007414830093e-8
1.2876557078373963e-7
6.702054355853503e-8
5.6308382993328686e-8
5.8363004263507085e-8
6.928158183723688e-8
9.273457768984214e-8
1.2675284424281612e-7
1.259196882294263e-7
1.018437337248364e-7
8.783943496250041e-8
9.390448069220027e-8
8.420866795545788e-8
4.08218299263028e-8
1.7912145291211782e-8
1.0506451520239233e-8
7.775747331154259e-9
6.706045096423628e-9
5.02111934167197e-9
1.6288005633768712e-9
4.6398407633755037e-10
6.084494517899245e-11
3.4364203951718176e-10
1.7287266631845902e-10
4.883090913433095e-9
6.4485503114440075e-9
4.519522704482058e-9
4.195050252337295e-9
4.393685789367372e-9
4.968039731090101e-9
5.983166640348994e-9
3.382914678944437e-8
7.69036652385962e-8
4.725907704768667e-8
4.4617620865049193e-8
5.1661486004083074e-8
6.80674967725774e-8
1.0093584029721738e-7
1.6276776194247545e-7
2.2815473886948826e-7
2.36986216767568e-7
2.3540792266185648e-7
2.511605388902398e-7
1.525920924538887e-7
8.696038751686315e-8
5.295514220827084e-8
3.3049595770013804e-8
2.44001397577705e-8
2.172401509112354e-8
1.1987801894945735e-8
3.7148060970797496e-9
1.1878736642770754e-9
1.583191881829165e-10
8.050430093946646e-11
3.335270853425255e-9
2.9468267968716207e-8
2.0892338002278126e-8
1.610088369390922e-8
1.552872541637439e-8
1.6677778906100096e-8
1.9274949916002022e-8
6.998236079850399e-8
1.4437425726231769e-7
7.976982663703665e-8
6.716352287490547e-8
6.921512097566067e-8
8.045986571839888e-8
1.0388476855281225e-7
1.4510866204840113e-7
1.8100575491758762e-7
1.641739667607728e-7
1.3938469473003708e-7
1.2408476025998254e-7
1.3490130383381808e-7
1.2914938263271206e-7
6.333207365310396e-8
2.7474412085903945e-8
1.5774083625004515e-8
1.1360540638535445e-8
9.634105987682322e-9
6.436636376981257e-9
1.6783597064136699e-9
1.253864710855638e-10
7.417921017899824e-10
1.2845619941366898e-9
1.4849670167253114e-10
1.1791259392627143e-8
7.471650210733691e-9
6.269226803949e-9
6.244467244245979e-9
6.783838173073056e-9
7.833105516577658e-9
4.158936821487929e-8
1.0982235395605976e-7
7.138863438062363e-8
6.31912303695658e-8
6.818301486544253e-8
8.19795623133462e-8
1.076436249029362e-7
1.5378494442021715e-7
2.2997555940310275e-7
3.05182858591258e-7
3.1874529504208187e-7
2.3792927572424478e-7
1.2705581172490067e-7
8.339027420846637e-8
5.297055808248992e-8
3.6319968687535604e-8
3.052978092074606e-8
2.450414537759338e-8
9.033663630272357e-9
3.4158088312568562e-9
1.5855917362487167e-9
1.1759565009700145e-9
2.9977420854397186e-9
1.4372484340118485e-8
5.027888462227595e-8
2.7478047372752722e-8
2.307976321553576e-8
2.3140907599164914e-8
2.56310914483382e-8
3.0596512729176534e-8
3.909412308068849e-8
1.2743636937291864e-7
1.8238850534936142e-7
9.658700180488749e-8
8.440913777297427e-8
9.174166721593367e-8
1.1653562550320717e-7
1.681372067341685e-7
2.1238116714757328e-7
1.812179548525644e-7
1.5536931297568464e-7
1.4280967915108346e-7
1.4136829214139722e-7
1.634292073163891e-7
9.880102438999191e-8
4.144391951078369e-8
2.04665076391238e-8
1.35816654814309e-8
1.0720912309679526e-8
9.324778004130212e-9
3.815230457113795e-9
9.356809714552278e-10
1.251942470449968e-10
7.35592322628647e-10
4.026552569097022e-10
4.287346114908953e-9
1.3493421064699598e-8
8.326486030394158e-9
7.446104843602245e-9
7.661705251766379e-9
8.553264656074027e-9
1.016735427347076e-8
5.244684402416477e-8
1.2597138825251107e-7
7.717006691217667e-8
6.894720687685279e-8
7.544408616054757e-8
9.289194122194276e-8
1.266869396217172e-7
1.8967297190027686e-7
2.8403299143324505e-7
3.372189858995281e-7
3.3075628942811805e-7
3.011582447231021e-7
1.5515940664427987e-7
1.0078388215262296e-7
6.616824355305126e-8
4.263866897769033e-8
3.3294831400192e-8
2.95384762473736e-8
1.2341355674101594e-8
4.285931694967479e-9
1.6451009002547029e-9
5.951953330801612e-10
1.1652110823707211e-9
8.557572289183516e-9
4.919361164101533e-8
2.7546520791377854e-8
2.286409249513355e-8
2.270100327313286e-8
2.4797285521660003e-8
2.903689000579801e-8
1.0282230718183475e-7
1.9820332353077694e-7
1.0907066455230296e-7
9.44709775133827e-8
1.0051020507730186e-7
1.220107683857081e-7
1.6676019757131035e-7
2.3924477884754385e-7
2.6247856612371995e-7
2.223541897835869e-7
1.988676260532192e-7
1.8715277300319708e-7
1.849929420169984e-7
2.165382064538586e-7
1.2336544816959037e-7
4.6079638133931424e-8
2.2274774316551085e-8
1.4339870166763984e-8
1.1169050353815292e-8
9.291576074724535e-9
2.8589004500378223e-9
2.0957793877963052e-10
9.674240380570158e-10
1.6561016127346643e-9
5.417962210023093e-10
1.2364262721944192e-8
1.2605412746917342e-8
9.676397466125631e-9
9.35154505912707e-9
1.001082455988872e-8
1.1454957487883793e-8
5.6779254722304126e-8
1.5603026338348557e-7
1.0685124797332551e-7
9.148910196309912e-8
9.526471335875076e-8
1.0967368654806561e-7
1.3615206379220679e-7
1.815981097427331e-7
2.572513759605649e-7
3.615812855880686e-7
4.3667886394679783e-7
2.436777170129961e-7
1.4418409164567977e-7
1.0704788399050162e-7
7.213773866226782e-8
5.036609832063731e-8
4.468610652736184e-8
2.8649387624207985e-8
1.0373254131193288e-8
4.434081648273536e-9
2.339394960978427e-9
2.0734567597253153e-9
5.578854886839328e-9
2.9145461096704337e-8
5.572050241765165e-8
3.5910887153112445e-8
3.221546869186266e-8
3.321601444106031e-8
3.73106271659133e-8
4.485967888541386e-8
5.74526346763391e-8
1.8570379502656873e-7
2.4933854717696673e-7
1.3668096929296908e-7
1.2383646363507585e-7
1.4033214873058992e-7
1.8835162348791994e-7
2.8264301503247913e-7
3.1828725683142115e-7
2.6070597891342956e-7
2.388713214999156e-7
2.386090002118932e-7
2.1512586570611883e-7
2.3773652678616898e-7
1.978306846440149e-7
7.162780558962789e-8
2.931261425468261e-8
1.7215941425656894e-8
1.2464054043830223e-8
1.0738701311743134e-8
6.186159611095574e-9
1.4022303329616811e-9
1.4511842617080134e-10
8.098569587084019e-10
2.0464165809217862e-10
5.3464723384450325e-9
2.8646955576555297e-8
1.4548942175941217e-8
1.2229713152345712e-8
1.2294405090366626e-8
1.3593701349778963e-8
1.6108571660102475e-8
7.64827880196984e-8
1.91157259424836e-7
1.198645916921902e-7
1.0309973498588195e-7
1.0843314332284579e-7
1.2731135973314847e-7
1.635774101594172e-7
2.292574397715749e-7
3.3870876661637594e-7
4.580851949063029e-7
4.96564580656049e-7
3.3001072670616207e-7
1.7311734853167633e-7
1.2868311774040716e-7
9.557342310547424e-8
6.27513047263076e-8
5.131659220443474e-8
3.938070224488933e-8
1.4768909743577765e-8
5.865476289741899e-9
2.529173415962661e-9
1.0779341464079288e-9
2.015581690013969e-9
1.6101062888197282e-8
5.310889427395849e-8
3.549159677473712e-8
3.230686434403562e-8
3.3265593763309234e-8
3.689933739834871e-8
4.3405574214133484e-8
1.522184381571356e-7
2.8485575584045984e-7
1.6027060647749036e-7
1.439500603607352e-7
1.5926596694155455e-7
2.0342707513711954e-7
2.9478611418292713e-7
4.0994037097541323e-7
3.802392512524667e-7
3.1866803548426663e-7
3.0687165010330334e-7
3.2913508359417667e-7
2.736467091422691e-7
2.832079064896994e-7
2.4617708348676205e-7
7.109458658048585e-8
2.472974430730695e-8
1.3360712638998026e-8
9.405792393213436e-9
7.993336211810333e-9
3.942639605508484e-9
2.2939928224620285e-10
9.409098532195255e-10
1.207914852029216e-9
5.204522136744591e-10
1.240384728476899e-8
2.664059009733484e-8
1.627842324940172e-8
1.4706776780698813e-8
1.5338469758158914e-8
1.739277095317599e-8
7.694689473412467e-8
2.206329287032713e-7
1.6599219775971843e-7
1.3721146984097976e-7
1.3743011839731045e-7
1.5109938239346446e-7
1.7704902028012142e-7
2.1996403021031608e-7
2.8938325176117007e-7
3.9824203005231726e-7
5.544140654002224e-7
2.6309614168416974e-7
1.7556892687070932e-7
1.4866460362751155e-7
1.1143562463739443e-7
8.285629858466314e-8
7.113603165584462e-8
3.2520626899689456e-8
1.366179772504789e-8
6.788533566932193e-9
3.952420043448111e-9
3.6487615289214257e-9
1.0393277681450276e-8
6.733205999158023e-8
5.714726973173013e-8
4.7918277961064677e-8
4.7524504995948113e-8
5.111356285133326e-8
5.8328164519547594e-8
7.01116301260581e-8
8.855080993992471e-8
2.944432965784484e-7
3.729725191652517e-7
2.1767060194947698e-7
2.0800883760461374e-7
2.5048295209069035e-7
3.6265271719605577e-7
5.382432139199907e-7
4.875690427745143e-7
3.990036784850154e-7
4.03508502249908e-7
4.877358294013084e-7
3.6379040661470176e-7
3.1234375580646623e-7
3.3612397170655203e-7
1.3289979712805037e-7
3.452628930998703e-8
1.4898299679375504e-8
9.58583886953384e-9
7.699769037191973e-9
6.399015762143987e-9
1.8909116682509893e-9
4.8982541560629436e-11
1.9749090376803238e-10
1.0939142907097854e-9
7.116970280198088e-9
4.9506198231548504e-8
3.009696702404874e-8
2.150403997877103e-8
2.048426460065969e-8
2.223472448038755e-8
2.630976593313537e-8
1.0613636736358884e-7
2.866282899676548e-7
1.9767262778446045e-7
1.621156980291679e-7
1.620863700670892e-7
1.7929048641177856e-7
2.140078168788758e-7
2.753565832076632e-7
3.82303628983393e-7
5.669037504971132e-7
8.580188577688729e-7
4.0933647809273975e-7
2.2604440631579445e-7
1.746206312943708e-7
1.4289689484054634e-7
1.1122842919448135e-7
9.401733106803694e-8
4.419336922992041e-8
1.9316315919090523e-8
9.750281745413523e-9
5.0463205512752476e-9
2.612686243962982e-9
4.235974115398918e-9
3.9846264992234237e-8
4.405414286996905e-8
4.5378263551166243e-8
4.9386383271600396e-8
5.497255217940068e-8
6.299452257047092e-8
7.465195694836793e-8
2.4952952665361124e-7
4.463405314466493e-7
2.6775002244360436e-7
2.5629628333305484e-7
3.0371769562491235e-7
4.24514331310776e-7
6.512859842777409e-7
6.896963475261091e-7
5.355474667976431e-7
4.861421521392952e-7
5.686522188226698e-7
9.186956464919691e-7
5.567247772336862e-7
3.5430854614087314e-7
2.57298262879323e-7
1.3191575632187177e-7
2.416530659868971e-8
6.713237776355185e-9
3.748308433247914e-9
2.8122219165987647e-9
1.6643795371303088e-9
1.9857867399522972e-10
2.9841406710941744e-10
2.7506183576289445e-10
2.0997558500517274e-9
8.741957037042153e-9
5.8193396241360295e-8
3.485615191783671e-8
2.4265668169973444e-8
2.3198944210188318e-8
2.552203577326705e-8
8.427540772856233e-8
2.6391923978439946e-7
2.666733073255758e-7
2.118053619380948e-7
2.0039359095850712e-7
2.074377649097317e-7
2.2743595473006915e-7
2.646351475141888e-7
3.38397393383489e-7
5.432053135317431e-7
4.496601706688508e-7
4.770116679265821e-7
3.3651611581195704e-7
2.1027924024812475e-7
1.7702966936286463e-7
1.686061481711911e-7
7.923364790426452e-8
3.580151392000543e-8
2.062828371342494e-8
1.3588540220964888e-8
9.91199337570164e-9
1.2085471397816144e-8
4.059439903133868e-8
3.7411291615751064e-8
4.582234107742884e-8
5.933498135682622e-8
7.365462048963537e-8
8.867855378510143e-8
1.0635706986510824e-7
1.290976896004866e-7
1.5938931841103898e-7
5.362116110993086e-7
5.942855337012318e-7
4.013506649980316e-7
4.2717049904551456e-7
5.833999797191422e-7
9.396398148869218e-7
9.54459167501334e-7
6.99095252846342e-7
6.635737834581246e-7
9.263539913281563e-7
2.3209960682560034e-6
1.3164450879634834e-6
6.440202222793722e-7
3.161537010259512e-7
1.2078895289510116e-7
4.5059869518993216e-8
9.191001654425616e-9
2.3606629801405777e-9
1.3146742124732532e-9
9.385344484894948e-10
4.5610352638241463e-10
9.457107917003403e-10
1.7455886435554668e-9
2.4391056431548523e-9
5.077791642103118e-9
1.5069699607117352e-8
9.154047114463997e-8
4.884700202476493e-8
3.3940852433781466e-8
3.3090229120463104e-8
3.7371467972111554e-8
9.470999386444205e-8
3.012174677210673e-7
3.282877255586515e-7
2.568387383077299e-7
2.3899514626093674e-7
2.4712543818643527e-7
2.7899608759263755e-7
3.613751264210609e-7
6.593065054731624e-7
2.205613916622835e-7
8.662165932898482e-8
5.631022831666277e-8
2.711705463480558e-8
1.8870606512568843e-8
1.2806733048825376e-7
1.954296153832825e-7
1.057943649545237e-7
6.223638632112995e-8
4.488677251606703e-8
3.109433994432405e-8
1.7350394107573677e-9
3.948363665177219e-8
5.087776470006444e-8
1.7620963962598236e-8
1.475637689633323e-9
1.798739221183653e-8
3.914624177802067e-8
6.779129457588483e-8
1.0302493191396283e-7
1.4263024872002367e-7
5.287048494918506e-7
6.906661315262379e-7
5.060010300895285e-7
5.787443582488208e-7
8.562196125065907e-7
1.3601034696421851e-6
1.083301198483484e-6
8.281972441199056e-7
9.090164652166477e-7
1.837665838321588e-6
0.00002016948964579708
5.337122334075126e-9
8.590053540050157e-7
1.424826042818125e-6
1.0035219813367147e-6
5.510406341531788e-7
2.593733705843348e-7
2.7421043861698712e-8
1.3451368068758764e-8
7.2436339848549965e-9
6.894044796906376e-9
1.2546225205131694e-9
2.143444029301122e-10
2.853556585716484e-10
4.446673074045018e-10
8.742256724674049e-10
5.178178397466834e-9
6.753145779941312e-9
1.819765761856449e-8
1.7646459337503033e-8
3.0749944707165008e-9
1.612305691797431e-10
3.9889554095852247e-11
1.1558548668415388e-12
1.5134447329339075e-12
9.49599638933146e-13
2.1842987070610545e-13
6.914000660635831e-13
1.9693880000242572e-12
3.895788465590058e-12
6.877745131834512e-12
1.1552997711614477e-11
7.318878202203316e-11
2.374156308539109e-10
4.627534005838975e-11
3.984678377914395e-11
8.778659885799234e-11
1.323901649982828e-10
1.853308395439003e-10
2.5545936690023015e-10
3.535225661840817e-10
4.952658271942825e-10
7.051160215022263e-10
1.020531319675772e-9
1.4922826258919869e-9
2.1551857047891542e-9
2.8846701221603317e-9
3.0825654836524745e-9
1.6511630549766009e-9
2.7152594804272534e-9
9.506388942559816e-9
1.3395313404355232e-8
1.4697429809040964e-8
1.7256370465046368e-8
2.2815458079446777e-8
3.508977827504584e-9
5.96084225894894e-10
1.6164862291964106e-11
2.157462918994895e-12
3.793987276044468e-13
6.840652116815045e-14
1.3572075392467883e-13
2.114304668898047e-13
2.0811249547586588e-13
6.785348732033557e-14
0.
2.4083557352261202e-14
4.28815806937757e-14
6.258098349335972e-14
8.754360810483226e-14
1.2125154486946016e-13
1.6767088689837798e-13
2.320459174375599e-13
3.2164950881899964e-13
4.4672883986992844e-13
6.218229458129433e-13
8.676629763325489e-13
1.213944205836009e-12
1.7034039313771712e-12
2.3978505969018264e-12
3.3871273074247154e-12
4.8024815629301675e-12
6.836523965454799e-12
5.682890896290089e-11
5.615792977915072e-11
6.894122080870087e-11
8.604241693299522e-11
1.0473596396359498e-10
1.2156095428902995e-10
1.3002612116593023e-10
1.185243554327065e-10
6.82662456075876e-11
4.814505510917606e-11
2.657716390504287e-10
3.470159355477748e-10
5.058606268695576e-10
1.2542367240749333e-9
9.788507892203804e-9
6.269231553211883e-10
1.717824166816338e-10
3.772786430410695e-10
5.001901055239463e-10
6.107139457970271e-10
7.286320462091682e-10
8.646587911591929e-10
1.0281914415362239e-9
1.2300938505571428e-9
1.4848778350504135e-9
1.8135821179903223e-9
2.2484784706773324e-9
2.8415210529982045e-9
3.680585387972522e-9
4.923052842035961e-9
4.073111362656696e-8
9.68191970307542e-8
5.795639512758182e-8
5.3291394130887293e-8
6.055464007336332e-8
7.842220879393025e-8
1.1430921686517614e-7
1.818716893863703e-7
2.548501135586292e-7
2.6273045230949903e-7
2.5757084700102136e-7
2.4252687219716293e-7
2.682669262486194e-7
2.4191879656906284e-7
1.2303788290195633e-7
7.057333897089217e-8
3.851201478486816e-8
2.373149422874829e-8
1.9457689843783876e-8
1.3702666158159214e-8
3.631512046831734e-9
3.795618520368704e-10
1.283164229201478e-9
2.5880185360179145e-9
1.6845323699604097e-9
2.01464068941744e-8
1.5527552258885563e-8
1.3841097418877566e-8
1.4085801136513875e-8
1.5403149369284974e-8
1.7757294553393474e-8
7.230221710226738e-8
1.8847751994350794e-7
1.1650968070057737e-7
9.756448351547146e-8
9.939413141499713e-8
1.1249436357048207e-7
1.38412171090974e-7
1.842200163556956e-7
2.541699081111007e-7
3.034096626258074e-7
2.817362937010925e-7
2.3305398215960468e-7
1.2324684233279035e-7
6.919565964006856e-8
4.097854499545923e-8
2.877135388282833e-8
2.4364855126957845e-8
2.025026697358636e-8
7.75388285741551e-9
2.915521283874343e-9
1.3818129873843603e-9
1.1548822300552468e-9
3.0723785622780698e-9
1.3196802850390633e-8
4.967305952192037e-8
2.5261074592020196e-8
2.0467772590604127e-8
2.025136454594244e-8
2.239174829302384e-8
2.6929320556569996e-8
3.504528426343799e-8
1.2589196185812912e-7
2.0001870831261033e-7
1.147561951107705e-7
1.0809801924441649e-7
1.2694156776893811e-7
1.7517997523884418e-7
2.7793058829403644e-7
4.0704390460175073e-7
4.104898275413369e-7
3.932451371331473e-7
3.330090466741393e-7
3.807627942170119e-7
3.845980603131907e-7
1.9763542382260773e-7
1.1441056855911406e-7
6.517751627230673e-8
3.552145714844085e-8
2.5668641398165106e-8
2.3140520555856505e-8
8.699753260728619e-9
2.3567697088271593e-9
7.155629056424497e-11
1.491323832381535e-9
1.178300987379791e-9
1.291426325872835e-8
3.1847189498306304e-8
2.417977567084039e-8
2.3246614274222634e-8
2.4619639980078333e-8
2.7755338813233568e-8
3.292224647354534e-8
1.2663291387303254e-7
3.051779150540642e-7
1.7698794279980736e-7
1.5199264140025753e-7
1.5931976895935648e-7
1.8787196547070366e-7
2.454576351898835e-7
3.481772880974447e-7
4.5517945972722016e-7
4.350241059599687e-7
3.7495796960422514e-7
4.024836311179807e-7
2.2865472813218042e-7
1.224529215521821e-7
6.610269486264009e-8
3.883654371254152e-8
2.852824839706378e-8
2.6706025036488885e-8
1.4367645205152827e-8
4.89481835689164e-9
1.946904343982859e-9
1.0735895771911413e-9
2.381740331057315e-9
1.135498823642844e-8
7.00881543389909e-8
4.070442018370775e-8
3.088638903146297e-8
2.9671714246371342e-8
3.20549224485829e-8
3.758890123436618e-8
1.390149270758329e-7
3.017266832771017e-7
1.7534139682533928e-7
1.5628372115682965e-7
1.706726151278078e-7
2.1154153710490407e-7
2.9378246901156447e-7
4.417665075733382e-7
5.825563550535952e-7
5.727320722683973e-7
5.208399031854553e-7
3.2170255884871853e-7
5.842303862552426e-7
4.6670015560567175e-7
1.9294491470623039e-7
1.080782507822851e-7
5.8548432186919804e-8
3.022800899124432e-8
2.371640382334312e-8
1.6611754294600297e-8
5.370177236746604e-9
1.0413884282852491e-9
1.3144534590965478e-9
3.1740982108649246e-9
2.501201580481071e-9
2.6597014764547292e-8
2.6499912413562173e-8
2.8317408080773637e-8
3.1033998797527224e-8
3.4978686719547485e-8
4.069935444892388e-8
1.3106534607504768e-7
4.120283406260679e-7
2.6812922077715673e-7
2.3238297649726865e-7
2.4197057882276685e-7
2.787340880995857e-7
3.488202306868538e-7
4.7029343057941904e-7
6.330195017085491e-7
6.778997592688668e-7
5.934961083796641e-7
5.160444682483818e-7
2.481699853394959e-7
1.2509861085469538e-7
6.019270889124086e-8
3.292503025278116e-8
2.543700472911187e-8
2.4749904350110996e-8
1.148756422674218e-8
4.728367465731677e-9
3.0207905497033466e-9
4.01790761715539e-9
1.008879955998044e-8
3.688820261638877e-8
1.5292540277477958e-7
7.68911654204638e-8
6.190226279378998e-8
6.131537474351849e-8
6.792473838916992e-8
8.144440019009082e-8
1.0370415839716013e-7
2.941909829396321e-7
5.261338021015865e-7
2.9613378283721663e-7
2.6887321738913993e-7
3.0200814120187e-7
3.9463548180128196e-7
5.882430353856103e-7
8.424096232509212e-7
8.660832575876621e-7
7.84290847519445e-7
1.4516406939126326e-7
4.24901176904708e-7
8.83691028437145e-7
5.462289040938995e-7
1.6598161248154504e-7
6.625940691798906e-8
3.3587257236640254e-8
2.5741144622995295e-8
2.0340534000482293e-8
7.616546452576643e-9
2.7237559988618347e-9
3.24490470709231e-10
6.864953721115562e-10
2.1291332782928843e-9
3.991162791652304e-8
3.670317769256286e-8
4.043201901754213e-8
4.684134851796398e-8
5.4235688941006736e-8
6.344132409964104e-8
7.567656311652046e-8
2.1146541113070423e-7
6.095978276342117e-7
3.75120881728073e-7
3.3839917507128633e-7
3.6676099695337576e-7
4.4699178584234777e-7
6.052519653632658e-7
8.452402031304319e-7
8.9494128404346e-7
7.705326761352934e-7
7.95676770859193e-7
7.951594349515502e-7
4.735319939886085e-7
1.5854756899348385e-7
5.735057780642095e-8
2.483877763803098e-8
1.3784969121140788e-8
1.1903589021907998e-8
9.476856554246567e-9
3.749293559936888e-9
2.2922711898998335e-9
3.3396027533851825e-9
8.311078121182975e-9
2.7601492954896814e-8
1.5410079610667555e-7
1.0455696148598791e-7
7.83425191236775e-8
7.547465107786717e-8
8.127143321227729e-8
9.341831127319485e-8
2.3341086432044043e-7
6.58728284787426e-7
4.036442561027191e-7
3.5023175781689054e-7
3.6554903254664915e-7
4.2587670674081953e-7
5.482749715072186e-7
7.810250157469986e-7
1.193681093455371e-6
1.548724163747004e-6
2.474951372993006e-7
8.057203934137064e-7
8.459057282440194e-7
5.905507468359531e-7
2.025729427585128e-7
5.601624776099319e-8
1.4728362275849763e-8
3.129935193544651e-8
6.61850451594795e-8
4.0069634382927046e-7
4.422194727907654e-8
9.35461587913711e-7
1.7920207982793578e-7
4.8530119574803e-8
2.006514383741367e-8
3.230583477066782e-10
2.7225176518498976e-10
1.5807390639161633e-10
7.792378083336054e-11
1.4657880698104173e-10
3.5488898070938733e-11
7.425854388130776e-12
2.672547695071461e-12
7.738952358177928e-12
1.2615847981067233e-11
1.8858834252863387e-11
2.766031381826186e-11
4.052278907536201e-11
5.976039873683335e-11
8.925857762320853e-11
1.35972830665449e-10
2.1328425784443483e-10
3.4065365000129995e-10
9.373176819435988e-10
4.891754426441485e-10
1.3038709589233113e-10
1.6139278660625434e-10
4.770654899281982e-10
8.965561344885197e-10
1.5279835159752217e-9
2.5472496820906337e-9
4.242001718144152e-9
6.9967473305260726e-9
1.0989974721197899e-8
1.5503251320471267e-8
1.8258849663331535e-8
1.0210808908602907e-8
5.501264737262912e-8
1.2191773495341598e-7
9.064330718618794e-9
4.379258970743038e-9
2.0879491737293492e-10
1.3540904973903217e-12
9.207801054894831e-14
2.4141629005813104e-13
1.6871454302098874e-13
1.331213488151073e-13
1.7537086996354165e-13
2.2220967541694258e-13
2.723947964527157e-13
3.323254854675636e-13
4.068255293773879e-13
5.005257562095758e-13
1.0774628879434177e-12
3.1092616993309413e-13
2.546260849556947e-14
9.059213845552831e-14
1.7407903679340974e-13
2.619290098133469e-13
3.7288867510719813e-13
5.232265019178069e-13
7.321589947035091e-13
1.0255888478310767e-12
1.4401386963849394e-12
2.0285471074332132e-12
2.8674586771161566e-12
4.068943513588311e-12
5.797602675522431e-12
8.295755188075058e-12
1.1919610364635402e-11
1.718829492796789e-11
2.4841859593604445e-11
3.588643684354239e-11
1.838926049636456e-10
1.861500354509392e-10
1.769226225937606e-10
6.223766550966851e-11
2.073292414448557e-10
6.606851504685558e-10
1.277297518407919e-9
1.9768299297207335e-9
2.669213378837189e-9
3.2932428823131242e-9
3.8280681749393935e-9
8.730780630537634e-10
5.265608245468557e-10
8.46676835593199e-10
1.4743788052166125e-9
4.30182216782647e-9
2.088241314863556e-8
5.747648745189689e-10
4.66000163116722e-10
6.44753838690601e-10
7.412986421816321e-10
8.458816570737367e-10
9.820490266342068e-10
1.166505199345178e-9
1.4224386272895924e-9
1.7894108360529916e-9
2.3415653266374913e-9
3.232150133839032e-9
4.821937094568978e-9
8.119437320964762e-9
4.650994956504596e-8
6.318613052189471e-8
4.163474128784025e-8
4.522233736057918e-8
6.222247864436814e-8
1.040774458015948e-7
1.8276633058815304e-7
2.079119985748859e-7
2.1449148040388435e-7
2.4232129247473877e-7
1.230172733850128e-7
3.4469971850852676e-7
1.3534515976435072e-7
1.5635706825201042e-7
2.415168324683542e-7
2.2600802423186307e-7
1.062637741312904e-7
5.378924164901931e-8
2.329159479640546e-8
1.194227972497085e-8
1.0059732716062715e-8
4.003918233182402e-9
3.60733226831514e-10
2.343091001147429e-9
4.878418454933756e-9
9.572088716794938e-9
1.3197128307043056e-8
5.6929005405138926e-9
8.058807381581098e-9
9.275795879901185e-9
1.0590225997628445e-8
3.3525990162710035e-8
1.274918693319059e-7
1.3809832550173026e-7
1.1557885086581413e-7
1.1365798964961758e-7
1.2061976470491212e-7
1.3316295384726747e-7
1.5102812284288684e-7
1.7519971748041862e-7
2.0724509509970613e-7
2.4839924333214304e-7
1.5121968045115704e-7
1.0350549886378075e-7
6.84743267022614e-8
4.975534968465296e-8
4.395331117416546e-8
2.8517667749508043e-8
1.053061157124422e-8
4.80967348458796e-9
3.3130818122192473e-9
4.2847932685555135e-9
9.835736525764001e-9
3.2503921642584925e-8
1.09356135014149e-7
5.684281507500392e-8
4.531615185623502e-8
4.478755372792137e-8
5.020131090864209e-8
6.212573039367725e-8
8.448926007511067e-8
1.2669473534572465e-7
2.5810172084862114e-7
2.594516059934855e-7
1.565287121086444e-7
1.565715235629677e-7
2.005112037315136e-7
3.1461431705903123e-7
4.936580812374307e-7
4.905026105944277e-7
4.7048740950294667e-7
4.329796742002172e-7
6.544041686072804e-8
2.411274799571331e-7
4.257567191441746e-7
4.413712284275499e-7
2.0679385989130718e-7
1.0241678100976421e-7
5.091104287551127e-8
2.3541502766541024e-8
1.6107565159697155e-8
1.4134990269299892e-8
4.222148749823566e-9
2.1564532688927554e-10
1.8544695676286939e-9
3.7243509934067673e-9
4.372071958154955e-9
1.9609443554851572e-8
2.0808995710306943e-8
2.1779040312737345e-8
2.3609409579836273e-8
2.6485513037359497e-8
3.074735135178864e-8
1.0396300107214237e-7
3.4459892429653577e-7
2.4481525573523496e-7
2.070645064931157e-7
2.1002303327101946e-7
2.334458261804882e-7
2.775626272497822e-7
3.514082532792007e-7
4.6638999431908865e-7
5.951642239036345e-7
6.311204685088854e-7
3.7468088494071124e-7
1.994099729643357e-7
1.2037848439561053e-7
6.560513914503421e-8
4.0658818287327845e-8
3.590297107568264e-8
2.7160737627207502e-8
1.0633197367540354e-8
4.918002175712367e-9
3.4535117414660836e-9
4.939244906589646e-9
1.3408716723002488e-8
5.6555305328772127e-8
1.1693973984304422e-7
6.936226508991073e-8
6.051486374230537e-8
6.203226637347393e-8
7.009735268066696e-8
8.532994915960226e-8
2.5486706864842004e-7
4.7060712253108245e-7
2.6949130959118505e-7
2.467424401521914e-7
2.7835685120462344e-7
3.6345672959764606e-7
5.389434154871358e-7
7.685877535872812e-7
7.680070728117908e-7
6.947283987709494e-7
4.75943683141446e-7
2.8410863306796474e-7
2.1650212156514205e-7
1.576516114458402e-8
1.2371284746729036e-7
1.112527992997632e-7
6.516774905448526e-8
2.154594390389031e-8
1.1741637486704806e-8
1.1732330471621175e-8
4.210268875170755e-9
6.688922556388068e-10
3.2846766133472884e-9
6.092277494671506e-9
1.135836468015232e-8
5.2609465762905174e-9
9.406917962223075e-9
1.8769674711442968e-8
2.864192990684134e-8
3.830603805574965e-8
4.799007796796857e-8
1.2256900843361416e-7
4.673826068446951e-7
3.5699809218846207e-7
3.103026806687226e-7
3.1810523615152785e-7
3.544573021166181e-7
4.2148481410851554e-7
5.346909818133293e-7
7.141780788944322e-7
9.440455676964184e-7
1.398462222942652e-6
7.178692970354679e-7
2.097616765648692e-7
6.616614454607675e-8
2.671507177250453e-8
1.3943303808444449e-8
9.929526801699519e-9
5.3839081553368e-9
7.646568701347073e-10
1.9840589882809823e-10
9.42153820059426e-10
5.470538975860166e-9
2.0950322759197046e-8
9.944282434664376e-8
1.6452317735423808e-7
1.0875336989036003e-7
9.985990541460022e-8
1.0430041509401773e-7
1.16980261658693e-7
1.3597075029634714e-7
1.566244155233697e-7
4.272626586253404e-7
7.839694778406384e-7
4.6148284504159215e-7
4.299484614124846e-7
4.926971083285833e-7
6.602638987367908e-7
9.877066995942732e-7
1.2187171215896428e-6
1.1956762208924758e-6
3.555373796698312e-7
4.776853978706012e-7
4.448392714952274e-7
4.859188881055423e-7
2.7236404978981477e-7
1.4948462303539632e-7
9.799176003844385e-8
2.5681177997713508e-8
1.158777808749121e-8
9.856835893993909e-9
4.1949752197328725e-9
1.1582807247712343e-8
7.279191111991381e-8
8.189409557658642e-8
3.5330204565162306e-7
4.132275119591539e-7
1.928636101713959e-7
8.537964259630377e-7
1.5615345067946998e-7
6.81538719801389e-8
4.261158738285872e-8
6.176933241056606e-10
2.1593941175866877e-10
1.888170872058707e-10
3.9472589587129285e-11
2.4423530299776413e-11
7.180986605731161e-13
3.993699674488714e-12
6.946261481368594e-12
1.038355736653211e-11
1.519209479698616e-11
2.215995192929688e-11
3.236552314621209e-11
1.1935921127545433e-10
3.5526192488604027e-10
2.855987080596919e-10
6.48416097802606e-11
2.5707219886141812e-11
8.678290404657193e-11
1.4704367319168363e-10
2.2147812884001328e-10
3.2456083536511045e-10
4.761642826621559e-10
7.07943574152727e-10
1.0736790259484406e-9
1.6676935561359329e-9
2.656206312933927e-9
4.3172910744916905e-9
7.025899123730835e-9
1.096322181483214e-8
1.5439921214093678e-8
1.8166304157914324e-8
1.3858542521970559e-8
1.44302826356431e-8
1.4002482717510625e-8
1.288840832418995e-8
1.1608727398241597e-8
1.0338894181550506e-8
8.952084375171299e-9
6.965658094052934e-9
3.083162790328711e-9
6.2975365898870535e-9
2.921279305216835e-8
5.514419980030386e-8
3.80823486467875e-9
1.931423811754565e-9
3.921874455664875e-11
4.98781909399706e-13
8.917000358187938e-14
1.0390043595678014e-13
1.4501291281255133e-13
5.758411614287403e-14
0.
0.
0.
2.32633664549877e-14
3.2310208033012034e-14
4.454678727585303e-14
6.134016312931309e-14
8.451279316650918e-14
1.1657833683436992e-13
1.6104864581319606e-13
2.228593024521446e-13
4.296140466225011e-12
3.4919664697993423e-12
4.034180730139584e-12
4.998693533937413e-12
6.330093217187439e-12
8.087089941231756e-12
1.0377460136221481e-11
1.3349627619376943e-11
1.7194515686991192e-11
2.214796881637674e-11
2.8487128578897307e-11
4.917610416394111e-11
6.286286275188524e-10
6.552974638000579e-11
1.4299624241250865e-11
1.5116180276302148e-11
3.8989573752542275e-11
6.56348584160415e-11
9.80685097686516e-11
1.369082209154205e-10
1.8097162905530305e-10
2.2840058098830573e-10
2.7831295734233993e-10
3.3154588755529484e-10
3.902463034530515e-10
4.572320659533053e-10
5.357001264251975e-10
6.292819755757577e-10
7.423144315029893e-10
8.802759943716524e-10
1.0504379106425588e-9
4.387810200754267e-9
2.096703935372787e-8
3.231149661955788e-8
2.854927450548537e-8
2.8775719853971777e-8
3.137743211154751e-8
3.5494721097847924e-8
4.097466680696726e-8
4.796645094870479e-8
5.676030180091998e-8
6.76951445208771e-8
4.642510924667527e-8
3.3723615248899425e-8
2.6974857239875667e-8
2.3639262607749933e-8
1.860181912734004e-8
7.28841635627795e-9
2.9012007812632115e-9
1.7356491542150269e-9
1.806457972216472e-9
3.215727406860444e-9
8.071211935330821e-9
3.002850395575811e-8
3.30730380383684e-8
2.1049736309651034e-8
1.8964872512962045e-8
2.032109156221965e-8
2.457091102586992e-8
3.3095699755181364e-8
5.0017816179093436e-8
8.595659788687784e-8
9.08915806880598e-8
5.837503972715501e-8
2.9538157747112054e-8
2.335188086494442e-8
1.8683291833007163e-8
2.8818360034515434e-8
5.5295562462522507e-8
7.065368944355119e-8
9.63808384368994e-8
1.2263299702357025e-7
3.03273963665587e-8
6.762427476744578e-8
9.503001160813712e-8
1.0388695640493008e-7
7.611875634676609e-8
4.0055151343712406e-8
2.0491619101957078e-8
1.2288707549326296e-8
8.989706786918796e-9
7.300707030404195e-9
2.2599675703143168e-9
3.358529027603681e-11
8.964772775620625e-10
1.8855559203724313e-9
2.847082405543517e-9
8.999888391415981e-10
3.735380199840553e-9
3.787638871108223e-9
3.9688216687287075e-9
4.359261710589367e-9
1.563902408885675e-8
4.674897750890668e-8
3.844609804065423e-8
3.0748696807310995e-8
2.950009950238522e-8
3.080461596380107e-8
3.3824067924667994e-8
3.8631042666828386e-8
4.5695361922341236e-8
5.5535001327288665e-8
6.743806247523636e-8
7.637661875696374e-8
4.119232001147431e-8
2.0648254899861984e-8
1.1408940474018666e-8
8.042847620928423e-9
6.701084827196589e-9
5.8623185889372464e-9
2.56953672189557e-9
8.525967874476173e-10
2.9153355888240006e-10
4.7286224429120794e-11
1.1269193153644756e-10
1.228865803161259e-9
8.31264430694316e-9
4.985668930106718e-9
3.78383237036517e-9
3.6048643836152772e-9
3.850000484875928e-9
4.459023000680587e-9
5.5644289362246185e-9
3.083196443217441e-8
5.970073909910221e-8
3.777808550270133e-8
3.825456941444321e-8
4.774736440241007e-8
6.931965349504988e-8
1.152837285839797e-7
1.8432260243123677e-7
2.0310675799200222e-7
2.0565976619046253e-7
2.1525071600498405e-7
2.1408244518275784e-7
2.1178635415125637e-7
1.1102294741126621e-7
6.230754530025377e-8
3.4893747026826536e-8
2.2674653950503688e-8
1.8104919223767238e-8
1.4837238217743124e-8
4.928624910787384e-9
1.225674134085795e-9
1.6683848922262027e-10
9.231125420391017e-10
2.303606912207007e-10
9.438974559270354e-9
1.8939288060743807e-8
1.3269941818085586e-8
1.2387397900571952e-8
1.3004492378738877e-8
1.4686350141672824e-8
1.7580958770028663e-8
7.084011859533591e-8
1.4815947319850317e-7
8.14657598175002e-8
6.794416758458527e-8
6.948045254038206e-8
8.007675289369186e-8
1.0234834627293037e-7
1.420194479092474e-7
1.810248691654173e-7
1.6926723149346797e-7
1.4377689494007352e-7
1.5952606470786386e-7
9.447197349110661e-8
5.055771460709373e-8
2.708031762398075e-8
1.792789152668834e-8
1.4337719261253933e-8
1.2886506474715692e-8
6.528643593987564e-9
2.1161051575018744e-9
7.204378238913585e-10
1.175661574792719e-10
1.9336114701431094e-10
2.658187992135195e-9
1.9688093085761362e-8
1.2039454530284436e-8
9.179479133276817e-9
8.799957205095109e-9
9.442236132783664e-9
1.0955934931135341e-8
1.3619720382563167e-8
6.281889857058779e-8
1.1918126546287826e-7
7.015471443678136e-8
6.6290650721752e-8
7.746449262078356e-8
1.0472893843868888e-7
1.6188909479083864e-7
2.570312650576801e-7
2.980037597029999e-7
2.8791847933867044e-7
2.8621536565972395e-7
2.991106209102942e-7
2.518094006017583e-7
1.2949176530298522e-7
7.466120651565062e-8
4.224973049698783e-8
2.7295286728872684e-8
2.263631242676935e-8
1.717882154418547e-8
5.441642005266199e-9
1.5166988030075778e-9
2.7040922944727388e-11
6.553182854187496e-10
1.290232068376473e-9
2.053367675256494e-8
2.625852931618354e-8
1.9139913588420094e-8
1.8100278872536017e-8
1.9158828318595182e-8
2.1804428622196762e-8
8.075080429593957e-8
1.8981686444741e-7
1.1080144350120875e-7
9.3391493551355e-8
9.595725647894633e-8
1.1027134662179629e-7
1.3920546097763445e-7
1.9124998828320992e-7
2.6066214403111374e-7
2.7683863911027487e-7
2.427417039408406e-7
2.1351804760410557e-7
2.4453401513699084e-7
1.665266182225969e-7
8.770292407453284e-8
4.5446863389718015e-8
2.714428990783126e-8
1.990423711425626e-8
1.7920551837017446e-8
9.110011184690955e-9
2.424945162044542e-9
2.126413323290057e-10
1.060498291797273e-9
1.5322371496332341e-9
2.325213062823911e-9
2.4152049823352278e-8
1.438088696982791e-8
1.2575542488121987e-8
1.2752565660395514e-8
1.4034219677267592e-8
1.6411565155098395e-8
7.81409579761022e-8
1.927766488602005e-7
1.178669972184612e-7
1.0415932233644543e-7
1.1248631071644513e-7
1.3633405319693271e-7
1.8233562748952236e-7
2.664810211333083e-7
3.8708256169658044e-7
4.407354817793337e-7
4.153983594805344e-7
3.847774550955891e-7
1.9810102112793787e-7
1.1862825128895116e-7
7.013993582214026e-8
4.228084457928017e-8
3.203258347235652e-8
2.9100153339048232e-8
1.279598427576205e-8
4.571591502737505e-9
1.959574018292429e-9
1.2594345115057554e-9
2.9677479503775575e-9
1.4277943211671431e-8
7.36247631383897e-8
3.915186522539534e-8
3.1745307872555234e-8
3.131778178207694e-8
3.425381038540637e-8
4.03516457065873e-8
5.070674110019909e-8
1.6848324765418693e-7
2.773282710854643e-7
1.4963590317485616e-7
1.314469378871371e-7
1.430176351981731e-7
1.8060596332809323e-7
2.600546490272762e-7
3.5860822688348435e-7
3.3808975257453766e-7
2.9082996529186463e-7
2.5820458873963763e-7
2.746263320607643e-7
2.837479650912896e-7
1.503722622854827e-7
7.799757068426726e-8
4.1345601823892676e-8
2.6093891684382035e-8
2.0980749870747468e-8
1.825883711777304e-8
6.508738282102238e-9
1.7640618192104795e-9
5.5743633679263254e-11
9.90634451087573e-10
1.8017259808791518e-10
1.3780519803307052e-8
2.6907595845482634e-8
1.8260963749867834e-8
1.6833029449583144e-8
1.7575421781908583e-8
1.981799406561904e-8
2.3762398009241337e-8
1.073862962377437e-7
2.469591337445078e-7
1.454609054474062e-7
1.288589410287062e-7
1.3994700553765958e-7
1.7179876345536063e-7
2.3498734358097673e-7
3.50839278742568e-7
4.878679386069973e-7
5.061331344015666e-7
4.674281075885288e-7
4.7141792527814313e-7
2.5022467062590915e-7
1.4496294244362776e-7
8.895405444192169e-8
5.007382832196229e-8
3.4426114837714695e-8
3.194328267502877e-8
1.6373781445762234e-8
5.696661703673819e-9
2.217868268428024e-9
9.950242854879664e-10
1.896473623107857e-9
1.1136060337543224e-8
7.463919200183277e-8
4.346742201077248e-8
3.531560247845184e-8
3.478117091398331e-8
3.775651208000318e-8
4.3901063292302594e-8
1.4729761098354405e-7
3.2013185937387946e-7
1.8168886293719183e-7
1.5823986467511094e-7
1.6846200785161898e-7
2.033493888574538e-7
2.7475622935798507e-7
3.971175058387019e-7
4.7355589519371643e-7
4.1744266444949417e-7
3.644545860836008e-7
3.1255896208582057e-7
3.418885694428295e-7
3.4280981918332717e-7
1.7179462704199606e-7
8.636903155036492e-8
4.170601646721345e-8
2.334041797507251e-8
1.875105198561107e-8
1.5872638506871202e-8
4.700087263496161e-9
6.461515750939692e-10
1.2157506770376567e-9
2.307754757348864e-9
1.7059912962993828e-11
3.455429353705871e-8
2.5104998086767664e-8
2.1238577964324048e-8
2.1234054228033658e-8
2.30818674389719e-8
2.662320011391123e-8
1.0984733628207214e-7
3.185418745610504e-7
2.1043698762877858e-7
1.8022085679258097e-7
1.8690326364127114e-7
2.1431022267512126e-7
2.65565956636336e-7
3.5390472494665535e-7
4.936170704140733e-7
6.39559385527503e-7
6.827689020942686e-7
4.2736060595182215e-7
2.188350460057262e-7
1.4105291779300329e-7
8.21358374739626e-8
4.7972510868177594e-8
3.942189329966912e-8
3.1141962615270224e-8
1.235460678707615e-8
5.405578453360574e-9
3.180772040184073e-9
3.552698480552982e-9
9.238427866069611e-9
4.204044187990948e-8
9.99547562929492e-8
6.167563470262802e-8
5.480362978357714e-8
5.6240987973688844e-8
6.279055964179591e-8
7.470268706958842e-8
9.371224150660737e-8
2.817637476548806e-7
4.449715055456617e-7
2.494099871249975e-7
2.274778144773194e-7
2.57704146650414e-7
3.4322750212583747e-7
5.153209802802532e-7
6.233213489958426e-7
5.240632135748766e-7
4.627914151949597e-7
3.93120325746694e-7
4.059516748736805e-7
4.2964157156357433e-7
2.7503351629705323e-7
1.2746690497903965e-7
5.872231152850265e-8
2.88845254561029e-8
1.927584575623789e-8
1.883401842312359e-8
9.976345771954786e-9
2.7474994669217154e-9
3.6907302855836394e-10
4.889854662558257e-10
1.048174718559369e-9
1.632367022952652e-8
5.4839447714463906e-8
3.3533589358713436e-8
3.012975494563544e-8
3.109150908384779e-8
3.477317626196815e-8
4.135699013421105e-8
1.553668692134981e-7
4.2209666315169536e-7
2.600573884977215e-7
2.2376650459701838e-7
2.338436277608438e-7
2.724076414796058e-7
3.473512368283349e-7
4.810380801695124e-7
6.777715437100122e-7
8.171212171485112e-7
8.580806734781244e-7
6.733588604483515e-7
2.9192932399446366e-7
1.6596189933443046e-7
9.846959507032665e-8
5.401118180604224e-8
3.8932591067123265e-8
3.398475553392675e-8
1.491698025891293e-8
6.417323558185793e-9
3.312398431059836e-9
2.8399159168369075e-9
6.628090464615882e-9
3.203291908777689e-8
9.744464691456864e-8
6.390769675697056e-8
5.9051899086288096e-8
6.14174636940991e-8
6.825754867739336e-8
7.979318072406971e-8
2.3249313808349454e-7
5.225524185809137e-7
3.0553465133147226e-7
2.7605726283970936e-7
3.0366616801252464e-7
3.8152642041631456e-7
5.39128788003924e-7
7.500916922127676e-7
7.21404975789858e-7
5.997975762925666e-7
5.591726369916344e-7
3.333208842428943e-7
5.95730334055038e-7
5.977223364764153e-7
3.047829029915465e-7
1.0039862102924915e-7
3.8949108729419274e-8
1.7384175251990662e-8
1.0452689243173605e-8
1.0324910167333173e-8
4.7650332613514e-9
9.651158649583897e-10
2.9790956337404393e-10
2.7282115886735233e-10
3.539041896131893e-9
4.516692207432095e-8
4.332131958245602e-8
3.645907494641033e-8
3.693598538283724e-8
4.033546344936354e-8
4.650528771631607e-8
1.3425746399243197e-7
4.7238363981296006e-7
3.5432798772357025e-7
2.987911758401624e-7
2.9963972543043447e-7
3.273474019652339e-7
3.809074296357225e-7
4.733277884369857e-7
6.405776445299485e-7
1.0229031799989868e-6
1.1169490576391643e-6
9.509788700563173e-7
3.630903598085495e-7
1.2716757343174744e-7
5.678635341093859e-8
3.5825622275715793e-8
3.238133875965452e-8
1.697021590874284e-8
6.768474590901622e-9
3.278463212652481e-9
2.7991983028719362e-9
6.505099290476199e-9
2.499527211854504e-8
1.3563483173781067e-7
9.781540663629369e-8
8.629996647017017e-8
8.967611813843562e-8
9.884171101855877e-8
1.1285026131330007e-7
1.3182030824432184e-7
1.5445830934655273e-7
4.378243745415548e-7
7.263018178981328e-7
4.443189404189542e-7
4.288840094277366e-7
5.119492850044418e-7
7.234066084965071e-7
1.048200606059899e-6
9.531338996943407e-7
7.761046465613135e-7
7.600624587398459e-7
3.0045044280508383e-8
2.7924686500439396e-7
6.515494062846526e-7
1.0460909814898767e-6
2.0540009241835128e-7
4.220837907804732e-8
1.515223691849491e-8
7.487442719769805e-9
5.3888565327543075e-9
3.815906481930723e-9
7.726280808632385e-10
1.8032029688992877e-10
1.1649566522806644e-9
5.533218117751628e-9
2.7816120174467083e-8
9.78201231005168e-8
5.711060233095816e-8
5.340329209694372e-8
5.6699907744044466e-8
6.390498676254397e-8
7.477650600220454e-8
1.801659926087826e-7
6.313007645222955e-7
4.4761788243566094e-7
3.7940978399602084e-7
3.8218637075562933e-7
4.227167929609262e-7
5.09446677828028e-7
6.985457896133593e-7
1.3262661343171938e-6
5.059773413547894e-7
2.0280568429084008e-7
1.200979003520565e-7
6.597098527066594e-8
4.1143865701329166e-8
1.4046992155599715e-8
1.3866549561985975e-8
1.8167052579540207e-8
1.5757447355657362e-8
9.684270884944783e-9
5.8270601429354425e-9
8.151838580363306e-10
1.7431334580071287e-8
5.3306426155072374e-8
8.784456779066968e-8
5.2717148564179346e-8
2.4944103277905393e-9
2.5702638413142152e-8
5.019616378541781e-8
8.017268219593603e-8
1.1658939474293258e-7
4.5547900950756046e-7
9.316477604210551e-7
5.587753483144428e-7
5.456663619924031e-7
6.686743052374255e-7
9.80868661543255e-7
1.3832439092835533e-6
1.2114609269129453e-6
1.0945930909132332e-6
2.3233432072591175e-7
1.2560150255052201e-6
9.467712529134686e-7
3.1068200801245213e-7
2.006418413707241e-7
2.6698740294652408e-8
5.1640134229351125e-8
6.211458640636057e-8
7.231967304267596e-8
2.4019544817419237e-9
4.182283285250285e-9
1.5693446611585582e-9
3.8560078671691544e-10
1.8231192680107484e-9
8.092835146745083e-10
1.9746531364898003e-10
2.3305104550394172e-11
4.226851009442349e-11
4.650834257369471e-11
2.024421400989911e-11
2.7786952968614905e-12
3.825096759469332e-12
2.6180650418195616e-11
2.197928243062566e-11
2.2873468156678053e-11
2.4266380007770594e-11
2.5601120184048495e-11
2.7016295295874066e-11
2.8721153422105874e-11
3.088840660424883e-11
3.3658817216925394e-11
3.714646579127878e-11
4.1418566084782417e-11
4.0179167918941305e-10
4.5860583560176287e-10
3.8574795050643436e-10
2.74508846119201e-10
9.471996169417097e-11
2.4671612434632327e-10
9.603536557846868e-10
2.454743582681252e-9
5.289788349679273e-9
9.974367933130068e-9
1.720948893502699e-8
2.4366841054629272e-8
1.854854341244033e-8
3.1229167002289818e-9
2.8754338388878362e-9
5.769791651101501e-10
3.5841303341893016e-11
2.5437742503233073e-13
8.713140650427729e-14
3.098159444441492e-12
3.770691587151521e-13
3.6690625488663995e-13
4.215446634706912e-13
5.028108075612292e-13
6.08001217893629e-13
7.410990176839028e-13
9.089896587786026e-13
1.1210237038234654e-12
1.3894187113310543e-12
1.7300343604178686e-12
2.163456252749361e-12
1.1131706027621193e-11
2.2320499192303647e-12
3.4296473267628777e-13
4.506976245736526e-13
1.0112533463602998e-12
1.5952147173244468e-12
2.328719787271036e-12
3.3263916634717608e-12
4.727678717947877e-12
6.724158757147183e-12
9.591483871274511e-12
1.3733208849494084e-11
1.9743377077014614e-11
2.8494314181965827e-11
4.12510599742783e-11
5.97941274376642e-11
8.647760386539265e-11
1.2403889012436517e-10
1.7486606015816183e-10
2.3964645712191847e-10
8.882944891382722e-10
6.531173274610813e-10
2.7603210773925166e-10
2.2457175267953637e-9
4.913534244480115e-9
7.215982247906818e-9
8.76442235908321e-9
9.874603594434611e-9
1.083698156070474e-8
1.177203813258067e-8
1.271085460916395e-8
1.2491330853589679e-8
2.1060247295304785e-9
1.0695620788043523e-9
2.052063247649651e-9
3.358412084992979e-9
7.067094948302564e-9
2.7487129632333972e-8
5.721564472030822e-9
1.8191084857977774e-9
2.3110765931739224e-9
2.4032711471772045e-9
2.54271327365961e-9
2.8030165355168275e-9
3.234014214820421e-9
3.9244341634414115e-9
5.062026533535175e-9
7.0871992932634286e-9
1.1198308498544358e-8
2.0753107530937286e-8
6.415686809133594e-8
6.487315642028884e-8
4.501440208646313e-8
5.113389866201125e-8
7.493465111300079e-8
1.3520791575729617e-7
2.1112753703301316e-7
2.1390955960123622e-7
2.4181201606350225e-7
2.436867356272267e-7
5.30415826383059e-8
8.149557091474731e-7
6.03202191839273e-7
3.096873627557001e-7
1.1369257988483237e-7
3.3473045231428446e-7
2.2629139477143126e-7
8.548753833035858e-8
4.2543289204691086e-8
1.67305144440884e-8
8.098798118109246e-9
6.924483038238775e-9
1.1981337280681182e-9
1.4297209211729585e-9
3.6008664747185265e-9
8.012892385027595e-9
2.6504180616386188e-8
5.820412724734181e-9
4.426110343697238e-9
7.703415205921706e-9
9.66796801440985e-9
2.1520110031643873e-8
1.026196111025523e-7
1.4984416973350952e-7
1.3095852405419271e-7
1.2880826106566487e-7
1.353538088532956e-7
1.46361408858878e-7
1.605468672776883e-7
1.7770971387370812e-7
1.9795860012313242e-7
2.2130485443115262e-7
1.4928543025857113e-7
9.877071506816585e-8
6.248999294889286e-8
4.756271605045273e-8
3.923736574961926e-8
1.6094002596070464e-8
5.95308871576983e-9
3.03072149461668e-9
3.102348134634609e-9
6.742439464685805e-9
2.0449620211151638e-8
8.647869526755723e-8
1.0095467008521563e-7
6.611819506890915e-8
5.982072346771319e-8
6.348039211826335e-8
7.526772216606464e-8
9.822129485080682e-8
1.4004359540960382e-7
2.1036240363587954e-7
3.491558312353837e-7
3.021031932098055e-7
1.8609604582183645e-7
1.8944201651108143e-7
2.494872724303862e-7
4.047801200232861e-7
5.840940450214306e-7
5.408584039608626e-7
5.317007369397651e-7
4.061136482732739e-7
7.832258901215308e-8
4.357682998555539e-9
3.1495135721079495e-7
6.90888654037544e-7
3.598753378369383e-7
1.2528553438057302e-7
5.690767293477608e-8
2.5632360800938235e-8
1.4373564481661158e-8
1.2856265565856366e-8
4.877920648494777e-9
5.060786222389257e-10
1.7821815004653933e-9
3.996867750112864e-9
7.077259040752801e-9
5.020259588994903e-10
1.517318242302558e-8
2.0209530008341524e-8
2.3924801759450743e-8
2.7719021369004707e-8
3.246732378443773e-8
9.626418076914701e-8
3.568956525703269e-7
2.806524231644867e-7
2.386338903341699e-7
2.4082932268670416e-7
2.6404394258300323e-7
3.066819483434777e-7
3.756011561789121e-7
4.818150479905744e-7
6.197029496170349e-7
7.234766810156712e-7
3.676355536407776e-7
1.920326158066233e-7
1.0390757064096344e-7
5.267594428150421e-8
3.317748575112471e-8
3.0508950519462446e-8
1.9985497264688836e-8
8.004673919009881e-9
4.208180154497686e-9
3.968003728685484e-9
7.479143164011237e-9
2.1711875115557796e-8
9.560260542870763e-8
1.3509942603668997e-7
8.740018864900039e-8
7.898584234228918e-8
8.253275071920028e-8
9.434970305394697e-8
1.1501956969901422e-7
3.1290302402396776e-7
5.648017074016434e-7
3.251249805419226e-7
2.9922818161797574e-7
3.3935377000414453e-7
4.4725060423160655e-7
6.67707479769968e-7
9.095381633281087e-7
8.722078981894675e-7
7.958733338827311e-7
1.6200990472391017e-7
5.678791647748432e-7
4.5959970513841196e-7
4.511887703734701e-7
3.247350217741393e-7
1.3838394034696566e-7
1.0425985824009674e-7
4.305517137037048e-8
1.3928521963567963e-8
1.0759187870996986e-8
6.2274256834976104e-9
1.3318477545266626e-9
2.8316945970190195e-8
9.188300071923314e-8
1.3961694846259653e-7
5.605239526550237e-7
4.4568984828739155e-7
1.292240293314375e-7
1.0860986701251035e-6
2.1270200189585018e-7
6.909132330103928e-8
1.749093817827889e-8
1.2621422949482393e-9
6.037373333635114e-10
1.083063222259643e-10
2.319856309059791e-12
1.4601248636586212e-11
0.
4.412888268443132e-12
7.718915425874728e-12
1.1687134501783056e-11
1.7211263767119077e-11
8.284131571659041e-11
2.229522173307756e-10
1.9834361353461654e-10
3.978674106898935e-11
1.823059636029188e-11
5.3821173307701346e-11
8.692925846260038e-11
1.2633368867167746e-10
1.791858283273688e-10
2.542941395956745e-10
3.6476404888935187e-10
5.317169176573774e-10
7.906894696144705e-10
1.203286286802753e-9
1.878294815324079e-9
3.006453894293956e-9
4.897120032453684e-9
7.92237860623655e-9
1.2118030139047517e-8
1.6487005206839886e-8
1.2424824507145683e-8
1.3236713245010384e-8
1.243374244978724e-8
1.1084410565848133e-8
9.886536638111997e-9
8.99197995404029e-9
8.336779631215233e-9
7.76911184190162e-9
7.006610469709604e-9
5.366451911995258e-9
8.308992461196599e-10
4.537999385674928e-8
2.538407567254849e-9
2.3936504758531976e-9
3.37393079703188e-11
8.00523541479064e-13
4.4580441532759485e-14
1.1060977276741324e-13
1.643277440339706e-13
6.689697484872516e-14
0.
0.
0.
0.
2.5907924250869337e-14
3.571260451516785e-14
4.9150512310747633e-14
6.767429396270902e-14
9.328231683972101e-14
1.2876127706064905e-13
1.780217229672621e-13
3.5204327365460444e-12
2.843713288537079e-12
3.2806498330944313e-12
4.06253646745924e-12
5.142878397566446e-12
6.569249194454482e-12
8.429692889438277e-12
1.08460493199029e-11
1.3976040599018285e-11
1.8016402475713163e-11
2.320212630595456e-11
4.094257244017181e-11
5.612417995045572e-10
5.184194786896177e-11
1.1400255170759685e-11
1.1825881933579762e-11
3.071369077439466e-11
5.190139488806902e-11
7.794048782754625e-11
1.0956990898047952e-10
1.4600670853304256e-10
1.8564917906229983e-10
2.274670880222846e-10
2.718657245096496e-10
3.2049045939779574e-10
3.7566152347500413e-10
4.400521428370722e-10
5.166836687792456e-10
6.09124118902605e-10
7.218282182478683e-10
1.750465298018393e-9
1.2549056248989317e-8
2.337083126101865e-8
2.1688930966180976e-8
2.181949028589274e-8
2.3645836517009167e-8
2.649793898369368e-8
3.0152966289197597e-8
3.4593769018248505e-8
3.988487172347643e-8
4.6102227496326567e-8
5.3279559414520514e-8
3.607206947858689e-8
2.585660956634681e-8
2.0943668322785293e-8
1.8308762152449548e-8
1.2422454633069623e-8
4.249681578517196e-9
1.6941345710188947e-9
1.0317759901074672e-9
1.2339324937475577e-9
2.746184163624562e-9
8.622340862423915e-9
3.5354893968095055e-8
1.859600597582008e-8
1.4243085973664776e-8
1.3911839783700473e-8
1.5559406431742548e-8
1.928168482656554e-8
2.630639310642115e-8
3.988346496177485e-8
6.57604012885313e-8
5.3570964395773444e-8
2.609707197882078e-8
2.0220789566202593e-8
1.4736668025231823e-8
2.0219627191768126e-8
4.320116839454945e-8
6.251675502222149e-8
7.950538756888665e-8
1.0730731617148662e-7
8.014484641953847e-8
9.10268042639099e-8
9.067195223911887e-8
9.01356272102304e-8
4.661880199386437e-8
2.6146381155210397e-8
1.4713473443467135e-8
1.0093259317792944e-8
8.240550578209096e-9
5.428195551157378e-9
1.1604197847648691e-9
1.1571108353161726e-10
8.24759433093136e-10
1.526370877222016e-9
1.567531802527012e-9
4.608175945228336e-9
4.16724751348035e-9
3.93702543673033e-9
4.089609699732672e-9
4.513193549289667e-9
5.219893759905896e-9
2.144025369914127e-8
5.268098172655815e-8
3.219231408680438e-8
2.5186320450639634e-8
2.3975891470113613e-8
2.5215507464693002e-8
2.858129089661001e-8
3.486591668931537e-8
4.541341430207526e-8
5.818282339068152e-8
6.170246396798783e-8
2.6997591792683565e-8
8.15254881448816e-9
3.816946125649991e-9
2.4952141311226807e-9
1.9412995187492304e-9
1.7629128804907734e-9
1.340629982170864e-9
4.9431947271725e-10
1.740572055185845e-10
6.639930906769701e-12
1.3704094679471477e-10
1.7712765613559887e-10
1.2578955278655135e-10
1.008949309748191e-9
6.234698508852993e-10
5.078774105103763e-10
4.5539062250680046e-10
4.110967988956317e-10
3.3612907199165777e-10
1.609871705143703e-10
1.60119414935171e-8
3.3941489720591263e-8
2.408518084831032e-8
2.671849222742283e-8
3.6193526973621784e-8
5.7258934843439856e-8
1.0281702135093088e-7
1.5668625432933173e-7
1.6552729257903762e-7
1.7884074742284297e-7
1.8040884780067786e-7
1.804715608893645e-7
1.963290391938957e-7
1.1627350967631074e-7
6.464696388635049e-8
3.576236076638366e-8
2.2179783559759832e-8
1.673396736101209e-8
1.4484658520127868e-8
5.696010015118479e-9
1.3009558900644898e-9
2.2750195681607696e-10
1.2071735939910035e-9
1.4646305984496267e-9
3.0944588708996208e-9
1.5117589095436233e-8
1.0534181796148576e-8
9.81350651459461e-9
1.0246185974617658e-8
1.1465132366973105e-8
4.4167905103566535e-8
1.1189501283431157e-7
6.943364349230219e-8
5.7111000575906205e-8
5.707405464948932e-8
6.31373285431186e-8
7.547139833076581e-8
9.698546938505354e-8
1.3035890476544714e-7
1.5975822434952038e-7
1.5290317099292485e-7
1.3132608981145208e-7
1.3703773626611905e-7
7.476595810666093e-8
3.7194666495788755e-8
2.027514468202831e-8
1.4084235538251668e-8
1.1654840434620903e-8
9.820660663419512e-9
3.6001273406050717e-9
1.02600165035833e-9
6.707197245156331e-11
4.719811508650892e-10
1.8501086354863088e-10
4.062106170739339e-9
1.2662788079724959e-8
7.82975970853631e-9
6.9663706584639345e-9
7.142094766916994e-9
7.957664675731232e-9
9.45902087667324e-9
4.799796766875942e-8
1.0887400675319768e-7
6.576487603616065e-8
6.046543173639212e-8
6.819070593041801e-8
8.725845774081605e-8
1.251370559644649e-7
1.9603015952205204e-7
2.772966558111929e-7
2.8936677444378846e-7
2.8022999236703773e-7
2.964847721103011e-7
1.7129160894215533e-7
9.792577489420903e-8
5.824175687232355e-8
3.595634844226668e-8
2.6487437723975175e-8
2.378552542044107e-8
1.2483488054632333e-8
3.9833958666891866e-9
1.3652013172936535e-9
3.6269044318205795e-10
6.29349110651055e-10
5.426703789400591e-9
4.066346492977503e-8
2.57589960304212e-8
1.99534318767021e-8
1.9298452457098296e-8
2.080341690256918e-8
2.4166365685085145e-8
2.992740781643801e-8
1.0807749048186507e-7
1.8682864594101445e-7
9.937911544888286e-8
8.521780734910433e-8
9.02234989277107e-8
1.0975593424893661e-7
1.5127475126063408e-7
2.129999579215531e-7
2.174147680862001e-7
1.8305796660047304e-7
1.629393575881956e-7
1.7743230325348108e-7
1.6033761542256112e-7
8.263361421859464e-8
4.028492232675062e-8
2.3137089492290042e-8
1.657007376435607e-8
1.4168408020479269e-8
1.0704968062949725e-8
3.431647877592904e-9
9.66130122803801e-10
5.917268957368973e-11
5.227108475715126e-10
6.88062712477936e-10
1.1299036930937307e-8
1.4946431005850306e-8
1.0411940015026447e-8
9.665013126426644e-9
1.014610028838264e-8
1.1515803118526813e-8
1.3933386217894786e-8
6.732305618658553e-8
1.4555404556747916e-7
8.579218558486521e-8
7.808165592918713e-8
8.739711543378178e-8
1.1139352110799063e-7
1.5975566410256859e-7
2.493480434769091e-7
3.405173067892359e-7
3.4452258352468854e-7
3.2937378082168024e-7
3.5164147642569245e-7
2.094929520271852e-7
1.1859341587899026e-7
7.259101562134252e-8
4.322234323409741e-8
3.0291577899735355e-8
2.724943153188841e-8
1.5297115823577763e-8
4.900289032197304e-9
1.6387143966962822e-9
3.2808775422961917e-10
3.3723005971184227e-10
5.085462329616593e-9
4.346916126629973e-8
2.978810872495403e-8
2.327469989949685e-8
2.256119419616829e-8
2.427151796420204e-8
2.804735676155923e-8
1.0053644038389127e-7
2.1586520135054212e-7
1.215613724173859e-7
1.0408085090863628e-7
1.0900678146737018e-7
1.289574299372038e-7
1.698907208115582e-7
2.423463543962502e-7
3.058633359824308e-7
2.8106869758177283e-7
2.439461527875811e-7
2.1868909797174035e-7
2.3858313436235857e-7
2.2730813404004906e-7
1.1364817534354095e-7
5.3480228092862525e-8
2.8778494852175804e-8
1.9138011403296476e-8
1.622600328718698e-8
1.1464453104742043e-8
3.0372981021608605e-9
2.750613369544545e-10
1.151055879320708e-9
1.9790086137789577e-9
1.6218007068141139e-10
2.3995683016517093e-8
1.519080435359112e-8
1.2737557881210696e-8
1.2692803769165122e-8
1.3802242670430733e-8
1.5960270882070414e-8
7.578101010152932e-8
2.009664400063104e-7
1.2881408262559425e-7
1.1174113459835775e-7
1.1806919671946208e-7
1.3880781476704026e-7
1.7778834656180775e-7
2.469943940579095e-7
3.584189732963243e-7
4.6374381320288875e-7
4.743023875099799e-7
3.4167405971617765e-7
1.7944150726110403e-7
1.1799761928104399e-7
7.298563466788126e-8
4.595279063136604e-8
3.758027946364119e-8
3.082015021213502e-8
1.1770354047488106e-8
4.645467814930783e-9
2.290037024156307e-9
1.9063930593132292e-9
4.820990730441507e-9
2.2762986077227255e-8
7.38461690639233e-8
4.180203196889288e-8
3.57094484062092e-8
3.602804327724336e-8
3.995278064928735e-8
4.7574834167547995e-8
6.036104291457837e-8
1.940798875757527e-7
2.934450198386297e-7
1.597799993676497e-7
1.4280002353912822e-7
1.5872757088081907e-7
2.0681046476327518e-7
3.0643453605158686e-7
